# Supplementary material for: Widespread Horizontal Gene Transfer Among Animal Viruses
Source: bioRxiv. 2024 Mar 26:2024.03.25.586562. Preprint. [Version 2] doi: 10.1101/2024.03.25.586562 (PMC11071296; doi:10.1101/2024.03.25.586562)
Supplement: Supplement 7 [file media-7.zip › File7_PDB/Papilloma7299_L2.pdb]

ATOM      1  N   MET A   1     -52.561  12.554  23.901  1.00 58.10           N  
ATOM      2  H   MET A   1     -53.255  12.244  24.566  1.00 58.10           H  
ATOM      3  H2  MET A   1     -51.699  12.729  24.398  1.00 58.10           H  
ATOM      4  H3  MET A   1     -52.873  13.414  23.472  1.00 58.10           H  
ATOM      5  CA  MET A   1     -52.326  11.516  22.873  1.00 58.10           C  
ATOM      6  HA  MET A   1     -53.259  11.272  22.364  1.00 58.10           H  
ATOM      7  C   MET A   1     -51.821  10.261  23.570  1.00 58.10           C  
ATOM      8  CB  MET A   1     -51.303  11.990  21.825  1.00 58.10           C  
ATOM      9  HB2 MET A   1     -50.961  11.130  21.250  1.00 58.10           H  
ATOM     10  HB3 MET A   1     -50.441  12.429  22.327  1.00 58.10           H  
ATOM     11  O   MET A   1     -50.734  10.302  24.134  1.00 58.10           O  
ATOM     12  CG  MET A   1     -51.891  13.008  20.841  1.00 58.10           C  
ATOM     13  HG2 MET A   1     -52.315  13.850  21.387  1.00 58.10           H  
ATOM     14  HG3 MET A   1     -52.685  12.526  20.271  1.00 58.10           H  
ATOM     15  SD  MET A   1     -50.655  13.646  19.684  1.00 58.10           S  
ATOM     16  CE  MET A   1     -51.724  14.486  18.481  1.00 58.10           C  
ATOM     17  HE1 MET A   1     -51.107  14.939  17.705  1.00 58.10           H  
ATOM     18  HE2 MET A   1     -52.301  15.267  18.977  1.00 58.10           H  
ATOM     19  HE3 MET A   1     -52.403  13.768  18.022  1.00 58.10           H  
ATOM     20  N   TYR A   2     -52.611   9.186  23.613  1.00 73.43           N  
ATOM     21  H   TYR A   2     -53.491   9.169  23.116  1.00 73.43           H  
ATOM     22  CA  TYR A   2     -52.151   7.912  24.174  1.00 73.43           C  
ATOM     23  HA  TYR A   2     -51.658   8.103  25.127  1.00 73.43           H  
ATOM     24  C   TYR A   2     -51.125   7.285  23.228  1.00 73.43           C  
ATOM     25  CB  TYR A   2     -53.333   6.971  24.447  1.00 73.43           C  
ATOM     26  HB2 TYR A   2     -52.948   5.964  24.604  1.00 73.43           H  
ATOM     27  HB3 TYR A   2     -53.984   6.934  23.574  1.00 73.43           H  
ATOM     28  O   TYR A   2     -51.357   7.177  22.025  1.00 73.43           O  
ATOM     29  CG  TYR A   2     -54.134   7.364  25.675  1.00 73.43           C  
ATOM     30  CD1 TYR A   2     -53.722   6.919  26.949  1.00 73.43           C  
ATOM     31  HD1 TYR A   2     -52.859   6.278  27.048  1.00 73.43           H  
ATOM     32  CD2 TYR A   2     -55.277   8.178  25.552  1.00 73.43           C  
ATOM     33  HD2 TYR A   2     -55.625   8.491  24.579  1.00 73.43           H  
ATOM     34  CE1 TYR A   2     -54.447   7.289  28.098  1.00 73.43           C  
ATOM     35  HE1 TYR A   2     -54.141   6.937  29.072  1.00 73.43           H  
ATOM     36  CE2 TYR A   2     -55.998   8.557  26.702  1.00 73.43           C  
ATOM     37  HE2 TYR A   2     -56.888   9.163  26.625  1.00 73.43           H  
ATOM     38  OH  TYR A   2     -56.294   8.484  29.072  1.00 73.43           O  
ATOM     39  HH  TYR A   2     -55.977   8.078  29.882  1.00 73.43           H  
ATOM     40  CZ  TYR A   2     -55.587   8.112  27.975  1.00 73.43           C  
ATOM     41  N   ARG A   3     -49.964   6.910  23.767  1.00 73.43           N  
ATOM     42  H   ARG A   3     -49.850   7.010  24.765  1.00 73.43           H  
ATOM     43  CA  ARG A   3     -48.912   6.225  23.013  1.00 73.43           C  
ATOM     44  HA  ARG A   3     -48.775   6.738  22.061  1.00 73.43           H  
ATOM     45  C   ARG A   3     -49.399   4.801  22.743  1.00 73.43           C  
ATOM     46  CB  ARG A   3     -47.610   6.284  23.835  1.00 73.43           C  
ATOM     47  HB2 ARG A   3     -47.612   5.496  24.588  1.00 73.43           H  
ATOM     48  HB3 ARG A   3     -47.579   7.241  24.357  1.00 73.43           H  
ATOM     49  O   ARG A   3     -49.657   4.072  23.694  1.00 73.43           O  
ATOM     50  CG  ARG A   3     -46.333   6.189  22.989  1.00 73.43           C  
ATOM     51  HG2 ARG A   3     -46.329   7.002  22.264  1.00 73.43           H  
ATOM     52  HG3 ARG A   3     -46.303   5.235  22.462  1.00 73.43           H  
ATOM     53  CD  ARG A   3     -45.108   6.316  23.909  1.00 73.43           C  
ATOM     54  HD2 ARG A   3     -45.015   5.401  24.495  1.00 73.43           H  
ATOM     55  HD3 ARG A   3     -45.272   7.150  24.591  1.00 73.43           H  
ATOM     56  NE  ARG A   3     -43.861   6.564  23.159  1.00 73.43           N  
ATOM     57  HE  ARG A   3     -43.934   6.602  22.152  1.00 73.43           H  
ATOM     58  NH1 ARG A   3     -42.466   6.778  24.975  1.00 73.43           N  
ATOM     59 HH11 ARG A   3     -41.560   7.000  25.361  1.00 73.43           H  
ATOM     60 HH12 ARG A   3     -43.240   6.573  25.591  1.00 73.43           H  
ATOM     61  NH2 ARG A   3     -41.656   7.100  22.924  1.00 73.43           N  
ATOM     62 HH21 ARG A   3     -41.772   7.184  21.924  1.00 73.43           H  
ATOM     63 HH22 ARG A   3     -40.760   7.322  23.335  1.00 73.43           H  
ATOM     64  CZ  ARG A   3     -42.672   6.809  23.686  1.00 73.43           C  
ATOM     65  N   ALA A   4     -49.546   4.419  21.475  1.00 79.79           N  
ATOM     66  H   ALA A   4     -49.408   5.092  20.735  1.00 79.79           H  
ATOM     67  CA  ALA A   4     -49.937   3.058  21.116  1.00 79.79           C  
ATOM     68  HA  ALA A   4     -50.934   2.866  21.514  1.00 79.79           H  
ATOM     69  C   ALA A   4     -48.957   2.052  21.745  1.00 79.79           C  
ATOM     70  CB  ALA A   4     -49.994   2.937  19.588  1.00 79.79           C  
ATOM     71  HB1 ALA A   4     -50.716   3.647  19.185  1.00 79.79           H  
ATOM     72  HB2 ALA A   4     -50.305   1.929  19.314  1.00 79.79           H  
ATOM     73  HB3 ALA A   4     -49.012   3.134  19.158  1.00 79.79           H  
ATOM     74  O   ALA A   4     -47.739   2.163  21.562  1.00 79.79           O  
ATOM     75  N   SER A   5     -49.477   1.095  22.516  1.00 82.43           N  
ATOM     76  H   SER A   5     -50.477   1.027  22.635  1.00 82.43           H  
ATOM     77  CA  SER A   5     -48.667   0.030  23.099  1.00 82.43           C  
ATOM     78  HA  SER A   5     -47.834   0.482  23.637  1.00 82.43           H  
ATOM     79  C   SER A   5     -48.115  -0.840  21.977  1.00 82.43           C  
ATOM     80  CB  SER A   5     -49.467  -0.807  24.107  1.00 82.43           C  
ATOM     81  HB2 SER A   5     -49.686  -0.187  24.976  1.00 82.43           H  
ATOM     82  HB3 SER A   5     -48.875  -1.663  24.431  1.00 82.43           H  
ATOM     83  O   SER A   5     -48.848  -1.470  21.216  1.00 82.43           O  
ATOM     84  OG  SER A   5     -50.690  -1.255  23.560  1.00 82.43           O  
ATOM     85  HG  SER A   5     -50.590  -2.089  23.096  1.00 82.43           H  
ATOM     86  N   ARG A   6     -46.790  -0.880  21.857  1.00 81.08           N  
ATOM     87  H   ARG A   6     -46.236  -0.295  22.466  1.00 81.08           H  
ATOM     88  CA  ARG A   6     -46.125  -1.775  20.914  1.00 81.08           C  
ATOM     89  HA  ARG A   6     -46.668  -1.751  19.970  1.00 81.08           H  
ATOM     90  C   ARG A   6     -46.196  -3.195  21.465  1.00 81.08           C  
ATOM     91  CB  ARG A   6     -44.694  -1.285  20.668  1.00 81.08           C  
ATOM     92  HB2 ARG A   6     -44.730  -0.239  20.364  1.00 81.08           H  
ATOM     93  HB3 ARG A   6     -44.119  -1.357  21.591  1.00 81.08           H  
ATOM     94  O   ARG A   6     -45.414  -3.559  22.340  1.00 81.08           O  
ATOM     95  CG  ARG A   6     -44.002  -2.094  19.563  1.00 81.08           C  
ATOM     96  HG2 ARG A   6     -43.963  -3.147  19.840  1.00 81.08           H  
ATOM     97  HG3 ARG A   6     -44.561  -1.989  18.633  1.00 81.08           H  
ATOM     98  CD  ARG A   6     -42.576  -1.572  19.366  1.00 81.08           C  
ATOM     99  HD2 ARG A   6     -42.032  -1.696  20.303  1.00 81.08           H  
ATOM    100  HD3 ARG A   6     -42.621  -0.511  19.121  1.00 81.08           H  
ATOM    101  NE  ARG A   6     -41.877  -2.291  18.286  1.00 81.08           N  
ATOM    102  HE  ARG A   6     -42.442  -2.898  17.708  1.00 81.08           H  
ATOM    103  NH1 ARG A   6     -39.781  -1.430  18.662  1.00 81.08           N  
ATOM    104 HH11 ARG A   6     -40.146  -0.884  19.429  1.00 81.08           H  
ATOM    105 HH12 ARG A   6     -38.811  -1.343  18.392  1.00 81.08           H  
ATOM    106  NH2 ARG A   6     -40.096  -2.853  16.978  1.00 81.08           N  
ATOM    107 HH21 ARG A   6     -40.691  -3.423  16.395  1.00 81.08           H  
ATOM    108 HH22 ARG A   6     -39.119  -2.757  16.741  1.00 81.08           H  
ATOM    109  CZ  ARG A   6     -40.595  -2.190  17.983  1.00 81.08           C  
ATOM    110  N   HIS A   7     -47.110  -4.001  20.941  1.00 83.65           N  
ATOM    111  H   HIS A   7     -47.805  -3.616  20.317  1.00 83.65           H  
ATOM    112  CA  HIS A   7     -47.110  -5.433  21.209  1.00 83.65           C  
ATOM    113  HA  HIS A   7     -46.969  -5.575  22.281  1.00 83.65           H  
ATOM    114  C   HIS A   7     -45.924  -6.088  20.501  1.00 83.65           C  
ATOM    115  CB  HIS A   7     -48.462  -6.055  20.849  1.00 83.65           C  
ATOM    116  HB2 HIS A   7     -48.398  -7.139  20.948  1.00 83.65           H  
ATOM    117  HB3 HIS A   7     -48.719  -5.819  19.817  1.00 83.65           H  
ATOM    118  O   HIS A   7     -45.594  -5.763  19.355  1.00 83.65           O  
ATOM    119  CG  HIS A   7     -49.537  -5.551  21.776  1.00 83.65           C  
ATOM    120  CD2 HIS A   7     -50.439  -4.555  21.515  1.00 83.65           C  
ATOM    121  HD2 HIS A   7     -50.547  -4.018  20.584  1.00 83.65           H  
ATOM    122  ND1 HIS A   7     -49.704  -5.912  23.096  1.00 83.65           N  
ATOM    123  HD1 HIS A   7     -49.273  -6.697  23.564  1.00 83.65           H  
ATOM    124  CE1 HIS A   7     -50.683  -5.154  23.615  1.00 83.65           C  
ATOM    125  HE1 HIS A   7     -51.072  -5.235  24.619  1.00 83.65           H  
ATOM    126  NE2 HIS A   7     -51.140  -4.294  22.695  1.00 83.65           N  
ATOM    127  N   LYS A   8     -45.243  -6.989  21.211  1.00 84.21           N  
ATOM    128  H   LYS A   8     -45.601  -7.254  22.118  1.00 84.21           H  
ATOM    129  CA  LYS A   8     -44.207  -7.819  20.600  1.00 84.21           C  
ATOM    130  HA  LYS A   8     -43.519  -7.179  20.046  1.00 84.21           H  
ATOM    131  C   LYS A   8     -44.892  -8.748  19.599  1.00 84.21           C  
ATOM    132  CB  LYS A   8     -43.422  -8.601  21.663  1.00 84.21           C  
ATOM    133  HB2 LYS A   8     -44.111  -9.207  22.251  1.00 84.21           H  
ATOM    134  HB3 LYS A   8     -42.733  -9.275  21.153  1.00 84.21           H  
ATOM    135  O   LYS A   8     -45.927  -9.327  19.913  1.00 84.21           O  
ATOM    136  CG  LYS A   8     -42.616  -7.678  22.595  1.00 84.21           C  
ATOM    137  HG2 LYS A   8     -43.300  -7.048  23.164  1.00 84.21           H  
ATOM    138  HG3 LYS A   8     -41.962  -7.042  21.998  1.00 84.21           H  
ATOM    139  CD  LYS A   8     -41.765  -8.504  23.570  1.00 84.21           C  
ATOM    140  HD2 LYS A   8     -42.423  -9.158  24.143  1.00 84.21           H  
ATOM    141  HD3 LYS A   8     -41.072  -9.122  23.000  1.00 84.21           H  
ATOM    142  CE  LYS A   8     -40.981  -7.599  24.530  1.00 84.21           C  
ATOM    143  HE2 LYS A   8     -40.321  -6.957  23.946  1.00 84.21           H  
ATOM    144  HE3 LYS A   8     -41.689  -6.964  25.061  1.00 84.21           H  
ATOM    145  NZ  LYS A   8     -40.189  -8.399  25.502  1.00 84.21           N  
ATOM    146  HZ1 LYS A   8     -39.685  -7.803  26.143  1.00 84.21           H  
ATOM    147  HZ2 LYS A   8     -39.523  -8.991  25.026  1.00 84.21           H  
ATOM    148  HZ3 LYS A   8     -40.794  -8.998  26.046  1.00 84.21           H  
ATOM    149  N   ARG A   9     -44.322  -8.861  18.398  1.00 80.44           N  
ATOM    150  H   ARG A   9     -43.443  -8.389  18.244  1.00 80.44           H  
ATOM    151  CA  ARG A   9     -44.722  -9.899  17.443  1.00 80.44           C  
ATOM    152  HA  ARG A   9     -45.806  -9.895  17.335  1.00 80.44           H  
ATOM    153  C   ARG A   9     -44.343 -11.262  18.018  1.00 80.44           C  
ATOM    154  CB  ARG A   9     -44.065  -9.667  16.072  1.00 80.44           C  
ATOM    155  HB2 ARG A   9     -42.985  -9.577  16.194  1.00 80.44           H  
ATOM    156  HB3 ARG A   9     -44.263 -10.534  15.442  1.00 80.44           H  
ATOM    157  O   ARG A   9     -43.371 -11.357  18.768  1.00 80.44           O  
ATOM    158  CG  ARG A   9     -44.615  -8.417  15.368  1.00 80.44           C  
ATOM    159  HG2 ARG A   9     -44.419  -7.533  15.975  1.00 80.44           H  
ATOM    160  HG3 ARG A   9     -45.691  -8.532  15.239  1.00 80.44           H  
ATOM    161  CD  ARG A   9     -43.959  -8.232  13.993  1.00 80.44           C  
ATOM    162  HD2 ARG A   9     -44.096  -9.147  13.417  1.00 80.44           H  
ATOM    163  HD3 ARG A   9     -42.892  -8.066  14.136  1.00 80.44           H  
ATOM    164  NE  ARG A   9     -44.555  -7.102  13.251  1.00 80.44           N  
ATOM    165  HE  ARG A   9     -45.474  -6.804  13.543  1.00 80.44           H  
ATOM    166  NH1 ARG A   9     -42.932  -6.888  11.629  1.00 80.44           N  
ATOM    167 HH11 ARG A   9     -42.453  -7.698  11.996  1.00 80.44           H  
ATOM    168 HH12 ARG A   9     -42.650  -6.529  10.728  1.00 80.44           H  
ATOM    169  NH2 ARG A   9     -44.735  -5.587  11.553  1.00 80.44           N  
ATOM    170 HH21 ARG A   9     -44.385  -5.213  10.682  1.00 80.44           H  
ATOM    171 HH22 ARG A   9     -45.667  -5.337  11.850  1.00 80.44           H  
ATOM    172  CZ  ARG A   9     -44.071  -6.532  12.157  1.00 80.44           C  
ATOM    173  N   ASP A  10     -45.105 -12.283  17.648  1.00 84.69           N  
ATOM    174  H   ASP A  10     -45.899 -12.128  17.043  1.00 84.69           H  
ATOM    175  CA  ASP A  10     -44.743 -13.665  17.944  1.00 84.69           C  
ATOM    176  HA  ASP A  10     -44.554 -13.745  19.015  1.00 84.69           H  
ATOM    177  C   ASP A  10     -43.442 -14.041  17.209  1.00 84.69           C  
ATOM    178  CB  ASP A  10     -45.931 -14.587  17.614  1.00 84.69           C  
ATOM    179  HB2 ASP A  10     -45.988 -14.728  16.535  1.00 84.69           H  
ATOM    180  HB3 ASP A  10     -46.849 -14.093  17.932  1.00 84.69           H  
ATOM    181  O   ASP A  10     -42.985 -13.350  16.289  1.00 84.69           O  
ATOM    182  CG  ASP A  10     -45.886 -15.959  18.307  1.00 84.69           C  
ATOM    183  OD1 ASP A  10     -44.868 -16.300  18.959  1.00 84.69           O  
ATOM    184  OD2 ASP A  10     -46.868 -16.706  18.159  1.00 84.69           O  
ATOM    185  N   SER A  11     -42.816 -15.125  17.649  1.00 87.80           N  
ATOM    186  H   SER A  11     -43.306 -15.671  18.343  1.00 87.80           H  
ATOM    187  CA  SER A  11     -41.644 -15.702  17.006  1.00 87.80           C  
ATOM    188  HA  SER A  11     -40.842 -14.966  17.050  1.00 87.80           H  
ATOM    189  C   SER A  11     -41.925 -16.023  15.533  1.00 87.80           C  
ATOM    190  CB  SER A  11     -41.191 -16.947  17.774  1.00 87.80           C  
ATOM    191  HB2 SER A  11     -40.987 -16.683  18.812  1.00 87.80           H  
ATOM    192  HB3 SER A  11     -40.274 -17.331  17.326  1.00 87.80           H  
ATOM    193  O   SER A  11     -43.025 -16.430  15.159  1.00 87.80           O  
ATOM    194  OG  SER A  11     -42.174 -17.957  17.733  1.00 87.80           O  
ATOM    195  HG  SER A  11     -42.940 -17.696  18.249  1.00 87.80           H  
ATOM    196  N   ALA A  12     -40.913 -15.853  14.677  1.00 83.60           N  
ATOM    197  H   ALA A  12     -40.033 -15.502  15.027  1.00 83.60           H  
ATOM    198  CA  ALA A  12     -41.049 -16.102  13.241  1.00 83.60           C  
ATOM    199  HA  ALA A  12     -41.809 -15.432  12.838  1.00 83.60           H  
ATOM    200  C   ALA A  12     -41.509 -17.542  12.944  1.00 83.60           C  
ATOM    201  CB  ALA A  12     -39.707 -15.787  12.566  1.00 83.60           C  
ATOM    202  HB1 ALA A  12     -39.797 -15.954  11.493  1.00 83.60           H  
ATOM    203  HB2 ALA A  12     -39.440 -14.745  12.741  1.00 83.60           H  
ATOM    204  HB3 ALA A  12     -38.928 -16.441  12.958  1.00 83.60           H  
ATOM    205  O   ALA A  12     -42.303 -17.760  12.037  1.00 83.60           O  
ATOM    206  N   THR A  13     -41.067 -18.508  13.753  1.00 86.63           N  
ATOM    207  H   THR A  13     -40.483 -18.264  14.540  1.00 86.63           H  
ATOM    208  CA  THR A  13     -41.461 -19.918  13.656  1.00 86.63           C  
ATOM    209  HA  THR A  13     -41.291 -20.268  12.638  1.00 86.63           H  
ATOM    210  C   THR A  13     -42.945 -20.131  13.961  1.00 86.63           C  
ATOM    211  CB  THR A  13     -40.612 -20.768  14.613  1.00 86.63           C  
ATOM    212  HB  THR A  13     -41.037 -21.769  14.690  1.00 86.63           H  
ATOM    213  O   THR A  13     -43.609 -20.866  13.234  1.00 86.63           O  
ATOM    214  CG2 THR A  13     -39.160 -20.873  14.145  1.00 86.63           C  
ATOM    215 HG21 THR A  13     -39.127 -21.317  13.150  1.00 86.63           H  
ATOM    216 HG22 THR A  13     -38.695 -19.888  14.112  1.00 86.63           H  
ATOM    217 HG23 THR A  13     -38.599 -21.510  14.829  1.00 86.63           H  
ATOM    218  OG1 THR A  13     -40.579 -20.161  15.886  1.00 86.63           O  
ATOM    219  HG1 THR A  13     -40.486 -20.846  16.552  1.00 86.63           H  
ATOM    220  N   ASN A  14     -43.501 -19.466  14.979  1.00 87.60           N  
ATOM    221  H   ASN A  14     -42.915 -18.897  15.573  1.00 87.60           H  
ATOM    222  CA  ASN A  14     -44.934 -19.545  15.281  1.00 87.60           C  
ATOM    223  HA  ASN A  14     -45.251 -20.587  15.271  1.00 87.60           H  
ATOM    224  C   ASN A  14     -45.788 -18.810  14.240  1.00 87.60           C  
ATOM    225  CB  ASN A  14     -45.200 -18.969  16.673  1.00 87.60           C  
ATOM    226  HB2 ASN A  14     -44.726 -17.992  16.762  1.00 87.60           H  
ATOM    227  HB3 ASN A  14     -46.274 -18.824  16.792  1.00 87.60           H  
ATOM    228  O   ASN A  14     -46.833 -19.320  13.832  1.00 87.60           O  
ATOM    229  CG  ASN A  14     -44.759 -19.852  17.820  1.00 87.60           C  
ATOM    230  ND2 ASN A  14     -44.789 -19.300  19.010  1.00 87.60           N  
ATOM    231 HD21 ASN A  14     -45.153 -18.362  19.098  1.00 87.60           H  
ATOM    232 HD22 ASN A  14     -44.592 -19.886  19.808  1.00 87.60           H  
ATOM    233  OD1 ASN A  14     -44.404 -21.015  17.667  1.00 87.60           O  
ATOM    234  N   LEU A  15     -45.332 -17.650  13.754  1.00 84.07           N  
ATOM    235  H   LEU A  15     -44.490 -17.263  14.154  1.00 84.07           H  
ATOM    236  CA  LEU A  15     -46.007 -16.927  12.668  1.00 84.07           C  
ATOM    237  HA  LEU A  15     -47.041 -16.732  12.952  1.00 84.07           H  
ATOM    238  C   LEU A  15     -46.060 -17.758  11.384  1.00 84.07           C  
ATOM    239  CB  LEU A  15     -45.292 -15.595  12.396  1.00 84.07           C  
ATOM    240  HB2 LEU A  15     -44.230 -15.792  12.249  1.00 84.07           H  
ATOM    241  HB3 LEU A  15     -45.685 -15.178  11.469  1.00 84.07           H  
ATOM    242  O   LEU A  15     -47.062 -17.746  10.677  1.00 84.07           O  
ATOM    243  CG  LEU A  15     -45.458 -14.544  13.503  1.00 84.07           C  
ATOM    244  HG  LEU A  15     -45.073 -14.939  14.443  1.00 84.07           H  
ATOM    245  CD1 LEU A  15     -44.647 -13.300  13.136  1.00 84.07           C  
ATOM    246 HD11 LEU A  15     -43.600 -13.578  13.011  1.00 84.07           H  
ATOM    247 HD12 LEU A  15     -45.027 -12.865  12.212  1.00 84.07           H  
ATOM    248 HD13 LEU A  15     -44.716 -12.576  13.948  1.00 84.07           H  
ATOM    249  CD2 LEU A  15     -46.916 -14.118  13.698  1.00 84.07           C  
ATOM    250 HD21 LEU A  15     -47.351 -13.807  12.749  1.00 84.07           H  
ATOM    251 HD22 LEU A  15     -47.495 -14.950  14.100  1.00 84.07           H  
ATOM    252 HD23 LEU A  15     -46.973 -13.300  14.415  1.00 84.07           H  
ATOM    253  N   TYR A  16     -45.003 -18.513  11.096  1.00 86.17           N  
ATOM    254  H   TYR A  16     -44.174 -18.434  11.667  1.00 86.17           H  
ATOM    255  CA  TYR A  16     -44.973 -19.408   9.948  1.00 86.17           C  
ATOM    256  HA  TYR A  16     -45.306 -18.861   9.066  1.00 86.17           H  
ATOM    257  C   TYR A  16     -45.907 -20.607  10.118  1.00 86.17           C  
ATOM    258  CB  TYR A  16     -43.535 -19.833   9.719  1.00 86.17           C  
ATOM    259  HB2 TYR A  16     -42.960 -18.914   9.606  1.00 86.17           H  
ATOM    260  HB3 TYR A  16     -43.162 -20.360  10.597  1.00 86.17           H  
ATOM    261  O   TYR A  16     -46.689 -20.887   9.217  1.00 86.17           O  
ATOM    262  CG  TYR A  16     -43.327 -20.680   8.487  1.00 86.17           C  
ATOM    263  CD1 TYR A  16     -43.038 -22.050   8.625  1.00 86.17           C  
ATOM    264  HD1 TYR A  16     -42.975 -22.502   9.604  1.00 86.17           H  
ATOM    265  CD2 TYR A  16     -43.423 -20.099   7.207  1.00 86.17           C  
ATOM    266  HD2 TYR A  16     -43.645 -19.048   7.096  1.00 86.17           H  
ATOM    267  CE1 TYR A  16     -42.815 -22.836   7.482  1.00 86.17           C  
ATOM    268  HE1 TYR A  16     -42.585 -23.887   7.581  1.00 86.17           H  
ATOM    269  CE2 TYR A  16     -43.235 -20.894   6.061  1.00 86.17           C  
ATOM    270  HE2 TYR A  16     -43.304 -20.478   5.067  1.00 86.17           H  
ATOM    271  OH  TYR A  16     -42.753 -23.019   5.088  1.00 86.17           O  
ATOM    272  HH  TYR A  16     -42.337 -23.867   5.258  1.00 86.17           H  
ATOM    273  CZ  TYR A  16     -42.925 -22.260   6.198  1.00 86.17           C  
ATOM    274  N   LYS A  17     -45.914 -21.258  11.291  1.00 86.48           N  
ATOM    275  H   LYS A  17     -45.232 -20.993  11.987  1.00 86.48           H  
ATOM    276  CA  LYS A  17     -46.848 -22.363  11.590  1.00 86.48           C  
ATOM    277  HA  LYS A  17     -46.727 -23.150  10.846  1.00 86.48           H  
ATOM    278  C   LYS A  17     -48.315 -21.931  11.495  1.00 86.48           C  
ATOM    279  CB  LYS A  17     -46.563 -22.933  12.988  1.00 86.48           C  
ATOM    280  HB2 LYS A  17     -46.483 -22.115  13.703  1.00 86.48           H  
ATOM    281  HB3 LYS A  17     -47.403 -23.560  13.284  1.00 86.48           H  
ATOM    282  O   LYS A  17     -49.132 -22.640  10.921  1.00 86.48           O  
ATOM    283  CG  LYS A  17     -45.291 -23.791  13.030  1.00 86.48           C  
ATOM    284  HG2 LYS A  17     -45.415 -24.643  12.362  1.00 86.48           H  
ATOM    285  HG3 LYS A  17     -44.432 -23.210  12.695  1.00 86.48           H  
ATOM    286  CD  LYS A  17     -45.048 -24.296  14.459  1.00 86.48           C  
ATOM    287  HD2 LYS A  17     -45.910 -24.882  14.776  1.00 86.48           H  
ATOM    288  HD3 LYS A  17     -44.933 -23.441  15.125  1.00 86.48           H  
ATOM    289  CE  LYS A  17     -43.786 -25.164  14.515  1.00 86.48           C  
ATOM    290  HE2 LYS A  17     -42.931 -24.554  14.225  1.00 86.48           H  
ATOM    291  HE3 LYS A  17     -43.886 -25.966  13.784  1.00 86.48           H  
ATOM    292  NZ  LYS A  17     -43.583 -25.735  15.871  1.00 86.48           N  
ATOM    293  HZ1 LYS A  17     -43.507 -25.000  16.559  1.00 86.48           H  
ATOM    294  HZ2 LYS A  17     -42.748 -26.302  15.897  1.00 86.48           H  
ATOM    295  HZ3 LYS A  17     -44.365 -26.324  16.120  1.00 86.48           H  
ATOM    296  N   THR A  18     -48.651 -20.759  12.033  1.00 85.28           N  
ATOM    297  H   THR A  18     -47.930 -20.223  12.495  1.00 85.28           H  
ATOM    298  CA  THR A  18     -50.017 -20.208  11.960  1.00 85.28           C  
ATOM    299  HA  THR A  18     -50.728 -20.998  12.202  1.00 85.28           H  
ATOM    300  C   THR A  18     -50.370 -19.727  10.552  1.00 85.28           C  
ATOM    301  CB  THR A  18     -50.227 -19.066  12.963  1.00 85.28           C  
ATOM    302  HB  THR A  18     -51.194 -18.599  12.779  1.00 85.28           H  
ATOM    303  O   THR A  18     -51.510 -19.896  10.112  1.00 85.28           O  
ATOM    304  CG2 THR A  18     -50.188 -19.554  14.411  1.00 85.28           C  
ATOM    305 HG21 THR A  18     -50.967 -20.301  14.567  1.00 85.28           H  
ATOM    306 HG22 THR A  18     -49.221 -19.998  14.650  1.00 85.28           H  
ATOM    307 HG23 THR A  18     -50.373 -18.715  15.082  1.00 85.28           H  
ATOM    308  OG1 THR A  18     -49.213 -18.103  12.836  1.00 85.28           O  
ATOM    309  HG1 THR A  18     -48.436 -18.458  13.273  1.00 85.28           H  
ATOM    310  N   CYS A  19     -49.400 -19.195   9.803  1.00 83.94           N  
ATOM    311  H   CYS A  19     -48.507 -18.978  10.222  1.00 83.94           H  
ATOM    312  CA  CYS A  19     -49.595 -18.900   8.390  1.00 83.94           C  
ATOM    313  HA  CYS A  19     -50.441 -18.223   8.276  1.00 83.94           H  
ATOM    314  C   CYS A  19     -49.899 -20.169   7.587  1.00 83.94           C  
ATOM    315  CB  CYS A  19     -48.383 -18.216   7.761  1.00 83.94           C  
ATOM    316  HB2 CYS A  19     -48.317 -17.176   8.083  1.00 83.94           H  
ATOM    317  HB3 CYS A  19     -47.474 -18.752   8.030  1.00 83.94           H  
ATOM    318  O   CYS A  19     -50.854 -20.162   6.819  1.00 83.94           O  
ATOM    319  SG  CYS A  19     -48.624 -18.329   5.970  1.00 83.94           S  
ATOM    320  N   GLN A  20     -49.099 -21.232   7.727  1.00 80.92           N  
ATOM    321  H   GLN A  20     -48.300 -21.172   8.341  1.00 80.92           H  
ATOM    322  CA  GLN A  20     -49.253 -22.436   6.904  1.00 80.92           C  
ATOM    323  HA  GLN A  20     -49.077 -22.184   5.858  1.00 80.92           H  
ATOM    324  C   GLN A  20     -50.676 -23.003   6.984  1.00 80.92           C  
ATOM    325  CB  GLN A  20     -48.243 -23.505   7.340  1.00 80.92           C  
ATOM    326  HB2 GLN A  20     -48.188 -23.544   8.428  1.00 80.92           H  
ATOM    327  HB3 GLN A  20     -48.601 -24.473   6.987  1.00 80.92           H  
ATOM    328  O   GLN A  20     -51.188 -23.520   5.998  1.00 80.92           O  
ATOM    329  CG  GLN A  20     -46.841 -23.294   6.749  1.00 80.92           C  
ATOM    330  HG2 GLN A  20     -46.383 -22.391   7.154  1.00 80.92           H  
ATOM    331  HG3 GLN A  20     -46.927 -23.178   5.669  1.00 80.92           H  
ATOM    332  CD  GLN A  20     -45.934 -24.487   7.034  1.00 80.92           C  
ATOM    333  NE2 GLN A  20     -44.907 -24.705   6.248  1.00 80.92           N  
ATOM    334 HE21 GLN A  20     -44.697 -24.079   5.484  1.00 80.92           H  
ATOM    335 HE22 GLN A  20     -44.420 -25.578   6.393  1.00 80.92           H  
ATOM    336  OE1 GLN A  20     -46.126 -25.263   7.955  1.00 80.92           O  
ATOM    337  N   ILE A  21     -51.330 -22.838   8.137  1.00 83.01           N  
ATOM    338  H   ILE A  21     -50.813 -22.449   8.912  1.00 83.01           H  
ATOM    339  CA  ILE A  21     -52.725 -23.227   8.358  1.00 83.01           C  
ATOM    340  HA  ILE A  21     -52.904 -24.181   7.861  1.00 83.01           H  
ATOM    341  C   ILE A  21     -53.713 -22.212   7.751  1.00 83.01           C  
ATOM    342  CB  ILE A  21     -52.954 -23.420   9.875  1.00 83.01           C  
ATOM    343  HB  ILE A  21     -52.730 -22.478  10.376  1.00 83.01           H  
ATOM    344  O   ILE A  21     -54.740 -22.605   7.209  1.00 83.01           O  
ATOM    345  CG1 ILE A  21     -52.020 -24.516  10.450  1.00 83.01           C  
ATOM    346 HG12 ILE A  21     -52.351 -25.494  10.101  1.00 83.01           H  
ATOM    347 HG13 ILE A  21     -51.000 -24.373  10.093  1.00 83.01           H  
ATOM    348  CG2 ILE A  21     -54.422 -23.784  10.164  1.00 83.01           C  
ATOM    349 HG21 ILE A  21     -54.689 -24.697   9.632  1.00 83.01           H  
ATOM    350 HG22 ILE A  21     -55.089 -22.984   9.844  1.00 83.01           H  
ATOM    351 HG23 ILE A  21     -54.583 -23.933  11.232  1.00 83.01           H  
ATOM    352  CD1 ILE A  21     -51.950 -24.525  11.982  1.00 83.01           C  
ATOM    353 HD11 ILE A  21     -52.908 -24.818  12.411  1.00 83.01           H  
ATOM    354 HD12 ILE A  21     -51.670 -23.536  12.347  1.00 83.01           H  
ATOM    355 HD13 ILE A  21     -51.195 -25.244  12.301  1.00 83.01           H  
ATOM    356  N   SER A  22     -53.435 -20.908   7.856  1.00 83.16           N  
ATOM    357  H   SER A  22     -52.535 -20.650   8.234  1.00 83.16           H  
ATOM    358  CA  SER A  22     -54.352 -19.830   7.434  1.00 83.16           C  
ATOM    359  HA  SER A  22     -55.374 -20.202   7.515  1.00 83.16           H  
ATOM    360  C   SER A  22     -54.194 -19.370   5.980  1.00 83.16           C  
ATOM    361  CB  SER A  22     -54.237 -18.629   8.379  1.00 83.16           C  
ATOM    362  HB2 SER A  22     -54.504 -18.941   9.389  1.00 83.16           H  
ATOM    363  HB3 SER A  22     -54.939 -17.857   8.062  1.00 83.16           H  
ATOM    364  O   SER A  22     -55.024 -18.605   5.494  1.00 83.16           O  
ATOM    365  OG  SER A  22     -52.928 -18.095   8.390  1.00 83.16           O  
ATOM    366  HG  SER A  22     -52.401 -18.659   8.960  1.00 83.16           H  
ATOM    367  N   GLY A  23     -53.131 -19.784   5.289  1.00 79.33           N  
ATOM    368  H   GLY A  23     -52.459 -20.360   5.775  1.00 79.33           H  
ATOM    369  CA  GLY A  23     -52.818 -19.397   3.910  1.00 79.33           C  
ATOM    370  HA2 GLY A  23     -53.722 -19.478   3.308  1.00 79.33           H  
ATOM    371  HA3 GLY A  23     -52.079 -20.093   3.513  1.00 79.33           H  
ATOM    372  C   GLY A  23     -52.267 -17.973   3.736  1.00 79.33           C  
ATOM    373  O   GLY A  23     -51.850 -17.618   2.636  1.00 79.33           O  
ATOM    374  N   ASN A  24     -52.206 -17.160   4.797  1.00 82.05           N  
ATOM    375  H   ASN A  24     -52.542 -17.522   5.678  1.00 82.05           H  
ATOM    376  CA  ASN A  24     -51.778 -15.758   4.736  1.00 82.05           C  
ATOM    377  HA  ASN A  24     -51.701 -15.449   3.693  1.00 82.05           H  
ATOM    378  C   ASN A  24     -50.379 -15.559   5.341  1.00 82.05           C  
ATOM    379  CB  ASN A  24     -52.854 -14.878   5.398  1.00 82.05           C  
ATOM    380  HB2 ASN A  24     -53.174 -15.337   6.334  1.00 82.05           H  
ATOM    381  HB3 ASN A  24     -52.431 -13.900   5.626  1.00 82.05           H  
ATOM    382  O   ASN A  24     -50.228 -15.214   6.515  1.00 82.05           O  
ATOM    383  CG  ASN A  24     -54.058 -14.641   4.503  1.00 82.05           C  
ATOM    384  ND2 ASN A  24     -55.183 -14.279   5.072  1.00 82.05           N  
ATOM    385 HD21 ASN A  24     -55.969 -14.201   4.443  1.00 82.05           H  
ATOM    386 HD22 ASN A  24     -55.277 -14.298   6.077  1.00 82.05           H  
ATOM    387  OD1 ASN A  24     -54.007 -14.714   3.291  1.00 82.05           O  
ATOM    388  N   CYS A  25     -49.336 -15.758   4.528  1.00 82.15           N  
ATOM    389  H   CYS A  25     -49.522 -16.060   3.582  1.00 82.15           H  
ATOM    390  CA  CYS A  25     -47.943 -15.613   4.969  1.00 82.15           C  
ATOM    391  HA  CYS A  25     -47.882 -15.801   6.041  1.00 82.15           H  
ATOM    392  C   CYS A  25     -47.439 -14.203   4.758  1.00 82.15           C  
ATOM    393  CB  CYS A  25     -47.015 -16.612   4.262  1.00 82.15           C  
ATOM    394  HB2 CYS A  25     -46.019 -16.178   4.183  1.00 82.15           H  
ATOM    395  HB3 CYS A  25     -47.382 -16.771   3.247  1.00 82.15           H  
ATOM    396  O   CYS A  25     -47.467 -13.680   3.647  1.00 82.15           O  
ATOM    397  SG  CYS A  25     -46.847 -18.211   5.071  1.00 82.15           S  
ATOM    398  N   LEU A  26     -46.868 -13.624   5.814  1.00 84.23           N  
ATOM    399  H   LEU A  26     -46.874 -14.111   6.699  1.00 84.23           H  
ATOM    400  CA  LEU A  26     -46.067 -12.421   5.667  1.00 84.23           C  
ATOM    401  HA  LEU A  26     -46.675 -11.684   5.143  1.00 84.23           H  
ATOM    402  C   LEU A  26     -44.835 -12.784   4.818  1.00 84.23           C  
ATOM    403  CB  LEU A  26     -45.665 -11.841   7.032  1.00 84.23           C  
ATOM    404  HB2 LEU A  26     -45.191 -12.612   7.639  1.00 84.23           H  
ATOM    405  HB3 LEU A  26     -44.918 -11.071   6.838  1.00 84.23           H  
ATOM    406  O   LEU A  26     -44.106 -13.709   5.202  1.00 84.23           O  
ATOM    407  CG  LEU A  26     -46.827 -11.196   7.813  1.00 84.23           C  
ATOM    408  HG  LEU A  26     -47.437 -10.600   7.133  1.00 84.23           H  
ATOM    409  CD1 LEU A  26     -47.717 -12.217   8.529  1.00 84.23           C  
ATOM    410 HD11 LEU A  26     -47.116 -12.891   9.140  1.00 84.23           H  
ATOM    411 HD12 LEU A  26     -48.437 -11.702   9.166  1.00 84.23           H  
ATOM    412 HD13 LEU A  26     -48.291 -12.796   7.806  1.00 84.23           H  
ATOM    413  CD2 LEU A  26     -46.255 -10.259   8.879  1.00 84.23           C  
ATOM    414 HD21 LEU A  26     -47.073  -9.779   9.417  1.00 84.23           H  
ATOM    415 HD22 LEU A  26     -45.639 -10.826   9.577  1.00 84.23           H  
ATOM    416 HD23 LEU A  26     -45.652  -9.487   8.400  1.00 84.23           H  
ATOM    417  N   PRO A  27     -44.576 -12.076   3.702  1.00 81.85           N  
ATOM    418  CA  PRO A  27     -43.492 -12.417   2.779  1.00 81.85           C  
ATOM    419  HA  PRO A  27     -43.664 -13.408   2.358  1.00 81.85           H  
ATOM    420  C   PRO A  27     -42.128 -12.431   3.483  1.00 81.85           C  
ATOM    421  CB  PRO A  27     -43.570 -11.373   1.658  1.00 81.85           C  
ATOM    422  HB2 PRO A  27     -42.583 -11.086   1.294  1.00 81.85           H  
ATOM    423  HB3 PRO A  27     -44.170 -11.770   0.839  1.00 81.85           H  
ATOM    424  O   PRO A  27     -41.292 -13.282   3.198  1.00 81.85           O  
ATOM    425  CG  PRO A  27     -44.303 -10.191   2.293  1.00 81.85           C  
ATOM    426  HG2 PRO A  27     -43.596  -9.577   2.851  1.00 81.85           H  
ATOM    427  HG3 PRO A  27     -44.830  -9.593   1.550  1.00 81.85           H  
ATOM    428  CD  PRO A  27     -45.266 -10.873   3.258  1.00 81.85           C  
ATOM    429  HD2 PRO A  27     -45.489 -10.201   4.087  1.00 81.85           H  
ATOM    430  HD3 PRO A  27     -46.181 -11.152   2.735  1.00 81.85           H  
ATOM    431  N   ASP A  28     -41.945 -11.568   4.484  1.00 83.47           N  
ATOM    432  H   ASP A  28     -42.591 -10.794   4.555  1.00 83.47           H  
ATOM    433  CA  ASP A  28     -40.726 -11.493   5.293  1.00 83.47           C  
ATOM    434  HA  ASP A  28     -39.872 -11.318   4.637  1.00 83.47           H  
ATOM    435  C   ASP A  28     -40.461 -12.771   6.105  1.00 83.47           C  
ATOM    436  CB  ASP A  28     -40.840 -10.322   6.284  1.00 83.47           C  
ATOM    437  HB2 ASP A  28     -39.935 -10.296   6.891  1.00 83.47           H  
ATOM    438  HB3 ASP A  28     -41.680 -10.512   6.953  1.00 83.47           H  
ATOM    439  O   ASP A  28     -39.318 -13.208   6.231  1.00 83.47           O  
ATOM    440  CG  ASP A  28     -41.028  -8.941   5.653  1.00 83.47           C  
ATOM    441  OD1 ASP A  28     -40.876  -8.819   4.420  1.00 83.47           O  
ATOM    442  OD2 ASP A  28     -41.361  -8.025   6.442  1.00 83.47           O  
ATOM    443  N   VAL A  29     -41.508 -13.368   6.686  1.00 85.49           N  
ATOM    444  H   VAL A  29     -42.430 -13.041   6.433  1.00 85.49           H  
ATOM    445  CA  VAL A  29     -41.385 -14.574   7.523  1.00 85.49           C  
ATOM    446  HA  VAL A  29     -40.494 -14.487   8.144  1.00 85.49           H  
ATOM    447  C   VAL A  29     -41.189 -15.804   6.644  1.00 85.49           C  
ATOM    448  CB  VAL A  29     -42.606 -14.740   8.451  1.00 85.49           C  
ATOM    449  HB  VAL A  29     -43.515 -14.754   7.850  1.00 85.49           H  
ATOM    450  O   VAL A  29     -40.347 -16.644   6.960  1.00 85.49           O  
ATOM    451  CG1 VAL A  29     -42.543 -16.036   9.263  1.00 85.49           C  
ATOM    452 HG11 VAL A  29     -41.608 -16.096   9.819  1.00 85.49           H  
ATOM    453 HG12 VAL A  29     -43.384 -16.091   9.954  1.00 85.49           H  
ATOM    454 HG13 VAL A  29     -42.612 -16.893   8.592  1.00 85.49           H  
ATOM    455  CG2 VAL A  29     -42.699 -13.576   9.449  1.00 85.49           C  
ATOM    456 HG21 VAL A  29     -41.802 -13.545  10.068  1.00 85.49           H  
ATOM    457 HG22 VAL A  29     -42.802 -12.633   8.913  1.00 85.49           H  
ATOM    458 HG23 VAL A  29     -43.575 -13.710  10.084  1.00 85.49           H  
ATOM    459  N   LYS A  30     -41.922 -15.868   5.527  1.00 86.33           N  
ATOM    460  H   LYS A  30     -42.563 -15.111   5.338  1.00 86.33           H  
ATOM    461  CA  LYS A  30     -41.822 -16.940   4.536  1.00 86.33           C  
ATOM    462  HA  LYS A  30     -41.996 -17.901   5.021  1.00 86.33           H  
ATOM    463  C   LYS A  30     -40.414 -17.017   3.944  1.00 86.33           C  
ATOM    464  CB  LYS A  30     -42.906 -16.725   3.469  1.00 86.33           C  
ATOM    465  HB2 LYS A  30     -42.739 -15.781   2.950  1.00 86.33           H  
ATOM    466  HB3 LYS A  30     -43.881 -16.693   3.956  1.00 86.33           H  
ATOM    467  O   LYS A  30     -39.736 -18.018   4.138  1.00 86.33           O  
ATOM    468  CG  LYS A  30     -42.898 -17.871   2.458  1.00 86.33           C  
ATOM    469  HG2 LYS A  30     -43.067 -18.804   2.996  1.00 86.33           H  
ATOM    470  HG3 LYS A  30     -41.920 -17.906   1.979  1.00 86.33           H  
ATOM    471  CD  LYS A  30     -43.962 -17.725   1.365  1.00 86.33           C  
ATOM    472  HD2 LYS A  30     -43.837 -16.769   0.857  1.00 86.33           H  
ATOM    473  HD3 LYS A  30     -44.958 -17.801   1.803  1.00 86.33           H  
ATOM    474  CE  LYS A  30     -43.718 -18.875   0.385  1.00 86.33           C  
ATOM    475  HE2 LYS A  30     -43.793 -19.819   0.924  1.00 86.33           H  
ATOM    476  HE3 LYS A  30     -42.687 -18.810   0.039  1.00 86.33           H  
ATOM    477  NZ  LYS A  30     -44.623 -18.882  -0.781  1.00 86.33           N  
ATOM    478  HZ1 LYS A  30     -44.508 -18.036  -1.320  1.00 86.33           H  
ATOM    479  HZ2 LYS A  30     -44.356 -19.669  -1.355  1.00 86.33           H  
ATOM    480  HZ3 LYS A  30     -45.579 -19.009  -0.484  1.00 86.33           H  
ATOM    481  N   ASN A  31     -39.927 -15.922   3.355  1.00 85.93           N  
ATOM    482  H   ASN A  31     -40.537 -15.126   3.234  1.00 85.93           H  
ATOM    483  CA  ASN A  31     -38.604 -15.883   2.725  1.00 85.93           C  
ATOM    484  HA  ASN A  31     -38.559 -16.639   1.941  1.00 85.93           H  
ATOM    485  C   ASN A  31     -37.478 -16.196   3.721  1.00 85.93           C  
ATOM    486  CB  ASN A  31     -38.388 -14.494   2.100  1.00 85.93           C  
ATOM    487  HB2 ASN A  31     -37.361 -14.428   1.740  1.00 85.93           H  
ATOM    488  HB3 ASN A  31     -38.539 -13.726   2.858  1.00 85.93           H  
ATOM    489  O   ASN A  31     -36.479 -16.799   3.348  1.00 85.93           O  
ATOM    490  CG  ASN A  31     -39.293 -14.205   0.915  1.00 85.93           C  
ATOM    491  ND2 ASN A  31     -39.357 -12.965   0.488  1.00 85.93           N  
ATOM    492 HD21 ASN A  31     -38.853 -12.230   0.965  1.00 85.93           H  
ATOM    493 HD22 ASN A  31     -39.977 -12.808  -0.294  1.00 85.93           H  
ATOM    494  OD1 ASN A  31     -39.963 -15.051   0.357  1.00 85.93           O  
ATOM    495  N   LYS A  32     -37.637 -15.808   4.995  1.00 85.44           N  
ATOM    496  H   LYS A  32     -38.477 -15.302   5.237  1.00 85.44           H  
ATOM    497  CA  LYS A  32     -36.645 -16.085   6.040  1.00 85.44           C  
ATOM    498  HA  LYS A  32     -35.656 -15.847   5.650  1.00 85.44           H  
ATOM    499  C   LYS A  32     -36.568 -17.562   6.433  1.00 85.44           C  
ATOM    500  CB  LYS A  32     -36.931 -15.186   7.248  1.00 85.44           C  
ATOM    501  HB2 LYS A  32     -36.922 -14.148   6.918  1.00 85.44           H  
ATOM    502  HB3 LYS A  32     -37.914 -15.420   7.657  1.00 85.44           H  
ATOM    503  O   LYS A  32     -35.482 -18.026   6.760  1.00 85.44           O  
ATOM    504  CG  LYS A  32     -35.864 -15.372   8.332  1.00 85.44           C  
ATOM    505  HG2 LYS A  32     -35.923 -16.383   8.737  1.00 85.44           H  
ATOM    506  HG3 LYS A  32     -34.879 -15.223   7.890  1.00 85.44           H  
ATOM    507  CD  LYS A  32     -36.052 -14.389   9.483  1.00 85.44           C  
ATOM    508  HD2 LYS A  32     -35.993 -13.370   9.099  1.00 85.44           H  
ATOM    509  HD3 LYS A  32     -37.024 -14.555   9.948  1.00 85.44           H  
ATOM    510  CE  LYS A  32     -34.923 -14.651  10.481  1.00 85.44           C  
ATOM    511  HE2 LYS A  32     -33.974 -14.558   9.953  1.00 85.44           H  
ATOM    512  HE3 LYS A  32     -35.001 -15.682  10.828  1.00 85.44           H  
ATOM    513  NZ  LYS A  32     -34.975 -13.708  11.619  1.00 85.44           N  
ATOM    514  HZ1 LYS A  32     -34.210 -13.901  12.250  1.00 85.44           H  
ATOM    515  HZ2 LYS A  32     -34.881 -12.763  11.274  1.00 85.44           H  
ATOM    516  HZ3 LYS A  32     -35.853 -13.806  12.108  1.00 85.44           H  
ATOM    517  N   ILE A  33     -37.696 -18.269   6.480  1.00 85.61           N  
ATOM    518  H   ILE A  33     -38.553 -17.833   6.172  1.00 85.61           H  
ATOM    519  CA  ILE A  33     -37.737 -19.683   6.892  1.00 85.61           C  
ATOM    520  HA  ILE A  33     -36.918 -19.878   7.583  1.00 85.61           H  
ATOM    521  C   ILE A  33     -37.486 -20.615   5.707  1.00 85.61           C  
ATOM    522  CB  ILE A  33     -39.056 -19.974   7.639  1.00 85.61           C  
ATOM    523  HB  ILE A  33     -39.883 -19.532   7.084  1.00 85.61           H  
ATOM    524  O   ILE A  33     -36.848 -21.646   5.884  1.00 85.61           O  
ATOM    525  CG1 ILE A  33     -38.949 -19.312   9.032  1.00 85.61           C  
ATOM    526 HG12 ILE A  33     -38.573 -18.294   8.928  1.00 85.61           H  
ATOM    527 HG13 ILE A  33     -38.241 -19.869   9.644  1.00 85.61           H  
ATOM    528  CG2 ILE A  33     -39.327 -21.483   7.790  1.00 85.61           C  
ATOM    529 HG21 ILE A  33     -40.232 -21.662   8.371  1.00 85.61           H  
ATOM    530 HG22 ILE A  33     -38.480 -21.976   8.268  1.00 85.61           H  
ATOM    531 HG23 ILE A  33     -39.486 -21.932   6.810  1.00 85.61           H  
ATOM    532  CD1 ILE A  33     -40.276 -19.215   9.771  1.00 85.61           C  
ATOM    533 HD11 ILE A  33     -40.945 -18.612   9.157  1.00 85.61           H  
ATOM    534 HD12 ILE A  33     -40.114 -18.711  10.724  1.00 85.61           H  
ATOM    535 HD13 ILE A  33     -40.696 -20.202   9.960  1.00 85.61           H  
ATOM    536  N   GLU A  34     -37.930 -20.236   4.511  1.00 86.60           N  
ATOM    537  H   GLU A  34     -38.505 -19.409   4.435  1.00 86.60           H  
ATOM    538  CA  GLU A  34     -37.706 -20.999   3.277  1.00 86.60           C  
ATOM    539  HA  GLU A  34     -37.775 -22.064   3.498  1.00 86.60           H  
ATOM    540  C   GLU A  34     -36.300 -20.787   2.681  1.00 86.60           C  
ATOM    541  CB  GLU A  34     -38.814 -20.663   2.261  1.00 86.60           C  
ATOM    542  HB2 GLU A  34     -38.585 -21.151   1.314  1.00 86.60           H  
ATOM    543  HB3 GLU A  34     -38.833 -19.585   2.098  1.00 86.60           H  
ATOM    544  O   GLU A  34     -35.912 -21.507   1.767  1.00 86.60           O  
ATOM    545  CG  GLU A  34     -40.200 -21.150   2.733  1.00 86.60           C  
ATOM    546  HG2 GLU A  34     -40.161 -22.232   2.864  1.00 86.60           H  
ATOM    547  HG3 GLU A  34     -40.427 -20.709   3.704  1.00 86.60           H  
ATOM    548  CD  GLU A  34     -41.346 -20.801   1.768  1.00 86.60           C  
ATOM    549  OE1 GLU A  34     -42.510 -21.147   2.081  1.00 86.60           O  
ATOM    550  OE2 GLU A  34     -41.125 -20.095   0.760  1.00 86.60           O  
ATOM    551  N   GLY A  35     -35.509 -19.839   3.200  1.00 83.36           N  
ATOM    552  H   GLY A  35     -35.861 -19.280   3.964  1.00 83.36           H  
ATOM    553  CA  GLY A  35     -34.160 -19.564   2.687  1.00 83.36           C  
ATOM    554  HA2 GLY A  35     -33.643 -18.903   3.384  1.00 83.36           H  
ATOM    555  HA3 GLY A  35     -33.599 -20.495   2.610  1.00 83.36           H  
ATOM    556  C   GLY A  35     -34.171 -18.889   1.312  1.00 83.36           C  
ATOM    557  O   GLY A  35     -33.333 -19.175   0.454  1.00 83.36           O  
ATOM    558  N   ASP A  36     -35.150 -18.012   1.098  1.00 84.68           N  
ATOM    559  H   ASP A  36     -35.785 -17.852   1.867  1.00 84.68           H  
ATOM    560  CA  ASP A  36     -35.350 -17.240  -0.130  1.00 84.68           C  
ATOM    561  HA  ASP A  36     -34.513 -17.431  -0.801  1.00 84.68           H  
ATOM    562  C   ASP A  36     -35.291 -15.732   0.130  1.00 84.68           C  
ATOM    563  CB  ASP A  36     -36.640 -17.691  -0.831  1.00 84.68           C  
ATOM    564  HB2 ASP A  36     -36.984 -16.908  -1.507  1.00 84.68           H  
ATOM    565  HB3 ASP A  36     -37.422 -17.852  -0.089  1.00 84.68           H  
ATOM    566  O   ASP A  36     -35.868 -14.915  -0.602  1.00 84.68           O  
ATOM    567  CG  ASP A  36     -36.461 -18.946  -1.691  1.00 84.68           C  
ATOM    568  OD1 ASP A  36     -35.302 -19.297  -2.042  1.00 84.68           O  
ATOM    569  OD2 ASP A  36     -37.513 -19.445  -2.133  1.00 84.68           O  
ATOM    570  N   THR A  37     -34.563 -15.329   1.174  1.00 87.04           N  
ATOM    571  H   THR A  37     -34.066 -16.026   1.711  1.00 87.04           H  
ATOM    572  CA  THR A  37     -34.251 -13.916   1.370  1.00 87.04           C  
ATOM    573  HA  THR A  37     -35.189 -13.362   1.337  1.00 87.04           H  
ATOM    574  C   THR A  37     -33.377 -13.397   0.228  1.00 87.04           C  
ATOM    575  CB  THR A  37     -33.598 -13.631   2.728  1.00 87.04           C  
ATOM    576  HB  THR A  37     -33.539 -12.549   2.839  1.00 87.04           H  
ATOM    577  O   THR A  37     -32.732 -14.149  -0.503  1.00 87.04           O  
ATOM    578  CG2 THR A  37     -34.396 -14.169   3.909  1.00 87.04           C  
ATOM    579 HG21 THR A  37     -33.945 -13.820   4.838  1.00 87.04           H  
ATOM    580 HG22 THR A  37     -35.429 -13.826   3.852  1.00 87.04           H  
ATOM    581 HG23 THR A  37     -34.371 -15.258   3.896  1.00 87.04           H  
ATOM    582  OG1 THR A  37     -32.291 -14.136   2.792  1.00 87.04           O  
ATOM    583  HG1 THR A  37     -32.337 -15.091   2.879  1.00 87.04           H  
ATOM    584  N   LEU A  38     -33.323 -12.074   0.067  1.00 85.05           N  
ATOM    585  H   LEU A  38     -33.891 -11.486   0.661  1.00 85.05           H  
ATOM    586  CA  LEU A  38     -32.447 -11.444  -0.925  1.00 85.05           C  
ATOM    587  HA  LEU A  38     -32.745 -11.802  -1.910  1.00 85.05           H  
ATOM    588  C   LEU A  38     -30.976 -11.859  -0.709  1.00 85.05           C  
ATOM    589  CB  LEU A  38     -32.662  -9.918  -0.847  1.00 85.05           C  
ATOM    590  HB2 LEU A  38     -31.888  -9.465  -0.227  1.00 85.05           H  
ATOM    591  HB3 LEU A  38     -33.619  -9.725  -0.362  1.00 85.05           H  
ATOM    592  O   LEU A  38     -30.255 -12.089  -1.675  1.00 85.05           O  
ATOM    593  CG  LEU A  38     -32.710  -9.214  -2.215  1.00 85.05           C  
ATOM    594  HG  LEU A  38     -33.409  -9.740  -2.864  1.00 85.05           H  
ATOM    595  CD1 LEU A  38     -33.222  -7.785  -2.026  1.00 85.05           C  
ATOM    596 HD11 LEU A  38     -33.281  -7.286  -2.993  1.00 85.05           H  
ATOM    597 HD12 LEU A  38     -32.546  -7.226  -1.378  1.00 85.05           H  
ATOM    598 HD13 LEU A  38     -34.220  -7.800  -1.586  1.00 85.05           H  
ATOM    599  CD2 LEU A  38     -31.348  -9.149  -2.903  1.00 85.05           C  
ATOM    600 HD21 LEU A  38     -31.016 -10.154  -3.165  1.00 85.05           H  
ATOM    601 HD22 LEU A  38     -30.612  -8.686  -2.246  1.00 85.05           H  
ATOM    602 HD23 LEU A  38     -31.423  -8.571  -3.824  1.00 85.05           H  
ATOM    603  N   ALA A  39     -30.563 -12.034   0.552  1.00 85.75           N  
ATOM    604  H   ALA A  39     -31.237 -11.943   1.298  1.00 85.75           H  
ATOM    605  CA  ALA A  39     -29.238 -12.531   0.907  1.00 85.75           C  
ATOM    606  HA  ALA A  39     -28.488 -11.922   0.403  1.00 85.75           H  
ATOM    607  C   ALA A  39     -29.026 -13.982   0.452  1.00 85.75           C  
ATOM    608  CB  ALA A  39     -29.044 -12.383   2.420  1.00 85.75           C  
ATOM    609  HB1 ALA A  39     -29.157 -11.339   2.712  1.00 85.75           H  
ATOM    610  HB2 ALA A  39     -28.042 -12.720   2.689  1.00 85.75           H  
ATOM    611  HB3 ALA A  39     -29.771 -12.994   2.955  1.00 85.75           H  
ATOM    612  O   ALA A  39     -28.001 -14.265  -0.157  1.00 85.75           O  
ATOM    613  N   ASP A  40     -30.003 -14.869   0.662  1.00 84.83           N  
ATOM    614  H   ASP A  40     -30.812 -14.598   1.202  1.00 84.83           H  
ATOM    615  CA  ASP A  40     -29.899 -16.268   0.229  1.00 84.83           C  
ATOM    616  HA  ASP A  40     -28.977 -16.694   0.628  1.00 84.83           H  
ATOM    617  C   ASP A  40     -29.850 -16.385  -1.298  1.00 84.83           C  
ATOM    618  CB  ASP A  40     -31.071 -17.098   0.762  1.00 84.83           C  
ATOM    619  HB2 ASP A  40     -31.996 -16.738   0.310  1.00 84.83           H  
ATOM    620  HB3 ASP A  40     -30.920 -18.134   0.457  1.00 84.83           H  
ATOM    621  O   ASP A  40     -29.095 -17.188  -1.837  1.00 84.83           O  
ATOM    622  CG  ASP A  40     -31.196 -17.051   2.282  1.00 84.83           C  
ATOM    623  OD1 ASP A  40     -30.159 -17.170   2.966  1.00 84.83           O  
ATOM    624  OD2 ASP A  40     -32.324 -16.763   2.753  1.00 84.83           O  
ATOM    625  N   ARG A  41     -30.598 -15.541  -2.020  1.00 85.29           N  
ATOM    626  H   ARG A  41     -31.225 -14.933  -1.514  1.00 85.29           H  
ATOM    627  CA  ARG A  41     -30.544 -15.482  -3.492  1.00 85.29           C  
ATOM    628  HA  ARG A  41     -30.682 -16.486  -3.894  1.00 85.29           H  
ATOM    629  C   ARG A  41     -29.183 -15.017  -4.001  1.00 85.29           C  
ATOM    630  CB  ARG A  41     -31.645 -14.564  -4.026  1.00 85.29           C  
ATOM    631  HB2 ARG A  41     -31.496 -14.422  -5.096  1.00 85.29           H  
ATOM    632  HB3 ARG A  41     -31.575 -13.593  -3.536  1.00 85.29           H  
ATOM    633  O   ARG A  41     -28.643 -15.617  -4.926  1.00 85.29           O  
ATOM    634  CG  ARG A  41     -33.039 -15.158  -3.805  1.00 85.29           C  
ATOM    635  HG2 ARG A  41     -33.122 -16.103  -4.341  1.00 85.29           H  
ATOM    636  HG3 ARG A  41     -33.210 -15.339  -2.744  1.00 85.29           H  
ATOM    637  CD  ARG A  41     -34.089 -14.179  -4.328  1.00 85.29           C  
ATOM    638  HD2 ARG A  41     -33.951 -13.215  -3.838  1.00 85.29           H  
ATOM    639  HD3 ARG A  41     -33.943 -14.059  -5.402  1.00 85.29           H  
ATOM    640  NE  ARG A  41     -35.448 -14.669  -4.054  1.00 85.29           N  
ATOM    641  HE  ARG A  41     -35.535 -15.388  -3.349  1.00 85.29           H  
ATOM    642  NH1 ARG A  41     -36.582 -13.270  -5.479  1.00 85.29           N  
ATOM    643 HH11 ARG A  41     -35.703 -12.861  -5.761  1.00 85.29           H  
ATOM    644 HH12 ARG A  41     -37.447 -13.009  -5.929  1.00 85.29           H  
ATOM    645  NH2 ARG A  41     -37.695 -14.815  -4.305  1.00 85.29           N  
ATOM    646 HH21 ARG A  41     -37.698 -15.563  -3.626  1.00 85.29           H  
ATOM    647 HH22 ARG A  41     -38.555 -14.576  -4.778  1.00 85.29           H  
ATOM    648  CZ  ARG A  41     -36.564 -14.248  -4.611  1.00 85.29           C  
ATOM    649  N   LEU A  42     -28.620 -13.973  -3.390  1.00 86.20           N  
ATOM    650  H   LEU A  42     -29.121 -13.529  -2.634  1.00 86.20           H  
ATOM    651  CA  LEU A  42     -27.271 -13.509  -3.719  1.00 86.20           C  
ATOM    652  HA  LEU A  42     -27.202 -13.349  -4.795  1.00 86.20           H  
ATOM    653  C   LEU A  42     -26.225 -14.572  -3.378  1.00 86.20           C  
ATOM    654  CB  LEU A  42     -26.970 -12.194  -2.980  1.00 86.20           C  
ATOM    655  HB2 LEU A  42     -25.901 -11.991  -3.045  1.00 86.20           H  
ATOM    656  HB3 LEU A  42     -27.219 -12.325  -1.927  1.00 86.20           H  
ATOM    657  O   LEU A  42     -25.309 -14.782  -4.162  1.00 86.20           O  
ATOM    658  CG  LEU A  42     -27.726 -10.973  -3.531  1.00 86.20           C  
ATOM    659  HG  LEU A  42     -28.790 -11.199  -3.601  1.00 86.20           H  
ATOM    660  CD1 LEU A  42     -27.539  -9.791  -2.579  1.00 86.20           C  
ATOM    661 HD11 LEU A  42     -26.479  -9.555  -2.480  1.00 86.20           H  
ATOM    662 HD12 LEU A  42     -27.947 -10.047  -1.601  1.00 86.20           H  
ATOM    663 HD13 LEU A  42     -28.070  -8.921  -2.966  1.00 86.20           H  
ATOM    664  CD2 LEU A  42     -27.241 -10.544  -4.917  1.00 86.20           C  
ATOM    665 HD21 LEU A  42     -27.342 -11.361  -5.631  1.00 86.20           H  
ATOM    666 HD22 LEU A  42     -27.844  -9.708  -5.272  1.00 86.20           H  
ATOM    667 HD23 LEU A  42     -26.198 -10.229  -4.872  1.00 86.20           H  
ATOM    668  N   LEU A  43     -26.378 -15.276  -2.256  1.00 84.55           N  
ATOM    669  H   LEU A  43     -27.133 -15.035  -1.629  1.00 84.55           H  
ATOM    670  CA  LEU A  43     -25.475 -16.352  -1.857  1.00 84.55           C  
ATOM    671  HA  LEU A  43     -24.456 -15.969  -1.904  1.00 84.55           H  
ATOM    672  C   LEU A  43     -25.558 -17.529  -2.836  1.00 84.55           C  
ATOM    673  CB  LEU A  43     -25.779 -16.729  -0.397  1.00 84.55           C  
ATOM    674  HB2 LEU A  43     -25.941 -15.801   0.150  1.00 84.55           H  
ATOM    675  HB3 LEU A  43     -26.702 -17.307  -0.344  1.00 84.55           H  
ATOM    676  O   LEU A  43     -24.519 -18.011  -3.269  1.00 84.55           O  
ATOM    677  CG  LEU A  43     -24.647 -17.482   0.327  1.00 84.55           C  
ATOM    678  HG  LEU A  43     -23.696 -16.989   0.124  1.00 84.55           H  
ATOM    679  CD1 LEU A  43     -24.901 -17.421   1.834  1.00 84.55           C  
ATOM    680 HD11 LEU A  43     -24.933 -16.383   2.165  1.00 84.55           H  
ATOM    681 HD12 LEU A  43     -25.850 -17.903   2.071  1.00 84.55           H  
ATOM    682 HD13 LEU A  43     -24.097 -17.930   2.366  1.00 84.55           H  
ATOM    683  CD2 LEU A  43     -24.538 -18.958  -0.061  1.00 84.55           C  
ATOM    684 HD21 LEU A  43     -24.159 -19.063  -1.077  1.00 84.55           H  
ATOM    685 HD22 LEU A  43     -25.511 -19.443   0.019  1.00 84.55           H  
ATOM    686 HD23 LEU A  43     -23.833 -19.464   0.598  1.00 84.55           H  
ATOM    687  N   LYS A  44     -26.758 -17.928  -3.278  1.00 83.06           N  
ATOM    688  H   LYS A  44     -27.578 -17.521  -2.852  1.00 83.06           H  
ATOM    689  CA  LYS A  44     -26.939 -18.938  -4.338  1.00 83.06           C  
ATOM    690  HA  LYS A  44     -26.447 -19.862  -4.034  1.00 83.06           H  
ATOM    691  C   LYS A  44     -26.246 -18.518  -5.647  1.00 83.06           C  
ATOM    692  CB  LYS A  44     -28.444 -19.226  -4.549  1.00 83.06           C  
ATOM    693  HB2 LYS A  44     -28.566 -19.776  -5.482  1.00 83.06           H  
ATOM    694  HB3 LYS A  44     -28.971 -18.278  -4.651  1.00 83.06           H  
ATOM    695  O   LYS A  44     -25.585 -19.344  -6.264  1.00 83.06           O  
ATOM    696  CG  LYS A  44     -29.097 -20.059  -3.421  1.00 83.06           C  
ATOM    697  HG2 LYS A  44     -28.836 -19.630  -2.453  1.00 83.06           H  
ATOM    698  HG3 LYS A  44     -28.697 -21.072  -3.454  1.00 83.06           H  
ATOM    699  CD  LYS A  44     -30.640 -20.118  -3.540  1.00 83.06           C  
ATOM    700  HD2 LYS A  44     -31.020 -19.097  -3.583  1.00 83.06           H  
ATOM    701  HD3 LYS A  44     -30.910 -20.633  -4.462  1.00 83.06           H  
ATOM    702  CE  LYS A  44     -31.290 -20.832  -2.333  1.00 83.06           C  
ATOM    703  HE2 LYS A  44     -30.908 -20.369  -1.424  1.00 83.06           H  
ATOM    704  HE3 LYS A  44     -30.965 -21.873  -2.330  1.00 83.06           H  
ATOM    705  NZ  LYS A  44     -32.789 -20.766  -2.305  1.00 83.06           N  
ATOM    706  HZ1 LYS A  44     -33.163 -21.201  -1.473  1.00 83.06           H  
ATOM    707  HZ2 LYS A  44     -33.235 -21.194  -3.104  1.00 83.06           H  
ATOM    708  HZ3 LYS A  44     -33.164 -19.832  -2.220  1.00 83.06           H  
ATOM    709  N   TRP A  45     -26.345 -17.244  -6.046  1.00 83.54           N  
ATOM    710  H   TRP A  45     -26.924 -16.621  -5.501  1.00 83.54           H  
ATOM    711  CA  TRP A  45     -25.737 -16.738  -7.288  1.00 83.54           C  
ATOM    712  HA  TRP A  45     -25.926 -17.459  -8.083  1.00 83.54           H  
ATOM    713  C   TRP A  45     -24.212 -16.574  -7.214  1.00 83.54           C  
ATOM    714  CB  TRP A  45     -26.398 -15.407  -7.672  1.00 83.54           C  
ATOM    715  HB2 TRP A  45     -26.189 -14.667  -6.899  1.00 83.54           H  
ATOM    716  HB3 TRP A  45     -27.477 -15.551  -7.709  1.00 83.54           H  
ATOM    717  O   TRP A  45     -23.490 -16.986  -8.118  1.00 83.54           O  
ATOM    718  CG  TRP A  45     -25.961 -14.858  -8.997  1.00 83.54           C  
ATOM    719  CD1 TRP A  45     -26.087 -15.504 -10.179  1.00 83.54           C  
ATOM    720  HD1 TRP A  45     -26.507 -16.492 -10.300  1.00 83.54           H  
ATOM    721  CD2 TRP A  45     -25.302 -13.588  -9.308  1.00 83.54           C  
ATOM    722  CE2 TRP A  45     -25.070 -13.538 -10.717  1.00 83.54           C  
ATOM    723  CE3 TRP A  45     -24.876 -12.472  -8.554  1.00 83.54           C  
ATOM    724  HE3 TRP A  45     -25.012 -12.478  -7.482  1.00 83.54           H  
ATOM    725  NE1 TRP A  45     -25.565 -14.730 -11.194  1.00 83.54           N  
ATOM    726  HE1 TRP A  45     -25.518 -15.033 -12.157  1.00 83.54           H  
ATOM    727  CH2 TRP A  45     -24.057 -11.349 -10.569  1.00 83.54           C  
ATOM    728  HH2 TRP A  45     -23.584 -10.499 -11.037  1.00 83.54           H  
ATOM    729  CZ2 TRP A  45     -24.453 -12.448 -11.346  1.00 83.54           C  
ATOM    730  HZ2 TRP A  45     -24.285 -12.459 -12.413  1.00 83.54           H  
ATOM    731  CZ3 TRP A  45     -24.278 -11.361  -9.182  1.00 83.54           C  
ATOM    732  HZ3 TRP A  45     -23.982 -10.504  -8.595  1.00 83.54           H  
ATOM    733  N   PHE A  46     -23.694 -15.989  -6.136  1.00 81.39           N  
ATOM    734  H   PHE A  46     -24.315 -15.637  -5.422  1.00 81.39           H  
ATOM    735  CA  PHE A  46     -22.251 -15.812  -5.970  1.00 81.39           C  
ATOM    736  HA  PHE A  46     -21.821 -15.513  -6.926  1.00 81.39           H  
ATOM    737  C   PHE A  46     -21.555 -17.114  -5.579  1.00 81.39           C  
ATOM    738  CB  PHE A  46     -21.972 -14.706  -4.949  1.00 81.39           C  
ATOM    739  HB2 PHE A  46     -22.559 -14.885  -4.049  1.00 81.39           H  
ATOM    740  HB3 PHE A  46     -20.921 -14.757  -4.666  1.00 81.39           H  
ATOM    741  O   PHE A  46     -20.434 -17.355  -6.016  1.00 81.39           O  
ATOM    742  CG  PHE A  46     -22.227 -13.308  -5.476  1.00 81.39           C  
ATOM    743  CD1 PHE A  46     -21.457 -12.816  -6.547  1.00 81.39           C  
ATOM    744  HD1 PHE A  46     -20.716 -13.447  -7.016  1.00 81.39           H  
ATOM    745  CD2 PHE A  46     -23.188 -12.479  -4.872  1.00 81.39           C  
ATOM    746  HD2 PHE A  46     -23.761 -12.842  -4.032  1.00 81.39           H  
ATOM    747  CE1 PHE A  46     -21.644 -11.503  -7.008  1.00 81.39           C  
ATOM    748  HE1 PHE A  46     -21.056 -11.135  -7.836  1.00 81.39           H  
ATOM    749  CE2 PHE A  46     -23.370 -11.163  -5.329  1.00 81.39           C  
ATOM    750  HE2 PHE A  46     -24.078 -10.513  -4.836  1.00 81.39           H  
ATOM    751  CZ  PHE A  46     -22.595 -10.672  -6.391  1.00 81.39           C  
ATOM    752  HZ  PHE A  46     -22.727  -9.657  -6.735  1.00 81.39           H  
ATOM    753  N   GLY A  47     -22.224 -17.979  -4.818  1.00 73.00           N  
ATOM    754  H   GLY A  47     -23.145 -17.733  -4.485  1.00 73.00           H  
ATOM    755  CA  GLY A  47     -21.715 -19.296  -4.447  1.00 73.00           C  
ATOM    756  HA2 GLY A  47     -20.765 -19.187  -3.924  1.00 73.00           H  
ATOM    757  HA3 GLY A  47     -22.431 -19.777  -3.781  1.00 73.00           H  
ATOM    758  C   GLY A  47     -21.498 -20.217  -5.648  1.00 73.00           C  
ATOM    759  O   GLY A  47     -20.599 -21.047  -5.598  1.00 73.00           O  
ATOM    760  N   SER A  48     -22.246 -20.043  -6.748  1.00 74.66           N  
ATOM    761  H   SER A  48     -23.011 -19.384  -6.740  1.00 74.66           H  
ATOM    762  CA  SER A  48     -21.992 -20.792  -7.988  1.00 74.66           C  
ATOM    763  HA  SER A  48     -21.730 -21.816  -7.721  1.00 74.66           H  
ATOM    764  C   SER A  48     -20.818 -20.243  -8.806  1.00 74.66           C  
ATOM    765  CB  SER A  48     -23.256 -20.866  -8.854  1.00 74.66           C  
ATOM    766  HB2 SER A  48     -23.073 -21.540  -9.690  1.00 74.66           H  
ATOM    767  HB3 SER A  48     -24.072 -21.273  -8.257  1.00 74.66           H  
ATOM    768  O   SER A  48     -20.250 -20.973  -9.609  1.00 74.66           O  
ATOM    769  OG  SER A  48     -23.640 -19.601  -9.358  1.00 74.66           O  
ATOM    770  HG  SER A  48     -22.951 -19.268  -9.937  1.00 74.66           H  
ATOM    771  N   PHE A  49     -20.461 -18.966  -8.635  1.00 78.45           N  
ATOM    772  H   PHE A  49     -20.959 -18.423  -7.945  1.00 78.45           H  
ATOM    773  CA  PHE A  49     -19.389 -18.312  -9.399  1.00 78.45           C  
ATOM    774  HA  PHE A  49     -19.226 -18.855 -10.330  1.00 78.45           H  
ATOM    775  C   PHE A  49     -18.037 -18.305  -8.683  1.00 78.45           C  
ATOM    776  CB  PHE A  49     -19.815 -16.877  -9.750  1.00 78.45           C  
ATOM    777  HB2 PHE A  49     -18.946 -16.220  -9.694  1.00 78.45           H  
ATOM    778  HB3 PHE A  49     -20.537 -16.506  -9.022  1.00 78.45           H  
ATOM    779  O   PHE A  49     -16.994 -18.275  -9.333  1.00 78.45           O  
ATOM    780  CG  PHE A  49     -20.380 -16.758 -11.147  1.00 78.45           C  
ATOM    781  CD1 PHE A  49     -19.501 -16.695 -12.245  1.00 78.45           C  
ATOM    782  HD1 PHE A  49     -18.433 -16.732 -12.085  1.00 78.45           H  
ATOM    783  CD2 PHE A  49     -21.771 -16.741 -11.359  1.00 78.45           C  
ATOM    784  HD2 PHE A  49     -22.448 -16.795 -10.520  1.00 78.45           H  
ATOM    785  CE1 PHE A  49     -20.009 -16.611 -13.553  1.00 78.45           C  
ATOM    786  HE1 PHE A  49     -19.333 -16.579 -14.394  1.00 78.45           H  
ATOM    787  CE2 PHE A  49     -22.278 -16.663 -12.669  1.00 78.45           C  
ATOM    788  HE2 PHE A  49     -23.346 -16.666 -12.833  1.00 78.45           H  
ATOM    789  CZ  PHE A  49     -21.398 -16.596 -13.764  1.00 78.45           C  
ATOM    790  HZ  PHE A  49     -21.789 -16.549 -14.770  1.00 78.45           H  
ATOM    791  N   ILE A  50     -18.034 -18.286  -7.352  1.00 74.73           N  
ATOM    792  H   ILE A  50     -18.918 -18.311  -6.863  1.00 74.73           H  
ATOM    793  CA  ILE A  50     -16.815 -18.121  -6.565  1.00 74.73           C  
ATOM    794  HA  ILE A  50     -16.033 -17.708  -7.203  1.00 74.73           H  
ATOM    795  C   ILE A  50     -16.332 -19.496  -6.086  1.00 74.73           C  
ATOM    796  CB  ILE A  50     -17.035 -17.098  -5.426  1.00 74.73           C  
ATOM    797  HB  ILE A  50     -17.777 -17.500  -4.736  1.00 74.73           H  
ATOM    798  O   ILE A  50     -16.806 -20.018  -5.080  1.00 74.73           O  
ATOM    799  CG1 ILE A  50     -17.530 -15.730  -5.963  1.00 74.73           C  
ATOM    800 HG12 ILE A  50     -18.430 -15.869  -6.563  1.00 74.73           H  
ATOM    801 HG13 ILE A  50     -16.772 -15.297  -6.615  1.00 74.73           H  
ATOM    802  CG2 ILE A  50     -15.713 -16.877  -4.672  1.00 74.73           C  
ATOM    803 HG21 ILE A  50     -15.221 -17.831  -4.482  1.00 74.73           H  
ATOM    804 HG22 ILE A  50     -15.034 -16.265  -5.265  1.00 74.73           H  
ATOM    805 HG23 ILE A  50     -15.904 -16.392  -3.714  1.00 74.73           H  
ATOM    806  CD1 ILE A  50     -17.877 -14.722  -4.861  1.00 74.73           C  
ATOM    807 HD11 ILE A  50     -16.975 -14.403  -4.338  1.00 74.73           H  
ATOM    808 HD12 ILE A  50     -18.347 -13.846  -5.309  1.00 74.73           H  
ATOM    809 HD13 ILE A  50     -18.570 -15.174  -4.151  1.00 74.73           H  
ATOM    810  N   TYR A  51     -15.332 -20.054  -6.772  1.00 71.93           N  
ATOM    811  H   TYR A  51     -15.045 -19.617  -7.636  1.00 71.93           H  
ATOM    812  CA  TYR A  51     -14.563 -21.205  -6.292  1.00 71.93           C  
ATOM    813  HA  TYR A  51     -15.210 -21.835  -5.682  1.00 71.93           H  
ATOM    814  C   TYR A  51     -13.399 -20.724  -5.415  1.00 71.93           C  
ATOM    815  CB  TYR A  51     -14.090 -22.057  -7.479  1.00 71.93           C  
ATOM    816  HB2 TYR A  51     -14.962 -22.367  -8.054  1.00 71.93           H  
ATOM    817  HB3 TYR A  51     -13.468 -21.447  -8.134  1.00 71.93           H  
ATOM    818  O   TYR A  51     -12.342 -20.326  -5.907  1.00 71.93           O  
ATOM    819  CG  TYR A  51     -13.320 -23.304  -7.073  1.00 71.93           C  
ATOM    820  CD1 TYR A  51     -11.924 -23.369  -7.254  1.00 71.93           C  
ATOM    821  HD1 TYR A  51     -11.398 -22.527  -7.679  1.00 71.93           H  
ATOM    822  CD2 TYR A  51     -14.007 -24.406  -6.527  1.00 71.93           C  
ATOM    823  HD2 TYR A  51     -15.079 -24.368  -6.400  1.00 71.93           H  
ATOM    824  CE1 TYR A  51     -11.218 -24.540  -6.911  1.00 71.93           C  
ATOM    825  HE1 TYR A  51     -10.152 -24.597  -7.077  1.00 71.93           H  
ATOM    826  CE2 TYR A  51     -13.302 -25.568  -6.162  1.00 71.93           C  
ATOM    827  HE2 TYR A  51     -13.818 -26.421  -5.747  1.00 71.93           H  
ATOM    828  OH  TYR A  51     -11.238 -26.769  -6.010  1.00 71.93           O  
ATOM    829  HH  TYR A  51     -10.311 -26.750  -6.260  1.00 71.93           H  
ATOM    830  CZ  TYR A  51     -11.908 -25.641  -6.359  1.00 71.93           C  
ATOM    831  N   LEU A  52     -13.587 -20.741  -4.096  1.00 67.15           N  
ATOM    832  H   LEU A  52     -14.488 -21.038  -3.749  1.00 67.15           H  
ATOM    833  CA  LEU A  52     -12.529 -20.448  -3.124  1.00 67.15           C  
ATOM    834  HA  LEU A  52     -11.857 -19.694  -3.534  1.00 67.15           H  
ATOM    835  C   LEU A  52     -11.683 -21.708  -2.876  1.00 67.15           C  
ATOM    836  CB  LEU A  52     -13.137 -19.898  -1.813  1.00 67.15           C  
ATOM    837  HB2 LEU A  52     -13.801 -20.658  -1.402  1.00 67.15           H  
ATOM    838  HB3 LEU A  52     -12.331 -19.749  -1.093  1.00 67.15           H  
ATOM    839  O   LEU A  52     -11.757 -22.269  -1.795  1.00 67.15           O  
ATOM    840  CG  LEU A  52     -13.924 -18.587  -1.931  1.00 67.15           C  
ATOM    841  HG  LEU A  52     -14.732 -18.730  -2.649  1.00 67.15           H  
ATOM    842  CD1 LEU A  52     -14.572 -18.243  -0.592  1.00 67.15           C  
ATOM    843 HD11 LEU A  52     -15.162 -17.332  -0.687  1.00 67.15           H  
ATOM    844 HD12 LEU A  52     -15.229 -19.058  -0.287  1.00 67.15           H  
ATOM    845 HD13 LEU A  52     -13.801 -18.108   0.166  1.00 67.15           H  
ATOM    846  CD2 LEU A  52     -13.043 -17.408  -2.358  1.00 67.15           C  
ATOM    847 HD21 LEU A  52     -12.656 -17.582  -3.362  1.00 67.15           H  
ATOM    848 HD22 LEU A  52     -13.634 -16.491  -2.370  1.00 67.15           H  
ATOM    849 HD23 LEU A  52     -12.212 -17.295  -1.663  1.00 67.15           H  
ATOM    850  N   GLY A  53     -10.943 -22.186  -3.882  1.00 64.86           N  
ATOM    851  H   GLY A  53     -11.039 -21.701  -4.763  1.00 64.86           H  
ATOM    852  CA  GLY A  53      -9.920 -23.253  -3.820  1.00 64.86           C  
ATOM    853  HA2 GLY A  53     -10.105 -23.954  -4.634  1.00 64.86           H  
ATOM    854  HA3 GLY A  53      -8.946 -22.798  -4.000  1.00 64.86           H  
ATOM    855  C   GLY A  53      -9.799 -24.087  -2.531  1.00 64.86           C  
ATOM    856  O   GLY A  53      -8.786 -23.987  -1.846  1.00 64.86           O  
ATOM    857  N   ASN A  54     -10.802 -24.912  -2.202  1.00 63.78           N  
ATOM    858  H   ASN A  54     -11.603 -24.940  -2.817  1.00 63.78           H  
ATOM    859  CA  ASN A  54     -10.869 -25.739  -0.980  1.00 63.78           C  
ATOM    860  HA  ASN A  54     -11.872 -26.167  -0.967  1.00 63.78           H  
ATOM    861  C   ASN A  54     -10.803 -25.010   0.386  1.00 63.78           C  
ATOM    862  CB  ASN A  54      -9.858 -26.906  -1.083  1.00 63.78           C  
ATOM    863  HB2 ASN A  54      -9.387 -27.066  -0.113  1.00 63.78           H  
ATOM    864  HB3 ASN A  54      -9.059 -26.668  -1.785  1.00 63.78           H  
ATOM    865  O   ASN A  54     -10.810 -25.662   1.430  1.00 63.78           O  
ATOM    866  CG  ASN A  54     -10.480 -28.224  -1.497  1.00 63.78           C  
ATOM    867  ND2 ASN A  54      -9.729 -29.296  -1.412  1.00 63.78           N  
ATOM    868 HD21 ASN A  54     -10.164 -30.165  -1.689  1.00 63.78           H  
ATOM    869 HD22 ASN A  54      -8.779 -29.239  -1.072  1.00 63.78           H  
ATOM    870  OD1 ASN A  54     -11.625 -28.323  -1.898  1.00 63.78           O  
ATOM    871  N   LEU A  55     -10.811 -23.679   0.423  1.00 64.92           N  
ATOM    872  H   LEU A  55     -10.856 -23.190  -0.460  1.00 64.92           H  
ATOM    873  CA  LEU A  55     -10.972 -22.883   1.640  1.00 64.92           C  
ATOM    874  HA  LEU A  55     -10.569 -23.431   2.492  1.00 64.92           H  
ATOM    875  C   LEU A  55     -12.466 -22.672   1.916  1.00 64.92           C  
ATOM    876  CB  LEU A  55     -10.176 -21.572   1.502  1.00 64.92           C  
ATOM    877  HB2 LEU A  55     -10.257 -21.217   0.474  1.00 64.92           H  
ATOM    878  HB3 LEU A  55     -10.627 -20.810   2.137  1.00 64.92           H  
ATOM    879  O   LEU A  55     -13.083 -21.701   1.475  1.00 64.92           O  
ATOM    880  CG  LEU A  55      -8.695 -21.751   1.900  1.00 64.92           C  
ATOM    881  HG  LEU A  55      -8.446 -22.810   1.955  1.00 64.92           H  
ATOM    882  CD1 LEU A  55      -7.765 -21.107   0.875  1.00 64.92           C  
ATOM    883 HD11 LEU A  55      -7.979 -20.042   0.785  1.00 64.92           H  
ATOM    884 HD12 LEU A  55      -7.910 -21.591  -0.091  1.00 64.92           H  
ATOM    885 HD13 LEU A  55      -6.728 -21.249   1.179  1.00 64.92           H  
ATOM    886  CD2 LEU A  55      -8.425 -21.112   3.266  1.00 64.92           C  
ATOM    887 HD21 LEU A  55      -9.071 -21.570   4.016  1.00 64.92           H  
ATOM    888 HD22 LEU A  55      -7.387 -21.285   3.549  1.00 64.92           H  
ATOM    889 HD23 LEU A  55      -8.614 -20.040   3.226  1.00 64.92           H  
ATOM    890  N   GLY A  56     -13.065 -23.606   2.654  1.00 57.07           N  
ATOM    891  H   GLY A  56     -12.524 -24.416   2.922  1.00 57.07           H  
ATOM    892  CA  GLY A  56     -14.451 -23.498   3.099  1.00 57.07           C  
ATOM    893  HA2 GLY A  56     -15.094 -23.291   2.243  1.00 57.07           H  
ATOM    894  HA3 GLY A  56     -14.762 -24.444   3.541  1.00 57.07           H  
ATOM    895  C   GLY A  56     -14.626 -22.396   4.148  1.00 57.07           C  
ATOM    896  O   GLY A  56     -14.260 -22.576   5.307  1.00 57.07           O  
ATOM    897  N   ILE A  57     -15.236 -21.265   3.780  1.00 63.06           N  
ATOM    898  H   ILE A  57     -15.435 -21.129   2.799  1.00 63.06           H  
ATOM    899  CA  ILE A  57     -15.750 -20.294   4.758  1.00 63.06           C  
ATOM    900  HA  ILE A  57     -15.036 -20.214   5.578  1.00 63.06           H  
ATOM    901  C   ILE A  57     -17.051 -20.869   5.323  1.00 63.06           C  
ATOM    902  CB  ILE A  57     -15.920 -18.875   4.162  1.00 63.06           C  
ATOM    903  HB  ILE A  57     -16.643 -18.923   3.347  1.00 63.06           H  
ATOM    904  O   ILE A  57     -18.142 -20.627   4.808  1.00 63.06           O  
ATOM    905  CG1 ILE A  57     -14.576 -18.358   3.597  1.00 63.06           C  
ATOM    906 HG12 ILE A  57     -14.202 -19.067   2.858  1.00 63.06           H  
ATOM    907 HG13 ILE A  57     -13.842 -18.295   4.401  1.00 63.06           H  
ATOM    908  CG2 ILE A  57     -16.455 -17.906   5.241  1.00 63.06           C  
ATOM    909 HG21 ILE A  57     -15.730 -17.810   6.049  1.00 63.06           H  
ATOM    910 HG22 ILE A  57     -17.399 -18.266   5.651  1.00 63.06           H  
ATOM    911 HG23 ILE A  57     -16.647 -16.925   4.807  1.00 63.06           H  
ATOM    912  CD1 ILE A  57     -14.670 -16.995   2.899  1.00 63.06           C  
ATOM    913 HD11 ILE A  57     -15.465 -17.013   2.153  1.00 63.06           H  
ATOM    914 HD12 ILE A  57     -13.723 -16.781   2.404  1.00 63.06           H  
ATOM    915 HD13 ILE A  57     -14.864 -16.205   3.625  1.00 63.06           H  
ATOM    916  N   GLY A  58     -16.943 -21.682   6.370  1.00 57.81           N  
ATOM    917  H   GLY A  58     -16.018 -21.938   6.685  1.00 57.81           H  
ATOM    918  CA  GLY A  58     -18.112 -22.139   7.108  1.00 57.81           C  
ATOM    919  HA2 GLY A  58     -18.831 -22.581   6.419  1.00 57.81           H  
ATOM    920  HA3 GLY A  58     -17.815 -22.893   7.837  1.00 57.81           H  
ATOM    921  C   GLY A  58     -18.755 -20.966   7.846  1.00 57.81           C  
ATOM    922  O   GLY A  58     -18.105 -20.310   8.655  1.00 57.81           O  
ATOM    923  N   THR A  59     -20.057 -20.738   7.662  1.00 62.45           N  
ATOM    924  H   THR A  59     -20.544 -21.251   6.941  1.00 62.45           H  
ATOM    925  CA  THR A  59     -20.857 -19.829   8.511  1.00 62.45           C  
ATOM    926  HA  THR A  59     -20.285 -18.914   8.663  1.00 62.45           H  
ATOM    927  C   THR A  59     -21.121 -20.418   9.905  1.00 62.45           C  
ATOM    928  CB  THR A  59     -22.185 -19.448   7.842  1.00 62.45           C  
ATOM    929  HB  THR A  59     -22.754 -18.795   8.504  1.00 62.45           H  
ATOM    930  O   THR A  59     -22.108 -20.076  10.561  1.00 62.45           O  
ATOM    931  CG2 THR A  59     -21.989 -18.713   6.519  1.00 62.45           C  
ATOM    932 HG21 THR A  59     -21.479 -19.354   5.800  1.00 62.45           H  
ATOM    933 HG22 THR A  59     -21.397 -17.812   6.680  1.00 62.45           H  
ATOM    934 HG23 THR A  59     -22.962 -18.434   6.113  1.00 62.45           H  
ATOM    935  OG1 THR A  59     -22.933 -20.614   7.590  1.00 62.45           O  
ATOM    936  HG1 THR A  59     -23.296 -20.915   8.427  1.00 62.45           H  
ATOM    937  N   GLY A  60     -20.271 -21.343  10.359  1.00 54.77           N  
ATOM    938  H   GLY A  60     -19.423 -21.484   9.828  1.00 54.77           H  
ATOM    939  CA  GLY A  60     -20.271 -21.797  11.737  1.00 54.77           C  
ATOM    940  HA2 GLY A  60     -19.477 -22.527  11.895  1.00 54.77           H  
ATOM    941  HA3 GLY A  60     -21.233 -22.250  11.977  1.00 54.77           H  
ATOM    942  C   GLY A  60     -20.021 -20.591  12.629  1.00 54.77           C  
ATOM    943  O   GLY A  60     -19.218 -19.717  12.300  1.00 54.77           O  
ATOM    944  N   ARG A  61     -20.725 -20.508  13.761  1.00 57.62           N  
ATOM    945  H   ARG A  61     -21.352 -21.269  13.981  1.00 57.62           H  
ATOM    946  CA  ARG A  61     -20.314 -19.585  14.819  1.00 57.62           C  
ATOM    947  HA  ARG A  61     -20.367 -18.556  14.462  1.00 57.62           H  
ATOM    948  C   ARG A  61     -18.862 -19.914  15.110  1.00 57.62           C  
ATOM    949  CB  ARG A  61     -21.164 -19.771  16.080  1.00 57.62           C  
ATOM    950  HB2 ARG A  61     -21.314 -20.834  16.271  1.00 57.62           H  
ATOM    951  HB3 ARG A  61     -20.627 -19.345  16.927  1.00 57.62           H  
ATOM    952  O   ARG A  61     -18.596 -21.003  15.605  1.00 57.62           O  
ATOM    953  CG  ARG A  61     -22.512 -19.060  15.960  1.00 57.62           C  
ATOM    954  HG2 ARG A  61     -22.340 -17.993  15.820  1.00 57.62           H  
ATOM    955  HG3 ARG A  61     -23.067 -19.451  15.107  1.00 57.62           H  
ATOM    956  CD  ARG A  61     -23.312 -19.290  17.243  1.00 57.62           C  
ATOM    957  HD2 ARG A  61     -23.580 -20.345  17.296  1.00 57.62           H  
ATOM    958  HD3 ARG A  61     -22.686 -19.043  18.100  1.00 57.62           H  
ATOM    959  NE  ARG A  61     -24.523 -18.451  17.275  1.00 57.62           N  
ATOM    960  HE  ARG A  61     -24.573 -17.712  16.589  1.00 57.62           H  
ATOM    961  NH1 ARG A  61     -25.561 -19.525  19.016  1.00 57.62           N  
ATOM    962 HH11 ARG A  61     -26.337 -19.631  19.654  1.00 57.62           H  
ATOM    963 HH12 ARG A  61     -24.794 -20.181  19.050  1.00 57.62           H  
ATOM    964  NH2 ARG A  61     -26.527 -17.742  18.081  1.00 57.62           N  
ATOM    965 HH21 ARG A  61     -27.297 -17.856  18.724  1.00 57.62           H  
ATOM    966 HH22 ARG A  61     -26.534 -17.006  17.390  1.00 57.62           H  
ATOM    967  CZ  ARG A  61     -25.526 -18.577  18.121  1.00 57.62           C  
ATOM    968  N   GLY A  62     -17.957 -19.005  14.755  1.00 53.64           N  
ATOM    969  H   GLY A  62     -18.247 -18.237  14.167  1.00 53.64           H  
ATOM    970  CA  GLY A  62     -16.559 -19.110  15.119  1.00 53.64           C  
ATOM    971  HA2 GLY A  62     -16.122 -20.012  14.690  1.00 53.64           H  
ATOM    972  HA3 GLY A  62     -16.007 -18.237  14.771  1.00 53.64           H  
ATOM    973  C   GLY A  62     -16.501 -19.170  16.633  1.00 53.64           C  
ATOM    974  O   GLY A  62     -16.562 -18.145  17.310  1.00 53.64           O  
ATOM    975  N   THR A  63     -16.451 -20.380  17.176  1.00 53.35           N  
ATOM    976  H   THR A  63     -16.559 -21.191  16.584  1.00 53.35           H  
ATOM    977  CA  THR A  63     -15.899 -20.599  18.495  1.00 53.35           C  
ATOM    978  HA  THR A  63     -16.358 -19.931  19.224  1.00 53.35           H  
ATOM    979  C   THR A  63     -14.444 -20.221  18.306  1.00 53.35           C  
ATOM    980  CB  THR A  63     -16.086 -22.055  18.958  1.00 53.35           C  
ATOM    981  HB  THR A  63     -15.547 -22.207  19.892  1.00 53.35           H  
ATOM    982  O   THR A  63     -13.672 -20.992  17.738  1.00 53.35           O  
ATOM    983  CG2 THR A  63     -17.567 -22.383  19.170  1.00 53.35           C  
ATOM    984 HG21 THR A  63     -17.654 -23.408  19.531  1.00 53.35           H  
ATOM    985 HG22 THR A  63     -17.993 -21.707  19.911  1.00 53.35           H  
ATOM    986 HG23 THR A  63     -18.112 -22.293  18.231  1.00 53.35           H  
ATOM    987  OG1 THR A  63     -15.610 -22.957  17.990  1.00 53.35           O  
ATOM    988  HG1 THR A  63     -14.698 -22.718  17.812  1.00 53.35           H  
ATOM    989  N   GLY A  64     -14.091 -18.981  18.668  1.00 53.89           N  
ATOM    990  H   GLY A  64     -14.809 -18.347  18.989  1.00 53.89           H  
ATOM    991  CA  GLY A  64     -12.688 -18.638  18.877  1.00 53.89           C  
ATOM    992  HA2 GLY A  64     -12.585 -17.725  19.465  1.00 53.89           H  
ATOM    993  HA3 GLY A  64     -12.179 -18.532  17.919  1.00 53.89           H  
ATOM    994  C   GLY A  64     -12.072 -19.774  19.671  1.00 53.89           C  
ATOM    995  O   GLY A  64     -12.778 -20.330  20.515  1.00 53.89           O  
ATOM    996  N   GLY A  65     -10.855 -20.178  19.303  1.00 56.23           N  
ATOM    997  H   GLY A  65     -10.384 -19.669  18.568  1.00 56.23           H  
ATOM    998  CA  GLY A  65     -10.173 -21.340  19.868  1.00 56.23           C  
ATOM    999  HA2 GLY A  65     -10.676 -22.247  19.531  1.00 56.23           H  
ATOM   1000  HA3 GLY A  65      -9.144 -21.365  19.507  1.00 56.23           H  
ATOM   1001  C   GLY A  65     -10.153 -21.346  21.399  1.00 56.23           C  
ATOM   1002  O   GLY A  65     -10.781 -20.533  22.060  1.00 56.23           O  
ATOM   1003  N   THR A  66      -9.412 -22.268  21.998  1.00 62.54           N  
ATOM   1004  H   THR A  66      -8.819 -22.859  21.433  1.00 62.54           H  
ATOM   1005  CA  THR A  66      -9.412 -22.535  23.453  1.00 62.54           C  
ATOM   1006  HA  THR A  66     -10.322 -23.082  23.701  1.00 62.54           H  
ATOM   1007  C   THR A  66      -9.398 -21.299  24.375  1.00 62.54           C  
ATOM   1008  CB  THR A  66      -8.217 -23.433  23.790  1.00 62.54           C  
ATOM   1009  HB  THR A  66      -8.113 -23.519  24.871  1.00 62.54           H  
ATOM   1010  O   THR A  66      -9.926 -21.361  25.483  1.00 62.54           O  
ATOM   1011  CG2 THR A  66      -8.383 -24.829  23.184  1.00 62.54           C  
ATOM   1012 HG21 THR A  66      -9.311 -25.277  23.539  1.00 62.54           H  
ATOM   1013 HG22 THR A  66      -8.396 -24.783  22.095  1.00 62.54           H  
ATOM   1014 HG23 THR A  66      -7.553 -25.461  23.499  1.00 62.54           H  
ATOM   1015  OG1 THR A  66      -7.044 -22.880  23.235  1.00 62.54           O  
ATOM   1016  HG1 THR A  66      -6.293 -23.342  23.614  1.00 62.54           H  
ATOM   1017  N   PHE A  67      -8.912 -20.148  23.908  1.00 56.36           N  
ATOM   1018  H   PHE A  67      -8.509 -20.169  22.982  1.00 56.36           H  
ATOM   1019  CA  PHE A  67      -9.155 -18.832  24.499  1.00 56.36           C  
ATOM   1020  HA  PHE A  67      -9.389 -18.957  25.556  1.00 56.36           H  
ATOM   1021  C   PHE A  67     -10.357 -18.123  23.844  1.00 56.36           C  
ATOM   1022  CB  PHE A  67      -7.851 -18.035  24.415  1.00 56.36           C  
ATOM   1023  HB2 PHE A  67      -7.965 -17.103  24.969  1.00 56.36           H  
ATOM   1024  HB3 PHE A  67      -7.645 -17.784  23.374  1.00 56.36           H  
ATOM   1025  O   PHE A  67     -10.204 -17.278  22.962  1.00 56.36           O  
ATOM   1026  CG  PHE A  67      -6.680 -18.812  24.980  1.00 56.36           C  
ATOM   1027  CD1 PHE A  67      -6.578 -19.014  26.369  1.00 56.36           C  
ATOM   1028  HD1 PHE A  67      -7.306 -18.576  27.036  1.00 56.36           H  
ATOM   1029  CD2 PHE A  67      -5.746 -19.412  24.113  1.00 56.36           C  
ATOM   1030  HD2 PHE A  67      -5.831 -19.279  23.045  1.00 56.36           H  
ATOM   1031  CE1 PHE A  67      -5.535 -19.797  26.891  1.00 56.36           C  
ATOM   1032  HE1 PHE A  67      -5.454 -19.953  27.956  1.00 56.36           H  
ATOM   1033  CE2 PHE A  67      -4.704 -20.196  24.636  1.00 56.36           C  
ATOM   1034  HE2 PHE A  67      -3.986 -20.652  23.972  1.00 56.36           H  
ATOM   1035  CZ  PHE A  67      -4.597 -20.386  26.025  1.00 56.36           C  
ATOM   1036  HZ  PHE A  67      -3.795 -20.988  26.426  1.00 56.36           H  
ATOM   1037  N   GLY A  68     -11.573 -18.488  24.262  1.00 52.71           N  
ATOM   1038  H   GLY A  68     -11.626 -19.258  24.913  1.00 52.71           H  
ATOM   1039  CA  GLY A  68     -12.816 -17.951  23.701  1.00 52.71           C  
ATOM   1040  HA2 GLY A  68     -13.664 -18.322  24.275  1.00 52.71           H  
ATOM   1041  HA3 GLY A  68     -12.908 -18.320  22.679  1.00 52.71           H  
ATOM   1042  C   GLY A  68     -12.868 -16.416  23.687  1.00 52.71           C  
ATOM   1043  O   GLY A  68     -12.448 -15.751  24.635  1.00 52.71           O  
ATOM   1044  N   TYR A  69     -13.417 -15.837  22.614  1.00 56.11           N  
ATOM   1045  H   TYR A  69     -13.676 -16.418  21.830  1.00 56.11           H  
ATOM   1046  CA  TYR A  69     -13.579 -14.387  22.504  1.00 56.11           C  
ATOM   1047  HA  TYR A  69     -12.598 -13.927  22.621  1.00 56.11           H  
ATOM   1048  C   TYR A  69     -14.494 -13.859  23.614  1.00 56.11           C  
ATOM   1049  CB  TYR A  69     -14.127 -13.994  21.123  1.00 56.11           C  
ATOM   1050  HB2 TYR A  69     -15.056 -14.533  20.940  1.00 56.11           H  
ATOM   1051  HB3 TYR A  69     -14.366 -12.931  21.137  1.00 56.11           H  
ATOM   1052  O   TYR A  69     -15.698 -14.127  23.639  1.00 56.11           O  
ATOM   1053  CG  TYR A  69     -13.165 -14.232  19.976  1.00 56.11           C  
ATOM   1054  CD1 TYR A  69     -12.024 -13.416  19.836  1.00 56.11           C  
ATOM   1055  HD1 TYR A  69     -11.833 -12.622  20.544  1.00 56.11           H  
ATOM   1056  CD2 TYR A  69     -13.412 -15.257  19.043  1.00 56.11           C  
ATOM   1057  HD2 TYR A  69     -14.301 -15.865  19.123  1.00 56.11           H  
ATOM   1058  CE1 TYR A  69     -11.111 -13.645  18.789  1.00 56.11           C  
ATOM   1059  HE1 TYR A  69     -10.226 -13.033  18.697  1.00 56.11           H  
ATOM   1060  CE2 TYR A  69     -12.504 -15.482  17.990  1.00 56.11           C  
ATOM   1061  HE2 TYR A  69     -12.683 -16.256  17.259  1.00 56.11           H  
ATOM   1062  OH  TYR A  69     -10.467 -14.941  16.867  1.00 56.11           O  
ATOM   1063  HH  TYR A  69      -9.699 -14.367  16.898  1.00 56.11           H  
ATOM   1064  CZ  TYR A  69     -11.345 -14.691  17.871  1.00 56.11           C  
ATOM   1065  N   ARG A  70     -13.933 -13.051  24.519  1.00 61.22           N  
ATOM   1066  H   ARG A  70     -12.930 -12.938  24.489  1.00 61.22           H  
ATOM   1067  CA  ARG A  70     -14.723 -12.224  25.431  1.00 61.22           C  
ATOM   1068  HA  ARG A  70     -15.465 -12.874  25.894  1.00 61.22           H  
ATOM   1069  C   ARG A  70     -15.418 -11.143  24.592  1.00 61.22           C  
ATOM   1070  CB  ARG A  70     -13.810 -11.652  26.525  1.00 61.22           C  
ATOM   1071  HB2 ARG A  70     -13.057 -11.010  26.069  1.00 61.22           H  
ATOM   1072  HB3 ARG A  70     -13.300 -12.483  27.013  1.00 61.22           H  
ATOM   1073  O   ARG A  70     -14.728 -10.408  23.886  1.00 61.22           O  
ATOM   1074  CG  ARG A  70     -14.582 -10.856  27.586  1.00 61.22           C  
ATOM   1075  HG2 ARG A  70     -15.391 -11.465  27.989  1.00 61.22           H  
ATOM   1076  HG3 ARG A  70     -15.000  -9.959  27.128  1.00 61.22           H  
ATOM   1077  CD  ARG A  70     -13.634 -10.456  28.723  1.00 61.22           C  
ATOM   1078  HD2 ARG A  70     -12.761  -9.964  28.295  1.00 61.22           H  
ATOM   1079  HD3 ARG A  70     -13.302 -11.364  29.226  1.00 61.22           H  
ATOM   1080  NE  ARG A  70     -14.284  -9.527  29.669  1.00 61.22           N  
ATOM   1081  HE  ARG A  70     -14.840  -8.794  29.251  1.00 61.22           H  
ATOM   1082  NH1 ARG A  70     -13.425 -10.376  31.629  1.00 61.22           N  
ATOM   1083 HH11 ARG A  70     -12.930 -11.082  31.101  1.00 61.22           H  
ATOM   1084 HH12 ARG A  70     -13.289 -10.316  32.628  1.00 61.22           H  
ATOM   1085  NH2 ARG A  70     -14.717  -8.562  31.683  1.00 61.22           N  
ATOM   1086 HH21 ARG A  70     -14.574  -8.525  32.682  1.00 61.22           H  
ATOM   1087 HH22 ARG A  70     -15.227  -7.827  31.214  1.00 61.22           H  
ATOM   1088  CZ  ARG A  70     -14.139  -9.498  30.982  1.00 61.22           C  
ATOM   1089  N   PRO A  71     -16.757 -11.017  24.637  1.00 59.02           N  
ATOM   1090  CA  PRO A  71     -17.444  -9.966  23.902  1.00 59.02           C  
ATOM   1091  HA  PRO A  71     -17.249 -10.078  22.836  1.00 59.02           H  
ATOM   1092  C   PRO A  71     -16.925  -8.606  24.373  1.00 59.02           C  
ATOM   1093  CB  PRO A  71     -18.940 -10.171  24.169  1.00 59.02           C  
ATOM   1094  HB2 PRO A  71     -19.363 -10.791  23.380  1.00 59.02           H  
ATOM   1095  HB3 PRO A  71     -19.480  -9.227  24.240  1.00 59.02           H  
ATOM   1096  O   PRO A  71     -16.874  -8.336  25.576  1.00 59.02           O  
ATOM   1097  CG  PRO A  71     -18.970 -10.944  25.488  1.00 59.02           C  
ATOM   1098  HG2 PRO A  71     -19.860 -11.568  25.573  1.00 59.02           H  
ATOM   1099  HG3 PRO A  71     -18.912 -10.244  26.322  1.00 59.02           H  
ATOM   1100  CD  PRO A  71     -17.696 -11.783  25.439  1.00 59.02           C  
ATOM   1101  HD2 PRO A  71     -17.326 -11.948  26.451  1.00 59.02           H  
ATOM   1102  HD3 PRO A  71     -17.893 -12.735  24.947  1.00 59.02           H  
ATOM   1103  N   ILE A  72     -16.541  -7.766  23.411  1.00 55.74           N  
ATOM   1104  H   ILE A  72     -16.526  -8.111  22.462  1.00 55.74           H  
ATOM   1105  CA  ILE A  72     -16.145  -6.372  23.618  1.00 55.74           C  
ATOM   1106  HA  ILE A  72     -15.416  -6.327  24.428  1.00 55.74           H  
ATOM   1107  C   ILE A  72     -17.403  -5.609  24.052  1.00 55.74           C  
ATOM   1108  CB  ILE A  72     -15.483  -5.787  22.342  1.00 55.74           C  
ATOM   1109  HB  ILE A  72     -16.220  -5.797  21.538  1.00 55.74           H  
ATOM   1110  O   ILE A  72     -18.103  -4.997  23.249  1.00 55.74           O  
ATOM   1111  CG1 ILE A  72     -14.269  -6.636  21.891  1.00 55.74           C  
ATOM   1112 HG12 ILE A  72     -14.568  -7.679  21.785  1.00 55.74           H  
ATOM   1113 HG13 ILE A  72     -13.489  -6.591  22.652  1.00 55.74           H  
ATOM   1114  CG2 ILE A  72     -15.045  -4.327  22.581  1.00 55.74           C  
ATOM   1115 HG21 ILE A  72     -15.877  -3.716  22.929  1.00 55.74           H  
ATOM   1116 HG22 ILE A  72     -14.686  -3.884  21.652  1.00 55.74           H  
ATOM   1117 HG23 ILE A  72     -14.243  -4.293  23.319  1.00 55.74           H  
ATOM   1118  CD1 ILE A  72     -13.675  -6.212  20.541  1.00 55.74           C  
ATOM   1119 HD11 ILE A  72     -14.456  -6.178  19.782  1.00 55.74           H  
ATOM   1120 HD12 ILE A  72     -13.198  -5.235  20.622  1.00 55.74           H  
ATOM   1121 HD13 ILE A  72     -12.918  -6.936  20.239  1.00 55.74           H  
ATOM   1122  N   ALA A  73     -17.757  -5.719  25.328  1.00 55.55           N  
ATOM   1123  H   ALA A  73     -17.217  -6.340  25.913  1.00 55.55           H  
ATOM   1124  CA  ALA A  73     -18.720  -4.833  25.953  1.00 55.55           C  
ATOM   1125  HA  ALA A  73     -19.437  -4.513  25.197  1.00 55.55           H  
ATOM   1126  C   ALA A  73     -17.940  -3.625  26.494  1.00 55.55           C  
ATOM   1127  CB  ALA A  73     -19.506  -5.584  27.030  1.00 55.55           C  
ATOM   1128  HB1 ALA A  73     -18.823  -5.951  27.797  1.00 55.55           H  
ATOM   1129  HB2 ALA A  73     -20.029  -6.428  26.581  1.00 55.55           H  
ATOM   1130  HB3 ALA A  73     -20.231  -4.913  27.490  1.00 55.55           H  
ATOM   1131  O   ALA A  73     -16.972  -3.822  27.234  1.00 55.55           O  
ATOM   1132  N   PRO A  74     -18.324  -2.388  26.136  1.00 49.69           N  
ATOM   1133  CA  PRO A  74     -17.646  -1.197  26.618  1.00 49.69           C  
ATOM   1134  HA  PRO A  74     -16.597  -1.224  26.324  1.00 49.69           H  
ATOM   1135  C   PRO A  74     -17.749  -1.158  28.142  1.00 49.69           C  
ATOM   1136  CB  PRO A  74     -18.337  -0.015  25.931  1.00 49.69           C  
ATOM   1137  HB2 PRO A  74     -17.817   0.215  25.001  1.00 49.69           H  
ATOM   1138  HB3 PRO A  74     -18.376   0.868  26.570  1.00 49.69           H  
ATOM   1139  O   PRO A  74     -18.831  -1.330  28.707  1.00 49.69           O  
ATOM   1140  CG  PRO A  74     -19.733  -0.548  25.611  1.00 49.69           C  
ATOM   1141  HG2 PRO A  74     -20.378  -0.420  26.481  1.00 49.69           H  
ATOM   1142  HG3 PRO A  74     -20.164  -0.056  24.740  1.00 49.69           H  
ATOM   1143  CD  PRO A  74     -19.502  -2.035  25.364  1.00 49.69           C  
ATOM   1144  HD2 PRO A  74     -19.305  -2.209  24.306  1.00 49.69           H  
ATOM   1145  HD3 PRO A  74     -20.377  -2.600  25.686  1.00 49.69           H  
ATOM   1146  N   ALA A  75     -16.608  -0.958  28.797  1.00 46.72           N  
ATOM   1147  H   ALA A  75     -15.757  -0.882  28.259  1.00 46.72           H  
ATOM   1148  CA  ALA A  75     -16.491  -0.826  30.238  1.00 46.72           C  
ATOM   1149  HA  ALA A  75     -16.906  -1.716  30.711  1.00 46.72           H  
ATOM   1150  C   ALA A  75     -17.286   0.397  30.721  1.00 46.72           C  
ATOM   1151  CB  ALA A  75     -14.997  -0.740  30.585  1.00 46.72           C  
ATOM   1152  HB1 ALA A  75     -14.545   0.127  30.104  1.00 46.72           H  
ATOM   1153  HB2 ALA A  75     -14.483  -1.642  30.252  1.00 46.72           H  
ATOM   1154  HB3 ALA A  75     -14.876  -0.644  31.664  1.00 46.72           H  
ATOM   1155  O   ALA A  75     -16.755   1.493  30.868  1.00 46.72           O  
ATOM   1156  N   THR A  76     -18.584   0.232  30.966  1.00 44.10           N  
ATOM   1157  H   THR A  76     -19.035  -0.615  30.651  1.00 44.10           H  
ATOM   1158  CA  THR A  76     -19.345   1.216  31.727  1.00 44.10           C  
ATOM   1159  HA  THR A  76     -18.988   2.215  31.477  1.00 44.10           H  
ATOM   1160  C   THR A  76     -19.051   0.968  33.198  1.00 44.10           C  
ATOM   1161  CB  THR A  76     -20.847   1.202  31.415  1.00 44.10           C  
ATOM   1162  HB  THR A  76     -21.332   1.950  32.042  1.00 44.10           H  
ATOM   1163  O   THR A  76     -19.630   0.076  33.823  1.00 44.10           O  
ATOM   1164  CG2 THR A  76     -21.124   1.544  29.950  1.00 44.10           C  
ATOM   1165 HG21 THR A  76     -22.201   1.588  29.787  1.00 44.10           H  
ATOM   1166 HG22 THR A  76     -20.699   0.779  29.300  1.00 44.10           H  
ATOM   1167 HG23 THR A  76     -20.685   2.510  29.705  1.00 44.10           H  
ATOM   1168  OG1 THR A  76     -21.419  -0.053  31.693  1.00 44.10           O  
ATOM   1169  HG1 THR A  76     -20.989  -0.375  32.488  1.00 44.10           H  
ATOM   1170  N   THR A  77     -18.135   1.759  33.743  1.00 42.74           N  
ATOM   1171  H   THR A  77     -17.623   2.387  33.139  1.00 42.74           H  
ATOM   1172  CA  THR A  77     -17.934   1.983  35.175  1.00 42.74           C  
ATOM   1173  HA  THR A  77     -17.729   1.034  35.670  1.00 42.74           H  
ATOM   1174  C   THR A  77     -19.213   2.568  35.773  1.00 42.74           C  
ATOM   1175  CB  THR A  77     -16.739   2.935  35.397  1.00 42.74           C  
ATOM   1176  HB  THR A  77     -16.858   3.473  36.338  1.00 42.74           H  
ATOM   1177  O   THR A  77     -19.362   3.775  35.940  1.00 42.74           O  
ATOM   1178  CG2 THR A  77     -15.418   2.174  35.453  1.00 42.74           C  
ATOM   1179 HG21 THR A  77     -15.254   1.640  34.517  1.00 42.74           H  
ATOM   1180 HG22 THR A  77     -15.437   1.459  36.276  1.00 42.74           H  
ATOM   1181 HG23 THR A  77     -14.596   2.870  35.617  1.00 42.74           H  
ATOM   1182  OG1 THR A  77     -16.627   3.854  34.329  1.00 42.74           O  
ATOM   1183  HG1 THR A  77     -15.842   4.386  34.478  1.00 42.74           H  
ATOM   1184  N   ARG A  78     -20.192   1.713  36.081  1.00 45.10           N  
ATOM   1185  H   ARG A  78     -20.066   0.740  35.841  1.00 45.10           H  
ATOM   1186  CA  ARG A  78     -21.305   2.105  36.944  1.00 45.10           C  
ATOM   1187  HA  ARG A  78     -21.483   3.168  36.786  1.00 45.10           H  
ATOM   1188  C   ARG A  78     -20.868   1.864  38.392  1.00 45.10           C  
ATOM   1189  CB  ARG A  78     -22.592   1.369  36.558  1.00 45.10           C  
ATOM   1190  HB2 ARG A  78     -22.712   1.418  35.476  1.00 45.10           H  
ATOM   1191  HB3 ARG A  78     -22.532   0.322  36.855  1.00 45.10           H  
ATOM   1192  O   ARG A  78     -20.612   0.709  38.732  1.00 45.10           O  
ATOM   1193  CG  ARG A  78     -23.800   2.044  37.224  1.00 45.10           C  
ATOM   1194  HG2 ARG A  78     -23.730   1.941  38.307  1.00 45.10           H  
ATOM   1195  HG3 ARG A  78     -23.804   3.103  36.967  1.00 45.10           H  
ATOM   1196  CD  ARG A  78     -25.105   1.413  36.736  1.00 45.10           C  
ATOM   1197  HD2 ARG A  78     -25.139   0.379  37.080  1.00 45.10           H  
ATOM   1198  HD3 ARG A  78     -25.111   1.425  35.646  1.00 45.10           H  
ATOM   1199  NE  ARG A  78     -26.277   2.156  37.237  1.00 45.10           N  
ATOM   1200  HE  ARG A  78     -26.084   2.959  37.818  1.00 45.10           H  
ATOM   1201  NH1 ARG A  78     -27.887   0.845  36.268  1.00 45.10           N  
ATOM   1202 HH11 ARG A  78     -27.155   0.252  35.903  1.00 45.10           H  
ATOM   1203 HH12 ARG A  78     -28.858   0.623  36.101  1.00 45.10           H  
ATOM   1204  NH2 ARG A  78     -28.494   2.619  37.478  1.00 45.10           N  
ATOM   1205 HH21 ARG A  78     -28.265   3.399  38.078  1.00 45.10           H  
ATOM   1206 HH22 ARG A  78     -29.461   2.408  37.278  1.00 45.10           H  
ATOM   1207  CZ  ARG A  78     -27.542   1.873  36.992  1.00 45.10           C  
ATOM   1208  N   PRO A  79     -20.766   2.902  39.239  1.00 43.89           N  
ATOM   1209  CA  PRO A  79     -20.466   2.709  40.650  1.00 43.89           C  
ATOM   1210  HA  PRO A  79     -19.507   2.202  40.751  1.00 43.89           H  
ATOM   1211  C   PRO A  79     -21.559   1.844  41.281  1.00 43.89           C  
ATOM   1212  CB  PRO A  79     -20.357   4.107  41.263  1.00 43.89           C  
ATOM   1213  HB2 PRO A  79     -19.314   4.424  41.251  1.00 43.89           H  
ATOM   1214  HB3 PRO A  79     -20.750   4.145  42.279  1.00 43.89           H  
ATOM   1215  O   PRO A  79     -22.752   2.036  41.020  1.00 43.89           O  
ATOM   1216  CG  PRO A  79     -21.162   4.988  40.309  1.00 43.89           C  
ATOM   1217  HG2 PRO A  79     -22.212   4.967  40.601  1.00 43.89           H  
ATOM   1218  HG3 PRO A  79     -20.791   6.013  40.294  1.00 43.89           H  
ATOM   1219  CD  PRO A  79     -21.002   4.307  38.954  1.00 43.89           C  
ATOM   1220  HD2 PRO A  79     -21.909   4.458  38.368  1.00 43.89           H  
ATOM   1221  HD3 PRO A  79     -20.139   4.721  38.432  1.00 43.89           H  
ATOM   1222  N   ALA A  80     -21.121   0.857  42.059  1.00 47.11           N  
ATOM   1223  H   ALA A  80     -20.125   0.769  42.206  1.00 47.11           H  
ATOM   1224  CA  ALA A  80     -21.974  -0.085  42.759  1.00 47.11           C  
ATOM   1225  HA  ALA A  80     -22.462  -0.720  42.020  1.00 47.11           H  
ATOM   1226  C   ALA A  80     -23.021   0.671  43.601  1.00 47.11           C  
ATOM   1227  CB  ALA A  80     -21.078  -0.971  43.634  1.00 47.11           C  
ATOM   1228  HB1 ALA A  80     -21.693  -1.693  44.170  1.00 47.11           H  
ATOM   1229  HB2 ALA A  80     -20.362  -1.510  43.014  1.00 47.11           H  
ATOM   1230  HB3 ALA A  80     -20.540  -0.363  44.362  1.00 47.11           H  
ATOM   1231  O   ALA A  80     -22.644   1.460  44.470  1.00 47.11           O  
ATOM   1232  N   PRO A  81     -24.330   0.464  43.372  1.00 51.53           N  
ATOM   1233  CA  PRO A  81     -25.332   0.893  44.328  1.00 51.53           C  
ATOM   1234  HA  PRO A  81     -25.183   1.946  44.567  1.00 51.53           H  
ATOM   1235  C   PRO A  81     -25.174   0.061  45.603  1.00 51.53           C  
ATOM   1236  CB  PRO A  81     -26.688   0.727  43.642  1.00 51.53           C  
ATOM   1237  HB2 PRO A  81     -26.995   1.687  43.226  1.00 51.53           H  
ATOM   1238  HB3 PRO A  81     -27.447   0.357  44.331  1.00 51.53           H  
ATOM   1239  O   PRO A  81     -25.027  -1.161  45.542  1.00 51.53           O  
ATOM   1240  CG  PRO A  81     -26.435  -0.262  42.502  1.00 51.53           C  
ATOM   1241  HG2 PRO A  81     -26.968   0.037  41.599  1.00 51.53           H  
ATOM   1242  HG3 PRO A  81     -26.751  -1.258  42.810  1.00 51.53           H  
ATOM   1243  CD  PRO A  81     -24.924  -0.267  42.269  1.00 51.53           C  
ATOM   1244  HD2 PRO A  81     -24.564  -1.296  42.256  1.00 51.53           H  
ATOM   1245  HD3 PRO A  81     -24.689   0.227  41.327  1.00 51.53           H  
ATOM   1246  N   GLY A  82     -25.172   0.757  46.740  1.00 41.34           N  
ATOM   1247  H   GLY A  82     -25.253   1.762  46.672  1.00 41.34           H  
ATOM   1248  CA  GLY A  82     -25.010   0.191  48.072  1.00 41.34           C  
ATOM   1249  HA2 GLY A  82     -25.238   0.949  48.821  1.00 41.34           H  
ATOM   1250  HA3 GLY A  82     -23.969  -0.106  48.194  1.00 41.34           H  
ATOM   1251  C   GLY A  82     -25.904  -1.020  48.331  1.00 41.34           C  
ATOM   1252  O   GLY A  82     -26.998  -1.154  47.780  1.00 41.34           O  
ATOM   1253  N   ALA A  83     -25.380  -1.901  49.181  1.00 43.71           N  
ATOM   1254  H   ALA A  83     -24.476  -1.681  49.575  1.00 43.71           H  
ATOM   1255  CA  ALA A  83     -25.977  -3.151  49.613  1.00 43.71           C  
ATOM   1256  HA  ALA A  83     -25.864  -3.889  48.818  1.00 43.71           H  
ATOM   1257  C   ALA A  83     -27.471  -2.994  49.936  1.00 43.71           C  
ATOM   1258  CB  ALA A  83     -25.180  -3.626  50.837  1.00 43.71           C  
ATOM   1259  HB1 ALA A  83     -25.590  -4.570  51.194  1.00 43.71           H  
ATOM   1260  HB2 ALA A  83     -25.244  -2.890  51.639  1.00 43.71           H  
ATOM   1261  HB3 ALA A  83     -24.134  -3.778  50.569  1.00 43.71           H  
ATOM   1262  O   ALA A  83     -27.850  -2.424  50.956  1.00 43.71           O  
ATOM   1263  N   THR A  84     -28.326  -3.531  49.066  1.00 47.51           N  
ATOM   1264  H   THR A  84     -27.951  -3.980  48.243  1.00 47.51           H  
ATOM   1265  CA  THR A  84     -29.710  -3.815  49.436  1.00 47.51           C  
ATOM   1266  HA  THR A  84     -30.025  -3.104  50.200  1.00 47.51           H  
ATOM   1267  C   THR A  84     -29.722  -5.196  50.068  1.00 47.51           C  
ATOM   1268  CB  THR A  84     -30.708  -3.658  48.281  1.00 47.51           C  
ATOM   1269  HB  THR A  84     -31.679  -4.039  48.599  1.00 47.51           H  
ATOM   1270  O   THR A  84     -29.410  -6.207  49.439  1.00 47.51           O  
ATOM   1271  CG2 THR A  84     -30.862  -2.187  47.893  1.00 47.51           C  
ATOM   1272 HG21 THR A  84     -29.904  -1.772  47.580  1.00 47.51           H  
ATOM   1273 HG22 THR A  84     -31.229  -1.621  48.750  1.00 47.51           H  
ATOM   1274 HG23 THR A  84     -31.581  -2.096  47.080  1.00 47.51           H  
ATOM   1275  OG1 THR A  84     -30.308  -4.337  47.114  1.00 47.51           O  
ATOM   1276  HG1 THR A  84     -29.533  -3.878  46.783  1.00 47.51           H  
ATOM   1277  N   THR A  85     -30.015  -5.209  51.361  1.00 45.85           N  
ATOM   1278  H   THR A  85     -30.236  -4.334  51.815  1.00 45.85           H  
ATOM   1279  CA  THR A  85     -30.194  -6.389  52.197  1.00 45.85           C  
ATOM   1280  HA  THR A  85     -29.296  -7.007  52.170  1.00 45.85           H  
ATOM   1281  C   THR A  85     -31.369  -7.206  51.664  1.00 45.85           C  
ATOM   1282  CB  THR A  85     -30.443  -5.929  53.647  1.00 45.85           C  
ATOM   1283  HB  THR A  85     -30.842  -6.758  54.232  1.00 45.85           H  
ATOM   1284  O   THR A  85     -32.532  -6.909  51.925  1.00 45.85           O  
ATOM   1285  CG2 THR A  85     -29.158  -5.421  54.300  1.00 45.85           C  
ATOM   1286 HG21 THR A  85     -28.408  -6.212  54.302  1.00 45.85           H  
ATOM   1287 HG22 THR A  85     -28.767  -4.561  53.756  1.00 45.85           H  
ATOM   1288 HG23 THR A  85     -29.359  -5.130  55.330  1.00 45.85           H  
ATOM   1289  OG1 THR A  85     -31.339  -4.836  53.679  1.00 45.85           O  
ATOM   1290  HG1 THR A  85     -31.684  -4.766  54.572  1.00 45.85           H  
ATOM   1291  N   ARG A  86     -31.087  -8.239  50.865  1.00 45.74           N  
ATOM   1292  H   ARG A  86     -30.123  -8.406  50.616  1.00 45.74           H  
ATOM   1293  CA  ARG A  86     -32.089  -9.268  50.570  1.00 45.74           C  
ATOM   1294  HA  ARG A  86     -33.067  -8.787  50.590  1.00 45.74           H  
ATOM   1295  C   ARG A  86     -32.072 -10.317  51.687  1.00 45.74           C  
ATOM   1296  CB  ARG A  86     -31.899  -9.872  49.176  1.00 45.74           C  
ATOM   1297  HB2 ARG A  86     -32.446 -10.814  49.130  1.00 45.74           H  
ATOM   1298  HB3 ARG A  86     -30.844 -10.074  48.993  1.00 45.74           H  
ATOM   1299  O   ARG A  86     -30.986 -10.702  52.120  1.00 45.74           O  
ATOM   1300  CG  ARG A  86     -32.461  -8.925  48.104  1.00 45.74           C  
ATOM   1301  HG2 ARG A  86     -33.496  -8.686  48.349  1.00 45.74           H  
ATOM   1302  HG3 ARG A  86     -31.878  -8.004  48.079  1.00 45.74           H  
ATOM   1303  CD  ARG A  86     -32.421  -9.602  46.732  1.00 45.74           C  
ATOM   1304  HD2 ARG A  86     -31.383  -9.696  46.414  1.00 45.74           H  
ATOM   1305  HD3 ARG A  86     -32.846 -10.600  46.836  1.00 45.74           H  
ATOM   1306  NE  ARG A  86     -33.188  -8.835  45.731  1.00 45.74           N  
ATOM   1307  HE  ARG A  86     -33.286  -7.846  45.908  1.00 45.74           H  
ATOM   1308  NH1 ARG A  86     -33.643 -10.583  44.311  1.00 45.74           N  
ATOM   1309 HH11 ARG A  86     -33.088 -11.189  44.898  1.00 45.74           H  
ATOM   1310 HH12 ARG A  86     -34.101 -10.959  43.493  1.00 45.74           H  
ATOM   1311  NH2 ARG A  86     -34.461  -8.557  43.862  1.00 45.74           N  
ATOM   1312 HH21 ARG A  86     -34.900  -8.943  43.039  1.00 45.74           H  
ATOM   1313 HH22 ARG A  86     -34.589  -7.584  44.102  1.00 45.74           H  
ATOM   1314  CZ  ARG A  86     -33.757  -9.327  44.644  1.00 45.74           C  
ATOM   1315  N   PRO A  87     -33.247 -10.751  52.176  1.00 49.14           N  
ATOM   1316  CA  PRO A  87     -33.349 -11.703  53.273  1.00 49.14           C  
ATOM   1317  HA  PRO A  87     -32.819 -11.310  54.140  1.00 49.14           H  
ATOM   1318  C   PRO A  87     -32.735 -13.051  52.886  1.00 49.14           C  
ATOM   1319  CB  PRO A  87     -34.842 -11.799  53.609  1.00 49.14           C  
ATOM   1320  HB2 PRO A  87     -35.085 -11.073  54.384  1.00 49.14           H  
ATOM   1321  HB3 PRO A  87     -35.130 -12.801  53.926  1.00 49.14           H  
ATOM   1322  O   PRO A  87     -32.942 -13.554  51.782  1.00 49.14           O  
ATOM   1323  CG  PRO A  87     -35.531 -11.397  52.306  1.00 49.14           C  
ATOM   1324  HG2 PRO A  87     -36.516 -10.966  52.485  1.00 49.14           H  
ATOM   1325  HG3 PRO A  87     -35.605 -12.266  51.652  1.00 49.14           H  
ATOM   1326  CD  PRO A  87     -34.569 -10.383  51.698  1.00 49.14           C  
ATOM   1327  HD2 PRO A  87     -34.630 -10.425  50.611  1.00 49.14           H  
ATOM   1328  HD3 PRO A  87     -34.817  -9.383  52.055  1.00 49.14           H  
ATOM   1329  N   ASN A  88     -31.970 -13.605  53.824  1.00 54.88           N  
ATOM   1330  H   ASN A  88     -31.872 -13.109  54.698  1.00 54.88           H  
ATOM   1331  CA  ASN A  88     -31.323 -14.906  53.744  1.00 54.88           C  
ATOM   1332  HA  ASN A  88     -30.738 -14.972  52.826  1.00 54.88           H  
ATOM   1333  C   ASN A  88     -32.400 -16.004  53.733  1.00 54.88           C  
ATOM   1334  CB  ASN A  88     -30.375 -14.989  54.963  1.00 54.88           C  
ATOM   1335  HB2 ASN A  88     -29.756 -14.092  55.001  1.00 54.88           H  
ATOM   1336  HB3 ASN A  88     -30.962 -15.044  55.880  1.00 54.88           H  
ATOM   1337  O   ASN A  88     -33.001 -16.288  54.768  1.00 54.88           O  
ATOM   1338  CG  ASN A  88     -29.430 -16.173  54.929  1.00 54.88           C  
ATOM   1339  ND2 ASN A  88     -28.686 -16.397  55.987  1.00 54.88           N  
ATOM   1340 HD21 ASN A  88     -28.781 -15.843  56.826  1.00 54.88           H  
ATOM   1341 HD22 ASN A  88     -28.078 -17.202  55.928  1.00 54.88           H  
ATOM   1342  OD1 ASN A  88     -29.314 -16.881  53.950  1.00 54.88           O  
ATOM   1343  N   VAL A  89     -32.697 -16.577  52.566  1.00 63.48           N  
ATOM   1344  H   VAL A  89     -32.181 -16.295  51.745  1.00 63.48           H  
ATOM   1345  CA  VAL A  89     -33.515 -17.792  52.481  1.00 63.48           C  
ATOM   1346  HA  VAL A  89     -34.243 -17.797  53.291  1.00 63.48           H  
ATOM   1347  C   VAL A  89     -32.574 -18.969  52.686  1.00 63.48           C  
ATOM   1348  CB  VAL A  89     -34.307 -17.883  51.163  1.00 63.48           C  
ATOM   1349  HB  VAL A  89     -33.627 -17.769  50.319  1.00 63.48           H  
ATOM   1350  O   VAL A  89     -31.691 -19.213  51.868  1.00 63.48           O  
ATOM   1351  CG1 VAL A  89     -35.045 -19.223  51.025  1.00 63.48           C  
ATOM   1352 HG11 VAL A  89     -35.636 -19.232  50.109  1.00 63.48           H  
ATOM   1353 HG12 VAL A  89     -34.330 -20.043  50.969  1.00 63.48           H  
ATOM   1354 HG13 VAL A  89     -35.702 -19.385  51.880  1.00 63.48           H  
ATOM   1355  CG2 VAL A  89     -35.360 -16.765  51.104  1.00 63.48           C  
ATOM   1356 HG21 VAL A  89     -34.871 -15.792  51.148  1.00 63.48           H  
ATOM   1357 HG22 VAL A  89     -35.917 -16.833  50.170  1.00 63.48           H  
ATOM   1358 HG23 VAL A  89     -36.050 -16.857  51.943  1.00 63.48           H  
ATOM   1359  N   LEU A  90     -32.771 -19.664  53.805  1.00 51.66           N  
ATOM   1360  H   LEU A  90     -33.496 -19.341  54.431  1.00 51.66           H  
ATOM   1361  CA  LEU A  90     -32.139 -20.935  54.136  1.00 51.66           C  
ATOM   1362  HA  LEU A  90     -31.059 -20.810  54.222  1.00 51.66           H  
ATOM   1363  C   LEU A  90     -32.439 -21.940  53.017  1.00 51.66           C  
ATOM   1364  CB  LEU A  90     -32.723 -21.416  55.482  1.00 51.66           C  
ATOM   1365  HB2 LEU A  90     -33.809 -21.335  55.431  1.00 51.66           H  
ATOM   1366  HB3 LEU A  90     -32.496 -22.474  55.614  1.00 51.66           H  
ATOM   1367  O   LEU A  90     -33.560 -22.431  52.910  1.00 51.66           O  
ATOM   1368  CG  LEU A  90     -32.206 -20.639  56.708  1.00 51.66           C  
ATOM   1369  HG  LEU A  90     -32.007 -19.604  56.433  1.00 51.66           H  
ATOM   1370  CD1 LEU A  90     -33.245 -20.634  57.829  1.00 51.66           C  
ATOM   1371 HD11 LEU A  90     -34.157 -20.146  57.485  1.00 51.66           H  
ATOM   1372 HD12 LEU A  90     -33.477 -21.658  58.123  1.00 51.66           H  
ATOM   1373 HD13 LEU A  90     -32.857 -20.092  58.691  1.00 51.66           H  
ATOM   1374  CD2 LEU A  90     -30.919 -21.266  57.245  1.00 51.66           C  
ATOM   1375 HD21 LEU A  90     -30.158 -21.274  56.465  1.00 51.66           H  
ATOM   1376 HD22 LEU A  90     -31.106 -22.291  57.568  1.00 51.66           H  
ATOM   1377 HD23 LEU A  90     -30.550 -20.687  58.092  1.00 51.66           H  
ATOM   1378  N   VAL A  91     -31.452 -22.220  52.169  1.00 54.52           N  
ATOM   1379  H   VAL A  91     -30.577 -21.725  52.264  1.00 54.52           H  
ATOM   1380  CA  VAL A  91     -31.479 -23.390  51.289  1.00 54.52           C  
ATOM   1381  HA  VAL A  91     -32.497 -23.775  51.231  1.00 54.52           H  
ATOM   1382  C   VAL A  91     -30.617 -24.444  51.960  1.00 54.52           C  
ATOM   1383  CB  VAL A  91     -31.044 -23.079  49.848  1.00 54.52           C  
ATOM   1384  HB  VAL A  91     -30.007 -22.743  49.840  1.00 54.52           H  
ATOM   1385  O   VAL A  91     -29.413 -24.268  52.136  1.00 54.52           O  
ATOM   1386  CG1 VAL A  91     -31.177 -24.327  48.963  1.00 54.52           C  
ATOM   1387 HG11 VAL A  91     -30.879 -24.090  47.942  1.00 54.52           H  
ATOM   1388 HG12 VAL A  91     -30.524 -25.118  49.331  1.00 54.52           H  
ATOM   1389 HG13 VAL A  91     -32.205 -24.687  48.967  1.00 54.52           H  
ATOM   1390  CG2 VAL A  91     -31.924 -21.978  49.238  1.00 54.52           C  
ATOM   1391 HG21 VAL A  91     -32.972 -22.274  49.280  1.00 54.52           H  
ATOM   1392 HG22 VAL A  91     -31.792 -21.048  49.791  1.00 54.52           H  
ATOM   1393 HG23 VAL A  91     -31.634 -21.807  48.201  1.00 54.52           H  
ATOM   1394  N   GLU A  92     -31.283 -25.499  52.403  1.00 47.95           N  
ATOM   1395  H   GLU A  92     -32.279 -25.537  52.243  1.00 47.95           H  
ATOM   1396  CA  GLU A  92     -30.698 -26.657  53.059  1.00 47.95           C  
ATOM   1397  HA  GLU A  92     -30.168 -26.305  53.944  1.00 47.95           H  
ATOM   1398  C   GLU A  92     -29.730 -27.359  52.087  1.00 47.95           C  
ATOM   1399  CB  GLU A  92     -31.876 -27.531  53.514  1.00 47.95           C  
ATOM   1400  HB2 GLU A  92     -32.643 -26.839  53.861  1.00 47.95           H  
ATOM   1401  HB3 GLU A  92     -32.286 -28.085  52.670  1.00 47.95           H  
ATOM   1402  O   GLU A  92     -30.116 -27.658  50.951  1.00 47.95           O  
ATOM   1403  CG  GLU A  92     -31.565 -28.490  54.671  1.00 47.95           C  
ATOM   1404  HG2 GLU A  92     -31.149 -29.413  54.267  1.00 47.95           H  
ATOM   1405  HG3 GLU A  92     -30.809 -28.031  55.308  1.00 47.95           H  
ATOM   1406  CD  GLU A  92     -32.813 -28.787  55.529  1.00 47.95           C  
ATOM   1407  OE1 GLU A  92     -32.616 -29.251  56.673  1.00 47.95           O  
ATOM   1408  OE2 GLU A  92     -33.947 -28.512  55.069  1.00 47.95           O  
ATOM   1409  N   PRO A  93     -28.456 -27.562  52.466  1.00 52.13           N  
ATOM   1410  CA  PRO A  93     -27.468 -28.147  51.578  1.00 52.13           C  
ATOM   1411  HA  PRO A  93     -27.518 -27.683  50.592  1.00 52.13           H  
ATOM   1412  C   PRO A  93     -27.752 -29.642  51.452  1.00 52.13           C  
ATOM   1413  CB  PRO A  93     -26.110 -27.834  52.214  1.00 52.13           C  
ATOM   1414  HB2 PRO A  93     -25.768 -26.857  51.871  1.00 52.13           H  
ATOM   1415  HB3 PRO A  93     -25.364 -28.596  51.990  1.00 52.13           H  
ATOM   1416  O   PRO A  93     -27.541 -30.410  52.390  1.00 52.13           O  
ATOM   1417  CG  PRO A  93     -26.424 -27.764  53.709  1.00 52.13           C  
ATOM   1418  HG2 PRO A  93     -26.386 -28.764  54.141  1.00 52.13           H  
ATOM   1419  HG3 PRO A  93     -25.739 -27.099  54.234  1.00 52.13           H  
ATOM   1420  CD  PRO A  93     -27.861 -27.243  53.754  1.00 52.13           C  
ATOM   1421  HD2 PRO A  93     -27.851 -26.161  53.887  1.00 52.13           H  
ATOM   1422  HD3 PRO A  93     -28.406 -27.720  54.568  1.00 52.13           H  
ATOM   1423  N   LEU A  94     -28.218 -30.066  50.279  1.00 47.72           N  
ATOM   1424  H   LEU A  94     -28.455 -29.381  49.576  1.00 47.72           H  
ATOM   1425  CA  LEU A  94     -28.162 -31.473  49.906  1.00 47.72           C  
ATOM   1426  HA  LEU A  94     -28.626 -32.067  50.694  1.00 47.72           H  
ATOM   1427  C   LEU A  94     -26.681 -31.859  49.845  1.00 47.72           C  
ATOM   1428  CB  LEU A  94     -28.920 -31.718  48.593  1.00 47.72           C  
ATOM   1429  HB2 LEU A  94     -28.744 -32.746  48.276  1.00 47.72           H  
ATOM   1430  HB3 LEU A  94     -28.512 -31.058  47.827  1.00 47.72           H  
ATOM   1431  O   LEU A  94     -25.923 -31.354  49.015  1.00 47.72           O  
ATOM   1432  CG  LEU A  94     -30.440 -31.486  48.709  1.00 47.72           C  
ATOM   1433  HG  LEU A  94     -30.631 -30.470  49.057  1.00 47.72           H  
ATOM   1434  CD1 LEU A  94     -31.085 -31.640  47.331  1.00 47.72           C  
ATOM   1435 HD11 LEU A  94     -30.930 -32.652  46.959  1.00 47.72           H  
ATOM   1436 HD12 LEU A  94     -32.155 -31.439  47.402  1.00 47.72           H  
ATOM   1437 HD13 LEU A  94     -30.640 -30.928  46.637  1.00 47.72           H  
ATOM   1438  CD2 LEU A  94     -31.119 -32.473  49.663  1.00 47.72           C  
ATOM   1439 HD21 LEU A  94     -30.882 -33.498  49.377  1.00 47.72           H  
ATOM   1440 HD22 LEU A  94     -30.790 -32.293  50.686  1.00 47.72           H  
ATOM   1441 HD23 LEU A  94     -32.199 -32.331  49.633  1.00 47.72           H  
ATOM   1442  N   GLY A  95     -26.281 -32.661  50.829  1.00 41.84           N  
ATOM   1443  H   GLY A  95     -26.975 -32.938  51.508  1.00 41.84           H  
ATOM   1444  CA  GLY A  95     -24.910 -33.076  51.069  1.00 41.84           C  
ATOM   1445  HA2 GLY A  95     -24.321 -32.175  51.239  1.00 41.84           H  
ATOM   1446  HA3 GLY A  95     -24.865 -33.695  51.966  1.00 41.84           H  
ATOM   1447  C   GLY A  95     -24.306 -33.867  49.904  1.00 41.84           C  
ATOM   1448  O   GLY A  95     -25.032 -34.445  49.092  1.00 41.84           O  
ATOM   1449  N   PRO A  96     -22.968 -33.873  49.820  1.00 45.53           N  
ATOM   1450  CA  PRO A  96     -22.224 -34.432  48.704  1.00 45.53           C  
ATOM   1451  HA  PRO A  96     -22.593 -34.019  47.765  1.00 45.53           H  
ATOM   1452  C   PRO A  96     -22.364 -35.953  48.679  1.00 45.53           C  
ATOM   1453  CB  PRO A  96     -20.776 -33.980  48.926  1.00 45.53           C  
ATOM   1454  HB2 PRO A  96     -20.626 -33.004  48.464  1.00 45.53           H  
ATOM   1455  HB3 PRO A  96     -20.056 -34.699  48.535  1.00 45.53           H  
ATOM   1456  O   PRO A  96     -22.072 -36.629  49.662  1.00 45.53           O  
ATOM   1457  CG  PRO A  96     -20.670 -33.844  50.446  1.00 45.53           C  
ATOM   1458  HG2 PRO A  96     -20.459 -34.817  50.889  1.00 45.53           H  
ATOM   1459  HG3 PRO A  96     -19.907 -33.121  50.735  1.00 45.53           H  
ATOM   1460  CD  PRO A  96     -22.065 -33.387  50.852  1.00 45.53           C  
ATOM   1461  HD2 PRO A  96     -22.094 -32.297  50.876  1.00 45.53           H  
ATOM   1462  HD3 PRO A  96     -22.321 -33.796  51.830  1.00 45.53           H  
ATOM   1463  N   THR A  97     -22.796 -36.498  47.544  1.00 47.27           N  
ATOM   1464  H   THR A  97     -23.080 -35.908  46.775  1.00 47.27           H  
ATOM   1465  CA  THR A  97     -22.629 -37.923  47.273  1.00 47.27           C  
ATOM   1466  HA  THR A  97     -22.890 -38.480  48.173  1.00 47.27           H  
ATOM   1467  C   THR A  97     -21.171 -38.191  46.945  1.00 47.27           C  
ATOM   1468  CB  THR A  97     -23.528 -38.433  46.148  1.00 47.27           C  
ATOM   1469  HB  THR A  97     -23.225 -39.445  45.876  1.00 47.27           H  
ATOM   1470  O   THR A  97     -20.593 -37.603  46.030  1.00 47.27           O  
ATOM   1471  CG2 THR A  97     -24.990 -38.461  46.591  1.00 47.27           C  
ATOM   1472 HG21 THR A  97     -25.323 -37.455  46.847  1.00 47.27           H  
ATOM   1473 HG22 THR A  97     -25.604 -38.846  45.777  1.00 47.27           H  
ATOM   1474 HG23 THR A  97     -25.100 -39.112  47.459  1.00 47.27           H  
ATOM   1475  OG1 THR A  97     -23.411 -37.592  45.024  1.00 47.27           O  
ATOM   1476  HG1 THR A  97     -22.475 -37.563  44.811  1.00 47.27           H  
ATOM   1477  N   ASP A  98     -20.625 -39.087  47.742  1.00 42.01           N  
ATOM   1478  H   ASP A  98     -21.199 -39.440  48.495  1.00 42.01           H  
ATOM   1479  CA  ASP A  98     -19.274 -39.595  47.739  1.00 42.01           C  
ATOM   1480  HA  ASP A  98     -18.599 -38.749  47.867  1.00 42.01           H  
ATOM   1481  C   ASP A  98     -18.893 -40.302  46.420  1.00 42.01           C  
ATOM   1482  CB  ASP A  98     -19.194 -40.518  48.981  1.00 42.01           C  
ATOM   1483  HB2 ASP A  98     -20.196 -40.839  49.267  1.00 42.01           H  
ATOM   1484  HB3 ASP A  98     -18.681 -41.450  48.746  1.00 42.01           H  
ATOM   1485  O   ASP A  98     -19.597 -41.180  45.929  1.00 42.01           O  
ATOM   1486  CG  ASP A  98     -18.536 -39.864  50.205  1.00 42.01           C  
ATOM   1487  OD1 ASP A  98     -17.718 -38.934  50.017  1.00 42.01           O  
ATOM   1488  OD2 ASP A  98     -18.860 -40.313  51.326  1.00 42.01           O  
ATOM   1489  N   ILE A  99     -17.736 -39.882  45.896  1.00 39.55           N  
ATOM   1490  H   ILE A  99     -17.396 -39.039  46.335  1.00 39.55           H  
ATOM   1491  CA  ILE A  99     -16.669 -40.665  45.247  1.00 39.55           C  
ATOM   1492  HA  ILE A  99     -16.084 -39.943  44.678  1.00 39.55           H  
ATOM   1493  C   ILE A  99     -17.022 -41.775  44.239  1.00 39.55           C  
ATOM   1494  CB  ILE A  99     -15.710 -41.227  46.328  1.00 39.55           C  
ATOM   1495  HB  ILE A  99     -15.019 -41.912  45.838  1.00 39.55           H  
ATOM   1496  O   ILE A  99     -17.325 -42.899  44.612  1.00 39.55           O  
ATOM   1497  CG1 ILE A  99     -16.436 -41.981  47.465  1.00 39.55           C  
ATOM   1498 HG12 ILE A  99     -16.679 -41.257  48.242  1.00 39.55           H  
ATOM   1499 HG13 ILE A  99     -17.352 -42.442  47.095  1.00 39.55           H  
ATOM   1500  CG2 ILE A  99     -14.879 -40.081  46.935  1.00 39.55           C  
ATOM   1501 HG21 ILE A  99     -14.154 -40.487  47.640  1.00 39.55           H  
ATOM   1502 HG22 ILE A  99     -14.338 -39.552  46.150  1.00 39.55           H  
ATOM   1503 HG23 ILE A  99     -15.519 -39.379  47.469  1.00 39.55           H  
ATOM   1504  CD1 ILE A  99     -15.622 -43.086  48.131  1.00 39.55           C  
ATOM   1505 HD11 ILE A  99     -15.369 -43.850  47.397  1.00 39.55           H  
ATOM   1506 HD12 ILE A  99     -16.212 -43.539  48.928  1.00 39.55           H  
ATOM   1507 HD13 ILE A  99     -14.707 -42.673  48.557  1.00 39.55           H  
ATOM   1508  N   LEU A 100     -16.687 -41.523  42.968  1.00 41.97           N  
ATOM   1509  H   LEU A 100     -16.707 -40.553  42.687  1.00 41.97           H  
ATOM   1510  CA  LEU A 100     -15.725 -42.354  42.227  1.00 41.97           C  
ATOM   1511  HA  LEU A 100     -15.063 -42.847  42.939  1.00 41.97           H  
ATOM   1512  C   LEU A 100     -14.881 -41.430  41.323  1.00 41.97           C  
ATOM   1513  CB  LEU A 100     -16.413 -43.455  41.389  1.00 41.97           C  
ATOM   1514  HB2 LEU A 100     -17.227 -43.001  40.823  1.00 41.97           H  
ATOM   1515  HB3 LEU A 100     -15.683 -43.823  40.668  1.00 41.97           H  
ATOM   1516  O   LEU A 100     -15.384 -40.962  40.300  1.00 41.97           O  
ATOM   1517  CG  LEU A 100     -16.961 -44.679  42.153  1.00 41.97           C  
ATOM   1518  HG  LEU A 100     -17.791 -44.381  42.794  1.00 41.97           H  
ATOM   1519  CD1 LEU A 100     -17.536 -45.683  41.155  1.00 41.97           C  
ATOM   1520 HD11 LEU A 100     -16.750 -46.044  40.491  1.00 41.97           H  
ATOM   1521 HD12 LEU A 100     -17.971 -46.525  41.693  1.00 41.97           H  
ATOM   1522 HD13 LEU A 100     -18.317 -45.204  40.565  1.00 41.97           H  
ATOM   1523  CD2 LEU A 100     -15.891 -45.401  42.980  1.00 41.97           C  
ATOM   1524 HD21 LEU A 100     -15.580 -44.773  43.814  1.00 41.97           H  
ATOM   1525 HD22 LEU A 100     -16.306 -46.319  43.397  1.00 41.97           H  
ATOM   1526 HD23 LEU A 100     -15.030 -45.641  42.356  1.00 41.97           H  
ATOM   1527  N   PRO A 101     -13.628 -41.101  41.689  1.00 44.66           N  
ATOM   1528  CA  PRO A 101     -12.732 -40.373  40.801  1.00 44.66           C  
ATOM   1529  HA  PRO A 101     -13.215 -39.478  40.411  1.00 44.66           H  
ATOM   1530  C   PRO A 101     -12.356 -41.298  39.640  1.00 44.66           C  
ATOM   1531  CB  PRO A 101     -11.536 -39.968  41.670  1.00 44.66           C  
ATOM   1532  HB2 PRO A 101     -10.609 -39.925  41.098  1.00 44.66           H  
ATOM   1533  HB3 PRO A 101     -11.740 -39.004  42.135  1.00 44.66           H  
ATOM   1534  O   PRO A 101     -11.664 -42.292  39.828  1.00 44.66           O  
ATOM   1535  CG  PRO A 101     -11.485 -41.049  42.750  1.00 44.66           C  
ATOM   1536  HG2 PRO A 101     -11.078 -40.665  43.686  1.00 44.66           H  
ATOM   1537  HG3 PRO A 101     -10.885 -41.888  42.398  1.00 44.66           H  
ATOM   1538  CD  PRO A 101     -12.939 -41.495  42.909  1.00 44.66           C  
ATOM   1539  HD2 PRO A 101     -13.390 -40.988  43.762  1.00 44.66           H  
ATOM   1540  HD3 PRO A 101     -12.970 -42.575  43.050  1.00 44.66           H  
ATOM   1541  N   VAL A 102     -12.848 -40.997  38.439  1.00 50.94           N  
ATOM   1542  H   VAL A 102     -13.476 -40.211  38.355  1.00 50.94           H  
ATOM   1543  CA  VAL A 102     -12.339 -41.620  37.215  1.00 50.94           C  
ATOM   1544  HA  VAL A 102     -12.291 -42.700  37.356  1.00 50.94           H  
ATOM   1545  C   VAL A 102     -10.921 -41.094  37.022  1.00 50.94           C  
ATOM   1546  CB  VAL A 102     -13.249 -41.329  36.007  1.00 50.94           C  
ATOM   1547  HB  VAL A 102     -13.362 -40.251  35.890  1.00 50.94           H  
ATOM   1548  O   VAL A 102     -10.724 -39.883  36.927  1.00 50.94           O  
ATOM   1549  CG1 VAL A 102     -12.683 -41.904  34.702  1.00 50.94           C  
ATOM   1550 HG11 VAL A 102     -12.534 -42.979  34.800  1.00 50.94           H  
ATOM   1551 HG12 VAL A 102     -11.729 -41.433  34.467  1.00 50.94           H  
ATOM   1552 HG13 VAL A 102     -13.371 -41.709  33.879  1.00 50.94           H  
ATOM   1553  CG2 VAL A 102     -14.640 -41.944  36.227  1.00 50.94           C  
ATOM   1554 HG21 VAL A 102     -15.108 -41.515  37.112  1.00 50.94           H  
ATOM   1555 HG22 VAL A 102     -15.276 -41.737  35.366  1.00 50.94           H  
ATOM   1556 HG23 VAL A 102     -14.553 -43.023  36.358  1.00 50.94           H  
ATOM   1557  N   ASP A 103      -9.951 -42.004  37.034  1.00 43.56           N  
ATOM   1558  H   ASP A 103     -10.205 -42.960  37.241  1.00 43.56           H  
ATOM   1559  CA  ASP A 103      -8.524 -41.750  36.865  1.00 43.56           C  
ATOM   1560  HA  ASP A 103      -8.148 -41.237  37.751  1.00 43.56           H  
ATOM   1561  C   ASP A 103      -8.244 -40.861  35.641  1.00 43.56           C  
ATOM   1562  CB  ASP A 103      -7.784 -43.097  36.730  1.00 43.56           C  
ATOM   1563  HB2 ASP A 103      -6.806 -42.910  36.287  1.00 43.56           H  
ATOM   1564  HB3 ASP A 103      -8.334 -43.750  36.053  1.00 43.56           H  
ATOM   1565  O   ASP A 103      -8.134 -41.322  34.508  1.00 43.56           O  
ATOM   1566  CG  ASP A 103      -7.539 -43.805  38.065  1.00 43.56           C  
ATOM   1567  OD1 ASP A 103      -7.134 -43.100  39.016  1.00 43.56           O  
ATOM   1568  OD2 ASP A 103      -7.725 -45.041  38.106  1.00 43.56           O  
ATOM   1569  N   ILE A 104      -8.047 -39.562  35.879  1.00 46.14           N  
ATOM   1570  H   ILE A 104      -8.292 -39.232  36.802  1.00 46.14           H  
ATOM   1571  CA  ILE A 104      -7.506 -38.588  34.909  1.00 46.14           C  
ATOM   1572  HA  ILE A 104      -7.909 -38.836  33.927  1.00 46.14           H  
ATOM   1573  C   ILE A 104      -5.967 -38.756  34.783  1.00 46.14           C  
ATOM   1574  CB  ILE A 104      -8.021 -37.164  35.271  1.00 46.14           C  
ATOM   1575  HB  ILE A 104      -7.773 -36.975  36.315  1.00 46.14           H  
ATOM   1576  O   ILE A 104      -5.255 -37.899  34.275  1.00 46.14           O  
ATOM   1577  CG1 ILE A 104      -9.560 -37.080  35.106  1.00 46.14           C  
ATOM   1578 HG12 ILE A 104      -9.804 -36.855  34.067  1.00 46.14           H  
ATOM   1579 HG13 ILE A 104     -10.027 -38.039  35.331  1.00 46.14           H  
ATOM   1580  CG2 ILE A 104      -7.417 -36.026  34.422  1.00 46.14           C  
ATOM   1581 HG21 ILE A 104      -7.406 -36.310  33.370  1.00 46.14           H  
ATOM   1582 HG22 ILE A 104      -6.398 -35.816  34.748  1.00 46.14           H  
ATOM   1583 HG23 ILE A 104      -7.983 -35.101  34.535  1.00 46.14           H  
ATOM   1584  CD1 ILE A 104     -10.213 -36.032  36.018  1.00 46.14           C  
ATOM   1585 HD11 ILE A 104      -9.769 -35.048  35.865  1.00 46.14           H  
ATOM   1586 HD12 ILE A 104     -10.086 -36.326  37.060  1.00 46.14           H  
ATOM   1587 HD13 ILE A 104     -11.279 -35.977  35.794  1.00 46.14           H  
ATOM   1588  N   GLY A 105      -5.424 -39.895  35.227  1.00 43.57           N  
ATOM   1589  H   GLY A 105      -6.055 -40.606  35.568  1.00 43.57           H  
ATOM   1590  CA  GLY A 105      -3.993 -40.207  35.221  1.00 43.57           C  
ATOM   1591  HA2 GLY A 105      -3.432 -39.317  35.506  1.00 43.57           H  
ATOM   1592  HA3 GLY A 105      -3.803 -40.978  35.968  1.00 43.57           H  
ATOM   1593  C   GLY A 105      -3.426 -40.707  33.889  1.00 43.57           C  
ATOM   1594  O   GLY A 105      -2.238 -41.002  33.836  1.00 43.57           O  
ATOM   1595  N   LEU A 106      -4.225 -40.810  32.820  1.00 48.14           N  
ATOM   1596  H   LEU A 106      -5.202 -40.578  32.926  1.00 48.14           H  
ATOM   1597  CA  LEU A 106      -3.755 -41.326  31.526  1.00 48.14           C  
ATOM   1598  HA  LEU A 106      -2.670 -41.411  31.580  1.00 48.14           H  
ATOM   1599  C   LEU A 106      -3.980 -40.360  30.355  1.00 48.14           C  
ATOM   1600  CB  LEU A 106      -4.310 -42.742  31.282  1.00 48.14           C  
ATOM   1601  HB2 LEU A 106      -4.488 -43.242  32.235  1.00 48.14           H  
ATOM   1602  HB3 LEU A 106      -5.269 -42.661  30.770  1.00 48.14           H  
ATOM   1603  O   LEU A 106      -4.271 -40.777  29.238  1.00 48.14           O  
ATOM   1604  CG  LEU A 106      -3.339 -43.605  30.453  1.00 48.14           C  
ATOM   1605  HG  LEU A 106      -2.923 -43.022  29.631  1.00 48.14           H  
ATOM   1606  CD1 LEU A 106      -2.189 -44.133  31.319  1.00 48.14           C  
ATOM   1607 HD11 LEU A 106      -2.581 -44.746  32.131  1.00 48.14           H  
ATOM   1608 HD12 LEU A 106      -1.517 -44.734  30.707  1.00 48.14           H  
ATOM   1609 HD13 LEU A 106      -1.620 -43.306  31.743  1.00 48.14           H  
ATOM   1610  CD2 LEU A 106      -4.072 -44.808  29.861  1.00 48.14           C  
ATOM   1611 HD21 LEU A 106      -3.378 -45.412  29.279  1.00 48.14           H  
ATOM   1612 HD22 LEU A 106      -4.504 -45.413  30.659  1.00 48.14           H  
ATOM   1613 HD23 LEU A 106      -4.867 -44.458  29.202  1.00 48.14           H  
ATOM   1614  N   VAL A 107      -3.844 -39.059  30.603  1.00 51.58           N  
ATOM   1615  H   VAL A 107      -3.636 -38.771  31.548  1.00 51.58           H  
ATOM   1616  CA  VAL A 107      -3.692 -38.071  29.527  1.00 51.58           C  
ATOM   1617  HA  VAL A 107      -3.548 -38.593  28.581  1.00 51.58           H  
ATOM   1618  C   VAL A 107      -2.405 -37.301  29.788  1.00 51.58           C  
ATOM   1619  CB  VAL A 107      -4.937 -37.179  29.348  1.00 51.58           C  
ATOM   1620  HB  VAL A 107      -5.045 -36.515  30.206  1.00 51.58           H  
ATOM   1621  O   VAL A 107      -2.411 -36.185  30.300  1.00 51.58           O  
ATOM   1622  CG1 VAL A 107      -4.809 -36.338  28.068  1.00 51.58           C  
ATOM   1623 HG11 VAL A 107      -5.691 -35.709  27.949  1.00 51.58           H  
ATOM   1624 HG12 VAL A 107      -3.933 -35.693  28.131  1.00 51.58           H  
ATOM   1625 HG13 VAL A 107      -4.709 -36.990  27.200  1.00 51.58           H  
ATOM   1626  CG2 VAL A 107      -6.225 -38.007  29.216  1.00 51.58           C  
ATOM   1627 HG21 VAL A 107      -7.072 -37.351  29.016  1.00 51.58           H  
ATOM   1628 HG22 VAL A 107      -6.420 -38.545  30.144  1.00 51.58           H  
ATOM   1629 HG23 VAL A 107      -6.123 -38.727  28.404  1.00 51.58           H  
ATOM   1630  N   ASP A 108      -1.279 -37.951  29.499  1.00 55.95           N  
ATOM   1631  H   ASP A 108      -1.340 -38.876  29.099  1.00 55.95           H  
ATOM   1632  CA  ASP A 108       0.027 -37.302  29.482  1.00 55.95           C  
ATOM   1633  HA  ASP A 108       0.091 -36.648  30.352  1.00 55.95           H  
ATOM   1634  C   ASP A 108       0.150 -36.490  28.173  1.00 55.95           C  
ATOM   1635  CB  ASP A 108       1.137 -38.354  29.635  1.00 55.95           C  
ATOM   1636  HB2 ASP A 108       0.907 -38.973  30.502  1.00 55.95           H  
ATOM   1637  HB3 ASP A 108       1.151 -38.998  28.756  1.00 55.95           H  
ATOM   1638  O   ASP A 108       0.080 -37.076  27.088  1.00 55.95           O  
ATOM   1639  CG  ASP A 108       2.532 -37.745  29.833  1.00 55.95           C  
ATOM   1640  OD1 ASP A 108       2.748 -36.571  29.443  1.00 55.95           O  
ATOM   1641  OD2 ASP A 108       3.411 -38.466  30.340  1.00 55.95           O  
ATOM   1642  N   PRO A 109       0.311 -35.153  28.230  1.00 59.43           N  
ATOM   1643  CA  PRO A 109       0.448 -34.296  27.049  1.00 59.43           C  
ATOM   1644  HA  PRO A 109      -0.402 -34.460  26.387  1.00 59.43           H  
ATOM   1645  C   PRO A 109       1.724 -34.561  26.231  1.00 59.43           C  
ATOM   1646  CB  PRO A 109       0.398 -32.862  27.591  1.00 59.43           C  
ATOM   1647  HB2 PRO A 109      -0.638 -32.525  27.621  1.00 59.43           H  
ATOM   1648  HB3 PRO A 109       1.001 -32.171  27.002  1.00 59.43           H  
ATOM   1649  O   PRO A 109       1.905 -33.939  25.185  1.00 59.43           O  
ATOM   1650  CG  PRO A 109       0.927 -33.000  29.016  1.00 59.43           C  
ATOM   1651  HG2 PRO A 109       0.568 -32.200  29.664  1.00 59.43           H  
ATOM   1652  HG3 PRO A 109       2.016 -33.026  29.001  1.00 59.43           H  
ATOM   1653  CD  PRO A 109       0.392 -34.359  29.446  1.00 59.43           C  
ATOM   1654  HD2 PRO A 109       1.070 -34.797  30.177  1.00 59.43           H  
ATOM   1655  HD3 PRO A 109      -0.605 -34.248  29.872  1.00 59.43           H  
ATOM   1656  N   SER A 110       2.608 -35.456  26.684  1.00 63.43           N  
ATOM   1657  H   SER A 110       2.444 -35.885  27.584  1.00 63.43           H  
ATOM   1658  CA  SER A 110       3.786 -35.898  25.932  1.00 63.43           C  
ATOM   1659  HA  SER A 110       4.066 -35.105  25.239  1.00 63.43           H  
ATOM   1660  C   SER A 110       3.557 -37.146  25.062  1.00 63.43           C  
ATOM   1661  CB  SER A 110       4.969 -36.078  26.885  1.00 63.43           C  
ATOM   1662  HB2 SER A 110       5.115 -35.164  27.461  1.00 63.43           H  
ATOM   1663  HB3 SER A 110       5.868 -36.261  26.296  1.00 63.43           H  
ATOM   1664  O   SER A 110       4.452 -37.524  24.303  1.00 63.43           O  
ATOM   1665  OG  SER A 110       4.780 -37.160  27.769  1.00 63.43           O  
ATOM   1666  HG  SER A 110       4.147 -36.942  28.457  1.00 63.43           H  
ATOM   1667  N   ALA A 111       2.372 -37.769  25.107  1.00 58.01           N  
ATOM   1668  H   ALA A 111       1.655 -37.428  25.731  1.00 58.01           H  
ATOM   1669  CA  ALA A 111       2.060 -38.902  24.237  1.00 58.01           C  
ATOM   1670  HA  ALA A 111       2.921 -39.569  24.268  1.00 58.01           H  
ATOM   1671  C   ALA A 111       1.824 -38.443  22.777  1.00 58.01           C  
ATOM   1672  CB  ALA A 111       0.870 -39.678  24.811  1.00 58.01           C  
ATOM   1673  HB1 ALA A 111      -0.011 -39.037  24.831  1.00 58.01           H  
ATOM   1674  HB2 ALA A 111       0.665 -40.550  24.191  1.00 58.01           H  
ATOM   1675  HB3 ALA A 111       1.098 -40.003  25.826  1.00 58.01           H  
ATOM   1676  O   ALA A 111       1.069 -37.494  22.542  1.00 58.01           O  
ATOM   1677  N   PRO A 112       2.442 -39.094  21.771  1.00 56.73           N  
ATOM   1678  CA  PRO A 112       2.296 -38.705  20.372  1.00 56.73           C  
ATOM   1679  HA  PRO A 112       2.518 -37.643  20.269  1.00 56.73           H  
ATOM   1680  C   PRO A 112       0.868 -38.963  19.874  1.00 56.73           C  
ATOM   1681  CB  PRO A 112       3.350 -39.514  19.609  1.00 56.73           C  
ATOM   1682  HB2 PRO A 112       3.030 -39.758  18.596  1.00 56.73           H  
ATOM   1683  HB3 PRO A 112       4.287 -38.956  19.588  1.00 56.73           H  
ATOM   1684  O   PRO A 112       0.283 -40.014  20.118  1.00 56.73           O  
ATOM   1685  CG  PRO A 112       3.526 -40.767  20.467  1.00 56.73           C  
ATOM   1686  HG2 PRO A 112       2.751 -41.491  20.217  1.00 56.73           H  
ATOM   1687  HG3 PRO A 112       4.515 -41.207  20.344  1.00 56.73           H  
ATOM   1688  CD  PRO A 112       3.307 -40.257  21.890  1.00 56.73           C  
ATOM   1689  HD2 PRO A 112       4.259 -39.953  22.325  1.00 56.73           H  
ATOM   1690  HD3 PRO A 112       2.845 -41.035  22.498  1.00 56.73           H  
ATOM   1691  N   SER A 113       0.319 -38.012  19.117  1.00 61.79           N  
ATOM   1692  H   SER A 113       0.854 -37.172  18.944  1.00 61.79           H  
ATOM   1693  CA  SER A 113      -1.049 -38.025  18.575  1.00 61.79           C  
ATOM   1694  HA  SER A 113      -1.713 -38.424  19.342  1.00 61.79           H  
ATOM   1695  C   SER A 113      -1.239 -38.905  17.331  1.00 61.79           C  
ATOM   1696  CB  SER A 113      -1.478 -36.582  18.286  1.00 61.79           C  
ATOM   1697  HB2 SER A 113      -1.534 -36.033  19.226  1.00 61.79           H  
ATOM   1698  HB3 SER A 113      -2.463 -36.575  17.820  1.00 61.79           H  
ATOM   1699  O   SER A 113      -2.258 -38.806  16.646  1.00 61.79           O  
ATOM   1700  OG  SER A 113      -0.533 -35.951  17.436  1.00 61.79           O  
ATOM   1701  HG  SER A 113      -0.924 -35.143  17.096  1.00 61.79           H  
ATOM   1702  N   VAL A 114      -0.268 -39.764  17.014  1.00 56.75           N  
ATOM   1703  H   VAL A 114       0.474 -39.904  17.684  1.00 56.75           H  
ATOM   1704  CA  VAL A 114      -0.315 -40.635  15.836  1.00 56.75           C  
ATOM   1705  HA  VAL A 114      -1.001 -40.207  15.105  1.00 56.75           H  
ATOM   1706  C   VAL A 114      -0.865 -41.989  16.257  1.00 56.75           C  
ATOM   1707  CB  VAL A 114       1.056 -40.739  15.143  1.00 56.75           C  
ATOM   1708  HB  VAL A 114       1.777 -41.198  15.819  1.00 56.75           H  
ATOM   1709  O   VAL A 114      -0.192 -42.761  16.933  1.00 56.75           O  
ATOM   1710  CG1 VAL A 114       0.958 -41.582  13.864  1.00 56.75           C  
ATOM   1711 HG11 VAL A 114       0.658 -42.601  14.106  1.00 56.75           H  
ATOM   1712 HG12 VAL A 114       0.229 -41.149  13.178  1.00 56.75           H  
ATOM   1713 HG13 VAL A 114       1.930 -41.625  13.374  1.00 56.75           H  
ATOM   1714  CG2 VAL A 114       1.574 -39.348  14.747  1.00 56.75           C  
ATOM   1715 HG21 VAL A 114       2.521 -39.446  14.216  1.00 56.75           H  
ATOM   1716 HG22 VAL A 114       1.743 -38.739  15.635  1.00 56.75           H  
ATOM   1717 HG23 VAL A 114       0.851 -38.848  14.102  1.00 56.75           H  
ATOM   1718  N   ILE A 115      -2.105 -42.262  15.854  1.00 62.54           N  
ATOM   1719  H   ILE A 115      -2.598 -41.550  15.333  1.00 62.54           H  
ATOM   1720  CA  ILE A 115      -2.747 -43.570  15.995  1.00 62.54           C  
ATOM   1721  HA  ILE A 115      -2.719 -43.866  17.044  1.00 62.54           H  
ATOM   1722  C   ILE A 115      -1.937 -44.556  15.136  1.00 62.54           C  
ATOM   1723  CB  ILE A 115      -4.226 -43.489  15.539  1.00 62.54           C  
ATOM   1724  HB  ILE A 115      -4.244 -43.187  14.492  1.00 62.54           H  
ATOM   1725  O   ILE A 115      -1.908 -44.377  13.914  1.00 62.54           O  
ATOM   1726  CG1 ILE A 115      -5.010 -42.433  16.359  1.00 62.54           C  
ATOM   1727 HG12 ILE A 115      -5.130 -42.784  17.383  1.00 62.54           H  
ATOM   1728 HG13 ILE A 115      -4.452 -41.497  16.394  1.00 62.54           H  
ATOM   1729  CG2 ILE A 115      -4.903 -44.869  15.654  1.00 62.54           C  
ATOM   1730 HG21 ILE A 115      -5.927 -44.826  15.282  1.00 62.54           H  
ATOM   1731 HG22 ILE A 115      -4.910 -45.202  16.692  1.00 62.54           H  
ATOM   1732 HG23 ILE A 115      -4.372 -45.606  15.053  1.00 62.54           H  
ATOM   1733  CD1 ILE A 115      -6.388 -42.091  15.777  1.00 62.54           C  
ATOM   1734 HD11 ILE A 115      -6.825 -41.273  16.349  1.00 62.54           H  
ATOM   1735 HD12 ILE A 115      -6.286 -41.782  14.737  1.00 62.54           H  
ATOM   1736 HD13 ILE A 115      -7.054 -42.952  15.840  1.00 62.54           H  
ATOM   1737  N   PRO A 116      -1.245 -45.555  15.715  1.00 66.82           N  
ATOM   1738  CA  PRO A 116      -0.546 -46.543  14.910  1.00 66.82           C  
ATOM   1739  HA  PRO A 116       0.152 -46.045  14.237  1.00 66.82           H  
ATOM   1740  C   PRO A 116      -1.575 -47.321  14.089  1.00 66.82           C  
ATOM   1741  CB  PRO A 116       0.242 -47.415  15.891  1.00 66.82           C  
ATOM   1742  HB2 PRO A 116       1.234 -46.986  16.039  1.00 66.82           H  
ATOM   1743  HB3 PRO A 116       0.320 -48.448  15.553  1.00 66.82           H  
ATOM   1744  O   PRO A 116      -2.599 -47.772  14.601  1.00 66.82           O  
ATOM   1745  CG  PRO A 116      -0.559 -47.299  17.187  1.00 66.82           C  
ATOM   1746  HG2 PRO A 116      -1.369 -48.028  17.179  1.00 66.82           H  
ATOM   1747  HG3 PRO A 116       0.071 -47.439  18.065  1.00 66.82           H  
ATOM   1748  CD  PRO A 116      -1.145 -45.888  17.129  1.00 66.82           C  
ATOM   1749  HD2 PRO A 116      -2.121 -45.875  17.613  1.00 66.82           H  
ATOM   1750  HD3 PRO A 116      -0.467 -45.191  17.622  1.00 66.82           H  
ATOM   1751  N   LEU A 117      -1.308 -47.441  12.792  1.00 48.19           N  
ATOM   1752  H   LEU A 117      -0.449 -47.043  12.441  1.00 48.19           H  
ATOM   1753  CA  LEU A 117      -2.078 -48.289  11.895  1.00 48.19           C  
ATOM   1754  HA  LEU A 117      -3.138 -48.046  11.970  1.00 48.19           H  
ATOM   1755  C   LEU A 117      -1.863 -49.732  12.358  1.00 48.19           C  
ATOM   1756  CB  LEU A 117      -1.585 -48.059  10.452  1.00 48.19           C  
ATOM   1757  HB2 LEU A 117      -2.006 -48.826   9.802  1.00 48.19           H  
ATOM   1758  HB3 LEU A 117      -0.503 -48.186  10.440  1.00 48.19           H  
ATOM   1759  O   LEU A 117      -0.745 -50.236  12.286  1.00 48.19           O  
ATOM   1760  CG  LEU A 117      -1.940 -46.667   9.890  1.00 48.19           C  
ATOM   1761  HG  LEU A 117      -1.819 -45.910  10.664  1.00 48.19           H  
ATOM   1762  CD1 LEU A 117      -1.009 -46.300   8.734  1.00 48.19           C  
ATOM   1763 HD11 LEU A 117       0.022 -46.277   9.087  1.00 48.19           H  
ATOM   1764 HD12 LEU A 117      -1.270 -45.315   8.348  1.00 48.19           H  
ATOM   1765 HD13 LEU A 117      -1.097 -47.038   7.937  1.00 48.19           H  
ATOM   1766  CD2 LEU A 117      -3.382 -46.624   9.377  1.00 48.19           C  
ATOM   1767 HD21 LEU A 117      -4.069 -46.845  10.193  1.00 48.19           H  
ATOM   1768 HD22 LEU A 117      -3.605 -45.629   8.993  1.00 48.19           H  
ATOM   1769 HD23 LEU A 117      -3.519 -47.357   8.582  1.00 48.19           H  
ATOM   1770  N   ASN A 118      -2.910 -50.382  12.869  1.00 53.13           N  
ATOM   1771  H   ASN A 118      -3.768 -49.879  13.041  1.00 53.13           H  
ATOM   1772  CA  ASN A 118      -2.862 -51.816  13.126  1.00 53.13           C  
ATOM   1773  HA  ASN A 118      -2.021 -52.031  13.785  1.00 53.13           H  
ATOM   1774  C   ASN A 118      -2.608 -52.525  11.789  1.00 53.13           C  
ATOM   1775  CB  ASN A 118      -4.158 -52.301  13.807  1.00 53.13           C  
ATOM   1776  HB2 ASN A 118      -4.320 -53.338  13.515  1.00 53.13           H  
ATOM   1777  HB3 ASN A 118      -5.015 -51.725  13.458  1.00 53.13           H  
ATOM   1778  O   ASN A 118      -3.496 -52.606  10.940  1.00 53.13           O  
ATOM   1779  CG  ASN A 118      -4.097 -52.249  15.323  1.00 53.13           C  
ATOM   1780  ND2 ASN A 118      -4.618 -53.253  15.991  1.00 53.13           N  
ATOM   1781 HD21 ASN A 118      -5.010 -54.044  15.500  1.00 53.13           H  
ATOM   1782 HD22 ASN A 118      -4.540 -53.199  16.996  1.00 53.13           H  
ATOM   1783  OD1 ASN A 118      -3.593 -51.331  15.941  1.00 53.13           O  
ATOM   1784  N   GLU A 119      -1.381 -53.010  11.604  1.00 51.36           N  
ATOM   1785  H   GLU A 119      -0.662 -52.779  12.275  1.00 51.36           H  
ATOM   1786  CA  GLU A 119      -1.031 -53.933  10.534  1.00 51.36           C  
ATOM   1787  HA  GLU A 119      -1.271 -53.464   9.580  1.00 51.36           H  
ATOM   1788  C   GLU A 119      -1.890 -55.189  10.674  1.00 51.36           C  
ATOM   1789  CB  GLU A 119       0.473 -54.252  10.551  1.00 51.36           C  
ATOM   1790  HB2 GLU A 119       0.644 -55.210  10.060  1.00 51.36           H  
ATOM   1791  HB3 GLU A 119       0.815 -54.317  11.583  1.00 51.36           H  
ATOM   1792  O   GLU A 119      -2.006 -55.788  11.745  1.00 51.36           O  
ATOM   1793  CG  GLU A 119       1.249 -53.172   9.779  1.00 51.36           C  
ATOM   1794  HG2 GLU A 119       0.944 -53.215   8.733  1.00 51.36           H  
ATOM   1795  HG3 GLU A 119       0.965 -52.193  10.165  1.00 51.36           H  
ATOM   1796  CD  GLU A 119       2.776 -53.305   9.875  1.00 51.36           C  
ATOM   1797  OE1 GLU A 119       3.448 -52.802   8.946  1.00 51.36           O  
ATOM   1798  OE2 GLU A 119       3.267 -53.875  10.876  1.00 51.36           O  
ATOM   1799  N   GLY A 120      -2.577 -55.517   9.582  1.00 45.00           N  
ATOM   1800  H   GLY A 120      -2.431 -54.967   8.748  1.00 45.00           H  
ATOM   1801  CA  GLY A 120      -3.597 -56.543   9.544  1.00 45.00           C  
ATOM   1802  HA2 GLY A 120      -4.031 -56.587   8.545  1.00 45.00           H  
ATOM   1803  HA3 GLY A 120      -4.385 -56.283  10.251  1.00 45.00           H  
ATOM   1804  C   GLY A 120      -3.045 -57.919   9.883  1.00 45.00           C  
ATOM   1805  O   GLY A 120      -2.259 -58.491   9.132  1.00 45.00           O  
ATOM   1806  N   THR A 121      -3.563 -58.502  10.957  1.00 40.16           N  
ATOM   1807  H   THR A 121      -4.084 -57.939  11.615  1.00 40.16           H  
ATOM   1808  CA  THR A 121      -3.636 -59.954  11.074  1.00 40.16           C  
ATOM   1809  HA  THR A 121      -2.863 -60.397  10.446  1.00 40.16           H  
ATOM   1810  C   THR A 121      -5.000 -60.366  10.541  1.00 40.16           C  
ATOM   1811  CB  THR A 121      -3.391 -60.462  12.497  1.00 40.16           C  
ATOM   1812  HB  THR A 121      -4.295 -60.351  13.097  1.00 40.16           H  
ATOM   1813  O   THR A 121      -6.034 -60.064  11.133  1.00 40.16           O  
ATOM   1814  CG2 THR A 121      -2.948 -61.925  12.472  1.00 40.16           C  
ATOM   1815 HG21 THR A 121      -2.803 -62.281  13.492  1.00 40.16           H  
ATOM   1816 HG22 THR A 121      -3.717 -62.534  11.998  1.00 40.16           H  
ATOM   1817 HG23 THR A 121      -2.015 -62.025  11.919  1.00 40.16           H  
ATOM   1818  OG1 THR A 121      -2.347 -59.743  13.108  1.00 40.16           O  
ATOM   1819  HG1 THR A 121      -2.277 -60.027  14.022  1.00 40.16           H  
ATOM   1820  N   ILE A 122      -4.979 -60.994   9.371  1.00 45.48           N  
ATOM   1821  H   ILE A 122      -4.072 -61.139   8.952  1.00 45.48           H  
ATOM   1822  CA  ILE A 122      -6.126 -61.578   8.672  1.00 45.48           C  
ATOM   1823  HA  ILE A 122      -6.792 -60.785   8.332  1.00 45.48           H  
ATOM   1824  C   ILE A 122      -6.861 -62.517   9.648  1.00 45.48           C  
ATOM   1825  CB  ILE A 122      -5.574 -62.347   7.445  1.00 45.48           C  
ATOM   1826  HB  ILE A 122      -4.849 -63.075   7.808  1.00 45.48           H  
ATOM   1827  O   ILE A 122      -6.252 -63.496  10.085  1.00 45.48           O  
ATOM   1828  CG1 ILE A 122      -4.846 -61.398   6.457  1.00 45.48           C  
ATOM   1829 HG12 ILE A 122      -4.303 -60.618   6.991  1.00 45.48           H  
ATOM   1830 HG13 ILE A 122      -5.579 -60.899   5.823  1.00 45.48           H  
ATOM   1831  CG2 ILE A 122      -6.683 -63.119   6.709  1.00 45.48           C  
ATOM   1832 HG21 ILE A 122      -7.113 -63.878   7.363  1.00 45.48           H  
ATOM   1833 HG22 ILE A 122      -6.279 -63.631   5.835  1.00 45.48           H  
ATOM   1834 HG23 ILE A 122      -7.473 -62.438   6.393  1.00 45.48           H  
ATOM   1835  CD1 ILE A 122      -3.820 -62.122   5.576  1.00 45.48           C  
ATOM   1836 HD11 ILE A 122      -3.071 -62.606   6.203  1.00 45.48           H  
ATOM   1837 HD12 ILE A 122      -4.310 -62.872   4.954  1.00 45.48           H  
ATOM   1838 HD13 ILE A 122      -3.325 -61.398   4.929  1.00 45.48           H  
ATOM   1839  N   PRO A 123      -8.125 -62.252  10.031  1.00 42.48           N  
ATOM   1840  CA  PRO A 123      -8.888 -63.200  10.822  1.00 42.48           C  
ATOM   1841  HA  PRO A 123      -8.271 -63.610  11.621  1.00 42.48           H  
ATOM   1842  C   PRO A 123      -9.346 -64.334   9.902  1.00 42.48           C  
ATOM   1843  CB  PRO A 123     -10.030 -62.401  11.448  1.00 42.48           C  
ATOM   1844  HB2 PRO A 123      -9.689 -61.960  12.385  1.00 42.48           H  
ATOM   1845  HB3 PRO A 123     -10.918 -63.011  11.614  1.00 42.48           H  
ATOM   1846  O   PRO A 123     -10.000 -64.112   8.883  1.00 42.48           O  
ATOM   1847  CG  PRO A 123     -10.281 -61.290  10.429  1.00 42.48           C  
ATOM   1848  HG2 PRO A 123     -10.641 -60.380  10.909  1.00 42.48           H  
ATOM   1849  HG3 PRO A 123     -11.003 -61.636   9.689  1.00 42.48           H  
ATOM   1850  CD  PRO A 123      -8.926 -61.071   9.747  1.00 42.48           C  
ATOM   1851  HD2 PRO A 123      -8.443 -60.191  10.172  1.00 42.48           H  
ATOM   1852  HD3 PRO A 123      -9.065 -60.943   8.673  1.00 42.48           H  
ATOM   1853  N   ASP A 124      -8.948 -65.548  10.264  1.00 38.32           N  
ATOM   1854  H   ASP A 124      -8.370 -65.631  11.088  1.00 38.32           H  
ATOM   1855  CA  ASP A 124      -9.321 -66.794   9.609  1.00 38.32           C  
ATOM   1856  HA  ASP A 124      -9.017 -66.742   8.563  1.00 38.32           H  
ATOM   1857  C   ASP A 124     -10.849 -66.974   9.680  1.00 38.32           C  
ATOM   1858  CB  ASP A 124      -8.526 -67.927  10.285  1.00 38.32           C  
ATOM   1859  HB2 ASP A 124      -7.503 -67.586  10.440  1.00 38.32           H  
ATOM   1860  HB3 ASP A 124      -8.952 -68.138  11.266  1.00 38.32           H  
ATOM   1861  O   ASP A 124     -11.441 -67.208  10.735  1.00 38.32           O  
ATOM   1862  CG  ASP A 124      -8.451 -69.223   9.474  1.00 38.32           C  
ATOM   1863  OD1 ASP A 124      -9.098 -69.297   8.406  1.00 38.32           O  
ATOM   1864  OD2 ASP A 124      -7.727 -70.133   9.932  1.00 38.32           O  
ATOM   1865  N   ILE A 125     -11.500 -66.770   8.540  1.00 40.85           N  
ATOM   1866  H   ILE A 125     -10.927 -66.538   7.741  1.00 40.85           H  
ATOM   1867  CA  ILE A 125     -12.943 -66.892   8.315  1.00 40.85           C  
ATOM   1868  HA  ILE A 125     -13.462 -66.497   9.189  1.00 40.85           H  
ATOM   1869  C   ILE A 125     -13.313 -68.373   8.214  1.00 40.85           C  
ATOM   1870  CB  ILE A 125     -13.388 -66.081   7.064  1.00 40.85           C  
ATOM   1871  HB  ILE A 125     -14.259 -66.569   6.625  1.00 40.85           H  
ATOM   1872  O   ILE A 125     -13.546 -68.899   7.127  1.00 40.85           O  
ATOM   1873  CG1 ILE A 125     -12.276 -66.005   5.986  1.00 40.85           C  
ATOM   1874 HG12 ILE A 125     -11.888 -67.010   5.816  1.00 40.85           H  
ATOM   1875 HG13 ILE A 125     -11.459 -65.377   6.339  1.00 40.85           H  
ATOM   1876  CG2 ILE A 125     -13.860 -64.682   7.486  1.00 40.85           C  
ATOM   1877 HG21 ILE A 125     -14.256 -64.137   6.630  1.00 40.85           H  
ATOM   1878 HG22 ILE A 125     -13.023 -64.127   7.912  1.00 40.85           H  
ATOM   1879 HG23 ILE A 125     -14.649 -64.765   8.234  1.00 40.85           H  
ATOM   1880  CD1 ILE A 125     -12.731 -65.458   4.631  1.00 40.85           C  
ATOM   1881 HD11 ILE A 125     -13.577 -66.039   4.262  1.00 40.85           H  
ATOM   1882 HD12 ILE A 125     -11.910 -65.533   3.919  1.00 40.85           H  
ATOM   1883 HD13 ILE A 125     -13.019 -64.411   4.721  1.00 40.85           H  
ATOM   1884  N   SER A 126     -13.365 -69.071   9.348  1.00 36.82           N  
ATOM   1885  H   SER A 126     -12.974 -68.659  10.183  1.00 36.82           H  
ATOM   1886  CA  SER A 126     -13.814 -70.469   9.375  1.00 36.82           C  
ATOM   1887  HA  SER A 126     -14.473 -70.616   8.519  1.00 36.82           H  
ATOM   1888  C   SER A 126     -14.694 -70.837  10.569  1.00 36.82           C  
ATOM   1889  CB  SER A 126     -12.647 -71.440   9.157  1.00 36.82           C  
ATOM   1890  HB2 SER A 126     -13.030 -72.460   9.110  1.00 36.82           H  
ATOM   1891  HB3 SER A 126     -12.167 -71.214   8.204  1.00 36.82           H  
ATOM   1892  O   SER A 126     -14.697 -71.980  11.006  1.00 36.82           O  
ATOM   1893  OG  SER A 126     -11.685 -71.356  10.183  1.00 36.82           O  
ATOM   1894  HG  SER A 126     -10.961 -70.802   9.883  1.00 36.82           H  
ATOM   1895  N   ASN A 127     -15.547 -69.926  11.047  1.00 37.23           N  
ATOM   1896  H   ASN A 127     -15.483 -68.975  10.713  1.00 37.23           H  
ATOM   1897  CA  ASN A 127     -16.641 -70.295  11.954  1.00 37.23           C  
ATOM   1898  HA  ASN A 127     -16.879 -71.349  11.808  1.00 37.23           H  
ATOM   1899  C   ASN A 127     -17.922 -69.541  11.588  1.00 37.23           C  
ATOM   1900  CB  ASN A 127     -16.198 -70.151  13.417  1.00 37.23           C  
ATOM   1901  HB2 ASN A 127     -15.833 -69.139  13.593  1.00 37.23           H  
ATOM   1902  HB3 ASN A 127     -17.049 -70.327  14.074  1.00 37.23           H  
ATOM   1903  O   ASN A 127     -18.318 -68.566  12.218  1.00 37.23           O  
ATOM   1904  CG  ASN A 127     -15.093 -71.134  13.763  1.00 37.23           C  
ATOM   1905  ND2 ASN A 127     -15.420 -72.335  14.184  1.00 37.23           N  
ATOM   1906 HD21 ASN A 127     -14.642 -72.974  14.261  1.00 37.23           H  
ATOM   1907 HD22 ASN A 127     -16.390 -72.614  14.230  1.00 37.23           H  
ATOM   1908  OD1 ASN A 127     -13.918 -70.848  13.649  1.00 37.23           O  
ATOM   1909  N   ILE A 128     -18.550 -70.025  10.519  1.00 35.70           N  
ATOM   1910  H   ILE A 128     -18.110 -70.804  10.051  1.00 35.70           H  
ATOM   1911  CA  ILE A 128     -19.965 -69.815  10.222  1.00 35.70           C  
ATOM   1912  HA  ILE A 128     -20.214 -68.755  10.262  1.00 35.70           H  
ATOM   1913  C   ILE A 128     -20.733 -70.568  11.308  1.00 35.70           C  
ATOM   1914  CB  ILE A 128     -20.269 -70.383   8.811  1.00 35.70           C  
ATOM   1915  HB  ILE A 128     -19.928 -71.418   8.791  1.00 35.70           H  
ATOM   1916  O   ILE A 128     -20.744 -71.799  11.288  1.00 35.70           O  
ATOM   1917  CG1 ILE A 128     -19.501 -69.604   7.716  1.00 35.70           C  
ATOM   1918 HG12 ILE A 128     -20.056 -68.706   7.444  1.00 35.70           H  
ATOM   1919 HG13 ILE A 128     -18.527 -69.284   8.086  1.00 35.70           H  
ATOM   1920  CG2 ILE A 128     -21.778 -70.384   8.497  1.00 35.70           C  
ATOM   1921 HG21 ILE A 128     -22.305 -71.024   9.205  1.00 35.70           H  
ATOM   1922 HG22 ILE A 128     -22.175 -69.372   8.571  1.00 35.70           H  
ATOM   1923 HG23 ILE A 128     -21.959 -70.770   7.494  1.00 35.70           H  
ATOM   1924  CD1 ILE A 128     -19.241 -70.447   6.461  1.00 35.70           C  
ATOM   1925 HD11 ILE A 128     -18.679 -69.853   5.739  1.00 35.70           H  
ATOM   1926 HD12 ILE A 128     -18.657 -71.329   6.721  1.00 35.70           H  
ATOM   1927 HD13 ILE A 128     -20.183 -70.754   6.006  1.00 35.70           H  
ATOM   1928  N   ASP A 129     -21.344 -69.851  12.248  1.00 37.31           N  
ATOM   1929  H   ASP A 129     -21.237 -68.846  12.262  1.00 37.31           H  
ATOM   1930  CA  ASP A 129     -22.421 -70.412  13.057  1.00 37.31           C  
ATOM   1931  HA  ASP A 129     -22.532 -71.451  12.746  1.00 37.31           H  
ATOM   1932  C   ASP A 129     -23.724 -69.708  12.697  1.00 37.31           C  
ATOM   1933  CB  ASP A 129     -22.112 -70.453  14.562  1.00 37.31           C  
ATOM   1934  HB2 ASP A 129     -22.376 -69.497  15.015  1.00 37.31           H  
ATOM   1935  HB3 ASP A 129     -21.042 -70.608  14.694  1.00 37.31           H  
ATOM   1936  O   ASP A 129     -23.821 -68.484  12.590  1.00 37.31           O  
ATOM   1937  CG  ASP A 129     -22.845 -71.601  15.285  1.00 37.31           C  
ATOM   1938  OD1 ASP A 129     -23.552 -72.385  14.605  1.00 37.31           O  
ATOM   1939  OD2 ASP A 129     -22.633 -71.729  16.512  1.00 37.31           O  
ATOM   1940  N   ILE A 130     -24.689 -70.551  12.380  1.00 33.84           N  
ATOM   1941  H   ILE A 130     -24.548 -71.489  12.730  1.00 33.84           H  
ATOM   1942  CA  ILE A 130     -26.009 -70.231  11.870  1.00 33.84           C  
ATOM   1943  HA  ILE A 130     -25.972 -69.291  11.321  1.00 33.84           H  
ATOM   1944  C   ILE A 130     -26.927 -70.051  13.083  1.00 33.84           C  
ATOM   1945  CB  ILE A 130     -26.401 -71.387  10.911  1.00 33.84           C  
ATOM   1946  HB  ILE A 130     -26.194 -72.323  11.430  1.00 33.84           H  
ATOM   1947  O   ILE A 130     -26.717 -70.685  14.109  1.00 33.84           O  
ATOM   1948  CG1 ILE A 130     -25.542 -71.326   9.618  1.00 33.84           C  
ATOM   1949 HG12 ILE A 130     -26.162 -71.062   8.760  1.00 33.84           H  
ATOM   1950 HG13 ILE A 130     -24.782 -70.550   9.705  1.00 33.84           H  
ATOM   1951  CG2 ILE A 130     -27.885 -71.431  10.517  1.00 33.84           C  
ATOM   1952 HG21 ILE A 130     -28.503 -71.613  11.396  1.00 33.84           H  
ATOM   1953 HG22 ILE A 130     -28.052 -72.248   9.814  1.00 33.84           H  
ATOM   1954 HG23 ILE A 130     -28.178 -70.489  10.054  1.00 33.84           H  
ATOM   1955  CD1 ILE A 130     -24.824 -72.646   9.319  1.00 33.84           C  
ATOM   1956 HD11 ILE A 130     -24.253 -72.549   8.396  1.00 33.84           H  
ATOM   1957 HD12 ILE A 130     -24.141 -72.887  10.135  1.00 33.84           H  
ATOM   1958 HD13 ILE A 130     -25.554 -73.448   9.207  1.00 33.84           H  
ATOM   1959  N   VAL A 131     -27.995 -69.265  12.906  1.00 35.75           N  
ATOM   1960  H   VAL A 131     -28.008 -68.750  12.038  1.00 35.75           H  
ATOM   1961  CA  VAL A 131     -29.128 -69.031  13.828  1.00 35.75           C  
ATOM   1962  HA  VAL A 131     -29.990 -68.867  13.180  1.00 35.75           H  
ATOM   1963  C   VAL A 131     -29.011 -67.752  14.673  1.00 35.75           C  
ATOM   1964  CB  VAL A 131     -29.520 -70.261  14.700  1.00 35.75           C  
ATOM   1965  HB  VAL A 131     -28.798 -70.409  15.503  1.00 35.75           H  
ATOM   1966  O   VAL A 131     -28.526 -67.784  15.792  1.00 35.75           O  
ATOM   1967  CG1 VAL A 131     -30.894 -70.027  15.346  1.00 35.75           C  
ATOM   1968 HG11 VAL A 131     -31.657 -69.879  14.582  1.00 35.75           H  
ATOM   1969 HG12 VAL A 131     -30.860 -69.150  15.991  1.00 35.75           H  
ATOM   1970 HG13 VAL A 131     -31.164 -70.877  15.972  1.00 35.75           H  
ATOM   1971  CG2 VAL A 131     -29.670 -71.583  13.921  1.00 35.75           C  
ATOM   1972 HG21 VAL A 131     -30.106 -72.344  14.569  1.00 35.75           H  
ATOM   1973 HG22 VAL A 131     -28.700 -71.972  13.609  1.00 35.75           H  
ATOM   1974 HG23 VAL A 131     -30.310 -71.437  13.051  1.00 35.75           H  
ATOM   1975  N   ASP A 132     -29.569 -66.643  14.168  1.00 37.27           N  
ATOM   1976  H   ASP A 132     -29.490 -66.513  13.169  1.00 37.27           H  
ATOM   1977  CA  ASP A 132     -30.800 -66.056  14.736  1.00 37.27           C  
ATOM   1978  HA  ASP A 132     -31.497 -66.883  14.867  1.00 37.27           H  
ATOM   1979  C   ASP A 132     -31.407 -65.009  13.763  1.00 37.27           C  
ATOM   1980  CB  ASP A 132     -30.584 -65.408  16.126  1.00 37.27           C  
ATOM   1981  HB2 ASP A 132     -29.748 -65.877  16.646  1.00 37.27           H  
ATOM   1982  HB3 ASP A 132     -30.330 -64.355  16.008  1.00 37.27           H  
ATOM   1983  O   ASP A 132     -30.705 -64.079  13.355  1.00 37.27           O  
ATOM   1984  CG  ASP A 132     -31.812 -65.538  17.044  1.00 37.27           C  
ATOM   1985  OD1 ASP A 132     -32.871 -66.011  16.566  1.00 37.27           O  
ATOM   1986  OD2 ASP A 132     -31.693 -65.169  18.232  1.00 37.27           O  
ATOM   1987  N   PRO A 133     -32.679 -65.122  13.328  1.00 34.93           N  
ATOM   1988  CA  PRO A 133     -33.316 -64.156  12.443  1.00 34.93           C  
ATOM   1989  HA  PRO A 133     -32.578 -63.585  11.880  1.00 34.93           H  
ATOM   1990  C   PRO A 133     -34.179 -63.185  13.258  1.00 34.93           C  
ATOM   1991  CB  PRO A 133     -34.124 -65.023  11.474  1.00 34.93           C  
ATOM   1992  HB2 PRO A 133     -34.955 -64.483  11.021  1.00 34.93           H  
ATOM   1993  HB3 PRO A 133     -33.459 -65.408  10.700  1.00 34.93           H  
ATOM   1994  O   PRO A 133     -35.390 -63.367  13.375  1.00 34.93           O  
ATOM   1995  CG  PRO A 133     -34.599 -66.181  12.356  1.00 34.93           C  
ATOM   1996  HG2 PRO A 133     -34.643 -67.111  11.789  1.00 34.93           H  
ATOM   1997  HG3 PRO A 133     -35.578 -65.954  12.779  1.00 34.93           H  
ATOM   1998  CD  PRO A 133     -33.564 -66.270  13.482  1.00 34.93           C  
ATOM   1999  HD2 PRO A 133     -34.068 -66.238  14.448  1.00 34.93           H  
ATOM   2000  HD3 PRO A 133     -33.003 -67.199  13.382  1.00 34.93           H  
ATOM   2001  N   ALA A 134     -33.588 -62.127  13.811  1.00 38.39           N  
ATOM   2002  H   ALA A 134     -32.579 -62.076  13.822  1.00 38.39           H  
ATOM   2003  CA  ALA A 134     -34.365 -61.043  14.403  1.00 38.39           C  
ATOM   2004  HA  ALA A 134     -35.259 -60.890  13.799  1.00 38.39           H  
ATOM   2005  C   ALA A 134     -33.588 -59.719  14.435  1.00 38.39           C  
ATOM   2006  CB  ALA A 134     -34.840 -61.457  15.807  1.00 38.39           C  
ATOM   2007  HB1 ALA A 134     -35.469 -62.345  15.753  1.00 38.39           H  
ATOM   2008  HB2 ALA A 134     -35.407 -60.648  16.267  1.00 38.39           H  
ATOM   2009  HB3 ALA A 134     -33.977 -61.682  16.433  1.00 38.39           H  
ATOM   2010  O   ALA A 134     -32.731 -59.510  15.280  1.00 38.39           O  
ATOM   2011  N   ILE A 135     -34.044 -58.787  13.591  1.00 37.14           N  
ATOM   2012  H   ILE A 135     -34.674 -59.117  12.874  1.00 37.14           H  
ATOM   2013  CA  ILE A 135     -34.011 -57.334  13.823  1.00 37.14           C  
ATOM   2014  HA  ILE A 135     -34.708 -56.903  13.104  1.00 37.14           H  
ATOM   2015  C   ILE A 135     -32.658 -56.643  13.587  1.00 37.14           C  
ATOM   2016  CB  ILE A 135     -34.588 -56.994  15.229  1.00 37.14           C  
ATOM   2017  HB  ILE A 135     -33.895 -57.365  15.984  1.00 37.14           H  
ATOM   2018  O   ILE A 135     -31.728 -56.764  14.371  1.00 37.14           O  
ATOM   2019  CG1 ILE A 135     -35.977 -57.637  15.486  1.00 37.14           C  
ATOM   2020 HG12 ILE A 135     -36.021 -58.656  15.102  1.00 37.14           H  
ATOM   2021 HG13 ILE A 135     -36.745 -57.067  14.965  1.00 37.14           H  
ATOM   2022  CG2 ILE A 135     -34.700 -55.469  15.421  1.00 37.14           C  
ATOM   2023 HG21 ILE A 135     -35.100 -55.240  16.408  1.00 37.14           H  
ATOM   2024 HG22 ILE A 135     -33.712 -55.012  15.366  1.00 37.14           H  
ATOM   2025 HG23 ILE A 135     -35.347 -55.035  14.658  1.00 37.14           H  
ATOM   2026  CD1 ILE A 135     -36.335 -57.725  16.975  1.00 37.14           C  
ATOM   2027 HD11 ILE A 135     -35.561 -58.273  17.511  1.00 37.14           H  
ATOM   2028 HD12 ILE A 135     -37.280 -58.257  17.086  1.00 37.14           H  
ATOM   2029 HD13 ILE A 135     -36.441 -56.730  17.407  1.00 37.14           H  
ATOM   2030  N   GLY A 136     -32.647 -55.729  12.611  1.00 36.63           N  
ATOM   2031  H   GLY A 136     -33.380 -55.757  11.917  1.00 36.63           H  
ATOM   2032  CA  GLY A 136     -31.869 -54.495  12.740  1.00 36.63           C  
ATOM   2033  HA2 GLY A 136     -32.536 -53.687  13.041  1.00 36.63           H  
ATOM   2034  HA3 GLY A 136     -31.131 -54.604  13.535  1.00 36.63           H  
ATOM   2035  C   GLY A 136     -31.089 -54.073  11.504  1.00 36.63           C  
ATOM   2036  O   GLY A 136     -30.061 -54.646  11.200  1.00 36.63           O  
ATOM   2037  N   ALA A 137     -31.565 -52.987  10.894  1.00 41.72           N  
ATOM   2038  H   ALA A 137     -32.445 -52.640  11.248  1.00 41.72           H  
ATOM   2039  CA  ALA A 137     -30.827 -52.059  10.039  1.00 41.72           C  
ATOM   2040  HA  ALA A 137     -31.546 -51.293   9.749  1.00 41.72           H  
ATOM   2041  C   ALA A 137     -30.254 -52.611   8.721  1.00 41.72           C  
ATOM   2042  CB  ALA A 137     -29.797 -51.314  10.893  1.00 41.72           C  
ATOM   2043  HB1 ALA A 137     -30.272 -50.860  11.763  1.00 41.72           H  
ATOM   2044  HB2 ALA A 137     -29.024 -52.008  11.224  1.00 41.72           H  
ATOM   2045  HB3 ALA A 137     -29.321 -50.537  10.295  1.00 41.72           H  
ATOM   2046  O   ALA A 137     -29.173 -53.173   8.644  1.00 41.72           O  
ATOM   2047  N   SER A 138     -30.993 -52.307   7.651  1.00 42.31           N  
ATOM   2048  H   SER A 138     -31.892 -51.886   7.833  1.00 42.31           H  
ATOM   2049  CA  SER A 138     -30.494 -52.173   6.285  1.00 42.31           C  
ATOM   2050  HA  SER A 138     -30.299 -53.154   5.853  1.00 42.31           H  
ATOM   2051  C   SER A 138     -29.207 -51.339   6.274  1.00 42.31           C  
ATOM   2052  CB  SER A 138     -31.599 -51.459   5.488  1.00 42.31           C  
ATOM   2053  HB2 SER A 138     -32.499 -52.073   5.507  1.00 42.31           H  
ATOM   2054  HB3 SER A 138     -31.826 -50.505   5.964  1.00 42.31           H  
ATOM   2055  O   SER A 138     -29.271 -50.110   6.325  1.00 42.31           O  
ATOM   2056  OG  SER A 138     -31.257 -51.215   4.143  1.00 42.31           O  
ATOM   2057  HG  SER A 138     -30.400 -50.784   4.113  1.00 42.31           H  
ATOM   2058  N   GLU A 139     -28.054 -51.994   6.199  1.00 42.71           N  
ATOM   2059  H   GLU A 139     -28.039 -52.997   6.322  1.00 42.71           H  
ATOM   2060  CA  GLU A 139     -26.802 -51.350   5.819  1.00 42.71           C  
ATOM   2061  HA  GLU A 139     -26.640 -50.474   6.447  1.00 42.71           H  
ATOM   2062  C   GLU A 139     -26.955 -50.884   4.370  1.00 42.71           C  
ATOM   2063  CB  GLU A 139     -25.606 -52.292   6.025  1.00 42.71           C  
ATOM   2064  HB2 GLU A 139     -24.731 -51.852   5.546  1.00 42.71           H  
ATOM   2065  HB3 GLU A 139     -25.818 -53.256   5.563  1.00 42.71           H  
ATOM   2066  O   GLU A 139     -27.036 -51.668   3.426  1.00 42.71           O  
ATOM   2067  CG  GLU A 139     -25.309 -52.470   7.525  1.00 42.71           C  
ATOM   2068  HG2 GLU A 139     -25.164 -51.484   7.965  1.00 42.71           H  
ATOM   2069  HG3 GLU A 139     -26.176 -52.924   8.006  1.00 42.71           H  
ATOM   2070  CD  GLU A 139     -24.073 -53.338   7.813  1.00 42.71           C  
ATOM   2071  OE1 GLU A 139     -23.548 -53.212   8.944  1.00 42.71           O  
ATOM   2072  OE2 GLU A 139     -23.673 -54.119   6.922  1.00 42.71           O  
ATOM   2073  N   VAL A 140     -27.126 -49.573   4.212  1.00 48.53           N  
ATOM   2074  H   VAL A 140     -27.114 -48.997   5.042  1.00 48.53           H  
ATOM   2075  CA  VAL A 140     -27.057 -48.906   2.918  1.00 48.53           C  
ATOM   2076  HA  VAL A 140     -27.573 -49.503   2.167  1.00 48.53           H  
ATOM   2077  C   VAL A 140     -25.579 -48.848   2.564  1.00 48.53           C  
ATOM   2078  CB  VAL A 140     -27.716 -47.514   2.979  1.00 48.53           C  
ATOM   2079  HB  VAL A 140     -27.251 -46.924   3.768  1.00 48.53           H  
ATOM   2080  O   VAL A 140     -24.836 -48.039   3.114  1.00 48.53           O  
ATOM   2081  CG1 VAL A 140     -27.582 -46.752   1.655  1.00 48.53           C  
ATOM   2082 HG11 VAL A 140     -28.057 -45.774   1.736  1.00 48.53           H  
ATOM   2083 HG12 VAL A 140     -26.529 -46.603   1.416  1.00 48.53           H  
ATOM   2084 HG13 VAL A 140     -28.045 -47.318   0.847  1.00 48.53           H  
ATOM   2085  CG2 VAL A 140     -29.216 -47.642   3.289  1.00 48.53           C  
ATOM   2086 HG21 VAL A 140     -29.675 -46.653   3.307  1.00 48.53           H  
ATOM   2087 HG22 VAL A 140     -29.702 -48.254   2.530  1.00 48.53           H  
ATOM   2088 HG23 VAL A 140     -29.357 -48.106   4.265  1.00 48.53           H  
ATOM   2089  N   ASP A 141     -25.166 -49.749   1.680  1.00 39.10           N  
ATOM   2090  H   ASP A 141     -25.806 -50.479   1.403  1.00 39.10           H  
ATOM   2091  CA  ASP A 141     -23.842 -49.770   1.072  1.00 39.10           C  
ATOM   2092  HA  ASP A 141     -23.088 -49.747   1.859  1.00 39.10           H  
ATOM   2093  C   ASP A 141     -23.682 -48.520   0.191  1.00 39.10           C  
ATOM   2094  CB  ASP A 141     -23.686 -51.094   0.300  1.00 39.10           C  
ATOM   2095  HB2 ASP A 141     -24.374 -51.104  -0.546  1.00 39.10           H  
ATOM   2096  HB3 ASP A 141     -23.961 -51.915   0.962  1.00 39.10           H  
ATOM   2097  O   ASP A 141     -24.189 -48.438  -0.931  1.00 39.10           O  
ATOM   2098  CG  ASP A 141     -22.260 -51.351  -0.194  1.00 39.10           C  
ATOM   2099  OD1 ASP A 141     -21.339 -50.652   0.286  1.00 39.10           O  
ATOM   2100  OD2 ASP A 141     -22.111 -52.252  -1.050  1.00 39.10           O  
ATOM   2101  N   VAL A 142     -23.064 -47.475   0.747  1.00 43.57           N  
ATOM   2102  H   VAL A 142     -22.722 -47.589   1.690  1.00 43.57           H  
ATOM   2103  CA  VAL A 142     -22.731 -46.249   0.013  1.00 43.57           C  
ATOM   2104  HA  VAL A 142     -23.468 -46.107  -0.777  1.00 43.57           H  
ATOM   2105  C   VAL A 142     -21.384 -46.473  -0.662  1.00 43.57           C  
ATOM   2106  CB  VAL A 142     -22.772 -44.984   0.898  1.00 43.57           C  
ATOM   2107  HB  VAL A 142     -22.018 -45.056   1.682  1.00 43.57           H  
ATOM   2108  O   VAL A 142     -20.345 -46.000  -0.202  1.00 43.57           O  
ATOM   2109  CG1 VAL A 142     -22.518 -43.710   0.072  1.00 43.57           C  
ATOM   2110 HG11 VAL A 142     -21.522 -43.741  -0.372  1.00 43.57           H  
ATOM   2111 HG12 VAL A 142     -22.572 -42.833   0.717  1.00 43.57           H  
ATOM   2112 HG13 VAL A 142     -23.257 -43.626  -0.725  1.00 43.57           H  
ATOM   2113  CG2 VAL A 142     -24.145 -44.804   1.560  1.00 43.57           C  
ATOM   2114 HG21 VAL A 142     -24.162 -43.882   2.142  1.00 43.57           H  
ATOM   2115 HG22 VAL A 142     -24.925 -44.776   0.800  1.00 43.57           H  
ATOM   2116 HG23 VAL A 142     -24.335 -45.635   2.239  1.00 43.57           H  
ATOM   2117  N   VAL A 143     -21.404 -47.201  -1.778  1.00 38.13           N  
ATOM   2118  H   VAL A 143     -22.257 -47.684  -2.021  1.00 38.13           H  
ATOM   2119  CA  VAL A 143     -20.267 -47.248  -2.696  1.00 38.13           C  
ATOM   2120  HA  VAL A 143     -19.363 -47.424  -2.113  1.00 38.13           H  
ATOM   2121  C   VAL A 143     -20.162 -45.882  -3.370  1.00 38.13           C  
ATOM   2122  CB  VAL A 143     -20.381 -48.392  -3.720  1.00 38.13           C  
ATOM   2123  HB  VAL A 143     -21.267 -48.245  -4.338  1.00 38.13           H  
ATOM   2124  O   VAL A 143     -20.976 -45.501  -4.210  1.00 38.13           O  
ATOM   2125  CG1 VAL A 143     -19.142 -48.434  -4.627  1.00 38.13           C  
ATOM   2126 HG11 VAL A 143     -19.228 -49.270  -5.321  1.00 38.13           H  
ATOM   2127 HG12 VAL A 143     -19.071 -47.517  -5.212  1.00 38.13           H  
ATOM   2128 HG13 VAL A 143     -18.241 -48.558  -4.027  1.00 38.13           H  
ATOM   2129  CG2 VAL A 143     -20.495 -49.747  -3.016  1.00 38.13           C  
ATOM   2130 HG21 VAL A 143     -20.521 -50.555  -3.748  1.00 38.13           H  
ATOM   2131 HG22 VAL A 143     -19.656 -49.905  -2.337  1.00 38.13           H  
ATOM   2132 HG23 VAL A 143     -21.417 -49.796  -2.438  1.00 38.13           H  
ATOM   2133  N   THR A 144     -19.160 -45.106  -2.970  1.00 38.24           N  
ATOM   2134  H   THR A 144     -18.589 -45.417  -2.198  1.00 38.24           H  
ATOM   2135  CA  THR A 144     -18.808 -43.850  -3.631  1.00 38.24           C  
ATOM   2136  HA  THR A 144     -19.718 -43.295  -3.857  1.00 38.24           H  
ATOM   2137  C   THR A 144     -18.099 -44.158  -4.948  1.00 38.24           C  
ATOM   2138  CB  THR A 144     -17.930 -42.976  -2.722  1.00 38.24           C  
ATOM   2139  HB  THR A 144     -17.577 -42.118  -3.295  1.00 38.24           H  
ATOM   2140  O   THR A 144     -16.903 -44.450  -4.959  1.00 38.24           O  
ATOM   2141  CG2 THR A 144     -18.696 -42.465  -1.501  1.00 38.24           C  
ATOM   2142 HG21 THR A 144     -19.007 -43.304  -0.878  1.00 38.24           H  
ATOM   2143 HG22 THR A 144     -19.576 -41.909  -1.823  1.00 38.24           H  
ATOM   2144 HG23 THR A 144     -18.049 -41.812  -0.917  1.00 38.24           H  
ATOM   2145  OG1 THR A 144     -16.819 -43.703  -2.253  1.00 38.24           O  
ATOM   2146  HG1 THR A 144     -16.439 -44.135  -3.021  1.00 38.24           H  
ATOM   2147  N   GLU A 145     -18.819 -44.088  -6.068  1.00 43.18           N  
ATOM   2148  H   GLU A 145     -19.824 -44.004  -6.002  1.00 43.18           H  
ATOM   2149  CA  GLU A 145     -18.205 -44.082  -7.397  1.00 43.18           C  
ATOM   2150  HA  GLU A 145     -17.485 -44.899  -7.451  1.00 43.18           H  
ATOM   2151  C   GLU A 145     -17.447 -42.764  -7.612  1.00 43.18           C  
ATOM   2152  CB  GLU A 145     -19.238 -44.311  -8.509  1.00 43.18           C  
ATOM   2153  HB2 GLU A 145     -18.770 -44.059  -9.460  1.00 43.18           H  
ATOM   2154  HB3 GLU A 145     -20.090 -43.650  -8.352  1.00 43.18           H  
ATOM   2155  O   GLU A 145     -18.019 -41.673  -7.684  1.00 43.18           O  
ATOM   2156  CG  GLU A 145     -19.707 -45.773  -8.578  1.00 43.18           C  
ATOM   2157  HG2 GLU A 145     -18.828 -46.413  -8.666  1.00 43.18           H  
ATOM   2158  HG3 GLU A 145     -20.217 -46.025  -7.649  1.00 43.18           H  
ATOM   2159  CD  GLU A 145     -20.648 -46.043  -9.766  1.00 43.18           C  
ATOM   2160  OE1 GLU A 145     -20.875 -47.238 -10.056  1.00 43.18           O  
ATOM   2161  OE2 GLU A 145     -21.125 -45.063 -10.386  1.00 43.18           O  
ATOM   2162  N   ILE A 146     -16.123 -42.869  -7.701  1.00 42.30           N  
ATOM   2163  H   ILE A 146     -15.717 -43.785  -7.577  1.00 42.30           H  
ATOM   2164  CA  ILE A 146     -15.230 -41.755  -8.007  1.00 42.30           C  
ATOM   2165  HA  ILE A 146     -15.571 -40.873  -7.466  1.00 42.30           H  
ATOM   2166  C   ILE A 146     -15.338 -41.484  -9.512  1.00 42.30           C  
ATOM   2167  CB  ILE A 146     -13.782 -42.069  -7.554  1.00 42.30           C  
ATOM   2168  HB  ILE A 146     -13.395 -42.877  -8.174  1.00 42.30           H  
ATOM   2169  O   ILE A 146     -14.655 -42.109 -10.323  1.00 42.30           O  
ATOM   2170  CG1 ILE A 146     -13.721 -42.535  -6.077  1.00 42.30           C  
ATOM   2171 HG12 ILE A 146     -14.414 -43.362  -5.919  1.00 42.30           H  
ATOM   2172 HG13 ILE A 146     -14.022 -41.718  -5.422  1.00 42.30           H  
ATOM   2173  CG2 ILE A 146     -12.894 -40.825  -7.759  1.00 42.30           C  
ATOM   2174 HG21 ILE A 146     -12.963 -40.471  -8.787  1.00 42.30           H  
ATOM   2175 HG22 ILE A 146     -13.207 -40.024  -7.088  1.00 42.30           H  
ATOM   2176 HG23 ILE A 146     -11.849 -41.067  -7.565  1.00 42.30           H  
ATOM   2177  CD1 ILE A 146     -12.340 -43.047  -5.648  1.00 42.30           C  
ATOM   2178 HD11 ILE A 146     -11.617 -42.232  -5.634  1.00 42.30           H  
ATOM   2179 HD12 ILE A 146     -12.409 -43.463  -4.643  1.00 42.30           H  
ATOM   2180 HD13 ILE A 146     -12.002 -43.826  -6.331  1.00 42.30           H  
ATOM   2181  N   ASN A 147     -16.200 -40.543  -9.898  1.00 38.89           N  
ATOM   2182  H   ASN A 147     -16.833 -40.179  -9.200  1.00 38.89           H  
ATOM   2183  CA  ASN A 147     -16.279 -40.036 -11.270  1.00 38.89           C  
ATOM   2184  HA  ASN A 147     -16.210 -40.891 -11.943  1.00 38.89           H  
ATOM   2185  C   ASN A 147     -15.054 -39.155 -11.591  1.00 38.89           C  
ATOM   2186  CB  ASN A 147     -17.646 -39.350 -11.506  1.00 38.89           C  
ATOM   2187  HB2 ASN A 147     -18.088 -39.049 -10.556  1.00 38.89           H  
ATOM   2188  HB3 ASN A 147     -17.519 -38.451 -12.109  1.00 38.89           H  
ATOM   2189  O   ASN A 147     -15.128 -37.928 -11.657  1.00 38.89           O  
ATOM   2190  CG  ASN A 147     -18.614 -40.233 -12.275  1.00 38.89           C  
ATOM   2191  ND2 ASN A 147     -19.875 -40.247 -11.912  1.00 38.89           N  
ATOM   2192 HD21 ASN A 147     -20.167 -39.806 -11.052  1.00 38.89           H  
ATOM   2193 HD22 ASN A 147     -20.444 -40.944 -12.370  1.00 38.89           H  
ATOM   2194  OD1 ASN A 147     -18.257 -40.896 -13.231  1.00 38.89           O  
ATOM   2195  N   ASN A 148     -13.899 -39.788 -11.804  1.00 39.65           N  
ATOM   2196  H   ASN A 148     -13.883 -40.783 -11.634  1.00 39.65           H  
ATOM   2197  CA  ASN A 148     -12.698 -39.143 -12.335  1.00 39.65           C  
ATOM   2198  HA  ASN A 148     -12.623 -38.142 -11.911  1.00 39.65           H  
ATOM   2199  C   ASN A 148     -12.822 -38.949 -13.856  1.00 39.65           C  
ATOM   2200  CB  ASN A 148     -11.432 -39.938 -11.927  1.00 39.65           C  
ATOM   2201  HB2 ASN A 148     -10.683 -39.868 -12.715  1.00 39.65           H  
ATOM   2202  HB3 ASN A 148     -11.672 -40.992 -11.790  1.00 39.65           H  
ATOM   2203  O   ASN A 148     -12.128 -39.604 -14.637  1.00 39.65           O  
ATOM   2204  CG  ASN A 148     -10.753 -39.418 -10.676  1.00 39.65           C  
ATOM   2205  ND2 ASN A 148      -9.538 -39.846 -10.426  1.00 39.65           N  
ATOM   2206 HD21 ASN A 148      -9.105 -40.546 -11.012  1.00 39.65           H  
ATOM   2207 HD22 ASN A 148      -9.115 -39.498  -9.578  1.00 39.65           H  
ATOM   2208  OD1 ASN A 148     -11.265 -38.610  -9.926  1.00 39.65           O  
ATOM   2209  N   ARG A 149     -13.694 -38.037 -14.302  1.00 38.14           N  
ATOM   2210  H   ARG A 149     -14.323 -37.618 -13.632  1.00 38.14           H  
ATOM   2211  CA  ARG A 149     -13.557 -37.445 -15.641  1.00 38.14           C  
ATOM   2212  HA  ARG A 149     -12.494 -37.277 -15.813  1.00 38.14           H  
ATOM   2213  C   ARG A 149     -14.269 -36.094 -15.759  1.00 38.14           C  
ATOM   2214  CB  ARG A 149     -14.022 -38.426 -16.739  1.00 38.14           C  
ATOM   2215  HB2 ARG A 149     -15.110 -38.494 -16.762  1.00 38.14           H  
ATOM   2216  HB3 ARG A 149     -13.656 -39.429 -16.518  1.00 38.14           H  
ATOM   2217  O   ARG A 149     -15.448 -36.060 -16.104  1.00 38.14           O  
ATOM   2218  CG  ARG A 149     -13.495 -37.985 -18.120  1.00 38.14           C  
ATOM   2219  HG2 ARG A 149     -12.596 -37.378 -18.014  1.00 38.14           H  
ATOM   2220  HG3 ARG A 149     -14.257 -37.375 -18.606  1.00 38.14           H  
ATOM   2221  CD  ARG A 149     -13.158 -39.186 -19.012  1.00 38.14           C  
ATOM   2222  HD2 ARG A 149     -12.986 -38.832 -20.028  1.00 38.14           H  
ATOM   2223  HD3 ARG A 149     -14.019 -39.854 -19.040  1.00 38.14           H  
ATOM   2224  NE  ARG A 149     -11.979 -39.924 -18.501  1.00 38.14           N  
ATOM   2225  HE  ARG A 149     -12.141 -40.495 -17.684  1.00 38.14           H  
ATOM   2226  NH1 ARG A 149     -10.385 -39.102 -19.943  1.00 38.14           N  
ATOM   2227 HH11 ARG A 149      -9.432 -39.085 -20.279  1.00 38.14           H  
ATOM   2228 HH12 ARG A 149     -11.085 -38.515 -20.375  1.00 38.14           H  
ATOM   2229  NH2 ARG A 149      -9.807 -40.582 -18.378  1.00 38.14           N  
ATOM   2230 HH21 ARG A 149     -10.043 -41.166 -17.588  1.00 38.14           H  
ATOM   2231 HH22 ARG A 149      -8.852 -40.529 -18.702  1.00 38.14           H  
ATOM   2232  CZ  ARG A 149     -10.737 -39.865 -18.945  1.00 38.14           C  
ATOM   2233  N   PRO A 150     -13.574 -34.967 -15.535  1.00 43.36           N  
ATOM   2234  CA  PRO A 150     -14.003 -33.713 -16.136  1.00 43.36           C  
ATOM   2235  HA  PRO A 150     -15.025 -33.497 -15.823  1.00 43.36           H  
ATOM   2236  C   PRO A 150     -13.926 -33.849 -17.672  1.00 43.36           C  
ATOM   2237  CB  PRO A 150     -13.067 -32.643 -15.574  1.00 43.36           C  
ATOM   2238  HB2 PRO A 150     -12.889 -31.837 -16.286  1.00 43.36           H  
ATOM   2239  HB3 PRO A 150     -13.487 -32.247 -14.649  1.00 43.36           H  
ATOM   2240  O   PRO A 150     -12.996 -34.489 -18.177  1.00 43.36           O  
ATOM   2241  CG  PRO A 150     -11.787 -33.417 -15.257  1.00 43.36           C  
ATOM   2242  HG2 PRO A 150     -11.233 -32.962 -14.436  1.00 43.36           H  
ATOM   2243  HG3 PRO A 150     -11.166 -33.467 -16.151  1.00 43.36           H  
ATOM   2244  CD  PRO A 150     -12.271 -34.822 -14.901  1.00 43.36           C  
ATOM   2245  HD2 PRO A 150     -11.547 -35.552 -15.262  1.00 43.36           H  
ATOM   2246  HD3 PRO A 150     -12.387 -34.909 -13.821  1.00 43.36           H  
ATOM   2247  N   PRO A 151     -14.896 -33.301 -18.423  1.00 46.44           N  
ATOM   2248  CA  PRO A 151     -14.876 -33.328 -19.877  1.00 46.44           C  
ATOM   2249  HA  PRO A 151     -14.742 -34.347 -20.242  1.00 46.44           H  
ATOM   2250  C   PRO A 151     -13.708 -32.459 -20.342  1.00 46.44           C  
ATOM   2251  CB  PRO A 151     -16.246 -32.805 -20.320  1.00 46.44           C  
ATOM   2252  HB2 PRO A 151     -16.196 -32.270 -21.268  1.00 46.44           H  
ATOM   2253  HB3 PRO A 151     -16.944 -33.640 -20.393  1.00 46.44           H  
ATOM   2254  O   PRO A 151     -13.724 -31.240 -20.198  1.00 46.44           O  
ATOM   2255  CG  PRO A 151     -16.671 -31.890 -19.172  1.00 46.44           C  
ATOM   2256  HG2 PRO A 151     -16.265 -30.891 -19.332  1.00 46.44           H  
ATOM   2257  HG3 PRO A 151     -17.755 -31.845 -19.073  1.00 46.44           H  
ATOM   2258  CD  PRO A 151     -16.018 -32.515 -17.941  1.00 46.44           C  
ATOM   2259  HD2 PRO A 151     -15.690 -31.732 -17.257  1.00 46.44           H  
ATOM   2260  HD3 PRO A 151     -16.731 -33.174 -17.445  1.00 46.44           H  
ATOM   2261  N   ILE A 152     -12.655 -33.105 -20.831  1.00 48.17           N  
ATOM   2262  H   ILE A 152     -12.692 -34.113 -20.882  1.00 48.17           H  
ATOM   2263  CA  ILE A 152     -11.592 -32.423 -21.559  1.00 48.17           C  
ATOM   2264  HA  ILE A 152     -11.318 -31.505 -21.038  1.00 48.17           H  
ATOM   2265  C   ILE A 152     -12.208 -32.061 -22.904  1.00 48.17           C  
ATOM   2266  CB  ILE A 152     -10.341 -33.320 -21.670  1.00 48.17           C  
ATOM   2267  HB  ILE A 152     -10.640 -34.273 -22.106  1.00 48.17           H  
ATOM   2268  O   ILE A 152     -12.636 -32.952 -23.636  1.00 48.17           O  
ATOM   2269  CG1 ILE A 152      -9.752 -33.575 -20.260  1.00 48.17           C  
ATOM   2270 HG12 ILE A 152      -9.263 -32.669 -19.902  1.00 48.17           H  
ATOM   2271 HG13 ILE A 152     -10.552 -33.816 -19.561  1.00 48.17           H  
ATOM   2272  CG2 ILE A 152      -9.282 -32.680 -22.587  1.00 48.17           C  
ATOM   2273 HG21 ILE A 152      -8.996 -31.698 -22.213  1.00 48.17           H  
ATOM   2274 HG22 ILE A 152      -8.396 -33.311 -22.659  1.00 48.17           H  
ATOM   2275 HG23 ILE A 152      -9.678 -32.563 -23.596  1.00 48.17           H  
ATOM   2276  CD1 ILE A 152      -8.758 -34.741 -20.207  1.00 48.17           C  
ATOM   2277 HD11 ILE A 152      -7.876 -34.519 -20.807  1.00 48.17           H  
ATOM   2278 HD12 ILE A 152      -8.446 -34.899 -19.174  1.00 48.17           H  
ATOM   2279 HD13 ILE A 152      -9.232 -35.649 -20.577  1.00 48.17           H  
ATOM   2280  N   ASP A 153     -12.309 -30.762 -23.167  1.00 47.06           N  
ATOM   2281  H   ASP A 153     -11.997 -30.100 -22.471  1.00 47.06           H  
ATOM   2282  CA  ASP A 153     -12.687 -30.212 -24.465  1.00 47.06           C  
ATOM   2283  HA  ASP A 153     -13.715 -30.509 -24.672  1.00 47.06           H  
ATOM   2284  C   ASP A 153     -11.755 -30.828 -25.521  1.00 47.06           C  
ATOM   2285  CB  ASP A 153     -12.579 -28.670 -24.401  1.00 47.06           C  
ATOM   2286  HB2 ASP A 153     -12.488 -28.359 -23.360  1.00 47.06           H  
ATOM   2287  HB3 ASP A 153     -11.673 -28.343 -24.910  1.00 47.06           H  
ATOM   2288  O   ASP A 153     -10.531 -30.738 -25.411  1.00 47.06           O  
ATOM   2289  CG  ASP A 153     -13.777 -27.920 -24.995  1.00 47.06           C  
ATOM   2290  OD1 ASP A 153     -14.613 -28.569 -25.663  1.00 47.06           O  
ATOM   2291  OD2 ASP A 153     -13.871 -26.704 -24.710  1.00 47.06           O  
ATOM   2292  N   ILE A 154     -12.330 -31.556 -26.477  1.00 54.58           N  
ATOM   2293  H   ILE A 154     -13.337 -31.520 -26.537  1.00 54.58           H  
ATOM   2294  CA  ILE A 154     -11.622 -32.487 -27.376  1.00 54.58           C  
ATOM   2295  HA  ILE A 154     -10.902 -33.044 -26.776  1.00 54.58           H  
ATOM   2296  C   ILE A 154     -10.763 -31.761 -28.434  1.00 54.58           C  
ATOM   2297  CB  ILE A 154     -12.659 -33.508 -27.931  1.00 54.58           C  
ATOM   2298  HB  ILE A 154     -13.564 -32.956 -28.184  1.00 54.58           H  
ATOM   2299  O   ILE A 154     -10.041 -32.398 -29.191  1.00 54.58           O  
ATOM   2300  CG1 ILE A 154     -13.000 -34.525 -26.811  1.00 54.58           C  
ATOM   2301 HG12 ILE A 154     -12.157 -35.199 -26.662  1.00 54.58           H  
ATOM   2302 HG13 ILE A 154     -13.159 -33.983 -25.878  1.00 54.58           H  
ATOM   2303  CG2 ILE A 154     -12.236 -34.270 -29.200  1.00 54.58           C  
ATOM   2304 HG21 ILE A 154     -11.290 -34.786 -29.037  1.00 54.58           H  
ATOM   2305 HG22 ILE A 154     -13.000 -34.987 -29.503  1.00 54.58           H  
ATOM   2306 HG23 ILE A 154     -12.113 -33.568 -30.025  1.00 54.58           H  
ATOM   2307  CD1 ILE A 154     -14.272 -35.349 -27.049  1.00 54.58           C  
ATOM   2308 HD11 ILE A 154     -14.136 -36.032 -27.888  1.00 54.58           H  
ATOM   2309 HD12 ILE A 154     -14.490 -35.937 -26.157  1.00 54.58           H  
ATOM   2310 HD13 ILE A 154     -15.112 -34.685 -27.250  1.00 54.58           H  
ATOM   2311  N   ASP A 155     -10.738 -30.431 -28.456  1.00 53.73           N  
ATOM   2312  H   ASP A 155     -11.305 -29.934 -27.784  1.00 53.73           H  
ATOM   2313  CA  ASP A 155     -10.210 -29.674 -29.598  1.00 53.73           C  
ATOM   2314  HA  ASP A 155     -10.367 -30.280 -30.491  1.00 53.73           H  
ATOM   2315  C   ASP A 155      -8.688 -29.441 -29.615  1.00 53.73           C  
ATOM   2316  CB  ASP A 155     -11.040 -28.390 -29.781  1.00 53.73           C  
ATOM   2317  HB2 ASP A 155     -11.280 -27.968 -28.805  1.00 53.73           H  
ATOM   2318  HB3 ASP A 155     -10.453 -27.647 -30.321  1.00 53.73           H  
ATOM   2319  O   ASP A 155      -8.183 -28.711 -30.467  1.00 53.73           O  
ATOM   2320  CG  ASP A 155     -12.332 -28.612 -30.585  1.00 53.73           C  
ATOM   2321  OD1 ASP A 155     -12.571 -29.745 -31.067  1.00 53.73           O  
ATOM   2322  OD2 ASP A 155     -13.082 -27.622 -30.737  1.00 53.73           O  
ATOM   2323  N   VAL A 156      -7.916 -30.087 -28.733  1.00 51.77           N  
ATOM   2324  H   VAL A 156      -8.372 -30.716 -28.087  1.00 51.77           H  
ATOM   2325  CA  VAL A 156      -6.445 -30.015 -28.772  1.00 51.77           C  
ATOM   2326  HA  VAL A 156      -6.143 -29.625 -29.744  1.00 51.77           H  
ATOM   2327  C   VAL A 156      -5.842 -31.411 -28.657  1.00 51.77           C  
ATOM   2328  CB  VAL A 156      -5.881 -29.039 -27.719  1.00 51.77           C  
ATOM   2329  HB  VAL A 156      -6.035 -29.445 -26.720  1.00 51.77           H  
ATOM   2330  O   VAL A 156      -5.690 -31.960 -27.566  1.00 51.77           O  
ATOM   2331  CG1 VAL A 156      -4.375 -28.823 -27.943  1.00 51.77           C  
ATOM   2332 HG11 VAL A 156      -3.840 -29.767 -27.835  1.00 51.77           H  
ATOM   2333 HG12 VAL A 156      -3.988 -28.123 -27.202  1.00 51.77           H  
ATOM   2334 HG13 VAL A 156      -4.203 -28.421 -28.941  1.00 51.77           H  
ATOM   2335  CG2 VAL A 156      -6.547 -27.656 -27.783  1.00 51.77           C  
ATOM   2336 HG21 VAL A 156      -6.468 -27.248 -28.791  1.00 51.77           H  
ATOM   2337 HG22 VAL A 156      -7.602 -27.738 -27.520  1.00 51.77           H  
ATOM   2338 HG23 VAL A 156      -6.072 -26.976 -27.075  1.00 51.77           H  
ATOM   2339  N   HIS A 157      -5.451 -31.980 -29.796  1.00 60.35           N  
ATOM   2340  H   HIS A 157      -5.639 -31.496 -30.663  1.00 60.35           H  
ATOM   2341  CA  HIS A 157      -4.642 -33.193 -29.844  1.00 60.35           C  
ATOM   2342  HA  HIS A 157      -4.730 -33.720 -28.894  1.00 60.35           H  
ATOM   2343  C   HIS A 157      -3.170 -32.822 -30.076  1.00 60.35           C  
ATOM   2344  CB  HIS A 157      -5.184 -34.156 -30.906  1.00 60.35           C  
ATOM   2345  HB2 HIS A 157      -5.265 -33.636 -31.861  1.00 60.35           H  
ATOM   2346  HB3 HIS A 157      -4.476 -34.976 -31.029  1.00 60.35           H  
ATOM   2347  O   HIS A 157      -2.810 -32.443 -31.191  1.00 60.35           O  
ATOM   2348  CG  HIS A 157      -6.522 -34.745 -30.535  1.00 60.35           C  
ATOM   2349  CD2 HIS A 157      -7.673 -34.696 -31.273  1.00 60.35           C  
ATOM   2350  HD2 HIS A 157      -7.794 -34.214 -32.232  1.00 60.35           H  
ATOM   2351  ND1 HIS A 157      -6.815 -35.431 -29.377  1.00 60.35           N  
ATOM   2352  HD1 HIS A 157      -6.199 -35.549 -28.586  1.00 60.35           H  
ATOM   2353  CE1 HIS A 157      -8.111 -35.783 -29.420  1.00 60.35           C  
ATOM   2354  HE1 HIS A 157      -8.644 -36.296 -28.634  1.00 60.35           H  
ATOM   2355  NE2 HIS A 157      -8.666 -35.388 -30.572  1.00 60.35           N  
ATOM   2356  N   PRO A 158      -2.303 -32.907 -29.051  1.00 59.07           N  
ATOM   2357  CA  PRO A 158      -0.866 -32.788 -29.254  1.00 59.07           C  
ATOM   2358  HA  PRO A 158      -0.632 -31.898 -29.837  1.00 59.07           H  
ATOM   2359  C   PRO A 158      -0.352 -34.029 -29.991  1.00 59.07           C  
ATOM   2360  CB  PRO A 158      -0.270 -32.655 -27.851  1.00 59.07           C  
ATOM   2361  HB2 PRO A 158       0.719 -33.109 -27.790  1.00 59.07           H  
ATOM   2362  HB3 PRO A 158      -0.228 -31.601 -27.575  1.00 59.07           H  
ATOM   2363  O   PRO A 158      -0.621 -35.155 -29.567  1.00 59.07           O  
ATOM   2364  CG  PRO A 158      -1.270 -33.381 -26.952  1.00 59.07           C  
ATOM   2365  HG2 PRO A 158      -1.037 -34.446 -26.932  1.00 59.07           H  
ATOM   2366  HG3 PRO A 158      -1.274 -32.974 -25.941  1.00 59.07           H  
ATOM   2367  CD  PRO A 158      -2.611 -33.168 -27.650  1.00 59.07           C  
ATOM   2368  HD2 PRO A 158      -3.112 -32.300 -27.222  1.00 59.07           H  
ATOM   2369  HD3 PRO A 158      -3.224 -34.060 -27.527  1.00 59.07           H  
ATOM   2370  N   ASN A 159       0.409 -33.833 -31.068  1.00 66.76           N  
ATOM   2371  H   ASN A 159       0.607 -32.889 -31.366  1.00 66.76           H  
ATOM   2372  CA  ASN A 159       1.168 -34.912 -31.694  1.00 66.76           C  
ATOM   2373  HA  ASN A 159       0.816 -35.867 -31.305  1.00 66.76           H  
ATOM   2374  C   ASN A 159       2.643 -34.763 -31.304  1.00 66.76           C  
ATOM   2375  CB  ASN A 159       0.928 -34.917 -33.212  1.00 66.76           C  
ATOM   2376  HB2 ASN A 159       1.457 -34.077 -33.662  1.00 66.76           H  
ATOM   2377  HB3 ASN A 159      -0.138 -34.801 -33.410  1.00 66.76           H  
ATOM   2378  O   ASN A 159       3.221 -33.686 -31.449  1.00 66.76           O  
ATOM   2379  CG  ASN A 159       1.380 -36.213 -33.865  1.00 66.76           C  
ATOM   2380  ND2 ASN A 159       1.522 -36.225 -35.169  1.00 66.76           N  
ATOM   2381 HD21 ASN A 159       1.862 -37.088 -35.569  1.00 66.76           H  
ATOM   2382 HD22 ASN A 159       1.409 -35.371 -35.697  1.00 66.76           H  
ATOM   2383  OD1 ASN A 159       1.590 -37.233 -33.232  1.00 66.76           O  
ATOM   2384  N   VAL A 160       3.236 -35.835 -30.777  1.00 61.65           N  
ATOM   2385  H   VAL A 160       2.729 -36.708 -30.779  1.00 61.65           H  
ATOM   2386  CA  VAL A 160       4.641 -35.861 -30.350  1.00 61.65           C  
ATOM   2387  HA  VAL A 160       5.047 -34.850 -30.352  1.00 61.65           H  
ATOM   2388  C   VAL A 160       5.420 -36.682 -31.362  1.00 61.65           C  
ATOM   2389  CB  VAL A 160       4.806 -36.428 -28.925  1.00 61.65           C  
ATOM   2390  HB  VAL A 160       4.420 -37.447 -28.891  1.00 61.65           H  
ATOM   2391  O   VAL A 160       5.198 -37.887 -31.491  1.00 61.65           O  
ATOM   2392  CG1 VAL A 160       6.282 -36.445 -28.498  1.00 61.65           C  
ATOM   2393 HG11 VAL A 160       6.368 -36.794 -27.469  1.00 61.65           H  
ATOM   2394 HG12 VAL A 160       6.705 -35.444 -28.576  1.00 61.65           H  
ATOM   2395 HG13 VAL A 160       6.850 -37.122 -29.135  1.00 61.65           H  
ATOM   2396  CG2 VAL A 160       4.036 -35.589 -27.898  1.00 61.65           C  
ATOM   2397 HG21 VAL A 160       2.972 -35.585 -28.134  1.00 61.65           H  
ATOM   2398 HG22 VAL A 160       4.167 -36.010 -26.901  1.00 61.65           H  
ATOM   2399 HG23 VAL A 160       4.412 -34.566 -27.911  1.00 61.65           H  
ATOM   2400  N   THR A 161       6.348 -36.041 -32.063  1.00 68.72           N  
ATOM   2401  H   THR A 161       6.476 -35.048 -31.932  1.00 68.72           H  
ATOM   2402  CA  THR A 161       7.315 -36.719 -32.928  1.00 68.72           C  
ATOM   2403  HA  THR A 161       7.054 -37.775 -32.995  1.00 68.72           H  
ATOM   2404  C   THR A 161       8.698 -36.644 -32.286  1.00 68.72           C  
ATOM   2405  CB  THR A 161       7.286 -36.172 -34.363  1.00 68.72           C  
ATOM   2406  HB  THR A 161       8.136 -36.570 -34.918  1.00 68.72           H  
ATOM   2407  O   THR A 161       9.127 -35.607 -31.781  1.00 68.72           O  
ATOM   2408  CG2 THR A 161       5.998 -36.575 -35.085  1.00 68.72           C  
ATOM   2409 HG21 THR A 161       5.905 -37.661 -35.091  1.00 68.72           H  
ATOM   2410 HG22 THR A 161       6.026 -36.216 -36.114  1.00 68.72           H  
ATOM   2411 HG23 THR A 161       5.135 -36.147 -34.576  1.00 68.72           H  
ATOM   2412  OG1 THR A 161       7.348 -34.768 -34.360  1.00 68.72           O  
ATOM   2413  HG1 THR A 161       6.998 -34.425 -35.185  1.00 68.72           H  
ATOM   2414  N   ILE A 162       9.381 -37.788 -32.244  1.00 64.09           N  
ATOM   2415  H   ILE A 162       8.993 -38.602 -32.698  1.00 64.09           H  
ATOM   2416  CA  ILE A 162      10.720 -37.930 -31.665  1.00 64.09           C  
ATOM   2417  HA  ILE A 162      10.999 -37.020 -31.133  1.00 64.09           H  
ATOM   2418  C   ILE A 162      11.681 -38.119 -32.833  1.00 64.09           C  
ATOM   2419  CB  ILE A 162      10.775 -39.111 -30.665  1.00 64.09           C  
ATOM   2420  HB  ILE A 162      10.542 -40.028 -31.206  1.00 64.09           H  
ATOM   2421  O   ILE A 162      11.537 -39.087 -33.582  1.00 64.09           O  
ATOM   2422  CG1 ILE A 162       9.737 -38.942 -29.528  1.00 64.09           C  
ATOM   2423 HG12 ILE A 162      10.026 -38.106 -28.892  1.00 64.09           H  
ATOM   2424 HG13 ILE A 162       8.760 -38.713 -29.953  1.00 64.09           H  
ATOM   2425  CG2 ILE A 162      12.197 -39.240 -30.083  1.00 64.09           C  
ATOM   2426 HG21 ILE A 162      12.923 -39.406 -30.878  1.00 64.09           H  
ATOM   2427 HG22 ILE A 162      12.260 -40.092 -29.406  1.00 64.09           H  
ATOM   2428 HG23 ILE A 162      12.467 -38.332 -29.543  1.00 64.09           H  
ATOM   2429  CD1 ILE A 162       9.551 -40.197 -28.664  1.00 64.09           C  
ATOM   2430 HD11 ILE A 162       9.306 -41.051 -29.296  1.00 64.09           H  
ATOM   2431 HD12 ILE A 162       8.733 -40.031 -27.963  1.00 64.09           H  
ATOM   2432 HD13 ILE A 162      10.456 -40.409 -28.095  1.00 64.09           H  
ATOM   2433  N   VAL A 163      12.636 -37.203 -32.994  1.00 68.54           N  
ATOM   2434  H   VAL A 163      12.691 -36.429 -32.347  1.00 68.54           H  
ATOM   2435  CA  VAL A 163      13.699 -37.318 -34.002  1.00 68.54           C  
ATOM   2436  HA  VAL A 163      13.678 -38.321 -34.430  1.00 68.54           H  
ATOM   2437  C   VAL A 163      15.049 -37.143 -33.315  1.00 68.54           C  
ATOM   2438  CB  VAL A 163      13.509 -36.332 -35.172  1.00 68.54           C  
ATOM   2439  HB  VAL A 163      13.541 -35.310 -34.796  1.00 68.54           H  
ATOM   2440  O   VAL A 163      15.304 -36.108 -32.700  1.00 68.54           O  
ATOM   2441  CG1 VAL A 163      14.611 -36.508 -36.225  1.00 68.54           C  
ATOM   2442 HG11 VAL A 163      14.629 -37.535 -36.590  1.00 68.54           H  
ATOM   2443 HG12 VAL A 163      15.585 -36.272 -35.798  1.00 68.54           H  
ATOM   2444 HG13 VAL A 163      14.440 -35.831 -37.062  1.00 68.54           H  
ATOM   2445  CG2 VAL A 163      12.159 -36.551 -35.876  1.00 68.54           C  
ATOM   2446 HG21 VAL A 163      12.081 -37.583 -36.216  1.00 68.54           H  
ATOM   2447 HG22 VAL A 163      11.342 -36.335 -35.188  1.00 68.54           H  
ATOM   2448 HG23 VAL A 163      12.075 -35.878 -36.730  1.00 68.54           H  
ATOM   2449  N   ASP A 164      15.860 -38.199 -33.408  1.00 63.39           N  
ATOM   2450  H   ASP A 164      15.518 -38.963 -33.973  1.00 63.39           H  
ATOM   2451  CA  ASP A 164      17.279 -38.380 -33.055  1.00 63.39           C  
ATOM   2452  HA  ASP A 164      17.418 -39.460 -33.006  1.00 63.39           H  
ATOM   2453  C   ASP A 164      17.801 -37.944 -31.673  1.00 63.39           C  
ATOM   2454  CB  ASP A 164      18.170 -37.919 -34.224  1.00 63.39           C  
ATOM   2455  HB2 ASP A 164      17.949 -36.876 -34.451  1.00 63.39           H  
ATOM   2456  HB3 ASP A 164      19.217 -37.984 -33.929  1.00 63.39           H  
ATOM   2457  O   ASP A 164      18.906 -38.348 -31.353  1.00 63.39           O  
ATOM   2458  CG  ASP A 164      17.987 -38.778 -35.486  1.00 63.39           C  
ATOM   2459  OD1 ASP A 164      17.488 -39.924 -35.369  1.00 63.39           O  
ATOM   2460  OD2 ASP A 164      18.319 -38.274 -36.582  1.00 63.39           O  
ATOM   2461  N   GLU A 165      17.032 -37.209 -30.856  1.00 67.45           N  
ATOM   2462  H   GLU A 165      16.188 -36.865 -31.291  1.00 67.45           H  
ATOM   2463  CA  GLU A 165      17.182 -36.992 -29.392  1.00 67.45           C  
ATOM   2464  HA  GLU A 165      16.833 -37.888 -28.879  1.00 67.45           H  
ATOM   2465  C   GLU A 165      16.293 -35.838 -28.869  1.00 67.45           C  
ATOM   2466  CB  GLU A 165      18.653 -36.749 -28.977  1.00 67.45           C  
ATOM   2467  HB2 GLU A 165      19.213 -36.347 -29.821  1.00 67.45           H  
ATOM   2468  HB3 GLU A 165      18.707 -36.005 -28.182  1.00 67.45           H  
ATOM   2469  O   GLU A 165      16.189 -35.634 -27.658  1.00 67.45           O  
ATOM   2470  CG  GLU A 165      19.296 -38.050 -28.440  1.00 67.45           C  
ATOM   2471  HG2 GLU A 165      18.892 -38.919 -28.958  1.00 67.45           H  
ATOM   2472  HG3 GLU A 165      18.998 -38.160 -27.397  1.00 67.45           H  
ATOM   2473  CD  GLU A 165      20.833 -38.079 -28.524  1.00 67.45           C  
ATOM   2474  OE1 GLU A 165      21.394 -39.189 -28.359  1.00 67.45           O  
ATOM   2475  OE2 GLU A 165      21.452 -36.995 -28.646  1.00 67.45           O  
ATOM   2476  N   ALA A 166      15.600 -35.100 -29.748  1.00 49.05           N  
ATOM   2477  H   ALA A 166      15.704 -35.294 -30.734  1.00 49.05           H  
ATOM   2478  CA  ALA A 166      14.683 -34.025 -29.367  1.00 49.05           C  
ATOM   2479  HA  ALA A 166      14.792 -33.828 -28.301  1.00 49.05           H  
ATOM   2480  C   ALA A 166      13.213 -34.411 -29.615  1.00 49.05           C  
ATOM   2481  CB  ALA A 166      15.093 -32.739 -30.093  1.00 49.05           C  
ATOM   2482  HB1 ALA A 166      15.011 -32.883 -31.170  1.00 49.05           H  
ATOM   2483  HB2 ALA A 166      14.439 -31.921 -29.792  1.00 49.05           H  
ATOM   2484  HB3 ALA A 166      16.123 -32.487 -29.842  1.00 49.05           H  
ATOM   2485  O   ALA A 166      12.845 -34.900 -30.686  1.00 49.05           O  
ATOM   2486  N   ALA A 167      12.358 -34.170 -28.616  1.00 68.87           N  
ATOM   2487  H   ALA A 167      12.720 -33.758 -27.768  1.00 68.87           H  
ATOM   2488  CA  ALA A 167      10.908 -34.294 -28.742  1.00 68.87           C  
ATOM   2489  HA  ALA A 167      10.672 -35.077 -29.463  1.00 68.87           H  
ATOM   2490  C   ALA A 167      10.331 -32.971 -29.263  1.00 68.87           C  
ATOM   2491  CB  ALA A 167      10.316 -34.703 -27.386  1.00 68.87           C  
ATOM   2492  HB1 ALA A 167      10.536 -33.944 -26.636  1.00 68.87           H  
ATOM   2493  HB2 ALA A 167       9.236 -34.809 -27.481  1.00 68.87           H  
ATOM   2494  HB3 ALA A 167      10.741 -35.657 -27.073  1.00 68.87           H  
ATOM   2495  O   ALA A 167      10.420 -31.945 -28.584  1.00 68.87           O  
ATOM   2496  N   ILE A 168       9.748 -32.991 -30.461  1.00 63.77           N  
ATOM   2497  H   ILE A 168       9.677 -33.867 -30.957  1.00 63.77           H  
ATOM   2498  CA  ILE A 168       9.076 -31.831 -31.050  1.00 63.77           C  
ATOM   2499  HA  ILE A 168       9.406 -30.928 -30.536  1.00 63.77           H  
ATOM   2500  C   ILE A 168       7.574 -31.994 -30.796  1.00 63.77           C  
ATOM   2501  CB  ILE A 168       9.453 -31.655 -32.539  1.00 63.77           C  
ATOM   2502  HB  ILE A 168       9.135 -32.544 -33.084  1.00 63.77           H  
ATOM   2503  O   ILE A 168       6.972 -33.013 -31.139  1.00 63.77           O  
ATOM   2504  CG1 ILE A 168      10.989 -31.497 -32.689  1.00 63.77           C  
ATOM   2505 HG12 ILE A 168      11.493 -32.324 -32.188  1.00 63.77           H  
ATOM   2506 HG13 ILE A 168      11.309 -30.572 -32.209  1.00 63.77           H  
ATOM   2507  CG2 ILE A 168       8.726 -30.428 -33.125  1.00 63.77           C  
ATOM   2508 HG21 ILE A 168       8.946 -30.326 -34.187  1.00 63.77           H  
ATOM   2509 HG22 ILE A 168       9.027 -29.518 -32.606  1.00 63.77           H  
ATOM   2510 HG23 ILE A 168       7.645 -30.547 -33.044  1.00 63.77           H  
ATOM   2511  CD1 ILE A 168      11.487 -31.505 -34.139  1.00 63.77           C  
ATOM   2512 HD11 ILE A 168      12.577 -31.511 -34.144  1.00 63.77           H  
ATOM   2513 HD12 ILE A 168      11.142 -30.617 -34.668  1.00 63.77           H  
ATOM   2514 HD13 ILE A 168      11.127 -32.398 -34.650  1.00 63.77           H  
ATOM   2515  N   LEU A 169       6.988 -31.001 -30.124  1.00 66.29           N  
ATOM   2516  H   LEU A 169       7.547 -30.191 -29.898  1.00 66.29           H  
ATOM   2517  CA  LEU A 169       5.568 -30.952 -29.783  1.00 66.29           C  
ATOM   2518  HA  LEU A 169       5.141 -31.952 -29.867  1.00 66.29           H  
ATOM   2519  C   LEU A 169       4.848 -30.038 -30.777  1.00 66.29           C  
ATOM   2520  CB  LEU A 169       5.425 -30.469 -28.325  1.00 66.29           C  
ATOM   2521  HB2 LEU A 169       6.018 -31.114 -27.675  1.00 66.29           H  
ATOM   2522  HB3 LEU A 169       5.837 -29.463 -28.256  1.00 66.29           H  
ATOM   2523  O   LEU A 169       4.891 -28.816 -30.630  1.00 66.29           O  
ATOM   2524  CG  LEU A 169       3.970 -30.445 -27.818  1.00 66.29           C  
ATOM   2525  HG  LEU A 169       3.325 -29.951 -28.545  1.00 66.29           H  
ATOM   2526  CD1 LEU A 169       3.442 -31.857 -27.566  1.00 66.29           C  
ATOM   2527 HD11 LEU A 169       3.361 -32.393 -28.511  1.00 66.29           H  
ATOM   2528 HD12 LEU A 169       4.111 -32.393 -26.893  1.00 66.29           H  
ATOM   2529 HD13 LEU A 169       2.452 -31.796 -27.112  1.00 66.29           H  
ATOM   2530  CD2 LEU A 169       3.879 -29.669 -26.503  1.00 66.29           C  
ATOM   2531 HD21 LEU A 169       4.223 -28.648 -26.663  1.00 66.29           H  
ATOM   2532 HD22 LEU A 169       4.500 -30.145 -25.744  1.00 66.29           H  
ATOM   2533 HD23 LEU A 169       2.843 -29.638 -26.164  1.00 66.29           H  
ATOM   2534  N   ASP A 170       4.161 -30.628 -31.753  1.00 65.88           N  
ATOM   2535  H   ASP A 170       4.157 -31.636 -31.816  1.00 65.88           H  
ATOM   2536  CA  ASP A 170       3.325 -29.878 -32.689  1.00 65.88           C  
ATOM   2537  HA  ASP A 170       3.707 -28.860 -32.769  1.00 65.88           H  
ATOM   2538  C   ASP A 170       1.893 -29.773 -32.145  1.00 65.88           C  
ATOM   2539  CB  ASP A 170       3.371 -30.495 -34.100  1.00 65.88           C  
ATOM   2540  HB2 ASP A 170       2.449 -30.229 -34.617  1.00 65.88           H  
ATOM   2541  HB3 ASP A 170       3.399 -31.582 -34.022  1.00 65.88           H  
ATOM   2542  O   ASP A 170       1.172 -30.766 -32.001  1.00 65.88           O  
ATOM   2543  CG  ASP A 170       4.534 -30.002 -34.976  1.00 65.88           C  
ATOM   2544  OD1 ASP A 170       5.146 -28.962 -34.642  1.00 65.88           O  
ATOM   2545  OD2 ASP A 170       4.739 -30.634 -36.036  1.00 65.88           O  
ATOM   2546  N   ILE A 171       1.477 -28.541 -31.840  1.00 62.95           N  
ATOM   2547  H   ILE A 171       2.137 -27.787 -31.969  1.00 62.95           H  
ATOM   2548  CA  ILE A 171       0.119 -28.200 -31.402  1.00 62.95           C  
ATOM   2549  HA  ILE A 171      -0.396 -29.105 -31.080  1.00 62.95           H  
ATOM   2550  C   ILE A 171      -0.621 -27.627 -32.612  1.00 62.95           C  
ATOM   2551  CB  ILE A 171       0.141 -27.214 -30.207  1.00 62.95           C  
ATOM   2552  HB  ILE A 171       0.598 -26.282 -30.537  1.00 62.95           H  
ATOM   2553  O   ILE A 171      -0.435 -26.463 -32.967  1.00 62.95           O  
ATOM   2554  CG1 ILE A 171       0.976 -27.765 -29.026  1.00 62.95           C  
ATOM   2555 HG12 ILE A 171       0.481 -28.639 -28.602  1.00 62.95           H  
ATOM   2556 HG13 ILE A 171       1.955 -28.079 -29.387  1.00 62.95           H  
ATOM   2557  CG2 ILE A 171      -1.303 -26.917 -29.750  1.00 62.95           C  
ATOM   2558 HG21 ILE A 171      -1.778 -27.831 -29.393  1.00 62.95           H  
ATOM   2559 HG22 ILE A 171      -1.306 -26.175 -28.951  1.00 62.95           H  
ATOM   2560 HG23 ILE A 171      -1.891 -26.510 -30.573  1.00 62.95           H  
ATOM   2561  CD1 ILE A 171       1.234 -26.739 -27.915  1.00 62.95           C  
ATOM   2562 HD11 ILE A 171       1.920 -27.168 -27.184  1.00 62.95           H  
ATOM   2563 HD12 ILE A 171       0.306 -26.480 -27.407  1.00 62.95           H  
ATOM   2564 HD13 ILE A 171       1.686 -25.840 -28.337  1.00 62.95           H  
ATOM   2565  N   GLN A 172      -1.457 -28.436 -33.264  1.00 63.72           N  
ATOM   2566  H   GLN A 172      -1.575 -29.386 -32.944  1.00 63.72           H  
ATOM   2567  CA  GLN A 172      -2.310 -27.945 -34.347  1.00 63.72           C  
ATOM   2568  HA  GLN A 172      -1.835 -27.075 -34.801  1.00 63.72           H  
ATOM   2569  C   GLN A 172      -3.656 -27.474 -33.795  1.00 63.72           C  
ATOM   2570  CB  GLN A 172      -2.459 -28.978 -35.471  1.00 63.72           C  
ATOM   2571  HB2 GLN A 172      -3.151 -28.557 -36.200  1.00 63.72           H  
ATOM   2572  HB3 GLN A 172      -2.885 -29.904 -35.085  1.00 63.72           H  
ATOM   2573  O   GLN A 172      -4.411 -28.253 -33.220  1.00 63.72           O  
ATOM   2574  CG  GLN A 172      -1.099 -29.264 -36.141  1.00 63.72           C  
ATOM   2575  HG2 GLN A 172      -0.640 -30.129 -35.663  1.00 63.72           H  
ATOM   2576  HG3 GLN A 172      -0.431 -28.416 -35.988  1.00 63.72           H  
ATOM   2577  CD  GLN A 172      -1.170 -29.502 -37.647  1.00 63.72           C  
ATOM   2578  NE2 GLN A 172      -0.037 -29.676 -38.292  1.00 63.72           N  
ATOM   2579 HE21 GLN A 172       0.843 -29.681 -37.796  1.00 63.72           H  
ATOM   2580 HE22 GLN A 172      -0.108 -29.833 -39.287  1.00 63.72           H  
ATOM   2581  OE1 GLN A 172      -2.209 -29.510 -38.286  1.00 63.72           O  
ATOM   2582  N   ASN A 173      -3.949 -26.186 -33.982  1.00 60.17           N  
ATOM   2583  H   ASN A 173      -3.267 -25.609 -34.454  1.00 60.17           H  
ATOM   2584  CA  ASN A 173      -5.240 -25.587 -33.665  1.00 60.17           C  
ATOM   2585  HA  ASN A 173      -5.704 -26.129 -32.841  1.00 60.17           H  
ATOM   2586  C   ASN A 173      -6.142 -25.707 -34.900  1.00 60.17           C  
ATOM   2587  CB  ASN A 173      -5.000 -24.128 -33.230  1.00 60.17           C  
ATOM   2588  HB2 ASN A 173      -4.221 -24.105 -32.468  1.00 60.17           H  
ATOM   2589  HB3 ASN A 173      -4.668 -23.542 -34.087  1.00 60.17           H  
ATOM   2590  O   ASN A 173      -5.909 -25.024 -35.902  1.00 60.17           O  
ATOM   2591  CG  ASN A 173      -6.232 -23.479 -32.628  1.00 60.17           C  
ATOM   2592  ND2 ASN A 173      -6.265 -22.170 -32.542  1.00 60.17           N  
ATOM   2593 HD21 ASN A 173      -5.498 -21.610 -32.886  1.00 60.17           H  
ATOM   2594 HD22 ASN A 173      -7.103 -21.800 -32.118  1.00 60.17           H  
ATOM   2595  OD1 ASN A 173      -7.162 -24.117 -32.187  1.00 60.17           O  
ATOM   2596  N   ILE A 174      -7.134 -26.597 -34.865  1.00 57.53           N  
ATOM   2597  H   ILE A 174      -7.315 -27.100 -34.008  1.00 57.53           H  
ATOM   2598  CA  ILE A 174      -8.109 -26.687 -35.955  1.00 57.53           C  
ATOM   2599  HA  ILE A 174      -7.565 -26.663 -36.899  1.00 57.53           H  
ATOM   2600  C   ILE A 174      -8.978 -25.427 -35.881  1.00 57.53           C  
ATOM   2601  CB  ILE A 174      -8.895 -28.018 -35.920  1.00 57.53           C  
ATOM   2602  HB  ILE A 174      -9.392 -28.104 -34.953  1.00 57.53           H  
ATOM   2603  O   ILE A 174      -9.518 -25.084 -34.833  1.00 57.53           O  
ATOM   2604  CG1 ILE A 174      -7.911 -29.204 -36.093  1.00 57.53           C  
ATOM   2605 HG12 ILE A 174      -7.459 -29.160 -37.084  1.00 57.53           H  
ATOM   2606 HG13 ILE A 174      -7.109 -29.119 -35.360  1.00 57.53           H  
ATOM   2607  CG2 ILE A 174      -9.963 -28.043 -37.031  1.00 57.53           C  
ATOM   2608 HG21 ILE A 174     -10.539 -28.967 -36.975  1.00 57.53           H  
ATOM   2609 HG22 ILE A 174     -10.667 -27.222 -36.892  1.00 57.53           H  
ATOM   2610 HG23 ILE A 174      -9.496 -27.964 -38.013  1.00 57.53           H  
ATOM   2611  CD1 ILE A 174      -8.539 -30.588 -35.893  1.00 57.53           C  
ATOM   2612 HD11 ILE A 174      -9.251 -30.805 -36.690  1.00 57.53           H  
ATOM   2613 HD12 ILE A 174      -7.755 -31.344 -35.913  1.00 57.53           H  
ATOM   2614 HD13 ILE A 174      -9.045 -30.629 -34.929  1.00 57.53           H  
ATOM   2615  N   GLY A 175      -9.041 -24.690 -36.994  1.00 63.02           N  
ATOM   2616  H   GLY A 175      -8.528 -25.017 -37.799  1.00 63.02           H  
ATOM   2617  CA  GLY A 175      -9.807 -23.449 -37.102  1.00 63.02           C  
ATOM   2618  HA2 GLY A 175      -9.378 -22.721 -36.413  1.00 63.02           H  
ATOM   2619  HA3 GLY A 175      -9.729 -23.061 -38.118  1.00 63.02           H  
ATOM   2620  C   GLY A 175     -11.293 -23.628 -36.757  1.00 63.02           C  
ATOM   2621  O   GLY A 175     -11.790 -24.753 -36.697  1.00 63.02           O  
ATOM   2622  N   PRO A 176     -12.024 -22.519 -36.536  1.00 65.78           N  
ATOM   2623  CA  PRO A 176     -13.389 -22.561 -36.027  1.00 65.78           C  
ATOM   2624  HA  PRO A 176     -13.358 -22.979 -35.021  1.00 65.78           H  
ATOM   2625  C   PRO A 176     -14.306 -23.423 -36.909  1.00 65.78           C  
ATOM   2626  CB  PRO A 176     -13.856 -21.103 -35.961  1.00 65.78           C  
ATOM   2627  HB2 PRO A 176     -13.654 -20.705 -34.967  1.00 65.78           H  
ATOM   2628  HB3 PRO A 176     -14.913 -20.995 -36.206  1.00 65.78           H  
ATOM   2629  O   PRO A 176     -14.135 -23.448 -38.133  1.00 65.78           O  
ATOM   2630  CG  PRO A 176     -12.963 -20.398 -36.983  1.00 65.78           C  
ATOM   2631  HG2 PRO A 176     -13.373 -20.535 -37.984  1.00 65.78           H  
ATOM   2632  HG3 PRO A 176     -12.843 -19.339 -36.756  1.00 65.78           H  
ATOM   2633  CD  PRO A 176     -11.644 -21.157 -36.864  1.00 65.78           C  
ATOM   2634  HD2 PRO A 176     -11.046 -20.743 -36.052  1.00 65.78           H  
ATOM   2635  HD3 PRO A 176     -11.097 -21.107 -37.805  1.00 65.78           H  
ATOM   2636  N   PRO A 177     -15.305 -24.095 -36.309  1.00 67.48           N  
ATOM   2637  CA  PRO A 177     -16.193 -24.994 -37.031  1.00 67.48           C  
ATOM   2638  HA  PRO A 177     -15.590 -25.816 -37.415  1.00 67.48           H  
ATOM   2639  C   PRO A 177     -16.894 -24.275 -38.197  1.00 67.48           C  
ATOM   2640  CB  PRO A 177     -17.179 -25.538 -35.990  1.00 67.48           C  
ATOM   2641  HB2 PRO A 177     -18.184 -25.658 -36.395  1.00 67.48           H  
ATOM   2642  HB3 PRO A 177     -16.809 -26.488 -35.607  1.00 67.48           H  
ATOM   2643  O   PRO A 177     -17.224 -23.086 -38.093  1.00 67.48           O  
ATOM   2644  CG  PRO A 177     -17.142 -24.495 -34.872  1.00 67.48           C  
ATOM   2645  HG2 PRO A 177     -17.397 -24.927 -33.905  1.00 67.48           H  
ATOM   2646  HG3 PRO A 177     -17.811 -23.670 -35.117  1.00 67.48           H  
ATOM   2647  CD  PRO A 177     -15.697 -24.011 -34.911  1.00 67.48           C  
ATOM   2648  HD2 PRO A 177     -15.067 -24.675 -34.318  1.00 67.48           H  
ATOM   2649  HD3 PRO A 177     -15.636 -22.992 -34.530  1.00 67.48           H  
ATOM   2650  N   PRO A 178     -17.144 -24.980 -39.316  1.00 63.93           N  
ATOM   2651  CA  PRO A 178     -17.734 -24.385 -40.508  1.00 63.93           C  
ATOM   2652  HA  PRO A 178     -17.074 -23.596 -40.870  1.00 63.93           H  
ATOM   2653  C   PRO A 178     -19.113 -23.780 -40.208  1.00 63.93           C  
ATOM   2654  CB  PRO A 178     -17.784 -25.506 -41.554  1.00 63.93           C  
ATOM   2655  HB2 PRO A 178     -16.887 -25.462 -42.171  1.00 63.93           H  
ATOM   2656  HB3 PRO A 178     -18.675 -25.449 -42.179  1.00 63.93           H  
ATOM   2657  O   PRO A 178     -19.969 -24.402 -39.572  1.00 63.93           O  
ATOM   2658  CG  PRO A 178     -17.759 -26.788 -40.721  1.00 63.93           C  
ATOM   2659  HG2 PRO A 178     -17.327 -27.623 -41.273  1.00 63.93           H  
ATOM   2660  HG3 PRO A 178     -18.769 -27.028 -40.388  1.00 63.93           H  
ATOM   2661  CD  PRO A 178     -16.904 -26.401 -39.519  1.00 63.93           C  
ATOM   2662  HD2 PRO A 178     -15.850 -26.560 -39.746  1.00 63.93           H  
ATOM   2663  HD3 PRO A 178     -17.196 -26.989 -38.649  1.00 63.93           H  
ATOM   2664  N   LYS A 179     -19.335 -22.552 -40.694  1.00 52.20           N  
ATOM   2665  H   LYS A 179     -18.589 -22.117 -41.218  1.00 52.20           H  
ATOM   2666  CA  LYS A 179     -20.625 -21.856 -40.592  1.00 52.20           C  
ATOM   2667  HA  LYS A 179     -20.955 -21.906 -39.555  1.00 52.20           H  
ATOM   2668  C   LYS A 179     -21.672 -22.573 -41.447  1.00 52.20           C  
ATOM   2669  CB  LYS A 179     -20.497 -20.379 -41.003  1.00 52.20           C  
ATOM   2670  HB2 LYS A 179     -21.498 -19.973 -41.146  1.00 52.20           H  
ATOM   2671  HB3 LYS A 179     -19.966 -20.310 -41.952  1.00 52.20           H  
ATOM   2672  O   LYS A 179     -21.453 -22.831 -42.626  1.00 52.20           O  
ATOM   2673  CG  LYS A 179     -19.782 -19.532 -39.937  1.00 52.20           C  
ATOM   2674  HG2 LYS A 179     -20.328 -19.603 -38.997  1.00 52.20           H  
ATOM   2675  HG3 LYS A 179     -18.771 -19.912 -39.787  1.00 52.20           H  
ATOM   2676  CD  LYS A 179     -19.710 -18.060 -40.371  1.00 52.20           C  
ATOM   2677  HD2 LYS A 179     -20.721 -17.690 -40.546  1.00 52.20           H  
ATOM   2678  HD3 LYS A 179     -19.143 -17.993 -41.300  1.00 52.20           H  
ATOM   2679  CE  LYS A 179     -19.032 -17.210 -39.288  1.00 52.20           C  
ATOM   2680  HE2 LYS A 179     -18.040 -17.620 -39.100  1.00 52.20           H  
ATOM   2681  HE3 LYS A 179     -19.608 -17.298 -38.367  1.00 52.20           H  
ATOM   2682  NZ  LYS A 179     -18.928 -15.786 -39.698  1.00 52.20           N  
ATOM   2683  HZ1 LYS A 179     -18.385 -15.700 -40.545  1.00 52.20           H  
ATOM   2684  HZ2 LYS A 179     -18.477 -15.240 -38.978  1.00 52.20           H  
ATOM   2685  HZ3 LYS A 179     -19.844 -15.396 -39.869  1.00 52.20           H  
ATOM   2686  N   ARG A 180     -22.822 -22.867 -40.840  1.00 55.24           N  
ATOM   2687  H   ARG A 180     -22.918 -22.585 -39.875  1.00 55.24           H  
ATOM   2688  CA  ARG A 180     -23.992 -23.465 -41.497  1.00 55.24           C  
ATOM   2689  HA  ARG A 180     -23.655 -24.108 -42.310  1.00 55.24           H  
ATOM   2690  C   ARG A 180     -24.858 -22.362 -42.105  1.00 55.24           C  
ATOM   2691  CB  ARG A 180     -24.789 -24.307 -40.485  1.00 55.24           C  
ATOM   2692  HB2 ARG A 180     -25.680 -24.694 -40.981  1.00 55.24           H  
ATOM   2693  HB3 ARG A 180     -25.109 -23.669 -39.662  1.00 55.24           H  
ATOM   2694  O   ARG A 180     -25.123 -21.367 -41.436  1.00 55.24           O  
ATOM   2695  CG  ARG A 180     -23.982 -25.492 -39.928  1.00 55.24           C  
ATOM   2696  HG2 ARG A 180     -23.691 -26.146 -40.750  1.00 55.24           H  
ATOM   2697  HG3 ARG A 180     -23.083 -25.128 -39.431  1.00 55.24           H  
ATOM   2698  CD  ARG A 180     -24.819 -26.285 -38.917  1.00 55.24           C  
ATOM   2699  HD2 ARG A 180     -25.103 -25.623 -38.099  1.00 55.24           H  
ATOM   2700  HD3 ARG A 180     -25.721 -26.638 -39.416  1.00 55.24           H  
ATOM   2701  NE  ARG A 180     -24.068 -27.436 -38.380  1.00 55.24           N  
ATOM   2702  HE  ARG A 180     -23.102 -27.518 -38.664  1.00 55.24           H  
ATOM   2703  NH1 ARG A 180     -25.764 -28.349 -37.130  1.00 55.24           N  
ATOM   2704 HH11 ARG A 180     -26.108 -29.078 -36.520  1.00 55.24           H  
ATOM   2705 HH12 ARG A 180     -26.380 -27.610 -37.438  1.00 55.24           H  
ATOM   2706  NH2 ARG A 180     -23.771 -29.350 -37.181  1.00 55.24           N  
ATOM   2707 HH21 ARG A 180     -22.811 -29.399 -37.490  1.00 55.24           H  
ATOM   2708 HH22 ARG A 180     -24.128 -30.063 -36.560  1.00 55.24           H  
ATOM   2709  CZ  ARG A 180     -24.536 -28.369 -37.570  1.00 55.24           C  
ATOM   2710  N   ILE A 181     -25.321 -22.559 -43.335  1.00 45.96           N  
ATOM   2711  H   ILE A 181     -25.064 -23.406 -43.822  1.00 45.96           H  
ATOM   2712  CA  ILE A 181     -26.322 -21.708 -43.990  1.00 45.96           C  
ATOM   2713  HA  ILE A 181     -26.631 -20.913 -43.312  1.00 45.96           H  
ATOM   2714  C   ILE A 181     -27.536 -22.597 -44.266  1.00 45.96           C  
ATOM   2715  CB  ILE A 181     -25.751 -21.041 -45.265  1.00 45.96           C  
ATOM   2716  HB  ILE A 181     -25.441 -21.825 -45.956  1.00 45.96           H  
ATOM   2717  O   ILE A 181     -27.404 -23.636 -44.908  1.00 45.96           O  
ATOM   2718  CG1 ILE A 181     -24.519 -20.168 -44.922  1.00 45.96           C  
ATOM   2719 HG12 ILE A 181     -23.783 -20.772 -44.391  1.00 45.96           H  
ATOM   2720 HG13 ILE A 181     -24.823 -19.354 -44.263  1.00 45.96           H  
ATOM   2721  CG2 ILE A 181     -26.839 -20.193 -45.949  1.00 45.96           C  
ATOM   2722 HG21 ILE A 181     -26.472 -19.792 -46.894  1.00 45.96           H  
ATOM   2723 HG22 ILE A 181     -27.144 -19.368 -45.305  1.00 45.96           H  
ATOM   2724 HG23 ILE A 181     -27.710 -20.806 -46.180  1.00 45.96           H  
ATOM   2725  CD1 ILE A 181     -23.801 -19.578 -46.142  1.00 45.96           C  
ATOM   2726 HD11 ILE A 181     -22.883 -19.088 -45.817  1.00 45.96           H  
ATOM   2727 HD12 ILE A 181     -23.549 -20.372 -46.845  1.00 45.96           H  
ATOM   2728 HD13 ILE A 181     -24.429 -18.837 -46.636  1.00 45.96           H  
ATOM   2729  N   ALA A 182     -28.696 -22.215 -43.735  1.00 49.64           N  
ATOM   2730  H   ALA A 182     -28.741 -21.329 -43.251  1.00 49.64           H  
ATOM   2731  CA  ALA A 182     -29.967 -22.874 -44.004  1.00 49.64           C  
ATOM   2732  HA  ALA A 182     -29.794 -23.902 -44.324  1.00 49.64           H  
ATOM   2733  C   ALA A 182     -30.674 -22.122 -45.138  1.00 49.64           C  
ATOM   2734  CB  ALA A 182     -30.794 -22.913 -42.710  1.00 49.64           C  
ATOM   2735  HB1 ALA A 182     -30.257 -23.469 -41.941  1.00 49.64           H  
ATOM   2736  HB2 ALA A 182     -30.990 -21.900 -42.358  1.00 49.64           H  
ATOM   2737  HB3 ALA A 182     -31.747 -23.406 -42.904  1.00 49.64           H  
ATOM   2738  O   ALA A 182     -30.982 -20.941 -44.988  1.00 49.64           O  
ATOM   2739  N   LEU A 183     -30.906 -22.793 -46.266  1.00 45.89           N  
ATOM   2740  H   LEU A 183     -30.607 -23.756 -46.329  1.00 45.89           H  
ATOM   2741  CA  LEU A 183     -31.816 -22.320 -47.308  1.00 45.89           C  
ATOM   2742  HA  LEU A 183     -32.000 -21.252 -47.186  1.00 45.89           H  
ATOM   2743  C   LEU A 183     -33.151 -23.038 -47.114  1.00 45.89           C  
ATOM   2744  CB  LEU A 183     -31.227 -22.547 -48.716  1.00 45.89           C  
ATOM   2745  HB2 LEU A 183     -30.511 -23.369 -48.699  1.00 45.89           H  
ATOM   2746  HB3 LEU A 183     -32.042 -22.843 -49.377  1.00 45.89           H  
ATOM   2747  O   LEU A 183     -33.245 -24.251 -47.287  1.00 45.89           O  
ATOM   2748  CG  LEU A 183     -30.580 -21.292 -49.329  1.00 45.89           C  
ATOM   2749  HG  LEU A 183     -31.300 -20.474 -49.304  1.00 45.89           H  
ATOM   2750  CD1 LEU A 183     -29.319 -20.858 -48.582  1.00 45.89           C  
ATOM   2751 HD11 LEU A 183     -28.604 -21.680 -48.545  1.00 45.89           H  
ATOM   2752 HD12 LEU A 183     -29.588 -20.557 -47.569  1.00 45.89           H  
ATOM   2753 HD13 LEU A 183     -28.868 -20.004 -49.087  1.00 45.89           H  
ATOM   2754  CD2 LEU A 183     -30.213 -21.556 -50.788  1.00 45.89           C  
ATOM   2755 HD21 LEU A 183     -29.789 -20.655 -51.232  1.00 45.89           H  
ATOM   2756 HD22 LEU A 183     -29.487 -22.367 -50.853  1.00 45.89           H  
ATOM   2757 HD23 LEU A 183     -31.106 -21.830 -51.350  1.00 45.89           H  
ATOM   2758  N   GLU A 184     -34.173 -22.284 -46.726  1.00 46.13           N  
ATOM   2759  H   GLU A 184     -34.024 -21.297 -46.574  1.00 46.13           H  
ATOM   2760  CA  GLU A 184     -35.543 -22.769 -46.606  1.00 46.13           C  
ATOM   2761  HA  GLU A 184     -35.535 -23.842 -46.414  1.00 46.13           H  
ATOM   2762  C   GLU A 184     -36.255 -22.513 -47.939  1.00 46.13           C  
ATOM   2763  CB  GLU A 184     -36.199 -22.083 -45.396  1.00 46.13           C  
ATOM   2764  HB2 GLU A 184     -35.514 -22.167 -44.552  1.00 46.13           H  
ATOM   2765  HB3 GLU A 184     -36.348 -21.025 -45.612  1.00 46.13           H  
ATOM   2766  O   GLU A 184     -36.553 -21.375 -48.296  1.00 46.13           O  
ATOM   2767  CG  GLU A 184     -37.533 -22.725 -44.983  1.00 46.13           C  
ATOM   2768  HG2 GLU A 184     -38.259 -22.574 -45.782  1.00 46.13           H  
ATOM   2769  HG3 GLU A 184     -37.377 -23.798 -44.868  1.00 46.13           H  
ATOM   2770  CD  GLU A 184     -38.089 -22.149 -43.666  1.00 46.13           C  
ATOM   2771  OE1 GLU A 184     -38.981 -22.808 -43.086  1.00 46.13           O  
ATOM   2772  OE2 GLU A 184     -37.617 -21.073 -43.230  1.00 46.13           O  
ATOM   2773  N   THR A 185     -36.476 -23.564 -48.728  1.00 49.72           N  
ATOM   2774  H   THR A 185     -36.141 -24.474 -48.445  1.00 49.72           H  
ATOM   2775  CA  THR A 185     -37.311 -23.473 -49.931  1.00 49.72           C  
ATOM   2776  HA  THR A 185     -37.294 -22.449 -50.302  1.00 49.72           H  
ATOM   2777  C   THR A 185     -38.744 -23.803 -49.542  1.00 49.72           C  
ATOM   2778  CB  THR A 185     -36.800 -24.359 -51.074  1.00 49.72           C  
ATOM   2779  HB  THR A 185     -36.933 -25.412 -50.823  1.00 49.72           H  
ATOM   2780  O   THR A 185     -39.097 -24.960 -49.323  1.00 49.72           O  
ATOM   2781  CG2 THR A 185     -37.519 -24.049 -52.388  1.00 49.72           C  
ATOM   2782 HG21 THR A 185     -38.580 -24.283 -52.296  1.00 49.72           H  
ATOM   2783 HG22 THR A 185     -37.398 -22.998 -52.648  1.00 49.72           H  
ATOM   2784 HG23 THR A 185     -37.097 -24.666 -53.181  1.00 49.72           H  
ATOM   2785  OG1 THR A 185     -35.430 -24.108 -51.288  1.00 49.72           O  
ATOM   2786  HG1 THR A 185     -35.266 -23.183 -51.089  1.00 49.72           H  
ATOM   2787  N   ILE A 186     -39.564 -22.760 -49.433  1.00 43.34           N  
ATOM   2788  H   ILE A 186     -39.170 -21.838 -49.555  1.00 43.34           H  
ATOM   2789  CA  ILE A 186     -40.994 -22.850 -49.138  1.00 43.34           C  
ATOM   2790  HA  ILE A 186     -41.144 -23.494 -48.272  1.00 43.34           H  
ATOM   2791  C   ILE A 186     -41.680 -23.480 -50.352  1.00 43.34           C  
ATOM   2792  CB  ILE A 186     -41.558 -21.444 -48.810  1.00 43.34           C  
ATOM   2793  HB  ILE A 186     -41.390 -20.802 -49.675  1.00 43.34           H  
ATOM   2794  O   ILE A 186     -41.953 -22.805 -51.341  1.00 43.34           O  
ATOM   2795  CG1 ILE A 186     -40.833 -20.813 -47.595  1.00 43.34           C  
ATOM   2796 HG12 ILE A 186     -39.755 -20.955 -47.681  1.00 43.34           H  
ATOM   2797 HG13 ILE A 186     -41.155 -21.307 -46.678  1.00 43.34           H  
ATOM   2798  CG2 ILE A 186     -43.075 -21.511 -48.545  1.00 43.34           C  
ATOM   2799 HG21 ILE A 186     -43.283 -22.160 -47.695  1.00 43.34           H  
ATOM   2800 HG22 ILE A 186     -43.473 -20.517 -48.338  1.00 43.34           H  
ATOM   2801 HG23 ILE A 186     -43.605 -21.894 -49.417  1.00 43.34           H  
ATOM   2802  CD1 ILE A 186     -41.062 -19.302 -47.466  1.00 43.34           C  
ATOM   2803 HD11 ILE A 186     -42.110 -19.088 -47.259  1.00 43.34           H  
ATOM   2804 HD12 ILE A 186     -40.760 -18.801 -48.386  1.00 43.34           H  
ATOM   2805 HD13 ILE A 186     -40.460 -18.919 -46.641  1.00 43.34           H  
ATOM   2806  N   THR A 187     -41.937 -24.784 -50.300  1.00 49.05           N  
ATOM   2807  H   THR A 187     -41.611 -25.308 -49.501  1.00 49.05           H  
ATOM   2808  CA  THR A 187     -42.915 -25.423 -51.185  1.00 49.05           C  
ATOM   2809  HA  THR A 187     -43.567 -24.645 -51.581  1.00 49.05           H  
ATOM   2810  C   THR A 187     -43.798 -26.346 -50.360  1.00 49.05           C  
ATOM   2811  CB  THR A 187     -42.300 -26.127 -52.405  1.00 49.05           C  
ATOM   2812  HB  THR A 187     -43.062 -26.754 -52.868  1.00 49.05           H  
ATOM   2813  O   THR A 187     -43.330 -27.229 -49.642  1.00 49.05           O  
ATOM   2814  CG2 THR A 187     -41.809 -25.131 -53.456  1.00 49.05           C  
ATOM   2815 HG21 THR A 187     -40.978 -24.545 -53.063  1.00 49.05           H  
ATOM   2816 HG22 THR A 187     -42.620 -24.460 -53.740  1.00 49.05           H  
ATOM   2817 HG23 THR A 187     -41.473 -25.676 -54.338  1.00 49.05           H  
ATOM   2818  OG1 THR A 187     -41.200 -26.928 -52.055  1.00 49.05           O  
ATOM   2819  HG1 THR A 187     -40.713 -26.461 -51.372  1.00 49.05           H  
ATOM   2820  N   ASP A 188     -45.094 -26.060 -50.428  1.00 44.50           N  
ATOM   2821  H   ASP A 188     -45.366 -25.275 -51.002  1.00 44.50           H  
ATOM   2822  CA  ASP A 188     -46.170 -26.633 -49.631  1.00 44.50           C  
ATOM   2823  HA  ASP A 188     -45.929 -26.527 -48.573  1.00 44.50           H  
ATOM   2824  C   ASP A 188     -46.400 -28.118 -49.933  1.00 44.50           C  
ATOM   2825  CB  ASP A 188     -47.465 -25.845 -49.923  1.00 44.50           C  
ATOM   2826  HB2 ASP A 188     -48.292 -26.320 -49.395  1.00 44.50           H  
ATOM   2827  HB3 ASP A 188     -47.678 -25.889 -50.991  1.00 44.50           H  
ATOM   2828  O   ASP A 188     -47.399 -28.466 -50.545  1.00 44.50           O  
ATOM   2829  CG  ASP A 188     -47.432 -24.388 -49.481  1.00 44.50           C  
ATOM   2830  OD1 ASP A 188     -46.960 -24.144 -48.350  1.00 44.50           O  
ATOM   2831  OD2 ASP A 188     -47.904 -23.543 -50.272  1.00 44.50           O  
ATOM   2832  N   THR A 189     -45.523 -29.025 -49.506  1.00 45.26           N  
ATOM   2833  H   THR A 189     -44.634 -28.694 -49.159  1.00 45.26           H  
ATOM   2834  CA  THR A 189     -45.897 -30.435 -49.304  1.00 45.26           C  
ATOM   2835  HA  THR A 189     -46.873 -30.443 -48.820  1.00 45.26           H  
ATOM   2836  C   THR A 189     -44.915 -31.126 -48.368  1.00 45.26           C  
ATOM   2837  CB  THR A 189     -46.029 -31.271 -50.594  1.00 45.26           C  
ATOM   2838  HB  THR A 189     -45.909 -32.317 -50.309  1.00 45.26           H  
ATOM   2839  O   THR A 189     -43.701 -31.051 -48.514  1.00 45.26           O  
ATOM   2840  CG2 THR A 189     -47.378 -31.178 -51.315  1.00 45.26           C  
ATOM   2841 HG21 THR A 189     -47.544 -32.103 -51.866  1.00 45.26           H  
ATOM   2842 HG22 THR A 189     -47.370 -30.361 -52.037  1.00 45.26           H  
ATOM   2843 HG23 THR A 189     -48.189 -31.038 -50.601  1.00 45.26           H  
ATOM   2844  OG1 THR A 189     -45.024 -30.960 -51.522  1.00 45.26           O  
ATOM   2845  HG1 THR A 189     -44.377 -30.410 -51.074  1.00 45.26           H  
ATOM   2846  N   SER A 190     -45.474 -31.815 -47.382  1.00 42.84           N  
ATOM   2847  H   SER A 190     -46.482 -31.876 -47.378  1.00 42.84           H  
ATOM   2848  CA  SER A 190     -44.806 -32.551 -46.316  1.00 42.84           C  
ATOM   2849  HA  SER A 190     -44.246 -31.857 -45.689  1.00 42.84           H  
ATOM   2850  C   SER A 190     -43.856 -33.646 -46.822  1.00 42.84           C  
ATOM   2851  CB  SER A 190     -45.929 -33.196 -45.487  1.00 42.84           C  
ATOM   2852  HB2 SER A 190     -45.498 -33.858 -44.735  1.00 42.84           H  
ATOM   2853  HB3 SER A 190     -46.503 -32.418 -44.983  1.00 42.84           H  
ATOM   2854  O   SER A 190     -44.312 -34.755 -47.096  1.00 42.84           O  
ATOM   2855  OG  SER A 190     -46.791 -33.935 -46.341  1.00 42.84           O  
ATOM   2856  HG  SER A 190     -46.221 -34.535 -46.828  1.00 42.84           H  
ATOM   2857  N   THR A 191     -42.545 -33.399 -46.858  1.00 43.62           N  
ATOM   2858  H   THR A 191     -42.222 -32.445 -46.787  1.00 43.62           H  
ATOM   2859  CA  THR A 191     -41.535 -34.474 -46.893  1.00 43.62           C  
ATOM   2860  HA  THR A 191     -41.967 -35.338 -46.390  1.00 43.62           H  
ATOM   2861  C   THR A 191     -40.274 -34.111 -46.107  1.00 43.62           C  
ATOM   2862  CB  THR A 191     -41.160 -34.946 -48.309  1.00 43.62           C  
ATOM   2863  HB  THR A 191     -40.291 -35.598 -48.230  1.00 43.62           H  
ATOM   2864  O   THR A 191     -39.873 -32.956 -46.026  1.00 43.62           O  
ATOM   2865  CG2 THR A 191     -42.269 -35.737 -49.004  1.00 43.62           C  
ATOM   2866 HG21 THR A 191     -41.866 -36.189 -49.911  1.00 43.62           H  
ATOM   2867 HG22 THR A 191     -42.644 -36.524 -48.351  1.00 43.62           H  
ATOM   2868 HG23 THR A 191     -43.081 -35.068 -49.290  1.00 43.62           H  
ATOM   2869  OG1 THR A 191     -40.837 -33.873 -49.152  1.00 43.62           O  
ATOM   2870  HG1 THR A 191     -40.350 -33.208 -48.660  1.00 43.62           H  
ATOM   2871  N   VAL A 192     -39.697 -35.142 -45.490  1.00 43.84           N  
ATOM   2872  H   VAL A 192     -40.070 -36.052 -45.717  1.00 43.84           H  
ATOM   2873  CA  VAL A 192     -38.633 -35.145 -44.476  1.00 43.84           C  
ATOM   2874  HA  VAL A 192     -38.984 -34.594 -43.603  1.00 43.84           H  
ATOM   2875  C   VAL A 192     -37.337 -34.486 -44.964  1.00 43.84           C  
ATOM   2876  CB  VAL A 192     -38.392 -36.617 -44.070  1.00 43.84           C  
ATOM   2877  HB  VAL A 192     -38.146 -37.193 -44.962  1.00 43.84           H  
ATOM   2878  O   VAL A 192     -36.822 -34.817 -46.028  1.00 43.84           O  
ATOM   2879  CG1 VAL A 192     -37.251 -36.804 -43.066  1.00 43.84           C  
ATOM   2880 HG11 VAL A 192     -37.435 -36.211 -42.170  1.00 43.84           H  
ATOM   2881 HG12 VAL A 192     -36.305 -36.498 -43.511  1.00 43.84           H  
ATOM   2882 HG13 VAL A 192     -37.164 -37.855 -42.790  1.00 43.84           H  
ATOM   2883  CG2 VAL A 192     -39.664 -37.225 -43.449  1.00 43.84           C  
ATOM   2884 HG21 VAL A 192     -40.481 -37.247 -44.170  1.00 43.84           H  
ATOM   2885 HG22 VAL A 192     -39.467 -38.252 -43.140  1.00 43.84           H  
ATOM   2886 HG23 VAL A 192     -39.967 -36.646 -42.577  1.00 43.84           H  
ATOM   2887  N   THR A 193     -36.776 -33.592 -44.146  1.00 45.28           N  
ATOM   2888  H   THR A 193     -37.238 -33.366 -43.276  1.00 45.28           H  
ATOM   2889  CA  THR A 193     -35.494 -32.913 -44.374  1.00 45.28           C  
ATOM   2890  HA  THR A 193     -35.450 -32.587 -45.413  1.00 45.28           H  
ATOM   2891  C   THR A 193     -34.314 -33.860 -44.133  1.00 45.28           C  
ATOM   2892  CB  THR A 193     -35.382 -31.661 -43.482  1.00 45.28           C  
ATOM   2893  HB  THR A 193     -34.346 -31.326 -43.451  1.00 45.28           H  
ATOM   2894  O   THR A 193     -33.885 -34.096 -43.000  1.00 45.28           O  
ATOM   2895  CG2 THR A 193     -36.247 -30.517 -44.009  1.00 45.28           C  
ATOM   2896 HG21 THR A 193     -36.130 -29.638 -43.375  1.00 45.28           H  
ATOM   2897 HG22 THR A 193     -37.296 -30.811 -44.032  1.00 45.28           H  
ATOM   2898 HG23 THR A 193     -35.932 -30.257 -45.019  1.00 45.28           H  
ATOM   2899  OG1 THR A 193     -35.840 -31.914 -42.169  1.00 45.28           O  
ATOM   2900  HG1 THR A 193     -35.919 -31.063 -41.732  1.00 45.28           H  
ATOM   2901  N   VAL A 194     -33.757 -34.416 -45.209  1.00 44.94           N  
ATOM   2902  H   VAL A 194     -34.173 -34.246 -46.113  1.00 44.94           H  
ATOM   2903  CA  VAL A 194     -32.540 -35.237 -45.140  1.00 44.94           C  
ATOM   2904  HA  VAL A 194     -32.606 -35.876 -44.260  1.00 44.94           H  
ATOM   2905  C   VAL A 194     -31.326 -34.322 -44.975  1.00 44.94           C  
ATOM   2906  CB  VAL A 194     -32.408 -36.168 -46.360  1.00 44.94           C  
ATOM   2907  HB  VAL A 194     -32.347 -35.573 -47.271  1.00 44.94           H  
ATOM   2908  O   VAL A 194     -30.990 -33.541 -45.860  1.00 44.94           O  
ATOM   2909  CG1 VAL A 194     -31.153 -37.047 -46.253  1.00 44.94           C  
ATOM   2910 HG11 VAL A 194     -30.256 -36.429 -46.267  1.00 44.94           H  
ATOM   2911 HG12 VAL A 194     -31.176 -37.633 -45.334  1.00 44.94           H  
ATOM   2912 HG13 VAL A 194     -31.105 -37.722 -47.107  1.00 44.94           H  
ATOM   2913  CG2 VAL A 194     -33.625 -37.101 -46.458  1.00 44.94           C  
ATOM   2914 HG21 VAL A 194     -33.502 -37.776 -47.305  1.00 44.94           H  
ATOM   2915 HG22 VAL A 194     -33.728 -37.686 -45.545  1.00 44.94           H  
ATOM   2916 HG23 VAL A 194     -34.534 -36.523 -46.620  1.00 44.94           H  
ATOM   2917  N   HIS A 195     -30.668 -34.418 -43.821  1.00 46.31           N  
ATOM   2918  H   HIS A 195     -31.000 -35.083 -43.138  1.00 46.31           H  
ATOM   2919  CA  HIS A 195     -29.400 -33.749 -43.545  1.00 46.31           C  
ATOM   2920  HA  HIS A 195     -29.358 -32.797 -44.074  1.00 46.31           H  
ATOM   2921  C   HIS A 195     -28.260 -34.644 -44.045  1.00 46.31           C  
ATOM   2922  CB  HIS A 195     -29.285 -33.475 -42.037  1.00 46.31           C  
ATOM   2923  HB2 HIS A 195     -29.451 -34.401 -41.486  1.00 46.31           H  
ATOM   2924  HB3 HIS A 195     -28.266 -33.149 -41.828  1.00 46.31           H  
ATOM   2925  O   HIS A 195     -27.996 -35.689 -43.455  1.00 46.31           O  
ATOM   2926  CG  HIS A 195     -30.234 -32.422 -41.517  1.00 46.31           C  
ATOM   2927  CD2 HIS A 195     -29.873 -31.253 -40.902  1.00 46.31           C  
ATOM   2928  HD2 HIS A 195     -28.861 -30.921 -40.719  1.00 46.31           H  
ATOM   2929  ND1 HIS A 195     -31.614 -32.454 -41.543  1.00 46.31           N  
ATOM   2930  HD1 HIS A 195     -32.202 -33.159 -41.964  1.00 46.31           H  
ATOM   2931  CE1 HIS A 195     -32.063 -31.331 -40.958  1.00 46.31           C  
ATOM   2932  HE1 HIS A 195     -33.105 -31.072 -40.843  1.00 46.31           H  
ATOM   2933  NE2 HIS A 195     -31.037 -30.569 -40.543  1.00 46.31           N  
ATOM   2934  N   SER A 196     -27.593 -34.250 -45.130  1.00 47.69           N  
ATOM   2935  H   SER A 196     -27.873 -33.394 -45.586  1.00 47.69           H  
ATOM   2936  CA  SER A 196     -26.404 -34.936 -45.648  1.00 47.69           C  
ATOM   2937  HA  SER A 196     -26.329 -35.932 -45.211  1.00 47.69           H  
ATOM   2938  C   SER A 196     -25.144 -34.152 -45.273  1.00 47.69           C  
ATOM   2939  CB  SER A 196     -26.528 -35.126 -47.162  1.00 47.69           C  
ATOM   2940  HB2 SER A 196     -26.804 -34.177 -47.622  1.00 47.69           H  
ATOM   2941  HB3 SER A 196     -27.302 -35.864 -47.375  1.00 47.69           H  
ATOM   2942  O   SER A 196     -25.044 -32.957 -45.538  1.00 47.69           O  
ATOM   2943  OG  SER A 196     -25.296 -35.548 -47.705  1.00 47.69           O  
ATOM   2944  HG  SER A 196     -25.407 -35.694 -48.647  1.00 47.69           H  
ATOM   2945  N   THR A 197     -24.184 -34.826 -44.637  1.00 50.01           N  
ATOM   2946  H   THR A 197     -24.357 -35.794 -44.407  1.00 50.01           H  
ATOM   2947  CA  THR A 197     -22.845 -34.314 -44.290  1.00 50.01           C  
ATOM   2948  HA  THR A 197     -22.871 -33.224 -44.276  1.00 50.01           H  
ATOM   2949  C   THR A 197     -21.786 -34.708 -45.322  1.00 50.01           C  
ATOM   2950  CB  THR A 197     -22.414 -34.808 -42.898  1.00 50.01           C  
ATOM   2951  HB  THR A 197     -21.365 -34.568 -42.723  1.00 50.01           H  
ATOM   2952  O   THR A 197     -20.591 -34.704 -45.021  1.00 50.01           O  
ATOM   2953  CG2 THR A 197     -23.230 -34.164 -41.780  1.00 50.01           C  
ATOM   2954 HG21 THR A 197     -23.122 -33.080 -41.826  1.00 50.01           H  
ATOM   2955 HG22 THR A 197     -22.868 -34.519 -40.815  1.00 50.01           H  
ATOM   2956 HG23 THR A 197     -24.283 -34.426 -41.887  1.00 50.01           H  
ATOM   2957  OG1 THR A 197     -22.600 -36.204 -42.806  1.00 50.01           O  
ATOM   2958  HG1 THR A 197     -21.863 -36.564 -42.309  1.00 50.01           H  
ATOM   2959  N   VAL A 198     -22.188 -35.103 -46.532  1.00 46.25           N  
ATOM   2960  H   VAL A 198     -23.167 -35.064 -46.778  1.00 46.25           H  
ATOM   2961  CA  VAL A 198     -21.236 -35.642 -47.502  1.00 46.25           C  
ATOM   2962  HA  VAL A 198     -20.505 -36.236 -46.955  1.00 46.25           H  
ATOM   2963  C   VAL A 198     -20.489 -34.483 -48.162  1.00 46.25           C  
ATOM   2964  CB  VAL A 198     -21.903 -36.613 -48.495  1.00 46.25           C  
ATOM   2965  HB  VAL A 198     -22.586 -36.069 -49.147  1.00 46.25           H  
ATOM   2966  O   VAL A 198     -21.057 -33.687 -48.900  1.00 46.25           O  
ATOM   2967  CG1 VAL A 198     -20.840 -37.333 -49.334  1.00 46.25           C  
ATOM   2968 HG11 VAL A 198     -20.240 -36.613 -49.891  1.00 46.25           H  
ATOM   2969 HG12 VAL A 198     -20.189 -37.936 -48.701  1.00 46.25           H  
ATOM   2970 HG13 VAL A 198     -21.332 -37.978 -50.062  1.00 46.25           H  
ATOM   2971  CG2 VAL A 198     -22.674 -37.718 -47.752  1.00 46.25           C  
ATOM   2972 HG21 VAL A 198     -23.474 -37.296 -47.144  1.00 46.25           H  
ATOM   2973 HG22 VAL A 198     -22.001 -38.283 -47.108  1.00 46.25           H  
ATOM   2974 HG23 VAL A 198     -23.126 -38.393 -48.478  1.00 46.25           H  
ATOM   2975  N   ALA A 199     -19.184 -34.405 -47.895  1.00 49.87           N  
ATOM   2976  H   ALA A 199     -18.827 -35.028 -47.184  1.00 49.87           H  
ATOM   2977  CA  ALA A 199     -18.240 -33.440 -48.470  1.00 49.87           C  
ATOM   2978  HA  ALA A 199     -18.602 -32.436 -48.250  1.00 49.87           H  
ATOM   2979  C   ALA A 199     -18.089 -33.536 -50.007  1.00 49.87           C  
ATOM   2980  CB  ALA A 199     -16.895 -33.648 -47.760  1.00 49.87           C  
ATOM   2981  HB1 ALA A 199     -16.179 -32.906 -48.112  1.00 49.87           H  
ATOM   2982  HB2 ALA A 199     -16.505 -34.643 -47.976  1.00 49.87           H  
ATOM   2983  HB3 ALA A 199     -17.020 -33.529 -46.684  1.00 49.87           H  
ATOM   2984  O   ALA A 199     -17.296 -32.811 -50.599  1.00 49.87           O  
ATOM   2985  N   HIS A 200     -18.839 -34.429 -50.648  1.00 49.72           N  
ATOM   2986  H   HIS A 200     -19.582 -34.872 -50.126  1.00 49.72           H  
ATOM   2987  CA  HIS A 200     -18.878 -34.634 -52.084  1.00 49.72           C  
ATOM   2988  HA  HIS A 200     -18.320 -33.841 -52.580  1.00 49.72           H  
ATOM   2989  C   HIS A 200     -20.355 -34.595 -52.492  1.00 49.72           C  
ATOM   2990  CB  HIS A 200     -18.208 -35.971 -52.433  1.00 49.72           C  
ATOM   2991  HB2 HIS A 200     -18.280 -36.128 -53.509  1.00 49.72           H  
ATOM   2992  HB3 HIS A 200     -18.737 -36.787 -51.941  1.00 49.72           H  
ATOM   2993  O   HIS A 200     -21.116 -35.441 -52.020  1.00 49.72           O  
ATOM   2994  CG  HIS A 200     -16.755 -36.012 -52.029  1.00 49.72           C  
ATOM   2995  CD2 HIS A 200     -15.675 -35.742 -52.824  1.00 49.72           C  
ATOM   2996  HD2 HIS A 200     -15.710 -35.483 -53.872  1.00 49.72           H  
ATOM   2997  ND1 HIS A 200     -16.271 -36.258 -50.764  1.00 49.72           N  
ATOM   2998  HD1 HIS A 200     -16.832 -36.481 -49.954  1.00 49.72           H  
ATOM   2999  CE1 HIS A 200     -14.936 -36.128 -50.794  1.00 49.72           C  
ATOM   3000  HE1 HIS A 200     -14.278 -36.253 -49.947  1.00 49.72           H  
ATOM   3001  NE2 HIS A 200     -14.523 -35.829 -52.034  1.00 49.72           N  
ATOM   3002  N   PRO A 201     -20.795 -33.607 -53.291  1.00 53.99           N  
ATOM   3003  CA  PRO A 201     -22.163 -33.594 -53.784  1.00 53.99           C  
ATOM   3004  HA  PRO A 201     -22.867 -33.586 -52.952  1.00 53.99           H  
ATOM   3005  C   PRO A 201     -22.377 -34.858 -54.619  1.00 53.99           C  
ATOM   3006  CB  PRO A 201     -22.300 -32.299 -54.592  1.00 53.99           C  
ATOM   3007  HB2 PRO A 201     -22.977 -32.412 -55.439  1.00 53.99           H  
ATOM   3008  HB3 PRO A 201     -22.650 -31.502 -53.935  1.00 53.99           H  
ATOM   3009  O   PRO A 201     -21.557 -35.163 -55.487  1.00 53.99           O  
ATOM   3010  CG  PRO A 201     -20.871 -31.994 -55.042  1.00 53.99           C  
ATOM   3011  HG2 PRO A 201     -20.709 -30.925 -55.177  1.00 53.99           H  
ATOM   3012  HG3 PRO A 201     -20.660 -32.530 -55.967  1.00 53.99           H  
ATOM   3013  CD  PRO A 201     -20.004 -32.561 -53.919  1.00 53.99           C  
ATOM   3014  HD2 PRO A 201     -19.788 -31.782 -53.188  1.00 53.99           H  
ATOM   3015  HD3 PRO A 201     -19.081 -32.955 -54.344  1.00 53.99           H  
ATOM   3016  N   ASP A 202     -23.443 -35.608 -54.330  1.00 50.56           N  
ATOM   3017  H   ASP A 202     -24.050 -35.349 -53.566  1.00 50.56           H  
ATOM   3018  CA  ASP A 202     -23.852 -36.720 -55.185  1.00 50.56           C  
ATOM   3019  HA  ASP A 202     -23.073 -37.481 -55.126  1.00 50.56           H  
ATOM   3020  C   ASP A 202     -23.964 -36.207 -56.632  1.00 50.56           C  
ATOM   3021  CB  ASP A 202     -25.196 -37.324 -54.728  1.00 50.56           C  
ATOM   3022  HB2 ASP A 202     -25.769 -37.610 -55.610  1.00 50.56           H  
ATOM   3023  HB3 ASP A 202     -25.778 -36.571 -54.196  1.00 50.56           H  
ATOM   3024  O   ASP A 202     -24.579 -35.157 -56.856  1.00 50.56           O  
ATOM   3025  CG  ASP A 202     -25.043 -38.583 -53.868  1.00 50.56           C  
ATOM   3026  OD1 ASP A 202     -24.152 -39.404 -54.187  1.00 50.56           O  
ATOM   3027  OD2 ASP A 202     -25.827 -38.717 -52.901  1.00 50.56           O  
ATOM   3028  N   PRO A 203     -23.387 -36.915 -57.620  1.00 60.82           N  
ATOM   3029  CA  PRO A 203     -23.351 -36.465 -59.013  1.00 60.82           C  
ATOM   3030  HA  PRO A 203     -22.889 -35.479 -59.060  1.00 60.82           H  
ATOM   3031  C   PRO A 203     -24.741 -36.352 -59.661  1.00 60.82           C  
ATOM   3032  CB  PRO A 203     -22.454 -37.478 -59.735  1.00 60.82           C  
ATOM   3033  HB2 PRO A 203     -22.757 -37.638 -60.769  1.00 60.82           H  
ATOM   3034  HB3 PRO A 203     -21.420 -37.137 -59.692  1.00 60.82           H  
ATOM   3035  O   PRO A 203     -24.856 -35.826 -60.765  1.00 60.82           O  
ATOM   3036  CG  PRO A 203     -22.604 -38.749 -58.900  1.00 60.82           C  
ATOM   3037  HG2 PRO A 203     -21.742 -39.409 -59.003  1.00 60.82           H  
ATOM   3038  HG3 PRO A 203     -23.521 -39.266 -59.181  1.00 60.82           H  
ATOM   3039  CD  PRO A 203     -22.736 -38.209 -57.481  1.00 60.82           C  
ATOM   3040  HD2 PRO A 203     -23.330 -38.894 -56.876  1.00 60.82           H  
ATOM   3041  HD3 PRO A 203     -21.749 -38.071 -57.039  1.00 60.82           H  
ATOM   3042  N   ASP A 204     -25.795 -36.803 -58.978  1.00 62.79           N  
ATOM   3043  H   ASP A 204     -25.626 -37.258 -58.092  1.00 62.79           H  
ATOM   3044  CA  ASP A 204     -27.178 -36.725 -59.447  1.00 62.79           C  
ATOM   3045  HA  ASP A 204     -27.186 -36.870 -60.528  1.00 62.79           H  
ATOM   3046  C   ASP A 204     -27.834 -35.353 -59.188  1.00 62.79           C  
ATOM   3047  CB  ASP A 204     -27.981 -37.876 -58.817  1.00 62.79           C  
ATOM   3048  HB2 ASP A 204     -27.864 -37.842 -57.734  1.00 62.79           H  
ATOM   3049  HB3 ASP A 204     -29.037 -37.728 -59.043  1.00 62.79           H  
ATOM   3050  O   ASP A 204     -28.910 -35.071 -59.724  1.00 62.79           O  
ATOM   3051  CG  ASP A 204     -27.586 -39.270 -59.333  1.00 62.79           C  
ATOM   3052  OD1 ASP A 204     -26.859 -39.363 -60.349  1.00 62.79           O  
ATOM   3053  OD2 ASP A 204     -28.055 -40.254 -58.720  1.00 62.79           O  
ATOM   3054  N   ILE A 205     -27.204 -34.466 -58.403  1.00 56.51           N  
ATOM   3055  H   ILE A 205     -26.309 -34.725 -58.013  1.00 56.51           H  
ATOM   3056  CA  ILE A 205     -27.729 -33.120 -58.126  1.00 56.51           C  
ATOM   3057  HA  ILE A 205     -28.794 -33.110 -58.359  1.00 56.51           H  
ATOM   3058  C   ILE A 205     -27.064 -32.101 -59.057  1.00 56.51           C  
ATOM   3059  CB  ILE A 205     -27.628 -32.758 -56.627  1.00 56.51           C  
ATOM   3060  HB  ILE A 205     -26.577 -32.756 -56.335  1.00 56.51           H  
ATOM   3061  O   ILE A 205     -26.011 -31.536 -58.764  1.00 56.51           O  
ATOM   3062  CG1 ILE A 205     -28.382 -33.808 -55.774  1.00 56.51           C  
ATOM   3063 HG12 ILE A 205     -29.430 -33.835 -56.073  1.00 56.51           H  
ATOM   3064 HG13 ILE A 205     -27.956 -34.794 -55.962  1.00 56.51           H  
ATOM   3065  CG2 ILE A 205     -28.218 -31.351 -56.382  1.00 56.51           C  
ATOM   3066 HG21 ILE A 205     -28.087 -31.063 -55.339  1.00 56.51           H  
ATOM   3067 HG22 ILE A 205     -27.701 -30.605 -56.986  1.00 56.51           H  
ATOM   3068 HG23 ILE A 205     -29.279 -31.340 -56.631  1.00 56.51           H  
ATOM   3069  CD1 ILE A 205     -28.304 -33.577 -54.260  1.00 56.51           C  
ATOM   3070 HD11 ILE A 205     -28.731 -34.437 -53.745  1.00 56.51           H  
ATOM   3071 HD12 ILE A 205     -27.263 -33.464 -53.956  1.00 56.51           H  
ATOM   3072 HD13 ILE A 205     -28.870 -32.689 -53.977  1.00 56.51           H  
ATOM   3073  N   ASN A 206     -27.720 -31.822 -60.184  1.00 62.09           N  
ATOM   3074  H   ASN A 206     -28.547 -32.363 -60.390  1.00 62.09           H  
ATOM   3075  CA  ASN A 206     -27.329 -30.734 -61.078  1.00 62.09           C  
ATOM   3076  HA  ASN A 206     -26.240 -30.693 -61.126  1.00 62.09           H  
ATOM   3077  C   ASN A 206     -27.824 -29.388 -60.532  1.00 62.09           C  
ATOM   3078  CB  ASN A 206     -27.855 -31.010 -62.495  1.00 62.09           C  
ATOM   3079  HB2 ASN A 206     -28.919 -31.245 -62.451  1.00 62.09           H  
ATOM   3080  HB3 ASN A 206     -27.726 -30.113 -63.100  1.00 62.09           H  
ATOM   3081  O   ASN A 206     -29.022 -29.103 -60.542  1.00 62.09           O  
ATOM   3082  CG  ASN A 206     -27.095 -32.125 -63.183  1.00 62.09           C  
ATOM   3083  ND2 ASN A 206     -27.766 -32.975 -63.924  1.00 62.09           N  
ATOM   3084 HD21 ASN A 206     -27.221 -33.765 -64.239  1.00 62.09           H  
ATOM   3085 HD22 ASN A 206     -28.776 -32.975 -63.909  1.00 62.09           H  
ATOM   3086  OD1 ASN A 206     -25.888 -32.236 -63.101  1.00 62.09           O  
ATOM   3087  N   VAL A 207     -26.896 -28.542 -60.084  1.00 60.25           N  
ATOM   3088  H   VAL A 207     -25.938 -28.860 -60.058  1.00 60.25           H  
ATOM   3089  CA  VAL A 207     -27.179 -27.154 -59.697  1.00 60.25           C  
ATOM   3090  HA  VAL A 207     -28.223 -27.074 -59.391  1.00 60.25           H  
ATOM   3091  C   VAL A 207     -26.966 -26.255 -60.912  1.00 60.25           C  
ATOM   3092  CB  VAL A 207     -26.319 -26.713 -58.496  1.00 60.25           C  
ATOM   3093  HB  VAL A 207     -25.264 -26.763 -58.765  1.00 60.25           H  
ATOM   3094  O   VAL A 207     -25.835 -26.026 -61.336  1.00 60.25           O  
ATOM   3095  CG1 VAL A 207     -26.651 -25.275 -58.072  1.00 60.25           C  
ATOM   3096 HG11 VAL A 207     -27.708 -25.191 -57.818  1.00 60.25           H  
ATOM   3097 HG12 VAL A 207     -26.052 -24.999 -57.204  1.00 60.25           H  
ATOM   3098 HG13 VAL A 207     -26.418 -24.579 -58.878  1.00 60.25           H  
ATOM   3099  CG2 VAL A 207     -26.553 -27.626 -57.285  1.00 60.25           C  
ATOM   3100 HG21 VAL A 207     -25.973 -27.271 -56.433  1.00 60.25           H  
ATOM   3101 HG22 VAL A 207     -26.231 -28.642 -57.512  1.00 60.25           H  
ATOM   3102 HG23 VAL A 207     -27.611 -27.638 -57.021  1.00 60.25           H  
ATOM   3103  N   PHE A 208     -28.055 -25.740 -61.479  1.00 61.00           N  
ATOM   3104  H   PHE A 208     -28.960 -25.982 -61.101  1.00 61.00           H  
ATOM   3105  CA  PHE A 208     -28.000 -24.741 -62.543  1.00 61.00           C  
ATOM   3106  HA  PHE A 208     -27.065 -24.849 -63.093  1.00 61.00           H  
ATOM   3107  C   PHE A 208     -28.029 -23.342 -61.925  1.00 61.00           C  
ATOM   3108  CB  PHE A 208     -29.142 -24.962 -63.543  1.00 61.00           C  
ATOM   3109  HB2 PHE A 208     -29.121 -24.158 -64.279  1.00 61.00           H  
ATOM   3110  HB3 PHE A 208     -30.096 -24.900 -63.020  1.00 61.00           H  
ATOM   3111  O   PHE A 208     -29.013 -22.954 -61.301  1.00 61.00           O  
ATOM   3112  CG  PHE A 208     -29.055 -26.287 -64.278  1.00 61.00           C  
ATOM   3113  CD1 PHE A 208     -28.189 -26.429 -65.378  1.00 61.00           C  
ATOM   3114  HD1 PHE A 208     -27.593 -25.590 -65.707  1.00 61.00           H  
ATOM   3115  CD2 PHE A 208     -29.820 -27.388 -63.848  1.00 61.00           C  
ATOM   3116  HD2 PHE A 208     -30.474 -27.293 -62.993  1.00 61.00           H  
ATOM   3117  CE1 PHE A 208     -28.089 -27.663 -66.046  1.00 61.00           C  
ATOM   3118  HE1 PHE A 208     -27.416 -27.770 -66.884  1.00 61.00           H  
ATOM   3119  CE2 PHE A 208     -29.726 -28.619 -64.519  1.00 61.00           C  
ATOM   3120  HE2 PHE A 208     -30.311 -29.461 -64.178  1.00 61.00           H  
ATOM   3121  CZ  PHE A 208     -28.859 -28.758 -65.616  1.00 61.00           C  
ATOM   3122  HZ  PHE A 208     -28.776 -29.709 -66.123  1.00 61.00           H  
ATOM   3123  N   VAL A 209     -26.941 -22.591 -62.093  1.00 63.42           N  
ATOM   3124  H   VAL A 209     -26.158 -22.983 -62.597  1.00 63.42           H  
ATOM   3125  CA  VAL A 209     -26.866 -21.175 -61.719  1.00 63.42           C  
ATOM   3126  HA  VAL A 209     -27.620 -20.953 -60.964  1.00 63.42           H  
ATOM   3127  C   VAL A 209     -27.184 -20.364 -62.971  1.00 63.42           C  
ATOM   3128  CB  VAL A 209     -25.486 -20.818 -61.128  1.00 63.42           C  
ATOM   3129  HB  VAL A 209     -24.719 -20.924 -61.895  1.00 63.42           H  
ATOM   3130  O   VAL A 209     -26.353 -20.277 -63.873  1.00 63.42           O  
ATOM   3131  CG1 VAL A 209     -25.469 -19.375 -60.609  1.00 63.42           C  
ATOM   3132 HG11 VAL A 209     -24.489 -19.139 -60.195  1.00 63.42           H  
ATOM   3133 HG12 VAL A 209     -25.670 -18.682 -61.426  1.00 63.42           H  
ATOM   3134 HG13 VAL A 209     -26.227 -19.242 -59.837  1.00 63.42           H  
ATOM   3135  CG2 VAL A 209     -25.111 -21.744 -59.960  1.00 63.42           C  
ATOM   3136 HG21 VAL A 209     -24.998 -22.770 -60.310  1.00 63.42           H  
ATOM   3137 HG22 VAL A 209     -25.887 -21.709 -59.195  1.00 63.42           H  
ATOM   3138 HG23 VAL A 209     -24.163 -21.426 -59.525  1.00 63.42           H  
ATOM   3139  N   ASP A 210     -28.396 -19.820 -63.064  1.00 63.97           N  
ATOM   3140  H   ASP A 210     -29.058 -19.939 -62.311  1.00 63.97           H  
ATOM   3141  CA  ASP A 210     -28.744 -18.898 -64.147  1.00 63.97           C  
ATOM   3142  HA  ASP A 210     -28.249 -19.237 -65.057  1.00 63.97           H  
ATOM   3143  C   ASP A 210     -28.219 -17.498 -63.810  1.00 63.97           C  
ATOM   3144  CB  ASP A 210     -30.252 -18.911 -64.436  1.00 63.97           C  
ATOM   3145  HB2 ASP A 210     -30.789 -18.418 -63.626  1.00 63.97           H  
ATOM   3146  HB3 ASP A 210     -30.588 -19.947 -64.483  1.00 63.97           H  
ATOM   3147  O   ASP A 210     -28.663 -16.860 -62.856  1.00 63.97           O  
ATOM   3148  CG  ASP A 210     -30.596 -18.236 -65.774  1.00 63.97           C  
ATOM   3149  OD1 ASP A 210     -29.684 -17.643 -66.408  1.00 63.97           O  
ATOM   3150  OD2 ASP A 210     -31.769 -18.353 -66.182  1.00 63.97           O  
ATOM   3151  N   THR A 211     -27.235 -17.032 -64.577  1.00 68.66           N  
ATOM   3152  H   THR A 211     -26.915 -17.610 -65.341  1.00 68.66           H  
ATOM   3153  CA  THR A 211     -26.560 -15.742 -64.374  1.00 68.66           C  
ATOM   3154  HA  THR A 211     -26.493 -15.548 -63.304  1.00 68.66           H  
ATOM   3155  C   THR A 211     -27.316 -14.559 -64.981  1.00 68.66           C  
ATOM   3156  CB  THR A 211     -25.131 -15.783 -64.941  1.00 68.66           C  
ATOM   3157  HB  THR A 211     -24.658 -14.811 -64.802  1.00 68.66           H  
ATOM   3158  O   THR A 211     -26.812 -13.441 -64.937  1.00 68.66           O  
ATOM   3159  CG2 THR A 211     -24.261 -16.837 -64.253  1.00 68.66           C  
ATOM   3160 HG21 THR A 211     -24.660 -17.836 -64.432  1.00 68.66           H  
ATOM   3161 HG22 THR A 211     -24.234 -16.646 -63.181  1.00 68.66           H  
ATOM   3162 HG23 THR A 211     -23.247 -16.781 -64.651  1.00 68.66           H  
ATOM   3163  OG1 THR A 211     -25.157 -16.091 -66.320  1.00 68.66           O  
ATOM   3164  HG1 THR A 211     -25.592 -15.363 -66.769  1.00 68.66           H  
ATOM   3165  N   HIS A 212     -28.481 -14.776 -65.602  1.00 70.72           N  
ATOM   3166  H   HIS A 212     -28.843 -15.717 -65.655  1.00 70.72           H  
ATOM   3167  CA  HIS A 212     -29.234 -13.708 -66.277  1.00 70.72           C  
ATOM   3168  HA  HIS A 212     -28.521 -12.996 -66.694  1.00 70.72           H  
ATOM   3169  C   HIS A 212     -30.136 -12.889 -65.349  1.00 70.72           C  
ATOM   3170  CB  HIS A 212     -30.034 -14.285 -67.447  1.00 70.72           C  
ATOM   3171  HB2 HIS A 212     -30.652 -13.502 -67.887  1.00 70.72           H  
ATOM   3172  HB3 HIS A 212     -30.696 -15.071 -67.083  1.00 70.72           H  
ATOM   3173  O   HIS A 212     -30.757 -11.929 -65.806  1.00 70.72           O  
ATOM   3174  CG  HIS A 212     -29.143 -14.838 -68.520  1.00 70.72           C  
ATOM   3175  CD2 HIS A 212     -28.607 -14.160 -69.582  1.00 70.72           C  
ATOM   3176  HD2 HIS A 212     -28.763 -13.116 -69.810  1.00 70.72           H  
ATOM   3177  ND1 HIS A 212     -28.683 -16.127 -68.572  1.00 70.72           N  
ATOM   3178  HD1 HIS A 212     -28.952 -16.851 -67.922  1.00 70.72           H  
ATOM   3179  CE1 HIS A 212     -27.881 -16.230 -69.645  1.00 70.72           C  
ATOM   3180  HE1 HIS A 212     -27.376 -17.135 -69.946  1.00 70.72           H  
ATOM   3181  NE2 HIS A 212     -27.805 -15.056 -70.302  1.00 70.72           N  
ATOM   3182  N   PHE A 213     -30.208 -13.236 -64.065  1.00 64.02           N  
ATOM   3183  H   PHE A 213     -29.658 -14.016 -63.733  1.00 64.02           H  
ATOM   3184  CA  PHE A 213     -30.953 -12.456 -63.087  1.00 64.02           C  
ATOM   3185  HA  PHE A 213     -31.638 -11.785 -63.605  1.00 64.02           H  
ATOM   3186  C   PHE A 213     -29.994 -11.583 -62.285  1.00 64.02           C  
ATOM   3187  CB  PHE A 213     -31.831 -13.379 -62.239  1.00 64.02           C  
ATOM   3188  HB2 PHE A 213     -31.197 -14.081 -61.696  1.00 64.02           H  
ATOM   3189  HB3 PHE A 213     -32.367 -12.778 -61.505  1.00 64.02           H  
ATOM   3190  O   PHE A 213     -29.201 -12.074 -61.483  1.00 64.02           O  
ATOM   3191  CG  PHE A 213     -32.837 -14.142 -63.081  1.00 64.02           C  
ATOM   3192  CD1 PHE A 213     -33.992 -13.495 -63.562  1.00 64.02           C  
ATOM   3193  HD1 PHE A 213     -34.177 -12.463 -63.300  1.00 64.02           H  
ATOM   3194  CD2 PHE A 213     -32.583 -15.477 -63.445  1.00 64.02           C  
ATOM   3195  HD2 PHE A 213     -31.686 -15.972 -63.104  1.00 64.02           H  
ATOM   3196  CE1 PHE A 213     -34.893 -14.182 -64.396  1.00 64.02           C  
ATOM   3197  HE1 PHE A 213     -35.773 -13.680 -64.769  1.00 64.02           H  
ATOM   3198  CE2 PHE A 213     -33.485 -16.164 -64.275  1.00 64.02           C  
ATOM   3199  HE2 PHE A 213     -33.279 -17.183 -64.567  1.00 64.02           H  
ATOM   3200  CZ  PHE A 213     -34.639 -15.518 -64.752  1.00 64.02           C  
ATOM   3201  HZ  PHE A 213     -35.317 -16.049 -65.403  1.00 64.02           H  
ATOM   3202  N   ASP A 214     -30.086 -10.278 -62.525  1.00 68.75           N  
ATOM   3203  H   ASP A 214     -30.742  -9.963 -63.226  1.00 68.75           H  
ATOM   3204  CA  ASP A 214     -29.573  -9.260 -61.619  1.00 68.75           C  
ATOM   3205  HA  ASP A 214     -28.572  -9.544 -61.294  1.00 68.75           H  
ATOM   3206  C   ASP A 214     -30.510  -9.218 -60.405  1.00 68.75           C  
ATOM   3207  CB  ASP A 214     -29.490  -7.920 -62.368  1.00 68.75           C  
ATOM   3208  HB2 ASP A 214     -30.497  -7.543 -62.549  1.00 68.75           H  
ATOM   3209  HB3 ASP A 214     -29.020  -8.091 -63.336  1.00 68.75           H  
ATOM   3210  O   ASP A 214     -31.729  -9.090 -60.548  1.00 68.75           O  
ATOM   3211  CG  ASP A 214     -28.665  -6.856 -61.637  1.00 68.75           C  
ATOM   3212  OD1 ASP A 214     -27.808  -7.250 -60.814  1.00 68.75           O  
ATOM   3213  OD2 ASP A 214     -28.843  -5.667 -61.982  1.00 68.75           O  
ATOM   3214  N   GLY A 215     -29.965  -9.459 -59.217  1.00 65.40           N  
ATOM   3215  H   GLY A 215     -28.957  -9.449 -59.155  1.00 65.40           H  
ATOM   3216  CA  GLY A 215     -30.743  -9.467 -57.985  1.00 65.40           C  
ATOM   3217  HA2 GLY A 215     -30.231 -10.067 -57.233  1.00 65.40           H  
ATOM   3218  HA3 GLY A 215     -31.729  -9.897 -58.165  1.00 65.40           H  
ATOM   3219  C   GLY A 215     -30.891  -8.049 -57.452  1.00 65.40           C  
ATOM   3220  O   GLY A 215     -29.888  -7.399 -57.177  1.00 65.40           O  
ATOM   3221  N   ASP A 216     -32.124  -7.587 -57.238  1.00 68.43           N  
ATOM   3222  H   ASP A 216     -32.918  -8.114 -57.574  1.00 68.43           H  
ATOM   3223  CA  ASP A 216     -32.364  -6.341 -56.505  1.00 68.43           C  
ATOM   3224  HA  ASP A 216     -31.789  -5.545 -56.979  1.00 68.43           H  
ATOM   3225  C   ASP A 216     -31.856  -6.489 -55.062  1.00 68.43           C  
ATOM   3226  CB  ASP A 216     -33.857  -5.954 -56.523  1.00 68.43           C  
ATOM   3227  HB2 ASP A 216     -34.467  -6.857 -56.533  1.00 68.43           H  
ATOM   3228  HB3 ASP A 216     -34.085  -5.422 -55.599  1.00 68.43           H  
ATOM   3229  O   ASP A 216     -32.356  -7.297 -54.272  1.00 68.43           O  
ATOM   3230  CG  ASP A 216     -34.270  -5.028 -57.676  1.00 68.43           C  
ATOM   3231  OD1 ASP A 216     -33.415  -4.258 -58.163  1.00 68.43           O  
ATOM   3232  OD2 ASP A 216     -35.481  -5.033 -57.998  1.00 68.43           O  
ATOM   3233  N   ILE A 217     -30.844  -5.698 -54.703  1.00 60.99           N  
ATOM   3234  H   ILE A 217     -30.432  -5.112 -55.415  1.00 60.99           H  
ATOM   3235  CA  ILE A 217     -30.281  -5.680 -53.353  1.00 60.99           C  
ATOM   3236  HA  ILE A 217     -30.228  -6.707 -52.993  1.00 60.99           H  
ATOM   3237  C   ILE A 217     -31.239  -4.903 -52.444  1.00 60.99           C  
ATOM   3238  CB  ILE A 217     -28.842  -5.115 -53.345  1.00 60.99           C  
ATOM   3239  HB  ILE A 217     -28.868  -4.088 -53.709  1.00 60.99           H  
ATOM   3240  O   ILE A 217     -31.258  -3.673 -52.417  1.00 60.99           O  
ATOM   3241  CG1 ILE A 217     -27.902  -5.941 -54.258  1.00 60.99           C  
ATOM   3242 HG12 ILE A 217     -28.397  -6.159 -55.204  1.00 60.99           H  
ATOM   3243 HG13 ILE A 217     -27.667  -6.893 -53.782  1.00 60.99           H  
ATOM   3244  CG2 ILE A 217     -28.308  -5.122 -51.900  1.00 60.99           C  
ATOM   3245 HG21 ILE A 217     -27.253  -4.849 -51.887  1.00 60.99           H  
ATOM   3246 HG22 ILE A 217     -28.852  -4.400 -51.292  1.00 60.99           H  
ATOM   3247 HG23 ILE A 217     -28.410  -6.116 -51.465  1.00 60.99           H  
ATOM   3248  CD1 ILE A 217     -26.601  -5.209 -54.613  1.00 60.99           C  
ATOM   3249 HD11 ILE A 217     -25.994  -5.043 -53.723  1.00 60.99           H  
ATOM   3250 HD12 ILE A 217     -26.829  -4.251 -55.080  1.00 60.99           H  
ATOM   3251 HD13 ILE A 217     -26.030  -5.815 -55.316  1.00 60.99           H  
ATOM   3252  N   VAL A 218     -32.053  -5.628 -51.677  1.00 61.68           N  
ATOM   3253  H   VAL A 218     -32.085  -6.623 -51.848  1.00 61.68           H  
ATOM   3254  CA  VAL A 218     -32.961  -5.039 -50.685  1.00 61.68           C  
ATOM   3255  HA  VAL A 218     -33.316  -4.085 -51.074  1.00 61.68           H  
ATOM   3256  C   VAL A 218     -32.191  -4.760 -49.392  1.00 61.68           C  
ATOM   3257  CB  VAL A 218     -34.206  -5.921 -50.457  1.00 61.68           C  
ATOM   3258  HB  VAL A 218     -33.906  -6.877 -50.026  1.00 61.68           H  
ATOM   3259  O   VAL A 218     -32.101  -5.611 -48.510  1.00 61.68           O  
ATOM   3260  CG1 VAL A 218     -35.203  -5.238 -49.507  1.00 61.68           C  
ATOM   3261 HG11 VAL A 218     -36.082  -5.870 -49.382  1.00 61.68           H  
ATOM   3262 HG12 VAL A 218     -35.508  -4.274 -49.916  1.00 61.68           H  
ATOM   3263 HG13 VAL A 218     -34.748  -5.091 -48.527  1.00 61.68           H  
ATOM   3264  CG2 VAL A 218     -34.949  -6.197 -51.771  1.00 61.68           C  
ATOM   3265 HG21 VAL A 218     -34.318  -6.773 -52.448  1.00 61.68           H  
ATOM   3266 HG22 VAL A 218     -35.851  -6.779 -51.580  1.00 61.68           H  
ATOM   3267 HG23 VAL A 218     -35.218  -5.260 -52.259  1.00 61.68           H  
ATOM   3268  N   GLY A 219     -31.632  -3.555 -49.265  1.00 68.82           N  
ATOM   3269  H   GLY A 219     -31.558  -2.978 -50.090  1.00 68.82           H  
ATOM   3270  CA  GLY A 219     -31.061  -3.065 -48.008  1.00 68.82           C  
ATOM   3271  HA2 GLY A 219     -30.622  -3.896 -47.455  1.00 68.82           H  
ATOM   3272  HA3 GLY A 219     -31.865  -2.643 -47.405  1.00 68.82           H  
ATOM   3273  C   GLY A 219     -29.973  -2.008 -48.185  1.00 68.82           C  
ATOM   3274  O   GLY A 219     -29.264  -1.993 -49.185  1.00 68.82           O  
ATOM   3275  N   ASN A 220     -29.820  -1.132 -47.186  1.00 65.44           N  
ATOM   3276  H   ASN A 220     -30.443  -1.192 -46.394  1.00 65.44           H  
ATOM   3277  CA  ASN A 220     -28.649  -0.263 -47.067  1.00 65.44           C  
ATOM   3278  HA  ASN A 220     -28.440   0.220 -48.022  1.00 65.44           H  
ATOM   3279  C   ASN A 220     -27.447  -1.134 -46.683  1.00 65.44           C  
ATOM   3280  CB  ASN A 220     -28.874   0.812 -45.981  1.00 65.44           C  
ATOM   3281  HB2 ASN A 220     -29.351   0.367 -45.107  1.00 65.44           H  
ATOM   3282  HB3 ASN A 220     -27.895   1.173 -45.667  1.00 65.44           H  
ATOM   3283  O   ASN A 220     -27.319  -1.511 -45.519  1.00 65.44           O  
ATOM   3284  CG  ASN A 220     -29.668   2.025 -46.417  1.00 65.44           C  
ATOM   3285  ND2 ASN A 220     -29.551   3.109 -45.685  1.00 65.44           N  
ATOM   3286 HD21 ASN A 220     -28.898   3.129 -44.915  1.00 65.44           H  
ATOM   3287 HD22 ASN A 220     -30.045   3.921 -46.028  1.00 65.44           H  
ATOM   3288  OD1 ASN A 220     -30.405   2.038 -47.383  1.00 65.44           O  
ATOM   3289  N   TYR A 221     -26.581  -1.471 -47.632  1.00 67.83           N  
ATOM   3290  H   TYR A 221     -26.742  -1.182 -48.586  1.00 67.83           H  
ATOM   3291  CA  TYR A 221     -25.303  -2.104 -47.324  1.00 67.83           C  
ATOM   3292  HA  TYR A 221     -25.389  -2.639 -46.378  1.00 67.83           H  
ATOM   3293  C   TYR A 221     -24.229  -1.028 -47.127  1.00 67.83           C  
ATOM   3294  CB  TYR A 221     -24.957  -3.165 -48.377  1.00 67.83           C  
ATOM   3295  HB2 TYR A 221     -25.661  -3.991 -48.273  1.00 67.83           H  
ATOM   3296  HB3 TYR A 221     -23.965  -3.561 -48.160  1.00 67.83           H  
ATOM   3297  O   TYR A 221     -24.137  -0.068 -47.889  1.00 67.83           O  
ATOM   3298  CG  TYR A 221     -24.997  -2.690 -49.816  1.00 67.83           C  
ATOM   3299  CD1 TYR A 221     -26.213  -2.698 -50.528  1.00 67.83           C  
ATOM   3300  HD1 TYR A 221     -27.118  -3.049 -50.054  1.00 67.83           H  
ATOM   3301  CD2 TYR A 221     -23.821  -2.235 -50.441  1.00 67.83           C  
ATOM   3302  HD2 TYR A 221     -22.890  -2.203 -49.893  1.00 67.83           H  
ATOM   3303  CE1 TYR A 221     -26.254  -2.251 -51.862  1.00 67.83           C  
ATOM   3304  HE1 TYR A 221     -27.181  -2.249 -52.416  1.00 67.83           H  
ATOM   3305  CE2 TYR A 221     -23.856  -1.794 -51.777  1.00 67.83           C  
ATOM   3306  HE2 TYR A 221     -22.957  -1.429 -52.252  1.00 67.83           H  
ATOM   3307  OH  TYR A 221     -25.106  -1.368 -53.774  1.00 67.83           O  
ATOM   3308  HH  TYR A 221     -24.238  -1.066 -54.051  1.00 67.83           H  
ATOM   3309  CZ  TYR A 221     -25.074  -1.803 -52.489  1.00 67.83           C  
ATOM   3310  N   GLU A 222     -23.432  -1.171 -46.069  1.00 64.31           N  
ATOM   3311  H   GLU A 222     -23.566  -1.962 -45.456  1.00 64.31           H  
ATOM   3312  CA  GLU A 222     -22.213  -0.388 -45.880  1.00 64.31           C  
ATOM   3313  HA  GLU A 222     -22.392   0.652 -46.154  1.00 64.31           H  
ATOM   3314  C   GLU A 222     -21.138  -0.953 -46.816  1.00 64.31           C  
ATOM   3315  CB  GLU A 222     -21.758  -0.430 -44.407  1.00 64.31           C  
ATOM   3316  HB2 GLU A 222     -21.769  -1.463 -44.060  1.00 64.31           H  
ATOM   3317  HB3 GLU A 222     -20.736  -0.057 -44.351  1.00 64.31           H  
ATOM   3318  O   GLU A 222     -20.655  -2.070 -46.624  1.00 64.31           O  
ATOM   3319  CG  GLU A 222     -22.632   0.441 -43.485  1.00 64.31           C  
ATOM   3320  HG2 GLU A 222     -22.618   1.463 -43.864  1.00 64.31           H  
ATOM   3321  HG3 GLU A 222     -23.661   0.083 -43.534  1.00 64.31           H  
ATOM   3322  CD  GLU A 222     -22.174   0.435 -42.012  1.00 64.31           C  
ATOM   3323  OE1 GLU A 222     -22.497   1.419 -41.305  1.00 64.31           O  
ATOM   3324  OE2 GLU A 222     -21.542  -0.557 -41.580  1.00 64.31           O  
ATOM   3325  N   GLU A 223     -20.772  -0.203 -47.856  1.00 72.96           N  
ATOM   3326  H   GLU A 223     -21.261   0.661 -48.043  1.00 72.96           H  
ATOM   3327  CA  GLU A 223     -19.585  -0.508 -48.654  1.00 72.96           C  
ATOM   3328  HA  GLU A 223     -19.615  -1.552 -48.966  1.00 72.96           H  
ATOM   3329  C   GLU A 223     -18.341  -0.305 -47.783  1.00 72.96           C  
ATOM   3330  CB  GLU A 223     -19.515   0.367 -49.916  1.00 72.96           C  
ATOM   3331  HB2 GLU A 223     -19.719   1.404 -49.649  1.00 72.96           H  
ATOM   3332  HB3 GLU A 223     -18.505   0.302 -50.322  1.00 72.96           H  
ATOM   3333  O   GLU A 223     -17.917   0.821 -47.525  1.00 72.96           O  
ATOM   3334  CG  GLU A 223     -20.493  -0.097 -51.005  1.00 72.96           C  
ATOM   3335  HG2 GLU A 223     -21.508  -0.016 -50.618  1.00 72.96           H  
ATOM   3336  HG3 GLU A 223     -20.297  -1.147 -51.221  1.00 72.96           H  
ATOM   3337  CD  GLU A 223     -20.387   0.718 -52.307  1.00 72.96           C  
ATOM   3338  OE1 GLU A 223     -20.961   0.247 -53.315  1.00 72.96           O  
ATOM   3339  OE2 GLU A 223     -19.751   1.799 -52.297  1.00 72.96           O  
ATOM   3340  N   ILE A 224     -17.755  -1.402 -47.303  1.00 75.06           N  
ATOM   3341  H   ILE A 224     -18.210  -2.291 -47.448  1.00 75.06           H  
ATOM   3342  CA  ILE A 224     -16.464  -1.360 -46.616  1.00 75.06           C  
ATOM   3343  HA  ILE A 224     -16.462  -0.491 -45.958  1.00 75.06           H  
ATOM   3344  C   ILE A 224     -15.382  -1.212 -47.697  1.00 75.06           C  
ATOM   3345  CB  ILE A 224     -16.248  -2.605 -45.727  1.00 75.06           C  
ATOM   3346  HB  ILE A 224     -16.277  -3.492 -46.359  1.00 75.06           H  
ATOM   3347  O   ILE A 224     -15.216  -2.133 -48.503  1.00 75.06           O  
ATOM   3348  CG1 ILE A 224     -17.369  -2.717 -44.666  1.00 75.06           C  
ATOM   3349 HG12 ILE A 224     -17.306  -1.875 -43.976  1.00 75.06           H  
ATOM   3350 HG13 ILE A 224     -18.342  -2.670 -45.155  1.00 75.06           H  
ATOM   3351  CG2 ILE A 224     -14.865  -2.527 -45.048  1.00 75.06           C  
ATOM   3352 HG21 ILE A 224     -14.811  -1.649 -44.405  1.00 75.06           H  
ATOM   3353 HG22 ILE A 224     -14.073  -2.469 -45.795  1.00 75.06           H  
ATOM   3354 HG23 ILE A 224     -14.682  -3.422 -44.453  1.00 75.06           H  
ATOM   3355  CD1 ILE A 224     -17.344  -4.024 -43.866  1.00 75.06           C  
ATOM   3356 HD11 ILE A 224     -17.349  -4.876 -44.546  1.00 75.06           H  
ATOM   3357 HD12 ILE A 224     -18.230  -4.072 -43.233  1.00 75.06           H  
ATOM   3358 HD13 ILE A 224     -16.462  -4.067 -43.228  1.00 75.06           H  
ATOM   3359  N   PRO A 225     -14.639  -0.090 -47.752  1.00 74.23           N  
ATOM   3360  CA  PRO A 225     -13.570   0.074 -48.726  1.00 74.23           C  
ATOM   3361  HA  PRO A 225     -13.974  -0.038 -49.732  1.00 74.23           H  
ATOM   3362  C   PRO A 225     -12.494  -0.989 -48.491  1.00 74.23           C  
ATOM   3363  CB  PRO A 225     -13.053   1.505 -48.549  1.00 74.23           C  
ATOM   3364  HB2 PRO A 225     -13.600   2.170 -49.217  1.00 74.23           H  
ATOM   3365  HB3 PRO A 225     -11.981   1.582 -48.731  1.00 74.23           H  
ATOM   3366  O   PRO A 225     -11.959  -1.134 -47.392  1.00 74.23           O  
ATOM   3367  CG  PRO A 225     -13.408   1.839 -47.101  1.00 74.23           C  
ATOM   3368  HG2 PRO A 225     -13.548   2.910 -46.955  1.00 74.23           H  
ATOM   3369  HG3 PRO A 225     -12.631   1.460 -46.438  1.00 74.23           H  
ATOM   3370  CD  PRO A 225     -14.701   1.063 -46.866  1.00 74.23           C  
ATOM   3371  HD2 PRO A 225     -14.763   0.765 -45.819  1.00 74.23           H  
ATOM   3372  HD3 PRO A 225     -15.556   1.684 -47.136  1.00 74.23           H  
ATOM   3373  N   LEU A 226     -12.185  -1.751 -49.538  1.00 74.74           N  
ATOM   3374  H   LEU A 226     -12.697  -1.613 -50.397  1.00 74.74           H  
ATOM   3375  CA  LEU A 226     -11.154  -2.779 -49.498  1.00 74.74           C  
ATOM   3376  HA  LEU A 226     -11.197  -3.296 -48.539  1.00 74.74           H  
ATOM   3377  C   LEU A 226      -9.777  -2.116 -49.607  1.00 74.74           C  
ATOM   3378  CB  LEU A 226     -11.400  -3.803 -50.624  1.00 74.74           C  
ATOM   3379  HB2 LEU A 226     -11.394  -3.272 -51.576  1.00 74.74           H  
ATOM   3380  HB3 LEU A 226     -10.570  -4.510 -50.635  1.00 74.74           H  
ATOM   3381  O   LEU A 226      -9.358  -1.711 -50.691  1.00 74.74           O  
ATOM   3382  CG  LEU A 226     -12.720  -4.590 -50.509  1.00 74.74           C  
ATOM   3383  HG  LEU A 226     -13.561  -3.898 -50.465  1.00 74.74           H  
ATOM   3384  CD1 LEU A 226     -12.894  -5.470 -51.749  1.00 74.74           C  
ATOM   3385 HD11 LEU A 226     -13.845  -5.999 -51.689  1.00 74.74           H  
ATOM   3386 HD12 LEU A 226     -12.904  -4.845 -52.642  1.00 74.74           H  
ATOM   3387 HD13 LEU A 226     -12.079  -6.191 -51.817  1.00 74.74           H  
ATOM   3388  CD2 LEU A 226     -12.750  -5.494 -49.274  1.00 74.74           C  
ATOM   3389 HD21 LEU A 226     -13.664  -6.089 -49.278  1.00 74.74           H  
ATOM   3390 HD22 LEU A 226     -12.755  -4.883 -48.371  1.00 74.74           H  
ATOM   3391 HD23 LEU A 226     -11.883  -6.154 -49.266  1.00 74.74           H  
ATOM   3392  N   GLU A 227      -9.059  -2.017 -48.490  1.00 73.24           N  
ATOM   3393  H   GLU A 227      -9.484  -2.263 -47.607  1.00 73.24           H  
ATOM   3394  CA  GLU A 227      -7.637  -1.677 -48.520  1.00 73.24           C  
ATOM   3395  HA  GLU A 227      -7.518  -0.865 -49.238  1.00 73.24           H  
ATOM   3396  C   GLU A 227      -6.810  -2.884 -49.002  1.00 73.24           C  
ATOM   3397  CB  GLU A 227      -7.136  -1.157 -47.166  1.00 73.24           C  
ATOM   3398  HB2 GLU A 227      -6.048  -1.117 -47.202  1.00 73.24           H  
ATOM   3399  HB3 GLU A 227      -7.437  -1.845 -46.376  1.00 73.24           H  
ATOM   3400  O   GLU A 227      -7.075  -4.027 -48.610  1.00 73.24           O  
ATOM   3401  CG  GLU A 227      -7.668   0.256 -46.874  1.00 73.24           C  
ATOM   3402  HG2 GLU A 227      -8.753   0.211 -46.771  1.00 73.24           H  
ATOM   3403  HG3 GLU A 227      -7.438   0.893 -47.728  1.00 73.24           H  
ATOM   3404  CD  GLU A 227      -7.064   0.888 -45.609  1.00 73.24           C  
ATOM   3405  OE1 GLU A 227      -7.335   2.090 -45.391  1.00 73.24           O  
ATOM   3406  OE2 GLU A 227      -6.312   0.191 -44.889  1.00 73.24           O  
ATOM   3407  N   PRO A 228      -5.802  -2.672 -49.869  1.00 73.50           N  
ATOM   3408  CA  PRO A 228      -4.958  -3.752 -50.353  1.00 73.50           C  
ATOM   3409  HA  PRO A 228      -5.575  -4.528 -50.806  1.00 73.50           H  
ATOM   3410  C   PRO A 228      -4.161  -4.347 -49.192  1.00 73.50           C  
ATOM   3411  CB  PRO A 228      -4.060  -3.123 -51.424  1.00 73.50           C  
ATOM   3412  HB2 PRO A 228      -4.547  -3.208 -52.396  1.00 73.50           H  
ATOM   3413  HB3 PRO A 228      -3.071  -3.579 -51.454  1.00 73.50           H  
ATOM   3414  O   PRO A 228      -3.419  -3.638 -48.517  1.00 73.50           O  
ATOM   3415  CG  PRO A 228      -3.994  -1.649 -51.022  1.00 73.50           C  
ATOM   3416  HG2 PRO A 228      -3.818  -1.001 -51.881  1.00 73.50           H  
ATOM   3417  HG3 PRO A 228      -3.217  -1.507 -50.271  1.00 73.50           H  
ATOM   3418  CD  PRO A 228      -5.360  -1.391 -50.394  1.00 73.50           C  
ATOM   3419  HD2 PRO A 228      -5.271  -0.646 -49.603  1.00 73.50           H  
ATOM   3420  HD3 PRO A 228      -6.063  -1.053 -51.155  1.00 73.50           H  
ATOM   3421  N   LEU A 229      -4.277  -5.664 -49.001  1.00 67.30           N  
ATOM   3422  H   LEU A 229      -4.988  -6.145 -49.533  1.00 67.30           H  
ATOM   3423  CA  LEU A 229      -3.510  -6.434 -48.019  1.00 67.30           C  
ATOM   3424  HA  LEU A 229      -3.865  -6.180 -47.019  1.00 67.30           H  
ATOM   3425  C   LEU A 229      -2.008  -6.100 -48.148  1.00 67.30           C  
ATOM   3426  CB  LEU A 229      -3.749  -7.936 -48.275  1.00 67.30           C  
ATOM   3427  HB2 LEU A 229      -3.031  -8.516 -47.695  1.00 67.30           H  
ATOM   3428  HB3 LEU A 229      -3.546  -8.131 -49.329  1.00 67.30           H  
ATOM   3429  O   LEU A 229      -1.386  -6.480 -49.152  1.00 67.30           O  
ATOM   3430  CG  LEU A 229      -5.170  -8.427 -47.937  1.00 67.30           C  
ATOM   3431  HG  LEU A 229      -5.904  -7.677 -48.230  1.00 67.30           H  
ATOM   3432  CD1 LEU A 229      -5.473  -9.711 -48.711  1.00 67.30           C  
ATOM   3433 HD11 LEU A 229      -4.751 -10.485 -48.453  1.00 67.30           H  
ATOM   3434 HD12 LEU A 229      -5.434  -9.514 -49.782  1.00 67.30           H  
ATOM   3435 HD13 LEU A 229      -6.476 -10.058 -48.461  1.00 67.30           H  
ATOM   3436  CD2 LEU A 229      -5.317  -8.718 -46.443  1.00 67.30           C  
ATOM   3437 HD21 LEU A 229      -4.618  -9.495 -46.133  1.00 67.30           H  
ATOM   3438 HD22 LEU A 229      -6.335  -9.045 -46.234  1.00 67.30           H  
ATOM   3439 HD23 LEU A 229      -5.127  -7.810 -45.870  1.00 67.30           H  
ATOM   3440  N   PRO A 230      -1.383  -5.402 -47.180  1.00 61.58           N  
ATOM   3441  CA  PRO A 230       0.044  -5.146 -47.249  1.00 61.58           C  
ATOM   3442  HA  PRO A 230       0.290  -4.689 -48.208  1.00 61.58           H  
ATOM   3443  C   PRO A 230       0.777  -6.484 -47.112  1.00 61.58           C  
ATOM   3444  CB  PRO A 230       0.348  -4.149 -46.126  1.00 61.58           C  
ATOM   3445  HB2 PRO A 230       0.259  -3.134 -46.514  1.00 61.58           H  
ATOM   3446  HB3 PRO A 230       1.335  -4.303 -45.690  1.00 61.58           H  
ATOM   3447  O   PRO A 230       0.595  -7.213 -46.141  1.00 61.58           O  
ATOM   3448  CG  PRO A 230      -0.766  -4.392 -45.108  1.00 61.58           C  
ATOM   3449  HG2 PRO A 230      -0.476  -5.200 -44.436  1.00 61.58           H  
ATOM   3450  HG3 PRO A 230      -0.999  -3.491 -44.540  1.00 61.58           H  
ATOM   3451  CD  PRO A 230      -1.953  -4.842 -45.960  1.00 61.58           C  
ATOM   3452  HD2 PRO A 230      -2.537  -5.582 -45.414  1.00 61.58           H  
ATOM   3453  HD3 PRO A 230      -2.574  -3.979 -46.202  1.00 61.58           H  
ATOM   3454  N   LYS A 231       1.646  -6.811 -48.080  1.00 66.73           N  
ATOM   3455  H   LYS A 231       1.662  -6.212 -48.892  1.00 66.73           H  
ATOM   3456  CA  LYS A 231       2.412  -8.078 -48.102  1.00 66.73           C  
ATOM   3457  HA  LYS A 231       1.705  -8.907 -48.100  1.00 66.73           H  
ATOM   3458  C   LYS A 231       3.284  -8.294 -46.859  1.00 66.73           C  
ATOM   3459  CB  LYS A 231       3.284  -8.155 -49.368  1.00 66.73           C  
ATOM   3460  HB2 LYS A 231       3.873  -7.242 -49.464  1.00 66.73           H  
ATOM   3461  HB3 LYS A 231       3.971  -8.995 -49.265  1.00 66.73           H  
ATOM   3462  O   LYS A 231       3.751  -9.404 -46.628  1.00 66.73           O  
ATOM   3463  CG  LYS A 231       2.453  -8.378 -50.639  1.00 66.73           C  
ATOM   3464  HG2 LYS A 231       1.840  -9.270 -50.509  1.00 66.73           H  
ATOM   3465  HG3 LYS A 231       1.798  -7.522 -50.803  1.00 66.73           H  
ATOM   3466  CD  LYS A 231       3.362  -8.567 -51.862  1.00 66.73           C  
ATOM   3467  HD2 LYS A 231       3.946  -7.660 -52.019  1.00 66.73           H  
ATOM   3468  HD3 LYS A 231       4.036  -9.405 -51.681  1.00 66.73           H  
ATOM   3469  CE  LYS A 231       2.503  -8.857 -53.099  1.00 66.73           C  
ATOM   3470  HE2 LYS A 231       1.901  -9.744 -52.900  1.00 66.73           H  
ATOM   3471  HE3 LYS A 231       1.816  -8.024 -53.247  1.00 66.73           H  
ATOM   3472  NZ  LYS A 231       3.328  -9.064 -54.316  1.00 66.73           N  
ATOM   3473  HZ1 LYS A 231       3.874  -8.239 -54.522  1.00 66.73           H  
ATOM   3474  HZ2 LYS A 231       3.949  -9.852 -54.195  1.00 66.73           H  
ATOM   3475  HZ3 LYS A 231       2.732  -9.254 -55.109  1.00 66.73           H  
ATOM   3476  N   ARG A 232       3.548  -7.236 -46.090  1.00 60.00           N  
ATOM   3477  H   ARG A 232       3.085  -6.374 -46.338  1.00 60.00           H  
ATOM   3478  CA  ARG A 232       4.246  -7.270 -44.806  1.00 60.00           C  
ATOM   3479  HA  ARG A 232       4.110  -8.245 -44.338  1.00 60.00           H  
ATOM   3480  C   ARG A 232       3.602  -6.218 -43.912  1.00 60.00           C  
ATOM   3481  CB  ARG A 232       5.753  -7.010 -45.008  1.00 60.00           C  
ATOM   3482  HB2 ARG A 232       5.900  -6.032 -45.467  1.00 60.00           H  
ATOM   3483  HB3 ARG A 232       6.235  -7.007 -44.031  1.00 60.00           H  
ATOM   3484  O   ARG A 232       3.730  -5.029 -44.196  1.00 60.00           O  
ATOM   3485  CG  ARG A 232       6.413  -8.086 -45.888  1.00 60.00           C  
ATOM   3486  HG2 ARG A 232       6.196  -9.068 -45.469  1.00 60.00           H  
ATOM   3487  HG3 ARG A 232       6.009  -8.031 -46.899  1.00 60.00           H  
ATOM   3488  CD  ARG A 232       7.930  -7.919 -45.985  1.00 60.00           C  
ATOM   3489  HD2 ARG A 232       8.150  -6.946 -46.423  1.00 60.00           H  
ATOM   3490  HD3 ARG A 232       8.352  -7.938 -44.981  1.00 60.00           H  
ATOM   3491  NE  ARG A 232       8.516  -8.978 -46.836  1.00 60.00           N  
ATOM   3492  HE  ARG A 232       8.236  -8.978 -47.806  1.00 60.00           H  
ATOM   3493  NH1 ARG A 232       9.771 -10.072 -45.242  1.00 60.00           N  
ATOM   3494 HH11 ARG A 232      10.400 -10.819 -44.984  1.00 60.00           H  
ATOM   3495 HH12 ARG A 232       9.459  -9.422 -44.534  1.00 60.00           H  
ATOM   3496  NH2 ARG A 232       9.765 -10.819 -47.335  1.00 60.00           N  
ATOM   3497 HH21 ARG A 232      10.393 -11.553 -47.040  1.00 60.00           H  
ATOM   3498 HH22 ARG A 232       9.464 -10.781 -48.299  1.00 60.00           H  
ATOM   3499  CZ  ARG A 232       9.342  -9.944 -46.465  1.00 60.00           C  
ATOM   3500  N   ALA A 233       2.907  -6.647 -42.863  1.00 62.28           N  
ATOM   3501  H   ALA A 233       2.797  -7.638 -42.705  1.00 62.28           H  
ATOM   3502  CA  ALA A 233       2.488  -5.741 -41.805  1.00 62.28           C  
ATOM   3503  HA  ALA A 233       1.916  -4.918 -42.232  1.00 62.28           H  
ATOM   3504  C   ALA A 233       3.760  -5.184 -41.149  1.00 62.28           C  
ATOM   3505  CB  ALA A 233       1.588  -6.498 -40.818  1.00 62.28           C  
ATOM   3506  HB1 ALA A 233       2.127  -7.337 -40.379  1.00 62.28           H  
ATOM   3507  HB2 ALA A 233       1.281  -5.826 -40.017  1.00 62.28           H  
ATOM   3508  HB3 ALA A 233       0.698  -6.865 -41.330  1.00 62.28           H  
ATOM   3509  O   ALA A 233       4.504  -5.919 -40.500  1.00 62.28           O  
ATOM   3510  N   LYS A 234       4.055  -3.900 -41.371  1.00 59.26           N  
ATOM   3511  H   LYS A 234       3.428  -3.356 -41.946  1.00 59.26           H  
ATOM   3512  CA  LYS A 234       4.971  -3.185 -40.486  1.00 59.26           C  
ATOM   3513  HA  LYS A 234       5.843  -3.797 -40.257  1.00 59.26           H  
ATOM   3514  C   LYS A 234       4.203  -2.982 -39.193  1.00 59.26           C  
ATOM   3515  CB  LYS A 234       5.435  -1.848 -41.082  1.00 59.26           C  
ATOM   3516  HB2 LYS A 234       4.627  -1.390 -41.653  1.00 59.26           H  
ATOM   3517  HB3 LYS A 234       5.686  -1.178 -40.260  1.00 59.26           H  
ATOM   3518  O   LYS A 234       3.316  -2.142 -39.120  1.00 59.26           O  
ATOM   3519  CG  LYS A 234       6.686  -2.013 -41.956  1.00 59.26           C  
ATOM   3520  HG2 LYS A 234       7.470  -2.495 -41.373  1.00 59.26           H  
ATOM   3521  HG3 LYS A 234       6.451  -2.632 -42.823  1.00 59.26           H  
ATOM   3522  CD  LYS A 234       7.176  -0.636 -42.416  1.00 59.26           C  
ATOM   3523  HD2 LYS A 234       7.317  -0.005 -41.538  1.00 59.26           H  
ATOM   3524  HD3 LYS A 234       6.417  -0.181 -43.053  1.00 59.26           H  
ATOM   3525  CE  LYS A 234       8.501  -0.746 -43.175  1.00 59.26           C  
ATOM   3526  HE2 LYS A 234       8.348  -1.355 -44.067  1.00 59.26           H  
ATOM   3527  HE3 LYS A 234       9.221  -1.255 -42.533  1.00 59.26           H  
ATOM   3528  NZ  LYS A 234       9.009   0.600 -43.538  1.00 59.26           N  
ATOM   3529  HZ1 LYS A 234       9.900   0.539 -44.010  1.00 59.26           H  
ATOM   3530  HZ2 LYS A 234       9.136   1.149 -42.700  1.00 59.26           H  
ATOM   3531  HZ3 LYS A 234       8.347   1.086 -44.126  1.00 59.26           H  
ATOM   3532  N   PHE A 235       4.494  -3.819 -38.210  1.00 63.76           N  
ATOM   3533  H   PHE A 235       5.161  -4.559 -38.376  1.00 63.76           H  
ATOM   3534  CA  PHE A 235       4.144  -3.503 -36.842  1.00 63.76           C  
ATOM   3535  HA  PHE A 235       3.074  -3.308 -36.765  1.00 63.76           H  
ATOM   3536  C   PHE A 235       4.915  -2.228 -36.491  1.00 63.76           C  
ATOM   3537  CB  PHE A 235       4.511  -4.695 -35.948  1.00 63.76           C  
ATOM   3538  HB2 PHE A 235       4.338  -4.421 -34.907  1.00 63.76           H  
ATOM   3539  HB3 PHE A 235       5.572  -4.912 -36.072  1.00 63.76           H  
ATOM   3540  O   PHE A 235       6.142  -2.209 -36.615  1.00 63.76           O  
ATOM   3541  CG  PHE A 235       3.736  -5.959 -36.256  1.00 63.76           C  
ATOM   3542  CD1 PHE A 235       2.442  -6.133 -35.735  1.00 63.76           C  
ATOM   3543  HD1 PHE A 235       2.006  -5.372 -35.104  1.00 63.76           H  
ATOM   3544  CD2 PHE A 235       4.299  -6.957 -37.076  1.00 63.76           C  
ATOM   3545  HD2 PHE A 235       5.293  -6.832 -37.480  1.00 63.76           H  
ATOM   3546  CE1 PHE A 235       1.712  -7.297 -36.032  1.00 63.76           C  
ATOM   3547  HE1 PHE A 235       0.720  -7.430 -35.626  1.00 63.76           H  
ATOM   3548  CE2 PHE A 235       3.569  -8.121 -37.374  1.00 63.76           C  
ATOM   3549  HE2 PHE A 235       4.004  -8.887 -37.999  1.00 63.76           H  
ATOM   3550  CZ  PHE A 235       2.275  -8.291 -36.851  1.00 63.76           C  
ATOM   3551  HZ  PHE A 235       1.715  -9.188 -37.073  1.00 63.76           H  
ATOM   3552  N   ASP A 236       4.212  -1.172 -36.086  1.00 65.65           N  
ATOM   3553  H   ASP A 236       3.204  -1.187 -36.141  1.00 65.65           H  
ATOM   3554  CA  ASP A 236       4.829  -0.057 -35.368  1.00 65.65           C  
ATOM   3555  HA  ASP A 236       5.741   0.251 -35.878  1.00 65.65           H  
ATOM   3556  C   ASP A 236       5.231  -0.589 -33.990  1.00 65.65           C  
ATOM   3557  CB  ASP A 236       3.888   1.158 -35.292  1.00 65.65           C  
ATOM   3558  HB2 ASP A 236       4.236   1.813 -34.493  1.00 65.65           H  
ATOM   3559  HB3 ASP A 236       2.883   0.822 -35.035  1.00 65.65           H  
ATOM   3560  O   ASP A 236       4.547  -0.415 -32.981  1.00 65.65           O  
ATOM   3561  CG  ASP A 236       3.844   1.999 -36.575  1.00 65.65           C  
ATOM   3562  OD1 ASP A 236       4.804   1.927 -37.378  1.00 65.65           O  
ATOM   3563  OD2 ASP A 236       2.846   2.736 -36.730  1.00 65.65           O  
ATOM   3564  N   ILE A 237       6.319  -1.357 -33.973  1.00 61.20           N  
ATOM   3565  H   ILE A 237       6.785  -1.524 -34.853  1.00 61.20           H  
ATOM   3566  CA  ILE A 237       6.945  -1.837 -32.753  1.00 61.20           C  
ATOM   3567  HA  ILE A 237       6.176  -2.170 -32.057  1.00 61.20           H  
ATOM   3568  C   ILE A 237       7.631  -0.605 -32.186  1.00 61.20           C  
ATOM   3569  CB  ILE A 237       7.922  -3.012 -33.009  1.00 61.20           C  
ATOM   3570  HB  ILE A 237       8.755  -2.647 -33.610  1.00 61.20           H  
ATOM   3571  O   ILE A 237       8.730  -0.247 -32.603  1.00 61.20           O  
ATOM   3572  CG1 ILE A 237       7.246  -4.163 -33.782  1.00 61.20           C  
ATOM   3573 HG12 ILE A 237       6.710  -3.739 -34.631  1.00 61.20           H  
ATOM   3574 HG13 ILE A 237       6.523  -4.668 -33.141  1.00 61.20           H  
ATOM   3575  CG2 ILE A 237       8.465  -3.537 -31.668  1.00 61.20           C  
ATOM   3576 HG21 ILE A 237       9.012  -2.743 -31.158  1.00 61.20           H  
ATOM   3577 HG22 ILE A 237       7.649  -3.873 -31.029  1.00 61.20           H  
ATOM   3578 HG23 ILE A 237       9.163  -4.359 -31.830  1.00 61.20           H  
ATOM   3579  CD1 ILE A 237       8.223  -5.189 -34.369  1.00 61.20           C  
ATOM   3580 HD11 ILE A 237       7.670  -5.912 -34.969  1.00 61.20           H  
ATOM   3581 HD12 ILE A 237       8.740  -5.725 -33.573  1.00 61.20           H  
ATOM   3582 HD13 ILE A 237       8.951  -4.685 -35.004  1.00 61.20           H  
ATOM   3583  N   LEU A 238       6.955   0.075 -31.261  1.00 63.90           N  
ATOM   3584  H   LEU A 238       5.997  -0.191 -31.084  1.00 63.90           H  
ATOM   3585  CA  LEU A 238       7.653   0.922 -30.305  1.00 63.90           C  
ATOM   3586  HA  LEU A 238       8.069   1.791 -30.815  1.00 63.90           H  
ATOM   3587  C   LEU A 238       8.797   0.081 -29.741  1.00 63.90           C  
ATOM   3588  CB  LEU A 238       6.688   1.359 -29.192  1.00 63.90           C  
ATOM   3589  HB2 LEU A 238       6.107   0.490 -28.882  1.00 63.90           H  
ATOM   3590  HB3 LEU A 238       7.263   1.690 -28.328  1.00 63.90           H  
ATOM   3591  O   LEU A 238       8.562  -1.033 -29.267  1.00 63.90           O  
ATOM   3592  CG  LEU A 238       5.743   2.491 -29.628  1.00 63.90           C  
ATOM   3593  HG  LEU A 238       5.407   2.325 -30.651  1.00 63.90           H  
ATOM   3594  CD1 LEU A 238       4.511   2.520 -28.723  1.00 63.90           C  
ATOM   3595 HD11 LEU A 238       3.974   1.576 -28.813  1.00 63.90           H  
ATOM   3596 HD12 LEU A 238       4.812   2.671 -27.687  1.00 63.90           H  
ATOM   3597 HD13 LEU A 238       3.849   3.328 -29.034  1.00 63.90           H  
ATOM   3598  CD2 LEU A 238       6.435   3.854 -29.537  1.00 63.90           C  
ATOM   3599 HD21 LEU A 238       5.747   4.636 -29.859  1.00 63.90           H  
ATOM   3600 HD22 LEU A 238       6.756   4.049 -28.514  1.00 63.90           H  
ATOM   3601 HD23 LEU A 238       7.304   3.870 -30.194  1.00 63.90           H  
ATOM   3602  N   GLU A 239      10.019   0.591 -29.862  1.00 69.33           N  
ATOM   3603  H   GLU A 239      10.140   1.475 -30.335  1.00 69.33           H  
ATOM   3604  CA  GLU A 239      11.216  -0.075 -29.361  1.00 69.33           C  
ATOM   3605  HA  GLU A 239      11.450  -0.908 -30.024  1.00 69.33           H  
ATOM   3606  C   GLU A 239      10.941  -0.577 -27.935  1.00 69.33           C  
ATOM   3607  CB  GLU A 239      12.393   0.907 -29.371  1.00 69.33           C  
ATOM   3608  HB2 GLU A 239      12.088   1.803 -28.830  1.00 69.33           H  
ATOM   3609  HB3 GLU A 239      13.241   0.458 -28.854  1.00 69.33           H  
ATOM   3610  O   GLU A 239      10.466   0.198 -27.094  1.00 69.33           O  
ATOM   3611  CG  GLU A 239      12.822   1.271 -30.804  1.00 69.33           C  
ATOM   3612  HG2 GLU A 239      13.298   0.398 -31.253  1.00 69.33           H  
ATOM   3613  HG3 GLU A 239      11.938   1.507 -31.396  1.00 69.33           H  
ATOM   3614  CD  GLU A 239      13.769   2.479 -30.877  1.00 69.33           C  
ATOM   3615  OE1 GLU A 239      14.303   2.711 -31.984  1.00 69.33           O  
ATOM   3616  OE2 GLU A 239      13.919   3.188 -29.855  1.00 69.33           O  
ATOM   3617  N   PRO A 240      11.141  -1.877 -27.649  1.00 65.20           N  
ATOM   3618  CA  PRO A 240      10.812  -2.424 -26.346  1.00 65.20           C  
ATOM   3619  HA  PRO A 240       9.760  -2.243 -26.126  1.00 65.20           H  
ATOM   3620  C   PRO A 240      11.679  -1.734 -25.290  1.00 65.20           C  
ATOM   3621  CB  PRO A 240      11.051  -3.935 -26.455  1.00 65.20           C  
ATOM   3622  HB2 PRO A 240      10.121  -4.426 -26.742  1.00 65.20           H  
ATOM   3623  HB3 PRO A 240      11.434  -4.363 -25.529  1.00 65.20           H  
ATOM   3624  O   PRO A 240      12.874  -1.985 -25.184  1.00 65.20           O  
ATOM   3625  CG  PRO A 240      12.061  -4.062 -27.597  1.00 65.20           C  
ATOM   3626  HG2 PRO A 240      11.981  -5.024 -28.104  1.00 65.20           H  
ATOM   3627  HG3 PRO A 240      13.070  -3.914 -27.212  1.00 65.20           H  
ATOM   3628  CD  PRO A 240      11.692  -2.903 -28.520  1.00 65.20           C  
ATOM   3629  HD2 PRO A 240      10.929  -3.220 -29.231  1.00 65.20           H  
ATOM   3630  HD3 PRO A 240      12.580  -2.550 -29.043  1.00 65.20           H  
ATOM   3631  N   SER A 241      11.066  -0.864 -24.483  1.00 63.85           N  
ATOM   3632  H   SER A 241      10.148  -0.552 -24.767  1.00 63.85           H  
ATOM   3633  CA  SER A 241      11.772  -0.137 -23.419  1.00 63.85           C  
ATOM   3634  HA  SER A 241      12.653   0.332 -23.858  1.00 63.85           H  
ATOM   3635  C   SER A 241      12.254  -1.055 -22.286  1.00 63.85           C  
ATOM   3636  CB  SER A 241      10.873   0.968 -22.854  1.00 63.85           C  
ATOM   3637  HB2 SER A 241      10.504   1.589 -23.671  1.00 63.85           H  
ATOM   3638  HB3 SER A 241      10.022   0.519 -22.341  1.00 63.85           H  
ATOM   3639  O   SER A 241      12.981  -0.605 -21.404  1.00 63.85           O  
ATOM   3640  OG  SER A 241      11.593   1.782 -21.946  1.00 63.85           O  
ATOM   3641  HG  SER A 241      12.128   1.206 -21.396  1.00 63.85           H  
ATOM   3642  N   THR A 242      11.836  -2.323 -22.268  1.00 65.89           N  
ATOM   3643  H   THR A 242      11.329  -2.662 -23.073  1.00 65.89           H  
ATOM   3644  CA  THR A 242      12.234  -3.316 -21.269  1.00 65.89           C  
ATOM   3645  HA  THR A 242      13.151  -2.973 -20.791  1.00 65.89           H  
ATOM   3646  C   THR A 242      12.550  -4.653 -21.935  1.00 65.89           C  
ATOM   3647  CB  THR A 242      11.170  -3.452 -20.169  1.00 65.89           C  
ATOM   3648  HB  THR A 242      11.050  -2.482 -19.686  1.00 65.89           H  
ATOM   3649  O   THR A 242      11.897  -5.050 -22.900  1.00 65.89           O  
ATOM   3650  CG2 THR A 242       9.795  -3.897 -20.672  1.00 65.89           C  
ATOM   3651 HG21 THR A 242       9.349  -3.101 -21.267  1.00 65.89           H  
ATOM   3652 HG22 THR A 242       9.883  -4.791 -21.290  1.00 65.89           H  
ATOM   3653 HG23 THR A 242       9.144  -4.106 -19.823  1.00 65.89           H  
ATOM   3654  OG1 THR A 242      11.608  -4.367 -19.187  1.00 65.89           O  
ATOM   3655  HG1 THR A 242      11.930  -3.845 -18.448  1.00 65.89           H  
ATOM   3656  N   SER A 243      13.542  -5.363 -21.393  1.00 64.50           N  
ATOM   3657  H   SER A 243      14.002  -4.997 -20.571  1.00 64.50           H  
ATOM   3658  CA  SER A 243      13.988  -6.682 -21.864  1.00 64.50           C  
ATOM   3659  HA  SER A 243      14.254  -6.612 -22.919  1.00 64.50           H  
ATOM   3660  C   SER A 243      12.920  -7.769 -21.728  1.00 64.50           C  
ATOM   3661  CB  SER A 243      15.227  -7.107 -21.071  1.00 64.50           C  
ATOM   3662  HB2 SER A 243      16.032  -6.395 -21.256  1.00 64.50           H  
ATOM   3663  HB3 SER A 243      15.549  -8.093 -21.405  1.00 64.50           H  
ATOM   3664  O   SER A 243      12.986  -8.791 -22.404  1.00 64.50           O  
ATOM   3665  OG  SER A 243      14.939  -7.143 -19.681  1.00 64.50           O  
ATOM   3666  HG  SER A 243      15.726  -7.447 -19.224  1.00 64.50           H  
ATOM   3667  N   THR A 244      11.918  -7.550 -20.873  1.00 71.23           N  
ATOM   3668  H   THR A 244      11.904  -6.658 -20.399  1.00 71.23           H  
ATOM   3669  CA  THR A 244      10.766  -8.440 -20.731  1.00 71.23           C  
ATOM   3670  HA  THR A 244      10.850  -9.257 -21.446  1.00 71.23           H  
ATOM   3671  C   THR A 244       9.502  -7.650 -21.047  1.00 71.23           C  
ATOM   3672  CB  THR A 244      10.706  -9.110 -19.346  1.00 71.23           C  
ATOM   3673  HB  THR A 244       9.789  -9.696 -19.285  1.00 71.23           H  
ATOM   3674  O   THR A 244       9.029  -6.911 -20.181  1.00 71.23           O  
ATOM   3675  CG2 THR A 244      11.886 -10.057 -19.140  1.00 71.23           C  
ATOM   3676 HG21 THR A 244      12.825  -9.504 -19.150  1.00 71.23           H  
ATOM   3677 HG22 THR A 244      11.905 -10.801 -19.936  1.00 71.23           H  
ATOM   3678 HG23 THR A 244      11.783 -10.567 -18.182  1.00 71.23           H  
ATOM   3679  OG1 THR A 244      10.726  -8.196 -18.269  1.00 71.23           O  
ATOM   3680  HG1 THR A 244      11.329  -7.492 -18.518  1.00 71.23           H  
ATOM   3681  N   PRO A 245       8.938  -7.754 -22.265  1.00 56.82           N  
ATOM   3682  CA  PRO A 245       7.672  -7.112 -22.577  1.00 56.82           C  
ATOM   3683  HA  PRO A 245       7.714  -6.049 -22.342  1.00 56.82           H  
ATOM   3684  C   PRO A 245       6.585  -7.774 -21.728  1.00 56.82           C  
ATOM   3685  CB  PRO A 245       7.476  -7.286 -24.087  1.00 56.82           C  
ATOM   3686  HB2 PRO A 245       7.943  -6.451 -24.608  1.00 56.82           H  
ATOM   3687  HB3 PRO A 245       6.425  -7.363 -24.366  1.00 56.82           H  
ATOM   3688  O   PRO A 245       5.991  -8.783 -22.097  1.00 56.82           O  
ATOM   3689  CG  PRO A 245       8.246  -8.568 -24.399  1.00 56.82           C  
ATOM   3690  HG2 PRO A 245       7.617  -9.435 -24.198  1.00 56.82           H  
ATOM   3691  HG3 PRO A 245       8.600  -8.586 -25.430  1.00 56.82           H  
ATOM   3692  CD  PRO A 245       9.407  -8.534 -23.405  1.00 56.82           C  
ATOM   3693  HD2 PRO A 245       9.668  -9.554 -23.125  1.00 56.82           H  
ATOM   3694  HD3 PRO A 245      10.266  -8.035 -23.853  1.00 56.82           H  
ATOM   3695  N   LYS A 246       6.341  -7.233 -20.536  1.00 56.23           N  
ATOM   3696  H   LYS A 246       6.946  -6.486 -20.228  1.00 56.23           H  
ATOM   3697  CA  LYS A 246       5.126  -7.538 -19.796  1.00 56.23           C  
ATOM   3698  HA  LYS A 246       4.900  -8.600 -19.894  1.00 56.23           H  
ATOM   3699  C   LYS A 246       4.029  -6.765 -20.494  1.00 56.23           C  
ATOM   3700  CB  LYS A 246       5.271  -7.194 -18.308  1.00 56.23           C  
ATOM   3701  HB2 LYS A 246       4.290  -7.243 -17.836  1.00 56.23           H  
ATOM   3702  HB3 LYS A 246       5.666  -6.184 -18.199  1.00 56.23           H  
ATOM   3703  O   LYS A 246       4.116  -5.544 -20.607  1.00 56.23           O  
ATOM   3704  CG  LYS A 246       6.206  -8.209 -17.634  1.00 56.23           C  
ATOM   3705  HG2 LYS A 246       7.187  -8.163 -18.106  1.00 56.23           H  
ATOM   3706  HG3 LYS A 246       5.800  -9.211 -17.770  1.00 56.23           H  
ATOM   3707  CD  LYS A 246       6.369  -7.939 -16.135  1.00 56.23           C  
ATOM   3708  HD2 LYS A 246       5.400  -8.004 -15.641  1.00 56.23           H  
ATOM   3709  HD3 LYS A 246       6.787  -6.941 -16.001  1.00 56.23           H  
ATOM   3710  CE  LYS A 246       7.330  -8.991 -15.567  1.00 56.23           C  
ATOM   3711  HE2 LYS A 246       8.235  -8.979 -16.174  1.00 56.23           H  
ATOM   3712  HE3 LYS A 246       6.878  -9.977 -15.675  1.00 56.23           H  
ATOM   3713  NZ  LYS A 246       7.679  -8.725 -14.151  1.00 56.23           N  
ATOM   3714  HZ1 LYS A 246       6.859  -8.745 -13.562  1.00 56.23           H  
ATOM   3715  HZ2 LYS A 246       8.129  -7.824 -14.077  1.00 56.23           H  
ATOM   3716  HZ3 LYS A 246       8.338  -9.418 -13.827  1.00 56.23           H  
ATOM   3717  N   GLU A 247       3.016  -7.479 -20.969  1.00 58.34           N  
ATOM   3718  H   GLU A 247       3.081  -8.487 -20.967  1.00 58.34           H  
ATOM   3719  CA  GLU A 247       1.773  -6.872 -21.420  1.00 58.34           C  
ATOM   3720  HA  GLU A 247       1.953  -6.317 -22.340  1.00 58.34           H  
ATOM   3721  C   GLU A 247       1.318  -5.902 -20.328  1.00 58.34           C  
ATOM   3722  CB  GLU A 247       0.715  -7.960 -21.679  1.00 58.34           C  
ATOM   3723  HB2 GLU A 247       1.073  -8.911 -21.284  1.00 58.34           H  
ATOM   3724  HB3 GLU A 247      -0.206  -7.704 -21.154  1.00 58.34           H  
ATOM   3725  O   GLU A 247       0.891  -6.305 -19.239  1.00 58.34           O  
ATOM   3726  CG  GLU A 247       0.377  -8.101 -23.170  1.00 58.34           C  
ATOM   3727  HG2 GLU A 247      -0.060  -7.162 -23.510  1.00 58.34           H  
ATOM   3728  HG3 GLU A 247       1.298  -8.270 -23.728  1.00 58.34           H  
ATOM   3729  CD  GLU A 247      -0.599  -9.258 -23.432  1.00 58.34           C  
ATOM   3730  OE1 GLU A 247      -1.455  -9.109 -24.331  1.00 58.34           O  
ATOM   3731  OE2 GLU A 247      -0.495 -10.274 -22.708  1.00 58.34           O  
ATOM   3732  N   TYR A 248       1.436  -4.604 -20.606  1.00 53.91           N  
ATOM   3733  H   TYR A 248       1.950  -4.339 -21.434  1.00 53.91           H  
ATOM   3734  CA  TYR A 248       0.792  -3.558 -19.831  1.00 53.91           C  
ATOM   3735  HA  TYR A 248       0.972  -3.736 -18.771  1.00 53.91           H  
ATOM   3736  C   TYR A 248      -0.712  -3.670 -20.085  1.00 53.91           C  
ATOM   3737  CB  TYR A 248       1.344  -2.168 -20.192  1.00 53.91           C  
ATOM   3738  HB2 TYR A 248       0.691  -1.414 -19.754  1.00 53.91           H  
ATOM   3739  HB3 TYR A 248       1.297  -2.037 -21.273  1.00 53.91           H  
ATOM   3740  O   TYR A 248      -1.346  -2.763 -20.616  1.00 53.91           O  
ATOM   3741  CG  TYR A 248       2.755  -1.866 -19.721  1.00 53.91           C  
ATOM   3742  CD1 TYR A 248       2.972  -1.247 -18.471  1.00 53.91           C  
ATOM   3743  HD1 TYR A 248       2.133  -1.020 -17.829  1.00 53.91           H  
ATOM   3744  CD2 TYR A 248       3.847  -2.134 -20.565  1.00 53.91           C  
ATOM   3745  HD2 TYR A 248       3.696  -2.610 -21.523  1.00 53.91           H  
ATOM   3746  CE1 TYR A 248       4.276  -0.881 -18.076  1.00 53.91           C  
ATOM   3747  HE1 TYR A 248       4.450  -0.383 -17.133  1.00 53.91           H  
ATOM   3748  CE2 TYR A 248       5.149  -1.780 -20.169  1.00 53.91           C  
ATOM   3749  HE2 TYR A 248       5.993  -1.980 -20.813  1.00 53.91           H  
ATOM   3750  OH  TYR A 248       6.635  -0.785 -18.590  1.00 53.91           O  
ATOM   3751  HH  TYR A 248       6.709  -0.225 -17.815  1.00 53.91           H  
ATOM   3752  CZ  TYR A 248       5.369  -1.143 -18.932  1.00 53.91           C  
ATOM   3753  N   PHE A 249      -1.328  -4.794 -19.713  1.00 48.92           N  
ATOM   3754  H   PHE A 249      -0.766  -5.560 -19.370  1.00 48.92           H  
ATOM   3755  CA  PHE A 249      -2.765  -4.831 -19.573  1.00 48.92           C  
ATOM   3756  HA  PHE A 249      -3.213  -4.607 -20.541  1.00 48.92           H  
ATOM   3757  C   PHE A 249      -3.114  -3.725 -18.589  1.00 48.92           C  
ATOM   3758  CB  PHE A 249      -3.262  -6.196 -19.091  1.00 48.92           C  
ATOM   3759  HB2 PHE A 249      -4.237  -6.064 -18.622  1.00 48.92           H  
ATOM   3760  HB3 PHE A 249      -2.582  -6.585 -18.333  1.00 48.92           H  
ATOM   3761  O   PHE A 249      -2.592  -3.686 -17.472  1.00 48.92           O  
ATOM   3762  CG  PHE A 249      -3.436  -7.204 -20.204  1.00 48.92           C  
ATOM   3763  CD1 PHE A 249      -4.416  -6.998 -21.198  1.00 48.92           C  
ATOM   3764  HD1 PHE A 249      -5.024  -6.106 -21.196  1.00 48.92           H  
ATOM   3765  CD2 PHE A 249      -2.646  -8.363 -20.233  1.00 48.92           C  
ATOM   3766  HD2 PHE A 249      -1.883  -8.537 -19.489  1.00 48.92           H  
ATOM   3767  CE1 PHE A 249      -4.574  -7.929 -22.239  1.00 48.92           C  
ATOM   3768  HE1 PHE A 249      -5.277  -7.750 -23.040  1.00 48.92           H  
ATOM   3769  CE2 PHE A 249      -2.854  -9.316 -21.238  1.00 48.92           C  
ATOM   3770  HE2 PHE A 249      -2.276 -10.228 -21.246  1.00 48.92           H  
ATOM   3771  CZ  PHE A 249      -3.783  -9.086 -22.263  1.00 48.92           C  
ATOM   3772  HZ  PHE A 249      -3.862  -9.791 -23.078  1.00 48.92           H  
ATOM   3773  N   TYR A 250      -4.006  -2.841 -19.028  1.00 51.69           N  
ATOM   3774  H   TYR A 250      -4.209  -2.920 -20.014  1.00 51.69           H  
ATOM   3775  CA  TYR A 250      -4.570  -1.640 -18.400  1.00 51.69           C  
ATOM   3776  HA  TYR A 250      -3.859  -0.825 -18.532  1.00 51.69           H  
ATOM   3777  C   TYR A 250      -4.907  -1.703 -16.887  1.00 51.69           C  
ATOM   3778  CB  TYR A 250      -5.830  -1.315 -19.220  1.00 51.69           C  
ATOM   3779  HB2 TYR A 250      -6.468  -2.197 -19.278  1.00 51.69           H  
ATOM   3780  HB3 TYR A 250      -6.401  -0.547 -18.698  1.00 51.69           H  
ATOM   3781  O   TYR A 250      -5.315  -0.707 -16.289  1.00 51.69           O  
ATOM   3782  CG  TYR A 250      -5.551  -0.803 -20.625  1.00 51.69           C  
ATOM   3783  CD1 TYR A 250      -5.421   0.585 -20.824  1.00 51.69           C  
ATOM   3784  HD1 TYR A 250      -5.516   1.264 -19.990  1.00 51.69           H  
ATOM   3785  CD2 TYR A 250      -5.443  -1.680 -21.727  1.00 51.69           C  
ATOM   3786  HD2 TYR A 250      -5.560  -2.747 -21.604  1.00 51.69           H  
ATOM   3787  CE1 TYR A 250      -5.183   1.103 -22.110  1.00 51.69           C  
ATOM   3788  HE1 TYR A 250      -5.085   2.168 -22.261  1.00 51.69           H  
ATOM   3789  CE2 TYR A 250      -5.203  -1.162 -23.016  1.00 51.69           C  
ATOM   3790  HE2 TYR A 250      -5.117  -1.818 -23.870  1.00 51.69           H  
ATOM   3791  OH  TYR A 250      -4.865   0.719 -24.460  1.00 51.69           O  
ATOM   3792  HH  TYR A 250      -4.744   1.671 -24.483  1.00 51.69           H  
ATOM   3793  CZ  TYR A 250      -5.075   0.228 -23.212  1.00 51.69           C  
ATOM   3794  N   LYS A 251      -4.697  -2.838 -16.214  1.00 53.32           N  
ATOM   3795  H   LYS A 251      -4.263  -3.576 -16.750  1.00 53.32           H  
ATOM   3796  CA  LYS A 251      -4.783  -3.032 -14.764  1.00 53.32           C  
ATOM   3797  HA  LYS A 251      -5.799  -2.794 -14.447  1.00 53.32           H  
ATOM   3798  C   LYS A 251      -3.858  -2.099 -13.966  1.00 53.32           C  
ATOM   3799  CB  LYS A 251      -4.486  -4.511 -14.439  1.00 53.32           C  
ATOM   3800  HB2 LYS A 251      -4.431  -4.624 -13.356  1.00 53.32           H  
ATOM   3801  HB3 LYS A 251      -3.522  -4.791 -14.862  1.00 53.32           H  
ATOM   3802  O   LYS A 251      -4.229  -1.746 -12.847  1.00 53.32           O  
ATOM   3803  CG  LYS A 251      -5.578  -5.459 -14.972  1.00 53.32           C  
ATOM   3804  HG2 LYS A 251      -5.621  -5.388 -16.058  1.00 53.32           H  
ATOM   3805  HG3 LYS A 251      -6.541  -5.148 -14.567  1.00 53.32           H  
ATOM   3806  CD  LYS A 251      -5.328  -6.928 -14.585  1.00 53.32           C  
ATOM   3807  HD2 LYS A 251      -5.270  -7.017 -13.500  1.00 53.32           H  
ATOM   3808  HD3 LYS A 251      -4.383  -7.249 -15.023  1.00 53.32           H  
ATOM   3809  CE  LYS A 251      -6.469  -7.813 -15.118  1.00 53.32           C  
ATOM   3810  HE2 LYS A 251      -6.569  -7.629 -16.188  1.00 53.32           H  
ATOM   3811  HE3 LYS A 251      -7.404  -7.509 -14.647  1.00 53.32           H  
ATOM   3812  NZ  LYS A 251      -6.229  -9.266 -14.894  1.00 53.32           N  
ATOM   3813  HZ1 LYS A 251      -5.387  -9.564 -15.365  1.00 53.32           H  
ATOM   3814  HZ2 LYS A 251      -6.980  -9.811 -15.292  1.00 53.32           H  
ATOM   3815  HZ3 LYS A 251      -6.156  -9.497 -13.914  1.00 53.32           H  
ATOM   3816  N   GLY A 252      -2.704  -1.684 -14.499  1.00 53.45           N  
ATOM   3817  H   GLY A 252      -2.456  -2.029 -15.415  1.00 53.45           H  
ATOM   3818  CA  GLY A 252      -1.752  -0.807 -13.792  1.00 53.45           C  
ATOM   3819  HA2 GLY A 252      -1.479  -1.255 -12.837  1.00 53.45           H  
ATOM   3820  HA3 GLY A 252      -0.847  -0.714 -14.393  1.00 53.45           H  
ATOM   3821  C   GLY A 252      -2.283   0.608 -13.527  1.00 53.45           C  
ATOM   3822  O   GLY A 252      -2.210   1.093 -12.400  1.00 53.45           O  
ATOM   3823  N   ILE A 253      -2.911   1.228 -14.530  1.00 54.16           N  
ATOM   3824  H   ILE A 253      -2.967   0.756 -15.422  1.00 54.16           H  
ATOM   3825  CA  ILE A 253      -3.352   2.635 -14.476  1.00 54.16           C  
ATOM   3826  HA  ILE A 253      -2.502   3.259 -14.200  1.00 54.16           H  
ATOM   3827  C   ILE A 253      -4.431   2.840 -13.401  1.00 54.16           C  
ATOM   3828  CB  ILE A 253      -3.845   3.080 -15.876  1.00 54.16           C  
ATOM   3829  HB  ILE A 253      -4.681   2.439 -16.159  1.00 54.16           H  
ATOM   3830  O   ILE A 253      -4.457   3.853 -12.705  1.00 54.16           O  
ATOM   3831  CG1 ILE A 253      -2.728   2.929 -16.940  1.00 54.16           C  
ATOM   3832 HG12 ILE A 253      -1.981   3.710 -16.802  1.00 54.16           H  
ATOM   3833 HG13 ILE A 253      -2.223   1.969 -16.830  1.00 54.16           H  
ATOM   3834  CG2 ILE A 253      -4.342   4.538 -15.845  1.00 54.16           C  
ATOM   3835 HG21 ILE A 253      -4.668   4.852 -16.837  1.00 54.16           H  
ATOM   3836 HG22 ILE A 253      -3.540   5.199 -15.515  1.00 54.16           H  
ATOM   3837 HG23 ILE A 253      -5.193   4.647 -15.174  1.00 54.16           H  
ATOM   3838  CD1 ILE A 253      -3.246   2.973 -18.383  1.00 54.16           C  
ATOM   3839 HD11 ILE A 253      -3.650   3.958 -18.620  1.00 54.16           H  
ATOM   3840 HD12 ILE A 253      -4.019   2.217 -18.519  1.00 54.16           H  
ATOM   3841 HD13 ILE A 253      -2.424   2.764 -19.067  1.00 54.16           H  
ATOM   3842  N   SER A 254      -5.309   1.851 -13.205  1.00 59.73           N  
ATOM   3843  H   SER A 254      -5.267   1.051 -13.821  1.00 59.73           H  
ATOM   3844  CA  SER A 254      -6.370   1.952 -12.194  1.00 59.73           C  
ATOM   3845  HA  SER A 254      -6.879   2.905 -12.337  1.00 59.73           H  
ATOM   3846  C   SER A 254      -5.842   1.940 -10.753  1.00 59.73           C  
ATOM   3847  CB  SER A 254      -7.406   0.842 -12.394  1.00 59.73           C  
ATOM   3848  HB2 SER A 254      -7.717   0.816 -13.438  1.00 59.73           H  
ATOM   3849  HB3 SER A 254      -8.278   1.064 -11.780  1.00 59.73           H  
ATOM   3850  O   SER A 254      -6.462   2.538  -9.871  1.00 59.73           O  
ATOM   3851  OG  SER A 254      -6.899  -0.427 -12.015  1.00 59.73           O  
ATOM   3852  HG  SER A 254      -6.128  -0.651 -12.542  1.00 59.73           H  
ATOM   3853  N   LYS A 255      -4.698   1.285 -10.509  1.00 64.92           N  
ATOM   3854  H   LYS A 255      -4.177   0.931 -11.298  1.00 64.92           H  
ATOM   3855  CA  LYS A 255      -4.180   1.017  -9.159  1.00 64.92           C  
ATOM   3856  HA  LYS A 255      -5.018   0.845  -8.484  1.00 64.92           H  
ATOM   3857  C   LYS A 255      -3.406   2.176  -8.546  1.00 64.92           C  
ATOM   3858  CB  LYS A 255      -3.291  -0.233  -9.173  1.00 64.92           C  
ATOM   3859  HB2 LYS A 255      -2.551  -0.139  -9.968  1.00 64.92           H  
ATOM   3860  HB3 LYS A 255      -2.756  -0.295  -8.225  1.00 64.92           H  
ATOM   3861  O   LYS A 255      -3.190   2.144  -7.345  1.00 64.92           O  
ATOM   3862  CG  LYS A 255      -4.088  -1.530  -9.349  1.00 64.92           C  
ATOM   3863  HG2 LYS A 255      -4.631  -1.507 -10.294  1.00 64.92           H  
ATOM   3864  HG3 LYS A 255      -4.802  -1.632  -8.532  1.00 64.92           H  
ATOM   3865  CD  LYS A 255      -3.117  -2.716  -9.335  1.00 64.92           C  
ATOM   3866  HD2 LYS A 255      -2.599  -2.740  -8.376  1.00 64.92           H  
ATOM   3867  HD3 LYS A 255      -2.385  -2.576 -10.130  1.00 64.92           H  
ATOM   3868  CE  LYS A 255      -3.857  -4.037  -9.557  1.00 64.92           C  
ATOM   3869  HE2 LYS A 255      -4.603  -4.158  -8.771  1.00 64.92           H  
ATOM   3870  HE3 LYS A 255      -4.380  -3.977 -10.512  1.00 64.92           H  
ATOM   3871  NZ  LYS A 255      -2.907  -5.180  -9.558  1.00 64.92           N  
ATOM   3872  HZ1 LYS A 255      -2.227  -5.069 -10.296  1.00 64.92           H  
ATOM   3873  HZ2 LYS A 255      -2.402  -5.227  -8.685  1.00 64.92           H  
ATOM   3874  HZ3 LYS A 255      -3.390  -6.056  -9.699  1.00 64.92           H  
ATOM   3875  N   THR A 256      -2.970   3.155  -9.335  1.00 71.05           N  
ATOM   3876  H   THR A 256      -3.077   3.064 -10.335  1.00 71.05           H  
ATOM   3877  CA  THR A 256      -2.185   4.305  -8.851  1.00 71.05           C  
ATOM   3878  HA  THR A 256      -1.782   4.081  -7.863  1.00 71.05           H  
ATOM   3879  C   THR A 256      -3.017   5.573  -8.685  1.00 71.05           C  
ATOM   3880  CB  THR A 256      -0.996   4.578  -9.779  1.00 71.05           C  
ATOM   3881  HB  THR A 256      -0.554   5.546  -9.540  1.00 71.05           H  
ATOM   3882  O   THR A 256      -2.571   6.526  -8.048  1.00 71.05           O  
ATOM   3883  CG2 THR A 256       0.078   3.500  -9.645  1.00 71.05           C  
ATOM   3884 HG21 THR A 256       0.412   3.433  -8.610  1.00 71.05           H  
ATOM   3885 HG22 THR A 256       0.935   3.760 -10.268  1.00 71.05           H  
ATOM   3886 HG23 THR A 256      -0.313   2.534  -9.963  1.00 71.05           H  
ATOM   3887  OG1 THR A 256      -1.441   4.572 -11.115  1.00 71.05           O  
ATOM   3888  HG1 THR A 256      -0.682   4.742 -11.678  1.00 71.05           H  
ATOM   3889  N   ARG A 257      -4.257   5.599  -9.191  1.00 82.70           N  
ATOM   3890  H   ARG A 257      -4.550   4.807  -9.745  1.00 82.70           H  
ATOM   3891  CA  ARG A 257      -5.157   6.758  -9.052  1.00 82.70           C  
ATOM   3892  HA  ARG A 257      -4.638   7.635  -9.437  1.00 82.70           H  
ATOM   3893  C   ARG A 257      -5.509   7.067  -7.593  1.00 82.70           C  
ATOM   3894  CB  ARG A 257      -6.418   6.506  -9.891  1.00 82.70           C  
ATOM   3895  HB2 ARG A 257      -6.121   6.143 -10.875  1.00 82.70           H  
ATOM   3896  HB3 ARG A 257      -7.018   5.734  -9.408  1.00 82.70           H  
ATOM   3897  O   ARG A 257      -5.841   8.204  -7.267  1.00 82.70           O  
ATOM   3898  CG  ARG A 257      -7.249   7.787 -10.081  1.00 82.70           C  
ATOM   3899  HG2 ARG A 257      -7.538   8.207  -9.117  1.00 82.70           H  
ATOM   3900  HG3 ARG A 257      -6.642   8.521 -10.610  1.00 82.70           H  
ATOM   3901  CD  ARG A 257      -8.519   7.519 -10.895  1.00 82.70           C  
ATOM   3902  HD2 ARG A 257      -8.968   8.472 -11.177  1.00 82.70           H  
ATOM   3903  HD3 ARG A 257      -8.242   7.008 -11.817  1.00 82.70           H  
ATOM   3904  NE  ARG A 257      -9.489   6.692 -10.146  1.00 82.70           N  
ATOM   3905  HE  ARG A 257      -9.413   5.694 -10.286  1.00 82.70           H  
ATOM   3906  NH1 ARG A 257     -10.613   8.387  -9.080  1.00 82.70           N  
ATOM   3907 HH11 ARG A 257     -11.372   8.706  -8.495  1.00 82.70           H  
ATOM   3908 HH12 ARG A 257      -9.984   9.046  -9.516  1.00 82.70           H  
ATOM   3909  NH2 ARG A 257     -11.242   6.268  -8.759  1.00 82.70           N  
ATOM   3910 HH21 ARG A 257     -12.001   6.592  -8.177  1.00 82.70           H  
ATOM   3911 HH22 ARG A 257     -11.143   5.282  -8.953  1.00 82.70           H  
ATOM   3912  CZ  ARG A 257     -10.438   7.119  -9.334  1.00 82.70           C  
ATOM   3913  N   ASP A 258      -5.460   6.067  -6.716  1.00 85.83           N  
ATOM   3914  H   ASP A 258      -5.063   5.186  -7.009  1.00 85.83           H  
ATOM   3915  CA  ASP A 258      -5.654   6.259  -5.278  1.00 85.83           C  
ATOM   3916  HA  ASP A 258      -6.506   6.925  -5.141  1.00 85.83           H  
ATOM   3917  C   ASP A 258      -4.458   6.956  -4.606  1.00 85.83           C  
ATOM   3918  CB  ASP A 258      -6.014   4.921  -4.599  1.00 85.83           C  
ATOM   3919  HB2 ASP A 258      -6.277   5.124  -3.561  1.00 85.83           H  
ATOM   3920  HB3 ASP A 258      -6.895   4.506  -5.088  1.00 85.83           H  
ATOM   3921  O   ASP A 258      -4.682   7.661  -3.626  1.00 85.83           O  
ATOM   3922  CG  ASP A 258      -4.899   3.872  -4.624  1.00 85.83           C  
ATOM   3923  OD1 ASP A 258      -3.953   4.030  -5.417  1.00 85.83           O  
ATOM   3924  OD2 ASP A 258      -4.971   2.884  -3.853  1.00 85.83           O  
ATOM   3925  N   LEU A 259      -3.239   6.821  -5.147  1.00 89.00           N  
ATOM   3926  H   LEU A 259      -3.143   6.169  -5.912  1.00 89.00           H  
ATOM   3927  CA  LEU A 259      -2.015   7.462  -4.648  1.00 89.00           C  
ATOM   3928  HA  LEU A 259      -1.942   7.302  -3.573  1.00 89.00           H  
ATOM   3929  C   LEU A 259      -2.017   8.976  -4.879  1.00 89.00           C  
ATOM   3930  CB  LEU A 259      -0.764   6.853  -5.315  1.00 89.00           C  
ATOM   3931  HB2 LEU A 259       0.113   7.323  -4.870  1.00 89.00           H  
ATOM   3932  HB3 LEU A 259      -0.760   7.127  -6.370  1.00 89.00           H  
ATOM   3933  O   LEU A 259      -1.672   9.743  -3.985  1.00 89.00           O  
ATOM   3934  CG  LEU A 259      -0.588   5.327  -5.224  1.00 89.00           C  
ATOM   3935  HG  LEU A 259      -1.414   4.837  -5.740  1.00 89.00           H  
ATOM   3936  CD1 LEU A 259       0.698   4.904  -5.925  1.00 89.00           C  
ATOM   3937 HD11 LEU A 259       0.704   5.278  -6.949  1.00 89.00           H  
ATOM   3938 HD12 LEU A 259       0.786   3.818  -5.941  1.00 89.00           H  
ATOM   3939 HD13 LEU A 259       1.560   5.317  -5.401  1.00 89.00           H  
ATOM   3940  CD2 LEU A 259      -0.550   4.826  -3.786  1.00 89.00           C  
ATOM   3941 HD21 LEU A 259      -0.227   5.633  -3.128  1.00 89.00           H  
ATOM   3942 HD22 LEU A 259       0.145   3.994  -3.677  1.00 89.00           H  
ATOM   3943 HD23 LEU A 259      -1.554   4.500  -3.517  1.00 89.00           H  
ATOM   3944  N   TYR A 260      -2.434   9.402  -6.072  1.00 89.58           N  
ATOM   3945  H   TYR A 260      -2.664   8.691  -6.752  1.00 89.58           H  
ATOM   3946  CA  TYR A 260      -2.346  10.793  -6.536  1.00 89.58           C  
ATOM   3947  HA  TYR A 260      -1.733  11.353  -5.829  1.00 89.58           H  
ATOM   3948  C   TYR A 260      -3.701  11.515  -6.549  1.00 89.58           C  
ATOM   3949  CB  TYR A 260      -1.608  10.839  -7.880  1.00 89.58           C  
ATOM   3950  HB2 TYR A 260      -2.159  10.252  -8.615  1.00 89.58           H  
ATOM   3951  HB3 TYR A 260      -1.576  11.869  -8.237  1.00 89.58           H  
ATOM   3952  O   TYR A 260      -3.936  12.443  -7.321  1.00 89.58           O  
ATOM   3953  CG  TYR A 260      -0.179  10.339  -7.793  1.00 89.58           C  
ATOM   3954  CD1 TYR A 260       0.817  11.168  -7.240  1.00 89.58           C  
ATOM   3955  HD1 TYR A 260       0.568  12.159  -6.891  1.00 89.58           H  
ATOM   3956  CD2 TYR A 260       0.154   9.047  -8.245  1.00 89.58           C  
ATOM   3957  HD2 TYR A 260      -0.606   8.409  -8.671  1.00 89.58           H  
ATOM   3958  CE1 TYR A 260       2.144  10.707  -7.135  1.00 89.58           C  
ATOM   3959  HE1 TYR A 260       2.907  11.333  -6.697  1.00 89.58           H  
ATOM   3960  CE2 TYR A 260       1.482   8.586  -8.148  1.00 89.58           C  
ATOM   3961  HE2 TYR A 260       1.743   7.599  -8.500  1.00 89.58           H  
ATOM   3962  OH  TYR A 260       3.766   8.975  -7.509  1.00 89.58           O  
ATOM   3963  HH  TYR A 260       3.857   8.095  -7.881  1.00 89.58           H  
ATOM   3964  CZ  TYR A 260       2.482   9.418  -7.596  1.00 89.58           C  
ATOM   3965  N   ASN A 261      -4.630  11.090  -5.693  1.00 90.86           N  
ATOM   3966  H   ASN A 261      -4.378  10.347  -5.057  1.00 90.86           H  
ATOM   3967  CA  ASN A 261      -5.899  11.788  -5.525  1.00 90.86           C  
ATOM   3968  HA  ASN A 261      -6.296  12.015  -6.515  1.00 90.86           H  
ATOM   3969  C   ASN A 261      -5.686  13.121  -4.782  1.00 90.86           C  
ATOM   3970  CB  ASN A 261      -6.870  10.834  -4.814  1.00 90.86           C  
ATOM   3971  HB2 ASN A 261      -6.891   9.893  -5.365  1.00 90.86           H  
ATOM   3972  HB3 ASN A 261      -6.492  10.624  -3.813  1.00 90.86           H  
ATOM   3973  O   ASN A 261      -4.905  13.182  -3.839  1.00 90.86           O  
ATOM   3974  CG  ASN A 261      -8.294  11.343  -4.709  1.00 90.86           C  
ATOM   3975  ND2 ASN A 261      -9.163  10.559  -4.118  1.00 90.86           N  
ATOM   3976 HD21 ASN A 261     -10.122  10.876  -4.090  1.00 90.86           H  
ATOM   3977 HD22 ASN A 261      -8.855   9.657  -3.784  1.00 90.86           H  
ATOM   3978  OD1 ASN A 261      -8.670  12.422  -5.134  1.00 90.86           O  
ATOM   3979  N   ARG A 262      -6.452  14.168  -5.119  1.00 92.50           N  
ATOM   3980  H   ARG A 262      -7.100  14.029  -5.881  1.00 92.50           H  
ATOM   3981  CA  ARG A 262      -6.378  15.510  -4.495  1.00 92.50           C  
ATOM   3982  HA  ARG A 262      -5.393  15.927  -4.706  1.00 92.50           H  
ATOM   3983  C   ARG A 262      -6.511  15.525  -2.966  1.00 92.50           C  
ATOM   3984  CB  ARG A 262      -7.445  16.431  -5.116  1.00 92.50           C  
ATOM   3985  HB2 ARG A 262      -7.243  17.451  -4.788  1.00 92.50           H  
ATOM   3986  HB3 ARG A 262      -7.352  16.407  -6.202  1.00 92.50           H  
ATOM   3987  O   ARG A 262      -6.132  16.491  -2.323  1.00 92.50           O  
ATOM   3988  CG  ARG A 262      -8.886  16.061  -4.714  1.00 92.50           C  
ATOM   3989  HG2 ARG A 262      -8.989  16.080  -3.629  1.00 92.50           H  
ATOM   3990  HG3 ARG A 262      -9.123  15.061  -5.078  1.00 92.50           H  
ATOM   3991  CD  ARG A 262      -9.893  17.057  -5.291  1.00 92.50           C  
ATOM   3992  HD2 ARG A 262      -9.804  17.053  -6.377  1.00 92.50           H  
ATOM   3993  HD3 ARG A 262      -9.651  18.052  -4.919  1.00 92.50           H  
ATOM   3994  NE  ARG A 262     -11.269  16.702  -4.897  1.00 92.50           N  
ATOM   3995  HE  ARG A 262     -11.356  15.981  -4.194  1.00 92.50           H  
ATOM   3996  NH1 ARG A 262     -12.349  18.306  -6.125  1.00 92.50           N  
ATOM   3997 HH11 ARG A 262     -11.452  18.673  -6.412  1.00 92.50           H  
ATOM   3998 HH12 ARG A 262     -13.197  18.747  -6.452  1.00 92.50           H  
ATOM   3999  NH2 ARG A 262     -13.547  16.833  -4.965  1.00 92.50           N  
ATOM   4000 HH21 ARG A 262     -13.614  16.014  -4.378  1.00 92.50           H  
ATOM   4001 HH22 ARG A 262     -14.382  17.291  -5.302  1.00 92.50           H  
ATOM   4002  CZ  ARG A 262     -12.376  17.279  -5.325  1.00 92.50           C  
ATOM   4003  N   PHE A 263      -7.123  14.488  -2.395  1.00 91.39           N  
ATOM   4004  H   PHE A 263      -7.391  13.730  -3.007  1.00 91.39           H  
ATOM   4005  CA  PHE A 263      -7.333  14.339  -0.952  1.00 91.39           C  
ATOM   4006  HA  PHE A 263      -7.375  15.327  -0.493  1.00 91.39           H  
ATOM   4007  C   PHE A 263      -6.200  13.583  -0.245  1.00 91.39           C  
ATOM   4008  CB  PHE A 263      -8.672  13.632  -0.719  1.00 91.39           C  
ATOM   4009  HB2 PHE A 263      -8.826  13.520   0.355  1.00 91.39           H  
ATOM   4010  HB3 PHE A 263      -8.617  12.629  -1.143  1.00 91.39           H  
ATOM   4011  O   PHE A 263      -6.283  13.356   0.962  1.00 91.39           O  
ATOM   4012  CG  PHE A 263      -9.881  14.353  -1.278  1.00 91.39           C  
ATOM   4013  CD1 PHE A 263     -10.276  15.584  -0.724  1.00 91.39           C  
ATOM   4014  HD1 PHE A 263      -9.688  16.038   0.060  1.00 91.39           H  
ATOM   4015  CD2 PHE A 263     -10.645  13.771  -2.306  1.00 91.39           C  
ATOM   4016  HD2 PHE A 263     -10.336  12.830  -2.738  1.00 91.39           H  
ATOM   4017  CE1 PHE A 263     -11.455  16.206  -1.163  1.00 91.39           C  
ATOM   4018  HE1 PHE A 263     -11.769  17.135  -0.708  1.00 91.39           H  
ATOM   4019  CE2 PHE A 263     -11.836  14.383  -2.735  1.00 91.39           C  
ATOM   4020  HE2 PHE A 263     -12.449  13.896  -3.479  1.00 91.39           H  
ATOM   4021  CZ  PHE A 263     -12.252  15.591  -2.141  1.00 91.39           C  
ATOM   4022  HZ  PHE A 263     -13.197  16.043  -2.403  1.00 91.39           H  
ATOM   4023  N   VAL A 264      -5.192  13.136  -0.993  1.00 95.06           N  
ATOM   4024  H   VAL A 264      -5.139  13.405  -1.965  1.00 95.06           H  
ATOM   4025  CA  VAL A 264      -4.040  12.398  -0.483  1.00 95.06           C  
ATOM   4026  HA  VAL A 264      -4.236  12.092   0.545  1.00 95.06           H  
ATOM   4027  C   VAL A 264      -2.839  13.331  -0.482  1.00 95.06           C  
ATOM   4028  CB  VAL A 264      -3.778  11.124  -1.300  1.00 95.06           C  
ATOM   4029  HB  VAL A 264      -3.584  11.380  -2.342  1.00 95.06           H  
ATOM   4030  O   VAL A 264      -2.440  13.852  -1.520  1.00 95.06           O  
ATOM   4031  CG1 VAL A 264      -2.579  10.355  -0.743  1.00 95.06           C  
ATOM   4032 HG11 VAL A 264      -2.455   9.429  -1.306  1.00 95.06           H  
ATOM   4033 HG12 VAL A 264      -2.720  10.123   0.312  1.00 95.06           H  
ATOM   4034 HG13 VAL A 264      -1.670  10.944  -0.867  1.00 95.06           H  
ATOM   4035  CG2 VAL A 264      -4.994  10.189  -1.234  1.00 95.06           C  
ATOM   4036 HG21 VAL A 264      -5.882  10.690  -1.619  1.00 95.06           H  
ATOM   4037 HG22 VAL A 264      -5.165   9.876  -0.204  1.00 95.06           H  
ATOM   4038 HG23 VAL A 264      -4.793   9.305  -1.839  1.00 95.06           H  
ATOM   4039  N   HIS A 265      -2.277  13.553   0.700  1.00 95.62           N  
ATOM   4040  H   HIS A 265      -2.640  13.065   1.507  1.00 95.62           H  
ATOM   4041  CA  HIS A 265      -1.104  14.398   0.873  1.00 95.62           C  
ATOM   4042  HA  HIS A 265      -1.208  15.288   0.253  1.00 95.62           H  
ATOM   4043  C   HIS A 265       0.163  13.650   0.446  1.00 95.62           C  
ATOM   4044  CB  HIS A 265      -1.037  14.829   2.338  1.00 95.62           C  
ATOM   4045  HB2 HIS A 265      -0.874  13.951   2.962  1.00 95.62           H  
ATOM   4046  HB3 HIS A 265      -1.985  15.284   2.624  1.00 95.62           H  
ATOM   4047  O   HIS A 265       0.347  12.505   0.839  1.00 95.62           O  
ATOM   4048  CG  HIS A 265       0.065  15.815   2.590  1.00 95.62           C  
ATOM   4049  CD2 HIS A 265      -0.020  17.173   2.461  1.00 95.62           C  
ATOM   4050  HD2 HIS A 265      -0.899  17.735   2.181  1.00 95.62           H  
ATOM   4051  ND1 HIS A 265       1.365  15.525   2.927  1.00 95.62           N  
ATOM   4052  HD1 HIS A 265       1.791  14.612   3.006  1.00 95.62           H  
ATOM   4053  CE1 HIS A 265       2.051  16.677   2.991  1.00 95.62           C  
ATOM   4054  HE1 HIS A 265       3.110  16.768   3.182  1.00 95.62           H  
ATOM   4055  NE2 HIS A 265       1.237  17.709   2.728  1.00 95.62           N  
ATOM   4056  N   GLN A 266       1.040  14.286  -0.324  1.00 94.26           N  
ATOM   4057  H   GLN A 266       0.891  15.264  -0.528  1.00 94.26           H  
ATOM   4058  CA  GLN A 266       2.286  13.694  -0.821  1.00 94.26           C  
ATOM   4059  HA  GLN A 266       2.191  12.611  -0.897  1.00 94.26           H  
ATOM   4060  C   GLN A 266       3.428  14.014   0.153  1.00 94.26           C  
ATOM   4061  CB  GLN A 266       2.566  14.270  -2.222  1.00 94.26           C  
ATOM   4062  HB2 GLN A 266       2.649  15.354  -2.142  1.00 94.26           H  
ATOM   4063  HB3 GLN A 266       3.525  13.901  -2.585  1.00 94.26           H  
ATOM   4064  O   GLN A 266       3.647  15.187   0.449  1.00 94.26           O  
ATOM   4065  CG  GLN A 266       1.476  13.949  -3.263  1.00 94.26           C  
ATOM   4066  HG2 GLN A 266       0.499  14.260  -2.894  1.00 94.26           H  
ATOM   4067  HG3 GLN A 266       1.682  14.523  -4.167  1.00 94.26           H  
ATOM   4068  CD  GLN A 266       1.435  12.481  -3.652  1.00 94.26           C  
ATOM   4069  NE2 GLN A 266       0.283  11.950  -3.994  1.00 94.26           N  
ATOM   4070 HE21 GLN A 266      -0.570  12.481  -3.887  1.00 94.26           H  
ATOM   4071 HE22 GLN A 266       0.255  10.955  -4.163  1.00 94.26           H  
ATOM   4072  OE1 GLN A 266       2.436  11.794  -3.654  1.00 94.26           O  
ATOM   4073  N   VAL A 267       4.131  13.003   0.669  1.00 95.04           N  
ATOM   4074  H   VAL A 267       3.892  12.054   0.419  1.00 95.04           H  
ATOM   4075  CA  VAL A 267       5.286  13.186   1.568  1.00 95.04           C  
ATOM   4076  HA  VAL A 267       5.564  14.240   1.576  1.00 95.04           H  
ATOM   4077  C   VAL A 267       6.469  12.352   1.067  1.00 95.04           C  
ATOM   4078  CB  VAL A 267       4.968  12.815   3.031  1.00 95.04           C  
ATOM   4079  HB  VAL A 267       4.705  11.758   3.088  1.00 95.04           H  
ATOM   4080  O   VAL A 267       6.369  11.123   1.065  1.00 95.04           O  
ATOM   4081  CG1 VAL A 267       6.156  13.099   3.956  1.00 95.04           C  
ATOM   4082 HG11 VAL A 267       6.994  12.444   3.719  1.00 95.04           H  
ATOM   4083 HG12 VAL A 267       5.890  12.925   4.998  1.00 95.04           H  
ATOM   4084 HG13 VAL A 267       6.489  14.132   3.851  1.00 95.04           H  
ATOM   4085  CG2 VAL A 267       3.785  13.621   3.562  1.00 95.04           C  
ATOM   4086 HG21 VAL A 267       3.607  13.367   4.607  1.00 95.04           H  
ATOM   4087 HG22 VAL A 267       2.909  13.360   2.968  1.00 95.04           H  
ATOM   4088 HG23 VAL A 267       4.012  14.684   3.476  1.00 95.04           H  
ATOM   4089  N   PRO A 268       7.577  12.981   0.640  1.00 94.18           N  
ATOM   4090  CA  PRO A 268       8.814  12.266   0.353  1.00 94.18           C  
ATOM   4091  HA  PRO A 268       8.611  11.396  -0.272  1.00 94.18           H  
ATOM   4092  C   PRO A 268       9.490  11.828   1.656  1.00 94.18           C  
ATOM   4093  CB  PRO A 268       9.685  13.255  -0.422  1.00 94.18           C  
ATOM   4094  HB2 PRO A 268       9.461  13.187  -1.486  1.00 94.18           H  
ATOM   4095  HB3 PRO A 268      10.749  13.085  -0.254  1.00 94.18           H  
ATOM   4096  O   PRO A 268       9.560  12.607   2.600  1.00 94.18           O  
ATOM   4097  CG  PRO A 268       9.239  14.617   0.110  1.00 94.18           C  
ATOM   4098  HG2 PRO A 268       9.791  14.852   1.020  1.00 94.18           H  
ATOM   4099  HG3 PRO A 268       9.380  15.403  -0.631  1.00 94.18           H  
ATOM   4100  CD  PRO A 268       7.762  14.416   0.446  1.00 94.18           C  
ATOM   4101  HD2 PRO A 268       7.145  14.752  -0.387  1.00 94.18           H  
ATOM   4102  HD3 PRO A 268       7.523  14.975   1.351  1.00 94.18           H  
ATOM   4103  N   THR A 269      10.022  10.608   1.702  1.00 91.35           N  
ATOM   4104  H   THR A 269       9.902  10.006   0.900  1.00 91.35           H  
ATOM   4105  CA  THR A 269      10.710  10.062   2.886  1.00 91.35           C  
ATOM   4106  HA  THR A 269      10.891  10.863   3.603  1.00 91.35           H  
ATOM   4107  C   THR A 269      12.053   9.463   2.499  1.00 91.35           C  
ATOM   4108  CB  THR A 269       9.864   8.994   3.597  1.00 91.35           C  
ATOM   4109  HB  THR A 269      10.423   8.613   4.452  1.00 91.35           H  
ATOM   4110  O   THR A 269      12.126   8.738   1.510  1.00 91.35           O  
ATOM   4111  CG2 THR A 269       8.547   9.577   4.094  1.00 91.35           C  
ATOM   4112 HG21 THR A 269       7.979   9.974   3.253  1.00 91.35           H  
ATOM   4113 HG22 THR A 269       7.960   8.800   4.585  1.00 91.35           H  
ATOM   4114 HG23 THR A 269       8.744  10.379   4.806  1.00 91.35           H  
ATOM   4115  OG1 THR A 269       9.564   7.917   2.732  1.00 91.35           O  
ATOM   4116  HG1 THR A 269      10.233   7.911   2.043  1.00 91.35           H  
ATOM   4117  N   GLN A 270      13.095   9.710   3.299  1.00 88.48           N  
ATOM   4118  H   GLN A 270      12.960  10.341   4.075  1.00 88.48           H  
ATOM   4119  CA  GLN A 270      14.456   9.179   3.086  1.00 88.48           C  
ATOM   4120  HA  GLN A 270      14.522   8.750   2.087  1.00 88.48           H  
ATOM   4121  C   GLN A 270      14.825   8.048   4.066  1.00 88.48           C  
ATOM   4122  CB  GLN A 270      15.480  10.320   3.138  1.00 88.48           C  
ATOM   4123  HB2 GLN A 270      15.439  10.803   4.114  1.00 88.48           H  
ATOM   4124  HB3 GLN A 270      16.477   9.899   3.003  1.00 88.48           H  
ATOM   4125  O   GLN A 270      15.965   7.599   4.123  1.00 88.48           O  
ATOM   4126  CG  GLN A 270      15.246  11.366   2.037  1.00 88.48           C  
ATOM   4127  HG2 GLN A 270      14.275  11.838   2.181  1.00 88.48           H  
ATOM   4128  HG3 GLN A 270      15.252  10.877   1.062  1.00 88.48           H  
ATOM   4129  CD  GLN A 270      16.315  12.453   2.034  1.00 88.48           C  
ATOM   4130  NE2 GLN A 270      16.044  13.595   1.444  1.00 88.48           N  
ATOM   4131 HE21 GLN A 270      15.165  13.742   0.968  1.00 88.48           H  
ATOM   4132 HE22 GLN A 270      16.802  14.262   1.436  1.00 88.48           H  
ATOM   4133  OE1 GLN A 270      17.406  12.315   2.554  1.00 88.48           O  
ATOM   4134  N   ASN A 271      13.865   7.577   4.861  1.00 90.46           N  
ATOM   4135  H   ASN A 271      12.937   7.967   4.778  1.00 90.46           H  
ATOM   4136  CA  ASN A 271      14.108   6.603   5.917  1.00 90.46           C  
ATOM   4137  HA  ASN A 271      14.987   6.930   6.474  1.00 90.46           H  
ATOM   4138  C   ASN A 271      14.344   5.187   5.349  1.00 90.46           C  
ATOM   4139  CB  ASN A 271      12.903   6.663   6.860  1.00 90.46           C  
ATOM   4140  HB2 ASN A 271      12.725   7.707   7.120  1.00 90.46           H  
ATOM   4141  HB3 ASN A 271      12.010   6.289   6.360  1.00 90.46           H  
ATOM   4142  O   ASN A 271      13.414   4.621   4.771  1.00 90.46           O  
ATOM   4143  CG  ASN A 271      13.089   5.893   8.150  1.00 90.46           C  
ATOM   4144  ND2 ASN A 271      12.395   6.328   9.169  1.00 90.46           N  
ATOM   4145 HD21 ASN A 271      12.535   5.925  10.085  1.00 90.46           H  
ATOM   4146 HD22 ASN A 271      11.888   7.195   9.056  1.00 90.46           H  
ATOM   4147  OD1 ASN A 271      13.823   4.913   8.254  1.00 90.46           O  
ATOM   4148  N   PRO A 272      15.518   4.553   5.547  1.00 88.62           N  
ATOM   4149  CA  PRO A 272      15.829   3.247   4.953  1.00 88.62           C  
ATOM   4150  HA  PRO A 272      15.752   3.311   3.868  1.00 88.62           H  
ATOM   4151  C   PRO A 272      14.894   2.125   5.431  1.00 88.62           C  
ATOM   4152  CB  PRO A 272      17.287   2.971   5.337  1.00 88.62           C  
ATOM   4153  HB2 PRO A 272      17.483   1.910   5.489  1.00 88.62           H  
ATOM   4154  HB3 PRO A 272      17.944   3.366   4.561  1.00 88.62           H  
ATOM   4155  O   PRO A 272      14.662   1.159   4.704  1.00 88.62           O  
ATOM   4156  CG  PRO A 272      17.482   3.775   6.622  1.00 88.62           C  
ATOM   4157  HG2 PRO A 272      18.529   4.034   6.784  1.00 88.62           H  
ATOM   4158  HG3 PRO A 272      17.086   3.218   7.471  1.00 88.62           H  
ATOM   4159  CD  PRO A 272      16.627   5.013   6.372  1.00 88.62           C  
ATOM   4160  HD2 PRO A 272      16.286   5.423   7.323  1.00 88.62           H  
ATOM   4161  HD3 PRO A 272      17.202   5.758   5.822  1.00 88.62           H  
ATOM   4162  N   ASN A 273      14.277   2.268   6.613  1.00 88.55           N  
ATOM   4163  H   ASN A 273      14.454   3.106   7.148  1.00 88.55           H  
ATOM   4164  CA  ASN A 273      13.275   1.316   7.110  1.00 88.55           C  
ATOM   4165  HA  ASN A 273      13.713   0.318   7.122  1.00 88.55           H  
ATOM   4166  C   ASN A 273      12.031   1.251   6.211  1.00 88.55           C  
ATOM   4167  CB  ASN A 273      12.871   1.692   8.541  1.00 88.55           C  
ATOM   4168  HB2 ASN A 273      12.101   1.003   8.887  1.00 88.55           H  
ATOM   4169  HB3 ASN A 273      12.445   2.695   8.554  1.00 88.55           H  
ATOM   4170  O   ASN A 273      11.287   0.273   6.248  1.00 88.55           O  
ATOM   4171  CG  ASN A 273      14.027   1.601   9.513  1.00 88.55           C  
ATOM   4172  ND2 ASN A 273      14.378   2.693  10.144  1.00 88.55           N  
ATOM   4173 HD21 ASN A 273      14.007   3.579   9.831  1.00 88.55           H  
ATOM   4174 HD22 ASN A 273      15.170   2.634  10.768  1.00 88.55           H  
ATOM   4175  OD1 ASN A 273      14.628   0.556   9.710  1.00 88.55           O  
ATOM   4176  N   PHE A 274      11.816   2.264   5.369  1.00 89.90           N  
ATOM   4177  H   PHE A 274      12.467   3.036   5.351  1.00 89.90           H  
ATOM   4178  CA  PHE A 274      10.739   2.269   4.394  1.00 89.90           C  
ATOM   4179  HA  PHE A 274       9.807   2.072   4.924  1.00 89.90           H  
ATOM   4180  C   PHE A 274      10.906   1.184   3.320  1.00 89.90           C  
ATOM   4181  CB  PHE A 274      10.654   3.658   3.765  1.00 89.90           C  
ATOM   4182  HB2 PHE A 274      10.704   4.414   4.549  1.00 89.90           H  
ATOM   4183  HB3 PHE A 274      11.508   3.801   3.104  1.00 89.90           H  
ATOM   4184  O   PHE A 274       9.901   0.667   2.844  1.00 89.90           O  
ATOM   4185  CG  PHE A 274       9.377   3.873   2.994  1.00 89.90           C  
ATOM   4186  CD1 PHE A 274       9.381   3.828   1.590  1.00 89.90           C  
ATOM   4187  HD1 PHE A 274      10.299   3.637   1.054  1.00 89.90           H  
ATOM   4188  CD2 PHE A 274       8.181   4.123   3.692  1.00 89.90           C  
ATOM   4189  HD2 PHE A 274       8.192   4.183   4.770  1.00 89.90           H  
ATOM   4190  CE1 PHE A 274       8.190   4.059   0.885  1.00 89.90           C  
ATOM   4191  HE1 PHE A 274       8.206   4.065  -0.195  1.00 89.90           H  
ATOM   4192  CE2 PHE A 274       6.990   4.350   2.985  1.00 89.90           C  
ATOM   4193  HE2 PHE A 274       6.086   4.598   3.521  1.00 89.90           H  
ATOM   4194  CZ  PHE A 274       6.999   4.326   1.580  1.00 89.90           C  
ATOM   4195  HZ  PHE A 274       6.099   4.554   1.030  1.00 89.90           H  
ATOM   4196  N   LEU A 275      12.133   0.786   2.977  1.00 88.23           N  
ATOM   4197  H   LEU A 275      12.931   1.225   3.415  1.00 88.23           H  
ATOM   4198  CA  LEU A 275      12.383  -0.294   2.011  1.00 88.23           C  
ATOM   4199  HA  LEU A 275      11.655  -0.238   1.201  1.00 88.23           H  
ATOM   4200  C   LEU A 275      12.216  -1.683   2.628  1.00 88.23           C  
ATOM   4201  CB  LEU A 275      13.797  -0.136   1.430  1.00 88.23           C  
ATOM   4202  HB2 LEU A 275      14.524  -0.243   2.235  1.00 88.23           H  
ATOM   4203  HB3 LEU A 275      13.967  -0.943   0.718  1.00 88.23           H  
ATOM   4204  O   LEU A 275      11.841  -2.626   1.943  1.00 88.23           O  
ATOM   4205  CG  LEU A 275      14.039   1.206   0.722  1.00 88.23           C  
ATOM   4206  HG  LEU A 275      13.928   2.019   1.440  1.00 88.23           H  
ATOM   4207  CD1 LEU A 275      15.463   1.245   0.175  1.00 88.23           C  
ATOM   4208 HD11 LEU A 275      16.175   1.109   0.988  1.00 88.23           H  
ATOM   4209 HD12 LEU A 275      15.607   0.460  -0.568  1.00 88.23           H  
ATOM   4210 HD13 LEU A 275      15.649   2.215  -0.287  1.00 88.23           H  
ATOM   4211  CD2 LEU A 275      13.052   1.417  -0.426  1.00 88.23           C  
ATOM   4212 HD21 LEU A 275      13.288   2.349  -0.940  1.00 88.23           H  
ATOM   4213 HD22 LEU A 275      12.036   1.506  -0.042  1.00 88.23           H  
ATOM   4214 HD23 LEU A 275      13.119   0.582  -1.123  1.00 88.23           H  
ATOM   4215  N   GLY A 276      12.485  -1.796   3.926  1.00 86.26           N  
ATOM   4216  H   GLY A 276      12.787  -0.962   4.410  1.00 86.26           H  
ATOM   4217  CA  GLY A 276      12.242  -3.004   4.698  1.00 86.26           C  
ATOM   4218  HA2 GLY A 276      13.116  -3.213   5.314  1.00 86.26           H  
ATOM   4219  HA3 GLY A 276      12.086  -3.858   4.038  1.00 86.26           H  
ATOM   4220  C   GLY A 276      11.005  -2.856   5.578  1.00 86.26           C  
ATOM   4221  O   GLY A 276       9.875  -2.672   5.115  1.00 86.26           O  
ATOM   4222  N   GLN A 277      11.242  -2.938   6.885  1.00 86.86           N  
ATOM   4223  H   GLN A 277      12.203  -3.000   7.188  1.00 86.86           H  
ATOM   4224  CA  GLN A 277      10.202  -2.965   7.907  1.00 86.86           C  
ATOM   4225  HA  GLN A 277       9.386  -3.597   7.556  1.00 86.86           H  
ATOM   4226  C   GLN A 277       9.628  -1.578   8.187  1.00 86.86           C  
ATOM   4227  CB  GLN A 277      10.761  -3.596   9.181  1.00 86.86           C  
ATOM   4228  HB2 GLN A 277      10.029  -3.497   9.982  1.00 86.86           H  
ATOM   4229  HB3 GLN A 277      11.675  -3.078   9.474  1.00 86.86           H  
ATOM   4230  O   GLN A 277      10.146  -0.809   8.999  1.00 86.86           O  
ATOM   4231  CG  GLN A 277      11.055  -5.082   8.960  1.00 86.86           C  
ATOM   4232  HG2 GLN A 277      10.114  -5.612   8.813  1.00 86.86           H  
ATOM   4233  HG3 GLN A 277      11.677  -5.219   8.075  1.00 86.86           H  
ATOM   4234  CD  GLN A 277      11.762  -5.700  10.145  1.00 86.86           C  
ATOM   4235  NE2 GLN A 277      12.495  -6.769   9.933  1.00 86.86           N  
ATOM   4236 HE21 GLN A 277      12.946  -7.192  10.732  1.00 86.86           H  
ATOM   4237 HE22 GLN A 277      12.519  -7.199   9.019  1.00 86.86           H  
ATOM   4238  OE1 GLN A 277      11.685  -5.239  11.272  1.00 86.86           O  
ATOM   4239  N   ALA A 278       8.483  -1.314   7.566  1.00 87.87           N  
ATOM   4240  H   ALA A 278       8.174  -1.978   6.871  1.00 87.87           H  
ATOM   4241  CA  ALA A 278       7.736  -0.071   7.706  1.00 87.87           C  
ATOM   4242  HA  ALA A 278       8.344   0.748   7.321  1.00 87.87           H  
ATOM   4243  C   ALA A 278       7.326   0.251   9.150  1.00 87.87           C  
ATOM   4244  CB  ALA A 278       6.466  -0.216   6.868  1.00 87.87           C  
ATOM   4245  HB1 ALA A 278       5.637  -0.546   7.494  1.00 87.87           H  
ATOM   4246  HB2 ALA A 278       6.222   0.746   6.417  1.00 87.87           H  
ATOM   4247  HB3 ALA A 278       6.589  -0.979   6.099  1.00 87.87           H  
ATOM   4248  O   ALA A 278       7.235   1.422   9.514  1.00 87.87           O  
ATOM   4249  N   SER A 279       7.057  -0.776   9.968  1.00 87.33           N  
ATOM   4250  H   SER A 279       7.183  -1.721   9.634  1.00 87.33           H  
ATOM   4251  CA  SER A 279       6.611  -0.601  11.355  1.00 87.33           C  
ATOM   4252  HA  SER A 279       5.688  -0.021  11.357  1.00 87.33           H  
ATOM   4253  C   SER A 279       7.626   0.177  12.187  1.00 87.33           C  
ATOM   4254  CB  SER A 279       6.323  -1.947  12.031  1.00 87.33           C  
ATOM   4255  HB2 SER A 279       6.030  -1.760  13.064  1.00 87.33           H  
ATOM   4256  HB3 SER A 279       5.499  -2.458  11.532  1.00 87.33           H  
ATOM   4257  O   SER A 279       7.228   1.038  12.969  1.00 87.33           O  
ATOM   4258  OG  SER A 279       7.448  -2.798  12.012  1.00 87.33           O  
ATOM   4259  HG  SER A 279       7.302  -3.417  12.730  1.00 87.33           H  
ATOM   4260  N   ARG A 280       8.927  -0.028  11.935  1.00 88.27           N  
ATOM   4261  H   ARG A 280       9.155  -0.735  11.252  1.00 88.27           H  
ATOM   4262  CA  ARG A 280      10.029   0.662  12.622  1.00 88.27           C  
ATOM   4263  HA  ARG A 280       9.878   0.589  13.699  1.00 88.27           H  
ATOM   4264  C   ARG A 280      10.116   2.155  12.319  1.00 88.27           C  
ATOM   4265  CB  ARG A 280      11.364   0.007  12.259  1.00 88.27           C  
ATOM   4266  HB2 ARG A 280      11.482   0.004  11.175  1.00 88.27           H  
ATOM   4267  HB3 ARG A 280      12.166   0.612  12.681  1.00 88.27           H  
ATOM   4268  O   ARG A 280      10.761   2.878  13.067  1.00 88.27           O  
ATOM   4269  CG  ARG A 280      11.510  -1.422  12.798  1.00 88.27           C  
ATOM   4270  HG2 ARG A 280      11.399  -1.419  13.882  1.00 88.27           H  
ATOM   4271  HG3 ARG A 280      10.763  -2.079  12.353  1.00 88.27           H  
ATOM   4272  CD  ARG A 280      12.913  -1.898  12.419  1.00 88.27           C  
ATOM   4273  HD2 ARG A 280      13.634  -1.164  12.779  1.00 88.27           H  
ATOM   4274  HD3 ARG A 280      12.979  -1.947  11.332  1.00 88.27           H  
ATOM   4275  NE  ARG A 280      13.249  -3.211  12.990  1.00 88.27           N  
ATOM   4276  HE  ARG A 280      12.524  -3.707  13.488  1.00 88.27           H  
ATOM   4277  NH1 ARG A 280      15.406  -3.233  12.218  1.00 88.27           N  
ATOM   4278 HH11 ARG A 280      15.229  -2.351  11.761  1.00 88.27           H  
ATOM   4279 HH12 ARG A 280      16.312  -3.675  12.152  1.00 88.27           H  
ATOM   4280  NH2 ARG A 280      14.697  -4.920  13.458  1.00 88.27           N  
ATOM   4281 HH21 ARG A 280      15.611  -5.341  13.376  1.00 88.27           H  
ATOM   4282 HH22 ARG A 280      13.915  -5.479  13.768  1.00 88.27           H  
ATOM   4283  CZ  ARG A 280      14.434  -3.783  12.892  1.00 88.27           C  
ATOM   4284  N   ALA A 281       9.506   2.627  11.232  1.00 86.09           N  
ATOM   4285  H   ALA A 281       8.981   1.991  10.649  1.00 86.09           H  
ATOM   4286  CA  ALA A 281       9.416   4.062  10.966  1.00 86.09           C  
ATOM   4287  HA  ALA A 281      10.369   4.532  11.211  1.00 86.09           H  
ATOM   4288  C   ALA A 281       8.343   4.739  11.840  1.00 86.09           C  
ATOM   4289  CB  ALA A 281       9.160   4.272   9.469  1.00 86.09           C  
ATOM   4290  HB1 ALA A 281       9.171   5.339   9.249  1.00 86.09           H  
ATOM   4291  HB2 ALA A 281       8.186   3.869   9.191  1.00 86.09           H  
ATOM   4292  HB3 ALA A 281       9.939   3.784   8.883  1.00 86.09           H  
ATOM   4293  O   ALA A 281       8.457   5.925  12.134  1.00 86.09           O  
ATOM   4294  N   VAL A 282       7.321   3.985  12.270  1.00 86.18           N  
ATOM   4295  H   VAL A 282       7.334   3.000  12.047  1.00 86.18           H  
ATOM   4296  CA  VAL A 282       6.172   4.493  13.039  1.00 86.18           C  
ATOM   4297  HA  VAL A 282       6.077   5.565  12.867  1.00 86.18           H  
ATOM   4298  C   VAL A 282       6.361   4.297  14.541  1.00 86.18           C  
ATOM   4299  CB  VAL A 282       4.859   3.820  12.585  1.00 86.18           C  
ATOM   4300  HB  VAL A 282       4.887   2.762  12.845  1.00 86.18           H  
ATOM   4301  O   VAL A 282       6.128   5.224  15.310  1.00 86.18           O  
ATOM   4302  CG1 VAL A 282       3.642   4.455  13.270  1.00 86.18           C  
ATOM   4303 HG11 VAL A 282       2.724   3.992  12.909  1.00 86.18           H  
ATOM   4304 HG12 VAL A 282       3.615   5.526  13.067  1.00 86.18           H  
ATOM   4305 HG13 VAL A 282       3.691   4.299  14.347  1.00 86.18           H  
ATOM   4306  CG2 VAL A 282       4.661   3.925  11.065  1.00 86.18           C  
ATOM   4307 HG21 VAL A 282       3.673   3.556  10.789  1.00 86.18           H  
ATOM   4308 HG22 VAL A 282       4.760   4.966  10.755  1.00 86.18           H  
ATOM   4309 HG23 VAL A 282       5.411   3.327  10.549  1.00 86.18           H  
ATOM   4310  N   GLN A 283       6.781   3.105  14.969  1.00 84.19           N  
ATOM   4311  H   GLN A 283       7.008   2.395  14.287  1.00 84.19           H  
ATOM   4312  CA  GLN A 283       6.924   2.740  16.377  1.00 84.19           C  
ATOM   4313  HA  GLN A 283       6.942   3.651  16.975  1.00 84.19           H  
ATOM   4314  C   GLN A 283       8.245   2.012  16.638  1.00 84.19           C  
ATOM   4315  CB  GLN A 283       5.710   1.911  16.844  1.00 84.19           C  
ATOM   4316  HB2 GLN A 283       4.804   2.487  16.656  1.00 84.19           H  
ATOM   4317  HB3 GLN A 283       5.790   1.757  17.920  1.00 84.19           H  
ATOM   4318  O   GLN A 283       8.812   1.368  15.755  1.00 84.19           O  
ATOM   4319  CG  GLN A 283       5.579   0.535  16.161  1.00 84.19           C  
ATOM   4320  HG2 GLN A 283       5.452   0.667  15.087  1.00 84.19           H  
ATOM   4321  HG3 GLN A 283       6.492  -0.037  16.325  1.00 84.19           H  
ATOM   4322  CD  GLN A 283       4.397  -0.280  16.682  1.00 84.19           C  
ATOM   4323  NE2 GLN A 283       4.410  -1.588  16.544  1.00 84.19           N  
ATOM   4324 HE21 GLN A 283       3.611  -2.090  16.905  1.00 84.19           H  
ATOM   4325 HE22 GLN A 283       5.120  -2.078  16.019  1.00 84.19           H  
ATOM   4326  OE1 GLN A 283       3.416   0.245  17.187  1.00 84.19           O  
ATOM   4327  N   PHE A 284       8.716   2.077  17.881  1.00 79.13           N  
ATOM   4328  H   PHE A 284       8.202   2.602  18.573  1.00 79.13           H  
ATOM   4329  CA  PHE A 284       9.835   1.257  18.332  1.00 79.13           C  
ATOM   4330  HA  PHE A 284      10.607   1.249  17.564  1.00 79.13           H  
ATOM   4331  C   PHE A 284       9.348  -0.182  18.542  1.00 79.13           C  
ATOM   4332  CB  PHE A 284      10.440   1.866  19.603  1.00 79.13           C  
ATOM   4333  HB2 PHE A 284      11.216   1.196  19.974  1.00 79.13           H  
ATOM   4334  HB3 PHE A 284       9.671   1.929  20.374  1.00 79.13           H  
ATOM   4335  O   PHE A 284       8.685  -0.479  19.532  1.00 79.13           O  
ATOM   4336  CG  PHE A 284      11.057   3.237  19.395  1.00 79.13           C  
ATOM   4337  CD1 PHE A 284      12.329   3.353  18.802  1.00 79.13           C  
ATOM   4338  HD1 PHE A 284      12.863   2.468  18.490  1.00 79.13           H  
ATOM   4339  CD2 PHE A 284      10.366   4.398  19.791  1.00 79.13           C  
ATOM   4340  HD2 PHE A 284       9.386   4.326  20.240  1.00 79.13           H  
ATOM   4341  CE1 PHE A 284      12.911   4.621  18.618  1.00 79.13           C  
ATOM   4342  HE1 PHE A 284      13.885   4.709  18.161  1.00 79.13           H  
ATOM   4343  CE2 PHE A 284      10.945   5.664  19.600  1.00 79.13           C  
ATOM   4344  HE2 PHE A 284      10.407   6.554  19.892  1.00 79.13           H  
ATOM   4345  CZ  PHE A 284      12.218   5.777  19.017  1.00 79.13           C  
ATOM   4346  HZ  PHE A 284      12.654   6.753  18.861  1.00 79.13           H  
ATOM   4347  N   GLU A 285       9.658  -1.072  17.600  1.00 75.03           N  
ATOM   4348  H   GLU A 285      10.138  -0.751  16.771  1.00 75.03           H  
ATOM   4349  CA  GLU A 285       9.246  -2.478  17.641  1.00 75.03           C  
ATOM   4350  HA  GLU A 285       8.828  -2.695  18.624  1.00 75.03           H  
ATOM   4351  C   GLU A 285      10.434  -3.424  17.432  1.00 75.03           C  
ATOM   4352  CB  GLU A 285       8.129  -2.719  16.617  1.00 75.03           C  
ATOM   4353  HB2 GLU A 285       7.302  -2.052  16.862  1.00 75.03           H  
ATOM   4354  HB3 GLU A 285       8.498  -2.474  15.621  1.00 75.03           H  
ATOM   4355  O   GLU A 285      11.328  -3.176  16.616  1.00 75.03           O  
ATOM   4356  CG  GLU A 285       7.603  -4.164  16.623  1.00 75.03           C  
ATOM   4357  HG2 GLU A 285       7.290  -4.424  17.635  1.00 75.03           H  
ATOM   4358  HG3 GLU A 285       8.416  -4.826  16.325  1.00 75.03           H  
ATOM   4359  CD  GLU A 285       6.439  -4.387  15.648  1.00 75.03           C  
ATOM   4360  OE1 GLU A 285       6.002  -5.551  15.531  1.00 75.03           O  
ATOM   4361  OE2 GLU A 285       6.012  -3.402  14.995  1.00 75.03           O  
ATOM   4362  N   ILE A 286      10.413  -4.540  18.164  1.00 77.07           N  
ATOM   4363  H   ILE A 286       9.609  -4.698  18.755  1.00 77.07           H  
ATOM   4364  CA  ILE A 286      11.315  -5.674  17.961  1.00 77.07           C  
ATOM   4365  HA  ILE A 286      12.273  -5.304  17.595  1.00 77.07           H  
ATOM   4366  C   ILE A 286      10.703  -6.584  16.896  1.00 77.07           C  
ATOM   4367  CB  ILE A 286      11.570  -6.428  19.286  1.00 77.07           C  
ATOM   4368  HB  ILE A 286      10.611  -6.763  19.683  1.00 77.07           H  
ATOM   4369  O   ILE A 286       9.578  -7.054  17.041  1.00 77.07           O  
ATOM   4370  CG1 ILE A 286      12.232  -5.488  20.322  1.00 77.07           C  
ATOM   4371 HG12 ILE A 286      11.642  -4.576  20.417  1.00 77.07           H  
ATOM   4372 HG13 ILE A 286      13.226  -5.207  19.976  1.00 77.07           H  
ATOM   4373  CG2 ILE A 286      12.452  -7.669  19.037  1.00 77.07           C  
ATOM   4374 HG21 ILE A 286      13.420  -7.372  18.635  1.00 77.07           H  
ATOM   4375 HG22 ILE A 286      11.966  -8.355  18.344  1.00 77.07           H  
ATOM   4376 HG23 ILE A 286      12.604  -8.219  19.966  1.00 77.07           H  
ATOM   4377  CD1 ILE A 286      12.344  -6.088  21.729  1.00 77.07           C  
ATOM   4378 HD11 ILE A 286      12.704  -5.323  22.417  1.00 77.07           H  
ATOM   4379 HD12 ILE A 286      11.365  -6.432  22.065  1.00 77.07           H  
ATOM   4380 HD13 ILE A 286      13.049  -6.918  21.740  1.00 77.07           H  
ATOM   4381  N   THR A 287      11.461  -6.857  15.835  1.00 70.06           N  
ATOM   4382  H   THR A 287      12.374  -6.430  15.775  1.00 70.06           H  
ATOM   4383  CA  THR A 287      11.023  -7.707  14.723  1.00 70.06           C  
ATOM   4384  HA  THR A 287      10.147  -7.258  14.255  1.00 70.06           H  
ATOM   4385  C   THR A 287      10.680  -9.105  15.200  1.00 70.06           C  
ATOM   4386  CB  THR A 287      12.134  -7.853  13.682  1.00 70.06           C  
ATOM   4387  HB  THR A 287      12.975  -8.382  14.130  1.00 70.06           H  
ATOM   4388  O   THR A 287      11.546  -9.816  15.709  1.00 70.06           O  
ATOM   4389  CG2 THR A 287      11.710  -8.593  12.415  1.00 70.06           C  
ATOM   4390 HG21 THR A 287      12.570  -8.710  11.756  1.00 70.06           H  
ATOM   4391 HG22 THR A 287      11.362  -9.596  12.663  1.00 70.06           H  
ATOM   4392 HG23 THR A 287      10.905  -8.059  11.911  1.00 70.06           H  
ATOM   4393  OG1 THR A 287      12.572  -6.574  13.319  1.00 70.06           O  
ATOM   4394  HG1 THR A 287      11.979  -6.218  12.652  1.00 70.06           H  
ATOM   4395  N   ASN A 288       9.452  -9.535  14.931  1.00 79.43           N  
ATOM   4396  H   ASN A 288       8.766  -8.887  14.572  1.00 79.43           H  
ATOM   4397  CA  ASN A 288       9.115 -10.946  14.964  1.00 79.43           C  
ATOM   4398  HA  ASN A 288       9.716 -11.429  15.735  1.00 79.43           H  
ATOM   4399  C   ASN A 288       9.421 -11.572  13.588  1.00 79.43           C  
ATOM   4400  CB  ASN A 288       7.655 -11.099  15.394  1.00 79.43           C  
ATOM   4401  HB2 ASN A 288       6.994 -10.681  14.635  1.00 79.43           H  
ATOM   4402  HB3 ASN A 288       7.500 -10.555  16.325  1.00 79.43           H  
ATOM   4403  O   ASN A 288       8.692 -11.297  12.635  1.00 79.43           O  
ATOM   4404  CG  ASN A 288       7.303 -12.556  15.622  1.00 79.43           C  
ATOM   4405  ND2 ASN A 288       6.214 -12.812  16.301  1.00 79.43           N  
ATOM   4406 HD21 ASN A 288       6.005 -13.787  16.457  1.00 79.43           H  
ATOM   4407 HD22 ASN A 288       5.643 -12.054  16.648  1.00 79.43           H  
ATOM   4408  OD1 ASN A 288       7.994 -13.478  15.223  1.00 79.43           O  
ATOM   4409  N   PRO A 289      10.474 -12.402  13.454  1.00 80.39           N  
ATOM   4410  CA  PRO A 289      10.877 -12.975  12.168  1.00 80.39           C  
ATOM   4411  HA  PRO A 289      11.032 -12.179  11.440  1.00 80.39           H  
ATOM   4412  C   PRO A 289       9.848 -13.949  11.576  1.00 80.39           C  
ATOM   4413  CB  PRO A 289      12.210 -13.677  12.448  1.00 80.39           C  
ATOM   4414  HB2 PRO A 289      12.366 -14.547  11.810  1.00 80.39           H  
ATOM   4415  HB3 PRO A 289      13.027 -12.966  12.319  1.00 80.39           H  
ATOM   4416  O   PRO A 289       9.965 -14.309  10.410  1.00 80.39           O  
ATOM   4417  CG  PRO A 289      12.104 -14.066  13.921  1.00 80.39           C  
ATOM   4418  HG2 PRO A 289      11.512 -14.976  14.021  1.00 80.39           H  
ATOM   4419  HG3 PRO A 289      13.084 -14.190  14.381  1.00 80.39           H  
ATOM   4420  CD  PRO A 289      11.343 -12.888  14.518  1.00 80.39           C  
ATOM   4421  HD2 PRO A 289      10.775 -13.224  15.386  1.00 80.39           H  
ATOM   4422  HD3 PRO A 289      12.049 -12.107  14.802  1.00 80.39           H  
ATOM   4423  N   ALA A 290       8.851 -14.389  12.350  1.00 84.40           N  
ATOM   4424  H   ALA A 290       8.784 -14.063  13.304  1.00 84.40           H  
ATOM   4425  CA  ALA A 290       7.814 -15.295  11.864  1.00 84.40           C  
ATOM   4426  HA  ALA A 290       8.288 -16.094  11.295  1.00 84.40           H  
ATOM   4427  C   ALA A 290       6.794 -14.619  10.928  1.00 84.40           C  
ATOM   4428  CB  ALA A 290       7.120 -15.915  13.082  1.00 84.40           C  
ATOM   4429  HB1 ALA A 290       6.404 -16.666  12.746  1.00 84.40           H  
ATOM   4430  HB2 ALA A 290       7.856 -16.390  13.731  1.00 84.40           H  
ATOM   4431  HB3 ALA A 290       6.585 -15.144  13.639  1.00 84.40           H  
ATOM   4432  O   ALA A 290       6.060 -15.321  10.234  1.00 84.40           O  
ATOM   4433  N   PHE A 291       6.719 -13.283  10.918  1.00 81.75           N  
ATOM   4434  H   PHE A 291       7.411 -12.749  11.425  1.00 81.75           H  
ATOM   4435  CA  PHE A 291       5.725 -12.538  10.146  1.00 81.75           C  
ATOM   4436  HA  PHE A 291       5.014 -13.244   9.715  1.00 81.75           H  
ATOM   4437  C   PHE A 291       6.346 -11.784   8.972  1.00 81.75           C  
ATOM   4438  CB  PHE A 291       4.924 -11.608  11.064  1.00 81.75           C  
ATOM   4439  HB2 PHE A 291       5.614 -10.959  11.603  1.00 81.75           H  
ATOM   4440  HB3 PHE A 291       4.290 -10.969  10.449  1.00 81.75           H  
ATOM   4441  O   PHE A 291       7.443 -11.235   9.064  1.00 81.75           O  
ATOM   4442  CG  PHE A 291       4.035 -12.349  12.044  1.00 81.75           C  
ATOM   4443  CD1 PHE A 291       2.835 -12.936  11.602  1.00 81.75           C  
ATOM   4444  HD1 PHE A 291       2.547 -12.854  10.565  1.00 81.75           H  
ATOM   4445  CD2 PHE A 291       4.411 -12.472  13.392  1.00 81.75           C  
ATOM   4446  HD2 PHE A 291       5.336 -12.027  13.727  1.00 81.75           H  
ATOM   4447  CE1 PHE A 291       2.016 -13.639  12.504  1.00 81.75           C  
ATOM   4448  HE1 PHE A 291       1.101 -14.096  12.157  1.00 81.75           H  
ATOM   4449  CE2 PHE A 291       3.588 -13.168  14.296  1.00 81.75           C  
ATOM   4450  HE2 PHE A 291       3.865 -13.258  15.336  1.00 81.75           H  
ATOM   4451  CZ  PHE A 291       2.392 -13.754  13.852  1.00 81.75           C  
ATOM   4452  HZ  PHE A 291       1.764 -14.294  14.545  1.00 81.75           H  
ATOM   4453  N   ASP A 292       5.598 -11.738   7.871  1.00 84.87           N  
ATOM   4454  H   ASP A 292       4.699 -12.199   7.870  1.00 84.87           H  
ATOM   4455  CA  ASP A 292       5.968 -10.998   6.669  1.00 84.87           C  
ATOM   4456  HA  ASP A 292       6.995 -11.264   6.417  1.00 84.87           H  
ATOM   4457  C   ASP A 292       5.852  -9.479   6.916  1.00 84.87           C  
ATOM   4458  CB  ASP A 292       5.075 -11.465   5.508  1.00 84.87           C  
ATOM   4459  HB2 ASP A 292       4.042 -11.184   5.716  1.00 84.87           H  
ATOM   4460  HB3 ASP A 292       5.120 -12.553   5.456  1.00 84.87           H  
ATOM   4461  O   ASP A 292       4.787  -9.013   7.342  1.00 84.87           O  
ATOM   4462  CG  ASP A 292       5.474 -10.907   4.136  1.00 84.87           C  
ATOM   4463  OD1 ASP A 292       6.292  -9.964   4.085  1.00 84.87           O  
ATOM   4464  OD2 ASP A 292       4.914 -11.414   3.141  1.00 84.87           O  
ATOM   4465  N   PRO A 293       6.910  -8.686   6.662  1.00 80.18           N  
ATOM   4466  CA  PRO A 293       6.859  -7.234   6.808  1.00 80.18           C  
ATOM   4467  HA  PRO A 293       6.457  -6.980   7.789  1.00 80.18           H  
ATOM   4468  C   PRO A 293       6.002  -6.516   5.750  1.00 80.18           C  
ATOM   4469  CB  PRO A 293       8.322  -6.797   6.733  1.00 80.18           C  
ATOM   4470  HB2 PRO A 293       8.441  -5.787   6.341  1.00 80.18           H  
ATOM   4471  HB3 PRO A 293       8.754  -6.882   7.730  1.00 80.18           H  
ATOM   4472  O   PRO A 293       5.611  -5.369   5.979  1.00 80.18           O  
ATOM   4473  CG  PRO A 293       8.967  -7.844   5.827  1.00 80.18           C  
ATOM   4474  HG2 PRO A 293      10.044  -7.912   5.980  1.00 80.18           H  
ATOM   4475  HG3 PRO A 293       8.733  -7.629   4.784  1.00 80.18           H  
ATOM   4476  CD  PRO A 293       8.250  -9.113   6.268  1.00 80.18           C  
ATOM   4477  HD2 PRO A 293       8.245  -9.832   5.449  1.00 80.18           H  
ATOM   4478  HD3 PRO A 293       8.756  -9.544   7.132  1.00 80.18           H  
ATOM   4479  N   ASP A 294       5.681  -7.150   4.617  1.00 81.05           N  
ATOM   4480  H   ASP A 294       6.010  -8.095   4.483  1.00 81.05           H  
ATOM   4481  CA  ASP A 294       5.018  -6.507   3.468  1.00 81.05           C  
ATOM   4482  HA  ASP A 294       5.270  -5.446   3.502  1.00 81.05           H  
ATOM   4483  C   ASP A 294       3.481  -6.516   3.524  1.00 81.05           C  
ATOM   4484  CB  ASP A 294       5.580  -7.071   2.156  1.00 81.05           C  
ATOM   4485  HB2 ASP A 294       5.659  -8.157   2.222  1.00 81.05           H  
ATOM   4486  HB3 ASP A 294       4.898  -6.842   1.336  1.00 81.05           H  
ATOM   4487  O   ASP A 294       2.774  -6.421   2.510  1.00 81.05           O  
ATOM   4488  CG  ASP A 294       6.926  -6.468   1.766  1.00 81.05           C  
ATOM   4489  OD1 ASP A 294       7.251  -5.360   2.259  1.00 81.05           O  
ATOM   4490  OD2 ASP A 294       7.513  -6.990   0.794  1.00 81.05           O  
ATOM   4491  N   VAL A 295       2.929  -6.569   4.730  1.00 86.63           N  
ATOM   4492  H   VAL A 295       3.559  -6.615   5.519  1.00 86.63           H  
ATOM   4493  CA  VAL A 295       1.486  -6.512   4.975  1.00 86.63           C  
ATOM   4494  HA  VAL A 295       0.975  -6.772   4.048  1.00 86.63           H  
ATOM   4495  C   VAL A 295       1.024  -5.100   5.335  1.00 86.63           C  
ATOM   4496  CB  VAL A 295       1.054  -7.572   6.002  1.00 86.63           C  
ATOM   4497  HB  VAL A 295      -0.027  -7.503   6.124  1.00 86.63           H  
ATOM   4498  O   VAL A 295       1.808  -4.215   5.669  1.00 86.63           O  
ATOM   4499  CG1 VAL A 295       1.367  -8.980   5.481  1.00 86.63           C  
ATOM   4500 HG11 VAL A 295       0.929  -9.130   4.494  1.00 86.63           H  
ATOM   4501 HG12 VAL A 295       2.445  -9.126   5.415  1.00 86.63           H  
ATOM   4502 HG13 VAL A 295       0.966  -9.725   6.168  1.00 86.63           H  
ATOM   4503  CG2 VAL A 295       1.697  -7.363   7.375  1.00 86.63           C  
ATOM   4504 HG21 VAL A 295       2.783  -7.412   7.301  1.00 86.63           H  
ATOM   4505 HG22 VAL A 295       1.413  -6.392   7.780  1.00 86.63           H  
ATOM   4506 HG23 VAL A 295       1.365  -8.141   8.062  1.00 86.63           H  
ATOM   4507  N   SER A 296      -0.284  -4.850   5.241  1.00 88.17           N  
ATOM   4508  H   SER A 296      -0.911  -5.615   5.036  1.00 88.17           H  
ATOM   4509  CA  SER A 296      -0.854  -3.610   5.772  1.00 88.17           C  
ATOM   4510  HA  SER A 296      -0.243  -2.773   5.435  1.00 88.17           H  
ATOM   4511  C   SER A 296      -0.835  -3.643   7.295  1.00 88.17           C  
ATOM   4512  CB  SER A 296      -2.283  -3.391   5.282  1.00 88.17           C  
ATOM   4513  HB2 SER A 296      -2.274  -3.237   4.203  1.00 88.17           H  
ATOM   4514  HB3 SER A 296      -2.697  -2.508   5.769  1.00 88.17           H  
ATOM   4515  O   SER A 296      -1.405  -4.555   7.893  1.00 88.17           O  
ATOM   4516  OG  SER A 296      -3.089  -4.513   5.582  1.00 88.17           O  
ATOM   4517  HG  SER A 296      -2.861  -4.791   6.472  1.00 88.17           H  
ATOM   4518  N   LEU A 297      -0.241  -2.626   7.900  1.00 86.23           N  
ATOM   4519  H   LEU A 297       0.134  -1.886   7.325  1.00 86.23           H  
ATOM   4520  CA  LEU A 297      -0.083  -2.497   9.339  1.00 86.23           C  
ATOM   4521  HA  LEU A 297      -0.213  -3.471   9.810  1.00 86.23           H  
ATOM   4522  C   LEU A 297      -1.154  -1.559   9.891  1.00 86.23           C  
ATOM   4523  CB  LEU A 297       1.337  -2.000   9.643  1.00 86.23           C  
ATOM   4524  HB2 LEU A 297       1.445  -1.002   9.217  1.00 86.23           H  
ATOM   4525  HB3 LEU A 297       1.457  -1.914  10.723  1.00 86.23           H  
ATOM   4526  O   LEU A 297      -1.459  -0.524   9.293  1.00 86.23           O  
ATOM   4527  CG  LEU A 297       2.454  -2.904   9.084  1.00 86.23           C  
ATOM   4528  HG  LEU A 297       2.306  -3.071   8.017  1.00 86.23           H  
ATOM   4529  CD1 LEU A 297       3.784  -2.180   9.250  1.00 86.23           C  
ATOM   4530 HD11 LEU A 297       4.599  -2.828   8.929  1.00 86.23           H  
ATOM   4531 HD12 LEU A 297       3.780  -1.276   8.642  1.00 86.23           H  
ATOM   4532 HD13 LEU A 297       3.911  -1.907  10.298  1.00 86.23           H  
ATOM   4533  CD2 LEU A 297       2.516  -4.256   9.794  1.00 86.23           C  
ATOM   4534 HD21 LEU A 297       3.329  -4.849   9.376  1.00 86.23           H  
ATOM   4535 HD22 LEU A 297       1.587  -4.806   9.646  1.00 86.23           H  
ATOM   4536 HD23 LEU A 297       2.692  -4.117  10.861  1.00 86.23           H  
ATOM   4537  N   ILE A 298      -1.732  -1.923  11.029  1.00 88.02           N  
ATOM   4538  H   ILE A 298      -1.390  -2.747  11.502  1.00 88.02           H  
ATOM   4539  CA  ILE A 298      -2.681  -1.094  11.769  1.00 88.02           C  
ATOM   4540  HA  ILE A 298      -2.804  -0.132  11.272  1.00 88.02           H  
ATOM   4541  C   ILE A 298      -2.052  -0.846  13.132  1.00 88.02           C  
ATOM   4542  CB  ILE A 298      -4.070  -1.762  11.868  1.00 88.02           C  
ATOM   4543  HB  ILE A 298      -3.960  -2.709  12.398  1.00 88.02           H  
ATOM   4544  O   ILE A 298      -1.665  -1.791  13.810  1.00 88.02           O  
ATOM   4545  CG1 ILE A 298      -4.647  -2.049  10.459  1.00 88.02           C  
ATOM   4546 HG12 ILE A 298      -3.907  -2.581   9.861  1.00 88.02           H  
ATOM   4547 HG13 ILE A 298      -4.867  -1.107   9.957  1.00 88.02           H  
ATOM   4548  CG2 ILE A 298      -5.027  -0.857  12.671  1.00 88.02           C  
ATOM   4549 HG21 ILE A 298      -4.642  -0.709  13.680  1.00 88.02           H  
ATOM   4550 HG22 ILE A 298      -5.131   0.112  12.184  1.00 88.02           H  
ATOM   4551 HG23 ILE A 298      -6.002  -1.333  12.776  1.00 88.02           H  
ATOM   4552  CD1 ILE A 298      -5.904  -2.926  10.470  1.00 88.02           C  
ATOM   4553 HD11 ILE A 298      -5.707  -3.848  11.017  1.00 88.02           H  
ATOM   4554 HD12 ILE A 298      -6.176  -3.175   9.444  1.00 88.02           H  
ATOM   4555 HD13 ILE A 298      -6.738  -2.398  10.932  1.00 88.02           H  
ATOM   4556  N   PHE A 299      -1.937   0.422  13.504  1.00 82.94           N  
ATOM   4557  H   PHE A 299      -2.336   1.143  12.919  1.00 82.94           H  
ATOM   4558  CA  PHE A 299      -1.345   0.844  14.762  1.00 82.94           C  
ATOM   4559  HA  PHE A 299      -0.812   0.008  15.215  1.00 82.94           H  
ATOM   4560  C   PHE A 299      -2.463   1.266  15.709  1.00 82.94           C  
ATOM   4561  CB  PHE A 299      -0.315   1.950  14.510  1.00 82.94           C  
ATOM   4562  HB2 PHE A 299      -0.833   2.833  14.135  1.00 82.94           H  
ATOM   4563  HB3 PHE A 299       0.150   2.219  15.458  1.00 82.94           H  
ATOM   4564  O   PHE A 299      -3.232   2.193  15.428  1.00 82.94           O  
ATOM   4565  CG  PHE A 299       0.773   1.552  13.529  1.00 82.94           C  
ATOM   4566  CD1 PHE A 299       1.817   0.698  13.932  1.00 82.94           C  
ATOM   4567  HD1 PHE A 299       1.862   0.342  14.950  1.00 82.94           H  
ATOM   4568  CD2 PHE A 299       0.723   2.010  12.201  1.00 82.94           C  
ATOM   4569  HD2 PHE A 299      -0.084   2.660  11.896  1.00 82.94           H  
ATOM   4570  CE1 PHE A 299       2.810   0.312  13.013  1.00 82.94           C  
ATOM   4571  HE1 PHE A 299       3.610  -0.337  13.336  1.00 82.94           H  
ATOM   4572  CE2 PHE A 299       1.717   1.628  11.284  1.00 82.94           C  
ATOM   4573  HE2 PHE A 299       1.684   1.992  10.268  1.00 82.94           H  
ATOM   4574  CZ  PHE A 299       2.762   0.780  11.689  1.00 82.94           C  
ATOM   4575  HZ  PHE A 299       3.529   0.494  10.985  1.00 82.94           H  
ATOM   4576  N   GLU A 300      -2.573   0.554  16.824  1.00 75.48           N  
ATOM   4577  H   GLU A 300      -1.917  -0.195  16.994  1.00 75.48           H  
ATOM   4578  CA  GLU A 300      -3.473   0.895  17.919  1.00 75.48           C  
ATOM   4579  HA  GLU A 300      -4.299   1.493  17.533  1.00 75.48           H  
ATOM   4580  C   GLU A 300      -2.697   1.754  18.920  1.00 75.48           C  
ATOM   4581  CB  GLU A 300      -4.091  -0.371  18.538  1.00 75.48           C  
ATOM   4582  HB2 GLU A 300      -4.704  -0.076  19.390  1.00 75.48           H  
ATOM   4583  HB3 GLU A 300      -3.299  -1.039  18.878  1.00 75.48           H  
ATOM   4584  O   GLU A 300      -1.647   1.365  19.426  1.00 75.48           O  
ATOM   4585  CG  GLU A 300      -4.979  -1.091  17.503  1.00 75.48           C  
ATOM   4586  HG2 GLU A 300      -4.361  -1.419  16.668  1.00 75.48           H  
ATOM   4587  HG3 GLU A 300      -5.697  -0.368  17.114  1.00 75.48           H  
ATOM   4588  CD  GLU A 300      -5.753  -2.308  18.037  1.00 75.48           C  
ATOM   4589  OE1 GLU A 300      -6.660  -2.756  17.292  1.00 75.48           O  
ATOM   4590  OE2 GLU A 300      -5.476  -2.773  19.159  1.00 75.48           O  
ATOM   4591  N   ARG A 301      -3.180   2.976  19.167  1.00 65.58           N  
ATOM   4592  H   ARG A 301      -4.046   3.237  18.719  1.00 65.58           H  
ATOM   4593  CA  ARG A 301      -2.553   3.904  20.114  1.00 65.58           C  
ATOM   4594  HA  ARG A 301      -1.475   3.743  20.082  1.00 65.58           H  
ATOM   4595  C   ARG A 301      -2.998   3.550  21.533  1.00 65.58           C  
ATOM   4596  CB  ARG A 301      -2.831   5.355  19.694  1.00 65.58           C  
ATOM   4597  HB2 ARG A 301      -2.529   5.483  18.654  1.00 65.58           H  
ATOM   4598  HB3 ARG A 301      -3.900   5.552  19.771  1.00 65.58           H  
ATOM   4599  O   ARG A 301      -3.840   4.242  22.110  1.00 65.58           O  
ATOM   4600  CG  ARG A 301      -2.055   6.362  20.558  1.00 65.58           C  
ATOM   4601  HG2 ARG A 301      -2.330   6.234  21.605  1.00 65.58           H  
ATOM   4602  HG3 ARG A 301      -0.983   6.192  20.455  1.00 65.58           H  
ATOM   4603  CD  ARG A 301      -2.392   7.793  20.130  1.00 65.58           C  
ATOM   4604  HD2 ARG A 301      -3.467   7.867  19.965  1.00 65.58           H  
ATOM   4605  HD3 ARG A 301      -1.875   8.015  19.197  1.00 65.58           H  
ATOM   4606  NE  ARG A 301      -2.003   8.760  21.169  1.00 65.58           N  
ATOM   4607  HE  ARG A 301      -1.440   8.398  21.926  1.00 65.58           H  
ATOM   4608  NH1 ARG A 301      -2.918  10.624  20.189  1.00 65.58           N  
ATOM   4609 HH11 ARG A 301      -3.098  10.089  19.351  1.00 65.58           H  
ATOM   4610 HH12 ARG A 301      -3.022  11.627  20.137  1.00 65.58           H  
ATOM   4611  NH2 ARG A 301      -1.919  10.792  22.180  1.00 65.58           N  
ATOM   4612 HH21 ARG A 301      -1.386  10.379  22.931  1.00 65.58           H  
ATOM   4613 HH22 ARG A 301      -2.059  11.791  22.136  1.00 65.58           H  
ATOM   4614  CZ  ARG A 301      -2.282  10.049  21.172  1.00 65.58           C  
ATOM   4615  N   ASP A 302      -2.434   2.482  22.080  1.00 56.91           N  
ATOM   4616  H   ASP A 302      -1.845   1.900  21.501  1.00 56.91           H  
ATOM   4617  CA  ASP A 302      -2.729   2.028  23.437  1.00 56.91           C  
ATOM   4618  HA  ASP A 302      -3.760   2.293  23.670  1.00 56.91           H  
ATOM   4619  C   ASP A 302      -1.901   2.807  24.470  1.00 56.91           C  
ATOM   4620  CB  ASP A 302      -2.653   0.491  23.537  1.00 56.91           C  
ATOM   4621  HB2 ASP A 302      -2.436   0.221  24.571  1.00 56.91           H  
ATOM   4622  HB3 ASP A 302      -1.837   0.120  22.916  1.00 56.91           H  
ATOM   4623  O   ASP A 302      -0.955   2.342  25.077  1.00 56.91           O  
ATOM   4624  CG  ASP A 302      -3.970  -0.209  23.151  1.00 56.91           C  
ATOM   4625  OD1 ASP A 302      -4.931   0.494  22.750  1.00 56.91           O  
ATOM   4626  OD2 ASP A 302      -4.035  -1.440  23.353  1.00 56.91           O  
ATOM   4627  N   VAL A 303      -2.372   4.011  24.776  1.00 53.54           N  
ATOM   4628  H   VAL A 303      -3.126   4.336  24.188  1.00 53.54           H  
ATOM   4629  CA  VAL A 303      -2.125   4.722  26.047  1.00 53.54           C  
ATOM   4630  HA  VAL A 303      -2.935   5.450  26.087  1.00 53.54           H  
ATOM   4631  C   VAL A 303      -0.860   5.593  26.164  1.00 53.54           C  
ATOM   4632  CB  VAL A 303      -2.329   3.817  27.302  1.00 53.54           C  
ATOM   4633  HB  VAL A 303      -1.362   3.457  27.651  1.00 53.54           H  
ATOM   4634  O   VAL A 303      -0.914   6.575  26.901  1.00 53.54           O  
ATOM   4635  CG1 VAL A 303      -2.977   4.643  28.422  1.00 53.54           C  
ATOM   4636 HG11 VAL A 303      -3.046   4.046  29.331  1.00 53.54           H  
ATOM   4637 HG12 VAL A 303      -2.357   5.508  28.655  1.00 53.54           H  
ATOM   4638 HG13 VAL A 303      -3.972   4.972  28.121  1.00 53.54           H  
ATOM   4639  CG2 VAL A 303      -3.269   2.599  27.145  1.00 53.54           C  
ATOM   4640 HG21 VAL A 303      -4.167   2.870  26.590  1.00 53.54           H  
ATOM   4641 HG22 VAL A 303      -3.557   2.212  28.122  1.00 53.54           H  
ATOM   4642 HG23 VAL A 303      -2.759   1.776  26.646  1.00 53.54           H  
ATOM   4643  N   GLU A 304       0.207   5.408  25.389  1.00 55.20           N  
ATOM   4644  H   GLU A 304       0.268   4.565  24.835  1.00 55.20           H  
ATOM   4645  CA  GLU A 304       1.390   6.286  25.490  1.00 55.20           C  
ATOM   4646  HA  GLU A 304       1.160   7.136  26.132  1.00 55.20           H  
ATOM   4647  C   GLU A 304       1.752   6.896  24.138  1.00 55.20           C  
ATOM   4648  CB  GLU A 304       2.550   5.569  26.199  1.00 55.20           C  
ATOM   4649  HB2 GLU A 304       2.763   4.627  25.695  1.00 55.20           H  
ATOM   4650  HB3 GLU A 304       3.433   6.207  26.159  1.00 55.20           H  
ATOM   4651  O   GLU A 304       1.823   6.217  23.117  1.00 55.20           O  
ATOM   4652  CG  GLU A 304       2.169   5.320  27.674  1.00 55.20           C  
ATOM   4653  HG2 GLU A 304       1.264   4.714  27.714  1.00 55.20           H  
ATOM   4654  HG3 GLU A 304       1.949   6.280  28.140  1.00 55.20           H  
ATOM   4655  CD  GLU A 304       3.243   4.606  28.504  1.00 55.20           C  
ATOM   4656  OE1 GLU A 304       2.931   4.306  29.679  1.00 55.20           O  
ATOM   4657  OE2 GLU A 304       4.363   4.404  27.985  1.00 55.20           O  
ATOM   4658  N   ALA A 305       1.927   8.219  24.107  1.00 55.60           N  
ATOM   4659  H   ALA A 305       1.908   8.716  24.986  1.00 55.60           H  
ATOM   4660  CA  ALA A 305       2.458   8.923  22.947  1.00 55.60           C  
ATOM   4661  HA  ALA A 305       1.952   8.572  22.047  1.00 55.60           H  
ATOM   4662  C   ALA A 305       3.946   8.576  22.803  1.00 55.60           C  
ATOM   4663  CB  ALA A 305       2.190  10.428  23.107  1.00 55.60           C  
ATOM   4664  HB1 ALA A 305       2.686  10.804  24.002  1.00 55.60           H  
ATOM   4665  HB2 ALA A 305       2.586  10.956  22.239  1.00 55.60           H  
ATOM   4666  HB3 ALA A 305       1.118  10.611  23.179  1.00 55.60           H  
ATOM   4667  O   ALA A 305       4.810   9.401  23.093  1.00 55.60           O  
ATOM   4668  N   LEU A 306       4.252   7.340  22.404  1.00 62.46           N  
ATOM   4669  H   LEU A 306       3.508   6.669  22.276  1.00 62.46           H  
ATOM   4670  CA  LEU A 306       5.580   7.018  21.914  1.00 62.46           C  
ATOM   4671  HA  LEU A 306       6.312   7.309  22.667  1.00 62.46           H  
ATOM   4672  C   LEU A 306       5.802   7.888  20.679  1.00 62.46           C  
ATOM   4673  CB  LEU A 306       5.735   5.513  21.621  1.00 62.46           C  
ATOM   4674  HB2 LEU A 306       6.235   5.403  20.658  1.00 62.46           H  
ATOM   4675  HB3 LEU A 306       4.760   5.032  21.541  1.00 62.46           H  
ATOM   4676  O   LEU A 306       5.062   7.801  19.698  1.00 62.46           O  
ATOM   4677  CG  LEU A 306       6.594   4.797  22.679  1.00 62.46           C  
ATOM   4678  HG  LEU A 306       7.525   5.348  22.813  1.00 62.46           H  
ATOM   4679  CD1 LEU A 306       5.880   4.700  24.028  1.00 62.46           C  
ATOM   4680 HD11 LEU A 306       6.506   4.171  24.747  1.00 62.46           H  
ATOM   4681 HD12 LEU A 306       4.939   4.160  23.920  1.00 62.46           H  
ATOM   4682 HD13 LEU A 306       5.673   5.695  24.423  1.00 62.46           H  
ATOM   4683  CD2 LEU A 306       6.946   3.388  22.205  1.00 62.46           C  
ATOM   4684 HD21 LEU A 306       6.038   2.795  22.095  1.00 62.46           H  
ATOM   4685 HD22 LEU A 306       7.597   2.907  22.934  1.00 62.46           H  
ATOM   4686 HD23 LEU A 306       7.461   3.432  21.245  1.00 62.46           H  
ATOM   4687  N   ALA A 307       6.779   8.785  20.775  1.00 70.45           N  
ATOM   4688  H   ALA A 307       7.312   8.840  21.631  1.00 70.45           H  
ATOM   4689  CA  ALA A 307       7.207   9.576  19.639  1.00 70.45           C  
ATOM   4690  HA  ALA A 307       6.362  10.163  19.278  1.00 70.45           H  
ATOM   4691  C   ALA A 307       7.655   8.616  18.533  1.00 70.45           C  
ATOM   4692  CB  ALA A 307       8.323  10.530  20.080  1.00 70.45           C  
ATOM   4693  HB1 ALA A 307       9.172   9.959  20.457  1.00 70.45           H  
ATOM   4694  HB2 ALA A 307       7.956  11.197  20.861  1.00 70.45           H  
ATOM   4695  HB3 ALA A 307       8.651  11.123  19.227  1.00 70.45           H  
ATOM   4696  O   ALA A 307       8.445   7.705  18.788  1.00 70.45           O  
ATOM   4697  N   ALA A 308       7.133   8.814  17.323  1.00 81.54           N  
ATOM   4698  H   ALA A 308       6.474   9.565  17.175  1.00 81.54           H  
ATOM   4699  CA  ALA A 308       7.605   8.073  16.166  1.00 81.54           C  
ATOM   4700  HA  ALA A 308       7.446   7.014  16.369  1.00 81.54           H  
ATOM   4701  C   ALA A 308       9.107   8.354  15.974  1.00 81.54           C  
ATOM   4702  CB  ALA A 308       6.776   8.457  14.934  1.00 81.54           C  
ATOM   4703  HB1 ALA A 308       7.134   7.900  14.068  1.00 81.54           H  
ATOM   4704  HB2 ALA A 308       6.875   9.523  14.731  1.00 81.54           H  
ATOM   4705  HB3 ALA A 308       5.728   8.207  15.100  1.00 81.54           H  
ATOM   4706  O   ALA A 308       9.518   9.510  16.135  1.00 81.54           O  
ATOM   4707  N   PRO A 309       9.930   7.341  15.637  1.00 84.61           N  
ATOM   4708  CA  PRO A 309      11.353   7.549  15.359  1.00 84.61           C  
ATOM   4709  HA  PRO A 309      11.857   7.856  16.275  1.00 84.61           H  
ATOM   4710  C   PRO A 309      11.582   8.604  14.276  1.00 84.61           C  
ATOM   4711  CB  PRO A 309      11.878   6.181  14.903  1.00 84.61           C  
ATOM   4712  HB2 PRO A 309      11.780   6.073  13.823  1.00 84.61           H  
ATOM   4713  HB3 PRO A 309      12.911   6.024  15.212  1.00 84.61           H  
ATOM   4714  O   PRO A 309      12.542   9.369  14.335  1.00 84.61           O  
ATOM   4715  CG  PRO A 309      10.929   5.201  15.588  1.00 84.61           C  
ATOM   4716  HG2 PRO A 309      11.229   5.058  16.626  1.00 84.61           H  
ATOM   4717  HG3 PRO A 309      10.882   4.236  15.083  1.00 84.61           H  
ATOM   4718  CD  PRO A 309       9.592   5.927  15.561  1.00 84.61           C  
ATOM   4719  HD2 PRO A 309       9.072   5.721  14.625  1.00 84.61           H  
ATOM   4720  HD3 PRO A 309       8.990   5.605  16.410  1.00 84.61           H  
ATOM   4721  N   ASP A 310      10.671   8.643  13.304  1.00 87.04           N  
ATOM   4722  H   ASP A 310       9.900   7.993  13.344  1.00 87.04           H  
ATOM   4723  CA  ASP A 310      10.639   9.619  12.231  1.00 87.04           C  
ATOM   4724  HA  ASP A 310      11.559  10.202  12.253  1.00 87.04           H  
ATOM   4725  C   ASP A 310       9.414  10.543  12.399  1.00 87.04           C  
ATOM   4726  CB  ASP A 310      10.631   8.835  10.921  1.00 87.04           C  
ATOM   4727  HB2 ASP A 310      11.451   8.117  10.958  1.00 87.04           H  
ATOM   4728  HB3 ASP A 310       9.703   8.268  10.843  1.00 87.04           H  
ATOM   4729  O   ASP A 310       8.278  10.051  12.445  1.00 87.04           O  
ATOM   4730  CG  ASP A 310      10.815   9.697   9.677  1.00 87.04           C  
ATOM   4731  OD1 ASP A 310      10.513  10.908   9.739  1.00 87.04           O  
ATOM   4732  OD2 ASP A 310      11.229   9.082   8.665  1.00 87.04           O  
ATOM   4733  N   PRO A 311       9.603  11.874  12.500  1.00 87.58           N  
ATOM   4734  CA  PRO A 311       8.504  12.815  12.718  1.00 87.58           C  
ATOM   4735  HA  PRO A 311       7.992  12.565  13.647  1.00 87.58           H  
ATOM   4736  C   PRO A 311       7.467  12.811  11.588  1.00 87.58           C  
ATOM   4737  CB  PRO A 311       9.175  14.186  12.858  1.00 87.58           C  
ATOM   4738  HB2 PRO A 311       9.402  14.370  13.908  1.00 87.58           H  
ATOM   4739  HB3 PRO A 311       8.559  14.991  12.458  1.00 87.58           H  
ATOM   4740  O   PRO A 311       6.290  13.096  11.840  1.00 87.58           O  
ATOM   4741  CG  PRO A 311      10.479  14.034  12.077  1.00 87.58           C  
ATOM   4742  HG2 PRO A 311      11.242  14.736  12.413  1.00 87.58           H  
ATOM   4743  HG3 PRO A 311      10.289  14.150  11.010  1.00 87.58           H  
ATOM   4744  CD  PRO A 311      10.866  12.591  12.376  1.00 87.58           C  
ATOM   4745  HD2 PRO A 311      11.487  12.208  11.566  1.00 87.58           H  
ATOM   4746  HD3 PRO A 311      11.407  12.536  13.320  1.00 87.58           H  
ATOM   4747  N   ASP A 312       7.847  12.442  10.362  1.00 88.50           N  
ATOM   4748  H   ASP A 312       8.810  12.189  10.193  1.00 88.50           H  
ATOM   4749  CA  ASP A 312       6.913  12.398   9.230  1.00 88.50           C  
ATOM   4750  HA  ASP A 312       6.405  13.360   9.158  1.00 88.50           H  
ATOM   4751  C   ASP A 312       5.830  11.326   9.422  1.00 88.50           C  
ATOM   4752  CB  ASP A 312       7.696  12.162   7.930  1.00 88.50           C  
ATOM   4753  HB2 ASP A 312       8.364  11.309   8.053  1.00 88.50           H  
ATOM   4754  HB3 ASP A 312       6.986  11.914   7.141  1.00 88.50           H  
ATOM   4755  O   ASP A 312       4.678  11.487   8.979  1.00 88.50           O  
ATOM   4756  CG  ASP A 312       8.489  13.391   7.469  1.00 88.50           C  
ATOM   4757  OD1 ASP A 312       8.187  14.504   7.964  1.00 88.50           O  
ATOM   4758  OD2 ASP A 312       9.303  13.225   6.538  1.00 88.50           O  
ATOM   4759  N   PHE A 313       6.176  10.269  10.162  1.00 89.85           N  
ATOM   4760  H   PHE A 313       7.110  10.267  10.547  1.00 89.85           H  
ATOM   4761  CA  PHE A 313       5.335   9.114  10.460  1.00 89.85           C  
ATOM   4762  HA  PHE A 313       4.599   9.048   9.659  1.00 89.85           H  
ATOM   4763  C   PHE A 313       4.526   9.255  11.758  1.00 89.85           C  
ATOM   4764  CB  PHE A 313       6.185   7.838  10.405  1.00 89.85           C  
ATOM   4765  HB2 PHE A 313       5.609   6.998  10.793  1.00 89.85           H  
ATOM   4766  HB3 PHE A 313       7.044   7.958  11.065  1.00 89.85           H  
ATOM   4767  O   PHE A 313       3.865   8.306  12.187  1.00 89.85           O  
ATOM   4768  CG  PHE A 313       6.673   7.490   9.009  1.00 89.85           C  
ATOM   4769  CD1 PHE A 313       5.969   6.586   8.190  1.00 89.85           C  
ATOM   4770  HD1 PHE A 313       5.089   6.084   8.566  1.00 89.85           H  
ATOM   4771  CD2 PHE A 313       7.846   8.084   8.519  1.00 89.85           C  
ATOM   4772  HD2 PHE A 313       8.382   8.803   9.120  1.00 89.85           H  
ATOM   4773  CE1 PHE A 313       6.423   6.296   6.891  1.00 89.85           C  
ATOM   4774  HE1 PHE A 313       5.875   5.608   6.264  1.00 89.85           H  
ATOM   4775  CE2 PHE A 313       8.328   7.766   7.240  1.00 89.85           C  
ATOM   4776  HE2 PHE A 313       9.238   8.232   6.892  1.00 89.85           H  
ATOM   4777  CZ  PHE A 313       7.614   6.875   6.422  1.00 89.85           C  
ATOM   4778  HZ  PHE A 313       7.981   6.646   5.432  1.00 89.85           H  
ATOM   4779  N   ALA A 314       4.496  10.450  12.353  1.00 87.10           N  
ATOM   4780  H   ALA A 314       5.107  11.178  12.011  1.00 87.10           H  
ATOM   4781  CA  ALA A 314       3.666  10.724  13.518  1.00 87.10           C  
ATOM   4782  HA  ALA A 314       3.945  10.011  14.294  1.00 87.10           H  
ATOM   4783  C   ALA A 314       2.160  10.538  13.227  1.00 87.10           C  
ATOM   4784  CB  ALA A 314       3.987  12.127  14.040  1.00 87.10           C  
ATOM   4785  HB1 ALA A 314       5.047  12.195  14.287  1.00 87.10           H  
ATOM   4786  HB2 ALA A 314       3.751  12.872  13.280  1.00 87.10           H  
ATOM   4787  HB3 ALA A 314       3.401  12.332  14.936  1.00 87.10           H  
ATOM   4788  O   ALA A 314       1.655  10.872  12.144  1.00 87.10           O  
ATOM   4789  N   ASP A 315       1.444  10.026  14.234  1.00 85.81           N  
ATOM   4790  H   ASP A 315       1.934   9.847  15.099  1.00 85.81           H  
ATOM   4791  CA  ASP A 315      -0.010   9.818  14.260  1.00 85.81           C  
ATOM   4792  HA  ASP A 315      -0.220   9.260  15.172  1.00 85.81           H  
ATOM   4793  C   ASP A 315      -0.567   8.946  13.121  1.00 85.81           C  
ATOM   4794  CB  ASP A 315      -0.750  11.161  14.394  1.00 85.81           C  
ATOM   4795  HB2 ASP A 315      -0.563  11.766  13.507  1.00 85.81           H  
ATOM   4796  HB3 ASP A 315      -1.822  10.973  14.447  1.00 85.81           H  
ATOM   4797  O   ASP A 315      -1.697   9.144  12.660  1.00 85.81           O  
ATOM   4798  CG  ASP A 315      -0.365  11.947  15.647  1.00 85.81           C  
ATOM   4799  OD1 ASP A 315      -0.191  11.308  16.711  1.00 85.81           O  
ATOM   4800  OD2 ASP A 315      -0.333  13.192  15.537  1.00 85.81           O  
ATOM   4801  N   ILE A 316       0.202   7.967  12.637  1.00 89.26           N  
ATOM   4802  H   ILE A 316       1.131   7.848  13.014  1.00 89.26           H  
ATOM   4803  CA  ILE A 316      -0.295   7.000  11.653  1.00 89.26           C  
ATOM   4804  HA  ILE A 316      -0.924   7.533  10.940  1.00 89.26           H  
ATOM   4805  C   ILE A 316      -1.170   5.956  12.344  1.00 89.26           C  
ATOM   4806  CB  ILE A 316       0.852   6.369  10.844  1.00 89.26           C  
ATOM   4807  HB  ILE A 316       1.591   5.962  11.533  1.00 89.26           H  
ATOM   4808  O   ILE A 316      -0.753   5.285  13.278  1.00 89.26           O  
ATOM   4809  CG1 ILE A 316       1.497   7.471   9.979  1.00 89.26           C  
ATOM   4810 HG12 ILE A 316       0.787   7.815   9.226  1.00 89.26           H  
ATOM   4811 HG13 ILE A 316       1.766   8.326  10.599  1.00 89.26           H  
ATOM   4812  CG2 ILE A 316       0.330   5.233   9.936  1.00 89.26           C  
ATOM   4813 HG21 ILE A 316      -0.406   5.615   9.228  1.00 89.26           H  
ATOM   4814 HG22 ILE A 316       1.156   4.771   9.395  1.00 89.26           H  
ATOM   4815 HG23 ILE A 316      -0.118   4.442  10.536  1.00 89.26           H  
ATOM   4816  CD1 ILE A 316       2.763   6.990   9.284  1.00 89.26           C  
ATOM   4817 HD11 ILE A 316       3.212   7.824   8.744  1.00 89.26           H  
ATOM   4818 HD12 ILE A 316       2.548   6.205   8.559  1.00 89.26           H  
ATOM   4819 HD13 ILE A 316       3.459   6.622  10.037  1.00 89.26           H  
ATOM   4820  N   ARG A 317      -2.387   5.781  11.823  1.00 89.12           N  
ATOM   4821  H   ARG A 317      -2.648   6.379  11.053  1.00 89.12           H  
ATOM   4822  CA  ARG A 317      -3.332   4.744  12.255  1.00 89.12           C  
ATOM   4823  HA  ARG A 317      -3.130   4.473  13.291  1.00 89.12           H  
ATOM   4824  C   ARG A 317      -3.188   3.463  11.443  1.00 89.12           C  
ATOM   4825  CB  ARG A 317      -4.750   5.317  12.148  1.00 89.12           C  
ATOM   4826  HB2 ARG A 317      -4.928   5.659  11.128  1.00 89.12           H  
ATOM   4827  HB3 ARG A 317      -4.839   6.168  12.823  1.00 89.12           H  
ATOM   4828  O   ARG A 317      -3.316   2.369  11.973  1.00 89.12           O  
ATOM   4829  CG  ARG A 317      -5.807   4.271  12.513  1.00 89.12           C  
ATOM   4830  HG2 ARG A 317      -5.730   3.411  11.847  1.00 89.12           H  
ATOM   4831  HG3 ARG A 317      -5.655   3.942  13.541  1.00 89.12           H  
ATOM   4832  CD  ARG A 317      -7.207   4.852  12.357  1.00 89.12           C  
ATOM   4833  HD2 ARG A 317      -7.343   5.636  13.102  1.00 89.12           H  
ATOM   4834  HD3 ARG A 317      -7.305   5.276  11.358  1.00 89.12           H  
ATOM   4835  NE  ARG A 317      -8.205   3.790  12.548  1.00 89.12           N  
ATOM   4836  HE  ARG A 317      -7.841   2.899  12.853  1.00 89.12           H  
ATOM   4837  NH1 ARG A 317     -10.068   5.038  12.082  1.00 89.12           N  
ATOM   4838 HH11 ARG A 317      -9.479   5.856  12.015  1.00 89.12           H  
ATOM   4839 HH12 ARG A 317     -11.072   5.126  12.026  1.00 89.12           H  
ATOM   4840  NH2 ARG A 317     -10.270   2.866  12.604  1.00 89.12           N  
ATOM   4841 HH21 ARG A 317      -9.847   2.000  12.906  1.00 89.12           H  
ATOM   4842 HH22 ARG A 317     -11.274   2.928  12.510  1.00 89.12           H  
ATOM   4843  CZ  ARG A 317      -9.506   3.902  12.406  1.00 89.12           C  
ATOM   4844  N   ALA A 318      -3.012   3.593  10.135  1.00 90.97           N  
ATOM   4845  H   ALA A 318      -2.888   4.521   9.755  1.00 90.97           H  
ATOM   4846  CA  ALA A 318      -2.876   2.450   9.246  1.00 90.97           C  
ATOM   4847  HA  ALA A 318      -2.482   1.606   9.812  1.00 90.97           H  
ATOM   4848  C   ALA A 318      -1.880   2.778   8.144  1.00 90.97           C  
ATOM   4849  CB  ALA A 318      -4.250   2.058   8.685  1.00 90.97           C  
ATOM   4850  HB1 ALA A 318      -4.921   1.803   9.505  1.00 90.97           H  
ATOM   4851  HB2 ALA A 318      -4.670   2.882   8.107  1.00 90.97           H  
ATOM   4852  HB3 ALA A 318      -4.139   1.185   8.041  1.00 90.97           H  
ATOM   4853  O   ALA A 318      -1.945   3.864   7.564  1.00 90.97           O  
ATOM   4854  N   LEU A 319      -0.996   1.835   7.847  1.00 92.02           N  
ATOM   4855  H   LEU A 319      -1.038   0.967   8.363  1.00 92.02           H  
ATOM   4856  CA  LEU A 319      -0.005   1.917   6.788  1.00 92.02           C  
ATOM   4857  HA  LEU A 319      -0.143   2.852   6.245  1.00 92.02           H  
ATOM   4858  C   LEU A 319      -0.222   0.758   5.818  1.00 92.02           C  
ATOM   4859  CB  LEU A 319       1.391   1.922   7.423  1.00 92.02           C  
ATOM   4860  HB2 LEU A 319       1.418   2.700   8.186  1.00 92.02           H  
ATOM   4861  HB3 LEU A 319       1.556   0.960   7.910  1.00 92.02           H  
ATOM   4862  O   LEU A 319      -0.242  -0.408   6.194  1.00 92.02           O  
ATOM   4863  CG  LEU A 319       2.542   2.185   6.441  1.00 92.02           C  
ATOM   4864  HG  LEU A 319       2.521   1.451   5.636  1.00 92.02           H  
ATOM   4865  CD1 LEU A 319       2.484   3.593   5.847  1.00 92.02           C  
ATOM   4866 HD11 LEU A 319       3.367   3.768   5.232  1.00 92.02           H  
ATOM   4867 HD12 LEU A 319       1.603   3.699   5.214  1.00 92.02           H  
ATOM   4868 HD13 LEU A 319       2.466   4.331   6.650  1.00 92.02           H  
ATOM   4869  CD2 LEU A 319       3.862   2.065   7.189  1.00 92.02           C  
ATOM   4870 HD21 LEU A 319       4.689   2.294   6.517  1.00 92.02           H  
ATOM   4871 HD22 LEU A 319       3.893   2.765   8.024  1.00 92.02           H  
ATOM   4872 HD23 LEU A 319       3.970   1.053   7.578  1.00 92.02           H  
ATOM   4873  N   GLY A 320      -0.440   1.083   4.553  1.00 92.27           N  
ATOM   4874  H   GLY A 320      -0.454   2.062   4.304  1.00 92.27           H  
ATOM   4875  CA  GLY A 320      -0.634   0.102   3.497  1.00 92.27           C  
ATOM   4876  HA2 GLY A 320      -1.355  -0.643   3.833  1.00 92.27           H  
ATOM   4877  HA3 GLY A 320      -1.033   0.601   2.614  1.00 92.27           H  
ATOM   4878  C   GLY A 320       0.663  -0.604   3.110  1.00 92.27           C  
ATOM   4879  O   GLY A 320       1.762  -0.122   3.373  1.00 92.27           O  
ATOM   4880  N   LYS A 321       0.509  -1.728   2.409  1.00 91.95           N  
ATOM   4881  H   LYS A 321      -0.426  -2.091   2.293  1.00 91.95           H  
ATOM   4882  CA  LYS A 321       1.616  -2.479   1.807  1.00 91.95           C  
ATOM   4883  HA  LYS A 321       2.298  -2.773   2.606  1.00 91.95           H  
ATOM   4884  C   LYS A 321       2.421  -1.650   0.804  1.00 91.95           C  
ATOM   4885  CB  LYS A 321       1.081  -3.757   1.154  1.00 91.95           C  
ATOM   4886  HB2 LYS A 321       1.929  -4.354   0.817  1.00 91.95           H  
ATOM   4887  HB3 LYS A 321       0.553  -4.339   1.909  1.00 91.95           H  
ATOM   4888  O   LYS A 321       1.895  -0.693   0.223  1.00 91.95           O  
ATOM   4889  CG  LYS A 321       0.148  -3.491  -0.044  1.00 91.95           C  
ATOM   4890  HG2 LYS A 321      -0.716  -2.907   0.274  1.00 91.95           H  
ATOM   4891  HG3 LYS A 321       0.684  -2.954  -0.826  1.00 91.95           H  
ATOM   4892  CD  LYS A 321      -0.320  -4.837  -0.593  1.00 91.95           C  
ATOM   4893  HD2 LYS A 321       0.557  -5.415  -0.882  1.00 91.95           H  
ATOM   4894  HD3 LYS A 321      -0.842  -5.377   0.197  1.00 91.95           H  
ATOM   4895  CE  LYS A 321      -1.241  -4.674  -1.802  1.00 91.95           C  
ATOM   4896  HE2 LYS A 321      -2.111  -4.088  -1.507  1.00 91.95           H  
ATOM   4897  HE3 LYS A 321      -0.696  -4.138  -2.579  1.00 91.95           H  
ATOM   4898  NZ  LYS A 321      -1.647  -6.017  -2.281  1.00 91.95           N  
ATOM   4899  HZ1 LYS A 321      -2.259  -5.969  -3.084  1.00 91.95           H  
ATOM   4900  HZ2 LYS A 321      -0.824  -6.550  -2.523  1.00 91.95           H  
ATOM   4901  HZ3 LYS A 321      -2.104  -6.528  -1.540  1.00 91.95           H  
ATOM   4902  N   GLN A 322       3.658  -2.075   0.555  1.00 91.70           N  
ATOM   4903  H   GLN A 322       3.985  -2.919   1.004  1.00 91.70           H  
ATOM   4904  CA  GLN A 322       4.518  -1.458  -0.451  1.00 91.70           C  
ATOM   4905  HA  GLN A 322       4.571  -0.391  -0.234  1.00 91.70           H  
ATOM   4906  C   GLN A 322       3.948  -1.585  -1.870  1.00 91.70           C  
ATOM   4907  CB  GLN A 322       5.955  -1.981  -0.348  1.00 91.70           C  
ATOM   4908  HB2 GLN A 322       6.542  -1.434  -1.086  1.00 91.70           H  
ATOM   4909  HB3 GLN A 322       6.350  -1.723   0.635  1.00 91.70           H  
ATOM   4910  O   GLN A 322       3.355  -2.600  -2.247  1.00 91.70           O  
ATOM   4911  CG  GLN A 322       6.171  -3.494  -0.573  1.00 91.70           C  
ATOM   4912  HG2 GLN A 322       5.690  -3.808  -1.500  1.00 91.70           H  
ATOM   4913  HG3 GLN A 322       5.744  -4.063   0.253  1.00 91.70           H  
ATOM   4914  CD  GLN A 322       7.663  -3.820  -0.680  1.00 91.70           C  
ATOM   4915  NE2 GLN A 322       8.059  -5.017  -1.023  1.00 91.70           N  
ATOM   4916 HE21 GLN A 322       7.587  -5.794  -0.582  1.00 91.70           H  
ATOM   4917 HE22 GLN A 322       9.064  -5.107  -0.980  1.00 91.70           H  
ATOM   4918  OE1 GLN A 322       8.505  -2.953  -0.534  1.00 91.70           O  
ATOM   4919  N   ARG A 323       4.105  -0.522  -2.659  1.00 91.51           N  
ATOM   4920  H   ARG A 323       4.514   0.306  -2.251  1.00 91.51           H  
ATOM   4921  CA  ARG A 323       3.750  -0.462  -4.077  1.00 91.51           C  
ATOM   4922  HA  ARG A 323       3.593  -1.472  -4.454  1.00 91.51           H  
ATOM   4923  C   ARG A 323       4.910   0.156  -4.843  1.00 91.51           C  
ATOM   4924  CB  ARG A 323       2.477   0.368  -4.283  1.00 91.51           C  
ATOM   4925  HB2 ARG A 323       2.282   0.434  -5.354  1.00 91.51           H  
ATOM   4926  HB3 ARG A 323       2.650   1.375  -3.906  1.00 91.51           H  
ATOM   4927  O   ARG A 323       5.375   1.236  -4.488  1.00 91.51           O  
ATOM   4928  CG  ARG A 323       1.240  -0.202  -3.579  1.00 91.51           C  
ATOM   4929  HG2 ARG A 323       1.383  -0.170  -2.499  1.00 91.51           H  
ATOM   4930  HG3 ARG A 323       1.066  -1.230  -3.897  1.00 91.51           H  
ATOM   4931  CD  ARG A 323       0.051   0.677  -3.962  1.00 91.51           C  
ATOM   4932  HD2 ARG A 323       0.305   1.711  -3.728  1.00 91.51           H  
ATOM   4933  HD3 ARG A 323      -0.106   0.598  -5.038  1.00 91.51           H  
ATOM   4934  NE  ARG A 323      -1.193   0.320  -3.252  1.00 91.51           N  
ATOM   4935  HE  ARG A 323      -1.119  -0.327  -2.480  1.00 91.51           H  
ATOM   4936  NH1 ARG A 323      -2.452   1.874  -4.353  1.00 91.51           N  
ATOM   4937 HH11 ARG A 323      -3.311   2.387  -4.487  1.00 91.51           H  
ATOM   4938 HH12 ARG A 323      -1.690   2.134  -4.962  1.00 91.51           H
[truncated: 228,915 more chars]
