# Supplementary material for: Widespread Horizontal Gene Transfer Among Animal Viruses
Source: bioRxiv. 2024 Mar 26:2024.03.25.586562. Preprint. [Version 2] doi: 10.1101/2024.03.25.586562 (PMC11071296; doi:10.1101/2024.03.25.586562)
Supplement: Supplement 7 [file media-7.zip › File7_PDB/Papilloma5986_L2.pdb]

ATOM      1  N   MET A   1     -39.413 -28.068  -9.176  1.00 37.30           N  
ATOM      2  H   MET A   1     -39.672 -28.562 -10.018  1.00 37.30           H  
ATOM      3  H2  MET A   1     -38.831 -27.286  -9.441  1.00 37.30           H  
ATOM      4  H3  MET A   1     -38.900 -28.668  -8.545  1.00 37.30           H  
ATOM      5  CA  MET A   1     -40.612 -27.526  -8.511  1.00 37.30           C  
ATOM      6  HA  MET A   1     -41.073 -26.776  -9.155  1.00 37.30           H  
ATOM      7  C   MET A   1     -40.119 -26.823  -7.249  1.00 37.30           C  
ATOM      8  CB  MET A   1     -41.654 -28.628  -8.219  1.00 37.30           C  
ATOM      9  HB2 MET A   1     -42.517 -28.173  -7.732  1.00 37.30           H  
ATOM     10  HB3 MET A   1     -41.223 -29.353  -7.529  1.00 37.30           H  
ATOM     11  O   MET A   1     -40.258 -27.372  -6.167  1.00 37.30           O  
ATOM     12  CG  MET A   1     -42.147 -29.401  -9.454  1.00 37.30           C  
ATOM     13  HG2 MET A   1     -42.798 -30.201  -9.102  1.00 37.30           H  
ATOM     14  HG3 MET A   1     -41.298 -29.867  -9.954  1.00 37.30           H  
ATOM     15  SD  MET A   1     -43.079 -28.429 -10.663  1.00 37.30           S  
ATOM     16  CE  MET A   1     -43.612 -29.745 -11.795  1.00 37.30           C  
ATOM     17  HE1 MET A   1     -44.188 -29.307 -12.610  1.00 37.30           H  
ATOM     18  HE2 MET A   1     -42.741 -30.257 -12.206  1.00 37.30           H  
ATOM     19  HE3 MET A   1     -44.236 -30.460 -11.259  1.00 37.30           H  
ATOM     20  N   ASN A   2     -39.190 -25.879  -7.411  1.00 34.91           N  
ATOM     21  H   ASN A   2     -38.518 -25.938  -6.660  1.00 34.91           H  
ATOM     22  CA  ASN A   2     -39.384 -24.443  -7.698  1.00 34.91           C  
ATOM     23  HA  ASN A   2     -38.432 -24.060  -8.067  1.00 34.91           H  
ATOM     24  C   ASN A   2     -39.702 -23.712  -6.393  1.00 34.91           C  
ATOM     25  CB  ASN A   2     -40.478 -24.092  -8.731  1.00 34.91           C  
ATOM     26  HB2 ASN A   2     -40.570 -23.006  -8.740  1.00 34.91           H  
ATOM     27  HB3 ASN A   2     -41.440 -24.491  -8.408  1.00 34.91           H  
ATOM     28  O   ASN A   2     -40.591 -24.151  -5.676  1.00 34.91           O  
ATOM     29  CG  ASN A   2     -40.221 -24.512 -10.159  1.00 34.91           C  
ATOM     30  ND2 ASN A   2     -40.946 -23.943 -11.088  1.00 34.91           N  
ATOM     31 HD21 ASN A   2     -40.623 -24.112 -12.030  1.00 34.91           H  
ATOM     32 HD22 ASN A   2     -41.368 -23.056 -10.852  1.00 34.91           H  
ATOM     33  OD1 ASN A   2     -39.505 -25.459 -10.447  1.00 34.91           O  
ATOM     34  N   ASP A   3     -39.120 -22.582  -6.042  1.00 36.30           N  
ATOM     35  H   ASP A   3     -39.535 -22.171  -5.218  1.00 36.30           H  
ATOM     36  CA  ASP A   3     -37.932 -21.827  -6.445  1.00 36.30           C  
ATOM     37  HA  ASP A   3     -37.049 -22.464  -6.469  1.00 36.30           H  
ATOM     38  C   ASP A   3     -37.758 -20.807  -5.304  1.00 36.30           C  
ATOM     39  CB  ASP A   3     -38.095 -21.078  -7.789  1.00 36.30           C  
ATOM     40  HB2 ASP A   3     -37.499 -20.165  -7.768  1.00 36.30           H  
ATOM     41  HB3 ASP A   3     -39.137 -20.784  -7.914  1.00 36.30           H  
ATOM     42  O   ASP A   3     -38.671 -20.566  -4.508  1.00 36.30           O  
ATOM     43  CG  ASP A   3     -37.627 -21.886  -9.006  1.00 36.30           C  
ATOM     44  OD1 ASP A   3     -36.626 -22.625  -8.883  1.00 36.30           O  
ATOM     45  OD2 ASP A   3     -38.349 -21.858 -10.030  1.00 36.30           O  
ATOM     46  N   ASP A   4     -36.562 -20.259  -5.220  1.00 36.78           N  
ATOM     47  H   ASP A   4     -35.895 -20.511  -5.936  1.00 36.78           H  
ATOM     48  CA  ASP A   4     -36.068 -19.330  -4.217  1.00 36.78           C  
ATOM     49  HA  ASP A   4     -35.984 -19.860  -3.268  1.00 36.78           H  
ATOM     50  C   ASP A   4     -36.923 -18.062  -4.020  1.00 36.78           C  
ATOM     51  CB  ASP A   4     -34.662 -18.924  -4.682  1.00 36.78           C  
ATOM     52  HB2 ASP A   4     -34.178 -18.355  -3.888  1.00 36.78           H  
ATOM     53  HB3 ASP A   4     -34.739 -18.279  -5.557  1.00 36.78           H  
ATOM     54  O   ASP A   4     -37.322 -17.407  -4.980  1.00 36.78           O  
ATOM     55  CG  ASP A   4     -33.797 -20.141  -5.025  1.00 36.78           C  
ATOM     56  OD1 ASP A   4     -33.497 -20.908  -4.084  1.00 36.78           O  
ATOM     57  OD2 ASP A   4     -33.488 -20.322  -6.224  1.00 36.78           O  
ATOM     58  N   GLU A   5     -37.064 -17.620  -2.767  1.00 40.87           N  
ATOM     59  H   GLU A   5     -36.787 -18.236  -2.016  1.00 40.87           H  
ATOM     60  CA  GLU A   5     -37.267 -16.201  -2.438  1.00 40.87           C  
ATOM     61  HA  GLU A   5     -36.998 -15.606  -3.311  1.00 40.87           H  
ATOM     62  C   GLU A   5     -36.277 -15.784  -1.334  1.00 40.87           C  
ATOM     63  CB  GLU A   5     -38.736 -15.847  -2.117  1.00 40.87           C  
ATOM     64  HB2 GLU A   5     -39.154 -16.581  -1.428  1.00 40.87           H  
ATOM     65  HB3 GLU A   5     -38.738 -14.873  -1.628  1.00 40.87           H  
ATOM     66  O   GLU A   5     -36.612 -15.637  -0.158  1.00 40.87           O  
ATOM     67  CG  GLU A   5     -39.617 -15.736  -3.379  1.00 40.87           C  
ATOM     68  HG2 GLU A   5     -39.762 -16.733  -3.795  1.00 40.87           H  
ATOM     69  HG3 GLU A   5     -39.086 -15.132  -4.115  1.00 40.87           H  
ATOM     70  CD  GLU A   5     -40.996 -15.089  -3.131  1.00 40.87           C  
ATOM     71  OE1 GLU A   5     -41.674 -14.760  -4.134  1.00 40.87           O  
ATOM     72  OE2 GLU A   5     -41.370 -14.882  -1.952  1.00 40.87           O  
ATOM     73  N   GLU A   6     -35.012 -15.582  -1.722  1.00 39.01           N  
ATOM     74  H   GLU A   6     -34.768 -15.804  -2.677  1.00 39.01           H  
ATOM     75  CA  GLU A   6     -34.074 -14.758  -0.954  1.00 39.01           C  
ATOM     76  HA  GLU A   6     -34.133 -15.041   0.097  1.00 39.01           H  
ATOM     77  C   GLU A   6     -34.493 -13.285  -1.072  1.00 39.01           C  
ATOM     78  CB  GLU A   6     -32.613 -14.938  -1.413  1.00 39.01           C  
ATOM     79  HB2 GLU A   6     -32.576 -15.026  -2.499  1.00 39.01           H  
ATOM     80  HB3 GLU A   6     -32.062 -14.043  -1.125  1.00 39.01           H  
ATOM     81  O   GLU A   6     -34.212 -12.590  -2.051  1.00 39.01           O  
ATOM     82  CG  GLU A   6     -31.899 -16.133  -0.759  1.00 39.01           C  
ATOM     83  HG2 GLU A   6     -32.059 -16.079   0.318  1.00 39.01           H  
ATOM     84  HG3 GLU A   6     -32.351 -17.056  -1.122  1.00 39.01           H  
ATOM     85  CD  GLU A   6     -30.381 -16.153  -1.038  1.00 39.01           C  
ATOM     86  OE1 GLU A   6     -29.650 -16.767  -0.225  1.00 39.01           O  
ATOM     87  OE2 GLU A   6     -29.930 -15.502  -2.010  1.00 39.01           O  
ATOM     88  N   THR A   7     -35.159 -12.781  -0.035  1.00 33.51           N  
ATOM     89  H   THR A   7     -35.484 -13.422   0.674  1.00 33.51           H  
ATOM     90  CA  THR A   7     -35.468 -11.358   0.127  1.00 33.51           C  
ATOM     91  HA  THR A   7     -36.048 -11.027  -0.734  1.00 33.51           H  
ATOM     92  C   THR A   7     -34.183 -10.524   0.197  1.00 33.51           C  
ATOM     93  CB  THR A   7     -36.309 -11.127   1.394  1.00 33.51           C  
ATOM     94  HB  THR A   7     -36.336 -10.058   1.606  1.00 33.51           H  
ATOM     95  O   THR A   7     -33.538 -10.432   1.244  1.00 33.51           O  
ATOM     96  CG2 THR A   7     -37.746 -11.617   1.234  1.00 33.51           C  
ATOM     97 HG21 THR A   7     -38.303 -11.421   2.151  1.00 33.51           H  
ATOM     98 HG22 THR A   7     -38.227 -11.098   0.405  1.00 33.51           H  
ATOM     99 HG23 THR A   7     -37.757 -12.688   1.035  1.00 33.51           H  
ATOM    100  OG1 THR A   7     -35.733 -11.798   2.493  1.00 33.51           O  
ATOM    101  HG1 THR A   7     -34.792 -11.618   2.446  1.00 33.51           H  
ATOM    102  N   THR A   8     -33.818  -9.880  -0.912  1.00 31.76           N  
ATOM    103  H   THR A   8     -34.313 -10.097  -1.766  1.00 31.76           H  
ATOM    104  CA  THR A   8     -32.757  -8.866  -0.988  1.00 31.76           C  
ATOM    105  HA  THR A   8     -32.109  -8.979  -0.118  1.00 31.76           H  
ATOM    106  C   THR A   8     -33.370  -7.465  -0.921  1.00 31.76           C  
ATOM    107  CB  THR A   8     -31.870  -9.030  -2.242  1.00 31.76           C  
ATOM    108  HB  THR A   8     -31.657  -8.045  -2.656  1.00 31.76           H  
ATOM    109  O   THR A   8     -34.131  -7.052  -1.791  1.00 31.76           O  
ATOM    110  CG2 THR A   8     -30.532  -9.686  -1.907  1.00 31.76           C  
ATOM    111 HG21 THR A   8     -29.976  -9.062  -1.208  1.00 31.76           H  
ATOM    112 HG22 THR A   8     -29.948  -9.805  -2.819  1.00 31.76           H  
ATOM    113 HG23 THR A   8     -30.702 -10.668  -1.464  1.00 31.76           H  
ATOM    114  OG1 THR A   8     -32.473  -9.811  -3.248  1.00 31.76           O  
ATOM    115  HG1 THR A   8     -32.591 -10.709  -2.928  1.00 31.76           H  
ATOM    116  N   PHE A   9     -33.040  -6.705   0.129  1.00 28.32           N  
ATOM    117  H   PHE A   9     -32.442  -7.101   0.840  1.00 28.32           H  
ATOM    118  CA  PHE A   9     -33.456  -5.306   0.272  1.00 28.32           C  
ATOM    119  HA  PHE A   9     -34.499  -5.230  -0.038  1.00 28.32           H  
ATOM    120  C   PHE A   9     -32.584  -4.379  -0.600  1.00 28.32           C  
ATOM    121  CB  PHE A   9     -33.377  -4.871   1.744  1.00 28.32           C  
ATOM    122  HB2 PHE A   9     -32.386  -5.104   2.135  1.00 28.32           H  
ATOM    123  HB3 PHE A   9     -33.490  -3.788   1.789  1.00 28.32           H  
ATOM    124  O   PHE A   9     -31.358  -4.394  -0.453  1.00 28.32           O  
ATOM    125  CG  PHE A   9     -34.431  -5.485   2.644  1.00 28.32           C  
ATOM    126  CD1 PHE A   9     -35.697  -4.879   2.754  1.00 28.32           C  
ATOM    127  HD1 PHE A   9     -35.922  -3.985   2.191  1.00 28.32           H  
ATOM    128  CD2 PHE A   9     -34.154  -6.659   3.370  1.00 28.32           C  
ATOM    129  HD2 PHE A   9     -33.193  -7.144   3.280  1.00 28.32           H  
ATOM    130  CE1 PHE A   9     -36.681  -5.443   3.587  1.00 28.32           C  
ATOM    131  HE1 PHE A   9     -37.657  -4.987   3.658  1.00 28.32           H  
ATOM    132  CE2 PHE A   9     -35.139  -7.224   4.200  1.00 28.32           C  
ATOM    133  HE2 PHE A   9     -34.935  -8.140   4.735  1.00 28.32           H  
ATOM    134  CZ  PHE A   9     -36.402  -6.616   4.309  1.00 28.32           C  
ATOM    135  HZ  PHE A   9     -37.162  -7.062   4.932  1.00 28.32           H  
ATOM    136  N   PRO A  10     -33.163  -3.514  -1.456  1.00 30.37           N  
ATOM    137  CA  PRO A  10     -32.397  -2.535  -2.220  1.00 30.37           C  
ATOM    138  HA  PRO A  10     -31.494  -2.994  -2.620  1.00 30.37           H  
ATOM    139  C   PRO A  10     -32.006  -1.342  -1.333  1.00 30.37           C  
ATOM    140  CB  PRO A  10     -33.312  -2.145  -3.389  1.00 30.37           C  
ATOM    141  HB2 PRO A  10     -33.162  -2.847  -4.210  1.00 30.37           H  
ATOM    142  HB3 PRO A  10     -33.138  -1.125  -3.730  1.00 30.37           H  
ATOM    143  O   PRO A  10     -32.841  -0.504  -0.992  1.00 30.37           O  
ATOM    144  CG  PRO A  10     -34.723  -2.327  -2.827  1.00 30.37           C  
ATOM    145  HG2 PRO A  10     -35.030  -1.421  -2.303  1.00 30.37           H  
ATOM    146  HG3 PRO A  10     -35.440  -2.573  -3.610  1.00 30.37           H  
ATOM    147  CD  PRO A  10     -34.572  -3.471  -1.824  1.00 30.37           C  
ATOM    148  HD2 PRO A  10     -34.848  -4.411  -2.301  1.00 30.37           H  
ATOM    149  HD3 PRO A  10     -35.204  -3.291  -0.955  1.00 30.37           H  
ATOM    150  N   VAL A  11     -30.723  -1.217  -0.977  1.00 28.65           N  
ATOM    151  H   VAL A  11     -30.086  -1.965  -1.212  1.00 28.65           H  
ATOM    152  CA  VAL A  11     -30.189   0.009  -0.356  1.00 28.65           C  
ATOM    153  HA  VAL A  11     -31.014   0.536   0.125  1.00 28.65           H  
ATOM    154  C   VAL A  11     -29.634   0.932  -1.443  1.00 28.65           C  
ATOM    155  CB  VAL A  11     -29.177  -0.273   0.771  1.00 28.65           C  
ATOM    156  HB  VAL A  11     -28.329  -0.830   0.371  1.00 28.65           H  
ATOM    157  O   VAL A  11     -28.588   0.680  -2.039  1.00 28.65           O  
ATOM    158  CG1 VAL A  11     -28.667   1.035   1.398  1.00 28.65           C  
ATOM    159 HG11 VAL A  11     -28.117   1.619   0.660  1.00 28.65           H  
ATOM    160 HG12 VAL A  11     -29.503   1.623   1.778  1.00 28.65           H  
ATOM    161 HG13 VAL A  11     -27.989   0.806   2.220  1.00 28.65           H  
ATOM    162  CG2 VAL A  11     -29.830  -1.093   1.893  1.00 28.65           C  
ATOM    163 HG21 VAL A  11     -30.151  -2.062   1.508  1.00 28.65           H  
ATOM    164 HG22 VAL A  11     -30.697  -0.568   2.294  1.00 28.65           H  
ATOM    165 HG23 VAL A  11     -29.111  -1.270   2.693  1.00 28.65           H  
ATOM    166  N   LEU A  12     -30.358   2.028  -1.683  1.00 25.74           N  
ATOM    167  H   LEU A  12     -31.237   2.096  -1.189  1.00 25.74           H  
ATOM    168  CA  LEU A  12     -29.989   3.146  -2.555  1.00 25.74           C  
ATOM    169  HA  LEU A  12     -29.908   2.792  -3.582  1.00 25.74           H  
ATOM    170  C   LEU A  12     -28.638   3.758  -2.141  1.00 25.74           C  
ATOM    171  CB  LEU A  12     -31.105   4.210  -2.456  1.00 25.74           C  
ATOM    172  HB2 LEU A  12     -30.712   5.174  -2.780  1.00 25.74           H  
ATOM    173  HB3 LEU A  12     -31.379   4.319  -1.407  1.00 25.74           H  
ATOM    174  O   LEU A  12     -28.553   4.523  -1.180  1.00 25.74           O  
ATOM    175  CG  LEU A  12     -32.364   3.898  -3.284  1.00 25.74           C  
ATOM    176  HG  LEU A  12     -32.569   2.828  -3.259  1.00 25.74           H  
ATOM    177  CD1 LEU A  12     -33.574   4.637  -2.711  1.00 25.74           C  
ATOM    178 HD11 LEU A  12     -34.456   4.413  -3.311  1.00 25.74           H  
ATOM    179 HD12 LEU A  12     -33.762   4.297  -1.693  1.00 25.74           H  
ATOM    180 HD13 LEU A  12     -33.399   5.713  -2.711  1.00 25.74           H  
ATOM    181  CD2 LEU A  12     -32.176   4.349  -4.735  1.00 25.74           C  
ATOM    182 HD21 LEU A  12     -32.011   5.426  -4.785  1.00 25.74           H  
ATOM    183 HD22 LEU A  12     -31.327   3.828  -5.178  1.00 25.74           H  
ATOM    184 HD23 LEU A  12     -33.067   4.096  -5.310  1.00 25.74           H  
ATOM    185  N   THR A  13     -27.580   3.499  -2.909  1.00 30.20           N  
ATOM    186  H   THR A  13     -27.668   2.817  -3.649  1.00 30.20           H  
ATOM    187  CA  THR A  13     -26.308   4.226  -2.802  1.00 30.20           C  
ATOM    188  HA  THR A  13     -26.181   4.558  -1.772  1.00 30.20           H  
ATOM    189  C   THR A  13     -26.362   5.483  -3.675  1.00 30.20           C  
ATOM    190  CB  THR A  13     -25.093   3.335  -3.127  1.00 30.20           C  
ATOM    191  HB  THR A  13     -24.296   3.951  -3.545  1.00 30.20           H  
ATOM    192  O   THR A  13     -26.275   5.438  -4.900  1.00 30.20           O  
ATOM    193  CG2 THR A  13     -24.560   2.647  -1.871  1.00 30.20           C  
ATOM    194 HG21 THR A  13     -24.214   3.396  -1.157  1.00 30.20           H  
ATOM    195 HG22 THR A  13     -25.344   2.047  -1.410  1.00 30.20           H  
ATOM    196 HG23 THR A  13     -23.720   2.005  -2.136  1.00 30.20           H  
ATOM    197  OG1 THR A  13     -25.414   2.313  -4.039  1.00 30.20           O  
ATOM    198  HG1 THR A  13     -25.753   1.564  -3.541  1.00 30.20           H  
ATOM    199  N   ARG A  14     -26.530   6.653  -3.042  1.00 29.54           N  
ATOM    200  H   ARG A  14     -26.655   6.623  -2.040  1.00 29.54           H  
ATOM    201  CA  ARG A  14     -26.417   7.958  -3.715  1.00 29.54           C  
ATOM    202  HA  ARG A  14     -27.018   7.932  -4.623  1.00 29.54           H  
ATOM    203  C   ARG A  14     -24.964   8.206  -4.139  1.00 29.54           C  
ATOM    204  CB  ARG A  14     -26.925   9.098  -2.810  1.00 29.54           C  
ATOM    205  HB2 ARG A  14     -26.490  10.033  -3.163  1.00 29.54           H  
ATOM    206  HB3 ARG A  14     -26.582   8.934  -1.789  1.00 29.54           H  
ATOM    207  O   ARG A  14     -24.095   8.428  -3.300  1.00 29.54           O  
ATOM    208  CG  ARG A  14     -28.454   9.260  -2.831  1.00 29.54           C  
ATOM    209  HG2 ARG A  14     -28.926   8.346  -2.471  1.00 29.54           H  
ATOM    210  HG3 ARG A  14     -28.777   9.449  -3.855  1.00 29.54           H  
ATOM    211  CD  ARG A  14     -28.872  10.441  -1.939  1.00 29.54           C  
ATOM    212  HD2 ARG A  14     -28.641  10.190  -0.904  1.00 29.54           H  
ATOM    213  HD3 ARG A  14     -28.293  11.319  -2.227  1.00 29.54           H  
ATOM    214  NE  ARG A  14     -30.310  10.758  -2.063  1.00 29.54           N  
ATOM    215  HE  ARG A  14     -30.844  10.202  -2.716  1.00 29.54           H  
ATOM    216  NH1 ARG A  14     -30.405  12.439  -0.493  1.00 29.54           N  
ATOM    217 HH11 ARG A  14     -30.947  13.123   0.016  1.00 29.54           H  
ATOM    218 HH12 ARG A  14     -29.450  12.246  -0.227  1.00 29.54           H  
ATOM    219  NH2 ARG A  14     -32.239  11.899  -1.631  1.00 29.54           N  
ATOM    220 HH21 ARG A  14     -32.748  12.599  -1.110  1.00 29.54           H  
ATOM    221 HH22 ARG A  14     -32.741  11.331  -2.299  1.00 29.54           H  
ATOM    222  CZ  ARG A  14     -30.974  11.693  -1.400  1.00 29.54           C  
ATOM    223  N   VAL A  15     -24.731   8.244  -5.449  1.00 29.17           N  
ATOM    224  H   VAL A  15     -25.476   7.938  -6.058  1.00 29.17           H  
ATOM    225  CA  VAL A  15     -23.471   8.668  -6.076  1.00 29.17           C  
ATOM    226  HA  VAL A  15     -22.638   8.189  -5.561  1.00 29.17           H  
ATOM    227  C   VAL A  15     -23.330  10.190  -5.947  1.00 29.17           C  
ATOM    228  CB  VAL A  15     -23.442   8.224  -7.558  1.00 29.17           C  
ATOM    229  HB  VAL A  15     -24.270   8.692  -8.088  1.00 29.17           H  
ATOM    230  O   VAL A  15     -24.066  10.946  -6.581  1.00 29.17           O  
ATOM    231  CG1 VAL A  15     -22.134   8.625  -8.253  1.00 29.17           C  
ATOM    232 HG11 VAL A  15     -21.283   8.184  -7.734  1.00 29.17           H  
ATOM    233 HG12 VAL A  15     -22.141   8.267  -9.282  1.00 29.17           H  
ATOM    234 HG13 VAL A  15     -22.028   9.710  -8.270  1.00 29.17           H  
ATOM    235  CG2 VAL A  15     -23.596   6.702  -7.687  1.00 29.17           C  
ATOM    236 HG21 VAL A  15     -23.545   6.410  -8.736  1.00 29.17           H  
ATOM    237 HG22 VAL A  15     -24.559   6.372  -7.296  1.00 29.17           H  
ATOM    238 HG23 VAL A  15     -22.801   6.193  -7.142  1.00 29.17           H  
ATOM    239  N   ARG A  16     -22.386  10.672  -5.129  1.00 30.38           N  
ATOM    240  H   ARG A  16     -21.829  10.007  -4.611  1.00 30.38           H  
ATOM    241  CA  ARG A  16     -21.978  12.089  -5.124  1.00 30.38           C  
ATOM    242  HA  ARG A  16     -22.806  12.701  -5.482  1.00 30.38           H  
ATOM    243  C   ARG A  16     -20.822  12.281  -6.111  1.00 30.38           C  
ATOM    244  CB  ARG A  16     -21.625  12.566  -3.700  1.00 30.38           C  
ATOM    245  HB2 ARG A  16     -21.044  13.484  -3.782  1.00 30.38           H  
ATOM    246  HB3 ARG A  16     -21.004  11.818  -3.206  1.00 30.38           H  
ATOM    247  O   ARG A  16     -19.740  11.744  -5.905  1.00 30.38           O  
ATOM    248  CG  ARG A  16     -22.870  12.864  -2.842  1.00 30.38           C  
ATOM    249  HG2 ARG A  16     -23.454  11.953  -2.715  1.00 30.38           H  
ATOM    250  HG3 ARG A  16     -23.481  13.606  -3.357  1.00 30.38           H  
ATOM    251  CD  ARG A  16     -22.473  13.416  -1.460  1.00 30.38           C  
ATOM    252  HD2 ARG A  16     -21.771  14.237  -1.601  1.00 30.38           H  
ATOM    253  HD3 ARG A  16     -21.973  12.623  -0.904  1.00 30.38           H  
ATOM    254  NE  ARG A  16     -23.637  13.912  -0.690  1.00 30.38           N  
ATOM    255  HE  ARG A  16     -24.520  13.962  -1.178  1.00 30.38           H  
ATOM    256  NH1 ARG A  16     -22.548  14.354   1.290  1.00 30.38           N  
ATOM    257 HH11 ARG A  16     -22.577  14.702   2.238  1.00 30.38           H  
ATOM    258 HH12 ARG A  16     -21.700  13.949   0.921  1.00 30.38           H  
ATOM    259  NH2 ARG A  16     -24.704  14.855   1.102  1.00 30.38           N  
ATOM    260 HH21 ARG A  16     -25.541  15.005   0.558  1.00 30.38           H  
ATOM    261 HH22 ARG A  16     -24.666  15.257   2.028  1.00 30.38           H  
ATOM    262  CZ  ARG A  16     -23.626  14.365   0.557  1.00 30.38           C  
ATOM    263  N   ARG A  17     -21.050  13.058  -7.177  1.00 28.99           N  
ATOM    264  H   ARG A  17     -21.981  13.437  -7.278  1.00 28.99           H  
ATOM    265  CA  ARG A  17     -20.017  13.485  -8.142  1.00 28.99           C  
ATOM    266  HA  ARG A  17     -19.428  12.619  -8.444  1.00 28.99           H  
ATOM    267  C   ARG A  17     -19.061  14.491  -7.490  1.00 28.99           C  
ATOM    268  CB  ARG A  17     -20.671  14.116  -9.391  1.00 28.99           C  
ATOM    269  HB2 ARG A  17     -21.469  14.791  -9.082  1.00 28.99           H  
ATOM    270  HB3 ARG A  17     -19.915  14.709  -9.905  1.00 28.99           H  
ATOM    271  O   ARG A  17     -19.498  15.560  -7.071  1.00 28.99           O  
ATOM    272  CG  ARG A  17     -21.217  13.092 -10.399  1.00 28.99           C  
ATOM    273  HG2 ARG A  17     -20.398  12.455 -10.733  1.00 28.99           H  
ATOM    274  HG3 ARG A  17     -21.978  12.473  -9.924  1.00 28.99           H  
ATOM    275  CD  ARG A  17     -21.827  13.815 -11.613  1.00 28.99           C  
ATOM    276  HD2 ARG A  17     -22.725  14.341 -11.290  1.00 28.99           H  
ATOM    277  HD3 ARG A  17     -21.106  14.542 -11.985  1.00 28.99           H  
ATOM    278  NE  ARG A  17     -22.157  12.878 -12.706  1.00 28.99           N  
ATOM    279  HE  ARG A  17     -21.819  11.931 -12.612  1.00 28.99           H  
ATOM    280  NH1 ARG A  17     -23.258  14.358 -14.083  1.00 28.99           N  
ATOM    281 HH11 ARG A  17     -23.129  15.086 -13.395  1.00 28.99           H  
ATOM    282 HH12 ARG A  17     -23.733  14.543 -14.954  1.00 28.99           H  
ATOM    283  NH2 ARG A  17     -22.960  12.246 -14.741  1.00 28.99           N  
ATOM    284 HH21 ARG A  17     -22.577  11.321 -14.607  1.00 28.99           H  
ATOM    285 HH22 ARG A  17     -23.429  12.452 -15.611  1.00 28.99           H  
ATOM    286  CZ  ARG A  17     -22.789  13.165 -13.833  1.00 28.99           C  
ATOM    287  N   ALA A  18     -17.765  14.184  -7.467  1.00 29.49           N  
ATOM    288  H   ALA A  18     -17.482  13.269  -7.787  1.00 29.49           H  
ATOM    289  CA  ALA A  18     -16.697  15.110  -7.090  1.00 29.49           C  
ATOM    290  HA  ALA A  18     -17.078  16.131  -7.100  1.00 29.49           H  
ATOM    291  C   ALA A  18     -15.554  15.028  -8.119  1.00 29.49           C  
ATOM    292  CB  ALA A  18     -16.238  14.799  -5.657  1.00 29.49           C  
ATOM    293  HB1 ALA A  18     -17.074  14.918  -4.967  1.00 29.49           H  
ATOM    294  HB2 ALA A  18     -15.436  15.480  -5.371  1.00 29.49           H  
ATOM    295  HB3 ALA A  18     -15.870  13.774  -5.597  1.00 29.49           H  
ATOM    296  O   ALA A  18     -14.644  14.218  -7.982  1.00 29.49           O  
ATOM    297  N   GLY A  19     -15.607  15.876  -9.152  1.00 31.36           N  
ATOM    298  H   GLY A  19     -16.421  16.467  -9.245  1.00 31.36           H  
ATOM    299  CA  GLY A  19     -14.599  15.919 -10.223  1.00 31.36           C  
ATOM    300  HA2 GLY A  19     -13.604  15.984  -9.783  1.00 31.36           H  
ATOM    301  HA3 GLY A  19     -14.761  16.807 -10.834  1.00 31.36           H  
ATOM    302  C   GLY A  19     -14.629  14.696 -11.147  1.00 31.36           C  
ATOM    303  O   GLY A  19     -15.337  13.733 -10.875  1.00 31.36           O  
ATOM    304  N   ASP A  20     -13.876  14.745 -12.248  1.00 32.19           N  
ATOM    305  H   ASP A  20     -13.384  15.605 -12.445  1.00 32.19           H  
ATOM    306  CA  ASP A  20     -13.865  13.759 -13.351  1.00 32.19           C  
ATOM    307  HA  ASP A  20     -14.898  13.585 -13.652  1.00 32.19           H  
ATOM    308  C   ASP A  20     -13.285  12.373 -12.978  1.00 32.19           C  
ATOM    309  CB  ASP A  20     -13.132  14.366 -14.565  1.00 32.19           C  
ATOM    310  HB2 ASP A  20     -12.093  14.551 -14.292  1.00 32.19           H  
ATOM    311  HB3 ASP A  20     -13.145  13.651 -15.387  1.00 32.19           H  
ATOM    312  O   ASP A  20     -12.631  11.707 -13.778  1.00 32.19           O  
ATOM    313  CG  ASP A  20     -13.769  15.661 -15.071  1.00 32.19           C  
ATOM    314  OD1 ASP A  20     -15.018  15.736 -15.081  1.00 32.19           O  
ATOM    315  OD2 ASP A  20     -12.996  16.600 -15.363  1.00 32.19           O  
ATOM    316  N   LYS A  21     -13.481  11.928 -11.735  1.00 31.57           N  
ATOM    317  H   LYS A  21     -14.088  12.482 -11.147  1.00 31.57           H  
ATOM    318  CA  LYS A  21     -13.076  10.621 -11.224  1.00 31.57           C  
ATOM    319  HA  LYS A  21     -12.747   9.990 -12.050  1.00 31.57           H  
ATOM    320  C   LYS A  21     -14.289   9.949 -10.592  1.00 31.57           C  
ATOM    321  CB  LYS A  21     -11.910  10.782 -10.236  1.00 31.57           C  
ATOM    322  HB2 LYS A  21     -11.709   9.812  -9.781  1.00 31.57           H  
ATOM    323  HB3 LYS A  21     -12.195  11.480  -9.448  1.00 31.57           H  
ATOM    324  O   LYS A  21     -14.731  10.332  -9.511  1.00 31.57           O  
ATOM    325  CG  LYS A  21     -10.635  11.279 -10.936  1.00 31.57           C  
ATOM    326  HG2 LYS A  21     -10.810  12.269 -11.358  1.00 31.57           H  
ATOM    327  HG3 LYS A  21     -10.379  10.592 -11.743  1.00 31.57           H  
ATOM    328  CD  LYS A  21      -9.465  11.360  -9.952  1.00 31.57           C  
ATOM    329  HD2 LYS A  21      -9.726  12.048  -9.147  1.00 31.57           H  
ATOM    330  HD3 LYS A  21      -9.282  10.370  -9.534  1.00 31.57           H  
ATOM    331  CE  LYS A  21      -8.215  11.859 -10.683  1.00 31.57           C  
ATOM    332  HE2 LYS A  21      -8.439  12.831 -11.124  1.00 31.57           H  
ATOM    333  HE3 LYS A  21      -7.996  11.170 -11.498  1.00 31.57           H  
ATOM    334  NZ  LYS A  21      -7.057  11.961  -9.761  1.00 31.57           N  
ATOM    335  HZ1 LYS A  21      -7.267  12.603  -9.010  1.00 31.57           H  
ATOM    336  HZ2 LYS A  21      -6.853  11.056  -9.361  1.00 31.57           H  
ATOM    337  HZ3 LYS A  21      -6.242  12.293 -10.256  1.00 31.57           H  
ATOM    338  N   GLU A  22     -14.823   8.938 -11.267  1.00 27.35           N  
ATOM    339  H   GLU A  22     -14.449   8.702 -12.175  1.00 27.35           H  
ATOM    340  CA  GLU A  22     -15.806   8.023 -10.691  1.00 27.35           C  
ATOM    341  HA  GLU A  22     -16.638   8.592 -10.277  1.00 27.35           H  
ATOM    342  C   GLU A  22     -15.147   7.234  -9.552  1.00 27.35           C  
ATOM    343  CB  GLU A  22     -16.364   7.082 -11.772  1.00 27.35           C  
ATOM    344  HB2 GLU A  22     -15.535   6.623 -12.312  1.00 27.35           H  
ATOM    345  HB3 GLU A  22     -16.942   6.298 -11.283  1.00 27.35           H  
ATOM    346  O   GLU A  22     -14.387   6.295  -9.774  1.00 27.35           O  
ATOM    347  CG  GLU A  22     -17.284   7.822 -12.755  1.00 27.35           C  
ATOM    348  HG2 GLU A  22     -18.077   8.304 -12.184  1.00 27.35           H  
ATOM    349  HG3 GLU A  22     -16.712   8.603 -13.256  1.00 27.35           H  
ATOM    350  CD  GLU A  22     -17.906   6.902 -13.817  1.00 27.35           C  
ATOM    351  OE1 GLU A  22     -18.946   7.324 -14.373  1.00 27.35           O  
ATOM    352  OE2 GLU A  22     -17.342   5.814 -14.061  1.00 27.35           O  
ATOM    353  N   ILE A  23     -15.409   7.638  -8.308  1.00 27.61           N  
ATOM    354  H   ILE A  23     -15.940   8.487  -8.180  1.00 27.61           H  
ATOM    355  CA  ILE A  23     -15.110   6.818  -7.133  1.00 27.61           C  
ATOM    356  HA  ILE A  23     -14.280   6.149  -7.360  1.00 27.61           H  
ATOM    357  C   ILE A  23     -16.349   5.957  -6.889  1.00 27.61           C  
ATOM    358  CB  ILE A  23     -14.683   7.670  -5.915  1.00 27.61           C  
ATOM    359  HB  ILE A  23     -15.515   8.314  -5.628  1.00 27.61           H  
ATOM    360  O   ILE A  23     -17.282   6.359  -6.194  1.00 27.61           O  
ATOM    361  CG1 ILE A  23     -13.469   8.564  -6.268  1.00 27.61           C  
ATOM    362 HG12 ILE A  23     -13.714   9.179  -7.135  1.00 27.61           H  
ATOM    363 HG13 ILE A  23     -12.620   7.935  -6.534  1.00 27.61           H  
ATOM    364  CG2 ILE A  23     -14.342   6.742  -4.731  1.00 27.61           C  
ATOM    365 HG21 ILE A  23     -14.115   7.327  -3.839  1.00 27.61           H  
ATOM    366 HG22 ILE A  23     -13.487   6.112  -4.977  1.00 27.61           H  
ATOM    367 HG23 ILE A  23     -15.192   6.103  -4.488  1.00 27.61           H  
ATOM    368  CD1 ILE A  23     -13.048   9.526  -5.150  1.00 27.61           C  
ATOM    369 HD11 ILE A  23     -12.633   8.976  -4.306  1.00 27.61           H  
ATOM    370 HD12 ILE A  23     -13.907  10.112  -4.821  1.00 27.61           H  
ATOM    371 HD13 ILE A  23     -12.283  10.204  -5.530  1.00 27.61           H  
ATOM    372  N   GLY A  24     -16.387   4.783  -7.519  1.00 24.74           N  
ATOM    373  H   GLY A  24     -15.633   4.552  -8.151  1.00 24.74           H  
ATOM    374  CA  GLY A  24     -17.378   3.758  -7.211  1.00 24.74           C  
ATOM    375  HA2 GLY A  24     -18.381   4.183  -7.251  1.00 24.74           H  
ATOM    376  HA3 GLY A  24     -17.311   2.950  -7.940  1.00 24.74           H  
ATOM    377  C   GLY A  24     -17.110   3.185  -5.821  1.00 24.74           C  
ATOM    378  O   GLY A  24     -16.140   2.455  -5.628  1.00 24.74           O  
ATOM    379  N   ILE A  25     -17.958   3.509  -4.845  1.00 26.36           N  
ATOM    380  H   ILE A  25     -18.701   4.161  -5.050  1.00 26.36           H  
ATOM    381  CA  ILE A  25     -17.973   2.817  -3.552  1.00 26.36           C  
ATOM    382  HA  ILE A  25     -16.954   2.553  -3.272  1.00 26.36           H  
ATOM    383  C   ILE A  25     -18.763   1.522  -3.763  1.00 26.36           C  
ATOM    384  CB  ILE A  25     -18.549   3.713  -2.425  1.00 26.36           C  
ATOM    385  HB  ILE A  25     -19.577   3.973  -2.678  1.00 26.36           H  
ATOM    386  O   ILE A  25     -19.991   1.526  -3.732  1.00 26.36           O  
ATOM    387  CG1 ILE A  25     -17.733   5.022  -2.291  1.00 26.36           C  
ATOM    388 HG12 ILE A  25     -17.695   5.525  -3.257  1.00 26.36           H  
ATOM    389 HG13 ILE A  25     -16.710   4.784  -1.998  1.00 26.36           H  
ATOM    390  CG2 ILE A  25     -18.553   2.941  -1.089  1.00 26.36           C  
ATOM    391 HG21 ILE A  25     -19.019   3.537  -0.305  1.00 26.36           H  
ATOM    392 HG22 ILE A  25     -17.534   2.690  -0.794  1.00 26.36           H  
ATOM    393 HG23 ILE A  25     -19.132   2.022  -1.179  1.00 26.36           H  
ATOM    394  CD1 ILE A  25     -18.316   6.030  -1.291  1.00 26.36           C  
ATOM    395 HD11 ILE A  25     -18.227   5.655  -0.272  1.00 26.36           H  
ATOM    396 HD12 ILE A  25     -17.761   6.966  -1.362  1.00 26.36           H  
ATOM    397 HD13 ILE A  25     -19.363   6.221  -1.523  1.00 26.36           H  
ATOM    398  N   GLN A  26     -18.064   0.416  -4.030  1.00 27.50           N  
ATOM    399  H   GLN A  26     -17.060   0.486  -4.113  1.00 27.50           H  
ATOM    400  CA  GLN A  26     -18.669  -0.916  -3.974  1.00 27.50           C  
ATOM    401  HA  GLN A  26     -19.667  -0.870  -4.410  1.00 27.50           H  
ATOM    402  C   GLN A  26     -18.832  -1.320  -2.508  1.00 27.50           C  
ATOM    403  CB  GLN A  26     -17.848  -1.948  -4.775  1.00 27.50           C  
ATOM    404  HB2 GLN A  26     -18.003  -2.937  -4.345  1.00 27.50           H  
ATOM    405  HB3 GLN A  26     -16.786  -1.710  -4.718  1.00 27.50           H  
ATOM    406  O   GLN A  26     -17.850  -1.485  -1.783  1.00 27.50           O  
ATOM    407  CG  GLN A  26     -18.310  -1.995  -6.241  1.00 27.50           C  
ATOM    408  HG2 GLN A  26     -19.368  -2.259  -6.264  1.00 27.50           H  
ATOM    409  HG3 GLN A  26     -18.201  -1.004  -6.681  1.00 27.50           H  
ATOM    410  CD  GLN A  26     -17.553  -2.991  -7.122  1.00 27.50           C  
ATOM    411  NE2 GLN A  26     -18.076  -3.274  -8.296  1.00 27.50           N  
ATOM    412 HE21 GLN A  26     -17.593  -3.949  -8.871  1.00 27.50           H  
ATOM    413 HE22 GLN A  26     -18.965  -2.879  -8.568  1.00 27.50           H  
ATOM    414  OE1 GLN A  26     -16.487  -3.508  -6.815  1.00 27.50           O  
ATOM    415  N   ALA A  27     -20.083  -1.469  -2.076  1.00 27.02           N  
ATOM    416  H   ALA A  27     -20.843  -1.276  -2.713  1.00 27.02           H  
ATOM    417  CA  ALA A  27     -20.413  -2.152  -0.836  1.00 27.02           C  
ATOM    418  HA  ALA A  27     -19.827  -1.726  -0.021  1.00 27.02           H  
ATOM    419  C   ALA A  27     -20.047  -3.635  -0.996  1.00 27.02           C  
ATOM    420  CB  ALA A  27     -21.902  -1.937  -0.532  1.00 27.02           C  
ATOM    421  HB1 ALA A  27     -22.111  -0.873  -0.423  1.00 27.02           H  
ATOM    422  HB2 ALA A  27     -22.162  -2.448   0.395  1.00 27.02           H  
ATOM    423  HB3 ALA A  27     -22.513  -2.345  -1.338  1.00 27.02           H  
ATOM    424  O   ALA A  27     -20.632  -4.344  -1.814  1.00 27.02           O  
ATOM    425  N   TYR A  28     -19.049  -4.098  -0.245  1.00 26.84           N  
ATOM    426  H   TYR A  28     -18.563  -3.463   0.372  1.00 26.84           H  
ATOM    427  CA  TYR A  28     -18.732  -5.518  -0.163  1.00 26.84           C  
ATOM    428  HA  TYR A  28     -18.728  -5.948  -1.165  1.00 26.84           H  
ATOM    429  C   TYR A  28     -19.822  -6.219   0.655  1.00 26.84           C  
ATOM    430  CB  TYR A  28     -17.334  -5.721   0.444  1.00 26.84           C  
ATOM    431  HB2 TYR A  28     -17.199  -5.049   1.292  1.00 26.84           H  
ATOM    432  HB3 TYR A  28     -17.275  -6.738   0.834  1.00 26.84           H  
ATOM    433  O   TYR A  28     -19.927  -6.014   1.864  1.00 26.84           O  
ATOM    434  CG  TYR A  28     -16.193  -5.537  -0.542  1.00 26.84           C  
ATOM    435  CD1 TYR A  28     -15.674  -6.656  -1.224  1.00 26.84           C  
ATOM    436  HD1 TYR A  28     -16.084  -7.638  -1.042  1.00 26.84           H  
ATOM    437  CD2 TYR A  28     -15.649  -4.259  -0.780  1.00 26.84           C  
ATOM    438  HD2 TYR A  28     -16.054  -3.397  -0.271  1.00 26.84           H  
ATOM    439  CE1 TYR A  28     -14.616  -6.501  -2.141  1.00 26.84           C  
ATOM    440  HE1 TYR A  28     -14.211  -7.358  -2.659  1.00 26.84           H  
ATOM    441  CE2 TYR A  28     -14.584  -4.101  -1.688  1.00 26.84           C  
ATOM    442  HE2 TYR A  28     -14.176  -3.117  -1.867  1.00 26.84           H  
ATOM    443  OH  TYR A  28     -13.043  -5.067  -3.254  1.00 26.84           O  
ATOM    444  HH  TYR A  28     -12.716  -4.165  -3.227  1.00 26.84           H  
ATOM    445  CZ  TYR A  28     -14.067  -5.224  -2.372  1.00 26.84           C  
ATOM    446  N   HIS A  29     -20.615  -7.069   0.002  1.00 27.03           N  
ATOM    447  H   HIS A  29     -20.542  -7.120  -1.005  1.00 27.03           H  
ATOM    448  CA  HIS A  29     -21.336  -8.136   0.685  1.00 27.03           C  
ATOM    449  HA  HIS A  29     -21.861  -7.737   1.553  1.00 27.03           H  
ATOM    450  C   HIS A  29     -20.301  -9.159   1.165  1.00 27.03           C  
ATOM    451  CB  HIS A  29     -22.367  -8.784  -0.256  1.00 27.03           C  
ATOM    452  HB2 HIS A  29     -21.939  -8.907  -1.251  1.00 27.03           H  
ATOM    453  HB3 HIS A  29     -22.603  -9.779   0.120  1.00 27.03           H  
ATOM    454  O   HIS A  29     -19.805  -9.964   0.378  1.00 27.03           O  
ATOM    455  CG  HIS A  29     -23.664  -8.024  -0.352  1.00 27.03           C  
ATOM    456  CD2 HIS A  29     -24.004  -7.084  -1.288  1.00 27.03           C  
ATOM    457  HD2 HIS A  29     -23.379  -6.735  -2.096  1.00 27.03           H  
ATOM    458  ND1 HIS A  29     -24.751  -8.179   0.479  1.00 27.03           N  
ATOM    459  HD1 HIS A  29     -24.850  -8.864   1.214  1.00 27.03           H  
ATOM    460  CE1 HIS A  29     -25.721  -7.352   0.055  1.00 27.03           C  
ATOM    461  HE1 HIS A  29     -26.709  -7.277   0.485  1.00 27.03           H  
ATOM    462  NE2 HIS A  29     -25.306  -6.654  -1.012  1.00 27.03           N  
ATOM    463  N   ALA A  30     -19.947  -9.127   2.449  1.00 32.22           N  
ATOM    464  H   ALA A  30     -20.321  -8.402   3.045  1.00 32.22           H  
ATOM    465  CA  ALA A  30     -19.297 -10.271   3.069  1.00 32.22           C  
ATOM    466  HA  ALA A  30     -18.465 -10.603   2.448  1.00 32.22           H  
ATOM    467  C   ALA A  30     -20.340 -11.396   3.145  1.00 32.22           C  
ATOM    468  CB  ALA A  30     -18.742  -9.868   4.442  1.00 32.22           C  
ATOM    469  HB1 ALA A  30     -18.264 -10.731   4.906  1.00 32.22           H  
ATOM    470  HB2 ALA A  30     -18.005  -9.073   4.325  1.00 32.22           H  
ATOM    471  HB3 ALA A  30     -19.551  -9.525   5.087  1.00 32.22           H  
ATOM    472  O   ALA A  30     -21.310 -11.289   3.897  1.00 32.22           O  
ATOM    473  N   LYS A  31     -20.171 -12.453   2.341  1.00 37.99           N  
ATOM    474  H   LYS A  31     -19.387 -12.447   1.704  1.00 37.99           H  
ATOM    475  CA  LYS A  31     -20.834 -13.734   2.606  1.00 37.99           C  
ATOM    476  HA  LYS A  31     -21.912 -13.594   2.694  1.00 37.99           H  
ATOM    477  C   LYS A  31     -20.300 -14.211   3.955  1.00 37.99           C  
ATOM    478  CB  LYS A  31     -20.541 -14.761   1.497  1.00 37.99           C  
ATOM    479  HB2 LYS A  31     -20.801 -15.749   1.879  1.00 37.99           H  
ATOM    480  HB3 LYS A  31     -19.475 -14.764   1.270  1.00 37.99           H  
ATOM    481  O   LYS A  31     -19.133 -14.568   4.058  1.00 37.99           O  
ATOM    482  CG  LYS A  31     -21.348 -14.518   0.211  1.00 37.99           C  
ATOM    483  HG2 LYS A  31     -22.408 -14.476   0.460  1.00 37.99           H  
ATOM    484  HG3 LYS A  31     -21.051 -13.568  -0.233  1.00 37.99           H  
ATOM    485  CD  LYS A  31     -21.113 -15.655  -0.798  1.00 37.99           C  
ATOM    486  HD2 LYS A  31     -20.061 -15.674  -1.082  1.00 37.99           H  
ATOM    487  HD3 LYS A  31     -21.365 -16.602  -0.320  1.00 37.99           H  
ATOM    488  CE  LYS A  31     -21.988 -15.473  -2.047  1.00 37.99           C  
ATOM    489  HE2 LYS A  31     -21.693 -14.554  -2.554  1.00 37.99           H  
ATOM    490  HE3 LYS A  31     -23.024 -15.358  -1.726  1.00 37.99           H  
ATOM    491  NZ  LYS A  31     -21.881 -16.634  -2.969  1.00 37.99           N  
ATOM    492  HZ1 LYS A  31     -20.932 -16.768  -3.287  1.00 37.99           H  
ATOM    493  HZ2 LYS A  31     -22.486 -16.510  -3.769  1.00 37.99           H  
ATOM    494  HZ3 LYS A  31     -22.182 -17.477  -2.501  1.00 37.99           H  
ATOM    495  N   TYR A  32     -21.114 -14.101   4.997  1.00 36.41           N  
ATOM    496  H   TYR A  32     -22.048 -13.747   4.850  1.00 36.41           H  
ATOM    497  CA  TYR A  32     -20.767 -14.629   6.309  1.00 36.41           C  
ATOM    498  HA  TYR A  32     -19.724 -14.402   6.527  1.00 36.41           H  
ATOM    499  C   TYR A  32     -20.928 -16.146   6.294  1.00 36.41           C  
ATOM    500  CB  TYR A  32     -21.647 -13.986   7.390  1.00 36.41           C  
ATOM    501  HB2 TYR A  32     -21.496 -14.537   8.319  1.00 36.41           H  
ATOM    502  HB3 TYR A  32     -22.695 -14.095   7.112  1.00 36.41           H  
ATOM    503  O   TYR A  32     -21.925 -16.644   5.771  1.00 36.41           O  
ATOM    504  CG  TYR A  32     -21.333 -12.527   7.661  1.00 36.41           C  
ATOM    505  CD1 TYR A  32     -20.151 -12.197   8.350  1.00 36.41           C  
ATOM    506  HD1 TYR A  32     -19.469 -12.980   8.645  1.00 36.41           H  
ATOM    507  CD2 TYR A  32     -22.190 -11.503   7.212  1.00 36.41           C  
ATOM    508  HD2 TYR A  32     -23.079 -11.753   6.653  1.00 36.41           H  
ATOM    509  CE1 TYR A  32     -19.821 -10.853   8.595  1.00 36.41           C  
ATOM    510  HE1 TYR A  32     -18.882 -10.621   9.075  1.00 36.41           H  
ATOM    511  CE2 TYR A  32     -21.874 -10.153   7.471  1.00 36.41           C  
ATOM    512  HE2 TYR A  32     -22.519  -9.365   7.111  1.00 36.41           H  
ATOM    513  OH  TYR A  32     -20.365  -8.531   8.405  1.00 36.41           O  
ATOM    514  HH  TYR A  32     -19.425  -8.439   8.581  1.00 36.41           H  
ATOM    515  CZ  TYR A  32     -20.686  -9.828   8.159  1.00 36.41           C  
ATOM    516  N   ASP A  33     -19.982 -16.859   6.906  1.00 42.23           N  
ATOM    517  H   ASP A  33     -19.134 -16.416   7.229  1.00 42.23           H  
ATOM    518  CA  ASP A  33     -20.168 -18.269   7.236  1.00 42.23           C  
ATOM    519  HA  ASP A  33     -20.243 -18.815   6.296  1.00 42.23           H  
ATOM    520  C   ASP A  33     -21.475 -18.445   8.037  1.00 42.23           C  
ATOM    521  CB  ASP A  33     -18.971 -18.802   8.049  1.00 42.23           C  
ATOM    522  HB2 ASP A  33     -19.335 -19.507   8.797  1.00 42.23           H  
ATOM    523  HB3 ASP A  33     -18.490 -17.980   8.580  1.00 42.23           H  
ATOM    524  O   ASP A  33     -21.735 -17.677   8.974  1.00 42.23           O  
ATOM    525  CG  ASP A  33     -17.945 -19.542   7.190  1.00 42.23           C  
ATOM    526  OD1 ASP A  33     -18.393 -20.285   6.289  1.00 42.23           O  
ATOM    527  OD2 ASP A  33     -16.741 -19.339   7.446  1.00 42.23           O  
ATOM    528  N   PRO A  34     -22.325 -19.436   7.715  1.00 41.61           N  
ATOM    529  CA  PRO A  34     -23.560 -19.681   8.459  1.00 41.61           C  
ATOM    530  HA  PRO A  34     -24.185 -18.788   8.416  1.00 41.61           H  
ATOM    531  C   PRO A  34     -23.299 -20.001   9.941  1.00 41.61           C  
ATOM    532  CB  PRO A  34     -24.267 -20.817   7.710  1.00 41.61           C  
ATOM    533  HB2 PRO A  34     -24.745 -21.523   8.389  1.00 41.61           H  
ATOM    534  HB3 PRO A  34     -25.006 -20.390   7.032  1.00 41.61           H  
ATOM    535  O   PRO A  34     -24.118 -19.664  10.801  1.00 41.61           O  
ATOM    536  CG  PRO A  34     -23.166 -21.489   6.888  1.00 41.61           C  
ATOM    537  HG2 PRO A  34     -22.679 -22.255   7.492  1.00 41.61           H  
ATOM    538  HG3 PRO A  34     -23.553 -21.922   5.966  1.00 41.61           H  
ATOM    539  CD  PRO A  34     -22.176 -20.366   6.610  1.00 41.61           C  
ATOM    540  HD2 PRO A  34     -22.432 -19.864   5.677  1.00 41.61           H  
ATOM    541  HD3 PRO A  34     -21.166 -20.772   6.556  1.00 41.61           H  
ATOM    542  N   ASP A  35     -22.133 -20.561  10.267  1.00 54.68           N  
ATOM    543  H   ASP A  35     -21.512 -20.863   9.530  1.00 54.68           H  
ATOM    544  CA  ASP A  35     -21.709 -20.780  11.653  1.00 54.68           C  
ATOM    545  HA  ASP A  35     -22.565 -21.137  12.226  1.00 54.68           H  
ATOM    546  C   ASP A  35     -21.263 -19.479  12.336  1.00 54.68           C  
ATOM    547  CB  ASP A  35     -20.648 -21.887  11.687  1.00 54.68           C  
ATOM    548  HB2 ASP A  35     -19.830 -21.628  11.015  1.00 54.68           H  
ATOM    549  HB3 ASP A  35     -20.252 -21.964  12.700  1.00 54.68           H  
ATOM    550  O   ASP A  35     -21.604 -19.243  13.498  1.00 54.68           O  
ATOM    551  CG  ASP A  35     -21.248 -23.248  11.296  1.00 54.68           C  
ATOM    552  OD1 ASP A  35     -22.465 -23.465  11.562  1.00 54.68           O  
ATOM    553  OD2 ASP A  35     -20.498 -24.063  10.727  1.00 54.68           O  
ATOM    554  N   TYR A  36     -20.665 -18.550  11.583  1.00 40.61           N  
ATOM    555  H   TYR A  36     -20.464 -18.777  10.619  1.00 40.61           H  
ATOM    556  CA  TYR A  36     -20.342 -17.204  12.058  1.00 40.61           C  
ATOM    557  HA  TYR A  36     -19.759 -17.304  12.974  1.00 40.61           H  
ATOM    558  C   TYR A  36     -21.607 -16.390  12.403  1.00 40.61           C  
ATOM    559  CB  TYR A  36     -19.464 -16.503  11.007  1.00 40.61           C  
ATOM    560  HB2 TYR A  36     -20.028 -16.328  10.091  1.00 40.61           H  
ATOM    561  HB3 TYR A  36     -18.618 -17.148  10.769  1.00 40.61           H  
ATOM    562  O   TYR A  36     -21.637 -15.644  13.387  1.00 40.61           O  
ATOM    563  CG  TYR A  36     -18.935 -15.188  11.511  1.00 40.61           C  
ATOM    564  CD1 TYR A  36     -19.624 -13.996  11.226  1.00 40.61           C  
ATOM    565  HD1 TYR A  36     -20.463 -14.016  10.545  1.00 40.61           H  
ATOM    566  CD2 TYR A  36     -17.850 -15.196  12.403  1.00 40.61           C  
ATOM    567  HD2 TYR A  36     -17.330 -16.119  12.614  1.00 40.61           H  
ATOM    568  CE1 TYR A  36     -19.292 -12.825  11.923  1.00 40.61           C  
ATOM    569  HE1 TYR A  36     -19.864 -11.923  11.767  1.00 40.61           H  
ATOM    570  CE2 TYR A  36     -17.531 -14.038  13.121  1.00 40.61           C  
ATOM    571  HE2 TYR A  36     -16.771 -14.085  13.887  1.00 40.61           H  
ATOM    572  OH  TYR A  36     -18.225 -11.898  13.852  1.00 40.61           O  
ATOM    573  HH  TYR A  36     -17.558 -12.125  14.504  1.00 40.61           H  
ATOM    574  CZ  TYR A  36     -18.311 -12.885  12.935  1.00 40.61           C  
ATOM    575  N   LEU A  37     -22.705 -16.565  11.654  1.00 42.88           N  
ATOM    576  H   LEU A  37     -22.622 -17.161  10.843  1.00 42.88           H  
ATOM    577  CA  LEU A  37     -24.005 -15.952  11.975  1.00 42.88           C  
ATOM    578  HA  LEU A  37     -23.837 -14.904  12.220  1.00 42.88           H  
ATOM    579  C   LEU A  37     -24.662 -16.570  13.224  1.00 42.88           C  
ATOM    580  CB  LEU A  37     -24.937 -16.028  10.752  1.00 42.88           C  
ATOM    581  HB2 LEU A  37     -24.939 -17.053  10.381  1.00 42.88           H  
ATOM    582  HB3 LEU A  37     -25.954 -15.790  11.065  1.00 42.88           H  
ATOM    583  O   LEU A  37     -25.276 -15.843  14.013  1.00 42.88           O  
ATOM    584  CG  LEU A  37     -24.549 -15.076   9.606  1.00 42.88           C  
ATOM    585  HG  LEU A  37     -23.499 -15.222   9.354  1.00 42.88           H  
ATOM    586  CD1 LEU A  37     -25.390 -15.385   8.369  1.00 42.88           C  
ATOM    587 HD11 LEU A  37     -25.204 -16.410   8.050  1.00 42.88           H  
ATOM    588 HD12 LEU A  37     -25.112 -14.722   7.550  1.00 42.88           H  
ATOM    589 HD13 LEU A  37     -26.451 -15.265   8.589  1.00 42.88           H  
ATOM    590  CD2 LEU A  37     -24.776 -13.602   9.970  1.00 42.88           C  
ATOM    591 HD21 LEU A  37     -24.547 -12.980   9.104  1.00 42.88           H  
ATOM    592 HD22 LEU A  37     -25.816 -13.449  10.257  1.00 42.88           H  
ATOM    593 HD23 LEU A  37     -24.117 -13.311  10.787  1.00 42.88           H  
ATOM    594  N   LYS A  38     -24.496 -17.879  13.463  1.00 52.29           N  
ATOM    595  H   LYS A  38     -23.981 -18.421  12.784  1.00 52.29           H  
ATOM    596  CA  LYS A  38     -24.964 -18.538  14.699  1.00 52.29           C  
ATOM    597  HA  LYS A  38     -26.001 -18.253  14.879  1.00 52.29           H  
ATOM    598  C   LYS A  38     -24.172 -18.083  15.926  1.00 52.29           C  
ATOM    599  CB  LYS A  38     -24.883 -20.063  14.557  1.00 52.29           C  
ATOM    600  HB2 LYS A  38     -24.977 -20.512  15.545  1.00 52.29           H  
ATOM    601  HB3 LYS A  38     -23.904 -20.332  14.161  1.00 52.29           H  
ATOM    602  O   LYS A  38     -24.772 -17.841  16.978  1.00 52.29           O  
ATOM    603  CG  LYS A  38     -25.985 -20.649  13.663  1.00 52.29           C  
ATOM    604  HG2 LYS A  38     -26.962 -20.483  14.116  1.00 52.29           H  
ATOM    605  HG3 LYS A  38     -25.957 -20.172  12.683  1.00 52.29           H  
ATOM    606  CD  LYS A  38     -25.730 -22.152  13.505  1.00 52.29           C  
ATOM    607  HD2 LYS A  38     -24.709 -22.279  13.145  1.00 52.29           H  
ATOM    608  HD3 LYS A  38     -25.817 -22.650  14.471  1.00 52.29           H  
ATOM    609  CE  LYS A  38     -26.677 -22.805  12.496  1.00 52.29           C  
ATOM    610  HE2 LYS A  38     -26.751 -22.148  11.630  1.00 52.29           H  
ATOM    611  HE3 LYS A  38     -27.669 -22.919  12.933  1.00 52.29           H  
ATOM    612  NZ  LYS A  38     -26.117 -24.113  12.068  1.00 52.29           N  
ATOM    613  HZ1 LYS A  38     -26.047 -24.772  12.830  1.00 52.29           H  
ATOM    614  HZ2 LYS A  38     -25.176 -23.978  11.726  1.00 52.29           H  
ATOM    615  HZ3 LYS A  38     -26.645 -24.520  11.309  1.00 52.29           H  
ATOM    616  N   GLU A  39     -22.857 -17.914  15.803  1.00 58.05           N  
ATOM    617  H   GLU A  39     -22.402 -18.216  14.954  1.00 58.05           H  
ATOM    618  CA  GLU A  39     -22.021 -17.370  16.878  1.00 58.05           C  
ATOM    619  HA  GLU A  39     -22.253 -17.891  17.807  1.00 58.05           H  
ATOM    620  C   GLU A  39     -22.303 -15.890  17.138  1.00 58.05           C  
ATOM    621  CB  GLU A  39     -20.539 -17.596  16.586  1.00 58.05           C  
ATOM    622  HB2 GLU A  39     -20.304 -17.276  15.570  1.00 58.05           H  
ATOM    623  HB3 GLU A  39     -19.965 -16.996  17.291  1.00 58.05           H  
ATOM    624  O   GLU A  39     -22.459 -15.497  18.297  1.00 58.05           O  
ATOM    625  CG  GLU A  39     -20.179 -19.073  16.788  1.00 58.05           C  
ATOM    626  HG2 GLU A  39     -20.620 -19.669  15.989  1.00 58.05           H  
ATOM    627  HG3 GLU A  39     -20.614 -19.409  17.729  1.00 58.05           H  
ATOM    628  CD  GLU A  39     -18.667 -19.294  16.832  1.00 58.05           C  
ATOM    629  OE1 GLU A  39     -18.298 -20.322  17.441  1.00 58.05           O  
ATOM    630  OE2 GLU A  39     -17.936 -18.414  16.329  1.00 58.05           O  
ATOM    631  N   LYS A  40     -22.529 -15.081  16.093  1.00 51.54           N  
ATOM    632  H   LYS A  40     -22.313 -15.426  15.169  1.00 51.54           H  
ATOM    633  CA  LYS A  40     -23.021 -13.704  16.257  1.00 51.54           C  
ATOM    634  HA  LYS A  40     -22.328 -13.181  16.916  1.00 51.54           H  
ATOM    635  C   LYS A  40     -24.379 -13.634  16.947  1.00 51.54           C  
ATOM    636  CB  LYS A  40     -23.087 -12.973  14.911  1.00 51.54           C  
ATOM    637  HB2 LYS A  40     -23.977 -12.343  14.900  1.00 51.54           H  
ATOM    638  HB3 LYS A  40     -23.173 -13.679  14.085  1.00 51.54           H  
ATOM    639  O   LYS A  40     -24.589 -12.741  17.765  1.00 51.54           O  
ATOM    640  CG  LYS A  40     -21.861 -12.075  14.726  1.00 51.54           C  
ATOM    641  HG2 LYS A  40     -20.980 -12.686  14.534  1.00 51.54           H  
ATOM    642  HG3 LYS A  40     -21.702 -11.487  15.630  1.00 51.54           H  
ATOM    643  CD  LYS A  40     -22.114 -11.118  13.562  1.00 51.54           C  
ATOM    644  HD2 LYS A  40     -22.152 -11.692  12.636  1.00 51.54           H  
ATOM    645  HD3 LYS A  40     -23.067 -10.610  13.708  1.00 51.54           H  
ATOM    646  CE  LYS A  40     -20.999 -10.078  13.498  1.00 51.54           C  
ATOM    647  HE2 LYS A  40     -20.045 -10.591  13.377  1.00 51.54           H  
ATOM    648  HE3 LYS A  40     -20.958  -9.538  14.444  1.00 51.54           H  
ATOM    649  NZ  LYS A  40     -21.229  -9.146  12.372  1.00 51.54           N  
ATOM    650  HZ1 LYS A  40     -21.294  -9.663  11.506  1.00 51.54           H  
ATOM    651  HZ2 LYS A  40     -22.083  -8.624  12.501  1.00 51.54           H  
ATOM    652  HZ3 LYS A  40     -20.443  -8.516  12.302  1.00 51.54           H  
ATOM    653  N   GLY A  41     -25.286 -14.572  16.677  1.00 55.15           N  
ATOM    654  H   GLY A  41     -25.088 -15.222  15.930  1.00 55.15           H  
ATOM    655  CA  GLY A  41     -26.565 -14.669  17.385  1.00 55.15           C  
ATOM    656  HA2 GLY A  41     -27.129 -13.747  17.246  1.00 55.15           H  
ATOM    657  HA3 GLY A  41     -27.133 -15.497  16.960  1.00 55.15           H  
ATOM    658  C   GLY A  41     -26.393 -14.922  18.889  1.00 55.15           C  
ATOM    659  O   GLY A  41     -27.105 -14.328  19.705  1.00 55.15           O  
ATOM    660  N   LYS A  42     -25.412 -15.748  19.280  1.00 61.47           N  
ATOM    661  H   LYS A  42     -24.859 -16.193  18.562  1.00 61.47           H  
ATOM    662  CA  LYS A  42     -25.054 -15.979  20.691  1.00 61.47           C  
ATOM    663  HA  LYS A  42     -25.965 -16.132  21.270  1.00 61.47           H  
ATOM    664  C   LYS A  42     -24.361 -14.759  21.314  1.00 61.47           C  
ATOM    665  CB  LYS A  42     -24.179 -17.238  20.818  1.00 61.47           C  
ATOM    666  HB2 LYS A  42     -23.805 -17.297  21.840  1.00 61.47           H  
ATOM    667  HB3 LYS A  42     -23.318 -17.145  20.155  1.00 61.47           H  
ATOM    668  O   LYS A  42     -24.723 -14.366  22.422  1.00 61.47           O  
ATOM    669  CG  LYS A  42     -24.928 -18.545  20.503  1.00 61.47           C  
ATOM    670  HG2 LYS A  42     -25.740 -18.682  21.218  1.00 61.47           H  
ATOM    671  HG3 LYS A  42     -25.345 -18.502  19.497  1.00 61.47           H  
ATOM    672  CD  LYS A  42     -23.957 -19.733  20.594  1.00 61.47           C  
ATOM    673  HD2 LYS A  42     -23.134 -19.557  19.901  1.00 61.47           H  
ATOM    674  HD3 LYS A  42     -23.550 -19.787  21.604  1.00 61.47           H  
ATOM    675  CE  LYS A  42     -24.626 -21.068  20.240  1.00 61.47           C  
ATOM    676  HE2 LYS A  42     -25.086 -20.971  19.257  1.00 61.47           H  
ATOM    677  HE3 LYS A  42     -25.409 -21.279  20.968  1.00 61.47           H  
ATOM    678  NZ  LYS A  42     -23.626 -22.171  20.218  1.00 61.47           N  
ATOM    679  HZ1 LYS A  42     -24.043 -23.055  19.964  1.00 61.47           H  
ATOM    680  HZ2 LYS A  42     -22.899 -21.977  19.544  1.00 61.47           H  
ATOM    681  HZ3 LYS A  42     -23.168 -22.276  21.113  1.00 61.47           H  
ATOM    682  N   LEU A  43     -23.441 -14.117  20.590  1.00 56.09           N  
ATOM    683  H   LEU A  43     -23.161 -14.535  19.714  1.00 56.09           H  
ATOM    684  CA  LEU A  43     -22.730 -12.910  21.031  1.00 56.09           C  
ATOM    685  HA  LEU A  43     -22.302 -13.095  22.016  1.00 56.09           H  
ATOM    686  C   LEU A  43     -23.665 -11.700  21.176  1.00 56.09           C  
ATOM    687  CB  LEU A  43     -21.587 -12.605  20.045  1.00 56.09           C  
ATOM    688  HB2 LEU A  43     -21.980 -12.668  19.031  1.00 56.09           H  
ATOM    689  HB3 LEU A  43     -21.243 -11.582  20.198  1.00 56.09           H  
ATOM    690  O   LEU A  43     -23.523 -10.935  22.125  1.00 56.09           O  
ATOM    691  CG  LEU A  43     -20.375 -13.547  20.185  1.00 56.09           C  
ATOM    692  HG  LEU A  43     -20.717 -14.577  20.286  1.00 56.09           H  
ATOM    693  CD1 LEU A  43     -19.494 -13.448  18.941  1.00 56.09           C  
ATOM    694 HD11 LEU A  43     -19.130 -12.429  18.808  1.00 56.09           H  
ATOM    695 HD12 LEU A  43     -18.640 -14.118  19.046  1.00 56.09           H  
ATOM    696 HD13 LEU A  43     -20.055 -13.762  18.061  1.00 56.09           H  
ATOM    697  CD2 LEU A  43     -19.532 -13.177  21.409  1.00 56.09           C  
ATOM    698 HD21 LEU A  43     -19.169 -12.153  21.326  1.00 56.09           H  
ATOM    699 HD22 LEU A  43     -18.673 -13.846  21.469  1.00 56.09           H  
ATOM    700 HD23 LEU A  43     -20.113 -13.288  22.324  1.00 56.09           H  
ATOM    701  N   SER A  44     -24.668 -11.555  20.304  1.00 53.59           N  
ATOM    702  H   SER A  44     -24.688 -12.168  19.502  1.00 53.59           H  
ATOM    703  CA  SER A  44     -25.691 -10.505  20.410  1.00 53.59           C  
ATOM    704  HA  SER A  44     -25.195  -9.536  20.459  1.00 53.59           H  
ATOM    705  C   SER A  44     -26.534 -10.670  21.673  1.00 53.59           C  
ATOM    706  CB  SER A  44     -26.599 -10.514  19.176  1.00 53.59           C  
ATOM    707  HB2 SER A  44     -27.199 -11.424  19.154  1.00 53.59           H  
ATOM    708  HB3 SER A  44     -25.979 -10.483  18.281  1.00 53.59           H  
ATOM    709  O   SER A  44     -26.702  -9.717  22.429  1.00 53.59           O  
ATOM    710  OG  SER A  44     -27.442  -9.380  19.171  1.00 53.59           O  
ATOM    711  HG  SER A  44     -28.167  -9.461  19.796  1.00 53.59           H  
ATOM    712  N   LYS A  45     -26.994 -11.896  21.961  1.00 64.59           N  
ATOM    713  H   LYS A  45     -26.822 -12.638  21.298  1.00 64.59           H  
ATOM    714  CA  LYS A  45     -27.753 -12.199  23.187  1.00 64.59           C  
ATOM    715  HA  LYS A  45     -28.575 -11.490  23.278  1.00 64.59           H  
ATOM    716  C   LYS A  45     -26.908 -12.030  24.453  1.00 64.59           C  
ATOM    717  CB  LYS A  45     -28.322 -13.622  23.104  1.00 64.59           C  
ATOM    718  HB2 LYS A  45     -28.699 -13.905  24.087  1.00 64.59           H  
ATOM    719  HB3 LYS A  45     -27.529 -14.315  22.824  1.00 64.59           H  
ATOM    720  O   LYS A  45     -27.419 -11.579  25.475  1.00 64.59           O  
ATOM    721  CG  LYS A  45     -29.479 -13.717  22.098  1.00 64.59           C  
ATOM    722  HG2 LYS A  45     -30.281 -13.051  22.417  1.00 64.59           H  
ATOM    723  HG3 LYS A  45     -29.139 -13.402  21.112  1.00 64.59           H  
ATOM    724  CD  LYS A  45     -30.016 -15.151  22.015  1.00 64.59           C  
ATOM    725  HD2 LYS A  45     -30.374 -15.459  22.997  1.00 64.59           H  
ATOM    726  HD3 LYS A  45     -29.213 -15.814  21.692  1.00 64.59           H  
ATOM    727  CE  LYS A  45     -31.165 -15.197  21.002  1.00 64.59           C  
ATOM    728  HE2 LYS A  45     -31.927 -14.481  21.312  1.00 64.59           H  
ATOM    729  HE3 LYS A  45     -30.784 -14.864  20.037  1.00 64.59           H  
ATOM    730  NZ  LYS A  45     -31.757 -16.554  20.879  1.00 64.59           N  
ATOM    731  HZ1 LYS A  45     -32.504 -16.539  20.199  1.00 64.59           H  
ATOM    732  HZ2 LYS A  45     -31.063 -17.219  20.568  1.00 64.59           H  
ATOM    733  HZ3 LYS A  45     -32.144 -16.857  21.761  1.00 64.59           H  
ATOM    734  N   MET A  46     -25.619 -12.375  24.398  1.00 57.83           N  
ATOM    735  H   MET A  46     -25.276 -12.808  23.552  1.00 57.83           H  
ATOM    736  CA  MET A  46     -24.669 -12.105  25.484  1.00 57.83           C  
ATOM    737  HA  MET A  46     -25.055 -12.516  26.417  1.00 57.83           H  
ATOM    738  C   MET A  46     -24.499 -10.599  25.694  1.00 57.83           C  
ATOM    739  CB  MET A  46     -23.317 -12.768  25.179  1.00 57.83           C  
ATOM    740  HB2 MET A  46     -22.543 -12.318  25.800  1.00 57.83           H  
ATOM    741  HB3 MET A  46     -23.053 -12.585  24.137  1.00 57.83           H  
ATOM    742  O   MET A  46     -24.590 -10.133  26.826  1.00 57.83           O  
ATOM    743  CG  MET A  46     -23.340 -14.281  25.430  1.00 57.83           C  
ATOM    744  HG2 MET A  46     -24.320 -14.676  25.164  1.00 57.83           H  
ATOM    745  HG3 MET A  46     -22.609 -14.749  24.771  1.00 57.83           H  
ATOM    746  SD  MET A  46     -22.946 -14.765  27.133  1.00 57.83           S  
ATOM    747  CE  MET A  46     -21.139 -14.554  27.094  1.00 57.83           C  
ATOM    748  HE1 MET A  46     -20.719 -14.840  28.058  1.00 57.83           H  
ATOM    749  HE2 MET A  46     -20.882 -13.515  26.890  1.00 57.83           H  
ATOM    750  HE3 MET A  46     -20.708 -15.190  26.321  1.00 57.83           H  
ATOM    751  N   ARG A  47     -24.336  -9.824  24.616  1.00 51.85           N  
ATOM    752  H   ARG A  47     -24.253 -10.275  23.716  1.00 51.85           H  
ATOM    753  CA  ARG A  47     -24.199  -8.364  24.665  1.00 51.85           C  
ATOM    754  HA  ARG A  47     -23.378  -8.121  25.339  1.00 51.85           H  
ATOM    755  C   ARG A  47     -25.441  -7.684  25.233  1.00 51.85           C  
ATOM    756  CB  ARG A  47     -23.853  -7.848  23.262  1.00 51.85           C  
ATOM    757  HB2 ARG A  47     -22.988  -8.396  22.889  1.00 51.85           H  
ATOM    758  HB3 ARG A  47     -24.693  -8.025  22.589  1.00 51.85           H  
ATOM    759  O   ARG A  47     -25.294  -6.792  26.058  1.00 51.85           O  
ATOM    760  CG  ARG A  47     -23.515  -6.354  23.271  1.00 51.85           C  
ATOM    761  HG2 ARG A  47     -22.660  -6.179  23.924  1.00 51.85           H  
ATOM    762  HG3 ARG A  47     -24.371  -5.787  23.636  1.00 51.85           H  
ATOM    763  CD  ARG A  47     -23.185  -5.885  21.853  1.00 51.85           C  
ATOM    764  HD2 ARG A  47     -24.057  -6.066  21.224  1.00 51.85           H  
ATOM    765  HD3 ARG A  47     -22.347  -6.469  21.473  1.00 51.85           H  
ATOM    766  NE  ARG A  47     -22.834  -4.453  21.833  1.00 51.85           N  
ATOM    767  HE  ARG A  47     -22.567  -4.045  22.718  1.00 51.85           H  
ATOM    768  NH1 ARG A  47     -23.120  -4.109  19.583  1.00 51.85           N  
ATOM    769 HH11 ARG A  47     -23.410  -5.071  19.488  1.00 51.85           H  
ATOM    770 HH12 ARG A  47     -23.106  -3.496  18.780  1.00 51.85           H  
ATOM    771  NH2 ARG A  47     -22.446  -2.423  20.881  1.00 51.85           N  
ATOM    772 HH21 ARG A  47     -22.400  -1.832  20.063  1.00 51.85           H  
ATOM    773 HH22 ARG A  47     -22.157  -2.061  21.779  1.00 51.85           H  
ATOM    774  CZ  ARG A  47     -22.803  -3.671  20.770  1.00 51.85           C  
ATOM    775  N   GLU A  48     -26.642  -8.104  24.847  1.00 64.33           N  
ATOM    776  H   GLU A  48     -26.703  -8.789  24.107  1.00 64.33           H  
ATOM    777  CA  GLU A  48     -27.891  -7.570  25.409  1.00 64.33           C  
ATOM    778  HA  GLU A  48     -27.906  -6.486  25.293  1.00 64.33           H  
ATOM    779  C   GLU A  48     -28.000  -7.849  26.910  1.00 64.33           C  
ATOM    780  CB  GLU A  48     -29.096  -8.146  24.660  1.00 64.33           C  
ATOM    781  HB2 GLU A  48     -28.955  -9.220  24.539  1.00 64.33           H  
ATOM    782  HB3 GLU A  48     -29.998  -7.973  25.248  1.00 64.33           H  
ATOM    783  O   GLU A  48     -28.222  -6.914  27.676  1.00 64.33           O  
ATOM    784  CG  GLU A  48     -29.271  -7.468  23.293  1.00 64.33           C  
ATOM    785  HG2 GLU A  48     -28.329  -7.517  22.747  1.00 64.33           H  
ATOM    786  HG3 GLU A  48     -29.504  -6.416  23.457  1.00 64.33           H  
ATOM    787  CD  GLU A  48     -30.372  -8.111  22.438  1.00 64.33           C  
ATOM    788  OE1 GLU A  48     -30.612  -7.566  21.339  1.00 64.33           O  
ATOM    789  OE2 GLU A  48     -30.914  -9.166  22.842  1.00 64.33           O  
ATOM    790  N   LYS A  49     -27.722  -9.085  27.353  1.00 67.58           N  
ATOM    791  H   LYS A  49     -27.554  -9.809  26.669  1.00 67.58           H  
ATOM    792  CA  LYS A  49     -27.675  -9.429  28.787  1.00 67.58           C  
ATOM    793  HA  LYS A  49     -28.628  -9.162  29.244  1.00 67.58           H  
ATOM    794  C   LYS A  49     -26.607  -8.639  29.547  1.00 67.58           C  
ATOM    795  CB  LYS A  49     -27.425 -10.932  28.963  1.00 67.58           C  
ATOM    796  HB2 LYS A  49     -27.146 -11.115  30.001  1.00 67.58           H  
ATOM    797  HB3 LYS A  49     -26.596 -11.244  28.328  1.00 67.58           H  
ATOM    798  O   LYS A  49     -26.827  -8.261  30.696  1.00 67.58           O  
ATOM    799  CG  LYS A  49     -28.668 -11.772  28.650  1.00 67.58           C  
ATOM    800  HG2 LYS A  49     -28.966 -11.627  27.612  1.00 67.58           H  
ATOM    801  HG3 LYS A  49     -29.486 -11.454  29.297  1.00 67.58           H  
ATOM    802  CD  LYS A  49     -28.370 -13.254  28.901  1.00 67.58           C  
ATOM    803  HD2 LYS A  49     -27.561 -13.572  28.242  1.00 67.58           H  
ATOM    804  HD3 LYS A  49     -28.063 -13.382  29.939  1.00 67.58           H  
ATOM    805  CE  LYS A  49     -29.623 -14.088  28.627  1.00 67.58           C  
ATOM    806  HE2 LYS A  49     -30.442 -13.682  29.221  1.00 67.58           H  
ATOM    807  HE3 LYS A  49     -29.892 -13.973  27.577  1.00 67.58           H  
ATOM    808  NZ  LYS A  49     -29.405 -15.518  28.962  1.00 67.58           N  
ATOM    809  HZ1 LYS A  49     -29.181 -15.613  29.942  1.00 67.58           H  
ATOM    810  HZ2 LYS A  49     -30.241 -16.053  28.777  1.00 67.58           H  
ATOM    811  HZ3 LYS A  49     -28.641 -15.896  28.420  1.00 67.58           H  
ATOM    812  N   PHE A  50     -25.455  -8.385  28.925  1.00 53.31           N  
ATOM    813  H   PHE A  50     -25.307  -8.789  28.011  1.00 53.31           H  
ATOM    814  CA  PHE A  50     -24.392  -7.566  29.510  1.00 53.31           C  
ATOM    815  HA  PHE A  50     -24.231  -7.890  30.538  1.00 53.31           H  
ATOM    816  C   PHE A  50     -24.784  -6.089  29.593  1.00 53.31           C  
ATOM    817  CB  PHE A  50     -23.072  -7.753  28.746  1.00 53.31           C  
ATOM    818  HB2 PHE A  50     -22.555  -6.795  28.695  1.00 53.31           H  
ATOM    819  HB3 PHE A  50     -23.265  -8.055  27.716  1.00 53.31           H  
ATOM    820  O   PHE A  50     -24.534  -5.474  30.621  1.00 53.31           O  
ATOM    821  CG  PHE A  50     -22.126  -8.735  29.411  1.00 53.31           C  
ATOM    822  CD1 PHE A  50     -21.356  -8.313  30.512  1.00 53.31           C  
ATOM    823  HD1 PHE A  50     -21.440  -7.301  30.880  1.00 53.31           H  
ATOM    824  CD2 PHE A  50     -21.996 -10.056  28.940  1.00 53.31           C  
ATOM    825  HD2 PHE A  50     -22.565 -10.390  28.085  1.00 53.31           H  
ATOM    826  CE1 PHE A  50     -20.462  -9.202  31.132  1.00 53.31           C  
ATOM    827  HE1 PHE A  50     -19.861  -8.872  31.966  1.00 53.31           H  
ATOM    828  CE2 PHE A  50     -21.105 -10.947  29.562  1.00 53.31           C  
ATOM    829  HE2 PHE A  50     -20.992 -11.954  29.189  1.00 53.31           H  
ATOM    830  CZ  PHE A  50     -20.333 -10.518  30.655  1.00 53.31           C  
ATOM    831  HZ  PHE A  50     -19.627 -11.191  31.119  1.00 53.31           H  
ATOM    832  N   ILE A  51     -25.441  -5.526  28.573  1.00 57.81           N  
ATOM    833  H   ILE A  51     -25.608  -6.087  27.750  1.00 57.81           H  
ATOM    834  CA  ILE A  51     -25.959  -4.148  28.591  1.00 57.81           C  
ATOM    835  HA  ILE A  51     -25.151  -3.478  28.884  1.00 57.81           H  
ATOM    836  C   ILE A  51     -27.070  -4.004  29.641  1.00 57.81           C  
ATOM    837  CB  ILE A  51     -26.433  -3.724  27.179  1.00 57.81           C  
ATOM    838  HB  ILE A  51     -27.083  -4.505  26.784  1.00 57.81           H  
ATOM    839  O   ILE A  51     -27.150  -2.982  30.317  1.00 57.81           O  
ATOM    840  CG1 ILE A  51     -25.215  -3.558  26.239  1.00 57.81           C  
ATOM    841 HG12 ILE A  51     -24.539  -4.405  26.353  1.00 57.81           H  
ATOM    842 HG13 ILE A  51     -24.659  -2.665  26.525  1.00 57.81           H  
ATOM    843  CG2 ILE A  51     -27.232  -2.403  27.216  1.00 57.81           C  
ATOM    844 HG21 ILE A  51     -26.630  -1.617  27.671  1.00 57.81           H  
ATOM    845 HG22 ILE A  51     -27.527  -2.103  26.211  1.00 57.81           H  
ATOM    846 HG23 ILE A  51     -28.146  -2.537  27.793  1.00 57.81           H  
ATOM    847  CD1 ILE A  51     -25.589  -3.456  24.754  1.00 57.81           C  
ATOM    848 HD11 ILE A  51     -26.195  -4.315  24.465  1.00 57.81           H  
ATOM    849 HD12 ILE A  51     -26.140  -2.537  24.553  1.00 57.81           H  
ATOM    850 HD13 ILE A  51     -24.678  -3.444  24.156  1.00 57.81           H  
ATOM    851  N   GLU A  52     -27.915  -5.019  29.804  1.00 64.22           N  
ATOM    852  H   GLU A  52     -27.864  -5.803  29.170  1.00 64.22           H  
ATOM    853  CA  GLU A  52     -28.973  -5.031  30.814  1.00 64.22           C  
ATOM    854  HA  GLU A  52     -29.529  -4.097  30.742  1.00 64.22           H  
ATOM    855  C   GLU A  52     -28.398  -5.094  32.239  1.00 64.22           C  
ATOM    856  CB  GLU A  52     -29.935  -6.179  30.487  1.00 64.22           C  
ATOM    857  HB2 GLU A  52     -30.114  -6.174  29.412  1.00 64.22           H  
ATOM    858  HB3 GLU A  52     -29.476  -7.129  30.762  1.00 64.22           H  
ATOM    859  O   GLU A  52     -28.796  -4.298  33.084  1.00 64.22           O  
ATOM    860  CG  GLU A  52     -31.295  -6.028  31.177  1.00 64.22           C  
ATOM    861  HG2 GLU A  52     -31.666  -5.020  30.992  1.00 64.22           H  
ATOM    862  HG3 GLU A  52     -31.164  -6.153  32.251  1.00 64.22           H  
ATOM    863  CD  GLU A  52     -32.320  -7.049  30.656  1.00 64.22           C  
ATOM    864  OE1 GLU A  52     -33.528  -6.755  30.788  1.00 64.22           O  
ATOM    865  OE2 GLU A  52     -31.895  -8.101  30.121  1.00 64.22           O  
ATOM    866  N   LYS A  53     -27.373  -5.924  32.488  1.00 55.44           N  
ATOM    867  H   LYS A  53     -27.103  -6.575  31.765  1.00 55.44           H  
ATOM    868  CA  LYS A  53     -26.627  -5.917  33.763  1.00 55.44           C  
ATOM    869  HA  LYS A  53     -27.336  -5.981  34.588  1.00 55.44           H  
ATOM    870  C   LYS A  53     -25.860  -4.609  33.997  1.00 55.44           C  
ATOM    871  CB  LYS A  53     -25.673  -7.118  33.832  1.00 55.44           C  
ATOM    872  HB2 LYS A  53     -24.931  -6.920  34.606  1.00 55.44           H  
ATOM    873  HB3 LYS A  53     -25.150  -7.233  32.882  1.00 55.44           H  
ATOM    874  O   LYS A  53     -25.911  -4.055  35.090  1.00 55.44           O  
ATOM    875  CG  LYS A  53     -26.407  -8.415  34.196  1.00 55.44           C  
ATOM    876  HG2 LYS A  53     -26.948  -8.269  35.131  1.00 55.44           H  
ATOM    877  HG3 LYS A  53     -27.117  -8.676  33.411  1.00 55.44           H  
ATOM    878  CD  LYS A  53     -25.392  -9.549  34.374  1.00 55.44           C  
ATOM    879  HD2 LYS A  53     -24.650  -9.239  35.110  1.00 55.44           H  
ATOM    880  HD3 LYS A  53     -24.891  -9.734  33.424  1.00 55.44           H  
ATOM    881  CE  LYS A  53     -26.083 -10.826  34.861  1.00 55.44           C  
ATOM    882  HE2 LYS A  53     -26.663 -10.581  35.750  1.00 55.44           H  
ATOM    883  HE3 LYS A  53     -26.774 -11.166  34.089  1.00 55.44           H  
ATOM    884  NZ  LYS A  53     -25.081 -11.873  35.180  1.00 55.44           N  
ATOM    885  HZ1 LYS A  53     -24.519 -12.091  34.369  1.00 55.44           H  
ATOM    886  HZ2 LYS A  53     -25.526 -12.712  35.524  1.00 55.44           H  
ATOM    887  HZ3 LYS A  53     -24.458 -11.534  35.899  1.00 55.44           H  
ATOM    888  N   ALA A  54     -25.226  -4.070  32.959  1.00 47.73           N  
ATOM    889  H   ALA A  54     -25.197  -4.604  32.102  1.00 47.73           H  
ATOM    890  CA  ALA A  54     -24.480  -2.812  32.987  1.00 47.73           C  
ATOM    891  HA  ALA A  54     -23.689  -2.874  33.734  1.00 47.73           H  
ATOM    892  C   ALA A  54     -25.346  -1.587  33.328  1.00 47.73           C  
ATOM    893  CB  ALA A  54     -23.855  -2.637  31.603  1.00 47.73           C  
ATOM    894  HB1 ALA A  54     -24.617  -2.777  30.836  1.00 47.73           H  
ATOM    895  HB2 ALA A  54     -23.053  -3.360  31.461  1.00 47.73           H  
ATOM    896  HB3 ALA A  54     -23.479  -1.620  31.491  1.00 47.73           H  
ATOM    897  O   ALA A  54     -24.852  -0.634  33.926  1.00 47.73           O  
ATOM    898  N   LYS A  55     -26.642  -1.604  32.983  1.00 52.09           N  
ATOM    899  H   LYS A  55     -26.981  -2.391  32.450  1.00 52.09           H  
ATOM    900  CA  LYS A  55     -27.595  -0.556  33.391  1.00 52.09           C  
ATOM    901  HA  LYS A  55     -27.189   0.423  33.134  1.00 52.09           H  
ATOM    902  C   LYS A  55     -27.827  -0.520  34.903  1.00 52.09           C  
ATOM    903  CB  LYS A  55     -28.939  -0.760  32.681  1.00 52.09           C  
ATOM    904  HB2 LYS A  55     -29.707  -0.193  33.208  1.00 52.09           H  
ATOM    905  HB3 LYS A  55     -29.215  -1.813  32.730  1.00 52.09           H  
ATOM    906  O   LYS A  55     -28.207   0.528  35.417  1.00 52.09           O  
ATOM    907  CG  LYS A  55     -28.923  -0.284  31.224  1.00 52.09           C  
ATOM    908  HG2 LYS A  55     -28.086  -0.728  30.686  1.00 52.09           H  
ATOM    909  HG3 LYS A  55     -28.814   0.800  31.201  1.00 52.09           H  
ATOM    910  CD  LYS A  55     -30.242  -0.683  30.557  1.00 52.09           C  
ATOM    911  HD2 LYS A  55     -31.067  -0.208  31.089  1.00 52.09           H  
ATOM    912  HD3 LYS A  55     -30.356  -1.765  30.625  1.00 52.09           H  
ATOM    913  CE  LYS A  55     -30.262  -0.264  29.086  1.00 52.09           C  
ATOM    914  HE2 LYS A  55     -29.417  -0.735  28.585  1.00 52.09           H  
ATOM    915  HE3 LYS A  55     -30.134   0.817  29.029  1.00 52.09           H  
ATOM    916  NZ  LYS A  55     -31.538  -0.674  28.448  1.00 52.09           N  
ATOM    917  HZ1 LYS A  55     -31.557  -0.418  27.471  1.00 52.09           H  
ATOM    918  HZ2 LYS A  55     -32.323  -0.247  28.919  1.00 52.09           H  
ATOM    919  HZ3 LYS A  55     -31.650  -1.675  28.517  1.00 52.09           H  
ATOM    920  N   HIS A  56     -27.620  -1.638  35.597  1.00 54.84           N  
ATOM    921  H   HIS A  56     -27.302  -2.462  35.107  1.00 54.84           H  
ATOM    922  CA  HIS A  56     -27.856  -1.751  37.034  1.00 54.84           C  
ATOM    923  HA  HIS A  56     -28.558  -0.975  37.338  1.00 54.84           H  
ATOM    924  C   HIS A  56     -26.601  -1.509  37.876  1.00 54.84           C  
ATOM    925  CB  HIS A  56     -28.515  -3.104  37.328  1.00 54.84           C  
ATOM    926  HB2 HIS A  56     -27.912  -3.910  36.909  1.00 54.84           H  
ATOM    927  HB3 HIS A  56     -28.564  -3.247  38.407  1.00 54.84           H  
ATOM    928  O   HIS A  56     -26.742  -1.139  39.039  1.00 54.84           O  
ATOM    929  CG  HIS A  56     -29.919  -3.175  36.782  1.00 54.84           C  
ATOM    930  CD2 HIS A  56     -30.403  -4.031  35.829  1.00 54.84           C  
ATOM    931  HD2 HIS A  56     -29.842  -4.805  35.327  1.00 54.84           H  
ATOM    932  ND1 HIS A  56     -30.955  -2.344  37.142  1.00 54.84           N  
ATOM    933  HD1 HIS A  56     -30.908  -1.605  37.829  1.00 54.84           H  
ATOM    934  CE1 HIS A  56     -32.037  -2.692  36.428  1.00 54.84           C  
ATOM    935  HE1 HIS A  56     -33.007  -2.223  36.498  1.00 54.84           H  
ATOM    936  NE2 HIS A  56     -31.749  -3.716  35.613  1.00 54.84           N  
ATOM    937  N   ASN A  57     -25.397  -1.662  37.311  1.00 49.44           N  
ATOM    938  H   ASN A  57     -25.335  -2.031  36.373  1.00 49.44           H  
ATOM    939  CA  ASN A  57     -24.154  -1.401  38.032  1.00 49.44           C  
ATOM    940  HA  ASN A  57     -24.355  -0.601  38.744  1.00 49.44           H  
ATOM    941  C   ASN A  57     -23.014  -0.972  37.076  1.00 49.44           C  
ATOM    942  CB  ASN A  57     -23.808  -2.668  38.838  1.00 49.44           C  
ATOM    943  HB2 ASN A  57     -24.721  -3.187  39.131  1.00 49.44           H  
ATOM    944  HB3 ASN A  57     -23.227  -3.357  38.225  1.00 49.44           H  
ATOM    945  O   ASN A  57     -22.476  -1.806  36.345  1.00 49.44           O  
ATOM    946  CG  ASN A  57     -23.059  -2.380  40.120  1.00 49.44           C  
ATOM    947  ND2 ASN A  57     -22.625  -3.417  40.792  1.00 49.44           N  
ATOM    948 HD21 ASN A  57     -22.067  -3.232  41.614  1.00 49.44           H  
ATOM    949 HD22 ASN A  57     -22.629  -4.321  40.343  1.00 49.44           H  
ATOM    950  OD1 ASN A  57     -22.853  -1.245  40.523  1.00 49.44           O  
ATOM    951  N   PRO A  58     -22.607   0.312  37.053  1.00 42.91           N  
ATOM    952  CA  PRO A  58     -21.573   0.795  36.132  1.00 42.91           C  
ATOM    953  HA  PRO A  58     -21.841   0.507  35.116  1.00 42.91           H  
ATOM    954  C   PRO A  58     -20.174   0.220  36.421  1.00 42.91           C  
ATOM    955  CB  PRO A  58     -21.619   2.324  36.239  1.00 42.91           C  
ATOM    956  HB2 PRO A  58     -20.634   2.777  36.126  1.00 42.91           H  
ATOM    957  HB3 PRO A  58     -22.302   2.714  35.485  1.00 42.91           H  
ATOM    958  O   PRO A  58     -19.335   0.195  35.523  1.00 42.91           O  
ATOM    959  CG  PRO A  58     -22.203   2.581  37.628  1.00 42.91           C  
ATOM    960  HG2 PRO A  58     -22.728   3.535  37.677  1.00 42.91           H  
ATOM    961  HG3 PRO A  58     -21.405   2.546  38.370  1.00 42.91           H  
ATOM    962  CD  PRO A  58     -23.148   1.404  37.845  1.00 42.91           C  
ATOM    963  HD2 PRO A  58     -24.145   1.655  37.483  1.00 42.91           H  
ATOM    964  HD3 PRO A  58     -23.180   1.154  38.905  1.00 42.91           H  
ATOM    965  N   ALA A  59     -19.925  -0.296  37.631  1.00 40.92           N  
ATOM    966  H   ALA A  59     -20.651  -0.260  38.332  1.00 40.92           H  
ATOM    967  CA  ALA A  59     -18.677  -0.981  37.985  1.00 40.92           C  
ATOM    968  HA  ALA A  59     -17.836  -0.331  37.741  1.00 40.92           H  
ATOM    969  C   ALA A  59     -18.477  -2.300  37.206  1.00 40.92           C  
ATOM    970  CB  ALA A  59     -18.683  -1.216  39.500  1.00 40.92           C  
ATOM    971  HB1 ALA A  59     -17.748  -1.691  39.797  1.00 40.92           H  
ATOM    972  HB2 ALA A  59     -18.778  -0.266  40.027  1.00 40.92           H  
ATOM    973  HB3 ALA A  59     -19.511  -1.869  39.776  1.00 40.92           H  
ATOM    974  O   ALA A  59     -17.348  -2.649  36.853  1.00 40.92           O  
ATOM    975  N   ASP A  60     -19.569  -2.980  36.840  1.00 42.85           N  
ATOM    976  H   ASP A  60     -20.474  -2.659  37.153  1.00 42.85           H  
ATOM    977  CA  ASP A  60     -19.520  -4.237  36.083  1.00 42.85           C  
ATOM    978  HA  ASP A  60     -18.778  -4.892  36.539  1.00 42.85           H  
ATOM    979  C   ASP A  60     -19.097  -4.011  34.619  1.00 42.85           C  
ATOM    980  CB  ASP A  60     -20.886  -4.947  36.154  1.00 42.85           C  
ATOM    981  HB2 ASP A  60     -21.655  -4.283  35.759  1.00 42.85           H  
ATOM    982  HB3 ASP A  60     -20.850  -5.825  35.508  1.00 42.85           H  
ATOM    983  O   ASP A  60     -18.589  -4.921  33.964  1.00 42.85           O  
ATOM    984  CG  ASP A  60     -21.289  -5.419  37.560  1.00 42.85           C  
ATOM    985  OD1 ASP A  60     -20.414  -5.494  38.446  1.00 42.85           O  
ATOM    986  OD2 ASP A  60     -22.492  -5.714  37.744  1.00 42.85           O  
ATOM    987  N   ILE A  61     -19.246  -2.783  34.104  1.00 41.00           N  
ATOM    988  H   ILE A  61     -19.627  -2.074  34.715  1.00 41.00           H  
ATOM    989  CA  ILE A  61     -18.841  -2.392  32.744  1.00 41.00           C  
ATOM    990  HA  ILE A  61     -19.218  -3.135  32.041  1.00 41.00           H  
ATOM    991  C   ILE A  61     -17.318  -2.374  32.619  1.00 41.00           C  
ATOM    992  CB  ILE A  61     -19.433  -1.011  32.373  1.00 41.00           C  
ATOM    993  HB  ILE A  61     -19.070  -0.271  33.086  1.00 41.00           H  
ATOM    994  O   ILE A  61     -16.774  -2.862  31.631  1.00 41.00           O  
ATOM    995  CG1 ILE A  61     -20.971  -1.055  32.443  1.00 41.00           C  
ATOM    996 HG12 ILE A  61     -21.287  -1.404  33.426  1.00 41.00           H  
ATOM    997 HG13 ILE A  61     -21.312  -1.770  31.694  1.00 41.00           H  
ATOM    998  CG2 ILE A  61     -18.977  -0.566  30.972  1.00 41.00           C  
ATOM    999 HG21 ILE A  61     -17.895  -0.435  30.965  1.00 41.00           H  
ATOM   1000 HG22 ILE A  61     -19.258  -1.312  30.229  1.00 41.00           H  
ATOM   1001 HG23 ILE A  61     -19.410   0.399  30.710  1.00 41.00           H  
ATOM   1002  CD1 ILE A  61     -21.650   0.301  32.210  1.00 41.00           C  
ATOM   1003 HD11 ILE A  61     -21.153   1.070  32.802  1.00 41.00           H  
ATOM   1004 HD12 ILE A  61     -21.616   0.571  31.155  1.00 41.00           H  
ATOM   1005 HD13 ILE A  61     -22.693   0.250  32.523  1.00 41.00           H  
ATOM   1006  N   VAL A  62     -16.627  -1.841  33.627  1.00 35.48           N  
ATOM   1007  H   VAL A  62     -17.137  -1.505  34.432  1.00 35.48           H  
ATOM   1008  CA  VAL A  62     -15.160  -1.735  33.633  1.00 35.48           C  
ATOM   1009  HA  VAL A  62     -14.834  -1.309  32.685  1.00 35.48           H  
ATOM   1010  C   VAL A  62     -14.532  -3.128  33.740  1.00 35.48           C  
ATOM   1011  CB  VAL A  62     -14.698  -0.794  34.764  1.00 35.48           C  
ATOM   1012  HB  VAL A  62     -14.999  -1.211  35.724  1.00 35.48           H  
ATOM   1013  O   VAL A  62     -13.589  -3.441  33.013  1.00 35.48           O  
ATOM   1014  CG1 VAL A  62     -13.176  -0.614  34.764  1.00 35.48           C  
ATOM   1015 HG11 VAL A  62     -12.885   0.079  35.553  1.00 35.48           H  
ATOM   1016 HG12 VAL A  62     -12.681  -1.567  34.953  1.00 35.48           H  
ATOM   1017 HG13 VAL A  62     -12.842  -0.222  33.803  1.00 35.48           H  
ATOM   1018  CG2 VAL A  62     -15.334   0.598  34.612  1.00 35.48           C  
ATOM   1019 HG21 VAL A  62     -16.416   0.540  34.723  1.00 35.48           H  
ATOM   1020 HG22 VAL A  62     -14.954   1.261  35.389  1.00 35.48           H  
ATOM   1021 HG23 VAL A  62     -15.089   1.018  33.636  1.00 35.48           H  
ATOM   1022  N   HIS A  63     -15.125  -4.009  34.552  1.00 33.29           N  
ATOM   1023  H   HIS A  63     -15.889  -3.691  35.131  1.00 33.29           H  
ATOM   1024  CA  HIS A  63     -14.692  -5.402  34.679  1.00 33.29           C  
ATOM   1025  HA  HIS A  63     -13.609  -5.401  34.799  1.00 33.29           H  
ATOM   1026  C   HIS A  63     -14.997  -6.247  33.426  1.00 33.29           C  
ATOM   1027  CB  HIS A  63     -15.316  -6.011  35.948  1.00 33.29           C  
ATOM   1028  HB2 HIS A  63     -15.995  -6.820  35.678  1.00 33.29           H  
ATOM   1029  HB3 HIS A  63     -15.905  -5.264  36.480  1.00 33.29           H  
ATOM   1030  O   HIS A  63     -14.215  -7.134  33.072  1.00 33.29           O  
ATOM   1031  CG  HIS A  63     -14.273  -6.548  36.890  1.00 33.29           C  
ATOM   1032  CD2 HIS A  63     -13.932  -6.033  38.112  1.00 33.29           C  
ATOM   1033  HD2 HIS A  63     -14.379  -5.172  38.587  1.00 33.29           H  
ATOM   1034  ND1 HIS A  63     -13.450  -7.628  36.660  1.00 33.29           N  
ATOM   1035  HD1 HIS A  63     -13.437  -8.203  35.829  1.00 33.29           H  
ATOM   1036  CE1 HIS A  63     -12.637  -7.763  37.721  1.00 33.29           C  
ATOM   1037  HE1 HIS A  63     -11.874  -8.520  37.831  1.00 33.29           H  
ATOM   1038  NE2 HIS A  63     -12.894  -6.812  38.630  1.00 33.29           N  
ATOM   1039  N   ALA A  64     -16.100  -5.963  32.721  1.00 35.40           N  
ATOM   1040  H   ALA A  64     -16.751  -5.292  33.104  1.00 35.40           H  
ATOM   1041  CA  ALA A  64     -16.473  -6.637  31.477  1.00 35.40           C  
ATOM   1042  HA  ALA A  64     -16.346  -7.711  31.607  1.00 35.40           H  
ATOM   1043  C   ALA A  64     -15.600  -6.202  30.286  1.00 35.40           C  
ATOM   1044  CB  ALA A  64     -17.962  -6.394  31.208  1.00 35.40           C  
ATOM   1045  HB1 ALA A  64     -18.258  -6.921  30.301  1.00 35.40           H  
ATOM   1046  HB2 ALA A  64     -18.152  -5.328  31.087  1.00 35.40           H  
ATOM   1047  HB3 ALA A  64     -18.550  -6.770  32.045  1.00 35.40           H  
ATOM   1048  O   ALA A  64     -15.127  -7.040  29.524  1.00 35.40           O  
ATOM   1049  N   ILE A  65     -15.325  -4.904  30.130  1.00 39.55           N  
ATOM   1050  H   ILE A  65     -15.727  -4.242  30.779  1.00 39.55           H  
ATOM   1051  CA  ILE A  65     -14.487  -4.393  29.030  1.00 39.55           C  
ATOM   1052  HA  ILE A  65     -14.865  -4.799  28.092  1.00 39.55           H  
ATOM   1053  C   ILE A  65     -13.043  -4.903  29.161  1.00 39.55           C  
ATOM   1054  CB  ILE A  65     -14.593  -2.852  28.953  1.00 39.55           C  
ATOM   1055  HB  ILE A  65     -14.392  -2.441  29.942  1.00 39.55           H  
ATOM   1056  O   ILE A  65     -12.438  -5.268  28.155  1.00 39.55           O  
ATOM   1057  CG1 ILE A  65     -16.024  -2.454  28.515  1.00 39.55           C  
ATOM   1058 HG12 ILE A  65     -16.183  -2.758  27.480  1.00 39.55           H  
ATOM   1059 HG13 ILE A  65     -16.762  -2.980  29.121  1.00 39.55           H  
ATOM   1060  CG2 ILE A  65     -13.570  -2.260  27.964  1.00 39.55           C  
ATOM   1061 HG21 ILE A  65     -12.554  -2.483  28.289  1.00 39.55           H  
ATOM   1062 HG22 ILE A  65     -13.719  -2.677  26.968  1.00 39.55           H  
ATOM   1063 HG23 ILE A  65     -13.654  -1.174  27.923  1.00 39.55           H  
ATOM   1064  CD1 ILE A  65     -16.310  -0.953  28.640  1.00 39.55           C  
ATOM   1065 HD11 ILE A  65     -16.029  -0.604  29.634  1.00 39.55           H  
ATOM   1066 HD12 ILE A  65     -17.372  -0.774  28.477  1.00 39.55           H  
ATOM   1067 HD13 ILE A  65     -15.750  -0.394  27.890  1.00 39.55           H  
ATOM   1068  N   GLY A  66     -12.532  -5.031  30.391  1.00 32.12           N  
ATOM   1069  H   GLY A  66     -13.053  -4.666  31.176  1.00 32.12           H  
ATOM   1070  CA  GLY A  66     -11.230  -5.650  30.655  1.00 32.12           C  
ATOM   1071  HA2 GLY A  66     -10.968  -5.480  31.699  1.00 32.12           H  
ATOM   1072  HA3 GLY A  66     -10.473  -5.177  30.029  1.00 32.12           H  
ATOM   1073  C   GLY A  66     -11.181  -7.161  30.397  1.00 32.12           C  
ATOM   1074  O   GLY A  66     -10.118  -7.683  30.086  1.00 32.12           O  
ATOM   1075  N   SER A  67     -12.311  -7.874  30.470  1.00 35.51           N  
ATOM   1076  H   SER A  67     -13.177  -7.395  30.672  1.00 35.51           H  
ATOM   1077  CA  SER A  67     -12.368  -9.330  30.241  1.00 35.51           C  
ATOM   1078  HA  SER A  67     -11.381  -9.745  30.445  1.00 35.51           H  
ATOM   1079  C   SER A  67     -12.667  -9.719  28.788  1.00 35.51           C  
ATOM   1080  CB  SER A  67     -13.316 -10.016  31.233  1.00 35.51           C  
ATOM   1081  HB2 SER A  67     -13.560 -11.013  30.867  1.00 35.51           H  
ATOM   1082  HB3 SER A  67     -12.802 -10.124  32.188  1.00 35.51           H  
ATOM   1083  O   SER A  67     -12.243 -10.787  28.352  1.00 35.51           O  
ATOM   1084  OG  SER A  67     -14.505  -9.288  31.450  1.00 35.51           O  
ATOM   1085  HG  SER A  67     -14.308  -8.567  32.053  1.00 35.51           H  
ATOM   1086  N   PHE A  68     -13.290  -8.842  27.993  1.00 35.21           N  
ATOM   1087  H   PHE A  68     -13.689  -8.016  28.416  1.00 35.21           H  
ATOM   1088  CA  PHE A  68     -13.438  -9.042  26.544  1.00 35.21           C  
ATOM   1089  HA  PHE A  68     -13.628 -10.100  26.363  1.00 35.21           H  
ATOM   1090  C   PHE A  68     -12.164  -8.722  25.742  1.00 35.21           C  
ATOM   1091  CB  PHE A  68     -14.656  -8.260  26.022  1.00 35.21           C  
ATOM   1092  HB2 PHE A  68     -14.682  -7.274  26.484  1.00 35.21           H  
ATOM   1093  HB3 PHE A  68     -14.541  -8.111  24.948  1.00 35.21           H  
ATOM   1094  O   PHE A  68     -12.044  -9.178  24.608  1.00 35.21           O  
ATOM   1095  CG  PHE A  68     -15.977  -8.979  26.238  1.00 35.21           C  
ATOM   1096  CD1 PHE A  68     -16.319 -10.074  25.423  1.00 35.21           C  
ATOM   1097  HD1 PHE A  68     -15.640 -10.399  24.648  1.00 35.21           H  
ATOM   1098  CD2 PHE A  68     -16.864  -8.574  27.253  1.00 35.21           C  
ATOM   1099  HD2 PHE A  68     -16.627  -7.716  27.865  1.00 35.21           H  
ATOM   1100  CE1 PHE A  68     -17.527 -10.765  25.634  1.00 35.21           C  
ATOM   1101  HE1 PHE A  68     -17.765 -11.620  25.018  1.00 35.21           H  
ATOM   1102  CE2 PHE A  68     -18.060  -9.275  27.482  1.00 35.21           C  
ATOM   1103  HE2 PHE A  68     -18.717  -8.973  28.284  1.00 35.21           H  
ATOM   1104  CZ  PHE A  68     -18.393 -10.372  26.670  1.00 35.21           C  
ATOM   1105  HZ  PHE A  68     -19.305 -10.920  26.852  1.00 35.21           H  
ATOM   1106  N   SER A  69     -11.192  -7.995  26.311  1.00 34.32           N  
ATOM   1107  H   SER A  69     -11.341  -7.611  27.233  1.00 34.32           H  
ATOM   1108  CA  SER A  69      -9.900  -7.728  25.651  1.00 34.32           C  
ATOM   1109  HA  SER A  69     -10.070  -7.765  24.575  1.00 34.32           H  
ATOM   1110  C   SER A  69      -8.824  -8.791  25.928  1.00 34.32           C  
ATOM   1111  CB  SER A  69      -9.407  -6.301  25.945  1.00 34.32           C  
ATOM   1112  HB2 SER A  69      -8.971  -5.897  25.031  1.00 34.32           H  
ATOM   1113  HB3 SER A  69     -10.245  -5.666  26.230  1.00 34.32           H  
ATOM   1114  O   SER A  69      -7.693  -8.632  25.477  1.00 34.32           O  
ATOM   1115  OG  SER A  69      -8.415  -6.262  26.949  1.00 34.32           O  
ATOM   1116  HG  SER A  69      -7.698  -6.838  26.674  1.00 34.32           H  
ATOM   1117  N   LEU A  70      -9.155  -9.849  26.677  1.00 30.91           N  
ATOM   1118  H   LEU A  70     -10.100  -9.895  27.031  1.00 30.91           H  
ATOM   1119  CA  LEU A  70      -8.233 -10.917  27.090  1.00 30.91           C  
ATOM   1120  HA  LEU A  70      -7.229 -10.666  26.750  1.00 30.91           H  
ATOM   1121  C   LEU A  70      -8.534 -12.274  26.425  1.00 30.91           C  
ATOM   1122  CB  LEU A  70      -8.212 -10.990  28.633  1.00 30.91           C  
ATOM   1123  HB2 LEU A  70      -9.238 -10.921  28.995  1.00 30.91           H  
ATOM   1124  HB3 LEU A  70      -7.823 -11.957  28.953  1.00 30.91           H  
ATOM   1125  O   LEU A  70      -7.946 -13.282  26.807  1.00 30.91           O  
ATOM   1126  CG  LEU A  70      -7.355  -9.893  29.294  1.00 30.91           C  
ATOM   1127  HG  LEU A  70      -7.569  -8.929  28.833  1.00 30.91           H  
ATOM   1128  CD1 LEU A  70      -7.677  -9.800  30.785  1.00 30.91           C  
ATOM   1129 HD11 LEU A  70      -7.127  -8.970  31.227  1.00 30.91           H  
ATOM   1130 HD12 LEU A  70      -7.404 -10.729  31.285  1.00 30.91           H  
ATOM   1131 HD13 LEU A  70      -8.744  -9.624  30.923  1.00 30.91           H  
ATOM   1132  CD2 LEU A  70      -5.857 -10.194  29.176  1.00 30.91           C  
ATOM   1133 HD21 LEU A  70      -5.284  -9.418  29.684  1.00 30.91           H  
ATOM   1134 HD22 LEU A  70      -5.560 -10.210  28.127  1.00 30.91           H  
ATOM   1135 HD23 LEU A  70      -5.629 -11.162  29.623  1.00 30.91           H  
ATOM   1136  N   MET A  71      -9.417 -12.317  25.420  1.00 31.18           N  
ATOM   1137  H   MET A  71      -9.838 -11.453  25.110  1.00 31.18           H  
ATOM   1138  CA  MET A  71      -9.642 -13.518  24.609  1.00 31.18           C  
ATOM   1139  HA  MET A  71      -9.324 -14.381  25.193  1.00 31.18           H  
ATOM   1140  C   MET A  71      -8.811 -13.461  23.314  1.00 31.18           C  
ATOM   1141  CB  MET A  71     -11.136 -13.736  24.335  1.00 31.18           C  
ATOM   1142  HB2 MET A  71     -11.599 -12.824  23.959  1.00 31.18           H  
ATOM   1143  HB3 MET A  71     -11.239 -14.517  23.582  1.00 31.18           H  
ATOM   1144  O   MET A  71      -9.060 -12.589  22.478  1.00 31.18           O  
ATOM   1145  CG  MET A  71     -11.840 -14.204  25.615  1.00 31.18           C  
ATOM   1146  HG2 MET A  71     -11.951 -13.361  26.297  1.00 31.18           H  
ATOM   1147  HG3 MET A  71     -11.203 -14.944  26.099  1.00 31.18           H  
ATOM   1148  SD  MET A  71     -13.461 -14.972  25.344  1.00 31.18           S  
ATOM   1149  CE  MET A  71     -13.344 -16.315  26.558  1.00 31.18           C  
ATOM   1150  HE1 MET A  71     -13.187 -15.899  27.553  1.00 31.18           H  
ATOM   1151  HE2 MET A  71     -14.267 -16.896  26.547  1.00 31.18           H  
ATOM   1152  HE3 MET A  71     -12.509 -16.967  26.301  1.00 31.18           H  
ATOM   1153  N   PRO A  72      -7.842 -14.376  23.118  1.00 36.16           N  
ATOM   1154  CA  PRO A  72      -6.912 -14.342  21.984  1.00 36.16           C  
ATOM   1155  HA  PRO A  72      -6.489 -13.340  21.908  1.00 36.16           H  
ATOM   1156  C   PRO A  72      -7.556 -14.654  20.618  1.00 36.16           C  
ATOM   1157  CB  PRO A  72      -5.780 -15.311  22.356  1.00 36.16           C  
ATOM   1158  HB2 PRO A  72      -4.986 -14.758  22.857  1.00 36.16           H  
ATOM   1159  HB3 PRO A  72      -5.379 -15.833  21.488  1.00 36.16           H  
ATOM   1160  O   PRO A  72      -6.905 -14.492  19.593  1.00 36.16           O  
ATOM   1161  CG  PRO A  72      -6.418 -16.281  23.347  1.00 36.16           C  
ATOM   1162  HG2 PRO A  72      -6.905 -17.088  22.801  1.00 36.16           H  
ATOM   1163  HG3 PRO A  72      -5.687 -16.682  24.049  1.00 36.16           H  
ATOM   1164  CD  PRO A  72      -7.471 -15.435  24.048  1.00 36.16           C  
ATOM   1165  HD2 PRO A  72      -8.326 -16.060  24.305  1.00 36.16           H  
ATOM   1166  HD3 PRO A  72      -7.040 -14.994  24.947  1.00 36.16           H  
ATOM   1167  N   GLU A  73      -8.837 -15.034  20.575  1.00 37.66           N  
ATOM   1168  H   GLU A  73      -9.311 -15.179  21.455  1.00 37.66           H  
ATOM   1169  CA  GLU A  73      -9.512 -15.526  19.360  1.00 37.66           C  
ATOM   1170  HA  GLU A  73      -8.781 -15.599  18.554  1.00 37.66           H  
ATOM   1171  C   GLU A  73     -10.612 -14.587  18.817  1.00 37.66           C  
ATOM   1172  CB  GLU A  73     -10.016 -16.955  19.614  1.00 37.66           C  
ATOM   1173  HB2 GLU A  73     -10.690 -16.947  20.471  1.00 37.66           H  
ATOM   1174  HB3 GLU A  73     -10.564 -17.299  18.737  1.00 37.66           H  
ATOM   1175  O   GLU A  73     -11.286 -14.900  17.838  1.00 37.66           O  
ATOM   1176  CG  GLU A  73      -8.844 -17.921  19.871  1.00 37.66           C  
ATOM   1177  HG2 GLU A  73      -8.153 -17.858  19.030  1.00 37.66           H  
ATOM   1178  HG3 GLU A  73      -8.311 -17.609  20.769  1.00 37.66           H  
ATOM   1179  CD  GLU A  73      -9.283 -19.380  20.056  1.00 37.66           C  
ATOM   1180  OE1 GLU A  73      -8.381 -20.247  20.051  1.00 37.66           O  
ATOM   1181  OE2 GLU A  73     -10.497 -19.615  20.250  1.00 37.66           O  
ATOM   1182  N   THR A  74     -10.787 -13.391  19.392  1.00 34.52           N  
ATOM   1183  H   THR A  74     -10.223 -13.175  20.202  1.00 34.52           H  
ATOM   1184  CA  THR A  74     -11.812 -12.416  18.963  1.00 34.52           C  
ATOM   1185  HA  THR A  74     -12.371 -12.849  18.134  1.00 34.52           H  
ATOM   1186  C   THR A  74     -11.208 -11.126  18.399  1.00 34.52           C  
ATOM   1187  CB  THR A  74     -12.853 -12.150  20.064  1.00 34.52           C  
ATOM   1188  HB  THR A  74     -13.555 -11.395  19.708  1.00 34.52           H  
ATOM   1189  O   THR A  74     -11.541 -10.026  18.832  1.00 34.52           O  
ATOM   1190  CG2 THR A  74     -13.654 -13.401  20.423  1.00 34.52           C  
ATOM   1191 HG21 THR A  74     -14.132 -13.807  19.531  1.00 34.52           H  
ATOM   1192 HG22 THR A  74     -14.417 -13.147  21.159  1.00 34.52           H  
ATOM   1193 HG23 THR A  74     -12.995 -14.158  20.848  1.00 34.52           H  
ATOM   1194  OG1 THR A  74     -12.249 -11.686  21.245  1.00 34.52           O  
ATOM   1195  HG1 THR A  74     -11.705 -10.925  21.029  1.00 34.52           H  
ATOM   1196  N   THR A  75     -10.314 -11.228  17.414  1.00 31.50           N  
ATOM   1197  H   THR A  75      -9.970 -12.150  17.183  1.00 31.50           H  
ATOM   1198  CA  THR A  75      -9.639 -10.085  16.755  1.00 31.50           C  
ATOM   1199  HA  THR A  75      -9.978  -9.162  17.226  1.00 31.50           H  
ATOM   1200  C   THR A  75     -10.021  -9.929  15.277  1.00 31.50           C  
ATOM   1201  CB  THR A  75      -8.113 -10.133  16.964  1.00 31.50           C  
ATOM   1202  HB  THR A  75      -7.608  -9.453  16.279  1.00 31.50           H  
ATOM   1203  O   THR A  75      -9.208  -9.538  14.448  1.00 31.50           O  
ATOM   1204  CG2 THR A  75      -7.732  -9.723  18.385  1.00 31.50           C  
ATOM   1205 HG21 THR A  75      -8.084  -8.711  18.589  1.00 31.50           H  
ATOM   1206 HG22 THR A  75      -6.648  -9.746  18.496  1.00 31.50           H  
ATOM   1207 HG23 THR A  75      -8.176 -10.409  19.107  1.00 31.50           H  
ATOM   1208  OG1 THR A  75      -7.666 -11.447  16.745  1.00 31.50           O  
ATOM   1209  HG1 THR A  75      -6.813 -11.568  17.168  1.00 31.50           H  
ATOM   1210  N   ALA A  76     -11.288 -10.180  14.926  1.00 27.60           N  
ATOM   1211  H   ALA A  76     -11.890 -10.600  15.620  1.00 27.60           H  
ATOM   1212  CA  ALA A  76     -11.794 -10.002  13.555  1.00 27.60           C  
ATOM   1213  HA  ALA A  76     -10.989  -9.611  12.933  1.00 27.60           H  
ATOM   1214  C   ALA A  76     -12.934  -8.970  13.412  1.00 27.60           C  
ATOM   1215  CB  ALA A  76     -12.138 -11.378  12.973  1.00 27.60           C  
ATOM   1216  HB1 ALA A  76     -12.416 -11.279  11.924  1.00 27.60           H  
ATOM   1217  HB2 ALA A  76     -11.270 -12.034  13.040  1.00 27.60           H  
ATOM   1218  HB3 ALA A  76     -12.966 -11.824  13.524  1.00 27.60           H  
ATOM   1219  O   ALA A  76     -13.584  -8.912  12.370  1.00 27.60           O  
ATOM   1220  N   PHE A  77     -13.194  -8.133  14.427  1.00 26.43           N  
ATOM   1221  H   PHE A  77     -12.625  -8.203  15.258  1.00 26.43           H  
ATOM   1222  CA  PHE A  77     -14.285  -7.144  14.400  1.00 26.43           C  
ATOM   1223  HA  PHE A  77     -14.579  -6.997  13.361  1.00 26.43           H  
ATOM   1224  C   PHE A  77     -13.864  -5.739  14.856  1.00 26.43           C  
ATOM   1225  CB  PHE A  77     -15.537  -7.700  15.122  1.00 26.43           C  
ATOM   1226  HB2 PHE A  77     -16.061  -6.909  15.658  1.00 26.43           H  
ATOM   1227  HB3 PHE A  77     -15.246  -8.447  15.861  1.00 26.43           H  
ATOM   1228  O   PHE A  77     -14.331  -5.230  15.869  1.00 26.43           O  
ATOM   1229  CG  PHE A  77     -16.515  -8.301  14.135  1.00 26.43           C  
ATOM   1230  CD1 PHE A  77     -17.558  -7.518  13.605  1.00 26.43           C  
ATOM   1231  HD1 PHE A  77     -17.723  -6.523  13.992  1.00 26.43           H  
ATOM   1232  CD2 PHE A  77     -16.253  -9.565  13.590  1.00 26.43           C  
ATOM   1233  HD2 PHE A  77     -15.425 -10.156  13.952  1.00 26.43           H  
ATOM   1234  CE1 PHE A  77     -18.329  -7.990  12.529  1.00 26.43           C  
ATOM   1235  HE1 PHE A  77     -19.060  -7.333  12.080  1.00 26.43           H  
ATOM   1236  CE2 PHE A  77     -16.967  -9.993  12.462  1.00 26.43           C  
ATOM   1237  HE2 PHE A  77     -16.678 -10.913  11.975  1.00 26.43           H  
ATOM   1238  CZ  PHE A  77     -18.040  -9.243  11.963  1.00 26.43           C  
ATOM   1239  HZ  PHE A  77     -18.564  -9.593  11.086  1.00 26.43           H  
ATOM   1240  N   SER A  78     -13.046  -5.051  14.057  1.00 28.32           N  
ATOM   1241  H   SER A  78     -12.544  -5.543  13.332  1.00 28.32           H  
ATOM   1242  CA  SER A  78     -13.113  -3.584  13.972  1.00 28.32           C  
ATOM   1243  HA  SER A  78     -14.162  -3.305  14.061  1.00 28.32           H  
ATOM   1244  C   SER A  78     -12.638  -3.093  12.601  1.00 28.32           C  
ATOM   1245  CB  SER A  78     -12.408  -2.869  15.141  1.00 28.32           C  
ATOM   1246  HB2 SER A  78     -12.814  -3.226  16.087  1.00 28.32           H  
ATOM   1247  HB3 SER A  78     -12.608  -1.800  15.067  1.00 28.32           H  
ATOM   1248  O   SER A  78     -11.455  -2.957  12.296  1.00 28.32           O  
ATOM   1249  OG  SER A  78     -11.013  -3.065  15.140  1.00 28.32           O  
ATOM   1250  HG  SER A  78     -10.630  -2.678  15.930  1.00 28.32           H  
ATOM   1251  N   ALA A  79     -13.603  -2.797  11.733  1.00 27.14           N  
ATOM   1252  H   ALA A  79     -14.563  -2.944  12.011  1.00 27.14           H  
ATOM   1253  CA  ALA A  79     -13.358  -1.880  10.636  1.00 27.14           C  
ATOM   1254  HA  ALA A  79     -12.514  -2.235  10.045  1.00 27.14           H  
ATOM   1255  C   ALA A  79     -13.011  -0.510  11.251  1.00 27.14           C  
ATOM   1256  CB  ALA A  79     -14.607  -1.843   9.744  1.00 27.14           C  
ATOM   1257  HB1 ALA A  79     -14.804  -2.836   9.341  1.00 27.14           H  
ATOM   1258  HB2 ALA A  79     -14.442  -1.152   8.917  1.00 27.14           H  
ATOM   1259  HB3 ALA A  79     -15.470  -1.506  10.318  1.00 27.14           H  
ATOM   1260  O   ALA A  79     -13.871   0.136  11.841  1.00 27.14           O  
ATOM   1261  N   GLY A  80     -11.749  -0.090  11.136  1.00 24.35           N  
ATOM   1262  H   GLY A  80     -11.070  -0.749  10.784  1.00 24.35           H  
ATOM   1263  CA  GLY A  80     -11.337   1.300  11.345  1.00 24.35           C  
ATOM   1264  HA2 GLY A  80     -12.105   1.957  10.936  1.00 24.35           H  
ATOM   1265  HA3 GLY A  80     -10.422   1.476  10.780  1.00 24.35           H  
ATOM   1266  C   GLY A  80     -11.077   1.746  12.788  1.00 24.35           C  
ATOM   1267  O   GLY A  80     -11.676   2.719  13.222  1.00 24.35           O  
ATOM   1268  N   ALA A  81     -10.157   1.094  13.505  1.00 25.78           N  
ATOM   1269  H   ALA A  81      -9.868   0.183  13.177  1.00 25.78           H  
ATOM   1270  CA  ALA A  81      -9.319   1.721  14.542  1.00 25.78           C  
ATOM   1271  HA  ALA A  81      -8.857   2.620  14.135  1.00 25.78           H  
ATOM   1272  C   ALA A  81      -8.202   0.745  14.956  1.00 25.78           C  
ATOM   1273  CB  ALA A  81     -10.151   2.134  15.772  1.00 25.78           C  
ATOM   1274  HB1 ALA A  81     -10.736   1.287  16.131  1.00 25.78           H  
ATOM   1275  HB2 ALA A  81      -9.486   2.465  16.569  1.00 25.78           H  
ATOM   1276  HB3 ALA A  81     -10.823   2.958  15.530  1.00 25.78           H  
ATOM   1277  O   ALA A  81      -8.401  -0.106  15.819  1.00 25.78           O  
ATOM   1278  N   LYS A  82      -7.017   0.849  14.340  1.00 26.37           N  
ATOM   1279  H   LYS A  82      -6.903   1.576  13.648  1.00 26.37           H  
ATOM   1280  CA  LYS A  82      -5.796   0.267  14.915  1.00 26.37           C  
ATOM   1281  HA  LYS A  82      -6.004  -0.720  15.326  1.00 26.37           H  
ATOM   1282  C   LYS A  82      -5.381   1.160  16.084  1.00 26.37           C  
ATOM   1283  CB  LYS A  82      -4.664   0.144  13.872  1.00 26.37           C  
ATOM   1284  HB2 LYS A  82      -3.710   0.233  14.393  1.00 26.37           H  
ATOM   1285  HB3 LYS A  82      -4.726   0.963  13.155  1.00 26.37           H  
ATOM   1286  O   LYS A  82      -4.723   2.174  15.878  1.00 26.37           O  
ATOM   1287  CG  LYS A  82      -4.654  -1.207  13.140  1.00 26.37           C  
ATOM   1288  HG2 LYS A  82      -4.598  -2.008  13.876  1.00 26.37           H  
ATOM   1289  HG3 LYS A  82      -5.574  -1.317  12.566  1.00 26.37           H  
ATOM   1290  CD  LYS A  82      -3.442  -1.306  12.198  1.00 26.37           C  
ATOM   1291  HD2 LYS A  82      -3.532  -0.553  11.414  1.00 26.37           H  
ATOM   1292  HD3 LYS A  82      -2.536  -1.111  12.772  1.00 26.37           H  
ATOM   1293  CE  LYS A  82      -3.348  -2.706  11.574  1.00 26.37           C  
ATOM   1294  HE2 LYS A  82      -3.333  -3.438  12.381  1.00 26.37           H  
ATOM   1295  HE3 LYS A  82      -4.244  -2.889  10.980  1.00 26.37           H  
ATOM   1296  NZ  LYS A  82      -2.129  -2.862  10.737  1.00 26.37           N  
ATOM   1297  HZ1 LYS A  82      -1.302  -2.722  11.300  1.00 26.37           H  
ATOM   1298  HZ2 LYS A  82      -2.114  -2.200   9.974  1.00 26.37           H  
ATOM   1299  HZ3 LYS A  82      -2.075  -3.799  10.365  1.00 26.37           H  
ATOM   1300  N   ILE A  83      -5.798   0.797  17.292  1.00 27.06           N  
ATOM   1301  H   ILE A  83      -6.405  -0.007  17.361  1.00 27.06           H  
ATOM   1302  CA  ILE A  83      -5.102   1.221  18.505  1.00 27.06           C  
ATOM   1303  HA  ILE A  83      -4.815   2.269  18.418  1.00 27.06           H  
ATOM   1304  C   ILE A  83      -3.838   0.366  18.553  1.00 27.06           C  
ATOM   1305  CB  ILE A  83      -5.993   1.071  19.758  1.00 27.06           C  
ATOM   1306  HB  ILE A  83      -6.331   0.037  19.826  1.00 27.06           H  
ATOM   1307  O   ILE A  83      -3.912  -0.860  18.623  1.00 27.06           O  
ATOM   1308  CG1 ILE A  83      -7.229   1.993  19.625  1.00 27.06           C  
ATOM   1309 HG12 ILE A  83      -7.742   1.777  18.688  1.00 27.06           H  
ATOM   1310 HG13 ILE A  83      -6.903   3.033  19.597  1.00 27.06           H  
ATOM   1311  CG2 ILE A  83      -5.192   1.406  21.032  1.00 27.06           C  
ATOM   1312 HG21 ILE A  83      -5.806   1.254  21.920  1.00 27.06           H  
ATOM   1313 HG22 ILE A  83      -4.327   0.749  21.127  1.00 27.06           H  
ATOM   1314 HG23 ILE A  83      -4.850   2.440  21.007  1.00 27.06           H  
ATOM   1315  CD1 ILE A  83      -8.263   1.830  20.745  1.00 27.06           C  
ATOM   1316 HD11 ILE A  83      -9.148   2.419  20.505  1.00 27.06           H  
ATOM   1317 HD12 ILE A  83      -8.549   0.782  20.837  1.00 27.06           H  
ATOM   1318 HD13 ILE A  83      -7.860   2.184  21.693  1.00 27.06           H  
ATOM   1319  N   ILE A  84      -2.688   1.017  18.419  1.00 30.13           N  
ATOM   1320  H   ILE A  84      -2.718   2.024  18.342  1.00 30.13           H  
ATOM   1321  CA  ILE A  84      -1.381   0.409  18.642  1.00 30.13           C  
ATOM   1322  HA  ILE A  84      -1.287  -0.498  18.045  1.00 30.13           H  
ATOM   1323  C   ILE A  84      -1.345   0.032  20.124  1.00 30.13           C  
ATOM   1324  CB  ILE A  84      -0.269   1.400  18.224  1.00 30.13           C  
ATOM   1325  HB  ILE A  84      -0.438   2.345  18.741  1.00 30.13           H  
ATOM   1326  O   ILE A  84      -1.356   0.901  20.993  1.00 30.13           O  
ATOM   1327  CG1 ILE A  84      -0.343   1.648  16.696  1.00 30.13           C  
ATOM   1328 HG12 ILE A  84      -1.368   1.883  16.409  1.00 30.13           H  
ATOM   1329 HG13 ILE A  84      -0.049   0.741  16.168  1.00 30.13           H  
ATOM   1330  CG2 ILE A  84       1.124   0.883  18.625  1.00 30.13           C  
ATOM   1331 HG21 ILE A  84       1.894   1.607  18.356  1.00 30.13           H  
ATOM   1332 HG22 ILE A  84       1.185   0.741  19.704  1.00 30.13           H  
ATOM   1333 HG23 ILE A  84       1.339  -0.066  18.133  1.00 30.13           H  
ATOM   1334  CD1 ILE A  84       0.525   2.813  16.207  1.00 30.13           C  
ATOM   1335 HD11 ILE A  84       1.583   2.584  16.336  1.00 30.13           H  
ATOM   1336 HD12 ILE A  84       0.279   3.719  16.761  1.00 30.13           H  
ATOM   1337 HD13 ILE A  84       0.336   2.984  15.147  1.00 30.13           H  
ATOM   1338  N   GLY A  85      -1.391  -1.270  20.401  1.00 27.02           N  
ATOM   1339  H   GLY A  85      -1.448  -1.926  19.635  1.00 27.02           H  
ATOM   1340  CA  GLY A  85      -1.140  -1.801  21.730  1.00 27.02           C  
ATOM   1341  HA2 GLY A  85      -1.834  -1.358  22.445  1.00 27.02           H  
ATOM   1342  HA3 GLY A  85      -1.266  -2.884  21.734  1.00 27.02           H  
ATOM   1343  C   GLY A  85       0.294  -1.477  22.122  1.00 27.02           C  
ATOM   1344  O   GLY A  85       1.231  -1.876  21.435  1.00 27.02           O  
ATOM   1345  N   VAL A  86       0.449  -0.734  23.214  1.00 27.36           N  
ATOM   1346  H   VAL A  86      -0.380  -0.382  23.670  1.00 27.36           H  
ATOM   1347  CA  VAL A  86       1.722  -0.593  23.918  1.00 27.36           C  
ATOM   1348  HA  VAL A  86       2.467  -0.193  23.231  1.00 27.36           H  
ATOM   1349  C   VAL A  86       2.124  -1.990  24.403  1.00 27.36           C  
ATOM   1350  CB  VAL A  86       1.567   0.376  25.109  1.00 27.36           C  
ATOM   1351  HB  VAL A  86       0.779   0.010  25.768  1.00 27.36           H  
ATOM   1352  O   VAL A  86       1.335  -2.612  25.125  1.00 27.36           O  
ATOM   1353  CG1 VAL A  86       2.854   0.508  25.930  1.00 27.36           C  
ATOM   1354 HG11 VAL A  86       3.106  -0.444  26.397  1.00 27.36           H  
ATOM   1355 HG12 VAL A  86       2.718   1.246  26.721  1.00 27.36           H  
ATOM   1356 HG13 VAL A  86       3.679   0.821  25.291  1.00 27.36           H  
ATOM   1357  CG2 VAL A  86       1.167   1.776  24.624  1.00 27.36           C  
ATOM   1358 HG21 VAL A  86       1.931   2.168  23.952  1.00 27.36           H  
ATOM   1359 HG22 VAL A  86       1.068   2.448  25.477  1.00 27.36           H  
ATOM   1360 HG23 VAL A  86       0.212   1.746  24.099  1.00 27.36           H  
ATOM   1361  N   PRO A  87       3.304  -2.517  24.037  1.00 29.42           N  
ATOM   1362  CA  PRO A  87       3.805  -3.724  24.667  1.00 29.42           C  
ATOM   1363  HA  PRO A  87       3.072  -4.527  24.589  1.00 29.42           H  
ATOM   1364  C   PRO A  87       4.062  -3.401  26.143  1.00 29.42           C  
ATOM   1365  CB  PRO A  87       5.064  -4.111  23.884  1.00 29.42           C  
ATOM   1366  HB2 PRO A  87       4.787  -4.772  23.062  1.00 29.42           H  
ATOM   1367  HB3 PRO A  87       5.812  -4.587  24.516  1.00 29.42           H  
ATOM   1368  O   PRO A  87       4.812  -2.482  26.471  1.00 29.42           O  
ATOM   1369  CG  PRO A  87       5.565  -2.783  23.314  1.00 29.42           C  
ATOM   1370  HG2 PRO A  87       6.089  -2.923  22.368  1.00 29.42           H  
ATOM   1371  HG3 PRO A  87       6.219  -2.301  24.040  1.00 29.42           H  
ATOM   1372  CD  PRO A  87       4.298  -1.945  23.139  1.00 29.42           C  
ATOM   1373  HD2 PRO A  87       4.512  -0.906  23.389  1.00 29.42           H  
ATOM   1374  HD3 PRO A  87       3.944  -2.023  22.111  1.00 29.42           H  
ATOM   1375  N   ARG A  88       3.414  -4.137  27.054  1.00 29.08           N  
ATOM   1376  H   ARG A  88       2.789  -4.855  26.716  1.00 29.08           H  
ATOM   1377  CA  ARG A  88       3.831  -4.165  28.459  1.00 29.08           C  
ATOM   1378  HA  ARG A  88       3.894  -3.149  28.851  1.00 29.08           H  
ATOM   1379  C   ARG A  88       5.239  -4.755  28.496  1.00 29.08           C  
ATOM   1380  CB  ARG A  88       2.866  -5.001  29.321  1.00 29.08           C  
ATOM   1381  HB2 ARG A  88       2.487  -5.842  28.741  1.00 29.08           H  
ATOM   1382  HB3 ARG A  88       3.427  -5.405  30.163  1.00 29.08           H  
ATOM   1383  O   ARG A  88       5.395  -5.966  28.384  1.00 29.08           O  
ATOM   1384  CG  ARG A  88       1.700  -4.186  29.897  1.00 29.08           C  
ATOM   1385  HG2 ARG A  88       2.102  -3.371  30.498  1.00 29.08           H  
ATOM   1386  HG3 ARG A  88       1.098  -3.775  29.087  1.00 29.08           H  
ATOM   1387  CD  ARG A  88       0.838  -5.098  30.782  1.00 29.08           C  
ATOM   1388  HD2 ARG A  88       0.327  -5.818  30.142  1.00 29.08           H  
ATOM   1389  HD3 ARG A  88       1.493  -5.641  31.463  1.00 29.08           H  
ATOM   1390  NE  ARG A  88      -0.146  -4.338  31.577  1.00 29.08           N  
ATOM   1391  HE  ARG A  88      -0.081  -3.331  31.532  1.00 29.08           H  
ATOM   1392  NH1 ARG A  88      -1.213  -6.145  32.509  1.00 29.08           N  
ATOM   1393 HH11 ARG A  88      -0.606  -6.757  31.983  1.00 29.08           H  
ATOM   1394 HH12 ARG A  88      -1.894  -6.533  33.147  1.00 29.08           H  
ATOM   1395  NH2 ARG A  88      -1.830  -4.082  33.093  1.00 29.08           N  
ATOM   1396 HH21 ARG A  88      -2.509  -4.486  33.723  1.00 29.08           H  
ATOM   1397 HH22 ARG A  88      -1.723  -3.079  33.042  1.00 29.08           H  
ATOM   1398  CZ  ARG A  88      -1.056  -4.856  32.385  1.00 29.08           C  
ATOM   1399  N   ILE A  89       6.239  -3.893  28.636  1.00 30.92           N  
ATOM   1400  H   ILE A  89       6.031  -2.907  28.570  1.00 30.92           H  
ATOM   1401  CA  ILE A  89       7.603  -4.288  28.982  1.00 30.92           C  
ATOM   1402  HA  ILE A  89       7.955  -5.000  28.235  1.00 30.92           H  
ATOM   1403  C   ILE A  89       7.534  -4.945  30.371  1.00 30.92           C  
ATOM   1404  CB  ILE A  89       8.545  -3.059  28.969  1.00 30.92           C  
ATOM   1405  HB  ILE A  89       8.167  -2.331  29.687  1.00 30.92           H  
ATOM   1406  O   ILE A  89       6.989  -4.328  31.295  1.00 30.92           O  
ATOM   1407  CG1 ILE A  89       8.567  -2.398  27.569  1.00 30.92           C  
ATOM   1408 HG12 ILE A  89       9.051  -3.068  26.858  1.00 30.92           H  
ATOM   1409 HG13 ILE A  89       7.548  -2.227  27.222  1.00 30.92           H  
ATOM   1410  CG2 ILE A  89       9.969  -3.460  29.397  1.00 30.92           C  
ATOM   1411 HG21 ILE A  89      10.381  -4.196  28.706  1.00 30.92           H  
ATOM   1412 HG22 ILE A  89      10.624  -2.588  29.414  1.00 30.92           H  
ATOM   1413 HG23 ILE A  89       9.969  -3.876  30.404  1.00 30.92           H  
ATOM   1414  CD1 ILE A  89       9.272  -1.037  27.532  1.00 30.92           C  
ATOM   1415 HD11 ILE A  89      10.341  -1.151  27.713  1.00 30.92           H  
ATOM   1416 HD12 ILE A  89       8.843  -0.373  28.283  1.00 30.92           H  
ATOM   1417 HD13 ILE A  89       9.138  -0.590  26.547  1.00 30.92           H  
ATOM   1418  N   PRO A  90       8.028  -6.181  30.554  1.00 30.22           N  
ATOM   1419  CA  PRO A  90       8.224  -6.727  31.887  1.00 30.22           C  
ATOM   1420  HA  PRO A  90       7.296  -6.686  32.458  1.00 30.22           H  
ATOM   1421  C   PRO A  90       9.296  -5.884  32.582  1.00 30.22           C  
ATOM   1422  CB  PRO A  90       8.628  -8.190  31.677  1.00 30.22           C  
ATOM   1423  HB2 PRO A  90       7.733  -8.811  31.662  1.00 30.22           H  
ATOM   1424  HB3 PRO A  90       9.317  -8.540  32.446  1.00 30.22           H  
ATOM   1425  O   PRO A  90      10.442  -5.842  32.145  1.00 30.22           O  
ATOM   1426  CG  PRO A  90       9.272  -8.200  30.290  1.00 30.22           C  
ATOM   1427  HG2 PRO A  90      10.332  -7.961  30.380  1.00 30.22           H  
ATOM   1428  HG3 PRO A  90       9.143  -9.161  29.793  1.00 30.22           H  
ATOM   1429  CD  PRO A  90       8.561  -7.076  29.539  1.00 30.22           C  
ATOM   1430  HD2 PRO A  90       7.741  -7.485  28.950  1.00 30.22           H  
ATOM   1431  HD3 PRO A  90       9.275  -6.567  28.891  1.00 30.22           H  
ATOM   1432  N   ILE A  91       8.909  -5.169  33.640  1.00 31.29           N  
ATOM   1433  H   ILE A  91       7.939  -5.210  33.918  1.00 31.29           H  
ATOM   1434  CA  ILE A  91       9.853  -4.477  34.521  1.00 31.29           C  
ATOM   1435  HA  ILE A  91      10.451  -3.791  33.922  1.00 31.29           H  
ATOM   1436  C   ILE A  91      10.742  -5.566  35.141  1.00 31.29           C  
ATOM   1437  CB  ILE A  91       9.099  -3.664  35.603  1.00 31.29           C  
ATOM   1438  HB  ILE A  91       8.448  -4.345  36.151  1.00 31.29           H  
ATOM   1439  O   ILE A  91      10.197  -6.443  35.819  1.00 31.29           O  
ATOM   1440  CG1 ILE A  91       8.221  -2.570  34.949  1.00 31.29           C  
ATOM   1441 HG12 ILE A  91       8.861  -1.818  34.489  1.00 31.29           H  
ATOM   1442 HG13 ILE A  91       7.611  -3.013  34.161  1.00 31.29           H  
ATOM   1443  CG2 ILE A  91      10.084  -3.034  36.607  1.00 31.29           C  
ATOM   1444 HG21 ILE A  91      10.777  -2.368  36.092  1.00 31.29           H  
ATOM   1445 HG22 ILE A  91      10.654  -3.811  37.117  1.00 31.29           H  
ATOM   1446 HG23 ILE A  91       9.550  -2.475  37.376  1.00 31.29           H  
ATOM   1447  CD1 ILE A  91       7.254  -1.880  35.921  1.00 31.29           C  
ATOM   1448 HD11 ILE A  91       6.653  -2.626  36.441  1.00 31.29           H  
ATOM   1449 HD12 ILE A  91       6.593  -1.220  35.360  1.00 31.29           H  
ATOM   1450 HD13 ILE A  91       7.802  -1.280  36.647  1.00 31.29           H  
ATOM   1451  N   PRO A  92      12.068  -5.565  34.916  1.00 31.74           N  
ATOM   1452  CA  PRO A  92      12.948  -6.475  35.628  1.00 31.74           C  
ATOM   1453  HA  PRO A  92      12.625  -7.505  35.473  1.00 31.74           H  
ATOM   1454  C   PRO A  92      12.877  -6.138  37.119  1.00 31.74           C  
ATOM   1455  CB  PRO A  92      14.340  -6.282  35.019  1.00 31.74           C  
ATOM   1456  HB2 PRO A  92      15.133  -6.405  35.756  1.00 31.74           H  
ATOM   1457  HB3 PRO A  92      14.473  -6.985  34.197  1.00 31.74           H  
ATOM   1458  O   PRO A  92      12.967  -4.974  37.506  1.00 31.74           O  
ATOM   1459  CG  PRO A  92      14.300  -4.859  34.461  1.00 31.74           C  
ATOM   1460  HG2 PRO A  92      14.956  -4.744  33.598  1.00 31.74           H  
ATOM   1461  HG3 PRO A  92      14.579  -4.156  35.245  1.00 31.74           H  
ATOM   1462  CD  PRO A  92      12.834  -4.645  34.088  1.00 31.74           C  
ATOM   1463  HD2 PRO A  92      12.558  -3.608  34.280  1.00 31.74           H  
ATOM   1464  HD3 PRO A  92      12.684  -4.890  33.037  1.00 31.74           H  
ATOM   1465  N   GLU A  93      12.686  -7.159  37.953  1.00 33.29           N  
ATOM   1466  H   GLU A  93      12.544  -8.080  37.563  1.00 33.29           H  
ATOM   1467  CA  GLU A  93      12.778  -7.055  39.407  1.00 33.29           C  
ATOM   1468  HA  GLU A  93      12.004  -6.384  39.781  1.00 33.29           H  
ATOM   1469  C   GLU A  93      14.154  -6.488  39.793  1.00 33.29           C  
ATOM   1470  CB  GLU A  93      12.584  -8.444  40.044  1.00 33.29           C  
ATOM   1471  HB2 GLU A  93      13.267  -9.143  39.561  1.00 33.29           H  
ATOM   1472  HB3 GLU A  93      12.849  -8.377  41.099  1.00 33.29           H  
ATOM   1473  O   GLU A  93      15.150  -7.211  39.861  1.00 33.29           O  
ATOM   1474  CG  GLU A  93      11.149  -8.988  39.951  1.00 33.29           C  
ATOM   1475  HG2 GLU A  93      10.483  -8.293  40.462  1.00 33.29           H  
ATOM   1476  HG3 GLU A  93      10.854  -9.031  38.903  1.00 33.29           H  
ATOM   1477  CD  GLU A  93      11.008 -10.393  40.568  1.00 33.29           C  
ATOM   1478  OE1 GLU A  93       9.853 -10.772  40.867  1.00 33.29           O  
ATOM   1479  OE2 GLU A  93      12.042 -11.084  40.732  1.00 33.29           O  
ATOM   1480  N   ILE A  94      14.230  -5.179  40.041  1.00 30.13           N  
ATOM   1481  H   ILE A  94      13.434  -4.599  39.817  1.00 30.13           H  
ATOM   1482  CA  ILE A  94      15.412  -4.566  40.644  1.00 30.13           C  
ATOM   1483  HA  ILE A  94      16.301  -5.003  40.190  1.00 30.13           H  
ATOM   1484  C   ILE A  94      15.385  -4.955  42.120  1.00 30.13           C  
ATOM   1485  CB  ILE A  94      15.484  -3.041  40.402  1.00 30.13           C  
ATOM   1486  HB  ILE A  94      14.603  -2.573  40.840  1.00 30.13           H  
ATOM   1487  O   ILE A  94      14.648  -4.387  42.926  1.00 30.13           O  
ATOM   1488  CG1 ILE A  94      15.508  -2.736  38.884  1.00 30.13           C  
ATOM   1489 HG12 ILE A  94      14.644  -3.203  38.410  1.00 30.13           H  
ATOM   1490 HG13 ILE A  94      16.405  -3.167  38.440  1.00 30.13           H  
ATOM   1491  CG2 ILE A  94      16.743  -2.466  41.082  1.00 30.13           C  
ATOM   1492 HG21 ILE A  94      16.782  -1.384  40.961  1.00 30.13           H  
ATOM   1493 HG22 ILE A  94      16.727  -2.669  42.153  1.00 30.13           H  
ATOM   1494 HG23 ILE A  94      17.643  -2.907  40.652  1.00 30.13           H  
ATOM   1495  CD1 ILE A  94      15.446  -1.244  38.536  1.00 30.13           C  
ATOM   1496 HD11 ILE A  94      16.364  -0.740  38.838  1.00 30.13           H  
ATOM   1497 HD12 ILE A  94      14.592  -0.782  39.032  1.00 30.13           H  
ATOM   1498 HD13 ILE A  94      15.332  -1.133  37.458  1.00 30.13           H  
ATOM   1499  N   ARG A  95      16.179  -5.974  42.461  1.00 32.31           N  
ATOM   1500  H   ARG A  95      16.665  -6.443  41.711  1.00 32.31           H  
ATOM   1501  CA  ARG A  95      16.504  -6.305  43.850  1.00 32.31           C  
ATOM   1502  HA  ARG A  95      15.575  -6.533  44.371  1.00 32.31           H  
ATOM   1503  C   ARG A  95      17.169  -5.084  44.499  1.00 32.31           C  
ATOM   1504  CB  ARG A  95      17.458  -7.507  43.925  1.00 32.31           C  
ATOM   1505  HB2 ARG A  95      18.379  -7.264  43.396  1.00 32.31           H  
ATOM   1506  HB3 ARG A  95      17.706  -7.685  44.971  1.00 32.31           H  
ATOM   1507  O   ARG A  95      18.032  -4.477  43.862  1.00 32.31           O  
ATOM   1508  CG  ARG A  95      16.860  -8.789  43.334  1.00 32.31           C  
ATOM   1509  HG2 ARG A  95      16.681  -8.644  42.269  1.00 32.31           H  
ATOM   1510  HG3 ARG A  95      15.916  -9.023  43.826  1.00 32.31           H  
ATOM   1511  CD  ARG A  95      17.842  -9.950  43.528  1.00 32.31           C  
ATOM   1512  HD2 ARG A  95      18.837  -9.618  43.228  1.00 32.31           H  
ATOM   1513  HD3 ARG A  95      17.863 -10.222  44.583  1.00 32.31           H  
ATOM   1514  NE  ARG A  95      17.459 -11.111  42.708  1.00 32.31           N  
ATOM   1515  HE  ARG A  95      16.630 -11.006  42.141  1.00 32.31           H  
ATOM   1516  NH1 ARG A  95      19.187 -12.494  43.319  1.00 32.31           N  
ATOM   1517 HH11 ARG A  95      19.692 -13.363  43.219  1.00 32.31           H  
ATOM   1518 HH12 ARG A  95      19.504 -11.786  43.966  1.00 32.31           H  
ATOM   1519  NH2 ARG A  95      17.723 -13.162  41.767  1.00 32.31           N  
ATOM   1520 HH21 ARG A  95      18.226 -14.032  41.672  1.00 32.31           H  
ATOM   1521 HH22 ARG A  95      16.895 -12.996  41.212  1.00 32.31           H  
ATOM   1522  CZ  ARG A  95      18.123 -12.247  42.604  1.00 32.31           C  
ATOM   1523  N   PRO A  96      16.834  -4.736  45.751  1.00 26.80           N  
ATOM   1524  CA  PRO A  96      17.595  -3.741  46.488  1.00 26.80           C  
ATOM   1525  HA  PRO A  96      17.697  -2.822  45.912  1.00 26.80           H  
ATOM   1526  C   PRO A  96      18.981  -4.338  46.759  1.00 26.80           C  
ATOM   1527  CB  PRO A  96      16.775  -3.471  47.754  1.00 26.80           C  
ATOM   1528  HB2 PRO A  96      17.405  -3.198  48.600  1.00 26.80           H  
ATOM   1529  HB3 PRO A  96      16.052  -2.681  47.550  1.00 26.80           H  
ATOM   1530  O   PRO A  96      19.109  -5.271  47.547  1.00 26.80           O  
ATOM   1531  CG  PRO A  96      16.029  -4.785  48.000  1.00 26.80           C  
ATOM   1532  HG2 PRO A  96      16.650  -5.452  48.599  1.00 26.80           H  
ATOM   1533  HG3 PRO A  96      15.072  -4.617  48.494  1.00 26.80           H  
ATOM   1534  CD  PRO A  96      15.846  -5.378  46.603  1.00 26.80           C  
ATOM   1535  HD2 PRO A  96      14.847  -5.143  46.234  1.00 26.80           H  
ATOM   1536  HD3 PRO A  96      15.993  -6.457  46.638  1.00 26.80           H  
ATOM   1537  N   LEU A  97      20.003  -3.866  46.044  1.00 29.89           N  
ATOM   1538  H   LEU A  97      19.827  -3.142  45.363  1.00 29.89           H  
ATOM   1539  CA  LEU A  97      21.394  -4.203  46.334  1.00 29.89           C  
ATOM   1540  HA  LEU A  97      21.405  -5.116  46.929  1.00 29.89           H  
ATOM   1541  C   LEU A  97      21.992  -3.111  47.216  1.00 29.89           C  
ATOM   1542  CB  LEU A  97      22.187  -4.492  45.047  1.00 29.89           C  
ATOM   1543  HB2 LEU A  97      23.204  -4.112  45.149  1.00 29.89           H  
ATOM   1544  HB3 LEU A  97      21.720  -3.964  44.216  1.00 29.89           H  
ATOM   1545  O   LEU A  97      21.918  -1.920  46.915  1.00 29.89           O  
ATOM   1546  CG  LEU A  97      22.245  -6.003  44.750  1.00 29.89           C  
ATOM   1547  HG  LEU A  97      21.277  -6.455  44.967  1.00 29.89           H  
ATOM   1548  CD1 LEU A  97      22.554  -6.254  43.276  1.00 29.89           C  
ATOM   1549 HD11 LEU A  97      22.589  -7.326  43.080  1.00 29.89           H  
ATOM   1550 HD12 LEU A  97      21.774  -5.806  42.660  1.00 29.89           H  
ATOM   1551 HD13 LEU A  97      23.513  -5.806  43.018  1.00 29.89           H  
ATOM   1552  CD2 LEU A  97      23.323  -6.704  45.585  1.00 29.89           C  
ATOM   1553 HD21 LEU A  97      23.334  -7.771  45.360  1.00 29.89           H  
ATOM   1554 HD22 LEU A  97      23.118  -6.576  46.648  1.00 29.89           H  
ATOM   1555 HD23 LEU A  97      24.303  -6.280  45.364  1.00 29.89           H  
ATOM   1556  N   ASP A  98      22.519  -3.587  48.337  1.00 28.23           N  
ATOM   1557  H   ASP A  98      22.491  -4.590  48.458  1.00 28.23           H  
ATOM   1558  CA  ASP A  98      23.018  -2.860  49.488  1.00 28.23           C  
ATOM   1559  HA  ASP A  98      22.163  -2.446  50.023  1.00 28.23           H  
ATOM   1560  C   ASP A  98      23.971  -1.710  49.150  1.00 28.23           C  
ATOM   1561  CB  ASP A  98      23.717  -3.866  50.413  1.00 28.23           C  
ATOM   1562  HB2 ASP A  98      24.336  -3.318  51.123  1.00 28.23           H  
ATOM   1563  HB3 ASP A  98      24.375  -4.512  49.831  1.00 28.23           H  
ATOM   1564  O   ASP A  98      25.035  -1.874  48.553  1.00 28.23           O  
ATOM   1565  CG  ASP A  98      22.724  -4.702  51.219  1.00 28.23           C  
ATOM   1566  OD1 ASP A  98      21.884  -4.073  51.902  1.00 28.23           O  
ATOM   1567  OD2 ASP A  98      22.831  -5.946  51.171  1.00 28.23           O  
ATOM   1568  N   ILE A  99      23.601  -0.535  49.653  1.00 25.34           N  
ATOM   1569  H   ILE A  99      22.699  -0.502  50.105  1.00 25.34           H  
ATOM   1570  CA  ILE A  99      24.475   0.620  49.820  1.00 25.34           C  
ATOM   1571  HA  ILE A  99      25.020   0.809  48.896  1.00 25.34           H  
ATOM   1572  C   ILE A  99      25.453   0.272  50.941  1.00 25.34           C  
ATOM   1573  CB  ILE A  99      23.628   1.862  50.198  1.00 25.34           C  
ATOM   1574  HB  ILE A  99      23.084   1.632  51.115  1.00 25.34           H  
ATOM   1575  O   ILE A  99      25.075   0.313  52.111  1.00 25.34           O  
ATOM   1576  CG1 ILE A  99      22.583   2.197  49.109  1.00 25.34           C  
ATOM   1577 HG12 ILE A  99      22.090   1.287  48.765  1.00 25.34           H  
ATOM   1578 HG13 ILE A  99      23.079   2.647  48.249  1.00 25.34           H  
ATOM   1579  CG2 ILE A  99      24.525   3.087  50.474  1.00 25.34           C  
ATOM   1580 HG21 ILE A  99      25.215   2.884  51.293  1.00 25.34           H  
ATOM   1581 HG22 ILE A  99      23.919   3.945  50.764  1.00 25.34           H  
ATOM   1582 HG23 ILE A  99      25.094   3.341  49.579  1.00 25.34           H  
ATOM   1583  CD1 ILE A  99      21.474   3.133  49.609  1.00 25.34           C  
ATOM   1584 HD11 ILE A  99      20.993   2.705  50.488  1.00 25.34           H  
ATOM   1585 HD12 ILE A  99      21.879   4.115  49.854  1.00 25.34           H  
ATOM   1586 HD13 ILE A  99      20.728   3.254  48.824  1.00 25.34           H  
ATOM   1587  N   ARG A 100      26.705  -0.049  50.609  1.00 28.52           N  
ATOM   1588  H   ARG A 100      26.883  -0.300  49.647  1.00 28.52           H  
ATOM   1589  CA  ARG A 100      27.842   0.058  51.534  1.00 28.52           C  
ATOM   1590  HA  ARG A 100      27.786   1.029  52.025  1.00 28.52           H  
ATOM   1591  C   ARG A 100      29.161   0.002  50.766  1.00 28.52           C  
ATOM   1592  CB  ARG A 100      27.771  -1.047  52.619  1.00 28.52           C  
ATOM   1593  HB2 ARG A 100      27.101  -1.836  52.277  1.00 28.52           H  
ATOM   1594  HB3 ARG A 100      28.751  -1.503  52.759  1.00 28.52           H  
ATOM   1595  O   ARG A 100      29.453  -0.998  50.126  1.00 28.52           O  
ATOM   1596  CG  ARG A 100      27.295  -0.506  53.987  1.00 28.52           C  
ATOM   1597  HG2 ARG A 100      26.634   0.352  53.866  1.00 28.52           H  
ATOM   1598  HG3 ARG A 100      28.160  -0.153  54.548  1.00 28.52           H  
ATOM   1599  CD  ARG A 100      26.575  -1.579  54.811  1.00 28.52           C  
ATOM   1600  HD2 ARG A 100      27.315  -2.295  55.169  1.00 28.52           H  
ATOM   1601  HD3 ARG A 100      25.876  -2.103  54.160  1.00 28.52           H  
ATOM   1602  NE  ARG A 100      25.802  -0.979  55.921  1.00 28.52           N  
ATOM   1603  HE  ARG A 100      25.265  -0.162  55.670  1.00 28.52           H  
ATOM   1604  NH1 ARG A 100      26.227  -2.555  57.539  1.00 28.52           N  
ATOM   1605 HH11 ARG A 100      26.808  -3.048  56.877  1.00 28.52           H  
ATOM   1606 HH12 ARG A 100      26.059  -2.938  58.459  1.00 28.52           H  
ATOM   1607  NH2 ARG A 100      24.825  -0.875  57.974  1.00 28.52           N  
ATOM   1608 HH21 ARG A 100      24.317  -0.054  57.678  1.00 28.52           H  
ATOM   1609 HH22 ARG A 100      24.674  -1.263  58.895  1.00 28.52           H  
ATOM   1610  CZ  ARG A 100      25.625  -1.471  57.134  1.00 28.52           C  
ATOM   1611  N   THR A 101      29.964   1.054  50.982  1.00 27.25           N  
ATOM   1612  H   THR A 101      29.522   1.850  51.419  1.00 27.25           H  
ATOM   1613  CA  THR A 101      31.445   1.058  51.016  1.00 27.25           C  
ATOM   1614  HA  THR A 101      31.752   2.048  51.355  1.00 27.25           H  
ATOM   1615  C   THR A 101      32.136   0.865  49.650  1.00 27.25           C  
ATOM   1616  CB  THR A 101      31.916   0.066  52.107  1.00 27.25           C  
ATOM   1617  HB  THR A 101      33.004   0.074  52.169  1.00 27.25           H  
ATOM   1618  O   THR A 101      31.906  -0.130  48.989  1.00 27.25           O  
ATOM   1619  CG2 THR A 101      31.386   0.450  53.493  1.00 27.25           C  
ATOM   1620 HG21 THR A 101      30.299   0.373  53.531  1.00 27.25           H  
ATOM   1621 HG22 THR A 101      31.813  -0.226  54.234  1.00 27.25           H  
ATOM   1622 HG23 THR A 101      31.692   1.468  53.734  1.00 27.25           H  
ATOM   1623  OG1 THR A 101      31.494  -1.261  51.898  1.00 27.25           O  
ATOM   1624  HG1 THR A 101      31.201  -1.352  50.988  1.00 27.25           H  
ATOM   1625  N   VAL A 102      32.995   1.745  49.117  1.00 30.45           N  
ATOM   1626  H   VAL A 102      33.149   1.560  48.136  1.00 30.45           H  
ATOM   1627  CA  VAL A 102      34.080   2.558  49.699  1.00 30.45           C  
ATOM   1628  HA  VAL A 102      33.808   2.968  50.671  1.00 30.45           H  
ATOM   1629  C   VAL A 102      34.413   3.708  48.712  1.00 30.45           C  
ATOM   1630  CB  VAL A 102      35.333   1.643  49.836  1.00 30.45           C  
ATOM   1631  HB  VAL A 102      35.540   1.183  48.869  1.00 30.45           H  
ATOM   1632  O   VAL A 102      34.673   3.448  47.542  1.00 30.45           O  
ATOM   1633  CG1 VAL A 102      36.600   2.378  50.275  1.00 30.45           C  
ATOM   1634 HG11 VAL A 102      36.426   2.932  51.197  1.00 30.45           H  
ATOM   1635 HG12 VAL A 102      36.912   3.070  49.493  1.00 30.45           H  
ATOM   1636 HG13 VAL A 102      37.421   1.677  50.423  1.00 30.45           H  
ATOM   1637  CG2 VAL A 102      35.141   0.510  50.852  1.00 30.45           C  
ATOM   1638 HG21 VAL A 102      36.061  -0.069  50.932  1.00 30.45           H  
ATOM   1639 HG22 VAL A 102      34.374  -0.185  50.511  1.00 30.45           H  
ATOM   1640 HG23 VAL A 102      34.910   0.926  51.833  1.00 30.45           H  
ATOM   1641  N   LEU A 103      34.395   4.961  49.181  1.00 33.02           N  
ATOM   1642  H   LEU A 103      34.186   5.055  50.165  1.00 33.02           H  
ATOM   1643  CA  LEU A 103      35.106   6.134  48.614  1.00 33.02           C  
ATOM   1644  HA  LEU A 103      35.141   6.084  47.526  1.00 33.02           H  
ATOM   1645  C   LEU A 103      36.559   6.116  49.151  1.00 33.02           C  
ATOM   1646  CB  LEU A 103      34.349   7.395  49.094  1.00 33.02           C  
ATOM   1647  HB2 LEU A 103      34.042   7.229  50.127  1.00 33.02           H  
ATOM   1648  HB3 LEU A 103      35.013   8.259  49.124  1.00 33.02           H  
ATOM   1649  O   LEU A 103      36.732   5.530  50.225  1.00 33.02           O  
ATOM   1650  CG  LEU A 103      33.117   7.784  48.264  1.00 33.02           C  
ATOM   1651  HG  LEU A 103      32.494   6.905  48.097  1.00 33.02           H  
ATOM   1652  CD1 LEU A 103      32.300   8.821  49.039  1.00 33.02           C  
ATOM   1653 HD11 LEU A 103      31.421   9.102  48.458  1.00 33.02           H  
ATOM   1654 HD12 LEU A 103      31.972   8.401  49.990  1.00 33.02           H  
ATOM   1655 HD13 LEU A 103      32.904   9.709  49.225  1.00 33.02           H  
ATOM   1656  CD2 LEU A 103      33.507   8.397  46.918  1.00 33.02           C  
ATOM   1657 HD21 LEU A 103      34.065   7.673  46.325  1.00 33.02           H  
ATOM   1658 HD22 LEU A 103      34.127   9.281  47.068  1.00 33.02           H  
ATOM   1659 HD23 LEU A 103      32.611   8.677  46.364  1.00 33.02           H  
ATOM   1660  N   PRO A 104      37.591   6.707  48.507  1.00 33.65           N  
ATOM   1661  CA  PRO A 104      37.753   8.175  48.372  1.00 33.65           C  
ATOM   1662  HA  PRO A 104      36.808   8.718  48.395  1.00 33.65           H  
ATOM   1663  C   PRO A 104      38.461   8.552  47.037  1.00 33.65           C  
ATOM   1664  CB  PRO A 104      38.544   8.474  49.644  1.00 33.65           C  
ATOM   1665  HB2 PRO A 104      37.873   8.435  50.502  1.00 33.65           H  
ATOM   1666  HB3 PRO A 104      39.031   9.449  49.620  1.00 33.65           H  
ATOM   1667  O   PRO A 104      38.715   7.668  46.232  1.00 33.65           O  
ATOM   1668  CG  PRO A 104      39.547   7.321  49.744  1.00 33.65           C  
ATOM   1669  HG2 PRO A 104      39.633   6.978  50.775  1.00 33.65           H  
ATOM   1670  HG3 PRO A 104      40.521   7.625  49.360  1.00 33.65           H  
ATOM   1671  CD  PRO A 104      38.943   6.242  48.846  1.00 33.65           C  
ATOM   1672  HD2 PRO A 104      38.942   5.282  49.363  1.00 33.65           H  
ATOM   1673  HD3 PRO A 104      39.546   6.133  47.944  1.00 33.65           H  
ATOM   1674  N   GLU A 105      38.779   9.768  46.594  1.00 31.46           N  
ATOM   1675  H   GLU A 105      39.132   9.694  45.650  1.00 31.46           H  
ATOM   1676  CA  GLU A 105      39.146  11.086  47.137  1.00 31.46           C  
ATOM   1677  HA  GLU A 105      38.367  11.517  47.766  1.00 31.46           H  
ATOM   1678  C   GLU A 105      39.347  11.907  45.820  1.00 31.46           C  
ATOM   1679  CB  GLU A 105      40.492  10.882  47.889  1.00 31.46           C  
ATOM   1680  HB2 GLU A 105      40.676   9.813  47.988  1.00 31.46           H  
ATOM   1681  HB3 GLU A 105      41.328  11.246  47.293  1.00 31.46           H  
ATOM   1682  O   GLU A 105      39.959  11.392  44.891  1.00 31.46           O  
ATOM   1683  CG  GLU A 105      40.574  11.473  49.305  1.00 31.46           C  
ATOM   1684  HG2 GLU A 105      40.940  12.498  49.236  1.00 31.46           H  
ATOM   1685  HG3 GLU A 105      39.577  11.529  49.741  1.00 31.46           H  
ATOM   1686  CD  GLU A 105      41.506  10.642  50.213  1.00 31.46           C  
ATOM   1687  OE1 GLU A 105      41.070  10.312  51.342  1.00 31.46           O  
ATOM   1688  OE2 GLU A 105      42.623  10.305  49.769  1.00 31.46           O  
ATOM   1689  N   GLU A 106      38.678  13.017  45.497  1.00 35.83           N  
ATOM   1690  H   GLU A 106      38.492  13.005  44.504  1.00 35.83           H  
ATOM   1691  CA  GLU A 106      39.047  14.393  45.854  1.00 35.83           C  
ATOM   1692  HA  GLU A 106      38.971  14.539  46.932  1.00 35.83           H  
ATOM   1693  C   GLU A 106      38.094  15.384  45.129  1.00 35.83           C  
ATOM   1694  CB  GLU A 106      40.494  14.710  45.399  1.00 35.83           C  
ATOM   1695  HB2 GLU A 106      40.584  15.780  45.210  1.00 35.83           H  
ATOM   1696  HB3 GLU A 106      40.711  14.182  44.471  1.00 35.83           H  
ATOM   1697  O   GLU A 106      37.875  15.285  43.924  1.00 35.83           O  
ATOM   1698  CG  GLU A 106      41.528  14.353  46.481  1.00 35.83           C  
ATOM   1699  HG2 GLU A 106      41.295  14.936  47.372  1.00 35.83           H  
ATOM   1700  HG3 GLU A 106      41.419  13.300  46.742  1.00 35.83           H  
ATOM   1701  CD  GLU A 106      42.992  14.604  46.078  1.00 35.83           C  
ATOM   1702  OE1 GLU A 106      43.827  14.683  47.007  1.00 35.83           O  
ATOM   1703  OE2 GLU A 106      43.274  14.744  44.866  1.00 35.83           O  
ATOM   1704  N   SER A 107      37.560  16.341  45.906  1.00 29.33           N  
ATOM   1705  H   SER A 107      37.769  16.215  46.886  1.00 29.33           H  
ATOM   1706  CA  SER A 107      37.130  17.726  45.573  1.00 29.33           C  
ATOM   1707  HA  SER A 107      36.575  18.070  46.446  1.00 29.33           H  
ATOM   1708  C   SER A 107      36.221  17.981  44.345  1.00 29.33           C  
ATOM   1709  CB  SER A 107      38.366  18.626  45.521  1.00 29.33           C  
ATOM   1710  HB2 SER A 107      38.819  18.684  46.511  1.00 29.33           H  
ATOM   1711  HB3 SER A 107      38.073  19.631  45.218  1.00 29.33           H  
ATOM   1712  O   SER A 107      36.653  17.862  43.208  1.00 29.33           O  
ATOM   1713  OG  SER A 107      39.324  18.131  44.615  1.00 29.33           O  
ATOM   1714  HG  SER A 107      38.867  17.764  43.854  1.00 29.33           H  
ATOM   1715  N   VAL A 108      34.933  18.350  44.484  1.00 24.33           N  
ATOM   1716  H   VAL A 108      34.427  18.028  43.672  1.00 24.33           H  
ATOM   1717  CA  VAL A 108      34.379  19.643  44.992  1.00 24.33           C  
ATOM   1718  HA  VAL A 108      33.305  19.613  44.806  1.00 24.33           H  
ATOM   1719  C   VAL A 108      34.929  20.818  44.156  1.00 24.33           C  
ATOM   1720  CB  VAL A 108      34.555  19.835  46.520  1.00 24.33           C  
ATOM   1721  HB  VAL A 108      35.606  20.013  46.746  1.00 24.33           H  
ATOM   1722  O   VAL A 108      36.129  21.037  44.148  1.00 24.33           O  
ATOM   1723  CG1 VAL A 108      33.737  21.017  47.055  1.00 24.33           C  
ATOM   1724 HG11 VAL A 108      32.680  20.886  46.825  1.00 24.33           H  
ATOM   1725 HG12 VAL A 108      33.866  21.100  48.134  1.00 24.33           H  
ATOM   1726 HG13 VAL A 108      34.097  21.943  46.607  1.00 24.33           H  
ATOM   1727  CG2 VAL A 108      34.067  18.624  47.334  1.00 24.33           C  
ATOM   1728 HG21 VAL A 108      34.563  17.705  47.021  1.00 24.33           H  
ATOM   1729 HG22 VAL A 108      34.279  18.780  48.392  1.00 24.33           H  
ATOM   1730 HG23 VAL A 108      32.994  18.490  47.199  1.00 24.33           H  
ATOM   1731  N   VAL A 109      34.140  21.541  43.349  1.00 26.26           N  
ATOM   1732  H   VAL A 109      34.583  21.701  42.456  1.00 26.26           H  
ATOM   1733  CA  VAL A 109      33.340  22.720  43.746  1.00 26.26           C  
ATOM   1734  HA  VAL A 109      32.823  22.518  44.685  1.00 26.26           H  
ATOM   1735  C   VAL A 109      32.290  23.040  42.661  1.00 26.26           C  
ATOM   1736  CB  VAL A 109      34.259  23.964  43.936  1.00 26.26           C  
ATOM   1737  HB  VAL A 109      34.969  24.003  43.109  1.00 26.26           H  
ATOM   1738  O   VAL A 109      32.583  23.079  41.470  1.00 26.26           O  
ATOM   1739  CG1 VAL A 109      33.508  25.303  43.970  1.00 26.26           C  
ATOM   1740 HG11 VAL A 109      33.106  25.525  42.981  1.00 26.26           H  
ATOM   1741 HG12 VAL A 109      34.188  26.118  44.217  1.00 26.26           H  
ATOM   1742 HG13 VAL A 109      32.700  25.278  44.701  1.00 26.26           H  
ATOM   1743  CG2 VAL A 109      35.053  23.961  45.251  1.00 26.26           C  
ATOM   1744 HG21 VAL A 109      35.671  23.070  45.355  1.00 26.26           H  
ATOM   1745 HG22 VAL A 109      34.380  24.057  46.104  1.00 26.26           H  
ATOM   1746 HG23 VAL A 109      35.738  24.809  45.260  1.00 26.26           H  
ATOM   1747  N   VAL A 110      31.069  23.323  43.119  1.00 26.32           N  
ATOM   1748  H   VAL A 110      30.957  23.281  44.122  1.00 26.32           H  
ATOM   1749  CA  VAL A 110      29.944  23.926  42.388  1.00 26.32           C  
ATOM   1750  HA  VAL A 110      29.754  23.366  41.472  1.00 26.32           H  
ATOM   1751  C   VAL A 110      30.268  25.382  42.038  1.00 26.32           C  
ATOM   1752  CB  VAL A 110      28.701  23.874  43.308  1.00 26.32           C  
ATOM   1753  HB  VAL A 110      28.959  24.320  44.269  1.00 26.32           H  
ATOM   1754  O   VAL A 110      30.603  26.160  42.926  1.00 26.32           O  
ATOM   1755  CG1 VAL A 110      27.483  24.630  42.765  1.00 26.32           C  
ATOM   1756 HG11 VAL A 110      27.212  24.245  41.782  1.00 26.32           H  
ATOM   1757 HG12 VAL A 110      27.702  25.695  42.690  1.00 26.32           H  
ATOM   1758 HG13 VAL A 110      26.638  24.508  43.443  1.00 26.32           H  
ATOM   1759  CG2 VAL A 110      28.280  22.421  43.569  1.00 26.32           C  
ATOM   1760 HG21 VAL A 110      29.085  21.866  44.052  1.00 26.32           H  
ATOM   1761 HG22 VAL A 110      27.411  22.399  44.227  1.00 26.32           H  
ATOM   1762 HG23 VAL A 110      28.027  21.932  42.628  1.00 26.32           H  
ATOM   1763  N   GLY A 111      30.112  25.775  40.774  1.00 25.11           N  
ATOM   1764  H   GLY A 111      29.924  25.087  40.059  1.00 25.11           H  
ATOM   1765  CA  GLY A 111      30.329  27.155  40.344  1.00 25.11           C  
ATOM   1766  HA2 GLY A 111      29.969  27.844  41.108  1.00 25.11           H  
ATOM   1767  HA3 GLY A 111      31.398  27.326  40.212  1.00 25.11           H  
ATOM   1768  C   GLY A 111      29.639  27.447  39.020  1.00 25.11           C  
ATOM   1769  O   GLY A 111      29.949  26.864  37.993  1.00 25.11           O  
ATOM   1770  N   THR A 112      28.656  28.328  39.091  1.00 25.82           N  
ATOM   1771  H   THR A 112      28.528  28.780  39.985  1.00 25.82           H  
ATOM   1772  CA  THR A 112      27.820  28.863  38.019  1.00 25.82           C  
ATOM   1773  HA  THR A 112      27.210  28.064  37.597  1.00 25.82           H  
ATOM   1774  C   THR A 112      28.596  29.546  36.886  1.00 25.82           C  
ATOM   1775  CB  THR A 112      26.923  29.928  38.674  1.00 25.82           C  
ATOM   1776  HB  THR A 112      26.410  30.508  37.907  1.00 25.82           H  
ATOM   1777  O   THR A 112      29.695  30.042  37.101  1.00 25.82           O  
ATOM   1778  CG2 THR A 112      25.879  29.307  39.603  1.00 25.82           C  
ATOM   1779 HG21 THR A 112      25.256  28.608  39.044  1.00 25.82           H  
ATOM   1780 HG22 THR A 112      26.359  28.784  40.430  1.00 25.82           H  
ATOM   1781 HG23 THR A 112      25.246  30.098  40.007  1.00 25.82           H  
ATOM   1782  OG1 THR A 112      27.711  30.788  39.475  1.00 25.82           O  
ATOM   1783  HG1 THR A 112      28.470  31.071  38.959  1.00 25.82           H  
ATOM   1784  N   SER A 113      27.885  29.745  35.769  1.00 24.13           N  
ATOM   1785  H   SER A 113      27.052  29.182  35.678  1.00 24.13           H  
ATOM   1786  CA  SER A 113      28.072  30.762  34.716  1.00 24.13           C  
ATOM   1787  HA  SER A 113      27.060  30.899  34.334  1.00 24.13           H  
ATOM   1788  C   SER A 113      28.898  30.386  33.475  1.00 24.13           C  
ATOM   1789  CB  SER A 113      28.406  32.160  35.273  1.00 24.13           C  
ATOM   1790  HB2 SER A 113      27.718  32.390  36.087  1.00 24.13           H  
ATOM   1791  HB3 SER A 113      28.264  32.902  34.488  1.00 24.13           H  
ATOM   1792  O   SER A 113      30.056  30.013  33.559  1.00 24.13           O  
ATOM   1793  OG  SER A 113      29.724  32.292  35.743  1.00 24.13           O  
ATOM   1794  HG  SER A 113      30.015  31.445  36.091  1.00 24.13           H  
ATOM   1795  N   TYR A 114      28.213  30.510  32.329  1.00 26.35           N  
ATOM   1796  H   TYR A 114      27.218  30.646  32.439  1.00 26.35           H  
ATOM   1797  CA  TYR A 114      28.686  30.941  31.010  1.00 26.35           C  
ATOM   1798  HA  TYR A 114      28.050  30.467  30.262  1.00 26.35           H  
ATOM   1799  C   TYR A 114      30.136  30.616  30.617  1.00 26.35           C  
ATOM   1800  CB  TYR A 114      28.442  32.460  30.911  1.00 26.35           C  
ATOM   1801  HB2 TYR A 114      28.923  32.959  31.752  1.00 26.35           H  
ATOM   1802  HB3 TYR A 114      28.928  32.829  30.008  1.00 26.35           H  
ATOM   1803  O   TYR A 114      31.055  31.325  31.009  1.00 26.35           O  
ATOM   1804  CG  TYR A 114      26.979  32.869  30.852  1.00 26.35           C  
ATOM   1805  CD1 TYR A 114      26.352  33.000  29.599  1.00 26.35           C  
ATOM   1806  HD1 TYR A 114      26.910  32.815  28.692  1.00 26.35           H  
ATOM   1807  CD2 TYR A 114      26.251  33.137  32.029  1.00 26.35           C  
ATOM   1808  HD2 TYR A 114      26.743  33.081  32.988  1.00 26.35           H  
ATOM   1809  CE1 TYR A 114      25.003  33.392  29.520  1.00 26.35           C  
ATOM   1810  HE1 TYR A 114      24.519  33.502  28.560  1.00 26.35           H  
ATOM   1811  CE2 TYR A 114      24.897  33.520  31.956  1.00 26.35           C  
ATOM   1812  HE2 TYR A 114      24.344  33.738  32.858  1.00 26.35           H  
ATOM   1813  OH  TYR A 114      22.971  34.030  30.612  1.00 26.35           O  
ATOM   1814  HH  TYR A 114      22.581  34.194  31.474  1.00 26.35           H  
ATOM   1815  CZ  TYR A 114      24.272  33.650  30.696  1.00 26.35           C  
ATOM   1816  N   GLN A 115      30.320  29.681  29.680  1.00 28.24           N  
ATOM   1817  H   GLN A 115      29.563  29.068  29.415  1.00 28.24           H  
ATOM   1818  CA  GLN A 115      31.449  29.771  28.753  1.00 28.24           C  
ATOM   1819  HA  GLN A 115      31.611  30.836  28.584  1.00 28.24           H  
ATOM   1820  C   GLN A 115      31.109  29.156  27.387  1.00 28.24           C  
ATOM   1821  CB  GLN A 115      32.742  29.192  29.358  1.00 28.24           C  
ATOM   1822  HB2 GLN A 115      32.989  28.270  28.832  1.00 28.24           H  
ATOM   1823  HB3 GLN A 115      32.586  28.923  30.403  1.00 28.24           H  
ATOM   1824  O   GLN A 115      30.481  28.104  27.290  1.00 28.24           O  
ATOM   1825  CG  GLN A 115      33.938  30.164  29.231  1.00 28.24           C  
ATOM   1826  HG2 GLN A 115      34.812  29.582  28.940  1.00 28.24           H  
ATOM   1827  HG3 GLN A 115      33.763  30.884  28.431  1.00 28.24           H  
ATOM   1828  CD  GLN A 115      34.317  30.902  30.519  1.00 28.24           C  
ATOM   1829  NE2 GLN A 115      34.903  32.075  30.420  1.00 28.24           N  
ATOM   1830 HE21 GLN A 115      35.005  32.524  29.521  1.00 28.24           H  
ATOM   1831 HE22 GLN A 115      35.101  32.526  31.302  1.00 28.24           H  
ATOM   1832  OE1 GLN A 115      34.193  30.420  31.630  1.00 28.24           O  
ATOM   1833  N   GLU A 116      31.484  29.910  26.360  1.00 31.06           N  
ATOM   1834  H   GLU A 116      32.064  30.704  26.589  1.00 31.06           H  
ATOM   1835  CA  GLU A 116      31.131  29.844  24.942  1.00 31.06           C  
ATOM   1836  HA  GLU A 116      30.046  29.886  24.844  1.00 31.06           H  
ATOM   1837  C   GLU A 116      31.652  28.599  24.197  1.00 31.06           C  
ATOM   1838  CB  GLU A 116      31.749  31.102  24.301  1.00 31.06           C  
ATOM   1839  HB2 GLU A 116      31.640  31.061  23.218  1.00 31.06           H  
ATOM   1840  HB3 GLU A 116      32.815  31.099  24.527  1.00 31.06           H  
ATOM   1841  O   GLU A 116      32.628  27.977  24.626  1.00 31.06           O  
ATOM   1842  CG  GLU A 116      31.104  32.408  24.802  1.00 31.06           C  
ATOM   1843  HG2 GLU A 116      30.096  32.472  24.391  1.00 31.06           H  
ATOM   1844  HG3 GLU A 116      31.013  32.385  25.888  1.00 31.06           H  
ATOM   1845  CD  GLU A 116      31.912  33.661  24.431  1.00 31.06           C  
ATOM   1846  OE1 GLU A 116      31.266  34.707  24.201  1.00 31.06           O  
ATOM   1847  OE2 GLU A 116      33.161  33.588  24.468  1.00 31.06           O  
ATOM   1848  N   PRO A 117      31.046  28.243  23.046  1.00 32.54           N  
ATOM   1849  CA  PRO A 117      31.589  27.216  22.167  1.00 32.54           C  
ATOM   1850  HA  PRO A 117      31.842  26.331  22.750  1.00 32.54           H  
ATOM   1851  C   PRO A 117      32.850  27.724  21.452  1.00 32.54           C  
ATOM   1852  CB  PRO A 117      30.455  26.867  21.200  1.00 32.54           C  
ATOM   1853  HB2 PRO A 117      29.823  26.099  21.647  1.00 32.54           H  
ATOM   1854  HB3 PRO A 117      30.829  26.537  20.231  1.00 32.54           H  
ATOM   1855  O   PRO A 117      32.851  28.779  20.827  1.00 32.54           O  
ATOM   1856  CG  PRO A 117      29.667  28.173  21.092  1.00 32.54           C  
ATOM   1857  HG2 PRO A 117      28.616  27.993  20.866  1.00 32.54           H  
ATOM   1858  HG3 PRO A 117      30.116  28.805  20.325  1.00 32.54           H  
ATOM   1859  CD  PRO A 117      29.848  28.831  22.460  1.00 32.54           C  
ATOM   1860  HD2 PRO A 117      29.947  29.910  22.337  1.00 32.54           H  
ATOM   1861  HD3 PRO A 117      28.989  28.602  23.091  1.00 32.54           H  
ATOM   1862  N   VAL A 118      33.920  26.933  21.538  1.00 31.81           N  
ATOM   1863  H   VAL A 118      33.836  26.105  22.110  1.00 31.81           H  
ATOM   1864  CA  VAL A 118      35.190  27.137  20.831  1.00 31.81           C  
ATOM   1865  HA  VAL A 118      35.522  28.161  21.002  1.00 31.81           H  
ATOM   1866  C   VAL A 118      34.987  26.942  19.324  1.00 31.81           C  
ATOM   1867  CB  VAL A 118      36.260  26.175  21.391  1.00 31.81           C  
ATOM   1868  HB  VAL A 118      35.882  25.154  21.337  1.00 31.81           H  
ATOM   1869  O   VAL A 118      34.615  25.857  18.874  1.00 31.81           O  
ATOM   1870  CG1 VAL A 118      37.589  26.228  20.627  1.00 31.81           C  
ATOM   1871 HG11 VAL A 118      38.313  25.557  21.090  1.00 31.81           H  
ATOM   1872 HG12 VAL A 118      37.981  27.245  20.634  1.00 31.81           H  
ATOM   1873 HG13 VAL A 118      37.442  25.913  19.594  1.00 31.81           H  
ATOM   1874  CG2 VAL A 118      36.559  26.497  22.864  1.00 31.81           C  
ATOM   1875 HG21 VAL A 118      36.927  27.519  22.953  1.00 31.81           H  
ATOM   1876 HG22 VAL A 118      37.309  25.808  23.252  1.00 31.81           H  
ATOM   1877 HG23 VAL A 118      35.657  26.397  23.468  1.00 31.81           H  
ATOM   1878  N   ASP A 119      35.272  27.998  18.562  1.00 30.59           N  
ATOM   1879  H   ASP A 119      35.444  28.876  19.030  1.00 30.59           H  
ATOM   1880  CA  ASP A 119      35.300  28.033  17.100  1.00 30.59           C  
ATOM   1881  HA  ASP A 119      34.331  27.716  16.715  1.00 30.59           H  
ATOM   1882  C   ASP A 119      36.392  27.118  16.525  1.00 30.59           C  
ATOM   1883  CB  ASP A 119      35.575  29.473  16.625  1.00 30.59           C  
ATOM   1884  HB2 ASP A 119      35.862  29.440  15.574  1.00 30.59           H  
ATOM   1885  HB3 ASP A 119      36.417  29.883  17.183  1.00 30.59           H  
ATOM   1886  O   ASP A 119      37.588  27.357  16.700  1.00 30.59           O  
ATOM   1887  CG  ASP A 119      34.374  30.412  16.733  1.00 30.59           C  
ATOM   1888  OD1 ASP A 119      33.266  29.966  16.361  1.00 30.59           O  
ATOM   1889  OD2 ASP A 119      34.601  31.585  17.103  1.00 30.59           O  
ATOM   1890  N   VAL A 120      35.990  26.108  15.751  1.00 30.90           N  
ATOM   1891  H   VAL A 120      35.001  25.909  15.712  1.00 30.90           H  
ATOM   1892  CA  VAL A 120      36.880  25.411  14.813  1.00 30.90           C  
ATOM   1893  HA  VAL A 120      37.734  26.057  14.608  1.00 30.90           H  
ATOM   1894  C   VAL A 120      36.125  25.201  13.502  1.00 30.90           C  
ATOM   1895  CB  VAL A 120      37.445  24.082  15.371  1.00 30.90           C  
ATOM   1896  HB  VAL A 120      36.656  23.330  15.404  1.00 30.90           H  
ATOM   1897  O   VAL A 120      35.336  24.273  13.381  1.00 30.90           O  
ATOM   1898  CG1 VAL A 120      38.583  23.576  14.470  1.00 30.90           C  
ATOM   1899 HG11 VAL A 120      38.249  23.519  13.434  1.00 30.90           H  
ATOM   1900 HG12 VAL A 120      39.433  24.256  14.526  1.00 30.90           H  
ATOM   1901 HG13 VAL A 120      38.894  22.582  14.793  1.00 30.90           H  
ATOM   1902  CG2 VAL A 120      38.039  24.205  16.780  1.00 30.90           C  
ATOM   1903 HG21 VAL A 120      38.810  24.975  16.799  1.00 30.90           H  
ATOM   1904 HG22 VAL A 120      38.465  23.252  17.094  1.00 30.90           H  
ATOM   1905 HG23 VAL A 120      37.254  24.476  17.486  1.00 30.90           H  
ATOM   1906  N   TYR A 121      36.315  26.127  12.561  1.00 35.01           N  
ATOM   1907  H   TYR A 121      36.638  27.012  12.927  1.00 35.01           H  
ATOM   1908  CA  TYR A 121      36.636  25.927  11.136  1.00 35.01           C  
ATOM   1909  HA  TYR A 121      37.722  25.849  11.097  1.00 35.01           H  
ATOM   1910  C   TYR A 121      36.197  27.159  10.315  1.00 35.01           C  
ATOM   1911  CB  TYR A 121      36.097  24.630  10.491  1.00 35.01           C  
ATOM   1912  HB2 TYR A 121      35.976  24.801   9.421  1.00 35.01           H  
ATOM   1913  HB3 TYR A 121      35.108  24.388  10.879  1.00 35.01           H  
ATOM   1914  O   TYR A 121      35.013  27.499  10.303  1.00 35.01           O  
ATOM   1915  CG  TYR A 121      37.055  23.454  10.643  1.00 35.01           C  
ATOM   1916  CD1 TYR A 121      38.249  23.426   9.895  1.00 35.01           C  
ATOM   1917  HD1 TYR A 121      38.447  24.209   9.177  1.00 35.01           H  
ATOM   1918  CD2 TYR A 121      36.783  22.406  11.545  1.00 35.01           C  
ATOM   1919  HD2 TYR A 121      35.851  22.386  12.089  1.00 35.01           H  
ATOM   1920  CE1 TYR A 121      39.190  22.396  10.090  1.00 35.01           C  
ATOM   1921  HE1 TYR A 121      40.110  22.393   9.525  1.00 35.01           H  
ATOM   1922  CE2 TYR A 121      37.728  21.386  11.762  1.00 35.01           C  
ATOM   1923  HE2 TYR A 121      37.532  20.604  12.480  1.00 35.01           H  
ATOM   1924  OH  TYR A 121      39.851  20.402  11.258  1.00 35.01           O  
ATOM   1925  HH  TYR A 121      40.648  20.541  10.743  1.00 35.01           H  
ATOM   1926  CZ  TYR A 121      38.938  21.385  11.043  1.00 35.01           C  
ATOM   1927  N   PRO A 122      37.132  27.828   9.612  1.00 31.87           N  
ATOM   1928  CA  PRO A 122      36.821  28.925   8.706  1.00 31.87           C  
ATOM   1929  HA  PRO A 122      36.094  29.601   9.158  1.00 31.87           H  
ATOM   1930  C   PRO A 122      36.237  28.364   7.395  1.00 31.87           C  
ATOM   1931  CB  PRO A 122      38.157  29.655   8.521  1.00 31.87           C  
ATOM   1932  HB2 PRO A 122      38.201  30.200   7.579  1.00 31.87           H  
ATOM   1933  HB3 PRO A 122      38.321  30.331   9.360  1.00 31.87           H  
ATOM   1934  O   PRO A 122      36.490  27.217   7.037  1.00 31.87           O  
ATOM   1935  CG  PRO A 122      39.178  28.519   8.568  1.00 31.87           C  
ATOM   1936  HG2 PRO A 122      39.274  28.079   7.576  1.00 31.87           H  
ATOM   1937  HG3 PRO A 122      40.147  28.863   8.930  1.00 31.87           H  
ATOM   1938  CD  PRO A 122      38.550  27.502   9.517  1.00 31.87           C  
ATOM   1939  HD2 PRO A 122      38.693  26.496   9.124  1.00 31.87           H  
ATOM   1940  HD3 PRO A 122      39.011  27.597  10.501  1.00 31.87           H  
ATOM   1941  N   ASP A 123      35.480  29.183   6.667  1.00 39.97           N  
ATOM   1942  H   ASP A 123      35.408  30.130   7.012  1.00 39.97           H  
ATOM   1943  CA  ASP A 123      35.072  28.990   5.259  1.00 39.97           C  
ATOM   1944  HA  ASP A 123      34.870  30.004   4.915  1.00 39.97           H  
ATOM   1945  C   ASP A 123      33.747  28.275   4.933  1.00 39.97           C  
ATOM   1946  CB  ASP A 123      36.236  28.530   4.355  1.00 39.97           C  
ATOM   1947  HB2 ASP A 123      35.908  28.559   3.316  1.00 39.97           H  
ATOM   1948  HB3 ASP A 123      36.503  27.496   4.574  1.00 39.97           H  
ATOM   1949  O   ASP A 123      33.442  28.079   3.753  1.00 39.97           O  
ATOM   1950  CG  ASP A 123      37.472  29.426   4.453  1.00 39.97           C  
ATOM   1951  OD1 ASP A 123      37.310  30.613   4.823  1.00 39.97           O  
ATOM   1952  OD2 ASP A 123      38.566  28.936   4.096  1.00 39.97           O  
ATOM   1953  N   VAL A 124      32.867  28.000   5.901  1.00 32.35           N  
ATOM   1954  H   VAL A 124      33.141  28.134   6.864  1.00 32.35           H  
ATOM   1955  CA  VAL A 124      31.474  27.619   5.587  1.00 32.35           C  
ATOM   1956  HA  VAL A 124      31.266  27.894   4.553  1.00 32.35           H  
ATOM   1957  C   VAL A 124      30.512  28.429   6.452  1.00 32.35           C  
ATOM   1958  CB  VAL A 124      31.232  26.097   5.684  1.00 32.35           C  
ATOM   1959  HB  VAL A 124      31.127  25.806   6.729  1.00 32.35           H  
ATOM   1960  O   VAL A 124      30.397  28.203   7.650  1.00 32.35           O  
ATOM   1961  CG1 VAL A 124      29.947  25.729   4.926  1.00 32.35           C  
ATOM   1962 HG11 VAL A 124      29.757  24.660   5.026  1.00 32.35           H  
ATOM   1963 HG12 VAL A 124      29.102  26.268   5.355  1.00 32.35           H  
ATOM   1964 HG13 VAL A 124      30.044  25.984   3.870  1.00 32.35           H  
ATOM   1965  CG2 VAL A 124      32.365  25.260   5.069  1.00 32.35           C  
ATOM   1966 HG21 VAL A 124      32.114  24.200   5.119  1.00 32.35           H  
ATOM   1967 HG22 VAL A 124      32.530  25.550   4.031  1.00 32.35           H  
ATOM   1968 HG23 VAL A 124      33.286  25.411   5.631  1.00 32.35           H  
ATOM   1969  N   GLY A 125      29.860  29.424   5.842  1.00 31.98           N  
ATOM   1970  H   GLY A 125      30.035  29.568   4.858  1.00 31.98           H  
ATOM   1971  CA  GLY A 125      28.950  30.342   6.532  1.00 31.98           C  
ATOM   1972  HA2 GLY A 125      29.543  30.927   7.236  1.00 31.98           H  
ATOM   1973  HA3 GLY A 125      28.494  31.024   5.814  1.00 31.98           H  
ATOM   1974  C   GLY A 125      27.829  29.622   7.300  1.00 31.98           C  
ATOM   1975  O   GLY A 125      27.411  28.533   6.895  1.00 31.98           O  
ATOM   1976  N   PRO A 126      27.320  30.221   8.393  1.00 29.39           N  
ATOM   1977  CA  PRO A 126      26.322  29.592   9.244  1.00 29.39           C  
ATOM   1978  HA  PRO A 126      26.679  28.619   9.582  1.00 29.39           H  
ATOM   1979  C   PRO A 126      25.025  29.413   8.452  1.00 29.39           C  
ATOM   1980  CB  PRO A 126      26.169  30.522  10.455  1.00 29.39           C  
ATOM   1981  HB2 PRO A 126      25.157  30.509  10.861  1.00 29.39           H  
ATOM   1982  HB3 PRO A 126      26.887  30.235  11.222  1.00 29.39           H  
ATOM   1983  O   PRO A 126      24.348  30.380   8.106  1.00 29.39           O  
ATOM   1984  CG  PRO A 126      26.543  31.897   9.902  1.00 29.39           C  
ATOM   1985  HG2 PRO A 126      26.937  32.551  10.680  1.00 29.39           H  
ATOM   1986  HG3 PRO A 126      25.675  32.353   9.425  1.00 29.39           H  
ATOM   1987  CD  PRO A 126      27.600  31.574   8.847  1.00 29.39           C  
ATOM   1988  HD2 PRO A 126      27.543  32.291   8.028  1.00 29.39           H  
ATOM   1989  HD3 PRO A 126      28.589  31.602   9.305  1.00 29.39           H  
ATOM   1990  N   ILE A 127      24.670  28.163   8.152  1.00 30.01           N  
ATOM   1991  H   ILE A 127      25.299  27.413   8.397  1.00 30.01           H  
ATOM   1992  CA  ILE A 127      23.313  27.842   7.718  1.00 30.01           C  
ATOM   1993  HA  ILE A 127      22.984  28.596   7.003  1.00 30.01           H  
ATOM   1994  C   ILE A 127      22.447  27.953   8.969  1.00 30.01           C  
ATOM   1995  CB  ILE A 127      23.224  26.469   7.019  1.00 30.01           C  
ATOM   1996  HB  ILE A 127      23.580  25.701   7.705  1.00 30.01           H  
ATOM   1997  O   ILE A 127      22.550  27.146   9.892  1.00 30.01           O  
ATOM   1998  CG1 ILE A 127      24.117  26.467   5.755  1.00 30.01           C  
ATOM   1999 HG12 ILE A 127      23.748  27.209   5.047  1.00 30.01           H  
ATOM   2000 HG13 ILE A 127      25.133  26.748   6.032  1.00 30.01           H  
ATOM   2001  CG2 ILE A 127      21.757  26.163   6.649  1.00 30.01           C  
ATOM   2002 HG21 ILE A 127      21.131  26.173   7.541  1.00 30.01           H  
ATOM   2003 HG22 ILE A 127      21.382  26.907   5.946  1.00 30.01           H  
ATOM   2004 HG23 ILE A 127      21.676  25.169   6.209  1.00 30.01           H  
ATOM   2005  CD1 ILE A 127      24.209  25.109   5.049  1.00 30.01           C  
ATOM   2006 HD11 ILE A 127      23.250  24.842   4.606  1.00 30.01           H  
ATOM   2007 HD12 ILE A 127      24.512  24.341   5.762  1.00 30.01           H  
ATOM   2008 HD13 ILE A 127      24.953  25.168   4.255  1.00 30.01           H  
ATOM   2009  N   SER A 128      21.634  29.002   8.999  1.00 30.89           N  
ATOM   2010  H   SER A 128      21.631  29.628   8.207  1.00 30.89           H  
ATOM   2011  CA  SER A 128      20.637  29.275  10.022  1.00 30.89           C  
ATOM   2012  HA  SER A 128      21.150  29.546  10.945  1.00 30.89           H  
ATOM   2013  C   SER A 128      19.773  28.040  10.287  1.00 30.89           C  
ATOM   2014  CB  SER A 128      19.781  30.476   9.587  1.00 30.89           C  
ATOM   2015  HB2 SER A 128      18.825  30.448  10.110  1.00 30.89           H  
ATOM   2016  HB3 SER A 128      20.300  31.392   9.869  1.00 30.89           H  
ATOM   2017  O   SER A 128      19.075  27.529   9.408  1.00 30.89           O  
ATOM   2018  OG  SER A 128      19.567  30.500   8.181  1.00 30.89           O  
ATOM   2019  HG  SER A 128      18.828  31.089   8.009  1.00 30.89           H  
ATOM   2020  N   ARG A 129      19.824  27.560  11.535  1.00 28.50           N  
ATOM   2021  H   ARG A 129      20.464  28.010  12.173  1.00 28.50           H  
ATOM   2022  CA  ARG A 129      18.820  26.655  12.102  1.00 28.50           C  
ATOM   2023  HA  ARG A 129      18.829  25.717  11.547  1.00 28.50           H  
ATOM   2024  C   ARG A 129      17.450  27.327  11.961  1.00 28.50           C  
ATOM   2025  CB  ARG A 129      19.119  26.414  13.598  1.00 28.50           C  
ATOM   2026  HB2 ARG A 129      18.205  26.554  14.175  1.00 28.50           H  
ATOM   2027  HB3 ARG A 129      19.837  27.151  13.957  1.00 28.50           H  
ATOM   2028  O   ARG A 129      17.327  28.480  12.370  1.00 28.50           O  
ATOM   2029  CG  ARG A 129      19.639  25.005  13.898  1.00 28.50           C  
ATOM   2030  HG2 ARG A 129      18.869  24.277  13.642  1.00 28.50           H  
ATOM   2031  HG3 ARG A 129      20.534  24.810  13.306  1.00 28.50           H  
ATOM   2032  CD  ARG A 129      19.979  24.896  15.391  1.00 28.50           C  
ATOM   2033  HD2 ARG A 129      20.797  25.582  15.611  1.00 28.50           H  
ATOM   2034  HD3 ARG A 129      19.107  25.195  15.972  1.00 28.50           H  
ATOM   2035  NE  ARG A 129      20.363  23.523  15.777  1.00 28.50           N  
ATOM   2036  HE  ARG A 129      20.226  22.796  15.089  1.00 28.50           H  
ATOM   2037  NH1 ARG A 129      21.023  24.002  17.927  1.00 28.50           N  
ATOM   2038 HH11 ARG A 129      20.797  24.976  17.780  1.00 28.50           H  
ATOM   2039 HH12 ARG A 129      21.342  23.696  18.835  1.00 28.50           H  
ATOM   2040  NH2 ARG A 129      21.075  21.894  17.207  1.00 28.50           N  
ATOM   2041 HH21 ARG A 129      21.396  21.619  18.124  1.00 28.50           H  
ATOM   2042 HH22 ARG A 129      20.904  21.185  16.508  1.00 28.50           H  
ATOM   2043  CZ  ARG A 129      20.818  23.149  16.962  1.00 28.50           C  
ATOM   2044  N   PRO A 130      16.420  26.649  11.435  1.00 31.67           N  
ATOM   2045  CA  PRO A 130      15.069  27.150  11.588  1.00 31.67           C  
ATOM   2046  HA  PRO A 130      15.016  28.207  11.328  1.00 31.67           H  
ATOM   2047  C   PRO A 130      14.676  26.972  13.061  1.00 31.67           C  
ATOM   2048  CB  PRO A 130      14.237  26.349  10.585  1.00 31.67           C  
ATOM   2049  HB2 PRO A 130      13.198  26.240  10.898  1.00 31.67           H  
ATOM   2050  HB3 PRO A 130      14.281  26.843   9.614  1.00 31.67           H  
ATOM   2051  O   PRO A 130      14.529  25.849  13.543  1.00 31.67           O  
ATOM   2052  CG  PRO A 130      14.962  25.006  10.496  1.00 31.67           C  
ATOM   2053  HG2 PRO A 130      14.593  24.341  11.277  1.00 31.67           H  
ATOM   2054  HG3 PRO A 130      14.835  24.545   9.516  1.00 31.67           H  
ATOM   2055  CD  PRO A 130      16.428  25.353  10.772  1.00 31.67           C  
ATOM   2056  HD2 PRO A 130      16.972  25.436   9.831  1.00 31.67           H  
ATOM   2057  HD3 PRO A 130      16.878  24.589  11.406  1.00 31.67           H  
ATOM   2058  N   GLU A 131      14.549  28.088  13.779  1.00 32.05           N  
ATOM   2059  H   GLU A 131      14.818  28.965  13.356  1.00 32.05           H  
ATOM   2060  CA  GLU A 131      13.770  28.188  15.013  1.00 32.05           C  
ATOM   2061  HA  GLU A 131      14.182  27.536  15.784  1.00 32.05           H  
ATOM   2062  C   GLU A 131      12.334  27.750  14.695  1.00 32.05           C  
ATOM   2063  CB  GLU A 131      13.767  29.643  15.525  1.00 32.05           C  
ATOM   2064  HB2 GLU A 131      12.972  29.748  16.264  1.00 32.05           H  
ATOM   2065  HB3 GLU A 131      13.546  30.302  14.686  1.00 32.05           H  
ATOM   2066  O   GLU A 131      11.526  28.525  14.193  1.00 32.05           O  
ATOM   2067  CG  GLU A 131      15.080  30.077  16.192  1.00 32.05           C  
ATOM   2068  HG2 GLU A 131      15.250  29.444  17.063  1.00 32.05           H  
ATOM   2069  HG3 GLU A 131      15.900  29.910  15.493  1.00 32.05           H  
ATOM   2070  CD  GLU A 131      15.075  31.560  16.609  1.00 32.05           C  
ATOM   2071  OE1 GLU A 131      15.838  31.891  17.543  1.00 32.05           O  
ATOM   2072  OE2 GLU A 131      14.356  32.356  15.964  1.00 32.05           O  
ATOM   2073  N   ILE A 132      12.010  26.480  14.930  1.00 32.86           N  
ATOM   2074  H   ILE A 132      12.739  25.843  15.218  1.00 32.86           H  
ATOM   2075  CA  ILE A 132      10.625  26.002  14.923  1.00 32.86           C  
ATOM   2076  HA  ILE A 132       9.968  26.817  14.618  1.00 32.86           H  
ATOM   2077  C   ILE A 132      10.262  25.689  16.370  1.00 32.86           C  
ATOM   2078  CB  ILE A 132      10.372  24.871  13.902  1.00 32.86           C  
ATOM   2079  HB  ILE A 132      10.985  24.009  14.167  1.00 32.86           H  
ATOM   2080  O   ILE A 132      10.369  24.562  16.837  1.00 32.86           O  
ATOM   2081  CG1 ILE A 132      10.757  25.351  12.482  1.00 32.86           C  
ATOM   2082 HG12 ILE A 132      11.802  25.660  12.497  1.00 32.86           H  
ATOM   2083 HG13 ILE A 132      10.154  26.220  12.216  1.00 32.86           H  
ATOM   2084  CG2 ILE A 132       8.884  24.466  13.936  1.00 32.86           C  
ATOM   2085 HG21 ILE A 132       8.599  24.149  14.939  1.00 32.86           H  
ATOM   2086 HG22 ILE A 132       8.258  25.309  13.641  1.00 32.86           H  
ATOM   2087 HG23 ILE A 132       8.703  23.625  13.267  1.00 32.86           H  
ATOM   2088  CD1 ILE A 132      10.620  24.294  11.380  1.00 32.86           C  
ATOM   2089 HD11 ILE A 132      11.166  23.393  11.661  1.00 32.86           H  
ATOM   2090 HD12 ILE A 132       9.571  24.051  11.210  1.00 32.86           H  
ATOM   2091 HD13 ILE A 132      11.038  24.687  10.453  1.00 32.86           H  
ATOM   2092  N   MET A 133       9.912  26.772  17.065  1.00 33.77           N  
ATOM   2093  H   MET A 133      10.105  27.641  16.589  1.00 33.77           H  
ATOM   2094  CA  MET A 133       8.935  26.893  18.151  1.00 33.77           C  
ATOM   2095  HA  MET A 133       9.359  27.562  18.900  1.00 33.77           H  
ATOM   2096  C   MET A 133       8.550  25.590  18.882  1.00 33.77           C  
ATOM   2097  CB  MET A 133       7.683  27.584  17.578  1.00 33.77           C  
ATOM   2098  HB2 MET A 133       6.965  27.719  18.388  1.00 33.77           H  
ATOM   2099  HB3 MET A 133       7.225  26.945  16.822  1.00 33.77           H  
ATOM   2100  O   MET A 133       7.557  24.939  18.554  1.00 33.77           O  
ATOM   2101  CG  MET A 133       7.978  28.952  16.946  1.00 33.77           C  
ATOM   2102  HG2 MET A 133       8.597  28.808  16.061  1.00 33.77           H  
ATOM   2103  HG3 MET A 133       8.534  29.567  17.654  1.00 33.77           H  
ATOM   2104  SD  MET A 133       6.491  29.848  16.435  1.00 33.77           S  
ATOM   2105  CE  MET A 133       6.007  30.522  18.044  1.00 33.77           C  
ATOM   2106  HE1 MET A 133       6.781  31.200  18.403  1.00 33.77           H  
ATOM   2107  HE2 MET A 133       5.881  29.718  18.769  1.00 33.77           H  
ATOM   2108  HE3 MET A 133       5.075  31.077  17.939  1.00 33.77           H  
ATOM   2109  N   GLU A 134       9.272  25.272  19.959  1.00 43.62           N  
ATOM   2110  H   GLU A 134      10.127  25.780  20.134  1.00 43.62           H  
ATOM   2111  CA  GLU A 134       8.901  24.229  20.934  1.00 43.62           C  
ATOM   2112  HA  GLU A 134       8.539  23.358  20.387  1.00 43.62           H  
ATOM   2113  C   GLU A 134       7.747  24.649  21.875  1.00 43.62           C  
ATOM   2114  CB  GLU A 134      10.142  23.793  21.736  1.00 43.62           C  
ATOM   2115  HB2 GLU A 134       9.819  23.227  22.610  1.00 43.62           H  
ATOM   2116  HB3 GLU A 134      10.681  24.678  22.076  1.00 43.62           H  
ATOM   2117  O   GLU A 134       7.226  23.834  22.635  1.00 43.62           O  
ATOM   2118  CG  GLU A 134      11.068  22.887  20.908  1.00 43.62           C  
ATOM   2119  HG2 GLU A 134      11.436  23.448  20.049  1.00 43.62           H  
ATOM   2120  HG3 GLU A 134      10.482  22.048  20.533  1.00 43.62           H  
ATOM   2121  CD  GLU A 134      12.267  22.352  21.709  1.00 43.62           C  
ATOM   2122  OE1 GLU A 134      12.724  21.235  21.373  1.00 43.62           O  
ATOM   2123  OE2 GLU A 134      12.724  23.057  22.635  1.00 43.62           O  
ATOM   2124  N   GLU A 135       7.270  25.895  21.802  1.00 46.64           N  
ATOM   2125  H   GLU A 135       7.744  26.545  21.191  1.00 46.64           H  
ATOM   2126  CA  GLU A 135       6.307  26.444  22.769  1.00 46.64           C  
ATOM   2127  HA  GLU A 135       6.550  26.043  23.753  1.00 46.64           H  
ATOM   2128  C   GLU A 135       4.834  26.054  22.527  1.00 46.64           C  
ATOM   2129  CB  GLU A 135       6.475  27.969  22.856  1.00 46.64           C  
ATOM   2130  HB2 GLU A 135       5.655  28.379  23.445  1.00 46.64           H  
ATOM   2131  HB3 GLU A 135       6.431  28.395  21.854  1.00 46.64           H  
ATOM   2132  O   GLU A 135       3.990  26.279  23.392  1.00 46.64           O  
ATOM   2133  CG  GLU A 135       7.797  28.352  23.545  1.00 46.64           C  
ATOM   2134  HG2 GLU A 135       8.629  28.025  22.921  1.00 46.64           H  
ATOM   2135  HG3 GLU A 135       7.857  27.822  24.495  1.00 46.64           H  
ATOM   2136  CD  GLU A 135       7.921  29.862  23.800  1.00 46.64           C  
ATOM   2137  OE1 GLU A 135       8.683  30.224  24.724  1.00 46.64           O  
ATOM   2138  OE2 GLU A 135       7.245  30.636  23.085  1.00 46.64           O  
ATOM   2139  N   HIS A 136       4.477  25.435  21.394  1.00 44.58           N  
ATOM   2140  H   HIS A 136       5.198  25.283  20.703  1.00 44.58           H  
ATOM   2141  CA  HIS A 136       3.059  25.234  21.023  1.00 44.58           C  
ATOM   2142  HA  HIS A 136       2.439  25.820  21.701  1.00 44.58           H  
ATOM   2143  C   HIS A 136       2.503  23.811  21.191  1.00 44.58           C  
ATOM   2144  CB  HIS A 136       2.825  25.818  19.628  1.00 44.58           C  
ATOM   2145  HB2 HIS A 136       1.816  25.573  19.296  1.00 44.58           H  
ATOM   2146  HB3 HIS A 136       3.533  25.379  18.924  1.00 44.58           H  
ATOM   2147  O   HIS A 136       1.295  23.594  21.017  1.00 44.58           O  
ATOM   2148  CG  HIS A 136       2.961  27.319  19.613  1.00 44.58           C  
ATOM   2149  CD2 HIS A 136       3.425  28.084  18.579  1.00 44.58           C  
ATOM   2150  HD2 HIS A 136       3.772  27.728  17.621  1.00 44.58           H  
ATOM   2151  ND1 HIS A 136       2.626  28.182  20.638  1.00 44.58           N  
ATOM   2152  HD1 HIS A 136       2.431  27.925  21.595  1.00 44.58           H  
ATOM   2153  CE1 HIS A 136       2.876  29.434  20.228  1.00 44.58           C  
ATOM   2154  HE1 HIS A 136       2.782  30.323  20.834  1.00 44.58           H  
ATOM   2155  NE2 HIS A 136       3.333  29.420  18.972  1.00 44.58           N  
ATOM   2156  N   ASN A 137       3.348  22.852  21.585  1.00 47.30           N  
ATOM   2157  H   ASN A 137       4.313  23.111  21.729  1.00 47.30           H  
ATOM   2158  CA  ASN A 137       2.947  21.454  21.785  1.00 47.30           C  
ATOM   2159  HA  ASN A 137       2.007  21.280  21.263  1.00 47.30           H  
ATOM   2160  C   ASN A 137       2.637  21.091  23.242  1.00 47.30           C  
ATOM   2161  CB  ASN A 137       4.012  20.530  21.170  1.00 47.30           C  
ATOM   2162  HB2 ASN A 137       3.968  19.552  21.651  1.00 47.30           H  
ATOM   2163  HB3 ASN A 137       5.008  20.939  21.338  1.00 47.30           H  
ATOM   2164  O   ASN A 137       1.994  20.069  23.485  1.00 47.30           O  
ATOM   2165  CG  ASN A 137       3.794  20.292  19.685  1.00 47.30           C  
ATOM   2166  ND2 ASN A 137       4.811  19.857  18.983  1.00 47.30           N  
ATOM   2167 HD21 ASN A 137       5.728  19.785  19.401  1.00 47.30           H  
ATOM   2168 HD22 ASN A 137       4.669  19.775  17.987  1.00 47.30           H  
ATOM   2169  OD1 ASN A 137       2.711  20.449  19.144  1.00 47.30           O  
ATOM   2170  N   THR A 138       3.029  21.914  24.212  1.00 46.09           N  
ATOM   2171  H   THR A 138       3.497  22.777  23.973  1.00 46.09           H  
ATOM   2172  CA  THR A 138       2.846  21.630  25.643  1.00 46.09           C  
ATOM   2173  HA  THR A 138       3.248  20.639  25.858  1.00 46.09           H  
ATOM   2174  C   THR A 138       1.371  21.610  26.049  1.00 46.09           C  
ATOM   2175  CB  THR A 138       3.629  22.643  26.488  1.00 46.09           C  
ATOM   2176  HB  THR A 138       3.379  22.519  27.541  1.00 46.09           H  
ATOM   2177  O   THR A 138       0.958  20.703  26.768  1.00 46.09           O  
ATOM   2178  CG2 THR A 138       5.138  22.480  26.306  1.00 46.09           C  
ATOM   2179 HG21 THR A 138       5.437  21.463  26.559  1.00 46.09           H  
ATOM   2180 HG22 THR A 138       5.429  22.693  25.277  1.00 46.09           H  
ATOM   2181 HG23 THR A 138       5.663  23.172  26.965  1.00 46.09           H  
ATOM   2182  OG1 THR A 138       3.277  23.934  26.060  1.00 46.09           O  
ATOM   2183  HG1 THR A 138       3.901  24.575  26.410  1.00 46.09           H  
ATOM   2184  N   ASP A 139       0.542  22.509  25.512  1.00 49.69           N  
ATOM   2185  H   ASP A 139       0.970  23.314  25.077  1.00 49.69           H  
ATOM   2186  CA  ASP A 139      -0.902  22.555  25.799  1.00 49.69           C  
ATOM   2187  HA  ASP A 139      -1.057  22.550  26.878  1.00 49.69           H  
ATOM   2188  C   ASP A 139      -1.667  21.360  25.215  1.00 49.69           C  
ATOM   2189  CB  ASP A 139      -1.501  23.842  25.218  1.00 49.69           C  
ATOM   2190  HB2 ASP A 139      -1.169  23.961  24.186  1.00 49.69           H  
ATOM   2191  HB3 ASP A 139      -2.586  23.742  25.204  1.00 49.69           H  
ATOM   2192  O   ASP A 139      -2.555  20.793  25.856  1.00 49.69           O  
ATOM   2193  CG  ASP A 139      -1.173  25.103  26.015  1.00 49.69           C  
ATOM   2194  OD1 ASP A 139      -0.757  24.975  27.185  1.00 49.69           O  
ATOM   2195  OD2 ASP A 139      -1.431  26.179  25.433  1.00 49.69           O  
ATOM   2196  N   VAL A 140      -1.302  20.944  23.998  1.00 45.39           N  
ATOM   2197  H   VAL A 140      -0.522  21.414  23.562  1.00 45.39           H  
ATOM   2198  CA  VAL A 140      -1.911  19.785  23.325  1.00 45.39           C  
ATOM   2199  HA  VAL A 140      -2.996  19.872  23.392  1.00 45.39           H  
ATOM   2200  C   VAL A 140      -1.512  18.499  24.048  1.00 45.39           C  
ATOM   2201  CB  VAL A 140      -1.513  19.734  21.836  1.00 45.39           C  
ATOM   2202  HB  VAL A 140      -0.434  19.605  21.756  1.00 45.39           H  
ATOM   2203  O   VAL A 140      -2.350  17.621  24.262  1.00 45.39           O  
ATOM   2204  CG1 VAL A 140      -2.202  18.577  21.100  1.00 45.39           C  
ATOM   2205 HG11 VAL A 140      -1.874  17.624  21.514  1.00 45.39           H  
ATOM   2206 HG12 VAL A 140      -1.929  18.598  20.045  1.00 45.39           H  
ATOM   2207 HG13 VAL A 140      -3.284  18.660  21.199  1.00 45.39           H  
ATOM   2208  CG2 VAL A 140      -1.903  21.032  21.118  1.00 45.39           C  
ATOM   2209 HG21 VAL A 140      -1.647  20.956  20.062  1.00 45.39           H  
ATOM   2210 HG22 VAL A 140      -2.972  21.216  21.226  1.00 45.39           H  
ATOM   2211 HG23 VAL A 140      -1.343  21.866  21.540  1.00 45.39           H  
ATOM   2212  N   LEU A 141      -0.256  18.418  24.495  1.00 40.87           N  
ATOM   2213  H   LEU A 141       0.384  19.166  24.271  1.00 40.87           H  
ATOM   2214  CA  LEU A 141       0.250  17.321  25.316  1.00 40.87           C  
ATOM   2215  HA  LEU A 141      -0.009  16.378  24.833  1.00 40.87           H  
ATOM   2216  C   LEU A 141      -0.413  17.291  26.701  1.00 40.87           C  
ATOM   2217  CB  LEU A 141       1.784  17.427  25.406  1.00 40.87           C  
ATOM   2218  HB2 LEU A 141       2.138  16.819  26.238  1.00 40.87           H  
ATOM   2219  HB3 LEU A 141       2.053  18.461  25.625  1.00 40.87           H  
ATOM   2220  O   LEU A 141      -0.793  16.216  27.160  1.00 40.87           O  
ATOM   2221  CG  LEU A 141       2.505  16.965  24.122  1.00 40.87           C  
ATOM   2222  HG  LEU A 141       1.996  17.364  23.245  1.00 40.87           H  
ATOM   2223  CD1 LEU A 141       3.954  17.451  24.105  1.00 40.87           C  
ATOM   2224 HD11 LEU A 141       3.985  18.538  24.171  1.00 40.87           H  
ATOM   2225 HD12 LEU A 141       4.503  17.032  24.949  1.00 40.87           H  
ATOM   2226 HD13 LEU A 141       4.436  17.146  23.177  1.00 40.87           H  
ATOM   2227  CD2 LEU A 141       2.528  15.435  24.027  1.00 40.87           C  
ATOM   2228 HD21 LEU A 141       3.039  15.013  24.892  1.00 40.87           H  
ATOM   2229 HD22 LEU A 141       1.514  15.041  23.975  1.00 40.87           H  
ATOM   2230 HD23 LEU A 141       3.061  15.138  23.124  1.00 40.87           H  
ATOM   2231  N   GLN A 142      -0.646  18.436  27.350  1.00 51.47           N  
ATOM   2232  H   GLN A 142      -0.285  19.295  26.960  1.00 51.47           H  
ATOM   2233  CA  GLN A 142      -1.351  18.493  28.636  1.00 51.47           C  
ATOM   2234  HA  GLN A 142      -0.888  17.777  29.315  1.00 51.47           H  
ATOM   2235  C   GLN A 142      -2.831  18.093  28.522  1.00 51.47           C  
ATOM   2236  CB  GLN A 142      -1.224  19.891  29.256  1.00 51.47           C  
ATOM   2237  HB2 GLN A 142      -1.985  19.989  30.030  1.00 51.47           H  
ATOM   2238  HB3 GLN A 142      -1.412  20.651  28.498  1.00 51.47           H  
ATOM   2239  O   GLN A 142      -3.348  17.422  29.419  1.00 51.47           O  
ATOM   2240  CG  GLN A 142       0.148  20.130  29.910  1.00 51.47           C  
ATOM   2241  HG2 GLN A 142       0.328  19.361  30.661  1.00 51.47           H  
ATOM   2242  HG3 GLN A 142       0.939  20.058  29.163  1.00 51.47           H  
ATOM   2243  CD  GLN A 142       0.232  21.491  30.596  1.00 51.47           C  
ATOM   2244  NE2 GLN A 142       1.410  21.938  30.968  1.00 51.47           N  
ATOM   2245 HE21 GLN A 142       1.419  22.889  31.309  1.00 51.47           H  
ATOM   2246 HE22 GLN A 142       2.256  21.470  30.675  1.00 51.47           H  
ATOM   2247  OE1 GLN A 142      -0.761  22.142  30.878  1.00 51.47           O  
ATOM   2248  N   GLU A 143      -3.521  18.435  27.428  1.00 45.86           N  
ATOM   2249  H   GLU A 143      -3.092  19.052  26.753  1.00 45.86           H  
ATOM   2250  CA  GLU A 143      -4.891  17.955  27.187  1.00 45.86           C  
ATOM   2251  HA  GLU A 143      -5.454  18.058  28.114  1.00 45.86           H  
ATOM   2252  C   GLU A 143      -4.941  16.457  26.857  1.00 45.86           C  
ATOM   2253  CB  GLU A 143      -5.612  18.786  26.111  1.00 45.86           C  
ATOM   2254  HB2 GLU A 143      -4.965  18.943  25.248  1.00 45.86           H  
ATOM   2255  HB3 GLU A 143      -6.495  18.233  25.789  1.00 45.86           H  
ATOM   2256  O   GLU A 143      -5.829  15.760  27.351  1.00 45.86           O  
ATOM   2257  CG  GLU A 143      -6.080  20.127  26.689  1.00 45.86           C  
ATOM   2258  HG2 GLU A 143      -6.472  19.956  27.691  1.00 45.86           H  
ATOM   2259  HG3 GLU A 143      -5.226  20.797  26.784  1.00 45.86           H  
ATOM   2260  CD  GLU A 143      -7.175  20.808  25.859  1.00 45.86           C  
ATOM   2261  OE1 GLU A 143      -8.129  21.320  26.495  1.00 45.86           O  
ATOM   2262  OE2 GLU A 143      -7.053  20.964  24.622  1.00 45.86           O  
ATOM   2263  N   LEU A 144      -3.956  15.930  26.121  1.00 37.64           N  
ATOM   2264  H   LEU A 144      -3.275  16.557  25.717  1.00 37.64           H  
ATOM   2265  CA  LEU A 144      -3.797  14.489  25.885  1.00 37.64           C  
ATOM   2266  HA  LEU A 144      -4.738  14.086  25.512  1.00 37.64           H  
ATOM   2267  C   LEU A 144      -3.487  13.709  27.177  1.00 37.64           C  
ATOM   2268  CB  LEU A 144      -2.712  14.275  24.812  1.00 37.64           C  
ATOM   2269  HB2 LEU A 144      -2.347  13.249  24.869  1.00 37.64           H  
ATOM   2270  HB3 LEU A 144      -1.870  14.930  25.034  1.00 37.64           H  
ATOM   2271  O   LEU A 144      -3.988  12.600  27.357  1.00 37.64           O  
ATOM   2272  CG  LEU A 144      -3.209  14.539  23.377  1.00 37.64           C  
ATOM   2273  HG  LEU A 144      -3.820  15.441  23.355  1.00 37.64           H  
ATOM   2274  CD1 LEU A 144      -2.025  14.732  22.429  1.00 37.64           C  
ATOM   2275 HD11 LEU A 144      -1.408  13.834  22.410  1.00 37.64           H  
ATOM   2276 HD12 LEU A 144      -2.386  14.950  21.424  1.00 37.64           H  
ATOM   2277 HD13 LEU A 144      -1.418  15.570  22.771  1.00 37.64           H  
ATOM   2278  CD2 LEU A 144      -4.039  13.362  22.850  1.00 37.64           C  
ATOM   2279 HD21 LEU A 144      -3.437  12.453  22.847  1.00 37.64           H  
ATOM   2280 HD22 LEU A 144      -4.370  13.577  21.834  1.00 37.64           H  
ATOM   2281 HD23 LEU A 144      -4.917  13.209  23.477  1.00 37.64           H  
ATOM   2282  N   VAL A 145      -2.747  14.300  28.119  1.00 40.71           N  
ATOM   2283  H   VAL A 145      -2.284  15.163  27.870  1.00 40.71           H  
ATOM   2284  CA  VAL A 145      -2.479  13.722  29.452  1.00 40.71           C  
ATOM   2285  HA  VAL A 145      -2.238  12.666  29.330  1.00 40.71           H  
ATOM   2286  C   VAL A 145      -3.710  13.778  30.371  1.00 40.71           C  
ATOM   2287  CB  VAL A 145      -1.255  14.417  30.085  1.00 40.71           C  
ATOM   2288  HB  VAL A 145      -1.385  15.497  30.018  1.00 40.71           H  
ATOM   2289  O   VAL A 145      -3.867  12.934  31.253  1.00 40.71           O  
ATOM   2290  CG1 VAL A 145      -1.033  14.054  31.561  1.00 40.71           C  
ATOM   2291 HG11 VAL A 145      -0.095  14.488  31.908  1.00 40.71           H  
ATOM   2292 HG12 VAL A 145      -1.841  14.456  32.171  1.00 40.71           H  
ATOM   2293 HG13 VAL A 145      -0.992  12.970  31.675  1.00 40.71           H  
ATOM   2294  CG2 VAL A 145       0.033  14.025  29.347  1.00 40.71           C  
ATOM   2295 HG21 VAL A 145       0.274  12.980  29.539  1.00 40.71           H  
ATOM   2296 HG22 VAL A 145      -0.076  14.152  28.270  1.00 40.71           H  
ATOM   2297 HG23 VAL A 145       0.858  14.651  29.684  1.00 40.71           H  
ATOM   2298  N   ARG A 146      -4.624  14.738  30.179  1.00 40.04           N  
ATOM   2299  H   ARG A 146      -4.428  15.442  29.483  1.00 40.04           H  
ATOM   2300  CA  ARG A 146      -5.920  14.757  30.890  1.00 40.04           C  
ATOM   2301  HA  ARG A 146      -5.764  14.476  31.932  1.00 40.04           H  
ATOM   2302  C   ARG A 146      -6.890  13.712  30.341  1.00 40.04           C  
ATOM   2303  CB  ARG A 146      -6.533  16.162  30.848  1.00 40.04           C  
ATOM   2304  HB2 ARG A 146      -6.513  16.542  29.827  1.00 40.04           H  
ATOM   2305  HB3 ARG A 146      -7.572  16.105  31.173  1.00 40.04           H  
ATOM   2306  O   ARG A 146      -7.628  13.100  31.108  1.00 40.04           O  
ATOM   2307  CG  ARG A 146      -5.787  17.124  31.783  1.00 40.04           C  
ATOM   2308  HG2 ARG A 146      -4.730  17.158  31.516  1.00 40.04           H  
ATOM   2309  HG3 ARG A 146      -5.876  16.771  32.810  1.00 40.04           H  
ATOM   2310  CD  ARG A 146      -6.382  18.530  31.679  1.00 40.04           C  
ATOM   2311  HD2 ARG A 146      -6.355  18.841  30.635  1.00 40.04           H  
ATOM   2312  HD3 ARG A 146      -7.419  18.495  32.014  1.00 40.04           H  
ATOM   2313  NE  ARG A 146      -5.622  19.497  32.492  1.00 40.04           N  
ATOM   2314  HE  ARG A 146      -4.756  19.168  32.896  1.00 40.04           H  
ATOM   2315  NH1 ARG A 146      -6.964  21.316  32.112  1.00 40.04           N  
ATOM   2316 HH11 ARG A 146      -7.556  20.733  31.539  1.00 40.04           H  
ATOM   2317 HH12 ARG A 146      -7.132  22.308  32.202  1.00 40.04           H  
ATOM   2318  NH2 ARG A 146      -5.117  21.551  33.340  1.00 40.04           N  
ATOM   2319 HH21 ARG A 146      -4.231  21.200  33.675  1.00 40.04           H  
ATOM   2320 HH22 ARG A 146      -5.290  22.545  33.391  1.00 40.04           H  
ATOM   2321  CZ  ARG A 146      -5.905  20.777  32.649  1.00 40.04           C  
ATOM   2322  N   ILE A 147      -6.839  13.455  29.035  1.00 39.99           N  
ATOM   2323  H   ILE A 147      -6.228  14.030  28.473  1.00 39.99           H  
ATOM   2324  CA  ILE A 147      -7.638  12.427  28.356  1.00 39.99           C  
ATOM   2325  HA  ILE A 147      -8.694  12.631  28.533  1.00 39.99           H  
ATOM   2326  C   ILE A 147      -7.374  11.023  28.922  1.00 39.99           C  
ATOM   2327  CB  ILE A 147      -7.366  12.526  26.836  1.00 39.99           C  
ATOM   2328  HB  ILE A 147      -6.311  12.745  26.674  1.00 39.99           H  
ATOM   2329  O   ILE A 147      -8.315  10.254  29.103  1.00 39.99           O  
ATOM   2330  CG1 ILE A 147      -8.184  13.691  26.247  1.00 39.99           C  
ATOM   2331 HG12 ILE A 147      -8.054  14.558  26.896  1.00 39.99           H  
ATOM   2332 HG13 ILE A 147      -9.241  13.424  26.251  1.00 39.99           H  
ATOM   2333  CG2 ILE A 147      -7.664  11.206  26.124  1.00 39.99           C  
ATOM   2334 HG21 ILE A 147      -8.662  10.865  26.400  1.00 39.99           H  
ATOM   2335 HG22 ILE A 147      -7.552  11.333  25.047  1.00 39.99           H  
ATOM   2336 HG23 ILE A 147      -6.938  10.450  26.422  1.00 39.99           H  
ATOM   2337  CD1 ILE A 147      -7.790  14.126  24.829  1.00 39.99           C  
ATOM   2338 HD11 ILE A 147      -6.747  14.442  24.808  1.00 39.99           H  
ATOM   2339 HD12 ILE A 147      -7.943  13.315  24.117  1.00 39.99           H  
ATOM   2340 HD13 ILE A 147      -8.413  14.968  24.528  1.00 39.99           H  
ATOM   2341  N   THR A 148      -6.125  10.699  29.257  1.00 41.50           N  
ATOM   2342  H   THR A 148      -5.380  11.360  29.088  1.00 41.50           H  
ATOM   2343  CA  THR A 148      -5.743   9.379  29.790  1.00 41.50           C  
ATOM   2344  HA  THR A 148      -6.274   8.613  29.224  1.00 41.50           H  
ATOM   2345  C   THR A 148      -6.135   9.162  31.257  1.00 41.50           C  
ATOM   2346  CB  THR A 148      -4.240   9.137  29.596  1.00 41.50           C  
ATOM   2347  HB  THR A 148      -3.951   8.212  30.094  1.00 41.50           H  
ATOM   2348  O   THR A 148      -6.080   8.033  31.738  1.00 41.50           O  
ATOM   2349  CG2 THR A 148      -3.861   9.035  28.118  1.00 41.50           C  
ATOM   2350 HG21 THR A 148      -2.798   8.813  28.024  1.00 41.50           H  
ATOM   2351 HG22 THR A 148      -4.078   9.969  27.600  1.00 41.50           H  
ATOM   2352 HG23 THR A 148      -4.428   8.229  27.652  1.00 41.50           H  
ATOM   2353  OG1 THR A 148      -3.501  10.207  30.129  1.00 41.50           O  
ATOM   2354  HG1 THR A 148      -2.589  10.095  29.850  1.00 41.50           H  
ATOM   2355  N   LYS A 149      -6.588  10.206  31.970  1.00 47.08           N  
ATOM   2356  H   LYS A 149      -6.628  11.100  31.502  1.00 47.08           H  
ATOM   2357  CA  LYS A 149      -7.014  10.149  33.384  1.00 47.08           C  
ATOM   2358  HA  LYS A 149      -6.563   9.263  33.830  1.00 47.08           H  
ATOM   2359  C   LYS A 149      -8.522   9.923  33.597  1.00 47.08           C  
ATOM   2360  CB  LYS A 149      -6.472  11.370  34.152  1.00 47.08           C  
ATOM   2361  HB2 LYS A 149      -6.684  12.282  33.595  1.00 47.08           H  
ATOM   2362  HB3 LYS A 149      -6.971  11.441  35.118  1.00 47.08           H  
ATOM   2363  O   LYS A 149      -9.014  10.129  34.702  1.00 47.08           O  
ATOM   2364  CG  LYS A 149      -4.965  11.253  34.420  1.00 47.08           C  
ATOM   2365  HG2 LYS A 149      -4.763  10.305  34.919  1.00 47.08           H  
ATOM   2366  HG3 LYS A 149      -4.420  11.278  33.476  1.00 47.08           H  
ATOM   2367  CD  LYS A 149      -4.488  12.400  35.320  1.00 47.08           C  
ATOM   2368  HD2 LYS A 149      -4.646  13.346  34.801  1.00 47.08           H  
ATOM   2369  HD3 LYS A 149      -5.068  12.395  36.243  1.00 47.08           H  
ATOM   2370  CE  LYS A 149      -3.002  12.222  35.645  1.00 47.08           C  
ATOM   2371  HE2 LYS A 149      -2.863  11.243  36.103  1.00 47.08           H  
ATOM   2372  HE3 LYS A 149      -2.444  12.231  34.708  1.00 47.08           H  
ATOM   2373  NZ  LYS A 149      -2.505  13.288  36.552  1.00 47.08           N  
ATOM   2374  HZ1 LYS A 149      -2.614  14.194  36.120  1.00 47.08           H  
ATOM   2375  HZ2 LYS A 149      -1.525  13.146  36.752  1.00 47.08           H  
ATOM   2376  HZ3 LYS A 149      -3.015  13.276  37.423  1.00 47.08           H  
ATOM   2377  N   GLY A 150      -9.260   9.458  32.586  1.00 41.78           N  
ATOM   2378  H   GLY A 150      -8.800   9.290  31.703  1.00 41.78           H  
ATOM   2379  CA  GLY A 150     -10.643   8.984  32.765  1.00 41.78           C  
ATOM   2380  HA2 GLY A 150     -10.819   8.178  32.053  1.00 41.78           H  
ATOM   2381  HA3 GLY A 150     -10.760   8.570  33.767  1.00 41.78           H  
ATOM   2382  C   GLY A 150     -11.752  10.027  32.560  1.00 41.78           C  
ATOM   2383  O   GLY A 150     -12.918   9.731  32.812  1.00 41.78           O  
ATOM   2384  N   GLU A 151     -11.442  11.215  32.031  1.00 45.57           N  
ATOM   2385  H   GLU A 151     -10.464  11.423  31.885  1.00 45.57           H  
ATOM   2386  CA  GLU A 151     -12.428  12.237  31.622  1.00 45.57           C  
ATOM   2387  HA  GLU A 151     -13.377  12.016  32.110  1.00 45.57           H  
ATOM   2388  C   GLU A 151     -12.706  12.176  30.098  1.00 45.57           C  
ATOM   2389  CB  GLU A 151     -12.005  13.631  32.113  1.00 45.57           C  
ATOM   2390  HB2 GLU A 151     -11.017  13.864  31.718  1.00 45.57           H  
ATOM   2391  HB3 GLU A 151     -12.719  14.358  31.726  1.00 45.57           H  
ATOM   2392  O   GLU A 151     -12.655  13.161  29.359  1.00 45.57           O  
ATOM   2393  CG  GLU A 151     -11.994  13.743  33.649  1.00 45.57           C  
ATOM   2394  HG2 GLU A 151     -11.239  13.067  34.050  1.00 45.57           H  
ATOM   2395  HG3 GLU A 151     -12.968  13.427  34.023  1.00 45.57           H  
ATOM   2396  CD  GLU A 151     -11.703  15.171  34.142  1.00 45.57           C  
ATOM   2397  OE1 GLU A 151     -11.910  15.413  35.351  1.00 45.57           O  
ATOM   2398  OE2 GLU A 151     -11.305  16.024  33.312  1.00 45.57           O  
ATOM   2399  N   GLU A 152     -12.975  10.977  29.581  1.00 46.09           N  
ATOM   2400  H   GLU A 152     -12.977  10.206  30.233  1.00 46.09           H  
ATOM   2401  CA  GLU A 152     -12.753  10.636  28.164  1.00 46.09           C  
ATOM   2402  HA  GLU A 152     -11.773  11.017  27.876  1.00 46.09           H  
ATOM   2403  C   GLU A 152     -13.746  11.208  27.134  1.00 46.09           C  
ATOM   2404  CB  GLU A 152     -12.714   9.109  28.018  1.00 46.09           C  
ATOM   2405  HB2 GLU A 152     -13.555   8.682  28.564  1.00 46.09           H  
ATOM   2406  HB3 GLU A 152     -12.825   8.848  26.966  1.00 46.09           H  
ATOM   2407  O   GLU A 152     -13.507  11.098  25.937  1.00 46.09           O  
ATOM   2408  CG  GLU A 152     -11.393   8.499  28.502  1.00 46.09           C  
ATOM   2409  HG2 GLU A 152     -11.282   8.687  29.570  1.00 46.09           H  
ATOM   2410  HG3 GLU A 152     -10.575   8.988  27.974  1.00 46.09           H  
ATOM   2411  CD  GLU A 152     -11.350   6.987  28.234  1.00 46.09           C  
ATOM   2412  OE1 GLU A 152     -10.229   6.464  28.062  1.00 46.09           O  
ATOM   2413  OE2 GLU A 152     -12.444   6.375  28.175  1.00 46.09           O  
ATOM   2414  N   LYS A 153     -14.875  11.821  27.506  1.00 45.19           N  
ATOM   2415  H   LYS A 153     -15.045  11.915  28.497  1.00 45.19           H  
ATOM   2416  CA  LYS A 153     -15.878  12.238  26.489  1.00 45.19           C  
ATOM   2417  HA  LYS A 153     -15.579  11.860  25.511  1.00 45.19           H  
ATOM   2418  C   LYS A 153     -15.962  13.735  26.234  1.00 45.19           C  
ATOM   2419  CB  LYS A 153     -17.237  11.594  26.778  1.00 45.19           C  
ATOM   2420  HB2 LYS A 153     -17.995  12.070  26.156  1.00 45.19           H  
ATOM   2421  HB3 LYS A 153     -17.502  11.733  27.826  1.00 45.19           H  
ATOM   2422  O   LYS A 153     -16.291  14.136  25.118  1.00 45.19           O  
ATOM   2423  CG  LYS A 153     -17.183  10.098  26.430  1.00 45.19           C  
ATOM   2424  HG2 LYS A 153     -16.454   9.603  27.072  1.00 45.19           H  
ATOM   2425  HG3 LYS A 153     -16.872   9.979  25.392  1.00 45.19           H  
ATOM   2426  CD  LYS A 153     -18.547   9.429  26.617  1.00 45.19           C  
ATOM   2427  HD2 LYS A 153     -19.281   9.901  25.963  1.00 45.19           H  
ATOM   2428  HD3 LYS A 153     -18.855   9.543  27.656  1.00 45.19           H  
ATOM   2429  CE  LYS A 153     -18.414   7.942  26.274  1.00 45.19           C  
ATOM   2430  HE2 LYS A 153     -17.592   7.531  26.860  1.00 45.19           H  
ATOM   2431  HE3 LYS A 153     -18.141   7.843  25.223  1.00 45.19           H  
ATOM   2432  NZ  LYS A 153     -19.661   7.196  26.567  1.00 45.19           N  
ATOM   2433  HZ1 LYS A 153     -19.878   7.272  27.551  1.00 45.19           H  
ATOM   2434  HZ2 LYS A 153     -19.526   6.216  26.362  1.00 45.19           H  
ATOM   2435  HZ3 LYS A 153     -20.436   7.550  26.024  1.00 45.19           H  
ATOM   2436  N   VAL A 154     -15.664  14.556  27.237  1.00 45.52           N  
ATOM   2437  H   VAL A 154     -15.346  14.151  28.106  1.00 45.52           H  
ATOM   2438  CA  VAL A 154     -15.759  16.022  27.126  1.00 45.52           C  
ATOM   2439  HA  VAL A 154     -16.508  16.274  26.376  1.00 45.52           H  
ATOM   2440  C   VAL A 154     -14.438  16.613  26.632  1.00 45.52           C  
ATOM   2441  CB  VAL A 154     -16.226  16.643  28.457  1.00 45.52           C  
ATOM   2442  HB  VAL A 154     -15.491  16.425  29.232  1.00 45.52           H  
ATOM   2443  O   VAL A 154     -14.452  17.522  25.803  1.00 45.52           O  
ATOM   2444  CG1 VAL A 154     -16.390  18.164  28.347  1.00 45.52           C  
ATOM   2445 HG11 VAL A 154     -16.763  18.561  29.291  1.00 45.52           H  
ATOM   2446 HG12 VAL A 154     -15.426  18.629  28.139  1.00 45.52           H  
ATOM   2447 HG13 VAL A 154     -17.092  18.410  27.550  1.00 45.52           H  
ATOM   2448  CG2 VAL A 154     -17.583  16.058  28.883  1.00 45.52           C  
ATOM   2449 HG21 VAL A 154     -17.914  16.538  29.804  1.00 45.52           H  
ATOM   2450 HG22 VAL A 154     -17.494  14.990  29.081  1.00 45.52           H  
ATOM   2451 HG23 VAL A 154     -18.328  16.227  28.105  1.00 45.52           H  
ATOM   2452  N   VAL A 155     -13.305  16.047  27.060  1.00 41.16           N  
ATOM   2453  H   VAL A 155     -13.348  15.315  27.755  1.00 41.16           H  
ATOM   2454  CA  VAL A 155     -11.970  16.528  26.678  1.00 41.16           C  
ATOM   2455  HA  VAL A 155     -11.968  17.616  26.747  1.00 41.16           H  
ATOM   2456  C   VAL A 155     -11.648  16.181  25.221  1.00 41.16           C  
ATOM   2457  CB  VAL A 155     -10.893  16.013  27.656  1.00 41.16           C  
ATOM   2458  HB  VAL A 155     -10.764  14.939  27.522  1.00 41.16           H  
ATOM   2459  O   VAL A 155     -11.158  17.035  24.492  1.00 41.16           O  
ATOM   2460  CG1 VAL A 155      -9.559  16.725  27.405  1.00 41.16           C  
ATOM   2461 HG11 VAL A 155      -9.202  16.534  26.394  1.00 41.16           H  
ATOM   2462 HG12 VAL A 155      -8.807  16.368  28.109  1.00 41.16           H  
ATOM   2463 HG13 VAL A 155      -9.671  17.802  27.534  1.00 41.16           H  
ATOM   2464  CG2 VAL A 155     -11.276  16.289  29.119  1.00 41.16           C  
ATOM   2465 HG21 VAL A 155     -12.174  15.741  29.404  1.00 41.16           H  
ATOM   2466 HG22 VAL A 155     -10.477  15.952  29.778  1.00 41.16           H  
ATOM   2467 HG23 VAL A 155     -11.435  17.356  29.279  1.00 41.16           H  
ATOM   2468  N   TRP A 156     -12.044  14.998  24.732  1.00 42.11           N  
ATOM   2469  H   TRP A 156     -12.391  14.303  25.378  1.00 42.11           H  
ATOM   2470  CA  TRP A 156     -11.851  14.609  23.326  1.00 42.11           C  
ATOM   2471  HA  TRP A 156     -10.794  14.699  23.077  1.00 42.11           H  
ATOM   2472  C   TRP A 156     -12.608  15.492  22.328  1.00 42.11           C  
ATOM   2473  CB  TRP A 156     -12.264  13.148  23.128  1.00 42.11           C  
ATOM   2474  HB2 TRP A 156     -12.613  13.017  22.104  1.00 42.11           H  
ATOM   2475  HB3 TRP A 156     -13.100  12.902  23.782  1.00 42.11           H  
ATOM   2476  O   TRP A 156     -12.065  15.825  21.276  1.00 42.11           O  
ATOM   2477  CG  TRP A 156     -11.168  12.155  23.324  1.00 42.11           C  
ATOM   2478  CD1 TRP A 156     -10.891  11.481  24.460  1.00 42.11           C  
ATOM   2479  HD1 TRP A 156     -11.394  11.599  25.408  1.00 42.11           H  
ATOM   2480  CD2 TRP A 156     -10.144  11.738  22.369  1.00 42.11           C  
ATOM   2481  CE2 TRP A 156      -9.328  10.747  22.988  1.00 42.11           C  
ATOM   2482  CE3 TRP A 156      -9.794  12.127  21.058  1.00 42.11           C  
ATOM   2483  HE3 TRP A 156     -10.373  12.891  20.560  1.00 42.11           H  
ATOM   2484  NE1 TRP A 156      -9.898  10.562  24.222  1.00 42.11           N  
ATOM   2485  HE1 TRP A 156      -9.555   9.920  24.922  1.00 42.11           H  
ATOM   2486  CH2 TRP A 156      -7.881  10.598  21.066  1.00 42.11           C  
ATOM   2487  HH2 TRP A 156      -7.014  10.186  20.572  1.00 42.11           H  
ATOM   2488  CZ2 TRP A 156      -8.212  10.181  22.364  1.00 42.11           C  
ATOM   2489  HZ2 TRP A 156      -7.611   9.445  22.879  1.00 42.11           H  
ATOM   2490  CZ3 TRP A 156      -8.675  11.561  20.414  1.00 42.11           C  
ATOM   2491  HZ3 TRP A 156      -8.404  11.886  19.421  1.00 42.11           H  
ATOM   2492  N   ARG A 157     -13.851  15.901  22.634  1.00 51.21           N  
ATOM   2493  H   ARG A 157     -14.241  15.627  23.524  1.00 51.21           H  
ATOM   2494  CA  ARG A 157     -14.592  16.825  21.754  1.00 51.21           C  
ATOM   2495  HA  ARG A 157     -14.532  16.468  20.727  1.00 51.21           H  
ATOM   2496  C   ARG A 157     -13.945  18.204  21.728  1.00 51.21           C  
ATOM   2497  CB  ARG A 157     -16.064  16.959  22.147  1.00 51.21           C  
ATOM   2498  HB2 ARG A 157     -16.144  17.174  23.213  1.00 51.21           H  
ATOM   2499  HB3 ARG A 157     -16.484  17.802  21.598  1.00 51.21           H  
ATOM   2500  O   ARG A 157     -13.746  18.735  20.642  1.00 51.21           O  
ATOM   2501  CG  ARG A 157     -16.881  15.713  21.803  1.00 51.21           C  
ATOM   2502  HG2 ARG A 157     -16.703  15.413  20.770  1.00 51.21           H  
ATOM   2503  HG3 ARG A 157     -16.584  14.904  22.471  1.00 51.21           H  
ATOM   2504  CD  ARG A 157     -18.367  16.037  21.989  1.00 51.21           C  
ATOM   2505  HD2 ARG A 157     -18.475  16.718  22.834  1.00 51.21           H  
ATOM   2506  HD3 ARG A 157     -18.735  16.538  21.094  1.00 51.21           H  
ATOM   2507  NE  ARG A 157     -19.151  14.824  22.270  1.00 51.21           N  
ATOM   2508  HE  ARG A 157     -18.624  13.969  22.384  1.00 51.21           H  
ATOM   2509  NH1 ARG A 157     -21.196  15.856  22.410  1.00 51.21           N  
ATOM   2510 HH11 ARG A 157     -20.769  16.724  22.121  1.00 51.21           H  
ATOM   2511 HH12 ARG A 157     -22.192  15.833  22.576  1.00 51.21           H  
ATOM   2512  NH2 ARG A 157     -21.022  13.675  22.857  1.00 51.21           N  
ATOM   2513 HH21 ARG A 157     -22.018  13.667  23.027  1.00 51.21           H  
ATOM   2514 HH22 ARG A 157     -20.472  12.831  22.926  1.00 51.21           H  
ATOM   2515  CZ  ARG A 157     -20.448  14.792  22.509  1.00 51.21           C  
ATOM   2516  N   LYS A 158     -13.558  18.733  22.894  1.00 54.53           N  
ATOM   2517  H   LYS A 158     -13.740  18.214  23.741  1.00 54.53           H  
ATOM   2518  CA  LYS A 158     -12.872  20.028  22.998  1.00 54.53           C  
ATOM   2519  HA  LYS A 158     -13.458  20.783  22.474  1.00 54.53           H  
ATOM   2520  C   LYS A 158     -11.506  20.018  22.305  1.00 54.53           C  
ATOM   2521  CB  LYS A 158     -12.742  20.438  24.471  1.00 54.53           C  
ATOM   2522  HB2 LYS A 158     -12.368  19.600  25.059  1.00 54.53           H  
ATOM   2523  HB3 LYS A 158     -12.016  21.249  24.539  1.00 54.53           H  
ATOM   2524  O   LYS A 158     -11.194  20.962  21.588  1.00 54.53           O  
ATOM   2525  CG  LYS A 158     -14.077  20.937  25.044  1.00 54.53           C  
ATOM   2526  HG2 LYS A 158     -14.815  20.135  25.017  1.00 54.53           H  
ATOM   2527  HG3 LYS A 158     -14.437  21.768  24.438  1.00 54.53           H  
ATOM   2528  CD  LYS A 158     -13.890  21.413  26.490  1.00 54.53           C  
ATOM   2529  HD2 LYS A 158     -13.114  22.178  26.512  1.00 54.53           H  
ATOM   2530  HD3 LYS A 158     -13.574  20.569  27.104  1.00 54.53           H  
ATOM   2531  CE  LYS A 158     -15.199  21.995  27.033  1.00 54.53           C  
ATOM   2532  HE2 LYS A 158     -15.961  21.216  27.013  1.00 54.53           H  
ATOM   2533  HE3 LYS A 158     -15.523  22.793  26.364  1.00 54.53           H  
ATOM   2534  NZ  LYS A 158     -15.028  22.521  28.412  1.00 54.53           N  
ATOM   2535  HZ1 LYS A 158     -14.728  21.788  29.039  1.00 54.53           H  
ATOM   2536  HZ2 LYS A 158     -15.894  22.910  28.755  1.00 54.53           H  
ATOM   2537  HZ3 LYS A 158     -14.330  23.251  28.422  1.00 54.53           H  
ATOM   2538  N   ALA A 159     -10.730  18.942  22.437  1.00 45.95           N  
ATOM   2539  H   ALA A 159     -10.994  18.233  23.107  1.00 45.95           H  
ATOM   2540  CA  ALA A 159      -9.449  18.783  21.750  1.00 45.95           C  
ATOM   2541  HA  ALA A 159      -8.828  19.653  21.961  1.00 45.95           H  
ATOM   2542  C   ALA A 159      -9.627  18.693  20.223  1.00 45.95           C  
ATOM   2543  CB  ALA A 159      -8.739  17.548  22.318  1.00 45.95           C  
ATOM   2544  HB1 ALA A 159      -8.578  17.676  23.388  1.00 45.95           H  
ATOM   2545  HB2 ALA A 159      -7.769  17.432  21.835  1.00 45.95           H  
ATOM   2546  HB3 ALA A 159      -9.335  16.652  22.146  1.00 45.95           H  
ATOM   2547  O   ALA A 159      -8.920  19.365  19.477  1.00 45.95           O  
ATOM   2548  N   LEU A 160     -10.617  17.932  19.738  1.00 50.24           N  
ATOM   2549  H   LEU A 160     -11.158  17.376  20.384  1.00 50.24           H  
ATOM   2550  CA  LEU A 160     -10.931  17.855  18.305  1.00 50.24           C  
ATOM   2551  HA  LEU A 160     -10.011  17.641  17.762  1.00 50.24           H  
ATOM   2552  C   LEU A 160     -11.456  19.182  17.740  1.00 50.24           C  
ATOM   2553  CB  LEU A 160     -11.950  16.729  18.056  1.00 50.24           C  
ATOM   2554  HB2 LEU A 160     -12.743  16.810  18.799  1.00 50.24           H  
ATOM   2555  HB3 LEU A 160     -12.404  16.877  17.076  1.00 50.24           H  
ATOM   2556  O   LEU A 160     -11.133  19.523  16.603  1.00 50.24           O  
ATOM   2557  CG  LEU A 160     -11.348  15.314  18.096  1.00 50.24           C  
ATOM   2558  HG  LEU A 160     -10.758  15.181  19.003  1.00 50.24           H  
ATOM   2559  CD1 LEU A 160     -12.479  14.283  18.089  1.00 50.24           C  
ATOM   2560 HD11 LEU A 160     -12.055  13.280  18.135  1.00 50.24           H  
ATOM   2561 HD12 LEU A 160     -13.103  14.432  18.970  1.00 50.24           H  
ATOM   2562 HD13 LEU A 160     -13.082  14.386  17.187  1.00 50.24           H  
ATOM   2563  CD2 LEU A 160     -10.460  15.039  16.877  1.00 50.24           C  
ATOM   2564 HD21 LEU A 160      -9.591  15.698  16.892  1.00 50.24           H  
ATOM   2565 HD22 LEU A 160     -10.096  14.013  16.916  1.00 50.24           H  
ATOM   2566 HD23 LEU A 160     -11.017  15.193  15.953  1.00 50.24           H  
ATOM   2567  N   GLU A 161     -12.250  19.936  18.502  1.00 63.09           N  
ATOM   2568  H   GLU A 161     -12.547  19.581  19.400  1.00 63.09           H  
ATOM   2569  CA  GLU A 161     -12.680  21.289  18.128  1.00 63.09           C  
ATOM   2570  HA  GLU A 161     -13.119  21.268  17.131  1.00 63.09           H  
ATOM   2571  C   GLU A 161     -11.495  22.253  18.052  1.00 63.09           C  
ATOM   2572  CB  GLU A 161     -13.741  21.811  19.108  1.00 63.09           C  
ATOM   2573  HB2 GLU A 161     -13.782  22.898  19.042  1.00 63.09           H  
ATOM   2574  HB3 GLU A 161     -13.461  21.533  20.124  1.00 63.09           H  
ATOM   2575  O   GLU A 161     -11.373  22.972  17.063  1.00 63.09           O  
ATOM   2576  CG  GLU A 161     -15.130  21.258  18.761  1.00 63.09           C  
ATOM   2577  HG2 GLU A 161     -15.416  21.634  17.778  1.00 63.09           H  
ATOM   2578  HG3 GLU A 161     -15.073  20.172  18.690  1.00 63.09           H  
ATOM   2579  CD  GLU A 161     -16.214  21.631  19.785  1.00 63.09           C  
ATOM   2580  OE1 GLU A 161     -17.367  21.207  19.544  1.00 63.09           O  
ATOM   2581  OE2 GLU A 161     -15.887  22.256  20.820  1.00 63.09           O  
ATOM   2582  N   ARG A 162     -10.569  22.208  19.018  1.00 58.45           N  
ATOM   2583  H   ARG A 162     -10.744  21.616  19.817  1.00 58.45           H  
ATOM   2584  CA  ARG A 162      -9.345  23.025  19.005  1.00 58.45           C  
ATOM   2585  HA  ARG A 162      -9.618  24.070  18.857  1.00 58.45           H  
ATOM   2586  C   ARG A 162      -8.410  22.673  17.852  1.00 58.45           C  
ATOM   2587  CB  ARG A 162      -8.615  22.890  20.344  1.00 58.45           C  
ATOM   2588  HB2 ARG A 162      -7.599  23.272  20.235  1.00 58.45           H  
ATOM   2589  HB3 ARG A 162      -8.558  21.841  20.632  1.00 58.45           H  
ATOM   2590  O   ARG A 162      -7.890  23.578  17.212  1.00 58.45           O  
ATOM   2591  CG  ARG A 162      -9.317  23.701  21.436  1.00 58.45           C  
ATOM   2592  HG2 ARG A 162     -10.358  23.394  21.534  1.00 58.45           H  
ATOM   2593  HG3 ARG A 162      -9.283  24.759  21.175  1.00 58.45           H  
ATOM   2594  CD  ARG A 162      -8.591  23.479  22.759  1.00 58.45           C  
ATOM   2595  HD2 ARG A 162      -8.666  22.427  23.033  1.00 58.45           H  
ATOM   2596  HD3 ARG A 162      -7.537  23.726  22.631  1.00 58.45           H  
ATOM   2597  NE  ARG A 162      -9.163  24.310  23.829  1.00 58.45           N  
ATOM   2598  HE  ARG A 162      -9.966  24.878  23.601  1.00 58.45           H  
ATOM   2599  NH1 ARG A 162      -7.632  23.690  25.400  1.00 58.45           N  
ATOM   2600 HH11 ARG A 162      -7.298  23.001  24.742  1.00 58.45           H  
ATOM   2601 HH12 ARG A 162      -7.631  23.265  26.317  1.00 58.45           H  
ATOM   2602  NH2 ARG A 162      -9.242  25.085  25.977  1.00 58.45           N  
ATOM   2603 HH21 ARG A 162      -9.967  25.742  25.726  1.00 58.45           H  
ATOM   2604 HH22 ARG A 162      -8.720  25.183  26.836  1.00 58.45           H  
ATOM   2605  CZ  ARG A 162      -8.684  24.354  25.056  1.00 58.45           C  
ATOM   2606  N   ILE A 163      -8.236  21.390  17.531  1.00 53.21           N  
ATOM   2607  H   ILE A 163      -8.633  20.693  18.145  1.00 53.21           H  
ATOM   2608  CA  ILE A 163      -7.439  20.955  16.370  1.00 53.21           C  
ATOM   2609  HA  ILE A 163      -6.457  21.423  16.425  1.00 53.21           H  
ATOM   2610  C   ILE A 163      -8.084  21.436  15.065  1.00 53.21           C  
ATOM   2611  CB  ILE A 163      -7.240  19.421  16.389  1.00 53.21           C  
ATOM   2612  HB  ILE A 163      -8.213  18.950  16.524  1.00 53.21           H  
ATOM   2613  O   ILE A 163      -7.384  21.920  14.182  1.00 53.21           O  
ATOM   2614  CG1 ILE A 163      -6.317  19.019  17.563  1.00 53.21           C  
ATOM   2615 HG12 ILE A 163      -6.597  19.563  18.464  1.00 53.21           H  
ATOM   2616 HG13 ILE A 163      -5.289  19.297  17.329  1.00 53.21           H  
ATOM   2617  CG2 ILE A 163      -6.634  18.914  15.063  1.00 53.21           C  
ATOM   2618 HG21 ILE A 163      -7.315  19.094  14.230  1.00 53.21           H  
ATOM   2619 HG22 ILE A 163      -5.692  19.425  14.865  1.00 53.21           H  
ATOM   2620 HG23 ILE A 163      -6.451  17.841  15.107  1.00 53.21           H  
ATOM   2621  CD1 ILE A 163      -6.366  17.521  17.896  1.00 53.21           C  
ATOM   2622 HD11 ILE A 163      -5.771  17.336  18.790  1.00 53.21           H  
ATOM   2623 HD12 ILE A 163      -5.954  16.928  17.079  1.00 53.21           H  
ATOM   2624 HD13 ILE A 163      -7.394  17.216  18.089  1.00 53.21           H  
ATOM   2625  N   LYS A 164      -9.416  21.363  14.945  1.00 61.82           N  
ATOM   2626  H   LYS A 164      -9.943  20.955  15.704  1.00 61.82           H  
ATOM   2627  CA  LYS A 164     -10.136  21.894  13.777  1.00 61.82           C  
ATOM   2628  HA  LYS A 164      -9.682  21.503  12.867  1.00 61.82           H  
ATOM   2629  C   LYS A 164     -10.034  23.416  13.666  1.00 61.82           C  
ATOM   2630  CB  LYS A 164     -11.609  21.482  13.833  1.00 61.82           C  
ATOM   2631  HB2 LYS A 164     -12.172  22.106  13.139  1.00 61.82           H  
ATOM   2632  HB3 LYS A 164     -11.995  21.661  14.837  1.00 61.82           H  
ATOM   2633  O   LYS A 164      -9.910  23.917  12.555  1.00 61.82           O  
ATOM   2634  CG  LYS A 164     -11.822  20.018  13.438  1.00 61.82           C  
ATOM   2635  HG2 LYS A 164     -11.546  19.880  12.393  1.00 61.82           H  
ATOM   2636  HG3 LYS A 164     -11.209  19.361  14.055  1.00 61.82           H  
ATOM   2637  CD  LYS A 164     -13.302  19.683  13.631  1.00 61.82           C  
ATOM   2638  HD2 LYS A 164     -13.902  20.349  13.011  1.00 61.82           H  
ATOM   2639  HD3 LYS A 164     -13.562  19.844  14.678  1.00 61.82           H  
ATOM   2640  CE  LYS A 164     -13.586  18.231  13.257  1.00 61.82           C  
ATOM   2641  HE2 LYS A 164     -12.966  17.590  13.883  1.00 61.82           H  
ATOM   2642  HE3 LYS A 164     -13.297  18.075  12.217  1.00 61.82           H  
ATOM   2643  NZ  LYS A 164     -15.024  17.928  13.458  1.00 61.82           N  
ATOM   2644  HZ1 LYS A 164     -15.270  18.098  14.423  1.00 61.82           H  
ATOM   2645  HZ2 LYS A 164     -15.593  18.539  12.890  1.00 61.82           H  
ATOM   2646  HZ3 LYS A 164     -15.227  16.965  13.234  1.00 61.82           H  
ATOM   2647  N   GLN A 165     -10.088  24.135  14.787  1.00 65.11           N  
ATOM   2648  H   GLN A 165     -10.263  23.656  15.659  1.00 65.11           H  
ATOM   2649  CA  GLN A 165      -9.905  25.588  14.825  1.00 65.11           C  
ATOM   2650  HA  GLN A 165     -10.562  26.053  14.091  1.00 65.11           H  
ATOM   2651  C   GLN A 165      -8.475  25.983  14.441  1.00 65.11           C  
ATOM   2652  CB  GLN A 165     -10.269  26.131  16.215  1.00 65.11           C  
ATOM   2653  HB2 GLN A 165      -9.805  25.506  16.978  1.00 65.11           H  
ATOM   2654  HB3 GLN A 165      -9.874  27.141  16.317  1.00 65.11           H  
ATOM   2655  O   GLN A 165      -8.319  26.882  13.624  1.00 65.11           O  
ATOM   2656  CG  GLN A 165     -11.790  26.189  16.436  1.00 65.11           C  
ATOM   2657  HG2 GLN A 165     -12.215  26.923  15.751  1.00 65.11           H  
ATOM   2658  HG3 GLN A 165     -12.240  25.222  16.212  1.00 65.11           H  
ATOM   2659  CD  GLN A 165     -12.172  26.578  17.863  1.00 65.11           C  
ATOM   2660  NE2 GLN A 165     -13.443  26.779  18.133  1.00 65.11           N  
ATOM   2661 HE21 GLN A 165     -13.653  27.042  19.085  1.00 65.11           H  
ATOM   2662 HE22 GLN A 165     -14.149  26.705  17.415  1.00 65.11           H  
ATOM   2663  OE1 GLN A 165     -11.360  26.693  18.766  1.00 65.11           O  
ATOM   2664  N   ARG A 166      -7.456  25.266  14.937  1.00 61.66           N  
ATOM   2665  H   ARG A 166      -7.659  24.569  15.639  1.00 61.66           H  
ATOM   2666  CA  ARG A 166      -6.047  25.486  14.565  1.00 61.66           C  
ATOM   2667  HA  ARG A 166      -5.809  26.544  14.673  1.00 61.66           H  
ATOM   2668  C   ARG A 166      -5.785  25.178  13.090  1.00 61.66           C  
ATOM   2669  CB  ARG A 166      -5.103  24.691  15.480  1.00 61.66           C  
ATOM   2670  HB2 ARG A 166      -5.435  23.655  15.541  1.00 61.66           H  
ATOM   2671  HB3 ARG A 166      -4.106  24.705  15.038  1.00 61.66           H  
ATOM   2672  O   ARG A 166      -5.237  26.001  12.381  1.00 61.66           O  
ATOM   2673  CG  ARG A 166      -5.008  25.300  16.890  1.00 61.66           C  
ATOM   2674  HG2 ARG A 166      -5.991  25.304  17.361  1.00 61.66           H  
ATOM   2675  HG3 ARG A 166      -4.654  26.327  16.811  1.00 61.66           H  
ATOM   2676  CD  ARG A 166      -4.026  24.495  17.753  1.00 61.66           C  
ATOM   2677  HD2 ARG A 166      -4.341  23.452  17.767  1.00 61.66           H  
ATOM   2678  HD3 ARG A 166      -3.042  24.556  17.287  1.00 61.66           H  
ATOM   2679  NE  ARG A 166      -3.953  24.999  19.143  1.00 61.66           N  
ATOM   2680  HE  ARG A 166      -4.646  25.681  19.416  1.00 61.66           H  
ATOM   2681  NH1 ARG A 166      -1.999  23.943  19.749  1.00 61.66           N  
ATOM   2682 HH11 ARG A 166      -1.218  23.856  20.384  1.00 61.66           H  
ATOM   2683 HH12 ARG A 166      -1.874  23.627  18.798  1.00 61.66           H  
ATOM   2684  NH2 ARG A 166      -3.046  25.230  21.232  1.00 61.66           N  
ATOM   2685 HH21 ARG A 166      -2.280  25.066  21.870  1.00 61.66           H  
ATOM   2686 HH22 ARG A 166      -3.726  25.935  21.481  1.00 61.66           H  
ATOM   2687  CZ  ARG A 166      -3.008  24.719  20.032  1.00 61.66           C  
ATOM   2688  N   GLN A 167      -6.299  24.064  12.569  1.00 62.46           N  
ATOM   2689  H   GLN A 167      -6.731  23.393  13.187  1.00 62.46           H  
ATOM   2690  CA  GLN A 167      -6.198  23.772  11.132  1.00 62.46           C  
ATOM   2691  HA  GLN A 167      -5.147  23.797  10.842  1.00 62.46           H  
ATOM   2692  C   GLN A 167      -6.918  24.808  10.258  1.00 62.46           C  
ATOM   2693  CB  GLN A 167      -6.771  22.381  10.840  1.00 62.46           C  
ATOM   2694  HB2 GLN A 167      -6.910  22.275   9.764  1.00 62.46           H  
ATOM   2695  HB3 GLN A 167      -7.741  22.273  11.326  1.00 62.46           H  
ATOM   2696  O   GLN A 167      -6.499  25.049   9.129  1.00 62.46           O  
ATOM   2697  CG  GLN A 167      -5.821  21.273  11.305  1.00 62.46           C  
ATOM   2698  HG2 GLN A 167      -4.864  21.399  10.799  1.00 62.46           H  
ATOM   2699  HG3 GLN A 167      -5.643  21.356  12.377  1.00 62.46           H  
ATOM   2700  CD  GLN A 167      -6.343  19.873  11.005  1.00 62.46           C  
ATOM   2701  NE2 GLN A 167      -5.529  18.866  11.230  1.00 62.46           N  
ATOM   2702 HE21 GLN A 167      -4.595  19.053  11.568  1.00 62.46           H  
ATOM   2703 HE22 GLN A 167      -5.869  17.940  11.015  1.00 62.46           H  
ATOM   2704  OE1 GLN A 167      -7.464  19.635  10.572  1.00 62.46           O  
ATOM   2705  N   ALA A 168      -8.006  25.406  10.751  1.00 61.37           N  
ATOM   2706  H   ALA A 168      -8.320  25.165  11.680  1.00 61.37           H  
ATOM   2707  CA  ALA A 168      -8.685  26.491  10.054  1.00 61.37           C  
ATOM   2708  HA  ALA A 168      -8.779  26.218   9.002  1.00 61.37           H  
ATOM   2709  C   ALA A 168      -7.872  27.795  10.096  1.00 61.37           C  
ATOM   2710  CB  ALA A 168     -10.097  26.658  10.625  1.00 61.37           C  
ATOM   2711  HB1 ALA A 168     -10.615  27.442  10.073  1.00 61.37           H  
ATOM   2712  HB2 ALA A 168     -10.044  26.948  11.675  1.00 61.37           H  
ATOM   2713  HB3 ALA A 168     -10.648  25.722  10.534  1.00 61.37           H  
ATOM   2714  O   ALA A 168      -7.774  28.447   9.061  1.00 61.37           O  
ATOM   2715  N   SER A 169      -7.257  28.141  11.235  1.00 66.14           N  
ATOM   2716  H   SER A 169      -7.359  27.564  12.057  1.00 66.14           H  
ATOM   2717  CA  SER A 169      -6.406  29.333  11.358  1.00 66.14           C  
ATOM   2718  HA  SER A 169      -6.947  30.183  10.942  1.00 66.14           H  
ATOM   2719  C   SER A 169      -5.105  29.208  10.573  1.00 66.14           C  
ATOM   2720  CB  SER A 169      -6.095  29.666  12.823  1.00 66.14           C  
ATOM   2721  HB2 SER A 169      -7.034  29.842  13.347  1.00 66.14           H  
ATOM   2722  HB3 SER A 169      -5.511  30.585  12.859  1.00 66.14           H  
ATOM   2723  O   SER A 169      -4.723  30.154   9.897  1.00 66.14           O  
ATOM   2724  OG  SER A 169      -5.384  28.645  13.501  1.00 66.14           O  
ATOM   2725  HG  SER A 169      -4.519  28.515  13.105  1.00 66.14           H  
ATOM   2726  N   ASP A 170      -4.463  28.039  10.600  1.00 64.66           N  
ATOM   2727  H   ASP A 170      -4.775  27.330  11.247  1.00 64.66           H  
ATOM   2728  CA  ASP A 170      -3.213  27.785   9.876  1.00 64.66           C  
ATOM   2729  HA  ASP A 170      -2.489  28.562  10.124  1.00 64.66           H  
ATOM   2730  C   ASP A 170      -3.457  27.831   8.362  1.00 64.66           C  
ATOM   2731  CB  ASP A 170      -2.624  26.424  10.295  1.00 64.66           C  
ATOM   2732  HB2 ASP A 170      -1.724  26.244   9.707  1.00 64.66           H  
ATOM   2733  HB3 ASP A 170      -3.343  25.643  10.051  1.00 64.66           H  
ATOM   2734  O   ASP A 170      -2.676  28.410   7.614  1.00 64.66           O  
ATOM   2735  CG  ASP A 170      -2.255  26.315  11.783  1.00 64.66           C  
ATOM   2736  OD1 ASP A 170      -2.187  27.362  12.467  1.00 64.66           O  
ATOM   2737  OD2 ASP A 170      -2.103  25.156  12.243  1.00 64.66           O  
ATOM   2738  N   PHE A 171      -4.599  27.305   7.903  1.00 54.50           N  
ATOM   2739  H   PHE A 171      -5.205  26.837   8.563  1.00 54.50           H  
ATOM   2740  CA  PHE A 171      -5.011  27.403   6.503  1.00 54.50           C  
ATOM   2741  HA  PHE A 171      -4.171  27.102   5.878  1.00 54.50           H  
ATOM   2742  C   PHE A 171      -5.392  28.835   6.090  1.00 54.50           C  
ATOM   2743  CB  PHE A 171      -6.177  26.434   6.272  1.00 54.50           C  
ATOM   2744  HB2 PHE A 171      -5.861  25.436   6.576  1.00 54.50           H  
ATOM   2745  HB3 PHE A 171      -7.013  26.726   6.907  1.00 54.50           H  
ATOM   2746  O   PHE A 171      -5.155  29.222   4.947  1.00 54.50           O  
ATOM   2747  CG  PHE A 171      -6.642  26.357   4.832  1.00 54.50           C  
ATOM   2748  CD1 PHE A 171      -7.822  27.005   4.428  1.00 54.50           C  
ATOM   2749  HD1 PHE A 171      -8.386  27.579   5.149  1.00 54.50           H  
ATOM   2750  CD2 PHE A 171      -5.870  25.656   3.889  1.00 54.50           C  
ATOM   2751  HD2 PHE A 171      -4.936  25.208   4.193  1.00 54.50           H  
ATOM   2752  CE1 PHE A 171      -8.239  26.939   3.086  1.00 54.50           C  
ATOM   2753  HE1 PHE A 171      -9.130  27.468   2.784  1.00 54.50           H  
ATOM   2754  CE2 PHE A 171      -6.278  25.599   2.545  1.00 54.50           C  
ATOM   2755  HE2 PHE A 171      -5.643  25.100   1.828  1.00 54.50           H  
ATOM   2756  CZ  PHE A 171      -7.462  26.242   2.142  1.00 54.50           C  
ATOM   2757  HZ  PHE A 171      -7.752  26.234   1.101  1.00 54.50           H  
ATOM   2758  N   GLU A 172      -5.993  29.625   6.987  1.00 63.60           N  
ATOM   2759  H   GLU A 172      -6.187  29.255   7.907  1.00 63.60           H  
ATOM   2760  CA  GLU A 172      -6.276  31.049   6.753  1.00 63.60           C  
ATOM   2761  HA  GLU A 172      -6.731  31.159   5.769  1.00 63.60           H  
ATOM   2762  C   GLU A 172      -4.988  31.886   6.710  1.00 63.60           C  
ATOM   2763  CB  GLU A 172      -7.279  31.589   7.795  1.00 63.60           C  
ATOM   2764  HB2 GLU A 172      -7.217  32.677   7.809  1.00 63.60           H  
ATOM   2765  HB3 GLU A 172      -7.019  31.214   8.786  1.00 63.60           H  
ATOM   2766  O   GLU A 172      -4.869  32.751   5.842  1.00 63.60           O  
ATOM   2767  CG  GLU A 172      -8.728  31.198   7.440  1.00 63.60           C  
ATOM   2768  HG2 GLU A 172      -8.970  31.640   6.474  1.00 63.60           H  
ATOM   2769  HG3 GLU A 172      -8.788  30.117   7.313  1.00 63.60           H  
ATOM   2770  CD  GLU A 172      -9.799  31.640   8.460  1.00 63.60           C  
ATOM   2771  OE1 GLU A 172     -10.984  31.269   8.235  1.00 63.60           O  
ATOM   2772  OE2 GLU A 172      -9.471  32.352   9.433  1.00 63.60           O  
ATOM   2773  N   ALA A 173      -4.002  31.583   7.560  1.00 63.97           N  
ATOM   2774  H   ALA A 173      -4.175  30.883   8.268  1.00 63.97           H  
ATOM   2775  CA  ALA A 173      -2.681  32.208   7.552  1.00 63.97           C  
ATOM   2776  HA  ALA A 173      -2.805  33.291   7.576  1.00 63.97           H  
ATOM   2777  C   ALA A 173      -1.892  31.865   6.276  1.00 63.97           C  
ATOM   2778  CB  ALA A 173      -1.935  31.784   8.824  1.00 63.97           C  
ATOM   2779  HB1 ALA A 173      -0.958  32.267   8.850  1.00 63.97           H  
ATOM   2780  HB2 ALA A 173      -1.795  30.703   8.837  1.00 63.97           H  
ATOM   2781  HB3 ALA A 173      -2.502  32.082   9.705  1.00 63.97           H  
ATOM   2782  O   ALA A 173      -1.395  32.768   5.607  1.00 63.97           O  
ATOM   2783  N   GLU A 174      -1.875  30.592   5.865  1.00 57.79           N  
ATOM   2784  H   GLU A 174      -2.234  29.884   6.490  1.00 57.79           H  
ATOM   2785  CA  GLU A 174      -1.240  30.143   4.615  1.00 57.79           C  
ATOM   2786  HA  GLU A 174      -0.199  30.465   4.619  1.00 57.79           H  
ATOM   2787  C   GLU A 174      -1.927  30.764   3.376  1.00 57.79           C  
ATOM   2788  CB  GLU A 174      -1.284  28.599   4.580  1.00 57.79           C  
ATOM   2789  HB2 GLU A 174      -0.999  28.218   5.561  1.00 57.79           H  
ATOM   2790  HB3 GLU A 174      -2.307  28.285   4.372  1.00 57.79           H  
ATOM   2791  O   GLU A 174      -1.285  31.080   2.371  1.00 57.79           O  
ATOM   2792  CG  GLU A 174      -0.329  27.968   3.551  1.00 57.79           C  
ATOM   2793  HG2 GLU A 174      -0.542  28.396   2.571  1.00 57.79           H  
ATOM   2794  HG3 GLU A 174       0.694  28.236   3.815  1.00 57.79           H  
ATOM   2795  CD  GLU A 174      -0.441  26.431   3.441  1.00 57.79           C  
ATOM   2796  OE1 GLU A 174       0.313  25.851   2.622  1.00 57.79           O  
ATOM   2797  OE2 GLU A 174      -1.350  25.822   4.057  1.00 57.79           O  
ATOM   2798  N   LEU A 175      -3.247  30.999   3.438  1.00 57.92           N  
ATOM   2799  H   LEU A 175      -3.729  30.706   4.276  1.00 57.92           H  
ATOM   2800  CA  LEU A 175      -3.995  31.728   2.407  1.00 57.92           C  
ATOM   2801  HA  LEU A 175      -3.728  31.309   1.437  1.00 57.92           H  
ATOM   2802  C   LEU A 175      -3.625  33.214   2.343  1.00 57.92           C  
ATOM   2803  CB  LEU A 175      -5.510  31.572   2.641  1.00 57.92           C  
ATOM   2804  HB2 LEU A 175      -6.015  32.510   2.411  1.00 57.92           H  
ATOM   2805  HB3 LEU A 175      -5.688  31.377   3.698  1.00 57.92           H  
ATOM   2806  O   LEU A 175      -3.503  33.736   1.234  1.00 57.92           O  
ATOM   2807  CG  LEU A 175      -6.138  30.460   1.792  1.00 57.92           C  
ATOM   2808  HG  LEU A 175      -5.494  29.581   1.782  1.00 57.92           H  
ATOM   2809  CD1 LEU A 175      -7.500  30.065   2.358  1.00 57.92           C  
ATOM   2810 HD11 LEU A 175      -8.140  30.944   2.435  1.00 57.92           H  
ATOM   2811 HD12 LEU A 175      -7.962  29.310   1.723  1.00 57.92           H  
ATOM   2812 HD13 LEU A 175      -7.349  29.659   3.358  1.00 57.92           H  
ATOM   2813  CD2 LEU A 175      -6.381  30.930   0.351  1.00 57.92           C  
ATOM   2814 HD21 LEU A 175      -7.049  31.791   0.352  1.00 57.92           H  
ATOM   2815 HD22 LEU A 175      -5.430  31.228  -0.092  1.00 57.92           H  
ATOM   2816 HD23 LEU A 175      -6.811  30.113  -0.228  1.00 57.92           H  
ATOM   2817  N   LEU A 176      -3.464  33.877   3.491  1.00 64.58           N  
ATOM   2818  H   LEU A 176      -3.590  33.369   4.355  1.00 64.58           H  
ATOM   2819  CA  LEU A 176      -3.055  35.282   3.588  1.00 64.58           C  
ATOM   2820  HA  LEU A 176      -3.694  35.876   2.934  1.00 64.58           H  
ATOM   2821  C   LEU A 176      -1.623  35.482   3.074  1.00 64.58           C  
ATOM   2822  CB  LEU A 176      -3.217  35.761   5.049  1.00 64.58           C  
ATOM   2823  HB2 LEU A 176      -3.357  34.900   5.704  1.00 64.58           H  
ATOM   2824  HB3 LEU A 176      -2.288  36.227   5.378  1.00 64.58           H  
ATOM   2825  O   LEU A 176      -1.396  36.358   2.243  1.00 64.58           O  
ATOM   2826  CG  LEU A 176      -4.378  36.759   5.240  1.00 64.58           C  
ATOM   2827  HG  LEU A 176      -5.006  36.784   4.349  1.00 64.58           H  
ATOM   2828  CD1 LEU A 176      -5.275  36.365   6.414  1.00 64.58           C  
ATOM   2829 HD11 LEU A 176      -4.689  36.339   7.333  1.00 64.58           H  
ATOM   2830 HD12 LEU A 176      -5.692  35.374   6.235  1.00 64.58           H  
ATOM   2831 HD13 LEU A 176      -6.088  37.083   6.522  1.00 64.58           H  
ATOM   2832  CD2 LEU A 176      -3.846  38.170   5.495  1.00 64.58           C  
ATOM   2833 HD21 LEU A 176      -3.257  38.188   6.412  1.00 64.58           H  
ATOM   2834 HD22 LEU A 176      -3.202  38.473   4.669  1.00 64.58           H  
ATOM   2835 HD23 LEU A 176      -4.672  38.875   5.582  1.00 64.58           H  
ATOM   2836  N   GLU A 177      -0.695  34.605   3.456  1.00 61.93           N  
ATOM   2837  H   GLU A 177      -0.935  33.933   4.170  1.00 61.93           H  
ATOM   2838  CA  GLU A 177       0.699  34.630   2.995  1.00 61.93           C  
ATOM   2839  HA  GLU A 177       1.132  35.603   3.226  1.00 61.93           H  
ATOM   2840  C   GLU A 177       0.795  34.409   1.473  1.00 61.93           C  
ATOM   2841  CB  GLU A 177       1.464  33.553   3.780  1.00 61.93           C  
ATOM   2842  HB2 GLU A 177       1.232  33.662   4.839  1.00 61.93           H  
ATOM   2843  HB3 GLU A 177       1.128  32.570   3.450  1.00 61.93           H  
ATOM   2844  O   GLU A 177       1.482  35.136   0.749  1.00 61.93           O  
ATOM   2845  CG  GLU A 177       2.984  33.667   3.610  1.00 61.93           C  
ATOM   2846  HG2 GLU A 177       3.299  34.656   3.945  1.00 61.93           H  
ATOM   2847  HG3 GLU A 177       3.225  33.578   2.551  1.00 61.93           H  
ATOM   2848  CD  GLU A 177       3.764  32.592   4.386  1.00 61.93           C  
ATOM   2849  OE1 GLU A 177       5.014  32.661   4.342  1.00 61.93           O  
ATOM   2850  OE2 GLU A 177       3.127  31.671   4.947  1.00 61.93           O  
ATOM   2851  N   MET A 178       0.012  33.469   0.928  1.00 51.51           N  
ATOM   2852  H   MET A 178      -0.504  32.864   1.551  1.00 51.51           H  
ATOM   2853  CA  MET A 178      -0.089  33.280  -0.525  1.00 51.51           C  
ATOM   2854  HA  MET A 178       0.920  33.185  -0.928  1.00 51.51           H  
ATOM   2855  C   MET A 178      -0.745  34.466  -1.254  1.00 51.51           C  
ATOM   2856  CB  MET A 178      -0.872  32.001  -0.841  1.00 51.51           C  
ATOM   2857  HB2 MET A 178      -1.764  31.949  -0.217  1.00 51.51           H  
ATOM   2858  HB3 MET A 178      -1.192  32.044  -1.882  1.00 51.51           H  
ATOM   2859  O   MET A 178      -0.491  34.660  -2.448  1.00 51.51           O  
ATOM   2860  CG  MET A 178      -0.038  30.726  -0.678  1.00 51.51           C  
ATOM   2861  HG2 MET A 178       0.935  30.888  -1.142  1.00 51.51           H  
ATOM   2862  HG3 MET A 178       0.129  30.523   0.380  1.00 51.51           H  
ATOM   2863  SD  MET A 178      -0.801  29.276  -1.473  1.00 51.51           S  
ATOM   2864  CE  MET A 178      -2.171  29.014  -0.315  1.00 51.51           C  
ATOM   2865  HE1 MET A 178      -2.844  29.872  -0.328  1.00 51.51           H  
ATOM   2866  HE2 MET A 178      -2.716  28.108  -0.581  1.00 51.51           H  
ATOM   2867  HE3 MET A 178      -1.771  28.902   0.692  1.00 51.51           H  
ATOM   2868  N   GLN A 179      -1.604  35.234  -0.576  1.00 55.15           N  
ATOM   2869  H   GLN A 179      -1.753  35.027   0.401  1.00 55.15           H  
ATOM   2870  CA  GLN A 179      -2.289  36.401  -1.133  1.00 55.15           C  
ATOM   2871  HA  GLN A 179      -2.551  36.176  -2.167  1.00 55.15           H  
ATOM   2872  C   GLN A 179      -1.376  37.637  -1.163  1.00 55.15           C  
ATOM   2873  CB  GLN A 179      -3.595  36.618  -0.350  1.00 55.15           C  
ATOM   2874  HB2 GLN A 179      -3.375  36.969   0.658  1.00 55.15           H  
ATOM   2875  HB3 GLN A 179      -4.109  35.659  -0.280  1.00 55.15           H  
ATOM   2876  O   GLN A 179      -1.421  38.396  -2.134  1.00 55.15           O  
ATOM   2877  CG  GLN A 179      -4.556  37.599  -1.031  1.00 55.15           C  
ATOM   2878  HG2 GLN A 179      -4.120  38.597  -1.003  1.00 55.15           H  
ATOM   2879  HG3 GLN A 179      -4.683  37.310  -2.074  1.00 55.15           H  
ATOM   2880  CD  GLN A 179      -5.936  37.645  -0.375  1.00 55.15           C  
ATOM   2881  NE2 GLN A 179      -6.805  38.523  -0.823  1.00 55.15           N  
ATOM   2882 HE21 GLN A 179      -6.480  39.253  -1.441  1.00 55.15           H  
ATOM   2883 HE22 GLN A 179      -7.628  38.607  -0.244  1.00 55.15           H  
ATOM   2884  OE1 GLN A 179      -6.306  36.900   0.512  1.00 55.15           O  
ATOM   2885  N   GLU A 180      -0.495  37.790  -0.174  1.00 60.21           N  
ATOM   2886  H   GLU A 180      -0.559  37.181   0.629  1.00 60.21           H  
ATOM   2887  CA  GLU A 180       0.566  38.807  -0.154  1.00 60.21           C  
ATOM   2888  HA  GLU A 180       0.137  39.786  -0.369  1.00 60.21           H  
ATOM   2889  C   GLU A 180       1.638  38.542  -1.224  1.00 60.21           C  
ATOM   2890  CB  GLU A 180       1.196  38.856   1.245  1.00 60.21           C  
ATOM   2891  HB2 GLU A 180       2.095  39.471   1.198  1.00 60.21           H  
ATOM   2892  HB3 GLU A 180       1.475  37.848   1.553  1.00 60.21           H  
ATOM   2893  O   GLU A 180       2.099  39.467  -1.895  1.00 60.21           O  
ATOM   2894  CG  GLU A 180       0.231  39.475   2.269  1.00 60.21           C  
ATOM   2895  HG2 GLU A 180      -0.689  38.891   2.304  1.00 60.21           H  
ATOM   2896  HG3 GLU A 180      -0.032  40.476   1.925  1.00 60.21           H  
ATOM   2897  CD  GLU A 180       0.815  39.573   3.686  1.00 60.21           C  
ATOM   2898  OE1 GLU A 180       0.118  40.180   4.531  1.00 60.21           O  
ATOM   2899  OE2 GLU A 180       1.947  39.087   3.901  1.00 60.21           O  
ATOM   2900  N   MET A 181       1.964  37.270  -1.474  1.00 52.76           N  
ATOM   2901  H   MET A 181       1.623  36.577  -0.824  1.00 52.76           H  
ATOM   2902  CA  MET A 181       2.977  36.862  -2.459  1.00 52.76           C  
ATOM   2903  HA  MET A 181       3.848  37.506  -2.335  1.00 52.76           H  
ATOM   2904  C   MET A 181       2.535  37.018  -3.926  1.00 52.76           C  
ATOM   2905  CB  MET A 181       3.400  35.416  -2.153  1.00 52.76           C  
ATOM   2906  HB2 MET A 181       2.511  34.801  -2.017  1.00 52.76           H  
ATOM   2907  HB3 MET A 181       3.976  35.010  -2.984  1.00 52.76           H  
ATOM   2908  O   MET A 181       3.354  36.880  -4.842  1.00 52.76           O  
ATOM   2909  CG  MET A 181       4.263  35.350  -0.887  1.00 52.76           C  
ATOM   2910  HG2 MET A 181       3.807  35.956  -0.104  1.00 52.76           H  
ATOM   2911  HG3 MET A 181       4.286  34.323  -0.524  1.00 52.76           H  
ATOM   2912  SD  MET A 181       5.967  35.925  -1.139  1.00 52.76           S  
ATOM   2913  CE  MET A 181       6.805  34.329  -1.296  1.00 52.76           C  
ATOM   2914  HE1 MET A 181       6.385  33.772  -2.134  1.00 52.76           H  
ATOM   2915  HE2 MET A 181       6.670  33.761  -0.376  1.00 52.76           H  
ATOM   2916  HE3 MET A 181       7.870  34.495  -1.459  1.00 52.76           H  
ATOM   2917  N   SER A 182       1.253  37.284  -4.209  1.00 46.03           N  
ATOM   2918  H   SER A 182       0.613  37.420  -3.440  1.00 46.03           H  
ATOM   2919  CA  SER A 182       0.796  37.453  -5.593  1.00 46.03           C  
ATOM   2920  HA  SER A 182       1.593  37.963  -6.135  1.00 46.03           H  
ATOM   2921  C   SER A 182      -0.472  38.311  -5.733  1.00 46.03           C  
ATOM   2922  CB  SER A 182       0.626  36.078  -6.247  1.00 46.03           C  
ATOM   2923  HB2 SER A 182       1.342  35.375  -5.823  1.00 46.03           H  
ATOM   2924  HB3 SER A 182      -0.376  35.680  -6.087  1.00 46.03           H  
ATOM   2925  O   SER A 182      -1.566  37.777  -5.938  1.00 46.03           O  
ATOM   2926  OG  SER A 182       0.906  36.217  -7.625  1.00 46.03           O  
ATOM   2927  HG  SER A 182       1.841  36.430  -7.672  1.00 46.03           H  
ATOM   2928  N   PRO A 183      -0.347  39.653  -5.732  1.00 49.78           N  
ATOM   2929  CA  PRO A 183      -1.497  40.560  -5.778  1.00 49.78           C  
ATOM   2930  HA  PRO A 183      -2.194  40.275  -4.990  1.00 49.78           H  
ATOM   2931  C   PRO A 183      -2.289  40.543  -7.104  1.00 49.78           C  
ATOM   2932  CB  PRO A 183      -0.931  41.947  -5.435  1.00 49.78           C  
ATOM   2933  HB2 PRO A 183      -1.023  42.112  -4.362  1.00 49.78           H  
ATOM   2934  HB3 PRO A 183      -1.432  42.748  -5.979  1.00 49.78           H  
ATOM   2935  O   PRO A 183      -3.331  41.183  -7.193  1.00 49.78           O  
ATOM   2936  CG  PRO A 183       0.549  41.858  -5.802  1.00 49.78           C  
ATOM   2937  HG2 PRO A 183       0.673  42.069  -6.865  1.00 49.78           H  
ATOM   2938  HG3 PRO A 183       1.158  42.534  -5.202  1.00 49.78           H  
ATOM   2939  CD  PRO A 183       0.890  40.398  -5.529  1.00 49.78           C  
ATOM   2940  HD2 PRO A 183       1.210  40.285  -4.493  1.00 49.78           H  
ATOM   2941  HD3 PRO A 183       1.683  40.074  -6.204  1.00 49.78           H  
ATOM   2942  N   ASN A 184      -1.844  39.805  -8.133  1.00 51.50           N  
ATOM   2943  H   ASN A 184      -1.031  39.230  -7.964  1.00 51.50           H  
ATOM   2944  CA  ASN A 184      -2.334  39.957  -9.512  1.00 51.50           C  
ATOM   2945  HA  ASN A 184      -3.230  40.578  -9.495  1.00 51.50           H  
ATOM   2946  C   ASN A 184      -2.807  38.674 -10.220  1.00 51.50           C  
ATOM   2947  CB  ASN A 184      -1.258  40.711 -10.323  1.00 51.50           C  
ATOM   2948  HB2 ASN A 184      -1.420  40.570 -11.391  1.00 51.50           H  
ATOM   2949  HB3 ASN A 184      -0.269  40.324 -10.078  1.00 51.50           H  
ATOM   2950  O   ASN A 184      -3.012  38.700 -11.435  1.00 51.50           O  
ATOM   2951  CG  ASN A 184      -1.291  42.211 -10.096  1.00 51.50           C  
ATOM   2952  ND2 ASN A 184      -0.214  42.900 -10.382  1.00 51.50           N  
ATOM   2953 HD21 ASN A 184       0.633  42.447 -10.695  1.00 51.50           H  
ATOM   2954 HD22 ASN A 184      -0.278  43.891 -10.196  1.00 51.50           H  
ATOM   2955  OD1 ASN A 184      -2.277  42.801  -9.705  1.00 51.50           O  
ATOM   2956  N   ILE A 185      -3.004  37.544  -9.530  1.00 44.50           N  
ATOM   2957  H   ILE A 185      -2.861  37.546  -8.530  1.00 44.50           H  
ATOM   2958  CA  ILE A 185      -3.501  36.333 -10.209  1.00 44.50           C  
ATOM   2959  HA  ILE A 185      -3.391  36.479 -11.283  1.00 44.50           H  
ATOM   2960  C   ILE A 185      -5.004  36.156  -9.980  1.00 44.50           C  
ATOM   2961  CB  ILE A 185      -2.666  35.066  -9.931  1.00 44.50           C  
ATOM   2962  HB  ILE A 185      -2.899  34.684  -8.938  1.00 44.50           H  
ATOM   2963  O   ILE A 185      -5.446  35.532  -9.015  1.00 44.50           O  
ATOM   2964  CG1 ILE A 185      -1.150  35.338 -10.037  1.00 44.50           C  
ATOM   2965 HG12 ILE A 185      -0.904  35.680 -11.042  1.00 44.50           H  
ATOM   2966 HG13 ILE A 185      -0.891  36.142  -9.348  1.00 44.50           H  
ATOM   2967  CG2 ILE A 185      -3.038  34.027 -11.010  1.00 44.50           C  
ATOM   2968 HG21 ILE A 185      -2.600  33.057 -10.773  1.00 44.50           H  
ATOM   2969 HG22 ILE A 185      -4.119  33.939 -11.119  1.00 44.50           H  
ATOM   2970 HG23 ILE A 185      -2.649  34.353 -11.975  1.00 44.50           H  
ATOM   2971  CD1 ILE A 185      -0.269  34.130  -9.689  1.00 44.50           C  
ATOM   2972 HD11 ILE A 185      -0.387  33.341 -10.433  1.00 44.50           H  
ATOM   2973 HD12 ILE A 185      -0.530  33.753  -8.700  1.00 44.50           H  
ATOM   2974 HD13 ILE A 185       0.776  34.437  -9.687  1.00 44.50           H  
ATOM   2975  N   GLU A 186      -5.797  36.627 -10.943  1.00 41.40           N  
ATOM   2976  H   GLU A 186      -5.384  37.217 -11.651  1.00 41.40           H  
ATOM   2977  CA  GLU A 186      -7.202  36.247 -11.103  1.00 41.40           C  
ATOM   2978  HA  GLU A 186      -7.753  36.530 -10.206  1.00 41.40           H  
ATOM   2979  C   GLU A 186      -7.308  34.721 -11.297  1.00 41.40           C  
ATOM   2980  CB  GLU A 186      -7.825  36.976 -12.307  1.00 41.40           C  
ATOM   2981  HB2 GLU A 186      -8.821  36.561 -12.460  1.00 41.40           H  
ATOM   2982  HB3 GLU A 186      -7.226  36.773 -13.195  1.00 41.40           H  
ATOM   2983  O   GLU A 186      -7.190  34.198 -12.405  1.00 41.40           O  
ATOM   2984  CG  GLU A 186      -7.964  38.496 -12.130  1.00 41.40           C  
ATOM   2985  HG2 GLU A 186      -6.970  38.940 -12.073  1.00 41.40           H  
ATOM   2986  HG3 GLU A 186      -8.478  38.684 -11.188  1.00 41.40           H  
ATOM   2987  CD  GLU A 186      -8.755  39.145 -13.282  1.00 41.40           C  
ATOM   2988  OE1 GLU A 186      -9.265  40.265 -13.068  1.00 41.40           O  
ATOM   2989  OE2 GLU A 186      -8.916  38.488 -14.338  1.00 41.40           O  
ATOM   2990  N   ARG A 187      -7.492  33.955 -10.211  1.00 49.78           N  
ATOM   2991  H   ARG A 187      -7.376  34.407  -9.315  1.00 49.78           H  
ATOM   2992  CA  ARG A 187      -7.663  32.492 -10.282  1.00 49.78           C  
ATOM   2993  HA  ARG A 187      -7.302  32.168 -11.258  1.00 49.78           H  
ATOM   2994  C   ARG A 187      -9.141  32.100 -10.169  1.00 49.78           C  
ATOM   2995  CB  ARG A 187      -6.761  31.749  -9.284  1.00 49.78           C  
ATOM   2996  HB2 ARG A 187      -6.904  32.147  -8.279  1.00 49.78           H  
ATOM   2997  HB3 ARG A 187      -7.042  30.696  -9.283  1.00 49.78           H  
ATOM   2998  O   ARG A 187      -9.650  31.950  -9.053  1.00 49.78           O  
ATOM   2999  CG  ARG A 187      -5.281  31.858  -9.681  1.00 49.78           C  
ATOM   3000  HG2 ARG A 187      -4.946  32.866  -9.434  1.00 49.78           H  
ATOM   3001  HG3 ARG A 187      -5.173  31.683 -10.752  1.00 49.78           H  
ATOM   3002  CD  ARG A 187      -4.393  30.862  -8.926  1.00 49.78           C  
ATOM   3003  HD2 ARG A 187      -4.416  31.125  -7.868  1.00 49.78           H  
ATOM   3004  HD3 ARG A 187      -4.795  29.856  -9.048  1.00 49.78           H  
ATOM   3005  NE  ARG A 187      -3.002  30.887  -9.421  1.00 49.78           N  
ATOM   3006  HE  ARG A 187      -2.846  31.329 -10.316  1.00 49.78           H  
ATOM   3007  NH1 ARG A 187      -1.976  29.953  -7.585  1.00 49.78           N  
ATOM   3008 HH11 ARG A 187      -1.127  29.765  -7.071  1.00 49.78           H  
ATOM   3009 HH12 ARG A 187      -2.847  29.967  -7.074  1.00 49.78           H  
ATOM   3010  NH2 ARG A 187      -0.737  30.626  -9.306  1.00 49.78           N  
ATOM   3011 HH21 ARG A 187      -0.615  31.143 -10.165  1.00 49.78           H  
ATOM   3012 HH22 ARG A 187       0.081  30.403  -8.757  1.00 49.78           H  
ATOM   3013  CZ  ARG A 187      -1.919  30.488  -8.773  1.00 49.78           C  
ATOM   3014  N   PRO A 188      -9.835  31.808 -11.289  1.00 49.13           N  
ATOM   3015  CA  PRO A 188     -11.236  31.363 -11.293  1.00 49.13           C  
ATOM   3016  HA  PRO A 188     -11.841  32.132 -10.813  1.00 49.13           H  
ATOM   3017  C   PRO A 188     -11.501  30.043 -10.532  1.00 49.13           C  
ATOM   3018  CB  PRO A 188     -11.638  31.294 -12.776  1.00 49.13           C  
ATOM   3019  HB2 PRO A 188     -12.268  30.432 -12.996  1.00 49.13           H  
ATOM   3020  HB3 PRO A 188     -12.160  32.211 -13.045  1.00 49.13           H  
ATOM   3021  O   PRO A 188     -12.655  29.698 -10.278  1.00 49.13           O  
ATOM   3022  CG  PRO A 188     -10.321  31.230 -13.546  1.00 49.13           C  
ATOM   3023  HG2 PRO A 188      -9.994  30.193 -13.625  1.00 49.13           H  
ATOM   3024  HG3 PRO A 188     -10.404  31.682 -14.534  1.00 49.13           H  
ATOM   3025  CD  PRO A 188      -9.361  31.997 -12.655  1.00 49.13           C  
ATOM   3026  HD2 PRO A 188      -8.356  31.609 -12.822  1.00 49.13           H  
ATOM   3027  HD3 PRO A 188      -9.403  33.056 -12.909  1.00 49.13           H  
ATOM   3028  N   GLY A 189     -10.457  29.312 -10.116  1.00 48.85           N  
ATOM   3029  H   GLY A 189      -9.534  29.645 -10.357  1.00 48.85           H  
ATOM   3030  CA  GLY A 189     -10.561  28.077  -9.329  1.00 48.85           C  
ATOM   3031  HA2 GLY A 189      -9.675  27.472  -9.525  1.00 48.85           H  
ATOM   3032  HA3 GLY A 189     -11.431  27.510  -9.660  1.00 48.85           H  
ATOM   3033  C   GLY A 189     -10.663  28.260  -7.807  1.00 48.85           C  
ATOM   3034  O   GLY A 189     -11.307  27.440  -7.151  1.00 48.85           O  
ATOM   3035  N   LEU A 190     -10.093  29.332  -7.235  1.00 46.45           N  
ATOM   3036  H   LEU A 190      -9.634  30.018  -7.817  1.00 46.45           H  
ATOM   3037  CA  LEU A 190     -10.086  29.545  -5.776  1.00 46.45           C  
ATOM   3038  HA  LEU A 190      -9.926  28.579  -5.298  1.00 46.45           H  
ATOM   3039  C   LEU A 190     -11.442  30.066  -5.275  1.00 46.45           C  
ATOM   3040  CB  LEU A 190      -8.933  30.490  -5.367  1.00 46.45           C  
ATOM   3041  HB2 LEU A 190      -9.362  31.431  -5.021  1.00 46.45           H  
ATOM   3042  HB3 LEU A 190      -8.309  30.736  -6.226  1.00 46.45           H  
ATOM   3043  O   LEU A 190     -11.998  29.539  -4.313  1.00 46.45           O  
ATOM   3044  CG  LEU A 190      -8.049  29.906  -4.243  1.00 46.45           C  
ATOM   3045  HG  LEU A 190      -8.622  29.189  -3.654  1.00 46.45           H  
ATOM   3046  CD1 LEU A 190      -6.827  29.201  -4.838  1.00 46.45           C  
ATOM   3047 HD11 LEU A 190      -6.239  28.765  -4.031  1.00 46.45           H  
ATOM   3048 HD12 LEU A 190      -6.203  29.922  -5.366  1.00 46.45           H  
ATOM   3049 HD13 LEU A 190      -7.143  28.409  -5.517  1.00 46.45           H  
ATOM   3050  CD2 LEU A 190      -7.572  31.003  -3.302  1.00 46.45           C  
ATOM   3051 HD21 LEU A 190      -8.417  31.457  -2.785  1.00 46.45           H  
ATOM   3052 HD22 LEU A 190      -6.903  30.585  -2.550  1.00 46.45           H  
ATOM   3053 HD23 LEU A 190      -7.029  31.775  -3.848  1.00 46.45           H  
ATOM   3054  N   ARG A 191     -12.056  30.999  -6.023  1.00 42.47           N  
ATOM   3055  H   ARG A 191     -11.516  31.416  -6.768  1.00 42.47           H  
ATOM   3056  CA  ARG A 191     -13.436  31.474  -5.786  1.00 42.47           C  
ATOM   3057  HA  ARG A 191     -13.493  31.920  -4.793  1.00 42.47           H  
ATOM   3058  C   ARG A 191     -14.460  30.339  -5.784  1.00 42.47           C  
ATOM   3059  CB  ARG A 191     -13.827  32.523  -6.846  1.00 42.47           C  
ATOM   3060  HB2 ARG A 191     -14.904  32.478  -7.005  1.00 42.47           H  
ATOM   3061  HB3 ARG A 191     -13.339  32.300  -7.795  1.00 42.47           H  
ATOM   3062  O   ARG A 191     -15.458  30.405  -5.072  1.00 42.47           O  
ATOM   3063  CG  ARG A 191     -13.488  33.953  -6.401  1.00 42.47           C  
ATOM   3064  HG2 ARG A 191     -13.997  34.153  -5.458  1.00 42.47           H  
ATOM   3065  HG3 ARG A 191     -12.413  34.052  -6.249  1.00 42.47           H  
ATOM   3066  CD  ARG A 191     -13.956  34.973  -7.451  1.00 42.47           C  
ATOM   3067  HD2 ARG A 191     -14.961  34.704  -7.777  1.00 42.47           H  
ATOM   3068  HD3 ARG A 191     -13.283  34.933  -8.307  1.00 42.47           H  
ATOM   3069  NE  ARG A 191     -13.987  36.343  -6.904  1.00 42.47           N  
ATOM   3070  HE  ARG A 191     -13.531  36.494  -6.015  1.00 42.47           H  
ATOM   3071  NH1 ARG A 191     -15.089  37.371  -8.644  1.00 42.47           N  
ATOM   3072 HH11 ARG A 191     -15.398  38.236  -9.065  1.00 42.47           H  
ATOM   3073 HH12 ARG A 191     -14.944  36.554  -9.220  1.00 42.47           H  
ATOM   3074  NH2 ARG A 191     -14.543  38.551  -6.835  1.00 42.47           N  
ATOM   3075 HH21 ARG A 191     -14.903  39.388  -7.273  1.00 42.47           H  
ATOM   3076 HH22 ARG A 191     -14.083  38.652  -5.942  1.00 42.47           H  
ATOM   3077  CZ  ARG A 191     -14.539  37.410  -7.461  1.00 42.47           C  
ATOM   3078  N   ARG A 192     -14.221  29.285  -6.571  1.00 47.00           N  
ATOM   3079  H   ARG A 192     -13.373  29.294  -7.119  1.00 47.00           H  
ATOM   3080  CA  ARG A 192     -15.115  28.124  -6.648  1.00 47.00           C  
ATOM   3081  HA  ARG A 192     -16.139  28.496  -6.669  1.00 47.00           H  
ATOM   3082  C   ARG A 192     -15.027  27.249  -5.392  1.00 47.00           C  
ATOM   3083  CB  ARG A 192     -14.836  27.361  -7.954  1.00 47.00           C  
ATOM   3084  HB2 ARG A 192     -14.066  26.608  -7.786  1.00 47.00           H  
ATOM   3085  HB3 ARG A 192     -14.465  28.061  -8.703  1.00 47.00           H  
ATOM   3086  O   ARG A 192     -16.049  26.709  -4.993  1.00 47.00           O  
ATOM   3087  CG  ARG A 192     -16.105  26.706  -8.519  1.00 47.00           C  
ATOM   3088  HG2 ARG A 192     -16.462  25.947  -7.823  1.00 47.00           H  
ATOM   3089  HG3 ARG A 192     -16.877  27.466  -8.647  1.00 47.00           H  
ATOM   3090  CD  ARG A 192     -15.808  26.061  -9.880  1.00 47.00           C  
ATOM   3091  HD2 ARG A 192     -15.426  26.828 -10.553  1.00 47.00           H  
ATOM   3092  HD3 ARG A 192     -15.041  25.299  -9.744  1.00 47.00           H  
ATOM   3093  NE  ARG A 192     -17.014  25.447 -10.473  1.00 47.00           N  
ATOM   3094  HE  ARG A 192     -17.865  25.499  -9.931  1.00 47.00           H  
ATOM   3095  NH1 ARG A 192     -16.036  24.670 -12.403  1.00 47.00           N  
ATOM   3096 HH11 ARG A 192     -16.103  24.177 -13.282  1.00 47.00           H  
ATOM   3097 HH12 ARG A 192     -15.152  25.062 -12.112  1.00 47.00           H  
ATOM   3098  NH2 ARG A 192     -18.206  24.310 -12.050  1.00 47.00           N  
ATOM   3099 HH21 ARG A 192     -18.247  23.826 -12.936  1.00 47.00           H  
ATOM   3100 HH22 ARG A 192     -19.044  24.391 -11.491  1.00 47.00           H  
ATOM   3101  CZ  ARG A 192     -17.079  24.816 -11.634  1.00 47.00           C  
ATOM   3102  N   ARG A 193     -13.853  27.163  -4.749  1.00 46.38           N  
ATOM   3103  H   ARG A 193     -13.073  27.687  -5.119  1.00 46.38           H  
ATOM   3104  CA  ARG A 193     -13.656  26.443  -3.476  1.00 46.38           C  
ATOM   3105  HA  ARG A 193     -14.248  25.528  -3.493  1.00 46.38           H  
ATOM   3106  C   ARG A 193     -14.171  27.226  -2.264  1.00 46.38           C  
ATOM   3107  CB  ARG A 193     -12.181  26.052  -3.294  1.00 46.38           C  
ATOM   3108  HB2 ARG A 193     -12.026  25.772  -2.253  1.00 46.38           H  
ATOM   3109  HB3 ARG A 193     -11.539  26.904  -3.515  1.00 46.38           H  
ATOM   3110  O   ARG A 193     -14.806  26.630  -1.398  1.00 46.38           O  
ATOM   3111  CG  ARG A 193     -11.793  24.855  -4.176  1.00 46.38           C  
ATOM   3112  HG2 ARG A 193     -11.888  25.121  -5.228  1.00 46.38           H  
ATOM   3113  HG3 ARG A 193     -12.459  24.021  -3.953  1.00 46.38           H  
ATOM   3114  CD  ARG A 193     -10.347  24.432  -3.882  1.00 46.38           C  
ATOM   3115  HD2 ARG A 193      -9.676  25.225  -4.213  1.00 46.38           H  
ATOM   3116  HD3 ARG A 193     -10.233  24.312  -2.805  1.00 46.38           H  
ATOM   3117  NE  ARG A 193      -9.992  23.161  -4.547  1.00 46.38           N  
ATOM   3118  HE  ARG A 193     -10.697  22.738  -5.133  1.00 46.38           H  
ATOM   3119  NH1 ARG A 193      -7.881  22.965  -3.653  1.00 46.38           N  
ATOM   3120 HH11 ARG A 193      -7.025  22.449  -3.509  1.00 46.38           H  
ATOM   3121 HH12 ARG A 193      -8.002  23.831  -3.147  1.00 46.38           H  
ATOM   3122  NH2 ARG A 193      -8.660  21.363  -4.990  1.00 46.38           N  
ATOM   3123 HH21 ARG A 193      -7.788  20.876  -4.837  1.00 46.38           H  
ATOM   3124 HH22 ARG A 193      -9.386  20.945  -5.554  1.00 46.38           H  
ATOM   3125  CZ  ARG A 193      -8.851  22.507  -4.394  1.00 46.38           C  
ATOM   3126  N   LEU A 194     -13.994  28.549  -2.250  1.00 47.65           N  
ATOM   3127  H   LEU A 194     -13.389  28.962  -2.945  1.00 47.65           H  
ATOM   3128  CA  LEU A 194     -14.550  29.417  -1.201  1.00 47.65           C  
ATOM   3129  HA  LEU A 194     -14.243  29.036  -0.227  1.00 47.65           H  
ATOM   3130  C   LEU A 194     -16.087  29.379  -1.197  1.00 47.65           C  
ATOM   3131  CB  LEU A 194     -13.991  30.842  -1.367  1.00 47.65           C  
ATOM   3132  HB2 LEU A 194     -14.547  31.516  -0.715  1.00 47.65           H  
ATOM   3133  HB3 LEU A 194     -14.153  31.166  -2.395  1.00 47.65           H  
ATOM   3134  O   LEU A 194     -16.690  29.131  -0.155  1.00 47.65           O  
ATOM   3135  CG  LEU A 194     -12.491  30.961  -1.020  1.00 47.65           C  
ATOM   3136  HG  LEU A 194     -11.932  30.195  -1.557  1.00 47.65           H  
ATOM   3137  CD1 LEU A 194     -11.964  32.323  -1.466  1.00 47.65           C  
ATOM   3138 HD11 LEU A 194     -12.087  32.445  -2.542  1.00 47.65           H  
ATOM   3139 HD12 LEU A 194     -10.904  32.402  -1.221  1.00 47.65           H  
ATOM   3140 HD13 LEU A 194     -12.495  33.116  -0.940  1.00 47.65           H  
ATOM   3141  CD2 LEU A 194     -12.230  30.800   0.478  1.00 47.65           C  
ATOM   3142 HD21 LEU A 194     -12.802  31.535   1.043  1.00 47.65           H  
ATOM   3143 HD22 LEU A 194     -12.493  29.799   0.819  1.00 47.65           H  
ATOM   3144 HD23 LEU A 194     -11.173  30.959   0.689  1.00 47.65           H  
ATOM   3145  N   ARG A 195     -16.721  29.438  -2.379  1.00 45.36           N  
ATOM   3146  H   ARG A 195     -16.178  29.682  -3.195  1.00 45.36           H  
ATOM   3147  CA  ARG A 195     -18.182  29.277  -2.512  1.00 45.36           C  
ATOM   3148  HA  ARG A 195     -18.667  30.004  -1.861  1.00 45.36           H  
ATOM   3149  C   ARG A 195     -18.698  27.917  -2.034  1.00 45.36           C  
ATOM   3150  CB  ARG A 195     -18.617  29.529  -3.962  1.00 45.36           C  
ATOM   3151  HB2 ARG A 195     -19.629  29.148  -4.096  1.00 45.36           H  
ATOM   3152  HB3 ARG A 195     -17.954  28.995  -4.643  1.00 45.36           H  
ATOM   3153  O   ARG A 195     -19.799  27.853  -1.504  1.00 45.36           O  
ATOM   3154  CG  ARG A 195     -18.627  31.027  -4.296  1.00 45.36           C  
ATOM   3155  HG2 ARG A 195     -19.330  31.532  -3.633  1.00 45.36           H  
ATOM   3156  HG3 ARG A 195     -17.636  31.455  -4.142  1.00 45.36           H  
ATOM   3157  CD  ARG A 195     -19.061  31.236  -5.750  1.00 45.36           C  
ATOM   3158  HD2 ARG A 195     -20.041  30.778  -5.887  1.00 45.36           H  
ATOM   3159  HD3 ARG A 195     -18.339  30.746  -6.403  1.00 45.36           H  
ATOM   3160  NE  ARG A 195     -19.138  32.670  -6.083  1.00 45.36           N  
ATOM   3161  HE  ARG A 195     -18.914  33.307  -5.332  1.00 45.36           H  
ATOM   3162  NH1 ARG A 195     -19.923  32.455  -8.230  1.00 45.36           N  
ATOM   3163 HH11 ARG A 195     -19.983  31.458  -8.086  1.00 45.36           H  
ATOM   3164 HH12 ARG A 195     -20.294  32.883  -9.067  1.00 45.36           H  
ATOM   3165  NH2 ARG A 195     -19.583  34.489  -7.375  1.00 45.36           N  
ATOM   3166 HH21 ARG A 195     -19.386  35.086  -6.584  1.00 45.36           H  
ATOM   3167 HH22 ARG A 195     -19.964  34.902  -8.215  1.00 45.36           H  
ATOM   3168  CZ  ARG A 195     -19.544  33.196  -7.224  1.00 45.36           C  
ATOM   3169  N   THR A 196     -17.927  26.836  -2.200  1.00 53.84           N  
ATOM   3170  H   THR A 196     -17.037  26.937  -2.668  1.00 53.84           H  
ATOM   3171  CA  THR A 196     -18.334  25.499  -1.721  1.00 53.84           C  
ATOM   3172  HA  THR A 196     -19.397  25.377  -1.926  1.00 53.84           H  
ATOM   3173  C   THR A 196     -18.175  25.308  -0.215  1.00 53.84           C  
ATOM   3174  CB  THR A 196     -17.606  24.354  -2.438  1.00 53.84           C  
ATOM   3175  HB  THR A 196     -17.850  23.420  -1.933  1.00 53.84           H  
ATOM   3176  O   THR A 196     -18.826  24.432   0.347  1.00 53.84           O  
ATOM   3177  CG2 THR A 196     -18.052  24.221  -3.893  1.00 53.84           C  
ATOM   3178 HG21 THR A 196     -19.103  23.931  -3.920  1.00 53.84           H  
ATOM   3179 HG22 THR A 196     -17.458  23.454  -4.390  1.00 53.84           H  
ATOM   3180 HG23 THR A 196     -17.937  25.170  -4.416  1.00 53.84           H  
ATOM   3181  OG1 THR A 196     -16.204  24.494  -2.440  1.00 53.84           O  
ATOM   3182  HG1 THR A 196     -15.931  25.043  -1.700  1.00 53.84           H  
ATOM   3183  N   ASN A 197     -17.316  26.090   0.443  1.00 52.47           N  
ATOM   3184  H   ASN A 197     -16.816  26.812  -0.055  1.00 52.47           H  
ATOM   3185  CA  ASN A 197     -17.177  26.047   1.899  1.00 52.47           C  
ATOM   3186  HA  ASN A 197     -17.384  25.038   2.255  1.00 52.47           H  
ATOM   3187  C   ASN A 197     -18.224  26.939   2.578  1.00 52.47           C  
ATOM   3188  CB  ASN A 197     -15.730  26.387   2.288  1.00 52.47           C  
ATOM   3189  HB2 ASN A 197     -15.698  26.618   3.352  1.00 52.47           H  
ATOM   3190  HB3 ASN A 197     -15.395  27.271   1.745  1.00 52.47           H  
ATOM   3191  O   ASN A 197     -18.824  26.507   3.557  1.00 52.47           O  
ATOM   3192  CG  ASN A 197     -14.758  25.239   2.047  1.00 52.47           C  
ATOM   3193  ND2 ASN A 197     -13.478  25.503   2.168  1.00 52.47           N  
ATOM   3194 HD21 ASN A 197     -12.838  24.723   2.138  1.00 52.47           H  
ATOM   3195 HD22 ASN A 197     -13.177  26.413   2.487  1.00 52.47           H  
ATOM   3196  OD1 ASN A 197     -15.119  24.102   1.768  1.00 52.47           O  
ATOM   3197  N   GLU A 198     -18.540  28.107   2.009  1.00 51.04           N  
ATOM   3198  H   GLU A 198     -17.971  28.466   1.256  1.00 51.04           H  
ATOM   3199  CA  GLU A 198     -19.677  28.928   2.455  1.00 51.04           C  
ATOM   3200  HA  GLU A 198     -19.582  29.144   3.519  1.00 51.04           H  
ATOM   3201  C   GLU A 198     -21.022  28.216   2.259  1.00 51.04           C  
ATOM   3202  CB  GLU A 198     -19.710  30.252   1.688  1.00 51.04           C  
ATOM   3203  HB2 GLU A 198     -19.559  30.047   0.629  1.00 51.04           H  
ATOM   3204  HB3 GLU A 198     -20.695  30.704   1.812  1.00 51.04           H  
ATOM   3205  O   GLU A 198     -21.868  28.254   3.149  1.00 51.04           O  
ATOM   3206  CG  GLU A 198     -18.668  31.256   2.192  1.00 51.04           C  
ATOM   3207  HG2 GLU A 198     -17.673  30.829   2.071  1.00 51.04           H  
ATOM   3208  HG3 GLU A 198     -18.839  31.432   3.255  1.00 51.04           H  
ATOM   3209  CD  GLU A 198     -18.751  32.581   1.419  1.00 51.04           C  
ATOM   3210  OE1 GLU A 198     -18.459  33.627   2.030  1.00 51.04           O  
ATOM   3211  OE2 GLU A 198     -19.105  32.540   0.212  1.00 51.04           O  
ATOM   3212  N   SER A 199     -21.222  27.509   1.138  1.00 52.66           N  
ATOM   3213  H   SER A 199     -20.539  27.550   0.394  1.00 52.66           H  
ATOM   3214  CA  SER A 199     -22.453  26.737   0.927  1.00 52.66           C  
ATOM   3215  HA  SER A 199     -23.301  27.398   1.105  1.00 52.66           H  
ATOM   3216  C   SER A 199     -22.586  25.576   1.914  1.00 52.66           C  
ATOM   3217  CB  SER A 199     -22.556  26.236  -0.518  1.00 52.66           C  
ATOM   3218  HB2 SER A 199     -23.553  25.825  -0.678  1.00 52.66           H  
ATOM   3219  HB3 SER A 199     -22.419  27.077  -1.198  1.00 52.66           H  
ATOM   3220  O   SER A 199     -23.689  25.281   2.354  1.00 52.66           O  
ATOM   3221  OG  SER A 199     -21.596  25.236  -0.809  1.00 52.66           O  
ATOM   3222  HG  SER A 199     -21.865  24.440  -0.344  1.00 52.66           H  
ATOM   3223  N   LYS A 200     -21.470  24.940   2.299  1.00 54.74           N  
ATOM   3224  H   LYS A 200     -20.590  25.250   1.911  1.00 54.74           H  
ATOM   3225  CA  LYS A 200     -21.466  23.880   3.317  1.00 54.74           C  
ATOM   3226  HA  LYS A 200     -22.290  23.194   3.122  1.00 54.74           H  
ATOM   3227  C   LYS A 200     -21.719  24.415   4.726  1.00 54.74           C  
ATOM   3228  CB  LYS A 200     -20.151  23.100   3.275  1.00 54.74           C  
ATOM   3229  HB2 LYS A 200     -19.319  23.800   3.199  1.00 54.74           H  
ATOM   3230  HB3 LYS A 200     -20.043  22.543   4.205  1.00 54.74           H  
ATOM   3231  O   LYS A 200     -22.419  23.743   5.469  1.00 54.74           O  
ATOM   3232  CG  LYS A 200     -20.121  22.100   2.114  1.00 54.74           C  
ATOM   3233  HG2 LYS A 200     -20.871  21.327   2.281  1.00 54.74           H  
ATOM   3234  HG3 LYS A 200     -20.340  22.602   1.171  1.00 54.74           H  
ATOM   3235  CD  LYS A 200     -18.730  21.468   2.066  1.00 54.74           C  
ATOM   3236  HD2 LYS A 200     -18.553  20.934   3.000  1.00 54.74           H  
ATOM   3237  HD3 LYS A 200     -17.988  22.260   1.965  1.00 54.74           H  
ATOM   3238  CE  LYS A 200     -18.607  20.510   0.886  1.00 54.74           C  
ATOM   3239  HE2 LYS A 200     -19.363  19.732   0.988  1.00 54.74           H  
ATOM   3240  HE3 LYS A 200     -18.807  21.070  -0.028  1.00 54.74           H  
ATOM   3241  NZ  LYS A 200     -17.243  19.933   0.863  1.00 54.74           N  
ATOM   3242  HZ1 LYS A 200     -17.120  19.312   0.076  1.00 54.74           H  
ATOM   3243  HZ2 LYS A 200     -17.068  19.434   1.724  1.00 54.74           H  
ATOM   3244  HZ3 LYS A 200     -16.569  20.683   0.809  1.00 54.74           H  
ATOM   3245  N   ARG A 201     -21.203  25.605   5.073  1.00 55.48           N  
ATOM   3246  H   ARG A 201     -20.600  26.076   4.414  1.00 55.48           H  
ATOM   3247  CA  ARG A 201     -21.506  26.273   6.355  1.00 55.48           C  
ATOM   3248  HA  ARG A 201     -21.335  25.574   7.174  1.00 55.48           H  
ATOM   3249  C   ARG A 201     -22.995  26.629   6.464  1.00 55.48           C  
ATOM   3250  CB  ARG A 201     -20.604  27.505   6.573  1.00 55.48           C  
ATOM   3251  HB2 ARG A 201     -21.038  28.104   7.374  1.00 55.48           H  
ATOM   3252  HB3 ARG A 201     -20.586  28.114   5.670  1.00 55.48           H  
ATOM   3253  O   ARG A 201     -23.618  26.312   7.469  1.00 55.48           O  
ATOM   3254  CG  ARG A 201     -19.166  27.135   6.989  1.00 55.48           C  
ATOM   3255  HG2 ARG A 201     -18.690  26.560   6.195  1.00 55.48           H  
ATOM   3256  HG3 ARG A 201     -19.207  26.523   7.890  1.00 55.48           H  
ATOM   3257  CD  ARG A 201     -18.327  28.394   7.282  1.00 55.48           C  
ATOM   3258  HD2 ARG A 201     -18.827  28.965   8.064  1.00 55.48           H  
ATOM   3259  HD3 ARG A 201     -18.291  29.005   6.380  1.00 55.48           H  
ATOM   3260  NE  ARG A 201     -16.946  28.076   7.722  1.00 55.48           N  
ATOM   3261  HE  ARG A 201     -16.746  27.109   7.936  1.00 55.48           H  
ATOM   3262  NH1 ARG A 201     -16.141  30.234   7.830  1.00 55.48           N  
ATOM   3263 HH11 ARG A 201     -17.063  30.602   7.644  1.00 55.48           H  
ATOM   3264 HH12 ARG A 201     -15.385  30.867   8.047  1.00 55.48           H  
ATOM   3265  NH2 ARG A 201     -14.781  28.558   8.327  1.00 55.48           N  
ATOM   3266 HH21 ARG A 201     -14.059  29.245   8.491  1.00 55.48           H  
ATOM   3267 HH22 ARG A 201     -14.577  27.591   8.533  1.00 55.48           H  
ATOM   3268  CZ  ARG A 201     -15.971  28.949   7.958  1.00 55.48           C  
ATOM   3269  N   ARG A 202     -23.599  27.149   5.387  1.00 54.99           N  
ATOM   3270  H   ARG A 202     -23.019  27.419   4.606  1.00 54.99           H  
ATOM   3271  CA  ARG A 202     -25.048  27.433   5.342  1.00 54.99           C  
ATOM   3272  HA  ARG A 202     -25.321  27.983   6.242  1.00 54.99           H  
ATOM   3273  C   ARG A 202     -25.918  26.174   5.364  1.00 54.99           C  
ATOM   3274  CB  ARG A 202     -25.384  28.296   4.122  1.00 54.99           C  
ATOM   3275  HB2 ARG A 202     -24.996  27.820   3.221  1.00 54.99           H  
ATOM   3276  HB3 ARG A 202     -26.468  28.369   4.036  1.00 54.99           H  
ATOM   3277  O   ARG A 202     -26.991  26.194   5.951  1.00 54.99           O  
ATOM   3278  CG  ARG A 202     -24.811  29.712   4.257  1.00 54.99           C  
ATOM   3279  HG2 ARG A 202     -23.724  29.670   4.329  1.00 54.99           H  
ATOM   3280  HG3 ARG A 202     -25.204  30.178   5.161  1.00 54.99           H  
ATOM   3281  CD  ARG A 202     -25.211  30.546   3.038  1.00 54.99           C  
ATOM   3282  HD2 ARG A 202     -24.908  30.014   2.137  1.00 54.99           H  
ATOM   3283  HD3 ARG A 202     -26.295  30.662   3.042  1.00 54.99           H  
ATOM   3284  NE  ARG A 202     -24.562  31.868   3.066  1.00 54.99           N  
ATOM   3285  HE  ARG A 202     -23.950  32.041   3.850  1.00 54.99           H  
ATOM   3286  NH1 ARG A 202     -25.578  32.745   1.209  1.00 54.99           N  
ATOM   3287 HH11 ARG A 202     -26.162  31.921   1.185  1.00 54.99           H  
ATOM   3288 HH12 ARG A 202     -25.768  33.544   0.621  1.00 54.99           H  
ATOM   3289  NH2 ARG A 202     -24.062  33.956   2.320  1.00 54.99           N  
ATOM   3290 HH21 ARG A 202     -24.186  34.724   1.676  1.00 54.99           H  
ATOM   3291 HH22 ARG A 202     -23.401  34.053   3.078  1.00 54.99           H  
ATOM   3292  CZ  ARG A 202     -24.735  32.847   2.200  1.00 54.99           C  
ATOM   3293  N   GLU A 203     -25.475  25.074   4.749  1.00 50.83           N  
ATOM   3294  H   GLU A 203     -24.628  25.127   4.201  1.00 50.83           H  
ATOM   3295  CA  GLU A 203     -26.179  23.786   4.847  1.00 50.83           C  
ATOM   3296  HA  GLU A 203     -27.236  23.939   4.627  1.00 50.83           H  
ATOM   3297  C   GLU A 203     -26.127  23.208   6.269  1.00 50.83           C  
ATOM   3298  CB  GLU A 203     -25.616  22.761   3.842  1.00 50.83           C  
ATOM   3299  HB2 GLU A 203     -24.529  22.839   3.818  1.00 50.83           H  
ATOM   3300  HB3 GLU A 203     -25.874  21.760   4.188  1.00 50.83           H  
ATOM   3301  O   GLU A 203     -27.117  22.637   6.715  1.00 50.83           O  
ATOM   3302  CG  GLU A 203     -26.188  22.921   2.422  1.00 50.83           C  
ATOM   3303  HG2 GLU A 203     -25.974  23.927   2.062  1.00 50.83           H  
ATOM   3304  HG3 GLU A 203     -27.271  22.812   2.475  1.00 50.83           H  
ATOM   3305  CD  GLU A 203     -25.634  21.894   1.408  1.00 50.83           C  
ATOM   3306  OE1 GLU A 203     -26.110  21.903   0.248  1.00 50.83           O  
ATOM   3307  OE2 GLU A 203     -24.723  21.098   1.750  1.00 50.83           O  
ATOM   3308  N   THR A 204     -25.015  23.364   6.997  1.00 50.28           N  
ATOM   3309  H   THR A 204     -24.207  23.818   6.596  1.00 50.28           H  
ATOM   3310  CA  THR A 204     -24.928  22.913   8.395  1.00 50.28           C  
ATOM   3311  HA  THR A 204     -25.379  21.923   8.461  1.00 50.28           H  
ATOM   3312  C   THR A 204     -25.748  23.787   9.344  1.00 50.28           C  
ATOM   3313  CB  THR A 204     -23.476  22.774   8.880  1.00 50.28           C  
ATOM   3314  HB  THR A 204     -23.473  22.611   9.958  1.00 50.28           H  
ATOM   3315  O   THR A 204     -26.448  23.235  10.184  1.00 50.28           O  
ATOM   3316  CG2 THR A 204     -22.791  21.584   8.202  1.00 50.28           C  
ATOM   3317 HG21 THR A 204     -21.765  21.509   8.563  1.00 50.28           H  
ATOM   3318 HG22 THR A 204     -22.789  21.717   7.120  1.00 50.28           H  
ATOM   3319 HG23 THR A 204     -23.326  20.668   8.456  1.00 50.28           H  
ATOM   3320  OG1 THR A 204     -22.679  23.897   8.579  1.00 50.28           O  
ATOM   3321  HG1 THR A 204     -23.120  24.681   8.913  1.00 50.28           H  
ATOM   3322  N   GLU A 205     -25.756  25.111   9.153  1.00 52.08           N  
ATOM   3323  H   GLU A 205     -25.152  25.516   8.452  1.00 52.08           H  
ATOM   3324  CA  GLU A 205     -26.588  26.044   9.936  1.00 52.08           C  
ATOM   3325  HA  GLU A 205     -26.404  25.898  11.001  1.00 52.08           H  
ATOM   3326  C   GLU A 205     -28.092  25.799   9.705  1.00 52.08           C  
ATOM   3327  CB  GLU A 205     -26.206  27.490   9.565  1.00 52.08           C  
ATOM   3328  HB2 GLU A 205     -26.963  28.172   9.952  1.00 52.08           H  
ATOM   3329  HB3 GLU A 205     -26.197  27.569   8.478  1.00 52.08           H  
ATOM   3330  O   GLU A 205     -28.869  25.766  10.655  1.00 52.08           O  
ATOM   3331  CG  GLU A 205     -24.836  27.914  10.134  1.00 52.08           C  
ATOM   3332  HG2 GLU A 205     -24.119  27.108   9.975  1.00 52.08           H  
ATOM   3333  HG3 GLU A 205     -24.936  28.052  11.210  1.00 52.08           H  
ATOM   3334  CD  GLU A 205     -24.262  29.201   9.504  1.00 52.08           C  
ATOM   3335  OE1 GLU A 205     -23.097  29.533   9.829  1.00 52.08           O  
ATOM   3336  OE2 GLU A 205     -24.919  29.807   8.623  1.00 52.08           O  
ATOM   3337  N   PHE A 206     -28.508  25.519   8.462  1.00 41.24           N  
ATOM   3338  H   PHE A 206     -27.849  25.612   7.703  1.00 41.24           H  
ATOM   3339  CA  PHE A 206     -29.908  25.205   8.148  1.00 41.24           C  
ATOM   3340  HA  PHE A 206     -30.539  25.967   8.605  1.00 41.24           H  
ATOM   3341  C   PHE A 206     -30.354  23.845   8.713  1.00 41.24           C  
ATOM   3342  CB  PHE A 206     -30.098  25.259   6.625  1.00 41.24           C  
ATOM   3343  HB2 PHE A 206     -29.622  26.165   6.251  1.00 41.24           H  
ATOM   3344  HB3 PHE A 206     -29.589  24.410   6.169  1.00 41.24           H  
ATOM   3345  O   PHE A 206     -31.512  23.673   9.085  1.00 41.24           O  
ATOM   3346  CG  PHE A 206     -31.546  25.292   6.175  1.00 41.24           C  
ATOM   3347  CD1 PHE A 206     -32.198  24.122   5.739  1.00 41.24           C  
ATOM   3348  HD1 PHE A 206     -31.670  23.180   5.750  1.00 41.24           H  
ATOM   3349  CD2 PHE A 206     -32.249  26.511   6.201  1.00 41.24           C  
ATOM   3350  HD2 PHE A 206     -31.769  27.401   6.581  1.00 41.24           H  
ATOM   3351  CE1 PHE A 206     -33.540  24.177   5.318  1.00 41.24           C  
ATOM   3352  HE1 PHE A 206     -34.044  23.274   5.005  1.00 41.24           H  
ATOM   3353  CE2 PHE A 206     -33.589  26.566   5.782  1.00 41.24           C  
ATOM   3354  HE2 PHE A 206     -34.128  27.500   5.842  1.00 41.24           H  
ATOM   3355  CZ  PHE A 206     -34.235  25.399   5.339  1.00 41.24           C  
ATOM   3356  HZ  PHE A 206     -35.274  25.439   5.046  1.00 41.24           H  
ATOM   3357  N   ILE A 207     -29.453  22.858   8.793  1.00 43.66           N  
ATOM   3358  H   ILE A 207     -28.507  23.046   8.494  1.00 43.66           H  
ATOM   3359  CA  ILE A 207     -29.767  21.560   9.410  1.00 43.66           C  
ATOM   3360  HA  ILE A 207     -30.750  21.245   9.060  1.00 43.66           H  
ATOM   3361  C   ILE A 207     -29.896  21.700  10.933  1.00 43.66           C  
ATOM   3362  CB  ILE A 207     -28.750  20.480   8.969  1.00 43.66           C  
ATOM   3363  HB  ILE A 207     -27.744  20.871   9.119  1.00 43.66           H  
ATOM   3364  O   ILE A 207     -30.765  21.053  11.511  1.00 43.66           O  
ATOM   3365  CG1 ILE A 207     -28.957  20.154   7.469  1.00 43.66           C  
ATOM   3366 HG12 ILE A 207     -29.072  21.078   6.902  1.00 43.66           H  
ATOM   3367 HG13 ILE A 207     -29.882  19.591   7.347  1.00 43.66           H  
ATOM   3368  CG2 ILE A 207     -28.898  19.182   9.790  1.00 43.66           C  
ATOM   3369 HG21 ILE A 207     -28.196  18.422   9.446  1.00 43.66           H  
ATOM   3370 HG22 ILE A 207     -28.671  19.380  10.837  1.00 43.66           H  
ATOM   3371 HG23 ILE A 207     -29.919  18.807   9.718  1.00 43.66           H  
ATOM   3372  CD1 ILE A 207     -27.804  19.361   6.839  1.00 43.66           C  
ATOM   3373 HD11 ILE A 207     -27.755  18.354   7.254  1.00 43.66           H  
ATOM   3374 HD12 ILE A 207     -26.859  19.875   7.016  1.00 43.66           H  
ATOM   3375 HD13 ILE A 207     -27.967  19.286   5.763  1.00 43.66           H  
ATOM   3376  N   GLU A 208     -29.109  22.562  11.579  1.00 45.57           N  
ATOM   3377  H   GLU A 208     -28.398  23.070  11.073  1.00 45.57           H  
ATOM   3378  CA  GLU A 208     -29.261  22.852  13.013  1.00 45.57           C  
ATOM   3379  HA  GLU A 208     -29.365  21.911  13.553  1.00 45.57           H  
ATOM   3380  C   GLU A 208     -30.563  23.629  13.303  1.00 45.57           C  
ATOM   3381  CB  GLU A 208     -27.986  23.540  13.543  1.00 45.57           C  
ATOM   3382  HB2 GLU A 208     -27.704  24.353  12.874  1.00 45.57           H  
ATOM   3383  HB3 GLU A 208     -28.189  23.948  14.533  1.00 45.57           H  
ATOM   3384  O   GLU A 208     -31.316  23.241  14.196  1.00 45.57           O  
ATOM   3385  CG  GLU A 208     -26.836  22.516  13.658  1.00 45.57           C  
ATOM   3386  HG2 GLU A 208     -26.677  22.048  12.686  1.00 45.57           H  
ATOM   3387  HG3 GLU A 208     -27.151  21.728  14.343  1.00 45.57           H  
ATOM   3388  CD  GLU A 208     -25.490  23.083  14.145  1.00 45.57           C  
ATOM   3389  OE1 GLU A 208     -24.595  22.245  14.418  1.00 45.57           O  
ATOM   3390  OE2 GLU A 208     -25.332  24.321  14.209  1.00 45.57           O  
ATOM   3391  N   GLU A 209     -30.932  24.608  12.468  1.00 43.05           N  
ATOM   3392  H   GLU A 209     -30.260  24.927  11.785  1.00 43.05           H  
ATOM   3393  CA  GLU A 209     -32.180  25.382  12.614  1.00 43.05           C  
ATOM   3394  HA  GLU A 209     -32.234  25.741  13.642  1.00 43.05           H  
ATOM   3395  C   GLU A 209     -33.458  24.541  12.354  1.00 43.05           C  
ATOM   3396  CB  GLU A 209     -32.084  26.608  11.682  1.00 43.05           C  
ATOM   3397  HB2 GLU A 209     -31.083  27.032  11.770  1.00 43.05           H  
ATOM   3398  HB3 GLU A 209     -32.231  26.282  10.653  1.00 43.05           H  
ATOM   3399  O   GLU A 209     -34.502  24.727  12.992  1.00 43.05           O  
ATOM   3400  CG  GLU A 209     -33.089  27.718  12.029  1.00 43.05           C  
ATOM   3401  HG2 GLU A 209     -32.952  27.993  13.075  1.00 43.05           H  
ATOM   3402  HG3 GLU A 209     -34.098  27.323  11.916  1.00 43.05           H  
ATOM   3403  CD  GLU A 209     -32.947  28.978  11.151  1.00 43.05           C  
ATOM   3404  OE1 GLU A 209     -33.575  30.000  11.518  1.00 43.05           O  
ATOM   3405  OE2 GLU A 209     -32.278  28.916  10.093  1.00 43.05           O  
ATOM   3406  N   VAL A 210     -33.389  23.547  11.459  1.00 41.65           N  
ATOM   3407  H   VAL A 210     -32.536  23.470  10.923  1.00 41.65           H  
ATOM   3408  CA  VAL A 210     -34.516  22.640  11.147  1.00 41.65           C  
ATOM   3409  HA  VAL A 210     -35.441  23.209  11.241  1.00 41.65           H  
ATOM   3410  C   VAL A 210     -34.637  21.473  12.144  1.00 41.65           C  
ATOM   3411  CB  VAL A 210     -34.440  22.180   9.677  1.00 41.65           C  
ATOM   3412  HB  VAL A 210     -33.465  21.730   9.490  1.00 41.65           H  
ATOM   3413  O   VAL A 210     -35.723  20.902  12.299  1.00 41.65           O  
ATOM   3414  CG1 VAL A 210     -35.525  21.163   9.290  1.00 41.65           C  
ATOM   3415 HG11 VAL A 210     -35.362  20.224   9.819  1.00 41.65           H  
ATOM   3416 HG12 VAL A 210     -36.509  21.560   9.542  1.00 41.65           H  
ATOM   3417 HG13 VAL A 210     -35.478  20.961   8.220  1.00 41.65           H  
ATOM   3418  CG2 VAL A 210     -34.642  23.374   8.731  1.00 41.65           C  
ATOM   3419 HG21 VAL A 210     -33.938  24.175   8.957  1.00 41.65           H  
ATOM   3420 HG22 VAL A 210     -34.480  23.061   7.699  1.00 41.65           H  
ATOM   3421 HG23 VAL A 210     -35.649  23.775   8.840  1.00 41.65           H  
ATOM   3422  N   VAL A 211     -33.562  21.126  12.862  1.00 39.61           N  
ATOM   3423  H   VAL A 211     -32.700  21.629  12.704  1.00 39.61           H  
ATOM   3424  CA  VAL A 211     -33.584  20.111  13.932  1.00 39.61           C  
ATOM   3425  HA  VAL A 211     -34.301  19.337  13.657  1.00 39.61           H  
ATOM   3426  C   VAL A 211     -34.106  20.698  15.252  1.00 39.61           C  
ATOM   3427  CB  VAL A 211     -32.209  19.421  14.054  1.00 39.61           C  
ATOM   3428  HB  VAL A 211     -31.426  20.177  14.100  1.00 39.61           H  
ATOM   3429  O   VAL A 211     -34.842  20.006  15.960  1.00 39.61           O  
ATOM   3430  CG1 VAL A 211     -32.087  18.515  15.287  1.00 39.61           C  
ATOM   3431 HG11 VAL A 211     -32.903  17.792  15.310  1.00 39.61           H  
ATOM   3432 HG12 VAL A 211     -32.123  19.125  16.190  1.00 39.61           H  
ATOM   3433 HG13 VAL A 211     -31.129  17.996  15.271  1.00 39.61           H  
ATOM   3434  CG2 VAL A 211     -31.973  18.511  12.835  1.00 39.61           C  
ATOM   3435 HG21 VAL A 211     -30.940  18.165  12.836  1.00 39.61           H  
ATOM   3436 HG22 VAL A 211     -32.154  19.058  11.909  1.00 39.61           H  
ATOM   3437 HG23 VAL A 211     -32.650  17.656  12.867  1.00 39.61           H  
ATOM   3438  N   ASP A 212     -33.869  21.984  15.530  1.00 39.94           N  
ATOM   3439  H   ASP A 212     -33.182  22.486  14.985  1.00 39.94           H  
ATOM   3440  CA  ASP A 212     -34.433  22.664  16.709  1.00 39.94           C  
ATOM   3441  HA  ASP A 212     -34.370  21.985  17.559  1.00 39.94           H  
ATOM   3442  C   ASP A 212     -35.931  22.991  16.576  1.00 39.94           C  
ATOM   3443  CB  ASP A 212     -33.605  23.922  17.032  1.00 39.94           C  
ATOM   3444  HB2 ASP A 212     -34.237  24.622  17.578  1.00 39.94           H  
ATOM   3445  HB3 ASP A 212     -33.298  24.409  16.106  1.00 39.94           H  
ATOM   3446  O   ASP A 212     -36.655  23.047  17.573  1.00 39.94           O  
ATOM   3447  CG  ASP A 212     -32.379  23.634  17.913  1.00 39.94           C  
ATOM   3448  OD1 ASP A 212     -32.337  22.547  18.541  1.00 39.94           O  
ATOM   3449  OD2 ASP A 212     -31.534  24.545  18.029  1.00 39.94           O  
ATOM   3450  N   THR A 213     -36.448  23.114  15.351  1.00 42.11           N  
ATOM   3451  H   THR A 213     -35.810  23.097  14.569  1.00 42.11           H  
ATOM   3452  CA  THR A 213     -37.869  23.423  15.099  1.00 42.11           C  
ATOM   3453  HA  THR A 213     -38.251  23.965  15.964  1.00 42.11           H  
ATOM   3454  C   THR A 213     -38.780  22.193  14.974  1.00 42.11           C  
ATOM   3455  CB  THR A 213     -38.021  24.375  13.904  1.00 42.11           C  
ATOM   3456  HB  THR A 213     -39.074  24.449  13.633  1.00 42.11           H  
ATOM   3457  O   THR A 213     -40.002  22.344  14.980  1.00 42.11           O  
ATOM   3458  CG2 THR A 213     -37.505  25.776  14.234  1.00 42.11           C  
ATOM   3459 HG21 THR A 213     -36.457  25.739  14.531  1.00 42.11           H  
ATOM   3460 HG22 THR A 213     -38.090  26.201  15.049  1.00 42.11           H  
ATOM   3461 HG23 THR A 213     -37.600  26.416  13.357  1.00 42.11           H  
ATOM   3462  OG1 THR A 213     -37.292  23.918  12.793  1.00 42.11           O  
ATOM   3463  HG1 THR A 213     -36.418  24.311  12.853  1.00 42.11           H  
ATOM   3464  N   ASN A 214     -38.225  20.971  14.946  1.00 39.43           N  
ATOM   3465  H   ASN A 214     -37.216  20.927  14.950  1.00 39.43           H  
ATOM   3466  CA  ASN A 214     -38.981  19.714  14.797  1.00 39.43           C  
ATOM   3467  HA  ASN A 214     -40.043  19.955  14.748  1.00 39.43           H  
ATOM   3468  C   ASN A 214     -38.873  18.744  15.986  1.00 39.43           C  
ATOM   3469  CB  ASN A 214     -38.613  19.047  13.462  1.00 39.43           C  
ATOM   3470  HB2 ASN A 214     -37.529  19.016  13.352  1.00 39.43           H  
ATOM   3471  HB3 ASN A 214     -38.988  18.024  13.434  1.00 39.43           H  
ATOM   3472  O   ASN A 214     -39.296  17.590  15.879  1.00 39.43           O  
ATOM   3473  CG  ASN A 214     -39.245  19.766  12.291  1.00 39.43           C  
ATOM   3474  ND2 ASN A 214     -38.454  20.214  11.350  1.00 39.43           N  
ATOM   3475 HD21 ASN A 214     -37.470  20.298  11.562  1.00 39.43           H  
ATOM   3476 HD22 ASN A 214     -38.888  20.811  10.661  1.00 39.43           H  
ATOM   3477  OD1 ASN A 214     -40.452  19.922  12.202  1.00 39.43           O  
ATOM   3478  N   THR A 215     -38.365  19.181  17.141  1.00 37.71           N  
ATOM   3479  H   THR A 215     -38.035  20.133  17.207  1.00 37.71           H  
ATOM   3480  CA  THR A 215     -38.481  18.388  18.372  1.00 37.71           C  
ATOM   3481  HA  THR A 215     -38.300  17.346  18.109  1.00 37.71           H  
ATOM   3482  C   THR A 215     -39.903  18.517  18.944  1.00 37.71           C  
ATOM   3483  CB  THR A 215     -37.413  18.740  19.418  1.00 37.71           C  
ATOM   3484  HB  THR A 215     -37.715  18.311  20.373  1.00 37.71           H  
ATOM   3485  O   THR A 215     -40.320  19.602  19.363  1.00 37.71           O  
ATOM   3486  CG2 THR A 215     -36.053  18.155  19.048  1.00 37.71           C  
ATOM   3487 HG21 THR A 215     -36.115  17.067  19.000  1.00 37.71           H  
ATOM   3488 HG22 THR A 215     -35.728  18.539  18.081  1.00 37.71           H  
ATOM   3489 HG23 THR A 215     -35.318  18.434  19.803  1.00 37.71           H  
ATOM   3490  OG1 THR A 215     -37.263  20.128  19.582  1.00 37.71           O  
ATOM   3491  HG1 THR A 215     -36.584  20.449  18.984  1.00 37.71           H  
ATOM   3492  N   PRO A 216     -40.707  17.435  18.983  1.00 37.98           N  
ATOM   3493  CA  PRO A 216     -42.019  17.492  19.606  1.00 37.98           C  
ATOM   3494  HA  PRO A 216     -42.595  18.316  19.185  1.00 37.98           H  
ATOM   3495  C   PRO A 216     -41.841  17.713  21.112  1.00 37.98           C  
ATOM   3496  CB  PRO A 216     -42.708  16.170  19.250  1.00 37.98           C  
ATOM   3497  HB2 PRO A 216     -43.376  15.825  20.039  1.00 37.98           H  
ATOM   3498  HB3 PRO A 216     -43.258  16.293  18.317  1.00 37.98           H  
ATOM   3499  O   PRO A 216     -41.383  16.829  21.837  1.00 37.98           O  
ATOM   3500  CG  PRO A 216     -41.548  15.202  19.023  1.00 37.98           C  
ATOM   3501  HG2 PRO A 216     -41.243  14.768  19.975  1.00 37.98           H  
ATOM   3502  HG3 PRO A 216     -41.809  14.417  18.314  1.00 37.98           H  
ATOM   3503  CD  PRO A 216     -40.430  16.093  18.490  1.00 37.98           C  
ATOM   3504  HD2 PRO A 216     -39.467  15.724  18.844  1.00 37.98           H  
ATOM   3505  HD3 PRO A 216     -40.462  16.088  17.401  1.00 37.98           H  
ATOM   3506  N   LYS A 217     -42.215  18.905  21.595  1.00 44.91           N  
ATOM   3507  H   LYS A 217     -42.413  19.629  20.919  1.00 44.91           H  
ATOM   3508  CA  LYS A 217     -42.325  19.200  23.031  1.00 44.91           C  
ATOM   3509  HA  LYS A 217     -41.319  19.178  23.452  1.00 44.91           H  
ATOM   3510  C   LYS A 217     -43.187  18.116  23.700  1.00 44.91           C  
ATOM   3511  CB  LYS A 217     -42.951  20.588  23.263  1.00 44.91           C  
ATOM   3512  HB2 LYS A 217     -43.245  20.667  24.310  1.00 44.91           H  
ATOM   3513  HB3 LYS A 217     -43.846  20.687  22.649  1.00 44.91           H  
ATOM   3514  O   LYS A 217     -44.311  17.890  23.237  1.00 44.91           O  
ATOM   3515  CG  LYS A 217     -41.979  21.736  22.954  1.00 44.91           C  
ATOM   3516  HG2 LYS A 217     -41.115  21.655  23.614  1.00 44.91           H  
ATOM   3517  HG3 LYS A 217     -41.637  21.649  21.923  1.00 44.91           H  
ATOM   3518  CD  LYS A 217     -42.637  23.113  23.146  1.00 44.91           C  
ATOM   3519  HD2 LYS A 217     -42.995  23.208  24.171  1.00 44.91           H  
ATOM   3520  HD3 LYS A 217     -43.474  23.206  22.455  1.00 44.91           H  
ATOM   3521  CE  LYS A 217     -41.598  24.207  22.855  1.00 44.91           C  
ATOM   3522  HE2 LYS A 217     -41.159  24.010  21.877  1.00 44.91           H  
ATOM   3523  HE3 LYS A 217     -40.793  24.127  23.585  1.00 44.91           H  
ATOM   3524  NZ  LYS A 217     -42.174  25.577  22.874  1.00 44.91           N  
ATOM   3525  HZ1 LYS A 217     -42.560  25.801  23.780  1.00 44.91           H  
ATOM   3526  HZ2 LYS A 217     -41.446  26.247  22.670  1.00 44.91           H  
ATOM   3527  HZ3 LYS A 217     -42.882  25.678  22.161  1.00 44.91           H  
ATOM   3528  N   PRO A 218     -42.734  17.475  24.793  1.00 45.18           N  
ATOM   3529  CA  PRO A 218     -43.546  16.497  25.503  1.00 45.18           C  
ATOM   3530  HA  PRO A 218     -43.877  15.722  24.812  1.00 45.18           H  
ATOM   3531  C   PRO A 218     -44.772  17.201  26.098  1.00 45.18           C  
ATOM   3532  CB  PRO A 218     -42.616  15.865  26.546  1.00 45.18           C  
ATOM   3533  HB2 PRO A 218     -43.143  15.596  27.462  1.00 45.18           H  
ATOM   3534  HB3 PRO A 218     -42.139  14.985  26.115  1.00 45.18           H  
ATOM   3535  O   PRO A 218     -44.683  17.952  27.070  1.00 45.18           O  
ATOM   3536  CG  PRO A 218     -41.556  16.938  26.795  1.00 45.18           C  
ATOM   3537  HG2 PRO A 218     -40.604  16.504  27.098  1.00 45.18           H  
ATOM   3538  HG3 PRO A 218     -41.914  17.636  27.552  1.00 45.18           H  
ATOM   3539  CD  PRO A 218     -41.448  17.656  25.451  1.00 45.18           C  
ATOM   3540  HD2 PRO A 218     -41.224  18.710  25.612  1.00 45.18           H  
ATOM   3541  HD3 PRO A 218     -40.668  17.192  24.847  1.00 45.18           H  
ATOM   3542  N   ARG A 219     -45.945  16.980  25.494  1.00 41.00           N  
ATOM   3543  H   ARG A 219     -45.935  16.430  24.647  1.00 41.00           H  
ATOM   3544  CA  ARG A 219     -47.232  17.405  26.052  1.00 41.00           C  
ATOM   3545  HA  ARG A 219     -47.131  18.424  26.426  1.00 41.00           H  
ATOM   3546  C   ARG A 219     -47.577  16.514  27.248  1.00 41.00           C  
ATOM   3547  CB  ARG A 219     -48.343  17.388  24.983  1.00 41.00           C  
ATOM   3548  HB2 ARG A 219     -49.304  17.312  25.491  1.00 41.00           H  
ATOM   3549  HB3 ARG A 219     -48.231  16.510  24.348  1.00 41.00           H  
ATOM   3550  O   ARG A 219     -47.979  15.371  27.081  1.00 41.00           O  
ATOM   3551  CG  ARG A 219     -48.368  18.663  24.122  1.00 41.00           C  
ATOM   3552  HG2 ARG A 219     -47.436  18.748  23.564  1.00 41.00           H  
ATOM   3553  HG3 ARG A 219     -48.473  19.529  24.775  1.00 41.00           H  
ATOM   3554  CD  ARG A 219     -49.555  18.624  23.144  1.00 41.00           C  
ATOM   3555  HD2 ARG A 219     -49.375  17.835  22.414  1.00 41.00           H  
ATOM   3556  HD3 ARG A 219     -50.458  18.382  23.703  1.00 41.00           H  
ATOM   3557  NE  ARG A 219     -49.755  19.914  22.448  1.00 41.00           N  
ATOM   3558  HE  ARG A 219     -49.094  20.650  22.651  1.00 41.00           H  
ATOM   3559  NH1 ARG A 219     -51.589  19.302  21.201  1.00 41.00           N  
ATOM   3560 HH11 ARG A 219     -52.298  19.530  20.518  1.00 41.00           H  
ATOM   3561 HH12 ARG A 219     -51.520  18.361  21.561  1.00 41.00           H  
ATOM   3562  NH2 ARG A 219     -50.805  21.380  21.047  1.00 41.00           N  
ATOM   3563 HH21 ARG A 219     -50.139  22.103  21.279  1.00 41.00           H  
ATOM   3564 HH22 ARG A 219     -51.526  21.579  20.368  1.00 41.00           H  
ATOM   3565  CZ  ARG A 219     -50.711  20.191  21.573  1.00 41.00           C  
ATOM   3566  N   GLY A 220     -47.413  17.086  28.439  1.00 36.09           N  
ATOM   3567  H   GLY A 220     -46.844  17.921  28.429  1.00 36.09           H  
ATOM   3568  CA  GLY A 220     -48.158  16.827  29.675  1.00 36.09           C  
ATOM   3569  HA2 GLY A 220     -49.028  17.484  29.687  1.00 36.09           H  
ATOM   3570  HA3 GLY A 220     -47.528  17.115  30.517  1.00 36.09           H  
ATOM   3571  C   GLY A 220     -48.669  15.407  29.934  1.00 36.09           C  
ATOM   3572  O   GLY A 220     -49.821  15.096  29.641  1.00 36.09           O  
ATOM   3573  N   ALA A 221     -47.880  14.605  30.648  1.00 43.21           N  
ATOM   3574  H   ALA A 221     -46.930  14.893  30.837  1.00 43.21           H  
ATOM   3575  CA  ALA A 221     -48.389  13.440  31.364  1.00 43.21           C  
ATOM   3576  HA  ALA A 221     -49.112  12.924  30.732  1.00 43.21           H  
ATOM   3577  C   ALA A 221     -49.119  13.895  32.644  1.00 43.21           C  
ATOM   3578  CB  ALA A 221     -47.235  12.464  31.626  1.00 43.21           C  
ATOM   3579  HB1 ALA A 221     -46.473  12.938  32.244  1.00 43.21           H  
ATOM   3580  HB2 ALA A 221     -46.791  12.154  30.681  1.00 43.21           H  
ATOM   3581  HB3 ALA A 221     -47.612  11.582  32.145  1.00 43.21           H  
ATOM   3582  O   ALA A 221     -48.554  13.929  33.737  1.00 43.21           O  
ATOM   3583  N   LYS A 222     -50.397  14.268  32.509  1.00 48.44           N  
ATOM   3584  H   LYS A 222     -50.777  14.281  31.574  1.00 48.44           H  
ATOM   3585  CA  LYS A 222     -51.316  14.365  33.649  1.00 48.44           C  
ATOM   3586  HA  LYS A 222     -50.799  14.849  34.478  1.00 48.44           H  
ATOM   3587  C   LYS A 222     -51.693  12.952  34.106  1.00 48.44           C  
ATOM   3588  CB  LYS A 222     -52.565  15.203  33.312  1.00 48.44           C  
ATOM   3589  HB2 LYS A 222     -53.337  14.964  34.043  1.00 48.44           H  
ATOM   3590  HB3 LYS A 222     -52.941  14.929  32.326  1.00 48.44           H  
ATOM   3591  O   LYS A 222     -52.453  12.261  33.442  1.00 48.44           O  
ATOM   3592  CG  LYS A 222     -52.306  16.719  33.376  1.00 48.44           C  
ATOM   3593  HG2 LYS A 222     -51.634  17.007  32.568  1.00 48.44           H  
ATOM   3594  HG3 LYS A 222     -51.833  16.958  34.328  1.00 48.44           H  
ATOM   3595  CD  LYS A 222     -53.620  17.511  33.264  1.00 48.44           C  
ATOM   3596  HD2 LYS A 222     -54.304  17.174  34.043  1.00 48.44           H  
ATOM   3597  HD3 LYS A 222     -54.071  17.317  32.291  1.00 48.44           H  
ATOM   3598  CE  LYS A 222     -53.370  19.018  33.431  1.00 48.44           C  
ATOM   3599  HE2 LYS A 222     -52.866  19.182  34.383  1.00 48.44           H  
ATOM   3600  HE3 LYS A 222     -52.696  19.348  32.640  1.00 48.44           H  
ATOM   3601  NZ  LYS A 222     -54.633  19.805  33.386  1.00 48.44           N  
ATOM   3602  HZ1 LYS A 222     -55.108  19.678  32.504  1.00 48.44           H  
ATOM   3603  HZ2 LYS A 222     -55.257  19.524  34.128  1.00 48.44           H  
ATOM   3604  HZ3 LYS A 222     -54.442  20.790  33.500  1.00 48.44           H  
ATOM   3605  N   GLY A 223     -51.143  12.570  35.256  1.00 38.03           N  
ATOM   3606  H   GLY A 223     -50.358  13.132  35.554  1.00 38.03           H  
ATOM   3607  CA  GLY A 223     -51.761  11.741  36.291  1.00 38.03           C  
ATOM   3608  HA2 GLY A 223     -52.524  12.341  36.788  1.00 38.03           H  
ATOM   3609  HA3 GLY A 223     -51.001  11.513  37.038  1.00 38.03           H  
ATOM   3610  C   GLY A 223     -52.433  10.429  35.882  1.00 38.03           C  
ATOM   3611  O   GLY A 223     -53.621  10.418  35.580  1.00 38.03           O  
ATOM   3612  N   LYS A 224     -51.742   9.305  36.109  1.00 48.86           N  
ATOM   3613  H   LYS A 224     -50.742   9.382  36.231  1.00 48.86           H  
ATOM   3614  CA  LYS A 224     -52.370   8.098  36.670  1.00 48.86           C  
ATOM   3615  HA  LYS A 224     -53.279   8.415  37.180  1.00 48.86           H  
ATOM   3616  C   LYS A 224     -51.461   7.491  37.745  1.00 48.86           C  
ATOM   3617  CB  LYS A 224     -52.802   7.088  35.587  1.00 48.86           C  
ATOM   3618  HB2 LYS A 224     -51.970   6.878  34.915  1.00 48.86           H  
ATOM   3619  HB3 LYS A 224     -53.088   6.159  36.081  1.00 48.86           H  
ATOM   3620  O   LYS A 224     -50.256   7.372  37.567  1.00 48.86           O  
ATOM   3621  CG  LYS A 224     -54.012   7.612  34.788  1.00 48.86           C  
ATOM   3622  HG2 LYS A 224     -53.670   8.386  34.101  1.00 48.86           H  
ATOM   3623  HG3 LYS A 224     -54.734   8.041  35.482  1.00 48.86           H  
ATOM   3624  CD  LYS A 224     -54.739   6.541  33.971  1.00 48.86           C  
ATOM   3625  HD2 LYS A 224     -55.082   5.750  34.638  1.00 48.86           H  
ATOM   3626  HD3 LYS A 224     -54.054   6.123  33.233  1.00 48.86           H  
ATOM   3627  CE  LYS A 224     -55.941   7.194  33.270  1.00 48.86           C  
ATOM   3628  HE2 LYS A 224     -55.570   7.982  32.615  1.00 48.86           H  
ATOM   3629  HE3 LYS A 224     -56.570   7.665  34.025  1.00 48.86           H  
ATOM   3630  NZ  LYS A 224     -56.735   6.210  32.489  1.00 48.86           N  
ATOM   3631  HZ1 LYS A 224     -57.515   6.663  32.036  1.00 48.86           H  
ATOM   3632  HZ2 LYS A 224     -56.165   5.782  31.773  1.00 48.86           H  
ATOM   3633  HZ3 LYS A 224     -57.096   5.481  33.087  1.00 48.86           H  
ATOM   3634  N   ARG A 225     -52.082   7.223  38.896  1.00 51.55           N  
ATOM   3635  H   ARG A 225     -53.088   7.301  38.861  1.00 51.55           H  
ATOM   3636  CA  ARG A 225     -51.512   6.809  40.189  1.00 51.55           C  
ATOM   3637  HA  ARG A 225     -50.824   7.576  40.545  1.00 51.55           H  
ATOM   3638  C   ARG A 225     -50.757   5.468  40.108  1.00 51.55           C  
ATOM   3639  CB  ARG A 225     -52.688   6.638  41.169  1.00 51.55           C  
ATOM   3640  HB2 ARG A 225     -52.318   6.173  42.082  1.00 51.55           H  
ATOM   3641  HB3 ARG A 225     -53.411   5.953  40.725  1.00 51.55           H  
ATOM   3642  O   ARG A 225     -51.203   4.597  39.364  1.00 51.55           O  
ATOM   3643  CG  ARG A 225     -53.400   7.945  41.558  1.00 51.55           C  
ATOM   3644  HG2 ARG A 225     -52.739   8.513  42.213  1.00 51.55           H  
ATOM   3645  HG3 ARG A 225     -53.627   8.545  40.677  1.00 51.55           H  
ATOM   3646  CD  ARG A 225     -54.713   7.617  42.290  1.00 51.55           C  
ATOM   3647  HD2 ARG A 225     -54.568   6.714  42.882  1.00 51.55           H  
ATOM   3648  HD3 ARG A 225     -55.489   7.423  41.549  1.00 51.55           H  
ATOM   3649  NE  ARG A 225     -55.133   8.697  43.204  1.00 51.55           N  
ATOM   3650  HE  ARG A 225     -54.476   9.447  43.365  1.00 51.55           H  
ATOM   3651  NH1 ARG A 225     -57.184   7.828  43.786  1.00 51.55           N  
ATOM   3652 HH11 ARG A 225     -58.020   7.870  44.351  1.00 51.55           H  
ATOM   3653 HH12 ARG A 225     -57.072   7.084  43.112  1.00 51.55           H  
ATOM   3654  NH2 ARG A 225     -56.429   9.651  44.818  1.00 51.55           N  
ATOM   3655 HH21 ARG A 225     -55.733  10.365  44.981  1.00 51.55           H  
ATOM   3656 HH22 ARG A 225     -57.277   9.666  45.367  1.00 51.55           H  
ATOM   3657  CZ  ARG A 225     -56.243   8.721  43.925  1.00 51.55           C  
ATOM   3658  N   PRO A 226     -49.713   5.240  40.928  1.00 45.75           N  
ATOM   3659  CA  PRO A 226     -49.128   3.915  41.093  1.00 45.75           C  
ATOM   3660  HA  PRO A 226     -49.024   3.422  40.126  1.00 45.75           H  
ATOM   3661  C   PRO A 226     -50.019   3.057  42.006  1.00 45.75           C  
ATOM   3662  CB  PRO A 226     -47.734   4.166  41.674  1.00 45.75           C  
ATOM   3663  HB2 PRO A 226     -47.384   3.331  42.282  1.00 45.75           H  
ATOM   3664  HB3 PRO A 226     -47.034   4.361  40.861  1.00 45.75           H  
ATOM   3665  O   PRO A 226     -50.333   3.449  43.132  1.00 45.75           O  
ATOM   3666  CG  PRO A 226     -47.914   5.440  42.503  1.00 45.75           C  
ATOM   3667  HG2 PRO A 226     -48.234   5.177  43.511  1.00 45.75           H  
ATOM   3668  HG3 PRO A 226     -46.995   6.024  42.540  1.00 45.75           H  
ATOM   3669  CD  PRO A 226     -49.038   6.201  41.793  1.00 45.75           C  
ATOM   3670  HD2 PRO A 226     -49.726   6.620  42.527  1.00 45.75           H  
ATOM   3671  HD3 PRO A 226     -48.606   6.995  41.183  1.00 45.75           H  
ATOM   3672  N   LEU A 227     -50.436   1.885  41.523  1.00 52.51           N  
ATOM   3673  H   LEU A 227     -50.145   1.620  40.593  1.00 52.51           H  
ATOM   3674  CA  LEU A 227     -51.062   0.850  42.348  1.00 52.51           C  
ATOM   3675  HA  LEU A 227     -51.704   1.331  43.086  1.00 52.51           H  
ATOM   3676  C   LEU A 227     -49.970   0.088  43.112  1.00 52.51           C  
ATOM   3677  CB  LEU A 227     -51.930  -0.080  41.477  1.00 52.51           C  
ATOM   3678  HB2 LEU A 227     -52.085  -1.021  42.004  1.00 52.51           H  
ATOM   3679  HB3 LEU A 227     -51.384  -0.309  40.562  1.00 52.51           H  
ATOM   3680  O   LEU A 227     -49.012  -0.408  42.522  1.00 52.51           O  
ATOM   3681  CG  LEU A 227     -53.309   0.514  41.125  1.00 52.51           C  
ATOM   3682  HG  LEU A 227     -53.190   1.552  40.814  1.00 52.51           H  
ATOM   3683  CD1 LEU A 227     -53.945  -0.260  39.972  1.00 52.51           C  
ATOM   3684 HD11 LEU A 227     -53.304  -0.206  39.092  1.00 52.51           H  
ATOM   3685 HD12 LEU A 227     -54.916   0.169  39.725  1.00 52.51           H  
ATOM   3686 HD13 LEU A 227     -54.077  -1.305  40.251  1.00 52.51           H  
ATOM   3687  CD2 LEU A 227     -54.270   0.456  42.317  1.00 52.51           C  
ATOM   3688 HD21 LEU A 227     -53.891   1.056  43.145  1.00 52.51           H  
ATOM   3689 HD22 LEU A 227     -55.244   0.848  42.023  1.00 52.51           H  
ATOM   3690 HD23 LEU A 227     -54.394  -0.575  42.648  1.00 52.51           H  
ATOM   3691  N   LYS A 228     -50.121   0.039  44.440  1.00 42.86           N  
ATOM   3692  H   LYS A 228     -50.963   0.455  44.812  1.00 42.86           H  
ATOM   3693  CA  LYS A 228     -49.279  -0.717  45.374  1.00 42.86           C  
ATOM   3694  HA  LYS A 228     -48.238  -0.530  45.114  1.00 42.86           H  
ATOM   3695  C   LYS A 228     -49.503  -2.230  45.245  1.00 42.86           C  
ATOM   3696  CB  LYS A 228     -49.538  -0.255  46.823  1.00 42.86           C  
ATOM   3697  HB2 LYS A 228     -49.297  -1.076  47.499  1.00 42.86           H  
ATOM   3698  HB3 LYS A 228     -50.597  -0.032  46.951  1.00 42.86           H  
ATOM   3699  O   LYS A 228     -50.578  -2.692  44.879  1.00 42.86           O  
ATOM   3700  CG  LYS A 228     -48.689   0.954  47.248  1.00 42.86           C  
ATOM   3701  HG2 LYS A 228     -48.903   1.798  46.593  1.00 42.86           H  
ATOM   3702  HG3 LYS A 228     -47.634   0.696  47.162  1.00 42.86           H  
ATOM   3703  CD  LYS A 228     -49.003   1.342  48.704  1.00 42.86           C  
ATOM   3704  HD2 LYS A 228     -48.883   0.464  49.338  1.00 42.86           H  
ATOM   3705  HD3 LYS A 228     -50.038   1.678  48.764  1.00 42.86           H  
ATOM   3706  CE  LYS A 228     -48.067   2.452  49.205  1.00 42.86           C  
ATOM   3707  HE2 LYS A 228     -48.162   3.312  48.542  1.00 42.86           H  
ATOM   3708  HE3 LYS A 228     -47.039   2.095  49.139  1.00 42.86           H  
ATOM   3709  NZ  LYS A 228     -48.377   2.850  50.605  1.00 42.86           N  
ATOM   3710  HZ1 LYS A 228     -48.275   2.064  51.230  1.00 42.86           H  
ATOM   3711  HZ2 LYS A 228     -47.747   3.575  50.918  1.00 42.86           H  
ATOM   3712  HZ3 LYS A 228     -49.323   3.196  50.684  1.00 42.86           H  
ATOM   3713  N   ALA A 229     -48.436  -2.936  45.608  1.00 37.38           N  
ATOM   3714  H   ALA A 229     -47.646  -2.379  45.899  1.00 37.38           H  
ATOM   3715  CA  ALA A 229     -48.183  -4.371  45.630  1.00 37.38           C  
ATOM   3716  HA  ALA A 229     -47.842  -4.673  44.640  1.00 37.38           H  
ATOM   3717  C   ALA A 229     -49.333  -5.307  46.051  1.00 37.38           C  
ATOM   3718  CB  ALA A 229     -47.027  -4.549  46.628  1.00 37.38           C  
ATOM   3719  HB1 ALA A 229     -46.160  -3.969  46.313  1.00 37.38           H  
ATOM   3720  HB2 ALA A 229     -46.740  -5.599  46.676  1.00 37.38           H  
ATOM   3721  HB3 ALA A 229     -47.338  -4.229  47.622  1.00 37.38           H  
ATOM   3722  O   ALA A 229     -50.049  -5.050  47.014  1.00 37.38           O  
ATOM   3723  N   SER A 230     -49.350  -6.493  45.436  1.00 43.29           N  
ATOM   3724  H   SER A 230     -48.808  -6.606  44.591  1.00 43.29           H  
ATOM   3725  CA  SER A 230     -49.676  -7.741  46.132  1.00 43.29           C  
ATOM   3726  HA  SER A 230     -49.408  -7.624  47.182  1.00 43.29           H  
ATOM   3727  C   SER A 230     -48.826  -8.883  45.560  1.00 43.29           C  
ATOM   3728  CB  SER A 230     -51.178  -8.053  46.100  1.00 43.29           C  
ATOM   3729  HB2 SER A 230     -51.720  -7.254  46.605  1.00 43.29           H  
ATOM   3730  HB3 SER A 230     -51.361  -8.985  46.634  1.00 43.29           H  
ATOM   3731  O   SER A 230     -48.728  -9.068  44.349  1.00 43.29           O  
ATOM   3732  OG  SER A 230     -51.664  -8.176  44.782  1.00 43.29           O  
ATOM   3733  HG  SER A 230     -51.495  -7.353  44.318  1.00 43.29           H  
ATOM   3734  N   THR A 231     -48.133  -9.597  46.442  1.00 45.58           N  
ATOM   3735  H   THR A 231     -48.250  -9.393  47.424  1.00 45.58           H  
ATOM   3736  CA  THR A 231     -47.409 -10.843  46.167  1.00 45.58           C  
ATOM   3737  HA  THR A 231     -46.984 -10.824  45.163  1.00 45.58           H  
ATOM   3738  C   THR A 231     -48.371 -12.031  46.272  1.00 45.58           C  
ATOM   3739  CB  THR A 231     -46.281 -11.025  47.204  1.00 45.58           C  
ATOM   3740  HB  THR A 231     -45.931 -12.056  47.182  1.00 45.58           H  
ATOM   3741  O   THR A 231     -49.293 -11.995  47.089  1.00 45.58           O  
ATOM   3742  CG2 THR A 231     -45.090 -10.104  46.949  1.00 45.58           C  
ATOM   3743 HG21 THR A 231     -44.689 -10.296  45.954  1.00 45.58           H  
ATOM   3744 HG22 THR A 231     -45.400  -9.061  47.011  1.00 45.58           H  
ATOM   3745 HG23 THR A 231     -44.308 -10.294  47.683  1.00 45.58           H  
ATOM   3746  OG1 THR A 231     -46.742 -10.710  48.502  1.00 45.58           O  
ATOM   3747  HG1 THR A 231     -45.995 -10.755  49.103  1.00 45.58           H  
ATOM   3748  N   PRO A 232     -48.131 -13.129  45.530  1.00 45.39           N  
ATOM   3749  CA  PRO A 232     -48.467 -14.436  46.091  1.00 45.39           C  
ATOM   3750  HA  PRO A 232     -48.652 -14.343  47.161  1.00 45.39           H  
ATOM   3751  C   PRO A 232     -47.367 -15.501  45.899  1.00 45.39           C  
ATOM   3752  CB  PRO A 232     -49.790 -14.829  45.433  1.00 45.39           C  
ATOM   3753  HB2 PRO A 232     -50.618 -14.425  46.015  1.00 45.39           H  
ATOM   3754  HB3 PRO A 232     -49.891 -15.909  45.333  1.00 45.39           H  
ATOM   3755  O   PRO A 232     -46.957 -15.811  44.788  1.00 45.39           O  
ATOM   3756  CG  PRO A 232     -49.749 -14.137  44.068  1.00 45.39           C  
ATOM   3757  HG2 PRO A 232     -50.681 -13.601  43.890  1.00 45.39           H  
ATOM   3758  HG3 PRO A 232     -49.577 -14.865  43.276  1.00 45.39           H  
ATOM   3759  CD  PRO A 232     -48.568 -13.158  44.138  1.00 45.39           C  
ATOM   3760  HD2 PRO A 232     -48.882 -12.170  43.801  1.00 45.39           H  
ATOM   3761  HD3 PRO A 232     -47.754 -13.517  43.509  1.00 45.39           H  
ATOM   3762  N   LYS A 233     -46.940 -16.031  47.055  1.00 51.31           N  
ATOM   3763  H   LYS A 233     -47.221 -15.468  47.845  1.00 51.31           H  
ATOM   3764  CA  LYS A 233     -46.508 -17.393  47.456  1.00 51.31           C  
ATOM   3765  HA  LYS A 233     -45.816 -17.231  48.283  1.00 51.31           H  
ATOM   3766  C   LYS A 233     -45.792 -18.344  46.459  1.00 51.31           C  
ATOM   3767  CB  LYS A 233     -47.724 -18.125  48.049  1.00 51.31           C  
ATOM   3768  HB2 LYS A 233     -47.443 -19.153  48.280  1.00 51.31           H  
ATOM   3769  HB3 LYS A 233     -48.522 -18.152  47.307  1.00 51.31           H  
ATOM   3770  O   LYS A 233     -46.307 -18.604  45.377  1.00 51.31           O  
ATOM   3771  CG  LYS A 233     -48.229 -17.459  49.340  1.00 51.31           C  
ATOM   3772  HG2 LYS A 233     -47.439 -17.490  50.091  1.00 51.31           H  
ATOM   3773  HG3 LYS A 233     -48.487 -16.418  49.145  1.00 51.31           H  
ATOM   3774  CD  LYS A 233     -49.474 -18.168  49.886  1.00 51.31           C  
ATOM   3775  HD2 LYS A 233     -50.263 -18.126  49.135  1.00 51.31           H  
ATOM   3776  HD3 LYS A 233     -49.235 -19.210  50.097  1.00 51.31           H  
ATOM   3777  CE  LYS A 233     -49.943 -17.471  51.171  1.00 51.31           C  
ATOM   3778  HE2 LYS A 233     -49.165 -17.573  51.927  1.00 51.31           H  
ATOM   3779  HE3 LYS A 233     -50.066 -16.408  50.964  1.00 51.31           H  
ATOM   3780  NZ  LYS A 233     -51.222 -18.036  51.673  1.00 51.31           N  
ATOM   3781  HZ1 LYS A 233     -51.511 -17.565  52.519  1.00 51.31           H  
ATOM   3782  HZ2 LYS A 233     -51.121 -19.019  51.882  1.00 51.31           H  
ATOM   3783  HZ3 LYS A 233     -51.956 -17.928  50.987  1.00 51.31           H  
ATOM   3784  N   PRO A 234     -44.694 -19.010  46.890  1.00 36.81           N  
ATOM   3785  CA  PRO A 234     -44.018 -20.055  46.126  1.00 36.81           C  
ATOM   3786  HA  PRO A 234     -44.092 -19.851  45.058  1.00 36.81           H  
ATOM   3787  C   PRO A 234     -44.576 -21.463  46.413  1.00 36.81           C  
ATOM   3788  CB  PRO A 234     -42.553 -19.945  46.564  1.00 36.81           C  
ATOM   3789  HB2 PRO A 234     -41.999 -20.869  46.401  1.00 36.81           H  
ATOM   3790  HB3 PRO A 234     -42.077 -19.119  46.035  1.00 36.81           H  
ATOM   3791  O   PRO A 234     -45.001 -21.762  47.528  1.00 36.81           O  
ATOM   3792  CG  PRO A 234     -42.667 -19.603  48.050  1.00 36.81           C  
ATOM   3793  HG2 PRO A 234     -41.810 -19.024  48.393  1.00 36.81           H  
ATOM   3794  HG3 PRO A 234     -42.763 -20.519  48.633  1.00 36.81           H  
ATOM   3795  CD  PRO A 234     -43.966 -18.798  48.141  1.00 36.81           C  
ATOM   3796  HD2 PRO A 234     -43.716 -17.742  48.247  1.00 36.81           H  
ATOM   3797  HD3 PRO A 234     -44.554 -19.135  48.994  1.00 36.81           H  
ATOM   3798  N   GLY A 235     -44.453 -22.350  45.420  1.00 37.42           N  
ATOM   3799  H   GLY A 235     -44.192 -21.988  44.514  1.00 37.42           H  
ATOM   3800  CA  GLY A 235     -44.348 -23.798  45.621  1.00 37.42           C  
ATOM   3801  HA2 GLY A 235     -43.411 -24.139  45.180  1.00 37.42           H  
ATOM   3802  HA3 GLY A 235     -44.287 -24.010  46.689  1.00 37.42           H  
ATOM   3803  C   GLY A 235     -45.491 -24.649  45.063  1.00 37.42           C  
ATOM   3804  O   GLY A 235     -46.567 -24.697  45.648  1.00 37.42           O  
ATOM   3805  N   ARG A 236     -45.200 -25.436  44.014  1.00 38.37           N  
ATOM   3806  H   ARG A 236     -44.441 -25.133  43.421  1.00 38.37           H  
ATOM   3807  CA  ARG A 236     -45.469 -26.889  43.990  1.00 38.37           C  
ATOM   3808  HA  ARG A 236     -45.064 -27.292  44.919  1.00 38.37           H  
ATOM   3809  C   ARG A 236     -44.739 -27.569  42.827  1.00 38.37           C  
ATOM   3810  CB  ARG A 236     -46.976 -27.222  43.932  1.00 38.37           C  
ATOM   3811  HB2 ARG A 236     -47.581 -26.381  44.271  1.00 38.37           H  
ATOM   3812  HB3 ARG A 236     -47.277 -27.437  42.907  1.00 38.37           H  
ATOM   3813  O   ARG A 236     -44.873 -27.165  41.679  1.00 38.37           O  
ATOM   3814  CG  ARG A 236     -47.280 -28.434  44.828  1.00 38.37           C  
ATOM   3815  HG2 ARG A 236     -46.890 -28.250  45.829  1.00 38.37           H  
ATOM   3816  HG3 ARG A 236     -46.802 -29.322  44.414  1.00 38.37           H  
ATOM   3817  CD  ARG A 236     -48.790 -28.661  44.932  1.00 38.37           C  
ATOM   3818  HD2 ARG A 236     -49.253 -27.755  45.322  1.00 38.37           H  
ATOM   3819  HD3 ARG A 236     -49.181 -28.855  43.933  1.00 38.37           H  
ATOM   3820  NE  ARG A 236     -49.110 -29.797  45.820  1.00 38.37           N  
ATOM   3821  HE  ARG A 236     -48.332 -30.258  46.270  1.00 38.37           H  
ATOM   3822  NH1 ARG A 236     -51.387 -29.741  45.536  1.00 38.37           N  
ATOM   3823 HH11 ARG A 236     -51.283 -28.956  44.910  1.00 38.37           H  
ATOM   3824 HH12 ARG A 236     -52.305 -30.114  45.731  1.00 38.37           H  
ATOM   3825  NH2 ARG A 236     -50.485 -31.283  46.870  1.00 38.37           N  
ATOM   3826 HH21 ARG A 236     -49.691 -31.714  47.323  1.00 38.37           H  
ATOM   3827 HH22 ARG A 236     -51.414 -31.631  47.061  1.00 38.37           H  
ATOM   3828  CZ  ARG A 236     -50.320 -30.267  46.071  1.00 38.37           C  
ATOM   3829  N   SER A 237     -43.964 -28.598  43.157  1.00 38.45           N  
ATOM   3830  H   SER A 237     -43.943 -28.885  44.125  1.00 38.45           H  
ATOM   3831  CA  SER A 237     -43.254 -29.491  42.244  1.00 38.45           C  
ATOM   3832  HA  SER A 237     -43.007 -28.957  41.326  1.00 38.45           H  
ATOM   3833  C   SER A 237     -44.096 -30.724  41.895  1.00 38.45           C  
ATOM   3834  CB  SER A 237     -41.955 -29.945  42.927  1.00 38.45           C  
ATOM   3835  HB2 SER A 237     -41.416 -30.626  42.268  1.00 38.45           H  
ATOM   3836  HB3 SER A 237     -41.328 -29.074  43.117  1.00 38.45           H  
ATOM   3837  O   SER A 237     -44.823 -31.235  42.743  1.00 38.45           O  
ATOM   3838  OG  SER A 237     -42.237 -30.597  44.156  1.00 38.45           O  
ATOM   3839  HG  SER A 237     -41.410 -30.802  44.600  1.00 38.45           H  
ATOM   3840  N   THR A 238     -43.916 -31.249  40.681  1.00 42.80           N  
ATOM   3841  H   THR A 238     -43.472 -30.669  39.984  1.00 42.80           H  
ATOM   3842  CA  THR A 238     -44.148 -32.656  40.286  1.00 42.80           C  
ATOM   3843  HA  THR A 238     -43.866 -33.317  41.106  1.00 42.80           H  
ATOM   3844  C   THR A 238     -43.228 -32.933  39.088  1.00 42.80           C  
ATOM   3845  CB  THR A 238     -45.612 -32.948  39.896  1.00 42.80           C  
ATOM   3846  HB  THR A 238     -45.636 -33.894  39.355  1.00 42.80           H  
ATOM   3847  O   THR A 238     -43.351 -32.270  38.068  1.00 42.80           O  
ATOM   3848  CG2 THR A 238     -46.552 -33.076  41.096  1.00 42.80           C  
ATOM   3849 HG21 THR A 238     -47.479 -33.546  40.768  1.00 42.80           H  
ATOM   3850 HG22 THR A 238     -46.095 -33.686  41.875  1.00 42.80           H  
ATOM   3851 HG23 THR A 238     -46.795 -32.089  41.490  1.00 42.80           H  
ATOM   3852  OG1 THR A 238     -46.135 -31.939  39.069  1.00 42.80           O  
ATOM   3853  HG1 THR A 238     -45.585 -31.883  38.284  1.00 42.80           H  
ATOM   3854  N   LYS A 239     -42.100 -33.627  39.284  1.00 42.64           N  
ATOM   3855  H   LYS A 239     -41.359 -33.133  38.807  1.00 42.64           H  
ATOM   3856  CA  LYS A 239     -41.880 -35.088  39.183  1.00 42.64           C  
ATOM   3857  HA  LYS A 239     -40.927 -35.262  39.684  1.00 42.64           H  
ATOM   3858  C   LYS A 239     -41.669 -35.616  37.745  1.00 42.64           C  
ATOM   3859  CB  LYS A 239     -42.904 -35.958  39.952  1.00 42.64           C  
ATOM   3860  HB2 LYS A 239     -43.902 -35.527  39.876  1.00 42.64           H  
ATOM   3861  HB3 LYS A 239     -42.944 -36.932  39.466  1.00 42.64           H  
ATOM   3862  O   LYS A 239     -42.622 -35.799  37.007  1.00 42.64           O  
ATOM   3863  CG  LYS A 239     -42.540 -36.207  41.427  1.00 42.64           C  
ATOM   3864  HG2 LYS A 239     -41.514 -36.568  41.492  1.00 42.64           H  
ATOM   3865  HG3 LYS A 239     -42.619 -35.272  41.983  1.00 42.64           H  
ATOM   3866  CD  LYS A 239     -43.472 -37.260  42.053  1.00 42.64           C  
ATOM   3867  HD2 LYS A 239     -44.496 -36.886  42.033  1.00 42.64           H  
ATOM   3868  HD3 LYS A 239     -43.423 -38.176  41.464  1.00 42.64           H  
ATOM   3869  CE  LYS A 239     -43.062 -37.567  43.502  1.00 42.64           C  
ATOM   3870  HE2 LYS A 239     -43.099 -36.641  44.077  1.00 42.64           H  
ATOM   3871  HE3 LYS A 239     -42.029 -37.917  43.503  1.00 42.64           H  
ATOM   3872  NZ  LYS A 239     -43.943 -38.590  44.129  1.00 42.64           N  
ATOM   3873  HZ1 LYS A 239     -43.904 -39.460  43.618  1.00 42.64           H  
ATOM   3874  HZ2 LYS A 239     -43.653 -38.777  45.079  1.00 42.64           H  
ATOM   3875  HZ3 LYS A 239     -44.903 -38.278  44.150  1.00 42.64           H  
ATOM   3876  N   LEU A 240     -40.401 -35.982  37.508  1.00 38.95           N  
ATOM   3877  H   LEU A 240     -39.728 -35.510  38.095  1.00 38.95           H  
ATOM   3878  CA  LEU A 240     -39.871 -37.234  36.930  1.00 38.95           C  
ATOM   3879  HA  LEU A 240     -38.791 -37.164  37.057  1.00 38.95           H  
ATOM   3880  C   LEU A 240     -40.059 -37.536  35.429  1.00 38.95           C  
ATOM   3881  CB  LEU A 240     -40.314 -38.433  37.797  1.00 38.95           C  
ATOM   3882  HB2 LEU A 240     -41.401 -38.498  37.754  1.00 38.95           H  
ATOM   3883  HB3 LEU A 240     -39.922 -39.349  37.355  1.00 38.95           H  
ATOM   3884  O   LEU A 240     -41.159 -37.771  34.949  1.00 38.95           O  
ATOM   3885  CG  LEU A 240     -39.869 -38.377  39.271  1.00 38.95           C  
ATOM   3886  HG  LEU A 240     -40.161 -37.423  39.711  1.00 38.95           H  
ATOM   3887  CD1 LEU A 240     -40.567 -39.479  40.065  1.00 38.95           C  
ATOM   3888 HD11 LEU A 240     -41.648 -39.366  39.982  1.00 38.95           H  
ATOM   3889 HD12 LEU A 240     -40.284 -40.454  39.670  1.00 38.95           H  
ATOM   3890 HD13 LEU A 240     -40.277 -39.423  41.115  1.00 38.95           H  
ATOM   3891  CD2 LEU A 240     -38.358 -38.537  39.437  1.00 38.95           C  
ATOM   3892 HD21 LEU A 240     -37.829 -37.697  38.986  1.00 38.95           H  
ATOM   3893 HD22 LEU A 240     -38.023 -39.464  38.973  1.00 38.95           H  
ATOM   3894 HD23 LEU A 240     -38.102 -38.565  40.496  1.00 38.95           H  
ATOM   3895  N   GLY A 241     -38.919 -37.711  34.749  1.00 34.48           N  
ATOM   3896  H   GLY A 241     -38.055 -37.419  35.184  1.00 34.48           H  
ATOM   3897  CA  GLY A 241     -38.792 -38.338  33.430  1.00 34.48           C  
ATOM   3898  HA2 GLY A 241     -39.387 -39.250  33.386  1.00 34.48           H  
ATOM   3899  HA3 GLY A 241     -39.168 -37.652  32.672  1.00 34.48           H  
ATOM   3900  C   GLY A 241     -37.327 -38.653  33.093  1.00 34.48           C  
ATOM   3901  O   GLY A 241     -36.646 -37.829  32.502  1.00 34.48           O  
ATOM   3902  N   LYS A 242     -36.861 -39.809  33.579  1.00 39.16           N  
ATOM   3903  H   LYS A 242     -37.564 -40.364  34.046  1.00 39.16           H  
ATOM   3904  CA  LYS A 242     -35.537 -40.467  33.490  1.00 39.16           C  
ATOM   3905  HA  LYS A 242     -34.923 -40.154  34.335  1.00 39.16           H  
ATOM   3906  C   LYS A 242     -34.696 -40.252  32.207  1.00 39.16           C  
ATOM   3907  CB  LYS A 242     -35.817 -41.978  33.598  1.00 39.16           C  
ATOM   3908  HB2 LYS A 242     -34.911 -42.530  33.348  1.00 39.16           H  
ATOM   3909  HB3 LYS A 242     -36.574 -42.236  32.858  1.00 39.16           H  
ATOM   3910  O   LYS A 242     -35.207 -40.316  31.095  1.00 39.16           O  
ATOM   3911  CG  LYS A 242     -36.286 -42.431  34.996  1.00 39.16           C  
ATOM   3912  HG2 LYS A 242     -37.083 -41.784  35.363  1.00 39.16           H  
ATOM   3913  HG3 LYS A 242     -35.440 -42.373  35.681  1.00 39.16           H  
ATOM   3914  CD  LYS A 242     -36.808 -43.876  34.937  1.00 39.16           C  
ATOM   3915  HD2 LYS A 242     -37.724 -43.900  34.348  1.00 39.16           H  
ATOM   3916  HD3 LYS A 242     -36.062 -44.495  34.439  1.00 39.16           H  
ATOM   3917  CE  LYS A 242     -37.075 -44.433  36.343  1.00 39.16           C  
ATOM   3918  HE2 LYS A 242     -37.899 -43.884  36.798  1.00 39.16           H  
ATOM   3919  HE3 LYS A 242     -36.178 -44.277  36.942  1.00 39.16           H  
ATOM   3920  NZ  LYS A 242     -37.382 -45.888  36.292  1.00 39.16           N  
ATOM   3921  HZ1 LYS A 242     -37.483 -46.277  37.219  1.00 39.16           H  
ATOM   3922  HZ2 LYS A 242     -38.215 -46.080  35.755  1.00 39.16           H  
ATOM   3923  HZ3 LYS A 242     -36.622 -46.379  35.843  1.00 39.16           H  
ATOM   3924  N   VAL A 243     -33.381 -40.143  32.432  1.00 30.73           N  
ATOM   3925  H   VAL A 243     -33.102 -40.140  33.403  1.00 30.73           H  
ATOM   3926  CA  VAL A 243     -32.283 -40.404  31.485  1.00 30.73           C  
ATOM   3927  HA  VAL A 243     -32.532 -40.026  30.494  1.00 30.73           H  
ATOM   3928  C   VAL A 243     -32.053 -41.915  31.426  1.00 30.73           C  
ATOM   3929  CB  VAL A 243     -30.990 -39.725  32.007  1.00 30.73           C  
ATOM   3930  HB  VAL A 243     -30.800 -40.067  33.025  1.00 30.73           H  
ATOM   3931  O   VAL A 243     -31.852 -42.515  32.477  1.00 30.73           O  
ATOM   3932  CG1 VAL A 243     -29.751 -40.052  31.166  1.00 30.73           C  
ATOM   3933 HG11 VAL A 243     -28.881 -39.520  31.551  1.00 30.73           H  
ATOM   3934 HG12 VAL A 243     -29.534 -41.120  31.209  1.00 30.73           H  
ATOM   3935 HG13 VAL A 243     -29.918 -39.765  30.128  1.00 30.73           H  
ATOM   3936  CG2 VAL A 243     -31.135 -38.199  32.057  1.00 30.73           C  
ATOM   3937 HG21 VAL A 243     -30.212 -37.750  32.423  1.00 30.73           H  
ATOM   3938 HG22 VAL A 243     -31.347 -37.815  31.059  1.00 30.73           H  
ATOM   3939 HG23 VAL A 243     -31.946 -37.914  32.728  1.00 30.73           H  
ATOM   3940  N   GLU A 244     -32.021 -42.503  30.233  1.00 37.36           N  
ATOM   3941  H   GLU A 244     -32.279 -41.976  29.410  1.00 37.36           H  
ATOM   3942  CA  GLU A 244     -31.434 -43.823  29.981  1.00 37.36           C  
ATOM   3943  HA  GLU A 244     -30.576 -43.932  30.643  1.00 37.36           H  
ATOM   3944  C   GLU A 244     -30.891 -43.881  28.546  1.00 37.36           C  
ATOM   3945  CB  GLU A 244     -32.411 -44.975  30.299  1.00 37.36           C  
ATOM   3946  HB2 GLU A 244     -33.418 -44.575  30.421  1.00 37.36           H  
ATOM   3947  HB3 GLU A 244     -32.422 -45.683  29.471  1.00 37.36           H  
ATOM   3948  O   GLU A 244     -31.406 -43.258  27.618  1.00 37.36           O  
ATOM   3949  CG  GLU A 244     -31.994 -45.725  31.583  1.00 37.36           C  
ATOM   3950  HG2 GLU A 244     -31.782 -45.004  32.372  1.00 37.36           H  
ATOM   3951  HG3 GLU A 244     -31.071 -46.270  31.383  1.00 37.36           H  
ATOM   3952  CD  GLU A 244     -33.065 -46.702  32.096  1.00 37.36           C  
ATOM   3953  OE1 GLU A 244     -33.132 -46.900  33.334  1.00 37.36           O  
ATOM   3954  OE2 GLU A 244     -33.849 -47.218  31.271  1.00 37.36           O  
ATOM   3955  N   SER A 245     -29.762 -44.564  28.428  1.00 30.95           N  
ATOM   3956  H   SER A 245     -29.491 -45.133  29.217  1.00 30.95           H  
ATOM   3957  CA  SER A 245     -28.829 -44.641  27.314  1.00 30.95           C  
ATOM   3958  HA  SER A 245     -28.788 -43.674  26.813  1.00 30.95           H  
ATOM   3959  C   SER A 245     -29.204 -45.705  26.270  1.00 30.95           C  
ATOM   3960  CB  SER A 245     -27.454 -44.945  27.944  1.00 30.95           C  
ATOM   3961  HB2 SER A 245     -26.745 -45.267  27.182  1.00 30.95           H  
ATOM   3962  HB3 SER A 245     -27.075 -44.032  28.404  1.00 30.95           H  
ATOM   3963  O   SER A 245     -30.098 -46.519  26.470  1.00 30.95           O  
ATOM   3964  OG  SER A 245     -27.570 -45.940  28.952  1.00 30.95           O  
ATOM   3965  HG  SER A 245     -26.702 -46.161  29.297  1.00 30.95           H  
ATOM   3966  N   ALA A 246     -28.409 -45.723  25.192  1.00 27.15           N  
ATOM   3967  H   ALA A 246     -27.745 -44.965  25.134  1.00 27.15           H  
ATOM   3968  CA  ALA A 246     -28.288 -46.755  24.157  1.00 27.15           C  
ATOM   3969  HA  ALA A 246     -27.328 -46.557  23.679  1.00 27.15           H  
ATOM   3970  C   ALA A 246     -29.327 -46.745  23.018  1.00 27.15           C  
ATOM   3971  CB  ALA A 246     -28.127 -48.148  24.795  1.00 27.15           C  
ATOM   3972  HB1 ALA A 246     -29.073 -48.479  25.222  1.00 27.15           H  
ATOM   3973  HB2 ALA A 246     -27.372 -48.118  25.580  1.00 27.15           H  
ATOM   3974  HB3 ALA A 246     -27.822 -48.866  24.034  1.00 27.15           H  
ATOM   3975  O   ALA A 246     -30.486 -47.104  23.195  1.00 27.15           O  
ATOM   3976  N   LYS A 247     -28.846 -46.516  21.787  1.00 34.16           N  
ATOM   3977  H   LYS A 247     -28.107 -45.831  21.718  1.00 34.16           H  
ATOM   3978  CA  LYS A 247     -28.751 -47.597  20.791  1.00 34.16           C  
ATOM   3979  HA  LYS A 247     -28.174 -48.392  21.263  1.00 34.16           H  
ATOM   3980  C   LYS A 247     -27.974 -47.193  19.535  1.00 34.16           C  
ATOM   3981  CB  LYS A 247     -30.124 -48.187  20.413  1.00 34.16           C  
ATOM   3982  HB2 LYS A 247     -30.163 -48.399  19.344  1.00 34.16           H  
ATOM   3983  HB3 LYS A 247     -30.912 -47.467  20.634  1.00 34.16           H  
ATOM   3984  O   LYS A 247     -28.102 -46.111  18.982  1.00 34.16           O  
ATOM   3985  CG  LYS A 247     -30.355 -49.506  21.175  1.00 34.16           C  
ATOM   3986  HG2 LYS A 247     -29.712 -50.278  20.751  1.00 34.16           H  
ATOM   3987  HG3 LYS A 247     -30.092 -49.388  22.226  1.00 34.16           H  
ATOM   3988  CD  LYS A 247     -31.815 -49.955  21.085  1.00 34.16           C  
ATOM   3989  HD2 LYS A 247     -32.066 -50.158  20.043  1.00 34.16           H  
ATOM   3990  HD3 LYS A 247     -32.452 -49.155  21.461  1.00 34.16           H  
ATOM   3991  CE  LYS A 247     -32.021 -51.213  21.936  1.00 34.16           C  
ATOM   3992  HE2 LYS A 247     -31.361 -51.998  21.567  1.00 34.16           H  
ATOM   3993  HE3 LYS A 247     -31.728 -50.983  22.961  1.00 34.16           H  
ATOM   3994  NZ  LYS A 247     -33.433 -51.665  21.900  1.00 34.16           N  
ATOM   3995  HZ1 LYS A 247     -33.557 -52.487  22.474  1.00 34.16           H  
ATOM   3996  HZ2 LYS A 247     -33.716 -51.880  20.954  1.00 34.16           H  
ATOM   3997  HZ3 LYS A 247     -34.035 -50.937  22.259  1.00 34.16           H  
ATOM   3998  N   GLN A 248     -27.156 -48.158  19.157  1.00 26.52           N  
ATOM   3999  H   GLN A 248     -27.235 -48.997  19.713  1.00 26.52           H  
ATOM   4000  CA  GLN A 248     -26.237 -48.309  18.045  1.00 26.52           C  
ATOM   4001  HA  GLN A 248     -25.620 -47.418  17.920  1.00 26.52           H  
ATOM   4002  C   GLN A 248     -27.005 -48.638  16.751  1.00 26.52           C  
ATOM   4003  CB  GLN A 248     -25.404 -49.501  18.557  1.00 26.52           C  
ATOM   4004  HB2 GLN A 248     -26.083 -50.341  18.702  1.00 26.52           H  
ATOM   4005  HB3 GLN A 248     -25.020 -49.226  19.540  1.00 26.52           H  
ATOM   4006  O   GLN A 248     -27.804 -49.571  16.757  1.00 26.52           O  
ATOM   4007  CG  GLN A 248     -24.202 -50.031  17.778  1.00 26.52           C  
ATOM   4008  HG2 GLN A 248     -23.482 -49.226  17.630  1.00 26.52           H  
ATOM   4009  HG3 GLN A 248     -24.523 -50.407  16.807  1.00 26.52           H  
ATOM   4010  CD  GLN A 248     -23.537 -51.169  18.569  1.00 26.52           C  
ATOM   4011  NE2 GLN A 248     -22.342 -51.580  18.212  1.00 26.52           N  
ATOM   4012 HE21 GLN A 248     -21.821 -51.113  17.484  1.00 26.52           H  
ATOM   4013 HE22 GLN A 248     -21.935 -52.288  18.807  1.00 26.52           H  
ATOM   4014  OE1 GLN A 248     -24.067 -51.710  19.526  1.00 26.52           O  
ATOM   4015  N   ILE A 249     -26.744 -47.920  15.654  1.00 33.81           N  
ATOM   4016  H   ILE A 249     -26.179 -47.088  15.752  1.00 33.81           H  
ATOM   4017  CA  ILE A 249     -27.122 -48.276  14.267  1.00 33.81           C  
ATOM   4018  HA  ILE A 249     -27.195 -49.359  14.172  1.00 33.81           H  
ATOM   4019  C   ILE A 249     -25.963 -47.764  13.385  1.00 33.81           C  
ATOM   4020  CB  ILE A 249     -28.487 -47.646  13.860  1.00 33.81           C  
ATOM   4021  HB  ILE A 249     -28.377 -46.561  13.839  1.00 33.81           H  
ATOM   4022  O   ILE A 249     -25.805 -46.559  13.238  1.00 33.81           O  
ATOM   4023  CG1 ILE A 249     -29.629 -47.984  14.853  1.00 33.81           C  
ATOM   4024 HG12 ILE A 249     -29.746 -49.066  14.915  1.00 33.81           H  
ATOM   4025 HG13 ILE A 249     -29.361 -47.608  15.840  1.00 33.81           H  
ATOM   4026  CG2 ILE A 249     -28.855 -48.121  12.443  1.00 33.81           C  
ATOM   4027 HG21 ILE A 249     -29.019 -49.199  12.428  1.00 33.81           H  
ATOM   4028 HG22 ILE A 249     -28.063 -47.874  11.737  1.00 33.81           H  
ATOM   4029 HG23 ILE A 249     -29.753 -47.615  12.089  1.00 33.81           H  
ATOM   4030  CD1 ILE A 249     -30.993 -47.363  14.522  1.00 33.81           C  
ATOM   4031 HD11 ILE A 249     -30.885 -46.289  14.372  1.00 33.81           H  
ATOM   4032 HD12 ILE A 249     -31.678 -47.539  15.352  1.00 33.81           H  
ATOM   4033 HD13 ILE A 249     -31.413 -47.819  13.626  1.00 33.81           H  
ATOM   4034  N   ARG A 250     -24.888 -48.538  13.175  1.00 27.57           N  
ATOM   4035  H   ARG A 250     -24.078 -47.957  13.336  1.00 27.57           H  
ATOM   4036  CA  ARG A 250     -24.619 -49.481  12.065  1.00 27.57           C  
ATOM   4037  HA  ARG A 250     -23.539 -49.625  12.076  1.00 27.57           H  
ATOM   4038  C   ARG A 250     -24.908 -48.940  10.657  1.00 27.57           C  
ATOM   4039  CB  ARG A 250     -25.237 -50.885  12.252  1.00 27.57           C  
ATOM   4040  HB2 ARG A 250     -26.050 -50.852  12.977  1.00 27.57           H  
ATOM   4041  HB3 ARG A 250     -25.654 -51.226  11.305  1.00 27.57           H  
ATOM   4042  O   ARG A 250     -26.064 -48.850  10.279  1.00 27.57           O  
ATOM   4043  CG  ARG A 250     -24.184 -51.914  12.696  1.00 27.57           C  
ATOM   4044  HG2 ARG A 250     -23.861 -51.667  13.707  1.00 27.57           H  
ATOM   4045  HG3 ARG A 250     -23.324 -51.875  12.027  1.00 27.57           H  
ATOM   4046  CD  ARG A 250     -24.755 -53.337  12.673  1.00 27.57           C  
ATOM   4047  HD2 ARG A 250     -25.708 -53.337  13.202  1.00 27.57           H  
ATOM   4048  HD3 ARG A 250     -24.930 -53.627  11.637  1.00 27.57           H  
ATOM   4049  NE  ARG A 250     -23.838 -54.298  13.319  1.00 27.57           N  
ATOM   4050  HE  ARG A 250     -22.940 -53.944  13.613  1.00 27.57           H  
ATOM   4051  NH1 ARG A 250     -25.183 -56.152  13.147  1.00 27.57           N  
ATOM   4052 HH11 ARG A 250     -25.344 -57.136  13.304  1.00 27.57           H  
ATOM   4053 HH12 ARG A 250     -25.838 -55.615  12.598  1.00 27.57           H  
ATOM   4054  NH2 ARG A 250     -23.224 -56.306  14.203  1.00 27.57           N  
ATOM   4055 HH21 ARG A 250     -22.343 -55.913  14.505  1.00 27.57           H  
ATOM   4056 HH22 ARG A 250     -23.407 -57.287  14.358  1.00 27.57           H  
ATOM   4057  CZ  ARG A 250     -24.085 -55.576  13.552  1.00 27.57           C  
ATOM   4058  N   GLY A 251     -23.808 -48.777   9.912  1.00 24.85           N  
ATOM   4059  H   GLY A 251     -22.937 -48.674  10.412  1.00 24.85           H  
ATOM   4060  CA  GLY A 251     -23.655 -49.157   8.505  1.00 24.85           C  
ATOM   4061  HA2 GLY A 251     -24.162 -50.108   8.338  1.00 24.85           H  
ATOM   4062  HA3 GLY A 251     -22.598 -49.310   8.286  1.00 24.85           H  
ATOM   4063  C   GLY A 251     -24.222 -48.183   7.486  1.00 24.85           C  
ATOM   4064  O   GLY A 251     -25.426 -48.150   7.320  1.00 24.85           O  
ATOM   4065  N   ASP A 252     -23.337 -47.441   6.815  1.00 28.58           N  
ATOM   4066  H   ASP A 252     -22.420 -47.341   7.228  1.00 28.58           H  
ATOM   4067  CA  ASP A 252     -23.323 -47.314   5.351  1.00 28.58           C  
ATOM   4068  HA  ASP A 252     -23.275 -48.316   4.925  1.00 28.58           H  
ATOM   4069  C   ASP A 252     -22.024 -46.604   4.920  1.00 28.58           C  
ATOM   4070  CB  ASP A 252     -24.585 -46.629   4.784  1.00 28.58           C  
ATOM   4071  HB2 ASP A 252     -24.333 -46.186   3.820  1.00 28.58           H  
ATOM   4072  HB3 ASP A 252     -24.897 -45.824   5.449  1.00 28.58           H  
ATOM   4073  O   ASP A 252     -21.847 -45.394   5.063  1.00 28.58           O  
ATOM   4074  CG  ASP A 252     -25.752 -47.608   4.542  1.00 28.58           C  
ATOM   4075  OD1 ASP A 252     -25.484 -48.826   4.389  1.00 28.58           O  
ATOM   4076  OD2 ASP A 252     -26.897 -47.115   4.425  1.00 28.58           O  
ATOM   4077  N   GLU A 253     -21.072 -47.402   4.433  1.00 23.91           N  
ATOM   4078  H   GLU A 253     -21.297 -48.382   4.340  1.00 23.91           H  
ATOM   4079  CA  GLU A 253     -19.920 -46.959   3.649  1.00 23.91           C  
ATOM   4080  HA  GLU A 253     -19.390 -46.144   4.141  1.00 23.91           H  
ATOM   4081  C   GLU A 253     -20.404 -46.527   2.263  1.00 23.91           C  
ATOM   4082  CB  GLU A 253     -18.974 -48.159   3.401  1.00 23.91           C  
ATOM   4083  HB2 GLU A 253     -19.571 -48.986   3.019  1.00 23.91           H  
ATOM   4084  HB3 GLU A 253     -18.258 -47.873   2.630  1.00 23.91           H  
ATOM   4085  O   GLU A 253     -20.757 -47.403   1.491  1.00 23.91           O  
ATOM   4086  CG  GLU A 253     -18.167 -48.674   4.592  1.00 23.91           C  
ATOM   4087  HG2 GLU A 253     -18.851 -48.936   5.399  1.00 23.91           H  
ATOM   4088  HG3 GLU A 253     -17.519 -47.872   4.944  1.00 23.91           H  
ATOM   4089  CD  GLU A 253     -17.329 -49.913   4.215  1.00 23.91           C  
ATOM   4090  OE1 GLU A 253     -16.231 -50.052   4.797  1.00 23.91           O  
ATOM   4091  OE2 GLU A 253     -17.789 -50.723   3.379  1.00 23.91           O  
ATOM   4092  N   TYR A 254     -20.350 -45.244   1.879  1.00 24.29           N  
ATOM   4093  H   TYR A 254     -20.201 -44.529   2.576  1.00 24.29           H  
ATOM   4094  CA  TYR A 254     -20.323 -44.882   0.451  1.00 24.29           C  
ATOM   4095  HA  TYR A 254     -19.808 -45.691  -0.067  1.00 24.29           H  
ATOM   4096  C   TYR A 254     -19.508 -43.610   0.172  1.00 24.29           C  
ATOM   4097  CB  TYR A 254     -21.729 -44.830  -0.189  1.00 24.29           C  
ATOM   4098  HB2 TYR A 254     -22.386 -44.224   0.435  1.00 24.29           H  
ATOM   4099  HB3 TYR A 254     -21.654 -44.339  -1.159  1.00 24.29           H  
ATOM   4100  O   TYR A 254     -19.943 -42.482   0.379  1.00 24.29           O  
ATOM   4101  CG  TYR A 254     -22.351 -46.204  -0.419  1.00 24.29           C  
ATOM   4102  CD1 TYR A 254     -21.837 -47.064  -1.416  1.00 24.29           C  
ATOM   4103  HD1 TYR A 254     -21.067 -46.712  -2.087  1.00 24.29           H  
ATOM   4104  CD2 TYR A 254     -23.330 -46.684   0.476  1.00 24.29           C  
ATOM   4105  HD2 TYR A 254     -23.699 -46.049   1.268  1.00 24.29           H  
ATOM   4106  CE1 TYR A 254     -22.270 -48.405  -1.487  1.00 24.29           C  
ATOM   4107  HE1 TYR A 254     -21.856 -49.085  -2.217  1.00 24.29           H  
ATOM   4108  CE2 TYR A 254     -23.749 -48.028   0.421  1.00 24.29           C  
ATOM   4109  HE2 TYR A 254     -24.455 -48.397   1.150  1.00 24.29           H  
ATOM   4110  OH  TYR A 254     -23.599 -50.195  -0.596  1.00 24.29           O  
ATOM   4111  HH  TYR A 254     -24.167 -50.395   0.152  1.00 24.29           H  
ATOM   4112  CZ  TYR A 254     -23.208 -48.894  -0.553  1.00 24.29           C  
ATOM   4113  N   SER A 255     -18.317 -43.855  -0.382  1.00 24.29           N  
ATOM   4114  H   SER A 255     -18.040 -44.824  -0.317  1.00 24.29           H  
ATOM   4115  CA  SER A 255     -17.636 -43.104  -1.447  1.00 24.29           C  
ATOM   4116  HA  SER A 255     -16.619 -43.494  -1.476  1.00 24.29           H  
ATOM   4117  C   SER A 255     -17.505 -41.578  -1.325  1.00 24.29           C  
ATOM   4118  CB  SER A 255     -18.251 -43.483  -2.802  1.00 24.29           C  
ATOM   4119  HB2 SER A 255     -18.204 -44.564  -2.937  1.00 24.29           H  
ATOM   4120  HB3 SER A 255     -17.676 -43.010  -3.598  1.00 24.29           H  
ATOM   4121  O   SER A 255     -18.408 -40.815  -1.669  1.00 24.29           O  
ATOM   4122  OG  SER A 255     -19.598 -43.062  -2.892  1.00 24.29           O  
ATOM   4123  HG  SER A 255     -19.700 -42.308  -2.307  1.00 24.29           H  
ATOM   4124  N   VAL A 256     -16.279 -41.132  -1.037  1.00 23.55           N  
ATOM   4125  H   VAL A 256     -15.593 -41.806  -0.727  1.00 23.55           H  
ATOM   4126  CA  VAL A 256     -15.783 -39.804  -1.419  1.00 23.55           C  
ATOM   4127  HA  VAL A 256     -16.464 -39.044  -1.037  1.00 23.55           H  
ATOM   4128  C   VAL A 256     -15.764 -39.730  -2.950  1.00 23.55           C  
ATOM   4129  CB  VAL A 256     -14.380 -39.546  -0.821  1.00 23.55           C  
ATOM   4130  HB  VAL A 256     -13.695 -40.322  -1.163  1.00 23.55           H  
ATOM   4131  O   VAL A 256     -14.851 -40.230  -3.607  1.00 23.55           O  
ATOM   4132  CG1 VAL A 256     -13.810 -38.180  -1.228  1.00 23.55           C  
ATOM   4133 HG11 VAL A 256     -12.841 -38.029  -0.752  1.00 23.55           H  
ATOM   4134 HG12 VAL A 256     -14.487 -37.382  -0.922  1.00 23.55           H  
ATOM   4135 HG13 VAL A 256     -13.660 -38.136  -2.307  1.00 23.55           H  
ATOM   4136  CG2 VAL A 256     -14.428 -39.594   0.713  1.00 23.55           C  
ATOM   4137 HG21 VAL A 256     -14.742 -40.579   1.057  1.00 23.55           H  
ATOM   4138 HG22 VAL A 256     -15.125 -38.846   1.090  1.00 23.55           H  
ATOM   4139 HG23 VAL A 256     -13.437 -39.395   1.120  1.00 23.55           H  
ATOM   4140  N   LYS A 257     -16.794 -39.119  -3.542  1.00 25.61           N  
ATOM   4141  H   LYS A 257     -17.570 -38.836  -2.961  1.00 25.61           H  
ATOM   4142  CA  LYS A 257     -16.726 -38.653  -4.928  1.00 25.61           C  
ATOM   4143  HA  LYS A 257     -16.293 -39.435  -5.551  1.00 25.61           H  
ATOM   4144  C   LYS A 257     -15.784 -37.455  -4.971  1.00 25.61           C  
ATOM   4145  CB  LYS A 257     -18.117 -38.300  -5.483  1.00 25.61           C  
ATOM   4146  HB2 LYS A 257     -17.989 -37.641  -6.341  1.00 25.61           H  
ATOM   4147  HB3 LYS A 257     -18.692 -37.765  -4.728  1.00 25.61           H  
ATOM   4148  O   LYS A 257     -16.155 -36.345  -4.604  1.00 25.61           O  
ATOM   4149  CG  LYS A 257     -18.884 -39.546  -5.951  1.00 25.61           C  
ATOM   4150  HG2 LYS A 257     -18.292 -40.072  -6.700  1.00 25.61           H  
ATOM   4151  HG3 LYS A 257     -19.050 -40.209  -5.102  1.00 25.61           H  
ATOM   4152  CD  LYS A 257     -20.235 -39.151  -6.563  1.00 25.61           C  
ATOM   4153  HD2 LYS A 257     -20.069 -38.466  -7.395  1.00 25.61           H  
ATOM   4154  HD3 LYS A 257     -20.832 -38.650  -5.801  1.00 25.61           H  
ATOM   4155  CE  LYS A 257     -20.974 -40.399  -7.062  1.00 25.61           C  
ATOM   4156  HE2 LYS A 257     -21.057 -41.102  -6.233  1.00 25.61           H  
ATOM   4157  HE3 LYS A 257     -20.376 -40.874  -7.840  1.00 25.61           H  
ATOM   4158  NZ  LYS A 257     -22.326 -40.065  -7.579  1.00 25.61           N  
ATOM   4159  HZ1 LYS A 257     -22.799 -40.901  -7.891  1.00 25.61           H  
ATOM   4160  HZ2 LYS A 257     -22.883 -39.648  -6.847  1.00 25.61           H  
ATOM   4161  HZ3 LYS A 257     -22.266 -39.415  -8.350  1.00 25.61           H  
ATOM   4162  N   TYR A 258     -14.571 -37.686  -5.457  1.00 23.99           N  
ATOM   4163  H   TYR A 258     -14.293 -38.645  -5.607  1.00 23.99           H  
ATOM   4164  CA  TYR A 258     -13.723 -36.624  -5.978  1.00 23.99           C  
ATOM   4165  HA  TYR A 258     -13.602 -35.846  -5.224  1.00 23.99           H  
ATOM   4166  C   TYR A 258     -14.409 -36.022  -7.210  1.00 23.99           C  
ATOM   4167  CB  TYR A 258     -12.339 -37.189  -6.336  1.00 23.99           C  
ATOM   4168  HB2 TYR A 258     -12.457 -38.039  -7.008  1.00 23.99           H  
ATOM   4169  HB3 TYR A 258     -11.786 -36.424  -6.881  1.00 23.99           H  
ATOM   4170  O   TYR A 258     -14.305 -36.565  -8.308  1.00 23.99           O  
ATOM   4171  CG  TYR A 258     -11.504 -37.614  -5.145  1.00 23.99           C  
ATOM   4172  CD1 TYR A 258     -10.695 -36.667  -4.486  1.00 23.99           C  
ATOM   4173  HD1 TYR A 258     -10.684 -35.640  -4.819  1.00 23.99           H  
ATOM   4174  CD2 TYR A 258     -11.528 -38.951  -4.700  1.00 23.99           C  
ATOM   4175  HD2 TYR A 258     -12.152 -39.682  -5.191  1.00 23.99           H  
ATOM   4176  CE1 TYR A 258      -9.907 -37.053  -3.385  1.00 23.99           C  
ATOM   4177  HE1 TYR A 258      -9.293 -36.326  -2.876  1.00 23.99           H  
ATOM   4178  CE2 TYR A 258     -10.740 -39.339  -3.600  1.00 23.99           C  
ATOM   4179  HE2 TYR A 258     -10.755 -40.359  -3.245  1.00 23.99           H  
ATOM   4180  OH  TYR A 258      -9.173 -38.778  -1.881  1.00 23.99           O  
ATOM   4181  HH  TYR A 258      -8.684 -38.050  -1.492  1.00 23.99           H  
ATOM   4182  CZ  TYR A 258      -9.928 -38.394  -2.942  1.00 23.99           C  
ATOM   4183  N   GLN A 259     -15.119 -34.907  -7.047  1.00 25.18           N  
ATOM   4184  H   GLN A 259     -15.287 -34.564  -6.113  1.00 25.18           H  
ATOM   4185  CA  GLN A 259     -15.409 -34.019  -8.169  1.00 25.18           C  
ATOM   4186  HA  GLN A 259     -15.278 -34.565  -9.103  1.00 25.18           H  
ATOM   4187  C   GLN A 259     -14.356 -32.915  -8.187  1.00 25.18           C  
ATOM   4188  CB  GLN A 259     -16.864 -33.519  -8.163  1.00 25.18           C  
ATOM   4189  HB2 GLN A 259     -17.286 -33.592  -7.161  1.00 25.18           H  
ATOM   4190  HB3 GLN A 259     -16.895 -32.476  -8.480  1.00 25.18           H  
ATOM   4191  O   GLN A 259     -14.394 -31.962  -7.413  1.00 25.18           O  
ATOM   4192  CG  GLN A 259     -17.693 -34.350  -9.161  1.00 25.18           C  
ATOM   4193  HG2 GLN A 259     -17.276 -34.220 -10.160  1.00 25.18           H  
ATOM   4194  HG3 GLN A 259     -17.622 -35.404  -8.894  1.00 25.18           H  
ATOM   4195  CD  GLN A 259     -19.168 -33.970  -9.210  1.00 25.18           C  
ATOM   4196  NE2 GLN A 259     -19.921 -34.508 -10.144  1.00 25.18           N  
ATOM   4197 HE21 GLN A 259     -20.862 -34.144 -10.182  1.00 25.18           H  
ATOM   4198 HE22 GLN A 259     -19.507 -35.043 -10.894  1.00 25.18           H  
ATOM   4199  OE1 GLN A 259     -19.690 -33.215  -8.414  1.00 25.18           O  
ATOM   4200  N   LYS A 260     -13.387 -33.094  -9.090  1.00 25.67           N  
ATOM   4201  H   LYS A 260     -13.436 -33.944  -9.633  1.00 25.67           H  
ATOM   4202  CA  LYS A 260     -12.610 -31.997  -9.665  1.00 25.67           C  
ATOM   4203  HA  LYS A 260     -12.033 -31.485  -8.895  1.00 25.67           H  
ATOM   4204  C   LYS A 260     -13.598 -31.004 -10.290  1.00 25.67           C  
ATOM   4205  CB  LYS A 260     -11.686 -32.538 -10.773  1.00 25.67           C  
ATOM   4206  HB2 LYS A 260     -11.386 -31.698 -11.399  1.00 25.67           H  
ATOM   4207  HB3 LYS A 260     -12.253 -33.222 -11.405  1.00 25.67           H  
ATOM   4208  O   LYS A 260     -14.278 -31.352 -11.246  1.00 25.67           O  
ATOM   4209  CG  LYS A 260     -10.407 -33.230 -10.285  1.00 25.67           C  
ATOM   4210  HG2 LYS A 260      -9.783 -32.505  -9.763  1.00 25.67           H  
ATOM   4211  HG3 LYS A 260     -10.662 -34.044  -9.605  1.00 25.67           H  
ATOM   4212  CD  LYS A 260      -9.652 -33.792 -11.499  1.00 25.67           C  
ATOM   4213  HD2 LYS A 260      -9.513 -32.994 -12.229  1.00 25.67           H  
ATOM   4214  HD3 LYS A 260     -10.256 -34.576 -11.955  1.00 25.67           H  
ATOM   4215  CE  LYS A 260      -8.282 -34.355 -11.109  1.00 25.67           C  
ATOM   4216  HE2 LYS A 260      -7.686 -33.549 -10.681  1.00 25.67           H  
ATOM   4217  HE3 LYS A 260      -8.424 -35.117 -10.341  1.00 25.67           H  
ATOM   4218  NZ  LYS A 260      -7.596 -34.935 -12.292  1.00 25.67           N  
ATOM   4219  HZ1 LYS A 260      -8.147 -35.687 -12.681  1.00 25.67           H  
ATOM   4220  HZ2 LYS A 260      -6.685 -35.291 -12.043  1.00 25.67           H  
ATOM   4221  HZ3 LYS A 260      -7.489 -34.230 -13.007  1.00 25.67           H  
ATOM   4222  N   LEU A 261     -13.654 -29.798  -9.745  1.00 27.42           N  
ATOM   4223  H   LEU A 261     -13.167 -29.655  -8.872  1.00 27.42           H  
ATOM   4224  CA  LEU A 261     -14.157 -28.584 -10.390  1.00 27.42           C  
ATOM   4225  HA  LEU A 261     -14.363 -28.746 -11.449  1.00 27.42           H  
ATOM   4226  C   LEU A 261     -12.981 -27.604 -10.250  1.00 27.42           C  
ATOM   4227  CB  LEU A 261     -15.442 -28.123  -9.661  1.00 27.42           C  
ATOM   4228  HB2 LEU A 261     -15.255 -28.153  -8.587  1.00 27.42           H  
ATOM   4229  HB3 LEU A 261     -15.641 -27.085  -9.925  1.00 27.42           H  
ATOM   4230  O   LEU A 261     -12.689 -27.151  -9.149  1.00 27.42           O  
ATOM   4231  CG  LEU A 261     -16.697 -28.965  -9.980  1.00 27.42           C  
ATOM   4232  HG  LEU A 261     -16.435 -30.023 -10.002  1.00 27.42           H  
ATOM   4233  CD1 LEU A 261     -17.772 -28.774  -8.907  1.00 27.42           C  
ATOM   4234 HD11 LEU A 261     -18.064 -27.725  -8.858  1.00 27.42           H  
ATOM   4235 HD12 LEU A 261     -18.644 -29.383  -9.147  1.00 27.42           H  
ATOM   4236 HD13 LEU A 261     -17.382 -29.088  -7.939  1.00 27.42           H  
ATOM   4237  CD2 LEU A 261     -17.302 -28.570 -11.329  1.00 27.42           C  
ATOM   4238 HD21 LEU A 261     -18.184 -29.177 -11.532  1.00 27.42           H  
ATOM   4239 HD22 LEU A 261     -17.580 -27.516 -11.325  1.00 27.42           H  
ATOM   4240 HD23 LEU A 261     -16.574 -28.738 -12.123  1.00 27.42           H  
ATOM   4241  N   GLU A 262     -12.035 -27.540 -11.190  1.00 27.68           N  
ATOM   4242  H   GLU A 262     -11.128 -27.422 -10.761  1.00 27.68           H  
ATOM   4243  CA  GLU A 262     -12.140 -26.790 -12.453  1.00 27.68           C  
ATOM   4244  HA  GLU A 262     -11.130 -26.470 -12.711  1.00 27.68           H  
ATOM   4245  C   GLU A 262     -12.903 -25.469 -12.263  1.00 27.68           C  
ATOM   4246  CB  GLU A 262     -12.602 -27.636 -13.664  1.00 27.68           C  
ATOM   4247  HB2 GLU A 262     -13.520 -28.174 -13.428  1.00 27.68           H  
ATOM   4248  HB3 GLU A 262     -12.796 -26.955 -14.493  1.00 27.68           H  
ATOM   4249  O   GLU A 262     -14.099 -25.419 -12.502  1.00 27.68           O  
ATOM   4250  CG  GLU A 262     -11.500 -28.626 -14.099  1.00 27.68           C  
ATOM   4251  HG2 GLU A 262     -10.561 -28.079 -14.180  1.00 27.68           H  
ATOM   4252  HG3 GLU A 262     -11.373 -29.368 -13.310  1.00 27.68           H  
ATOM   4253  CD  GLU A 262     -11.745 -29.353 -15.437  1.00 27.68           C  
ATOM   4254  OE1 GLU A 262     -10.885 -30.209 -15.763  1.00 27.68           O  
ATOM   4255  OE2 GLU A 262     -12.746 -29.062 -16.123  1.00 27.68           O  
ATOM   4256  N   GLU A 263     -12.210 -24.441 -11.734  1.00 31.86           N  
ATOM   4257  H   GLU A 263     -11.402 -24.710 -11.192  1.00 31.86           H  
ATOM   4258  CA  GLU A 263     -12.182 -23.035 -12.212  1.00 31.86           C  
ATOM   4259  HA  GLU A 263     -11.408 -22.969 -12.977  1.00 31.86           H  
ATOM   4260  C   GLU A 263     -11.822 -22.025 -11.089  1.00 31.86           C  
ATOM   4261  CB  GLU A 263     -13.488 -22.567 -12.890  1.00 31.86           C  
ATOM   4262  HB2 GLU A 263     -13.510 -21.478 -12.870  1.00 31.86           H  
ATOM   4263  HB3 GLU A 263     -14.358 -22.924 -12.340  1.00 31.86           H  
ATOM   4264  O   GLU A 263     -12.591 -21.843 -10.143  1.00 31.86           O  
ATOM   4265  CG  GLU A 263     -13.538 -22.994 -14.372  1.00 31.86           C  
ATOM   4266  HG2 GLU A 263     -12.698 -22.519 -14.879  1.00 31.86           H  
ATOM   4267  HG3 GLU A 263     -13.394 -24.069 -14.477  1.00 31.86           H  
ATOM   4268  CD  GLU A 263     -14.830 -22.580 -15.093  1.00 31.86           C  
ATOM   4269  OE1 GLU A 263     -14.972 -22.982 -16.270  1.00 31.86           O  
ATOM   4270  OE2 GLU A 263     -15.600 -21.765 -14.532  1.00 31.86           O  
ATOM   4271  N   PRO A 264     -10.690 -21.289 -11.174  1.00 32.05           N  
ATOM   4272  CA  PRO A 264     -10.466 -20.123 -10.326  1.00 32.05           C  
ATOM   4273  HA  PRO A 264     -10.808 -20.331  -9.312  1.00 32.05           H  
ATOM   4274  C   PRO A 264     -11.230 -18.895 -10.858  1.00 32.05           C  
ATOM   4275  CB  PRO A 264      -8.949 -19.933 -10.270  1.00 32.05           C  
ATOM   4276  HB2 PRO A 264      -8.540 -20.543  -9.465  1.00 32.05           H  
ATOM   4277  HB3 PRO A 264      -8.668 -18.889 -10.135  1.00 32.05           H  
ATOM   4278  O   PRO A 264     -10.889 -18.298 -11.877  1.00 32.05           O  
ATOM   4279  CG  PRO A 264      -8.472 -20.484 -11.613  1.00 32.05           C  
ATOM   4280  HG2 PRO A 264      -7.479 -20.926 -11.532  1.00 32.05           H  
ATOM   4281  HG3 PRO A 264      -8.465 -19.681 -12.350  1.00 32.05           H  
ATOM   4282  CD  PRO A 264      -9.524 -21.528 -12.012  1.00 32.05           C  
ATOM   4283  HD2 PRO A 264      -9.138 -22.529 -11.820  1.00 32.05           H  
ATOM   4284  HD3 PRO A 264      -9.775 -21.416 -13.067  1.00 32.05           H  
ATOM   4285  N   LEU A 265     -12.289 -18.546 -10.125  1.00 31.80           N  
ATOM   4286  H   LEU A 265     -12.636 -19.305  -9.556  1.00 31.80           H  
ATOM   4287  CA  LEU A 265     -12.669 -17.207  -9.646  1.00 31.80           C  
ATOM   4288  HA  LEU A 265     -13.758 -17.165  -9.663  1.00 31.80           H  
ATOM   4289  C   LEU A 265     -12.176 -15.974 -10.453  1.00 31.80           C  
ATOM   4290  CB  LEU A 265     -12.237 -17.135  -8.162  1.00 31.80           C  
ATOM   4291  HB2 LEU A 265     -12.264 -16.100  -7.822  1.00 31.80           H  
ATOM   4292  HB3 LEU A 265     -11.199 -17.461  -8.094  1.00 31.80           H  
ATOM   4293  O   LEU A 265     -11.064 -15.486 -10.285  1.00 31.80           O  
ATOM   4294  CG  LEU A 265     -13.115 -17.997  -7.225  1.00 31.80           C  
ATOM   4295  HG  LEU A 265     -13.477 -18.875  -7.759  1.00 31.80           H  
ATOM   4296  CD1 LEU A 265     -12.330 -18.490  -6.014  1.00 31.80           C  
ATOM   4297 HD11 LEU A 265     -12.968 -19.104  -5.378  1.00 31.80           H  
ATOM   4298 HD12 LEU A 265     -11.951 -17.649  -5.434  1.00 31.80           H  
ATOM   4299 HD13 LEU A 265     -11.489 -19.100  -6.343  1.00 31.80           H  
ATOM   4300  CD2 LEU A 265     -14.320 -17.201  -6.721  1.00 31.80           C  
ATOM   4301 HD21 LEU A 265     -14.902 -17.823  -6.041  1.00 31.80           H  
ATOM   4302 HD22 LEU A 265     -14.948 -16.940  -7.573  1.00 31.80           H  
ATOM   4303 HD23 LEU A 265     -13.990 -16.305  -6.194  1.00 31.80           H  
ATOM   4304  N   PHE A 266     -13.113 -15.389 -11.210  1.00 31.61           N  
ATOM   4305  H   PHE A 266     -13.950 -15.942 -11.330  1.00 31.61           H  
ATOM   4306  CA  PHE A 266     -13.222 -13.978 -11.633  1.00 31.61           C  
ATOM   4307  HA  PHE A 266     -14.028 -13.961 -12.367  1.00 31.61           H  
ATOM   4308  C   PHE A 266     -12.023 -13.310 -12.344  1.00 31.61           C  
ATOM   4309  CB  PHE A 266     -13.731 -13.127 -10.457  1.00 31.61           C  
ATOM   4310  HB2 PHE A 266     -13.799 -12.088 -10.780  1.00 31.61           H  
ATOM   4311  HB3 PHE A 266     -13.002 -13.169  -9.647  1.00 31.61           H  
ATOM   4312  O   PHE A 266     -11.188 -12.637 -11.743  1.00 31.61           O  
ATOM   4313  CG  PHE A 266     -15.093 -13.548  -9.938  1.00 31.61           C  
ATOM   4314  CD1 PHE A 266     -16.256 -13.215 -10.660  1.00 31.61           C  
ATOM   4315  HD1 PHE A 266     -16.183 -12.650 -11.578  1.00 31.61           H  
ATOM   4316  CD2 PHE A 266     -15.200 -14.294  -8.750  1.00 31.61           C  
ATOM   4317  HD2 PHE A 266     -14.313 -14.554  -8.193  1.00 31.61           H  
ATOM   4318  CE1 PHE A 266     -17.517 -13.637 -10.202  1.00 31.61           C  
ATOM   4319  HE1 PHE A 266     -18.407 -13.401 -10.767  1.00 31.61           H  
ATOM   4320  CE2 PHE A 266     -16.463 -14.710  -8.290  1.00 31.61           C  
ATOM   4321  HE2 PHE A 266     -16.547 -15.284  -7.379  1.00 31.61           H  
ATOM   4322  CZ  PHE A 266     -17.620 -14.389  -9.020  1.00 31.61           C  
ATOM   4323  HZ  PHE A 266     -18.587 -14.727  -8.677  1.00 31.61           H  
ATOM   4324  N   ARG A 267     -12.068 -13.315 -13.685  1.00 31.17           N  
ATOM   4325  H   ARG A 267     -12.773 -13.895 -14.115  1.00 31.17           H  
ATOM   4326  CA  ARG A 267     -11.297 -12.407 -14.553  1.00 31.17           C  
ATOM   4327  HA  ARG A 267     -10.253 -12.416 -14.239  1.00 31.17           H  
ATOM   4328  C   ARG A 267     -11.825 -10.968 -14.433  1.00 31.17           C  
ATOM   4329  CB  ARG A 267     -11.399 -12.888 -16.017  1.00 31.17           C  
ATOM   4330  HB2 ARG A 267     -12.451 -12.980 -16.289  1.00 31.17           H  
ATOM   4331  HB3 ARG A 267     -10.952 -12.135 -16.666  1.00 31.17           H  
ATOM   4332  O   ARG A 267     -12.909 -10.671 -14.930  1.00 31.17           O  
ATOM   4333  CG  ARG A 267     -10.697 -14.229 -16.272  1.00 31.17           C  
ATOM   4334  HG2 ARG A 267      -9.638 -14.134 -16.031  1.00 31.17           H  
ATOM   4335  HG3 ARG A 267     -11.135 -14.998 -15.635  1.00 31.17           H  
ATOM   4336  CD  ARG A 267     -10.851 -14.651 -17.740  1.00 31.17           C  
ATOM   4337  HD2 ARG A 267     -11.914 -14.697 -17.976  1.00 31.17           H  
ATOM   4338  HD3 ARG A 267     -10.378 -13.902 -18.376  1.00 31.17           H  
ATOM   4339  NE  ARG A 267     -10.232 -15.968 -17.983  1.00 31.17           N  
ATOM   4340  HE  ARG A 267      -9.664 -16.343 -17.237  1.00 31.17           H  
ATOM   4341  NH1 ARG A 267     -11.132 -16.372 -20.060  1.00 31.17           N  
ATOM   4342 HH11 ARG A 267     -11.602 -15.479 -20.022  1.00 31.17           H  
ATOM   4343 HH12 ARG A 267     -11.305 -17.013 -20.822  1.00 31.17           H  
ATOM   4344  NH2 ARG A 267      -9.839 -17.914 -19.095  1.00 31.17           N  
ATOM   4345 HH21 ARG A 267      -9.327 -18.260 -18.296  1.00 31.17           H  
ATOM   4346 HH22 ARG A 267     -10.035 -18.545 -19.858  1.00 31.17           H  
ATOM   4347  CZ  ARG A 267     -10.401 -16.740 -19.043  1.00 31.17           C  
ATOM   4348  N   ARG A 268     -11.061 -10.046 -13.835  1.00 36.22           N  
ATOM   4349  H   ARG A 268     -10.225 -10.361 -13.362  1.00 36.22           H  
ATOM   4350  CA  ARG A 268     -11.291  -8.596 -14.008  1.00 36.22           C  
ATOM   4351  HA  ARG A 268     -12.347  -8.420 -14.212  1.00 36.22           H  
ATOM   4352  C   ARG A 268     -10.530  -8.107 -15.239  1.00 36.22           C  
ATOM   4353  CB  ARG A 268     -10.909  -7.804 -12.739  1.00 36.22           C  
ATOM   4354  HB2 ARG A 268     -10.558  -6.816 -13.036  1.00 36.22           H  
ATOM   4355  HB3 ARG A 268     -10.095  -8.307 -12.216  1.00 36.22           H  
ATOM   4356  O   ARG A 268      -9.302  -8.073 -15.216  1.00 36.22           O  
ATOM   4357  CG  ARG A 268     -12.110  -7.612 -11.798  1.00 36.22           C  
ATOM   4358  HG2 ARG A 268     -12.477  -8.586 -11.474  1.00 36.22           H  
ATOM   4359  HG3 ARG A 268     -12.902  -7.100 -12.344  1.00 36.22           H  
ATOM   4360  CD  ARG A 268     -11.729  -6.773 -10.566  1.00 36.22           C  
ATOM   4361  HD2 ARG A 268     -11.202  -5.880 -10.902  1.00 36.22           H  
ATOM   4362  HD3 ARG A 268     -11.058  -7.363  -9.943  1.00 36.22           H  
ATOM   4363  NE  ARG A 268     -12.921  -6.362  -9.789  1.00 36.22           N  
ATOM   4364  HE  ARG A 268     -13.818  -6.582 -10.196  1.00 36.22           H  
ATOM   4365  NH1 ARG A 268     -11.831  -5.453  -7.981  1.00 36.22           N  
ATOM   4366 HH11 ARG A 268     -11.872  -5.044  -7.059  1.00 36.22           H  
ATOM   4367 HH12 ARG A 268     -10.951  -5.758  -8.374  1.00 36.22           H  
ATOM   4368  NH2 ARG A 268     -14.060  -5.384  -8.066  1.00 36.22           N  
ATOM   4369 HH21 ARG A 268     -14.090  -4.884  -7.189  1.00 36.22           H  
ATOM   4370 HH22 ARG A 268     -14.943  -5.610  -8.501  1.00 36.22           H  
ATOM   4371  CZ  ARG A 268     -12.932  -5.737  -8.621  1.00 36.22           C  
ATOM   4372  N   GLU A 269     -11.253  -7.712 -16.291  1.00 31.10           N  
ATOM   4373  H   GLU A 269     -12.257  -7.822 -16.266  1.00 31.10           H  
ATOM   4374  CA  GLU A 269     -10.677  -6.899 -17.368  1.00 31.10           C  
ATOM   4375  HA  GLU A 269      -9.800  -7.404 -17.771  1.00 31.10           H  
ATOM   4376  C   GLU A 269     -10.227  -5.555 -16.778  1.00 31.10           C  
ATOM   4377  CB  GLU A 269     -11.666  -6.640 -18.528  1.00 31.10           C  
ATOM   4378  HB2 GLU A 269     -11.235  -5.841 -19.131  1.00 31.10           H  
ATOM   4379  HB3 GLU A 269     -12.617  -6.287 -18.129  1.00 31.10           H  
ATOM   4380  O   GLU A 269     -11.020  -4.793 -16.226  1.00 31.10           O  
ATOM   4381  CG  GLU A 269     -11.912  -7.842 -19.458  1.00 31.10           C  
ATOM   4382  HG2 GLU A 269     -12.511  -8.582 -18.927  1.00 31.10           H  
ATOM   4383  HG3 GLU A 269     -10.942  -8.287 -19.683  1.00 31.10           H  
ATOM   4384  CD  GLU A 269     -12.590  -7.479 -20.804  1.00 31.10           C  
ATOM   4385  OE1 GLU A 269     -12.728  -8.368 -21.669  1.00 31.10           O  
ATOM   4386  OE2 GLU A 269     -12.853  -6.288 -21.099  1.00 31.10           O  
ATOM   4387  N   THR A 270      -8.939  -5.259 -16.893  1.00 33.39           N  
ATOM   4388  H   THR A 270      -8.339  -5.947 -17.324  1.00 33.39           H  
ATOM   4389  CA  THR A 270      -8.363  -3.945 -16.608  1.00 33.39           C  
ATOM   4390  HA  THR A 270      -9.124  -3.297 -16.174  1.00 33.39           H  
ATOM   4391  C   THR A 270      -7.931  -3.333 -17.929  1.00 33.39           C  
ATOM   4392  CB  THR A 270      -7.202  -4.013 -15.599  1.00 33.39           C  
ATOM   4393  HB  THR A 270      -6.738  -3.029 -15.534  1.00 33.39           H  
ATOM   4394  O   THR A 270      -7.123  -3.904 -18.655  1.00 33.39           O  
ATOM   4395  CG2 THR A 270      -7.686  -4.400 -14.201  1.00 33.39           C  
ATOM   4396 HG21 THR A 270      -8.491  -3.733 -13.891  1.00 33.39           H  
ATOM   4397 HG22 THR A 270      -6.860  -4.310 -13.496  1.00 33.39           H  
ATOM   4398 HG23 THR A 270      -8.049  -5.428 -14.197  1.00 33.39           H  
ATOM   4399  OG1 THR A 270      -6.218  -4.944 -15.972  1.00 33.39           O  
ATOM   4400  HG1 THR A 270      -6.651  -5.652 -16.453  1.00 33.39           H  
ATOM   4401  N   THR A 271      -8.496  -2.183 -18.278  1.00 28.27           N  
ATOM   4402  H   THR A 271      -9.240  -1.799 -17.713  1.00 28.27           H  
ATOM   4403  CA  THR A 271      -8.043  -1.389 -19.423  1.00 28.27           C  
ATOM   4404  HA  THR A 271      -7.529  -2.027 -20.143  1.00 28.27           H  
ATOM   4405  C   THR A 271      -7.063  -0.340 -18.934  1.00 28.27           C  
ATOM   4406  CB  THR A 271      -9.211  -0.716 -20.150  1.00 28.27           C  
ATOM   4407  HB  THR A 271      -8.820   0.054 -20.815  1.00 28.27           H  
ATOM   4408  O   THR A 271      -7.424   0.530 -18.137  1.00 28.27           O  
ATOM   4409  CG2 THR A 271     -10.005  -1.715 -20.987  1.00 28.27           C  
ATOM   4410 HG21 THR A 271     -10.858  -1.207 -21.439  1.00 28.27           H  
ATOM   4411 HG22 THR A 271      -9.367  -2.109 -21.778  1.00 28.27           H  
ATOM   4412 HG23 THR A 271     -10.367  -2.530 -20.362  1.00 28.27           H  
ATOM   4413  OG1 THR A 271     -10.082  -0.118 -19.217  1.00 28.27           O  
ATOM   4414  HG1 THR A 271      -9.549   0.479 -18.687  1.00 28.27           H  
ATOM   4415  N   ASP A 272      -5.831  -0.395 -19.421  1.00 34.18           N  
ATOM   4416  H   ASP A 272      -5.575  -1.156 -20.034  1.00 34.18           H  
ATOM   4417  CA  ASP A 272      -4.855   0.659 -19.186  1.00 34.18           C  
ATOM   4418  HA  ASP A 272      -4.867   0.920 -18.128  1.00 34.18           H  
ATOM   4419  C   ASP A 272      -5.248   1.908 -19.998  1.00 34.18           C  
ATOM   4420  CB  ASP A 272      -3.460   0.113 -19.502  1.00 34.18           C  
ATOM   4421  HB2 ASP A 272      -3.449  -0.224 -20.539  1.00 34.18           H  
ATOM   4422  HB3 ASP A 272      -3.274  -0.755 -18.869  1.00 34.18           H  
ATOM   4423  O   ASP A 272      -5.171   1.933 -21.228  1.00 34.18           O  
ATOM   4424  CG  ASP A 272      -2.341   1.128 -19.260  1.00 34.18           C  
ATOM   4425  OD1 ASP A 272      -2.604   2.176 -18.622  1.00 34.18           O  
ATOM   4426  OD2 ASP A 272      -1.231   0.891 -19.789  1.00 34.18           O  
ATOM   4427  N   LEU A 273      -5.690   2.958 -19.296  1.00 36.39           N  
ATOM   4428  H   LEU A 273      -5.750   2.831 -18.296  1.00 36.39           H  
ATOM   4429  CA  LEU A 273      -6.226   4.206 -19.867  1.00 36.39           C  
ATOM   4430  HA  LEU A 273      -7.080   3.961 -20.497  1.00 36.39           H  
ATOM   4431  C   LEU A 273      -5.227   4.956 -20.768  1.00 36.39           C  
ATOM   4432  CB  LEU A 273      -6.684   5.118 -18.708  1.00 36.39           C  
ATOM   4433  HB2 LEU A 273      -5.864   5.197 -17.994  1.00 36.39           H  
ATOM   4434  HB3 LEU A 273      -6.874   6.119 -19.096  1.00 36.39           H  
ATOM   4435  O   LEU A 273      -5.617   5.888 -21.469  1.00 36.39           O  
ATOM   4436  CG  LEU A 273      -7.952   4.641 -17.975  1.00 36.39           C  
ATOM   4437  HG  LEU A 273      -7.868   3.580 -17.743  1.00 36.39           H  
ATOM   4438  CD1 LEU A 273      -8.105   5.407 -16.658  1.00 36.39           C  
ATOM   4439 HD11 LEU A 273      -8.999   5.060 -16.140  1.00 36.39           H  
ATOM   4440 HD12 LEU A 273      -8.196   6.475 -16.855  1.00 36.39           H  
ATOM   4441 HD13 LEU A 273      -7.240   5.220 -16.022  1.00 36.39           H  
ATOM   4442  CD2 LEU A 273      -9.212   4.879 -18.810  1.00 36.39           C  
ATOM   4443 HD21 LEU A 273      -9.164   4.298 -19.732  1.00 36.39           H  
ATOM   4444 HD22 LEU A 273      -9.315   5.936 -19.056  1.00 36.39           H  
ATOM   4445 HD23 LEU A 273     -10.090   4.553 -18.252  1.00 36.39           H  
ATOM   4446  N   ARG A 274      -3.941   4.580 -20.747  1.00 34.88           N  
ATOM   4447  H   ARG A 274      -3.698   3.812 -20.139  1.00 34.88           H  
ATOM   4448  CA  ARG A 274      -2.881   5.219 -21.540  1.00 34.88           C  
ATOM   4449  HA  ARG A 274      -3.273   6.153 -21.944  1.00 34.88           H  
ATOM   4450  C   ARG A 274      -2.441   4.418 -22.764  1.00 34.88           C  
ATOM   4451  CB  ARG A 274      -1.698   5.522 -20.610  1.00 34.88           C  
ATOM   4452  HB2 ARG A 274      -2.008   5.414 -19.571  1.00 34.88           H  
ATOM   4453  HB3 ARG A 274      -0.890   4.812 -20.790  1.00 34.88           H  
ATOM   4454  O   ARG A 274      -1.900   5.013 -23.691  1.00 34.88           O  
ATOM   4455  CG  ARG A 274      -1.201   6.955 -20.816  1.00 34.88           C  
ATOM   4456  HG2 ARG A 274      -2.027   7.642 -20.631  1.00 34.88           H  
ATOM   4457  HG3 ARG A 274      -0.843   7.085 -21.837  1.00 34.88           H  
ATOM   4458  CD  ARG A 274      -0.070   7.246 -19.829  1.00 34.88           C  
ATOM   4459  HD2 ARG A 274       0.810   6.680 -20.136  1.00 34.88           H  
ATOM   4460  HD3 ARG A 274      -0.375   6.913 -18.837  1.00 34.88           H  
ATOM   4461  NE  ARG A 274       0.236   8.688 -19.777  1.00 34.88           N  
ATOM   4462  HE  ARG A 274      -0.369   9.292 -20.314  1.00 34.88           H  
ATOM   4463  NH1 ARG A 274       2.044   8.535 -18.378  1.00 34.88           N  
ATOM   4464 HH11 ARG A 274       2.788   8.968 -17.848  1.00 34.88           H  
ATOM   4465 HH12 ARG A 274       1.944   7.530 -18.398  1.00 34.88           H  
ATOM   4466  NH2 ARG A 274       1.345  10.544 -19.066  1.00 34.88           N  
ATOM   4467 HH21 ARG A 274       0.716  11.120 -19.606  1.00 34.88           H  
ATOM   4468 HH22 ARG A 274       2.088  10.972 -18.532  1.00 34.88           H  
ATOM   4469  CZ  ARG A 274       1.204   9.248 -19.077  1.00 34.88           C  
ATOM   4470  N   SER A 275      -2.655   3.103 -22.766  1.00 37.34           N  
ATOM   4471  H   SER A 275      -3.111   2.690 -21.965  1.00 37.34           H  
ATOM   4472  CA  SER A 275      -2.209   2.196 -23.835  1.00 37.34           C  
ATOM   4473  HA  SER A 275      -1.694   2.770 -24.605  1.00 37.34           H  
ATOM   4474  C   SER A 275      -3.357   1.472 -24.544  1.00 37.34           C  
ATOM   4475  CB  SER A 275      -1.196   1.194 -23.270  1.00 37.34           C  
ATOM   4476  HB2 SER A 275      -0.798   0.589 -24.085  1.00 37.34           H  
ATOM   4477  HB3 SER A 275      -0.371   1.727 -22.797  1.00 37.34           H  
ATOM   4478  O   SER A 275      -3.131   0.848 -25.577  1.00 37.34           O  
ATOM   4479  OG  SER A 275      -1.815   0.346 -22.331  1.00 37.34           O  
ATOM   4480  HG  SER A 275      -1.462   0.518 -21.455  1.00 37.34           H  
ATOM   4481  N   GLY A 276      -4.584   1.538 -24.012  1.00 31.68           N  
ATOM   4482  H   GLY A 276      -4.701   2.000 -23.121  1.00 31.68           H  
ATOM   4483  CA  GLY A 276      -5.721   0.762 -24.513  1.00 31.68           C  
ATOM   4484  HA2 GLY A 276      -5.845   0.948 -25.579  1.00 31.68           H  
ATOM   4485  HA3 GLY A 276      -6.623   1.080 -23.992  1.00 31.68           H  
ATOM   4486  C   GLY A 276      -5.563  -0.750 -24.306  1.00 31.68           C  
ATOM   4487  O   GLY A 276      -6.408  -1.518 -24.762  1.00 31.68           O  
ATOM   4488  N   ALA A 277      -4.497  -1.192 -23.630  1.00 28.57           N  
ATOM   4489  H   ALA A 277      -3.837  -0.523 -23.261  1.00 28.57           H  
ATOM   4490  CA  ALA A 277      -4.221  -2.599 -23.408  1.00 28.57           C  
ATOM   4491  HA  ALA A 277      -4.374  -3.128 -24.348  1.00 28.57           H  
ATOM   4492  C   ALA A 277      -5.189  -3.170 -22.365  1.00 28.57           C  
ATOM   4493  CB  ALA A 277      -2.752  -2.772 -23.008  1.00 28.57           C  
ATOM   4494  HB1 ALA A 277      -2.106  -2.336 -23.770  1.00 28.57           H  
ATOM   4495  HB2 ALA A 277      -2.567  -2.278 -22.053  1.00 28.57           H  
ATOM   4496  HB3 ALA A 277      -2.523  -3.833 -22.906  1.00 28.57           H  
ATOM   4497  O   ALA A 277      -5.322  -2.640 -21.259  1.00 28.57           O  
ATOM   4498  N   LYS A 278      -5.857  -4.266 -22.730  1.00 30.32           N  
ATOM   4499  H   LYS A 278      -5.698  -4.623 -23.662  1.00 30.32           H  
ATOM   4500  CA  LYS A 278      -6.637  -5.096 -21.812  1.00 30.32           C  
ATOM   4501  HA  LYS A 278      -7.110  -4.467 -21.058  1.00 30.32           H  
ATOM   4502  C   LYS A 278      -5.690  -6.065 -21.098  1.00 30.32           C  
ATOM   4503  CB  LYS A 278      -7.731  -5.856 -22.578  1.00 30.32           C  
ATOM   4504  HB2 LYS A 278      -7.278  -6.427 -23.389  1.00 30.32           H  
ATOM   4505  HB3 LYS A 278      -8.186  -6.563 -21.885  1.00 30.32           H  
ATOM   4506  O   LYS A 278      -5.053  -6.887 -21.751  1.00 30.32           O  
ATOM   4507  CG  LYS A 278      -8.837  -4.952 -23.149  1.00 30.32           C  
ATOM   4508  HG2 LYS A 278      -9.249  -4.350 -22.339  1.00 30.32           H  
ATOM   4509  HG3 LYS A 278      -8.436  -4.298 -23.923  1.00 30.32           H  
ATOM   4510  CD  LYS A 278      -9.952  -5.832 -23.730  1.00 30.32           C  
ATOM   4511  HD2 LYS A 278     -10.230  -6.559 -22.966  1.00 30.32           H  
ATOM   4512  HD3 LYS A 278      -9.583  -6.378 -24.598  1.00 30.32           H  
ATOM   4513  CE  LYS A 278     -11.202  -5.034 -24.116  1.00 30.32           C  
ATOM   4514  HE2 LYS A 278     -11.253  -4.140 -23.495  1.00 30.32           H  
ATOM   4515  HE3 LYS A 278     -11.131  -4.731 -25.161  1.00 30.32           H  
ATOM   4516  NZ  LYS A 278     -12.419  -5.857 -23.876  1.00 30.32           N  
ATOM   4517  HZ1 LYS A 278     -12.530  -6.037 -22.888  1.00 30.32           H  
ATOM   4518  HZ2 LYS A 278     -13.273  -5.398 -24.158  1.00 30.32           H  
ATOM   4519  HZ3 LYS A 278     -12.362  -6.780 -24.281  1.00 30.32           H  
ATOM   4520  N   GLY A 279      -5.594  -5.967 -19.777  1.00 32.16           N  
ATOM   4521  H   GLY A 279      -6.123  -5.232 -19.330  1.00 32.16           H  
ATOM   4522  CA  GLY A 279      -4.911  -6.919 -18.900  1.00 32.16           C  
ATOM   4523  HA2 GLY A 279      -4.165  -6.393 -18.306  1.00 32.16           H  
ATOM   4524  HA3 GLY A 279      -4.408  -7.687 -19.488  1.00 32.16           H  
ATOM   4525  C   GLY A 279      -5.899  -7.589 -17.947  1.00 32.16           C  
ATOM   4526  O   GLY A 279      -6.953  -7.027 -17.654  1.00 32.16           O  
ATOM   4527  N   TYR A 280      -5.562  -8.771 -17.441  1.00 27.72           N  
ATOM   4528  H   TYR A 280      -4.653  -9.157 -17.654  1.00 27.72           H  
ATOM   4529  CA  TYR A 280      -6.339  -9.456 -16.407  1.00 27.72           C  
ATOM   4530  HA  TYR A 280      -7.270  -8.919 -16.230  1.00 27.72           H  
ATOM   4531  C   TYR A 280      -5.543  -9.455 -15.104  1.00 27.72           C  
ATOM   4532  CB  TYR A 280      -6.714 -10.873 -16.860  1.00 27.72           C  
ATOM   4533  HB2 TYR A 280      -7.279 -11.355 -16.062  1.00 27.72           H  
ATOM   4534  HB3 TYR A 280      -5.803 -11.454 -17.006  1.00 27.72           H  
ATOM   4535  O   TYR A 280      -4.336  -9.692 -15.121  1.00 27.72           O  
ATOM   4536  CG  TYR A 280      -7.543 -10.914 -18.131  1.00 27.72           C  
ATOM   4537  CD1 TYR A 280      -8.935 -10.711 -18.073  1.00 27.72           C  
ATOM   4538  HD1 TYR A 280      -9.408 -10.500 -17.125  1.00 27.72           H  
ATOM   4539  CD2 TYR A 280      -6.918 -11.137 -19.373  1.00 27.72           C  
ATOM   4540  HD2 TYR A 280      -5.849 -11.288 -19.417  1.00 27.72           H  
ATOM   4541  CE1 TYR A 280      -9.706 -10.767 -19.251  1.00 27.72           C  
ATOM   4542  HE1 TYR A 280     -10.776 -10.621 -19.223  1.00 27.72           H  
ATOM   4543  CE2 TYR A 280      -7.680 -11.167 -20.556  1.00 27.72           C  
ATOM   4544  HE2 TYR A 280      -7.196 -11.338 -21.507  1.00 27.72           H  
ATOM   4545  OH  TYR A 280      -9.823 -11.042 -21.627  1.00 27.72           O  
ATOM   4546  HH  TYR A 280      -9.292 -11.180 -22.414  1.00 27.72           H  
ATOM   4547  CZ  TYR A 280      -9.079 -10.990 -20.494  1.00 27.72           C  
ATOM   4548  N   VAL A 281      -6.212  -9.179 -13.985  1.00 31.60           N  
ATOM   4549  H   VAL A 281      -7.202  -8.991 -14.052  1.00 31.60           H  
ATOM   4550  CA  VAL A 281      -5.635  -9.316 -12.642  1.00 31.60           C  
ATOM   4551  HA  VAL A 281      -4.572  -9.547 -12.716  1.00 31.60           H  
ATOM   4552  C   VAL A 281      -6.324 -10.494 -11.961  1.00 31.60           C  
ATOM   4553  CB  VAL A 281      -5.768  -8.013 -11.824  1.00 31.60           C  
ATOM   4554  HB  VAL A 281      -6.823  -7.761 -11.712  1.00 31.60           H  
ATOM   4555  O   VAL A 281      -7.530 -10.439 -11.726  1.00 31.60           O  
ATOM   4556  CG1 VAL A 281      -5.147  -8.158 -10.428  1.00 31.60           C  
ATOM   4557 HG11 VAL A 281      -5.226  -7.218  -9.883  1.00 31.60           H  
ATOM   4558 HG12 VAL A 281      -5.676  -8.923  -9.859  1.00 31.60           H  
ATOM   4559 HG13 VAL A 281      -4.098  -8.444 -10.509  1.00 31.60           H  
ATOM   4560  CG2 VAL A 281      -5.066  -6.838 -12.523  1.00 31.60           C  
ATOM   4561 HG21 VAL A 281      -5.151  -5.938 -11.915  1.00 31.60           H  
ATOM   4562 HG22 VAL A 281      -4.012  -7.074 -12.676  1.00 31.60           H  
ATOM   4563 HG23 VAL A 281      -5.529  -6.645 -13.491  1.00 31.60           H  
ATOM   4564  N   GLU A 282      -5.565 -11.551 -11.674  1.00 29.34           N  
ATOM   4565  H   GLU A 282      -4.590 -11.541 -11.934  1.00 29.34           H  
ATOM   4566  CA  GLU A 282      -5.986 -12.641 -10.788  1.00 29.34           C  
ATOM   4567  HA  GLU A 282      -7.032 -12.887 -10.975  1.00 29.34           H  
ATOM   4568  C   GLU A 282      -5.854 -12.179  -9.329  1.00 29.34           C  
ATOM   4569  CB  GLU A 282      -5.141 -13.905 -11.038  1.00 29.34           C  
ATOM   4570  HB2 GLU A 282      -4.093 -13.620 -11.123  1.00 29.34           H  
ATOM   4571  HB3 GLU A 282      -5.249 -14.571 -10.182  1.00 29.34           H  
ATOM   4572  O   GLU A 282      -4.793 -11.716  -8.906  1.00 29.34           O  
ATOM   4573  CG  GLU A 282      -5.589 -14.671 -12.294  1.00 29.34           C  
ATOM   4574  HG2 GLU A 282      -6.633 -14.959 -12.168  1.00 29.34           H  
ATOM   4575  HG3 GLU A 282      -5.533 -13.999 -13.150  1.00 29.34           H  
ATOM   4576  CD  GLU A 282      -4.742 -15.923 -12.592  1.00 29.34           C  
ATOM   4577  OE1 GLU A 282      -5.239 -16.774 -13.365  1.00 29.34           O  
ATOM   4578  OE2 GLU A 282      -3.587 -15.990 -12.113  1.00 29.34           O  
ATOM   4579  N   ASN A 283      -6.936 -12.283  -8.553  1.00 32.30           N  
ATOM   4580  H   ASN A 283      -7.764 -12.712  -8.940  1.00 32.30           H  
ATOM   4581  CA  ASN A 283      -6.888 -12.074  -7.107  1.00 32.30           C  
ATOM   4582  HA  ASN A 283      -6.206 -11.257  -6.874  1.00 32.30           H  
ATOM   4583  C   ASN A 283      -6.357 -13.350  -6.445  1.00 32.30           C  
ATOM   4584  CB  ASN A 283      -8.287 -11.725  -6.569  1.00 32.30           C  
ATOM   4585  HB2 ASN A 283      -9.020 -12.395  -7.020  1.00 32.30           H  
ATOM   4586  HB3 ASN A 283      -8.300 -11.906  -5.495  1.00 32.30           H  
ATOM   4587  O   ASN A 283      -7.023 -14.381  -6.469  1.00 32.30           O  
ATOM   4588  CG  ASN A 283      -8.715 -10.285  -6.776  1.00 32.30           C  
ATOM   4589  ND2 ASN A 283     -10.000 -10.033  -6.690  1.00 32.30           N  
ATOM   4590 HD21 ASN A 283     -10.638 -10.797  -6.521  1.00 32.30           H  
ATOM   4591 HD22 ASN A 283     -10.276  -9.064  -6.760  1.00 32.30           H  
ATOM   4592  OD1 ASN A 283      -7.942  -9.358  -6.957  1.00 32.30           O  
ATOM   4593  N   ILE A 284      -5.180 -13.270  -5.829  1.00 31.08           N  
ATOM   4594  H   ILE A 284      -4.673 -12.398  -5.869  1.00 31.08           H  
ATOM   4595  CA  ILE A 284      -4.630 -14.347  -5.002  1.00 31.08           C  
ATOM   4596  HA  ILE A 284      -5.008 -15.302  -5.365  1.00 31.08           H  
ATOM   4597  C   ILE A 284      -5.138 -14.148  -3.569  1.00 31.08           C  
ATOM   4598  CB  ILE A 284      -3.087 -14.388  -5.115  1.00 31.08           C  
ATOM   4599  HB  ILE A 284      -2.693 -13.428  -4.783  1.00 31.08           H  
ATOM   4600  O   ILE A 284      -4.963 -13.075  -2.989  1.00 31.08           O  
ATOM   4601  CG1 ILE A 284      -2.662 -14.617  -6.589  1.00 31.08           C  
ATOM   4602 HG12 ILE A 284      -2.996 -15.602  -6.914  1.00 31.08           H  
ATOM   4603 HG13 ILE A 284      -3.143 -13.878  -7.229  1.00 31.08           H  
ATOM   4604  CG2 ILE A 284      -2.506 -15.490  -4.209  1.00 31.08           C  
ATOM   4605 HG21 ILE A 284      -1.417 -15.493  -4.255  1.00 31.08           H  
ATOM   4606 HG22 ILE A 284      -2.785 -15.316  -3.169  1.00 31.08           H  
ATOM   4607 HG23 ILE A 284      -2.882 -16.466  -4.514  1.00 31.08           H  
ATOM   4608  CD1 ILE A 284      -1.154 -14.495  -6.840  1.00 31.08           C  
ATOM   4609 HD11 ILE A 284      -0.789 -13.542  -6.458  1.00 31.08           H  
ATOM   4610 HD12 ILE A 284      -0.618 -15.314  -6.361  1.00 31.08           H  
ATOM   4611 HD13 ILE A 284      -0.967 -14.542  -7.913  1.00 31.08           H  
ATOM   4612  N   GLU A 285      -5.783 -15.176  -3.015  1.00 26.70           N  
ATOM   4613  H   GLU A 285      -5.919 -16.007  -3.572  1.00 26.70           H  
ATOM   4614  CA  GLU A 285      -6.190 -15.247  -1.610  1.00 26.70           C  
ATOM   4615  HA  GLU A 285      -6.910 -14.455  -1.403  1.00 26.70           H  
ATOM   4616  C   GLU A 285      -4.972 -15.061  -0.688  1.00 26.70           C  
ATOM   4617  CB  GLU A 285      -6.855 -16.607  -1.316  1.00 26.70           C  
ATOM   4618  HB2 GLU A 285      -6.176 -17.402  -1.626  1.00 26.70           H  
ATOM   4619  HB3 GLU A 285      -7.007 -16.688  -0.240  1.00 26.70           H  
ATOM   4620  O   GLU A 285      -3.993 -15.801  -0.776  1.00 26.70           O  
ATOM   4621  CG  GLU A 285      -8.215 -16.798  -2.009  1.00 26.70           C  
ATOM   4622  HG2 GLU A 285      -8.877 -15.993  -1.691  1.00 26.70           H  
ATOM   4623  HG3 GLU A 285      -8.075 -16.715  -3.087  1.00 26.70           H  
ATOM   4624  CD  GLU A 285      -8.868 -18.161  -1.697  1.00 26.70           C  
ATOM   4625  OE1 GLU A 285     -10.097 -18.259  -1.891  1.00 26.70           O  
ATOM   4626  OE2 GLU A 285      -8.156 -19.109  -1.270  1.00 26.70           O  
ATOM   4627  N   LEU A 286      -5.038 -14.081   0.219  1.00 28.85           N  
ATOM   4628  H   LEU A 286      -5.861 -13.497   0.229  1.00 28.85           H  
ATOM   4629  CA  LEU A 286      -4.098 -13.942   1.333  1.00 28.85           C  
ATOM   4630  HA  LEU A 286      -3.080 -14.120   0.984  1.00 28.85           H  
ATOM   4631  C   LEU A 286      -4.429 -15.019   2.378  1.00 28.85           C  
ATOM   4632  CB  LEU A 286      -4.191 -12.519   1.929  1.00 28.85           C  
ATOM   4633  HB2 LEU A 286      -5.239 -12.319   2.153  1.00 28.85           H  
ATOM   4634  HB3 LEU A 286      -3.653 -12.503   2.877  1.00 28.85           H  
ATOM   4635  O   LEU A 286      -5.134 -14.748   3.347  1.00 28.85           O  
ATOM   4636  CG  LEU A 286      -3.645 -11.385   1.045  1.00 28.85           C  
ATOM   4637  HG  LEU A 286      -4.011 -11.503   0.025  1.00 28.85           H  
ATOM   4638  CD1 LEU A 286      -4.131 -10.033   1.571  1.00 28.85           C  
ATOM   4639 HD11 LEU A 286      -3.782  -9.886   2.593  1.00 28.85           H  
ATOM   4640 HD12 LEU A 286      -3.753  -9.231   0.937  1.00 28.85           H  
ATOM   4641 HD13 LEU A 286      -5.221 -10.009   1.559  1.00 28.85           H  
ATOM   4642  CD2 LEU A 286      -2.118 -11.342   1.028  1.00 28.85           C  
ATOM   4643 HD21 LEU A 286      -1.740 -12.266   0.591  1.00 28.85           H  
ATOM   4644 HD22 LEU A 286      -1.737 -11.217   2.042  1.00 28.85           H  
ATOM   4645 HD23 LEU A 286      -1.779 -10.510   0.412  1.00 28.85           H  
ATOM   4646  N   LYS A 287      -3.964 -16.250   2.155  1.00 28.23           N  
ATOM   4647  H   LYS A 287      -3.467 -16.412   1.291  1.00 28.23           H  
ATOM   4648  CA  LYS A 287      -3.896 -17.280   3.197  1.00 28.23           C  
ATOM   4649  HA  LYS A 287      -4.720 -17.142   3.898  1.00 28.23           H  
ATOM   4650  C   LYS A 287      -2.603 -17.085   4.001  1.00 28.23           C  
ATOM   4651  CB  LYS A 287      -4.040 -18.687   2.581  1.00 28.23           C  
ATOM   4652  HB2 LYS A 287      -3.641 -19.423   3.279  1.00 28.23           H  
ATOM   4653  HB3 LYS A 287      -3.467 -18.744   1.656  1.00 28.23           H  
ATOM   4654  O   LYS A 287      -1.531 -16.961   3.418  1.00 28.23           O  
ATOM   4655  CG  LYS A 287      -5.519 -19.022   2.320  1.00 28.23           C  
ATOM   4656  HG2 LYS A 287      -6.026 -19.113   3.281  1.00 28.23           H  
ATOM   4657  HG3 LYS A 287      -5.983 -18.208   1.763  1.00 28.23           H  
ATOM   4658  CD  LYS A 287      -5.709 -20.322   1.526  1.00 28.23           C  
ATOM   4659  HD2 LYS A 287      -5.126 -21.123   1.979  1.00 28.23           H  
ATOM   4660  HD3 LYS A 287      -5.361 -20.152   0.507  1.00 28.23           H  
ATOM   4661  CE  LYS A 287      -7.198 -20.703   1.530  1.00 28.23           C  
ATOM   4662  HE2 LYS A 287      -7.381 -21.378   2.366  1.00 28.23           H  
ATOM   4663  HE3 LYS A 287      -7.784 -19.800   1.698  1.00 28.23           H  
ATOM   4664  NZ  LYS A 287      -7.633 -21.313   0.253  1.00 28.23           N  
ATOM   4665  HZ1 LYS A 287      -7.001 -22.031  -0.071  1.00 28.23           H  
ATOM   4666  HZ2 LYS A 287      -7.686 -20.576  -0.436  1.00 28.23           H  
ATOM   4667  HZ3 LYS A 287      -8.581 -21.653   0.319  1.00 28.23           H  
ATOM   4668  N   ASP A 288      -2.758 -17.028   5.321  1.00 28.13           N  
ATOM   4669  H   ASP A 288      -3.693 -17.236   5.643  1.00 28.13           H  
ATOM   4670  CA  ASP A 288      -1.748 -17.272   6.360  1.00 28.13           C  
ATOM   4671  HA  ASP A 288      -2.269 -17.131   7.307  1.00 28.13           H  
ATOM   4672  C   ASP A 288      -0.534 -16.313   6.432  1.00 28.13           C  
ATOM   4673  CB  ASP A 288      -1.384 -18.770   6.346  1.00 28.13           C  
ATOM   4674  HB2 ASP A 288      -0.806 -19.002   7.241  1.00 28.13           H  
ATOM   4675  HB3 ASP A 288      -0.763 -18.978   5.475  1.00 28.13           H  
ATOM   4676  O   ASP A 288       0.581 -16.644   6.041  1.00 28.13           O  
ATOM   4677  CG  ASP A 288      -2.626 -19.679   6.305  1.00 28.13           C  
ATOM   4678  OD1 ASP A 288      -3.688 -19.245   6.814  1.00 28.13           O  
ATOM   4679  OD2 ASP A 288      -2.536 -20.759   5.682  1.00 28.13           O  
ATOM   4680  N   PHE A 289      -0.730 -15.129   7.033  1.00 32.41           N  
ATOM   4681  H   PHE A 289      -1.676 -14.903   7.304  1.00 32.41           H  
ATOM   4682  CA  PHE A 289       0.353 -14.231   7.499  1.00 32.41           C  
ATOM   4683  HA  PHE A 289       1.310 -14.681   7.236  1.00 32.41           H  
ATOM   4684  C   PHE A 289       0.390 -14.089   9.035  1.00 32.41           C  
ATOM   4685  CB  PHE A 289       0.293 -12.865   6.788  1.00 32.41           C  
ATOM   4686  HB2 PHE A 289       0.944 -12.157   7.300  1.00 32.41           H  
ATOM   4687  HB3 PHE A 289      -0.722 -12.471   6.852  1.00 32.41           H  
ATOM   4688  O   PHE A 289       0.751 -13.039   9.560  1.00 32.41           O  
ATOM   4689  CG  PHE A 289       0.747 -12.887   5.347  1.00 32.41           C  
ATOM   4690  CD1 PHE A 289       2.122 -12.855   5.043  1.00 32.41           C  
ATOM   4691  HD1 PHE A 289       2.849 -12.824   5.841  1.00 32.41           H  
ATOM   4692  CD2 PHE A 289      -0.197 -12.957   4.310  1.00 32.41           C  
ATOM   4693  HD2 PHE A 289      -1.249 -13.032   4.541  1.00 32.41           H  
ATOM   4694  CE1 PHE A 289       2.551 -12.879   3.704  1.00 32.41           C  
ATOM   4695  HE1 PHE A 289       3.608 -12.868   3.481  1.00 32.41           H  
ATOM   4696  CE2 PHE A 289       0.236 -13.009   2.975  1.00 32.41           C  
ATOM   4697  HE2 PHE A 289      -0.485 -13.162   2.186  1.00 32.41           H  
ATOM   4698  CZ  PHE A 289       1.605 -12.953   2.668  1.00 32.41           C  
ATOM   4699  HZ  PHE A 289       1.932 -13.015   1.641  1.00 32.41           H  
ATOM   4700  N   SER A 290      -0.004 -15.123   9.783  1.00 27.23           N  
ATOM   4701  H   SER A 290      -0.280 -15.987   9.340  1.00 27.23           H  
ATOM   4702  CA  SER A 290      -0.095 -15.072  11.253  1.00 27.23           C  
ATOM   4703  HA  SER A 290      -0.434 -14.076  11.539  1.00 27.23           H  
ATOM   4704  C   SER A 290       1.229 -15.287  12.005  1.00 27.23           C  
ATOM   4705  CB  SER A 290      -1.164 -16.055  11.741  1.00 27.23           C  
ATOM   4706  HB2 SER A 290      -1.206 -16.061  12.830  1.00 27.23           H  
ATOM   4707  HB3 SER A 290      -2.135 -15.744  11.357  1.00 27.23           H  
ATOM   4708  O   SER A 290       1.219 -15.226  13.227  1.00 27.23           O  
ATOM   4709  OG  SER A 290      -0.879 -17.353  11.261  1.00 27.23           O  
ATOM   4710  HG  SER A 290      -0.198 -17.732  11.820  1.00 27.23           H  
ATOM   4711  N   ASN A 291       2.360 -15.504  11.321  1.00 29.42           N  
ATOM   4712  H   ASN A 291       2.308 -15.514  10.312  1.00 29.42           H  
ATOM   4713  CA  ASN A 291       3.612 -15.955  11.957  1.00 29.42           C  
ATOM   4714  HA  ASN A 291       3.475 -15.966  13.038  1.00 29.42           H  
ATOM   4715  C   ASN A 291       4.814 -15.013  11.728  1.00 29.42           C  
ATOM   4716  CB  ASN A 291       3.914 -17.409  11.535  1.00 29.42           C  
ATOM   4717  HB2 ASN A 291       4.874 -17.700  11.960  1.00 29.42           H  
ATOM   4718  HB3 ASN A 291       3.996 -17.465  10.450  1.00 29.42           H  
ATOM   4719  O   ASN A 291       5.936 -15.482  11.562  1.00 29.42           O  
ATOM   4720  CG  ASN A 291       2.908 -18.444  12.010  1.00 29.42           C  
ATOM   4721  ND2 ASN A 291       3.167 -19.697  11.731  1.00 29.42           N  
ATOM   4722 HD21 ASN A 291       2.509 -20.370  12.098  1.00 29.42           H  
ATOM   4723 HD22 ASN A 291       4.051 -19.954  11.315  1.00 29.42           H  
ATOM   4724  OD1 ASN A 291       1.871 -18.176  12.589  1.00 29.42           O  
ATOM   4725  N   ILE A 292       4.604 -13.694  11.680  1.00 30.19           N  
ATOM   4726  H   ILE A 292       3.677 -13.348  11.881  1.00 30.19           H  
ATOM   4727  CA  ILE A 292       5.716 -12.728  11.641  1.00 30.19           C  
ATOM   4728  HA  ILE A 292       6.638 -13.243  11.371  1.00 30.19           H  
ATOM   4729  C   ILE A 292       5.923 -12.180  13.056  1.00 30.19           C  
ATOM   4730  CB  ILE A 292       5.509 -11.630  10.570  1.00 30.19           C  
ATOM   4731  HB  ILE A 292       4.645 -11.028  10.849  1.00 30.19           H  
ATOM   4732  O   ILE A 292       5.266 -11.219  13.454  1.00 30.19           O  
ATOM   4733  CG1 ILE A 292       5.244 -12.255   9.177  1.00 30.19           C  
ATOM   4734 HG12 ILE A 292       6.111 -12.842   8.873  1.00 30.19           H  
ATOM   4735 HG13 ILE A 292       4.390 -12.930   9.241  1.00 30.19           H  
ATOM   4736  CG2 ILE A 292       6.754 -10.719  10.516  1.00 30.19           C  
ATOM   4737 HG21 ILE A 292       6.962 -10.300  11.501  1.00 30.19           H  
ATOM   4738 HG22 ILE A 292       7.626 -11.290  10.198  1.00 30.19           H  
ATOM   4739 HG23 ILE A 292       6.594  -9.882   9.835  1.00 30.19           H  
ATOM   4740  CD1 ILE A 292       4.919 -11.238   8.076  1.00 30.19           C  
ATOM   4741 HD11 ILE A 292       4.088 -10.605   8.389  1.00 30.19           H  
ATOM   4742 HD12 ILE A 292       5.789 -10.621   7.854  1.00 30.19           H  
ATOM   4743 HD13 ILE A 292       4.636 -11.772   7.168  1.00 30.19           H  
ATOM   4744  N   GLU A 293       6.819 -12.813  13.813  1.00 25.71           N  
ATOM   4745  H   GLU A 293       7.289 -13.626  13.441  1.00 25.71           H  
ATOM   4746  CA  GLU A 293       7.402 -12.222  15.019  1.00 25.71           C  
ATOM   4747  HA  GLU A 293       6.608 -11.793  15.630  1.00 25.71           H  
ATOM   4748  C   GLU A 293       8.343 -11.087  14.591  1.00 25.71           C  
ATOM   4749  CB  GLU A 293       8.124 -13.289  15.865  1.00 25.71           C  
ATOM   4750  HB2 GLU A 293       8.760 -13.890  15.216  1.00 25.71           H  
ATOM   4751  HB3 GLU A 293       8.747 -12.788  16.606  1.00 25.71           H  
ATOM   4752  O   GLU A 293       9.227 -11.268  13.755  1.00 25.71           O  
ATOM   4753  CG  GLU A 293       7.113 -14.186  16.604  1.00 25.71           C  
ATOM   4754  HG2 GLU A 293       6.446 -14.638  15.871  1.00 25.71           H  
ATOM   4755  HG3 GLU A 293       6.507 -13.553  17.253  1.00 25.71           H  
ATOM   4756  CD  GLU A 293       7.751 -15.310  17.441  1.00 25.71           C  
ATOM   4757  OE1 GLU A 293       7.023 -15.843  18.311  1.00 25.71           O  
ATOM   4758  OE2 GLU A 293       8.911 -15.681  17.165  1.00 25.71           O  
ATOM   4759  N   ILE A 294       8.092  -9.885  15.109  1.00 29.10           N  
ATOM   4760  H   ILE A 294       7.371  -9.818  15.813  1.00 29.10           H  
ATOM   4761  CA  ILE A 294       8.977  -8.729  14.967  1.00 29.10           C  
ATOM   4762  HA  ILE A 294       9.702  -8.900  14.171  1.00 29.10           H  
ATOM   4763  C   ILE A 294       9.724  -8.630  16.292  1.00 29.10           C  
ATOM   4764  CB  ILE A 294       8.176  -7.441  14.643  1.00 29.10           C  
ATOM   4765  HB  ILE A 294       7.464  -7.269  15.450  1.00 29.10           H  
ATOM   4766  O   ILE A 294       9.109  -8.270  17.297  1.00 29.10           O  
ATOM   4767  CG1 ILE A 294       7.378  -7.590  13.325  1.00 29.10           C  
ATOM   4768 HG12 ILE A 294       6.763  -8.488  13.379  1.00 29.10           H  
ATOM   4769 HG13 ILE A 294       8.073  -7.712  12.494  1.00 29.10           H  
ATOM   4770  CG2 ILE A 294       9.121  -6.223  14.570  1.00 29.10           C  
ATOM   4771 HG21 ILE A 294       9.677  -6.119  15.501  1.00 29.10           H  
ATOM   4772 HG22 ILE A 294       9.836  -6.350  13.757  1.00 29.10           H  
ATOM   4773 HG23 ILE A 294       8.557  -5.301  14.426  1.00 29.10           H  
ATOM   4774  CD1 ILE A 294       6.432  -6.419  13.024  1.00 29.10           C  
ATOM   4775 HD11 ILE A 294       5.777  -6.243  13.877  1.00 29.10           H  
ATOM   4776 HD12 ILE A 294       6.999  -5.515  12.802  1.00 29.10           H  
ATOM   4777 HD13 ILE A 294       5.823  -6.667  12.154  1.00 29.10           H  
ATOM   4778  N   ASP A 295      11.015  -8.956  16.301  1.00 27.84           N  
ATOM   4779  H   ASP A 295      11.448  -9.336  15.471  1.00 27.84           H  
ATOM   4780  CA  ASP A 295      11.869  -8.726  17.466  1.00 27.84           C  
ATOM   4781  HA  ASP A 295      11.423  -9.250  18.312  1.00 27.84           H  
ATOM   4782  C   ASP A 295      11.930  -7.215  17.772  1.00 27.84           C  
ATOM   4783  CB  ASP A 295      13.285  -9.291  17.244  1.00 27.84           C  
ATOM   4784  HB2 ASP A 295      13.572  -9.163  16.200  1.00 27.84           H  
ATOM   4785  HB3 ASP A 295      13.985  -8.717  17.851  1.00 27.84           H  
ATOM   4786  O   ASP A 295      12.299  -6.428  16.897  1.00 27.84           O  
ATOM   4787  CG  ASP A 295      13.432 -10.759  17.661  1.00 27.84           C  
ATOM   4788  OD1 ASP A 295      12.753 -11.152  18.636  1.00 27.84           O  
ATOM   4789  OD2 ASP A 295      14.253 -11.454  17.025  1.00 27.84           O  
ATOM   4790  N   PRO A 296      11.566  -6.769  18.991  1.00 26.28           N  
ATOM   4791  CA  PRO A 296      11.547  -5.352  19.359  1.00 26.28           C  
ATOM   4792  HA  PRO A 296      11.261  -4.754  18.493  1.00 26.28           H  
ATOM   4793  C   PRO A 296      12.911  -4.820  19.845  1.00 26.28           C  
ATOM   4794  CB  PRO A 296      10.437  -5.251  20.412  1.00 26.28           C  
ATOM   4795  HB2 PRO A 296      10.572  -4.411  21.094  1.00 26.28           H  
ATOM   4796  HB3 PRO A 296       9.473  -5.177  19.910  1.00 26.28           H  
ATOM   4797  O   PRO A 296      12.978  -3.742  20.432  1.00 26.28           O  
ATOM   4798  CG  PRO A 296      10.527  -6.593  21.136  1.00 26.28           C  
ATOM   4799  HG2 PRO A 296       9.574  -6.878  21.582  1.00 26.28           H  
ATOM   4800  HG3 PRO A 296      11.305  -6.543  21.898  1.00 26.28           H  
ATOM   4801  CD  PRO A 296      10.953  -7.570  20.043  1.00 26.28           C  
ATOM   4802  HD2 PRO A 296      11.658  -8.301  20.439  1.00 26.28           H  
ATOM   4803  HD3 PRO A 296      10.070  -8.077  19.653  1.00 26.28           H  
ATOM   4804  N   LEU A 297      14.002  -5.560  19.633  1.00 27.30           N  
ATOM   4805  H   LEU A 297      13.910  -6.386  19.059  1.00 27.30           H  
ATOM   4806  CA  LEU A 297      15.339  -5.235  20.136  1.00 27.30           C  
ATOM   4807  HA  LEU A 297      15.258  -4.572  20.997  1.00 27.30           H  
ATOM   4808  C   LEU A 297      16.153  -4.480  19.074  1.00 27.30           C  
ATOM   4809  CB  LEU A 297      16.029  -6.536  20.592  1.00 27.30           C  
ATOM   4810  HB2 LEU A 297      15.994  -7.248  19.768  1.00 27.30           H  
ATOM   4811  HB3 LEU A 297      17.079  -6.327  20.794  1.00 27.30           H  
ATOM   4812  O   LEU A 297      16.914  -5.080  18.326  1.00 27.30           O  
ATOM   4813  CG  LEU A 297      15.410  -7.184  21.844  1.00 27.30           C  
ATOM   4814  HG  LEU A 297      14.329  -7.264  21.724  1.00 27.30           H  
ATOM   4815  CD1 LEU A 297      15.971  -8.593  22.028  1.00 27.30           C  
ATOM   4816 HD11 LEU A 297      17.055  -8.553  22.142  1.00 27.30           H  
ATOM   4817 HD12 LEU A 297      15.730  -9.198  21.154  1.00 27.30           H  
ATOM   4818 HD13 LEU A 297      15.527  -9.061  22.906  1.00 27.30           H  
ATOM   4819  CD2 LEU A 297      15.711  -6.383  23.114  1.00 27.30           C  
ATOM   4820 HD21 LEU A 297      15.253  -5.396  23.051  1.00 27.30           H  
ATOM   4821 HD22 LEU A 297      16.788  -6.271  23.237  1.00 27.30           H  
ATOM   4822 HD23 LEU A 297      15.302  -6.900  23.982  1.00 27.30           H  
ATOM   4823  N   GLY A 298      15.973  -3.162  18.998  1.00 27.02           N  
ATOM   4824  H   GLY A 298      15.257  -2.749  19.578  1.00 27.02           H  
ATOM   4825  CA  GLY A 298      16.773  -2.298  18.115  1.00 27.02           C  
ATOM   4826  HA2 GLY A 298      16.655  -2.627  17.082  1.00 27.02           H  
ATOM   4827  HA3 GLY A 298      17.825  -2.399  18.381  1.00 27.02           H  
ATOM   4828  C   GLY A 298      16.413  -0.815  18.195  1.00 27.02           C  
ATOM   4829  O   GLY A 298      16.499  -0.103  17.197  1.00 27.02           O  
ATOM   4830  N   VAL A 299      15.911  -0.366  19.349  1.00 27.47           N  
ATOM   4831  H   VAL A 299      15.975  -0.959  20.163  1.00 27.47           H  
ATOM   4832  CA  VAL A 299      15.491   1.022  19.563  1.00 27.47           C  
ATOM   4833  HA  VAL A 299      15.722   1.618  18.680  1.00 27.47           H  
ATOM   4834  C   VAL A 299      16.298   1.587  20.719  1.00 27.47           C  
ATOM   4835  CB  VAL A 299      13.974   1.140  19.822  1.00 27.47           C  
ATOM   4836  HB  VAL A 299      13.720   0.653  20.763  1.00 27.47           H  
ATOM   4837  O   VAL A 299      16.029   1.269  21.878  1.00 27.47           O  
ATOM   4838  CG1 VAL A 299      13.546   2.613  19.896  1.00 27.47           C  
ATOM   4839 HG11 VAL A 299      12.471   2.682  20.067  1.00 27.47           H  
ATOM   4840 HG12 VAL A 299      14.057   3.105  20.723  1.00 27.47           H  
ATOM   4841 HG13 VAL A 299      13.805   3.125  18.969  1.00 27.47           H  
ATOM   4842  CG2 VAL A 299      13.148   0.471  18.712  1.00 27.47           C  
ATOM   4843 HG21 VAL A 299      12.085   0.632  18.891  1.00 27.47           H  
ATOM   4844 HG22 VAL A 299      13.335  -0.603  18.707  1.00 27.47           H  
ATOM   4845 HG23 VAL A 299      13.427   0.886  17.744  1.00 27.47           H  
ATOM   4846  N   ASP A 300      17.270   2.430  20.397  1.00 28.39           N  
ATOM   4847  H   ASP A 300      17.504   2.585  19.426  1.00 28.39           H  
ATOM   4848  CA  ASP A 300      18.000   3.196  21.395  1.00 28.39           C  
ATOM   4849  HA  ASP A 300      18.208   2.545  22.244  1.00 28.39           H  
ATOM   4850  C   ASP A 300      17.135   4.364  21.895  1.00 28.39           C  
ATOM   4851  CB  ASP A 300      19.352   3.654  20.830  1.00 28.39           C  
ATOM   4852  HB2 ASP A 300      19.855   4.265  21.579  1.00 28.39           H  
ATOM   4853  HB3 ASP A 300      19.176   4.273  19.950  1.00 28.39           H  
ATOM   4854  O   ASP A 300      16.248   4.865  21.192  1.00 28.39           O  
ATOM   4855  CG  ASP A 300      20.274   2.483  20.461  1.00 28.39           C  
ATOM   4856  OD1 ASP A 300      20.054   1.369  20.991  1.00 28.39           O  
ATOM   4857  OD2 ASP A 300      21.204   2.740  19.675  1.00 28.39           O  
ATOM   4858  N   ASN A 301      17.398   4.808  23.128  1.00 33.01           N  
ATOM   4859  H   ASN A 301      18.168   4.356  23.600  1.00 33.01           H  
ATOM   4860  CA  ASN A 301      16.605   5.773  23.912  1.00 33.01           C  
ATOM   4861  HA  ASN A 301      15.589   5.385  23.982  1.00 33.01           H  
ATOM   4862  C   ASN A 301      16.461   7.189  23.299  1.00 33.01           C  
ATOM   4863  CB  ASN A 301      17.202   5.833  25.335  1.00 33.01           C  
ATOM   4864  HB2 ASN A 301      18.274   6.019  25.268  1.00 33.01           H  
ATOM   4865  HB3 ASN A 301      16.756   6.666  25.879  1.00 33.01           H  
ATOM   4866  O   ASN A 301      15.876   8.069  23.927  1.00 33.01           O  
ATOM   4867  CG  ASN A 301      16.933   4.586  26.159  1.00 33.01           C  
ATOM   4868  ND2 ASN A 301      17.879   4.161  26.962  1.00 33.01           N  
ATOM   4869 HD21 ASN A 301      18.779   4.620  26.976  1.00 33.01           H  
ATOM   4870 HD22 ASN A 301      17.690   3.295  27.447  1.00 33.01           H  
ATOM   4871  OD1 ASN A 301      15.870   3.991  26.125  1.00 33.01           O  
ATOM   4872  N   GLU A 302      16.943   7.411  22.075  1.00 29.02           N  
ATOM   4873  H   GLU A 302      17.382   6.627  21.614  1.00 29.02           H  
ATOM   4874  CA  GLU A 302      16.866   8.675  21.330  1.00 29.02           C  
ATOM   4875  HA  GLU A 302      16.414   9.437  21.965  1.00 29.02           H  
ATOM   4876  C   GLU A 302      15.971   8.592  20.077  1.00 29.02           C  
ATOM   4877  CB  GLU A 302      18.284   9.158  20.992  1.00 29.02           C  
ATOM   4878  HB2 GLU A 302      18.206  10.079  20.416  1.00 29.02           H  
ATOM   4879  HB3 GLU A 302      18.789   8.404  20.387  1.00 29.02           H  
ATOM   4880  O   GLU A 302      15.862   9.554  19.318  1.00 29.02           O  
ATOM   4881  CG  GLU A 302      19.103   9.445  22.262  1.00 29.02           C  
ATOM   4882  HG2 GLU A 302      18.515  10.093  22.912  1.00 29.02           H  
ATOM   4883  HG3 GLU A 302      19.284   8.511  22.793  1.00 29.02           H  
ATOM   4884  CD  GLU A 302      20.451  10.123  21.976  1.00 29.02           C  
ATOM   4885  OE1 GLU A 302      21.068  10.585  22.963  1.00 29.02           O  
ATOM   4886  OE2 GLU A 302      20.847  10.198  20.791  1.00 29.02           O  
ATOM   4887  N   GLY A 303      15.295   7.460  19.841  1.00 25.49           N  
ATOM   4888  H   GLY A 303      15.452   6.674  20.455  1.00 25.49           H  
ATOM   4889  CA  GLY A 303      14.401   7.295  18.687  1.00 25.49           C  
ATOM   4890  HA2 GLY A 303      13.774   6.420  18.859  1.00 25.49           H  
ATOM   4891  HA3 GLY A 303      13.761   8.173  18.598  1.00 25.49           H  
ATOM   4892  C   GLY A 303      15.124   7.096  17.349  1.00 25.49           C  
ATOM   4893  O   GLY A 303      14.487   7.150  16.294  1.00 25.49           O  
ATOM   4894  N   PHE A 304      16.429   6.831  17.380  1.00 24.39           N  
ATOM   4895  H   PHE A 304      16.885   6.785  18.280  1.00 24.39           H  
ATOM   4896  CA  PHE A 304      17.209   6.416  16.221  1.00 24.39           C  
ATOM   4897  HA  PHE A 304      16.705   6.752  15.315  1.00 24.39           H  
ATOM   4898  C   PHE A 304      17.276   4.885  16.173  1.00 24.39           C  
ATOM   4899  CB  PHE A 304      18.583   7.100  16.245  1.00 24.39           C  
ATOM   4900  HB2 PHE A 304      19.048   6.955  17.220  1.00 24.39           H  
ATOM   4901  HB3 PHE A 304      19.226   6.621  15.506  1.00 24.39           H  
ATOM   4902  O   PHE A 304      17.651   4.236  17.145  1.00 24.39           O  
ATOM   4903  CG  PHE A 304      18.504   8.585  15.926  1.00 24.39           C  
ATOM   4904  CD1 PHE A 304      18.538   9.018  14.586  1.00 24.39           C  
ATOM   4905  HD1 PHE A 304      18.659   8.293  13.794  1.00 24.39           H  
ATOM   4906  CD2 PHE A 304      18.359   9.533  16.956  1.00 24.39           C  
ATOM   4907  HD2 PHE A 304      18.340   9.214  17.987  1.00 24.39           H  
ATOM   4908  CE1 PHE A 304      18.425  10.387  14.278  1.00 24.39           C  
ATOM   4909  HE1 PHE A 304      18.463  10.714  13.249  1.00 24.39           H  
ATOM   4910  CE2 PHE A 304      18.243  10.900  16.650  1.00 24.39           C  
ATOM   4911  HE2 PHE A 304      18.139  11.612  17.455  1.00 24.39           H  
ATOM   4912  CZ  PHE A 304      18.275  11.329  15.312  1.00 24.39           C  
ATOM   4913  HZ  PHE A 304      18.196  12.382  15.085  1.00 24.39           H  
ATOM   4914  N   ILE A 305      16.859   4.311  15.041  1.00 26.95           N  
ATOM   4915  H   ILE A 305      16.580   4.917  14.283  1.00 26.95           H  
ATOM   4916  CA  ILE A 305      17.106   2.902  14.724  1.00 26.95           C  
ATOM   4917  HA  ILE A 305      17.017   2.298  15.627  1.00 26.95           H  
ATOM   4918  C   ILE A 305      18.546   2.840  14.231  1.00 26.95           C  
ATOM   4919  CB  ILE A 305      16.112   2.362  13.669  1.00 26.95           C  
ATOM   4920  HB  ILE A 305      16.198   2.976  12.772  1.00 26.95           H  
ATOM   4921  O   ILE A 305      18.862   3.439  13.197  1.00 26.95           O  
ATOM   4922  CG1 ILE A 305      14.660   2.460  14.191  1.00 26.95           C  
ATOM   4923 HG12 ILE A 305      14.536   1.788  15.040  1.00 26.95           H  
ATOM   4924 HG13 ILE A 305      14.468   3.475  14.540  1.00 26.95           H  
ATOM   4925  CG2 ILE A 305      16.454   0.906  13.293  1.00 26.95           C  
ATOM   4926 HG21 ILE A 305      15.782   0.529  12.523  1.00 26.95           H  
ATOM   4927 HG22 ILE A 305      17.471   0.841  12.906  1.00 26.95           H  
ATOM   4928 HG23 ILE A 305      16.388   0.271  14.177  1.00 26.95           H  
ATOM   4929  CD1 ILE A 305      13.593   2.142  13.135  1.00 26.95           C  
ATOM   4930 HD11 ILE A 305      13.631   1.089  12.857  1.00 26.95           H  
ATOM   4931 HD12 ILE A 305      12.607   2.353  13.549  1.00 26.95           H  
ATOM   4932 HD13 ILE A 305      13.748   2.762  12.252  1.00 26.95           H  
ATOM   4933  N   ASP A 306      19.390   2.147  14.985  1.00 25.22           N  
ATOM   4934  H   ASP A 306      19.064   1.743  15.852  1.00 25.22           H  
ATOM   4935  CA  ASP A 306      20.796   1.962  14.662  1.00 25.22           C  
ATOM   4936  HA  ASP A 306      21.230   2.960  14.612  1.00 25.22           H  
ATOM   4937  C   ASP A 306      20.925   1.305  13.272  1.00 25.22           C  
ATOM   4938  CB  ASP A 306      21.469   1.178  15.811  1.00 25.22           C
[truncated: 174,159 more chars]
