# Supplementary material for: Widespread Horizontal Gene Transfer Among Animal Viruses
Source: bioRxiv. 2024 Mar 26:2024.03.25.586562. Preprint. [Version 2] doi: 10.1101/2024.03.25.586562 (PMC11071296; doi:10.1101/2024.03.25.586562)
Supplement: Supplement 7 [file media-7.zip › File7_PDB/Parvo6707_NSx.pdb]

ATOM      1  N   MET A   1      44.297   4.244   2.148  1.00 37.63           N  
ATOM      2  H   MET A   1      45.280   4.110   1.955  1.00 37.63           H  
ATOM      3  H2  MET A   1      44.131   4.058   3.127  1.00 37.63           H  
ATOM      4  H3  MET A   1      44.051   5.204   1.955  1.00 37.63           H  
ATOM      5  CA  MET A   1      43.481   3.319   1.330  1.00 37.63           C  
ATOM      6  HA  MET A   1      43.624   3.537   0.272  1.00 37.63           H  
ATOM      7  C   MET A   1      42.014   3.539   1.673  1.00 37.63           C  
ATOM      8  CB  MET A   1      43.876   1.854   1.576  1.00 37.63           C  
ATOM      9  HB2 MET A   1      43.179   1.213   1.037  1.00 37.63           H  
ATOM     10  HB3 MET A   1      43.802   1.622   2.638  1.00 37.63           H  
ATOM     11  O   MET A   1      41.590   3.162   2.756  1.00 37.63           O  
ATOM     12  CG  MET A   1      45.294   1.528   1.095  1.00 37.63           C  
ATOM     13  HG2 MET A   1      45.396   1.802   0.045  1.00 37.63           H  
ATOM     14  HG3 MET A   1      46.014   2.099   1.681  1.00 37.63           H  
ATOM     15  SD  MET A   1      45.675  -0.229   1.273  1.00 37.63           S  
ATOM     16  CE  MET A   1      47.468  -0.218   1.002  1.00 37.63           C  
ATOM     17  HE1 MET A   1      47.850  -1.237   1.074  1.00 37.63           H  
ATOM     18  HE2 MET A   1      47.692   0.174   0.010  1.00 37.63           H  
ATOM     19  HE3 MET A   1      47.957   0.398   1.757  1.00 37.63           H  
ATOM     20  N   SER A   2      41.276   4.246   0.816  1.00 44.87           N  
ATOM     21  H   SER A   2      41.647   4.478  -0.094  1.00 44.87           H  
ATOM     22  CA  SER A   2      39.848   4.521   1.013  1.00 44.87           C  
ATOM     23  HA  SER A   2      39.608   4.513   2.076  1.00 44.87           H  
ATOM     24  C   SER A   2      39.040   3.432   0.315  1.00 44.87           C  
ATOM     25  CB  SER A   2      39.491   5.909   0.467  1.00 44.87           C  
ATOM     26  HB2 SER A   2      39.702   5.950  -0.601  1.00 44.87           H  
ATOM     27  HB3 SER A   2      40.085   6.665   0.979  1.00 44.87           H  
ATOM     28  O   SER A   2      39.196   3.222  -0.888  1.00 44.87           O  
ATOM     29  OG  SER A   2      38.122   6.167   0.685  1.00 44.87           O  
ATOM     30  HG  SER A   2      37.908   7.041   0.349  1.00 44.87           H  
ATOM     31  N   TYR A   3      38.203   2.716   1.063  1.00 49.04           N  
ATOM     32  H   TYR A   3      38.128   2.930   2.047  1.00 49.04           H  
ATOM     33  CA  TYR A   3      37.252   1.770   0.494  1.00 49.04           C  
ATOM     34  HA  TYR A   3      37.758   1.151  -0.247  1.00 49.04           H  
ATOM     35  C   TYR A   3      36.155   2.569  -0.211  1.00 49.04           C  
ATOM     36  CB  TYR A   3      36.690   0.845   1.585  1.00 49.04           C  
ATOM     37  HB2 TYR A   3      35.886   0.249   1.152  1.00 49.04           H  
ATOM     38  HB3 TYR A   3      36.252   1.449   2.380  1.00 49.04           H  
ATOM     39  O   TYR A   3      35.138   2.919   0.389  1.00 49.04           O  
ATOM     40  CG  TYR A   3      37.711  -0.101   2.186  1.00 49.04           C  
ATOM     41  CD1 TYR A   3      37.945  -1.356   1.589  1.00 49.04           C  
ATOM     42  HD1 TYR A   3      37.402  -1.650   0.703  1.00 49.04           H  
ATOM     43  CD2 TYR A   3      38.429   0.274   3.339  1.00 49.04           C  
ATOM     44  HD2 TYR A   3      38.249   1.232   3.804  1.00 49.04           H  
ATOM     45  CE1 TYR A   3      38.893  -2.235   2.147  1.00 49.04           C  
ATOM     46  HE1 TYR A   3      39.084  -3.199   1.701  1.00 49.04           H  
ATOM     47  CE2 TYR A   3      39.382  -0.601   3.895  1.00 49.04           C  
ATOM     48  HE2 TYR A   3      39.934  -0.314   4.778  1.00 49.04           H  
ATOM     49  OH  TYR A   3      40.526  -2.716   3.825  1.00 49.04           O  
ATOM     50  HH  TYR A   3      40.963  -2.373   4.608  1.00 49.04           H  
ATOM     51  CZ  TYR A   3      39.613  -1.860   3.299  1.00 49.04           C  
ATOM     52  N   ALA A   4      36.354   2.865  -1.495  1.00 51.21           N  
ATOM     53  H   ALA A   4      37.265   2.687  -1.894  1.00 51.21           H  
ATOM     54  CA  ALA A   4      35.278   3.291  -2.374  1.00 51.21           C  
ATOM     55  HA  ALA A   4      34.751   4.128  -1.915  1.00 51.21           H  
ATOM     56  C   ALA A   4      34.307   2.111  -2.507  1.00 51.21           C  
ATOM     57  CB  ALA A   4      35.858   3.773  -3.709  1.00 51.21           C  
ATOM     58  HB1 ALA A   4      36.415   2.969  -4.191  1.00 51.21           H  
ATOM     59  HB2 ALA A   4      35.050   4.090  -4.368  1.00 51.21           H  
ATOM     60  HB3 ALA A   4      36.525   4.617  -3.539  1.00 51.21           H  
ATOM     61  O   ALA A   4      34.434   1.251  -3.379  1.00 51.21           O  
ATOM     62  N   LYS A   5      33.370   2.023  -1.559  1.00 53.35           N  
ATOM     63  H   LYS A   5      33.446   2.677  -0.793  1.00 53.35           H  
ATOM     64  CA  LYS A   5      32.262   1.076  -1.565  1.00 53.35           C  
ATOM     65  HA  LYS A   5      32.657   0.060  -1.600  1.00 53.35           H  
ATOM     66  C   LYS A   5      31.479   1.355  -2.843  1.00 53.35           C  
ATOM     67  CB  LYS A   5      31.456   1.276  -0.263  1.00 53.35           C  
ATOM     68  HB2 LYS A   5      30.968   2.251  -0.277  1.00 53.35           H  
ATOM     69  HB3 LYS A   5      32.165   1.277   0.565  1.00 53.35           H  
ATOM     70  O   LYS A   5      30.683   2.289  -2.867  1.00 53.35           O  
ATOM     71  CG  LYS A   5      30.408   0.185   0.021  1.00 53.35           C  
ATOM     72  HG2 LYS A   5      30.895  -0.789  -0.008  1.00 53.35           H  
ATOM     73  HG3 LYS A   5      29.628   0.217  -0.740  1.00 53.35           H  
ATOM     74  CD  LYS A   5      29.786   0.398   1.415  1.00 53.35           C  
ATOM     75  HD2 LYS A   5      29.228   1.335   1.416  1.00 53.35           H  
ATOM     76  HD3 LYS A   5      30.589   0.470   2.149  1.00 53.35           H  
ATOM     77  CE  LYS A   5      28.857  -0.760   1.811  1.00 53.35           C  
ATOM     78  HE2 LYS A   5      28.031  -0.802   1.101  1.00 53.35           H  
ATOM     79  HE3 LYS A   5      29.415  -1.692   1.728  1.00 53.35           H  
ATOM     80  NZ  LYS A   5      28.337  -0.606   3.198  1.00 53.35           N  
ATOM     81  HZ1 LYS A   5      29.095  -0.582   3.865  1.00 53.35           H  
ATOM     82  HZ2 LYS A   5      27.735  -1.380   3.440  1.00 53.35           H  
ATOM     83  HZ3 LYS A   5      27.802   0.245   3.292  1.00 53.35           H  
ATOM     84  N   LYS A   6      31.766   0.591  -3.909  1.00 48.57           N  
ATOM     85  H   LYS A   6      32.598   0.023  -3.837  1.00 48.57           H  
ATOM     86  CA  LYS A   6      31.004   0.560  -5.165  1.00 48.57           C  
ATOM     87  HA  LYS A   6      31.181   1.470  -5.737  1.00 48.57           H  
ATOM     88  C   LYS A   6      29.533   0.514  -4.769  1.00 48.57           C  
ATOM     89  CB  LYS A   6      31.388  -0.681  -6.014  1.00 48.57           C  
ATOM     90  HB2 LYS A   6      31.814  -1.451  -5.371  1.00 48.57           H  
ATOM     91  HB3 LYS A   6      30.484  -1.095  -6.461  1.00 48.57           H  
ATOM     92  O   LYS A   6      29.047  -0.530  -4.328  1.00 48.57           O  
ATOM     93  CG  LYS A   6      32.356  -0.380  -7.173  1.00 48.57           C  
ATOM     94  HG2 LYS A   6      33.262   0.077  -6.775  1.00 48.57           H  
ATOM     95  HG3 LYS A   6      31.878   0.324  -7.855  1.00 48.57           H  
ATOM     96  CD  LYS A   6      32.730  -1.662  -7.946  1.00 48.57           C  
ATOM     97  HD2 LYS A   6      31.819  -2.168  -8.263  1.00 48.57           H  
ATOM     98  HD3 LYS A   6      33.290  -2.321  -7.282  1.00 48.57           H  
ATOM     99  CE  LYS A   6      33.580  -1.332  -9.185  1.00 48.57           C  
ATOM    100  HE2 LYS A   6      32.989  -0.705  -9.853  1.00 48.57           H  
ATOM    101  HE3 LYS A   6      34.442  -0.744  -8.868  1.00 48.57           H  
ATOM    102  NZ  LYS A   6      34.042  -2.549  -9.910  1.00 48.57           N  
ATOM    103  HZ1 LYS A   6      34.583  -2.286 -10.721  1.00 48.57           H  
ATOM    104  HZ2 LYS A   6      33.259  -3.098 -10.236  1.00 48.57           H  
ATOM    105  HZ3 LYS A   6      34.628  -3.125  -9.323  1.00 48.57           H  
ATOM    106  N   ARG A   7      28.846   1.656  -4.852  1.00 52.38           N  
ATOM    107  H   ARG A   7      29.341   2.490  -5.134  1.00 52.38           H  
ATOM    108  CA  ARG A   7      27.392   1.701  -4.788  1.00 52.38           C  
ATOM    109  HA  ARG A   7      27.019   1.162  -3.917  1.00 52.38           H  
ATOM    110  C   ARG A   7      26.973   0.946  -6.035  1.00 52.38           C  
ATOM    111  CB  ARG A   7      26.867   3.151  -4.758  1.00 52.38           C  
ATOM    112  HB2 ARG A   7      25.791   3.123  -4.932  1.00 52.38           H  
ATOM    113  HB3 ARG A   7      27.323   3.728  -5.563  1.00 52.38           H  
ATOM    114  O   ARG A   7      27.048   1.483  -7.132  1.00 52.38           O  
ATOM    115  CG  ARG A   7      27.129   3.847  -3.411  1.00 52.38           C  
ATOM    116  HG2 ARG A   7      28.201   3.985  -3.272  1.00 52.38           H  
ATOM    117  HG3 ARG A   7      26.744   3.220  -2.607  1.00 52.38           H  
ATOM    118  CD  ARG A   7      26.422   5.211  -3.358  1.00 52.38           C  
ATOM    119  HD2 ARG A   7      25.362   5.061  -3.558  1.00 52.38           H  
ATOM    120  HD3 ARG A   7      26.834   5.849  -4.140  1.00 52.38           H  
ATOM    121  NE  ARG A   7      26.580   5.874  -2.045  1.00 52.38           N  
ATOM    122  HE  ARG A   7      27.176   5.420  -1.367  1.00 52.38           H  
ATOM    123  NH1 ARG A   7      25.283   7.720  -2.498  1.00 52.38           N  
ATOM    124 HH11 ARG A   7      24.866   8.596  -2.217  1.00 52.38           H  
ATOM    125 HH12 ARG A   7      25.093   7.370  -3.426  1.00 52.38           H  
ATOM    126  NH2 ARG A   7      26.237   7.519  -0.496  1.00 52.38           N  
ATOM    127 HH21 ARG A   7      26.826   7.042   0.171  1.00 52.38           H  
ATOM    128 HH22 ARG A   7      25.820   8.405  -0.251  1.00 52.38           H  
ATOM    129  CZ  ARG A   7      26.034   7.028  -1.688  1.00 52.38           C  
ATOM    130  N   LYS A   8      26.712  -0.356  -5.881  1.00 53.09           N  
ATOM    131  H   LYS A   8      26.816  -0.747  -4.956  1.00 53.09           H  
ATOM    132  CA  LYS A   8      26.047  -1.147  -6.911  1.00 53.09           C  
ATOM    133  HA  LYS A   8      26.693  -1.279  -7.779  1.00 53.09           H  
ATOM    134  C   LYS A   8      24.847  -0.301  -7.306  1.00 53.09           C  
ATOM    135  CB  LYS A   8      25.597  -2.507  -6.348  1.00 53.09           C  
ATOM    136  HB2 LYS A   8      24.967  -2.992  -7.094  1.00 53.09           H  
ATOM    137  HB3 LYS A   8      24.994  -2.346  -5.455  1.00 53.09           H  
ATOM    138  O   LYS A   8      24.095   0.065  -6.405  1.00 53.09           O  
ATOM    139  CG  LYS A   8      26.770  -3.443  -6.009  1.00 53.09           C  
ATOM    140  HG2 LYS A   8      27.398  -2.985  -5.246  1.00 53.09           H  
ATOM    141  HG3 LYS A   8      27.365  -3.607  -6.907  1.00 53.09           H  
ATOM    142  CD  LYS A   8      26.246  -4.792  -5.491  1.00 53.09           C  
ATOM    143  HD2 LYS A   8      25.671  -4.625  -4.580  1.00 53.09           H  
ATOM    144  HD3 LYS A   8      25.587  -5.223  -6.244  1.00 53.09           H  
ATOM    145  CE  LYS A   8      27.397  -5.767  -5.205  1.00 53.09           C  
ATOM    146  HE2 LYS A   8      27.983  -5.882  -6.117  1.00 53.09           H  
ATOM    147  HE3 LYS A   8      28.042  -5.334  -4.440  1.00 53.09           H  
ATOM    148  NZ  LYS A   8      26.890  -7.094  -4.762  1.00 53.09           N  
ATOM    149  HZ1 LYS A   8      27.649  -7.737  -4.590  1.00 53.09           H  
ATOM    150  HZ2 LYS A   8      26.302  -7.502  -5.475  1.00 53.09           H  
ATOM    151  HZ3 LYS A   8      26.337  -7.012  -3.921  1.00 53.09           H  
ATOM    152  N   ASN A   9      24.766   0.081  -8.578  1.00 50.19           N  
ATOM    153  H   ASN A   9      25.524  -0.142  -9.208  1.00 50.19           H  
ATOM    154  CA  ASN A   9      23.600   0.735  -9.147  1.00 50.19           C  
ATOM    155  HA  ASN A   9      23.475   1.737  -8.739  1.00 50.19           H  
ATOM    156  C   ASN A   9      22.409  -0.137  -8.746  1.00 50.19           C  
ATOM    157  CB  ASN A   9      23.770   0.809 -10.682  1.00 50.19           C  
ATOM    158  HB2 ASN A   9      23.949  -0.189 -11.080  1.00 50.19           H  
ATOM    159  HB3 ASN A   9      22.839   1.174 -11.116  1.00 50.19           H  
ATOM    160  O   ASN A   9      22.217  -1.205  -9.325  1.00 50.19           O  
ATOM    161  CG  ASN A   9      24.881   1.737 -11.145  1.00 50.19           C  
ATOM    162  ND2 ASN A   9      25.363   1.568 -12.354  1.00 50.19           N  
ATOM    163 HD21 ASN A   9      26.011   2.277 -12.665  1.00 50.19           H  
ATOM    164 HD22 ASN A   9      24.901   0.942 -12.999  1.00 50.19           H  
ATOM    165  OD1 ASN A   9      25.353   2.601 -10.432  1.00 50.19           O  
ATOM    166  N   LEU A  10      21.708   0.230  -7.667  1.00 54.92           N  
ATOM    167  H   LEU A  10      21.944   1.096  -7.203  1.00 54.92           H  
ATOM    168  CA  LEU A  10      20.406  -0.344  -7.402  1.00 54.92           C  
ATOM    169  HA  LEU A  10      20.449  -1.433  -7.401  1.00 54.92           H  
ATOM    170  C   LEU A  10      19.622   0.118  -8.609  1.00 54.92           C  
ATOM    171  CB  LEU A  10      19.786   0.162  -6.086  1.00 54.92           C  
ATOM    172  HB2 LEU A  10      18.705   0.065  -6.193  1.00 54.92           H  
ATOM    173  HB3 LEU A  10      19.988   1.226  -5.957  1.00 54.92           H  
ATOM    174  O   LEU A  10      19.446   1.317  -8.798  1.00 54.92           O  
ATOM    175  CG  LEU A  10      20.227  -0.641  -4.847  1.00 54.92           C  
ATOM    176  HG  LEU A  10      20.724  -1.560  -5.158  1.00 54.92           H  
ATOM    177  CD1 LEU A  10      21.194   0.155  -3.967  1.00 54.92           C  
ATOM    178 HD11 LEU A  10      21.502  -0.452  -3.115  1.00 54.92           H  
ATOM    179 HD12 LEU A  10      20.705   1.063  -3.615  1.00 54.92           H  
ATOM    180 HD13 LEU A  10      22.071   0.423  -4.556  1.00 54.92           H  
ATOM    181  CD2 LEU A  10      19.020  -1.029  -3.991  1.00 54.92           C  
ATOM    182 HD21 LEU A  10      18.343  -1.645  -4.582  1.00 54.92           H  
ATOM    183 HD22 LEU A  10      18.486  -0.134  -3.672  1.00 54.92           H  
ATOM    184 HD23 LEU A  10      19.341  -1.600  -3.120  1.00 54.92           H  
ATOM    185  N   ILE A  11      19.301  -0.825  -9.485  1.00 54.17           N  
ATOM    186  H   ILE A  11      19.562  -1.782  -9.295  1.00 54.17           H  
ATOM    187  CA  ILE A  11      18.383  -0.569 -10.575  1.00 54.17           C  
ATOM    188  HA  ILE A  11      18.801   0.186 -11.241  1.00 54.17           H  
ATOM    189  C   ILE A  11      17.149  -0.005  -9.873  1.00 54.17           C  
ATOM    190  CB  ILE A  11      18.122  -1.867 -11.369  1.00 54.17           C  
ATOM    191  HB  ILE A  11      17.644  -2.590 -10.707  1.00 54.17           H  
ATOM    192  O   ILE A  11      16.566  -0.672  -9.013  1.00 54.17           O  
ATOM    193  CG1 ILE A  11      19.453  -2.468 -11.894  1.00 54.17           C  
ATOM    194 HG12 ILE A  11      19.906  -1.779 -12.606  1.00 54.17           H  
ATOM    195 HG13 ILE A  11      20.152  -2.600 -11.068  1.00 54.17           H  
ATOM    196  CG2 ILE A  11      17.178  -1.578 -12.545  1.00 54.17           C  
ATOM    197 HG21 ILE A  11      16.794  -2.513 -12.955  1.00 54.17           H  
ATOM    198 HG22 ILE A  11      17.699  -1.029 -13.329  1.00 54.17           H  
ATOM    199 HG23 ILE A  11      16.324  -0.980 -12.227  1.00 54.17           H  
ATOM    200  CD1 ILE A  11      19.302  -3.842 -12.555  1.00 54.17           C  
ATOM    201 HD11 ILE A  11      18.712  -3.762 -13.468  1.00 54.17           H  
ATOM    202 HD12 ILE A  11      20.288  -4.231 -12.810  1.00 54.17           H  
ATOM    203 HD13 ILE A  11      18.813  -4.533 -11.868  1.00 54.17           H  
ATOM    204  N   GLU A  12      16.853   1.267 -10.133  1.00 62.58           N  
ATOM    205  H   GLU A  12      17.455   1.791 -10.751  1.00 62.58           H  
ATOM    206  CA  GLU A  12      15.698   1.976  -9.591  1.00 62.58           C  
ATOM    207  HA  GLU A  12      15.589   1.738  -8.533  1.00 62.58           H  
ATOM    208  C   GLU A  12      14.462   1.443 -10.309  1.00 62.58           C  
ATOM    209  CB  GLU A  12      15.864   3.503  -9.726  1.00 62.58           C  
ATOM    210  HB2 GLU A  12      14.927   3.981  -9.440  1.00 62.58           H  
ATOM    211  HB3 GLU A  12      16.085   3.746 -10.765  1.00 62.58           H  
ATOM    212  O   GLU A  12      13.812   2.128 -11.087  1.00 62.58           O  
ATOM    213  CG  GLU A  12      16.978   4.050  -8.819  1.00 62.58           C  
ATOM    214  HG2 GLU A  12      17.917   3.566  -9.084  1.00 62.58           H  
ATOM    215  HG3 GLU A  12      16.743   3.782  -7.788  1.00 62.58           H  
ATOM    216  CD  GLU A  12      17.175   5.573  -8.916  1.00 62.58           C  
ATOM    217  OE1 GLU A  12      17.914   6.096  -8.047  1.00 62.58           O  
ATOM    218  OE2 GLU A  12      16.637   6.197  -9.855  1.00 62.58           O  
ATOM    219  N   GLU A  13      14.182   0.157 -10.118  1.00 73.43           N  
ATOM    220  H   GLU A  13      14.799  -0.399  -9.543  1.00 73.43           H  
ATOM    221  CA  GLU A  13      12.954  -0.430 -10.611  1.00 73.43           C  
ATOM    222  HA  GLU A  13      12.848  -0.162 -11.663  1.00 73.43           H  
ATOM    223  C   GLU A  13      11.828   0.171  -9.779  1.00 73.43           C  
ATOM    224  CB  GLU A  13      12.956  -1.957 -10.527  1.00 73.43           C  
ATOM    225  HB2 GLU A  13      13.125  -2.268  -9.496  1.00 73.43           H  
ATOM    226  HB3 GLU A  13      11.980  -2.317 -10.851  1.00 73.43           H  
ATOM    227  O   GLU A  13      11.844   0.024  -8.545  1.00 73.43           O  
ATOM    228  CG  GLU A  13      14.037  -2.559 -11.431  1.00 73.43           C  
ATOM    229  HG2 GLU A  13      13.955  -2.122 -12.426  1.00 73.43           H  
ATOM    230  HG3 GLU A  13      15.007  -2.300 -11.006  1.00 73.43           H  
ATOM    231  CD  GLU A  13      13.961  -4.085 -11.534  1.00 73.43           C  
ATOM    232  OE1 GLU A  13      14.627  -4.625 -12.445  1.00 73.43           O  
ATOM    233  OE2 GLU A  13      13.290  -4.712 -10.677  1.00 73.43           O  
ATOM    234  N   PRO A  14      10.862   0.850 -10.417  1.00 82.95           N  
ATOM    235  CA  PRO A  14       9.720   1.347  -9.690  1.00 82.95           C  
ATOM    236  HA  PRO A  14      10.068   1.992  -8.884  1.00 82.95           H  
ATOM    237  C   PRO A  14       8.987   0.156  -9.066  1.00 82.95           C  
ATOM    238  CB  PRO A  14       8.914   2.202 -10.675  1.00 82.95           C  
ATOM    239  HB2 PRO A  14       7.848   1.977 -10.650  1.00 82.95           H  
ATOM    240  HB3 PRO A  14       9.040   3.251 -10.407  1.00 82.95           H  
ATOM    241  O   PRO A  14       9.112  -0.998  -9.498  1.00 82.95           O  
ATOM    242  CG  PRO A  14       9.542   1.990 -12.057  1.00 82.95           C  
ATOM    243  HG2 PRO A  14       8.829   1.596 -12.781  1.00 82.95           H  
ATOM    244  HG3 PRO A  14       9.919   2.945 -12.424  1.00 82.95           H  
ATOM    245  CD  PRO A  14      10.713   1.035 -11.852  1.00 82.95           C  
ATOM    246  HD2 PRO A  14      11.612   1.476 -12.284  1.00 82.95           H  
ATOM    247  HD3 PRO A  14      10.498   0.077 -12.324  1.00 82.95           H  
ATOM    248  N   CYS A  15       8.265   0.406  -7.985  1.00 87.43           N  
ATOM    249  H   CYS A  15       8.131   1.365  -7.699  1.00 87.43           H  
ATOM    250  CA  CYS A  15       7.522  -0.653  -7.321  1.00 87.43           C  
ATOM    251  HA  CYS A  15       7.223  -1.383  -8.074  1.00 87.43           H  
ATOM    252  C   CYS A  15       6.235  -0.128  -6.715  1.00 87.43           C  
ATOM    253  CB  CYS A  15       8.420  -1.377  -6.307  1.00 87.43           C  
ATOM    254  HB2 CYS A  15       9.341  -1.659  -6.817  1.00 87.43           H  
ATOM    255  HB3 CYS A  15       7.908  -2.278  -5.969  1.00 87.43           H  
ATOM    256  O   CYS A  15       6.098   1.058  -6.420  1.00 87.43           O  
ATOM    257  SG  CYS A  15       8.805  -0.324  -4.881  1.00 87.43           S  
ATOM    258  HG  CYS A  15       9.174   0.744  -5.593  1.00 87.43           H  
ATOM    259  N   THR A  16       5.298  -1.044  -6.498  1.00 90.74           N  
ATOM    260  H   THR A  16       5.486  -2.005  -6.745  1.00 90.74           H  
ATOM    261  CA  THR A  16       4.046  -0.734  -5.814  1.00 90.74           C  
ATOM    262  HA  THR A  16       3.958   0.344  -5.680  1.00 90.74           H  
ATOM    263  C   THR A  16       4.064  -1.372  -4.435  1.00 90.74           C  
ATOM    264  CB  THR A  16       2.840  -1.157  -6.655  1.00 90.74           C  
ATOM    265  HB  THR A  16       2.855  -2.236  -6.814  1.00 90.74           H  
ATOM    266  O   THR A  16       4.256  -2.583  -4.301  1.00 90.74           O  
ATOM    267  CG2 THR A  16       1.518  -0.755  -6.005  1.00 90.74           C  
ATOM    268 HG21 THR A  16       1.503   0.319  -5.824  1.00 90.74           H  
ATOM    269 HG22 THR A  16       1.379  -1.286  -5.063  1.00 90.74           H  
ATOM    270 HG23 THR A  16       0.696  -1.013  -6.673  1.00 90.74           H  
ATOM    271  OG1 THR A  16       2.896  -0.505  -7.904  1.00 90.74           O  
ATOM    272  HG1 THR A  16       3.692  -0.779  -8.366  1.00 90.74           H  
ATOM    273  N   LEU A  17       3.888  -0.557  -3.400  1.00 92.09           N  
ATOM    274  H   LEU A  17       3.720   0.420  -3.592  1.00 92.09           H  
ATOM    275  CA  LEU A  17       3.641  -1.025  -2.042  1.00 92.09           C  
ATOM    276  HA  LEU A  17       4.045  -2.029  -1.914  1.00 92.09           H  
ATOM    277  C   LEU A  17       2.136  -1.106  -1.821  1.00 92.09           C  
ATOM    278  CB  LEU A  17       4.302  -0.092  -1.020  1.00 92.09           C  
ATOM    279  HB2 LEU A  17       3.930   0.918  -1.188  1.00 92.09           H  
ATOM    280  HB3 LEU A  17       3.988  -0.400  -0.023  1.00 92.09           H  
ATOM    281  O   LEU A  17       1.421  -0.130  -2.024  1.00 92.09           O  
ATOM    282  CG  LEU A  17       5.838  -0.072  -1.070  1.00 92.09           C  
ATOM    283  HG  LEU A  17       6.175   0.253  -2.054  1.00 92.09           H  
ATOM    284  CD1 LEU A  17       6.335   0.933  -0.033  1.00 92.09           C  
ATOM    285 HD11 LEU A  17       6.013   0.621   0.960  1.00 92.09           H  
ATOM    286 HD12 LEU A  17       7.422   1.003  -0.069  1.00 92.09           H  
ATOM    287 HD13 LEU A  17       5.899   1.906  -0.259  1.00 92.09           H  
ATOM    288  CD2 LEU A  17       6.465  -1.434  -0.753  1.00 92.09           C  
ATOM    289 HD21 LEU A  17       6.223  -2.138  -1.548  1.00 92.09           H  
ATOM    290 HD22 LEU A  17       6.080  -1.809   0.196  1.00 92.09           H  
ATOM    291 HD23 LEU A  17       7.549  -1.337  -0.696  1.00 92.09           H  
ATOM    292  N   VAL A  18       1.667  -2.270  -1.400  1.00 92.26           N  
ATOM    293  H   VAL A  18       2.317  -3.030  -1.262  1.00 92.26           H  
ATOM    294  CA  VAL A  18       0.270  -2.521  -1.061  1.00 92.26           C  
ATOM    295  HA  VAL A  18      -0.354  -1.706  -1.426  1.00 92.26           H  
ATOM    296  C   VAL A  18       0.162  -2.572   0.451  1.00 92.26           C  
ATOM    297  CB  VAL A  18      -0.232  -3.819  -1.712  1.00 92.26           C  
ATOM    298  HB  VAL A  18       0.368  -4.659  -1.362  1.00 92.26           H  
ATOM    299  O   VAL A  18       0.766  -3.436   1.087  1.00 92.26           O  
ATOM    300  CG1 VAL A  18      -1.697  -4.082  -1.349  1.00 92.26           C  
ATOM    301 HG11 VAL A  18      -2.064  -4.957  -1.887  1.00 92.26           H  
ATOM    302 HG12 VAL A  18      -1.797  -4.282  -0.282  1.00 92.26           H  
ATOM    303 HG13 VAL A  18      -2.315  -3.223  -1.608  1.00 92.26           H  
ATOM    304  CG2 VAL A  18      -0.104  -3.741  -3.239  1.00 92.26           C  
ATOM    305 HG21 VAL A  18      -0.535  -4.638  -3.684  1.00 92.26           H  
ATOM    306 HG22 VAL A  18      -0.642  -2.871  -3.616  1.00 92.26           H  
ATOM    307 HG23 VAL A  18       0.943  -3.675  -3.533  1.00 92.26           H  
ATOM    308  N   TYR A  19      -0.592  -1.634   1.008  1.00 93.54           N  
ATOM    309  H   TYR A  19      -1.028  -0.952   0.403  1.00 93.54           H  
ATOM    310  CA  TYR A  19      -0.927  -1.565   2.421  1.00 93.54           C  
ATOM    311  HA  TYR A  19      -0.246  -2.187   3.002  1.00 93.54           H  
ATOM    312  C   TYR A  19      -2.349  -2.070   2.615  1.00 93.54           C  
ATOM    313  CB  TYR A  19      -0.799  -0.118   2.901  1.00 93.54           C  
ATOM    314  HB2 TYR A  19      -1.461   0.527   2.322  1.00 93.54           H  
ATOM    315  HB3 TYR A  19      -1.113  -0.075   3.944  1.00 93.54           H  
ATOM    316  O   TYR A  19      -3.274  -1.492   2.055  1.00 93.54           O  
ATOM    317  CG  TYR A  19       0.604   0.423   2.843  1.00 93.54           C  
ATOM    318  CD1 TYR A  19       1.437   0.251   3.960  1.00 93.54           C  
ATOM    319  HD1 TYR A  19       1.049  -0.223   4.849  1.00 93.54           H  
ATOM    320  CD2 TYR A  19       1.070   1.093   1.697  1.00 93.54           C  
ATOM    321  HD2 TYR A  19       0.417   1.229   0.846  1.00 93.54           H  
ATOM    322  CE1 TYR A  19       2.762   0.704   3.918  1.00 93.54           C  
ATOM    323  HE1 TYR A  19       3.410   0.587   4.774  1.00 93.54           H  
ATOM    324  CE2 TYR A  19       2.380   1.605   1.677  1.00 93.54           C  
ATOM    325  HE2 TYR A  19       2.735   2.155   0.818  1.00 93.54           H  
ATOM    326  OH  TYR A  19       4.474   1.911   2.809  1.00 93.54           O  
ATOM    327  HH  TYR A  19       4.445   2.751   2.345  1.00 93.54           H  
ATOM    328  CZ  TYR A  19       3.226   1.392   2.786  1.00 93.54           C  
ATOM    329  N   THR A  20      -2.524  -3.112   3.417  1.00 93.12           N  
ATOM    330  H   THR A  20      -1.706  -3.569   3.795  1.00 93.12           H  
ATOM    331  CA  THR A  20      -3.824  -3.715   3.720  1.00 93.12           C  
ATOM    332  HA  THR A  20      -4.613  -3.223   3.151  1.00 93.12           H  
ATOM    333  C   THR A  20      -4.114  -3.546   5.198  1.00 93.12           C  
ATOM    334  CB  THR A  20      -3.836  -5.207   3.358  1.00 93.12           C  
ATOM    335  HB  THR A  20      -3.144  -5.741   4.008  1.00 93.12           H  
ATOM    336  O   THR A  20      -3.347  -4.035   6.026  1.00 93.12           O  
ATOM    337  CG2 THR A  20      -5.227  -5.825   3.512  1.00 93.12           C  
ATOM    338 HG21 THR A  20      -5.231  -6.841   3.117  1.00 93.12           H  
ATOM    339 HG22 THR A  20      -5.489  -5.874   4.569  1.00 93.12           H  
ATOM    340 HG23 THR A  20      -5.983  -5.231   2.999  1.00 93.12           H  
ATOM    341  OG1 THR A  20      -3.408  -5.395   2.025  1.00 93.12           O  
ATOM    342  HG1 THR A  20      -3.626  -6.297   1.778  1.00 93.12           H  
ATOM    343  N   LEU A  21      -5.201  -2.859   5.541  1.00 92.90           N  
ATOM    344  H   LEU A  21      -5.804  -2.502   4.812  1.00 92.90           H  
ATOM    345  CA  LEU A  21      -5.661  -2.748   6.920  1.00 92.90           C  
ATOM    346  HA  LEU A  21      -4.793  -2.697   7.577  1.00 92.90           H  
ATOM    347  C   LEU A  21      -6.471  -3.998   7.286  1.00 92.90           C  
ATOM    348  CB  LEU A  21      -6.453  -1.442   7.080  1.00 92.90           C  
ATOM    349  HB2 LEU A  21      -5.807  -0.603   6.822  1.00 92.90           H  
ATOM    350  HB3 LEU A  21      -7.283  -1.450   6.373  1.00 92.90           H  
ATOM    351  O   LEU A  21      -7.545  -4.239   6.739  1.00 92.90           O  
ATOM    352  CG  LEU A  21      -7.015  -1.216   8.492  1.00 92.90           C  
ATOM    353  HG  LEU A  21      -7.584  -2.089   8.812  1.00 92.90           H  
ATOM    354  CD1 LEU A  21      -5.900  -0.946   9.504  1.00 92.90           C  
ATOM    355 HD11 LEU A  21      -5.255  -1.820   9.603  1.00 92.90           H  
ATOM    356 HD12 LEU A  21      -5.310  -0.085   9.190  1.00 92.90           H  
ATOM    357 HD13 LEU A  21      -6.343  -0.738  10.478  1.00 92.90           H  
ATOM    358  CD2 LEU A  21      -7.953  -0.016   8.473  1.00 92.90           C  
ATOM    359 HD21 LEU A  21      -7.413   0.889   8.192  1.00 92.90           H  
ATOM    360 HD22 LEU A  21      -8.376   0.114   9.470  1.00 92.90           H  
ATOM    361 HD23 LEU A  21      -8.768  -0.187   7.771  1.00 92.90           H  
ATOM    362  N   ASN A  22      -5.951  -4.783   8.227  1.00 90.75           N  
ATOM    363  H   ASN A  22      -5.064  -4.520   8.633  1.00 90.75           H  
ATOM    364  CA  ASN A  22      -6.539  -6.063   8.630  1.00 90.75           C  
ATOM    365  HA  ASN A  22      -7.026  -6.522   7.770  1.00 90.75           H  
ATOM    366  C   ASN A  22      -7.601  -5.913   9.724  1.00 90.75           C  
ATOM    367  CB  ASN A  22      -5.414  -6.992   9.111  1.00 90.75           C  
ATOM    368  HB2 ASN A  22      -4.913  -6.536   9.965  1.00 90.75           H  
ATOM    369  HB3 ASN A  22      -5.850  -7.936   9.438  1.00 90.75           H  
ATOM    370  O   ASN A  22      -8.399  -6.824   9.924  1.00 90.75           O  
ATOM    371  CG  ASN A  22      -4.388  -7.311   8.043  1.00 90.75           C  
ATOM    372  ND2 ASN A  22      -3.207  -7.698   8.454  1.00 90.75           N  
ATOM    373 HD21 ASN A  22      -3.003  -7.801   9.438  1.00 90.75           H  
ATOM    374 HD22 ASN A  22      -2.535  -7.907   7.730  1.00 90.75           H  
ATOM    375  OD1 ASN A  22      -4.619  -7.234   6.848  1.00 90.75           O  
ATOM    376  N   ASN A  23      -7.593  -4.794  10.453  1.00 86.85           N  
ATOM    377  H   ASN A  23      -6.924  -4.074  10.224  1.00 86.85           H  
ATOM    378  CA  ASN A  23      -8.531  -4.538  11.539  1.00 86.85           C  
ATOM    379  HA  ASN A  23      -9.381  -5.213  11.447  1.00 86.85           H  
ATOM    380  C   ASN A  23      -9.081  -3.106  11.453  1.00 86.85           C  
ATOM    381  CB  ASN A  23      -7.838  -4.852  12.878  1.00 86.85           C  
ATOM    382  HB2 ASN A  23      -7.405  -5.852  12.829  1.00 86.85           H  
ATOM    383  HB3 ASN A  23      -7.047  -4.128  13.073  1.00 86.85           H  
ATOM    384  O   ASN A  23      -8.379  -2.143  11.763  1.00 86.85           O  
ATOM    385  CG  ASN A  23      -8.828  -4.819  14.027  1.00 86.85           C  
ATOM    386  ND2 ASN A  23      -8.536  -5.454  15.134  1.00 86.85           N  
ATOM    387 HD21 ASN A  23      -7.692  -6.002  15.226  1.00 86.85           H  
ATOM    388 HD22 ASN A  23      -9.274  -5.446  15.823  1.00 86.85           H  
ATOM    389  OD1 ASN A  23      -9.882  -4.225  13.945  1.00 86.85           O  
ATOM    390  N   THR A  24     -10.339  -2.988  11.030  1.00 86.31           N  
ATOM    391  H   THR A  24     -10.866  -3.823  10.816  1.00 86.31           H  
ATOM    392  CA  THR A  24     -11.059  -1.715  10.880  1.00 86.31           C  
ATOM    393  HA  THR A  24     -10.366  -0.951  10.528  1.00 86.31           H  
ATOM    394  C   THR A  24     -11.652  -1.181  12.181  1.00 86.31           C  
ATOM    395  CB  THR A  24     -12.182  -1.853   9.843  1.00 86.31           C  
ATOM    396  HB  THR A  24     -12.809  -0.961   9.854  1.00 86.31           H  
ATOM    397  O   THR A  24     -12.075  -0.030  12.212  1.00 86.31           O  
ATOM    398  CG2 THR A  24     -11.612  -2.027   8.435  1.00 86.31           C  
ATOM    399 HG21 THR A  24     -10.975  -1.178   8.189  1.00 86.31           H  
ATOM    400 HG22 THR A  24     -11.033  -2.948   8.369  1.00 86.31           H  
ATOM    401 HG23 THR A  24     -12.435  -2.066   7.721  1.00 86.31           H  
ATOM    402  OG1 THR A  24     -12.973  -2.993  10.108  1.00 86.31           O  
ATOM    403  HG1 THR A  24     -13.440  -2.860  10.936  1.00 86.31           H  
ATOM    404  N   ASP A  25     -11.666  -1.972  13.258  1.00 88.53           N  
ATOM    405  H   ASP A  25     -11.320  -2.919  13.197  1.00 88.53           H  
ATOM    406  CA  ASP A  25     -12.190  -1.533  14.561  1.00 88.53           C  
ATOM    407  HA  ASP A  25     -13.129  -1.002  14.409  1.00 88.53           H  
ATOM    408  C   ASP A  25     -11.218  -0.577  15.266  1.00 88.53           C  
ATOM    409  CB  ASP A  25     -12.466  -2.749  15.462  1.00 88.53           C  
ATOM    410  HB2 ASP A  25     -12.880  -2.392  16.405  1.00 88.53           H  
ATOM    411  HB3 ASP A  25     -11.525  -3.250  15.688  1.00 88.53           H  
ATOM    412  O   ASP A  25     -11.603   0.203  16.134  1.00 88.53           O  
ATOM    413  CG  ASP A  25     -13.453  -3.756  14.862  1.00 88.53           C  
ATOM    414  OD1 ASP A  25     -14.330  -3.329  14.077  1.00 88.53           O  
ATOM    415  OD2 ASP A  25     -13.315  -4.953  15.197  1.00 88.53           O  
ATOM    416  N   ILE A  26      -9.938  -0.636  14.890  1.00 87.57           N  
ATOM    417  H   ILE A  26      -9.709  -1.317  14.179  1.00 87.57           H  
ATOM    418  CA  ILE A  26      -8.861   0.158  15.494  1.00 87.57           C  
ATOM    419  HA  ILE A  26      -9.120   0.377  16.530  1.00 87.57           H  
ATOM    420  C   ILE A  26      -8.694   1.501  14.785  1.00 87.57           C  
ATOM    421  CB  ILE A  26      -7.552  -0.660  15.478  1.00 87.57           C  
ATOM    422  HB  ILE A  26      -7.325  -0.928  14.446  1.00 87.57           H  
ATOM    423  O   ILE A  26      -8.330   2.494  15.413  1.00 87.57           O  
ATOM    424  CG1 ILE A  26      -7.763  -1.960  16.289  1.00 87.57           C  
ATOM    425 HG12 ILE A  26      -7.975  -1.712  17.329  1.00 87.57           H  
ATOM    426 HG13 ILE A  26      -8.616  -2.514  15.897  1.00 87.57           H  
ATOM    427  CG2 ILE A  26      -6.364   0.152  16.037  1.00 87.57           C  
ATOM    428 HG21 ILE A  26      -6.572   0.454  17.063  1.00 87.57           H  
ATOM    429 HG22 ILE A  26      -6.195   1.044  15.433  1.00 87.57           H  
ATOM    430 HG23 ILE A  26      -5.445  -0.432  16.001  1.00 87.57           H  
ATOM    431  CD1 ILE A  26      -6.570  -2.905  16.238  1.00 87.57           C  
ATOM    432 HD11 ILE A  26      -5.745  -2.468  16.801  1.00 87.57           H  
ATOM    433 HD12 ILE A  26      -6.283  -3.076  15.201  1.00 87.57           H  
ATOM    434 HD13 ILE A  26      -6.837  -3.853  16.704  1.00 87.57           H  
ATOM    435  N   LEU A  27      -8.909   1.528  13.470  1.00 90.20           N  
ATOM    436  H   LEU A  27      -9.285   0.704  13.025  1.00 90.20           H  
ATOM    437  CA  LEU A  27      -8.669   2.695  12.634  1.00 90.20           C  
ATOM    438  HA  LEU A  27      -8.834   3.595  13.227  1.00 90.20           H  
ATOM    439  C   LEU A  27      -9.650   2.686  11.465  1.00 90.20           C  
ATOM    440  CB  LEU A  27      -7.207   2.645  12.155  1.00 90.20           C  
ATOM    441  HB2 LEU A  27      -6.559   2.460  13.011  1.00 90.20           H  
ATOM    442  HB3 LEU A  27      -7.103   1.805  11.469  1.00 90.20           H  
ATOM    443  O   LEU A  27      -9.772   1.680  10.765  1.00 90.20           O  
ATOM    444  CG  LEU A  27      -6.728   3.926  11.456  1.00 90.20           C  
ATOM    445  HG  LEU A  27      -7.389   4.166  10.623  1.00 90.20           H  
ATOM    446  CD1 LEU A  27      -6.659   5.116  12.414  1.00 90.20           C  
ATOM    447 HD11 LEU A  27      -7.664   5.436  12.688  1.00 90.20           H  
ATOM    448 HD12 LEU A  27      -6.164   5.956  11.926  1.00 90.20           H  
ATOM    449 HD13 LEU A  27      -6.108   4.849  13.316  1.00 90.20           H  
ATOM    450  CD2 LEU A  27      -5.326   3.685  10.904  1.00 90.20           C  
ATOM    451 HD21 LEU A  27      -5.038   4.554  10.312  1.00 90.20           H  
ATOM    452 HD22 LEU A  27      -4.620   3.544  11.723  1.00 90.20           H  
ATOM    453 HD23 LEU A  27      -5.326   2.802  10.265  1.00 90.20           H  
ATOM    454  N   CYS A  28     -10.326   3.808  11.225  1.00 92.68           N  
ATOM    455  H   CYS A  28     -10.160   4.631  11.787  1.00 92.68           H  
ATOM    456  CA  CYS A  28     -11.180   3.919  10.052  1.00 92.68           C  
ATOM    457  HA  CYS A  28     -11.751   2.993   9.984  1.00 92.68           H  
ATOM    458  C   CYS A  28     -10.332   4.025   8.772  1.00 92.68           C  
ATOM    459  CB  CYS A  28     -12.196   5.056  10.238  1.00 92.68           C  
ATOM    460  HB2 CYS A  28     -12.574   5.062  11.260  1.00 92.68           H  
ATOM    461  HB3 CYS A  28     -13.039   4.884   9.569  1.00 92.68           H  
ATOM    462  O   CYS A  28      -9.177   4.459   8.797  1.00 92.68           O  
ATOM    463  SG  CYS A  28     -11.488   6.677   9.837  1.00 92.68           S  
ATOM    464  HG  CYS A  28     -10.849   6.975  10.972  1.00 92.68           H  
ATOM    465  N   PHE A  29     -10.898   3.632   7.628  1.00 93.01           N  
ATOM    466  H   PHE A  29     -11.837   3.261   7.643  1.00 93.01           H  
ATOM    467  CA  PHE A  29     -10.148   3.620   6.368  1.00 93.01           C  
ATOM    468  HA  PHE A  29      -9.257   3.008   6.509  1.00 93.01           H  
ATOM    469  C   PHE A  29      -9.672   5.019   5.939  1.00 93.01           C  
ATOM    470  CB  PHE A  29     -10.995   2.975   5.266  1.00 93.01           C  
ATOM    471  HB2 PHE A  29     -11.311   1.984   5.592  1.00 93.01           H  
ATOM    472  HB3 PHE A  29     -11.890   3.575   5.100  1.00 93.01           H  
ATOM    473  O   PHE A  29      -8.585   5.150   5.380  1.00 93.01           O  
ATOM    474  CG  PHE A  29     -10.237   2.839   3.960  1.00 93.01           C  
ATOM    475  CD1 PHE A  29     -10.266   3.880   3.012  1.00 93.01           C  
ATOM    476  HD1 PHE A  29     -10.842   4.772   3.206  1.00 93.01           H  
ATOM    477  CD2 PHE A  29      -9.417   1.717   3.738  1.00 93.01           C  
ATOM    478  HD2 PHE A  29      -9.366   0.935   4.480  1.00 93.01           H  
ATOM    479  CE1 PHE A  29      -9.484   3.795   1.846  1.00 93.01           C  
ATOM    480  HE1 PHE A  29      -9.474   4.619   1.148  1.00 93.01           H  
ATOM    481  CE2 PHE A  29      -8.649   1.629   2.562  1.00 93.01           C  
ATOM    482  HE2 PHE A  29      -7.991   0.788   2.401  1.00 93.01           H  
ATOM    483  CZ  PHE A  29      -8.697   2.657   1.608  1.00 93.01           C  
ATOM    484  HZ  PHE A  29      -8.094   2.593   0.715  1.00 93.01           H  
ATOM    485  N   ASP A  30     -10.455   6.065   6.208  1.00 94.95           N  
ATOM    486  H   ASP A  30     -11.319   5.923   6.712  1.00 94.95           H  
ATOM    487  CA  ASP A  30     -10.103   7.429   5.803  1.00 94.95           C  
ATOM    488  HA  ASP A  30      -9.805   7.413   4.755  1.00 94.95           H  
ATOM    489  C   ASP A  30      -8.889   7.957   6.594  1.00 94.95           C  
ATOM    490  CB  ASP A  30     -11.339   8.339   5.919  1.00 94.95           C  
ATOM    491  HB2 ASP A  30     -11.026   9.368   5.737  1.00 94.95           H  
ATOM    492  HB3 ASP A  30     -11.731   8.281   6.934  1.00 94.95           H  
ATOM    493  O   ASP A  30      -7.968   8.523   5.998  1.00 94.95           O  
ATOM    494  CG  ASP A  30     -12.459   8.001   4.915  1.00 94.95           C  
ATOM    495  OD1 ASP A  30     -12.192   7.402   3.840  1.00 94.95           O  
ATOM    496  OD2 ASP A  30     -13.625   8.352   5.181  1.00 94.95           O  
ATOM    497  N   ASP A  31      -8.816   7.672   7.900  1.00 94.29           N  
ATOM    498  H   ASP A  31      -9.614   7.244   8.347  1.00 94.29           H  
ATOM    499  CA  ASP A  31      -7.646   7.981   8.736  1.00 94.29           C  
ATOM    500  HA  ASP A  31      -7.393   9.035   8.628  1.00 94.29           H  
ATOM    501  C   ASP A  31      -6.429   7.148   8.324  1.00 94.29           C  
ATOM    502  CB  ASP A  31      -7.938   7.694  10.216  1.00 94.29           C  
ATOM    503  HB2 ASP A  31      -8.260   6.658  10.323  1.00 94.29           H  
ATOM    504  HB3 ASP A  31      -7.010   7.817  10.775  1.00 94.29           H  
ATOM    505  O   ASP A  31      -5.311   7.658   8.232  1.00 94.29           O  
ATOM    506  CG  ASP A  31      -8.977   8.615  10.846  1.00 94.29           C  
ATOM    507  OD1 ASP A  31      -9.128   9.757  10.361  1.00 94.29           O  
ATOM    508  OD2 ASP A  31      -9.602   8.148  11.825  1.00 94.29           O  
ATOM    509  N   PHE A  32      -6.643   5.866   8.022  1.00 93.81           N  
ATOM    510  H   PHE A  32      -7.575   5.497   8.145  1.00 93.81           H  
ATOM    511  CA  PHE A  32      -5.603   5.000   7.479  1.00 93.81           C  
ATOM    512  HA  PHE A  32      -4.777   4.953   8.188  1.00 93.81           H  
ATOM    513  C   PHE A  32      -5.027   5.568   6.178  1.00 93.81           C  
ATOM    514  CB  PHE A  32      -6.174   3.593   7.288  1.00 93.81           C  
ATOM    515  HB2 PHE A  32      -6.455   3.186   8.259  1.00 93.81           H  
ATOM    516  HB3 PHE A  32      -7.086   3.657   6.694  1.00 93.81           H  
ATOM    517  O   PHE A  32      -3.809   5.705   6.056  1.00 93.81           O  
ATOM    518  CG  PHE A  32      -5.226   2.629   6.612  1.00 93.81           C  
ATOM    519  CD1 PHE A  32      -5.591   2.021   5.396  1.00 93.81           C  
ATOM    520  HD1 PHE A  32      -6.541   2.250   4.937  1.00 93.81           H  
ATOM    521  CD2 PHE A  32      -3.978   2.344   7.196  1.00 93.81           C  
ATOM    522  HD2 PHE A  32      -3.689   2.824   8.119  1.00 93.81           H  
ATOM    523  CE1 PHE A  32      -4.733   1.085   4.794  1.00 93.81           C  
ATOM    524  HE1 PHE A  32      -5.032   0.579   3.888  1.00 93.81           H  
ATOM    525  CE2 PHE A  32      -3.113   1.422   6.583  1.00 93.81           C  
ATOM    526  HE2 PHE A  32      -2.158   1.197   7.033  1.00 93.81           H  
ATOM    527  CZ  PHE A  32      -3.509   0.771   5.404  1.00 93.81           C  
ATOM    528  HZ  PHE A  32      -2.892  -0.005   4.976  1.00 93.81           H  
ATOM    529  N   SER A  33      -5.881   5.987   5.241  1.00 93.92           N  
ATOM    530  H   SER A  33      -6.869   5.858   5.407  1.00 93.92           H  
ATOM    531  CA  SER A  33      -5.456   6.660   4.011  1.00 93.92           C  
ATOM    532  HA  SER A  33      -4.754   6.013   3.485  1.00 93.92           H  
ATOM    533  C   SER A  33      -4.670   7.935   4.287  1.00 93.92           C  
ATOM    534  CB  SER A  33      -6.661   6.943   3.100  1.00 93.92           C  
ATOM    535  HB2 SER A  33      -6.941   6.040   2.557  1.00 93.92           H  
ATOM    536  HB3 SER A  33      -7.509   7.277   3.697  1.00 93.92           H  
ATOM    537  O   SER A  33      -3.629   8.173   3.662  1.00 93.92           O  
ATOM    538  OG  SER A  33      -6.301   7.972   2.196  1.00 93.92           O  
ATOM    539  HG  SER A  33      -6.696   7.838   1.331  1.00 93.92           H  
ATOM    540  N   LEU A  34      -5.132   8.755   5.228  1.00 94.61           N  
ATOM    541  H   LEU A  34      -5.994   8.521   5.700  1.00 94.61           H  
ATOM    542  CA  LEU A  34      -4.445   9.986   5.592  1.00 94.61           C  
ATOM    543  HA  LEU A  34      -4.346  10.590   4.691  1.00 94.61           H  
ATOM    544  C   LEU A  34      -3.030   9.707   6.121  1.00 94.61           C  
ATOM    545  CB  LEU A  34      -5.319  10.737   6.606  1.00 94.61           C  
ATOM    546  HB2 LEU A  34      -5.397  10.143   7.517  1.00 94.61           H  
ATOM    547  HB3 LEU A  34      -6.324  10.849   6.197  1.00 94.61           H  
ATOM    548  O   LEU A  34      -2.076  10.366   5.702  1.00 94.61           O  
ATOM    549  CG  LEU A  34      -4.779  12.126   6.975  1.00 94.61           C  
ATOM    550  HG  LEU A  34      -3.778  12.032   7.398  1.00 94.61           H  
ATOM    551  CD1 LEU A  34      -4.721  13.060   5.762  1.00 94.61           C  
ATOM    552 HD11 LEU A  34      -5.696  13.097   5.275  1.00 94.61           H  
ATOM    553 HD12 LEU A  34      -4.446  14.063   6.089  1.00 94.61           H  
ATOM    554 HD13 LEU A  34      -3.965  12.715   5.057  1.00 94.61           H  
ATOM    555  CD2 LEU A  34      -5.685  12.756   8.031  1.00 94.61           C  
ATOM    556 HD21 LEU A  34      -5.729  12.111   8.908  1.00 94.61           H  
ATOM    557 HD22 LEU A  34      -5.293  13.728   8.331  1.00 94.61           H  
ATOM    558 HD23 LEU A  34      -6.694  12.875   7.638  1.00 94.61           H  
ATOM    559  N   ILE A  35      -2.871   8.688   6.969  1.00 93.90           N  
ATOM    560  H   ILE A  35      -3.701   8.202   7.279  1.00 93.90           H  
ATOM    561  CA  ILE A  35      -1.569   8.260   7.497  1.00 93.90           C  
ATOM    562  HA  ILE A  35      -1.083   9.121   7.955  1.00 93.90           H  
ATOM    563  C   ILE A  35      -0.648   7.782   6.370  1.00 93.90           C  
ATOM    564  CB  ILE A  35      -1.763   7.179   8.585  1.00 93.90           C  
ATOM    565  HB  ILE A  35      -2.433   6.411   8.199  1.00 93.90           H  
ATOM    566  O   ILE A  35       0.507   8.210   6.303  1.00 93.90           O  
ATOM    567  CG1 ILE A  35      -2.407   7.816   9.837  1.00 93.90           C  
ATOM    568 HG12 ILE A  35      -1.696   8.491  10.313  1.00 93.90           H  
ATOM    569 HG13 ILE A  35      -3.273   8.410   9.546  1.00 93.90           H  
ATOM    570  CG2 ILE A  35      -0.429   6.502   8.958  1.00 93.90           C  
ATOM    571 HG21 ILE A  35      -0.048   5.932   8.111  1.00 93.90           H  
ATOM    572 HG22 ILE A  35       0.303   7.253   9.258  1.00 93.90           H  
ATOM    573 HG23 ILE A  35      -0.574   5.795   9.775  1.00 93.90           H  
ATOM    574  CD1 ILE A  35      -2.883   6.786  10.865  1.00 93.90           C  
ATOM    575 HD11 ILE A  35      -3.446   6.002  10.357  1.00 93.90           H  
ATOM    576 HD12 ILE A  35      -2.033   6.350  11.389  1.00 93.90           H  
ATOM    577 HD13 ILE A  35      -3.528   7.275  11.595  1.00 93.90           H  
ATOM    578  N   ILE A  36      -1.139   6.934   5.457  1.00 93.69           N  
ATOM    579  H   ILE A  36      -2.091   6.613   5.560  1.00 93.69           H  
ATOM    580  CA  ILE A  36      -0.331   6.448   4.328  1.00 93.69           C  
ATOM    581  HA  ILE A  36       0.576   5.997   4.731  1.00 93.69           H  
ATOM    582  C   ILE A  36       0.137   7.620   3.454  1.00 93.69           C  
ATOM    583  CB  ILE A  36      -1.085   5.369   3.513  1.00 93.69           C  
ATOM    584  HB  ILE A  36      -2.036   5.788   3.181  1.00 93.69           H  
ATOM    585  O   ILE A  36       1.325   7.703   3.134  1.00 93.69           O  
ATOM    586  CG1 ILE A  36      -1.395   4.084   4.318  1.00 93.69           C  
ATOM    587 HG12 ILE A  36      -2.152   4.298   5.072  1.00 93.69           H  
ATOM    588 HG13 ILE A  36      -1.828   3.343   3.646  1.00 93.69           H  
ATOM    589  CG2 ILE A  36      -0.290   4.975   2.253  1.00 93.69           C  
ATOM    590 HG21 ILE A  36      -0.785   4.147   1.745  1.00 93.69           H  
ATOM    591 HG22 ILE A  36      -0.242   5.810   1.556  1.00 93.69           H  
ATOM    592 HG23 ILE A  36       0.722   4.668   2.519  1.00 93.69           H  
ATOM    593  CD1 ILE A  36      -0.209   3.438   5.039  1.00 93.69           C  
ATOM    594 HD11 ILE A  36       0.618   3.267   4.349  1.00 93.69           H  
ATOM    595 HD12 ILE A  36       0.109   4.081   5.860  1.00 93.69           H  
ATOM    596 HD13 ILE A  36      -0.521   2.480   5.455  1.00 93.69           H  
ATOM    597  N   ARG A  37      -0.748   8.573   3.134  1.00 93.05           N  
ATOM    598  H   ARG A  37      -1.703   8.459   3.444  1.00 93.05           H  
ATOM    599  CA  ARG A  37      -0.385   9.787   2.382  1.00 93.05           C  
ATOM    600  HA  ARG A  37       0.094   9.499   1.447  1.00 93.05           H  
ATOM    601  C   ARG A  37       0.657  10.634   3.117  1.00 93.05           C  
ATOM    602  CB  ARG A  37      -1.651  10.599   2.061  1.00 93.05           C  
ATOM    603  HB2 ARG A  37      -2.259  10.713   2.958  1.00 93.05           H  
ATOM    604  HB3 ARG A  37      -1.355  11.590   1.716  1.00 93.05           H  
ATOM    605  O   ARG A  37       1.597  11.113   2.492  1.00 93.05           O  
ATOM    606  CG  ARG A  37      -2.468   9.924   0.949  1.00 93.05           C  
ATOM    607  HG2 ARG A  37      -2.772   8.921   1.250  1.00 93.05           H  
ATOM    608  HG3 ARG A  37      -1.832   9.835   0.068  1.00 93.05           H  
ATOM    609  CD  ARG A  37      -3.703  10.733   0.545  1.00 93.05           C  
ATOM    610  HD2 ARG A  37      -3.425  11.780   0.420  1.00 93.05           H  
ATOM    611  HD3 ARG A  37      -4.055  10.346  -0.411  1.00 93.05           H  
ATOM    612  NE  ARG A  37      -4.791  10.603   1.527  1.00 93.05           N  
ATOM    613  HE  ARG A  37      -4.695   9.874   2.219  1.00 93.05           H  
ATOM    614  NH1 ARG A  37      -6.308  11.955   0.458  1.00 93.05           N  
ATOM    615 HH11 ARG A  37      -7.266  12.261   0.361  1.00 93.05           H  
ATOM    616 HH12 ARG A  37      -5.650  12.060  -0.300  1.00 93.05           H  
ATOM    617  NH2 ARG A  37      -6.895  10.884   2.327  1.00 93.05           N  
ATOM    618 HH21 ARG A  37      -6.744  10.063   2.896  1.00 93.05           H  
ATOM    619 HH22 ARG A  37      -7.842  11.220   2.226  1.00 93.05           H  
ATOM    620  CZ  ARG A  37      -5.988  11.152   1.435  1.00 93.05           C  
ATOM    621  N   GLY A  38       0.557  10.757   4.441  1.00 93.36           N  
ATOM    622  H   GLY A  38      -0.257  10.370   4.896  1.00 93.36           H  
ATOM    623  CA  GLY A  38       1.542  11.477   5.256  1.00 93.36           C  
ATOM    624  HA2 GLY A  38       1.164  11.538   6.277  1.00 93.36           H  
ATOM    625  HA3 GLY A  38       1.660  12.489   4.870  1.00 93.36           H  
ATOM    626  C   GLY A  38       2.929  10.817   5.306  1.00 93.36           C  
ATOM    627  O   GLY A  38       3.943  11.504   5.422  1.00 93.36           O  
ATOM    628  N   LEU A  39       3.006   9.488   5.188  1.00 90.40           N  
ATOM    629  H   LEU A  39       2.138   8.975   5.134  1.00 90.40           H  
ATOM    630  CA  LEU A  39       4.264   8.727   5.276  1.00 90.40           C  
ATOM    631  HA  LEU A  39       4.936   9.257   5.951  1.00 90.40           H  
ATOM    632  C   LEU A  39       5.029   8.625   3.944  1.00 90.40           C  
ATOM    633  CB  LEU A  39       3.946   7.344   5.876  1.00 90.40           C  
ATOM    634  HB2 LEU A  39       4.812   6.691   5.775  1.00 90.40           H  
ATOM    635  HB3 LEU A  39       3.123   6.901   5.315  1.00 90.40           H  
ATOM    636  O   LEU A  39       6.208   8.223   3.918  1.00 90.40           O  
ATOM    637  CG  LEU A  39       3.560   7.431   7.367  1.00 90.40           C  
ATOM    638  HG  LEU A  39       2.791   8.188   7.519  1.00 90.40           H  
ATOM    639  CD1 LEU A  39       3.025   6.102   7.869  1.00 90.40           C  
ATOM    640 HD11 LEU A  39       2.718   6.201   8.910  1.00 90.40           H  
ATOM    641 HD12 LEU A  39       3.801   5.339   7.809  1.00 90.40           H  
ATOM    642 HD13 LEU A  39       2.138   5.843   7.290  1.00 90.40           H  
ATOM    643  CD2 LEU A  39       4.758   7.777   8.254  1.00 90.40           C  
ATOM    644 HD21 LEU A  39       4.453   7.752   9.300  1.00 90.40           H  
ATOM    645 HD22 LEU A  39       5.108   8.787   8.038  1.00 90.40           H  
ATOM    646 HD23 LEU A  39       5.566   7.061   8.106  1.00 90.40           H  
ATOM    647  N   HIS A  40       4.375   8.996   2.844  1.00 88.76           N  
ATOM    648  H   HIS A  40       3.426   9.325   2.952  1.00 88.76           H  
ATOM    649  CA  HIS A  40       4.885   8.908   1.482  1.00 88.76           C  
ATOM    650  HA  HIS A  40       5.911   8.539   1.492  1.00 88.76           H  
ATOM    651  C   HIS A  40       4.910  10.282   0.807  1.00 88.76           C  
ATOM    652  CB  HIS A  40       4.040   7.894   0.704  1.00 88.76           C  
ATOM    653  HB2 HIS A  40       2.979   8.093   0.859  1.00 88.76           H  
ATOM    654  HB3 HIS A  40       4.243   7.994  -0.362  1.00 88.76           H  
ATOM    655  O   HIS A  40       3.925  10.726   0.238  1.00 88.76           O  
ATOM    656  CG  HIS A  40       4.361   6.483   1.093  1.00 88.76           C  
ATOM    657  CD2 HIS A  40       3.668   5.688   1.962  1.00 88.76           C  
ATOM    658  HD2 HIS A  40       2.773   5.952   2.506  1.00 88.76           H  
ATOM    659  ND1 HIS A  40       5.428   5.756   0.619  1.00 88.76           N  
ATOM    660  HD1 HIS A  40       6.015   6.027  -0.157  1.00 88.76           H  
ATOM    661  CE1 HIS A  40       5.380   4.545   1.186  1.00 88.76           C  
ATOM    662  HE1 HIS A  40       6.060   3.734   0.972  1.00 88.76           H  
ATOM    663  NE2 HIS A  40       4.339   4.465   2.022  1.00 88.76           N  
ATOM    664  N   SER A  41       6.074  10.933   0.830  1.00 85.23           N  
ATOM    665  H   SER A  41       6.796  10.611   1.460  1.00 85.23           H  
ATOM    666  CA  SER A  41       6.298  12.236   0.183  1.00 85.23           C  
ATOM    667  HA  SER A  41       5.376  12.588  -0.278  1.00 85.23           H  
ATOM    668  C   SER A  41       7.360  12.215  -0.920  1.00 85.23           C  
ATOM    669  CB  SER A  41       6.693  13.249   1.258  1.00 85.23           C  
ATOM    670  HB2 SER A  41       5.862  13.370   1.953  1.00 85.23           H  
ATOM    671  HB3 SER A  41       6.903  14.212   0.794  1.00 85.23           H  
ATOM    672  O   SER A  41       7.491  13.176  -1.671  1.00 85.23           O  
ATOM    673  OG  SER A  41       7.838  12.795   1.971  1.00 85.23           O  
ATOM    674  HG  SER A  41       8.028  13.457   2.640  1.00 85.23           H  
ATOM    675  N   TYR A  42       8.139  11.138  -1.026  1.00 87.06           N  
ATOM    676  H   TYR A  42       7.924  10.335  -0.452  1.00 87.06           H  
ATOM    677  CA  TYR A  42       9.291  11.065  -1.921  1.00 87.06           C  
ATOM    678  HA  TYR A  42       9.512  12.060  -2.308  1.00 87.06           H  
ATOM    679  C   TYR A  42       9.009  10.150  -3.111  1.00 87.06           C  
ATOM    680  CB  TYR A  42      10.516  10.606  -1.125  1.00 87.06           C  
ATOM    681  HB2 TYR A  42      10.332   9.610  -0.724  1.00 87.06           H  
ATOM    682  HB3 TYR A  42      10.662  11.283  -0.283  1.00 87.06           H  
ATOM    683  O   TYR A  42       8.715   8.974  -2.904  1.00 87.06           O  
ATOM    684  CG  TYR A  42      11.784  10.592  -1.951  1.00 87.06           C  
ATOM    685  CD1 TYR A  42      12.340   9.371  -2.377  1.00 87.06           C  
ATOM    686  HD1 TYR A  42      11.853   8.436  -2.143  1.00 87.06           H  
ATOM    687  CD2 TYR A  42      12.383  11.811  -2.324  1.00 87.06           C  
ATOM    688  HD2 TYR A  42      11.946  12.748  -2.012  1.00 87.06           H  
ATOM    689  CE1 TYR A  42      13.519   9.369  -3.147  1.00 87.06           C  
ATOM    690  HE1 TYR A  42      13.945   8.443  -3.505  1.00 87.06           H  
ATOM    691  CE2 TYR A  42      13.549  11.811  -3.112  1.00 87.06           C  
ATOM    692  HE2 TYR A  42      14.007  12.745  -3.404  1.00 87.06           H  
ATOM    693  OH  TYR A  42      15.264  10.577  -4.252  1.00 87.06           O  
ATOM    694  HH  TYR A  42      15.485  11.441  -4.605  1.00 87.06           H  
ATOM    695  CZ  TYR A  42      14.125  10.587  -3.514  1.00 87.06           C  
ATOM    696  N   MET A  43       9.126  10.696  -4.329  1.00 86.62           N  
ATOM    697  H   MET A  43       9.354  11.679  -4.380  1.00 86.62           H  
ATOM    698  CA  MET A  43       8.982   9.977  -5.608  1.00 86.62           C  
ATOM    699  HA  MET A  43       8.831  10.723  -6.388  1.00 86.62           H  
ATOM    700  C   MET A  43       7.736   9.079  -5.670  1.00 86.62           C  
ATOM    701  CB  MET A  43      10.276   9.222  -5.952  1.00 86.62           C  
ATOM    702  HB2 MET A  43      10.516   8.541  -5.136  1.00 86.62           H  
ATOM    703  HB3 MET A  43      10.124   8.645  -6.864  1.00 86.62           H  
ATOM    704  O   MET A  43       7.794   7.935  -6.121  1.00 86.62           O  
ATOM    705  CG  MET A  43      11.468  10.153  -6.176  1.00 86.62           C  
ATOM    706  HG2 MET A  43      11.212  10.896  -6.931  1.00 86.62           H  
ATOM    707  HG3 MET A  43      11.683  10.673  -5.242  1.00 86.62           H  
ATOM    708  SD  MET A  43      12.971   9.286  -6.696  1.00 86.62           S  
ATOM    709  CE  MET A  43      12.640   9.038  -8.464  1.00 86.62           C  
ATOM    710  HE1 MET A  43      13.490   8.531  -8.921  1.00 86.62           H  
ATOM    711  HE2 MET A  43      11.756   8.414  -8.596  1.00 86.62           H  
ATOM    712  HE3 MET A  43      12.489   9.999  -8.956  1.00 86.62           H  
ATOM    713  N   VAL A  44       6.612   9.594  -5.173  1.00 90.45           N  
ATOM    714  H   VAL A  44       6.621  10.553  -4.855  1.00 90.45           H  
ATOM    715  CA  VAL A  44       5.308   8.945  -5.302  1.00 90.45           C  
ATOM    716  HA  VAL A  44       5.426   7.864  -5.226  1.00 90.45           H  
ATOM    717  C   VAL A  44       4.756   9.272  -6.681  1.00 90.45           C  
ATOM    718  CB  VAL A  44       4.342   9.406  -4.201  1.00 90.45           C  
ATOM    719  HB  VAL A  44       4.165  10.477  -4.298  1.00 90.45           H  
ATOM    720  O   VAL A  44       4.616  10.444  -7.020  1.00 90.45           O  
ATOM    721  CG1 VAL A  44       3.005   8.672  -4.304  1.00 90.45           C  
ATOM    722 HG11 VAL A  44       2.509   8.916  -5.243  1.00 90.45           H  
ATOM    723 HG12 VAL A  44       3.148   7.593  -4.247  1.00 90.45           H  
ATOM    724 HG13 VAL A  44       2.359   9.001  -3.490  1.00 90.45           H  
ATOM    725  CG2 VAL A  44       4.913   9.144  -2.801  1.00 90.45           C  
ATOM    726 HG21 VAL A  44       4.196   9.505  -2.065  1.00 90.45           H  
ATOM    727 HG22 VAL A  44       5.083   8.076  -2.663  1.00 90.45           H  
ATOM    728 HG23 VAL A  44       5.848   9.687  -2.663  1.00 90.45           H  
ATOM    729  N   GLU A  45       4.470   8.242  -7.468  1.00 90.44           N  
ATOM    730  H   GLU A  45       4.587   7.306  -7.108  1.00 90.44           H  
ATOM    731  CA  GLU A  45       3.855   8.394  -8.789  1.00 90.44           C  
ATOM    732  HA  GLU A  45       4.171   9.329  -9.251  1.00 90.44           H  
ATOM    733  C   GLU A  45       2.333   8.429  -8.682  1.00 90.44           C  
ATOM    734  CB  GLU A  45       4.263   7.230  -9.699  1.00 90.44           C  
ATOM    735  HB2 GLU A  45       3.998   6.291  -9.212  1.00 90.44           H  
ATOM    736  HB3 GLU A  45       3.701   7.307 -10.630  1.00 90.44           H  
ATOM    737  O   GLU A  45       1.686   9.239  -9.339  1.00 90.44           O  
ATOM    738  CG  GLU A  45       5.760   7.219 -10.035  1.00 90.44           C  
ATOM    739  HG2 GLU A  45       6.331   7.115  -9.113  1.00 90.44           H  
ATOM    740  HG3 GLU A  45       6.022   8.174 -10.491  1.00 90.44           H  
ATOM    741  CD  GLU A  45       6.141   6.076 -10.991  1.00 90.44           C  
ATOM    742  OE1 GLU A  45       7.306   6.080 -11.444  1.00 90.44           O  
ATOM    743  OE2 GLU A  45       5.298   5.179 -11.241  1.00 90.44           O  
ATOM    744  N   ASP A  46       1.770   7.549  -7.852  1.00 91.51           N  
ATOM    745  H   ASP A  46       2.363   6.936  -7.312  1.00 91.51           H  
ATOM    746  CA  ASP A  46       0.328   7.417  -7.673  1.00 91.51           C  
ATOM    747  HA  ASP A  46      -0.115   8.412  -7.717  1.00 91.51           H  
ATOM    748  C   ASP A  46      -0.014   6.800  -6.308  1.00 91.51           C  
ATOM    749  CB  ASP A  46      -0.256   6.577  -8.825  1.00 91.51           C  
ATOM    750  HB2 ASP A  46       0.104   6.965  -9.777  1.00 91.51           H  
ATOM    751  HB3 ASP A  46       0.091   5.548  -8.728  1.00 91.51           H  
ATOM    752  O   ASP A  46       0.749   5.994  -5.759  1.00 91.51           O  
ATOM    753  CG  ASP A  46      -1.787   6.602  -8.855  1.00 91.51           C  
ATOM    754  OD1 ASP A  46      -2.365   7.597  -8.362  1.00 91.51           O  
ATOM    755  OD2 ASP A  46      -2.368   5.602  -9.333  1.00 91.51           O  
ATOM    756  N   ILE A  47      -1.178   7.166  -5.769  1.00 93.15           N  
ATOM    757  H   ILE A  47      -1.788   7.712  -6.360  1.00 93.15           H  
ATOM    758  CA  ILE A  47      -1.773   6.555  -4.576  1.00 93.15           C  
ATOM    759  HA  ILE A  47      -1.236   5.633  -4.351  1.00 93.15           H  
ATOM    760  C   ILE A  47      -3.214   6.195  -4.909  1.00 93.15           C  
ATOM    761  CB  ILE A  47      -1.695   7.456  -3.322  1.00 93.15           C  
ATOM    762  HB  ILE A  47      -2.224   8.388  -3.521  1.00 93.15           H  
ATOM    763  O   ILE A  47      -4.067   7.068  -5.061  1.00 93.15           O  
ATOM    764  CG1 ILE A  47      -0.225   7.787  -2.992  1.00 93.15           C  
ATOM    765 HG12 ILE A  47       0.327   6.858  -2.849  1.00 93.15           H  
ATOM    766 HG13 ILE A  47       0.205   8.311  -3.846  1.00 93.15           H  
ATOM    767  CG2 ILE A  47      -2.376   6.748  -2.129  1.00 93.15           C  
ATOM    768 HG21 ILE A  47      -3.424   6.545  -2.349  1.00 93.15           H  
ATOM    769 HG22 ILE A  47      -2.366   7.384  -1.244  1.00 93.15           H  
ATOM    770 HG23 ILE A  47      -1.868   5.808  -1.911  1.00 93.15           H  
ATOM    771  CD1 ILE A  47      -0.020   8.680  -1.762  1.00 93.15           C  
ATOM    772 HD11 ILE A  47       1.035   8.934  -1.661  1.00 93.15           H  
ATOM    773 HD12 ILE A  47      -0.594   9.600  -1.878  1.00 93.15           H  
ATOM    774 HD13 ILE A  47      -0.322   8.159  -0.854  1.00 93.15           H  
ATOM    775  N   LYS A  48      -3.492   4.894  -4.960  1.00 92.71           N  
ATOM    776  H   LYS A  48      -2.737   4.247  -4.786  1.00 92.71           H  
ATOM    777  CA  LYS A  48      -4.804   4.362  -5.312  1.00 92.71           C  
ATOM    778  HA  LYS A  48      -5.447   5.198  -5.586  1.00 92.71           H  
ATOM    779  C   LYS A  48      -5.438   3.655  -4.127  1.00 92.71           C  
ATOM    780  CB  LYS A  48      -4.655   3.485  -6.553  1.00 92.71           C  
ATOM    781  HB2 LYS A  48      -4.135   2.562  -6.297  1.00 92.71           H  
ATOM    782  HB3 LYS A  48      -4.051   4.029  -7.279  1.00 92.71           H  
ATOM    783  O   LYS A  48      -4.883   2.708  -3.570  1.00 92.71           O  
ATOM    784  CG  LYS A  48      -6.010   3.163  -7.190  1.00 92.71           C  
ATOM    785  HG2 LYS A  48      -6.574   4.082  -7.346  1.00 92.71           H  
ATOM    786  HG3 LYS A  48      -6.579   2.493  -6.545  1.00 92.71           H  
ATOM    787  CD  LYS A  48      -5.743   2.501  -8.542  1.00 92.71           C  
ATOM    788  HD2 LYS A  48      -5.192   3.204  -9.166  1.00 92.71           H  
ATOM    789  HD3 LYS A  48      -5.119   1.618  -8.401  1.00 92.71           H  
ATOM    790  CE  LYS A  48      -7.036   2.109  -9.250  1.00 92.71           C  
ATOM    791  HE2 LYS A  48      -7.531   1.331  -8.668  1.00 92.71           H  
ATOM    792  HE3 LYS A  48      -7.691   2.979  -9.301  1.00 92.71           H  
ATOM    793  NZ  LYS A  48      -6.711   1.625 -10.612  1.00 92.71           N  
ATOM    794  HZ1 LYS A  48      -5.940   0.973 -10.597  1.00 92.71           H  
ATOM    795  HZ2 LYS A  48      -7.494   1.206 -11.092  1.00 92.71           H  
ATOM    796  HZ3 LYS A  48      -6.325   2.376 -11.167  1.00 92.71           H  
ATOM    797  N   GLU A  49      -6.620   4.118  -3.753  1.00 93.40           N  
ATOM    798  H   GLU A  49      -7.005   4.907  -4.252  1.00 93.40           H  
ATOM    799  CA  GLU A  49      -7.378   3.600  -2.620  1.00 93.40           C  
ATOM    800  HA  GLU A  49      -6.706   3.097  -1.925  1.00 93.40           H  
ATOM    801  C   GLU A  49      -8.434   2.594  -3.078  1.00 93.40           C  
ATOM    802  CB  GLU A  49      -8.050   4.752  -1.871  1.00 93.40           C  
ATOM    803  HB2 GLU A  49      -8.663   4.327  -1.076  1.00 93.40           H  
ATOM    804  HB3 GLU A  49      -8.702   5.288  -2.561  1.00 93.40           H  
ATOM    805  O   GLU A  49      -9.200   2.844  -4.009  1.00 93.40           O  
ATOM    806  CG  GLU A  49      -7.047   5.740  -1.256  1.00 93.40           C  
ATOM    807  HG2 GLU A  49      -6.436   5.210  -0.525  1.00 93.40           H  
ATOM    808  HG3 GLU A  49      -6.388   6.121  -2.037  1.00 93.40           H  
ATOM    809  CD  GLU A  49      -7.748   6.922  -0.574  1.00 93.40           C  
ATOM    810  OE1 GLU A  49      -7.038   7.895  -0.236  1.00 93.40           O  
ATOM    811  OE2 GLU A  49      -8.973   6.844  -0.326  1.00 93.40           O  
ATOM    812  N   PHE A  50      -8.523   1.468  -2.377  1.00 91.47           N  
ATOM    813  H   PHE A  50      -7.838   1.287  -1.658  1.00 91.47           H  
ATOM    814  CA  PHE A  50      -9.518   0.431  -2.612  1.00 91.47           C  
ATOM    815  HA  PHE A  50     -10.234   0.763  -3.363  1.00 91.47           H  
ATOM    816  C   PHE A  50     -10.286   0.165  -1.315  1.00 91.47           C  
ATOM    817  CB  PHE A  50      -8.831  -0.827  -3.146  1.00 91.47           C  
ATOM    818  HB2 PHE A  50      -9.570  -1.622  -3.240  1.00 91.47           H  
ATOM    819  HB3 PHE A  50      -8.104  -1.138  -2.396  1.00 91.47           H  
ATOM    820  O   PHE A  50     -10.028  -0.809  -0.602  1.00 91.47           O  
ATOM    821  CG  PHE A  50      -8.113  -0.670  -4.471  1.00 91.47           C  
ATOM    822  CD1 PHE A  50      -8.793  -0.920  -5.677  1.00 91.47           C  
ATOM    823  HD1 PHE A  50      -9.839  -1.189  -5.661  1.00 91.47           H  
ATOM    824  CD2 PHE A  50      -6.755  -0.304  -4.498  1.00 91.47           C  
ATOM    825  HD2 PHE A  50      -6.230  -0.093  -3.578  1.00 91.47           H  
ATOM    826  CE1 PHE A  50      -8.110  -0.839  -6.904  1.00 91.47           C  
ATOM    827  HE1 PHE A  50      -8.629  -1.055  -7.826  1.00 91.47           H  
ATOM    828  CE2 PHE A  50      -6.077  -0.207  -5.725  1.00 91.47           C  
ATOM    829  HE2 PHE A  50      -5.038   0.087  -5.740  1.00 91.47           H  
ATOM    830  CZ  PHE A  50      -6.746  -0.498  -6.926  1.00 91.47           C  
ATOM    831  HZ  PHE A  50      -6.209  -0.460  -7.862  1.00 91.47           H  
ATOM    832  N   LYS A  51     -11.274   1.025  -1.028  1.00 89.37           N  
ATOM    833  H   LYS A  51     -11.368   1.837  -1.620  1.00 89.37           H  
ATOM    834  CA  LYS A  51     -12.088   0.953   0.202  1.00 89.37           C  
ATOM    835  HA  LYS A  51     -11.435   1.113   1.060  1.00 89.37           H  
ATOM    836  C   LYS A  51     -12.725  -0.423   0.414  1.00 89.37           C  
ATOM    837  CB  LYS A  51     -13.177   2.046   0.220  1.00 89.37           C  
ATOM    838  HB2 LYS A  51     -13.714   1.956   1.165  1.00 89.37           H  
ATOM    839  HB3 LYS A  51     -13.889   1.883  -0.589  1.00 89.37           H  
ATOM    840  O   LYS A  51     -12.720  -0.936   1.521  1.00 89.37           O  
ATOM    841  CG  LYS A  51     -12.607   3.469   0.113  1.00 89.37           C  
ATOM    842  HG2 LYS A  51     -12.405   3.699  -0.934  1.00 89.37           H  
ATOM    843  HG3 LYS A  51     -11.662   3.501   0.656  1.00 89.37           H  
ATOM    844  CD  LYS A  51     -13.530   4.545   0.710  1.00 89.37           C  
ATOM    845  HD2 LYS A  51     -14.487   4.550   0.187  1.00 89.37           H  
ATOM    846  HD3 LYS A  51     -13.696   4.313   1.762  1.00 89.37           H  
ATOM    847  CE  LYS A  51     -12.865   5.928   0.597  1.00 89.37           C  
ATOM    848  HE2 LYS A  51     -12.919   6.264  -0.438  1.00 89.37           H  
ATOM    849  HE3 LYS A  51     -11.808   5.832   0.848  1.00 89.37           H  
ATOM    850  NZ  LYS A  51     -13.469   6.942   1.503  1.00 89.37           N  
ATOM    851  HZ1 LYS A  51     -13.106   7.865   1.310  1.00 89.37           H  
ATOM    852  HZ2 LYS A  51     -14.479   6.953   1.506  1.00 89.37           H  
ATOM    853  HZ3 LYS A  51     -13.150   6.814   2.452  1.00 89.37           H  
ATOM    854  N   ALA A  52     -13.194  -1.066  -0.657  1.00 88.55           N  
ATOM    855  H   ALA A  52     -13.166  -0.587  -1.546  1.00 88.55           H  
ATOM    856  CA  ALA A  52     -13.833  -2.383  -0.584  1.00 88.55           C  
ATOM    857  HA  ALA A  52     -14.687  -2.320   0.090  1.00 88.55           H  
ATOM    858  C   ALA A  52     -12.917  -3.498  -0.044  1.00 88.55           C  
ATOM    859  CB  ALA A  52     -14.339  -2.740  -1.986  1.00 88.55           C  
ATOM    860  HB1 ALA A  52     -13.503  -2.816  -2.682  1.00 88.55           H  
ATOM    861  HB2 ALA A  52     -15.038  -1.979  -2.335  1.00 88.55           H  
ATOM    862  HB3 ALA A  52     -14.859  -3.697  -1.949  1.00 88.55           H  
ATOM    863  O   ALA A  52     -13.410  -4.487   0.489  1.00 88.55           O  
ATOM    864  N   LYS A  53     -11.596  -3.358  -0.201  1.00 87.31           N  
ATOM    865  H   LYS A  53     -11.249  -2.487  -0.578  1.00 87.31           H  
ATOM    866  CA  LYS A  53     -10.603  -4.337   0.267  1.00 87.31           C  
ATOM    867  HA  LYS A  53     -11.106  -5.240   0.611  1.00 87.31           H  
ATOM    868  C   LYS A  53      -9.804  -3.845   1.472  1.00 87.31           C  
ATOM    869  CB  LYS A  53      -9.663  -4.713  -0.885  1.00 87.31           C  
ATOM    870  HB2 LYS A  53      -9.184  -3.812  -1.266  1.00 87.31           H  
ATOM    871  HB3 LYS A  53      -8.888  -5.372  -0.493  1.00 87.31           H  
ATOM    872  O   LYS A  53      -8.913  -4.554   1.926  1.00 87.31           O  
ATOM    873  CG  LYS A  53     -10.372  -5.448  -2.030  1.00 87.31           C  
ATOM    874  HG2 LYS A  53     -11.080  -4.782  -2.525  1.00 87.31           H  
ATOM    875  HG3 LYS A  53     -10.900  -6.316  -1.636  1.00 87.31           H  
ATOM    876  CD  LYS A  53      -9.304  -5.905  -3.025  1.00 87.31           C  
ATOM    877  HD2 LYS A  53      -8.585  -6.531  -2.495  1.00 87.31           H  
ATOM    878  HD3 LYS A  53      -8.780  -5.031  -3.410  1.00 87.31           H  
ATOM    879  CE  LYS A  53      -9.892  -6.703  -4.188  1.00 87.31           C  
ATOM    880  HE2 LYS A  53     -10.532  -6.050  -4.782  1.00 87.31           H  
ATOM    881  HE3 LYS A  53     -10.497  -7.517  -3.790  1.00 87.31           H  
ATOM    882  NZ  LYS A  53      -8.780  -7.241  -5.007  1.00 87.31           N  
ATOM    883  HZ1 LYS A  53      -8.209  -7.871  -4.463  1.00 87.31           H  
ATOM    884  HZ2 LYS A  53      -8.172  -6.498  -5.321  1.00 87.31           H  
ATOM    885  HZ3 LYS A  53      -9.089  -7.736  -5.832  1.00 87.31           H  
ATOM    886  N   ASN A  54     -10.079  -2.635   1.956  1.00 91.57           N  
ATOM    887  H   ASN A  54     -10.902  -2.153   1.622  1.00 91.57           H  
ATOM    888  CA  ASN A  54      -9.235  -1.936   2.920  1.00 91.57           C  
ATOM    889  HA  ASN A  54      -9.588  -0.905   2.948  1.00 91.57           H  
ATOM    890  C   ASN A  54      -7.757  -1.871   2.485  1.00 91.57           C  
ATOM    891  CB  ASN A  54      -9.454  -2.525   4.323  1.00 91.57           C  
ATOM    892  HB2 ASN A  54      -8.852  -1.972   5.044  1.00 91.57           H  
ATOM    893  HB3 ASN A  54      -9.132  -3.566   4.348  1.00 91.57           H  
ATOM    894  O   ASN A  54      -6.855  -1.939   3.323  1.00 91.57           O  
ATOM    895  CG  ASN A  54     -10.890  -2.411   4.782  1.00 91.57           C  
ATOM    896  ND2 ASN A  54     -11.428  -3.446   5.378  1.00 91.57           N  
ATOM    897 HD21 ASN A  54     -12.369  -3.327   5.726  1.00 91.57           H  
ATOM    898 HD22 ASN A  54     -10.864  -4.258   5.584  1.00 91.57           H  
ATOM    899  OD1 ASN A  54     -11.531  -1.387   4.620  1.00 91.57           O  
ATOM    900  N   THR A  55      -7.503  -1.738   1.175  1.00 92.23           N  
ATOM    901  H   THR A  55      -8.277  -1.648   0.532  1.00 92.23           H  
ATOM    902  CA  THR A  55      -6.145  -1.662   0.621  1.00 92.23           C  
ATOM    903  HA  THR A  55      -5.455  -1.800   1.453  1.00 92.23           H  
ATOM    904  C   THR A  55      -5.822  -0.300   0.023  1.00 92.23           C  
ATOM    905  CB  THR A  55      -5.796  -2.779  -0.379  1.00 92.23           C  
ATOM    906  HB  THR A  55      -4.763  -2.634  -0.695  1.00 92.23           H  
ATOM    907  O   THR A  55      -6.679   0.378  -0.544  1.00 92.23           O  
ATOM    908  CG2 THR A  55      -5.906  -4.161   0.232  1.00 92.23           C  
ATOM    909 HG21 THR A  55      -5.463  -4.901  -0.435  1.00 92.23           H  
ATOM    910 HG22 THR A  55      -6.949  -4.415   0.421  1.00 92.23           H  
ATOM    911 HG23 THR A  55      -5.362  -4.154   1.177  1.00 92.23           H  
ATOM    912  OG1 THR A  55      -6.607  -2.788  -1.524  1.00 92.23           O  
ATOM    913  HG1 THR A  55      -6.021  -2.929  -2.272  1.00 92.23           H  
ATOM    914  N   ILE A  56      -4.557   0.097   0.130  1.00 93.66           N  
ATOM    915  H   ILE A  56      -3.932  -0.472   0.683  1.00 93.66           H  
ATOM    916  CA  ILE A  56      -4.002   1.300  -0.490  1.00 93.66           C  
ATOM    917  HA  ILE A  56      -4.714   1.689  -1.218  1.00 93.66           H  
ATOM    918  C   ILE A  56      -2.738   0.909  -1.233  1.00 93.66           C  
ATOM    919  CB  ILE A  56      -3.736   2.413   0.540  1.00 93.66           C  
ATOM    920  HB  ILE A  56      -3.011   2.058   1.272  1.00 93.66           H  
ATOM    921  O   ILE A  56      -1.808   0.340  -0.661  1.00 93.66           O  
ATOM    922  CG1 ILE A  56      -5.056   2.739   1.268  1.00 93.66           C  
ATOM    923 HG12 ILE A  56      -5.419   1.854   1.790  1.00 93.66           H  
ATOM    924 HG13 ILE A  56      -5.806   3.039   0.537  1.00 93.66           H  
ATOM    925  CG2 ILE A  56      -3.154   3.653  -0.171  1.00 93.66           C  
ATOM    926 HG21 ILE A  56      -2.217   3.413  -0.673  1.00 93.66           H  
ATOM    927 HG22 ILE A  56      -2.938   4.442   0.549  1.00 93.66           H  
ATOM    928 HG23 ILE A  56      -3.864   4.033  -0.905  1.00 93.66           H  
ATOM    929  CD1 ILE A  56      -4.929   3.836   2.311  1.00 93.66           C  
ATOM    930 HD11 ILE A  56      -4.755   4.786   1.805  1.00 93.66           H  
ATOM    931 HD12 ILE A  56      -5.861   3.900   2.873  1.00 93.66           H  
ATOM    932 HD13 ILE A  56      -4.112   3.615   2.999  1.00 93.66           H  
ATOM    933  N   HIS A  57      -2.721   1.193  -2.527  1.00 92.36           N  
ATOM    934  H   HIS A  57      -3.499   1.704  -2.919  1.00 92.36           H  
ATOM    935  CA  HIS A  57      -1.592   0.918  -3.396  1.00 92.36           C  
ATOM    936  HA  HIS A  57      -0.933   0.180  -2.938  1.00 92.36           H  
ATOM    937  C   HIS A  57      -0.820   2.218  -3.577  1.00 92.36           C  
ATOM    938  CB  HIS A  57      -2.080   0.348  -4.730  1.00 92.36           C  
ATOM    939  HB2 HIS A  57      -2.772   1.059  -5.182  1.00 92.36           H  
ATOM    940  HB3 HIS A  57      -1.221   0.261  -5.397  1.00 92.36           H  
ATOM    941  O   HIS A  57      -1.369   3.213  -4.041  1.00 92.36           O  
ATOM    942  CG  HIS A  57      -2.759  -1.002  -4.663  1.00 92.36           C  
ATOM    943  CD2 HIS A  57      -3.327  -1.623  -3.579  1.00 92.36           C  
ATOM    944  HD2 HIS A  57      -3.350  -1.259  -2.562  1.00 92.36           H  
ATOM    945  ND1 HIS A  57      -2.989  -1.818  -5.746  1.00 92.36           N  
ATOM    946  HD1 HIS A  57      -2.710  -1.631  -6.698  1.00 92.36           H  
ATOM    947  CE1 HIS A  57      -3.684  -2.887  -5.325  1.00 92.36           C  
ATOM    948  HE1 HIS A  57      -4.034  -3.690  -5.957  1.00 92.36           H  
ATOM    949  NE2 HIS A  57      -3.915  -2.814  -4.007  1.00 92.36           N  
ATOM    950  N   VAL A  58       0.452   2.208  -3.204  1.00 92.34           N  
ATOM    951  H   VAL A  58       0.820   1.361  -2.797  1.00 92.34           H  
ATOM    952  CA  VAL A  58       1.358   3.345  -3.344  1.00 92.34           C  
ATOM    953  HA  VAL A  58       0.812   4.218  -3.699  1.00 92.34           H  
ATOM    954  C   VAL A  58       2.401   2.980  -4.383  1.00 92.34           C  
ATOM    955  CB  VAL A  58       2.000   3.711  -1.997  1.00 92.34           C  
ATOM    956  HB  VAL A  58       2.609   2.880  -1.643  1.00 92.34           H  
ATOM    957  O   VAL A  58       3.263   2.132  -4.132  1.00 92.34           O  
ATOM    958  CG1 VAL A  58       2.899   4.942  -2.149  1.00 92.34           C  
ATOM    959 HG11 VAL A  58       2.322   5.786  -2.529  1.00 92.34           H  
ATOM    960 HG12 VAL A  58       3.324   5.209  -1.182  1.00 92.34           H  
ATOM    961 HG13 VAL A  58       3.710   4.732  -2.846  1.00 92.34           H  
ATOM    962  CG2 VAL A  58       0.947   4.017  -0.926  1.00 92.34           C  
ATOM    963 HG21 VAL A  58       0.298   4.825  -1.262  1.00 92.34           H  
ATOM    964 HG22 VAL A  58       0.342   3.133  -0.726  1.00 92.34           H  
ATOM    965 HG23 VAL A  58       1.439   4.315  -0.000  1.00 92.34           H  
ATOM    966  N   ARG A  59       2.320   3.609  -5.554  1.00 90.83           N  
ATOM    967  H   ARG A  59       1.625   4.335  -5.660  1.00 90.83           H  
ATOM    968  CA  ARG A  59       3.295   3.438  -6.627  1.00 90.83           C  
ATOM    969  HA  ARG A  59       3.698   2.427  -6.581  1.00 90.83           H  
ATOM    970  C   ARG A  59       4.442   4.417  -6.428  1.00 90.83           C  
ATOM    971  CB  ARG A  59       2.610   3.608  -7.984  1.00 90.83           C  
ATOM    972  HB2 ARG A  59       1.707   2.999  -8.005  1.00 90.83           H  
ATOM    973  HB3 ARG A  59       2.331   4.652  -8.127  1.00 90.83           H  
ATOM    974  O   ARG A  59       4.237   5.621  -6.284  1.00 90.83           O  
ATOM    975  CG  ARG A  59       3.549   3.161  -9.112  1.00 90.83           C  
ATOM    976  HG2 ARG A  59       4.476   3.732  -9.067  1.00 90.83           H  
ATOM    977  HG3 ARG A  59       3.788   2.103  -8.998  1.00 90.83           H  
ATOM    978  CD  ARG A  59       2.922   3.392 -10.484  1.00 90.83           C  
ATOM    979  HD2 ARG A  59       3.681   3.154 -11.229  1.00 90.83           H  
ATOM    980  HD3 ARG A  59       2.678   4.449 -10.584  1.00 90.83           H  
ATOM    981  NE  ARG A  59       1.714   2.569 -10.714  1.00 90.83           N  
ATOM    982  HE  ARG A  59       1.234   2.190  -9.909  1.00 90.83           H  
ATOM    983  NH1 ARG A  59       1.679   2.882 -12.971  1.00 90.83           N  
ATOM    984 HH11 ARG A  59       1.216   2.798 -13.865  1.00 90.83           H  
ATOM    985 HH12 ARG A  59       2.493   3.468 -12.857  1.00 90.83           H  
ATOM    986  NH2 ARG A  59       0.055   1.689 -12.030  1.00 90.83           N  
ATOM    987 HH21 ARG A  59      -0.551   1.486 -11.248  1.00 90.83           H  
ATOM    988 HH22 ARG A  59      -0.400   1.631 -12.930  1.00 90.83           H  
ATOM    989  CZ  ARG A  59       1.152   2.376 -11.890  1.00 90.83           C  
ATOM    990  N   LEU A  60       5.653   3.883  -6.400  1.00 89.94           N  
ATOM    991  H   LEU A  60       5.743   2.889  -6.554  1.00 89.94           H  
ATOM    992  CA  LEU A  60       6.875   4.632  -6.166  1.00 89.94           C  
ATOM    993  HA  LEU A  60       6.645   5.686  -6.010  1.00 89.94           H  
ATOM    994  C   LEU A  60       7.772   4.532  -7.394  1.00 89.94           C  
ATOM    995  CB  LEU A  60       7.574   4.084  -4.909  1.00 89.94           C  
ATOM    996  HB2 LEU A  60       7.826   3.038  -5.088  1.00 89.94           H  
ATOM    997  HB3 LEU A  60       8.506   4.630  -4.765  1.00 89.94           H  
ATOM    998  O   LEU A  60       8.010   3.431  -7.893  1.00 89.94           O  
ATOM    999  CG  LEU A  60       6.733   4.174  -3.622  1.00 89.94           C  
ATOM   1000  HG  LEU A  60       5.783   3.658  -3.759  1.00 89.94           H  
ATOM   1001  CD1 LEU A  60       7.466   3.487  -2.474  1.00 89.94           C  
ATOM   1002 HD11 LEU A  60       7.594   2.434  -2.727  1.00 89.94           H  
ATOM   1003 HD12 LEU A  60       6.871   3.566  -1.564  1.00 89.94           H  
ATOM   1004 HD13 LEU A  60       8.438   3.959  -2.328  1.00 89.94           H  
ATOM   1005  CD2 LEU A  60       6.455   5.616  -3.201  1.00 89.94           C  
ATOM   1006 HD21 LEU A  60       5.913   5.636  -2.256  1.00 89.94           H  
ATOM   1007 HD22 LEU A  60       5.824   6.089  -3.955  1.00 89.94           H  
ATOM   1008 HD23 LEU A  60       7.384   6.180  -3.117  1.00 89.94           H  
ATOM   1009  N   GLY A  61       8.347   5.665  -7.797  1.00 86.44           N  
ATOM   1010  H   GLY A  61       8.073   6.520  -7.335  1.00 86.44           H  
ATOM   1011  CA  GLY A  61       9.318   5.780  -8.890  1.00 86.44           C  
ATOM   1012  HA2 GLY A  61       8.926   5.272  -9.772  1.00 86.44           H  
ATOM   1013  HA3 GLY A  61       9.442   6.831  -9.149  1.00 86.44           H  
ATOM   1014  C   GLY A  61      10.696   5.195  -8.567  1.00 86.44           C  
ATOM   1015  O   GLY A  61      11.681   5.545  -9.205  1.00 86.44           O  
ATOM   1016  N   TYR A  62      10.794   4.370  -7.522  1.00 87.19           N  
ATOM   1017  H   TYR A  62       9.934   4.052  -7.101  1.00 87.19           H  
ATOM   1018  CA  TYR A  62      12.035   3.768  -7.056  1.00 87.19           C  
ATOM   1019  HA  TYR A  62      12.668   3.576  -7.922  1.00 87.19           H  
ATOM   1020  C   TYR A  62      11.780   2.437  -6.348  1.00 87.19           C  
ATOM   1021  CB  TYR A  62      12.778   4.739  -6.119  1.00 87.19           C  
ATOM   1022  HB2 TYR A  62      12.865   5.709  -6.608  1.00 87.19           H  
ATOM   1023  HB3 TYR A  62      13.796   4.374  -5.981  1.00 87.19           H  
ATOM   1024  O   TYR A  62      10.667   2.113  -5.914  1.00 87.19           O  
ATOM   1025  CG  TYR A  62      12.141   4.932  -4.751  1.00 87.19           C  
ATOM   1026  CD1 TYR A  62      11.074   5.834  -4.598  1.00 87.19           C  
ATOM   1027  HD1 TYR A  62      10.701   6.363  -5.463  1.00 87.19           H  
ATOM   1028  CD2 TYR A  62      12.617   4.218  -3.633  1.00 87.19           C  
ATOM   1029  HD2 TYR A  62      13.442   3.531  -3.754  1.00 87.19           H  
ATOM   1030  CE1 TYR A  62      10.491   6.041  -3.334  1.00 87.19           C  
ATOM   1031  HE1 TYR A  62       9.674   6.738  -3.224  1.00 87.19           H  
ATOM   1032  CE2 TYR A  62      12.031   4.411  -2.368  1.00 87.19           C  
ATOM   1033  HE2 TYR A  62      12.412   3.861  -1.520  1.00 87.19           H  
ATOM   1034  OH  TYR A  62      10.426   5.518  -0.983  1.00 87.19           O  
ATOM   1035  HH  TYR A  62      10.889   4.970  -0.345  1.00 87.19           H  
ATOM   1036  CZ  TYR A  62      10.970   5.331  -2.216  1.00 87.19           C  
ATOM   1037  N   GLN A  63      12.860   1.682  -6.155  1.00 87.28           N  
ATOM   1038  H   GLN A  63      13.734   1.980  -6.563  1.00 87.28           H  
ATOM   1039  CA  GLN A  63      12.806   0.408  -5.462  1.00 87.28           C  
ATOM   1040  HA  GLN A  63      11.906  -0.102  -5.803  1.00 87.28           H  
ATOM   1041  C   GLN A  63      12.708   0.619  -3.941  1.00 87.28           C  
ATOM   1042  CB  GLN A  63      14.013  -0.447  -5.880  1.00 87.28           C  
ATOM   1043  HB2 GLN A  63      14.919  -0.085  -5.394  1.00 87.28           H  
ATOM   1044  HB3 GLN A  63      14.151  -0.388  -6.960  1.00 87.28           H  
ATOM   1045  O   GLN A  63      13.699   0.876  -3.258  1.00 87.28           O  
ATOM   1046  CG  GLN A  63      13.750  -1.907  -5.507  1.00 87.28           C  
ATOM   1047  HG2 GLN A  63      13.546  -1.970  -4.438  1.00 87.28           H  
ATOM   1048  HG3 GLN A  63      12.877  -2.240  -6.068  1.00 87.28           H  
ATOM   1049  CD  GLN A  63      14.909  -2.847  -5.807  1.00 87.28           C  
ATOM   1050  NE2 GLN A  63      14.638  -4.094  -6.118  1.00 87.28           N  
ATOM   1051 HE21 GLN A  63      15.476  -4.598  -6.370  1.00 87.28           H  
ATOM   1052 HE22 GLN A  63      13.816  -4.272  -6.678  1.00 87.28           H  
ATOM   1053  OE1 GLN A  63      16.072  -2.534  -5.674  1.00 87.28           O  
ATOM   1054  N   ALA A  64      11.512   0.455  -3.377  1.00 86.10           N  
ATOM   1055  H   ALA A  64      10.707   0.390  -3.984  1.00 86.10           H  
ATOM   1056  CA  ALA A  64      11.299   0.478  -1.933  1.00 86.10           C  
ATOM   1057  HA  ALA A  64      12.038   1.150  -1.496  1.00 86.10           H  
ATOM   1058  C   ALA A  64      11.500  -0.905  -1.289  1.00 86.10           C  
ATOM   1059  CB  ALA A  64       9.928   1.083  -1.630  1.00 86.10           C  
ATOM   1060  HB1 ALA A  64       9.793   1.184  -0.553  1.00 86.10           H  
ATOM   1061  HB2 ALA A  64       9.868   2.068  -2.092  1.00 86.10           H  
ATOM   1062  HB3 ALA A  64       9.139   0.447  -2.033  1.00 86.10           H  
ATOM   1063  O   ALA A  64      11.309  -1.954  -1.918  1.00 86.10           O  
ATOM   1064  N   SER A  65      11.883  -0.904  -0.011  1.00 86.56           N  
ATOM   1065  H   SER A  65      11.980  -0.007   0.444  1.00 86.56           H  
ATOM   1066  CA  SER A  65      11.950  -2.098   0.838  1.00 86.56           C  
ATOM   1067  HA  SER A  65      11.990  -2.990   0.212  1.00 86.56           H  
ATOM   1068  C   SER A  65      10.704  -2.191   1.717  1.00 86.56           C  
ATOM   1069  CB  SER A  65      13.222  -2.088   1.696  1.00 86.56           C  
ATOM   1070  HB2 SER A  65      13.315  -1.128   2.203  1.00 86.56           H  
ATOM   1071  HB3 SER A  65      14.091  -2.243   1.056  1.00 86.56           H  
ATOM   1072  O   SER A  65      10.312  -1.194   2.330  1.00 86.56           O  
ATOM   1073  OG  SER A  65      13.145  -3.117   2.663  1.00 86.56           O  
ATOM   1074  HG  SER A  65      14.014  -3.319   3.020  1.00 86.56           H  
ATOM   1075  N   VAL A  66      10.134  -3.397   1.821  1.00 88.30           N  
ATOM   1076  H   VAL A  66      10.543  -4.170   1.315  1.00 88.30           H  
ATOM   1077  CA  VAL A  66       9.026  -3.697   2.743  1.00 88.30           C  
ATOM   1078  HA  VAL A  66       8.183  -3.046   2.514  1.00 88.30           H  
ATOM   1079  C   VAL A  66       9.448  -3.410   4.179  1.00 88.30           C  
ATOM   1080  CB  VAL A  66       8.554  -5.160   2.618  1.00 88.30           C  
ATOM   1081  HB  VAL A  66       9.387  -5.827   2.839  1.00 88.30           H  
ATOM   1082  O   VAL A  66       8.732  -2.722   4.886  1.00 88.30           O  
ATOM   1083  CG1 VAL A  66       7.400  -5.474   3.576  1.00 88.30           C  
ATOM   1084 HG11 VAL A  66       7.051  -6.496   3.424  1.00 88.30           H  
ATOM   1085 HG12 VAL A  66       6.567  -4.792   3.406  1.00 88.30           H  
ATOM   1086 HG13 VAL A  66       7.722  -5.386   4.614  1.00 88.30           H  
ATOM   1087  CG2 VAL A  66       8.059  -5.452   1.200  1.00 88.30           C  
ATOM   1088 HG21 VAL A  66       7.718  -6.486   1.141  1.00 88.30           H  
ATOM   1089 HG22 VAL A  66       7.224  -4.792   0.967  1.00 88.30           H  
ATOM   1090 HG23 VAL A  66       8.864  -5.314   0.479  1.00 88.30           H  
ATOM   1091  N   GLU A  67      10.656  -3.806   4.587  1.00 87.54           N  
ATOM   1092  H   GLU A  67      11.232  -4.349   3.961  1.00 87.54           H  
ATOM   1093  CA  GLU A  67      11.167  -3.547   5.941  1.00 87.54           C  
ATOM   1094  HA  GLU A  67      10.543  -4.054   6.676  1.00 87.54           H  
ATOM   1095  C   GLU A  67      11.191  -2.050   6.275  1.00 87.54           C  
ATOM   1096  CB  GLU A  67      12.609  -4.052   6.059  1.00 87.54           C  
ATOM   1097  HB2 GLU A  67      13.215  -3.512   5.332  1.00 87.54           H  
ATOM   1098  HB3 GLU A  67      12.977  -3.808   7.055  1.00 87.54           H  
ATOM   1099  O   GLU A  67      10.920  -1.638   7.403  1.00 87.54           O  
ATOM   1100  CG  GLU A  67      12.780  -5.561   5.837  1.00 87.54           C  
ATOM   1101  HG2 GLU A  67      12.356  -5.831   4.870  1.00 87.54           H  
ATOM   1102  HG3 GLU A  67      12.232  -6.093   6.615  1.00 87.54           H  
ATOM   1103  CD  GLU A  67      14.260  -5.978   5.858  1.00 87.54           C  
ATOM   1104  OE1 GLU A  67      14.515  -7.197   5.774  1.00 87.54           O  
ATOM   1105  OE2 GLU A  67      15.132  -5.075   5.912  1.00 87.54           O  
ATOM   1106  N   ASN A  68      11.507  -1.203   5.292  1.00 87.17           N  
ATOM   1107  H   ASN A  68      11.638  -1.584   4.365  1.00 87.17           H  
ATOM   1108  CA  ASN A  68      11.498   0.238   5.495  1.00 87.17           C  
ATOM   1109  HA  ASN A  68      12.021   0.452   6.427  1.00 87.17           H  
ATOM   1110  C   ASN A  68      10.077   0.783   5.663  1.00 87.17           C  
ATOM   1111  CB  ASN A  68      12.236   0.925   4.342  1.00 87.17           C  
ATOM   1112  HB2 ASN A  68      11.627   0.889   3.438  1.00 87.17           H  
ATOM   1113  HB3 ASN A  68      13.181   0.417   4.150  1.00 87.17           H  
ATOM   1114  O   ASN A  68       9.844   1.619   6.532  1.00 87.17           O  
ATOM   1115  CG  ASN A  68      12.547   2.359   4.710  1.00 87.17           C  
ATOM   1116  ND2 ASN A  68      12.234   3.315   3.867  1.00 87.17           N  
ATOM   1117 HD21 ASN A  68      12.532   4.245   4.123  1.00 87.17           H  
ATOM   1118 HD22 ASN A  68      11.780   3.097   2.991  1.00 87.17           H  
ATOM   1119  OD1 ASN A  68      13.122   2.615   5.756  1.00 87.17           O  
ATOM   1120  N   ALA A  69       9.138   0.292   4.856  1.00 87.62           N  
ATOM   1121  H   ALA A  69       9.387  -0.438   4.203  1.00 87.62           H  
ATOM   1122  CA  ALA A  69       7.725   0.621   4.978  1.00 87.62           C  
ATOM   1123  HA  ALA A  69       7.597   1.702   4.924  1.00 87.62           H  
ATOM   1124  C   ALA A  69       7.150   0.161   6.331  1.00 87.62           C  
ATOM   1125  CB  ALA A  69       7.002  -0.009   3.788  1.00 87.62           C  
ATOM   1126  HB1 ALA A  69       7.365   0.432   2.860  1.00 87.62           H  
ATOM   1127  HB2 ALA A  69       7.167  -1.086   3.762  1.00 87.62           H  
ATOM   1128  HB3 ALA A  69       5.932   0.172   3.881  1.00 87.62           H  
ATOM   1129  O   ALA A  69       6.507   0.947   7.021  1.00 87.62           O  
ATOM   1130  N   THR A  70       7.476  -1.055   6.774  1.00 88.72           N  
ATOM   1131  H   THR A  70       7.920  -1.701   6.137  1.00 88.72           H  
ATOM   1132  CA  THR A  70       7.076  -1.588   8.085  1.00 88.72           C  
ATOM   1133  HA  THR A  70       5.989  -1.568   8.162  1.00 88.72           H  
ATOM   1134  C   THR A  70       7.614  -0.733   9.225  1.00 88.72           C  
ATOM   1135  CB  THR A  70       7.545  -3.042   8.248  1.00 88.72           C  
ATOM   1136  HB  THR A  70       8.632  -3.071   8.329  1.00 88.72           H  
ATOM   1137  O   THR A  70       6.869  -0.389  10.140  1.00 88.72           O  
ATOM   1138  CG2 THR A  70       6.930  -3.729   9.462  1.00 88.72           C  
ATOM   1139 HG21 THR A  70       7.153  -3.174  10.373  1.00 88.72           H  
ATOM   1140 HG22 THR A  70       5.850  -3.796   9.334  1.00 88.72           H  
ATOM   1141 HG23 THR A  70       7.337  -4.735   9.562  1.00 88.72           H  
ATOM   1142  OG1 THR A  70       7.149  -3.807   7.138  1.00 88.72           O  
ATOM   1143  HG1 THR A  70       6.993  -4.706   7.436  1.00 88.72           H  
ATOM   1144  N   ARG A  71       8.882  -0.303   9.153  1.00 88.61           N  
ATOM   1145  H   ARG A  71       9.456  -0.638   8.393  1.00 88.61           H  
ATOM   1146  CA  ARG A  71       9.462   0.604  10.158  1.00 88.61           C  
ATOM   1147  HA  ARG A  71       9.303   0.176  11.147  1.00 88.61           H  
ATOM   1148  C   ARG A  71       8.760   1.962  10.203  1.00 88.61           C  
ATOM   1149  CB  ARG A  71      10.966   0.783   9.926  1.00 88.61           C  
ATOM   1150  HB2 ARG A  71      11.313   1.632  10.515  1.00 88.61           H  
ATOM   1151  HB3 ARG A  71      11.143   1.001   8.873  1.00 88.61           H  
ATOM   1152  O   ARG A  71       8.565   2.481  11.296  1.00 88.61           O  
ATOM   1153  CG  ARG A  71      11.756  -0.458  10.368  1.00 88.61           C  
ATOM   1154  HG2 ARG A  71      11.436  -1.336   9.806  1.00 88.61           H  
ATOM   1155  HG3 ARG A  71      11.552  -0.649  11.421  1.00 88.61           H  
ATOM   1156  CD  ARG A  71      13.268  -0.269  10.200  1.00 88.61           C  
ATOM   1157  HD2 ARG A  71      13.590   0.535  10.862  1.00 88.61           H  
ATOM   1158  HD3 ARG A  71      13.761  -1.192  10.504  1.00 88.61           H  
ATOM   1159  NE  ARG A  71      13.638   0.057   8.810  1.00 88.61           N  
ATOM   1160  HE  ARG A  71      12.883   0.055   8.139  1.00 88.61           H  
ATOM   1161  NH1 ARG A  71      15.902   0.189   9.126  1.00 88.61           N  
ATOM   1162 HH11 ARG A  71      15.766  -0.185  10.055  1.00 88.61           H  
ATOM   1163 HH12 ARG A  71      16.830   0.377   8.775  1.00 88.61           H  
ATOM   1164  NH2 ARG A  71      15.028   0.788   7.161  1.00 88.61           N  
ATOM   1165 HH21 ARG A  71      14.240   1.192   6.675  1.00 88.61           H  
ATOM   1166 HH22 ARG A  71      15.961   0.989   6.828  1.00 88.61           H  
ATOM   1167  CZ  ARG A  71      14.850   0.333   8.368  1.00 88.61           C  
ATOM   1168  N   LYS A  72       8.348   2.516   9.055  1.00 88.00           N  
ATOM   1169  H   LYS A  72       8.536   2.021   8.195  1.00 88.00           H  
ATOM   1170  CA  LYS A  72       7.584   3.777   9.001  1.00 88.00           C  
ATOM   1171  HA  LYS A  72       8.125   4.555   9.538  1.00 88.00           H  
ATOM   1172  C   LYS A  72       6.224   3.679   9.696  1.00 88.00           C  
ATOM   1173  CB  LYS A  72       7.368   4.223   7.549  1.00 88.00           C  
ATOM   1174  HB2 LYS A  72       7.023   3.382   6.948  1.00 88.00           H  
ATOM   1175  HB3 LYS A  72       6.574   4.971   7.544  1.00 88.00           H  
ATOM   1176  O   LYS A  72       5.772   4.672  10.251  1.00 88.00           O  
ATOM   1177  CG  LYS A  72       8.607   4.849   6.898  1.00 88.00           C  
ATOM   1178  HG2 LYS A  72       8.921   5.713   7.483  1.00 88.00           H  
ATOM   1179  HG3 LYS A  72       9.425   4.130   6.848  1.00 88.00           H  
ATOM   1180  CD  LYS A  72       8.213   5.302   5.487  1.00 88.00           C  
ATOM   1181  HD2 LYS A  72       7.974   4.430   4.879  1.00 88.00           H  
ATOM   1182  HD3 LYS A  72       7.318   5.919   5.565  1.00 88.00           H  
ATOM   1183  CE  LYS A  72       9.307   6.124   4.805  1.00 88.00           C  
ATOM   1184  HE2 LYS A  72       9.675   6.859   5.522  1.00 88.00           H  
ATOM   1185  HE3 LYS A  72      10.130   5.469   4.522  1.00 88.00           H  
ATOM   1186  NZ  LYS A  72       8.738   6.827   3.625  1.00 88.00           N  
ATOM   1187  HZ1 LYS A  72       8.379   6.180   2.938  1.00 88.00           H  
ATOM   1188  HZ2 LYS A  72       7.940   7.380   3.902  1.00 88.00           H  
ATOM   1189  HZ3 LYS A  72       9.399   7.461   3.197  1.00 88.00           H  
ATOM   1190  N   MET A  73       5.597   2.502   9.690  1.00 87.48           N  
ATOM   1191  H   MET A  73       6.005   1.738   9.171  1.00 87.48           H  
ATOM   1192  CA  MET A  73       4.306   2.287  10.355  1.00 87.48           C  
ATOM   1193  HA  MET A  73       3.672   3.155  10.178  1.00 87.48           H  
ATOM   1194  C   MET A  73       4.416   2.162  11.879  1.00 87.48           C  
ATOM   1195  CB  MET A  73       3.608   1.048   9.769  1.00 87.48           C  
ATOM   1196  HB2 MET A  73       2.709   0.834  10.346  1.00 87.48           H  
ATOM   1197  HB3 MET A  73       4.270   0.184   9.838  1.00 87.48           H  
ATOM   1198  O   MET A  73       3.408   2.296  12.572  1.00 87.48           O  
ATOM   1199  CG  MET A  73       3.193   1.245   8.312  1.00 87.48           C  
ATOM   1200  HG2 MET A  73       4.091   1.370   7.707  1.00 87.48           H  
ATOM   1201  HG3 MET A  73       2.680   0.345   7.971  1.00 87.48           H  
ATOM   1202  SD  MET A  73       2.085   2.649   8.036  1.00 87.48           S  
ATOM   1203  CE  MET A  73       2.841   3.252   6.508  1.00 87.48           C  
ATOM   1204  HE1 MET A  73       2.763   2.477   5.746  1.00 87.48           H  
ATOM   1205  HE2 MET A  73       2.316   4.131   6.134  1.00 87.48           H  
ATOM   1206  HE3 MET A  73       3.894   3.479   6.673  1.00 87.48           H  
ATOM   1207  N   ALA A  74       5.613   1.909  12.420  1.00 88.71           N  
ATOM   1208  H   ALA A  74       6.409   1.832  11.804  1.00 88.71           H  
ATOM   1209  CA  ALA A  74       5.838   1.713  13.852  1.00 88.71           C  
ATOM   1210  HA  ALA A  74       6.810   1.232  13.966  1.00 88.71           H  
ATOM   1211  C   ALA A  74       4.806   0.740  14.464  1.00 88.71           C  
ATOM   1212  CB  ALA A  74       5.933   3.087  14.537  1.00 88.71           C  
ATOM   1213  HB1 ALA A  74       6.718   3.675  14.064  1.00 88.71           H  
ATOM   1214  HB2 ALA A  74       6.180   2.962  15.591  1.00 88.71           H  
ATOM   1215  HB3 ALA A  74       4.990   3.626  14.442  1.00 88.71           H  
ATOM   1216  O   ALA A  74       4.719  -0.406  14.036  1.00 88.71           O  
ATOM   1217  N   ASN A  75       3.993   1.178  15.428  1.00 87.53           N  
ATOM   1218  H   ASN A  75       4.069   2.147  15.705  1.00 87.53           H  
ATOM   1219  CA  ASN A  75       3.014   0.323  16.108  1.00 87.53           C  
ATOM   1220  HA  ASN A  75       3.515  -0.592  16.424  1.00 87.53           H  
ATOM   1221  C   ASN A  75       1.845  -0.124  15.214  1.00 87.53           C  
ATOM   1222  CB  ASN A  75       2.505   1.063  17.355  1.00 87.53           C  
ATOM   1223  HB2 ASN A  75       2.144   2.052  17.071  1.00 87.53           H  
ATOM   1224  HB3 ASN A  75       1.669   0.510  17.784  1.00 87.53           H  
ATOM   1225  O   ASN A  75       1.247  -1.163  15.490  1.00 87.53           O  
ATOM   1226  CG  ASN A  75       3.564   1.193  18.434  1.00 87.53           C  
ATOM   1227  ND2 ASN A  75       3.435   2.164  19.305  1.00 87.53           N  
ATOM   1228 HD21 ASN A  75       4.147   2.229  20.019  1.00 87.53           H  
ATOM   1229 HD22 ASN A  75       2.651   2.800  19.265  1.00 87.53           H  
ATOM   1230  OD1 ASN A  75       4.504   0.423  18.521  1.00 87.53           O  
ATOM   1231  N   LEU A  76       1.541   0.611  14.138  1.00 86.80           N  
ATOM   1232  H   LEU A  76       2.115   1.410  13.908  1.00 86.80           H  
ATOM   1233  CA  LEU A  76       0.459   0.262  13.211  1.00 86.80           C  
ATOM   1234  HA  LEU A  76      -0.434   0.021  13.787  1.00 86.80           H  
ATOM   1235  C   LEU A  76       0.778  -0.986  12.380  1.00 86.80           C  
ATOM   1236  CB  LEU A  76       0.145   1.454  12.287  1.00 86.80           C  
ATOM   1237  HB2 LEU A  76       1.067   1.784  11.808  1.00 86.80           H  
ATOM   1238  HB3 LEU A  76      -0.521   1.119  11.492  1.00 86.80           H  
ATOM   1239  O   LEU A  76      -0.143  -1.626  11.881  1.00 86.80           O  
ATOM   1240  CG  LEU A  76      -0.519   2.647  12.994  1.00 86.80           C  
ATOM   1241  HG  LEU A  76       0.030   2.888  13.904  1.00 86.80           H  
ATOM   1242  CD1 LEU A  76      -0.489   3.869  12.081  1.00 86.80           C  
ATOM   1243 HD11 LEU A  76      -1.063   3.676  11.175  1.00 86.80           H  
ATOM   1244 HD12 LEU A  76      -0.920   4.721  12.606  1.00 86.80           H  
ATOM   1245 HD13 LEU A  76       0.540   4.110  11.813  1.00 86.80           H  
ATOM   1246  CD2 LEU A  76      -1.977   2.345  13.350  1.00 86.80           C  
ATOM   1247 HD21 LEU A  76      -2.537   2.075  12.455  1.00 86.80           H  
ATOM   1248 HD22 LEU A  76      -2.437   3.228  13.795  1.00 86.80           H  
ATOM   1249 HD23 LEU A  76      -2.036   1.531  14.072  1.00 86.80           H  
ATOM   1250  N   CYS A  77       2.051  -1.392  12.276  1.00 86.55           N  
ATOM   1251  H   CYS A  77       2.771  -0.867  12.750  1.00 86.55           H  
ATOM   1252  CA  CYS A  77       2.431  -2.586  11.511  1.00 86.55           C  
ATOM   1253  HA  CYS A  77       2.062  -2.464  10.492  1.00 86.55           H  
ATOM   1254  C   CYS A  77       1.796  -3.886  12.033  1.00 86.55           C  
ATOM   1255  CB  CYS A  77       3.959  -2.719  11.444  1.00 86.55           C  
ATOM   1256  HB2 CYS A  77       4.414  -1.780  11.131  1.00 86.55           H  
ATOM   1257  HB3 CYS A  77       4.179  -3.483  10.698  1.00 86.55           H  
ATOM   1258  O   CYS A  77       1.718  -4.864  11.298  1.00 86.55           O  
ATOM   1259  SG  CYS A  77       4.679  -3.264  13.024  1.00 86.55           S  
ATOM   1260  HG  CYS A  77       4.907  -2.048  13.527  1.00 86.55           H  
ATOM   1261  N   LYS A  78       1.306  -3.897  13.280  1.00 87.68           N  
ATOM   1262  H   LYS A  78       1.402  -3.056  13.830  1.00 87.68           H  
ATOM   1263  CA  LYS A  78       0.578  -5.034  13.863  1.00 87.68           C  
ATOM   1264  HA  LYS A  78       1.135  -5.954  13.689  1.00 87.68           H  
ATOM   1265  C   LYS A  78      -0.799  -5.251  13.232  1.00 87.68           C  
ATOM   1266  CB  LYS A  78       0.413  -4.813  15.371  1.00 87.68           C  
ATOM   1267  HB2 LYS A  78      -0.175  -5.636  15.779  1.00 87.68           H  
ATOM   1268  HB3 LYS A  78      -0.135  -3.887  15.542  1.00 87.68           H  
ATOM   1269  O   LYS A  78      -1.322  -6.357  13.276  1.00 87.68           O  
ATOM   1270  CG  LYS A  78       1.760  -4.758  16.103  1.00 87.68           C  
ATOM   1271  HG2 LYS A  78       2.346  -3.912  15.743  1.00 87.68           H  
ATOM   1272  HG3 LYS A  78       2.311  -5.680  15.918  1.00 87.68           H  
ATOM   1273  CD  LYS A  78       1.523  -4.597  17.607  1.00 87.68           C  
ATOM   1274  HD2 LYS A  78       0.954  -3.684  17.781  1.00 87.68           H  
ATOM   1275  HD3 LYS A  78       0.951  -5.451  17.970  1.00 87.68           H  
ATOM   1276  CE  LYS A  78       2.864  -4.520  18.340  1.00 87.68           C  
ATOM   1277  HE2 LYS A  78       3.416  -3.659  17.964  1.00 87.68           H  
ATOM   1278  HE3 LYS A  78       3.438  -5.417  18.106  1.00 87.68           H  
ATOM   1279  NZ  LYS A  78       2.662  -4.407  19.805  1.00 87.68           N  
ATOM   1280  HZ1 LYS A  78       2.158  -5.212  20.148  1.00 87.68           H  
ATOM   1281  HZ2 LYS A  78       3.549  -4.356  20.285  1.00 87.68           H  
ATOM   1282  HZ3 LYS A  78       2.124  -3.580  20.022  1.00 87.68           H  
ATOM   1283  N   TYR A  79      -1.382  -4.199  12.662  1.00 90.60           N  
ATOM   1284  H   TYR A  79      -0.883  -3.320  12.660  1.00 90.60           H  
ATOM   1285  CA  TYR A  79      -2.735  -4.205  12.099  1.00 90.60           C  
ATOM   1286  HA  TYR A  79      -3.206  -5.169  12.292  1.00 90.60           H  
ATOM   1287  C   TYR A  79      -2.741  -4.010  10.585  1.00 90.60           C  
ATOM   1288  CB  TYR A  79      -3.565  -3.124  12.798  1.00 90.60           C  
ATOM   1289  HB2 TYR A  79      -4.611  -3.239  12.514  1.00 90.60           H  
ATOM   1290  HB3 TYR A  79      -3.235  -2.147  12.445  1.00 90.60           H  
ATOM   1291  O   TYR A  79      -3.802  -4.034   9.965  1.00 90.60           O  
ATOM   1292  CG  TYR A  79      -3.466  -3.170  14.310  1.00 90.60           C  
ATOM   1293  CD1 TYR A  79      -3.868  -4.327  15.004  1.00 90.60           C  
ATOM   1294  HD1 TYR A  79      -4.263  -5.175  14.463  1.00 90.60           H  
ATOM   1295  CD2 TYR A  79      -2.936  -2.073  15.015  1.00 90.60           C  
ATOM   1296  HD2 TYR A  79      -2.632  -1.186  14.478  1.00 90.60           H  
ATOM   1297  CE1 TYR A  79      -3.763  -4.380  16.407  1.00 90.60           C  
ATOM   1298  HE1 TYR A  79      -4.090  -5.253  16.950  1.00 90.60           H  
ATOM   1299  CE2 TYR A  79      -2.844  -2.114  16.418  1.00 90.60           C  
ATOM   1300  HE2 TYR A  79      -2.474  -1.255  16.958  1.00 90.60           H  
ATOM   1301  OH  TYR A  79      -3.231  -3.290  18.473  1.00 90.60           O  
ATOM   1302  HH  TYR A  79      -3.088  -2.414  18.838  1.00 90.60           H  
ATOM   1303  CZ  TYR A  79      -3.269  -3.266  17.116  1.00 90.60           C  
ATOM   1304  N   VAL A  80      -1.565  -3.809   9.990  1.00 91.02           N  
ATOM   1305  H   VAL A  80      -0.729  -3.851  10.555  1.00 91.02           H  
ATOM   1306  CA  VAL A  80      -1.402  -3.503   8.574  1.00 91.02           C  
ATOM   1307  HA  VAL A  80      -2.369  -3.603   8.080  1.00 91.02           H  
ATOM   1308  C   VAL A  80      -0.437  -4.498   7.955  1.00 91.02           C  
ATOM   1309  CB  VAL A  80      -0.921  -2.057   8.361  1.00 91.02           C  
ATOM   1310  HB  VAL A  80       0.041  -1.921   8.857  1.00 91.02           H  
ATOM   1311  O   VAL A  80       0.722  -4.581   8.359  1.00 91.02           O  
ATOM   1312  CG1 VAL A  80      -0.750  -1.729   6.870  1.00 91.02           C  
ATOM   1313 HG11 VAL A  80       0.020  -2.359   6.425  1.00 91.02           H  
ATOM   1314 HG12 VAL A  80      -0.452  -0.686   6.757  1.00 91.02           H  
ATOM   1315 HG13 VAL A  80      -1.691  -1.889   6.345  1.00 91.02           H  
ATOM   1316  CG2 VAL A  80      -1.912  -1.044   8.949  1.00 91.02           C  
ATOM   1317 HG21 VAL A  80      -1.517  -0.034   8.839  1.00 91.02           H  
ATOM   1318 HG22 VAL A  80      -2.063  -1.225  10.013  1.00 91.02           H  
ATOM   1319 HG23 VAL A  80      -2.873  -1.119   8.438  1.00 91.02           H  
ATOM   1320  N   THR A  81      -0.892  -5.211   6.930  1.00 90.16           N  
ATOM   1321  H   THR A  81      -1.846  -5.068   6.633  1.00 90.16           H  
ATOM   1322  CA  THR A  81      -0.008  -6.017   6.091  1.00 90.16           C  
ATOM   1323  HA  THR A  81       0.830  -6.354   6.703  1.00 90.16           H  
ATOM   1324  C   THR A  81       0.557  -5.160   4.972  1.00 90.16           C  
ATOM   1325  CB  THR A  81      -0.705  -7.273   5.565  1.00 90.16           C  
ATOM   1326  HB  THR A  81      -1.612  -7.005   5.024  1.00 90.16           H  
ATOM   1327  O   THR A  81      -0.173  -4.454   4.283  1.00 90.16           O  
ATOM   1328  CG2 THR A  81       0.200  -8.122   4.672  1.00 90.16           C  
ATOM   1329 HG21 THR A  81       0.394  -7.601   3.735  1.00 90.16           H  
ATOM   1330 HG22 THR A  81      -0.303  -9.060   4.438  1.00 90.16           H  
ATOM   1331 HG23 THR A  81       1.144  -8.332   5.175  1.00 90.16           H  
ATOM   1332  OG1 THR A  81      -1.030  -8.092   6.663  1.00 90.16           O  
ATOM   1333  HG1 THR A  81      -0.213  -8.321   7.112  1.00 90.16           H  
ATOM   1334  N   ILE A  82       1.875  -5.227   4.791  1.00 90.56           N  
ATOM   1335  H   ILE A  82       2.417  -5.828   5.395  1.00 90.56           H  
ATOM   1336  CA  ILE A  82       2.579  -4.497   3.739  1.00 90.56           C  
ATOM   1337  HA  ILE A  82       1.864  -3.881   3.193  1.00 90.56           H  
ATOM   1338  C   ILE A  82       3.178  -5.508   2.783  1.00 90.56           C  
ATOM   1339  CB  ILE A  82       3.656  -3.549   4.294  1.00 90.56           C  
ATOM   1340  HB  ILE A  82       4.465  -4.148   4.712  1.00 90.56           H  
ATOM   1341  O   ILE A  82       3.998  -6.341   3.173  1.00 90.56           O  
ATOM   1342  CG1 ILE A  82       3.080  -2.664   5.418  1.00 90.56           C  
ATOM   1343 HG12 ILE A  82       2.310  -2.010   5.009  1.00 90.56           H  
ATOM   1344 HG13 ILE A  82       2.616  -3.284   6.185  1.00 90.56           H  
ATOM   1345  CG2 ILE A  82       4.214  -2.694   3.136  1.00 90.56           C  
ATOM   1346 HG21 ILE A  82       5.024  -2.059   3.493  1.00 90.56           H  
ATOM   1347 HG22 ILE A  82       4.616  -3.327   2.344  1.00 90.56           H  
ATOM   1348 HG23 ILE A  82       3.424  -2.067   2.723  1.00 90.56           H  
ATOM   1349  CD1 ILE A  82       4.148  -1.845   6.134  1.00 90.56           C  
ATOM   1350 HD11 ILE A  82       4.606  -1.115   5.466  1.00 90.56           H  
ATOM   1351 HD12 ILE A  82       3.700  -1.327   6.982  1.00 90.56           H  
ATOM   1352 HD13 ILE A  82       4.914  -2.528   6.502  1.00 90.56           H  
ATOM   1353  N   THR A  83       2.805  -5.399   1.517  1.00 89.34           N  
ATOM   1354  H   THR A  83       2.117  -4.697   1.282  1.00 89.34           H  
ATOM   1355  CA  THR A  83       3.287  -6.291   0.469  1.00 89.34           C  
ATOM   1356  HA  THR A  83       4.048  -6.948   0.891  1.00 89.34           H  
ATOM   1357  C   THR A  83       3.935  -5.467  -0.623  1.00 89.34           C  
ATOM   1358  CB  THR A  83       2.171  -7.182  -0.102  1.00 89.34           C  
ATOM   1359  HB  THR A  83       1.751  -6.727  -0.999  1.00 89.34           H  
ATOM   1360  O   THR A  83       3.376  -4.475  -1.083  1.00 89.34           O  
ATOM   1361  CG2 THR A  83       2.726  -8.567  -0.438  1.00 89.34           C  
ATOM   1362 HG21 THR A  83       1.917  -9.188  -0.823  1.00 89.34           H  
ATOM   1363 HG22 THR A  83       3.505  -8.481  -1.196  1.00 89.34           H  
ATOM   1364 HG23 THR A  83       3.133  -9.033   0.459  1.00 89.34           H  
ATOM   1365  OG1 THR A  83       1.130  -7.398   0.818  1.00 89.34           O  
ATOM   1366  HG1 THR A  83       0.579  -6.613   0.858  1.00 89.34           H  
ATOM   1367  N   LYS A  84       5.124  -5.870  -1.066  1.00 88.05           N  
ATOM   1368  H   LYS A  84       5.535  -6.700  -0.663  1.00 88.05           H  
ATOM   1369  CA  LYS A  84       5.734  -5.285  -2.257  1.00 88.05           C  
ATOM   1370  HA  LYS A  84       5.374  -4.263  -2.381  1.00 88.05           H  
ATOM   1371  C   LYS A  84       5.297  -6.067  -3.479  1.00 88.05           C  
ATOM   1372  CB  LYS A  84       7.252  -5.216  -2.111  1.00 88.05           C  
ATOM   1373  HB2 LYS A  84       7.478  -4.555  -1.274  1.00 88.05           H  
ATOM   1374  HB3 LYS A  84       7.646  -6.212  -1.909  1.00 88.05           H  
ATOM   1375  O   LYS A  84       5.457  -7.287  -3.537  1.00 88.05           O  
ATOM   1376  CG  LYS A  84       7.924  -4.636  -3.358  1.00 88.05           C  
ATOM   1377  HG2 LYS A  84       7.522  -3.644  -3.563  1.00 88.05           H  
ATOM   1378  HG3 LYS A  84       7.746  -5.282  -4.218  1.00 88.05           H  
ATOM   1379  CD  LYS A  84       9.427  -4.543  -3.115  1.00 88.05           C  
ATOM   1380  HD2 LYS A  84       9.605  -3.901  -2.251  1.00 88.05           H  
ATOM   1381  HD3 LYS A  84       9.828  -5.537  -2.918  1.00 88.05           H  
ATOM   1382  CE  LYS A  84      10.098  -3.948  -4.350  1.00 88.05           C  
ATOM   1383  HE2 LYS A  84       9.625  -2.991  -4.571  1.00 88.05           H  
ATOM   1384  HE3 LYS A  84       9.938  -4.608  -5.202  1.00 88.05           H  
ATOM   1385  NZ  LYS A  84      11.539  -3.745  -4.102  1.00 88.05           N  
ATOM   1386  HZ1 LYS A  84      11.969  -3.318  -4.910  1.00 88.05           H  
ATOM   1387  HZ2 LYS A  84      11.643  -3.113  -3.321  1.00 88.05           H  
ATOM   1388  HZ3 LYS A  84      12.005  -4.617  -3.895  1.00 88.05           H  
ATOM   1389  N   MET A  85       4.809  -5.346  -4.469  1.00 83.30           N  
ATOM   1390  H   MET A  85       4.680  -4.353  -4.336  1.00 83.30           H  
ATOM   1391  CA  MET A  85       4.557  -5.882  -5.787  1.00 83.30           C  
ATOM   1392  HA  MET A  85       4.554  -6.971  -5.749  1.00 83.30           H  
ATOM   1393  C   MET A  85       5.623  -5.460  -6.790  1.00 83.30           C  
ATOM   1394  CB  MET A  85       3.200  -5.440  -6.282  1.00 83.30           C  
ATOM   1395  HB2 MET A  85       3.105  -4.356  -6.212  1.00 83.30           H  
ATOM   1396  HB3 MET A  85       3.196  -5.738  -7.330  1.00 83.30           H  
ATOM   1397  O   MET A  85       6.240  -4.397  -6.683  1.00 83.30           O  
ATOM   1398  CG  MET A  85       2.026  -6.115  -5.572  1.00 83.30           C  
ATOM   1399  HG2 MET A  85       2.023  -5.839  -4.517  1.00 83.30           H  
ATOM   1400  HG3 MET A  85       2.147  -7.196  -5.649  1.00 83.30           H  
ATOM   1401  SD  MET A  85       0.427  -5.671  -6.294  1.00 83.30           S  
ATOM   1402  CE  MET A  85       0.855  -5.549  -8.065  1.00 83.30           C  
ATOM   1403  HE1 MET A  85       1.634  -4.804  -8.225  1.00 83.30           H  
ATOM   1404  HE2 MET A  85       0.031  -5.162  -8.665  1.00 83.30           H  
ATOM   1405  HE3 MET A  85       1.166  -6.521  -8.448  1.00 83.30           H  
ATOM   1406  N   SER A  86       5.805  -6.322  -7.785  1.00 75.12           N  
ATOM   1407  H   SER A  86       5.182  -7.115  -7.841  1.00 75.12           H  
ATOM   1408  CA  SER A  86       6.596  -6.028  -8.970  1.00 75.12           C  
ATOM   1409  HA  SER A  86       7.450  -5.409  -8.694  1.00 75.12           H  
ATOM   1410  C   SER A  86       5.755  -5.274  -9.999  1.00 75.12           C  
ATOM   1411  CB  SER A  86       7.112  -7.335  -9.564  1.00 75.12           C  
ATOM   1412  HB2 SER A  86       7.712  -7.872  -8.828  1.00 75.12           H  
ATOM   1413  HB3 SER A  86       6.269  -7.956  -9.864  1.00 75.12           H  
ATOM   1414  O   SER A  86       4.574  -5.573 -10.165  1.00 75.12           O  
ATOM   1415  OG  SER A  86       7.895  -7.043 -10.693  1.00 75.12           O  
ATOM   1416  HG  SER A  86       8.808  -6.883 -10.441  1.00 75.12           H  
ATOM   1417  N   ASN A  87       6.385  -4.354 -10.728  1.00 72.25           N  
ATOM   1418  H   ASN A  87       7.349  -4.141 -10.517  1.00 72.25           H  
ATOM   1419  CA  ASN A  87       5.763  -3.613 -11.826  1.00 72.25           C  
ATOM   1420  HA  ASN A  87       4.843  -3.145 -11.474  1.00 72.25           H  
ATOM   1421  C   ASN A  87       5.371  -4.472 -13.031  1.00 72.25           C  
ATOM   1422  CB  ASN A  87       6.744  -2.533 -12.279  1.00 72.25           C  
ATOM   1423  HB2 ASN A  87       6.446  -2.178 -13.265  1.00 72.25           H  
ATOM   1424  HB3 ASN A  87       7.755  -2.933 -12.357  1.00 72.25           H  
ATOM   1425  O   ASN A  87       4.639  -4.005 -13.896  1.00 72.25           O  
ATOM   1426  CG  ASN A  87       6.745  -1.332 -11.370  1.00 72.25           C  
ATOM   1427  ND2 ASN A  87       7.432  -0.318 -11.803  1.00 72.25           N  
ATOM   1428 HD21 ASN A  87       7.951  -0.373 -12.668  1.00 72.25           H  
ATOM   1429 HD22 ASN A  87       7.403   0.519 -11.239  1.00 72.25           H  
ATOM   1430  OD1 ASN A  87       6.121  -1.268 -10.320  1.00 72.25           O  
ATOM   1431  N   PHE A  88       5.850  -5.715 -13.106  1.00 73.37           N  
ATOM   1432  H   PHE A  88       6.503  -6.037 -12.406  1.00 73.37           H  
ATOM   1433  CA  PHE A  88       5.444  -6.638 -14.165  1.00 73.37           C  
ATOM   1434  HA  PHE A  88       5.451  -6.105 -15.115  1.00 73.37           H  
ATOM   1435  C   PHE A  88       4.017  -7.166 -13.982  1.00 73.37           C  
ATOM   1436  CB  PHE A  88       6.453  -7.788 -14.249  1.00 73.37           C  
ATOM   1437  HB2 PHE A  88       6.451  -8.333 -13.305  1.00 73.37           H  
ATOM   1438  HB3 PHE A  88       6.135  -8.479 -15.030  1.00 73.37           H  
ATOM   1439  O   PHE A  88       3.469  -7.743 -14.914  1.00 73.37           O  
ATOM   1440  CG  PHE A  88       7.862  -7.330 -14.573  1.00 73.37           C  
ATOM   1441  CD1 PHE A  88       8.134  -6.722 -15.813  1.00 73.37           C  
ATOM   1442  HD1 PHE A  88       7.347  -6.606 -16.544  1.00 73.37           H  
ATOM   1443  CD2 PHE A  88       8.900  -7.494 -13.640  1.00 73.37           C  
ATOM   1444  HD2 PHE A  88       8.718  -8.030 -12.720  1.00 73.37           H  
ATOM   1445  CE1 PHE A  88       9.428  -6.255 -16.099  1.00 73.37           C  
ATOM   1446  HE1 PHE A  88       9.635  -5.783 -17.049  1.00 73.37           H  
ATOM   1447  CE2 PHE A  88      10.186  -6.996 -13.909  1.00 73.37           C  
ATOM   1448  HE2 PHE A  88      10.980  -7.103 -13.185  1.00 73.37           H  
ATOM   1449  CZ  PHE A  88      10.450  -6.376 -15.141  1.00 73.37           C  
ATOM   1450  HZ  PHE A  88      11.439  -5.998 -15.351  1.00 73.37           H  
ATOM   1451  N   VAL A  89       3.424  -6.985 -12.800  1.00 70.10           N  
ATOM   1452  H   VAL A  89       3.896  -6.422 -12.106  1.00 70.10           H  
ATOM   1453  CA  VAL A  89       2.048  -7.388 -12.507  1.00 70.10           C  
ATOM   1454  HA  VAL A  89       1.736  -8.178 -13.191  1.00 70.10           H  
ATOM   1455  C   VAL A  89       1.149  -6.182 -12.723  1.00 70.10           C  
ATOM   1456  CB  VAL A  89       1.927  -7.918 -11.069  1.00 70.10           C  
ATOM   1457  HB  VAL A  89       2.185  -7.120 -10.373  1.00 70.10           H  
ATOM   1458  O   VAL A  89       1.290  -5.174 -12.024  1.00 70.10           O  
ATOM   1459  CG1 VAL A  89       0.502  -8.396 -10.760  1.00 70.10           C  
ATOM   1460 HG11 VAL A  89       0.215  -9.191 -11.447  1.00 70.10           H  
ATOM   1461 HG12 VAL A  89      -0.201  -7.570 -10.866  1.00 70.10           H  
ATOM   1462 HG13 VAL A  89       0.438  -8.754  -9.732  1.00 70.10           H  
ATOM   1463  CG2 VAL A  89       2.895  -9.084 -10.818  1.00 70.10           C  
ATOM   1464 HG21 VAL A  89       2.640  -9.921 -11.468  1.00 70.10           H  
ATOM   1465 HG22 VAL A  89       3.922  -8.777 -11.019  1.00 70.10           H  
ATOM   1466 HG23 VAL A  89       2.838  -9.390  -9.774  1.00 70.10           H  
ATOM   1467  N   LYS A  90       0.224  -6.276 -13.678  1.00 72.71           N  
ATOM   1468  H   LYS A  90       0.119  -7.143 -14.186  1.00 72.71           H  
ATOM   1469  CA  LYS A  90      -0.737  -5.198 -13.918  1.00 72.71           C  
ATOM   1470  HA  LYS A  90      -0.196  -4.252 -13.939  1.00 72.71           H  
ATOM   1471  C   LYS A  90      -1.755  -5.119 -12.784  1.00 72.71           C  
ATOM   1472  CB  LYS A  90      -1.437  -5.391 -15.259  1.00 72.71           C  
ATOM   1473  HB2 LYS A  90      -2.039  -6.299 -15.214  1.00 72.71           H  
ATOM   1474  HB3 LYS A  90      -2.094  -4.535 -15.414  1.00 72.71           H  
ATOM   1475  O   LYS A  90      -1.997  -6.093 -12.073  1.00 72.71           O  
ATOM   1476  CG  LYS A  90      -0.493  -5.465 -16.461  1.00 72.71           C  
ATOM   1477  HG2 LYS A  90       0.216  -6.283 -16.340  1.00 72.71           H  
ATOM   1478  HG3 LYS A  90       0.048  -4.524 -16.564  1.00 72.71           H  
ATOM   1479  CD  LYS A  90      -1.349  -5.720 -17.700  1.00 72.71           C  
ATOM   1480  HD2 LYS A  90      -2.086  -4.925 -17.805  1.00 72.71           H  
ATOM   1481  HD3 LYS A  90      -1.872  -6.667 -17.569  1.00 72.71           H  
ATOM   1482  CE  LYS A  90      -0.470  -5.789 -18.945  1.00 72.71           C  
ATOM   1483  HE2 LYS A  90       0.304  -6.537 -18.772  1.00 72.71           H  
ATOM   1484  HE3 LYS A  90       0.009  -4.821 -19.096  1.00 72.71           H  
ATOM   1485  NZ  LYS A  90      -1.299  -6.164 -20.111  1.00 72.71           N  
ATOM   1486  HZ1 LYS A  90      -1.724  -7.061 -19.925  1.00 72.71           H  
ATOM   1487  HZ2 LYS A  90      -0.740  -6.228 -20.951  1.00 72.71           H  
ATOM   1488  HZ3 LYS A  90      -2.045  -5.495 -20.234  1.00 72.71           H  
ATOM   1489  N   GLU A  91      -2.376  -3.955 -12.609  1.00 67.10           N  
ATOM   1490  H   GLU A  91      -2.182  -3.205 -13.257  1.00 67.10           H  
ATOM   1491  CA  GLU A  91      -3.319  -3.717 -11.507  1.00 67.10           C  
ATOM   1492  HA  GLU A  91      -2.797  -3.892 -10.566  1.00 67.10           H  
ATOM   1493  C   GLU A  91      -4.538  -4.650 -11.525  1.00 67.10           C  
ATOM   1494  CB  GLU A  91      -3.798  -2.265 -11.517  1.00 67.10           C  
ATOM   1495  HB2 GLU A  91      -4.601  -2.169 -10.787  1.00 67.10           H  
ATOM   1496  HB3 GLU A  91      -4.189  -2.014 -12.503  1.00 67.10           H  
ATOM   1497  O   GLU A  91      -5.014  -5.092 -10.479  1.00 67.10           O  
ATOM   1498  CG  GLU A  91      -2.677  -1.293 -11.135  1.00 67.10           C  
ATOM   1499  HG2 GLU A  91      -2.263  -1.597 -10.174  1.00 67.10           H  
ATOM   1500  HG3 GLU A  91      -1.885  -1.351 -11.883  1.00 67.10           H  
ATOM   1501  CD  GLU A  91      -3.162   0.156 -11.030  1.00 67.10           C  
ATOM   1502  OE1 GLU A  91      -2.280   1.017 -10.830  1.00 67.10           O  
ATOM   1503  OE2 GLU A  91      -4.391   0.404 -11.122  1.00 67.10           O  
ATOM   1504  N   ASP A  92      -5.014  -4.987 -12.718  1.00 75.08           N  
ATOM   1505  H   ASP A  92      -4.538  -4.650 -13.543  1.00 75.08           H  
ATOM   1506  CA  ASP A  92      -6.092  -5.939 -12.975  1.00 75.08           C  
ATOM   1507  HA  ASP A  92      -6.931  -5.694 -12.323  1.00 75.08           H  
ATOM   1508  C   ASP A  92      -5.698  -7.391 -12.653  1.00 75.08           C  
ATOM   1509  CB  ASP A  92      -6.570  -5.767 -14.433  1.00 75.08           C  
ATOM   1510  HB2 ASP A  92      -7.324  -6.525 -14.642  1.00 75.08           H  
ATOM   1511  HB3 ASP A  92      -7.059  -4.797 -14.516  1.00 75.08           H  
ATOM   1512  O   ASP A  92      -6.550  -8.214 -12.312  1.00 75.08           O  
ATOM   1513  CG  ASP A  92      -5.467  -5.832 -15.507  1.00 75.08           C  
ATOM   1514  OD1 ASP A  92      -4.450  -5.116 -15.351  1.00 75.08           O  
ATOM   1515  OD2 ASP A  92      -5.662  -6.544 -16.513  1.00 75.08           O  
ATOM   1516  N   GLU A  93      -4.403  -7.706 -12.659  1.00 76.77           N  
ATOM   1517  H   GLU A  93      -3.741  -6.986 -12.912  1.00 76.77           H  
ATOM   1518  CA  GLU A  93      -3.879  -9.044 -12.376  1.00 76.77           C  
ATOM   1519  HA  GLU A  93      -4.614  -9.782 -12.698  1.00 76.77           H  
ATOM   1520  C   GLU A  93      -3.632  -9.284 -10.879  1.00 76.77           C  
ATOM   1521  CB  GLU A  93      -2.598  -9.281 -13.187  1.00 76.77           C  
ATOM   1522  HB2 GLU A  93      -1.855  -8.537 -12.897  1.00 76.77           H  
ATOM   1523  HB3 GLU A  93      -2.202 -10.268 -12.947  1.00 76.77           H  
ATOM   1524  O   GLU A  93      -3.466 -10.431 -10.461  1.00 76.77           O  
ATOM   1525  CG  GLU A  93      -2.850  -9.213 -14.703  1.00 76.77           C  
ATOM   1526  HG2 GLU A  93      -3.534 -10.018 -14.971  1.00 76.77           H  
ATOM   1527  HG3 GLU A  93      -3.326  -8.267 -14.960  1.00 76.77           H  
ATOM   1528  CD  GLU A  93      -1.555  -9.337 -15.516  1.00 76.77           C  
ATOM   1529  OE1 GLU A  93      -1.607  -9.987 -16.586  1.00 76.77           O  
ATOM   1530  OE2 GLU A  93      -0.524  -8.772 -15.076  1.00 76.77           O  
ATOM   1531  N   ILE A  94      -3.655  -8.235 -10.049  1.00 71.30           N  
ATOM   1532  H   ILE A  94      -3.787  -7.326 -10.470  1.00 71.30           H  
ATOM   1533  CA  ILE A  94      -3.321  -8.303  -8.614  1.00 71.30           C  
ATOM   1534  HA  ILE A  94      -2.296  -8.659  -8.514  1.00 71.30           H  
ATOM   1535  C   ILE A  94      -4.218  -9.286  -7.876  1.00 71.30           C  
ATOM   1536  CB  ILE A  94      -3.429  -6.914  -7.945  1.00 71.30           C  
ATOM   1537  HB  ILE A  94      -4.440  -6.527  -8.071  1.00 71.30           H  
ATOM   1538  O   ILE A  94      -3.732 -10.177  -7.181  1.00 71.30           O  
ATOM   1539  CG1 ILE A  94      -2.448  -5.970  -8.642  1.00 71.30           C  
ATOM   1540 HG12 ILE A  94      -2.696  -5.911  -9.702  1.00 71.30           H  
ATOM   1541 HG13 ILE A  94      -1.469  -6.444  -8.571  1.00 71.30           H  
ATOM   1542  CG2 ILE A  94      -3.117  -7.007  -6.436  1.00 71.30           C  
ATOM   1543 HG21 ILE A  94      -3.205  -6.031  -5.958  1.00 71.30           H  
ATOM   1544 HG22 ILE A  94      -2.106  -7.384  -6.281  1.00 71.30           H  
ATOM   1545 HG23 ILE A  94      -3.818  -7.664  -5.921  1.00 71.30           H  
ATOM   1546  CD1 ILE A  94      -2.427  -4.530  -8.103  1.00 71.30           C  
ATOM   1547 HD11 ILE A  94      -1.750  -3.916  -8.698  1.00 71.30           H  
ATOM   1548 HD12 ILE A  94      -2.077  -4.505  -7.071  1.00 71.30           H  
ATOM   1549 HD13 ILE A  94      -3.427  -4.103  -8.164  1.00 71.30           H  
ATOM   1550  N   SER A  95      -5.533  -9.149  -8.056  1.00 71.09           N  
ATOM   1551  H   SER A  95      -5.847  -8.405  -8.663  1.00 71.09           H  
ATOM   1552  CA  SER A  95      -6.513 -10.005  -7.376  1.00 71.09           C  
ATOM   1553  HA  SER A  95      -6.388  -9.905  -6.298  1.00 71.09           H  
ATOM   1554  C   SER A  95      -6.299 -11.477  -7.737  1.00 71.09           C  
ATOM   1555  CB  SER A  95      -7.943  -9.603  -7.755  1.00 71.09           C  
ATOM   1556  HB2 SER A  95      -8.122  -9.834  -8.805  1.00 71.09           H  
ATOM   1557  HB3 SER A  95      -8.641 -10.184  -7.151  1.00 71.09           H  
ATOM   1558  O   SER A  95      -6.354 -12.350  -6.874  1.00 71.09           O  
ATOM   1559  OG  SER A  95      -8.175  -8.219  -7.540  1.00 71.09           O  
ATOM   1560  HG  SER A  95      -8.068  -7.780  -8.387  1.00 71.09           H  
ATOM   1561  N   LYS A  96      -5.989 -11.740  -9.013  1.00 78.08           N  
ATOM   1562  H   LYS A  96      -5.867 -10.958  -9.640  1.00 78.08           H  
ATOM   1563  CA  LYS A  96      -5.698 -13.081  -9.519  1.00 78.08           C  
ATOM   1564  HA  LYS A  96      -6.481 -13.761  -9.184  1.00 78.08           H  
ATOM   1565  C   LYS A  96      -4.379 -13.613  -8.959  1.00 78.08           C  
ATOM   1566  CB  LYS A  96      -5.704 -13.024 -11.052  1.00 78.08           C  
ATOM   1567  HB2 LYS A  96      -6.638 -12.566 -11.378  1.00 78.08           H  
ATOM   1568  HB3 LYS A  96      -4.879 -12.401 -11.399  1.00 78.08           H  
ATOM   1569  O   LYS A  96      -4.296 -14.785  -8.607  1.00 78.08           O  
ATOM   1570  CG  LYS A  96      -5.590 -14.413 -11.692  1.00 78.08           C  
ATOM   1571  HG2 LYS A  96      -6.408 -15.042 -11.341  1.00 78.08           H  
ATOM   1572  HG3 LYS A  96      -4.640 -14.870 -11.417  1.00 78.08           H  
ATOM   1573  CD  LYS A  96      -5.663 -14.278 -13.215  1.00 78.08           C  
ATOM   1574  HD2 LYS A  96      -4.845 -13.644 -13.556  1.00 78.08           H  
ATOM   1575  HD3 LYS A  96      -6.609 -13.808 -13.485  1.00 78.08           H  
ATOM   1576  CE  LYS A  96      -5.564 -15.651 -13.884  1.00 78.08           C  
ATOM   1577  HE2 LYS A  96      -6.381 -16.274 -13.520  1.00 78.08           H  
ATOM   1578  HE3 LYS A  96      -4.623 -16.114 -13.588  1.00 78.08           H  
ATOM   1579  NZ  LYS A  96      -5.633 -15.516 -15.361  1.00 78.08           N  
ATOM   1580  HZ1 LYS A  96      -6.506 -15.088 -15.633  1.00 78.08           H  
ATOM   1581  HZ2 LYS A  96      -5.558 -16.416 -15.814  1.00 78.08           H  
ATOM   1582  HZ3 LYS A  96      -4.886 -14.923 -15.693  1.00 78.08           H  
ATOM   1583  N   LEU A  97      -3.355 -12.769  -8.837  1.00 76.21           N  
ATOM   1584  H   LEU A  97      -3.470 -11.824  -9.173  1.00 76.21           H  
ATOM   1585  CA  LEU A  97      -2.075 -13.149  -8.245  1.00 76.21           C  
ATOM   1586  HA  LEU A  97      -1.710 -14.030  -8.772  1.00 76.21           H  
ATOM   1587  C   LEU A  97      -2.224 -13.524  -6.766  1.00 76.21           C  
ATOM   1588  CB  LEU A  97      -1.067 -12.004  -8.429  1.00 76.21           C  
ATOM   1589  HB2 LEU A  97      -0.989 -11.759  -9.488  1.00 76.21           H  
ATOM   1590  HB3 LEU A  97      -1.442 -11.121  -7.910  1.00 76.21           H  
ATOM   1591  O   LEU A  97      -1.648 -14.523  -6.342  1.00 76.21           O  
ATOM   1592  CG  LEU A  97       0.333 -12.337  -7.880  1.00 76.21           C  
ATOM   1593  HG  LEU A  97       0.268 -12.660  -6.841  1.00 76.21           H  
ATOM   1594  CD1 LEU A  97       1.029 -13.428  -8.697  1.00 76.21           C  
ATOM   1595 HD11 LEU A  97       2.046 -13.580  -8.334  1.00 76.21           H  
ATOM   1596 HD12 LEU A  97       0.487 -14.369  -8.601  1.00 76.21           H  
ATOM   1597 HD13 LEU A  97       1.064 -13.140  -9.748  1.00 76.21           H  
ATOM   1598  CD2 LEU A  97       1.209 -11.090  -7.907  1.00 76.21           C  
ATOM   1599 HD21 LEU A  97       0.745 -10.299  -7.318  1.00 76.21           H  
ATOM   1600 HD22 LEU A  97       2.200 -11.311  -7.513  1.00 76.21           H  
ATOM   1601 HD23 LEU A  97       1.298 -10.756  -8.941  1.00 76.21           H  
ATOM   1602  N   GLU A  98      -2.985 -12.760  -5.982  1.00 72.19           N  
ATOM   1603  H   GLU A  98      -3.404 -11.927  -6.369  1.00 72.19           H  
ATOM   1604  CA  GLU A  98      -3.257 -13.093  -4.577  1.00 72.19           C  
ATOM   1605  HA  GLU A  98      -2.317 -13.213  -4.039  1.00 72.19           H  
ATOM   1606  C   GLU A  98      -4.020 -14.412  -4.440  1.00 72.19           C  
ATOM   1607  CB  GLU A  98      -4.062 -11.978  -3.902  1.00 72.19           C  
ATOM   1608  HB2 GLU A  98      -4.920 -11.720  -4.522  1.00 72.19           H  
ATOM   1609  HB3 GLU A  98      -4.425 -12.352  -2.944  1.00 72.19           H  
ATOM   1610  O   GLU A  98      -3.671 -15.255  -3.610  1.00 72.19           O  
ATOM   1611  CG  GLU A  98      -3.211 -10.733  -3.636  1.00 72.19           C  
ATOM   1612  HG2 GLU A  98      -2.301 -11.041  -3.120  1.00 72.19           H  
ATOM   1613  HG3 GLU A  98      -2.921 -10.281  -4.584  1.00 72.19           H  
ATOM   1614  CD  GLU A  98      -3.958  -9.700  -2.781  1.00 72.19           C  
ATOM   1615  OE1 GLU A  98      -3.248  -8.928  -2.102  1.00 72.19           O  
ATOM   1616  OE2 GLU A  98      -5.212  -9.678  -2.828  1.00 72.19           O  
ATOM   1617  N   GLU A  99      -5.020 -14.634  -5.295  1.00 77.11           N  
ATOM   1618  H   GLU A  99      -5.294 -13.896  -5.928  1.00 77.11           H  
ATOM   1619  CA  GLU A  99      -5.754 -15.895  -5.338  1.00 77.11           C  
ATOM   1620  HA  GLU A  99      -6.175 -16.078  -4.350  1.00 77.11           H  
ATOM   1621  C   GLU A  99      -4.834 -17.077  -5.669  1.00 77.11           C  
ATOM   1622  CB  GLU A  99      -6.900 -15.774  -6.347  1.00 77.11           C  
ATOM   1623  HB2 GLU A  99      -6.491 -15.749  -7.357  1.00 77.11           H  
ATOM   1624  HB3 GLU A  99      -7.440 -14.847  -6.159  1.00 77.11           H  
ATOM   1625  O   GLU A  99      -4.879 -18.100  -4.985  1.00 77.11           O  
ATOM   1626  CG  GLU A  99      -7.882 -16.944  -6.213  1.00 77.11           C  
ATOM   1627  HG2 GLU A  99      -8.341 -16.900  -5.225  1.00 77.11           H  
ATOM   1628  HG3 GLU A  99      -7.332 -17.882  -6.287  1.00 77.11           H  
ATOM   1629  CD  GLU A  99      -8.973 -16.932  -7.291  1.00 77.11           C  
ATOM   1630  OE1 GLU A  99      -9.661 -17.971  -7.388  1.00 77.11           O  
ATOM   1631  OE2 GLU A  99      -9.090 -15.917  -8.015  1.00 77.11           O  
ATOM   1632  N   LEU A 100      -3.942 -16.919  -6.652  1.00 81.62           N  
ATOM   1633  H   LEU A 100      -3.978 -16.061  -7.183  1.00 81.62           H  
ATOM   1634  CA  LEU A 100      -2.945 -17.926  -7.013  1.00 81.62           C  
ATOM   1635  HA  LEU A 100      -3.454 -18.873  -7.192  1.00 81.62           H  
ATOM   1636  C   LEU A 100      -1.948 -18.177  -5.878  1.00 81.62           C  
ATOM   1637  CB  LEU A 100      -2.208 -17.489  -8.291  1.00 81.62           C  
ATOM   1638  HB2 LEU A 100      -1.319 -18.108  -8.415  1.00 81.62           H  
ATOM   1639  HB3 LEU A 100      -1.875 -16.459  -8.163  1.00 81.62           H  
ATOM   1640  O   LEU A 100      -1.671 -19.331  -5.558  1.00 81.62           O  
ATOM   1641  CG  LEU A 100      -3.051 -17.590  -9.574  1.00 81.62           C  
ATOM   1642  HG  LEU A 100      -4.025 -17.123  -9.430  1.00 81.62           H  
ATOM   1643  CD1 LEU A 100      -2.323 -16.879 -10.717  1.00 81.62           C  
ATOM   1644 HD11 LEU A 100      -2.206 -15.824 -10.468  1.00 81.62           H  
ATOM   1645 HD12 LEU A 100      -1.340 -17.322 -10.874  1.00 81.62           H  
ATOM   1646 HD13 LEU A 100      -2.909 -16.956 -11.633  1.00 81.62           H  
ATOM   1647  CD2 LEU A 100      -3.282 -19.041  -9.997  1.00 81.62           C  
ATOM   1648 HD21 LEU A 100      -2.323 -19.521 -10.193  1.00 81.62           H  
ATOM   1649 HD22 LEU A 100      -3.887 -19.060 -10.904  1.00 81.62           H  
ATOM   1650 HD23 LEU A 100      -3.817 -19.580  -9.215  1.00 81.62           H  
ATOM   1651  N   LYS A 101      -1.442 -17.123  -5.228  1.00 80.55           N  
ATOM   1652  H   LYS A 101      -1.712 -16.199  -5.534  1.00 80.55           H  
ATOM   1653  CA  LYS A 101      -0.535 -17.261  -4.080  1.00 80.55           C  
ATOM   1654  HA  LYS A 101       0.350 -17.815  -4.394  1.00 80.55           H  
ATOM   1655  C   LYS A 101      -1.174 -18.078  -2.967  1.00 80.55           C  
ATOM   1656  CB  LYS A 101      -0.125 -15.889  -3.535  1.00 80.55           C  
ATOM   1657  HB2 LYS A 101      -1.000 -15.241  -3.479  1.00 80.55           H  
ATOM   1658  HB3 LYS A 101       0.260 -16.022  -2.524  1.00 80.55           H  
ATOM   1659  O   LYS A 101      -0.546 -18.997  -2.452  1.00 80.55           O  
ATOM   1660  CG  LYS A 101       0.970 -15.216  -4.369  1.00 80.55           C  
ATOM   1661  HG2 LYS A 101       1.865 -15.838  -4.362  1.00 80.55           H  
ATOM   1662  HG3 LYS A 101       0.643 -15.081  -5.400  1.00 80.55           H  
ATOM   1663  CD  LYS A 101       1.293 -13.857  -3.741  1.00 80.55           C  
ATOM   1664  HD2 LYS A 101       0.415 -13.216  -3.815  1.00 80.55           H  
ATOM   1665  HD3 LYS A 101       1.538 -14.004  -2.689  1.00 80.55           H  
ATOM   1666  CE  LYS A 101       2.477 -13.195  -4.447  1.00 80.55           C  
ATOM   1667  HE2 LYS A 101       3.331 -13.870  -4.401  1.00 80.55           H  
ATOM   1668  HE3 LYS A 101       2.216 -13.043  -5.494  1.00 80.55           H  
ATOM   1669  NZ  LYS A 101       2.803 -11.900  -3.798  1.00 80.55           N  
ATOM   1670  HZ1 LYS A 101       3.026 -12.040  -2.823  1.00 80.55           H  
ATOM   1671  HZ2 LYS A 101       3.585 -11.449  -4.250  1.00 80.55           H  
ATOM   1672  HZ3 LYS A 101       2.005 -11.282  -3.837  1.00 80.55           H  
ATOM   1673  N   ARG A 102      -2.436 -17.791  -2.647  1.00 75.13           N  
ATOM   1674  H   ARG A 102      -2.870 -17.005  -3.108  1.00 75.13           H  
ATOM   1675  CA  ARG A 102      -3.207 -18.543  -1.652  1.00 75.13           C  
ATOM   1676  HA  ARG A 102      -2.632 -18.612  -0.729  1.00 75.13           H  
ATOM   1677  C   ARG A 102      -3.464 -19.983  -2.096  1.00 75.13           C  
ATOM   1678  CB  ARG A 102      -4.493 -17.764  -1.377  1.00 75.13           C  
ATOM   1679  HB2 ARG A 102      -5.023 -17.636  -2.321  1.00 75.13           H  
ATOM   1680  HB3 ARG A 102      -4.223 -16.777  -1.000  1.00 75.13           H  
ATOM   1681  O   ARG A 102      -3.263 -20.896  -1.309  1.00 75.13           O  
ATOM   1682  CG  ARG A 102      -5.415 -18.448  -0.356  1.00 75.13           C  
ATOM   1683  HG2 ARG A 102      -5.809 -19.371  -0.783  1.00 75.13           H  
ATOM   1684  HG3 ARG A 102      -4.852 -18.693   0.545  1.00 75.13           H  
ATOM   1685  CD  ARG A 102      -6.590 -17.537   0.024  1.00 75.13           C  
ATOM   1686  HD2 ARG A 102      -6.207 -16.730   0.648  1.00 75.13           H  
ATOM   1687  HD3 ARG A 102      -7.308 -18.116   0.604  1.00 75.13           H  
ATOM   1688  NE  ARG A 102      -7.247 -16.961  -1.169  1.00 75.13           N  
ATOM   1689  HE  ARG A 102      -6.893 -17.257  -2.068  1.00 75.13           H  
ATOM   1690  NH1 ARG A 102      -8.751 -15.617  -0.084  1.00 75.13           N  
ATOM   1691 HH11 ARG A 102      -9.462 -14.901  -0.106  1.00 75.13           H  
ATOM   1692 HH12 ARG A 102      -8.454 -16.011   0.797  1.00 75.13           H  
ATOM   1693  NH2 ARG A 102      -8.585 -15.517  -2.309  1.00 75.13           N  
ATOM   1694 HH21 ARG A 102      -8.214 -15.843  -3.190  1.00 75.13           H  
ATOM   1695 HH22 ARG A 102      -9.295 -14.799  -2.315  1.00 75.13           H  
ATOM   1696  CZ  ARG A 102      -8.187 -16.037  -1.182  1.00 75.13           C  
ATOM   1697  N   LYS A 103      -3.848 -20.200  -3.358  1.00 81.35           N  
ATOM   1698  H   LYS A 103      -4.011 -19.395  -3.946  1.00 81.35           H  
ATOM   1699  CA  LYS A 103      -4.107 -21.539  -3.915  1.00 81.35           C  
ATOM   1700  HA  LYS A 103      -4.874 -22.026  -3.312  1.00 81.35           H  
ATOM   1701  C   LYS A 103      -2.880 -22.451  -3.856  1.00 81.35           C  
ATOM   1702  CB  LYS A 103      -4.621 -21.382  -5.354  1.00 81.35           C  
ATOM   1703  HB2 LYS A 103      -3.863 -20.885  -5.959  1.00 81.35           H  
ATOM   1704  HB3 LYS A 103      -5.516 -20.760  -5.338  1.00 81.35           H  
ATOM   1705  O   LYS A 103      -3.024 -23.647  -3.630  1.00 81.35           O  
ATOM   1706  CG  LYS A 103      -4.967 -22.734  -5.995  1.00 81.35           C  
ATOM   1707  HG2 LYS A 103      -5.667 -23.268  -5.353  1.00 81.35           H  
ATOM   1708  HG3 LYS A 103      -4.061 -23.330  -6.109  1.00 81.35           H  
ATOM   1709  CD  LYS A 103      -5.596 -22.539  -7.376  1.00 81.35           C  
ATOM   1710  HD2 LYS A 103      -4.896 -22.005  -8.019  1.00 81.35           H  
ATOM   1711  HD3 LYS A 103      -6.510 -21.954  -7.271  1.00 81.35           H  
ATOM   1712  CE  LYS A 103      -5.917 -23.911  -7.975  1.00 81.35           C  
ATOM   1713  HE2 LYS A 103      -4.985 -24.462  -8.102  1.00 81.35           H  
ATOM   1714  HE3 LYS A 103      -6.534 -24.460  -7.264  1.00 81.35           H  
ATOM   1715  NZ  LYS A 103      -6.629 -23.782  -9.270  1.00 81.35           N  
ATOM   1716  HZ1 LYS A 103      -6.061 -23.282  -9.939  1.00 81.35           H  
ATOM   1717  HZ2 LYS A 103      -7.492 -23.274  -9.140  1.00 81.35           H  
ATOM   1718  HZ3 LYS A 103      -6.851 -24.694  -9.643  1.00 81.35           H  
ATOM   1719  N   PHE A 104      -1.690 -21.895  -4.066  1.00 83.78           N  
ATOM   1720  H   PHE A 104      -1.664 -20.915  -4.309  1.00 83.78           H  
ATOM   1721  CA  PHE A 104      -0.435 -22.646  -4.101  1.00 83.78           C  
ATOM   1722  HA  PHE A 104      -0.661 -23.710  -4.170  1.00 83.78           H  
ATOM   1723  C   PHE A 104       0.408 -22.509  -2.823  1.00 83.78           C  
ATOM   1724  CB  PHE A 104       0.332 -22.267  -5.379  1.00 83.78           C  
ATOM   1725  HB2 PHE A 104       1.332 -22.699  -5.343  1.00 83.78           H  
ATOM   1726  HB3 PHE A 104       0.442 -21.183  -5.420  1.00 83.78           H  
ATOM   1727  O   PHE A 104       1.563 -22.923  -2.825  1.00 83.78           O  
ATOM   1728  CG  PHE A 104      -0.326 -22.757  -6.654  1.00 83.78           C  
ATOM   1729  CD1 PHE A 104      -0.291 -24.127  -6.972  1.00 83.78           C  
ATOM   1730  HD1 PHE A 104       0.200 -24.821  -6.306  1.00 83.78           H  
ATOM   1731  CD2 PHE A 104      -0.953 -21.856  -7.535  1.00 83.78           C  
ATOM   1732  HD2 PHE A 104      -0.951 -20.798  -7.320  1.00 83.78           H  
ATOM   1733  CE1 PHE A 104      -0.878 -24.592  -8.161  1.00 83.78           C  
ATOM   1734  HE1 PHE A 104      -0.831 -25.643  -8.405  1.00 83.78           H  
ATOM   1735  CE2 PHE A 104      -1.551 -22.323  -8.718  1.00 83.78           C  
ATOM   1736  HE2 PHE A 104      -2.014 -21.626  -9.401  1.00 83.78           H  
ATOM   1737  CZ  PHE A 104      -1.511 -23.691  -9.034  1.00 83.78           C  
ATOM   1738  HZ  PHE A 104      -1.942 -24.050  -9.957  1.00 83.78           H  
ATOM   1739  N   ASN A 105      -0.135 -21.934  -1.741  1.00 76.13           N  
ATOM   1740  H   ASN A 105      -1.106 -21.657  -1.774  1.00 76.13           H  
ATOM   1741  CA  ASN A 105       0.598 -21.657  -0.496  1.00 76.13           C  
ATOM   1742  HA  ASN A 105      -0.009 -20.958   0.080  1.00 76.13           H  
ATOM   1743  C   ASN A 105       1.938 -20.925  -0.717  1.00 76.13           C  
ATOM   1744  CB  ASN A 105       0.727 -22.946   0.338  1.00 76.13           C  
ATOM   1745  HB2 ASN A 105       1.184 -23.730  -0.265  1.00 76.13           H  
ATOM   1746  HB3 ASN A 105       1.373 -22.764   1.197  1.00 76.13           H  
ATOM   1747  O   ASN A 105       2.925 -21.157  -0.018  1.00 76.13           O  
ATOM   1748  CG  ASN A 105      -0.601 -23.420   0.891  1.00 76.13           C  
ATOM   1749  ND2 ASN A 105      -0.801 -24.711   1.000  1.00 76.13           N  
ATOM   1750 HD21 ASN A 105      -0.083 -25.369   0.729  1.00 76.13           H  
ATOM   1751 HD22 ASN A 105      -1.688 -24.989   1.395  1.00 76.13           H  
ATOM   1752  OD1 ASN A 105      -1.465 -22.642   1.255  1.00 76.13           O  
ATOM   1753  N   ILE A 106       1.982 -20.012  -1.689  1.00 74.94           N  
ATOM   1754  H   ILE A 106       1.121 -19.823  -2.182  1.00 74.94           H  
ATOM   1755  CA  ILE A 106       3.142 -19.155  -1.940  1.00 74.94           C  
ATOM   1756  HA  ILE A 106       4.046 -19.742  -1.778  1.00 74.94           H  
ATOM   1757  C   ILE A 106       3.112 -18.034  -0.897  1.00 74.94           C  
ATOM   1758  CB  ILE A 106       3.179 -18.637  -3.397  1.00 74.94           C  
ATOM   1759  HB  ILE A 106       2.320 -17.984  -3.546  1.00 74.94           H  
ATOM   1760  O   ILE A 106       2.616 -16.932  -1.148  1.00 74.94           O  
ATOM   1761  CG1 ILE A 106       3.094 -19.794  -4.419  1.00 74.94           C  
ATOM   1762 HG12 ILE A 106       2.231 -20.417  -4.186  1.00 74.94           H  
ATOM   1763 HG13 ILE A 106       3.984 -20.419  -4.339  1.00 74.94           H  
ATOM   1764  CG2 ILE A 106       4.464 -17.817  -3.632  1.00 74.94           C  
ATOM   1765 HG21 ILE A 106       5.338 -18.461  -3.532  1.00 74.94           H  
ATOM   1766 HG22 ILE A 106       4.542 -17.003  -2.911  1.00 74.94           H  
ATOM   1767 HG23 ILE A 106       4.457 -17.376  -4.629  1.00 74.94           H  
ATOM   1768  CD1 ILE A 106       2.931 -19.335  -5.875  1.00 74.94           C  
ATOM   1769 HD11 ILE A 106       3.835 -18.838  -6.226  1.00 74.94           H  
ATOM   1770 HD12 ILE A 106       2.081 -18.658  -5.960  1.00 74.94           H  
ATOM   1771 HD13 ILE A 106       2.751 -20.206  -6.506  1.00 74.94           H  
ATOM   1772  N   VAL A 107       3.627 -18.321   0.299  1.00 63.44           N  
ATOM   1773  H   VAL A 107       3.898 -19.278   0.474  1.00 63.44           H  
ATOM   1774  CA  VAL A 107       3.803 -17.330   1.366  1.00 63.44           C  
ATOM   1775  HA  VAL A 107       2.912 -16.704   1.401  1.00 63.44           H  
ATOM   1776  C   VAL A 107       4.992 -16.444   0.999  1.00 63.44           C  
ATOM   1777  CB  VAL A 107       3.956 -17.975   2.759  1.00 63.44           C  
ATOM   1778  HB  VAL A 107       4.907 -18.504   2.822  1.00 63.44           H  
ATOM   1779  O   VAL A 107       6.135 -16.686   1.375  1.00 63.44           O  
ATOM   1780  CG1 VAL A 107       3.905 -16.894   3.850  1.00 63.44           C  
ATOM   1781 HG11 VAL A 107       4.004 -17.360   4.831  1.00 63.44           H  
ATOM   1782 HG12 VAL A 107       2.958 -16.357   3.808  1.00 63.44           H  
ATOM   1783 HG13 VAL A 107       4.728 -16.191   3.725  1.00 63.44           H  
ATOM   1784  CG2 VAL A 107       2.832 -18.980   3.045  1.00 63.44           C  
ATOM   1785 HG21 VAL A 107       2.926 -19.360   4.062  1.00 63.44           H  
ATOM   1786 HG22 VAL A 107       1.859 -18.502   2.932  1.00 63.44           H  
ATOM   1787 HG23 VAL A 107       2.898 -19.829   2.365  1.00 63.44           H  
ATOM   1788  N   GLY A 108       4.734 -15.414   0.197  1.00 54.59           N  
ATOM   1789  H   GLY A 108       3.792 -15.324  -0.156  1.00 54.59           H  
ATOM   1790  CA  GLY A 108       5.717 -14.375  -0.081  1.00 54.59           C  
ATOM   1791  HA2 GLY A 108       6.682 -14.822  -0.323  1.00 54.59           H  
ATOM   1792  HA3 GLY A 108       5.387 -13.769  -0.925  1.00 54.59           H  
ATOM   1793  C   GLY A 108       5.873 -13.476   1.136  1.00 54.59           C  
ATOM   1794  O   GLY A 108       5.212 -12.450   1.179  1.00 54.59           O  
ATOM   1795  N   THR A 109       6.680 -13.893   2.117  1.00 45.95           N  
ATOM   1796  H   THR A 109       7.059 -14.822   2.000  1.00 45.95           H  
ATOM   1797  CA  THR A 109       7.321 -13.045   3.148  1.00 45.95           C  
ATOM   1798  HA  THR A 109       7.344 -13.646   4.057  1.00 45.95           H  
ATOM   1799  C   THR A 109       6.529 -11.792   3.556  1.00 45.95           C  
ATOM   1800  CB  THR A 109       8.795 -12.722   2.791  1.00 45.95           C  
ATOM   1801  HB  THR A 109       9.076 -11.726   3.132  1.00 45.95           H  
ATOM   1802  O   THR A 109       7.025 -10.670   3.518  1.00 45.95           O  
ATOM   1803  CG2 THR A 109       9.752 -13.704   3.465  1.00 45.95           C  
ATOM   1804 HG21 THR A 109       9.647 -13.634   4.548  1.00 45.95           H  
ATOM   1805 HG22 THR A 109      10.781 -13.462   3.201  1.00 45.95           H  
ATOM   1806 HG23 THR A 109       9.526 -14.722   3.148  1.00 45.95           H  
ATOM   1807  OG1 THR A 109       9.052 -12.815   1.404  1.00 45.95           O  
ATOM   1808  HG1 THR A 109       9.981 -12.607   1.276  1.00 45.95           H  
ATOM   1809  N   THR A 110       5.281 -11.966   3.985  1.00 50.92           N  
ATOM   1810  H   THR A 110       4.834 -12.863   3.859  1.00 50.92           H  
ATOM   1811  CA  THR A 110       4.523 -10.937   4.703  1.00 50.92           C  
ATOM   1812  HA  THR A 110       4.839  -9.945   4.381  1.00 50.92           H  
ATOM   1813  C   THR A 110       4.857 -11.078   6.182  1.00 50.92           C  
ATOM   1814  CB  THR A 110       3.014 -11.047   4.435  1.00 50.92           C  
ATOM   1815  HB  THR A 110       2.472 -10.467   5.182  1.00 50.92           H  
ATOM   1816  O   THR A 110       4.176 -11.775   6.932  1.00 50.92           O  
ATOM   1817  CG2 THR A 110       2.655 -10.503   3.053  1.00 50.92           C  
ATOM   1818 HG21 THR A 110       3.179 -11.065   2.280  1.00 50.92           H  
ATOM   1819 HG22 THR A 110       1.581 -10.594   2.897  1.00 50.92           H  
ATOM   1820 HG23 THR A 110       2.929  -9.450   2.988  1.00 50.92           H  
ATOM   1821  OG1 THR A 110       2.604 -12.394   4.502  1.00 50.92           O  
ATOM   1822  HG1 THR A 110       2.633 -12.645   5.428  1.00 50.92           H  
ATOM   1823  N   SER A 111       5.965 -10.474   6.608  1.00 43.11           N  
ATOM   1824  H   SER A 111       6.528  -9.964   5.942  1.00 43.11           H  
ATOM   1825  CA  SER A 111       6.352 -10.416   8.018  1.00 43.11           C  
ATOM   1826  HA  SER A 111       6.236 -11.405   8.461  1.00 43.11           H  
ATOM   1827  C   SER A 111       5.433  -9.447   8.774  1.00 43.11           C  
ATOM   1828  CB  SER A 111       7.831 -10.024   8.142  1.00 43.11           C  
ATOM   1829  HB2 SER A 111       8.104  -9.967   9.196  1.00 43.11           H  
ATOM   1830  HB3 SER A 111       8.450 -10.779   7.657  1.00 43.11           H  
ATOM   1831  O   SER A 111       5.780  -8.283   8.973  1.00 43.11           O  
ATOM   1832  OG  SER A 111       8.052  -8.771   7.525  1.00 43.11           O  
ATOM   1833  HG  SER A 111       7.421  -8.171   7.930  1.00 43.11           H  
ATOM   1834  N   CYS A 112       4.241  -9.910   9.153  1.00 43.57           N  
ATOM   1835  H   CYS A 112       3.948 -10.797   8.771  1.00 43.57           H  
ATOM   1836  CA  CYS A 112       3.374  -9.234  10.133  1.00 43.57           C  
ATOM   1837  HA  CYS A 112       3.993  -8.584  10.752  1.00 43.57           H  
ATOM   1838  C   CYS A 112       2.682 -10.211  11.097  1.00 43.57           C  
ATOM   1839  CB  CYS A 112       2.317  -8.346   9.454  1.00 43.57           C  
ATOM   1840  HB2 CYS A 112       1.466  -8.963   9.164  1.00 43.57           H  
ATOM   1841  HB3 CYS A 112       1.955  -7.615  10.177  1.00 43.57           H  
ATOM   1842  O   CYS A 112       2.194  -9.776  12.133  1.00 43.57           O  
ATOM   1843  SG  CYS A 112       2.930  -7.477   7.981  1.00 43.57           S  
ATOM   1844  HG  CYS A 112       4.051  -7.035   8.558  1.00 43.57           H  
ATOM   1845  N   ASN A 113       2.692 -11.519  10.820  1.00 42.35           N  
ATOM   1846  H   ASN A 113       3.076 -11.843   9.944  1.00 42.35           H  
ATOM   1847  CA  ASN A 113       2.176 -12.530  11.742  1.00 42.35           C  
ATOM   1848  HA  ASN A 113       1.505 -12.065  12.464  1.00 42.35           H  
ATOM   1849  C   ASN A 113       3.341 -13.120  12.539  1.00 42.35           C  
ATOM   1850  CB  ASN A 113       1.348 -13.580  10.983  1.00 42.35           C  
ATOM   1851  HB2 ASN A 113       1.944 -14.019  10.184  1.00 42.35           H  
ATOM   1852  HB3 ASN A 113       1.078 -14.376  11.678  1.00 42.35           H  
ATOM   1853  O   ASN A 113       3.788 -14.230  12.278  1.00 42.35           O  
ATOM   1854  CG  ASN A 113       0.058 -13.029  10.400  1.00 42.35           C  
ATOM   1855  ND2 ASN A 113      -0.719 -13.866   9.758  1.00 42.35           N  
ATOM   1856 HD21 ASN A 113      -1.600 -13.490   9.436  1.00 42.35           H  
ATOM   1857 HD22 ASN A 113      -0.509 -14.854   9.753  1.00 42.35           H  
ATOM   1858  OD1 ASN A 113      -0.264 -11.857  10.480  1.00 42.35           O  
ATOM   1859  N   ALA A 114       3.865 -12.347  13.489  1.00 39.28           N  
ATOM   1860  H   ALA A 114       3.461 -11.431  13.620  1.00 39.28           H  
ATOM   1861  CA  ALA A 114       4.636 -12.908  14.594  1.00 39.28           C  
ATOM   1862  HA  ALA A 114       5.136 -13.820  14.268  1.00 39.28           H  
ATOM   1863  C   ALA A 114       3.656 -13.312  15.706  1.00 39.28           C  
ATOM   1864  CB  ALA A 114       5.727 -11.923  15.031  1.00 39.28           C  
ATOM   1865  HB1 ALA A 114       6.394 -11.716  14.193  1.00 39.28           H  
ATOM   1866  HB2 ALA A 114       5.275 -10.994  15.377  1.00 39.28           H  
ATOM   1867  HB3 ALA A 114       6.305 -12.362  15.844  1.00 39.28           H  
ATOM   1868  O   ALA A 114       3.635 -12.729  16.786  1.00 39.28           O  
ATOM   1869  N   THR A 115       2.784 -14.268  15.403  1.00 35.64           N  
ATOM   1870  H   THR A 115       2.828 -14.666  14.476  1.00 35.64           H  
ATOM   1871  CA  THR A 115       2.256 -15.173  16.421  1.00 35.64           C  
ATOM   1872  HA  THR A 115       2.273 -14.686  17.396  1.00 35.64           H  
ATOM   1873  C   THR A 115       3.207 -16.359  16.467  1.00 35.64           C  
ATOM   1874  CB  THR A 115       0.812 -15.633  16.143  1.00 35.64           C  
ATOM   1875  HB  THR A 115       0.670 -16.642  16.528  1.00 35.64           H  
ATOM   1876  O   THR A 115       3.503 -16.918  15.417  1.00 35.64           O  
ATOM   1877  CG2 THR A 115      -0.192 -14.719  16.842  1.00 35.64           C  
ATOM   1878 HG21 THR A 115      -0.047 -14.766  17.921  1.00 35.64           H  
ATOM   1879 HG22 THR A 115      -0.059 -13.694  16.496  1.00 35.64           H  
ATOM   1880 HG23 THR A 115      -1.204 -15.049  16.607  1.00 35.64           H  
ATOM   1881  OG1 THR A 115       0.516 -15.620  14.761  1.00 35.64           O  
ATOM   1882  HG1 THR A 115       0.900 -16.426  14.410  1.00 35.64           H  
ATOM   1883  N   GLU A 116       3.641 -16.684  17.686  1.00 36.72           N  
ATOM   1884  H   GLU A 116       3.354 -16.061  18.427  1.00 36.72           H  
ATOM   1885  CA  GLU A 116       4.399 -17.865  18.135  1.00 36.72           C  
ATOM   1886  HA  GLU A 116       3.881 -18.158  19.048  1.00 36.72           H  
ATOM   1887  C   GLU A 116       5.834 -17.581  18.625  1.00 36.72           C  
ATOM   1888  CB  GLU A 116       4.204 -19.132  17.283  1.00 36.72           C  
ATOM   1889  HB2 GLU A 116       4.552 -18.972  16.262  1.00 36.72           H  
ATOM   1890  HB3 GLU A 116       4.799 -19.935  17.718  1.00 36.72           H  
ATOM   1891  O   GLU A 116       6.806 -17.493  17.884  1.00 36.72           O  
ATOM   1892  CG  GLU A 116       2.717 -19.549  17.319  1.00 36.72           C  
ATOM   1893  HG2 GLU A 116       2.465 -19.817  18.345  1.00 36.72           H  
ATOM   1894  HG3 GLU A 116       2.084 -18.704  17.048  1.00 36.72           H  
ATOM   1895  CD  GLU A 116       2.349 -20.721  16.403  1.00 36.72           C  
ATOM   1896  OE1 GLU A 116       1.124 -20.952  16.270  1.00 36.72           O  
ATOM   1897  OE2 GLU A 116       3.258 -21.349  15.817  1.00 36.72           O  
ATOM   1898  N   GLU A 117       5.881 -17.391  19.949  1.00 36.66           N  
ATOM   1899  H   GLU A 117       4.964 -17.279  20.357  1.00 36.66           H  
ATOM   1900  CA  GLU A 117       6.793 -18.043  20.896  1.00 36.66           C  
ATOM   1901  HA  GLU A 117       6.588 -17.571  21.856  1.00 36.66           H  
ATOM   1902  C   GLU A 117       8.313 -17.890  20.709  1.00 36.66           C  
ATOM   1903  CB  GLU A 117       6.365 -19.507  21.102  1.00 36.66           C  
ATOM   1904  HB2 GLU A 117       7.073 -19.979  21.784  1.00 36.66           H  
ATOM   1905  HB3 GLU A 117       6.388 -20.035  20.149  1.00 36.66           H  
ATOM   1906  O   GLU A 117       8.961 -18.557  19.913  1.00 36.66           O  
ATOM   1907  CG  GLU A 117       4.959 -19.593  21.727  1.00 36.66           C  
ATOM   1908  HG2 GLU A 117       4.226 -19.182  21.032  1.00 36.66           H  
ATOM   1909  HG3 GLU A 117       4.945 -18.973  22.623  1.00 36.66           H  
ATOM   1910  CD  GLU A 117       4.537 -21.022  22.098  1.00 36.66           C  
ATOM   1911  OE1 GLU A 117       3.672 -21.129  22.997  1.00 36.66           O  
ATOM   1912  OE2 GLU A 117       5.082 -21.976  21.504  1.00 36.66           O  
ATOM   1913  N   TYR A 118       8.882 -17.031  21.565  1.00 37.92           N  
ATOM   1914  H   TYR A 118       8.225 -16.423  22.033  1.00 37.92           H  
ATOM   1915  CA  TYR A 118      10.128 -17.213  22.329  1.00 37.92           C  
ATOM   1916  HA  TYR A 118      10.632 -16.247  22.323  1.00 37.92           H  
ATOM   1917  C   TYR A 118      11.177 -18.203  21.779  1.00 37.92           C  
ATOM   1918  CB  TYR A 118       9.759 -17.500  23.797  1.00 37.92           C  
ATOM   1919  HB2 TYR A 118      10.673 -17.648  24.371  1.00 37.92           H  
ATOM   1920  HB3 TYR A 118       9.190 -18.429  23.847  1.00 37.92           H  
ATOM   1921  O   TYR A 118      11.619 -19.117  22.467  1.00 37.92           O  
ATOM   1922  CG  TYR A 118       8.969 -16.384  24.459  1.00 37.92           C  
ATOM   1923  CD1 TYR A 118       9.646 -15.288  25.028  1.00 37.92           C  
ATOM   1924  HD1 TYR A 118      10.726 -15.262  25.013  1.00 37.92           H  
ATOM   1925  CD2 TYR A 118       7.562 -16.437  24.499  1.00 37.92           C  
ATOM   1926  HD2 TYR A 118       7.041 -17.298  24.106  1.00 37.92           H  
ATOM   1927  CE1 TYR A 118       8.921 -14.244  25.636  1.00 37.92           C  
ATOM   1928  HE1 TYR A 118       9.446 -13.414  26.085  1.00 37.92           H  
ATOM   1929  CE2 TYR A 118       6.832 -15.387  25.089  1.00 37.92           C  
ATOM   1930  HE2 TYR A 118       5.754 -15.427  25.135  1.00 37.92           H  
ATOM   1931  OH  TYR A 118       6.806 -13.288  26.248  1.00 37.92           O  
ATOM   1932  HH  TYR A 118       7.384 -12.642  26.660  1.00 37.92           H  
ATOM   1933  CZ  TYR A 118       7.510 -14.292  25.663  1.00 37.92           C  
ATOM   1934  N   GLY A 119      11.659 -17.964  20.562  1.00 34.77           N  
ATOM   1935  H   GLY A 119      11.111 -17.372  19.954  1.00 34.77           H  
ATOM   1936  CA  GLY A 119      12.922 -18.506  20.075  1.00 34.77           C  
ATOM   1937  HA2 GLY A 119      12.875 -18.610  18.991  1.00 34.77           H  
ATOM   1938  HA3 GLY A 119      13.110 -19.490  20.505  1.00 34.77           H  
ATOM   1939  C   GLY A 119      14.056 -17.555  20.430  1.00 34.77           C  
ATOM   1940  O   GLY A 119      14.298 -16.575  19.726  1.00 34.77           O  
ATOM   1941  N   GLU A 120      14.723 -17.835  21.542  1.00 40.64           N  
ATOM   1942  H   GLU A 120      14.389 -18.631  22.066  1.00 40.64           H  
ATOM   1943  CA  GLU A 120      15.896 -17.166  22.102  1.00 40.64           C  
ATOM   1944  HA  GLU A 120      15.619 -16.150  22.382  1.00 40.64           H  
ATOM   1945  C   GLU A 120      17.073 -17.095  21.106  1.00 40.64           C  
ATOM   1946  CB  GLU A 120      16.230 -17.944  23.385  1.00 40.64           C  
ATOM   1947  HB2 GLU A 120      16.597 -18.936  23.119  1.00 40.64           H  
ATOM   1948  HB3 GLU A 120      15.297 -18.070  23.934  1.00 40.64           H  
ATOM   1949  O   GLU A 120      18.070 -17.797  21.205  1.00 40.64           O  
ATOM   1950  CG  GLU A 120      17.228 -17.268  24.330  1.00 40.64           C  
ATOM   1951  HG2 GLU A 120      18.187 -17.156  23.824  1.00 40.64           H  
ATOM   1952  HG3 GLU A 120      16.859 -16.271  24.570  1.00 40.64           H  
ATOM   1953  CD  GLU A 120      17.419 -18.068  25.633  1.00 40.64           C  
ATOM   1954  OE1 GLU A 120      18.351 -17.697  26.382  1.00 40.64           O  
ATOM   1955  OE2 GLU A 120      16.636 -19.011  25.884  1.00 40.64           O  
ATOM   1956  N   HIS A 121      16.987 -16.209  20.118  1.00 42.32           N  
ATOM   1957  H   HIS A 121      16.076 -15.811  19.937  1.00 42.32           H  
ATOM   1958  CA  HIS A 121      18.137 -15.751  19.348  1.00 42.32           C  
ATOM   1959  HA  HIS A 121      19.027 -16.278  19.690  1.00 42.32           H  
ATOM   1960  C   HIS A 121      18.390 -14.290  19.689  1.00 42.32           C  
ATOM   1961  CB  HIS A 121      18.002 -16.075  17.855  1.00 42.32           C  
ATOM   1962  HB2 HIS A 121      18.580 -15.355  17.276  1.00 42.32           H  
ATOM   1963  HB3 HIS A 121      16.959 -15.993  17.550  1.00 42.32           H  
ATOM   1964  O   HIS A 121      18.186 -13.377  18.884  1.00 42.32           O  
ATOM   1965  CG  HIS A 121      18.536 -17.447  17.519  1.00 42.32           C  
ATOM   1966  CD2 HIS A 121      17.803 -18.583  17.304  1.00 42.32           C  
ATOM   1967  HD2 HIS A 121      16.727 -18.664  17.348  1.00 42.32           H  
ATOM   1968  ND1 HIS A 121      19.866 -17.796  17.404  1.00 42.32           N  
ATOM   1969  HD1 HIS A 121      20.657 -17.223  17.661  1.00 42.32           H  
ATOM   1970  CE1 HIS A 121      19.928 -19.107  17.115  1.00 42.32           C  
ATOM   1971  HE1 HIS A 121      20.835 -19.686  17.019  1.00 42.32           H  
ATOM   1972  NE2 HIS A 121      18.697 -19.620  17.016  1.00 42.32           N  
ATOM   1973  N   SER A 122      18.898 -14.090  20.908  1.00 43.25           N  
ATOM   1974  H   SER A 122      18.921 -14.883  21.533  1.00 43.25           H  
ATOM   1975  CA  SER A 122      19.754 -12.954  21.233  1.00 43.25           C  
ATOM   1976  HA  SER A 122      19.179 -12.029  21.172  1.00 43.25           H  
ATOM   1977  C   SER A 122      20.884 -12.905  20.209  1.00 43.25           C  
ATOM   1978  CB  SER A 122      20.324 -13.088  22.653  1.00 43.25           C  
ATOM   1979  HB2 SER A 122      21.265 -12.541  22.725  1.00 43.25           H  
ATOM   1980  HB3 SER A 122      20.509 -14.135  22.891  1.00 43.25           H  
ATOM   1981  O   SER A 122      21.940 -13.515  20.369  1.00 43.25           O  
ATOM   1982  OG  SER A 122      19.422 -12.521  23.577  1.00 43.25           O  
ATOM   1983  HG  SER A 122      19.319 -13.119  24.320  1.00 43.25           H  
ATOM   1984  N   ARG A 123      20.665 -12.175  19.112  1.00 44.26           N  
ATOM   1985  H   ARG A 123      19.721 -11.847  18.964  1.00 44.26           H  
ATOM   1986  CA  ARG A 123      21.751 -11.664  18.284  1.00 44.26           C  
ATOM   1987  HA  ARG A 123      22.451 -12.469  18.057  1.00 44.26           H  
ATOM   1988  C   ARG A 123      22.474 -10.654  19.157  1.00 44.26           C  
ATOM   1989  CB  ARG A 123      21.240 -11.054  16.971  1.00 44.26           C  
ATOM   1990  HB2 ARG A 123      20.470 -10.313  17.187  1.00 44.26           H  
ATOM   1991  HB3 ARG A 123      22.073 -10.551  16.481  1.00 44.26           H  
ATOM   1992  O   ARG A 123      22.119  -9.480  19.187  1.00 44.26           O  
ATOM   1993  CG  ARG A 123      20.676 -12.114  16.015  1.00 44.26           C  
ATOM   1994  HG2 ARG A 123      19.778 -12.548  16.455  1.00 44.26           H  
ATOM   1995  HG3 ARG A 123      21.412 -12.902  15.858  1.00 44.26           H  
ATOM   1996  CD  ARG A 123      20.327 -11.470  14.668  1.00 44.26           C  
ATOM   1997  HD2 ARG A 123      19.730 -10.577  14.857  1.00 44.26           H  
ATOM   1998  HD3 ARG A 123      21.250 -11.180  14.166  1.00 44.26           H  
ATOM   1999  NE  ARG A 123      19.552 -12.388  13.813  1.00 44.26           N  
ATOM   2000  HE  ARG A 123      19.326 -13.289  14.207  1.00 44.26           H  
ATOM   2001  NH1 ARG A 123      19.250 -10.969  12.031  1.00 44.26           N  
ATOM   2002 HH11 ARG A 123      19.810 -10.274  12.504  1.00 44.26           H  
ATOM   2003 HH12 ARG A 123      18.813 -10.768  11.143  1.00 44.26           H  
ATOM   2004  NH2 ARG A 123      18.288 -12.982  12.015  1.00 44.26           N  
ATOM   2005 HH21 ARG A 123      18.069 -13.862  12.459  1.00 44.26           H  
ATOM   2006 HH22 ARG A 123      17.864 -12.768  11.124  1.00 44.26           H  
ATOM   2007  CZ  ARG A 123      19.039 -12.111  12.627  1.00 44.26           C  
ATOM   2008  N   VAL A 124      23.451 -11.145  19.913  1.00 41.83           N  
ATOM   2009  H   VAL A 124      23.539 -12.150  19.958  1.00 41.83           H  
ATOM   2010  CA  VAL A 124      24.457 -10.331  20.583  1.00 41.83           C  
ATOM   2011  HA  VAL A 124      23.971  -9.646  21.278  1.00 41.83           H  
ATOM   2012  C   VAL A 124      25.139  -9.537  19.481  1.00 41.83           C  
ATOM   2013  CB  VAL A 124      25.454 -11.210  21.366  1.00 41.83           C  
ATOM   2014  HB  VAL A 124      25.950 -11.898  20.682  1.00 41.83           H  
ATOM   2015  O   VAL A 124      25.964 -10.057  18.731  1.00 41.83           O  
ATOM   2016  CG1 VAL A 124      26.522 -10.356  22.064  1.00 41.83           C  
ATOM   2017 HG11 VAL A 124      27.109  -9.808  21.328  1.00 41.83           H  
ATOM   2018 HG12 VAL A 124      26.049  -9.651  22.748  1.00 41.83           H  
ATOM   2019 HG13 VAL A 124      27.195 -11.002  22.628  1.00 41.83           H  
ATOM   2020  CG2 VAL A 124      24.731 -12.035  22.438  1.00 41.83           C  
ATOM   2021 HG21 VAL A 124      24.186 -11.380  23.118  1.00 41.83           H  
ATOM   2022 HG22 VAL A 124      25.455 -12.616  23.010  1.00 41.83           H  
ATOM   2023 HG23 VAL A 124      24.032 -12.734  21.978  1.00 41.83           H  
ATOM   2024  N   TRP A 125      24.727  -8.283  19.322  1.00 42.30           N  
ATOM   2025  H   TRP A 125      23.964  -7.948  19.892  1.00 42.30           H  
ATOM   2026  CA  TRP A 125      25.455  -7.334  18.503  1.00 42.30           C  
ATOM   2027  HA  TRP A 125      25.513  -7.715  17.483  1.00 42.30           H  
ATOM   2028  C   TRP A 125      26.848  -7.223  19.124  1.00 42.30           C  
ATOM   2029  CB  TRP A 125      24.724  -5.989  18.485  1.00 42.30           C  
ATOM   2030  HB2 TRP A 125      24.461  -5.701  19.502  1.00 42.30           H  
ATOM   2031  HB3 TRP A 125      25.409  -5.232  18.102  1.00 42.30           H  
ATOM   2032  O   TRP A 125      26.941  -6.866  20.302  1.00 42.30           O  
ATOM   2033  CG  TRP A 125      23.491  -5.966  17.634  1.00 42.30           C  
ATOM   2034  CD1 TRP A 125      22.299  -6.524  17.944  1.00 42.30           C  
ATOM   2035  HD1 TRP A 125      22.082  -7.053  18.860  1.00 42.30           H  
ATOM   2036  CD2 TRP A 125      23.312  -5.355  16.320  1.00 42.30           C  
ATOM   2037  CE2 TRP A 125      21.974  -5.598  15.887  1.00 42.30           C  
ATOM   2038  CE3 TRP A 125      24.146  -4.612  15.456  1.00 42.30           C  
ATOM   2039  HE3 TRP A 125      25.160  -4.399  15.760  1.00 42.30           H  
ATOM   2040  NE1 TRP A 125      21.404  -6.316  16.915  1.00 42.30           N  
ATOM   2041  HE1 TRP A 125      20.442  -6.621  16.958  1.00 42.30           H  
ATOM   2042  CH2 TRP A 125      22.341  -4.392  13.822  1.00 42.30           C  
ATOM   2043  HH2 TRP A 125      21.979  -4.013  12.878  1.00 42.30           H  
ATOM   2044  CZ2 TRP A 125      21.487  -5.131  14.658  1.00 42.30           C  
ATOM   2045  HZ2 TRP A 125      20.464  -5.324  14.370  1.00 42.30           H  
ATOM   2046  CZ3 TRP A 125      23.666  -4.133  14.222  1.00 42.30           C  
ATOM   2047  HZ3 TRP A 125      24.316  -3.556  13.581  1.00 42.30           H  
ATOM   2048  N   PRO A 126      27.931  -7.565  18.403  1.00 45.30           N  
ATOM   2049  CA  PRO A 126      29.264  -7.394  18.943  1.00 45.30           C  
ATOM   2050  HA  PRO A 126      29.364  -7.969  19.864  1.00 45.30           H  
ATOM   2051  C   PRO A 126      29.448  -5.908  19.244  1.00 45.30           C  
ATOM   2052  CB  PRO A 126      30.232  -7.956  17.900  1.00 45.30           C  
ATOM   2053  HB2 PRO A 126      31.148  -7.370  17.830  1.00 45.30           H  
ATOM   2054  HB3 PRO A 126      30.463  -8.992  18.148  1.00 45.30           H  
ATOM   2055  O   PRO A 126      29.421  -5.066  18.347  1.00 45.30           O  
ATOM   2056  CG  PRO A 126      29.433  -7.919  16.598  1.00 45.30           C  
ATOM   2057  HG2 PRO A 126      29.556  -6.943  16.126  1.00 45.30           H  
ATOM   2058  HG3 PRO A 126      29.735  -8.713  15.915  1.00 45.30           H  
ATOM   2059  CD  PRO A 126      27.983  -8.080  17.045  1.00 45.30           C  
ATOM   2060  HD2 PRO A 126      27.713  -9.136  17.046  1.00 45.30           H  
ATOM   2061  HD3 PRO A 126      27.328  -7.521  16.377  1.00 45.30           H  
ATOM   2062  N   ASN A 127      29.569  -5.615  20.536  1.00 47.07           N  
ATOM   2063  H   ASN A 127      29.439  -6.378  21.184  1.00 47.07           H  
ATOM   2064  CA  ASN A 127      29.741  -4.294  21.112  1.00 47.07           C  
ATOM   2065  HA  ASN A 127      28.876  -3.680  20.862  1.00 47.07           H  
ATOM   2066  C   ASN A 127      31.002  -3.644  20.514  1.00 47.07           C  
ATOM   2067  CB  ASN A 127      29.789  -4.492  22.641  1.00 47.07           C  
ATOM   2068  HB2 ASN A 127      28.930  -5.088  22.950  1.00 47.07           H  
ATOM   2069  HB3 ASN A 127      30.697  -5.027  22.919  1.00 47.07           H  
ATOM   2070  O   ASN A 127      32.122  -3.854  20.980  1.00 47.07           O  
ATOM   2071  CG  ASN A 127      29.731  -3.196  23.424  1.00 47.07           C  
ATOM   2072  ND2 ASN A 127      29.798  -3.265  24.732  1.00 47.07           N  
ATOM   2073 HD21 ASN A 127      29.826  -4.156  25.208  1.00 47.07           H  
ATOM   2074 HD22 ASN A 127      29.693  -2.391  25.227  1.00 47.07           H  
ATOM   2075  OD1 ASN A 127      29.631  -2.116  22.874  1.00 47.07           O  
ATOM   2076  N   GLN A 128      30.834  -2.894  19.423  1.00 50.84           N  
ATOM   2077  H   GLN A 128      29.905  -2.865  19.028  1.00 50.84           H  
ATOM   2078  CA  GLN A 128      31.926  -2.324  18.632  1.00 50.84           C  
ATOM   2079  HA  GLN A 128      32.743  -3.044  18.666  1.00 50.84           H  
ATOM   2080  C   GLN A 128      32.474  -1.022  19.247  1.00 50.84           C  
ATOM   2081  CB  GLN A 128      31.487  -2.192  17.158  1.00 50.84           C  
ATOM   2082  HB2 GLN A 128      31.050  -1.208  16.991  1.00 50.84           H  
ATOM   2083  HB3 GLN A 128      30.724  -2.940  16.937  1.00 50.84           H  
ATOM   2084  O   GLN A 128      32.987  -0.163  18.535  1.00 50.84           O  
ATOM   2085  CG  GLN A 128      32.656  -2.431  16.189  1.00 50.84           C  
ATOM   2086  HG2 GLN A 128      33.029  -3.445  16.333  1.00 50.84           H  
ATOM   2087  HG3 GLN A 128      33.465  -1.736  16.411  1.00 50.84           H  
ATOM   2088  CD  GLN A 128      32.260  -2.242  14.727  1.00 50.84           C  
ATOM   2089  NE2 GLN A 128      32.630  -3.144  13.844  1.00 50.84           N  
ATOM   2090 HE21 GLN A 128      32.312  -2.978  12.899  1.00 50.84           H  
ATOM   2091 HE22 GLN A 128      33.113  -3.983  14.130  1.00 50.84           H  
ATOM   2092  OE1 GLN A 128      31.636  -1.275  14.331  1.00 50.84           O  
ATOM   2093  N   GLN A 129      32.381  -0.867  20.573  1.00 49.46           N  
ATOM   2094  H   GLN A 129      31.918  -1.593  21.101  1.00 49.46           H  
ATOM   2095  CA  GLN A 129      32.730   0.370  21.276  1.00 49.46           C  
ATOM   2096  HA  GLN A 129      33.158   1.049  20.538  1.00 49.46           H  
ATOM   2097  C   GLN A 129      33.851   0.223  22.321  1.00 49.46           C  
ATOM   2098  CB  GLN A 129      31.444   1.044  21.795  1.00 49.46           C  
ATOM   2099  HB2 GLN A 129      31.322   0.864  22.863  1.00 49.46           H  
ATOM   2100  HB3 GLN A 129      30.584   0.611  21.283  1.00 49.46           H  
ATOM   2101  O   GLN A 129      34.017   1.098  23.161  1.00 49.46           O  
ATOM   2102  CG  GLN A 129      31.450   2.555  21.502  1.00 49.46           C  
ATOM   2103  HG2 GLN A 129      31.710   2.718  20.456  1.00 49.46           H  
ATOM   2104  HG3 GLN A 129      32.201   3.042  22.125  1.00 49.46           H  
ATOM   2105  CD  GLN A 129      30.099   3.222  21.744  1.00 49.46           C  
ATOM   2106  NE2 GLN A 129      29.965   4.496  21.447  1.00 49.46           N  
ATOM   2107 HE21 GLN A 129      30.743   5.046  21.113  1.00 49.46           H  
ATOM   2108 HE22 GLN A 129      29.057   4.889  21.650  1.00 49.46           H  
ATOM   2109  OE1 GLN A 129      29.134   2.626  22.182  1.00 49.46           O  
ATOM   2110  N   SER A 130      34.684  -0.830  22.256  1.00 48.62           N  
ATOM   2111  H   SER A 130      34.469  -1.564  21.597  1.00 48.62           H  
ATOM   2112  CA  SER A 130      35.785  -1.022  23.229  1.00 48.62           C  
ATOM   2113  HA  SER A 130      35.918  -0.086  23.772  1.00 48.62           H  
ATOM   2114  C   SER A 130      37.183  -1.298  22.645  1.00 48.62           C  
ATOM   2115  CB  SER A 130      35.381  -2.055  24.288  1.00 48.62           C  
ATOM   2116  HB2 SER A 130      35.567  -3.060  23.910  1.00 48.62           H  
ATOM   2117  HB3 SER A 130      34.319  -1.955  24.512  1.00 48.62           H  
ATOM   2118  O   SER A 130      38.044  -1.848  23.323  1.00 48.62           O  
ATOM   2119  OG  SER A 130      36.113  -1.845  25.479  1.00 48.62           O  
ATOM   2120  HG  SER A 130      35.649  -1.201  26.019  1.00 48.62           H  
ATOM   2121  N   ARG A 131      37.481  -0.915  21.393  1.00 46.34           N  
ATOM   2122  H   ARG A 131      36.759  -0.481  20.836  1.00 46.34           H  
ATOM   2123  CA  ARG A 131      38.831  -1.145  20.820  1.00 46.34           C  
ATOM   2124  HA  ARG A 131      39.531  -1.280  21.645  1.00 46.34           H  
ATOM   2125  C   ARG A 131      39.484   0.034  20.098  1.00 46.34           C  
ATOM   2126  CB  ARG A 131      38.876  -2.464  20.018  1.00 46.34           C  
ATOM   2127  HB2 ARG A 131      39.777  -2.493  19.404  1.00 46.34           H  
ATOM   2128  HB3 ARG A 131      38.015  -2.532  19.353  1.00 46.34           H  
ATOM   2129  O   ARG A 131      40.231  -0.180  19.151  1.00 46.34           O  
ATOM   2130  CG  ARG A 131      38.938  -3.693  20.937  1.00 46.34           C  
ATOM   2131  HG2 ARG A 131      39.661  -3.514  21.732  1.00 46.34           H  
ATOM   2132  HG3 ARG A 131      37.959  -3.876  21.380  1.00 46.34           H  
ATOM   2133  CD  ARG A 131      39.390  -4.923  20.146  1.00 46.34           C  
ATOM   2134  HD2 ARG A 131      40.329  -4.690  19.643  1.00 46.34           H  
ATOM   2135  HD3 ARG A 131      38.635  -5.160  19.397  1.00 46.34           H  
ATOM   2136  NE  ARG A 131      39.599  -6.084  21.029  1.00 46.34           N  
ATOM   2137  HE  ARG A 131      39.408  -5.949  22.012  1.00 46.34           H  
ATOM   2138  NH1 ARG A 131      40.343  -7.546  19.422  1.00 46.34           N  
ATOM   2139 HH11 ARG A 131      40.713  -8.452  19.171  1.00 46.34           H  
ATOM   2140 HH12 ARG A 131      40.276  -6.814  18.729  1.00 46.34           H  
ATOM   2141  NH2 ARG A 131      40.200  -8.220  21.542  1.00 46.34           N  
ATOM   2142 HH21 ARG A 131      40.001  -8.050  22.518  1.00 46.34           H  
ATOM   2143 HH22 ARG A 131      40.558  -9.123  21.265  1.00 46.34           H  
ATOM   2144  CZ  ARG A 131      40.044  -7.273  20.662  1.00 46.34           C  
ATOM   2145  N   ARG A 132      39.259   1.283  20.525  1.00 44.83           N  
ATOM   2146  H   ARG A 132      38.612   1.438  21.285  1.00 44.83           H  
ATOM   2147  CA  ARG A 132      40.001   2.408  19.912  1.00 44.83           C  
ATOM   2148  HA  ARG A 132      40.945   1.996  19.556  1.00 44.83           H  
ATOM   2149  C   ARG A 132      40.535   3.517  20.812  1.00 44.83           C  
ATOM   2150  CB  ARG A 132      39.252   2.938  18.674  1.00 44.83           C  
ATOM   2151  HB2 ARG A 132      38.339   2.366  18.507  1.00 44.83           H  
ATOM   2152  HB3 ARG A 132      38.976   3.982  18.817  1.00 44.83           H  
ATOM   2153  O   ARG A 132      41.137   4.442  20.288  1.00 44.83           O  
ATOM   2154  CG  ARG A 132      40.155   2.801  17.439  1.00 44.83           C  
ATOM   2155  HG2 ARG A 132      41.081   3.352  17.604  1.00 44.83           H  
ATOM   2156  HG3 ARG A 132      40.393   1.749  17.282  1.00 44.83           H  
ATOM   2157  CD  ARG A 132      39.469   3.347  16.189  1.00 44.83           C  
ATOM   2158  HD2 ARG A 132      39.302   4.415  16.326  1.00 44.83           H  
ATOM   2159  HD3 ARG A 132      38.507   2.848  16.068  1.00 44.83           H  
ATOM   2160  NE  ARG A 132      40.298   3.114  14.994  1.00 44.83           N  
ATOM   2161  HE  ARG A 132      41.145   2.582  15.133  1.00 44.83           H  
ATOM   2162  NH1 ARG A 132      39.008   4.298  13.516  1.00 44.83           N  
ATOM   2163 HH11 ARG A 132      38.852   4.677  12.592  1.00 44.83           H  
ATOM   2164 HH12 ARG A 132      38.393   4.546  14.278  1.00 44.83           H  
ATOM   2165  NH2 ARG A 132      40.870   3.291  12.799  1.00 44.83           N  
ATOM   2166 HH21 ARG A 132      40.708   3.672  11.878  1.00 44.83           H  
ATOM   2167 HH22 ARG A 132      41.711   2.763  12.985  1.00 44.83           H  
ATOM   2168  CZ  ARG A 132      40.055   3.566  13.778  1.00 44.83           C  
ATOM   2169  N   TYR A 133      40.420   3.395  22.132  1.00 44.76           N  
ATOM   2170  H   TYR A 133      39.943   2.592  22.515  1.00 44.76           H  
ATOM   2171  CA  TYR A 133      41.015   4.359  23.067  1.00 44.76           C  
ATOM   2172  HA  TYR A 133      41.637   5.064  22.517  1.00 44.76           H  
ATOM   2173  C   TYR A 133      41.972   3.694  24.059  1.00 44.76           C  
ATOM   2174  CB  TYR A 133      39.924   5.195  23.752  1.00 44.76           C  
ATOM   2175  HB2 TYR A 133      39.171   4.534  24.180  1.00 44.76           H  
ATOM   2176  HB3 TYR A 133      40.365   5.759  24.574  1.00 44.76           H  
ATOM   2177  O   TYR A 133      41.836   3.872  25.260  1.00 44.76           O  
ATOM   2178  CG  TYR A 133      39.269   6.207  22.840  1.00 44.76           C  
ATOM   2179  CD1 TYR A 133      39.914   7.433  22.582  1.00 44.76           C  
ATOM   2180  HD1 TYR A 133      40.877   7.642  23.025  1.00 44.76           H  
ATOM   2181  CD2 TYR A 133      38.008   5.939  22.275  1.00 44.76           C  
ATOM   2182  HD2 TYR A 133      37.500   5.011  22.494  1.00 44.76           H  
ATOM   2183  CE1 TYR A 133      39.295   8.400  21.769  1.00 44.76           C  
ATOM   2184  HE1 TYR A 133      39.786   9.345  21.586  1.00 44.76           H  
ATOM   2185  CE2 TYR A 133      37.390   6.901  21.456  1.00 44.76           C  
ATOM   2186  HE2 TYR A 133      36.412   6.723  21.033  1.00 44.76           H  
ATOM   2187  OH  TYR A 133      37.413   9.062  20.432  1.00 44.76           O  
ATOM   2188  HH  TYR A 133      37.910   9.883  20.396  1.00 44.76           H  
ATOM   2189  CZ  TYR A 133      38.028   8.134  21.208  1.00 44.76           C  
ATOM   2190  N   LYS A 134      42.931   2.902  23.572  1.00 47.53           N  
ATOM   2191  H   LYS A 134      42.954   2.744  22.575  1.00 47.53           H  
ATOM   2192  CA  LYS A 134      44.137   2.529  24.329  1.00 47.53           C  
ATOM   2193  HA  LYS A 134      44.454   3.363  24.956  1.00 47.53           H  
ATOM   2194  C   LYS A 134      45.263   2.250  23.342  1.00 47.53           C  
ATOM   2195  CB  LYS A 134      43.920   1.297  25.239  1.00 47.53           C  
ATOM   2196  HB2 LYS A 134      44.902   0.945  25.557  1.00 47.53           H  
ATOM   2197  HB3 LYS A 134      43.448   0.495  24.671  1.00 47.53           H  
ATOM   2198  O   LYS A 134      45.405   1.116  22.923  1.00 47.53           O  
ATOM   2199  CG  LYS A 134      43.099   1.581  26.504  1.00 47.53           C  
ATOM   2200  HG2 LYS A 134      43.447   2.506  26.962  1.00 47.53           H  
ATOM   2201  HG3 LYS A 134      42.049   1.674  26.229  1.00 47.53           H  
ATOM   2202  CD  LYS A 134      43.197   0.454  27.533  1.00 47.53           C  
ATOM   2203  HD2 LYS A 134      44.237   0.329  27.836  1.00 47.53           H  
ATOM   2204  HD3 LYS A 134      42.835  -0.472  27.087  1.00 47.53           H  
ATOM   2205  CE  LYS A 134      42.338   0.830  28.746  1.00 47.53           C  
ATOM   2206  HE2 LYS A 134      42.718   1.763  29.163  1.00 47.53           H  
ATOM   2207  HE3 LYS A 134      41.318   1.013  28.406  1.00 47.53           H  
ATOM   2208  NZ  LYS A 134      42.351  -0.236  29.778  1.00 47.53           N  
ATOM   2209  HZ1 LYS A 134      43.294  -0.401  30.100  1.00 47.53           H  
ATOM   2210  HZ2 LYS A 134      41.792   0.036  30.574  1.00 47.53           H  
ATOM   2211  HZ3 LYS A 134      41.983  -1.099  29.406  1.00 47.53           H  
ATOM   2212  N   GLU A 135      45.958   3.303  22.923  1.00 47.44           N  
ATOM   2213  H   GLU A 135      45.590   4.207  23.185  1.00 47.44           H  
ATOM   2214  CA  GLU A 135      47.356   3.310  22.450  1.00 47.44           C  
ATOM   2215  HA  GLU A 135      48.017   3.185  23.308  1.00 47.44           H  
ATOM   2216  C   GLU A 135      47.650   4.710  21.892  1.00 47.44           C  
ATOM   2217  CB  GLU A 135      47.698   2.184  21.445  1.00 47.44           C  
ATOM   2218  HB2 GLU A 135      48.415   2.539  20.704  1.00 47.44           H  
ATOM   2219  HB3 GLU A 135      46.798   1.870  20.917  1.00 47.44           H  
ATOM   2220  O   GLU A 135      47.803   4.927  20.694  1.00 47.44           O  
ATOM   2221  CG  GLU A 135      48.372   1.003  22.175  1.00 47.44           C  
ATOM   2222  HG2 GLU A 135      47.852   0.791  23.110  1.00 47.44           H  
ATOM   2223  HG3 GLU A 135      49.382   1.310  22.447  1.00 47.44           H  
ATOM   2224  CD  GLU A 135      48.448  -0.284  21.338  1.00 47.44           C  
ATOM   2225  OE1 GLU A 135      48.821  -1.320  21.933  1.00 47.44           O  
ATOM   2226  OE2 GLU A 135      48.135  -0.235  20.126  1.00 47.44           O  
ATOM   2227  N   MET A 136      47.659   5.710  22.777  1.00 53.08           N  
ATOM   2228  H   MET A 136      47.545   5.483  23.755  1.00 53.08           H  
ATOM   2229  CA  MET A 136      48.415   6.928  22.494  1.00 53.08           C  
ATOM   2230  HA  MET A 136      48.438   7.101  21.418  1.00 53.08           H  
ATOM   2231  C   MET A 136      49.835   6.674  23.016  1.00 53.08           C  
ATOM   2232  CB  MET A 136      47.773   8.169  23.130  1.00 53.08           C  
ATOM   2233  HB2 MET A 136      48.459   9.009  23.019  1.00 53.08           H  
ATOM   2234  HB3 MET A 136      47.599   8.000  24.192  1.00 53.08           H  
ATOM   2235  O   MET A 136      49.971   6.369  24.205  1.00 53.08           O  
ATOM   2236  CG  MET A 136      46.450   8.517  22.436  1.00 53.08           C  
ATOM   2237  HG2 MET A 136      46.618   8.588  21.361  1.00 53.08           H  
ATOM   2238  HG3 MET A 136      45.749   7.702  22.612  1.00 53.08           H  
ATOM   2239  SD  MET A 136      45.670  10.056  22.998  1.00 53.08           S  
ATOM   2240  CE  MET A 136      46.663  11.286  22.106  1.00 53.08           C  
ATOM   2241  HE1 MET A 136      46.284  12.284  22.325  1.00 53.08           H  
ATOM   2242  HE2 MET A 136      47.703  11.223  22.424  1.00 53.08           H  
ATOM   2243  HE3 MET A 136      46.599  11.105  21.033  1.00 53.08           H  
ATOM   2244  N   PRO A 137      50.875   6.719  22.166  1.00 55.08           N  
ATOM   2245  CA  PRO A 137      52.252   6.545  22.610  1.00 55.08           C  
ATOM   2246  HA  PRO A 137      52.359   5.579  23.103  1.00 55.08           H  
ATOM   2247  C   PRO A 137      52.610   7.656  23.605  1.00 55.08           C  
ATOM   2248  CB  PRO A 137      53.108   6.555  21.339  1.00 55.08           C  
ATOM   2249  HB2 PRO A 137      54.069   7.045  21.494  1.00 55.08           H  
ATOM   2250  HB3 PRO A 137      53.259   5.529  21.001  1.00 55.08           H  
ATOM   2251  O   PRO A 137      52.371   8.835  23.344  1.00 55.08           O  
ATOM   2252  CG  PRO A 137      52.251   7.300  20.316  1.00 55.08           C  
ATOM   2253  HG2 PRO A 137      52.429   8.371  20.409  1.00 55.08           H  
ATOM   2254  HG3 PRO A 137      52.454   6.967  19.298  1.00 55.08           H  
ATOM   2255  CD  PRO A 137      50.820   6.989  20.738  1.00 55.08           C  
ATOM   2256  HD2 PRO A 137      50.186   7.846  20.513  1.00 55.08           H  
ATOM   2257  HD3 PRO A 137      50.462   6.101  20.216  1.00 55.08           H  
ATOM   2258  N   GLN A 138      53.133   7.264  24.769  1.00 61.65           N  
ATOM   2259  H   GLN A 138      53.325   6.282  24.905  1.00 61.65           H  
ATOM   2260  CA  GLN A 138      53.581   8.199  25.802  1.00 61.65           C  
ATOM   2261  HA  GLN A 138      52.745   8.854  26.046  1.00 61.65           H  
ATOM   2262  C   GLN A 138      54.753   9.043  25.272  1.00 61.65           C  
ATOM   2263  CB  GLN A 138      54.010   7.442  27.071  1.00 61.65           C  
ATOM   2264  HB2 GLN A 138      54.731   6.669  26.806  1.00 61.65           H  
ATOM   2265  HB3 GLN A 138      54.499   8.148  27.742  1.00 61.65           H  
ATOM   2266  O   GLN A 138      55.636   8.486  24.613  1.00 61.65           O  
ATOM   2267  CG  GLN A 138      52.826   6.810  27.820  1.00 61.65           C  
ATOM   2268  HG2 GLN A 138      52.343   6.071  27.181  1.00 61.65           H  
ATOM   2269  HG3 GLN A 138      52.099   7.589  28.051  1.00 61.65           H  
ATOM   2270  CD  GLN A 138      53.233   6.129  29.127  1.00 61.65           C  
ATOM   2271  NE2 GLN A 138      52.281   5.664  29.906  1.00 61.65           N  
ATOM   2272 HE21 GLN A 138      52.592   5.229  30.762  1.00 61.65           H  
ATOM   2273 HE22 GLN A 138      51.308   5.773  29.655  1.00 61.65           H  
ATOM   2274  OE1 GLN A 138      54.389   5.988  29.486  1.00 61.65           O  
ATOM   2275  N   PRO A 139      54.787  10.360  25.544  1.00 55.77           N  
ATOM   2276  CA  PRO A 139      55.908  11.197  25.145  1.00 55.77           C  
ATOM   2277  HA  PRO A 139      56.034  11.079  24.068  1.00 55.77           H  
ATOM   2278  C   PRO A 139      57.202  10.782  25.874  1.00 55.77           C  
ATOM   2279  CB  PRO A 139      55.487  12.639  25.436  1.00 55.77           C  
ATOM   2280  HB2 PRO A 139      55.005  13.061  24.554  1.00 55.77           H  
ATOM   2281  HB3 PRO A 139      56.327  13.261  25.744  1.00 55.77           H  
ATOM   2282  O   PRO A 139      57.134  10.280  27.003  1.00 55.77           O  
ATOM   2283  CG  PRO A 139      54.456  12.487  26.554  1.00 55.77           C  
ATOM   2284  HG2 PRO A 139      53.734  13.304  26.552  1.00 55.77           H  
ATOM   2285  HG3 PRO A 139      54.970  12.435  27.513  1.00 55.77           H  
ATOM   2286  CD  PRO A 139      53.794  11.142  26.260  1.00 55.77           C  
ATOM   2287  HD2 PRO A 139      52.923  11.291  25.621  1.00 55.77           H  
ATOM   2288  HD3 PRO A 139      53.504  10.662  27.195  1.00 55.77           H  
ATOM   2289  N   PRO A 140      58.378  10.963  25.242  1.00 57.19           N  
ATOM   2290  CA  PRO A 140      59.661  10.538  25.794  1.00 57.19           C  
ATOM   2291  HA  PRO A 140      59.627   9.462  25.966  1.00 57.19           H  
ATOM   2292  C   PRO A 140      59.966  11.265  27.103  1.00 57.19           C  
ATOM   2293  CB  PRO A 140      60.721  10.854  24.730  1.00 57.19           C  
ATOM   2294  HB2 PRO A 140      61.250  11.773  24.984  1.00 57.19           H  
ATOM   2295  HB3 PRO A 140      61.431  10.035  24.615  1.00 57.19           H  
ATOM   2296  O   PRO A 140      59.734  12.465  27.222  1.00 57.19           O  
ATOM   2297  CG  PRO A 140      59.920  11.084  23.452  1.00 57.19           C  
ATOM   2298  HG2 PRO A 140      59.761  10.131  22.946  1.00 57.19           H  
ATOM   2299  HG3 PRO A 140      60.411  11.794  22.788  1.00 57.19           H  
ATOM   2300  CD  PRO A 140      58.588  11.615  23.961  1.00 57.19           C  
ATOM   2301  HD2 PRO A 140      57.816  11.383  23.227  1.00 57.19           H  
ATOM   2302  HD3 PRO A 140      58.654  12.693  24.113  1.00 57.19           H  
ATOM   2303  N   LYS A 141      60.512  10.536  28.078  1.00 58.44           N  
ATOM   2304  H   LYS A 141      60.728   9.569  27.881  1.00 58.44           H  
ATOM   2305  CA  LYS A 141      61.038  11.122  29.312  1.00 58.44           C  
ATOM   2306  HA  LYS A 141      60.306  11.813  29.732  1.00 58.44           H  
ATOM   2307  C   LYS A 141      62.287  11.928  28.959  1.00 58.44           C  
ATOM   2308  CB  LYS A 141      61.352  10.022  30.339  1.00 58.44           C  
ATOM   2309  HB2 LYS A 141      61.815  10.486  31.210  1.00 58.44           H  
ATOM   2310  HB3 LYS A 141      62.067   9.321  29.907  1.00 58.44           H  
ATOM   2311  O   LYS A 141      63.274  11.343  28.517  1.00 58.44           O  
ATOM   2312  CG  LYS A 141      60.092   9.263  30.784  1.00 58.44           C  
ATOM   2313  HG2 LYS A 141      59.613   8.803  29.920  1.00 58.44           H  
ATOM   2314  HG3 LYS A 141      59.395   9.964  31.244  1.00 58.44           H  
ATOM   2315  CD  LYS A 141      60.453   8.167  31.791  1.00 58.44           C  
ATOM   2316  HD2 LYS A 141      61.161   7.477  31.331  1.00 58.44           H  
ATOM   2317  HD3 LYS A 141      60.919   8.628  32.662  1.00 58.44           H  
ATOM   2318  CE  LYS A 141      59.188   7.412  32.213  1.00 58.44           C  
ATOM   2319  HE2 LYS A 141      58.477   8.133  32.616  1.00 58.44           H  
ATOM   2320  HE3 LYS A 141      58.740   6.962  31.327  1.00 58.44           H  
ATOM   2321  NZ  LYS A 141      59.501   6.374  33.225  1.00 58.44           N  
ATOM   2322  HZ1 LYS A 141      58.662   5.884  33.500  1.00 58.44           H  
ATOM   2323  HZ2 LYS A 141      60.164   5.711  32.849  1.00 58.44           H  
ATOM   2324  HZ3 LYS A 141      59.911   6.805  34.041  1.00 58.44           H  
ATOM   2325  N   GLU A 142      62.214  13.243  29.119  1.00 52.01           N  
ATOM   2326  H   GLU A 142      61.338  13.661  29.400  1.00 52.01           H  
ATOM   2327  CA  GLU A 142      63.390  14.111  29.116  1.00 52.01           C  
ATOM   2328  HA  GLU A 142      63.952  13.950  28.196  1.00 52.01           H  
ATOM   2329  C   GLU A 142      64.290  13.706  30.297  1.00 52.01           C  
ATOM   2330  CB  GLU A 142      62.963  15.591  29.160  1.00 52.01           C  
ATOM   2331  HB2 GLU A 142      62.300  15.748  30.011  1.00 52.01           H  
ATOM   2332  HB3 GLU A 142      63.853  16.209  29.286  1.00 52.01           H  
ATOM   2333  O   GLU A 142      63.800  13.500  31.412  1.00 52.01           O  
ATOM   2334  CG  GLU A 142      62.251  16.010  27.856  1.00 52.01           C  
ATOM   2335  HG2 GLU A 142      62.929  15.825  27.023  1.00 52.01           H  
ATOM   2336  HG3 GLU A 142      61.375  15.377  27.714  1.00 52.01           H  
ATOM   2337  CD  GLU A 142      61.793  17.480  27.818  1.00 52.01           C  
ATOM   2338  OE1 GLU A 142      61.459  17.939  26.701  1.00 52.01           O  
ATOM   2339  OE2 GLU A 142      61.723  18.120  28.891  1.00 52.01           O  
ATOM   2340  N   ILE A 143      65.572  13.481  29.997  1.00 60.35           N  
ATOM   2341  H   ILE A 143      65.883  13.785  29.086  1.00 60.35           H  
ATOM   2342  CA  ILE A 143      66.651  13.210  30.960  1.00 60.35           C  
ATOM   2343  HA  ILE A 143      66.255  12.676  31.824  1.00 60.35           H  
ATOM   2344  C   ILE A 143      67.158  14.546  31.490  1.00 60.35           C  
ATOM   2345  CB  ILE A 143      67.784  12.386  30.301  1.00 60.35           C  
ATOM   2346  HB  ILE A 143      68.142  12.944  29.436  1.00 60.35           H  
ATOM   2347  O   ILE A 143      67.362  15.445  30.643  1.00 60.35           O  
ATOM   2348  CG1 ILE A 143      67.262  11.010  29.828  1.00 60.35           C  
ATOM   2349 HG12 ILE A 143      66.955  10.423  30.693  1.00 60.35           H  
ATOM   2350 HG13 ILE A 143      66.384  11.157  29.198  1.00 60.35           H  
ATOM   2351  CG2 ILE A 143      68.963  12.208  31.278  1.00 60.35           C  
ATOM   2352 HG21 ILE A 143      69.357  13.183  31.563  1.00 60.35           H  
ATOM   2353 HG22 ILE A 143      69.778  11.651  30.815  1.00 60.35           H  
ATOM   2354 HG23 ILE A 143      68.623  11.700  32.180  1.00 60.35           H  
ATOM   2355  CD1 ILE A 143      68.278  10.205  29.005  1.00 60.35           C  
ATOM   2356 HD11 ILE A 143      69.105   9.874  29.633  1.00 60.35           H  
ATOM   2357 HD12 ILE A 143      67.786   9.323  28.593  1.00 60.35           H  
ATOM   2358 HD13 ILE A 143      68.657  10.814  28.185  1.00 60.35           H  
ATOM   2359  OXT ILE A 143      67.372  14.598  32.718  1.00 60.35           O  
TER    2360      ILE A 143                                                       
END   
