# Supplementary material for: Widespread Horizontal Gene Transfer Among Animal Viruses
Source: bioRxiv. 2024 Mar 26:2024.03.25.586562. Preprint. [Version 2] doi: 10.1101/2024.03.25.586562 (PMC11071296; doi:10.1101/2024.03.25.586562)
Supplement: Supplement 7 [file media-7.zip › File7_PDB/Tombicorna7041_RdRP.pdb]

ATOM      1  N   MET A   1      14.420 -13.751 -37.449  1.00 32.63           N  
ATOM      2  H   MET A   1      15.130 -14.282 -37.932  1.00 32.63           H  
ATOM      3  H2  MET A   1      14.564 -12.764 -37.607  1.00 32.63           H  
ATOM      4  H3  MET A   1      13.520 -14.024 -37.819  1.00 32.63           H  
ATOM      5  CA  MET A   1      14.444 -14.060 -36.004  1.00 32.63           C  
ATOM      6  HA  MET A   1      15.438 -13.880 -35.595  1.00 32.63           H  
ATOM      7  C   MET A   1      14.117 -15.532 -35.860  1.00 32.63           C  
ATOM      8  CB  MET A   1      13.423 -13.212 -35.227  1.00 32.63           C  
ATOM      9  HB2 MET A   1      12.441 -13.286 -35.693  1.00 32.63           H  
ATOM     10  HB3 MET A   1      13.352 -13.596 -34.209  1.00 32.63           H  
ATOM     11  O   MET A   1      13.184 -15.955 -36.539  1.00 32.63           O  
ATOM     12  CG  MET A   1      13.850 -11.743 -35.154  1.00 32.63           C  
ATOM     13  HG2 MET A   1      14.853 -11.692 -34.731  1.00 32.63           H  
ATOM     14  HG3 MET A   1      13.872 -11.316 -36.157  1.00 32.63           H  
ATOM     15  SD  MET A   1      12.755 -10.738 -34.127  1.00 32.63           S  
ATOM     16  CE  MET A   1      13.670  -9.173 -34.096  1.00 32.63           C  
ATOM     17  HE1 MET A   1      13.115  -8.446 -33.502  1.00 32.63           H  
ATOM     18  HE2 MET A   1      13.786  -8.791 -35.111  1.00 32.63           H  
ATOM     19  HE3 MET A   1      14.650  -9.327 -33.646  1.00 32.63           H  
ATOM     20  N   PRO A   2      14.857 -16.324 -35.065  1.00 37.13           N  
ATOM     21  CA  PRO A   2      14.342 -17.634 -34.695  1.00 37.13           C  
ATOM     22  HA  PRO A   2      14.249 -18.273 -35.573  1.00 37.13           H  
ATOM     23  C   PRO A   2      12.966 -17.388 -34.075  1.00 37.13           C  
ATOM     24  CB  PRO A   2      15.336 -18.247 -33.701  1.00 37.13           C  
ATOM     25  HB2 PRO A   2      14.831 -18.571 -32.791  1.00 37.13           H  
ATOM     26  HB3 PRO A   2      15.845 -19.095 -34.159  1.00 37.13           H  
ATOM     27  O   PRO A   2      12.793 -16.394 -33.366  1.00 37.13           O  
ATOM     28  CG  PRO A   2      16.351 -17.144 -33.384  1.00 37.13           C  
ATOM     29  HG2 PRO A   2      16.388 -16.953 -32.312  1.00 37.13           H  
ATOM     30  HG3 PRO A   2      17.337 -17.441 -33.741  1.00 37.13           H  
ATOM     31  CD  PRO A   2      15.886 -15.894 -34.133  1.00 37.13           C  
ATOM     32  HD2 PRO A   2      15.461 -15.188 -33.420  1.00 37.13           H  
ATOM     33  HD3 PRO A   2      16.727 -15.441 -34.657  1.00 37.13           H  
ATOM     34  N   LYS A   3      11.970 -18.221 -34.391  1.00 45.67           N  
ATOM     35  H   LYS A   3      12.172 -19.001 -35.000  1.00 45.67           H  
ATOM     36  CA  LYS A   3      10.733 -18.253 -33.611  1.00 45.67           C  
ATOM     37  HA  LYS A   3      10.257 -17.272 -33.586  1.00 45.67           H  
ATOM     38  C   LYS A   3      11.165 -18.611 -32.191  1.00 45.67           C  
ATOM     39  CB  LYS A   3       9.752 -19.303 -34.172  1.00 45.67           C  
ATOM     40  HB2 LYS A   3      10.284 -20.240 -34.333  1.00 45.67           H  
ATOM     41  HB3 LYS A   3       8.987 -19.482 -33.416  1.00 45.67           H  
ATOM     42  O   LYS A   3      11.323 -19.791 -31.896  1.00 45.67           O  
ATOM     43  CG  LYS A   3       9.043 -18.891 -35.471  1.00 45.67           C  
ATOM     44  HG2 LYS A   3       9.782 -18.693 -36.247  1.00 45.67           H  
ATOM     45  HG3 LYS A   3       8.463 -17.985 -35.291  1.00 45.67           H  
ATOM     46  CD  LYS A   3       8.104 -20.020 -35.931  1.00 45.67           C  
ATOM     47  HD2 LYS A   3       7.414 -20.255 -35.122  1.00 45.67           H  
ATOM     48  HD3 LYS A   3       8.699 -20.907 -36.152  1.00 45.67           H  
ATOM     49  CE  LYS A   3       7.301 -19.617 -37.175  1.00 45.67           C  
ATOM     50  HE2 LYS A   3       7.996 -19.365 -37.976  1.00 45.67           H  
ATOM     51  HE3 LYS A   3       6.726 -18.722 -36.937  1.00 45.67           H  
ATOM     52  NZ  LYS A   3       6.385 -20.704 -37.614  1.00 45.67           N  
ATOM     53  HZ1 LYS A   3       5.850 -20.417 -38.421  1.00 45.67           H  
ATOM     54  HZ2 LYS A   3       5.731 -20.934 -36.879  1.00 45.67           H  
ATOM     55  HZ3 LYS A   3       6.900 -21.539 -37.854  1.00 45.67           H  
ATOM     56  N   ASN A   4      11.472 -17.610 -31.365  1.00 56.98           N  
ATOM     57  H   ASN A   4      11.494 -16.670 -31.733  1.00 56.98           H  
ATOM     58  CA  ASN A   4      11.662 -17.810 -29.942  1.00 56.98           C  
ATOM     59  HA  ASN A   4      12.454 -18.536 -29.763  1.00 56.98           H  
ATOM     60  C   ASN A   4      10.339 -18.404 -29.492  1.00 56.98           C  
ATOM     61  CB  ASN A   4      12.009 -16.490 -29.230  1.00 56.98           C  
ATOM     62  HB2 ASN A   4      11.783 -16.598 -28.169  1.00 56.98           H  
ATOM     63  HB3 ASN A   4      11.390 -15.681 -29.618  1.00 56.98           H  
ATOM     64  O   ASN A   4       9.306 -17.736 -29.549  1.00 56.98           O  
ATOM     65  CG  ASN A   4      13.477 -16.113 -29.337  1.00 56.98           C  
ATOM     66  ND2 ASN A   4      13.832 -14.926 -28.905  1.00 56.98           N  
ATOM     67 HD21 ASN A   4      14.823 -14.729 -28.901  1.00 56.98           H  
ATOM     68 HD22 ASN A   4      13.157 -14.327 -28.453  1.00 56.98           H  
ATOM     69  OD1 ASN A   4      14.324 -16.861 -29.796  1.00 56.98           O  
ATOM     70  N   LYS A   5      10.370 -19.710 -29.228  1.00 70.68           N  
ATOM     71  H   LYS A   5      11.261 -20.182 -29.293  1.00 70.68           H  
ATOM     72  CA  LYS A   5       9.233 -20.457 -28.722  1.00 70.68           C  
ATOM     73  HA  LYS A   5       8.439 -20.468 -29.470  1.00 70.68           H  
ATOM     74  C   LYS A   5       8.762 -19.674 -27.503  1.00 70.68           C  
ATOM     75  CB  LYS A   5       9.693 -21.886 -28.383  1.00 70.68           C  
ATOM     76  HB2 LYS A   5      10.635 -22.099 -28.888  1.00 70.68           H  
ATOM     77  HB3 LYS A   5       9.865 -21.970 -27.310  1.00 70.68           H  
ATOM     78  O   LYS A   5       9.583 -19.388 -26.630  1.00 70.68           O  
ATOM     79  CG  LYS A   5       8.678 -22.946 -28.822  1.00 70.68           C  
ATOM     80  HG2 LYS A   5       8.529 -22.881 -29.900  1.00 70.68           H  
ATOM     81  HG3 LYS A   5       7.728 -22.769 -28.317  1.00 70.68           H  
ATOM     82  CD  LYS A   5       9.203 -24.341 -28.460  1.00 70.68           C  
ATOM     83  HD2 LYS A   5       9.332 -24.392 -27.379  1.00 70.68           H  
ATOM     84  HD3 LYS A   5      10.165 -24.507 -28.944  1.00 70.68           H  
ATOM     85  CE  LYS A   5       8.206 -25.414 -28.906  1.00 70.68           C  
ATOM     86  HE2 LYS A   5       7.229 -25.159 -28.496  1.00 70.68           H  
ATOM     87  HE3 LYS A   5       8.125 -25.393 -29.993  1.00 70.68           H  
ATOM     88  NZ  LYS A   5       8.613 -26.761 -28.435  1.00 70.68           N  
ATOM     89  HZ1 LYS A   5       7.931 -27.451 -28.716  1.00 70.68           H  
ATOM     90  HZ2 LYS A   5       8.653 -26.767 -27.425  1.00 70.68           H  
ATOM     91  HZ3 LYS A   5       9.520 -27.018 -28.797  1.00 70.68           H  
ATOM     92  N   LEU A   6       7.506 -19.240 -27.528  1.00 84.16           N  
ATOM     93  H   LEU A   6       6.888 -19.541 -28.268  1.00 84.16           H  
ATOM     94  CA  LEU A   6       6.916 -18.540 -26.397  1.00 84.16           C  
ATOM     95  HA  LEU A   6       7.475 -17.626 -26.198  1.00 84.16           H  
ATOM     96  C   LEU A   6       7.064 -19.426 -25.168  1.00 84.16           C  
ATOM     97  CB  LEU A   6       5.445 -18.200 -26.689  1.00 84.16           C  
ATOM     98  HB2 LEU A   6       5.021 -17.694 -25.821  1.00 84.16           H  
ATOM     99  HB3 LEU A   6       4.896 -19.130 -26.836  1.00 84.16           H  
ATOM    100  O   LEU A   6       7.102 -20.658 -25.283  1.00 84.16           O  
ATOM    101  CG  LEU A   6       5.266 -17.313 -27.929  1.00 84.16           C  
ATOM    102  HG  LEU A   6       5.717 -17.804 -28.791  1.00 84.16           H  
ATOM    103  CD1 LEU A   6       3.790 -17.102 -28.253  1.00 84.16           C  
ATOM    104 HD11 LEU A   6       3.311 -16.562 -27.437  1.00 84.16           H  
ATOM    105 HD12 LEU A   6       3.302 -18.069 -28.373  1.00 84.16           H  
ATOM    106 HD13 LEU A   6       3.686 -16.528 -29.174  1.00 84.16           H  
ATOM    107  CD2 LEU A   6       5.928 -15.952 -27.753  1.00 84.16           C  
ATOM    108 HD21 LEU A   6       6.995 -16.060 -27.559  1.00 84.16           H  
ATOM    109 HD22 LEU A   6       5.463 -15.420 -26.923  1.00 84.16           H  
ATOM    110 HD23 LEU A   6       5.820 -15.404 -28.689  1.00 84.16           H  
ATOM    111  N   SER A   7       7.214 -18.806 -24.006  1.00 89.80           N  
ATOM    112  H   SER A   7       7.152 -17.799 -23.948  1.00 89.80           H  
ATOM    113  CA  SER A   7       7.266 -19.573 -22.774  1.00 89.80           C  
ATOM    114  HA  SER A   7       8.066 -20.306 -22.870  1.00 89.80           H  
ATOM    115  C   SER A   7       5.955 -20.337 -22.586  1.00 89.80           C  
ATOM    116  CB  SER A   7       7.610 -18.682 -21.582  1.00 89.80           C  
ATOM    117  HB2 SER A   7       7.760 -19.312 -20.705  1.00 89.80           H  
ATOM    118  HB3 SER A   7       8.541 -18.154 -21.787  1.00 89.80           H  
ATOM    119  O   SER A   7       4.882 -19.902 -23.017  1.00 89.80           O  
ATOM    120  OG  SER A   7       6.596 -17.741 -21.308  1.00 89.80           O  
ATOM    121  HG  SER A   7       6.651 -17.033 -21.954  1.00 89.80           H  
ATOM    122  N   HIS A   8       6.042 -21.498 -21.939  1.00 92.45           N  
ATOM    123  H   HIS A   8       6.920 -21.751 -21.509  1.00 92.45           H  
ATOM    124  CA  HIS A   8       4.857 -22.289 -21.616  1.00 92.45           C  
ATOM    125  HA  HIS A   8       4.348 -22.573 -22.537  1.00 92.45           H  
ATOM    126  C   HIS A   8       3.873 -21.471 -20.765  1.00 92.45           C  
ATOM    127  CB  HIS A   8       5.315 -23.545 -20.867  1.00 92.45           C  
ATOM    128  HB2 HIS A   8       5.912 -23.252 -20.004  1.00 92.45           H  
ATOM    129  HB3 HIS A   8       5.939 -24.149 -21.526  1.00 92.45           H  
ATOM    130  O   HIS A   8       2.658 -21.546 -20.941  1.00 92.45           O  
ATOM    131  CG  HIS A   8       4.160 -24.383 -20.392  1.00 92.45           C  
ATOM    132  CD2 HIS A   8       3.788 -24.605 -19.092  1.00 92.45           C  
ATOM    133  HD2 HIS A   8       4.301 -24.235 -18.217  1.00 92.45           H  
ATOM    134  ND1 HIS A   8       3.217 -24.979 -21.195  1.00 92.45           N  
ATOM    135  HD1 HIS A   8       3.149 -24.882 -22.198  1.00 92.45           H  
ATOM    136  CE1 HIS A   8       2.304 -25.556 -20.399  1.00 92.45           C  
ATOM    137  HE1 HIS A   8       1.422 -26.072 -20.749  1.00 92.45           H  
ATOM    138  NE2 HIS A   8       2.605 -25.357 -19.105  1.00 92.45           N  
ATOM    139  N   GLU A   9       4.410 -20.646 -19.871  1.00 93.54           N  
ATOM    140  H   GLU A   9       5.415 -20.645 -19.770  1.00 93.54           H  
ATOM    141  CA  GLU A   9       3.669 -19.743 -19.006  1.00 93.54           C  
ATOM    142  HA  GLU A   9       2.932 -20.317 -18.446  1.00 93.54           H  
ATOM    143  C   GLU A   9       2.906 -18.682 -19.807  1.00 93.54           C  
ATOM    144  CB  GLU A   9       4.635 -19.077 -18.012  1.00 93.54           C  
ATOM    145  HB2 GLU A   9       5.371 -18.471 -18.540  1.00 93.54           H  
ATOM    146  HB3 GLU A   9       4.035 -18.410 -17.393  1.00 93.54           H  
ATOM    147  O   GLU A   9       1.736 -18.426 -19.513  1.00 93.54           O  
ATOM    148  CG  GLU A   9       5.343 -20.050 -17.052  1.00 93.54           C  
ATOM    149  HG2 GLU A   9       5.661 -19.471 -16.185  1.00 93.54           H  
ATOM    150  HG3 GLU A   9       4.616 -20.780 -16.696  1.00 93.54           H  
ATOM    151  CD  GLU A   9       6.583 -20.779 -17.609  1.00 93.54           C  
ATOM    152  OE1 GLU A   9       7.201 -21.510 -16.808  1.00 93.54           O  
ATOM    153  OE2 GLU A   9       6.927 -20.618 -18.806  1.00 93.54           O  
ATOM    154  N   TYR A  10       3.512 -18.102 -20.846  1.00 94.00           N  
ATOM    155  H   TYR A  10       4.478 -18.323 -21.044  1.00 94.00           H  
ATOM    156  CA  TYR A  10       2.820 -17.164 -21.728  1.00 94.00           C  
ATOM    157  HA  TYR A  10       2.432 -16.338 -21.131  1.00 94.00           H  
ATOM    158  C   TYR A  10       1.647 -17.822 -22.444  1.00 94.00           C  
ATOM    159  CB  TYR A  10       3.793 -16.599 -22.755  1.00 94.00           C  
ATOM    160  HB2 TYR A  10       4.215 -17.403 -23.358  1.00 94.00           H  
ATOM    161  HB3 TYR A  10       4.615 -16.145 -22.203  1.00 94.00           H  
ATOM    162  O   TYR A  10       0.532 -17.306 -22.400  1.00 94.00           O  
ATOM    163  CG  TYR A  10       3.160 -15.573 -23.667  1.00 94.00           C  
ATOM    164  CD1 TYR A  10       2.556 -16.018 -24.854  1.00 94.00           C  
ATOM    165  HD1 TYR A  10       2.590 -17.065 -25.116  1.00 94.00           H  
ATOM    166  CD2 TYR A  10       3.111 -14.210 -23.307  1.00 94.00           C  
ATOM    167  HD2 TYR A  10       3.598 -13.881 -22.401  1.00 94.00           H  
ATOM    168  CE1 TYR A  10       1.895 -15.108 -25.686  1.00 94.00           C  
ATOM    169  HE1 TYR A  10       1.412 -15.438 -26.594  1.00 94.00           H  
ATOM    170  CE2 TYR A  10       2.418 -13.296 -24.129  1.00 94.00           C  
ATOM    171  HE2 TYR A  10       2.354 -12.251 -23.864  1.00 94.00           H  
ATOM    172  OH  TYR A  10       1.169 -12.941 -26.177  1.00 94.00           O  
ATOM    173  HH  TYR A  10       0.568 -12.327 -25.747  1.00 94.00           H  
ATOM    174  CZ  TYR A  10       1.817 -13.757 -25.321  1.00 94.00           C  
ATOM    175  N   GLU A  11       1.870 -18.980 -23.068  1.00 94.02           N  
ATOM    176  H   GLU A  11       2.804 -19.366 -23.054  1.00 94.02           H  
ATOM    177  CA  GLU A  11       0.810 -19.697 -23.784  1.00 94.02           C  
ATOM    178  HA  GLU A  11       0.409 -19.051 -24.565  1.00 94.02           H  
ATOM    179  C   GLU A  11      -0.359 -20.051 -22.850  1.00 94.02           C  
ATOM    180  CB  GLU A  11       1.382 -20.963 -24.446  1.00 94.02           C  
ATOM    181  HB2 GLU A  11       1.887 -21.567 -23.693  1.00 94.02           H  
ATOM    182  HB3 GLU A  11       0.551 -21.540 -24.853  1.00 94.02           H  
ATOM    183  O   GLU A  11      -1.528 -19.927 -23.229  1.00 94.02           O  
ATOM    184  CG  GLU A  11       2.357 -20.643 -25.595  1.00 94.02           C  
ATOM    185  HG2 GLU A  11       3.209 -20.091 -25.198  1.00 94.02           H  
ATOM    186  HG3 GLU A  11       1.846 -19.995 -26.307  1.00 94.02           H  
ATOM    187  CD  GLU A  11       2.874 -21.893 -26.337  1.00 94.02           C  
ATOM    188  OE1 GLU A  11       3.472 -21.711 -27.426  1.00 94.02           O  
ATOM    189  OE2 GLU A  11       2.671 -23.027 -25.840  1.00 94.02           O  
ATOM    190  N   LYS A  12      -0.051 -20.423 -21.602  1.00 95.42           N  
ATOM    191  H   LYS A  12       0.930 -20.515 -21.377  1.00 95.42           H  
ATOM    192  CA  LYS A  12      -1.037 -20.823 -20.595  1.00 95.42           C  
ATOM    193  HA  LYS A  12      -1.770 -21.471 -21.076  1.00 95.42           H  
ATOM    194  C   LYS A  12      -1.829 -19.652 -20.008  1.00 95.42           C  
ATOM    195  CB  LYS A  12      -0.300 -21.632 -19.520  1.00 95.42           C  
ATOM    196  HB2 LYS A  12       0.415 -20.986 -19.009  1.00 95.42           H  
ATOM    197  HB3 LYS A  12       0.258 -22.426 -20.017  1.00 95.42           H  
ATOM    198  O   LYS A  12      -3.037 -19.785 -19.829  1.00 95.42           O  
ATOM    199  CG  LYS A  12      -1.234 -22.273 -18.485  1.00 95.42           C  
ATOM    200  HG2 LYS A  12      -1.710 -21.497 -17.886  1.00 95.42           H  
ATOM    201  HG3 LYS A  12      -2.000 -22.859 -18.994  1.00 95.42           H  
ATOM    202  CD  LYS A  12      -0.408 -23.192 -17.576  1.00 95.42           C  
ATOM    203  HD2 LYS A  12       0.401 -22.613 -17.131  1.00 95.42           H  
ATOM    204  HD3 LYS A  12       0.037 -23.984 -18.178  1.00 95.42           H  
ATOM    205  CE  LYS A  12      -1.253 -23.816 -16.463  1.00 95.42           C  
ATOM    206  HE2 LYS A  12      -1.996 -24.476 -16.913  1.00 95.42           H  
ATOM    207  HE3 LYS A  12      -1.776 -23.019 -15.935  1.00 95.42           H  
ATOM    208  NZ  LYS A  12      -0.386 -24.565 -15.514  1.00 95.42           N  
ATOM    209  HZ1 LYS A  12       0.182 -25.250 -15.991  1.00 95.42           H  
ATOM    210  HZ2 LYS A  12       0.268 -23.954 -15.046  1.00 95.42           H  
ATOM    211  HZ3 LYS A  12      -0.916 -25.009 -14.778  1.00 95.42           H  
ATOM    212  N   TYR A  13      -1.181 -18.528 -19.693  1.00 95.19           N  
ATOM    213  H   TYR A  13      -0.182 -18.508 -19.837  1.00 95.19           H  
ATOM    214  CA  TYR A  13      -1.802 -17.441 -18.916  1.00 95.19           C  
ATOM    215  HA  TYR A  13      -2.785 -17.759 -18.570  1.00 95.19           H  
ATOM    216  C   TYR A  13      -2.038 -16.148 -19.701  1.00 95.19           C  
ATOM    217  CB  TYR A  13      -0.951 -17.164 -17.670  1.00 95.19           C  
ATOM    218  HB2 TYR A  13      -1.393 -16.335 -17.116  1.00 95.19           H  
ATOM    219  HB3 TYR A  13       0.046 -16.855 -17.982  1.00 95.19           H  
ATOM    220  O   TYR A  13      -2.869 -15.340 -19.295  1.00 95.19           O  
ATOM    221  CG  TYR A  13      -0.852 -18.349 -16.731  1.00 95.19           C  
ATOM    222  CD1 TYR A  13      -1.989 -18.759 -16.011  1.00 95.19           C  
ATOM    223  HD1 TYR A  13      -2.914 -18.212 -16.114  1.00 95.19           H  
ATOM    224  CD2 TYR A  13       0.355 -19.064 -16.608  1.00 95.19           C  
ATOM    225  HD2 TYR A  13       1.229 -18.750 -17.158  1.00 95.19           H  
ATOM    226  CE1 TYR A  13      -1.919 -19.880 -15.167  1.00 95.19           C  
ATOM    227  HE1 TYR A  13      -2.789 -20.196 -14.611  1.00 95.19           H  
ATOM    228  CE2 TYR A  13       0.424 -20.196 -15.777  1.00 95.19           C  
ATOM    229  HE2 TYR A  13       1.344 -20.759 -15.717  1.00 95.19           H  
ATOM    230  OH  TYR A  13      -0.678 -21.658 -14.197  1.00 95.19           O  
ATOM    231  HH  TYR A  13       0.178 -22.088 -14.140  1.00 95.19           H  
ATOM    232  CZ  TYR A  13      -0.711 -20.593 -15.039  1.00 95.19           C  
ATOM    233  N   LEU A  14      -1.328 -15.933 -20.809  1.00 95.28           N  
ATOM    234  H   LEU A  14      -0.675 -16.645 -21.103  1.00 95.28           H  
ATOM    235  CA  LEU A  14      -1.288 -14.662 -21.542  1.00 95.28           C  
ATOM    236  HA  LEU A  14      -2.109 -14.028 -21.207  1.00 95.28           H  
ATOM    237  C   LEU A  14      -1.503 -14.828 -23.054  1.00 95.28           C  
ATOM    238  CB  LEU A  14       0.037 -13.937 -21.235  1.00 95.28           C  
ATOM    239  HB2 LEU A  14       0.855 -14.591 -21.537  1.00 95.28           H  
ATOM    240  HB3 LEU A  14       0.102 -13.034 -21.842  1.00 95.28           H  
ATOM    241  O   LEU A  14      -1.316 -13.873 -23.799  1.00 95.28           O  
ATOM    242  CG  LEU A  14       0.240 -13.532 -19.764  1.00 95.28           C  
ATOM    243  HG  LEU A  14       0.162 -14.410 -19.123  1.00 95.28           H  
ATOM    244  CD1 LEU A  14       1.638 -12.943 -19.586  1.00 95.28           C  
ATOM    245 HD11 LEU A  14       1.837 -12.781 -18.527  1.00 95.28           H  
ATOM    246 HD12 LEU A  14       2.385 -13.637 -19.972  1.00 95.28           H  
ATOM    247 HD13 LEU A  14       1.720 -11.998 -20.123  1.00 95.28           H  
ATOM    248  CD2 LEU A  14      -0.762 -12.475 -19.298  1.00 95.28           C  
ATOM    249 HD21 LEU A  14      -0.542 -12.209 -18.264  1.00 95.28           H  
ATOM    250 HD22 LEU A  14      -0.685 -11.585 -19.922  1.00 95.28           H  
ATOM    251 HD23 LEU A  14      -1.778 -12.867 -19.346  1.00 95.28           H  
ATOM    252  N   SER A  15      -1.965 -15.987 -23.530  1.00 92.80           N  
ATOM    253  H   SER A  15      -2.051 -16.771 -22.898  1.00 92.80           H  
ATOM    254  CA  SER A  15      -2.258 -16.214 -24.959  1.00 92.80           C  
ATOM    255  HA  SER A  15      -1.345 -16.030 -25.526  1.00 92.80           H  
ATOM    256  C   SER A  15      -3.329 -15.280 -25.536  1.00 92.80           C  
ATOM    257  CB  SER A  15      -2.674 -17.668 -25.194  1.00 92.80           C  
ATOM    258  HB2 SER A  15      -3.078 -17.778 -26.200  1.00 92.80           H  
ATOM    259  HB3 SER A  15      -1.787 -18.298 -25.116  1.00 92.80           H  
ATOM    260  O   SER A  15      -3.372 -15.064 -26.745  1.00 92.80           O  
ATOM    261  OG  SER A  15      -3.632 -18.096 -24.243  1.00 92.80           O  
ATOM    262  HG  SER A  15      -3.248 -18.859 -23.803  1.00 92.80           H  
ATOM    263  N   HIS A  16      -4.170 -14.693 -24.680  1.00 92.13           N  
ATOM    264  H   HIS A  16      -4.065 -14.923 -23.702  1.00 92.13           H  
ATOM    265  CA  HIS A  16      -5.163 -13.678 -25.042  1.00 92.13           C  
ATOM    266  HA  HIS A  16      -5.520 -13.885 -26.051  1.00 92.13           H  
ATOM    267  C   HIS A  16      -4.601 -12.242 -25.055  1.00 92.13           C  
ATOM    268  CB  HIS A  16      -6.354 -13.804 -24.082  1.00 92.13           C  
ATOM    269  HB2 HIS A  16      -7.142 -13.127 -24.412  1.00 92.13           H  
ATOM    270  HB3 HIS A  16      -6.749 -14.818 -24.134  1.00 92.13           H  
ATOM    271  O   HIS A  16      -5.293 -11.311 -25.465  1.00 92.13           O  
ATOM    272  CG  HIS A  16      -6.011 -13.485 -22.646  1.00 92.13           C  
ATOM    273  CD2 HIS A  16      -6.202 -12.284 -22.016  1.00 92.13           C  
ATOM    274  HD2 HIS A  16      -6.620 -11.394 -22.461  1.00 92.13           H  
ATOM    275  ND1 HIS A  16      -5.451 -14.342 -21.721  1.00 92.13           N  
ATOM    276  HD1 HIS A  16      -5.272 -15.330 -21.837  1.00 92.13           H  
ATOM    277  CE1 HIS A  16      -5.310 -13.670 -20.565  1.00 92.13           C  
ATOM    278  HE1 HIS A  16      -4.931 -14.086 -19.643  1.00 92.13           H  
ATOM    279  NE2 HIS A  16      -5.754 -12.412 -20.700  1.00 92.13           N  
ATOM    280  N   VAL A  17      -3.364 -12.040 -24.596  1.00 92.78           N  
ATOM    281  H   VAL A  17      -2.805 -12.846 -24.355  1.00 92.78           H  
ATOM    282  CA  VAL A  17      -2.699 -10.737 -24.494  1.00 92.78           C  
ATOM    283  HA  VAL A  17      -3.447  -9.945 -24.528  1.00 92.78           H  
ATOM    284  C   VAL A  17      -1.714 -10.592 -25.648  1.00 92.78           C  
ATOM    285  CB  VAL A  17      -1.944 -10.613 -23.159  1.00 92.78           C  
ATOM    286  HB  VAL A  17      -1.208 -11.412 -23.074  1.00 92.78           H  
ATOM    287  O   VAL A  17      -0.867 -11.460 -25.797  1.00 92.78           O  
ATOM    288  CG1 VAL A  17      -1.187  -9.284 -23.061  1.00 92.78           C  
ATOM    289 HG11 VAL A  17      -0.403  -9.233 -23.817  1.00 92.78           H  
ATOM    290 HG12 VAL A  17      -1.873  -8.447 -23.186  1.00 92.78           H  
ATOM    291 HG13 VAL A  17      -0.705  -9.231 -22.084  1.00 92.78           H  
ATOM    292  CG2 VAL A  17      -2.916 -10.733 -21.983  1.00 92.78           C  
ATOM    293 HG21 VAL A  17      -3.743 -10.033 -22.099  1.00 92.78           H  
ATOM    294 HG22 VAL A  17      -2.400 -10.528 -21.045  1.00 92.78           H  
ATOM    295 HG23 VAL A  17      -3.311 -11.748 -21.932  1.00 92.78           H  
ATOM    296  N   PRO A  18      -1.722  -9.505 -26.437  1.00 88.11           N  
ATOM    297  CA  PRO A  18      -0.740  -9.324 -27.504  1.00 88.11           C  
ATOM    298  HA  PRO A  18      -0.863 -10.137 -28.219  1.00 88.11           H  
ATOM    299  C   PRO A  18       0.709  -9.312 -26.988  1.00 88.11           C  
ATOM    300  CB  PRO A  18      -1.116  -8.004 -28.186  1.00 88.11           C  
ATOM    301  HB2 PRO A  18      -0.925  -8.037 -29.259  1.00 88.11           H  
ATOM    302  HB3 PRO A  18      -0.577  -7.172 -27.731  1.00 88.11           H  
ATOM    303  O   PRO A  18       1.073  -8.493 -26.139  1.00 88.11           O  
ATOM    304  CG  PRO A  18      -2.606  -7.858 -27.880  1.00 88.11           C  
ATOM    305  HG2 PRO A  18      -2.925  -6.816 -27.897  1.00 88.11           H  
ATOM    306  HG3 PRO A  18      -3.185  -8.448 -28.591  1.00 88.11           H  
ATOM    307  CD  PRO A  18      -2.736  -8.466 -26.487  1.00 88.11           C  
ATOM    308  HD2 PRO A  18      -2.525  -7.714 -25.727  1.00 88.11           H  
ATOM    309  HD3 PRO A  18      -3.739  -8.873 -26.356  1.00 88.11           H  
ATOM    310  N   LEU A  19       1.552 -10.188 -27.542  1.00 92.47           N  
ATOM    311  H   LEU A  19       1.182 -10.903 -28.152  1.00 92.47           H  
ATOM    312  CA  LEU A  19       2.999 -10.125 -27.351  1.00 92.47           C  
ATOM    313  HA  LEU A  19       3.203  -9.944 -26.296  1.00 92.47           H  
ATOM    314  C   LEU A  19       3.576  -8.983 -28.186  1.00 92.47           C  
ATOM    315  CB  LEU A  19       3.663 -11.440 -27.778  1.00 92.47           C  
ATOM    316  HB2 LEU A  19       3.543 -11.548 -28.856  1.00 92.47           H  
ATOM    317  HB3 LEU A  19       3.169 -12.291 -27.311  1.00 92.47           H  
ATOM    318  O   LEU A  19       3.378  -8.927 -29.399  1.00 92.47           O  
ATOM    319  CG  LEU A  19       5.157 -11.513 -27.422  1.00 92.47           C  
ATOM    320  HG  LEU A  19       5.675 -10.604 -27.726  1.00 92.47           H  
ATOM    321  CD1 LEU A  19       5.392 -11.742 -25.928  1.00 92.47           C  
ATOM    322 HD11 LEU A  19       4.973 -10.923 -25.344  1.00 92.47           H  
ATOM    323 HD12 LEU A  19       6.462 -11.797 -25.729  1.00 92.47           H  
ATOM    324 HD13 LEU A  19       4.926 -12.676 -25.614  1.00 92.47           H  
ATOM    325  CD2 LEU A  19       5.741 -12.676 -28.206  1.00 92.47           C  
ATOM    326 HD21 LEU A  19       6.716 -12.959 -27.809  1.00 92.47           H  
ATOM    327 HD22 LEU A  19       5.834 -12.401 -29.257  1.00 92.47           H  
ATOM    328 HD23 LEU A  19       5.046 -13.511 -28.117  1.00 92.47           H  
ATOM    329  N   ILE A  20       4.349  -8.108 -27.551  1.00 93.82           N  
ATOM    330  H   ILE A  20       4.467  -8.214 -26.553  1.00 93.82           H  
ATOM    331  CA  ILE A  20       4.987  -6.974 -28.222  1.00 93.82           C  
ATOM    332  HA  ILE A  20       4.370  -6.666 -29.067  1.00 93.82           H  
ATOM    333  C   ILE A  20       6.346  -7.375 -28.798  1.00 93.82           C  
ATOM    334  CB  ILE A  20       5.092  -5.787 -27.243  1.00 93.82           C  
ATOM    335  HB  ILE A  20       5.734  -6.086 -26.414  1.00 93.82           H  
ATOM    336  O   ILE A  20       6.649  -7.085 -29.952  1.00 93.82           O  
ATOM    337  CG1 ILE A  20       3.723  -5.398 -26.637  1.00 93.82           C  
ATOM    338 HG12 ILE A  20       3.866  -4.558 -25.957  1.00 93.82           H  
ATOM    339 HG13 ILE A  20       3.348  -6.222 -26.030  1.00 93.82           H  
ATOM    340  CG2 ILE A  20       5.762  -4.574 -27.913  1.00 93.82           C  
ATOM    341 HG21 ILE A  20       6.794  -4.807 -28.175  1.00 93.82           H  
ATOM    342 HG22 ILE A  20       5.766  -3.727 -27.227  1.00 93.82           H  
ATOM    343 HG23 ILE A  20       5.223  -4.300 -28.820  1.00 93.82           H  
ATOM    344  CD1 ILE A  20       2.633  -5.015 -27.648  1.00 93.82           C  
ATOM    345 HD11 ILE A  20       2.956  -4.174 -28.262  1.00 93.82           H  
ATOM    346 HD12 ILE A  20       2.391  -5.865 -28.286  1.00 93.82           H  
ATOM    347 HD13 ILE A  20       1.732  -4.724 -27.108  1.00 93.82           H  
ATOM    348  N   THR A  21       7.191  -8.010 -27.984  1.00 92.86           N  
ATOM    349  H   THR A  21       6.862  -8.266 -27.064  1.00 92.86           H  
ATOM    350  CA  THR A  21       8.529  -8.480 -28.372  1.00 92.86           C  
ATOM    351  HA  THR A  21       8.444  -9.035 -29.306  1.00 92.86           H  
ATOM    352  C   THR A  21       9.091  -9.430 -27.309  1.00 92.86           C  
ATOM    353  CB  THR A  21       9.477  -7.286 -28.615  1.00 92.86           C  
ATOM    354  HB  THR A  21       9.006  -6.597 -29.316  1.00 92.86           H  
ATOM    355  O   THR A  21       8.483  -9.613 -26.255  1.00 92.86           O  
ATOM    356  CG2 THR A  21       9.848  -6.493 -27.362  1.00 92.86           C  
ATOM    357 HG21 THR A  21      10.516  -5.675 -27.630  1.00 92.86           H  
ATOM    358 HG22 THR A  21      10.343  -7.136 -26.634  1.00 92.86           H  
ATOM    359 HG23 THR A  21       8.945  -6.071 -26.920  1.00 92.86           H  
ATOM    360  OG1 THR A  21      10.676  -7.723 -29.212  1.00 92.86           O  
ATOM    361  HG1 THR A  21      11.225  -6.947 -29.352  1.00 92.86           H  
ATOM    362  N   VAL A  22      10.263 -10.014 -27.563  1.00 91.90           N  
ATOM    363  H   VAL A  22      10.735  -9.745 -28.414  1.00 91.90           H  
ATOM    364  CA  VAL A  22      11.011 -10.839 -26.605  1.00 91.90           C  
ATOM    365  HA  VAL A  22      10.586 -10.704 -25.610  1.00 91.90           H  
ATOM    366  C   VAL A  22      12.465 -10.371 -26.567  1.00 91.90           C  
ATOM    367  CB  VAL A  22      10.926 -12.340 -26.947  1.00 91.90           C  
ATOM    368  HB  VAL A  22      11.456 -12.528 -27.881  1.00 91.90           H  
ATOM    369  O   VAL A  22      13.148 -10.357 -27.592  1.00 91.90           O  
ATOM    370  CG1 VAL A  22      11.571 -13.192 -25.847  1.00 91.90           C  
ATOM    371 HG11 VAL A  22      12.629 -12.952 -25.737  1.00 91.90           H  
ATOM    372 HG12 VAL A  22      11.483 -14.251 -26.091  1.00 91.90           H  
ATOM    373 HG13 VAL A  22      11.070 -13.020 -24.894  1.00 91.90           H  
ATOM    374  CG2 VAL A  22       9.478 -12.811 -27.121  1.00 91.90           C  
ATOM    375 HG21 VAL A  22       8.891 -12.547 -26.241  1.00 91.90           H  
ATOM    376 HG22 VAL A  22       9.444 -13.892 -27.255  1.00 91.90           H  
ATOM    377 HG23 VAL A  22       9.034 -12.344 -28.000  1.00 91.90           H  
ATOM    378  N   PHE A  23      12.946  -9.996 -25.385  1.00 89.18           N  
ATOM    379  H   PHE A  23      12.327 -10.052 -24.589  1.00 89.18           H  
ATOM    380  CA  PHE A  23      14.347  -9.664 -25.126  1.00 89.18           C  
ATOM    381  HA  PHE A  23      14.802  -9.344 -26.063  1.00 89.18           H  
ATOM    382  C   PHE A  23      15.124 -10.882 -24.608  1.00 89.18           C  
ATOM    383  CB  PHE A  23      14.427  -8.496 -24.134  1.00 89.18           C  
ATOM    384  HB2 PHE A  23      13.754  -8.691 -23.299  1.00 89.18           H  
ATOM    385  HB3 PHE A  23      15.437  -8.434 -23.728  1.00 89.18           H  
ATOM    386  O   PHE A  23      14.541 -11.741 -23.952  1.00 89.18           O  
ATOM    387  CG  PHE A  23      14.093  -7.162 -24.766  1.00 89.18           C  
ATOM    388  CD1 PHE A  23      15.070  -6.481 -25.516  1.00 89.18           C  
ATOM    389  HD1 PHE A  23      16.064  -6.894 -25.613  1.00 89.18           H  
ATOM    390  CD2 PHE A  23      12.803  -6.619 -24.644  1.00 89.18           C  
ATOM    391  HD2 PHE A  23      12.054  -7.146 -24.071  1.00 89.18           H  
ATOM    392  CE1 PHE A  23      14.748  -5.279 -26.169  1.00 89.18           C  
ATOM    393  HE1 PHE A  23      15.494  -4.768 -26.760  1.00 89.18           H  
ATOM    394  CE2 PHE A  23      12.488  -5.404 -25.279  1.00 89.18           C  
ATOM    395  HE2 PHE A  23      11.498  -4.981 -25.187  1.00 89.18           H  
ATOM    396  CZ  PHE A  23      13.452  -4.746 -26.058  1.00 89.18           C  
ATOM    397  HZ  PHE A  23      13.201  -3.820 -26.554  1.00 89.18           H  
ATOM    398  N   PRO A  24      16.452 -10.954 -24.825  1.00 83.69           N  
ATOM    399  CA  PRO A  24      17.305 -11.997 -24.256  1.00 83.69           C  
ATOM    400  HA  PRO A  24      16.822 -12.971 -24.341  1.00 83.69           H  
ATOM    401  C   PRO A  24      17.571 -11.718 -22.767  1.00 83.69           C  
ATOM    402  CB  PRO A  24      18.566 -11.982 -25.126  1.00 83.69           C  
ATOM    403  HB2 PRO A  24      18.386 -12.558 -26.033  1.00 83.69           H  
ATOM    404  HB3 PRO A  24      19.445 -12.366 -24.608  1.00 83.69           H  
ATOM    405  O   PRO A  24      18.685 -11.389 -22.363  1.00 83.69           O  
ATOM    406  CG  PRO A  24      18.704 -10.502 -25.483  1.00 83.69           C  
ATOM    407  HG2 PRO A  24      19.174  -9.964 -24.660  1.00 83.69           H  
ATOM    408  HG3 PRO A  24      19.269 -10.360 -26.404  1.00 83.69           H  
ATOM    409  CD  PRO A  24      17.252 -10.044 -25.635  1.00 83.69           C  
ATOM    410  HD2 PRO A  24      16.950 -10.130 -26.679  1.00 83.69           H  
ATOM    411  HD3 PRO A  24      17.150  -9.013 -25.296  1.00 83.69           H  
ATOM    412  N   LYS A  25      16.521 -11.787 -21.949  1.00 77.23           N  
ATOM    413  H   LYS A  25      15.639 -12.070 -22.351  1.00 77.23           H  
ATOM    414  CA  LYS A  25      16.567 -11.589 -20.501  1.00 77.23           C  
ATOM    415  HA  LYS A  25      17.601 -11.475 -20.177  1.00 77.23           H  
ATOM    416  C   LYS A  25      15.985 -12.825 -19.829  1.00 77.23           C  
ATOM    417  CB  LYS A  25      15.789 -10.315 -20.135  1.00 77.23           C  
ATOM    418  HB2 LYS A  25      14.762 -10.429 -20.481  1.00 77.23           H  
ATOM    419  HB3 LYS A  25      16.231  -9.462 -20.650  1.00 77.23           H  
ATOM    420  O   LYS A  25      14.881 -13.233 -20.161  1.00 77.23           O  
ATOM    421  CG  LYS A  25      15.790 -10.045 -18.622  1.00 77.23           C  
ATOM    422  HG2 LYS A  25      16.792  -9.764 -18.298  1.00 77.23           H  
ATOM    423  HG3 LYS A  25      15.486 -10.945 -18.087  1.00 77.23           H  
ATOM    424  CD  LYS A  25      14.796  -8.937 -18.274  1.00 77.23           C  
ATOM    425  HD2 LYS A  25      13.829  -9.210 -18.696  1.00 77.23           H  
ATOM    426  HD3 LYS A  25      15.123  -7.988 -18.699  1.00 77.23           H  
ATOM    427  CE  LYS A  25      14.664  -8.825 -16.753  1.00 77.23           C  
ATOM    428  HE2 LYS A  25      15.499  -8.249 -16.355  1.00 77.23           H  
ATOM    429  HE3 LYS A  25      14.723  -9.830 -16.336  1.00 77.23           H  
ATOM    430  NZ  LYS A  25      13.359  -8.227 -16.387  1.00 77.23           N  
ATOM    431  HZ1 LYS A  25      13.243  -8.188 -15.385  1.00 77.23           H  
ATOM    432  HZ2 LYS A  25      13.245  -7.305 -16.783  1.00 77.23           H  
ATOM    433  HZ3 LYS A  25      12.614  -8.809 -16.740  1.00 77.23           H  
ATOM    434  N   VAL A  26      16.716 -13.370 -18.861  1.00 75.13           N  
ATOM    435  H   VAL A  26      17.628 -12.985 -18.661  1.00 75.13           H  
ATOM    436  CA  VAL A  26      16.225 -14.428 -17.974  1.00 75.13           C  
ATOM    437  HA  VAL A  26      15.149 -14.545 -18.103  1.00 75.13           H  
ATOM    438  C   VAL A  26      16.491 -13.994 -16.541  1.00 75.13           C  
ATOM    439  CB  VAL A  26      16.868 -15.792 -18.292  1.00 75.13           C  
ATOM    440  HB  VAL A  26      17.945 -15.732 -18.140  1.00 75.13           H  
ATOM    441  O   VAL A  26      17.644 -13.884 -16.123  1.00 75.13           O  
ATOM    442  CG1 VAL A  26      16.300 -16.887 -17.380  1.00 75.13           C  
ATOM    443 HG11 VAL A  26      16.735 -17.851 -17.643  1.00 75.13           H  
ATOM    444 HG12 VAL A  26      15.218 -16.945 -17.494  1.00 75.13           H  
ATOM    445 HG13 VAL A  26      16.538 -16.677 -16.337  1.00 75.13           H  
ATOM    446  CG2 VAL A  26      16.607 -16.205 -19.747  1.00 75.13           C  
ATOM    447 HG21 VAL A  26      17.011 -17.201 -19.929  1.00 75.13           H  
ATOM    448 HG22 VAL A  26      15.535 -16.215 -19.945  1.00 75.13           H  
ATOM    449 HG23 VAL A  26      17.090 -15.510 -20.434  1.00 75.13           H  
ATOM    450  N   THR A  27      15.428 -13.715 -15.794  1.00 76.63           N  
ATOM    451  H   THR A  27      14.513 -13.802 -16.213  1.00 76.63           H  
ATOM    452  CA  THR A  27      15.516 -13.464 -14.354  1.00 76.63           C  
ATOM    453  HA  THR A  27      16.475 -13.001 -14.121  1.00 76.63           H  
ATOM    454  C   THR A  27      15.412 -14.798 -13.624  1.00 76.63           C  
ATOM    455  CB  THR A  27      14.407 -12.522 -13.865  1.00 76.63           C  
ATOM    456  HB  THR A  27      13.442 -13.017 -13.968  1.00 76.63           H  
ATOM    457  O   THR A  27      14.387 -15.471 -13.712  1.00 76.63           O  
ATOM    458  CG2 THR A  27      14.610 -12.120 -12.404  1.00 76.63           C  
ATOM    459 HG21 THR A  27      13.834 -11.418 -12.099  1.00 76.63           H  
ATOM    460 HG22 THR A  27      14.534 -12.999 -11.763  1.00 76.63           H  
ATOM    461 HG23 THR A  27      15.590 -11.662 -12.269  1.00 76.63           H  
ATOM    462  OG1 THR A  27      14.356 -11.302 -14.578  1.00 76.63           O  
ATOM    463  HG1 THR A  27      13.575 -10.876 -14.216  1.00 76.63           H  
ATOM    464  N   LYS A  28      16.449 -15.182 -12.872  1.00 75.22           N  
ATOM    465  H   LYS A  28      17.263 -14.587 -12.816  1.00 75.22           H  
ATOM    466  CA  LYS A  28      16.346 -16.330 -11.964  1.00 75.22           C  
ATOM    467  HA  LYS A  28      15.883 -17.158 -12.499  1.00 75.22           H  
ATOM    468  C   LYS A  28      15.430 -15.980 -10.795  1.00 75.22           C  
ATOM    469  CB  LYS A  28      17.718 -16.785 -11.456  1.00 75.22           C  
ATOM    470  HB2 LYS A  28      17.565 -17.446 -10.603  1.00 75.22           H  
ATOM    471  HB3 LYS A  28      18.292 -15.923 -11.114  1.00 75.22           H  
ATOM    472  O   LYS A  28      15.615 -14.957 -10.141  1.00 75.22           O  
ATOM    473  CG  LYS A  28      18.501 -17.553 -12.528  1.00 75.22           C  
ATOM    474  HG2 LYS A  28      17.896 -18.381 -12.896  1.00 75.22           H  
ATOM    475  HG3 LYS A  28      18.744 -16.888 -13.358  1.00 75.22           H  
ATOM    476  CD  LYS A  28      19.789 -18.104 -11.910  1.00 75.22           C  
ATOM    477  HD2 LYS A  28      20.402 -17.272 -11.563  1.00 75.22           H  
ATOM    478  HD3 LYS A  28      19.532 -18.722 -11.049  1.00 75.22           H  
ATOM    479  CE  LYS A  28      20.577 -18.942 -12.919  1.00 75.22           C  
ATOM    480  HE2 LYS A  28      20.849 -18.312 -13.766  1.00 75.22           H  
ATOM    481  HE3 LYS A  28      19.934 -19.745 -13.281  1.00 75.22           H  
ATOM    482  NZ  LYS A  28      21.788 -19.505 -12.274  1.00 75.22           N  
ATOM    483  HZ1 LYS A  28      21.523 -20.058 -11.471  1.00 75.22           H  
ATOM    484  HZ2 LYS A  28      22.313 -20.086 -12.912  1.00 75.22           H  
ATOM    485  HZ3 LYS A  28      22.381 -18.763 -11.931  1.00 75.22           H  
ATOM    486  N   VAL A  29      14.459 -16.849 -10.541  1.00 76.60           N  
ATOM    487  H   VAL A  29      14.367 -17.657 -11.140  1.00 76.60           H  
ATOM    488  CA  VAL A  29      13.606 -16.790  -9.357  1.00 76.60           C  
ATOM    489  HA  VAL A  29      13.619 -15.783  -8.940  1.00 76.60           H  
ATOM    490  C   VAL A  29      14.201 -17.745  -8.330  1.00 76.60           C  
ATOM    491  CB  VAL A  29      12.148 -17.133  -9.715  1.00 76.60           C  
ATOM    492  HB  VAL A  29      12.091 -18.144 -10.119  1.00 76.60           H  
ATOM    493  O   VAL A  29      14.104 -18.959  -8.486  1.00 76.60           O  
ATOM    494  CG1 VAL A  29      11.268 -17.044  -8.473  1.00 76.60           C  
ATOM    495 HG11 VAL A  29      11.376 -16.064  -8.006  1.00 76.60           H  
ATOM    496 HG12 VAL A  29      11.555 -17.822  -7.765  1.00 76.60           H  
ATOM    497 HG13 VAL A  29      10.227 -17.206  -8.752  1.00 76.60           H  
ATOM    498  CG2 VAL A  29      11.576 -16.163 -10.760  1.00 76.60           C  
ATOM    499 HG21 VAL A  29      11.634 -15.138 -10.395  1.00 76.60           H  
ATOM    500 HG22 VAL A  29      12.133 -16.240 -11.694  1.00 76.60           H  
ATOM    501 HG23 VAL A  29      10.535 -16.410 -10.967  1.00 76.60           H  
ATOM    502  N   GLU A  30      14.867 -17.206  -7.312  1.00 72.49           N  
ATOM    503  H   GLU A  30      14.963 -16.203  -7.251  1.00 72.49           H  
ATOM    504  CA  GLU A  30      15.442 -18.011  -6.233  1.00 72.49           C  
ATOM    505  HA  GLU A  30      15.520 -19.049  -6.556  1.00 72.49           H  
ATOM    506  C   GLU A  30      14.512 -17.991  -5.021  1.00 72.49           C  
ATOM    507  CB  GLU A  30      16.870 -17.560  -5.892  1.00 72.49           C  
ATOM    508  HB2 GLU A  30      16.886 -16.486  -5.707  1.00 72.49           H  
ATOM    509  HB3 GLU A  30      17.188 -18.083  -4.990  1.00 72.49           H  
ATOM    510  O   GLU A  30      14.247 -16.946  -4.427  1.00 72.49           O  
ATOM    511  CG  GLU A  30      17.834 -17.914  -7.039  1.00 72.49           C  
ATOM    512  HG2 GLU A  30      17.545 -17.355  -7.929  1.00 72.49           H  
ATOM    513  HG3 GLU A  30      17.726 -18.975  -7.267  1.00 72.49           H  
ATOM    514  CD  GLU A  30      19.314 -17.630  -6.737  1.00 72.49           C  
ATOM    515  OE1 GLU A  30      20.131 -17.925  -7.644  1.00 72.49           O  
ATOM    516  OE2 GLU A  30      19.620 -17.132  -5.631  1.00 72.49           O  
ATOM    517  N   GLN A  31      13.994 -19.165  -4.665  1.00 70.66           N  
ATOM    518  H   GLN A  31      14.229 -19.985  -5.206  1.00 70.66           H  
ATOM    519  CA  GLN A  31      13.209 -19.358  -3.457  1.00 70.66           C  
ATOM    520  HA  GLN A  31      12.660 -18.443  -3.236  1.00 70.66           H  
ATOM    521  C   GLN A  31      14.144 -19.667  -2.294  1.00 70.66           C  
ATOM    522  CB  GLN A  31      12.189 -20.480  -3.678  1.00 70.66           C  
ATOM    523  HB2 GLN A  31      12.715 -21.404  -3.919  1.00 70.66           H  
ATOM    524  HB3 GLN A  31      11.558 -20.211  -4.524  1.00 70.66           H  
ATOM    525  O   GLN A  31      14.908 -20.631  -2.333  1.00 70.66           O  
ATOM    526  CG  GLN A  31      11.297 -20.714  -2.446  1.00 70.66           C  
ATOM    527  HG2 GLN A  31      10.772 -19.792  -2.195  1.00 70.66           H  
ATOM    528  HG3 GLN A  31      11.910 -21.008  -1.594  1.00 70.66           H  
ATOM    529  CD  GLN A  31      10.267 -21.810  -2.686  1.00 70.66           C  
ATOM    530  NE2 GLN A  31       9.484 -22.180  -1.699  1.00 70.66           N  
ATOM    531 HE21 GLN A  31       8.868 -22.951  -1.916  1.00 70.66           H  
ATOM    532 HE22 GLN A  31       9.571 -21.787  -0.773  1.00 70.66           H  
ATOM    533  OE1 GLN A  31      10.119 -22.335  -3.768  1.00 70.66           O  
ATOM    534  N   LYS A  32      14.034 -18.891  -1.219  1.00 73.32           N  
ATOM    535  H   LYS A  32      13.457 -18.063  -1.268  1.00 73.32           H  
ATOM    536  CA  LYS A  32      14.708 -19.212   0.033  1.00 73.32           C  
ATOM    537  HA  LYS A  32      14.861 -20.290   0.084  1.00 73.32           H  
ATOM    538  C   LYS A  32      13.808 -18.825   1.192  1.00 73.32           C  
ATOM    539  CB  LYS A  32      16.090 -18.531   0.039  1.00 73.32           C  
ATOM    540  HB2 LYS A  32      16.008 -17.495   0.365  1.00 73.32           H  
ATOM    541  HB3 LYS A  32      16.495 -18.532  -0.973  1.00 73.32           H  
ATOM    542  O   LYS A  32      13.822 -17.686   1.629  1.00 73.32           O  
ATOM    543  CG  LYS A  32      17.072 -19.299   0.930  1.00 73.32           C  
ATOM    544  HG2 LYS A  32      16.680 -19.341   1.947  1.00 73.32           H  
ATOM    545  HG3 LYS A  32      17.179 -20.316   0.554  1.00 73.32           H  
ATOM    546  CD  LYS A  32      18.441 -18.613   0.925  1.00 73.32           C  
ATOM    547  HD2 LYS A  32      18.808 -18.571  -0.100  1.00 73.32           H  
ATOM    548  HD3 LYS A  32      18.333 -17.598   1.305  1.00 73.32           H  
ATOM    549  CE  LYS A  32      19.431 -19.392   1.796  1.00 73.32           C  
ATOM    550  HE2 LYS A  32      19.061 -19.396   2.822  1.00 73.32           H  
ATOM    551  HE3 LYS A  32      19.464 -20.423   1.445  1.00 73.32           H  
ATOM    552  NZ  LYS A  32      20.783 -18.784   1.733  1.00 73.32           N  
ATOM    553  HZ1 LYS A  32      21.122 -18.789   0.781  1.00 73.32           H  
ATOM    554  HZ2 LYS A  32      20.748 -17.824   2.045  1.00 73.32           H  
ATOM    555  HZ3 LYS A  32      21.435 -19.294   2.312  1.00 73.32           H  
ATOM    556  N   GLU A  33      12.992 -19.763   1.664  1.00 86.48           N  
ATOM    557  H   GLU A  33      13.047 -20.692   1.273  1.00 86.48           H  
ATOM    558  CA  GLU A  33      12.462 -19.638   3.019  1.00 86.48           C  
ATOM    559  HA  GLU A  33      12.349 -18.582   3.263  1.00 86.48           H  
ATOM    560  C   GLU A  33      13.486 -20.245   3.971  1.00 86.48           C  
ATOM    561  CB  GLU A  33      11.080 -20.279   3.189  1.00 86.48           C  
ATOM    562  HB2 GLU A  33      11.166 -21.364   3.138  1.00 86.48           H  
ATOM    563  HB3 GLU A  33      10.421 -19.941   2.389  1.00 86.48           H  
ATOM    564  O   GLU A  33      13.971 -21.357   3.766  1.00 86.48           O  
ATOM    565  CG  GLU A  33      10.498 -19.856   4.548  1.00 86.48           C  
ATOM    566  HG2 GLU A  33      11.181 -20.145   5.347  1.00 86.48           H  
ATOM    567  HG3 GLU A  33      10.402 -18.771   4.581  1.00 86.48           H  
ATOM    568  CD  GLU A  33       9.146 -20.502   4.824  1.00 86.48           C  
ATOM    569  OE1 GLU A  33       9.147 -21.663   5.279  1.00 86.48           O  
ATOM    570  OE2 GLU A  33       8.090 -19.848   4.665  1.00 86.48           O  
ATOM    571  N   VAL A  34      13.822 -19.492   5.005  1.00 87.68           N  
ATOM    572  H   VAL A  34      13.384 -18.587   5.100  1.00 87.68           H  
ATOM    573  CA  VAL A  34      14.760 -19.889   6.039  1.00 87.68           C  
ATOM    574  HA  VAL A  34      15.077 -20.918   5.870  1.00 87.68           H  
ATOM    575  C   VAL A  34      14.040 -19.815   7.372  1.00 87.68           C  
ATOM    576  CB  VAL A  34      16.007 -18.999   6.014  1.00 87.68           C  
ATOM    577  HB  VAL A  34      15.736 -17.979   6.289  1.00 87.68           H  
ATOM    578  O   VAL A  34      13.450 -18.791   7.726  1.00 87.68           O  
ATOM    579  CG1 VAL A  34      17.044 -19.517   6.997  1.00 87.68           C  
ATOM    580 HG11 VAL A  34      17.346 -20.535   6.749  1.00 87.68           H  
ATOM    581 HG12 VAL A  34      17.899 -18.844   6.932  1.00 87.68           H  
ATOM    582 HG13 VAL A  34      16.659 -19.481   8.016  1.00 87.68           H  
ATOM    583  CG2 VAL A  34      16.674 -18.969   4.633  1.00 87.68           C  
ATOM    584 HG21 VAL A  34      17.601 -18.398   4.679  1.00 87.68           H  
ATOM    585 HG22 VAL A  34      16.874 -19.986   4.295  1.00 87.68           H  
ATOM    586 HG23 VAL A  34      16.010 -18.470   3.928  1.00 87.68           H  
ATOM    587  N   GLN A  35      14.088 -20.919   8.107  1.00 90.32           N  
ATOM    588  H   GLN A  35      14.615 -21.709   7.763  1.00 90.32           H  
ATOM    589  CA  GLN A  35      13.604 -20.974   9.477  1.00 90.32           C  
ATOM    590  HA  GLN A  35      12.734 -20.326   9.579  1.00 90.32           H  
ATOM    591  C   GLN A  35      14.677 -20.459  10.433  1.00 90.32           C  
ATOM    592  CB  GLN A  35      13.180 -22.403   9.823  1.00 90.32           C  
ATOM    593  HB2 GLN A  35      13.985 -23.099   9.590  1.00 90.32           H  
ATOM    594  HB3 GLN A  35      12.984 -22.458  10.894  1.00 90.32           H  
ATOM    595  O   GLN A  35      15.869 -20.663  10.211  1.00 90.32           O  
ATOM    596  CG  GLN A  35      11.912 -22.794   9.047  1.00 90.32           C  
ATOM    597  HG2 GLN A  35      12.138 -22.845   7.982  1.00 90.32           H  
ATOM    598  HG3 GLN A  35      11.151 -22.029   9.200  1.00 90.32           H  
ATOM    599  CD  GLN A  35      11.325 -24.126   9.488  1.00 90.32           C  
ATOM    600  NE2 GLN A  35      10.371 -24.656   8.756  1.00 90.32           N  
ATOM    601 HE21 GLN A  35      10.086 -24.221   7.890  1.00 90.32           H  
ATOM    602 HE22 GLN A  35      10.026 -25.547   9.083  1.00 90.32           H  
ATOM    603  OE1 GLN A  35      11.681 -24.702  10.498  1.00 90.32           O  
ATOM    604  N   ASN A  36      14.243 -19.803  11.503  1.00 93.26           N  
ATOM    605  H   ASN A  36      13.255 -19.606  11.573  1.00 93.26           H  
ATOM    606  CA  ASN A  36      15.097 -19.338  12.582  1.00 93.26           C  
ATOM    607  HA  ASN A  36      16.113 -19.202  12.212  1.00 93.26           H  
ATOM    608  C   ASN A  36      15.107 -20.375  13.722  1.00 93.26           C  
ATOM    609  CB  ASN A  36      14.589 -17.959  13.017  1.00 93.26           C  
ATOM    610  HB2 ASN A  36      14.591 -17.287  12.158  1.00 93.26           H  
ATOM    611  HB3 ASN A  36      13.567 -18.045  13.385  1.00 93.26           H  
ATOM    612  O   ASN A  36      14.234 -20.312  14.596  1.00 93.26           O  
ATOM    613  CG  ASN A  36      15.436 -17.346  14.110  1.00 93.26           C  
ATOM    614  ND2 ASN A  36      15.100 -16.148  14.514  1.00 93.26           N  
ATOM    615 HD21 ASN A  36      15.526 -15.882  15.390  1.00 93.26           H  
ATOM    616 HD22 ASN A  36      14.197 -15.793  14.231  1.00 93.26           H  
ATOM    617  OD1 ASN A  36      16.381 -17.922  14.622  1.00 93.26           O  
ATOM    618  N   PRO A  37      16.071 -21.318  13.744  1.00 90.30           N  
ATOM    619  CA  PRO A  37      16.120 -22.348  14.780  1.00 90.30           C  
ATOM    620  HA  PRO A  37      15.194 -22.923  14.785  1.00 90.30           H  
ATOM    621  C   PRO A  37      16.315 -21.744  16.176  1.00 90.30           C  
ATOM    622  CB  PRO A  37      17.285 -23.263  14.389  1.00 90.30           C  
ATOM    623  HB2 PRO A  37      16.915 -24.063  13.747  1.00 90.30           H  
ATOM    624  HB3 PRO A  37      17.790 -23.681  15.260  1.00 90.30           H  
ATOM    625  O   PRO A  37      15.736 -22.231  17.140  1.00 90.30           O  
ATOM    626  CG  PRO A  37      18.208 -22.351  13.581  1.00 90.30           C  
ATOM    627  HG2 PRO A  37      18.821 -21.751  14.252  1.00 90.30           H  
ATOM    628  HG3 PRO A  37      18.832 -22.916  12.889  1.00 90.30           H  
ATOM    629  CD  PRO A  37      17.214 -21.458  12.847  1.00 90.30           C  
ATOM    630  HD2 PRO A  37      16.900 -21.969  11.937  1.00 90.30           H  
ATOM    631  HD3 PRO A  37      17.682 -20.502  12.614  1.00 90.30           H  
ATOM    632  N   TYR A  38      17.051 -20.632  16.282  1.00 94.97           N  
ATOM    633  H   TYR A  38      17.470 -20.237  15.453  1.00 94.97           H  
ATOM    634  CA  TYR A  38      17.327 -19.984  17.563  1.00 94.97           C  
ATOM    635  HA  TYR A  38      17.745 -20.724  18.245  1.00 94.97           H  
ATOM    636  C   TYR A  38      16.062 -19.434  18.219  1.00 94.97           C  
ATOM    637  CB  TYR A  38      18.347 -18.860  17.355  1.00 94.97           C  
ATOM    638  HB2 TYR A  38      17.866 -18.037  16.825  1.00 94.97           H  
ATOM    639  HB3 TYR A  38      18.647 -18.484  18.333  1.00 94.97           H  
ATOM    640  O   TYR A  38      15.871 -19.598  19.421  1.00 94.97           O  
ATOM    641  CG  TYR A  38      19.612 -19.253  16.622  1.00 94.97           C  
ATOM    642  CD1 TYR A  38      20.311 -20.422  16.978  1.00 94.97           C  
ATOM    643  HD1 TYR A  38      19.939 -21.063  17.763  1.00 94.97           H  
ATOM    644  CD2 TYR A  38      20.105 -18.424  15.600  1.00 94.97           C  
ATOM    645  HD2 TYR A  38      19.575 -17.516  15.355  1.00 94.97           H  
ATOM    646  CE1 TYR A  38      21.514 -20.749  16.325  1.00 94.97           C  
ATOM    647  HE1 TYR A  38      22.055 -21.640  16.608  1.00 94.97           H  
ATOM    648  CE2 TYR A  38      21.298 -18.753  14.930  1.00 94.97           C  
ATOM    649  HE2 TYR A  38      21.687 -18.121  14.146  1.00 94.97           H  
ATOM    650  OH  TYR A  38      23.181 -20.211  14.684  1.00 94.97           O  
ATOM    651  HH  TYR A  38      23.573 -21.016  15.030  1.00 94.97           H  
ATOM    652  CZ  TYR A  38      22.012 -19.909  15.305  1.00 94.97           C  
ATOM    653  N   PHE A  39      15.171 -18.820  17.435  1.00 95.78           N  
ATOM    654  H   PHE A  39      15.377 -18.726  16.451  1.00 95.78           H  
ATOM    655  CA  PHE A  39      13.893 -18.343  17.962  1.00 95.78           C  
ATOM    656  HA  PHE A  39      14.088 -17.777  18.873  1.00 95.78           H  
ATOM    657  C   PHE A  39      12.973 -19.499  18.359  1.00 95.78           C  
ATOM    658  CB  PHE A  39      13.214 -17.410  16.958  1.00 95.78           C  
ATOM    659  HB2 PHE A  39      13.893 -16.583  16.750  1.00 95.78           H  
ATOM    660  HB3 PHE A  39      13.026 -17.950  16.029  1.00 95.78           H  
ATOM    661  O   PHE A  39      12.341 -19.431  19.410  1.00 95.78           O  
ATOM    662  CG  PHE A  39      11.924 -16.808  17.474  1.00 95.78           C  
ATOM    663  CD1 PHE A  39      10.695 -17.094  16.851  1.00 95.78           C  
ATOM    664  HD1 PHE A  39      10.660 -17.750  15.994  1.00 95.78           H  
ATOM    665  CD2 PHE A  39      11.956 -15.971  18.604  1.00 95.78           C  
ATOM    666  HD2 PHE A  39      12.894 -15.758  19.094  1.00 95.78           H  
ATOM    667  CE1 PHE A  39       9.506 -16.537  17.356  1.00 95.78           C  
ATOM    668  HE1 PHE A  39       8.563 -16.759  16.879  1.00 95.78           H  
ATOM    669  CE2 PHE A  39      10.769 -15.424  19.117  1.00 95.78           C  
ATOM    670  HE2 PHE A  39      10.801 -14.796  19.995  1.00 95.78           H  
ATOM    671  CZ  PHE A  39       9.543 -15.707  18.491  1.00 95.78           C  
ATOM    672  HZ  PHE A  39       8.629 -15.294  18.891  1.00 95.78           H  
ATOM    673  N   TYR A  40      12.933 -20.570  17.562  1.00 93.57           N  
ATOM    674  H   TYR A  40      13.494 -20.580  16.722  1.00 93.57           H  
ATOM    675  CA  TYR A  40      12.143 -21.758  17.882  1.00 93.57           C  
ATOM    676  HA  TYR A  40      11.096 -21.468  17.978  1.00 93.57           H  
ATOM    677  C   TYR A  40      12.569 -22.389  19.215  1.00 93.57           C  
ATOM    678  CB  TYR A  40      12.264 -22.765  16.736  1.00 93.57           C  
ATOM    679  HB2 TYR A  40      13.311 -23.028  16.587  1.00 93.57           H  
ATOM    680  HB3 TYR A  40      11.911 -22.296  15.817  1.00 93.57           H  
ATOM    681  O   TYR A  40      11.734 -22.586  20.102  1.00 93.57           O  
ATOM    682  CG  TYR A  40      11.468 -24.029  16.971  1.00 93.57           C  
ATOM    683  CD1 TYR A  40      12.111 -25.182  17.459  1.00 93.57           C  
ATOM    684  HD1 TYR A  40      13.172 -25.167  17.664  1.00 93.57           H  
ATOM    685  CD2 TYR A  40      10.081 -24.040  16.725  1.00 93.57           C  
ATOM    686  HD2 TYR A  40       9.592 -23.153  16.352  1.00 93.57           H  
ATOM    687  CE1 TYR A  40      11.373 -26.359  17.673  1.00 93.57           C  
ATOM    688  HE1 TYR A  40      11.885 -27.243  18.026  1.00 93.57           H  
ATOM    689  CE2 TYR A  40       9.334 -25.210  16.962  1.00 93.57           C  
ATOM    690  HE2 TYR A  40       8.274 -25.238  16.760  1.00 93.57           H  
ATOM    691  OH  TYR A  40       9.279 -27.518  17.618  1.00 93.57           O  
ATOM    692  HH  TYR A  40       9.864 -28.279  17.619  1.00 93.57           H  
ATOM    693  CZ  TYR A  40       9.983 -26.372  17.426  1.00 93.57           C  
ATOM    694  N   ASP A  41      13.868 -22.640  19.386  1.00 94.58           N  
ATOM    695  H   ASP A  41      14.500 -22.491  18.613  1.00 94.58           H  
ATOM    696  CA  ASP A  41      14.411 -23.240  20.607  1.00 94.58           C  
ATOM    697  HA  ASP A  41      13.875 -24.166  20.818  1.00 94.58           H  
ATOM    698  C   ASP A  41      14.227 -22.322  21.820  1.00 94.58           C  
ATOM    699  CB  ASP A  41      15.899 -23.570  20.407  1.00 94.58           C  
ATOM    700  HB2 ASP A  41      16.416 -22.688  20.030  1.00 94.58           H  
ATOM    701  HB3 ASP A  41      16.330 -23.819  21.377  1.00 94.58           H  
ATOM    702  O   ASP A  41      13.839 -22.781  22.900  1.00 94.58           O  
ATOM    703  CG  ASP A  41      16.148 -24.758  19.470  1.00 94.58           C  
ATOM    704  OD1 ASP A  41      15.220 -25.585  19.299  1.00 94.58           O  
ATOM    705  OD2 ASP A  41      17.296 -24.862  18.987  1.00 94.58           O  
ATOM    706  N   PHE A  42      14.442 -21.014  21.641  1.00 97.35           N  
ATOM    707  H   PHE A  42      14.780 -20.699  20.743  1.00 97.35           H  
ATOM    708  CA  PHE A  42      14.193 -20.017  22.678  1.00 97.35           C  
ATOM    709  HA  PHE A  42      14.819 -20.244  23.541  1.00 97.35           H  
ATOM    710  C   PHE A  42      12.736 -20.037  23.145  1.00 97.35           C  
ATOM    711  CB  PHE A  42      14.562 -18.621  22.163  1.00 97.35           C  
ATOM    712  HB2 PHE A  42      14.094 -18.456  21.193  1.00 97.35           H  
ATOM    713  HB3 PHE A  42      15.642 -18.564  22.023  1.00 97.35           H  
ATOM    714  O   PHE A  42      12.481 -20.078  24.353  1.00 97.35           O  
ATOM    715  CG  PHE A  42      14.120 -17.519  23.103  1.00 97.35           C  
ATOM    716  CD1 PHE A  42      12.882 -16.873  22.906  1.00 97.35           C  
ATOM    717  HD1 PHE A  42      12.256 -17.143  22.068  1.00 97.35           H  
ATOM    718  CD2 PHE A  42      14.930 -17.166  24.197  1.00 97.35           C  
ATOM    719  HD2 PHE A  42      15.879 -17.658  24.349  1.00 97.35           H  
ATOM    720  CE1 PHE A  42      12.459 -15.878  23.803  1.00 97.35           C  
ATOM    721  HE1 PHE A  42      11.518 -15.371  23.651  1.00 97.35           H  
ATOM    722  CE2 PHE A  42      14.511 -16.163  25.086  1.00 97.35           C  
ATOM    723  HE2 PHE A  42      15.134 -15.875  25.920  1.00 97.35           H  
ATOM    724  CZ  PHE A  42      13.284 -15.517  24.880  1.00 97.35           C  
ATOM    725  HZ  PHE A  42      12.990 -14.716  25.542  1.00 97.35           H  
ATOM    726  N   LEU A  43      11.787 -20.017  22.206  1.00 96.47           N  
ATOM    727  H   LEU A  43      12.069 -19.992  21.237  1.00 96.47           H  
ATOM    728  CA  LEU A  43      10.362 -19.955  22.510  1.00 96.47           C  
ATOM    729  HA  LEU A  43      10.196 -19.124  23.196  1.00 96.47           H  
ATOM    730  C   LEU A  43       9.908 -21.234  23.212  1.00 96.47           C  
ATOM    731  CB  LEU A  43       9.591 -19.708  21.203  1.00 96.47           C  
ATOM    732  HB2 LEU A  43      10.141 -18.994  20.589  1.00 96.47           H  
ATOM    733  HB3 LEU A  43       9.535 -20.643  20.644  1.00 96.47           H  
ATOM    734  O   LEU A  43       9.309 -21.169  24.281  1.00 96.47           O  
ATOM    735  CG  LEU A  43       8.177 -19.145  21.413  1.00 96.47           C  
ATOM    736  HG  LEU A  43       7.644 -19.718  22.172  1.00 96.47           H  
ATOM    737  CD1 LEU A  43       8.247 -17.667  21.814  1.00 96.47           C  
ATOM    738 HD11 LEU A  43       8.738 -17.558  22.781  1.00 96.47           H  
ATOM    739 HD12 LEU A  43       7.243 -17.252  21.895  1.00 96.47           H  
ATOM    740 HD13 LEU A  43       8.804 -17.101  21.067  1.00 96.47           H  
ATOM    741  CD2 LEU A  43       7.425 -19.230  20.087  1.00 96.47           C  
ATOM    742 HD21 LEU A  43       7.287 -20.277  19.821  1.00 96.47           H  
ATOM    743 HD22 LEU A  43       6.444 -18.764  20.190  1.00 96.47           H  
ATOM    744 HD23 LEU A  43       7.988 -18.717  19.307  1.00 96.47           H  
ATOM    745  N   LYS A  44      10.291 -22.401  22.681  1.00 94.81           N  
ATOM    746  H   LYS A  44      10.814 -22.374  21.817  1.00 94.81           H  
ATOM    747  CA  LYS A  44       9.965 -23.707  23.268  1.00 94.81           C  
ATOM    748  HA  LYS A  44       8.881 -23.811  23.304  1.00 94.81           H  
ATOM    749  C   LYS A  44      10.468 -23.844  24.707  1.00 94.81           C  
ATOM    750  CB  LYS A  44      10.555 -24.796  22.361  1.00 94.81           C  
ATOM    751  HB2 LYS A  44      11.640 -24.691  22.329  1.00 94.81           H  
ATOM    752  HB3 LYS A  44      10.171 -24.656  21.351  1.00 94.81           H  
ATOM    753  O   LYS A  44       9.796 -24.463  25.528  1.00 94.81           O  
ATOM    754  CG  LYS A  44      10.193 -26.209  22.838  1.00 94.81           C  
ATOM    755  HG2 LYS A  44      10.607 -26.381  23.832  1.00 94.81           H  
ATOM    756  HG3 LYS A  44       9.109 -26.312  22.879  1.00 94.81           H  
ATOM    757  CD  LYS A  44      10.771 -27.254  21.884  1.00 94.81           C  
ATOM    758  HD2 LYS A  44      11.850 -27.114  21.814  1.00 94.81           H  
ATOM    759  HD3 LYS A  44      10.332 -27.120  20.895  1.00 94.81           H  
ATOM    760  CE  LYS A  44      10.461 -28.657  22.413  1.00 94.81           C  
ATOM    761  HE2 LYS A  44      10.855 -28.736  23.427  1.00 94.81           H  
ATOM    762  HE3 LYS A  44       9.379 -28.781  22.461  1.00 94.81           H  
ATOM    763  NZ  LYS A  44      11.068 -29.693  21.544  1.00 94.81           N  
ATOM    764  HZ1 LYS A  44      10.895 -30.618  21.911  1.00 94.81           H  
ATOM    765  HZ2 LYS A  44      12.066 -29.547  21.480  1.00 94.81           H  
ATOM    766  HZ3 LYS A  44      10.684 -29.631  20.612  1.00 94.81           H  
ATOM    767  N   LYS A  45      11.650 -23.299  25.008  1.00 96.76           N  
ATOM    768  H   LYS A  45      12.163 -22.854  24.260  1.00 96.76           H  
ATOM    769  CA  LYS A  45      12.264 -23.384  26.338  1.00 96.76           C  
ATOM    770  HA  LYS A  45      12.073 -24.375  26.748  1.00 96.76           H  
ATOM    771  C   LYS A  45      11.665 -22.397  27.340  1.00 96.76           C  
ATOM    772  CB  LYS A  45      13.781 -23.200  26.188  1.00 96.76           C  
ATOM    773  HB2 LYS A  45      14.162 -23.961  25.507  1.00 96.76           H  
ATOM    774  HB3 LYS A  45      13.984 -22.220  25.755  1.00 96.76           H  
ATOM    775  O   LYS A  45      11.473 -22.771  28.492  1.00 96.76           O  
ATOM    776  CG  LYS A  45      14.511 -23.321  27.534  1.00 96.76           C  
ATOM    777  HG2 LYS A  45      14.173 -22.532  28.206  1.00 96.76           H  
ATOM    778  HG3 LYS A  45      14.289 -24.289  27.981  1.00 96.76           H  
ATOM    779  CD  LYS A  45      16.023 -23.179  27.351  1.00 96.76           C  
ATOM    780  HD2 LYS A  45      16.390 -23.991  26.723  1.00 96.76           H  
ATOM    781  HD3 LYS A  45      16.236 -22.225  26.869  1.00 96.76           H  
ATOM    782  CE  LYS A  45      16.695 -23.226  28.727  1.00 96.76           C  
ATOM    783  HE2 LYS A  45      16.271 -22.432  29.341  1.00 96.76           H  
ATOM    784  HE3 LYS A  45      16.451 -24.177  29.201  1.00 96.76           H  
ATOM    785  NZ  LYS A  45      18.165 -23.062  28.620  1.00 96.76           N  
ATOM    786  HZ1 LYS A  45      18.563 -23.793  28.048  1.00 96.76           H  
ATOM    787  HZ2 LYS A  45      18.589 -23.095  29.536  1.00 96.76           H  
ATOM    788  HZ3 LYS A  45      18.383 -22.169  28.202  1.00 96.76           H  
ATOM    789  N   ASN A  46      11.438 -21.147  26.935  1.00 97.46           N  
ATOM    790  H   ASN A  46      11.615 -20.918  25.967  1.00 97.46           H  
ATOM    791  CA  ASN A  46      11.139 -20.056  27.871  1.00 97.46           C  
ATOM    792  HA  ASN A  46      11.349 -20.383  28.889  1.00 97.46           H  
ATOM    793  C   ASN A  46       9.667 -19.619  27.871  1.00 97.46           C  
ATOM    794  CB  ASN A  46      12.067 -18.865  27.577  1.00 97.46           C  
ATOM    795  HB2 ASN A  46      11.856 -18.070  28.291  1.00 97.46           H  
ATOM    796  HB3 ASN A  46      11.859 -18.477  26.580  1.00 97.46           H  
ATOM    797  O   ASN A  46       9.223 -19.055  28.866  1.00 97.46           O  
ATOM    798  CG  ASN A  46      13.541 -19.206  27.687  1.00 97.46           C  
ATOM    799  ND2 ASN A  46      14.201 -19.413  26.573  1.00 97.46           N  
ATOM    800 HD21 ASN A  46      13.698 -19.363  25.699  1.00 97.46           H  
ATOM    801 HD22 ASN A  46      15.208 -19.469  26.633  1.00 97.46           H  
ATOM    802  OD1 ASN A  46      14.122 -19.303  28.755  1.00 97.46           O  
ATOM    803  N   TYR A  47       8.935 -19.865  26.780  1.00 97.08           N  
ATOM    804  H   TYR A  47       9.357 -20.372  26.016  1.00 97.08           H  
ATOM    805  CA  TYR A  47       7.552 -19.417  26.567  1.00 97.08           C  
ATOM    806  HA  TYR A  47       7.060 -19.268  27.528  1.00 97.08           H  
ATOM    807  C   TYR A  47       6.733 -20.466  25.786  1.00 97.08           C  
ATOM    808  CB  TYR A  47       7.570 -18.071  25.830  1.00 97.08           C  
ATOM    809  HB2 TYR A  47       6.542 -17.753  25.660  1.00 97.08           H  
ATOM    810  HB3 TYR A  47       8.041 -18.207  24.856  1.00 97.08           H  
ATOM    811  O   TYR A  47       6.263 -20.186  24.678  1.00 97.08           O  
ATOM    812  CG  TYR A  47       8.278 -16.967  26.576  1.00 97.08           C  
ATOM    813  CD1 TYR A  47       7.632 -16.347  27.660  1.00 97.08           C  
ATOM    814  HD1 TYR A  47       6.646 -16.677  27.951  1.00 97.08           H  
ATOM    815  CD2 TYR A  47       9.576 -16.575  26.202  1.00 97.08           C  
ATOM    816  HD2 TYR A  47      10.069 -17.060  25.374  1.00 97.08           H  
ATOM    817  CE1 TYR A  47       8.271 -15.318  28.369  1.00 97.08           C  
ATOM    818  HE1 TYR A  47       7.762 -14.857  29.202  1.00 97.08           H  
ATOM    819  CE2 TYR A  47      10.215 -15.539  26.903  1.00 97.08           C  
ATOM    820  HE2 TYR A  47      11.199 -15.210  26.601  1.00 97.08           H  
ATOM    821  OH  TYR A  47      10.171 -13.904  28.654  1.00 97.08           O  
ATOM    822  HH  TYR A  47       9.604 -13.570  29.353  1.00 97.08           H  
ATOM    823  CZ  TYR A  47       9.562 -14.910  27.982  1.00 97.08           C  
ATOM    824  N   PRO A  48       6.574 -21.701  26.305  1.00 94.35           N  
ATOM    825  CA  PRO A  48       5.879 -22.785  25.600  1.00 94.35           C  
ATOM    826  HA  PRO A  48       6.389 -22.988  24.658  1.00 94.35           H  
ATOM    827  C   PRO A  48       4.401 -22.483  25.282  1.00 94.35           C  
ATOM    828  CB  PRO A  48       6.016 -23.998  26.527  1.00 94.35           C  
ATOM    829  HB2 PRO A  48       6.937 -24.531  26.289  1.00 94.35           H  
ATOM    830  HB3 PRO A  48       5.162 -24.671  26.460  1.00 94.35           H  
ATOM    831  O   PRO A  48       3.799 -23.140  24.429  1.00 94.35           O  
ATOM    832  CG  PRO A  48       6.140 -23.377  27.919  1.00 94.35           C  
ATOM    833  HG2 PRO A  48       5.154 -23.097  28.290  1.00 94.35           H  
ATOM    834  HG3 PRO A  48       6.643 -24.043  28.620  1.00 94.35           H  
ATOM    835  CD  PRO A  48       6.960 -22.122  27.645  1.00 94.35           C  
ATOM    836  HD2 PRO A  48       6.737 -21.358  28.389  1.00 94.35           H  
ATOM    837  HD3 PRO A  48       8.022 -22.366  27.657  1.00 94.35           H  
ATOM    838  N   GLU A  49       3.801 -21.498  25.950  1.00 93.38           N  
ATOM    839  H   GLU A  49       4.325 -21.033  26.677  1.00 93.38           H  
ATOM    840  CA  GLU A  49       2.456 -20.990  25.687  1.00 93.38           C  
ATOM    841  HA  GLU A  49       1.802 -21.849  25.542  1.00 93.38           H  
ATOM    842  C   GLU A  49       2.361 -20.154  24.399  1.00 93.38           C  
ATOM    843  CB  GLU A  49       1.929 -20.223  26.918  1.00 93.38           C  
ATOM    844  HB2 GLU A  49       0.860 -20.078  26.760  1.00 93.38           H  
ATOM    845  HB3 GLU A  49       2.028 -20.854  27.802  1.00 93.38           H  
ATOM    846  O   GLU A  49       1.292 -20.089  23.784  1.00 93.38           O  
ATOM    847  CG  GLU A  49       2.530 -18.833  27.216  1.00 93.38           C  
ATOM    848  HG2 GLU A  49       1.868 -18.350  27.935  1.00 93.38           H  
ATOM    849  HG3 GLU A  49       2.491 -18.231  26.308  1.00 93.38           H  
ATOM    850  CD  GLU A  49       3.953 -18.811  27.807  1.00 93.38           C  
ATOM    851  OE1 GLU A  49       4.451 -17.694  28.053  1.00 93.38           O  
ATOM    852  OE2 GLU A  49       4.561 -19.891  27.986  1.00 93.38           O  
ATOM    853  N   PHE A  50       3.469 -19.563  23.940  1.00 92.53           N  
ATOM    854  H   PHE A  50       4.339 -19.722  24.428  1.00 92.53           H  
ATOM    855  CA  PHE A  50       3.524 -18.844  22.672  1.00 92.53           C  
ATOM    856  HA  PHE A  50       2.580 -18.317  22.528  1.00 92.53           H  
ATOM    857  C   PHE A  50       3.683 -19.838  21.521  1.00 92.53           C  
ATOM    858  CB  PHE A  50       4.632 -17.782  22.683  1.00 92.53           C  
ATOM    859  HB2 PHE A  50       5.513 -18.174  23.192  1.00 92.53           H  
ATOM    860  HB3 PHE A  50       4.914 -17.574  21.651  1.00 92.53           H  
ATOM    861  O   PHE A  50       4.757 -20.377  21.265  1.00 92.53           O  
ATOM    862  CG  PHE A  50       4.219 -16.473  23.327  1.00 92.53           C  
ATOM    863  CD1 PHE A  50       3.976 -15.337  22.530  1.00 92.53           C  
ATOM    864  HD1 PHE A  50       4.116 -15.392  21.460  1.00 92.53           H  
ATOM    865  CD2 PHE A  50       4.051 -16.390  24.719  1.00 92.53           C  
ATOM    866  HD2 PHE A  50       4.265 -17.243  25.346  1.00 92.53           H  
ATOM    867  CE1 PHE A  50       3.558 -14.130  23.121  1.00 92.53           C  
ATOM    868  HE1 PHE A  50       3.386 -13.254  22.514  1.00 92.53           H  
ATOM    869  CE2 PHE A  50       3.607 -15.196  25.310  1.00 92.53           C  
ATOM    870  HE2 PHE A  50       3.474 -15.150  26.381  1.00 92.53           H  
ATOM    871  CZ  PHE A  50       3.364 -14.064  24.512  1.00 92.53           C  
ATOM    872  HZ  PHE A  50       3.042 -13.143  24.974  1.00 92.53           H  
ATOM    873  N   LYS A  51       2.594 -20.071  20.787  1.00 88.74           N  
ATOM    874  H   LYS A  51       1.730 -19.637  21.081  1.00 88.74           H  
ATOM    875  CA  LYS A  51       2.596 -20.943  19.607  1.00 88.74           C  
ATOM    876  HA  LYS A  51       3.425 -21.645  19.698  1.00 88.74           H  
ATOM    877  C   LYS A  51       2.828 -20.135  18.339  1.00 88.74           C  
ATOM    878  CB  LYS A  51       1.304 -21.764  19.538  1.00 88.74           C  
ATOM    879  HB2 LYS A  51       1.319 -22.361  18.626  1.00 88.74           H  
ATOM    880  HB3 LYS A  51       0.444 -21.096  19.505  1.00 88.74           H  
ATOM    881  O   LYS A  51       2.103 -19.179  18.069  1.00 88.74           O  
ATOM    882  CG  LYS A  51       1.189 -22.700  20.749  1.00 88.74           C  
ATOM    883  HG2 LYS A  51       2.093 -23.305  20.822  1.00 88.74           H  
ATOM    884  HG3 LYS A  51       1.086 -22.112  21.660  1.00 88.74           H  
ATOM    885  CD  LYS A  51      -0.021 -23.627  20.615  1.00 88.74           C  
ATOM    886  HD2 LYS A  51      -0.927 -23.027  20.539  1.00 88.74           H  
ATOM    887  HD3 LYS A  51       0.091 -24.238  19.719  1.00 88.74           H  
ATOM    888  CE  LYS A  51      -0.085 -24.521  21.856  1.00 88.74           C  
ATOM    889  HE2 LYS A  51       0.859 -25.060  21.943  1.00 88.74           H  
ATOM    890  HE3 LYS A  51      -0.175 -23.882  22.735  1.00 88.74           H  
ATOM    891  NZ  LYS A  51      -1.220 -25.472  21.787  1.00 88.74           N  
ATOM    892  HZ1 LYS A  51      -1.237 -26.045  22.619  1.00 88.74           H  
ATOM    893  HZ2 LYS A  51      -2.094 -24.969  21.725  1.00 88.74           H  
ATOM    894  HZ3 LYS A  51      -1.124 -26.074  20.981  1.00 88.74           H  
ATOM    895  N   ILE A  52       3.802 -20.554  17.534  1.00 90.57           N  
ATOM    896  H   ILE A  52       4.356 -21.350  17.818  1.00 90.57           H  
ATOM    897  CA  ILE A  52       4.005 -20.010  16.189  1.00 90.57           C  
ATOM    898  HA  ILE A  52       3.854 -18.931  16.231  1.00 90.57           H  
ATOM    899  C   ILE A  52       2.963 -20.659  15.271  1.00 90.57           C  
ATOM    900  CB  ILE A  52       5.442 -20.252  15.682  1.00 90.57           C  
ATOM    901  HB  ILE A  52       5.623 -21.326  15.645  1.00 90.57           H  
ATOM    902  O   ILE A  52       2.943 -21.885  15.157  1.00 90.57           O  
ATOM    903  CG1 ILE A  52       6.479 -19.601  16.627  1.00 90.57           C  
ATOM    904 HG12 ILE A  52       6.502 -18.523  16.463  1.00 90.57           H  
ATOM    905 HG13 ILE A  52       6.196 -19.769  17.666  1.00 90.57           H  
ATOM    906  CG2 ILE A  52       5.587 -19.668  14.262  1.00 90.57           C  
ATOM    907 HG21 ILE A  52       5.355 -18.602  14.258  1.00 90.57           H  
ATOM    908 HG22 ILE A  52       6.605 -19.809  13.900  1.00 90.57           H  
ATOM    909 HG23 ILE A  52       4.927 -20.185  13.565  1.00 90.57           H  
ATOM    910  CD1 ILE A  52       7.891 -20.171  16.459  1.00 90.57           C  
ATOM    911 HD11 ILE A  52       7.891 -21.234  16.700  1.00 90.57           H  
ATOM    912 HD12 ILE A  52       8.241 -20.033  15.436  1.00 90.57           H  
ATOM    913 HD13 ILE A  52       8.576 -19.657  17.134  1.00 90.57           H  
ATOM    914  N   PRO A  53       2.078 -19.888  14.619  1.00 87.56           N  
ATOM    915  CA  PRO A  53       1.083 -20.467  13.732  1.00 87.56           C  
ATOM    916  HA  PRO A  53       0.637 -21.345  14.199  1.00 87.56           H  
ATOM    917  C   PRO A  53       1.736 -20.904  12.414  1.00 87.56           C  
ATOM    918  CB  PRO A  53      -0.003 -19.402  13.595  1.00 87.56           C  
ATOM    919  HB2 PRO A  53      -0.746 -19.553  14.378  1.00 87.56           H  
ATOM    920  HB3 PRO A  53      -0.486 -19.431  12.619  1.00 87.56           H  
ATOM    921  O   PRO A  53       1.861 -20.127  11.467  1.00 87.56           O  
ATOM    922  CG  PRO A  53       0.722 -18.084  13.852  1.00 87.56           C  
ATOM    923  HG2 PRO A  53       0.058 -17.372  14.342  1.00 87.56           H  
ATOM    924  HG3 PRO A  53       1.089 -17.682  12.907  1.00 87.56           H  
ATOM    925  CD  PRO A  53       1.892 -18.452  14.762  1.00 87.56           C  
ATOM    926  HD2 PRO A  53       2.788 -17.908  14.464  1.00 87.56           H  
ATOM    927  HD3 PRO A  53       1.632 -18.215  15.793  1.00 87.56           H  
ATOM    928  N   GLU A  54       2.123 -22.178  12.350  1.00 85.57           N  
ATOM    929  H   GLU A  54       2.124 -22.701  13.215  1.00 85.57           H  
ATOM    930  CA  GLU A  54       2.816 -22.793  11.206  1.00 85.57           C  
ATOM    931  HA  GLU A  54       3.748 -22.258  11.021  1.00 85.57           H  
ATOM    932  C   GLU A  54       2.001 -22.771   9.906  1.00 85.57           C  
ATOM    933  CB  GLU A  54       3.139 -24.258  11.529  1.00 85.57           C  
ATOM    934  HB2 GLU A  54       3.626 -24.697  10.659  1.00 85.57           H  
ATOM    935  HB3 GLU A  54       2.205 -24.791  11.709  1.00 85.57           H  
ATOM    936  O   GLU A  54       2.564 -22.832   8.809  1.00 85.57           O  
ATOM    937  CG  GLU A  54       4.062 -24.431  12.744  1.00 85.57           C  
ATOM    938  HG2 GLU A  54       4.972 -23.855  12.576  1.00 85.57           H  
ATOM    939  HG3 GLU A  54       3.564 -24.034  13.628  1.00 85.57           H  
ATOM    940  CD  GLU A  54       4.432 -25.898  13.008  1.00 85.57           C  
ATOM    941  OE1 GLU A  54       5.226 -26.117  13.948  1.00 85.57           O  
ATOM    942  OE2 GLU A  54       3.928 -26.780  12.275  1.00 85.57           O  
ATOM    943  N   ASN A  55       0.674 -22.677  10.033  1.00 85.87           N  
ATOM    944  H   ASN A  55       0.303 -22.622  10.971  1.00 85.87           H  
ATOM    945  CA  ASN A  55      -0.289 -22.770   8.944  1.00 85.87           C  
ATOM    946  HA  ASN A  55       0.253 -23.154   8.079  1.00 85.87           H  
ATOM    947  C   ASN A  55      -0.918 -21.421   8.537  1.00 85.87           C  
ATOM    948  CB  ASN A  55      -1.341 -23.837   9.280  1.00 85.87           C  
ATOM    949  HB2 ASN A  55      -1.944 -24.022   8.391  1.00 85.87           H  
ATOM    950  HB3 ASN A  55      -0.844 -24.769   9.549  1.00 85.87           H  
ATOM    951  O   ASN A  55      -1.873 -21.413   7.758  1.00 85.87           O  
ATOM    952  CG  ASN A  55      -2.264 -23.438  10.415  1.00 85.87           C  
ATOM    953  ND2 ASN A  55      -3.401 -24.082  10.524  1.00 85.87           N  
ATOM    954 HD21 ASN A  55      -3.631 -24.825   9.879  1.00 85.87           H  
ATOM    955 HD22 ASN A  55      -3.984 -23.837  11.312  1.00 85.87           H  
ATOM    956  OD1 ASN A  55      -1.982 -22.567  11.224  1.00 85.87           O  
ATOM    957  N   LYS A  56      -0.418 -20.284   9.048  1.00 88.98           N  
ATOM    958  H   LYS A  56       0.349 -20.360   9.700  1.00 88.98           H  
ATOM    959  CA  LYS A  56      -0.962 -18.956   8.709  1.00 88.98           C  
ATOM    960  HA  LYS A  56      -1.889 -19.094   8.152  1.00 88.98           H  
ATOM    961  C   LYS A  56      -0.086 -18.167   7.753  1.00 88.98           C  
ATOM    962  CB  LYS A  56      -1.321 -18.141   9.956  1.00 88.98           C  
ATOM    963  HB2 LYS A  56      -1.398 -17.094   9.665  1.00 88.98           H  
ATOM    964  HB3 LYS A  56      -0.535 -18.231  10.707  1.00 88.98           H  
ATOM    965  O   LYS A  56      -0.541 -17.897   6.648  1.00 88.98           O  
ATOM    966  CG  LYS A  56      -2.682 -18.560  10.529  1.00 88.98           C  
ATOM    967  HG2 LYS A  56      -3.428 -18.515   9.736  1.00 88.98           H  
ATOM    968  HG3 LYS A  56      -2.627 -19.582  10.905  1.00 88.98           H  
ATOM    969  CD  LYS A  56      -3.106 -17.614  11.658  1.00 88.98           C  
ATOM    970  HD2 LYS A  56      -2.460 -17.772  12.522  1.00 88.98           H  
ATOM    971  HD3 LYS A  56      -3.003 -16.580  11.330  1.00 88.98           H  
ATOM    972  CE  LYS A  56      -4.566 -17.865  12.049  1.00 88.98           C  
ATOM    973  HE2 LYS A  56      -4.684 -18.914  12.324  1.00 88.98           H  
ATOM    974  HE3 LYS A  56      -5.198 -17.661  11.185  1.00 88.98           H  
ATOM    975  NZ  LYS A  56      -4.963 -17.002  13.184  1.00 88.98           N  
ATOM    976  HZ1 LYS A  56      -5.950 -17.004  13.398  1.00 88.98           H  
ATOM    977  HZ2 LYS A  56      -4.612 -16.062  13.068  1.00 88.98           H  
ATOM    978  HZ3 LYS A  56      -4.445 -17.236  14.019  1.00 88.98           H  
ATOM    979  N   TRP A  57       1.127 -17.787   8.155  1.00 92.36           N  
ATOM    980  H   TRP A  57       1.467 -18.109   9.049  1.00 92.36           H  
ATOM    981  CA  TRP A  57       1.976 -16.863   7.392  1.00 92.36           C  
ATOM    982  HA  TRP A  57       1.467 -16.577   6.472  1.00 92.36           H  
ATOM    983  C   TRP A  57       3.303 -17.514   7.016  1.00 92.36           C  
ATOM    984  CB  TRP A  57       2.223 -15.581   8.192  1.00 92.36           C  
ATOM    985  HB2 TRP A  57       2.877 -14.932   7.610  1.00 92.36           H  
ATOM    986  HB3 TRP A  57       2.754 -15.837   9.108  1.00 92.36           H  
ATOM    987  O   TRP A  57       4.056 -17.919   7.897  1.00 92.36           O  
ATOM    988  CG  TRP A  57       1.002 -14.800   8.557  1.00 92.36           C  
ATOM    989  CD1 TRP A  57       0.316 -14.909   9.717  1.00 92.36           C  
ATOM    990  HD1 TRP A  57       0.580 -15.575  10.525  1.00 92.36           H  
ATOM    991  CD2 TRP A  57       0.330 -13.760   7.788  1.00 92.36           C  
ATOM    992  CE2 TRP A  57      -0.804 -13.316   8.531  1.00 92.36           C  
ATOM    993  CE3 TRP A  57       0.592 -13.117   6.558  1.00 92.36           C  
ATOM    994  HE3 TRP A  57       1.468 -13.403   5.995  1.00 92.36           H  
ATOM    995  NE1 TRP A  57      -0.762 -14.046   9.701  1.00 92.36           N  
ATOM    996  HE1 TRP A  57      -1.394 -13.938  10.482  1.00 92.36           H  
ATOM    997  CH2 TRP A  57      -1.381 -11.699   6.823  1.00 92.36           C  
ATOM    998  HH2 TRP A  57      -2.025 -10.913   6.458  1.00 92.36           H  
ATOM    999  CZ2 TRP A  57      -1.663 -12.315   8.055  1.00 92.36           C  
ATOM   1000  HZ2 TRP A  57      -2.515 -12.006   8.643  1.00 92.36           H  
ATOM   1001  CZ3 TRP A  57      -0.243 -12.084   6.090  1.00 92.36           C  
ATOM   1002  HZ3 TRP A  57       0.003 -11.574   5.170  1.00 92.36           H  
ATOM   1003  N   ARG A  58       3.600 -17.587   5.715  1.00 91.23           N  
ATOM   1004  H   ARG A  58       2.954 -17.181   5.053  1.00 91.23           H  
ATOM   1005  CA  ARG A  58       4.827 -18.193   5.170  1.00 91.23           C  
ATOM   1006  HA  ARG A  58       5.612 -18.184   5.926  1.00 91.23           H  
ATOM   1007  C   ARG A  58       5.379 -17.376   4.013  1.00 91.23           C  
ATOM   1008  CB  ARG A  58       4.558 -19.650   4.750  1.00 91.23           C  
ATOM   1009  HB2 ARG A  58       3.744 -19.664   4.026  1.00 91.23           H  
ATOM   1010  HB3 ARG A  58       5.441 -20.058   4.256  1.00 91.23           H  
ATOM   1011  O   ARG A  58       4.669 -16.533   3.455  1.00 91.23           O  
ATOM   1012  CG  ARG A  58       4.191 -20.565   5.933  1.00 91.23           C  
ATOM   1013  HG2 ARG A  58       3.925 -21.548   5.544  1.00 91.23           H  
ATOM   1014  HG3 ARG A  58       3.311 -20.172   6.442  1.00 91.23           H  
ATOM   1015  CD  ARG A  58       5.324 -20.728   6.958  1.00 91.23           C  
ATOM   1016  HD2 ARG A  58       5.736 -19.758   7.237  1.00 91.23           H  
ATOM   1017  HD3 ARG A  58       4.915 -21.163   7.870  1.00 91.23           H  
ATOM   1018  NE  ARG A  58       6.401 -21.577   6.425  1.00 91.23           N  
ATOM   1019  HE  ARG A  58       7.151 -21.127   5.920  1.00 91.23           H  
ATOM   1020  NH1 ARG A  58       5.523 -23.591   7.100  1.00 91.23           N  
ATOM   1021 HH11 ARG A  58       4.767 -23.108   7.564  1.00 91.23           H  
ATOM   1022 HH12 ARG A  58       5.599 -24.594   7.182  1.00 91.23           H  
ATOM   1023  NH2 ARG A  58       7.426 -23.544   5.953  1.00 91.23           N  
ATOM   1024 HH21 ARG A  58       8.157 -22.977   5.546  1.00 91.23           H  
ATOM   1025 HH22 ARG A  58       7.460 -24.553   5.924  1.00 91.23           H  
ATOM   1026  CZ  ARG A  58       6.448 -22.891   6.497  1.00 91.23           C  
ATOM   1027  N   ILE A  59       6.647 -17.591   3.675  1.00 89.17           N  
ATOM   1028  H   ILE A  59       7.147 -18.351   4.114  1.00 89.17           H  
ATOM   1029  CA  ILE A  59       7.211 -17.020   2.454  1.00 89.17           C  
ATOM   1030  HA  ILE A  59       6.925 -15.969   2.404  1.00 89.17           H  
ATOM   1031  C   ILE A  59       6.565 -17.788   1.297  1.00 89.17           C  
ATOM   1032  CB  ILE A  59       8.751 -17.091   2.442  1.00 89.17           C  
ATOM   1033  HB  ILE A  59       9.034 -18.135   2.574  1.00 89.17           H  
ATOM   1034  O   ILE A  59       6.656 -19.018   1.252  1.00 89.17           O  
ATOM   1035  CG1 ILE A  59       9.385 -16.283   3.600  1.00 89.17           C  
ATOM   1036 HG12 ILE A  59      10.459 -16.467   3.596  1.00 89.17           H  
ATOM   1037 HG13 ILE A  59       9.004 -16.660   4.549  1.00 89.17           H  
ATOM   1038  CG2 ILE A  59       9.327 -16.624   1.092  1.00 89.17           C  
ATOM   1039 HG21 ILE A  59       8.984 -15.619   0.848  1.00 89.17           H  
ATOM   1040 HG22 ILE A  59       9.024 -17.304   0.296  1.00 89.17           H  
ATOM   1041 HG23 ILE A  59      10.416 -16.624   1.138  1.00 89.17           H  
ATOM   1042  CD1 ILE A  59       9.169 -14.761   3.559  1.00 89.17           C  
ATOM   1043 HD11 ILE A  59       8.107 -14.517   3.537  1.00 89.17           H  
ATOM   1044 HD12 ILE A  59       9.655 -14.330   2.683  1.00 89.17           H  
ATOM   1045 HD13 ILE A  59       9.610 -14.315   4.450  1.00 89.17           H  
ATOM   1046  N   PRO A  60       5.845 -17.107   0.391  1.00 89.70           N  
ATOM   1047  CA  PRO A  60       5.196 -17.784  -0.718  1.00 89.70           C  
ATOM   1048  HA  PRO A  60       4.510 -18.544  -0.345  1.00 89.70           H  
ATOM   1049  C   PRO A  60       6.259 -18.438  -1.604  1.00 89.70           C  
ATOM   1050  CB  PRO A  60       4.414 -16.691  -1.453  1.00 89.70           C  
ATOM   1051  HB2 PRO A  60       3.429 -16.576  -1.000  1.00 89.70           H  
ATOM   1052  HB3 PRO A  60       4.328 -16.898  -2.520  1.00 89.70           H  
ATOM   1053  O   PRO A  60       7.306 -17.850  -1.870  1.00 89.70           O  
ATOM   1054  CG  PRO A  60       5.254 -15.443  -1.178  1.00 89.70           C  
ATOM   1055  HG2 PRO A  60       6.122 -15.424  -1.837  1.00 89.70           H  
ATOM   1056  HG3 PRO A  60       4.686 -14.518  -1.278  1.00 89.70           H  
ATOM   1057  CD  PRO A  60       5.721 -15.664   0.254  1.00 89.70           C  
ATOM   1058  HD2 PRO A  60       4.976 -15.294   0.958  1.00 89.70           H  
ATOM   1059  HD3 PRO A  60       6.675 -15.158   0.409  1.00 89.70           H  
ATOM   1060  N   GLU A  61       5.981 -19.643  -2.100  1.00 87.47           N  
ATOM   1061  H   GLU A  61       5.167 -20.141  -1.771  1.00 87.47           H  
ATOM   1062  CA  GLU A  61       6.827 -20.252  -3.128  1.00 87.47           C  
ATOM   1063  HA  GLU A  61       7.842 -20.334  -2.740  1.00 87.47           H  
ATOM   1064  C   GLU A  61       6.871 -19.327  -4.348  1.00 87.47           C  
ATOM   1065  CB  GLU A  61       6.333 -21.670  -3.443  1.00 87.47           C  
ATOM   1066  HB2 GLU A  61       6.700 -22.344  -2.669  1.00 87.47           H  
ATOM   1067  HB3 GLU A  61       5.247 -21.662  -3.350  1.00 87.47           H  
ATOM   1068  O   GLU A  61       5.825 -18.899  -4.854  1.00 87.47           O  
ATOM   1069  CG  GLU A  61       6.761 -22.218  -4.822  1.00 87.47           C  
ATOM   1070  HG2 GLU A  61       7.829 -22.435  -4.809  1.00 87.47           H  
ATOM   1071  HG3 GLU A  61       6.575 -21.472  -5.594  1.00 87.47           H  
ATOM   1072  CD  GLU A  61       5.963 -23.458  -5.227  1.00 87.47           C  
ATOM   1073  OE1 GLU A  61       6.526 -24.322  -5.921  1.00 87.47           O  
ATOM   1074  OE2 GLU A  61       4.744 -23.450  -4.919  1.00 87.47           O  
ATOM   1075  N   LEU A  62       8.092 -19.034  -4.791  1.00 88.51           N  
ATOM   1076  H   LEU A  62       8.877 -19.522  -4.386  1.00 88.51           H  
ATOM   1077  CA  LEU A  62       8.377 -18.141  -5.899  1.00 88.51           C  
ATOM   1078  HA  LEU A  62       7.531 -17.473  -6.056  1.00 88.51           H  
ATOM   1079  C   LEU A  62       8.576 -18.979  -7.161  1.00 88.51           C  
ATOM   1080  CB  LEU A  62       9.625 -17.292  -5.581  1.00 88.51           C  
ATOM   1081  HB2 LEU A  62      10.496 -17.948  -5.577  1.00 88.51           H  
ATOM   1082  HB3 LEU A  62       9.741 -16.568  -6.387  1.00 88.51           H  
ATOM   1083  O   LEU A  62       9.437 -19.852  -7.196  1.00 88.51           O  
ATOM   1084  CG  LEU A  62       9.617 -16.508  -4.260  1.00 88.51           C  
ATOM   1085  HG  LEU A  62       9.540 -17.199  -3.421  1.00 88.51           H  
ATOM   1086  CD1 LEU A  62      10.924 -15.730  -4.117  1.00 88.51           C  
ATOM   1087 HD11 LEU A  62      10.962 -15.255  -3.137  1.00 88.51           H  
ATOM   1088 HD12 LEU A  62      11.009 -14.977  -4.900  1.00 88.51           H  
ATOM   1089 HD13 LEU A  62      11.767 -16.417  -4.195  1.00 88.51           H  
ATOM   1090  CD2 LEU A  62       8.461 -15.512  -4.207  1.00 88.51           C  
ATOM   1091 HD21 LEU A  62       8.496 -14.838  -5.063  1.00 88.51           H  
ATOM   1092 HD22 LEU A  62       8.514 -14.940  -3.280  1.00 88.51           H  
ATOM   1093 HD23 LEU A  62       7.527 -16.074  -4.203  1.00 88.51           H  
ATOM   1094  N   SER A  63       7.807 -18.698  -8.208  1.00 90.19           N  
ATOM   1095  H   SER A  63       7.103 -17.977  -8.139  1.00 90.19           H  
ATOM   1096  CA  SER A  63       7.978 -19.339  -9.510  1.00 90.19           C  
ATOM   1097  HA  SER A  63       9.029 -19.604  -9.631  1.00 90.19           H  
ATOM   1098  C   SER A  63       7.612 -18.381 -10.637  1.00 90.19           C  
ATOM   1099  CB  SER A  63       7.165 -20.639  -9.595  1.00 90.19           C  
ATOM   1100  HB2 SER A  63       7.378 -21.257  -8.723  1.00 90.19           H  
ATOM   1101  HB3 SER A  63       7.471 -21.190 -10.485  1.00 90.19           H  
ATOM   1102  O   SER A  63       6.809 -17.462 -10.449  1.00 90.19           O  
ATOM   1103  OG  SER A  63       5.772 -20.395  -9.674  1.00 90.19           O  
ATOM   1104  HG  SER A  63       5.343 -21.250  -9.752  1.00 90.19           H  
ATOM   1105  N   VAL A  64       8.192 -18.609 -11.818  1.00 90.23           N  
ATOM   1106  H   VAL A  64       8.854 -19.367 -11.903  1.00 90.23           H  
ATOM   1107  CA  VAL A  64       7.840 -17.860 -13.034  1.00 90.23           C  
ATOM   1108  HA  VAL A  64       8.022 -16.798 -12.865  1.00 90.23           H  
ATOM   1109  C   VAL A  64       6.348 -18.021 -13.327  1.00 90.23           C  
ATOM   1110  CB  VAL A  64       8.701 -18.310 -14.229  1.00 90.23           C  
ATOM   1111  HB  VAL A  64       8.558 -19.377 -14.398  1.00 90.23           H  
ATOM   1112  O   VAL A  64       5.654 -17.027 -13.509  1.00 90.23           O  
ATOM   1113  CG1 VAL A  64       8.329 -17.550 -15.502  1.00 90.23           C  
ATOM   1114 HG11 VAL A  64       7.313 -17.792 -15.813  1.00 90.23           H  
ATOM   1115 HG12 VAL A  64       9.006 -17.839 -16.305  1.00 90.23           H  
ATOM   1116 HG13 VAL A  64       8.410 -16.476 -15.331  1.00 90.23           H  
ATOM   1117  CG2 VAL A  64      10.190 -18.046 -13.955  1.00 90.23           C  
ATOM   1118 HG21 VAL A  64      10.534 -18.627 -13.099  1.00 90.23           H  
ATOM   1119 HG22 VAL A  64      10.779 -18.342 -14.824  1.00 90.23           H  
ATOM   1120 HG23 VAL A  64      10.354 -16.986 -13.764  1.00 90.23           H  
ATOM   1121  N   GLU A  65       5.817 -19.242 -13.228  1.00 92.42           N  
ATOM   1122  H   GLU A  65       6.438 -20.033 -13.135  1.00 92.42           H  
ATOM   1123  CA  GLU A  65       4.384 -19.516 -13.376  1.00 92.42           C  
ATOM   1124  HA  GLU A  65       4.090 -19.301 -14.403  1.00 92.42           H  
ATOM   1125  C   GLU A  65       3.506 -18.628 -12.475  1.00 92.42           C  
ATOM   1126  CB  GLU A  65       4.145 -21.014 -13.117  1.00 92.42           C  
ATOM   1127  HB2 GLU A  65       4.640 -21.311 -12.193  1.00 92.42           H  
ATOM   1128  HB3 GLU A  65       4.583 -21.575 -13.943  1.00 92.42           H  
ATOM   1129  O   GLU A  65       2.544 -18.031 -12.957  1.00 92.42           O  
ATOM   1130  CG  GLU A  65       2.653 -21.355 -13.007  1.00 92.42           C  
ATOM   1131  HG2 GLU A  65       2.290 -21.042 -12.028  1.00 92.42           H  
ATOM   1132  HG3 GLU A  65       2.105 -20.778 -13.752  1.00 92.42           H  
ATOM   1133  CD  GLU A  65       2.353 -22.845 -13.189  1.00 92.42           C  
ATOM   1134  OE1 GLU A  65       1.361 -23.154 -13.904  1.00 92.42           O  
ATOM   1135  OE2 GLU A  65       3.062 -23.667 -12.580  1.00 92.42           O  
ATOM   1136  N   LYS A  66       3.845 -18.468 -11.189  1.00 92.03           N  
ATOM   1137  H   LYS A  66       4.664 -18.946 -10.842  1.00 92.03           H  
ATOM   1138  CA  LYS A  66       3.072 -17.608 -10.276  1.00 92.03           C  
ATOM   1139  HA  LYS A  66       2.017 -17.865 -10.360  1.00 92.03           H  
ATOM   1140  C   LYS A  66       3.169 -16.126 -10.627  1.00 92.03           C  
ATOM   1141  CB  LYS A  66       3.515 -17.834  -8.833  1.00 92.03           C  
ATOM   1142  HB2 LYS A  66       4.604 -17.828  -8.776  1.00 92.03           H  
ATOM   1143  HB3 LYS A  66       3.127 -17.025  -8.215  1.00 92.03           H  
ATOM   1144  O   LYS A  66       2.201 -15.398 -10.413  1.00 92.03           O  
ATOM   1145  CG  LYS A  66       2.956 -19.157  -8.304  1.00 92.03           C  
ATOM   1146  HG2 LYS A  66       3.247 -19.978  -8.960  1.00 92.03           H  
ATOM   1147  HG3 LYS A  66       1.868 -19.105  -8.271  1.00 92.03           H  
ATOM   1148  CD  LYS A  66       3.499 -19.407  -6.904  1.00 92.03           C  
ATOM   1149  HD2 LYS A  66       4.588 -19.408  -6.957  1.00 92.03           H  
ATOM   1150  HD3 LYS A  66       3.156 -18.623  -6.229  1.00 92.03           H  
ATOM   1151  CE  LYS A  66       3.025 -20.764  -6.401  1.00 92.03           C  
ATOM   1152  HE2 LYS A  66       3.393 -21.528  -7.086  1.00 92.03           H  
ATOM   1153  HE3 LYS A  66       1.936 -20.802  -6.399  1.00 92.03           H  
ATOM   1154  NZ  LYS A  66       3.568 -21.022  -5.057  1.00 92.03           N  
ATOM   1155  HZ1 LYS A  66       3.772 -22.006  -4.961  1.00 92.03           H  
ATOM   1156  HZ2 LYS A  66       2.933 -20.733  -4.327  1.00 92.03           H  
ATOM   1157  HZ3 LYS A  66       4.454 -20.547  -4.957  1.00 92.03           H  
ATOM   1158  N   SER A  67       4.295 -15.679 -11.183  1.00 92.41           N  
ATOM   1159  H   SER A  67       5.041 -16.337 -11.359  1.00 92.41           H  
ATOM   1160  CA  SER A  67       4.403 -14.317 -11.715  1.00 92.41           C  
ATOM   1161  HA  SER A  67       4.140 -13.610 -10.928  1.00 92.41           H  
ATOM   1162  C   SER A  67       3.429 -14.098 -12.875  1.00 92.41           C  
ATOM   1163  CB  SER A  67       5.831 -14.015 -12.166  1.00 92.41           C  
ATOM   1164  HB2 SER A  67       6.535 -14.306 -11.386  1.00 92.41           H  
ATOM   1165  HB3 SER A  67       6.070 -14.552 -13.084  1.00 92.41           H  
ATOM   1166  O   SER A  67       2.686 -13.116 -12.886  1.00 92.41           O  
ATOM   1167  OG  SER A  67       5.930 -12.626 -12.384  1.00 92.41           O  
ATOM   1168  HG  SER A  67       6.849 -12.443 -12.591  1.00 92.41           H  
ATOM   1169  N   TYR A  68       3.341 -15.064 -13.795  1.00 94.32           N  
ATOM   1170  H   TYR A  68       3.959 -15.859 -13.720  1.00 94.32           H  
ATOM   1171  CA  TYR A  68       2.426 -15.001 -14.939  1.00 94.32           C  
ATOM   1172  HA  TYR A  68       2.584 -14.049 -15.444  1.00 94.32           H  
ATOM   1173  C   TYR A  68       0.959 -15.070 -14.499  1.00 94.32           C  
ATOM   1174  CB  TYR A  68       2.758 -16.091 -15.963  1.00 94.32           C  
ATOM   1175  HB2 TYR A  68       1.879 -16.255 -16.586  1.00 94.32           H  
ATOM   1176  HB3 TYR A  68       2.975 -17.030 -15.452  1.00 94.32           H  
ATOM   1177  O   TYR A  68       0.113 -14.343 -15.021  1.00 94.32           O  
ATOM   1178  CG  TYR A  68       3.919 -15.730 -16.870  1.00 94.32           C  
ATOM   1179  CD1 TYR A  68       3.738 -15.638 -18.265  1.00 94.32           C  
ATOM   1180  HD1 TYR A  68       2.771 -15.828 -18.705  1.00 94.32           H  
ATOM   1181  CD2 TYR A  68       5.189 -15.477 -16.320  1.00 94.32           C  
ATOM   1182  HD2 TYR A  68       5.348 -15.496 -15.252  1.00 94.32           H  
ATOM   1183  CE1 TYR A  68       4.836 -15.327 -19.094  1.00 94.32           C  
ATOM   1184  HE1 TYR A  68       4.728 -15.266 -20.167  1.00 94.32           H  
ATOM   1185  CE2 TYR A  68       6.280 -15.174 -17.138  1.00 94.32           C  
ATOM   1186  HE2 TYR A  68       7.241 -14.967 -16.689  1.00 94.32           H  
ATOM   1187  OH  TYR A  68       7.211 -14.848 -19.269  1.00 94.32           O  
ATOM   1188  HH  TYR A  68       7.985 -14.867 -18.702  1.00 94.32           H  
ATOM   1189  CZ  TYR A  68       6.112 -15.117 -18.528  1.00 94.32           C  
ATOM   1190  N   GLN A  69       0.654 -15.870 -13.477  1.00 94.37           N  
ATOM   1191  H   GLN A  69       1.364 -16.501 -13.133  1.00 94.37           H  
ATOM   1192  CA  GLN A  69      -0.669 -15.872 -12.854  1.00 94.37           C  
ATOM   1193  HA  GLN A  69      -1.416 -16.114 -13.609  1.00 94.37           H  
ATOM   1194  C   GLN A  69      -1.028 -14.500 -12.272  1.00 94.37           C  
ATOM   1195  CB  GLN A  69      -0.733 -16.918 -11.741  1.00 94.37           C  
ATOM   1196  HB2 GLN A  69      -1.638 -16.752 -11.157  1.00 94.37           H  
ATOM   1197  HB3 GLN A  69       0.123 -16.789 -11.078  1.00 94.37           H  
ATOM   1198  O   GLN A  69      -2.124 -14.009 -12.527  1.00 94.37           O  
ATOM   1199  CG  GLN A  69      -0.767 -18.357 -12.265  1.00 94.37           C  
ATOM   1200  HG2 GLN A  69       0.069 -18.537 -12.940  1.00 94.37           H  
ATOM   1201  HG3 GLN A  69      -1.693 -18.503 -12.821  1.00 94.37           H  
ATOM   1202  CD  GLN A  69      -0.714 -19.376 -11.133  1.00 94.37           C  
ATOM   1203  NE2 GLN A  69      -0.748 -20.651 -11.443  1.00 94.37           N  
ATOM   1204 HE21 GLN A  69      -0.767 -20.941 -12.411  1.00 94.37           H  
ATOM   1205 HE22 GLN A  69      -0.659 -21.313 -10.686  1.00 94.37           H  
ATOM   1206  OE1 GLN A  69      -0.663 -19.051  -9.952  1.00 94.37           O  
ATOM   1207  N   GLU A  70      -0.143 -13.850 -11.509  1.00 93.13           N  
ATOM   1208  H   GLU A  70       0.753 -14.275 -11.318  1.00 93.13           H  
ATOM   1209  CA  GLU A  70      -0.452 -12.534 -10.934  1.00 93.13           C  
ATOM   1210  HA  GLU A  70      -1.442 -12.577 -10.481  1.00 93.13           H  
ATOM   1211  C   GLU A  70      -0.543 -11.429 -11.986  1.00 93.13           C  
ATOM   1212  CB  GLU A  70       0.563 -12.125  -9.859  1.00 93.13           C  
ATOM   1213  HB2 GLU A  70       0.414 -11.069  -9.634  1.00 93.13           H  
ATOM   1214  HB3 GLU A  70       1.572 -12.243 -10.254  1.00 93.13           H  
ATOM   1215  O   GLU A  70      -1.442 -10.589 -11.894  1.00 93.13           O  
ATOM   1216  CG  GLU A  70       0.451 -12.891  -8.537  1.00 93.13           C  
ATOM   1217  HG2 GLU A  70       0.860 -13.893  -8.665  1.00 93.13           H  
ATOM   1218  HG3 GLU A  70       1.062 -12.364  -7.805  1.00 93.13           H  
ATOM   1219  CD  GLU A  70      -0.981 -12.989  -7.994  1.00 93.13           C  
ATOM   1220  OE1 GLU A  70      -1.511 -14.120  -7.894  1.00 93.13           O  
ATOM   1221  OE2 GLU A  70      -1.655 -11.969  -7.700  1.00 93.13           O  
ATOM   1222  N   ILE A  71       0.341 -11.430 -12.989  1.00 93.33           N  
ATOM   1223  H   ILE A  71       1.073 -12.126 -13.001  1.00 93.33           H  
ATOM   1224  CA  ILE A  71       0.325 -10.398 -14.027  1.00 93.33           C  
ATOM   1225  HA  ILE A  71       0.253  -9.443 -13.508  1.00 93.33           H  
ATOM   1226  C   ILE A  71      -0.918 -10.515 -14.911  1.00 93.33           C  
ATOM   1227  CB  ILE A  71       1.638 -10.380 -14.836  1.00 93.33           C  
ATOM   1228  HB  ILE A  71       2.450 -10.585 -14.138  1.00 93.33           H  
ATOM   1229  O   ILE A  71      -1.510  -9.487 -15.234  1.00 93.33           O  
ATOM   1230  CG1 ILE A  71       1.865  -9.000 -15.487  1.00 93.33           C  
ATOM   1231 HG12 ILE A  71       1.031  -8.328 -15.285  1.00 93.33           H  
ATOM   1232 HG13 ILE A  71       1.961  -9.087 -16.569  1.00 93.33           H  
ATOM   1233  CG2 ILE A  71       1.707 -11.444 -15.934  1.00 93.33           C  
ATOM   1234 HG21 ILE A  71       1.405 -12.400 -15.508  1.00 93.33           H  
ATOM   1235 HG22 ILE A  71       1.038 -11.203 -16.760  1.00 93.33           H  
ATOM   1236 HG23 ILE A  71       2.727 -11.529 -16.309  1.00 93.33           H  
ATOM   1237  CD1 ILE A  71       3.141  -8.371 -14.947  1.00 93.33           C  
ATOM   1238 HD11 ILE A  71       3.993  -9.019 -15.152  1.00 93.33           H  
ATOM   1239 HD12 ILE A  71       3.055  -8.211 -13.872  1.00 93.33           H  
ATOM   1240 HD13 ILE A  71       3.287  -7.417 -15.454  1.00 93.33           H  
ATOM   1241  N   SER A  72      -1.372 -11.736 -15.232  1.00 94.33           N  
ATOM   1242  H   SER A  72      -0.826 -12.539 -14.954  1.00 94.33           H  
ATOM   1243  CA  SER A  72      -2.557 -11.973 -16.079  1.00 94.33           C  
ATOM   1244  HA  SER A  72      -2.353 -11.571 -17.072  1.00 94.33           H  
ATOM   1245  C   SER A  72      -3.818 -11.267 -15.564  1.00 94.33           C  
ATOM   1246  CB  SER A  72      -2.815 -13.475 -16.246  1.00 94.33           C  
ATOM   1247  HB2 SER A  72      -1.905 -13.970 -16.585  1.00 94.33           H  
ATOM   1248  HB3 SER A  72      -3.578 -13.614 -17.011  1.00 94.33           H  
ATOM   1249  O   SER A  72      -4.654 -10.814 -16.346  1.00 94.33           O  
ATOM   1250  OG  SER A  72      -3.270 -14.070 -15.044  1.00 94.33           O  
ATOM   1251  HG  SER A  72      -2.614 -13.995 -14.348  1.00 94.33           H  
ATOM   1252  N   LYS A  73      -3.895 -11.023 -14.252  1.00 93.79           N  
ATOM   1253  H   LYS A  73      -3.166 -11.407 -13.668  1.00 93.79           H  
ATOM   1254  CA  LYS A  73      -5.017 -10.329 -13.613  1.00 93.79           C  
ATOM   1255  HA  LYS A  73      -5.936 -10.818 -13.936  1.00 93.79           H  
ATOM   1256  C   LYS A  73      -5.148  -8.854 -14.002  1.00 93.79           C  
ATOM   1257  CB  LYS A  73      -4.920 -10.469 -12.095  1.00 93.79           C  
ATOM   1258  HB2 LYS A  73      -4.043  -9.923 -11.747  1.00 93.79           H  
ATOM   1259  HB3 LYS A  73      -5.823 -10.038 -11.661  1.00 93.79           H  
ATOM   1260  O   LYS A  73      -6.178  -8.251 -13.722  1.00 93.79           O  
ATOM   1261  CG  LYS A  73      -4.839 -11.917 -11.619  1.00 93.79           C  
ATOM   1262  HG2 LYS A  73      -3.986 -12.410 -12.086  1.00 93.79           H  
ATOM   1263  HG3 LYS A  73      -5.751 -12.449 -11.889  1.00 93.79           H  
ATOM   1264  CD  LYS A  73      -4.654 -11.944 -10.106  1.00 93.79           C  
ATOM   1265  HD2 LYS A  73      -3.769 -11.362  -9.845  1.00 93.79           H  
ATOM   1266  HD3 LYS A  73      -5.538 -11.534  -9.619  1.00 93.79           H  
ATOM   1267  CE  LYS A  73      -4.447 -13.395  -9.700  1.00 93.79           C  
ATOM   1268  HE2 LYS A  73      -5.360 -13.961  -9.888  1.00 93.79           H  
ATOM   1269  HE3 LYS A  73      -3.667 -13.809 -10.338  1.00 93.79           H  
ATOM   1270  NZ  LYS A  73      -4.022 -13.480  -8.290  1.00 93.79           N  
ATOM   1271  HZ1 LYS A  73      -4.779 -13.325  -7.639  1.00 93.79           H  
ATOM   1272  HZ2 LYS A  73      -3.551 -14.359  -8.127  1.00 93.79           H  
ATOM   1273  HZ3 LYS A  73      -3.252 -12.848  -8.123  1.00 93.79           H  
ATOM   1274  N   TYR A  74      -4.145  -8.237 -14.632  1.00 93.94           N  
ATOM   1275  H   TYR A  74      -3.309  -8.765 -14.841  1.00 93.94           H  
ATOM   1276  CA  TYR A  74      -4.283  -6.878 -15.182  1.00 93.94           C  
ATOM   1277  HA  TYR A  74      -4.727  -6.234 -14.423  1.00 93.94           H  
ATOM   1278  C   TYR A  74      -5.231  -6.813 -16.388  1.00 93.94           C  
ATOM   1279  CB  TYR A  74      -2.907  -6.300 -15.542  1.00 93.94           C  
ATOM   1280  HB2 TYR A  74      -3.037  -5.534 -16.306  1.00 93.94           H  
ATOM   1281  HB3 TYR A  74      -2.280  -7.075 -15.983  1.00 93.94           H  
ATOM   1282  O   TYR A  74      -5.762  -5.739 -16.682  1.00 93.94           O  
ATOM   1283  CG  TYR A  74      -2.191  -5.660 -14.369  1.00 93.94           C  
ATOM   1284  CD1 TYR A  74      -2.347  -4.280 -14.123  1.00 93.94           C  
ATOM   1285  HD1 TYR A  74      -2.997  -3.695 -14.756  1.00 93.94           H  
ATOM   1286  CD2 TYR A  74      -1.384  -6.436 -13.516  1.00 93.94           C  
ATOM   1287  HD2 TYR A  74      -1.279  -7.496 -13.692  1.00 93.94           H  
ATOM   1288  CE1 TYR A  74      -1.660  -3.665 -13.057  1.00 93.94           C  
ATOM   1289  HE1 TYR A  74      -1.766  -2.606 -12.872  1.00 93.94           H  
ATOM   1290  CE2 TYR A  74      -0.729  -5.831 -12.426  1.00 93.94           C  
ATOM   1291  HE2 TYR A  74      -0.120  -6.425 -11.760  1.00 93.94           H  
ATOM   1292  OH  TYR A  74      -0.192  -3.858 -11.164  1.00 93.94           O  
ATOM   1293  HH  TYR A  74      -0.406  -2.931 -11.042  1.00 93.94           H  
ATOM   1294  CZ  TYR A  74      -0.850  -4.441 -12.203  1.00 93.94           C  
ATOM   1295  N   TRP A  75      -5.472  -7.942 -17.062  1.00 93.93           N  
ATOM   1296  H   TRP A  75      -5.003  -8.791 -16.781  1.00 93.93           H  
ATOM   1297  CA  TRP A  75      -6.414  -8.051 -18.180  1.00 93.93           C  
ATOM   1298  HA  TRP A  75      -6.572  -7.061 -18.607  1.00 93.93           H  
ATOM   1299  C   TRP A  75      -7.805  -8.531 -17.744  1.00 93.93           C  
ATOM   1300  CB  TRP A  75      -5.789  -8.907 -19.288  1.00 93.93           C  
ATOM   1301  HB2 TRP A  75      -6.533  -9.078 -20.066  1.00 93.93           H  
ATOM   1302  HB3 TRP A  75      -5.511  -9.881 -18.884  1.00 93.93           H  
ATOM   1303  O   TRP A  75      -8.745  -8.489 -18.532  1.00 93.93           O  
ATOM   1304  CG  TRP A  75      -4.584  -8.272 -19.920  1.00 93.93           C  
ATOM   1305  CD1 TRP A  75      -4.587  -7.503 -21.035  1.00 93.93           C  
ATOM   1306  HD1 TRP A  75      -5.468  -7.278 -21.618  1.00 93.93           H  
ATOM   1307  CD2 TRP A  75      -3.194  -8.319 -19.478  1.00 93.93           C  
ATOM   1308  CE2 TRP A  75      -2.406  -7.538 -20.372  1.00 93.93           C  
ATOM   1309  CE3 TRP A  75      -2.510  -8.956 -18.424  1.00 93.93           C  
ATOM   1310  HE3 TRP A  75      -3.072  -9.578 -17.744  1.00 93.93           H  
ATOM   1311  NE1 TRP A  75      -3.303  -7.059 -21.300  1.00 93.93           N  
ATOM   1312  HE1 TRP A  75      -3.046  -6.475 -22.083  1.00 93.93           H  
ATOM   1313  CH2 TRP A  75      -0.376  -8.028 -19.150  1.00 93.93           C  
ATOM   1314  HH2 TRP A  75       0.689  -7.923 -19.007  1.00 93.93           H  
ATOM   1315  CZ2 TRP A  75      -1.020  -7.388 -20.215  1.00 93.93           C  
ATOM   1316  HZ2 TRP A  75      -0.445  -6.814 -20.926  1.00 93.93           H  
ATOM   1317  CZ3 TRP A  75      -1.118  -8.822 -18.268  1.00 93.93           C  
ATOM   1318  HZ3 TRP A  75      -0.606  -9.346 -17.475  1.00 93.93           H  
ATOM   1319  N   GLU A  76      -7.977  -8.885 -16.469  1.00 89.37           N  
ATOM   1320  H   GLU A  76      -7.174  -8.894 -15.857  1.00 89.37           H  
ATOM   1321  CA  GLU A  76      -9.289  -9.102 -15.859  1.00 89.37           C  
ATOM   1322  HA  GLU A  76      -9.931  -9.644 -16.553  1.00 89.37           H  
ATOM   1323  C   GLU A  76      -9.918  -7.745 -15.535  1.00 89.37           C  
ATOM   1324  CB  GLU A  76      -9.153  -9.925 -14.570  1.00 89.37           C  
ATOM   1325  HB2 GLU A  76      -8.504  -9.384 -13.881  1.00 89.37           H  
ATOM   1326  HB3 GLU A  76     -10.137 -10.011 -14.110  1.00 89.37           H  
ATOM   1327  O   GLU A  76      -9.312  -6.927 -14.841  1.00 89.37           O  
ATOM   1328  CG  GLU A  76      -8.590 -11.338 -14.789  1.00 89.37           C  
ATOM   1329  HG2 GLU A  76      -7.674 -11.275 -15.375  1.00 89.37           H  
ATOM   1330  HG3 GLU A  76      -9.318 -11.916 -15.359  1.00 89.37           H  
ATOM   1331  CD  GLU A  76      -8.276 -12.064 -13.467  1.00 89.37           C  
ATOM   1332  OE1 GLU A  76      -7.721 -13.180 -13.537  1.00 89.37           O  
ATOM   1333  OE2 GLU A  76      -8.538 -11.502 -12.373  1.00 89.37           O  
ATOM   1334  N   GLY A  77     -11.126  -7.453 -16.017  1.00 78.77           N  
ATOM   1335  H   GLY A  77     -11.610  -8.131 -16.587  1.00 78.77           H  
ATOM   1336  CA  GLY A  77     -11.777  -6.167 -15.776  1.00 78.77           C  
ATOM   1337  HA2 GLY A  77     -11.396  -5.739 -14.848  1.00 78.77           H  
ATOM   1338  HA3 GLY A  77     -11.570  -5.492 -16.606  1.00 78.77           H  
ATOM   1339  C   GLY A  77     -13.278  -6.260 -15.605  1.00 78.77           C  
ATOM   1340  O   GLY A  77     -13.935  -7.104 -16.205  1.00 78.77           O  
ATOM   1341  N   LYS A  78     -13.797  -5.363 -14.769  1.00 88.82           N  
ATOM   1342  H   LYS A  78     -13.180  -4.685 -14.344  1.00 88.82           H  
ATOM   1343  CA  LYS A  78     -15.224  -5.094 -14.643  1.00 88.82           C  
ATOM   1344  HA  LYS A  78     -15.792  -5.905 -15.097  1.00 88.82           H  
ATOM   1345  C   LYS A  78     -15.576  -3.827 -15.409  1.00 88.82           C  
ATOM   1346  CB  LYS A  78     -15.613  -4.989 -13.165  1.00 88.82           C  
ATOM   1347  HB2 LYS A  78     -14.996  -4.237 -12.673  1.00 88.82           H  
ATOM   1348  HB3 LYS A  78     -16.653  -4.668 -13.104  1.00 88.82           H  
ATOM   1349  O   LYS A  78     -14.717  -2.977 -15.645  1.00 88.82           O  
ATOM   1350  CG  LYS A  78     -15.458  -6.338 -12.451  1.00 88.82           C  
ATOM   1351  HG2 LYS A  78     -14.403  -6.586 -12.338  1.00 88.82           H  
ATOM   1352  HG3 LYS A  78     -15.949  -7.110 -13.044  1.00 88.82           H  
ATOM   1353  CD  LYS A  78     -16.123  -6.276 -11.075  1.00 88.82           C  
ATOM   1354  HD2 LYS A  78     -17.150  -5.932 -11.204  1.00 88.82           H  
ATOM   1355  HD3 LYS A  78     -15.596  -5.565 -10.438  1.00 88.82           H  
ATOM   1356  CE  LYS A  78     -16.132  -7.662 -10.428  1.00 88.82           C  
ATOM   1357  HE2 LYS A  78     -15.120  -7.901 -10.100  1.00 88.82           H  
ATOM   1358  HE3 LYS A  78     -16.429  -8.393 -11.180  1.00 88.82           H  
ATOM   1359  NZ  LYS A  78     -17.087  -7.696  -9.291  1.00 88.82           N  
ATOM   1360  HZ1 LYS A  78     -18.023  -7.493  -9.612  1.00 88.82           H  
ATOM   1361  HZ2 LYS A  78     -16.852  -6.984  -8.614  1.00 88.82           H  
ATOM   1362  HZ3 LYS A  78     -17.092  -8.598  -8.837  1.00 88.82           H  
ATOM   1363  N   GLU A  79     -16.840  -3.734 -15.791  1.00 91.78           N  
ATOM   1364  H   GLU A  79     -17.489  -4.465 -15.537  1.00 91.78           H  
ATOM   1365  CA  GLU A  79     -17.396  -2.532 -16.395  1.00 91.78           C  
ATOM   1366  HA  GLU A  79     -16.828  -2.301 -17.297  1.00 91.78           H  
ATOM   1367  C   GLU A  79     -17.279  -1.347 -15.426  1.00 91.78           C  
ATOM   1368  CB  GLU A  79     -18.848  -2.815 -16.799  1.00 91.78           C  
ATOM   1369  HB2 GLU A  79     -19.447  -2.942 -15.897  1.00 91.78           H  
ATOM   1370  HB3 GLU A  79     -18.870  -3.747 -17.365  1.00 91.78           H  
ATOM   1371  O   GLU A  79     -17.458  -1.495 -14.216  1.00 91.78           O  
ATOM   1372  CG  GLU A  79     -19.452  -1.706 -17.671  1.00 91.78           C  
ATOM   1373  HG2 GLU A  79     -19.437  -0.769 -17.114  1.00 91.78           H  
ATOM   1374  HG3 GLU A  79     -18.830  -1.583 -18.558  1.00 91.78           H  
ATOM   1375  CD  GLU A  79     -20.901  -2.004 -18.097  1.00 91.78           C  
ATOM   1376  OE1 GLU A  79     -21.466  -1.169 -18.837  1.00 91.78           O  
ATOM   1377  OE2 GLU A  79     -21.457  -3.036 -17.657  1.00 91.78           O  
ATOM   1378  N   VAL A  80     -16.953  -0.178 -15.973  1.00 97.12           N  
ATOM   1379  H   VAL A  80     -16.892  -0.123 -16.980  1.00 97.12           H  
ATOM   1380  CA  VAL A  80     -16.902   1.091 -15.247  1.00 97.12           C  
ATOM   1381  HA  VAL A  80     -16.920   0.910 -14.172  1.00 97.12           H  
ATOM   1382  C   VAL A  80     -18.147   1.877 -15.630  1.00 97.12           C  
ATOM   1383  CB  VAL A  80     -15.612   1.855 -15.588  1.00 97.12           C  
ATOM   1384  HB  VAL A  80     -15.529   1.955 -16.670  1.00 97.12           H  
ATOM   1385  O   VAL A  80     -18.331   2.214 -16.798  1.00 97.12           O  
ATOM   1386  CG1 VAL A  80     -15.597   3.256 -14.976  1.00 97.12           C  
ATOM   1387 HG11 VAL A  80     -16.362   3.859 -15.464  1.00 97.12           H  
ATOM   1388 HG12 VAL A  80     -15.799   3.204 -13.906  1.00 97.12           H  
ATOM   1389 HG13 VAL A  80     -14.629   3.729 -15.143  1.00 97.12           H  
ATOM   1390  CG2 VAL A  80     -14.375   1.107 -15.082  1.00 97.12           C  
ATOM   1391 HG21 VAL A  80     -14.343   0.102 -15.503  1.00 97.12           H  
ATOM   1392 HG22 VAL A  80     -13.482   1.644 -15.400  1.00 97.12           H  
ATOM   1393 HG23 VAL A  80     -14.397   1.035 -13.995  1.00 97.12           H  
ATOM   1394  N   LYS A  81     -19.002   2.158 -14.649  1.00 97.65           N  
ATOM   1395  H   LYS A  81     -18.736   1.897 -13.710  1.00 97.65           H  
ATOM   1396  CA  LYS A  81     -20.268   2.867 -14.819  1.00 97.65           C  
ATOM   1397  HA  LYS A  81     -20.212   3.492 -15.710  1.00 97.65           H  
ATOM   1398  C   LYS A  81     -20.519   3.767 -13.615  1.00 97.65           C  
ATOM   1399  CB  LYS A  81     -21.380   1.829 -15.023  1.00 97.65           C  
ATOM   1400  HB2 LYS A  81     -21.490   1.221 -14.126  1.00 97.65           H  
ATOM   1401  HB3 LYS A  81     -21.098   1.176 -15.849  1.00 97.65           H  
ATOM   1402  O   LYS A  81     -20.999   3.312 -12.580  1.00 97.65           O  
ATOM   1403  CG  LYS A  81     -22.712   2.507 -15.363  1.00 97.65           C  
ATOM   1404  HG2 LYS A  81     -23.043   3.127 -14.529  1.00 97.65           H  
ATOM   1405  HG3 LYS A  81     -22.583   3.132 -16.246  1.00 97.65           H  
ATOM   1406  CD  LYS A  81     -23.767   1.439 -15.648  1.00 97.65           C  
ATOM   1407  HD2 LYS A  81     -23.408   0.797 -16.453  1.00 97.65           H  
ATOM   1408  HD3 LYS A  81     -23.919   0.835 -14.753  1.00 97.65           H  
ATOM   1409  CE  LYS A  81     -25.080   2.101 -16.064  1.00 97.65           C  
ATOM   1410  HE2 LYS A  81     -25.450   2.704 -15.235  1.00 97.65           H  
ATOM   1411  HE3 LYS A  81     -24.875   2.765 -16.904  1.00 97.65           H  
ATOM   1412  NZ  LYS A  81     -26.068   1.070 -16.457  1.00 97.65           N  
ATOM   1413  HZ1 LYS A  81     -25.683   0.511 -17.204  1.00 97.65           H  
ATOM   1414  HZ2 LYS A  81     -26.927   1.496 -16.775  1.00 97.65           H  
ATOM   1415  HZ3 LYS A  81     -26.257   0.455 -15.679  1.00 97.65           H  
ATOM   1416  N   TYR A  82     -20.204   5.046 -13.770  1.00 97.90           N  
ATOM   1417  H   TYR A  82     -19.849   5.354 -14.664  1.00 97.90           H  
ATOM   1418  CA  TYR A  82     -20.355   6.074 -12.743  1.00 97.90           C  
ATOM   1419  HA  TYR A  82     -20.867   5.649 -11.880  1.00 97.90           H  
ATOM   1420  C   TYR A  82     -21.231   7.232 -13.250  1.00 97.90           C  
ATOM   1421  CB  TYR A  82     -18.959   6.528 -12.279  1.00 97.90           C  
ATOM   1422  HB2 TYR A  82     -18.449   5.681 -11.821  1.00 97.90           H  
ATOM   1423  HB3 TYR A  82     -19.067   7.291 -11.509  1.00 97.90           H  
ATOM   1424  O   TYR A  82     -21.494   7.351 -14.445  1.00 97.90           O  
ATOM   1425  CG  TYR A  82     -18.088   7.082 -13.390  1.00 97.90           C  
ATOM   1426  CD1 TYR A  82     -17.181   6.246 -14.069  1.00 97.90           C  
ATOM   1427  HD1 TYR A  82     -17.078   5.219 -13.753  1.00 97.90           H  
ATOM   1428  CD2 TYR A  82     -18.222   8.427 -13.771  1.00 97.90           C  
ATOM   1429  HD2 TYR A  82     -18.911   9.077 -13.253  1.00 97.90           H  
ATOM   1430  CE1 TYR A  82     -16.447   6.743 -15.168  1.00 97.90           C  
ATOM   1431  HE1 TYR A  82     -15.782   6.107 -15.733  1.00 97.90           H  
ATOM   1432  CE2 TYR A  82     -17.494   8.922 -14.863  1.00 97.90           C  
ATOM   1433  HE2 TYR A  82     -17.625   9.948 -15.172  1.00 97.90           H  
ATOM   1434  OH  TYR A  82     -16.023   8.551 -16.699  1.00 97.90           O  
ATOM   1435  HH  TYR A  82     -16.449   9.370 -16.963  1.00 97.90           H  
ATOM   1436  CZ  TYR A  82     -16.633   8.077 -15.585  1.00 97.90           C  
ATOM   1437  N   ASP A  83     -21.704   8.077 -12.334  1.00 98.25           N  
ATOM   1438  H   ASP A  83     -21.469   7.911 -11.366  1.00 98.25           H  
ATOM   1439  CA  ASP A  83     -22.380   9.338 -12.656  1.00 98.25           C  
ATOM   1440  HA  ASP A  83     -22.956   9.214 -13.574  1.00 98.25           H  
ATOM   1441  C   ASP A  83     -21.334  10.442 -12.890  1.00 98.25           C  
ATOM   1442  CB  ASP A  83     -23.366   9.681 -11.527  1.00 98.25           C  
ATOM   1443  HB2 ASP A  83     -24.065   8.852 -11.411  1.00 98.25           H  
ATOM   1444  HB3 ASP A  83     -22.819   9.782 -10.589  1.00 98.25           H  
ATOM   1445  O   ASP A  83     -20.570  10.780 -11.982  1.00 98.25           O  
ATOM   1446  CG  ASP A  83     -24.159  10.970 -11.782  1.00 98.25           C  
ATOM   1447  OD1 ASP A  83     -23.532  12.042 -11.907  1.00 98.25           O  
ATOM   1448  OD2 ASP A  83     -25.412  10.903 -11.803  1.00 98.25           O  
ATOM   1449  N   ASP A  84     -21.291  10.998 -14.106  1.00 98.12           N  
ATOM   1450  H   ASP A  84     -21.884  10.620 -14.831  1.00 98.12           H  
ATOM   1451  CA  ASP A  84     -20.304  12.012 -14.502  1.00 98.12           C  
ATOM   1452  HA  ASP A  84     -19.302  11.588 -14.424  1.00 98.12           H  
ATOM   1453  C   ASP A  84     -20.345  13.263 -13.616  1.00 98.12           C  
ATOM   1454  CB  ASP A  84     -20.548  12.451 -15.957  1.00 98.12           C  
ATOM   1455  HB2 ASP A  84     -19.983  13.365 -16.143  1.00 98.12           H  
ATOM   1456  HB3 ASP A  84     -21.604  12.687 -16.087  1.00 98.12           H  
ATOM   1457  O   ASP A  84     -19.297  13.807 -13.265  1.00 98.12           O  
ATOM   1458  CG  ASP A  84     -20.109  11.429 -17.006  1.00 98.12           C  
ATOM   1459  OD1 ASP A  84     -19.019  10.843 -16.829  1.00 98.12           O  
ATOM   1460  OD2 ASP A  84     -20.838  11.298 -18.012  1.00 98.12           O  
ATOM   1461  N   HIS A  85     -21.540  13.718 -13.228  1.00 97.69           N  
ATOM   1462  H   HIS A  85     -22.347  13.127 -13.364  1.00 97.69           H  
ATOM   1463  CA  HIS A  85     -21.692  14.920 -12.414  1.00 97.69           C  
ATOM   1464  HA  HIS A  85     -21.103  15.722 -12.859  1.00 97.69           H  
ATOM   1465  C   HIS A  85     -21.153  14.688 -11.001  1.00 97.69           C  
ATOM   1466  CB  HIS A  85     -23.164  15.352 -12.394  1.00 97.69           C  
ATOM   1467  HB2 HIS A  85     -23.786  14.537 -12.024  1.00 97.69           H  
ATOM   1468  HB3 HIS A  85     -23.481  15.586 -13.410  1.00 97.69           H  
ATOM   1469  O   HIS A  85     -20.363  15.490 -10.500  1.00 97.69           O  
ATOM   1470  CG  HIS A  85     -23.391  16.558 -11.523  1.00 97.69           C  
ATOM   1471  CD2 HIS A  85     -24.045  16.589 -10.321  1.00 97.69           C  
ATOM   1472  HD2 HIS A  85     -24.518  15.750  -9.832  1.00 97.69           H  
ATOM   1473  ND1 HIS A  85     -22.907  17.825 -11.756  1.00 97.69           N  
ATOM   1474  HD1 HIS A  85     -22.328  18.107 -12.534  1.00 97.69           H  
ATOM   1475  CE1 HIS A  85     -23.268  18.602 -10.722  1.00 97.69           C  
ATOM   1476  HE1 HIS A  85     -23.019  19.647 -10.610  1.00 97.69           H  
ATOM   1477  NE2 HIS A  85     -23.965  17.892  -9.824  1.00 97.69           N  
ATOM   1478  N   LEU A  86     -21.510  13.562 -10.379  1.00 98.48           N  
ATOM   1479  H   LEU A  86     -22.134  12.931 -10.862  1.00 98.48           H  
ATOM   1480  CA  LEU A  86     -21.008  13.215  -9.048  1.00 98.48           C  
ATOM   1481  HA  LEU A  86     -21.167  14.064  -8.382  1.00 98.48           H  
ATOM   1482  C   LEU A  86     -19.500  12.950  -9.053  1.00 98.48           C  
ATOM   1483  CB  LEU A  86     -21.764  12.000  -8.491  1.00 98.48           C  
ATOM   1484  HB2 LEU A  86     -21.325  11.742  -7.527  1.00 98.48           H  
ATOM   1485  HB3 LEU A  86     -21.608  11.158  -9.166  1.00 98.48           H  
ATOM   1486  O   LEU A  86     -18.819  13.281  -8.083  1.00 98.48           O  
ATOM   1487  CG  LEU A  86     -23.276  12.198  -8.302  1.00 98.48           C  
ATOM   1488  HG  LEU A  86     -23.757  12.328  -9.272  1.00 98.48           H  
ATOM   1489  CD1 LEU A  86     -23.862  10.953  -7.636  1.00 98.48           C  
ATOM   1490 HD11 LEU A  86     -24.940  11.069  -7.524  1.00 98.48           H  
ATOM   1491 HD12 LEU A  86     -23.410  10.810  -6.654  1.00 98.48           H  
ATOM   1492 HD13 LEU A  86     -23.662  10.083  -8.261  1.00 98.48           H  
ATOM   1493  CD2 LEU A  86     -23.614  13.411  -7.435  1.00 98.48           C  
ATOM   1494 HD21 LEU A  86     -23.093  13.348  -6.479  1.00 98.48           H  
ATOM   1495 HD22 LEU A  86     -24.689  13.445  -7.256  1.00 98.48           H  
ATOM   1496 HD23 LEU A  86     -23.329  14.330  -7.946  1.00 98.48           H  
ATOM   1497  N   PHE A  87     -18.955  12.387 -10.133  1.00 98.69           N  
ATOM   1498  H   PHE A  87     -19.559  12.086 -10.885  1.00 98.69           H  
ATOM   1499  CA  PHE A  87     -17.516  12.157 -10.246  1.00 98.69           C  
ATOM   1500  HA  PHE A  87     -17.166  11.756  -9.295  1.00 98.69           H  
ATOM   1501  C   PHE A  87     -16.725  13.451 -10.477  1.00 98.69           C  
ATOM   1502  CB  PHE A  87     -17.250  11.116 -11.338  1.00 98.69           C  
ATOM   1503  HB2 PHE A  87     -17.641  11.491 -12.284  1.00 98.69           H  
ATOM   1504  HB3 PHE A  87     -17.790  10.201 -11.094  1.00 98.69           H  
ATOM   1505  O   PHE A  87     -15.632  13.618  -9.937  1.00 98.69           O  
ATOM   1506  CG  PHE A  87     -15.783  10.769 -11.500  1.00 98.69           C  
ATOM   1507  CD1 PHE A  87     -15.204  10.734 -12.781  1.00 98.69           C  
ATOM   1508  HD1 PHE A  87     -15.810  10.923 -13.655  1.00 98.69           H  
ATOM   1509  CD2 PHE A  87     -14.985  10.501 -10.369  1.00 98.69           C  
ATOM   1510  HD2 PHE A  87     -15.417  10.509  -9.378  1.00 98.69           H  
ATOM   1511  CE1 PHE A  87     -13.836  10.450 -12.928  1.00 98.69           C  
ATOM   1512  HE1 PHE A  87     -13.394  10.431 -13.913  1.00 98.69           H  
ATOM   1513  CE2 PHE A  87     -13.617  10.228 -10.514  1.00 98.69           C  
ATOM   1514  HE2 PHE A  87     -13.007  10.034  -9.643  1.00 98.69           H  
ATOM   1515  CZ  PHE A  87     -13.043  10.210 -11.794  1.00 98.69           C  
ATOM   1516  HZ  PHE A  87     -11.988  10.011 -11.911  1.00 98.69           H  
ATOM   1517  N   GLN A  88     -17.266  14.406 -11.233  1.00 98.25           N  
ATOM   1518  H   GLN A  88     -18.138  14.223 -11.708  1.00 98.25           H  
ATOM   1519  CA  GLN A  88     -16.679  15.747 -11.325  1.00 98.25           C  
ATOM   1520  HA  GLN A  88     -15.629  15.669 -11.606  1.00 98.25           H  
ATOM   1521  C   GLN A  88     -16.740  16.472  -9.976  1.00 98.25           C  
ATOM   1522  CB  GLN A  88     -17.421  16.562 -12.387  1.00 98.25           C  
ATOM   1523  HB2 GLN A  88     -18.495  16.471 -12.227  1.00 98.25           H  
ATOM   1524  HB3 GLN A  88     -17.147  17.612 -12.288  1.00 98.25           H  
ATOM   1525  O   GLN A  88     -15.758  17.087  -9.557  1.00 98.25           O  
ATOM   1526  CG  GLN A  88     -17.068  16.104 -13.807  1.00 98.25           C  
ATOM   1527  HG2 GLN A  88     -16.024  16.341 -14.011  1.00 98.25           H  
ATOM   1528  HG3 GLN A  88     -17.188  15.024 -13.896  1.00 98.25           H  
ATOM   1529  CD  GLN A  88     -17.937  16.776 -14.864  1.00 98.25           C  
ATOM   1530  NE2 GLN A  88     -17.844  16.350 -16.103  1.00 98.25           N  
ATOM   1531 HE21 GLN A  88     -18.505  16.757 -16.749  1.00 98.25           H  
ATOM   1532 HE22 GLN A  88     -17.340  15.498 -16.307  1.00 98.25           H  
ATOM   1533  OE1 GLN A  88     -18.695  17.701 -14.620  1.00 98.25           O  
ATOM   1534  N   LEU A  89     -17.867  16.356  -9.270  1.00 98.27           N  
ATOM   1535  H   LEU A  89     -18.656  15.885  -9.689  1.00 98.27           H  
ATOM   1536  CA  LEU A  89     -18.034  16.933  -7.943  1.00 98.27           C  
ATOM   1537  HA  LEU A  89     -17.808  17.997  -8.018  1.00 98.27           H  
ATOM   1538  C   LEU A  89     -17.046  16.326  -6.937  1.00 98.27           C  
ATOM   1539  CB  LEU A  89     -19.504  16.769  -7.522  1.00 98.27           C  
ATOM   1540  HB2 LEU A  89     -20.132  17.223  -8.289  1.00 98.27           H  
ATOM   1541  HB3 LEU A  89     -19.743  15.706  -7.483  1.00 98.27           H  
ATOM   1542  O   LEU A  89     -16.429  17.071  -6.177  1.00 98.27           O  
ATOM   1543  CG  LEU A  89     -19.867  17.395  -6.164  1.00 98.27           C  
ATOM   1544  HG  LEU A  89     -19.331  16.878  -5.368  1.00 98.27           H  
ATOM   1545  CD1 LEU A  89     -19.527  18.880  -6.100  1.00 98.27           C  
ATOM   1546 HD11 LEU A  89     -19.878  19.294  -5.155  1.00 98.27           H  
ATOM   1547 HD12 LEU A  89     -18.446  19.011  -6.153  1.00 98.27           H  
ATOM   1548 HD13 LEU A  89     -20.005  19.411  -6.923  1.00 98.27           H  
ATOM   1549  CD2 LEU A  89     -21.368  17.234  -5.927  1.00 98.27           C  
ATOM   1550 HD21 LEU A  89     -21.646  17.648  -4.958  1.00 98.27           H  
ATOM   1551 HD22 LEU A  89     -21.928  17.756  -6.703  1.00 98.27           H  
ATOM   1552 HD23 LEU A  89     -21.637  16.178  -5.952  1.00 98.27           H  
ATOM   1553  N   SER A  90     -16.812  15.009  -6.965  1.00 98.62           N  
ATOM   1554  H   SER A  90     -17.351  14.425  -7.588  1.00 98.62           H  
ATOM   1555  CA  SER A  90     -15.823  14.380  -6.081  1.00 98.62           C  
ATOM   1556  HA  SER A  90     -16.078  14.673  -5.062  1.00 98.62           H  
ATOM   1557  C   SER A  90     -14.406  14.898  -6.338  1.00 98.62           C  
ATOM   1558  CB  SER A  90     -15.882  12.848  -6.137  1.00 98.62           C  
ATOM   1559  HB2 SER A  90     -15.356  12.459  -5.265  1.00 98.62           H  
ATOM   1560  HB3 SER A  90     -16.920  12.520  -6.086  1.00 98.62           H  
ATOM   1561  O   SER A  90     -13.698  15.227  -5.387  1.00 98.62           O  
ATOM   1562  OG  SER A  90     -15.270  12.299  -7.283  1.00 98.62           O  
ATOM   1563  HG  SER A  90     -15.024  11.396  -7.072  1.00 98.62           H  
ATOM   1564  N   GLN A  91     -14.013  15.072  -7.604  1.00 98.52           N  
ATOM   1565  H   GLN A  91     -14.628  14.745  -8.335  1.00 98.52           H  
ATOM   1566  CA  GLN A  91     -12.725  15.671  -7.972  1.00 98.52           C  
ATOM   1567  HA  GLN A  91     -11.920  15.092  -7.518  1.00 98.52           H  
ATOM   1568  C   GLN A  91     -12.588  17.116  -7.476  1.00 98.52           C  
ATOM   1569  CB  GLN A  91     -12.559  15.644  -9.496  1.00 98.52           C  
ATOM   1570  HB2 GLN A  91     -11.702  16.258  -9.772  1.00 98.52           H  
ATOM   1571  HB3 GLN A  91     -13.445  16.072  -9.966  1.00 98.52           H  
ATOM   1572  O   GLN A  91     -11.512  17.511  -7.020  1.00 98.52           O  
ATOM   1573  CG  GLN A  91     -12.328  14.234 -10.047  1.00 98.52           C  
ATOM   1574  HG2 GLN A  91     -11.333  13.894  -9.761  1.00 98.52           H  
ATOM   1575  HG3 GLN A  91     -13.056  13.537  -9.632  1.00 98.52           H  
ATOM   1576  CD  GLN A  91     -12.428  14.232 -11.564  1.00 98.52           C  
ATOM   1577  NE2 GLN A  91     -13.487  13.683 -12.112  1.00 98.52           N  
ATOM   1578 HE21 GLN A  91     -14.188  13.270 -11.514  1.00 98.52           H  
ATOM   1579 HE22 GLN A  91     -13.522  13.624 -13.120  1.00 98.52           H  
ATOM   1580  OE1 GLN A  91     -11.573  14.746 -12.272  1.00 98.52           O  
ATOM   1581  N   GLU A  92     -13.659  17.913  -7.543  1.00 98.34           N  
ATOM   1582  H   GLU A  92     -14.506  17.555  -7.960  1.00 98.34           H  
ATOM   1583  CA  GLU A  92     -13.648  19.290  -7.040  1.00 98.34           C  
ATOM   1584  HA  GLU A  92     -12.783  19.793  -7.471  1.00 98.34           H  
ATOM   1585  C   GLU A  92     -13.478  19.337  -5.521  1.00 98.34           C  
ATOM   1586  CB  GLU A  92     -14.926  20.035  -7.470  1.00 98.34           C  
ATOM   1587  HB2 GLU A  92     -15.788  19.604  -6.962  1.00 98.34           H  
ATOM   1588  HB3 GLU A  92     -15.072  19.904  -8.542  1.00 98.34           H  
ATOM   1589  O   GLU A  92     -12.666  20.109  -5.012  1.00 98.34           O  
ATOM   1590  CG  GLU A  92     -14.868  21.544  -7.155  1.00 98.34           C  
ATOM   1591  HG2 GLU A  92     -15.785  22.010  -7.515  1.00 98.34           H  
ATOM   1592  HG3 GLU A  92     -14.830  21.685  -6.074  1.00 98.34           H  
ATOM   1593  CD  GLU A  92     -13.661  22.230  -7.814  1.00 98.34           C  
ATOM   1594  OE1 GLU A  92     -13.042  23.148  -7.229  1.00 98.34           O  
ATOM   1595  OE2 GLU A  92     -13.250  21.795  -8.914  1.00 98.34           O  
ATOM   1596  N   LEU A  93     -14.190  18.479  -4.790  1.00 98.45           N  
ATOM   1597  H   LEU A  93     -14.835  17.864  -5.266  1.00 98.45           H  
ATOM   1598  CA  LEU A  93     -14.081  18.403  -3.334  1.00 98.45           C  
ATOM   1599  HA  LEU A  93     -14.245  19.396  -2.915  1.00 98.45           H  
ATOM   1600  C   LEU A  93     -12.679  17.974  -2.891  1.00 98.45           C  
ATOM   1601  CB  LEU A  93     -15.152  17.445  -2.800  1.00 98.45           C  
ATOM   1602  HB2 LEU A  93     -15.041  16.488  -3.309  1.00 98.45           H  
ATOM   1603  HB3 LEU A  93     -14.976  17.281  -1.737  1.00 98.45           H  
ATOM   1604  O   LEU A  93     -12.110  18.604  -1.996  1.00 98.45           O  
ATOM   1605  CG  LEU A  93     -16.596  17.945  -2.988  1.00 98.45           C  
ATOM   1606  HG  LEU A  93     -16.802  18.145  -4.039  1.00 98.45           H  
ATOM   1607  CD1 LEU A  93     -17.546  16.859  -2.502  1.00 98.45           C  
ATOM   1608 HD11 LEU A  93     -17.434  16.725  -1.426  1.00 98.45           H  
ATOM   1609 HD12 LEU A  93     -17.325  15.921  -3.013  1.00 98.45           H  
ATOM   1610 HD13 LEU A  93     -18.570  17.144  -2.742  1.00 98.45           H  
ATOM   1611  CD2 LEU A  93     -16.877  19.228  -2.209  1.00 98.45           C  
ATOM   1612 HD21 LEU A  93     -16.339  20.063  -2.658  1.00 98.45           H  
ATOM   1613 HD22 LEU A  93     -17.943  19.453  -2.240  1.00 98.45           H  
ATOM   1614 HD23 LEU A  93     -16.561  19.092  -1.175  1.00 98.45           H  
ATOM   1615  N   VAL A  94     -12.086  16.979  -3.561  1.00 98.34           N  
ATOM   1616  H   VAL A  94     -12.619  16.484  -4.261  1.00 98.34           H  
ATOM   1617  CA  VAL A  94     -10.692  16.578  -3.315  1.00 98.34           C  
ATOM   1618  HA  VAL A  94     -10.574  16.357  -2.255  1.00 98.34           H  
ATOM   1619  C   VAL A  94      -9.743  17.738  -3.638  1.00 98.34           C  
ATOM   1620  CB  VAL A  94     -10.335  15.295  -4.095  1.00 98.34           C  
ATOM   1621  HB  VAL A  94     -10.554  15.439  -5.153  1.00 98.34           H  
ATOM   1622  O   VAL A  94      -8.880  18.078  -2.832  1.00 98.34           O  
ATOM   1623  CG1 VAL A  94      -8.853  14.930  -3.948  1.00 98.34           C  
ATOM   1624 HG11 VAL A  94      -8.613  14.777  -2.895  1.00 98.34           H  
ATOM   1625 HG12 VAL A  94      -8.220  15.720  -4.351  1.00 98.34           H  
ATOM   1626 HG13 VAL A  94      -8.644  14.007  -4.489  1.00 98.34           H  
ATOM   1627  CG2 VAL A  94     -11.142  14.100  -3.570  1.00 98.34           C  
ATOM   1628 HG21 VAL A  94     -10.951  13.969  -2.505  1.00 98.34           H  
ATOM   1629 HG22 VAL A  94     -10.850  13.186  -4.088  1.00 98.34           H  
ATOM   1630 HG23 VAL A  94     -12.212  14.257  -3.703  1.00 98.34           H  
ATOM   1631  N   PHE A  95      -9.919  18.446  -4.758  1.00 98.09           N  
ATOM   1632  H   PHE A  95     -10.642  18.171  -5.408  1.00 98.09           H  
ATOM   1633  CA  PHE A  95      -9.107  19.636  -5.039  1.00 98.09           C  
ATOM   1634  HA  PHE A  95      -8.062  19.331  -5.097  1.00 98.09           H  
ATOM   1635  C   PHE A  95      -9.197  20.681  -3.917  1.00 98.09           C  
ATOM   1636  CB  PHE A  95      -9.492  20.250  -6.388  1.00 98.09           C  
ATOM   1637  HB2 PHE A  95     -10.572  20.388  -6.433  1.00 98.09           H  
ATOM   1638  HB3 PHE A  95      -9.220  19.561  -7.188  1.00 98.09           H  
ATOM   1639  O   PHE A  95      -8.167  21.181  -3.456  1.00 98.09           O  
ATOM   1640  CG  PHE A  95      -8.820  21.589  -6.626  1.00 98.09           C  
ATOM   1641  CD1 PHE A  95      -9.523  22.783  -6.375  1.00 98.09           C  
ATOM   1642  HD1 PHE A  95     -10.553  22.741  -6.050  1.00 98.09           H  
ATOM   1643  CD2 PHE A  95      -7.481  21.645  -7.054  1.00 98.09           C  
ATOM   1644  HD2 PHE A  95      -6.934  20.730  -7.225  1.00 98.09           H  
ATOM   1645  CE1 PHE A  95      -8.902  24.026  -6.586  1.00 98.09           C  
ATOM   1646  HE1 PHE A  95      -9.459  24.936  -6.415  1.00 98.09           H  
ATOM   1647  CE2 PHE A  95      -6.850  22.888  -7.236  1.00 98.09           C  
ATOM   1648  HE2 PHE A  95      -5.816  22.926  -7.545  1.00 98.09           H  
ATOM   1649  CZ  PHE A  95      -7.563  24.079  -7.013  1.00 98.09           C  
ATOM   1650  HZ  PHE A  95      -7.078  25.032  -7.162  1.00 98.09           H  
ATOM   1651  N   LEU A  96     -10.407  20.995  -3.448  1.00 97.41           N  
ATOM   1652  H   LEU A  96     -11.208  20.540  -3.863  1.00 97.41           H  
ATOM   1653  CA  LEU A  96     -10.632  21.964  -2.375  1.00 97.41           C  
ATOM   1654  HA  LEU A  96     -10.156  22.903  -2.656  1.00 97.41           H  
ATOM   1655  C   LEU A  96      -9.982  21.536  -1.053  1.00 97.41           C  
ATOM   1656  CB  LEU A  96     -12.144  22.190  -2.196  1.00 97.41           C  
ATOM   1657  HB2 LEU A  96     -12.627  21.219  -2.094  1.00 97.41           H  
ATOM   1658  HB3 LEU A  96     -12.310  22.733  -1.266  1.00 97.41           H  
ATOM   1659  O   LEU A  96      -9.423  22.396  -0.369  1.00 97.41           O  
ATOM   1660  CG  LEU A  96     -12.825  22.964  -3.341  1.00 97.41           C  
ATOM   1661  HG  LEU A  96     -12.615  22.490  -4.300  1.00 97.41           H  
ATOM   1662  CD1 LEU A  96     -14.335  22.974  -3.111  1.00 97.41           C  
ATOM   1663 HD11 LEU A  96     -14.703  21.948  -3.113  1.00 97.41           H  
ATOM   1664 HD12 LEU A  96     -14.581  23.441  -2.156  1.00 97.41           H  
ATOM   1665 HD13 LEU A  96     -14.828  23.506  -3.924  1.00 97.41           H  
ATOM   1666  CD2 LEU A  96     -12.345  24.418  -3.414  1.00 97.41           C  
ATOM   1667 HD21 LEU A  96     -12.926  24.930  -4.182  1.00 97.41           H  
ATOM   1668 HD22 LEU A  96     -11.299  24.429  -3.721  1.00 97.41           H  
ATOM   1669 HD23 LEU A  96     -12.503  24.892  -2.446  1.00 97.41           H  
ATOM   1670  N   HIS A  97      -9.992  20.238  -0.740  1.00 97.12           N  
ATOM   1671  H   HIS A  97     -10.501  19.607  -1.343  1.00 97.12           H  
ATOM   1672  CA  HIS A  97      -9.356  19.664   0.448  1.00 97.12           C  
ATOM   1673  HA  HIS A  97      -9.765  20.145   1.336  1.00 97.12           H  
ATOM   1674  C   HIS A  97      -7.831  19.884   0.447  1.00 97.12           C  
ATOM   1675  CB  HIS A  97      -9.715  18.167   0.497  1.00 97.12           C  
ATOM   1676  HB2 HIS A  97      -9.234  17.642  -0.328  1.00 97.12           H  
ATOM   1677  HB3 HIS A  97     -10.792  18.058   0.370  1.00 97.12           H  
ATOM   1678  O   HIS A  97      -7.236  20.232   1.469  1.00 97.12           O  
ATOM   1679  CG  HIS A  97      -9.330  17.478   1.778  1.00 97.12           C  
ATOM   1680  CD2 HIS A  97      -8.087  17.038   2.144  1.00 97.12           C  
ATOM   1681  HD2 HIS A  97      -7.183  17.152   1.564  1.00 97.12           H  
ATOM   1682  ND1 HIS A  97     -10.194  17.083   2.766  1.00 97.12           N  
ATOM   1683  HD1 HIS A  97     -11.201  17.063   2.696  1.00 97.12           H  
ATOM   1684  CE1 HIS A  97      -9.486  16.452   3.718  1.00 97.12           C  
ATOM   1685  HE1 HIS A  97      -9.909  15.978   4.591  1.00 97.12           H  
ATOM   1686  NE2 HIS A  97      -8.188  16.415   3.391  1.00 97.12           N  
ATOM   1687  N   TYR A  98      -7.184  19.749  -0.716  1.00 97.85           N  
ATOM   1688  H   TYR A  98      -7.722  19.416  -1.503  1.00 97.85           H  
ATOM   1689  CA  TYR A  98      -5.719  19.789  -0.834  1.00 97.85           C  
ATOM   1690  HA  TYR A  98      -5.286  19.594   0.147  1.00 97.85           H  
ATOM   1691  C   TYR A  98      -5.134  21.127  -1.293  1.00 97.85           C  
ATOM   1692  CB  TYR A  98      -5.256  18.654  -1.747  1.00 97.85           C  
ATOM   1693  HB2 TYR A  98      -5.894  18.632  -2.631  1.00 97.85           H  
ATOM   1694  HB3 TYR A  98      -4.230  18.829  -2.070  1.00 97.85           H  
ATOM   1695  O   TYR A  98      -3.942  21.360  -1.069  1.00 97.85           O  
ATOM   1696  CG  TYR A  98      -5.318  17.310  -1.072  1.00 97.85           C  
ATOM   1697  CD1 TYR A  98      -4.255  16.869  -0.265  1.00 97.85           C  
ATOM   1698  HD1 TYR A  98      -3.369  17.476  -0.156  1.00 97.85           H  
ATOM   1699  CD2 TYR A  98      -6.467  16.523  -1.198  1.00 97.85           C  
ATOM   1700  HD2 TYR A  98      -7.292  16.821  -1.828  1.00 97.85           H  
ATOM   1701  CE1 TYR A  98      -4.362  15.653   0.432  1.00 97.85           C  
ATOM   1702  HE1 TYR A  98      -3.560  15.317   1.073  1.00 97.85           H  
ATOM   1703  CE2 TYR A  98      -6.590  15.345  -0.462  1.00 97.85           C  
ATOM   1704  HE2 TYR A  98      -7.508  14.778  -0.508  1.00 97.85           H  
ATOM   1705  OH  TYR A  98      -5.669  13.808   1.144  1.00 97.85           O  
ATOM   1706  HH  TYR A  98      -4.828  13.595   1.553  1.00 97.85           H  
ATOM   1707  CZ  TYR A  98      -5.551  14.905   0.367  1.00 97.85           C  
ATOM   1708  N   LYS A  99      -5.918  22.030  -1.904  1.00 96.83           N  
ATOM   1709  H   LYS A  99      -6.866  21.748  -2.106  1.00 96.83           H  
ATOM   1710  CA  LYS A  99      -5.393  23.251  -2.556  1.00 96.83           C  
ATOM   1711  HA  LYS A  99      -4.763  22.936  -3.388  1.00 96.83           H  
ATOM   1712  C   LYS A  99      -4.487  24.089  -1.655  1.00 96.83           C  
ATOM   1713  CB  LYS A  99      -6.537  24.109  -3.133  1.00 96.83           C  
ATOM   1714  HB2 LYS A  99      -6.100  24.872  -3.777  1.00 96.83           H  
ATOM   1715  HB3 LYS A  99      -7.176  23.485  -3.758  1.00 96.83           H  
ATOM   1716  O   LYS A  99      -3.472  24.606  -2.112  1.00 96.83           O  
ATOM   1717  CG  LYS A  99      -7.390  24.810  -2.060  1.00 96.83           C  
ATOM   1718  HG2 LYS A  99      -7.782  24.063  -1.369  1.00 96.83           H  
ATOM   1719  HG3 LYS A  99      -6.774  25.516  -1.503  1.00 96.83           H  
ATOM   1720  CD  LYS A  99      -8.549  25.601  -2.665  1.00 96.83           C  
ATOM   1721  HD2 LYS A  99      -8.154  26.393  -3.300  1.00 96.83           H  
ATOM   1722  HD3 LYS A  99      -9.156  24.927  -3.271  1.00 96.83           H  
ATOM   1723  CE  LYS A  99      -9.391  26.201  -1.531  1.00 96.83           C  
ATOM   1724  HE2 LYS A  99      -9.731  25.384  -0.895  1.00 96.83           H  
ATOM   1725  HE3 LYS A  99      -8.758  26.852  -0.928  1.00 96.83           H  
ATOM   1726  NZ  LYS A  99     -10.561  26.954  -2.051  1.00 96.83           N  
ATOM   1727  HZ1 LYS A  99     -10.272  27.729  -2.630  1.00 96.83           H  
ATOM   1728  HZ2 LYS A  99     -11.146  26.343  -2.602  1.00 96.83           H  
ATOM   1729  HZ3 LYS A  99     -11.123  27.304  -1.289  1.00 96.83           H  
ATOM   1730  N   TYR A 100      -4.830  24.209  -0.370  1.00 96.79           N  
ATOM   1731  H   TYR A 100      -5.650  23.712  -0.053  1.00 96.79           H  
ATOM   1732  CA  TYR A 100      -4.042  24.987   0.583  1.00 96.79           C  
ATOM   1733  HA  TYR A 100      -3.841  25.968   0.153  1.00 96.79           H  
ATOM   1734  C   TYR A 100      -2.691  24.317   0.844  1.00 96.79           C  
ATOM   1735  CB  TYR A 100      -4.841  25.186   1.879  1.00 96.79           C  
ATOM   1736  HB2 TYR A 100      -5.106  24.211   2.287  1.00 96.79           H  
ATOM   1737  HB3 TYR A 100      -5.771  25.702   1.642  1.00 96.79           H  
ATOM   1738  O   TYR A 100      -1.661  24.985   0.807  1.00 96.79           O  
ATOM   1739  CG  TYR A 100      -4.104  25.981   2.944  1.00 96.79           C  
ATOM   1740  CD1 TYR A 100      -3.455  25.310   3.998  1.00 96.79           C  
ATOM   1741  HD1 TYR A 100      -3.502  24.233   4.064  1.00 96.79           H  
ATOM   1742  CD2 TYR A 100      -4.077  27.389   2.891  1.00 96.79           C  
ATOM   1743  HD2 TYR A 100      -4.588  27.908   2.093  1.00 96.79           H  
ATOM   1744  CE1 TYR A 100      -2.772  26.038   4.991  1.00 96.79           C  
ATOM   1745  HE1 TYR A 100      -2.291  25.522   5.809  1.00 96.79           H  
ATOM   1746  CE2 TYR A 100      -3.410  28.125   3.892  1.00 96.79           C  
ATOM   1747  HE2 TYR A 100      -3.394  29.204   3.848  1.00 96.79           H  
ATOM   1748  OH  TYR A 100      -1.997  28.136   5.837  1.00 96.79           O  
ATOM   1749  HH  TYR A 100      -2.235  29.065   5.867  1.00 96.79           H  
ATOM   1750  CZ  TYR A 100      -2.753  27.447   4.943  1.00 96.79           C  
ATOM   1751  N   TRP A 101      -2.678  23.003   1.055  1.00 96.55           N  
ATOM   1752  H   TRP A 101      -3.552  22.498   1.018  1.00 96.55           H  
ATOM   1753  CA  TRP A 101      -1.479  22.224   1.377  1.00 96.55           C  
ATOM   1754  HA  TRP A 101      -0.915  22.744   2.150  1.00 96.55           H  
ATOM   1755  C   TRP A 101      -0.539  22.056   0.178  1.00 96.55           C  
ATOM   1756  CB  TRP A 101      -1.937  20.876   1.948  1.00 96.55           C  
ATOM   1757  HB2 TRP A 101      -1.065  20.329   2.308  1.00 96.55           H  
ATOM   1758  HB3 TRP A 101      -2.395  20.287   1.153  1.00 96.55           H  
ATOM   1759  O   TRP A 101       0.673  21.961   0.353  1.00 96.55           O  
ATOM   1760  CG  TRP A 101      -2.916  21.014   3.076  1.00 96.55           C  
ATOM   1761  CD1 TRP A 101      -4.209  20.613   3.063  1.00 96.55           C  
ATOM   1762  HD1 TRP A 101      -4.702  20.091   2.256  1.00 96.55           H  
ATOM   1763  CD2 TRP A 101      -2.712  21.649   4.375  1.00 96.55           C  
ATOM   1764  CE2 TRP A 101      -3.952  21.639   5.081  1.00 96.55           C  
ATOM   1765  CE3 TRP A 101      -1.607  22.252   5.017  1.00 96.55           C  
ATOM   1766  HE3 TRP A 101      -0.648  22.249   4.521  1.00 96.55           H  
ATOM   1767  NE1 TRP A 101      -4.815  20.954   4.255  1.00 96.55           N  
ATOM   1768  HE1 TRP A 101      -5.754  20.667   4.490  1.00 96.55           H  
ATOM   1769  CH2 TRP A 101      -2.975  22.805   6.965  1.00 96.55           C  
ATOM   1770  HH2 TRP A 101      -3.062  23.219   7.958  1.00 96.55           H  
ATOM   1771  CZ2 TRP A 101      -4.097  22.232   6.343  1.00 96.55           C  
ATOM   1772  HZ2 TRP A 101      -5.052  22.205   6.846  1.00 96.55           H  
ATOM   1773  CZ3 TRP A 101      -1.733  22.809   6.305  1.00 96.55           C  
ATOM   1774  HZ3 TRP A 101      -0.869  23.226   6.802  1.00 96.55           H  
ATOM   1775  N   MET A 102      -1.081  22.104  -1.042  1.00 96.39           N  
ATOM   1776  H   MET A 102      -2.089  22.107  -1.104  1.00 96.39           H  
ATOM   1777  CA  MET A 102      -0.319  21.960  -2.287  1.00 96.39           C  
ATOM   1778  HA  MET A 102       0.563  21.354  -2.076  1.00 96.39           H  
ATOM   1779  C   MET A 102       0.224  23.279  -2.862  1.00 96.39           C  
ATOM   1780  CB  MET A 102      -1.168  21.201  -3.321  1.00 96.39           C  
ATOM   1781  HB2 MET A 102      -0.614  21.145  -4.258  1.00 96.39           H  
ATOM   1782  HB3 MET A 102      -2.101  21.738  -3.494  1.00 96.39           H  
ATOM   1783  O   MET A 102       0.976  23.249  -3.836  1.00 96.39           O  
ATOM   1784  CG  MET A 102      -1.477  19.769  -2.875  1.00 96.39           C  
ATOM   1785  HG2 MET A 102      -2.034  19.805  -1.939  1.00 96.39           H  
ATOM   1786  HG3 MET A 102      -2.108  19.289  -3.623  1.00 96.39           H  
ATOM   1787  SD  MET A 102       0.013  18.765  -2.638  1.00 96.39           S  
ATOM   1788  CE  MET A 102      -0.589  17.602  -1.401  1.00 96.39           C  
ATOM   1789  HE1 MET A 102      -1.190  16.831  -1.883  1.00 96.39           H  
ATOM   1790  HE2 MET A 102      -1.185  18.123  -0.652  1.00 96.39           H  
ATOM   1791  HE3 MET A 102       0.267  17.138  -0.910  1.00 96.39           H  
ATOM   1792  N   ARG A 103      -0.097  24.436  -2.262  1.00 92.65           N  
ATOM   1793  H   ARG A 103      -0.735  24.382  -1.482  1.00 92.65           H  
ATOM   1794  CA  ARG A 103       0.201  25.775  -2.822  1.00 92.65           C  
ATOM   1795  HA  ARG A 103      -0.285  25.842  -3.796  1.00 92.65           H  
ATOM   1796  C   ARG A 103       1.681  26.075  -3.097  1.00 92.65           C  
ATOM   1797  CB  ARG A 103      -0.411  26.859  -1.917  1.00 92.65           C  
ATOM   1798  HB2 ARG A 103      -1.448  26.598  -1.707  1.00 92.65           H  
ATOM   1799  HB3 ARG A 103      -0.409  27.802  -2.464  1.00 92.65           H  
ATOM   1800  O   ARG A 103       1.978  26.920  -3.929  1.00 92.65           O  
ATOM   1801  CG  ARG A 103       0.346  27.064  -0.592  1.00 92.65           C  
ATOM   1802  HG2 ARG A 103       1.350  27.434  -0.799  1.00 92.65           H  
ATOM   1803  HG3 ARG A 103       0.426  26.121  -0.051  1.00 92.65           H  
ATOM   1804  CD  ARG A 103      -0.375  28.104   0.268  1.00 92.65           C  
ATOM   1805  HD2 ARG A 103      -0.382  29.050  -0.273  1.00 92.65           H  
ATOM   1806  HD3 ARG A 103      -1.412  27.799   0.406  1.00 92.65           H  
ATOM   1807  NE  ARG A 103       0.279  28.313   1.579  1.00 92.65           N  
ATOM   1808  HE  ARG A 103       0.981  29.038   1.619  1.00 92.65           H  
ATOM   1809  NH1 ARG A 103      -0.933  26.778   2.728  1.00 92.65           N  
ATOM   1810 HH11 ARG A 103      -1.183  26.328   1.859  1.00 92.65           H  
ATOM   1811 HH12 ARG A 103      -1.309  26.398   3.585  1.00 92.65           H  
ATOM   1812  NH2 ARG A 103       0.327  28.191   3.870  1.00 92.65           N  
ATOM   1813 HH21 ARG A 103       0.953  28.981   3.924  1.00 92.65           H  
ATOM   1814 HH22 ARG A 103      -0.093  27.822   4.712  1.00 92.65           H  
ATOM   1815  CZ  ARG A 103      -0.104  27.765   2.716  1.00 92.65           C  
ATOM   1816  N   ASN A 104       2.591  25.399  -2.394  1.00 88.95           N  
ATOM   1817  H   ASN A 104       2.246  24.688  -1.765  1.00 88.95           H  
ATOM   1818  CA  ASN A 104       4.042  25.595  -2.507  1.00 88.95           C  
ATOM   1819  HA  ASN A 104       4.239  26.486  -3.103  1.00 88.95           H  
ATOM   1820  C   ASN A 104       4.739  24.439  -3.243  1.00 88.95           C  
ATOM   1821  CB  ASN A 104       4.630  25.823  -1.103  1.00 88.95           C  
ATOM   1822  HB2 ASN A 104       4.369  24.979  -0.464  1.00 88.95           H  
ATOM   1823  HB3 ASN A 104       5.716  25.870  -1.173  1.00 88.95           H  
ATOM   1824  O   ASN A 104       5.955  24.285  -3.143  1.00 88.95           O  
ATOM   1825  CG  ASN A 104       4.183  27.116  -0.450  1.00 88.95           C  
ATOM   1826  ND2 ASN A 104       4.209  27.173   0.860  1.00 88.95           N  
ATOM   1827 HD21 ASN A 104       4.068  28.097   1.244  1.00 88.95           H  
ATOM   1828 HD22 ASN A 104       4.585  26.399   1.389  1.00 88.95           H  
ATOM   1829  OD1 ASN A 104       3.817  28.094  -1.069  1.00 88.95           O  
ATOM   1830  N   THR A 105       3.982  23.582  -3.928  1.00 95.30           N  
ATOM   1831  H   THR A 105       2.995  23.774  -4.029  1.00 95.30           H  
ATOM   1832  CA  THR A 105       4.558  22.493  -4.724  1.00 95.30           C  
ATOM   1833  HA  THR A 105       5.431  22.111  -4.195  1.00 95.30           H  
ATOM   1834  C   THR A 105       5.045  23.038  -6.063  1.00 95.30           C  
ATOM   1835  CB  THR A 105       3.599  21.306  -4.880  1.00 95.30           C  
ATOM   1836  HB  THR A 105       4.117  20.513  -5.420  1.00 95.30           H  
ATOM   1837  O   THR A 105       4.419  23.912  -6.658  1.00 95.30           O  
ATOM   1838  CG2 THR A 105       3.177  20.757  -3.518  1.00 95.30           C  
ATOM   1839 HG21 THR A 105       2.396  20.009  -3.655  1.00 95.30           H  
ATOM   1840 HG22 THR A 105       2.787  21.543  -2.871  1.00 95.30           H  
ATOM   1841 HG23 THR A 105       4.040  20.299  -3.035  1.00 95.30           H  
ATOM   1842  OG1 THR A 105       2.430  21.624  -5.600  1.00 95.30           O  
ATOM   1843  HG1 THR A 105       1.935  22.281  -5.105  1.00 95.30           H  
ATOM   1844  N   GLY A 106       6.201  22.565  -6.524  1.00 92.78           N  
ATOM   1845  H   GLY A 106       6.654  21.819  -6.016  1.00 92.78           H  
ATOM   1846  CA  GLY A 106       6.874  23.094  -7.708  1.00 92.78           C  
ATOM   1847  HA2 GLY A 106       7.541  23.902  -7.407  1.00 92.78           H  
ATOM   1848  HA3 GLY A 106       6.138  23.504  -8.400  1.00 92.78           H  
ATOM   1849  C   GLY A 106       7.690  22.041  -8.448  1.00 92.78           C  
ATOM   1850  O   GLY A 106       7.788  20.889  -8.025  1.00 92.78           O  
ATOM   1851  N   GLN A 107       8.273  22.441  -9.572  1.00 94.81           N  
ATOM   1852  H   GLN A 107       8.184  23.408  -9.850  1.00 94.81           H  
ATOM   1853  CA  GLN A 107       9.095  21.562 -10.391  1.00 94.81           C  
ATOM   1854  HA  GLN A 107       8.621  20.581 -10.431  1.00 94.81           H  
ATOM   1855  C   GLN A 107      10.480  21.420  -9.763  1.00 94.81           C  
ATOM   1856  CB  GLN A 107       9.180  22.129 -11.814  1.00 94.81           C  
ATOM   1857  HB2 GLN A 107       8.171  22.310 -12.183  1.00 94.81           H  
ATOM   1858  HB3 GLN A 107       9.723  23.074 -11.804  1.00 94.81           H  
ATOM   1859  O   GLN A 107      11.109  22.430  -9.458  1.00 94.81           O  
ATOM   1860  CG  GLN A 107       9.863  21.157 -12.776  1.00 94.81           C  
ATOM   1861  HG2 GLN A 107       9.302  20.222 -12.806  1.00 94.81           H  
ATOM   1862  HG3 GLN A 107      10.868  20.950 -12.409  1.00 94.81           H  
ATOM   1863  CD  GLN A 107       9.964  21.694 -14.195  1.00 94.81           C  
ATOM   1864  NE2 GLN A 107      11.092  21.498 -14.840  1.00 94.81           N  
ATOM   1865 HE21 GLN A 107      11.863  21.082 -14.337  1.00 94.81           H  
ATOM   1866 HE22 GLN A 107      11.199  21.971 -15.726  1.00 94.81           H  
ATOM   1867  OE1 GLN A 107       9.045  22.265 -14.768  1.00 94.81           O  
ATOM   1868  N   LEU A 108      10.970  20.187  -9.637  1.00 96.89           N  
ATOM   1869  H   LEU A 108      10.405  19.408  -9.943  1.00 96.89           H  
ATOM   1870  CA  LEU A 108      12.356  19.936  -9.242  1.00 96.89           C  
ATOM   1871  HA  LEU A 108      12.685  20.722  -8.563  1.00 96.89           H  
ATOM   1872  C   LEU A 108      13.290  19.991 -10.453  1.00 96.89           C  
ATOM   1873  CB  LEU A 108      12.483  18.596  -8.503  1.00 96.89           C  
ATOM   1874  HB2 LEU A 108      13.533  18.454  -8.248  1.00 96.89           H  
ATOM   1875  HB3 LEU A 108      12.190  17.792  -9.178  1.00 96.89           H  
ATOM   1876  O   LEU A 108      12.910  19.653 -11.580  1.00 96.89           O  
ATOM   1877  CG  LEU A 108      11.653  18.481  -7.214  1.00 96.89           C  
ATOM   1878  HG  LEU A 108      10.592  18.479  -7.463  1.00 96.89           H  
ATOM   1879  CD1 LEU A 108      11.991  17.155  -6.539  1.00 96.89           C  
ATOM   1880 HD11 LEU A 108      13.036  17.157  -6.228  1.00 96.89           H  
ATOM   1881 HD12 LEU A 108      11.832  16.336  -7.241  1.00 96.89           H  
ATOM   1882 HD13 LEU A 108      11.360  17.028  -5.660  1.00 96.89           H  
ATOM   1883  CD2 LEU A 108      11.925  19.604  -6.213  1.00 96.89           C  
ATOM   1884 HD21 LEU A 108      12.994  19.685  -6.018  1.00 96.89           H  
ATOM   1885 HD22 LEU A 108      11.408  19.408  -5.274  1.00 96.89           H  
ATOM   1886 HD23 LEU A 108      11.571  20.556  -6.609  1.00 96.89           H  
ATOM   1887  N   SER A 109      14.536  20.384 -10.224  1.00 97.29           N  
ATOM   1888  H   SER A 109      14.791  20.647  -9.282  1.00 97.29           H  
ATOM   1889  CA  SER A 109      15.606  20.220 -11.202  1.00 97.29           C  
ATOM   1890  HA  SER A 109      15.245  20.590 -12.161  1.00 97.29           H  
ATOM   1891  C   SER A 109      15.971  18.741 -11.369  1.00 97.29           C  
ATOM   1892  CB  SER A 109      16.830  21.054 -10.816  1.00 97.29           C  
ATOM   1893  HB2 SER A 109      17.530  21.071 -11.651  1.00 97.29           H  
ATOM   1894  HB3 SER A 109      16.525  22.076 -10.594  1.00 97.29           H  
ATOM   1895  O   SER A 109      15.737  17.906 -10.495  1.00 97.29           O  
ATOM   1896  OG  SER A 109      17.471  20.500  -9.693  1.00 97.29           O  
ATOM   1897  HG  SER A 109      16.915  20.714  -8.940  1.00 97.29           H  
ATOM   1898  N   LEU A 110      16.581  18.402 -12.509  1.00 97.72           N  
ATOM   1899  H   LEU A 110      16.765  19.116 -13.200  1.00 97.72           H  
ATOM   1900  CA  LEU A 110      17.076  17.041 -12.732  1.00 97.72           C  
ATOM   1901  HA  LEU A 110      16.253  16.344 -12.573  1.00 97.72           H  
ATOM   1902  C   LEU A 110      18.151  16.645 -11.710  1.00 97.72           C  
ATOM   1903  CB  LEU A 110      17.606  16.894 -14.171  1.00 97.72           C  
ATOM   1904  HB2 LEU A 110      18.201  15.982 -14.228  1.00 97.72           H  
ATOM   1905  HB3 LEU A 110      18.271  17.730 -14.385  1.00 97.72           H  
ATOM   1906  O   LEU A 110      18.191  15.482 -11.333  1.00 97.72           O  
ATOM   1907  CG  LEU A 110      16.508  16.817 -15.247  1.00 97.72           C  
ATOM   1908  HG  LEU A 110      15.825  17.659 -15.136  1.00 97.72           H  
ATOM   1909  CD1 LEU A 110      17.140  16.885 -16.640  1.00 97.72           C  
ATOM   1910 HD11 LEU A 110      17.828  16.051 -16.779  1.00 97.72           H  
ATOM   1911 HD12 LEU A 110      17.686  17.822 -16.749  1.00 97.72           H  
ATOM   1912 HD13 LEU A 110      16.361  16.841 -17.401  1.00 97.72           H  
ATOM   1913  CD2 LEU A 110      15.713  15.511 -15.177  1.00 97.72           C  
ATOM   1914 HD21 LEU A 110      16.389  14.666 -15.313  1.00 97.72           H  
ATOM   1915 HD22 LEU A 110      15.225  15.412 -14.208  1.00 97.72           H  
ATOM   1916 HD23 LEU A 110      14.949  15.497 -15.954  1.00 97.72           H  
ATOM   1917  N   ASN A 111      18.972  17.591 -11.240  1.00 97.30           N  
ATOM   1918  H   ASN A 111      18.836  18.549 -11.529  1.00 97.30           H  
ATOM   1919  CA  ASN A 111      19.998  17.318 -10.230  1.00 97.30           C  
ATOM   1920  HA  ASN A 111      20.603  16.469 -10.546  1.00 97.30           H  
ATOM   1921  C   ASN A 111      19.365  16.918  -8.895  1.00 97.30           C  
ATOM   1922  CB  ASN A 111      20.916  18.538 -10.073  1.00 97.30           C  
ATOM   1923  HB2 ASN A 111      20.319  19.426  -9.865  1.00 97.30           H  
ATOM   1924  HB3 ASN A 111      21.574  18.370  -9.220  1.00 97.30           H  
ATOM   1925  O   ASN A 111      19.654  15.836  -8.403  1.00 97.30           O  
ATOM   1926  CG  ASN A 111      21.797  18.771 -11.283  1.00 97.30           C  
ATOM   1927  ND2 ASN A 111      22.157  20.004 -11.552  1.00 97.30           N  
ATOM   1928 HD21 ASN A 111      21.962  20.729 -10.877  1.00 97.30           H  
ATOM   1929 HD22 ASN A 111      22.839  20.109 -12.290  1.00 97.30           H  
ATOM   1930  OD1 ASN A 111      22.152  17.878 -12.028  1.00 97.30           O  
ATOM   1931  N   GLU A 112      18.415  17.711  -8.385  1.00 97.46           N  
ATOM   1932  H   GLU A 112      18.207  18.589  -8.838  1.00 97.46           H  
ATOM   1933  CA  GLU A 112      17.688  17.383  -7.146  1.00 97.46           C  
ATOM   1934  HA  GLU A 112      18.379  17.362  -6.303  1.00 97.46           H  
ATOM   1935  C   GLU A 112      17.008  16.009  -7.226  1.00 97.46           C  
ATOM   1936  CB  GLU A 112      16.597  18.435  -6.898  1.00 97.46           C  
ATOM   1937  HB2 GLU A 112      16.005  18.532  -7.808  1.00 97.46           H  
ATOM   1938  HB3 GLU A 112      15.934  18.087  -6.106  1.00 97.46           H  
ATOM   1939  O   GLU A 112      16.971  15.254  -6.256  1.00 97.46           O  
ATOM   1940  CG  GLU A 112      17.147  19.807  -6.485  1.00 97.46           C  
ATOM   1941  HG2 GLU A 112      17.998  20.072  -7.112  1.00 97.46           H  
ATOM   1942  HG3 GLU A 112      17.493  19.755  -5.453  1.00 97.46           H  
ATOM   1943  CD  GLU A 112      16.063  20.876  -6.641  1.00 97.46           C  
ATOM   1944  OE1 GLU A 112      15.632  21.460  -5.628  1.00 97.46           O  
ATOM   1945  OE2 GLU A 112      15.666  21.093  -7.814  1.00 97.46           O  
ATOM   1946  N   VAL A 113      16.478  15.666  -8.402  1.00 97.44           N  
ATOM   1947  H   VAL A 113      16.520  16.344  -9.149  1.00 97.44           H  
ATOM   1948  CA  VAL A 113      15.865  14.361  -8.653  1.00 97.44           C  
ATOM   1949  HA  VAL A 113      15.155  14.152  -7.852  1.00 97.44           H  
ATOM   1950  C   VAL A 113      16.894  13.235  -8.607  1.00 97.44           C  
ATOM   1951  CB  VAL A 113      15.097  14.402  -9.981  1.00 97.44           C  
ATOM   1952  HB  VAL A 113      15.700  14.897 -10.743  1.00 97.44           H  
ATOM   1953  O   VAL A 113      16.662  12.249  -7.911  1.00 97.44           O  
ATOM   1954  CG1 VAL A 113      14.719  13.024 -10.516  1.00 97.44           C  
ATOM   1955 HG11 VAL A 113      15.611  12.457 -10.780  1.00 97.44           H  
ATOM   1956 HG12 VAL A 113      14.159  12.491  -9.748  1.00 97.44           H  
ATOM   1957 HG13 VAL A 113      14.106  13.148 -11.409  1.00 97.44           H  
ATOM   1958  CG2 VAL A 113      13.807  15.203  -9.779  1.00 97.44           C  
ATOM   1959 HG21 VAL A 113      13.231  15.223 -10.704  1.00 97.44           H  
ATOM   1960 HG22 VAL A 113      14.050  16.228  -9.499  1.00 97.44           H  
ATOM   1961 HG23 VAL A 113      13.207  14.757  -8.985  1.00 97.44           H  
ATOM   1962  N   ILE A 114      18.017  13.369  -9.313  1.00 96.73           N  
ATOM   1963  H   ILE A 114      18.180  14.241  -9.796  1.00 96.73           H  
ATOM   1964  CA  ILE A 114      19.075  12.350  -9.357  1.00 96.73           C  
ATOM   1965  HA  ILE A 114      18.636  11.395  -9.646  1.00 96.73           H  
ATOM   1966  C   ILE A 114      19.692  12.149  -7.967  1.00 96.73           C  
ATOM   1967  CB  ILE A 114      20.137  12.742 -10.409  1.00 96.73           C  
ATOM   1968  HB  ILE A 114      20.449  13.768 -10.215  1.00 96.73           H  
ATOM   1969  O   ILE A 114      19.880  11.007  -7.547  1.00 96.73           O  
ATOM   1970  CG1 ILE A 114      19.548  12.651 -11.838  1.00 96.73           C  
ATOM   1971 HG12 ILE A 114      18.515  13.000 -11.848  1.00 96.73           H  
ATOM   1972 HG13 ILE A 114      19.537  11.611 -12.161  1.00 96.73           H  
ATOM   1973  CG2 ILE A 114      21.379  11.833 -10.318  1.00 96.73           C  
ATOM   1974 HG21 ILE A 114      21.888  11.990  -9.367  1.00 96.73           H  
ATOM   1975 HG22 ILE A 114      21.085  10.787 -10.395  1.00 96.73           H  
ATOM   1976 HG23 ILE A 114      22.097  12.069 -11.104  1.00 96.73           H  
ATOM   1977  CD1 ILE A 114      20.334  13.492 -12.853  1.00 96.73           C  
ATOM   1978 HD11 ILE A 114      19.895  13.373 -13.844  1.00 96.73           H  
ATOM   1979 HD12 ILE A 114      21.376  13.174 -12.881  1.00 96.73           H  
ATOM   1980 HD13 ILE A 114      20.302  14.545 -12.574  1.00 96.73           H  
ATOM   1981  N   ASP A 115      19.933  13.233  -7.231  1.00 95.82           N  
ATOM   1982  H   ASP A 115      19.807  14.145  -7.648  1.00 95.82           H  
ATOM   1983  CA  ASP A 115      20.491  13.193  -5.875  1.00 95.82           C  
ATOM   1984  HA  ASP A 115      21.422  12.627  -5.892  1.00 95.82           H  
ATOM   1985  C   ASP A 115      19.556  12.491  -4.881  1.00 95.82           C  
ATOM   1986  CB  ASP A 115      20.799  14.625  -5.404  1.00 95.82           C  
ATOM   1987  HB2 ASP A 115      19.906  15.240  -5.519  1.00 95.82           H  
ATOM   1988  HB3 ASP A 115      21.050  14.596  -4.344  1.00 95.82           H  
ATOM   1989  O   ASP A 115      20.013  11.919  -3.893  1.00 95.82           O  
ATOM   1990  CG  ASP A 115      21.975  15.274  -6.146  1.00 95.82           C  
ATOM   1991  OD1 ASP A 115      22.828  14.521  -6.673  1.00 95.82           O  
ATOM   1992  OD2 ASP A 115      22.030  16.524  -6.151  1.00 95.82           O  
ATOM   1993  N   SER A 116      18.248  12.477  -5.163  1.00 95.11           N  
ATOM   1994  H   SER A 116      17.946  13.003  -5.971  1.00 95.11           H  
ATOM   1995  CA  SER A 116      17.248  11.794  -4.336  1.00 95.11           C  
ATOM   1996  HA  SER A 116      17.544  11.926  -3.295  1.00 95.11           H  
ATOM   1997  C   SER A 116      17.152  10.281  -4.566  1.00 95.11           C  
ATOM   1998  CB  SER A 116      15.877  12.459  -4.502  1.00 95.11           C  
ATOM   1999  HB2 SER A 116      16.000  13.542  -4.500  1.00 95.11           H  
ATOM   2000  HB3 SER A 116      15.261  12.189  -3.644  1.00 95.11           H  
ATOM   2001  O   SER A 116      16.381   9.607  -3.880  1.00 95.11           O  
ATOM   2002  OG  SER A 116      15.196  12.059  -5.683  1.00 95.11           O  
ATOM   2003  HG  SER A 116      15.797  12.153  -6.425  1.00 95.11           H  
ATOM   2004  N   TRP A 117      17.866   9.725  -5.548  1.00 94.81           N  
ATOM   2005  H   TRP A 117      18.523  10.293  -6.063  1.00 94.81           H  
ATOM   2006  CA  TRP A 117      17.768   8.302  -5.862  1.00 94.81           C  
ATOM   2007  HA  TRP A 117      16.720   8.009  -5.786  1.00 94.81           H  
ATOM   2008  C   TRP A 117      18.536   7.425  -4.881  1.00 94.81           C  
ATOM   2009  CB  TRP A 117      18.228   8.029  -7.294  1.00 94.81           C  
ATOM   2010  HB2 TRP A 117      18.304   6.949  -7.426  1.00 94.81           H  
ATOM   2011  HB3 TRP A 117      19.227   8.442  -7.432  1.00 94.81           H  
ATOM   2012  O   TRP A 117      19.676   7.705  -4.523  1.00 94.81           O  
ATOM   2013  CG  TRP A 117      17.335   8.541  -8.378  1.00 94.81           C  
ATOM   2014  CD1 TRP A 117      16.125   9.123  -8.221  1.00 94.81           C  
ATOM   2015  HD1 TRP A 117      15.659   9.349  -7.274  1.00 94.81           H  
ATOM   2016  CD2 TRP A 117      17.592   8.555  -9.807  1.00 94.81           C  
ATOM   2017  CE2 TRP A 117      16.474   9.141 -10.465  1.00 94.81           C  
ATOM   2018  CE3 TRP A 117      18.661   8.122 -10.609  1.00 94.81           C  
ATOM   2019  HE3 TRP A 117      19.535   7.703 -10.132  1.00 94.81           H  
ATOM   2020  NE1 TRP A 117      15.610   9.471  -9.448  1.00 94.81           N  
ATOM   2021  HE1 TRP A 117      14.758  10.009  -9.520  1.00 94.81           H  
ATOM   2022  CH2 TRP A 117      17.497   8.831 -12.636  1.00 94.81           C  
ATOM   2023  HH2 TRP A 117      17.468   8.932 -13.711  1.00 94.81           H  
ATOM   2024  CZ2 TRP A 117      16.420   9.281 -11.854  1.00 94.81           C  
ATOM   2025  HZ2 TRP A 117      15.541   9.730 -12.293  1.00 94.81           H  
ATOM   2026  CZ3 TRP A 117      18.608   8.237 -12.006  1.00 94.81           C  
ATOM   2027  HZ3 TRP A 117      19.437   7.847 -12.577  1.00 94.81           H  
ATOM   2028  N   ASP A 118      17.941   6.277  -4.550  1.00 92.73           N  
ATOM   2029  H   ASP A 118      16.979   6.120  -4.813  1.00 92.73           H  
ATOM   2030  CA  ASP A 118      18.673   5.181  -3.927  1.00 92.73           C  
ATOM   2031  HA  ASP A 118      19.184   5.555  -3.040  1.00 92.73           H  
ATOM   2032  C   ASP A 118      19.726   4.646  -4.908  1.00 92.73           C  
ATOM   2033  CB  ASP A 118      17.705   4.087  -3.468  1.00 92.73           C  
ATOM   2034  HB2 ASP A 118      17.091   3.778  -4.314  1.00 92.73           H  
ATOM   2035  HB3 ASP A 118      17.045   4.498  -2.704  1.00 92.73           H  
ATOM   2036  O   ASP A 118      19.411   3.981  -5.904  1.00 92.73           O  
ATOM   2037  CG  ASP A 118      18.424   2.858  -2.900  1.00 92.73           C  
ATOM   2038  OD1 ASP A 118      19.670   2.891  -2.735  1.00 92.73           O  
ATOM   2039  OD2 ASP A 118      17.725   1.845  -2.723  1.00 92.73           O  
ATOM   2040  N   LYS A 119      20.988   4.953  -4.608  1.00 93.93           N  
ATOM   2041  H   LYS A 119      21.133   5.532  -3.794  1.00 93.93           H  
ATOM   2042  CA  LYS A 119      22.150   4.603  -5.425  1.00 93.93           C  
ATOM   2043  HA  LYS A 119      21.952   4.892  -6.457  1.00 93.93           H  
ATOM   2044  C   LYS A 119      22.425   3.094  -5.445  1.00 93.93           C  
ATOM   2045  CB  LYS A 119      23.362   5.410  -4.934  1.00 93.93           C  
ATOM   2046  HB2 LYS A 119      23.570   5.163  -3.893  1.00 93.93           H  
ATOM   2047  HB3 LYS A 119      24.233   5.138  -5.530  1.00 93.93           H  
ATOM   2048  O   LYS A 119      23.001   2.612  -6.416  1.00 93.93           O  
ATOM   2049  CG  LYS A 119      23.148   6.925  -5.075  1.00 93.93           C  
ATOM   2050  HG2 LYS A 119      22.348   7.246  -4.408  1.00 93.93           H  
ATOM   2051  HG3 LYS A 119      22.867   7.157  -6.103  1.00 93.93           H  
ATOM   2052  CD  LYS A 119      24.422   7.696  -4.717  1.00 93.93           C  
ATOM   2053  HD2 LYS A 119      24.723   7.448  -3.699  1.00 93.93           H  
ATOM   2054  HD3 LYS A 119      25.217   7.409  -5.405  1.00 93.93           H  
ATOM   2055  CE  LYS A 119      24.164   9.202  -4.831  1.00 93.93           C  
ATOM   2056  HE2 LYS A 119      23.379   9.481  -4.129  1.00 93.93           H  
ATOM   2057  HE3 LYS A 119      23.796   9.416  -5.835  1.00 93.93           H  
ATOM   2058  NZ  LYS A 119      25.397   9.982  -4.568  1.00 93.93           N  
ATOM   2059  HZ1 LYS A 119      25.726   9.823  -3.626  1.00 93.93           H  
ATOM   2060  HZ2 LYS A 119      26.123   9.707  -5.214  1.00 93.93           H  
ATOM   2061  HZ3 LYS A 119      25.214  10.968  -4.689  1.00 93.93           H  
ATOM   2062  N   SER A 120      21.954   2.351  -4.440  1.00 92.13           N  
ATOM   2063  H   SER A 120      21.399   2.804  -3.728  1.00 92.13           H  
ATOM   2064  CA  SER A 120      22.089   0.888  -4.357  1.00 92.13           C  
ATOM   2065  HA  SER A 120      23.056   0.606  -4.773  1.00 92.13           H  
ATOM   2066  C   SER A 120      21.022   0.130  -5.158  1.00 92.13           C  
ATOM   2067  CB  SER A 120      22.077   0.454  -2.887  1.00 92.13           C  
ATOM   2068  HB2 SER A 120      22.434  -0.575  -2.826  1.00 92.13           H  
ATOM   2069  HB3 SER A 120      22.759   1.084  -2.315  1.00 92.13           H  
ATOM   2070  O   SER A 120      21.172  -1.057  -5.445  1.00 92.13           O  
ATOM   2071  OG  SER A 120      20.785   0.514  -2.312  1.00 92.13           O  
ATOM   2072  HG  SER A 120      20.391   1.385  -2.392  1.00 92.13           H  
ATOM   2073  N   SER A 121      19.948   0.817  -5.562  1.00 90.77           N  
ATOM   2074  H   SER A 121      19.860   1.770  -5.241  1.00 90.77           H  
ATOM   2075  CA  SER A 121      18.858   0.218  -6.334  1.00 90.77           C  
ATOM   2076  HA  SER A 121      18.601  -0.723  -5.849  1.00 90.77           H  
ATOM   2077  C   SER A 121      19.257  -0.096  -7.782  1.00 90.77           C  
ATOM   2078  CB  SER A 121      17.608   1.108  -6.288  1.00 90.77           C  
ATOM   2079  HB2 SER A 121      16.757   0.538  -6.661  1.00 90.77           H  
ATOM   2080  HB3 SER A 121      17.399   1.387  -5.255  1.00 90.77           H  
ATOM   2081  O   SER A 121      20.196   0.479  -8.337  1.00 90.77           O  
ATOM   2082  OG  SER A 121      17.752   2.281  -7.080  1.00 90.77           O  
ATOM   2083  HG  SER A 121      18.386   2.842  -6.627  1.00 90.77           H  
ATOM   2084  N   SER A 122      18.487  -0.963  -8.447  1.00 90.13           N  
ATOM   2085  H   SER A 122      17.738  -1.410  -7.938  1.00 90.13           H  
ATOM   2086  CA  SER A 122      18.666  -1.267  -9.873  1.00 90.13           C  
ATOM   2087  HA  SER A 122      19.648  -1.725  -9.998  1.00 90.13           H  
ATOM   2088  C   SER A 122      18.593  -0.010 -10.752  1.00 90.13           C  
ATOM   2089  CB  SER A 122      17.590  -2.257 -10.332  1.00 90.13           C  
ATOM   2090  HB2 SER A 122      16.609  -1.790 -10.245  1.00 90.13           H  
ATOM   2091  HB3 SER A 122      17.617  -3.142  -9.697  1.00 90.13           H  
ATOM   2092  O   SER A 122      17.721   0.840 -10.563  1.00 90.13           O  
ATOM   2093  OG  SER A 122      17.808  -2.642 -11.679  1.00 90.13           O  
ATOM   2094  HG  SER A 122      18.592  -3.195 -11.684  1.00 90.13           H  
ATOM   2095  N   ALA A 123      19.429   0.058 -11.793  1.00 91.70           N  
ATOM   2096  H   ALA A 123      20.168  -0.626 -11.863  1.00 91.70           H  
ATOM   2097  CA  ALA A 123      19.388   1.114 -12.810  1.00 91.70           C  
ATOM   2098  HA  ALA A 123      19.403   2.075 -12.296  1.00 91.70           H  
ATOM   2099  C   ALA A 123      18.120   1.090 -13.698  1.00 91.70           C  
ATOM   2100  CB  ALA A 123      20.669   1.016 -13.645  1.00 91.70           C  
ATOM   2101  HB1 ALA A 123      20.694   0.076 -14.196  1.00 91.70           H  
ATOM   2102  HB2 ALA A 123      21.542   1.068 -12.995  1.00 91.70           H  
ATOM   2103  HB3 ALA A 123      20.713   1.849 -14.348  1.00 91.70           H  
ATOM   2104  O   ALA A 123      17.967   1.927 -14.586  1.00 91.70           O  
ATOM   2105  N   GLY A 124      17.195   0.148 -13.473  1.00 89.73           N  
ATOM   2106  H   GLY A 124      17.366  -0.504 -12.721  1.00 89.73           H  
ATOM   2107  CA  GLY A 124      15.989  -0.032 -14.281  1.00 89.73           C  
ATOM   2108  HA2 GLY A 124      15.326  -0.733 -13.775  1.00 89.73           H  
ATOM   2109  HA3 GLY A 124      15.467   0.920 -14.380  1.00 89.73           H  
ATOM   2110  C   GLY A 124      16.302  -0.567 -15.680  1.00 89.73           C  
ATOM   2111  O   GLY A 124      17.427  -0.494 -16.166  1.00 89.73           O  
ATOM   2112  N   PHE A 125      15.312  -1.138 -16.356  1.00 90.66           N  
ATOM   2113  H   PHE A 125      14.377  -1.140 -15.973  1.00 90.66           H  
ATOM   2114  CA  PHE A 125      15.508  -1.605 -17.729  1.00 90.66           C  
ATOM   2115  HA  PHE A 125      16.450  -2.150 -17.781  1.00 90.66           H  
ATOM   2116  C   PHE A 125      15.579  -0.405 -18.690  1.00 90.66           C  
ATOM   2117  CB  PHE A 125      14.386  -2.580 -18.060  1.00 90.66           C  
ATOM   2118  HB2 PHE A 125      13.431  -2.056 -18.048  1.00 90.66           H  
ATOM   2119  HB3 PHE A 125      14.367  -3.339 -17.278  1.00 90.66           H  
ATOM   2120  O   PHE A 125      14.840   0.560 -18.532  1.00 90.66           O  
ATOM   2121  CG  PHE A 125      14.552  -3.310 -19.368  1.00 90.66           C  
ATOM   2122  CD1 PHE A 125      13.779  -2.941 -20.477  1.00 90.66           C  
ATOM   2123  HD1 PHE A 125      13.126  -2.083 -20.411  1.00 90.66           H  
ATOM   2124  CD2 PHE A 125      15.432  -4.402 -19.460  1.00 90.66           C  
ATOM   2125  HD2 PHE A 125      16.043  -4.682 -18.615  1.00 90.66           H  
ATOM   2126  CE1 PHE A 125      13.824  -3.711 -21.647  1.00 90.66           C  
ATOM   2127  HE1 PHE A 125      13.183  -3.485 -22.486  1.00 90.66           H  
ATOM   2128  CE2 PHE A 125      15.519  -5.133 -20.656  1.00 90.66           C  
ATOM   2129  HE2 PHE A 125      16.183  -5.982 -20.725  1.00 90.66           H  
ATOM   2130  CZ  PHE A 125      14.712  -4.791 -21.749  1.00 90.66           C  
ATOM   2131  HZ  PHE A 125      14.755  -5.371 -22.659  1.00 90.66           H  
ATOM   2132  N   TYR A 126      16.460  -0.355 -19.690  1.00 88.69           N  
ATOM   2133  H   TYR A 126      16.383   0.491 -20.236  1.00 88.69           H  
ATOM   2134  CA  TYR A 126      17.452  -1.339 -20.163  1.00 88.69           C  
ATOM   2135  HA  TYR A 126      17.063  -2.352 -20.059  1.00 88.69           H  
ATOM   2136  C   TYR A 126      18.812  -1.270 -19.447  1.00 88.69           C  
ATOM   2137  CB  TYR A 126      17.695  -1.054 -21.652  1.00 88.69           C  
ATOM   2138  HB2 TYR A 126      18.150  -0.068 -21.754  1.00 88.69           H  
ATOM   2139  HB3 TYR A 126      18.413  -1.780 -22.034  1.00 88.69           H  
ATOM   2140  O   TYR A 126      19.723  -2.043 -19.737  1.00 88.69           O  
ATOM   2141  CG  TYR A 126      16.459  -1.104 -22.524  1.00 88.69           C  
ATOM   2142  CD1 TYR A 126      16.139  -2.303 -23.174  1.00 88.69           C  
ATOM   2143  HD1 TYR A 126      16.750  -3.182 -23.031  1.00 88.69           H  
ATOM   2144  CD2 TYR A 126      15.642   0.033 -22.698  1.00 88.69           C  
ATOM   2145  HD2 TYR A 126      15.883   0.956 -22.192  1.00 88.69           H  
ATOM   2146  CE1 TYR A 126      15.012  -2.363 -24.007  1.00 88.69           C  
ATOM   2147  HE1 TYR A 126      14.760  -3.293 -24.496  1.00 88.69           H  
ATOM   2148  CE2 TYR A 126      14.488  -0.040 -23.505  1.00 88.69           C  
ATOM   2149  HE2 TYR A 126      13.841   0.817 -23.615  1.00 88.69           H  
ATOM   2150  OH  TYR A 126      13.093  -1.327 -24.982  1.00 88.69           O  
ATOM   2151  HH  TYR A 126      12.541  -0.542 -24.949  1.00 88.69           H  
ATOM   2152  CZ  TYR A 126      14.177  -1.244 -24.169  1.00 88.69           C  
ATOM   2153  N   TYR A 127      18.988  -0.289 -18.568  1.00 92.43           N  
ATOM   2154  H   TYR A 127      18.187   0.262 -18.293  1.00 92.43           H  
ATOM   2155  CA  TYR A 127      20.273   0.080 -17.981  1.00 92.43           C  
ATOM   2156  HA  TYR A 127      21.007   0.200 -18.778  1.00 92.43           H  
ATOM   2157  C   TYR A 127      20.821  -0.979 -17.029  1.00 92.43           C  
ATOM   2158  CB  TYR A 127      20.091   1.426 -17.278  1.00 92.43           C  
ATOM   2159  HB2 TYR A 127      21.028   1.755 -16.831  1.00 92.43           H  
ATOM   2160  HB3 TYR A 127      19.376   1.296 -16.466  1.00 92.43           H  
ATOM   2161  O   TYR A 127      22.028  -1.164 -16.975  1.00 92.43           O  
ATOM   2162  CG  TYR A 127      19.605   2.507 -18.212  1.00 92.43           C  
ATOM   2163  CD1 TYR A 127      20.433   2.920 -19.271  1.00 92.43           C  
ATOM   2164  HD1 TYR A 127      21.431   2.517 -19.360  1.00 92.43           H  
ATOM   2165  CD2 TYR A 127      18.315   3.046 -18.063  1.00 92.43           C  
ATOM   2166  HD2 TYR A 127      17.692   2.725 -17.241  1.00 92.43           H  
ATOM   2167  CE1 TYR A 127      19.971   3.866 -20.197  1.00 92.43           C  
ATOM   2168  HE1 TYR A 127      20.621   4.180 -21.000  1.00 92.43           H  
ATOM   2169  CE2 TYR A 127      17.842   3.991 -18.994  1.00 92.43           C  
ATOM   2170  HE2 TYR A 127      16.843   4.391 -18.902  1.00 92.43           H  
ATOM   2171  OH  TYR A 127      18.227   5.275 -20.993  1.00 92.43           O  
ATOM   2172  HH  TYR A 127      18.944   5.490 -21.594  1.00 92.43           H  
ATOM   2173  CZ  TYR A 127      18.672   4.395 -20.061  1.00 92.43           C  
ATOM   2174  N   ASN A 128      19.955  -1.744 -16.368  1.00 89.66           N  
ATOM   2175  H   ASN A 128      18.975  -1.514 -16.442  1.00 89.66           H  
ATOM   2176  CA  ASN A 128      20.341  -2.878 -15.529  1.00 89.66           C  
ATOM   2177  HA  ASN A 128      21.096  -2.532 -14.822  1.00 89.66           H  
ATOM   2178  C   ASN A 128      20.986  -4.047 -16.300  1.00 89.66           C  
ATOM   2179  CB  ASN A 128      19.116  -3.337 -14.726  1.00 89.66           C  
ATOM   2180  HB2 ASN A 128      19.462  -4.038 -13.965  1.00 89.66           H  
ATOM   2181  HB3 ASN A 128      18.674  -2.478 -14.221  1.00 89.66           H  
ATOM   2182  O   ASN A 128      21.516  -4.961 -15.681  1.00 89.66           O  
ATOM   2183  CG  ASN A 128      18.037  -4.028 -15.545  1.00 89.66           C  
ATOM   2184  ND2 ASN A 128      17.100  -4.660 -14.880  1.00 89.66           N  
ATOM   2185 HD21 ASN A 128      17.143  -4.703 -13.871  1.00 89.66           H  
ATOM   2186 HD22 ASN A 128      16.403  -5.141 -15.430  1.00 89.66           H  
ATOM   2187  OD1 ASN A 128      17.971  -3.989 -16.764  1.00 89.66           O  
ATOM   2188  N   MET A 129      20.949  -4.034 -17.638  1.00 88.04           N  
ATOM   2189  H   MET A 129      20.422  -3.306 -18.098  1.00 88.04           H  
ATOM   2190  CA  MET A 129      21.723  -4.963 -18.471  1.00 88.04           C  
ATOM   2191  HA  MET A 129      21.778  -5.933 -17.977  1.00 88.04           H  
ATOM   2192  C   MET A 129      23.165  -4.490 -18.703  1.00 88.04           C  
ATOM   2193  CB  MET A 129      21.047  -5.148 -19.834  1.00 88.04           C  
ATOM   2194  HB2 MET A 129      21.033  -4.195 -20.364  1.00 88.04           H  
ATOM   2195  HB3 MET A 129      21.651  -5.843 -20.417  1.00 88.04           H  
ATOM   2196  O   MET A 129      23.978  -5.251 -19.218  1.00 88.04           O  
ATOM   2197  CG  MET A 129      19.621  -5.698 -19.759  1.00 88.04           C  
ATOM   2198  HG2 MET A 129      19.007  -5.010 -19.178  1.00 88.04           H  
ATOM   2199  HG3 MET A 129      19.635  -6.660 -19.246  1.00 88.04           H  
ATOM   2200  SD  MET A 129      18.845  -5.904 -21.388  1.00 88.04           S  
ATOM   2201  CE  MET A 129      19.848  -7.246 -22.087  1.00 88.04           C  
ATOM   2202  HE1 MET A 129      20.876  -6.914 -22.233  1.00 88.04           H  
ATOM   2203  HE2 MET A 129      19.433  -7.546 -23.049  1.00 88.04           H  
ATOM   2204  HE3 MET A 129      19.837  -8.104 -21.415  1.00 88.04           H  
ATOM   2205  N   LYS A 130      23.467  -3.224 -18.395  1.00 91.53           N  
ATOM   2206  H   LYS A 130      22.751  -2.674 -17.941  1.00 91.53           H  
ATOM   2207  CA  LYS A 130      24.771  -2.584 -18.631  1.00 91.53           C  
ATOM   2208  HA  LYS A 130      25.447  -3.277 -19.131  1.00 91.53           H  
ATOM   2209  C   LYS A 130      25.474  -2.171 -17.343  1.00 91.53           C  
ATOM   2210  CB  LYS A 130      24.585  -1.337 -19.501  1.00 91.53           C  
ATOM   2211  HB2 LYS A 130      25.552  -0.844 -19.595  1.00 91.53           H  
ATOM   2212  HB3 LYS A 130      23.904  -0.648 -19.001  1.00 91.53           H  
ATOM   2213  O   LYS A 130      26.698  -2.149 -17.313  1.00 91.53           O  
ATOM   2214  CG  LYS A 130      24.052  -1.652 -20.902  1.00 91.53           C  
ATOM   2215  HG2 LYS A 130      23.042  -2.056 -20.838  1.00 91.53           H  
ATOM   2216  HG3 LYS A 130      24.705  -2.378 -21.386  1.00 91.53           H  
ATOM   2217  CD  LYS A 130      24.035  -0.354 -21.711  1.00 91.53           C  
ATOM   2218  HD2 LYS A 130      23.383   0.367 -21.220  1.00 91.53           H  
ATOM   2219  HD3 LYS A 130      25.046   0.052 -21.741  1.00 91.53           H  
ATOM   2220  CE  LYS A 130      23.544  -0.613 -23.134  1.00 91.53           C  
ATOM   2221  HE2 LYS A 130      24.151  -1.408 -23.569  1.00 91.53           H  
ATOM   2222  HE3 LYS A 130      22.511  -0.956 -23.093  1.00 91.53           H  
ATOM   2223  NZ  LYS A 130      23.665   0.626 -23.937  1.00 91.53           N  
ATOM   2224  HZ1 LYS A 130      23.138   1.372 -23.506  1.00 91.53           H  
ATOM   2225  HZ2 LYS A 130      23.350   0.477 -24.885  1.00 91.53           H  
ATOM   2226  HZ3 LYS A 130      24.631   0.920 -23.954  1.00 91.53           H  
ATOM   2227  N   TYR A 131      24.697  -1.826 -16.324  1.00 94.21           N  
ATOM   2228  H   TYR A 131      23.696  -1.858 -16.452  1.00 94.21           H  
ATOM   2229  CA  TYR A 131      25.158  -1.287 -15.053  1.00 94.21           C  
ATOM   2230  HA  TYR A 131      26.246  -1.336 -15.004  1.00 94.21           H  
ATOM   2231  C   TYR A 131      24.593  -2.130 -13.918  1.00 94.21           C  
ATOM   2232  CB  TYR A 131      24.732   0.183 -14.930  1.00 94.21           C  
ATOM   2233  HB2 TYR A 131      25.213   0.618 -14.054  1.00 94.21           H  
ATOM   2234  HB3 TYR A 131      23.655   0.228 -14.771  1.00 94.21           H  
ATOM   2235  O   TYR A 131      23.420  -2.518 -13.946  1.00 94.21           O  
ATOM   2236  CG  TYR A 131      25.094   1.013 -16.147  1.00 94.21           C  
ATOM   2237  CD1 TYR A 131      26.443   1.158 -16.507  1.00 94.21           C  
ATOM   2238  HD1 TYR A 131      27.213   0.714 -15.893  1.00 94.21           H  
ATOM   2239  CD2 TYR A 131      24.088   1.568 -16.960  1.00 94.21           C  
ATOM   2240  HD2 TYR A 131      23.057   1.449 -16.659  1.00 94.21           H  
ATOM   2241  CE1 TYR A 131      26.784   1.829 -17.691  1.00 94.21           C  
ATOM   2242  HE1 TYR A 131      27.819   1.920 -17.988  1.00 94.21           H  
ATOM   2243  CE2 TYR A 131      24.425   2.263 -18.140  1.00 94.21           C  
ATOM   2244  HE2 TYR A 131      23.668   2.712 -18.766  1.00 94.21           H  
ATOM   2245  OH  TYR A 131      26.157   2.948 -19.681  1.00 94.21           O  
ATOM   2246  HH  TYR A 131      25.480   3.496 -20.085  1.00 94.21           H  
ATOM   2247  CZ  TYR A 131      25.782   2.374 -18.512  1.00 94.21           C  
ATOM   2248  N   LYS A 132      25.432  -2.396 -12.923  1.00 91.49           N  
ATOM   2249  H   LYS A 132      26.362  -2.007 -12.975  1.00 91.49           H  
ATOM   2250  CA  LYS A 132      25.113  -3.170 -11.726  1.00 91.49           C  
ATOM   2251  HA  LYS A 132      24.760  -4.162 -12.007  1.00 91.49           H  
ATOM   2252  C   LYS A 132      24.013  -2.498 -10.911  1.00 91.49           C  
ATOM   2253  CB  LYS A 132      26.417  -3.279 -10.924  1.00 91.49           C  
ATOM   2254  HB2 LYS A 132      27.177  -3.763 -11.537  1.00 91.49           H  
ATOM   2255  HB3 LYS A 132      26.762  -2.273 -10.687  1.00 91.49           H  
ATOM   2256  O   LYS A 132      23.053  -3.149 -10.503  1.00 91.49           O  
ATOM   2257  CG  LYS A 132      26.264  -4.055  -9.615  1.00 91.49           C  
ATOM   2258  HG2 LYS A 132      25.456  -3.626  -9.023  1.00 91.49           H  
ATOM   2259  HG3 LYS A 132      26.040  -5.101  -9.824  1.00 91.49           H  
ATOM   2260  CD  LYS A 132      27.562  -3.943  -8.813  1.00 91.49           C  
ATOM   2261  HD2 LYS A 132      27.823  -2.888  -8.722  1.00 91.49           H  
ATOM   2262  HD3 LYS A 132      28.366  -4.471  -9.326  1.00 91.49           H  
ATOM   2263  CE  LYS A 132      27.343  -4.520  -7.415  1.00 91.49           C  
ATOM   2264  HE2 LYS A 132      26.425  -4.087  -7.018  1.00 91.49           H  
ATOM   2265  HE3 LYS A 132      27.213  -5.600  -7.484  1.00 91.49           H  
ATOM   2266  NZ  LYS A 132      28.471  -4.168  -6.522  1.00 91.49           N  
ATOM   2267  HZ1 LYS A 132      28.311  -4.516  -5.587  1.00 91.49           H  
ATOM   2268  HZ2 LYS A 132      29.346  -4.526  -6.876  1.00 91.49           H  
ATOM   2269  HZ3 LYS A 132      28.533  -3.162  -6.466  1.00 91.49           H  
ATOM   2270  N   ASP A 133      24.148  -1.197 -10.695  1.00 93.98           N  
ATOM   2271  H   ASP A 133      24.968  -0.736 -11.060  1.00 93.98           H  
ATOM   2272  CA  ASP A 133      23.275  -0.408  -9.837  1.00 93.98           C  
ATOM   2273  HA  ASP A 133      22.279  -0.851  -9.833  1.00 93.98           H  
ATOM   2274  C   ASP A 133      23.113   1.025 -10.366  1.00 93.98           C  
ATOM   2275  CB  ASP A 133      23.796  -0.469  -8.385  1.00 93.98           C  
ATOM   2276  HB2 ASP A 133      23.165   0.143  -7.740  1.00 93.98           H  
ATOM   2277  HB3 ASP A 133      23.704  -1.498  -8.036  1.00 93.98           H  
ATOM   2278  O   ASP A 133      23.609   1.407 -11.431  1.00 93.98           O  
ATOM   2279  CG  ASP A 133      25.253  -0.024  -8.234  1.00 93.98           C  
ATOM   2280  OD1 ASP A 133      25.601   1.015  -8.839  1.00 93.98           O  
ATOM   2281  OD2 ASP A 133      26.011  -0.748  -7.547  1.00 93.98           O  
ATOM   2282  N   THR A 134      22.322   1.810  -9.643  1.00 95.22           N  
ATOM   2283  H   THR A 134      21.956   1.434  -8.780  1.00 95.22           H  
ATOM   2284  CA  THR A 134      22.039   3.204  -9.982  1.00 95.22           C  
ATOM   2285  HA  THR A 134      21.724   3.255 -11.024  1.00 95.22           H  
ATOM   2286  C   THR A 134      23.281   4.078  -9.837  1.00 95.22           C  
ATOM   2287  CB  THR A 134      20.901   3.732  -9.106  1.00 95.22           C  
ATOM   2288  HB  THR A 134      21.167   3.630  -8.054  1.00 95.22           H  
ATOM   2289  O   THR A 134      23.423   5.024 -10.609  1.00 95.22           O  
ATOM   2290  CG2 THR A 134      20.524   5.183  -9.391  1.00 95.22           C  
ATOM   2291 HG21 THR A 134      19.647   5.453  -8.801  1.00 95.22           H  
ATOM   2292 HG22 THR A 134      21.342   5.837  -9.087  1.00 95.22           H  
ATOM   2293 HG23 THR A 134      20.324   5.319 -10.454  1.00 95.22           H  
ATOM   2294  OG1 THR A 134      19.744   2.969  -9.357  1.00 95.22           O  
ATOM   2295  HG1 THR A 134      19.923   2.100  -8.991  1.00 95.22           H  
ATOM   2296  N   ASN A 135      24.178   3.770  -8.897  1.00 95.84           N  
ATOM   2297  H   ASN A 135      24.053   2.935  -8.342  1.00 95.84           H  
ATOM   2298  CA  ASN A 135      25.419   4.515  -8.716  1.00 95.84           C  
ATOM   2299  HA  ASN A 135      25.177   5.568  -8.574  1.00 95.84           H  
ATOM   2300  C   ASN A 135      26.304   4.413  -9.961  1.00 95.84           C  
ATOM   2301  CB  ASN A 135      26.167   4.003  -7.475  1.00 95.84           C  
ATOM   2302  HB2 ASN A 135      26.619   3.031  -7.677  1.00 95.84           H  
ATOM   2303  HB3 ASN A 135      25.491   3.869  -6.631  1.00 95.84           H  
ATOM   2304  O   ASN A 135      26.660   5.431 -10.551  1.00 95.84           O  
ATOM   2305  CG  ASN A 135      27.245   4.996  -7.093  1.00 95.84           C  
ATOM   2306  ND2 ASN A 135      28.494   4.611  -7.179  1.00 95.84           N  
ATOM   2307 HD21 ASN A 135      29.186   5.339  -7.280  1.00 95.84           H  
ATOM   2308 HD22 ASN A 135      28.725   3.704  -7.557  1.00 95.84           H  
ATOM   2309  OD1 ASN A 135      26.945   6.133  -6.755  1.00 95.84           O  
ATOM   2310  N   GLU A 136      26.571   3.189 -10.418  1.00 96.11           N  
ATOM   2311  H   GLU A 136      26.246   2.395  -9.884  1.00 96.11           H  
ATOM   2312  CA  GLU A 136      27.374   2.946 -11.616  1.00 96.11           C  
ATOM   2313  HA  GLU A 136      28.354   3.403 -11.479  1.00 96.11           H  
ATOM   2314  C   GLU A 136      26.730   3.575 -12.862  1.00 96.11           C  
ATOM   2315  CB  GLU A 136      27.548   1.430 -11.794  1.00 96.11           C  
ATOM   2316  HB2 GLU A 136      26.574   0.977 -11.980  1.00 96.11           H  
ATOM   2317  HB3 GLU A 136      27.965   1.006 -10.881  1.00 96.11           H  
ATOM   2318  O   GLU A 136      27.422   4.141 -13.709  1.00 96.11           O  
ATOM   2319  CG  GLU A 136      28.496   1.120 -12.960  1.00 96.11           C  
ATOM   2320  HG2 GLU A 136      29.468   1.567 -12.753  1.00 96.11           H  
ATOM   2321  HG3 GLU A 136      28.102   1.575 -13.869  1.00 96.11           H  
ATOM   2322  CD  GLU A 136      28.677  -0.373 -13.241  1.00 96.11           C  
ATOM   2323  OE1 GLU A 136      29.580  -0.689 -14.048  1.00 96.11           O  
ATOM   2324  OE2 GLU A 136      27.887  -1.199 -12.747  1.00 96.11           O  
ATOM   2325  N   PHE A 137      25.398   3.521 -12.963  1.00 96.04           N  
ATOM   2326  H   PHE A 137      24.888   3.021 -12.248  1.00 96.04           H  
ATOM   2327  CA  PHE A 137      24.662   4.190 -14.035  1.00 96.04           C  
ATOM   2328  HA  PHE A 137      25.034   3.817 -14.989  1.00 96.04           H  
ATOM   2329  C   PHE A 137      24.890   5.708 -14.033  1.00 96.04           C  
ATOM   2330  CB  PHE A 137      23.171   3.847 -13.918  1.00 96.04           C  
ATOM   2331  HB2 PHE A 137      22.856   3.997 -12.885  1.00 96.04           H  
ATOM   2332  HB3 PHE A 137      23.045   2.789 -14.146  1.00 96.04           H  
ATOM   2333  O   PHE A 137      25.160   6.274 -15.090  1.00 96.04           O  
ATOM   2334  CG  PHE A 137      22.252   4.651 -14.823  1.00 96.04           C  
ATOM   2335  CD1 PHE A 137      21.198   5.412 -14.283  1.00 96.04           C  
ATOM   2336  HD1 PHE A 137      21.049   5.437 -13.214  1.00 96.04           H  
ATOM   2337  CD2 PHE A 137      22.455   4.648 -16.213  1.00 96.04           C  
ATOM   2338  HD2 PHE A 137      23.288   4.098 -16.623  1.00 96.04           H  
ATOM   2339  CE1 PHE A 137      20.346   6.144 -15.132  1.00 96.04           C  
ATOM   2340  HE1 PHE A 137      19.535   6.720 -14.711  1.00 96.04           H  
ATOM   2341  CE2 PHE A 137      21.608   5.383 -17.062  1.00 96.04           C  
ATOM   2342  HE2 PHE A 137      21.772   5.373 -18.130  1.00 96.04           H  
ATOM   2343  CZ  PHE A 137      20.554   6.134 -16.521  1.00 96.04           C  
ATOM   2344  HZ  PHE A 137      19.905   6.701 -17.172  1.00 96.04           H  
ATOM   2345  N   ILE A 138      24.806   6.369 -12.873  1.00 95.92           N  
ATOM   2346  H   ILE A 138      24.639   5.840 -12.029  1.00 95.92           H  
ATOM   2347  CA  ILE A 138      25.034   7.819 -12.754  1.00 95.92           C  
ATOM   2348  HA  ILE A 138      24.400   8.334 -13.475  1.00 95.92           H  
ATOM   2349  C   ILE A 138      26.482   8.177 -13.109  1.00 95.92           C  
ATOM   2350  CB  ILE A 138      24.659   8.313 -11.334  1.00 95.92           C  
ATOM   2351  HB  ILE A 138      25.159   7.677 -10.605  1.00 95.92           H  
ATOM   2352  O   ILE A 138      26.704   9.155 -13.818  1.00 95.92           O  
ATOM   2353  CG1 ILE A 138      23.132   8.233 -11.106  1.00 95.92           C  
ATOM   2354 HG12 ILE A 138      22.742   7.295 -11.502  1.00 95.92           H  
ATOM   2355 HG13 ILE A 138      22.642   9.042 -11.648  1.00 95.92           H  
ATOM   2356  CG2 ILE A 138      25.124   9.767 -11.104  1.00 95.92           C  
ATOM   2357 HG21 ILE A 138      26.212   9.823 -11.123  1.00 95.92           H  
ATOM   2358 HG22 ILE A 138      24.808  10.129 -10.125  1.00 95.92           H  
ATOM   2359 HG23 ILE A 138      24.720  10.421 -11.877  1.00 95.92           H  
ATOM   2360  CD1 ILE A 138      22.739   8.317  -9.624  1.00 95.92           C  
ATOM   2361 HD11 ILE A 138      23.238   7.528  -9.062  1.00 95.92           H  
ATOM   2362 HD12 ILE A 138      21.660   8.197  -9.526  1.00 95.92           H  
ATOM   2363 HD13 ILE A 138      23.007   9.286  -9.203  1.00 95.92           H  
ATOM   2364  N   GLU A 139      27.455   7.393 -12.640  1.00 95.66           N  
ATOM   2365  H   GLU A 139      27.204   6.630 -12.028  1.00 95.66           H  
ATOM   2366  CA  GLU A 139      28.884   7.654 -12.852  1.00 95.66           C  
ATOM   2367  HA  GLU A 139      29.114   8.682 -12.573  1.00 95.66           H  
ATOM   2368  C   GLU A 139      29.310   7.480 -14.315  1.00 95.66           C  
ATOM   2369  CB  GLU A 139      29.709   6.705 -11.971  1.00 95.66           C  
ATOM   2370  HB2 GLU A 139      30.749   6.738 -12.297  1.00 95.66           H  
ATOM   2371  HB3 GLU A 139      29.338   5.690 -12.108  1.00 95.66           H  
ATOM   2372  O   GLU A 139      30.115   8.261 -14.827  1.00 95.66           O  
ATOM   2373  CG  GLU A 139      29.665   7.083 -10.481  1.00 95.66           C  
ATOM   2374  HG2 GLU A 139      28.628   7.173 -10.160  1.00 95.66           H  
ATOM   2375  HG3 GLU A 139      30.134   8.060 -10.361  1.00 95.66           H  
ATOM   2376  CD  GLU A 139      30.381   6.061  -9.581  1.00 95.66           C  
ATOM   2377  OE1 GLU A 139      30.391   6.290  -8.349  1.00 95.66           O  
ATOM   2378  OE2 GLU A 139      30.892   5.044 -10.107  1.00 95.66           O  
ATOM   2379  N   LYS A 140      28.789   6.453 -14.999  1.00 95.98           N  
ATOM   2380  H   LYS A 140      28.163   5.833 -14.506  1.00 95.98           H  
ATOM   2381  CA  LYS A 140      29.237   6.087 -16.353  1.00 95.98           C  
ATOM   2382  HA  LYS A 140      30.264   6.430 -16.479  1.00 95.98           H  
ATOM   2383  C   LYS A 140      28.456   6.767 -17.472  1.00 95.98           C  
ATOM   2384  CB  LYS A 140      29.225   4.560 -16.512  1.00 95.98           C  
ATOM   2385  HB2 LYS A 140      28.234   4.170 -16.275  1.00 95.98           H  
ATOM   2386  HB3 LYS A 140      29.451   4.318 -17.550  1.00 95.98           H  
ATOM   2387  O   LYS A 140      28.979   6.899 -18.579  1.00 95.98           O  
ATOM   2388  CG  LYS A 140      30.279   3.901 -15.612  1.00 95.98           C  
ATOM   2389  HG2 LYS A 140      30.012   4.037 -14.564  1.00 95.98           H  
ATOM   2390  HG3 LYS A 140      31.244   4.376 -15.790  1.00 95.98           H  
ATOM   2391  CD  LYS A 140      30.407   2.404 -15.911  1.00 95.98           C  
ATOM   2392  HD2 LYS A 140      29.458   1.910 -15.700  1.00 95.98           H  
ATOM   2393  HD3 LYS A 140      30.660   2.263 -16.962  1.00 95.98           H  
ATOM   2394  CE  LYS A 140      31.512   1.819 -15.028  1.00 95.98           C  
ATOM   2395  HE2 LYS A 140      31.248   2.002 -13.987  1.00 95.98           H  
ATOM   2396  HE3 LYS A 140      32.445   2.344 -15.234  1.00 95.98           H  
ATOM   2397  NZ  LYS A 140      31.673   0.363 -15.247  1.00 95.98           N  
ATOM   2398  HZ1 LYS A 140      31.855   0.128 -16.212  1.00 95.98           H  
ATOM   2399  HZ2 LYS A 140      30.821  -0.100 -14.964  1.00 95.98           H  
ATOM   2400  HZ3 LYS A 140      32.381  -0.019 -14.635  1.00 95.98           H  
ATOM   2401  N   GLU A 141      27.221   7.193 -17.225  1.00 94.85           N  
ATOM   2402  H   GLU A 141      26.853   7.088 -16.290  1.00 94.85           H  
ATOM   2403  CA  GLU A 141      26.381   7.827 -18.243  1.00 94.85           C  
ATOM   2404  HA  GLU A 141      26.786   7.593 -19.228  1.00 94.85           H  
ATOM   2405  C   GLU A 141      26.368   9.349 -18.122  1.00 94.85           C  
ATOM   2406  CB  GLU A 141      24.951   7.272 -18.211  1.00 94.85           C  
ATOM   2407  HB2 GLU A 141      24.296   7.896 -18.820  1.00 94.85           H  
ATOM   2408  HB3 GLU A 141      24.558   7.325 -17.196  1.00 94.85           H  
ATOM   2409  O   GLU A 141      26.371   9.930 -17.041  1.00 94.85           O  
ATOM   2410  CG  GLU A 141      24.893   5.826 -18.726  1.00 94.85           C  
ATOM   2411  HG2 GLU A 141      23.976   5.370 -18.354  1.00 94.85           H  
ATOM   2412  HG3 GLU A 141      25.728   5.253 -18.322  1.00 94.85           H  
ATOM   2413  CD  GLU A 141      24.866   5.711 -20.258  1.00 94.85           C  
ATOM   2414  OE1 GLU A 141      24.565   4.591 -20.744  1.00 94.85           O  
ATOM   2415  OE2 GLU A 141      25.050   6.734 -20.959  1.00 94.85           O  
ATOM   2416  N   LYS A 142      26.216  10.033 -19.262  1.00 95.58           N  
ATOM   2417  H   LYS A 142      26.172   9.495 -20.115  1.00 95.58           H  
ATOM   2418  CA  LYS A 142      25.890  11.470 -19.279  1.00 95.58           C  
ATOM   2419  HA  LYS A 142      26.450  11.953 -18.478  1.00 95.58           H  
ATOM   2420  C   LYS A 142      24.412  11.664 -18.941  1.00 95.58           C  
ATOM   2421  CB  LYS A 142      26.302  12.120 -20.607  1.00 95.58           C  
ATOM   2422  HB2 LYS A 142      25.844  11.585 -21.438  1.00 95.58           H  
ATOM   2423  HB3 LYS A 142      25.947  13.151 -20.615  1.00 95.58           H  
ATOM   2424  O   LYS A 142      23.614  12.053 -19.799  1.00 95.58           O  
ATOM   2425  CG  LYS A 142      27.827  12.129 -20.766  1.00 95.58           C  
ATOM   2426  HG2 LYS A 142      28.275  12.606 -19.894  1.00 95.58           H  
ATOM   2427  HG3 LYS A 142      28.193  11.105 -20.835  1.00 95.58           H  
ATOM   2428  CD  LYS A 142      28.241  12.899 -22.024  1.00 95.58           C  
ATOM   2429  HD2 LYS A 142      27.892  13.929 -21.945  1.00 95.58           H  
ATOM   2430  HD3 LYS A 142      27.795  12.429 -22.900  1.00 95.58           H  
ATOM   2431  CE  LYS A 142      29.768  12.878 -22.130  1.00 95.58           C  
ATOM   2432  HE2 LYS A 142      30.099  11.839 -22.153  1.00 95.58           H  
ATOM   2433  HE3 LYS A 142      30.183  13.327 -21.227  1.00 95.58           H  
ATOM   2434  NZ  LYS A 142      30.258  13.599 -23.330  1.00 95.58           N  
ATOM   2435  HZ1 LYS A 142      31.267  13.568 -23.354  1.00 95.58           H  
ATOM   2436  HZ2 LYS A 142      29.907  13.166 -24.172  1.00 95.58           H  
ATOM   2437  HZ3 LYS A 142      29.973  14.568 -23.302  1.00 95.58           H  
ATOM   2438  N   ILE A 143      24.045  11.358 -17.698  1.00 95.24           N  
ATOM   2439  H   ILE A 143      24.775  11.007 -17.095  1.00 95.24           H  
ATOM   2440  CA  ILE A 143      22.664  11.092 -17.294  1.00 95.24           C  
ATOM   2441  HA  ILE A 143      22.330  10.237 -17.882  1.00 95.24           H  
ATOM   2442  C   ILE A 143      21.704  12.243 -17.609  1.00 95.24           C  
ATOM   2443  CB  ILE A 143      22.626  10.661 -15.815  1.00 95.24           C  
ATOM   2444  HB  ILE A 143      23.344   9.850 -15.689  1.00 95.24           H  
ATOM   2445  O   ILE A 143      20.643  12.014 -18.183  1.00 95.24           O  
ATOM   2446  CG1 ILE A 143      21.226  10.104 -15.522  1.00 95.24           C  
ATOM   2447 HG12 ILE A 143      20.947   9.404 -16.310  1.00 95.24           H  
ATOM   2448 HG13 ILE A 143      20.498  10.915 -15.509  1.00 95.24           H  
ATOM   2449  CG2 ILE A 143      23.012  11.792 -14.844  1.00 95.24           C  
ATOM   2450 HG21 ILE A 143      22.268  12.588 -14.854  1.00 95.24           H  
ATOM   2451 HG22 ILE A 143      23.085  11.396 -13.831  1.00 95.24           H  
ATOM   2452 HG23 ILE A 143      23.994  12.193 -15.098  1.00 95.24           H  
ATOM   2453  CD1 ILE A 143      21.142   9.354 -14.202  1.00 95.24           C  
ATOM   2454 HD11 ILE A 143      21.883   8.556 -14.165  1.00 95.24           H  
ATOM   2455 HD12 ILE A 143      21.274  10.035 -13.361  1.00 95.24           H  
ATOM   2456 HD13 ILE A 143      20.139   8.930 -14.162  1.00 95.24           H  
ATOM   2457  N   ILE A 144      22.097  13.493 -17.358  1.00 96.73           N  
ATOM   2458  H   ILE A 144      22.958  13.620 -16.845  1.00 96.73           H  
ATOM   2459  CA  ILE A 144      21.262  14.667 -17.660  1.00 96.73           C  
ATOM   2460  HA  ILE A 144      20.307  14.557 -17.146  1.00 96.73           H  
ATOM   2461  C   ILE A 144      20.966  14.750 -19.163  1.00 96.73           C  
ATOM   2462  CB  ILE A 144      21.941  15.956 -17.146  1.00 96.73           C  
ATOM   2463  HB  ILE A 144      22.933  16.023 -17.592  1.00 96.73           H  
ATOM   2464  O   ILE A 144      19.815  14.916 -19.564  1.00 96.73           O  
ATOM   2465  CG1 ILE A 144      22.099  15.901 -15.610  1.00 96.73           C  
ATOM   2466 HG12 ILE A 144      22.651  15.002 -15.334  1.00 96.73           H  
ATOM   2467 HG13 ILE A 144      21.121  15.856 -15.133  1.00 96.73           H  
ATOM   2468  CG2 ILE A 144      21.146  17.207 -17.568  1.00 96.73           C  
ATOM   2469 HG21 ILE A 144      21.078  17.288 -18.653  1.00 96.73           H  
ATOM   2470 HG22 ILE A 144      21.642  18.110 -17.212  1.00 96.73           H  
ATOM   2471 HG23 ILE A 144      20.141  17.170 -17.147  1.00 96.73           H  
ATOM   2472  CD1 ILE A 144      22.881  17.089 -15.041  1.00 96.73           C  
ATOM   2473 HD11 ILE A 144      23.756  17.295 -15.657  1.00 96.73           H  
ATOM   2474 HD12 ILE A 144      22.247  17.974 -14.988  1.00 96.73           H  
ATOM   2475 HD13 ILE A 144      23.225  16.835 -14.039  1.00 96.73           H  
ATOM   2476  N   GLN A 145      21.983  14.572 -20.012  1.00 97.49           N  
ATOM   2477  H   GLN A 145      22.876  14.296 -19.630  1.00 97.49           H  
ATOM   2478  CA  GLN A 145      21.817  14.617 -21.469  1.00 97.49           C  
ATOM   2479  HA  GLN A 145      21.328  15.552 -21.740  1.00 97.49           H  
ATOM   2480  C   GLN A 145      20.930  13.470 -21.960  1.00 97.49           C  
ATOM   2481  CB  GLN A 145      23.182  14.546 -22.172  1.00 97.49           C  
ATOM   2482  HB2 GLN A 145      23.681  13.613 -21.909  1.00 97.49           H  
ATOM   2483  HB3 GLN A 145      23.014  14.548 -23.249  1.00 97.49           H  
ATOM   2484  O   GLN A 145      20.090  13.665 -22.839  1.00 97.49           O  
ATOM   2485  CG  GLN A 145      24.099  15.725 -21.819  1.00 97.49           C  
ATOM   2486  HG2 GLN A 145      24.272  15.742 -20.743  1.00 97.49           H  
ATOM   2487  HG3 GLN A 145      23.609  16.657 -22.099  1.00 97.49           H  
ATOM   2488  CD  GLN A 145      25.457  15.661 -22.512  1.00 97.49           C  
ATOM   2489  NE2 GLN A 145      26.350  16.566 -22.178  1.00 97.49           N  
ATOM   2490 HE21 GLN A 145      26.132  17.270 -21.488  1.00 97.49           H  
ATOM   2491 HE22 GLN A 145      27.216  16.588 -22.697  1.00 97.49           H  
ATOM   2492  OE1 GLN A 145      25.748  14.822 -23.354  1.00 97.49           O  
ATOM   2493  N   LEU A 146      21.091  12.281 -21.378  1.00 96.17           N  
ATOM   2494  H   LEU A 146      21.804  12.192 -20.668  1.00 96.17           H  
ATOM   2495  CA  LEU A 146      20.257  11.116 -21.659  1.00 96.17           C  
ATOM   2496  HA  LEU A 146      20.293  10.909 -22.728  1.00 96.17           H  
ATOM   2497  C   LEU A 146      18.787  11.386 -21.304  1.00 96.17           C  
ATOM   2498  CB  LEU A 146      20.885   9.922 -20.919  1.00 96.17           C  
ATOM   2499  HB2 LEU A 146      21.024  10.169 -19.867  1.00 96.17           H  
ATOM   2500  HB3 LEU A 146      21.881   9.783 -21.339  1.00 96.17           H  
ATOM   2501  O   LEU A 146      17.904  11.133 -22.128  1.00 96.17           O  
ATOM   2502  CG  LEU A 146      20.129   8.584 -21.009  1.00 96.17           C  
ATOM   2503  HG  LEU A 146      19.766   8.427 -22.024  1.00 96.17           H  
ATOM   2504  CD1 LEU A 146      21.111   7.464 -20.670  1.00 96.17           C  
ATOM   2505 HD11 LEU A 146      20.619   6.493 -20.716  1.00 96.17           H  
ATOM   2506 HD12 LEU A 146      21.949   7.461 -21.367  1.00 96.17           H  
ATOM   2507 HD13 LEU A 146      21.505   7.604 -19.663  1.00 96.17           H  
ATOM   2508  CD2 LEU A 146      18.954   8.507 -20.024  1.00 96.17           C  
ATOM   2509 HD21 LEU A 146      18.094   9.060 -20.401  1.00 96.17           H  
ATOM   2510 HD22 LEU A 146      19.252   8.911 -19.056  1.00 96.17           H  
ATOM   2511 HD23 LEU A 146      18.648   7.473 -19.868  1.00 96.17           H  
ATOM   2512  N   LEU A 147      18.521  11.947 -20.122  1.00 96.83           N  
ATOM   2513  H   LEU A 147      19.293  12.114 -19.492  1.00 96.83           H  
ATOM   2514  CA  LEU A 147      17.171  12.275 -19.659  1.00 96.83           C  
ATOM   2515  HA  LEU A 147      16.541  11.392 -19.763  1.00 96.83           H  
ATOM   2516  C   LEU A 147      16.521  13.369 -20.516  1.00 96.83           C  
ATOM   2517  CB  LEU A 147      17.225  12.684 -18.174  1.00 96.83           C  
ATOM   2518  HB2 LEU A 147      16.254  13.087 -17.885  1.00 96.83           H  
ATOM   2519  HB3 LEU A 147      17.957  13.483 -18.058  1.00 96.83           H  
ATOM   2520  O   LEU A 147      15.349  13.238 -20.873  1.00 96.83           O  
ATOM   2521  CG  LEU A 147      17.581  11.540 -17.203  1.00 96.83           C  
ATOM   2522  HG  LEU A 147      18.527  11.078 -17.486  1.00 96.83           H  
ATOM   2523  CD1 LEU A 147      17.712  12.085 -15.784  1.00 96.83           C  
ATOM   2524 HD11 LEU A 147      16.753  12.472 -15.440  1.00 96.83           H  
ATOM   2525 HD12 LEU A 147      18.033  11.292 -15.109  1.00 96.83           H  
ATOM   2526 HD13 LEU A 147      18.458  12.879 -15.760  1.00 96.83           H  
ATOM   2527  CD2 LEU A 147      16.524  10.439 -17.208  1.00 96.83           C  
ATOM   2528 HD21 LEU A 147      15.537  10.875 -17.052  1.00 96.83           H  
ATOM   2529 HD22 LEU A 147      16.551   9.908 -18.159  1.00 96.83           H  
ATOM   2530 HD23 LEU A 147      16.735   9.727 -16.410  1.00 96.83           H  
ATOM   2531  N   MET A 148      17.272  14.404 -20.901  1.00 97.01           N  
ATOM   2532  H   MET A 148      18.210  14.473 -20.532  1.00 97.01           H  
ATOM   2533  CA  MET A 148      16.787  15.473 -21.784  1.00 97.01           C  
ATOM   2534  HA  MET A 148      15.862  15.882 -21.377  1.00 97.01           H  
ATOM   2535  C   MET A 148      16.459  14.965 -23.191  1.00 97.01           C  
ATOM   2536  CB  MET A 148      17.817  16.606 -21.861  1.00 97.01           C  
ATOM   2537  HB2 MET A 148      17.528  17.280 -22.667  1.00 97.01           H  
ATOM   2538  HB3 MET A 148      18.802  16.198 -22.092  1.00 97.01           H  
ATOM   2539  O   MET A 148      15.388  15.265 -23.718  1.00 97.01           O  
ATOM   2540  CG  MET A 148      17.889  17.411 -20.559  1.00 97.01           C  
ATOM   2541  HG2 MET A 148      16.896  17.792 -20.320  1.00 97.01           H  
ATOM   2542  HG3 MET A 148      18.196  16.755 -19.745  1.00 97.01           H  
ATOM   2543  SD  MET A 148      19.039  18.809 -20.627  1.00 97.01           S  
ATOM   2544  CE  MET A 148      18.115  19.946 -21.696  1.00 97.01           C  
ATOM   2545  HE1 MET A 148      18.001  19.516 -22.691  1.00 97.01           H  
ATOM   2546  HE2 MET A 148      18.662  20.885 -21.778  1.00 97.01           H  
ATOM   2547  HE3 MET A 148      17.132  20.140 -21.265  1.00 97.01           H  
ATOM   2548  N   ARG A 149      17.325  14.134 -23.786  1.00 96.35           N  
ATOM   2549  H   ARG A 149      18.195  13.932 -23.313  1.00 96.35           H  
ATOM   2550  CA  ARG A 149      17.054  13.513 -25.095  1.00 96.35           C  
ATOM   2551  HA  ARG A 149      16.849  14.290 -25.831  1.00 96.35           H  
ATOM   2552  C   ARG A 149      15.817  12.623 -25.054  1.00 96.35           C  
ATOM   2553  CB  ARG A 149      18.258  12.678 -25.542  1.00 96.35           C  
ATOM   2554  HB2 ARG A 149      18.584  12.048 -24.715  1.00 96.35           H  
ATOM   2555  HB3 ARG A 149      17.952  12.030 -26.363  1.00 96.35           H  
ATOM   2556  O   ARG A 149      15.038  12.606 -26.006  1.00 96.35           O  
ATOM   2557  CG  ARG A 149      19.426  13.541 -26.032  1.00 96.35           C  
ATOM   2558  HG2 ARG A 149      19.712  14.263 -25.268  1.00 96.35           H  
ATOM   2559  HG3 ARG A 149      19.131  14.080 -26.932  1.00 96.35           H  
ATOM   2560  CD  ARG A 149      20.607  12.616 -26.342  1.00 96.35           C  
ATOM   2561  HD2 ARG A 149      20.816  12.023 -25.452  1.00 96.35           H  
ATOM   2562  HD3 ARG A 149      20.330  11.949 -27.158  1.00 96.35           H  
ATOM   2563  NE  ARG A 149      21.816  13.371 -26.707  1.00 96.35           N  
ATOM   2564  HE  ARG A 149      21.714  14.371 -26.803  1.00 96.35           H  
ATOM   2565  NH1 ARG A 149      23.258  11.583 -26.761  1.00 96.35           N  
ATOM   2566 HH11 ARG A 149      24.195  11.220 -26.860  1.00 96.35           H  
ATOM   2567 HH12 ARG A 149      22.495  10.967 -26.521  1.00 96.35           H  
ATOM   2568  NH2 ARG A 149      24.036  13.642 -27.124  1.00 96.35           N  
ATOM   2569 HH21 ARG A 149      24.965  13.259 -27.224  1.00 96.35           H  
ATOM   2570 HH22 ARG A 149      23.904  14.642 -27.185  1.00 96.35           H  
ATOM   2571  CZ  ARG A 149      23.026  12.864 -26.863  1.00 96.35           C  
ATOM   2572  N   TRP A 150      15.625  11.872 -23.968  1.00 95.99           N  
ATOM   2573  H   TRP A 150      16.310  11.890 -23.225  1.00 95.99           H  
ATOM   2574  CA  TRP A 150      14.422  11.058 -23.825  1.00 95.99           C  
ATOM   2575  HA  TRP A 150      14.295  10.473 -24.736  1.00 95.99           H  
ATOM   2576  C   TRP A 150      13.165  11.917 -23.690  1.00 95.99           C  
ATOM   2577  CB  TRP A 150      14.548  10.075 -22.668  1.00 95.99           C  
ATOM   2578  HB2 TRP A 150      14.643  10.626 -21.732  1.00 95.99           H  
ATOM   2579  HB3 TRP A 150      15.452   9.481 -22.801  1.00 95.99           H  
ATOM   2580  O   TRP A 150      12.170  11.599 -24.327  1.00 95.99           O  
ATOM   2581  CG  TRP A 150      13.372   9.150 -22.576  1.00 95.99           C  
ATOM   2582  CD1 TRP A 150      13.132   8.088 -23.380  1.00 95.99           C  
ATOM   2583  HD1 TRP A 150      13.767   7.784 -24.199  1.00 95.99           H  
ATOM   2584  CD2 TRP A 150      12.241   9.209 -21.657  1.00 95.99           C  
ATOM   2585  CE2 TRP A 150      11.383   8.103 -21.926  1.00 95.99           C  
ATOM   2586  CE3 TRP A 150      11.856  10.087 -20.624  1.00 95.99           C  
ATOM   2587  HE3 TRP A 150      12.463  10.958 -20.428  1.00 95.99           H  
ATOM   2588  NE1 TRP A 150      11.951   7.473 -23.007  1.00 95.99           N  
ATOM   2589  HE1 TRP A 150      11.493   6.732 -23.518  1.00 95.99           H  
ATOM   2590  CH2 TRP A 150       9.893   8.716 -20.127  1.00 95.99           C  
ATOM   2591  HH2 TRP A 150       9.006   8.530 -19.541  1.00 95.99           H  
ATOM   2592  CZ2 TRP A 150      10.220   7.858 -21.188  1.00 95.99           C  
ATOM   2593  HZ2 TRP A 150       9.584   7.023 -21.438  1.00 95.99           H  
ATOM   2594  CZ3 TRP A 150      10.707   9.830 -19.851  1.00 95.99           C  
ATOM   2595  HZ3 TRP A 150      10.431  10.498 -19.049  1.00 95.99           H  
ATOM   2596  N   ASP A 151      13.211  13.033 -22.962  1.00 96.49           N  
ATOM   2597  H   ASP A 151      14.051  13.249 -22.445  1.00 96.49           H  
ATOM   2598  CA  ASP A 151      12.084  13.969 -22.881  1.00 96.49           C  
ATOM   2599  HA  ASP A 151      11.215  13.446 -22.480  1.00 96.49           H  
ATOM   2600  C   ASP A 151      11.683  14.554 -24.242  1.00 96.49           C  
ATOM   2601  CB  ASP A 151      12.442  15.097 -21.919  1.00 96.49           C  
ATOM   2602  HB2 ASP A 151      13.413  15.527 -22.163  1.00 96.49           H  
ATOM   2603  HB3 ASP A 151      12.479  14.658 -20.922  1.00 96.49           H  
ATOM   2604  O   ASP A 151      10.499  14.645 -24.570  1.00 96.49           O  
ATOM   2605  CG  ASP A 151      11.383  16.187 -21.932  1.00 96.49           C  
ATOM   2606  OD1 ASP A 151      10.187  15.878 -21.791  1.00 96.49           O  
ATOM   2607  OD2 ASP A 151      11.679  17.381 -22.165  1.00 96.49           O  
ATOM   2608  N   GLU A 152      12.658  14.926 -25.070  1.00 96.45           N  
ATOM   2609  H   GLU A 152      13.614  14.885 -24.748  1.00 96.45           H  
ATOM   2610  CA  GLU A 152      12.383  15.373 -26.439  1.00 96.45           C  
ATOM   2611  HA  GLU A 152      11.722  16.239 -26.414  1.00 96.45           H  
ATOM   2612  C   GLU A 152      11.664  14.295 -27.255  1.00 96.45           C  
ATOM   2613  CB  GLU A 152      13.687  15.763 -27.135  1.00 96.45           C  
ATOM   2614  HB2 GLU A 152      13.489  15.909 -28.196  1.00 96.45           H  
ATOM   2615  HB3 GLU A 152      14.406  14.951 -27.022  1.00 96.45           H  
ATOM   2616  O   GLU A 152      10.687  14.591 -27.946  1.00 96.45           O  
ATOM   2617  CG  GLU A 152      14.269  17.061 -26.566  1.00 96.45           C  
ATOM   2618  HG2 GLU A 152      14.364  16.978 -25.484  1.00 96.45           H  
ATOM   2619  HG3 GLU A 152      13.569  17.871 -26.771  1.00 96.45           H  
ATOM   2620  CD  GLU A 152      15.640  17.402 -27.164  1.00 96.45           C  
ATOM   2621  OE1 GLU A 152      16.153  18.471 -26.772  1.00 96.45           O  
ATOM   2622  OE2 GLU A 152      16.147  16.616 -27.999  1.00 96.45           O  
ATOM   2623  N   ARG A 153      12.097  13.033 -27.132  1.00 96.19           N  
ATOM   2624  H   ARG A 153      12.888  12.871 -26.524  1.00 96.19           H  
ATOM   2625  CA  ARG A 153      11.442  11.893 -27.787  1.00 96.19           C  
ATOM   2626  HA  ARG A 153      11.270  12.147 -28.833  1.00 96.19           H  
ATOM   2627  C   ARG A 153      10.055  11.624 -27.214  1.00 96.19           C  
ATOM   2628  CB  ARG A 153      12.328  10.641 -27.693  1.00 96.19           C  
ATOM   2629  HB2 ARG A 153      12.588  10.460 -26.649  1.00 96.19           H  
ATOM   2630  HB3 ARG A 153      11.760   9.779 -28.043  1.00 96.19           H  
ATOM   2631  O   ARG A 153       9.127  11.438 -27.997  1.00 96.19           O  
ATOM   2632  CG  ARG A 153      13.623  10.734 -28.513  1.00 96.19           C  
ATOM   2633  HG2 ARG A 153      14.187  11.621 -28.225  1.00 96.19           H  
ATOM   2634  HG3 ARG A 153      14.229   9.855 -28.292  1.00 96.19           H  
ATOM   2635  CD  ARG A 153      13.345  10.780 -30.020  1.00 96.19           C  
ATOM   2636  HD2 ARG A 153      12.827  11.710 -30.257  1.00 96.19           H  
ATOM   2637  HD3 ARG A 153      12.703   9.939 -30.282  1.00 96.19           H  
ATOM   2638  NE  ARG A 153      14.593  10.711 -30.800  1.00 96.19           N  
ATOM   2639  HE  ARG A 153      15.457  10.749 -30.277  1.00 96.19           H  
ATOM   2640  NH1 ARG A 153      13.631  10.682 -32.883  1.00 96.19           N  
ATOM   2641 HH11 ARG A 153      13.723  10.663 -33.889  1.00 96.19           H  
ATOM   2642 HH12 ARG A 153      12.720  10.739 -32.451  1.00 96.19           H  
ATOM   2643  NH2 ARG A 153      15.852  10.599 -32.695  1.00 96.19           N  
ATOM   2644 HH21 ARG A 153      15.922  10.583 -33.702  1.00 96.19           H  
ATOM   2645 HH22 ARG A 153      16.698  10.616 -32.143  1.00 96.19           H  
ATOM   2646  CZ  ARG A 153      14.686  10.664 -32.117  1.00 96.19           C  
ATOM   2647  N   LEU A 154       9.897  11.651 -25.893  1.00 95.54           N  
ATOM   2648  H   LEU A 154      10.722  11.807 -25.332  1.00 95.54           H  
ATOM   2649  CA  LEU A 154       8.634  11.455 -25.180  1.00 95.54           C  
ATOM   2650  HA  LEU A 154       8.256  10.454 -25.387  1.00 95.54           H  
ATOM   2651  C   LEU A 154       7.574  12.470 -25.624  1.00 95.54           C  
ATOM   2652  CB  LEU A 154       8.916  11.592 -23.672  1.00 95.54           C  
ATOM   2653  HB2 LEU A 154       9.331  12.584 -23.490  1.00 95.54           H  
ATOM   2654  HB3 LEU A 154       9.664  10.858 -23.374  1.00 95.54           H  
ATOM   2655  O   LEU A 154       6.411  12.123 -25.800  1.00 95.54           O  
ATOM   2656  CG  LEU A 154       7.670  11.425 -22.784  1.00 95.54           C  
ATOM   2657  HG  LEU A 154       6.869  12.073 -23.139  1.00 95.54           H  
ATOM   2658  CD1 LEU A 154       7.182   9.978 -22.778  1.00 95.54           C  
ATOM   2659 HD11 LEU A 154       7.997   9.310 -22.500  1.00 95.54           H  
ATOM   2660 HD12 LEU A 154       6.809   9.700 -23.764  1.00 95.54           H  
ATOM   2661 HD13 LEU A 154       6.373   9.862 -22.056  1.00 95.54           H  
ATOM   2662  CD2 LEU A 154       7.986  11.852 -21.357  1.00 95.54           C  
ATOM   2663 HD21 LEU A 154       8.702  11.159 -20.915  1.00 95.54           H  
ATOM   2664 HD22 LEU A 154       8.415  12.854 -21.358  1.00 95.54           H  
ATOM   2665 HD23 LEU A 154       7.067  11.850 -20.771  1.00 95.54           H  
ATOM   2666  N   ARG A 155       7.974  13.726 -25.839  1.00 94.71           N  
ATOM   2667  H   ARG A 155       8.933  13.951 -25.615  1.00 94.71           H  
ATOM   2668  CA  ARG A 155       7.081  14.804 -26.289  1.00 94.71           C  
ATOM   2669  HA  ARG A 155       6.083  14.625 -25.889  1.00 94.71           H  
ATOM   2670  C   ARG A 155       6.895  14.869 -27.807  1.00 94.71           C  
ATOM   2671  CB  ARG A 155       7.599  16.134 -25.737  1.00 94.71           C  
ATOM   2672  HB2 ARG A 155       8.647  16.236 -26.020  1.00 94.71           H  
ATOM   2673  HB3 ARG A 155       7.039  16.954 -26.187  1.00 94.71           H  
ATOM   2674  O   ARG A 155       6.209  15.769 -28.283  1.00 94.71           O  
ATOM   2675  CG  ARG A 155       7.452  16.238 -24.213  1.00 94.71           C  
ATOM   2676  HG2 ARG A 155       6.405  16.093 -23.945  1.00 94.71           H  
ATOM   2677  HG3 ARG A 155       8.043  15.467 -23.717  1.00 94.71           H  
ATOM   2678  CD  ARG A 155       7.896  17.619 -23.717  1.00 94.71           C  
ATOM   2679  HD2 ARG A 155       7.637  17.694 -22.661  1.00 94.71           H  
ATOM   2680  HD3 ARG A 155       7.349  18.398 -24.248  1.00 94.71           H  
ATOM   2681  NE  ARG A 155       9.351  17.805 -23.839  1.00 94.71           N  
ATOM   2682  HE  ARG A 155       9.898  17.324 -23.139  1.00 94.71           H  
ATOM   2683  NH1 ARG A 155       9.486  18.896 -25.859  1.00 94.71           N  
ATOM   2684 HH11 ARG A 155       8.506  18.693 -25.994  1.00 94.71           H  
ATOM   2685 HH12 ARG A 155      10.069  19.129 -26.650  1.00 94.71           H  
ATOM   2686  NH2 ARG A 155      11.343  18.421 -24.702  1.00 94.71           N  
ATOM   2687 HH21 ARG A 155      11.736  18.016 -23.864  1.00 94.71           H  
ATOM   2688 HH22 ARG A 155      11.961  18.674 -25.460  1.00 94.71           H  
ATOM   2689  CZ  ARG A 155      10.049  18.374 -24.801  1.00 94.71           C  
ATOM   2690  N   SER A 156       7.506  13.971 -28.573  1.00 94.54           N  
ATOM   2691  H   SER A 156       8.034  13.237 -28.122  1.00 94.54           H  
ATOM   2692  CA  SER A 156       7.334  13.932 -30.026  1.00 94.54           C  
ATOM   2693  HA  SER A 156       7.299  14.959 -30.390  1.00 94.54           H  
ATOM   2694  C   SER A 156       6.010  13.263 -30.428  1.00 94.54           C  
ATOM   2695  CB  SER A 156       8.548  13.269 -30.684  1.00 94.54           C  
ATOM   2696  HB2 SER A 156       9.465  13.619 -30.209  1.00 94.54           H  
ATOM   2697  HB3 SER A 156       8.576  13.554 -31.736  1.00 94.54           H  
ATOM   2698  O   SER A 156       5.308  12.675 -29.605  1.00 94.54           O  
ATOM   2699  OG  SER A 156       8.473  11.861 -30.605  1.00 94.54           O  
ATOM   2700  HG  SER A 156       8.616  11.594 -29.694  1.00 94.54           H  
ATOM   2701  N   ASN A 157       5.681  13.304 -31.721  1.00 90.11           N  
ATOM   2702  H   ASN A 157       6.244  13.861 -32.348  1.00 90.11           H  
ATOM   2703  CA  ASN A 157       4.518  12.594 -32.272  1.00 90.11           C  
ATOM   2704  HA  ASN A 157       3.649  12.808 -31.651  1.00 90.11           H  
ATOM   2705  C   ASN A 157       4.684  11.062 -32.262  1.00 90.11           C  
ATOM   2706  CB  ASN A 157       4.242  13.115 -33.695  1.00 90.11           C  
ATOM   2707  HB2 ASN A 157       5.139  13.019 -34.306  1.00 90.11           H  
ATOM   2708  HB3 ASN A 157       3.455  12.511 -34.147  1.00 90.11           H  
ATOM   2709  O   ASN A 157       3.718  10.343 -32.497  1.00 90.11           O  
ATOM   2710  CG  ASN A 157       3.764  14.556 -33.717  1.00 90.11           C  
ATOM   2711  ND2 ASN A 157       3.838  15.211 -34.851  1.00 90.11           N  
ATOM   2712 HD21 ASN A 157       3.462  16.149 -34.840  1.00 90.11           H  
ATOM   2713 HD22 ASN A 157       4.116  14.755 -35.708  1.00 90.11           H  
ATOM   2714  OD1 ASN A 157       3.338  15.117 -32.726  1.00 90.11           O  
ATOM   2715  N   ARG A 158       5.900  10.561 -32.006  1.00 88.83           N  
ATOM   2716  H   ARG A 158       6.630  11.215 -31.764  1.00 88.83           H  
ATOM   2717  CA  ARG A 158       6.216   9.135 -31.855  1.00 88.83           C  
ATOM   2718  HA  ARG A 158       5.298   8.548 -31.812  1.00 88.83           H  
ATOM   2719  C   ARG A 158       6.947   8.936 -30.523  1.00 88.83           C  
ATOM   2720  CB  ARG A 158       7.023   8.631 -33.060  1.00 88.83           C  
ATOM   2721  HB2 ARG A 158       7.923   9.235 -33.178  1.00 88.83           H  
ATOM   2722  HB3 ARG A 158       7.320   7.600 -32.867  1.00 88.83           H  
ATOM   2723  O   ARG A 158       8.175   8.807 -30.528  1.00 88.83           O  
ATOM   2724  CG  ARG A 158       6.205   8.672 -34.357  1.00 88.83           C  
ATOM   2725  HG2 ARG A 158       5.978   9.706 -34.616  1.00 88.83           H  
ATOM   2726  HG3 ARG A 158       5.271   8.127 -34.216  1.00 88.83           H  
ATOM   2727  CD  ARG A 158       6.999   8.028 -35.496  1.00 88.83           C  
ATOM   2728  HD2 ARG A 158       7.178   6.982 -35.248  1.00 88.83           H  
ATOM   2729  HD3 ARG A 158       7.957   8.540 -35.588  1.00 88.83           H  
ATOM   2730  NE  ARG A 158       6.273   8.112 -36.777  1.00 88.83           N  
ATOM   2731  HE  ARG A 158       5.342   8.503 -36.748  1.00 88.83           H  
ATOM   2732  NH1 ARG A 158       7.864   7.102 -38.090  1.00 88.83           N  
ATOM   2733 HH11 ARG A 158       8.421   6.918 -37.268  1.00 88.83           H  
ATOM   2734 HH12 ARG A 158       8.157   6.757 -38.993  1.00 88.83           H  
ATOM   2735  NH2 ARG A 158       5.975   7.837 -39.018  1.00 88.83           N  
ATOM   2736 HH21 ARG A 158       6.296   7.492 -39.912  1.00 88.83           H  
ATOM   2737 HH22 ARG A 158       5.054   8.248 -38.958  1.00 88.83           H  
ATOM   2738  CZ  ARG A 158       6.706   7.686 -37.951  1.00 88.83           C  
ATOM   2739  N   PRO A 159       6.225   9.007 -29.389  1.00 88.39           N  
ATOM   2740  CA  PRO A 159       6.829   8.893 -28.069  1.00 88.39           C  
ATOM   2741  HA  PRO A 159       7.507   9.730 -27.902  1.00 88.39           H  
ATOM   2742  C   PRO A 159       7.609   7.583 -27.952  1.00 88.39           C  
ATOM   2743  CB  PRO A 159       5.678   8.989 -27.064  1.00 88.39           C  
ATOM   2744  HB2 PRO A 159       5.548  10.026 -26.756  1.00 88.39           H  
ATOM   2745  HB3 PRO A 159       5.830   8.351 -26.193  1.00 88.39           H  
ATOM   2746  O   PRO A 159       7.104   6.519 -28.299  1.00 88.39           O  
ATOM   2747  CG  PRO A 159       4.451   8.569 -27.868  1.00 88.39           C  
ATOM   2748  HG2 PRO A 159       4.376   7.481 -27.879  1.00 88.39           H  
ATOM   2749  HG3 PRO A 159       3.536   9.012 -27.476  1.00 88.39           H  
ATOM   2750  CD  PRO A 159       4.773   9.075 -29.271  1.00 88.39           C  
ATOM   2751  HD2 PRO A 159       4.267   8.446 -30.003  1.00 88.39           H  
ATOM   2752  HD3 PRO A 159       4.448  10.110 -29.373  1.00 88.39           H  
ATOM   2753  N   LEU A 160       8.851   7.666 -27.471  1.00 88.06           N  
ATOM   2754  H   LEU A 160       9.197   8.572 -27.187  1.00 88.06           H  
ATOM   2755  CA  LEU A 160       9.650   6.484 -27.158  1.00 88.06           C  
ATOM   2756  HA  LEU A 160       9.459   5.727 -27.918  1.00 88.06           H  
ATOM   2757  C   LEU A 160       9.216   5.964 -25.779  1.00 88.06           C  
ATOM   2758  CB  LEU A 160      11.144   6.854 -27.205  1.00 88.06           C  
ATOM   2759  HB2 LEU A 160      11.321   7.665 -26.499  1.00 88.06           H  
ATOM   2760  HB3 LEU A 160      11.381   7.216 -28.206  1.00 88.06           H  
ATOM   2761  O   LEU A 160       9.484   6.661 -24.794  1.00 88.06           O  
ATOM   2762  CG  LEU A 160      12.094   5.690 -26.858  1.00 88.06           C  
ATOM   2763  HG  LEU A 160      11.870   5.312 -25.860  1.00 88.06           H  
ATOM   2764  CD1 LEU A 160      12.019   4.542 -27.865  1.00 88.06           C  
ATOM   2765 HD11 LEU A 160      12.183   4.910 -28.878  1.00 88.06           H  
ATOM   2766 HD12 LEU A 160      12.770   3.788 -27.629  1.00 88.06           H  
ATOM   2767 HD13 LEU A 160      11.043   4.060 -27.814  1.00 88.06           H  
ATOM   2768  CD2 LEU A 160      13.539   6.192 -26.864  1.00 88.06           C  
ATOM   2769 HD21 LEU A 160      14.203   5.402 -26.514  1.00 88.06           H  
ATOM   2770 HD22 LEU A 160      13.825   6.479 -27.876  1.00 88.06           H  
ATOM   2771 HD23 LEU A 160      13.631   7.061 -26.213  1.00 88.06           H  
ATOM   2772  N   PRO A 161       8.577   4.783 -25.675  1.00 87.89           N  
ATOM   2773  CA  PRO A 161       8.146   4.271 -24.384  1.00 87.89           C  
ATOM   2774  HA  PRO A 161       7.530   5.019 -23.886  1.00 87.89           H  
ATOM   2775  C   PRO A 161       9.331   3.946 -23.471  1.00 87.89           C  
ATOM   2776  CB  PRO A 161       7.290   3.037 -24.685  1.00 87.89           C  
ATOM   2777  HB2 PRO A 161       7.378   2.278 -23.908  1.00 87.89           H  
ATOM   2778  HB3 PRO A 161       6.250   3.338 -24.813  1.00 87.89           H  
ATOM   2779  O   PRO A 161      10.462   3.718 -23.917  1.00 87.89           O  
ATOM   2780  CG  PRO A 161       7.842   2.540 -26.018  1.00 87.89           C  
ATOM   2781  HG2 PRO A 161       7.105   1.961 -26.573  1.00 87.89           H  
ATOM   2782  HG3 PRO A 161       8.747   1.956 -25.847  1.00 87.89           H  
ATOM   2783  CD  PRO A 161       8.194   3.846 -26.729  1.00 87.89           C  
ATOM   2784  HD2 PRO A 161       7.310   4.222 -27.243  1.00 87.89           H  
ATOM   2785  HD3 PRO A 161       8.996   3.668 -27.446  1.00 87.89           H  
ATOM   2786  N   ASP A 162       9.041   3.908 -22.175  1.00 91.04           N  
ATOM   2787  H   ASP A 162       8.076   4.042 -21.909  1.00 91.04           H  
ATOM   2788  CA  ASP A 162       9.864   3.200 -21.199  1.00 91.04           C  
ATOM   2789  HA  ASP A 162      10.812   2.953 -21.679  1.00 91.04           H  
ATOM   2790  C   ASP A 162       9.192   1.869 -20.848  1.00 91.04           C  
ATOM   2791  CB  ASP A 162      10.148   4.080 -19.961  1.00 91.04           C  
ATOM   2792  HB2 ASP A 162      10.010   5.128 -20.228  1.00 91.04           H  
ATOM   2793  HB3 ASP A 162       9.434   3.846 -19.172  1.00 91.04           H  
ATOM   2794  O   ASP A 162       8.012   1.668 -21.146  1.00 91.04           O  
ATOM   2795  CG  ASP A 162      11.579   3.927 -19.426  1.00 91.04           C  
ATOM   2796  OD1 ASP A 162      12.301   3.020 -19.898  1.00 91.04           O  
ATOM   2797  OD2 ASP A 162      12.027   4.791 -18.636  1.00 91.04           O  
ATOM   2798  N   ILE A 163       9.945   0.951 -20.251  1.00 92.58           N  
ATOM   2799  H   ILE A 163      10.881   1.197 -19.964  1.00 92.58           H  
ATOM   2800  CA  ILE A 163       9.456  -0.397 -19.946  1.00 92.58           C  
ATOM   2801  HA  ILE A 163       8.410  -0.488 -20.240  1.00 92.58           H  
ATOM   2802  C   ILE A 163       9.512  -0.624 -18.443  1.00 92.58           C  
ATOM   2803  CB  ILE A 163      10.241  -1.444 -20.755  1.00 92.58           C  
ATOM   2804  HB  ILE A 163      11.298  -1.213 -20.625  1.00 92.58           H  
ATOM   2805  O   ILE A 163      10.531  -0.374 -17.797  1.00 92.58           O  
ATOM   2806  CG1 ILE A 163       9.898  -1.315 -22.253  1.00 92.58           C  
ATOM   2807 HG12 ILE A 163      10.040  -0.283 -22.574  1.00 92.58           H  
ATOM   2808 HG13 ILE A 163       8.851  -1.577 -22.409  1.00 92.58           H  
ATOM   2809  CG2 ILE A 163       9.980  -2.878 -20.262  1.00 92.58           C  
ATOM   2810 HG21 ILE A 163      10.572  -3.595 -20.832  1.00 92.58           H  
ATOM   2811 HG22 ILE A 163       8.922  -3.126 -20.352  1.00 92.58           H  
ATOM   2812 HG23 ILE A 163      10.287  -2.977 -19.221  1.00 92.58           H  
ATOM   2813  CD1 ILE A 163      10.760  -2.193 -23.155  1.00 92.58           C  
ATOM   2814 HD11 ILE A 163      11.803  -1.975 -22.929  1.00 92.58           H  
ATOM   2815 HD12 ILE A 163      10.549  -1.952 -24.197  1.00 92.58           H  
ATOM   2816 HD13 ILE A 163      10.550  -3.251 -22.998  1.00 92.58           H  
ATOM   2817  N   PHE A 164       8.410  -1.128 -17.901  1.00 94.59           N  
ATOM   2818  H   PHE A 164       7.631  -1.344 -18.506  1.00 94.59           H  
ATOM   2819  CA  PHE A 164       8.344  -1.604 -16.531  1.00 94.59           C  
ATOM   2820  HA  PHE A 164       8.939  -0.947 -15.896  1.00 94.59           H  
ATOM   2821  C   PHE A 164       8.898  -3.017 -16.431  1.00 94.59           C  
ATOM   2822  CB  PHE A 164       6.904  -1.582 -16.036  1.00 94.59           C  
ATOM   2823  HB2 PHE A 164       6.264  -2.097 -16.753  1.00 94.59           H  
ATOM   2824  HB3 PHE A 164       6.858  -2.144 -15.104  1.00 94.59           H  
ATOM   2825  O   PHE A 164       8.645  -3.851 -17.295  1.00 94.59           O  
ATOM   2826  CG  PHE A 164       6.364  -0.194 -15.785  1.00 94.59           C  
ATOM   2827  CD1 PHE A 164       6.470   0.377 -14.505  1.00 94.59           C  
ATOM   2828  HD1 PHE A 164       6.981  -0.154 -13.715  1.00 94.59           H  
ATOM   2829  CD2 PHE A 164       5.723   0.510 -16.817  1.00 94.59           C  
ATOM   2830  HD2 PHE A 164       5.680   0.089 -17.811  1.00 94.59           H  
ATOM   2831  CE1 PHE A 164       5.867   1.616 -14.234  1.00 94.59           C  
ATOM   2832  HE1 PHE A 164       5.910   2.029 -13.237  1.00 94.59           H  
ATOM   2833  CE2 PHE A 164       5.108   1.744 -16.546  1.00 94.59           C  
ATOM   2834  HE2 PHE A 164       4.591   2.274 -17.332  1.00 94.59           H  
ATOM   2835  CZ  PHE A 164       5.151   2.279 -15.246  1.00 94.59           C  
ATOM   2836  HZ  PHE A 164       4.657   3.216 -15.034  1.00 94.59           H  
ATOM   2837  N   VAL A 165       9.608  -3.310 -15.350  1.00 93.14           N  
ATOM   2838  H   VAL A 165       9.775  -2.579 -14.674  1.00 93.14           H  
ATOM   2839  CA  VAL A 165      10.077  -4.665 -15.052  1.00 93.14           C  
ATOM   2840  HA  VAL A 165      10.070  -5.270 -15.958  1.00 93.14           H  
ATOM   2841  C   VAL A 165       9.131  -5.314 -14.058  1.00 93.14           C  
ATOM   2842  CB  VAL A 165      11.515  -4.641 -14.513  1.00 93.14           C  
ATOM   2843  HB  VAL A 165      11.561  -4.059 -13.592  1.00 93.14           H  
ATOM   2844  O   VAL A 165       9.041  -4.832 -12.930  1.00 93.14           O  
ATOM   2845  CG1 VAL A 165      11.993  -6.068 -14.224  1.00 93.14           C  
ATOM   2846 HG11 VAL A 165      13.067  -6.085 -14.038  1.00 93.14           H  
ATOM   2847 HG12 VAL A 165      11.491  -6.442 -13.332  1.00 93.14           H  
ATOM   2848 HG13 VAL A 165      11.720  -6.717 -15.056  1.00 93.14           H  
ATOM   2849  CG2 VAL A 165      12.475  -4.008 -15.526  1.00 93.14           C  
ATOM   2850 HG21 VAL A 165      12.184  -2.976 -15.721  1.00 93.14           H  
ATOM   2851 HG22 VAL A 165      12.453  -4.567 -16.462  1.00 93.14           H  
ATOM   2852 HG23 VAL A 165      13.486  -4.004 -15.119  1.00 93.14           H  
ATOM   2853  N   SER A 166       8.466  -6.403 -14.454  1.00 93.10           N  
ATOM   2854  H   SER A 166       8.615  -6.769 -15.383  1.00 93.10           H  
ATOM   2855  CA  SER A 166       7.763  -7.260 -13.496  1.00 93.10           C  
ATOM   2856  HA  SER A 166       7.188  -6.633 -12.815  1.00 93.10           H  
ATOM   2857  C   SER A 166       8.777  -8.066 -12.691  1.00 93.10           C  
ATOM   2858  CB  SER A 166       6.783  -8.208 -14.186  1.00 93.10           C  
ATOM   2859  HB2 SER A 166       6.124  -7.636 -14.839  1.00 93.10           H  
ATOM   2860  HB3 SER A 166       7.328  -8.941 -14.780  1.00 93.10           H  
ATOM   2861  O   SER A 166       9.703  -8.653 -13.257  1.00 93.10           O  
ATOM   2862  OG  SER A 166       6.003  -8.862 -13.203  1.00 93.10           O  
ATOM   2863  HG  SER A 166       6.158  -9.808 -13.265  1.00 93.10           H  
ATOM   2864  N   SER A 167       8.595  -8.065 -11.375  1.00 90.19           N  
ATOM   2865  H   SER A 167       7.850  -7.491 -11.008  1.00 90.19           H  
ATOM   2866  CA  SER A 167       9.411  -8.802 -10.416  1.00 90.19           C  
ATOM   2867  HA  SER A 167       9.889  -9.649 -10.909  1.00 90.19           H  
ATOM   2868  C   SER A 167       8.545  -9.320  -9.270  1.00 90.19           C  
ATOM   2869  CB  SER A 167      10.483  -7.880  -9.832  1.00 90.19           C  
ATOM   2870  HB2 SER A 167      10.985  -8.384  -9.006  1.00 90.19           H  
ATOM   2871  HB3 SER A 167       9.989  -6.985  -9.455  1.00 90.19           H  
ATOM   2872  O   SER A 167       7.593  -8.661  -8.847  1.00 90.19           O  
ATOM   2873  OG  SER A 167      11.453  -7.499 -10.790  1.00 90.19           O  
ATOM   2874  HG  SER A 167      11.889  -6.710 -10.459  1.00 90.19           H  
ATOM   2875  N   LEU A 168       8.914 -10.469  -8.705  1.00 90.18           N  
ATOM   2876  H   LEU A 168       9.675 -10.983  -9.123  1.00 90.18           H  
ATOM   2877  CA  LEU A 168       8.292 -11.015  -7.497  1.00 90.18           C  
ATOM   2878  HA  LEU A 168       7.223 -10.803  -7.526  1.00 90.18           H  
ATOM   2879  C   LEU A 168       8.854 -10.360  -6.224  1.00 90.18           C  
ATOM   2880  CB  LEU A 168       8.484 -12.542  -7.464  1.00 90.18           C  
ATOM   2881  HB2 LEU A 168       8.110 -12.913  -6.510  1.00 90.18           H  
ATOM   2882  HB3 LEU A 168       9.552 -12.758  -7.505  1.00 90.18           H  
ATOM   2883  O   LEU A 168      10.070 -10.206  -6.064  1.00 90.18           O  
ATOM   2884  CG  LEU A 168       7.776 -13.311  -8.596  1.00 90.18           C  
ATOM   2885  HG  LEU A 168       8.134 -12.961  -9.565  1.00 90.18           H  
ATOM   2886  CD1 LEU A 168       8.103 -14.797  -8.474  1.00 90.18           C  
ATOM   2887 HD11 LEU A 168       9.183 -14.938  -8.521  1.00 90.18           H  
ATOM   2888 HD12 LEU A 168       7.717 -15.197  -7.536  1.00 90.18           H  
ATOM   2889 HD13 LEU A 168       7.652 -15.331  -9.310  1.00 90.18           H  
ATOM   2890  CD2 LEU A 168       6.262 -13.130  -8.521  1.00 90.18           C  
ATOM   2891 HD21 LEU A 168       5.916 -13.219  -7.491  1.00 90.18           H  
ATOM   2892 HD22 LEU A 168       6.003 -12.141  -8.899  1.00 90.18           H  
ATOM   2893 HD23 LEU A 168       5.761 -13.872  -9.143  1.00 90.18           H  
ATOM   2894  N   LYS A 169       7.976 -10.023  -5.272  1.00 87.68           N  
ATOM   2895  H   LYS A 169       6.995 -10.164  -5.469  1.00 87.68           H  
ATOM   2896  CA  LYS A 169       8.363  -9.637  -3.907  1.00 87.68           C  
ATOM   2897  HA  LYS A 169       9.226  -8.972  -3.957  1.00 87.68           H  
ATOM   2898  C   LYS A 169       8.781 -10.886  -3.131  1.00 87.68           C  
ATOM   2899  CB  LYS A 169       7.228  -8.899  -3.177  1.00 87.68           C  
ATOM   2900  HB2 LYS A 169       7.533  -8.759  -2.140  1.00 87.68           H  
ATOM   2901  HB3 LYS A 169       6.326  -9.510  -3.182  1.00 87.68           H  
ATOM   2902  O   LYS A 169       7.936 -11.676  -2.721  1.00 87.68           O  
ATOM   2903  CG  LYS A 169       6.918  -7.524  -3.782  1.00 87.68           C  
ATOM   2904  HG2 LYS A 169       7.850  -6.984  -3.949  1.00 87.68           H  
ATOM   2905  HG3 LYS A 169       6.401  -7.664  -4.732  1.00 87.68           H  
ATOM   2906  CD  LYS A 169       6.031  -6.695  -2.846  1.00 87.68           C  
ATOM   2907  HD2 LYS A 169       5.124  -7.253  -2.614  1.00 87.68           H  
ATOM   2908  HD3 LYS A 169       6.570  -6.508  -1.917  1.00 87.68           H  
ATOM   2909  CE  LYS A 169       5.667  -5.364  -3.512  1.00 87.68           C  
ATOM   2910  HE2 LYS A 169       5.144  -5.576  -4.445  1.00 87.68           H  
ATOM   2911  HE3 LYS A 169       6.586  -4.833  -3.758  1.00 87.68           H  
ATOM   2912  NZ  LYS A 169       4.813  -4.533  -2.626  1.00 87.68           N  
ATOM   2913  HZ1 LYS A 169       4.548  -3.675  -3.088  1.00 87.68           H  
ATOM   2914  HZ2 LYS A 169       5.307  -4.304  -1.776  1.00 87.68           H  
ATOM   2915  HZ3 LYS A 169       3.971  -5.033  -2.377  1.00 87.68           H  
ATOM   2916  N   HIS A 170      10.084 -11.040  -2.925  1.00 79.43           N  
ATOM   2917  H   HIS A 170      10.714 -10.355  -3.318  1.00 79.43           H  
ATOM   2918  CA  HIS A 170      10.700 -12.222  -2.315  1.00 79.43           C  
ATOM   2919  HA  HIS A 170      10.118 -13.100  -2.593  1.00 79.43           H  
ATOM   2920  C   HIS A 170      10.711 -12.197  -0.775  1.00 79.43           C  
ATOM   2921  CB  HIS A 170      12.112 -12.396  -2.911  1.00 79.43           C  
ATOM   2922  HB2 HIS A 170      12.654 -13.152  -2.344  1.00 79.43           H  
ATOM   2923  HB3 HIS A 170      12.008 -12.771  -3.930  1.00 79.43           H  
ATOM   2924  O   HIS A 170      10.904 -13.241  -0.161  1.00 79.43           O  
ATOM   2925  CG  HIS A 170      12.933 -11.128  -2.971  1.00 79.43           C  
ATOM   2926  CD2 HIS A 170      13.927 -10.742  -2.110  1.00 79.43           C  
ATOM   2927  HD2 HIS A 170      14.293 -11.294  -1.257  1.00 79.43           H  
ATOM   2928  ND1 HIS A 170      12.832 -10.149  -3.940  1.00 79.43           N  
ATOM   2929  HD1 HIS A 170      12.290 -10.205  -4.790  1.00 79.43           H  
ATOM   2930  CE1 HIS A 170      13.724  -9.187  -3.649  1.00 79.43           C  
ATOM   2931  HE1 HIS A 170      13.910  -8.302  -4.240  1.00 79.43           H  
ATOM   2932  NE2 HIS A 170      14.403  -9.504  -2.545  1.00 79.43           N  
ATOM   2933  N   GLU A 171      10.495 -11.032  -0.152  1.00 77.61           N  
ATOM   2934  H   GLU A 171      10.396 -10.213  -0.734  1.00 77.61           H  
ATOM   2935  CA  GLU A 171      10.654 -10.791   1.302  1.00 77.61           C  
ATOM   2936  HA  GLU A 171      11.218 -11.606   1.756  1.00 77.61           H  
ATOM   2937  C   GLU A 171       9.351 -10.743   2.095  1.00 77.61           C  
ATOM   2938  CB  GLU A 171      11.435  -9.479   1.495  1.00 77.61           C  
ATOM   2939  HB2 GLU A 171      11.345  -9.112   2.517  1.00 77.61           H  
ATOM   2940  HB3 GLU A 171      11.066  -8.722   0.803  1.00 77.61           H  
ATOM   2941  O   GLU A 171       9.354 -10.539   3.308  1.00 77.61           O  
ATOM   2942  CG  GLU A 171      12.891  -9.796   1.218  1.00 77.61           C  
ATOM   2943  HG2 GLU A 171      12.946 -10.377   0.297  1.00 77.61           H  
ATOM   2944  HG3 GLU A 171      13.258 -10.388   2.056  1.00 77.61           H  
ATOM   2945  CD  GLU A 171      13.832  -8.635   1.059  1.00 77.61           C  
ATOM   2946  OE1 GLU A 171      14.918  -8.945   0.530  1.00 77.61           O  
ATOM   2947  OE2 GLU A 171      13.547  -7.504   1.498  1.00 77.61           O  
ATOM   2948  N   GLU A 172       8.215 -10.900   1.425  1.00 85.94           N  
ATOM   2949  H   GLU A 172       8.253 -11.186   0.458  1.00 85.94           H  
ATOM   2950  CA  GLU A 172       6.923 -10.695   2.061  1.00 85.94           C  
ATOM   2951  HA  GLU A 172       7.058 -10.036   2.919  1.00 85.94           H  
ATOM   2952  C   GLU A 172       6.344 -12.017   2.570  1.00 85.94           C  
ATOM   2953  CB  GLU A 172       5.981  -9.968   1.091  1.00 85.94           C  
ATOM   2954  HB2 GLU A 172       5.670 -10.650   0.300  1.00 85.94           H  
ATOM   2955  HB3 GLU A 172       6.504  -9.125   0.640  1.00 85.94           H  
ATOM   2956  O   GLU A 172       6.033 -12.909   1.782  1.00 85.94           O  
ATOM   2957  CG  GLU A 172       4.749  -9.439   1.835  1.00 85.94           C  
ATOM   2958  HG2 GLU A 172       5.059  -8.657   2.528  1.00 85.94           H  
ATOM   2959  HG3 GLU A 172       4.313 -10.250   2.419  1.00 85.94           H  
ATOM   2960  CD  GLU A 172       3.671  -8.887   0.897  1.00 85.94           C  
ATOM   2961  OE1 GLU A 172       2.464  -9.110   1.162  1.00 85.94           O  
ATOM   2962  OE2 GLU A 172       3.979  -8.175  -0.085  1.00 85.94           O  
ATOM   2963  N   LEU A 173       6.105 -12.112   3.882  1.00 90.90           N  
ATOM   2964  H   LEU A 173       6.442 -11.381   4.493  1.00 90.90           H  
ATOM   2965  CA  LEU A 173       5.234 -13.152   4.424  1.00 90.90           C  
ATOM   2966  HA  LEU A 173       5.573 -14.114   4.039  1.00 90.90           H  
ATOM   2967  C   LEU A 173       3.799 -12.951   3.935  1.00 90.90           C  
ATOM   2968  CB  LEU A 173       5.270 -13.171   5.958  1.00 90.90           C  
ATOM   2969  HB2 LEU A 173       5.169 -12.149   6.322  1.00 90.90           H  
ATOM   2970  HB3 LEU A 173       4.411 -13.738   6.317  1.00 90.90           H  
ATOM   2971  O   LEU A 173       3.212 -11.874   4.074  1.00 90.90           O  
ATOM   2972  CG  LEU A 173       6.536 -13.805   6.550  1.00 90.90           C  
ATOM   2973  HG  LEU A 173       7.419 -13.287   6.178  1.00 90.90           H  
ATOM   2974  CD1 LEU A 173       6.476 -13.679   8.058  1.00 90.90           C  
ATOM   2975 HD11 LEU A 173       6.368 -12.621   8.297  1.00 90.90           H  
ATOM   2976 HD12 LEU A 173       5.627 -14.230   8.463  1.00 90.90           H  
ATOM   2977 HD13 LEU A 173       7.400 -14.071   8.483  1.00 90.90           H  
ATOM   2978  CD2 LEU A 173       6.651 -15.293   6.260  1.00 90.90           C  
ATOM   2979 HD21 LEU A 173       7.561 -15.681   6.719  1.00 90.90           H  
ATOM   2980 HD22 LEU A 173       5.786 -15.831   6.647  1.00 90.90           H  
ATOM   2981 HD23 LEU A 173       6.750 -15.443   5.185  1.00 90.90           H  
ATOM   2982  N   ARG A 174       3.212 -14.025   3.414  1.00 91.95           N  
ATOM   2983  H   ARG A 174       3.750 -14.880   3.375  1.00 91.95           H  
ATOM   2984  CA  ARG A 174       1.849 -14.064   2.885  1.00 91.95           C  
ATOM   2985  HA  ARG A 174       1.380 -13.091   3.035  1.00 91.95           H  
ATOM   2986  C   ARG A 174       1.031 -15.115   3.630  1.00 91.95           C  
ATOM   2987  CB  ARG A 174       1.896 -14.392   1.384  1.00 91.95           C  
ATOM   2988  HB2 ARG A 174       2.388 -15.356   1.260  1.00 91.95           H  
ATOM   2989  HB3 ARG A 174       0.880 -14.497   1.004  1.00 91.95           H  
ATOM   2990  O   ARG A 174       1.607 -16.080   4.135  1.00 91.95           O  
ATOM   2991  CG  ARG A 174       2.648 -13.362   0.525  1.00 91.95           C  
ATOM   2992  HG2 ARG A 174       2.777 -13.785  -0.471  1.00 91.95           H  
ATOM   2993  HG3 ARG A 174       3.639 -13.183   0.941  1.00 91.95           H  
ATOM   2994  CD  ARG A 174       1.926 -12.027   0.376  1.00 91.95           C  
ATOM   2995  HD2 ARG A 174       2.614 -11.327  -0.098  1.00 91.95           H  
ATOM   2996  HD3 ARG A 174       1.674 -11.644   1.364  1.00 91.95           H  
ATOM   2997  NE  ARG A 174       0.732 -12.171  -0.480  1.00 91.95           N  
ATOM   2998  HE  ARG A 174       0.760 -12.917  -1.161  1.00 91.95           H  
ATOM   2999  NH1 ARG A 174      -0.359 -10.336   0.321  1.00 91.95           N  
ATOM   3000 HH11 ARG A 174       0.505 -10.069   0.771  1.00 91.95           H  
ATOM   3001 HH12 ARG A 174      -1.185  -9.768   0.444  1.00 91.95           H  
ATOM   3002  NH2 ARG A 174      -1.336 -11.645  -1.233  1.00 91.95           N  
ATOM   3003 HH21 ARG A 174      -1.220 -12.375  -1.922  1.00 91.95           H  
ATOM   3004 HH22 ARG A 174      -2.125 -11.016  -1.261  1.00 91.95           H  
ATOM   3005  CZ  ARG A 174      -0.320 -11.385  -0.455  1.00 91.95           C  
ATOM   3006  N   PRO A 175      -0.306 -14.976   3.673  1.00 91.06           N  
ATOM   3007  CA  PRO A 175      -1.153 -16.074   4.100  1.00 91.06           C  
ATOM   3008  HA  PRO A 175      -0.938 -16.263   5.152  1.00 91.06           H  
ATOM   3009  C   PRO A 175      -0.877 -17.312   3.238  1.00 91.06           C  
ATOM   3010  CB  PRO A 175      -2.597 -15.583   3.974  1.00 91.06           C  
ATOM   3011  HB2 PRO A 175      -3.016 -15.881   3.012  1.00 91.06           H  
ATOM   3012  HB3 PRO A 175      -3.218 -15.951   4.790  1.00 91.06           H  
ATOM   3013  O   PRO A 175      -0.726 -17.176   2.019  1.00 91.06           O  
ATOM   3014  CG  PRO A 175      -2.450 -14.063   4.018  1.00 91.06           C  
ATOM   3015  HG2 PRO A 175      -2.368 -13.735   5.054  1.00 91.06           H  
ATOM   3016  HG3 PRO A 175      -3.277 -13.559   3.517  1.00 91.06           H  
ATOM   3017  CD  PRO A 175      -1.124 -13.838   3.292  1.00 91.06           C  
ATOM   3018  HD2 PRO A 175      -1.282 -13.856   2.214  1.00 91.06           H  
ATOM   3019  HD3 PRO A 175      -0.680 -12.888   3.590  1.00 91.06           H  
ATOM   3020  N   ILE A 176      -0.817 -18.500   3.840  1.00 90.73           N  
ATOM   3021  H   ILE A 176      -0.901 -18.535   4.846  1.00 90.73           H  
ATOM   3022  CA  ILE A 176      -0.577 -19.748   3.100  1.00 90.73           C  
ATOM   3023  HA  ILE A 176       0.410 -19.669   2.644  1.00 90.73           H  
ATOM   3024  C   ILE A 176      -1.586 -19.896   1.954  1.00 90.73           C  
ATOM   3025  CB  ILE A 176      -0.563 -20.975   4.039  1.00 90.73           C  
ATOM   3026  HB  ILE A 176      -1.462 -20.958   4.656  1.00 90.73           H  
ATOM   3027  O   ILE A 176      -2.763 -19.556   2.077  1.00 90.73           O  
ATOM   3028  CG1 ILE A 176       0.675 -20.865   4.955  1.00 90.73           C  
ATOM   3029 HG12 ILE A 176       0.555 -20.006   5.615  1.00 90.73           H  
ATOM   3030 HG13 ILE A 176       1.568 -20.705   4.351  1.00 90.73           H  
ATOM   3031  CG2 ILE A 176      -0.549 -22.304   3.253  1.00 90.73           C  
ATOM   3032 HG21 ILE A 176      -0.564 -23.155   3.934  1.00 90.73           H  
ATOM   3033 HG22 ILE A 176      -1.444 -22.402   2.639  1.00 90.73           H  
ATOM   3034 HG23 ILE A 176       0.342 -22.370   2.628  1.00 90.73           H  
ATOM   3035  CD1 ILE A 176       0.902 -22.096   5.824  1.00 90.73           C  
ATOM   3036 HD11 ILE A 176      -0.063 -22.494   6.139  1.00 90.73           H  
ATOM   3037 HD12 ILE A 176       1.502 -21.817   6.690  1.00 90.73           H  
ATOM   3038 HD13 ILE A 176       1.432 -22.862   5.257  1.00 90.73           H  
ATOM   3039  N   GLY A 177      -1.098 -20.370   0.806  1.00 88.94           N  
ATOM   3040  H   GLY A 177      -0.126 -20.644   0.781  1.00 88.94           H  
ATOM   3041  CA  GLY A 177      -1.889 -20.537  -0.414  1.00 88.94           C  
ATOM   3042  HA2 GLY A 177      -1.403 -21.274  -1.054  1.00 88.94           H  
ATOM   3043  HA3 GLY A 177      -2.877 -20.917  -0.153  1.00 88.94           H  
ATOM   3044  C   GLY A 177      -2.076 -19.256  -1.232  1.00 88.94           C  
ATOM   3045  O   GLY A 177      -2.649 -19.309  -2.318  1.00 88.94           O  
ATOM   3046  N   LYS A 178      -1.593 -18.096  -0.765  1.00 90.24           N  
ATOM   3047  H   LYS A 178      -1.150 -18.084   0.142  1.00 90.24           H  
ATOM   3048  CA  LYS A 178      -1.546 -16.880  -1.588  1.00 90.24           C  
ATOM   3049  HA  LYS A 178      -2.358 -16.928  -2.314  1.00 90.24           H  
ATOM   3050  C   LYS A 178      -0.261 -16.828  -2.407  1.00 90.24           C  
ATOM   3051  CB  LYS A 178      -1.721 -15.617  -0.730  1.00 90.24           C  
ATOM   3052  HB2 LYS A 178      -1.581 -14.741  -1.363  1.00 90.24           H  
ATOM   3053  HB3 LYS A 178      -0.939 -15.597   0.029  1.00 90.24           H  
ATOM   3054  O   LYS A 178       0.830 -17.050  -1.892  1.00 90.24           O  
ATOM   3055  CG  LYS A 178      -3.091 -15.512  -0.038  1.00 90.24           C  
ATOM   3056  HG2 LYS A 178      -3.249 -16.385   0.594  1.00 90.24           H  
ATOM   3057  HG3 LYS A 178      -3.084 -14.627   0.599  1.00 90.24           H  
ATOM   3058  CD  LYS A 178      -4.248 -15.390  -1.042  1.00 90.24           C  
ATOM   3059  HD2 LYS A 178      -4.298 -16.299  -1.641  1.00 90.24           H  
ATOM   3060  HD3 LYS A 178      -4.073 -14.537  -1.697  1.00 90.24           H  
ATOM   3061  CE  LYS A 178      -5.581 -15.220  -0.308  1.00 90.24           C  
ATOM   3062  HE2 LYS A 178      -5.559 -14.296   0.269  1.00 90.24           H  
ATOM   3063  HE3 LYS A 178      -5.685 -16.049   0.393  1.00 90.24           H  
ATOM   3064  NZ  LYS A 178      -6.723 -15.224  -1.259  1.00 90.24           N  
ATOM   3065  HZ1 LYS A 178      -7.603 -15.199  -0.763  1.00 90.24           H  
ATOM   3066  HZ2 LYS A 178      -6.678 -14.446  -1.902  1.00 90.24           H  
ATOM   3067  HZ3 LYS A 178      -6.714 -16.079  -1.796  1.00 90.24           H  
ATOM   3068  N   ASN A 179      -0.409 -16.446  -3.671  1.00 90.35           N  
ATOM   3069  H   ASN A 179      -1.340 -16.398  -4.060  1.00 90.35           H  
ATOM   3070  CA  ASN A 179       0.710 -16.174  -4.563  1.00 90.35           C  
ATOM   3071  HA  ASN A 179       1.322 -17.074  -4.614  1.00 90.35           H  
ATOM   3072  C   ASN A 179       1.603 -15.027  -4.046  1.00 90.35           C  
ATOM   3073  CB  ASN A 179       0.145 -15.869  -5.960  1.00 90.35           C  
ATOM   3074  HB2 ASN A 179      -0.705 -15.194  -5.861  1.00 90.35           H  
ATOM   3075  HB3 ASN A 179       0.896 -15.362  -6.567  1.00 90.35           H  
ATOM   3076  O   ASN A 179       1.123 -14.145  -3.306  1.00 90.35           O  
ATOM   3077  CG  ASN A 179      -0.285 -17.108  -6.728  1.00 90.35           C  
ATOM   3078  ND2 ASN A 179      -0.882 -16.921  -7.877  1.00 90.35           N  
ATOM   3079 HD21 ASN A 179      -0.970 -17.721  -8.488  1.00 90.35           H  
ATOM   3080 HD22 ASN A 179      -1.019 -15.974  -8.200  1.00 90.35           H  
ATOM   3081  OD1 ASN A 179      -0.077 -18.229  -6.294  1.00 90.35           O  
ATOM   3082  N   PRO A 180       2.893 -15.022  -4.443  1.00 90.96           N  
ATOM   3083  CA  PRO A 180       3.776 -13.888  -4.215  1.00 90.96           C  
ATOM   3084  HA  PRO A 180       3.873 -13.692  -3.147  1.00 90.96           H  
ATOM   3085  C   PRO A 180       3.224 -12.643  -4.902  1.00 90.96           C  
ATOM   3086  CB  PRO A 180       5.133 -14.297  -4.792  1.00 90.96           C  
ATOM   3087  HB2 PRO A 180       5.698 -13.446  -5.173  1.00 90.96           H  
ATOM   3088  HB3 PRO A 180       5.703 -14.806  -4.014  1.00 90.96           H  
ATOM   3089  O   PRO A 180       2.664 -12.724  -5.990  1.00 90.96           O  
ATOM   3090  CG  PRO A 180       4.772 -15.296  -5.891  1.00 90.96           C  
ATOM   3091  HG2 PRO A 180       5.584 -15.995  -6.094  1.00 90.96           H  
ATOM   3092  HG3 PRO A 180       4.475 -14.772  -6.799  1.00 90.96           H  
ATOM   3093  CD  PRO A 180       3.551 -15.998  -5.311  1.00 90.96           C  
ATOM   3094  HD2 PRO A 180       3.870 -16.859  -4.722  1.00 90.96           H  
ATOM   3095  HD3 PRO A 180       2.900 -16.321  -6.124  1.00 90.96           H  
ATOM   3096  N   ARG A 181       3.377 -11.475  -4.273  1.00 89.88           N  
ATOM   3097  H   ARG A 181       3.925 -11.451  -3.425  1.00 89.88           H  
ATOM   3098  CA  ARG A 181       3.007 -10.215  -4.926  1.00 89.88           C  
ATOM   3099  HA  ARG A 181       2.043 -10.342  -5.418  1.00 89.88           H  
ATOM   3100  C   ARG A 181       4.019  -9.888  -6.021  1.00 89.88           C  
ATOM   3101  CB  ARG A 181       2.912  -9.063  -3.918  1.00 89.88           C  
ATOM   3102  HB2 ARG A 181       3.831  -9.020  -3.334  1.00 89.88           H  
ATOM   3103  HB3 ARG A 181       2.825  -8.135  -4.484  1.00 89.88           H  
ATOM   3104  O   ARG A 181       5.220 -10.034  -5.810  1.00 89.88           O  
ATOM   3105  CG  ARG A 181       1.712  -9.166  -2.963  1.00 89.88           C  
ATOM   3106  HG2 ARG A 181       1.891  -9.952  -2.229  1.00 89.88           H  
ATOM   3107  HG3 ARG A 181       0.809  -9.393  -3.530  1.00 89.88           H  
ATOM   3108  CD  ARG A 181       1.541  -7.815  -2.256  1.00 89.88           C  
ATOM   3109  HD2 ARG A 181       1.372  -7.052  -3.016  1.00 89.88           H  
ATOM   3110  HD3 ARG A 181       2.476  -7.565  -1.754  1.00 89.88           H  
ATOM   3111  NE  ARG A 181       0.402  -7.773  -1.314  1.00 89.88           N  
ATOM   3112  HE  ARG A 181      -0.498  -8.037  -1.687  1.00 89.88           H  
ATOM   3113  NH1 ARG A 181       1.471  -6.692   0.410  1.00 89.88           N  
ATOM   3114 HH11 ARG A 181       2.309  -7.211   0.189  1.00 89.88           H  
ATOM   3115 HH12 ARG A 181       1.433  -6.259   1.322  1.00 89.88           H  
ATOM   3116  NH2 ARG A 181      -0.736  -6.944   0.486  1.00 89.88           N  
ATOM   3117 HH21 ARG A 181      -1.599  -6.917  -0.038  1.00 89.88           H  
ATOM   3118 HH22 ARG A 181      -0.722  -6.356   1.307  1.00 89.88           H  
ATOM   3119  CZ  ARG A 181       0.391  -7.148  -0.144  1.00 89.88           C  
ATOM   3120  N   THR A 182       3.541  -9.367  -7.141  1.00 91.56           N  
ATOM   3121  H   THR A 182       2.544  -9.335  -7.297  1.00 91.56           H  
ATOM   3122  CA  THR A 182       4.379  -8.743  -8.168  1.00 91.56           C  
ATOM   3123  HA  THR A 182       5.367  -9.204  -8.151  1.00 91.56           H  
ATOM   3124  C   THR A 182       4.542  -7.251  -7.891  1.00 91.56           C  
ATOM   3125  CB  THR A 182       3.796  -8.968  -9.570  1.00 91.56           C  
ATOM   3126  HB  THR A 182       4.333  -8.358 -10.296  1.00 91.56           H  
ATOM   3127  O   THR A 182       3.684  -6.616  -7.273  1.00 91.56           O  
ATOM   3128  CG2 THR A 182       3.902 -10.431  -9.994  1.00 91.56           C  
ATOM   3129 HG21 THR A 182       3.500 -11.094  -9.229  1.00 91.56           H  
ATOM   3130 HG22 THR A 182       4.947 -10.673 -10.187  1.00 91.56           H  
ATOM   3131 HG23 THR A 182       3.352 -10.581 -10.923  1.00 91.56           H  
ATOM   3132  OG1 THR A 182       2.432  -8.606  -9.578  1.00 91.56           O  
ATOM   3133  HG1 THR A 182       2.373  -7.655  -9.698  1.00 91.56           H  
ATOM   3134  N   PHE A 183       5.638  -6.673  -8.362  1.00 91.21           N  
ATOM   3135  H   PHE A 183       6.337  -7.256  -8.800  1.00 91.21           H  
ATOM   3136  CA  PHE A 183       5.824  -5.232  -8.478  1.00 91.21           C  
ATOM   3137  HA  PHE A 183       4.851  -4.745  -8.417  1.00 91.21           H  
ATOM   3138  C   PHE A 183       6.405  -4.907  -9.856  1.00 91.21           C  
ATOM   3139  CB  PHE A 183       6.676  -4.711  -7.312  1.00 91.21           C  
ATOM   3140  HB2 PHE A 183       6.222  -5.044  -6.379  1.00 91.21           H  
ATOM   3141  HB3 PHE A 183       6.645  -3.622  -7.299  1.00 91.21           H  
ATOM   3142  O   PHE A 183       7.108  -5.718 -10.454  1.00 91.21           O  
ATOM   3143  CG  PHE A 183       8.131  -5.128  -7.321  1.00 91.21           C  
ATOM   3144  CD1 PHE A 183       8.516  -6.352  -6.747  1.00 91.21           C  
ATOM   3145  HD1 PHE A 183       7.766  -7.039  -6.385  1.00 91.21           H  
ATOM   3146  CD2 PHE A 183       9.107  -4.277  -7.873  1.00 91.21           C  
ATOM   3147  HD2 PHE A 183       8.816  -3.343  -8.329  1.00 91.21           H  
ATOM   3148  CE1 PHE A 183       9.874  -6.702  -6.671  1.00 91.21           C  
ATOM   3149  HE1 PHE A 183      10.168  -7.639  -6.223  1.00 91.21           H  
ATOM   3150  CE2 PHE A 183      10.465  -4.638  -7.817  1.00 91.21           C  
ATOM   3151  HE2 PHE A 183      11.215  -3.979  -8.229  1.00 91.21           H  
ATOM   3152  CZ  PHE A 183      10.850  -5.841  -7.199  1.00 91.21           C  
ATOM   3153  HZ  PHE A 183      11.894  -6.110  -7.139  1.00 91.21           H  
ATOM   3154  N   MET A 184       6.077  -3.725 -10.366  1.00 92.89           N  
ATOM   3155  H   MET A 184       5.557  -3.096  -9.772  1.00 92.89           H  
ATOM   3156  CA  MET A 184       6.467  -3.212 -11.671  1.00 92.89           C  
ATOM   3157  HA  MET A 184       6.964  -3.995 -12.244  1.00 92.89           H  
ATOM   3158  C   MET A 184       7.437  -2.048 -11.487  1.00 92.89           C  
ATOM   3159  CB  MET A 184       5.219  -2.796 -12.451  1.00 92.89           C  
ATOM   3160  HB2 MET A 184       4.613  -2.129 -11.838  1.00 92.89           H  
ATOM   3161  HB3 MET A 184       5.513  -2.263 -13.355  1.00 92.89           H  
ATOM   3162  O   MET A 184       7.029  -0.899 -11.312  1.00 92.89           O  
ATOM   3163  CG  MET A 184       4.382  -4.008 -12.850  1.00 92.89           C  
ATOM   3164  HG2 MET A 184       4.018  -4.494 -11.945  1.00 92.89           H  
ATOM   3165  HG3 MET A 184       5.005  -4.716 -13.397  1.00 92.89           H  
ATOM   3166  SD  MET A 184       2.964  -3.567 -13.880  1.00 92.89           S  
ATOM   3167  CE  MET A 184       2.082  -5.130 -13.727  1.00 92.89           C  
ATOM   3168  HE1 MET A 184       2.745  -5.941 -14.028  1.00 92.89           H  
ATOM   3169  HE2 MET A 184       1.192  -5.122 -14.357  1.00 92.89           H  
ATOM   3170  HE3 MET A 184       1.804  -5.279 -12.684  1.00 92.89           H  
ATOM   3171  N   GLY A 185       8.734  -2.345 -11.514  1.00 90.90           N  
ATOM   3172  H   GLY A 185       8.993  -3.301 -11.714  1.00 90.90           H  
ATOM   3173  CA  GLY A 185       9.779  -1.332 -11.392  1.00 90.90           C  
ATOM   3174  HA2 GLY A 185       9.596  -0.725 -10.505  1.00 90.90           H  
ATOM   3175  HA3 GLY A 185      10.750  -1.817 -11.286  1.00 90.90           H  
ATOM   3176  C   GLY A 185       9.821  -0.431 -12.625  1.00 90.90           C  
ATOM   3177  O   GLY A 185      10.026  -0.920 -13.737  1.00 90.90           O  
ATOM   3178  N   SER A 186       9.632   0.875 -12.432  1.00 91.28           N  
ATOM   3179  H   SER A 186       9.432   1.195 -11.495  1.00 91.28           H  
ATOM   3180  CA  SER A 186       9.726   1.869 -13.508  1.00 91.28           C  
ATOM   3181  HA  SER A 186       9.115   1.517 -14.339  1.00 91.28           H  
ATOM   3182  C   SER A 186      11.159   2.036 -14.034  1.00 91.28           C  
ATOM   3183  CB  SER A 186       9.145   3.218 -13.057  1.00 91.28           C  
ATOM   3184  HB2 SER A 186       9.314   3.955 -13.842  1.00 91.28           H  
ATOM   3185  HB3 SER A 186       8.072   3.111 -12.902  1.00 91.28           H  
ATOM   3186  O   SER A 186      12.135   1.959 -13.285  1.00 91.28           O  
ATOM   3187  OG  SER A 186       9.728   3.712 -11.868  1.00 91.28           O  
ATOM   3188  HG  SER A 186       9.371   3.231 -11.118  1.00 91.28           H  
ATOM   3189  N   GLY A 187      11.299   2.301 -15.337  1.00 91.27           N  
ATOM   3190  H   GLY A 187      10.489   2.267 -15.939  1.00 91.27           H  
ATOM   3191  CA  GLY A 187      12.575   2.722 -15.916  1.00 91.27           C  
ATOM   3192  HA2 GLY A 187      13.332   1.970 -15.694  1.00 91.27           H  
ATOM   3193  HA3 GLY A 187      12.484   2.797 -17.000  1.00 91.27           H  
ATOM   3194  C   GLY A 187      13.031   4.079 -15.359  1.00 91.27           C  
ATOM   3195  O   GLY A 187      12.211   4.954 -15.061  1.00 91.27           O  
ATOM   3196  N   LYS A 188      14.352   4.285 -15.227  1.00 93.05           N  
ATOM   3197  H   LYS A 188      14.976   3.523 -15.450  1.00 93.05           H  
ATOM   3198  CA  LYS A 188      14.919   5.504 -14.609  1.00 93.05           C  
ATOM   3199  HA  LYS A 188      14.505   5.602 -13.605  1.00 93.05           H  
ATOM   3200  C   LYS A 188      14.540   6.795 -15.333  1.00 93.05           C  
ATOM   3201  CB  LYS A 188      16.450   5.412 -14.499  1.00 93.05           C  
ATOM   3202  HB2 LYS A 188      16.859   6.393 -14.259  1.00 93.05           H  
ATOM   3203  HB3 LYS A 188      16.862   5.107 -15.461  1.00 93.05           H  
ATOM   3204  O   LYS A 188      14.490   7.847 -14.704  1.00 93.05           O  
ATOM   3205  CG  LYS A 188      16.925   4.430 -13.423  1.00 93.05           C  
ATOM   3206  HG2 LYS A 188      16.419   3.478 -13.582  1.00 93.05           H  
ATOM   3207  HG3 LYS A 188      18.000   4.299 -13.549  1.00 93.05           H  
ATOM   3208  CD  LYS A 188      16.661   4.850 -11.971  1.00 93.05           C  
ATOM   3209  HD2 LYS A 188      15.588   4.837 -11.779  1.00 93.05           H  
ATOM   3210  HD3 LYS A 188      17.063   5.846 -11.789  1.00 93.05           H  
ATOM   3211  CE  LYS A 188      17.354   3.829 -11.061  1.00 93.05           C  
ATOM   3212  HE2 LYS A 188      18.422   3.838 -11.281  1.00 93.05           H  
ATOM   3213  HE3 LYS A 188      16.984   2.833 -11.302  1.00 93.05           H  
ATOM   3214  NZ  LYS A 188      17.171   4.080  -9.609  1.00 93.05           N  
ATOM   3215  HZ1 LYS A 188      17.771   3.442  -9.106  1.00 93.05           H  
ATOM   3216  HZ2 LYS A 188      17.470   5.010  -9.351  1.00 93.05           H  
ATOM   3217  HZ3 LYS A 188      16.225   3.906  -9.300  1.00 93.05           H  
ATOM   3218  N   ARG A 189      14.243   6.738 -16.635  1.00 95.19           N  
ATOM   3219  H   ARG A 189      14.184   5.825 -17.064  1.00 95.19           H  
ATOM   3220  CA  ARG A 189      13.850   7.925 -17.410  1.00 95.19           C  
ATOM   3221  HA  ARG A 189      14.522   8.747 -17.163  1.00 95.19           H  
ATOM   3222  C   ARG A 189      12.457   8.390 -17.014  1.00 95.19           C  
ATOM   3223  CB  ARG A 189      13.924   7.652 -18.915  1.00 95.19           C  
ATOM   3224  HB2 ARG A 189      13.161   6.923 -19.190  1.00 95.19           H  
ATOM   3225  HB3 ARG A 189      13.702   8.583 -19.436  1.00 95.19           H  
ATOM   3226  O   ARG A 189      12.257   9.571 -16.731  1.00 95.19           O  
ATOM   3227  CG  ARG A 189      15.302   7.169 -19.380  1.00 95.19           C  
ATOM   3228  HG2 ARG A 189      16.016   7.988 -19.287  1.00 95.19           H  
ATOM   3229  HG3 ARG A 189      15.650   6.335 -18.770  1.00 95.19           H  
ATOM   3230  CD  ARG A 189      15.246   6.721 -20.836  1.00 95.19           C  
ATOM   3231  HD2 ARG A 189      14.752   7.500 -21.417  1.00 95.19           H  
ATOM   3232  HD3 ARG A 189      16.266   6.627 -21.208  1.00 95.19           H  
ATOM   3233  NE  ARG A 189      14.530   5.440 -21.002  1.00 95.19           N  
ATOM   3234  HE  ARG A 189      14.027   5.071 -20.208  1.00 95.19           H  
ATOM   3235  NH1 ARG A 189      14.906   5.190 -23.250  1.00 95.19           N  
ATOM   3236 HH11 ARG A 189      15.482   6.019 -23.209  1.00 95.19           H  
ATOM   3237 HH12 ARG A 189      14.825   4.614 -24.076  1.00 95.19           H  
ATOM   3238  NH2 ARG A 189      13.721   3.658 -22.145  1.00 95.19           N  
ATOM   3239 HH21 ARG A 189      13.305   3.336 -21.283  1.00 95.19           H  
ATOM   3240 HH22 ARG A 189      13.377   3.258 -23.007  1.00 95.19           H  
ATOM   3241  CZ  ARG A 189      14.389   4.769 -22.126  1.00 95.19           C  
ATOM   3242  N   MET A 190      11.514   7.457 -16.928  1.00 95.08           N  
ATOM   3243  H   MET A 190      11.738   6.515 -17.215  1.00 95.08           H  
ATOM   3244  CA  MET A 190      10.171   7.742 -16.435  1.00 95.08           C  
ATOM   3245  HA  MET A 190       9.758   8.577 -17.001  1.00 95.08           H  
ATOM   3246  C   MET A 190      10.175   8.141 -14.955  1.00 95.08           C  
ATOM   3247  CB  MET A 190       9.310   6.513 -16.687  1.00 95.08           C  
ATOM   3248  HB2 MET A 190       9.322   6.286 -17.753  1.00 95.08           H  
ATOM   3249  HB3 MET A 190       9.758   5.680 -16.145  1.00 95.08           H  
ATOM   3250  O   MET A 190       9.504   9.113 -14.606  1.00 95.08           O  
ATOM   3251  CG  MET A 190       7.858   6.724 -16.246  1.00 95.08           C  
ATOM   3252  HG2 MET A 190       7.816   6.812 -15.160  1.00 95.08           H  
ATOM   3253  HG3 MET A 190       7.490   7.651 -16.685  1.00 95.08           H  
ATOM   3254  SD  MET A 190       6.755   5.395 -16.765  1.00 95.08           S  
ATOM   3255  CE  MET A 190       7.506   4.031 -15.846  1.00 95.08           C  
ATOM   3256  HE1 MET A 190       7.222   3.088 -16.314  1.00 95.08           H  
ATOM   3257  HE2 MET A 190       8.594   4.059 -15.896  1.00 95.08           H  
ATOM   3258  HE3 MET A 190       7.175   4.065 -14.808  1.00 95.08           H  
ATOM   3259  N   LEU A 191      10.961   7.459 -14.110  1.00 95.46           N  
ATOM   3260  H   LEU A 191      11.439   6.636 -14.449  1.00 95.46           H  
ATOM   3261  CA  LEU A 191      11.153   7.840 -12.705  1.00 95.46           C  
ATOM   3262  HA  LEU A 191      10.198   7.746 -12.187  1.00 95.46           H  
ATOM   3263  C   LEU A 191      11.606   9.300 -12.591  1.00 95.46           C  
ATOM   3264  CB  LEU A 191      12.172   6.892 -12.043  1.00 95.46           C  
ATOM   3265  HB2 LEU A 191      13.095   6.927 -12.622  1.00 95.46           H  
ATOM   3266  HB3 LEU A 191      11.787   5.874 -12.081  1.00 95.46           H  
ATOM   3267  O   LEU A 191      10.962  10.080 -11.890  1.00 95.46           O  
ATOM   3268  CG  LEU A 191      12.527   7.248 -10.582  1.00 95.46           C  
ATOM   3269  HG  LEU A 191      12.906   8.269 -10.533  1.00 95.46           H  
ATOM   3270  CD1 LEU A 191      11.322   7.133  -9.653  1.00 95.46           C  
ATOM   3271 HD11 LEU A 191      10.628   7.944  -9.872  1.00 95.46           H  
ATOM   3272 HD12 LEU A 191      10.832   6.168  -9.783  1.00 95.46           H  
ATOM   3273 HD13 LEU A 191      11.642   7.239  -8.617  1.00 95.46           H  
ATOM   3274  CD2 LEU A 191      13.635   6.329 -10.075  1.00 95.46           C  
ATOM   3275 HD21 LEU A 191      14.537   6.512 -10.658  1.00 95.46           H  
ATOM   3276 HD22 LEU A 191      13.327   5.287 -10.159  1.00 95.46           H  
ATOM   3277 HD23 LEU A 191      13.856   6.565  -9.034  1.00 95.46           H  
ATOM   3278  N   ALA A 192      12.658   9.679 -13.329  1.00 96.93           N  
ATOM   3279  H   ALA A 192      13.151   8.980 -13.866  1.00 96.93           H  
ATOM   3280  CA  ALA A 192      13.211  11.029 -13.301  1.00 96.93           C  
ATOM   3281  HA  ALA A 192      13.603  11.215 -12.301  1.00 96.93           H  
ATOM   3282  C   ALA A 192      12.143  12.079 -13.611  1.00 96.93           C  
ATOM   3283  CB  ALA A 192      14.349  11.153 -14.326  1.00 96.93           C  
ATOM   3284  HB1 ALA A 192      13.951  11.107 -15.340  1.00 96.93           H  
ATOM   3285  HB2 ALA A 192      15.082  10.354 -14.220  1.00 96.93           H  
ATOM   3286  HB3 ALA A 192      14.846  12.112 -14.184  1.00 96.93           H  
ATOM   3287  O   ALA A 192      11.915  13.007 -12.840  1.00 96.93           O  
ATOM   3288  N   TRP A 193      11.452  11.924 -14.740  1.00 97.30           N  
ATOM   3289  H   TRP A 193      11.667  11.136 -15.334  1.00 97.30           H  
ATOM   3290  CA  TRP A 193      10.523  12.945 -15.209  1.00 97.30           C  
ATOM   3291  HA  TRP A 193      10.989  13.918 -15.052  1.00 97.30           H  
ATOM   3292  C   TRP A 193       9.214  12.988 -14.424  1.00 97.30           C  
ATOM   3293  CB  TRP A 193      10.311  12.781 -16.708  1.00 97.30           C  
ATOM   3294  HB2 TRP A 193      10.105  11.737 -16.943  1.00 97.30           H  
ATOM   3295  HB3 TRP A 193       9.444  13.374 -17.000  1.00 97.30           H  
ATOM   3296  O   TRP A 193       8.618  14.061 -14.321  1.00 97.30           O  
ATOM   3297  CG  TRP A 193      11.466  13.279 -17.512  1.00 97.30           C  
ATOM   3298  CD1 TRP A 193      12.352  12.521 -18.193  1.00 97.30           C  
ATOM   3299  HD1 TRP A 193      12.335  11.442 -18.232  1.00 97.30           H  
ATOM   3300  CD2 TRP A 193      11.912  14.659 -17.674  1.00 97.30           C  
ATOM   3301  CE2 TRP A 193      13.065  14.660 -18.509  1.00 97.30           C  
ATOM   3302  CE3 TRP A 193      11.475  15.910 -17.183  1.00 97.30           C  
ATOM   3303  HE3 TRP A 193      10.641  15.942 -16.497  1.00 97.30           H  
ATOM   3304  NE1 TRP A 193      13.280  13.334 -18.811  1.00 97.30           N  
ATOM   3305  HE1 TRP A 193      14.005  13.006 -19.433  1.00 97.30           H  
ATOM   3306  CH2 TRP A 193      13.233  17.070 -18.423  1.00 97.30           C  
ATOM   3307  HH2 TRP A 193      13.735  17.986 -18.696  1.00 97.30           H  
ATOM   3308  CZ2 TRP A 193      13.718  15.839 -18.890  1.00 97.30           C  
ATOM   3309  HZ2 TRP A 193      14.586  15.793 -19.530  1.00 97.30           H  
ATOM   3310  CZ3 TRP A 193      12.122  17.103 -17.561  1.00 97.30           C  
ATOM   3311  HZ3 TRP A 193      11.781  18.049 -17.168  1.00 97.30           H  
ATOM   3312  N   LYS A 194       8.786  11.875 -13.816  1.00 97.39           N  
ATOM   3313  H   LYS A 194       9.297  11.015 -13.952  1.00 97.39           H  
ATOM   3314  CA  LYS A 194       7.701  11.907 -12.827  1.00 97.39           C  
ATOM   3315  HA  LYS A 194       6.871  12.490 -13.227  1.00 97.39           H  
ATOM   3316  C   LYS A 194       8.134  12.632 -11.560  1.00 97.39           C  
ATOM   3317  CB  LYS A 194       7.202  10.495 -12.507  1.00 97.39           C  
ATOM   3318  HB2 LYS A 194       6.590  10.536 -11.606  1.00 97.39           H  
ATOM   3319  HB3 LYS A 194       8.047   9.830 -12.325  1.00 97.39           H  
ATOM   3320  O   LYS A 194       7.386  13.474 -11.078  1.00 97.39           O  
ATOM   3321  CG  LYS A 194       6.339   9.957 -13.651  1.00 97.39           C  
ATOM   3322  HG2 LYS A 194       5.514  10.647 -13.829  1.00 97.39           H  
ATOM   3323  HG3 LYS A 194       6.938   9.880 -14.558  1.00 97.39           H  
ATOM   3324  CD  LYS A 194       5.770   8.583 -13.307  1.00 97.39           C  
ATOM   3325  HD2 LYS A 194       6.587   7.874 -13.174  1.00 97.39           H  
ATOM   3326  HD3 LYS A 194       5.191   8.640 -12.385  1.00 97.39           H  
ATOM   3327  CE  LYS A 194       4.865   8.128 -14.451  1.00 97.39           C  
ATOM   3328  HE2 LYS A 194       5.441   8.084 -15.375  1.00 97.39           H  
ATOM   3329  HE3 LYS A 194       4.054   8.846 -14.578  1.00 97.39           H  
ATOM   3330  NZ  LYS A 194       4.305   6.804 -14.158  1.00 97.39           N  
ATOM   3331  HZ1 LYS A 194       3.698   6.459 -14.888  1.00 97.39           H  
ATOM   3332  HZ2 LYS A 194       3.792   6.805 -13.288  1.00 97.39           H  
ATOM   3333  HZ3 LYS A 194       5.034   6.137 -13.949  1.00 97.39           H  
ATOM   3334  N   GLN A 195       9.343  12.388 -11.058  1.00 97.73           N  
ATOM   3335  H   GLN A 195       9.928  11.684 -11.486  1.00 97.73           H  
ATOM   3336  CA  GLN A 195       9.840  13.092  -9.876  1.00 97.73           C  
ATOM   3337  HA  GLN A 195       9.084  13.003  -9.097  1.00 97.73           H  
ATOM   3338  C   GLN A 195      10.030  14.595 -10.127  1.00 97.73           C  
ATOM   3339  CB  GLN A 195      11.128  12.440  -9.369  1.00 97.73           C  
ATOM   3340  HB2 GLN A 195      11.608  13.113  -8.658  1.00 97.73           H  
ATOM   3341  HB3 GLN A 195      11.806  12.274 -10.206  1.00 97.73           H  
ATOM   3342  O   GLN A 195       9.601  15.389  -9.294  1.00 97.73           O  
ATOM   3343  CG  GLN A 195      10.846  11.115  -8.643  1.00 97.73           C  
ATOM   3344  HG2 GLN A 195      10.173  11.305  -7.807  1.00 97.73           H  
ATOM   3345  HG3 GLN A 195      10.361  10.411  -9.319  1.00 97.73           H  
ATOM   3346  CD  GLN A 195      12.122  10.476  -8.112  1.00 97.73           C  
ATOM   3347  NE2 GLN A 195      12.069   9.731  -7.031  1.00 97.73           N  
ATOM   3348 HE21 GLN A 195      12.962   9.423  -6.673  1.00 97.73           H  
ATOM   3349 HE22 GLN A 195      11.205   9.575  -6.533  1.00 97.73           H  
ATOM   3350  OE1 GLN A 195      13.192  10.617  -8.667  1.00 97.73           O  
ATOM   3351  N   VAL A 196      10.548  14.993 -11.297  1.00 98.11           N  
ATOM   3352  H   VAL A 196      10.947  14.286 -11.899  1.00 98.11           H  
ATOM   3353  CA  VAL A 196      10.640  16.407 -11.714  1.00 98.11           C  
ATOM   3354  HA  VAL A 196      11.335  16.931 -11.058  1.00 98.11           H  
ATOM   3355  C   VAL A 196       9.290  17.114 -11.585  1.00 98.11           C  
ATOM   3356  CB  VAL A 196      11.160  16.521 -13.167  1.00 98.11           C  
ATOM   3357  HB  VAL A 196      10.662  15.770 -13.780  1.00 98.11           H  
ATOM   3358  O   VAL A 196       9.231  18.245 -11.111  1.00 98.11           O  
ATOM   3359  CG1 VAL A 196      10.900  17.885 -13.823  1.00 98.11           C  
ATOM   3360 HG11 VAL A 196      11.293  18.675 -13.183  1.00 98.11           H  
ATOM   3361 HG12 VAL A 196      11.396  17.938 -14.792  1.00 98.11           H  
ATOM   3362 HG13 VAL A 196       9.832  18.038 -13.976  1.00 98.11           H  
ATOM   3363  CG2 VAL A 196      12.671  16.283 -13.243  1.00 98.11           C  
ATOM   3364 HG21 VAL A 196      12.917  15.276 -12.905  1.00 98.11           H  
ATOM   3365 HG22 VAL A 196      13.014  16.388 -14.272  1.00 98.11           H  
ATOM   3366 HG23 VAL A 196      13.194  17.003 -12.614  1.00 98.11           H  
ATOM   3367  N   LEU A 197       8.206  16.463 -12.017  1.00 98.03           N  
ATOM   3368  H   LEU A 197       8.319  15.524 -12.371  1.00 98.03           H  
ATOM   3369  CA  LEU A 197       6.879  17.078 -12.073  1.00 98.03           C  
ATOM   3370  HA  LEU A 197       6.984  18.150 -12.236  1.00 98.03           H  
ATOM   3371  C   LEU A 197       6.063  16.935 -10.783  1.00 98.03           C  
ATOM   3372  CB  LEU A 197       6.105  16.466 -13.249  1.00 98.03           C  
ATOM   3373  HB2 LEU A 197       6.084  15.384 -13.120  1.00 98.03           H  
ATOM   3374  HB3 LEU A 197       5.076  16.823 -13.200  1.00 98.03           H  
ATOM   3375  O   LEU A 197       5.200  17.774 -10.530  1.00 98.03           O  
ATOM   3376  CG  LEU A 197       6.665  16.791 -14.644  1.00 98.03           C  
ATOM   3377  HG  LEU A 197       7.689  16.431 -14.741  1.00 98.03           H  
ATOM   3378  CD1 LEU A 197       5.793  16.078 -15.675  1.00 98.03           C  
ATOM   3379 HD11 LEU A 197       5.856  15.004 -15.500  1.00 98.03           H  
ATOM   3380 HD12 LEU A 197       6.121  16.306 -16.689  1.00 98.03           H  
ATOM   3381 HD13 LEU A 197       4.760  16.399 -15.546  1.00 98.03           H  
ATOM   3382  CD2 LEU A 197       6.651  18.289 -14.962  1.00 98.03           C  
ATOM   3383 HD21 LEU A 197       6.941  18.460 -15.998  1.00 98.03           H  
ATOM   3384 HD22 LEU A 197       7.355  18.812 -14.314  1.00 98.03           H  
ATOM   3385 HD23 LEU A 197       5.652  18.692 -14.796  1.00 98.03           H  
ATOM   3386  N   PHE A 198       6.279  15.869 -10.011  1.00 97.77           N  
ATOM   3387  H   PHE A 198       6.959  15.194 -10.329  1.00 97.77           H  
ATOM   3388  CA  PHE A 198       5.323  15.437  -8.988  1.00 97.77           C  
ATOM   3389  HA  PHE A 198       4.589  16.224  -8.814  1.00 97.77           H  
ATOM   3390  C   PHE A 198       5.938  15.137  -7.622  1.00 97.77           C  
ATOM   3391  CB  PHE A 198       4.574  14.203  -9.508  1.00 97.77           C  
ATOM   3392  HB2 PHE A 198       5.269  13.364  -9.551  1.00 97.77           H  
ATOM   3393  HB3 PHE A 198       3.807  13.936  -8.780  1.00 97.77           H  
ATOM   3394  O   PHE A 198       5.192  15.019  -6.651  1.00 97.77           O  
ATOM   3395  CG  PHE A 198       3.904  14.375 -10.859  1.00 97.77           C  
ATOM   3396  CD1 PHE A 198       2.978  15.415 -11.067  1.00 97.77           C  
ATOM   3397  HD1 PHE A 198       2.747  16.103 -10.267  1.00 97.77           H  
ATOM   3398  CD2 PHE A 198       4.208  13.493 -11.913  1.00 97.77           C  
ATOM   3399  HD2 PHE A 198       4.932  12.706 -11.767  1.00 97.77           H  
ATOM   3400  CE1 PHE A 198       2.326  15.545 -12.304  1.00 97.77           C  
ATOM   3401  HE1 PHE A 198       1.585  16.318 -12.445  1.00 97.77           H  
ATOM   3402  CE2 PHE A 198       3.571  13.634 -13.158  1.00 97.77           C  
ATOM   3403  HE2 PHE A 198       3.794  12.947 -13.961  1.00 97.77           H  
ATOM   3404  CZ  PHE A 198       2.617  14.648 -13.345  1.00 97.77           C  
ATOM   3405  HZ  PHE A 198       2.086  14.725 -14.282  1.00 97.77           H  
ATOM   3406  N   LYS A 199       7.270  15.037  -7.492  1.00 97.24           N  
ATOM   3407  H   LYS A 199       7.865  15.205  -8.290  1.00 97.24           H  
ATOM   3408  CA  LYS A 199       7.881  14.680  -6.202  1.00 97.24           C  
ATOM   3409  HA  LYS A 199       7.435  13.745  -5.862  1.00 97.24           H  
ATOM   3410  C   LYS A 199       7.566  15.713  -5.121  1.00 97.24           C  
ATOM   3411  CB  LYS A 199       9.392  14.465  -6.344  1.00 97.24           C  
ATOM   3412  HB2 LYS A 199       9.863  15.415  -6.597  1.00 97.24           H  
ATOM   3413  HB3 LYS A 199       9.588  13.744  -7.137  1.00 97.24           H  
ATOM   3414  O   LYS A 199       7.209  15.320  -4.021  1.00 97.24           O  
ATOM   3415  CG  LYS A 199       9.988  13.912  -5.044  1.00 97.24           C  
ATOM   3416  HG2 LYS A 199       9.721  14.583  -4.228  1.00 97.24           H  
ATOM   3417  HG3 LYS A 199       9.555  12.931  -4.845  1.00 97.24           H  
ATOM   3418  CD  LYS A 199      11.516  13.791  -5.080  1.00 97.24           C  
ATOM   3419  HD2 LYS A 199      11.954  14.782  -5.206  1.00 97.24           H  
ATOM   3420  HD3 LYS A 199      11.824  13.171  -5.922  1.00 97.24           H  
ATOM   3421  CE  LYS A 199      12.075  13.184  -3.784  1.00 97.24           C  
ATOM   3422  HE2 LYS A 199      13.158  13.308  -3.797  1.00 97.24           H  
ATOM   3423  HE3 LYS A 199      11.870  12.113  -3.777  1.00 97.24           H  
ATOM   3424  NZ  LYS A 199      11.507  13.802  -2.550  1.00 97.24           N  
ATOM   3425  HZ1 LYS A 199      11.457  14.810  -2.582  1.00 97.24           H  
ATOM   3426  HZ2 LYS A 199      10.536  13.585  -2.381  1.00 97.24           H  
ATOM   3427  HZ3 LYS A 199      12.006  13.544  -1.710  1.00 97.24           H  
ATOM   3428  N   SER A 200       7.598  17.007  -5.439  1.00 97.32           N  
ATOM   3429  H   SER A 200       7.870  17.275  -6.374  1.00 97.32           H  
ATOM   3430  CA  SER A 200       7.247  18.060  -4.473  1.00 97.32           C  
ATOM   3431  HA  SER A 200       7.921  17.987  -3.620  1.00 97.32           H  
ATOM   3432  C   SER A 200       5.811  17.927  -3.943  1.00 97.32           C  
ATOM   3433  CB  SER A 200       7.433  19.431  -5.119  1.00 97.32           C  
ATOM   3434  HB2 SER A 200       7.257  20.211  -4.378  1.00 97.32           H  
ATOM   3435  HB3 SER A 200       8.453  19.520  -5.493  1.00 97.32           H  
ATOM   3436  O   SER A 200       5.568  18.181  -2.766  1.00 97.32           O  
ATOM   3437  OG  SER A 200       6.517  19.570  -6.188  1.00 97.32           O  
ATOM   3438  HG  SER A 200       6.977  19.977  -6.927  1.00 97.32           H  
ATOM   3439  N   GLN A 201       4.865  17.472  -4.776  1.00 97.66           N  
ATOM   3440  H   GLN A 201       5.129  17.282  -5.732  1.00 97.66           H  
ATOM   3441  CA  GLN A 201       3.492  17.165  -4.357  1.00 97.66           C  
ATOM   3442  HA  GLN A 201       3.091  18.003  -3.787  1.00 97.66           H  
ATOM   3443  C   GLN A 201       3.451  15.948  -3.431  1.00 97.66           C  
ATOM   3444  CB  GLN A 201       2.591  16.925  -5.579  1.00 97.66           C  
ATOM   3445  HB2 GLN A 201       1.600  16.640  -5.225  1.00 97.66           H  
ATOM   3446  HB3 GLN A 201       2.985  16.096  -6.168  1.00 97.66           H  
ATOM   3447  O   GLN A 201       2.783  15.977  -2.400  1.00 97.66           O  
ATOM   3448  CG  GLN A 201       2.442  18.163  -6.472  1.00 97.66           C  
ATOM   3449  HG2 GLN A 201       3.420  18.509  -6.804  1.00 97.66           H  
ATOM   3450  HG3 GLN A 201       1.976  18.953  -5.884  1.00 97.66           H  
ATOM   3451  CD  GLN A 201       1.586  17.909  -7.710  1.00 97.66           C  
ATOM   3452  NE2 GLN A 201       1.028  18.962  -8.268  1.00 97.66           N  
ATOM   3453 HE21 GLN A 201       0.382  18.836  -9.034  1.00 97.66           H  
ATOM   3454 HE22 GLN A 201       1.147  19.864  -7.829  1.00 97.66           H  
ATOM   3455  OE1 GLN A 201       1.428  16.792  -8.193  1.00 97.66           O  
ATOM   3456  N   ASN A 202       4.200  14.896  -3.763  1.00 97.16           N  
ATOM   3457  H   ASN A 202       4.720  14.934  -4.628  1.00 97.16           H  
ATOM   3458  CA  ASN A 202       4.294  13.690  -2.938  1.00 97.16           C  
ATOM   3459  HA  ASN A 202       3.289  13.312  -2.750  1.00 97.16           H  
ATOM   3460  C   ASN A 202       4.937  13.994  -1.566  1.00 97.16           C  
ATOM   3461  CB  ASN A 202       5.092  12.624  -3.710  1.00 97.16           C  
ATOM   3462  HB2 ASN A 202       5.144  11.722  -3.100  1.00 97.16           H  
ATOM   3463  HB3 ASN A 202       6.112  12.980  -3.850  1.00 97.16           H  
ATOM   3464  O   ASN A 202       4.482  13.502  -0.530  1.00 97.16           O  
ATOM   3465  CG  ASN A 202       4.524  12.236  -5.072  1.00 97.16           C  
ATOM   3466  ND2 ASN A 202       5.307  11.517  -5.843  1.00 97.16           N  
ATOM   3467 HD21 ASN A 202       4.980  11.266  -6.765  1.00 97.16           H  
ATOM   3468 HD22 ASN A 202       6.205  11.199  -5.508  1.00 97.16           H  
ATOM   3469  OD1 ASN A 202       3.391  12.520  -5.448  1.00 97.16           O  
ATOM   3470  N   ASP A 203       5.957  14.852  -1.547  1.00 96.70           N  
ATOM   3471  H   ASP A 203       6.342  15.153  -2.431  1.00 96.70           H  
ATOM   3472  CA  ASP A 203       6.612  15.323  -0.326  1.00 96.70           C  
ATOM   3473  HA  ASP A 203       6.895  14.463   0.281  1.00 96.70           H  
ATOM   3474  C   ASP A 203       5.652  16.195   0.504  1.00 96.70           C  
ATOM   3475  CB  ASP A 203       7.891  16.106  -0.678  1.00 96.70           C  
ATOM   3476  HB2 ASP A 203       8.303  16.513   0.245  1.00 96.70           H  
ATOM   3477  HB3 ASP A 203       7.623  16.948  -1.317  1.00 96.70           H  
ATOM   3478  O   ASP A 203       5.592  16.058   1.725  1.00 96.70           O  
ATOM   3479  CG  ASP A 203       9.002  15.295  -1.370  1.00 96.70           C  
ATOM   3480  OD1 ASP A 203       9.007  14.042  -1.354  1.00 96.70           O  
ATOM   3481  OD2 ASP A 203       9.925  15.918  -1.944  1.00 96.70           O  
ATOM   3482  N   ALA A 204       4.840  17.044  -0.139  1.00 97.37           N  
ATOM   3483  H   ALA A 204       4.951  17.155  -1.137  1.00 97.37           H  
ATOM   3484  CA  ALA A 204       3.819  17.846   0.537  1.00 97.37           C  
ATOM   3485  HA  ALA A 204       4.298  18.392   1.349  1.00 97.37           H  
ATOM   3486  C   ALA A 204       2.715  16.982   1.167  1.00 97.37           C  
ATOM   3487  CB  ALA A 204       3.244  18.872  -0.444  1.00 97.37           C  
ATOM   3488  HB1 ALA A 204       2.487  19.479   0.055  1.00 97.37           H  
ATOM   3489  HB2 ALA A 204       4.044  19.524  -0.796  1.00 97.37           H  
ATOM   3490  HB3 ALA A 204       2.788  18.368  -1.296  1.00 97.37           H  
ATOM   3491  O   ALA A 204       2.335  17.241   2.308  1.00 97.37           O  
ATOM   3492  N   LEU A 205       2.247  15.929   0.483  1.00 96.94           N  
ATOM   3493  H   LEU A 205       2.571  15.788  -0.464  1.00 96.94           H  
ATOM   3494  CA  LEU A 205       1.329  14.945   1.076  1.00 96.94           C  
ATOM   3495  HA  LEU A 205       0.406  15.441   1.377  1.00 96.94           H  
ATOM   3496  C   LEU A 205       1.927  14.339   2.345  1.00 96.94           C  
ATOM   3497  CB  LEU A 205       1.026  13.812   0.077  1.00 96.94           C  
ATOM   3498  HB2 LEU A 205       1.961  13.470  -0.365  1.00 96.94           H  
ATOM   3499  HB3 LEU A 205       0.605  12.972   0.630  1.00 96.94           H  
ATOM   3500  O   LEU A 205       1.253  14.259   3.368  1.00 96.94           O  
ATOM   3501  CG  LEU A 205       0.047  14.169  -1.047  1.00 96.94           C  
ATOM   3502  HG  LEU A 205       0.410  15.037  -1.597  1.00 96.94           H  
ATOM   3503  CD1 LEU A 205      -0.041  12.996  -2.017  1.00 96.94           C  
ATOM   3504 HD11 LEU A 205      -0.394  12.104  -1.501  1.00 96.94           H  
ATOM   3505 HD12 LEU A 205       0.946  12.814  -2.442  1.00 96.94           H  
ATOM   3506 HD13 LEU A 205      -0.733  13.233  -2.825  1.00 96.94           H  
ATOM   3507  CD2 LEU A 205      -1.346  14.451  -0.485  1.00 96.94           C  
ATOM   3508 HD21 LEU A 205      -1.679  13.607   0.120  1.00 96.94           H  
ATOM   3509 HD22 LEU A 205      -1.339  15.349   0.133  1.00 96.94           H  
ATOM   3510 HD23 LEU A 205      -2.055  14.594  -1.300  1.00 96.94           H  
ATOM   3511  N   THR A 206       3.212  13.988   2.288  1.00 96.21           N  
ATOM   3512  H   THR A 206       3.698  14.089   1.408  1.00 96.21           H  
ATOM   3513  CA  THR A 206       3.918  13.406   3.431  1.00 96.21           C  
ATOM   3514  HA  THR A 206       3.306  12.581   3.795  1.00 96.21           H  
ATOM   3515  C   THR A 206       4.062  14.395   4.584  1.00 96.21           C  
ATOM   3516  CB  THR A 206       5.263  12.810   3.005  1.00 96.21           C  
ATOM   3517  HB  THR A 206       5.917  13.596   2.626  1.00 96.21           H  
ATOM   3518  O   THR A 206       3.816  14.068   5.744  1.00 96.21           O  
ATOM   3519  CG2 THR A 206       5.965  12.078   4.146  1.00 96.21           C  
ATOM   3520 HG21 THR A 206       5.322  11.281   4.519  1.00 96.21           H  
ATOM   3521 HG22 THR A 206       6.893  11.641   3.776  1.00 96.21           H  
ATOM   3522 HG23 THR A 206       6.204  12.767   4.957  1.00 96.21           H  
ATOM   3523  OG1 THR A 206       5.032  11.858   1.983  1.00 96.21           O  
ATOM   3524  HG1 THR A 206       4.928  12.338   1.158  1.00 96.21           H  
ATOM   3525  N   LYS A 207       4.403  15.646   4.276  1.00 96.29           N  
ATOM   3526  H   LYS A 207       4.612  15.844   3.308  1.00 96.29           H  
ATOM   3527  CA  LYS A 207       4.568  16.717   5.261  1.00 96.29           C  
ATOM   3528  HA  LYS A 207       5.250  16.377   6.040  1.00 96.29           H  
ATOM   3529  C   LYS A 207       3.257  17.093   5.955  1.00 96.29           C  
ATOM   3530  CB  LYS A 207       5.186  17.915   4.533  1.00 96.29           C  
ATOM   3531  HB2 LYS A 207       6.117  17.596   4.065  1.00 96.29           H  
ATOM   3532  HB3 LYS A 207       4.505  18.255   3.753  1.00 96.29           H  
ATOM   3533  O   LYS A 207       3.255  17.342   7.157  1.00 96.29           O  
ATOM   3534  CG  LYS A 207       5.480  19.079   5.483  1.00 96.29           C  
ATOM   3535  HG2 LYS A 207       6.137  18.737   6.283  1.00 96.29           H  
ATOM   3536  HG3 LYS A 207       4.551  19.452   5.915  1.00 96.29           H  
ATOM   3537  CD  LYS A 207       6.157  20.214   4.715  1.00 96.29           C  
ATOM   3538  HD2 LYS A 207       7.084  19.845   4.277  1.00 96.29           H  
ATOM   3539  HD3 LYS A 207       5.493  20.556   3.921  1.00 96.29           H  
ATOM   3540  CE  LYS A 207       6.457  21.362   5.678  1.00 96.29           C  
ATOM   3541  HE2 LYS A 207       5.518  21.707   6.111  1.00 96.29           H  
ATOM   3542  HE3 LYS A 207       7.079  20.979   6.487  1.00 96.29           H  
ATOM   3543  NZ  LYS A 207       7.150  22.469   4.978  1.00 96.29           N  
ATOM   3544  HZ1 LYS A 207       6.566  22.832   4.239  1.00 96.29           H  
ATOM   3545  HZ2 LYS A 207       8.011  22.132   4.572  1.00 96.29           H  
ATOM   3546  HZ3 LYS A 207       7.379  23.210   5.626  1.00 96.29           H  
ATOM   3547  N   TYR A 208       2.154  17.151   5.211  1.00 96.63           N  
ATOM   3548  H   TYR A 208       2.238  16.943   4.226  1.00 96.63           H  
ATOM   3549  CA  TYR A 208       0.861  17.649   5.696  1.00 96.63           C  
ATOM   3550  HA  TYR A 208       1.028  18.158   6.645  1.00 96.63           H  
ATOM   3551  C   TYR A 208      -0.148  16.538   6.022  1.00 96.63           C  
ATOM   3552  CB  TYR A 208       0.310  18.705   4.724  1.00 96.63           C  
ATOM   3553  HB2 TYR A 208      -0.649  19.066   5.097  1.00 96.63           H  
ATOM   3554  HB3 TYR A 208       0.126  18.233   3.759  1.00 96.63           H  
ATOM   3555  O   TYR A 208      -1.331  16.818   6.198  1.00 96.63           O  
ATOM   3556  CG  TYR A 208       1.214  19.914   4.543  1.00 96.63           C  
ATOM   3557  CD1 TYR A 208       1.496  20.751   5.640  1.00 96.63           C  
ATOM   3558  HD1 TYR A 208       1.071  20.530   6.607  1.00 96.63           H  
ATOM   3559  CD2 TYR A 208       1.759  20.216   3.280  1.00 96.63           C  
ATOM   3560  HD2 TYR A 208       1.521  19.594   2.430  1.00 96.63           H  
ATOM   3561  CE1 TYR A 208       2.320  21.881   5.478  1.00 96.63           C  
ATOM   3562  HE1 TYR A 208       2.521  22.514   6.330  1.00 96.63           H  
ATOM   3563  CE2 TYR A 208       2.600  21.333   3.115  1.00 96.63           C  
ATOM   3564  HE2 TYR A 208       3.001  21.566   2.139  1.00 96.63           H  
ATOM   3565  OH  TYR A 208       3.689  23.254   4.076  1.00 96.63           O  
ATOM   3566  HH  TYR A 208       3.619  23.811   4.855  1.00 96.63           H  
ATOM   3567  CZ  TYR A 208       2.880  22.168   4.215  1.00 96.63           C  
ATOM   3568  N   HIS A 209       0.304  15.291   6.171  1.00 96.30           N  
ATOM   3569  H   HIS A 209       1.270  15.107   5.941  1.00 96.30           H  
ATOM   3570  CA  HIS A 209      -0.538  14.114   6.428  1.00 96.30           C  
ATOM   3571  HA  HIS A 209      -1.161  13.944   5.549  1.00 96.30           H  
ATOM   3572  C   HIS A 209      -1.469  14.233   7.649  1.00 96.30           C  
ATOM   3573  CB  HIS A 209       0.393  12.911   6.585  1.00 96.30           C  
ATOM   3574  HB2 HIS A 209      -0.190  11.994   6.507  1.00 96.30           H  
ATOM   3575  HB3 HIS A 209       1.091  12.937   5.749  1.00 96.30           H  
ATOM   3576  O   HIS A 209      -2.515  13.590   7.715  1.00 96.30           O  
ATOM   3577  CG  HIS A 209       1.177  12.879   7.874  1.00 96.30           C  
ATOM   3578  CD2 HIS A 209       0.791  12.320   9.063  1.00 96.30           C  
ATOM   3579  HD2 HIS A 209      -0.144  11.812   9.248  1.00 96.30           H  
ATOM   3580  ND1 HIS A 209       2.431  13.405   8.068  1.00 96.30           N  
ATOM   3581  HD1 HIS A 209       3.043  13.733   7.334  1.00 96.30           H  
ATOM   3582  CE1 HIS A 209       2.793  13.173   9.339  1.00 96.30           C  
ATOM   3583  HE1 HIS A 209       3.760  13.407   9.758  1.00 96.30           H  
ATOM   3584  NE2 HIS A 209       1.809  12.538   9.998  1.00 96.30           N  
ATOM   3585  N   ARG A 210      -1.122  15.083   8.623  1.00 93.86           N  
ATOM   3586  H   ARG A 210      -0.227  15.542   8.531  1.00 93.86           H  
ATOM   3587  CA  ARG A 210      -1.959  15.376   9.802  1.00 93.86           C  
ATOM   3588  HA  ARG A 210      -2.344  14.442  10.211  1.00 93.86           H  
ATOM   3589  C   ARG A 210      -3.190  16.224   9.492  1.00 93.86           C  
ATOM   3590  CB  ARG A 210      -1.121  16.079  10.874  1.00 93.86           C  
ATOM   3591  HB2 ARG A 210      -0.663  16.977  10.460  1.00 93.86           H  
ATOM   3592  HB3 ARG A 210      -1.772  16.368  11.699  1.00 93.86           H  
ATOM   3593  O   ARG A 210      -4.135  16.219  10.269  1.00 93.86           O  
ATOM   3594  CG  ARG A 210      -0.041  15.143  11.412  1.00 93.86           C  
ATOM   3595  HG2 ARG A 210       0.656  14.887  10.614  1.00 93.86           H  
ATOM   3596  HG3 ARG A 210      -0.514  14.233  11.782  1.00 93.86           H  
ATOM   3597  CD  ARG A 210       0.741  15.803  12.543  1.00 93.86           C  
ATOM   3598  HD2 ARG A 210       1.361  16.602  12.138  1.00 93.86           H  
ATOM   3599  HD3 ARG A 210       0.042  16.213  13.272  1.00 93.86           H  
ATOM   3600  NE  ARG A 210       1.569  14.790  13.195  1.00 93.86           N  
ATOM   3601  HE  ARG A 210       1.394  13.834  12.920  1.00 93.86           H  
ATOM   3602  NH1 ARG A 210       2.718  16.107  14.692  1.00 93.86           N  
ATOM   3603 HH11 ARG A 210       3.480  16.136  15.355  1.00 93.86           H  
ATOM   3604 HH12 ARG A 210       2.497  16.925  14.143  1.00 93.86           H  
ATOM   3605  NH2 ARG A 210       2.668  13.873  14.908  1.00 93.86           N  
ATOM   3606 HH21 ARG A 210       2.141  13.026  14.746  1.00 93.86           H  
ATOM   3607 HH22 ARG A 210       3.233  13.919  15.743  1.00 93.86           H  
ATOM   3608  CZ  ARG A 210       2.324  14.941  14.258  1.00 93.86           C  
ATOM   3609  N   HIS A 211      -3.174  16.951   8.380  1.00 94.92           N  
ATOM   3610  H   HIS A 211      -2.371  16.879   7.773  1.00 94.92           H  
ATOM   3611  CA  HIS A 211      -4.238  17.872   7.981  1.00 94.92           C  
ATOM   3612  HA  HIS A 211      -4.944  17.998   8.802  1.00 94.92           H  
ATOM   3613  C   HIS A 211      -5.045  17.384   6.781  1.00 94.92           C  
ATOM   3614  CB  HIS A 211      -3.627  19.234   7.659  1.00 94.92           C  
ATOM   3615  HB2 HIS A 211      -3.011  19.155   6.764  1.00 94.92           H  
ATOM   3616  HB3 HIS A 211      -4.448  19.920   7.453  1.00 94.92           H  
ATOM   3617  O   HIS A 211      -5.941  18.091   6.329  1.00 94.92           O  
ATOM   3618  CG  HIS A 211      -2.810  19.815   8.776  1.00 94.92           C  
ATOM   3619  CD2 HIS A 211      -1.468  20.069   8.752  1.00 94.92           C  
ATOM   3620  HD2 HIS A 211      -0.807  19.888   7.918  1.00 94.92           H  
ATOM   3621  ND1 HIS A 211      -3.279  20.188  10.012  1.00 94.92           N  
ATOM   3622  HD1 HIS A 211      -4.225  20.079  10.347  1.00 94.92           H  
ATOM   3623  CE1 HIS A 211      -2.241  20.662  10.719  1.00 94.92           C  
ATOM   3624  HE1 HIS A 211      -2.295  21.019  11.737  1.00 94.92           H  
ATOM   3625  NE2 HIS A 211      -1.113  20.609   9.992  1.00 94.92           N  
ATOM   3626  N   THR A 212      -4.698  16.217   6.241  1.00 96.45           N  
ATOM   3627  H   THR A 212      -4.003  15.651   6.707  1.00 96.45           H  
ATOM   3628  CA  THR A 212      -5.362  15.645   5.071  1.00 96.45           C  
ATOM   3629  HA  THR A 212      -6.281  16.202   4.887  1.00 96.45           H  
ATOM   3630  C   THR A 212      -5.772  14.209   5.342  1.00 96.45           C  
ATOM   3631  CB  THR A 212      -4.505  15.750   3.802  1.00 96.45           C  
ATOM   3632  HB  THR A 212      -5.172  15.557   2.961  1.00 96.45           H  
ATOM   3633  O   THR A 212      -5.267  13.595   6.285  1.00 96.45           O  
ATOM   3634  CG2 THR A 212      -3.884  17.131   3.588  1.00 96.45           C  
ATOM   3635 HG21 THR A 212      -3.365  17.161   2.630  1.00 96.45           H  
ATOM   3636 HG22 THR A 212      -3.174  17.368   4.380  1.00 96.45           H  
ATOM   3637 HG23 THR A 212      -4.681  17.875   3.583  1.00 96.45           H  
ATOM   3638  OG1 THR A 212      -3.464  14.797   3.761  1.00 96.45           O  
ATOM   3639  HG1 THR A 212      -3.031  14.780   4.618  1.00 96.45           H  
ATOM   3640  N   TRP A 213      -6.664  13.646   4.533  1.00 97.97           N  
ATOM   3641  H   TRP A 213      -7.130  14.203   3.831  1.00 97.97           H  
ATOM   3642  CA  TRP A 213      -7.064  12.243   4.682  1.00 97.97           C  
ATOM   3643  HA  TRP A 213      -7.266  12.038   5.734  1.00 97.97           H  
ATOM   3644  C   TRP A 213      -5.971  11.254   4.267  1.00 97.97           C  
ATOM   3645  CB  TRP A 213      -8.365  12.021   3.922  1.00 97.97           C  
ATOM   3646  HB2 TRP A 213      -8.609  10.959   3.956  1.00 97.97           H  
ATOM   3647  HB3 TRP A 213      -8.220  12.294   2.877  1.00 97.97           H  
ATOM   3648  O   TRP A 213      -5.934  10.131   4.761  1.00 97.97           O  
ATOM   3649  CG  TRP A 213      -9.548  12.766   4.464  1.00 97.97           C  
ATOM   3650  CD1 TRP A 213      -9.773  13.130   5.752  1.00 97.97           C  
ATOM   3651  HD1 TRP A 213      -9.115  12.936   6.586  1.00 97.97           H  
ATOM   3652  CD2 TRP A 213     -10.727  13.192   3.733  1.00 97.97           C  
ATOM   3653  CE2 TRP A 213     -11.662  13.749   4.651  1.00 97.97           C  
ATOM   3654  CE3 TRP A 213     -11.098  13.152   2.380  1.00 97.97           C  
ATOM   3655  HE3 TRP A 213     -10.383  12.773   1.665  1.00 97.97           H  
ATOM   3656  NE1 TRP A 213     -11.016  13.716   5.868  1.00 97.97           N  
ATOM   3657  HE1 TRP A 213     -11.393  14.035   6.749  1.00 97.97           H  
ATOM   3658  CH2 TRP A 213     -13.272  14.109   2.886  1.00 97.97           C  
ATOM   3659  HH2 TRP A 213     -14.256  14.422   2.568  1.00 97.97           H  
ATOM   3660  CZ2 TRP A 213     -12.926  14.185   4.244  1.00 97.97           C  
ATOM   3661  HZ2 TRP A 213     -13.635  14.541   4.977  1.00 97.97           H  
ATOM   3662  CZ3 TRP A 213     -12.349  13.619   1.948  1.00 97.97           C  
ATOM   3663  HZ3 TRP A 213     -12.592  13.591   0.896  1.00 97.97           H  
ATOM   3664  N   ILE A 214      -5.011  11.670   3.445  1.00 98.18           N  
ATOM   3665  H   ILE A 214      -5.078  12.615   3.094  1.00 98.18           H  
ATOM   3666  CA  ILE A 214      -3.847  10.847   3.100  1.00 98.18           C  
ATOM   3667  HA  ILE A 214      -4.190   9.822   2.959  1.00 98.18           H  
ATOM   3668  C   ILE A 214      -2.857  10.843   4.260  1.00 98.18           C  
ATOM   3669  CB  ILE A 214      -3.210  11.295   1.772  1.00 98.18           C  
ATOM   3670  HB  ILE A 214      -3.036  12.371   1.806  1.00 98.18           H  
ATOM   3671  O   ILE A 214      -2.328  11.881   4.656  1.00 98.18           O  
ATOM   3672  CG1 ILE A 214      -4.205  10.971   0.642  1.00 98.18           C  
ATOM   3673 HG12 ILE A 214      -4.339   9.891   0.588  1.00 98.18           H  
ATOM   3674 HG13 ILE A 214      -5.192  11.374   0.869  1.00 98.18           H  
ATOM   3675  CG2 ILE A 214      -1.861  10.582   1.534  1.00 98.18           C  
ATOM   3676 HG21 ILE A 214      -1.139  10.878   2.295  1.00 98.18           H  
ATOM   3677 HG22 ILE A 214      -1.438  10.875   0.573  1.00 98.18           H  
ATOM   3678 HG23 ILE A 214      -1.999   9.501   1.547  1.00 98.18           H  
ATOM   3679  CD1 ILE A 214      -3.800  11.497  -0.733  1.00 98.18           C  
ATOM   3680 HD11 ILE A 214      -2.858  11.065  -1.071  1.00 98.18           H  
ATOM   3681 HD12 ILE A 214      -4.578  11.207  -1.440  1.00 98.18           H  
ATOM   3682 HD13 ILE A 214      -3.722  12.584  -0.703  1.00 98.18           H  
ATOM   3683  N   LYS A 215      -2.569   9.649   4.777  1.00 97.72           N  
ATOM   3684  H   LYS A 215      -3.048   8.848   4.391  1.00 97.72           H  
ATOM   3685  CA  LYS A 215      -1.728   9.442   5.959  1.00 97.72           C  
ATOM   3686  HA  LYS A 215      -1.602  10.403   6.457  1.00 97.72           H  
ATOM   3687  C   LYS A 215      -0.303   9.004   5.621  1.00 97.72           C  
ATOM   3688  CB  LYS A 215      -2.444   8.521   6.964  1.00 97.72           C  
ATOM   3689  HB2 LYS A 215      -2.525   7.522   6.535  1.00 97.72           H  
ATOM   3690  HB3 LYS A 215      -1.840   8.446   7.868  1.00 97.72           H  
ATOM   3691  O   LYS A 215       0.406   8.553   6.512  1.00 97.72           O  
ATOM   3692  CG  LYS A 215      -3.851   8.989   7.384  1.00 97.72           C  
ATOM   3693  HG2 LYS A 215      -4.184   8.340   8.195  1.00 97.72           H  
ATOM   3694  HG3 LYS A 215      -4.528   8.838   6.544  1.00 97.72           H  
ATOM   3695  CD  LYS A 215      -3.963  10.452   7.860  1.00 97.72           C  
ATOM   3696  HD2 LYS A 215      -3.321  10.611   8.726  1.00 97.72           H  
ATOM   3697  HD3 LYS A 215      -3.662  11.126   7.058  1.00 97.72           H  
ATOM   3698  CE  LYS A 215      -5.428  10.753   8.221  1.00 97.72           C  
ATOM   3699  HE2 LYS A 215      -6.045  10.515   7.355  1.00 97.72           H  
ATOM   3700  HE3 LYS A 215      -5.741  10.099   9.034  1.00 97.72           H  
ATOM   3701  NZ  LYS A 215      -5.658  12.173   8.591  1.00 97.72           N  
ATOM   3702  HZ1 LYS A 215      -6.641  12.341   8.753  1.00 97.72           H  
ATOM   3703  HZ2 LYS A 215      -5.133  12.450   9.408  1.00 97.72           H  
ATOM   3704  HZ3 LYS A 215      -5.386  12.767   7.821  1.00 97.72           H  
ATOM   3705  N   SER A 216       0.145   9.155   4.370  1.00 94.32           N  
ATOM   3706  H   SER A 216      -0.499   9.542   3.695  1.00 94.32           H  
ATOM   3707  CA  SER A 216       1.561   8.987   3.993  1.00 94.32           C  
ATOM   3708  HA  SER A 216       1.861   7.946   4.111  1.00 94.32           H  
ATOM   3709  C   SER A 216       2.427   9.849   4.910  1.00 94.32           C  
ATOM   3710  CB  SER A 216       1.771   9.384   2.526  1.00 94.32           C  
ATOM   3711  HB2 SER A 216       1.124   8.768   1.901  1.00 94.32           H  
ATOM   3712  HB3 SER A 216       1.502  10.430   2.382  1.00 94.32           H  
ATOM   3713  O   SER A 216       2.246  11.051   4.922  1.00 94.32           O  
ATOM   3714  OG  SER A 216       3.116   9.181   2.130  1.00 94.32           O  
ATOM   3715  HG  SER A 216       3.618   9.986   2.276  1.00 94.32           H  
ATOM   3716  N   GLY A 217       3.319   9.266   5.712  1.00 94.47           N  
ATOM   3717  H   GLY A 217       3.414   8.262   5.676  1.00 94.47           H  
ATOM   3718  CA  GLY A 217       4.085   9.996   6.739  1.00 94.47           C  
ATOM   3719  HA2 GLY A 217       5.118   9.649   6.715  1.00 94.47           H  
ATOM   3720  HA3 GLY A 217       4.089  11.063   6.518  1.00 94.47           H  
ATOM   3721  C   GLY A 217       3.578   9.835   8.176  1.00 94.47           C  
ATOM   3722  O   GLY A 217       4.255  10.282   9.099  1.00 94.47           O  
ATOM   3723  N   LEU A 218       2.443   9.159   8.384  1.00 95.99           N  
ATOM   3724  H   LEU A 218       1.904   8.852   7.587  1.00 95.99           H  
ATOM   3725  CA  LEU A 218       1.992   8.736   9.708  1.00 95.99           C  
ATOM   3726  HA  LEU A 218       1.836   9.629  10.313  1.00 95.99           H  
ATOM   3727  C   LEU A 218       3.064   7.866  10.369  1.00 95.99           C  
ATOM   3728  CB  LEU A 218       0.661   7.975   9.582  1.00 95.99           C  
ATOM   3729  HB2 LEU A 218      -0.075   8.655   9.154  1.00 95.99           H  
ATOM   3730  HB3 LEU A 218       0.806   7.144   8.891  1.00 95.99           H  
ATOM   3731  O   LEU A 218       3.466   6.836   9.829  1.00 95.99           O  
ATOM   3732  CG  LEU A 218       0.101   7.414  10.905  1.00 95.99           C  
ATOM   3733  HG  LEU A 218       0.851   6.799  11.402  1.00 95.99           H  
ATOM   3734  CD1 LEU A 218      -0.334   8.535  11.849  1.00 95.99           C  
ATOM   3735 HD11 LEU A 218      -1.054   9.189  11.358  1.00 95.99           H  
ATOM   3736 HD12 LEU A 218      -0.799   8.096  12.733  1.00 95.99           H  
ATOM   3737 HD13 LEU A 218       0.532   9.114  12.169  1.00 95.99           H  
ATOM   3738  CD2 LEU A 218      -1.114   6.535  10.618  1.00 95.99           C  
ATOM   3739 HD21 LEU A 218      -0.821   5.708   9.970  1.00 95.99           H  
ATOM   3740 HD22 LEU A 218      -1.497   6.120  11.550  1.00 95.99           H  
ATOM   3741 HD23 LEU A 218      -1.894   7.119  10.129  1.00 95.99           H  
ATOM   3742  N   SER A 219       3.483   8.280  11.561  1.00 93.89           N  
ATOM   3743  H   SER A 219       3.105   9.141  11.927  1.00 93.89           H  
ATOM   3744  CA  SER A 219       4.402   7.522  12.403  1.00 93.89           C  
ATOM   3745  HA  SER A 219       4.951   6.815  11.782  1.00 93.89           H  
ATOM   3746  C   SER A 219       3.640   6.734  13.468  1.00 93.89           C  
ATOM   3747  CB  SER A 219       5.428   8.464  13.034  1.00 93.89           C  
ATOM   3748  HB2 SER A 219       5.897   9.063  12.252  1.00 93.89           H  
ATOM   3749  HB3 SER A 219       4.934   9.125  13.745  1.00 93.89           H  
ATOM   3750  O   SER A 219       2.622   7.191  13.992  1.00 93.89           O  
ATOM   3751  OG  SER A 219       6.422   7.708  13.695  1.00 93.89           O  
ATOM   3752  HG  SER A 219       7.079   8.315  14.045  1.00 93.89           H  
ATOM   3753  N   ASN A 220       4.167   5.562  13.822  1.00 92.99           N  
ATOM   3754  H   ASN A 220       4.996   5.248  13.338  1.00 92.99           H  
ATOM   3755  CA  ASN A 220       3.758   4.840  15.030  1.00 92.99           C  
ATOM   3756  HA  ASN A 220       2.673   4.740  15.050  1.00 92.99           H  
ATOM   3757  C   ASN A 220       4.172   5.607  16.300  1.00 92.99           C  
ATOM   3758  CB  ASN A 220       4.400   3.441  14.989  1.00 92.99           C  
ATOM   3759  HB2 ASN A 220       5.472   3.529  14.809  1.00 92.99           H  
ATOM   3760  HB3 ASN A 220       4.279   2.960  15.959  1.00 92.99           H  
ATOM   3761  O   ASN A 220       3.511   5.502  17.331  1.00 92.99           O  
ATOM   3762  CG  ASN A 220       3.789   2.516  13.951  1.00 92.99           C  
ATOM   3763  ND2 ASN A 220       4.471   1.452  13.595  1.00 92.99           N  
ATOM   3764 HD21 ASN A 220       5.362   1.205  14.001  1.00 92.99           H  
ATOM   3765 HD22 ASN A 220       4.079   0.861  12.876  1.00 92.99           H  
ATOM   3766  OD1 ASN A 220       2.693   2.718  13.450  1.00 92.99           O  
ATOM   3767  N   TYR A 221       5.240   6.397  16.190  1.00 94.25           N  
ATOM   3768  H   TYR A 221       5.684   6.458  15.285  1.00 94.25           H  
ATOM   3769  CA  TYR A 221       5.856   7.176  17.257  1.00 94.25           C  
ATOM   3770  HA  TYR A 221       5.656   6.689  18.212  1.00 94.25           H  
ATOM   3771  C   TYR A 221       5.291   8.602  17.325  1.00 94.25           C  
ATOM   3772  CB  TYR A 221       7.377   7.164  17.032  1.00 94.25           C  
ATOM   3773  HB2 TYR A 221       7.612   7.792  16.172  1.00 94.25           H  
ATOM   3774  HB3 TYR A 221       7.884   7.605  17.891  1.00 94.25           H  
ATOM   3775  O   TYR A 221       4.480   9.021  16.491  1.00 94.25           O  
ATOM   3776  CG  TYR A 221       7.954   5.779  16.804  1.00 94.25           C  
ATOM   3777  CD1 TYR A 221       7.963   4.840  17.852  1.00 94.25           C  
ATOM   3778  HD1 TYR A 221       7.579   5.107  18.826  1.00 94.25           H  
ATOM   3779  CD2 TYR A 221       8.460   5.422  15.538  1.00 94.25           C  
ATOM   3780  HD2 TYR A 221       8.465   6.145  14.735  1.00 94.25           H  
ATOM   3781  CE1 TYR A 221       8.502   3.557  17.643  1.00 94.25           C  
ATOM   3782  HE1 TYR A 221       8.543   2.844  18.453  1.00 94.25           H  
ATOM   3783  CE2 TYR A 221       8.969   4.128  15.317  1.00 94.25           C  
ATOM   3784  HE2 TYR A 221       9.356   3.857  14.346  1.00 94.25           H  
ATOM   3785  OH  TYR A 221       9.486   1.940  16.173  1.00 94.25           O  
ATOM   3786  HH  TYR A 221       9.604   1.756  15.239  1.00 94.25           H  
ATOM   3787  CZ  TYR A 221       8.996   3.193  16.375  1.00 94.25           C  
ATOM   3788  N   HIS A 222       5.735   9.359  18.323  1.00 93.80           N  
ATOM   3789  H   HIS A 222       6.417   8.952  18.946  1.00 93.80           H  
ATOM   3790  CA  HIS A 222       5.421  10.767  18.562  1.00 93.80           C  
ATOM   3791  HA  HIS A 222       5.777  10.977  19.571  1.00 93.80           H  
ATOM   3792  C   HIS A 222       3.913  11.046  18.553  1.00 93.80           C  
ATOM   3793  CB  HIS A 222       6.231  11.668  17.623  1.00 93.80           C  
ATOM   3794  HB2 HIS A 222       6.141  12.703  17.955  1.00 93.80           H  
ATOM   3795  HB3 HIS A 222       5.827  11.595  16.613  1.00 93.80           H  
ATOM   3796  O   HIS A 222       3.432  11.996  17.919  1.00 93.80           O  
ATOM   3797  CG  HIS A 222       7.689  11.301  17.592  1.00 93.80           C  
ATOM   3798  CD2 HIS A 222       8.332  10.639  16.586  1.00 93.80           C  
ATOM   3799  HD2 HIS A 222       7.888  10.317  15.655  1.00 93.80           H  
ATOM   3800  ND1 HIS A 222       8.606  11.503  18.595  1.00 93.80           N  
ATOM   3801  HD1 HIS A 222       8.502  12.133  19.378  1.00 93.80           H  
ATOM   3802  CE1 HIS A 222       9.773  10.967  18.203  1.00 93.80           C  
ATOM   3803  HE1 HIS A 222      10.693  11.010  18.766  1.00 93.80           H  
ATOM   3804  NE2 HIS A 222       9.652  10.424  16.978  1.00 93.80           N  
ATOM   3805  N   ARG A 223       3.145  10.151  19.195  1.00 95.30           N  
ATOM   3806  H   ARG A 223       3.627   9.426  19.708  1.00 95.30           H  
ATOM   3807  CA  ARG A 223       1.675  10.172  19.256  1.00 95.30           C  
ATOM   3808  HA  ARG A 223       1.369   9.250  19.750  1.00 95.30           H  
ATOM   3809  C   ARG A 223       0.976  10.151  17.890  1.00 95.30           C  
ATOM   3810  CB  ARG A 223       1.215  11.355  20.133  1.00 95.30           C  
ATOM   3811  HB2 ARG A 223       0.126  11.415  20.141  1.00 95.30           H  
ATOM   3812  HB3 ARG A 223       1.589  12.288  19.713  1.00 95.30           H  
ATOM   3813  O   ARG A 223      -0.186  10.546  17.812  1.00 95.30           O  
ATOM   3814  CG  ARG A 223       1.691  11.228  21.583  1.00 95.30           C  
ATOM   3815  HG2 ARG A 223       1.275  10.329  22.038  1.00 95.30           H  
ATOM   3816  HG3 ARG A 223       2.777  11.146  21.608  1.00 95.30           H  
ATOM   3817  CD  ARG A 223       1.282  12.458  22.395  1.00 95.30           C  
ATOM   3818  HD2 ARG A 223       1.591  13.352  21.854  1.00 95.30           H  
ATOM   3819  HD3 ARG A 223       1.823  12.430  23.341  1.00 95.30           H  
ATOM   3820  NE  ARG A 223      -0.169  12.511  22.679  1.00 95.30           N  
ATOM   3821  HE  ARG A 223      -0.766  11.820  22.246  1.00 95.30           H  
ATOM   3822  NH1 ARG A 223      -0.051  14.203  24.209  1.00 95.30           N  
ATOM   3823 HH11 ARG A 223      -0.510  14.824  24.860  1.00 95.30           H  
ATOM   3824 HH12 ARG A 223       0.955  14.128  24.169  1.00 95.30           H  
ATOM   3825  NH2 ARG A 223      -2.041  13.400  23.663  1.00 95.30           N  
ATOM   3826 HH21 ARG A 223      -2.492  14.096  24.240  1.00 95.30           H  
ATOM   3827 HH22 ARG A 223      -2.658  12.771  23.168  1.00 95.30           H  
ATOM   3828  CZ  ARG A 223      -0.752  13.357  23.508  1.00 95.30           C  
ATOM   3829  N   GLY A 224       1.613   9.680  16.816  1.00 94.78           N  
ATOM   3830  H   GLY A 224       2.580   9.402  16.904  1.00 94.78           H  
ATOM   3831  CA  GLY A 224       0.997   9.674  15.483  1.00 94.78           C  
ATOM   3832  HA2 GLY A 224       1.700   9.252  14.765  1.00 94.78           H  
ATOM   3833  HA3 GLY A 224       0.777  10.699  15.184  1.00 94.78           H  
ATOM   3834  C   GLY A 224      -0.310   8.872  15.432  1.00 94.78           C  
ATOM   3835  O   GLY A 224      -1.347   9.401  15.028  1.00 94.78           O  
ATOM   3836  N   PHE A 225      -0.304   7.637  15.944  1.00 95.85           N  
ATOM   3837  H   PHE A 225       0.583   7.238  16.217  1.00 95.85           H  
ATOM   3838  CA  PHE A 225      -1.519   6.815  16.065  1.00 95.85           C  
ATOM   3839  HA  PHE A 225      -2.001   6.775  15.088  1.00 95.85           H  
ATOM   3840  C   PHE A 225      -2.552   7.407  17.032  1.00 95.85           C  
ATOM   3841  CB  PHE A 225      -1.137   5.383  16.478  1.00 95.85           C  
ATOM   3842  HB2 PHE A 225      -0.064   5.321  16.660  1.00 95.85           H  
ATOM   3843  HB3 PHE A 225      -1.633   5.123  17.413  1.00 95.85           H  
ATOM   3844  O   PHE A 225      -3.757   7.272  16.822  1.00 95.85           O  
ATOM   3845  CG  PHE A 225      -1.500   4.358  15.424  1.00 95.85           C  
ATOM   3846  CD1 PHE A 225      -2.514   3.412  15.660  1.00 95.85           C  
ATOM   3847  HD1 PHE A 225      -3.019   3.381  16.615  1.00 95.85           H  
ATOM   3848  CD2 PHE A 225      -0.836   4.375  14.183  1.00 95.85           C  
ATOM   3849  HD2 PHE A 225      -0.044   5.086  13.998  1.00 95.85           H  
ATOM   3850  CE1 PHE A 225      -2.888   2.509  14.649  1.00 95.85           C  
ATOM   3851  HE1 PHE A 225      -3.682   1.798  14.824  1.00 95.85           H  
ATOM   3852  CE2 PHE A 225      -1.205   3.468  13.175  1.00 95.85           C  
ATOM   3853  HE2 PHE A 225      -0.696   3.484  12.222  1.00 95.85           H  
ATOM   3854  CZ  PHE A 225      -2.241   2.545  13.402  1.00 95.85           C  
ATOM   3855  HZ  PHE A 225      -2.545   1.865  12.620  1.00 95.85           H  
ATOM   3856  N   HIS A 226      -2.092   8.114  18.063  1.00 97.03           N  
ATOM   3857  H   HIS A 226      -1.093   8.191  18.190  1.00 97.03           H  
ATOM   3858  CA  HIS A 226      -2.975   8.768  19.016  1.00 97.03           C  
ATOM   3859  HA  HIS A 226      -3.748   8.052  19.293  1.00 97.03           H  
ATOM   3860  C   HIS A 226      -3.728   9.942  18.406  1.00 97.03           C  
ATOM   3861  CB  HIS A 226      -2.173   9.167  20.249  1.00 97.03           C  
ATOM   3862  HB2 HIS A 226      -1.359   9.827  19.946  1.00 97.03           H  
ATOM   3863  HB3 HIS A 226      -1.723   8.277  20.688  1.00 97.03           H  
ATOM   3864  O   HIS A 226      -4.942  10.024  18.557  1.00 97.03           O  
ATOM   3865  CG  HIS A 226      -2.979   9.868  21.301  1.00 97.03           C  
ATOM   3866  CD2 HIS A 226      -3.065  11.218  21.475  1.00 97.03           C  
ATOM   3867  HD2 HIS A 226      -2.631  11.979  20.844  1.00 97.03           H  
ATOM   3868  ND1 HIS A 226      -3.726   9.276  22.296  1.00 97.03           N  
ATOM   3869  HD1 HIS A 226      -4.019   8.310  22.338  1.00 97.03           H  
ATOM   3870  CE1 HIS A 226      -4.200  10.245  23.092  1.00 97.03           C  
ATOM   3871  HE1 HIS A 226      -4.837  10.105  23.953  1.00 97.03           H  
ATOM   3872  NE2 HIS A 226      -3.782  11.432  22.649  1.00 97.03           N  
ATOM   3873  N   GLN A 227      -3.041  10.799  17.656  1.00 95.77           N  
ATOM   3874  H   GLN A 227      -2.045  10.665  17.555  1.00 95.77           H  
ATOM   3875  CA  GLN A 227      -3.676  11.899  16.933  1.00 95.77           C  
ATOM   3876  HA  GLN A 227      -4.222  12.530  17.634  1.00 95.77           H  
ATOM   3877  C   GLN A 227      -4.671  11.388  15.887  1.00 95.77           C  
ATOM   3878  CB  GLN A 227      -2.591  12.723  16.242  1.00 95.77           C  
ATOM   3879  HB2 GLN A 227      -3.060  13.429  15.556  1.00 95.77           H  
ATOM   3880  HB3 GLN A 227      -1.955  12.053  15.663  1.00 95.77           H  
ATOM   3881  O   GLN A 227      -5.746  11.971  15.729  1.00 95.77           O  
ATOM   3882  CG  GLN A 227      -1.741  13.516  17.243  1.00 95.77           C  
ATOM   3883  HG2 GLN A 227      -1.349  12.860  18.020  1.00 95.77           H  
ATOM   3884  HG3 GLN A 227      -2.369  14.268  17.721  1.00 95.77           H  
ATOM   3885  CD  GLN A 227      -0.566  14.202  16.563  1.00 95.77           C  
ATOM   3886  NE2 GLN A 227       0.044  15.173  17.206  1.00 95.77           N  
ATOM   3887 HE21 GLN A 227       0.831  15.607  16.746  1.00 95.77           H  
ATOM   3888 HE22 GLN A 227      -0.269  15.443  18.128  1.00 95.77           H  
ATOM   3889  OE1 GLN A 227      -0.170  13.890  15.450  1.00 95.77           O  
ATOM   3890  N   LEU A 228      -4.345  10.286  15.198  1.00 97.25           N  
ATOM   3891  H   LEU A 228      -3.431   9.879  15.336  1.00 97.25           H  
ATOM   3892  CA  LEU A 228      -5.281   9.624  14.289  1.00 97.25           C  
ATOM   3893  HA  LEU A 228      -5.595  10.351  13.540  1.00 97.25           H  
ATOM   3894  C   LEU A 228      -6.543   9.168  15.036  1.00 97.25           C  
ATOM   3895  CB  LEU A 228      -4.571   8.454  13.580  1.00 97.25           C  
ATOM   3896  HB2 LEU A 228      -4.173   7.773  14.333  1.00 97.25           H  
ATOM   3897  HB3 LEU A 228      -3.731   8.844  13.006  1.00 97.25           H  
ATOM   3898  O   LEU A 228      -7.650   9.495  14.609  1.00 97.25           O  
ATOM   3899  CG  LEU A 228      -5.491   7.645  12.644  1.00 97.25           C  
ATOM   3900  HG  LEU A 228      -6.327   7.239  13.213  1.00 97.25           H  
ATOM   3901  CD1 LEU A 228      -6.034   8.498  11.495  1.00 97.25           C  
ATOM   3902 HD11 LEU A 228      -5.209   8.949  10.942  1.00 97.25           H  
ATOM   3903 HD12 LEU A 228      -6.618   7.865  10.828  1.00 97.25           H  
ATOM   3904 HD13 LEU A 228      -6.696   9.273  11.882  1.00 97.25           H  
ATOM   3905  CD2 LEU A 228      -4.724   6.470  12.045  1.00 97.25           C  
ATOM   3906 HD21 LEU A 228      -5.397   5.868  11.433  1.00 97.25           H  
ATOM   3907 HD22 LEU A 228      -3.904   6.832  11.425  1.00 97.25           H  
ATOM   3908 HD23 LEU A 228      -4.327   5.840  12.841  1.00 97.25           H  
ATOM   3909  N   PHE A 229      -6.378   8.473  16.166  1.00 97.72           N  
ATOM   3910  H   PHE A 229      -5.442   8.231  16.457  1.00 97.72           H  
ATOM   3911  CA  PHE A 229      -7.497   8.013  16.988  1.00 97.72           C  
ATOM   3912  HA  PHE A 229      -8.128   7.364  16.381  1.00 97.72           H  
ATOM   3913  C   PHE A 229      -8.368   9.176  17.475  1.00 97.72           C  
ATOM   3914  CB  PHE A 229      -6.975   7.199  18.180  1.00 97.72           C  
ATOM   3915  HB2 PHE A 229      -6.386   7.839  18.836  1.00 97.72           H  
ATOM   3916  HB3 PHE A 229      -6.313   6.416  17.809  1.00 97.72           H  
ATOM   3917  O   PHE A 229      -9.587   9.135  17.329  1.00 97.72           O  
ATOM   3918  CG  PHE A 229      -8.085   6.557  18.993  1.00 97.72           C  
ATOM   3919  CD1 PHE A 229      -8.805   7.300  19.948  1.00 97.72           C  
ATOM   3920  HD1 PHE A 229      -8.555   8.336  20.126  1.00 97.72           H  
ATOM   3921  CD2 PHE A 229      -8.433   5.217  18.759  1.00 97.72           C  
ATOM   3922  HD2 PHE A 229      -7.928   4.656  17.987  1.00 97.72           H  
ATOM   3923  CE1 PHE A 229      -9.857   6.700  20.665  1.00 97.72           C  
ATOM   3924  HE1 PHE A 229     -10.411   7.272  21.394  1.00 97.72           H  
ATOM   3925  CE2 PHE A 229      -9.458   4.606  19.498  1.00 97.72           C  
ATOM   3926  HE2 PHE A 229      -9.714   3.572  19.316  1.00 97.72           H  
ATOM   3927  CZ  PHE A 229     -10.171   5.346  20.453  1.00 97.72           C  
ATOM   3928  HZ  PHE A 229     -10.956   4.867  21.021  1.00 97.72           H  
ATOM   3929  N   GLU A 230      -7.761  10.227  18.033  1.00 97.11           N  
ATOM   3930  H   GLU A 230      -6.756  10.206  18.140  1.00 97.11           H  
ATOM   3931  CA  GLU A 230      -8.486  11.399  18.536  1.00 97.11           C  
ATOM   3932  HA  GLU A 230      -9.216  11.080  19.279  1.00 97.11           H  
ATOM   3933  C   GLU A 230      -9.266  12.100  17.422  1.00 97.11           C  
ATOM   3934  CB  GLU A 230      -7.518  12.392  19.198  1.00 97.11           C  
ATOM   3935  HB2 GLU A 230      -6.682  12.587  18.527  1.00 97.11           H  
ATOM   3936  HB3 GLU A 230      -8.050  13.328  19.366  1.00 97.11           H  
ATOM   3937  O   GLU A 230     -10.441  12.417  17.606  1.00 97.11           O  
ATOM   3938  CG  GLU A 230      -6.999  11.893  20.554  1.00 97.11           C  
ATOM   3939  HG2 GLU A 230      -7.856  11.614  21.167  1.00 97.11           H  
ATOM   3940  HG3 GLU A 230      -6.394  10.996  20.418  1.00 97.11           H  
ATOM   3941  CD  GLU A 230      -6.175  12.967  21.281  1.00 97.11           C  
ATOM   3942  OE1 GLU A 230      -6.426  13.145  22.496  1.00 97.11           O  
ATOM   3943  OE2 GLU A 230      -5.304  13.594  20.631  1.00 97.11           O  
ATOM   3944  N   THR A 231      -8.654  12.275  16.248  1.00 97.09           N  
ATOM   3945  H   THR A 231      -7.696  11.969  16.160  1.00 97.09           H  
ATOM   3946  CA  THR A 231      -9.308  12.906  15.092  1.00 97.09           C  
ATOM   3947  HA  THR A 231      -9.640  13.904  15.379  1.00 97.09           H  
ATOM   3948  C   THR A 231     -10.541  12.114  14.662  1.00 97.09           C  
ATOM   3949  CB  THR A 231      -8.338  13.049  13.909  1.00 97.09           C  
ATOM   3950  HB  THR A 231      -8.023  12.063  13.566  1.00 97.09           H  
ATOM   3951  O   THR A 231     -11.629  12.681  14.546  1.00 97.09           O  
ATOM   3952  CG2 THR A 231      -8.959  13.814  12.743  1.00 97.09           C  
ATOM   3953 HG21 THR A 231      -9.838  13.293  12.365  1.00 97.09           H  
ATOM   3954 HG22 THR A 231      -9.247  14.815  13.066  1.00 97.09           H  
ATOM   3955 HG23 THR A 231      -8.234  13.894  11.932  1.00 97.09           H  
ATOM   3956  OG1 THR A 231      -7.203  13.785  14.304  1.00 97.09           O  
ATOM   3957  HG1 THR A 231      -6.670  13.213  14.861  1.00 97.09           H  
ATOM   3958  N   LEU A 232     -10.400  10.795  14.495  1.00 98.22           N  
ATOM   3959  H   LEU A 232      -9.488  10.384  14.637  1.00 98.22           H  
ATOM   3960  CA  LEU A 232     -11.508   9.910  14.136  1.00 98.22           C  
ATOM   3961  HA  LEU A 232     -11.967  10.264  13.213  1.00 98.22           H  
ATOM   3962  C   LEU A 232     -12.598   9.921  15.212  1.00 98.22           C  
ATOM   3963  CB  LEU A 232     -10.970   8.485  13.928  1.00 98.22           C  
ATOM   3964  HB2 LEU A 232     -10.361   8.224  14.794  1.00 98.22           H  
ATOM   3965  HB3 LEU A 232     -11.805   7.786  13.888  1.00 98.22           H  
ATOM   3966  O   LEU A 232     -13.777  10.029  14.883  1.00 98.22           O  
ATOM   3967  CG  LEU A 232     -10.127   8.311  12.653  1.00 98.22           C  
ATOM   3968  HG  LEU A 232      -9.403   9.121  12.568  1.00 98.22           H  
ATOM   3969  CD1 LEU A 232      -9.375   6.988  12.735  1.00 98.22           C  
ATOM   3970 HD11 LEU A 232      -8.725   6.984  13.610  1.00 98.22           H  
ATOM   3971 HD12 LEU A 232     -10.092   6.171  12.810  1.00 98.22           H  
ATOM   3972 HD13 LEU A 232      -8.769   6.857  11.839  1.00 98.22           H  
ATOM   3973  CD2 LEU A 232     -10.985   8.274  11.387  1.00 98.22           C  
ATOM   3974 HD21 LEU A 232     -11.643   7.405  11.399  1.00 98.22           H  
ATOM   3975 HD22 LEU A 232     -11.590   9.177  11.307  1.00 98.22           H  
ATOM   3976 HD23 LEU A 232     -10.343   8.212  10.508  1.00 98.22           H  
ATOM   3977  N   LYS A 233     -12.231   9.870  16.498  1.00 97.63           N  
ATOM   3978  H   LYS A 233     -11.248   9.773  16.708  1.00 97.63           H  
ATOM   3979  CA  LYS A 233     -13.198   9.871  17.602  1.00 97.63           C  
ATOM   3980  HA  LYS A 233     -13.922   9.084  17.388  1.00 97.63           H  
ATOM   3981  C   LYS A 233     -13.992  11.177  17.673  1.00 97.63           C  
ATOM   3982  CB  LYS A 233     -12.473   9.568  18.926  1.00 97.63           C  
ATOM   3983  HB2 LYS A 233     -11.820   8.706  18.787  1.00 97.63           H  
ATOM   3984  HB3 LYS A 233     -11.844  10.418  19.189  1.00 97.63           H  
ATOM   3985  O   LYS A 233     -15.208  11.128  17.837  1.00 97.63           O  
ATOM   3986  CG  LYS A 233     -13.424   9.268  20.099  1.00 97.63           C  
ATOM   3987  HG2 LYS A 233     -12.829   9.188  21.009  1.00 97.63           H  
ATOM   3988  HG3 LYS A 233     -14.131  10.088  20.227  1.00 97.63           H  
ATOM   3989  CD  LYS A 233     -14.188   7.950  19.896  1.00 97.63           C  
ATOM   3990  HD2 LYS A 233     -14.822   8.030  19.012  1.00 97.63           H  
ATOM   3991  HD3 LYS A 233     -13.467   7.147  19.742  1.00 97.63           H  
ATOM   3992  CE  LYS A 233     -15.084   7.611  21.092  1.00 97.63           C  
ATOM   3993  HE2 LYS A 233     -14.477   7.619  21.997  1.00 97.63           H  
ATOM   3994  HE3 LYS A 233     -15.846   8.385  21.183  1.00 97.63           H  
ATOM   3995  NZ  LYS A 233     -15.722   6.277  20.921  1.00 97.63           N  
ATOM   3996  HZ1 LYS A 233     -15.024   5.549  20.865  1.00 97.63           H  
ATOM   3997  HZ2 LYS A 233     -16.332   6.059  21.696  1.00 97.63           H  
ATOM   3998  HZ3 LYS A 233     -16.273   6.243  20.075  1.00 97.63           H  
ATOM   3999  N   ILE A 234     -13.330  12.325  17.508  1.00 97.43           N  
ATOM   4000  H   ILE A 234     -12.328  12.279  17.394  1.00 97.43           H  
ATOM   4001  CA  ILE A 234     -13.979  13.646  17.464  1.00 97.43           C  
ATOM   4002  HA  ILE A 234     -14.559  13.790  18.376  1.00 97.43           H  
ATOM   4003  C   ILE A 234     -14.963  13.718  16.292  1.00 97.43           C  
ATOM   4004  CB  ILE A 234     -12.906  14.761  17.374  1.00 97.43           C  
ATOM   4005  HB  ILE A 234     -12.189  14.486  16.601  1.00 97.43           H  
ATOM   4006  O   ILE A 234     -16.078  14.221  16.441  1.00 97.43           O  
ATOM   4007  CG1 ILE A 234     -12.161  14.889  18.723  1.00 97.43           C  
ATOM   4008 HG12 ILE A 234     -12.816  15.356  19.458  1.00 97.43           H  
ATOM   4009 HG13 ILE A 234     -11.908  13.898  19.101  1.00 97.43           H  
ATOM   4010  CG2 ILE A 234     -13.519  16.124  16.990  1.00 97.43           C  
ATOM   4011 HG21 ILE A 234     -14.290  16.402  17.709  1.00 97.43           H  
ATOM   4012 HG22 ILE A 234     -12.750  16.896  16.973  1.00 97.43           H  
ATOM   4013 HG23 ILE A 234     -13.953  16.082  15.992  1.00 97.43           H  
ATOM   4014  CD1 ILE A 234     -10.855  15.692  18.634  1.00 97.43           C  
ATOM   4015 HD11 ILE A 234     -11.058  16.739  18.409  1.00 97.43           H  
ATOM   4016 HD12 ILE A 234     -10.211  15.270  17.862  1.00 97.43           H  
ATOM   4017 HD13 ILE A 234     -10.336  15.638  19.591  1.00 97.43           H  
ATOM   4018  N   LYS A 235     -14.561  13.208  15.126  1.00 97.17           N  
ATOM   4019  H   LYS A 235     -13.628  12.826  15.071  1.00 97.17           H  
ATOM   4020  CA  LYS A 235     -15.361  13.249  13.897  1.00 97.17           C  
ATOM   4021  HA  LYS A 235     -15.825  14.231  13.802  1.00 97.17           H  
ATOM   4022  C   LYS A 235     -16.524  12.261  13.896  1.00 97.17           C  
ATOM   4023  CB  LYS A 235     -14.420  13.028  12.715  1.00 97.17           C  
ATOM   4024  HB2 LYS A 235     -13.791  12.160  12.912  1.00 97.17           H  
ATOM   4025  HB3 LYS A 235     -15.003  12.814  11.819  1.00 97.17           H  
ATOM   4026  O   LYS A 235     -17.590  12.616  13.407  1.00 97.17           O  
ATOM   4027  CG  LYS A 235     -13.529  14.263  12.483  1.00 97.17           C  
ATOM   4028  HG2 LYS A 235     -12.623  13.961  11.957  1.00 97.17           H  
ATOM   4029  HG3 LYS A 235     -13.209  14.699  13.429  1.00 97.17           H  
ATOM   4030  CD  LYS A 235     -14.270  15.321  11.661  1.00 97.17           C  
ATOM   4031  HD2 LYS A 235     -15.031  15.809  12.270  1.00 97.17           H  
ATOM   4032  HD3 LYS A 235     -14.747  14.836  10.810  1.00 97.17           H  
ATOM   4033  CE  LYS A 235     -13.260  16.338  11.134  1.00 97.17           C  
ATOM   4034  HE2 LYS A 235     -12.825  16.891  11.967  1.00 97.17           H  
ATOM   4035  HE3 LYS A 235     -12.463  15.781  10.642  1.00 97.17           H  
ATOM   4036  NZ  LYS A 235     -13.899  17.238  10.149  1.00 97.17           N  
ATOM   4037  HZ1 LYS A 235     -14.311  16.690   9.408  1.00 97.17           H  
ATOM   4038  HZ2 LYS A 235     -14.630  17.803  10.557  1.00 97.17           H  
ATOM   4039  HZ3 LYS A 235     -13.207  17.806   9.682  1.00 97.17           H  
ATOM   4040  N   GLY A 236     -16.358  11.094  14.519  1.00 97.52           N  
ATOM   4041  H   GLY A 236     -15.428  10.852  14.831  1.00 97.52           H  
ATOM   4042  CA  GLY A 236     -17.444  10.144  14.779  1.00 97.52           C  
ATOM   4043  HA2 GLY A 236     -17.915   9.864  13.837  1.00 97.52           H  
ATOM   4044  HA3 GLY A 236     -17.028   9.247  15.240  1.00 97.52           H  
ATOM   4045  C   GLY A 236     -18.529  10.703  15.708  1.00 97.52           C  
ATOM   4046  O   GLY A 236     -19.664  10.248  15.665  1.00 97.52           O  
ATOM   4047  N   GLY A 237     -18.214  11.724  16.511  1.00 96.88           N  
ATOM   4048  H   GLY A 237     -17.250  12.021  16.557  1.00 96.88           H  
ATOM   4049  CA  GLY A 237     -19.214  12.508  17.230  1.00 96.88           C  
ATOM   4050  HA2 GLY A 237     -18.717  13.323  17.758  1.00 96.88           H  
ATOM   4051  HA3 GLY A 237     -19.895  12.944  16.500  1.00 96.88           H  
ATOM   4052  C   GLY A 237     -20.026  11.704  18.248  1.00 96.88           C  
ATOM   4053  O   GLY A 237     -19.471  10.909  19.009  1.00 96.88           O  
ATOM   4054  N   LYS A 238     -21.335  11.980  18.321  1.00 96.59           N  
ATOM   4055  H   LYS A 238     -21.738  12.540  17.583  1.00 96.59           H  
ATOM   4056  CA  LYS A 238     -22.230  11.389  19.335  1.00 96.59           C  
ATOM   4057  HA  LYS A 238     -21.667  11.192  20.247  1.00 96.59           H  
ATOM   4058  C   LYS A 238     -22.800  10.041  18.913  1.00 96.59           C  
ATOM   4059  CB  LYS A 238     -23.387  12.338  19.658  1.00 96.59           C  
ATOM   4060  HB2 LYS A 238     -23.893  12.618  18.734  1.00 96.59           H  
ATOM   4061  HB3 LYS A 238     -24.102  11.807  20.286  1.00 96.59           H  
ATOM   4062  O   LYS A 238     -23.005   9.191  19.777  1.00 96.59           O  
ATOM   4063  CG  LYS A 238     -22.925  13.595  20.403  1.00 96.59           C  
ATOM   4064  HG2 LYS A 238     -22.393  13.309  21.311  1.00 96.59           H  
ATOM   4065  HG3 LYS A 238     -22.263  14.180  19.765  1.00 96.59           H  
ATOM   4066  CD  LYS A 238     -24.154  14.427  20.773  1.00 96.59           C  
ATOM   4067  HD2 LYS A 238     -24.699  14.670  19.861  1.00 96.59           H  
ATOM   4068  HD3 LYS A 238     -24.803  13.836  21.419  1.00 96.59           H  
ATOM   4069  CE  LYS A 238     -23.745  15.714  21.490  1.00 96.59           C  
ATOM   4070  HE2 LYS A 238     -23.073  16.273  20.839  1.00 96.59           H  
ATOM   4071  HE3 LYS A 238     -23.203  15.451  22.399  1.00 96.59           H  
ATOM   4072  NZ  LYS A 238     -24.943  16.527  21.812  1.00 96.59           N  
ATOM   4073  HZ1 LYS A 238     -25.561  16.007  22.418  1.00 96.59           H  
ATOM   4074  HZ2 LYS A 238     -24.687  17.393  22.264  1.00 96.59           H  
ATOM   4075  HZ3 LYS A 238     -25.454  16.737  20.966  1.00 96.59           H  
ATOM   4076  N   ASN A 239     -23.021   9.851  17.616  1.00 98.00           N  
ATOM   4077  H   ASN A 239     -22.871  10.615  16.972  1.00 98.00           H  
ATOM   4078  CA  ASN A 239     -23.566   8.627  17.047  1.00 98.00           C  
ATOM   4079  HA  ASN A 239     -23.746   7.894  17.833  1.00 98.00           H  
ATOM   4080  C   ASN A 239     -22.557   8.010  16.060  1.00 98.00           C  
ATOM   4081  CB  ASN A 239     -24.923   8.991  16.436  1.00 98.00           C  
ATOM   4082  HB2 ASN A 239     -25.512   9.562  17.155  1.00 98.00           H  
ATOM   4083  HB3 ASN A 239     -24.779   9.622  15.560  1.00 98.00           H  
ATOM   4084  O   ASN A 239     -22.761   8.064  14.843  1.00 98.00           O  
ATOM   4085  CG  ASN A 239     -25.744   7.786  16.041  1.00 98.00           C  
ATOM   4086  ND2 ASN A 239     -26.875   8.042  15.432  1.00 98.00           N  
ATOM   4087 HD21 ASN A 239     -27.154   9.007  15.324  1.00 98.00           H  
ATOM   4088 HD22 ASN A 239     -27.471   7.268  15.177  1.00 98.00           H  
ATOM   4089  OD1 ASN A 239     -25.414   6.636  16.300  1.00 98.00           O  
ATOM   4090  N   PRO A 240     -21.419   7.494  16.568  1.00 98.14           N  
ATOM   4091  CA  PRO A 240     -20.303   7.117  15.722  1.00 98.14           C  
ATOM   4092  HA  PRO A 240     -20.124   7.896  14.981  1.00 98.14           H  
ATOM   4093  C   PRO A 240     -20.542   5.795  15.000  1.00 98.14           C  
ATOM   4094  CB  PRO A 240     -19.094   7.023  16.654  1.00 98.14           C  
ATOM   4095  HB2 PRO A 240     -18.639   8.006  16.777  1.00 98.14           H  
ATOM   4096  HB3 PRO A 240     -18.362   6.303  16.288  1.00 98.14           H  
ATOM   4097  O   PRO A 240     -20.964   4.800  15.592  1.00 98.14           O  
ATOM   4098  CG  PRO A 240     -19.718   6.581  17.976  1.00 98.14           C  
ATOM   4099  HG2 PRO A 240     -19.897   5.506  17.965  1.00 98.14           H  
ATOM   4100  HG3 PRO A 240     -19.100   6.860  18.829  1.00 98.14           H  
ATOM   4101  CD  PRO A 240     -21.049   7.331  17.971  1.00 98.14           C  
ATOM   4102  HD2 PRO A 240     -21.806   6.774  18.522  1.00 98.14           H  
ATOM   4103  HD3 PRO A 240     -20.890   8.312  18.419  1.00 98.14           H  
ATOM   4104  N   LEU A 241     -20.121   5.757  13.743  1.00 98.44           N  
ATOM   4105  H   LEU A 241     -19.892   6.634  13.297  1.00 98.44           H  
ATOM   4106  CA  LEU A 241     -19.832   4.531  13.021  1.00 98.44           C  
ATOM   4107  HA  LEU A 241     -19.837   3.700  13.727  1.00 98.44           H  
ATOM   4108  C   LEU A 241     -18.429   4.637  12.420  1.00 98.44           C  
ATOM   4109  CB  LEU A 241     -20.931   4.297  11.976  1.00 98.44           C  
ATOM   4110  HB2 LEU A 241     -21.905   4.407  12.454  1.00 98.44           H  
ATOM   4111  HB3 LEU A 241     -20.849   5.073  11.215  1.00 98.44           H  
ATOM   4112  O   LEU A 241     -18.122   5.564  11.670  1.00 98.44           O  
ATOM   4113  CG  LEU A 241     -20.865   2.923  11.294  1.00 98.44           C  
ATOM   4114  HG  LEU A 241     -19.857   2.741  10.923  1.00 98.44           H  
ATOM   4115  CD1 LEU A 241     -21.264   1.795  12.249  1.00 98.44           C  
ATOM   4116 HD11 LEU A 241     -20.523   1.704  13.044  1.00 98.44           H  
ATOM   4117 HD12 LEU A 241     -22.235   2.012  12.693  1.00 98.44           H  
ATOM   4118 HD13 LEU A 241     -21.320   0.849  11.711  1.00 98.44           H  
ATOM   4119  CD2 LEU A 241     -21.823   2.900  10.106  1.00 98.44           C  
ATOM   4120 HD21 LEU A 241     -21.741   1.948   9.581  1.00 98.44           H  
ATOM   4121 HD22 LEU A 241     -22.847   3.045  10.450  1.00 98.44           H  
ATOM   4122 HD23 LEU A 241     -21.556   3.711   9.429  1.00 98.44           H  
ATOM   4123  N   PHE A 242     -17.576   3.676  12.750  1.00 98.64           N  
ATOM   4124  H   PHE A 242     -17.871   2.962  13.402  1.00 98.64           H  
ATOM   4125  CA  PHE A 242     -16.244   3.535  12.177  1.00 98.64           C  
ATOM   4126  HA  PHE A 242     -15.987   4.453  11.648  1.00 98.64           H  
ATOM   4127  C   PHE A 242     -16.246   2.386  11.181  1.00 98.64           C  
ATOM   4128  CB  PHE A 242     -15.211   3.316  13.284  1.00 98.64           C  
ATOM   4129  HB2 PHE A 242     -14.220   3.331  12.831  1.00 98.64           H  
ATOM   4130  HB3 PHE A 242     -15.369   2.338  13.738  1.00 98.64           H  
ATOM   4131  O   PHE A 242     -16.904   1.374  11.432  1.00 98.64           O  
ATOM   4132  CG  PHE A 242     -15.254   4.375  14.360  1.00 98.64           C  
ATOM   4133  CD1 PHE A 242     -14.683   5.632  14.112  1.00 98.64           C  
ATOM   4134  HD1 PHE A 242     -14.189   5.810  13.168  1.00 98.64           H  
ATOM   4135  CD2 PHE A 242     -15.905   4.129  15.582  1.00 98.64           C  
ATOM   4136  HD2 PHE A 242     -16.356   3.165  15.768  1.00 98.64           H  
ATOM   4137  CE1 PHE A 242     -14.763   6.645  15.081  1.00 98.64           C  
ATOM   4138  HE1 PHE A 242     -14.330   7.614  14.881  1.00 98.64           H  
ATOM   4139  CE2 PHE A 242     -15.990   5.144  16.549  1.00 98.64           C  
ATOM   4140  HE2 PHE A 242     -16.518   4.957  17.472  1.00 98.64           H  
ATOM   4141  CZ  PHE A 242     -15.429   6.407  16.293  1.00 98.64           C  
ATOM   4142  HZ  PHE A 242     -15.529   7.206  17.013  1.00 98.64           H  
ATOM   4143  N   TRP A 243     -15.518   2.511  10.075  1.00 98.36           N  
ATOM   4144  H   TRP A 243     -14.973   3.349   9.930  1.00 98.36           H  
ATOM   4145  CA  TRP A 243     -15.425   1.446   9.076  1.00 98.36           C  
ATOM   4146  HA  TRP A 243     -15.621   0.497   9.576  1.00 98.36           H  
ATOM   4147  C   TRP A 243     -14.030   1.330   8.472  1.00 98.36           C  
ATOM   4148  CB  TRP A 243     -16.479   1.634   7.973  1.00 98.36           C  
ATOM   4149  HB2 TRP A 243     -17.437   1.890   8.426  1.00 98.36           H  
ATOM   4150  HB3 TRP A 243     -16.608   0.682   7.458  1.00 98.36           H  
ATOM   4151  O   TRP A 243     -13.293   2.306   8.390  1.00 98.36           O  
ATOM   4152  CG  TRP A 243     -16.127   2.667   6.950  1.00 98.36           C  
ATOM   4153  CD1 TRP A 243     -15.485   2.425   5.784  1.00 98.36           C  
ATOM   4154  HD1 TRP A 243     -15.157   1.450   5.454  1.00 98.36           H  
ATOM   4155  CD2 TRP A 243     -16.274   4.114   7.035  1.00 98.36           C  
ATOM   4156  CE2 TRP A 243     -15.709   4.687   5.855  1.00 98.36           C  
ATOM   4157  CE3 TRP A 243     -16.828   4.995   7.987  1.00 98.36           C  
ATOM   4158  HE3 TRP A 243     -17.273   4.601   8.889  1.00 98.36           H  
ATOM   4159  NE1 TRP A 243     -15.230   3.616   5.138  1.00 98.36           N  
ATOM   4160  HE1 TRP A 243     -14.666   3.678   4.302  1.00 98.36           H  
ATOM   4161  CH2 TRP A 243     -16.207   6.910   6.614  1.00 98.36           C  
ATOM   4162  HH2 TRP A 243     -16.117   7.979   6.490  1.00 98.36           H  
ATOM   4163  CZ2 TRP A 243     -15.675   6.067   5.632  1.00 98.36           C  
ATOM   4164  HZ2 TRP A 243     -15.209   6.474   4.747  1.00 98.36           H  
ATOM   4165  CZ3 TRP A 243     -16.806   6.381   7.769  1.00 98.36           C  
ATOM   4166  HZ3 TRP A 243     -17.239   7.047   8.501  1.00 98.36           H  
ATOM   4167  N   ASP A 244     -13.715   0.134   8.003  1.00 97.57           N  
ATOM   4168  H   ASP A 244     -14.392  -0.609   8.101  1.00 97.57           H  
ATOM   4169  CA  ASP A 244     -12.528  -0.198   7.219  1.00 97.57           C  
ATOM   4170  HA  ASP A 244     -12.091   0.710   6.803  1.00 97.57           H  
ATOM   4171  C   ASP A 244     -12.950  -1.090   6.041  1.00 97.57           C  
ATOM   4172  CB  ASP A 244     -11.464  -0.856   8.117  1.00 97.57           C  
ATOM   4173  HB2 ASP A 244     -10.621  -1.171   7.502  1.00 97.57           H  
ATOM   4174  HB3 ASP A 244     -11.100  -0.111   8.824  1.00 97.57           H  
ATOM   4175  O   ASP A 244     -14.029  -1.707   6.057  1.00 97.57           O  
ATOM   4176  CG  ASP A 244     -12.008  -2.063   8.891  1.00 97.57           C  
ATOM   4177  OD1 ASP A 244     -12.377  -3.078   8.254  1.00 97.57           O  
ATOM   4178  OD2 ASP A 244     -12.163  -1.961  10.136  1.00 97.57           O  
ATOM   4179  N   SER A 245     -12.148  -1.118   4.976  1.00 95.99           N  
ATOM   4180  H   SER A 245     -11.284  -0.596   4.984  1.00 95.99           H  
ATOM   4181  CA  SER A 245     -12.427  -1.958   3.811  1.00 95.99           C  
ATOM   4182  HA  SER A 245     -13.003  -2.816   4.157  1.00 95.99           H  
ATOM   4183  C   SER A 245     -11.167  -2.529   3.163  1.00 95.99           C  
ATOM   4184  CB  SER A 245     -13.297  -1.211   2.795  1.00 95.99           C  
ATOM   4185  HB2 SER A 245     -14.226  -0.911   3.279  1.00 95.99           H  
ATOM   4186  HB3 SER A 245     -13.546  -1.891   1.980  1.00 95.99           H  
ATOM   4187  O   SER A 245     -10.119  -1.900   3.143  1.00 95.99           O  
ATOM   4188  OG  SER A 245     -12.661  -0.066   2.267  1.00 95.99           O  
ATOM   4189  HG  SER A 245     -11.796   0.016   2.676  1.00 95.99           H  
ATOM   4190  N   ASP A 246     -11.284  -3.734   2.604  1.00 94.14           N  
ATOM   4191  H   ASP A 246     -12.195  -4.170   2.631  1.00 94.14           H  
ATOM   4192  CA  ASP A 246     -10.210  -4.425   1.875  1.00 94.14           C  
ATOM   4193  HA  ASP A 246      -9.281  -3.860   1.953  1.00 94.14           H  
ATOM   4194  C   ASP A 246     -10.604  -4.516   0.399  1.00 94.14           C  
ATOM   4195  CB  ASP A 246      -9.968  -5.817   2.499  1.00 94.14           C  
ATOM   4196  HB2 ASP A 246     -10.898  -6.381   2.437  1.00 94.14           H  
ATOM   4197  HB3 ASP A 246      -9.719  -5.691   3.553  1.00 94.14           H  
ATOM   4198  O   ASP A 246     -11.552  -5.226   0.041  1.00 94.14           O  
ATOM   4199  CG  ASP A 246      -8.861  -6.663   1.835  1.00 94.14           C  
ATOM   4200  OD1 ASP A 246      -7.983  -6.098   1.156  1.00 94.14           O  
ATOM   4201  OD2 ASP A 246      -8.899  -7.925   1.966  1.00 94.14           O  
ATOM   4202  N   VAL A 247      -9.900  -3.792  -0.471  1.00 94.22           N  
ATOM   4203  H   VAL A 247      -9.125  -3.246  -0.121  1.00 94.22           H  
ATOM   4204  CA  VAL A 247     -10.166  -3.803  -1.913  1.00 94.22           C  
ATOM   4205  HA  VAL A 247     -11.226  -4.008  -2.062  1.00 94.22           H  
ATOM   4206  C   VAL A 247      -9.359  -4.922  -2.569  1.00 94.22           C  
ATOM   4207  CB  VAL A 247      -9.879  -2.448  -2.580  1.00 94.22           C  
ATOM   4208  HB  VAL A 247      -8.804  -2.270  -2.541  1.00 94.22           H  
ATOM   4209  O   VAL A 247      -8.127  -4.945  -2.560  1.00 94.22           O  
ATOM   4210  CG1 VAL A 247     -10.335  -2.506  -4.052  1.00 94.22           C  
ATOM   4211 HG11 VAL A 247      -9.696  -3.183  -4.620  1.00 94.22           H  
ATOM   4212 HG12 VAL A 247     -11.369  -2.848  -4.106  1.00 94.22           H  
ATOM   4213 HG13 VAL A 247     -10.279  -1.516  -4.505  1.00 94.22           H  
ATOM   4214  CG2 VAL A 247     -10.586  -1.260  -1.907  1.00 94.22           C  
ATOM   4215 HG21 VAL A 247     -11.604  -1.144  -2.278  1.00 94.22           H  
ATOM   4216 HG22 VAL A 247     -10.601  -1.360  -0.821  1.00 94.22           H  
ATOM   4217 HG23 VAL A 247     -10.051  -0.335  -2.122  1.00 94.22           H  
ATOM   4218  N   SER A 248     -10.049  -5.857  -3.219  1.00 91.95           N  
ATOM   4219  H   SER A 248     -11.053  -5.757  -3.273  1.00 91.95           H  
ATOM   4220  CA  SER A 248      -9.396  -6.970  -3.902  1.00 91.95           C  
ATOM   4221  HA  SER A 248      -8.720  -7.451  -3.195  1.00 91.95           H  
ATOM   4222  C   SER A 248      -8.593  -6.481  -5.104  1.00 91.95           C  
ATOM   4223  CB  SER A 248     -10.418  -8.007  -4.357  1.00 91.95           C  
ATOM   4224  HB2 SER A 248     -11.071  -7.562  -5.107  1.00 91.95           H  
ATOM   4225  HB3 SER A 248     -11.025  -8.319  -3.507  1.00 91.95           H  
ATOM   4226  O   SER A 248      -9.150  -6.082  -6.124  1.00 91.95           O  
ATOM   4227  OG  SER A 248      -9.756  -9.138  -4.906  1.00 91.95           O  
ATOM   4228  HG  SER A 248     -10.397  -9.571  -5.475  1.00 91.95           H  
ATOM   4229  N   GLY A 249      -7.265  -6.578  -5.012  1.00 91.91           N  
ATOM   4230  H   GLY A 249      -6.877  -6.705  -4.088  1.00 91.91           H  
ATOM   4231  CA  GLY A 249      -6.390  -6.286  -6.142  1.00 91.91           C  
ATOM   4232  HA2 GLY A 249      -6.706  -6.890  -6.992  1.00 91.91           H  
ATOM   4233  HA3 GLY A 249      -5.358  -6.518  -5.879  1.00 91.91           H  
ATOM   4234  C   GLY A 249      -6.459  -4.836  -6.594  1.00 91.91           C  
ATOM   4235  O   GLY A 249      -6.597  -4.604  -7.795  1.00 91.91           O  
ATOM   4236  N   TRP A 250      -6.373  -3.900  -5.647  1.00 94.62           N  
ATOM   4237  H   TRP A 250      -6.352  -4.187  -4.679  1.00 94.62           H  
ATOM   4238  CA  TRP A 250      -6.415  -2.458  -5.892  1.00 94.62           C  
ATOM   4239  HA  TRP A 250      -7.448  -2.144  -6.041  1.00 94.62           H  
ATOM   4240  C   TRP A 250      -5.628  -2.045  -7.140  1.00 94.62           C  
ATOM   4241  CB  TRP A 250      -5.872  -1.736  -4.656  1.00 94.62           C  
ATOM   4242  HB2 TRP A 250      -6.509  -1.973  -3.804  1.00 94.62           H  
ATOM   4243  HB3 TRP A 250      -4.867  -2.086  -4.424  1.00 94.62           H  
ATOM   4244  O   TRP A 250      -6.227  -1.641  -8.135  1.00 94.62           O  
ATOM   4245  CG  TRP A 250      -5.842  -0.255  -4.831  1.00 94.62           C  
ATOM   4246  CD1 TRP A 250      -4.814   0.481  -5.309  1.00 94.62           C  
ATOM   4247  HD1 TRP A 250      -3.845   0.095  -5.591  1.00 94.62           H  
ATOM   4248  CD2 TRP A 250      -6.932   0.679  -4.618  1.00 94.62           C  
ATOM   4249  CE2 TRP A 250      -6.526   1.966  -5.063  1.00 94.62           C  
ATOM   4250  CE3 TRP A 250      -8.241   0.542  -4.132  1.00 94.62           C  
ATOM   4251  HE3 TRP A 250      -8.538  -0.419  -3.737  1.00 94.62           H  
ATOM   4252  NE1 TRP A 250      -5.218   1.791  -5.459  1.00 94.62           N  
ATOM   4253  HE1 TRP A 250      -4.640   2.487  -5.908  1.00 94.62           H  
ATOM   4254  CH2 TRP A 250      -8.741   2.846  -4.696  1.00 94.62           C  
ATOM   4255  HH2 TRP A 250      -9.474   3.628  -4.825  1.00 94.62           H  
ATOM   4256  CZ2 TRP A 250      -7.410   3.048  -5.097  1.00 94.62           C  
ATOM   4257  HZ2 TRP A 250      -7.080   4.008  -5.465  1.00 94.62           H  
ATOM   4258  CZ3 TRP A 250      -9.148   1.611  -4.170  1.00 94.62           C  
ATOM   4259  HZ3 TRP A 250     -10.162   1.482  -3.822  1.00 94.62           H  
ATOM   4260  N   ASP A 251      -4.308  -2.259  -7.121  1.00 92.59           N  
ATOM   4261  H   ASP A 251      -3.907  -2.525  -6.233  1.00 92.59           H  
ATOM   4262  CA  ASP A 251      -3.376  -1.789  -8.151  1.00 92.59           C  
ATOM   4263  HA  ASP A 251      -3.316  -0.702  -8.112  1.00 92.59           H  
ATOM   4264  C   ASP A 251      -3.813  -2.179  -9.569  1.00 92.59           C  
ATOM   4265  CB  ASP A 251      -1.982  -2.375  -7.867  1.00 92.59           C  
ATOM   4266  HB2 ASP A 251      -1.332  -2.165  -8.716  1.00 92.59           H  
ATOM   4267  HB3 ASP A 251      -2.063  -3.458  -7.779  1.00 92.59           H  
ATOM   4268  O   ASP A 251      -3.894  -1.339 -10.455  1.00 92.59           O  
ATOM   4269  CG  ASP A 251      -1.306  -1.814  -6.615  1.00 92.59           C  
ATOM   4270  OD1 ASP A 251      -1.583  -0.653  -6.252  1.00 92.59           O  
ATOM   4271  OD2 ASP A 251      -0.461  -2.543  -6.044  1.00 92.59           O  
ATOM   4272  N   ARG A 252      -4.171  -3.444  -9.795  1.00 93.73           N  
ATOM   4273  H   ARG A 252      -4.176  -4.067  -9.001  1.00 93.73           H  
ATOM   4274  CA  ARG A 252      -4.591  -3.941 -11.119  1.00 93.73           C  
ATOM   4275  HA  ARG A 252      -3.945  -3.495 -11.876  1.00 93.73           H  
ATOM   4276  C   ARG A 252      -6.007  -3.527 -11.527  1.00 93.73           C  
ATOM   4277  CB  ARG A 252      -4.407  -5.460 -11.185  1.00 93.73           C  
ATOM   4278  HB2 ARG A 252      -3.352  -5.699 -11.055  1.00 93.73           H  
ATOM   4279  HB3 ARG A 252      -4.713  -5.809 -12.171  1.00 93.73           H  
ATOM   4280  O   ARG A 252      -6.333  -3.556 -12.714  1.00 93.73           O  
ATOM   4281  CG  ARG A 252      -5.221  -6.191 -10.110  1.00 93.73           C  
ATOM   4282  HG2 ARG A 252      -4.827  -5.947  -9.124  1.00 93.73           H  
ATOM   4283  HG3 ARG A 252      -6.270  -5.900 -10.173  1.00 93.73           H  
ATOM   4284  CD  ARG A 252      -5.123  -7.694 -10.313  1.00 93.73           C  
ATOM   4285  HD2 ARG A 252      -4.077  -8.001 -10.321  1.00 93.73           H  
ATOM   4286  HD3 ARG A 252      -5.547  -7.911 -11.294  1.00 93.73           H  
ATOM   4287  NE  ARG A 252      -5.894  -8.423  -9.290  1.00 93.73           N  
ATOM   4288  HE  ARG A 252      -6.862  -8.589  -9.527  1.00 93.73           H  
ATOM   4289  NH1 ARG A 252      -4.206  -8.748  -7.772  1.00 93.73           N  
ATOM   4290 HH11 ARG A 252      -3.565  -8.366  -8.453  1.00 93.73           H  
ATOM   4291 HH12 ARG A 252      -3.833  -9.226  -6.964  1.00 93.73           H  
ATOM   4292  NH2 ARG A 252      -6.288  -9.427  -7.296  1.00 93.73           N  
ATOM   4293 HH21 ARG A 252      -5.999  -9.631  -6.349  1.00 93.73           H  
ATOM   4294 HH22 ARG A 252      -7.265  -9.464  -7.546  1.00 93.73           H  
ATOM   4295  CZ  ARG A 252      -5.457  -8.864  -8.129  1.00 93.73           C  
ATOM   4296  N   SER A 253      -6.841  -3.156 -10.560  1.00 95.25           N  
ATOM   4297  H   SER A 253      -6.488  -3.096  -9.616  1.00 95.25           H  
ATOM   4298  CA  SER A 253      -8.253  -2.842 -10.788  1.00 95.25           C  
ATOM   4299  HA  SER A 253      -8.611  -3.426 -11.636  1.00 95.25           H  
ATOM   4300  C   SER A 253      -8.485  -1.375 -11.133  1.00 95.25           C  
ATOM   4301  CB  SER A 253      -9.106  -3.246  -9.586  1.00 95.25           C  
ATOM   4302  HB2 SER A 253     -10.157  -3.069  -9.813  1.00 95.25           H  
ATOM   4303  HB3 SER A 253      -8.824  -2.654  -8.715  1.00 95.25           H  
ATOM   4304  O   SER A 253      -9.511  -1.083 -11.738  1.00 95.25           O  
ATOM   4305  OG  SER A 253      -8.910  -4.620  -9.309  1.00 95.25           O  
ATOM   4306  HG  SER A 253      -8.160  -4.680  -8.714  1.00 95.25           H  
ATOM   4307  N   VAL A 254      -7.540  -0.476 -10.820  1.00 97.05           N  
ATOM   4308  H   VAL A 254      -6.747  -0.788 -10.277  1.00 97.05           H  
ATOM   4309  CA  VAL A 254      -7.657   0.962 -11.114  1.00 97.05           C  
ATOM   4310  HA  VAL A 254      -8.492   1.346 -10.529  1.00 97.05           H  
ATOM   4311  C   VAL A 254      -7.929   1.193 -12.613  1.00 97.05           C  
ATOM   4312  CB  VAL A 254      -6.397   1.740 -10.677  1.00 97.05           C  
ATOM   4313  HB  VAL A 254      -5.523   1.333 -11.185  1.00 97.05           H  
ATOM   4314  O   VAL A 254      -7.055   0.915 -13.441  1.00 97.05           O  
ATOM   4315  CG1 VAL A 254      -6.511   3.227 -11.025  1.00 97.05           C  
ATOM   4316 HG11 VAL A 254      -7.396   3.657 -10.555  1.00 97.05           H  
ATOM   4317 HG12 VAL A 254      -6.577   3.360 -12.105  1.00 97.05           H  
ATOM   4318 HG13 VAL A 254      -5.621   3.751 -10.679  1.00 97.05           H  
ATOM   4319  CG2 VAL A 254      -6.155   1.661  -9.166  1.00 97.05           C  
ATOM   4320 HG21 VAL A 254      -5.290   2.266  -8.892  1.00 97.05           H  
ATOM   4321 HG22 VAL A 254      -5.940   0.634  -8.872  1.00 97.05           H  
ATOM   4322 HG23 VAL A 254      -7.025   2.020  -8.616  1.00 97.05           H  
ATOM   4323  N   PRO A 255      -9.103   1.713 -13.008  1.00 96.98           N  
ATOM   4324  CA  PRO A 255      -9.384   2.015 -14.406  1.00 96.98           C  
ATOM   4325  HA  PRO A 255      -9.102   1.167 -15.029  1.00 96.98           H  
ATOM   4326  C   PRO A 255      -8.615   3.255 -14.885  1.00 96.98           C  
ATOM   4327  CB  PRO A 255     -10.900   2.189 -14.470  1.00 96.98           C  
ATOM   4328  HB2 PRO A 255     -11.211   2.847 -15.281  1.00 96.98           H  
ATOM   4329  HB3 PRO A 255     -11.363   1.207 -14.576  1.00 96.98           H  
ATOM   4330  O   PRO A 255      -8.283   4.146 -14.100  1.00 96.98           O  
ATOM   4331  CG  PRO A 255     -11.238   2.756 -13.094  1.00 96.98           C  
ATOM   4332  HG2 PRO A 255     -10.993   3.818 -13.076  1.00 96.98           H  
ATOM   4333  HG3 PRO A 255     -12.281   2.589 -12.825  1.00 96.98           H  
ATOM   4334  CD  PRO A 255     -10.278   1.990 -12.189  1.00 96.98           C  
ATOM   4335  HD2 PRO A 255     -10.023   2.584 -11.312  1.00 96.98           H  
ATOM   4336  HD3 PRO A 255     -10.748   1.056 -11.879  1.00 96.98           H  
ATOM   4337  N   ALA A 256      -8.371   3.333 -16.198  1.00 97.03           N  
ATOM   4338  H   ALA A 256      -8.679   2.580 -16.797  1.00 97.03           H  
ATOM   4339  CA  ALA A 256      -7.633   4.434 -16.825  1.00 97.03           C  
ATOM   4340  HA  ALA A 256      -6.602   4.417 -16.471  1.00 97.03           H  
ATOM   4341  C   ALA A 256      -8.214   5.815 -16.476  1.00 97.03           C  
ATOM   4342  CB  ALA A 256      -7.628   4.205 -18.341  1.00 97.03           C  
ATOM   4343  HB1 ALA A 256      -7.078   5.011 -18.828  1.00 97.03           H  
ATOM   4344  HB2 ALA A 256      -7.150   3.256 -18.580  1.00 97.03           H  
ATOM   4345  HB3 ALA A 256      -8.647   4.204 -18.729  1.00 97.03           H  
ATOM   4346  O   ALA A 256      -7.460   6.730 -16.158  1.00 97.03           O  
ATOM   4347  N   ILE A 257      -9.545   5.931 -16.420  1.00 97.69           N  
ATOM   4348  H   ILE A 257     -10.106   5.147 -16.721  1.00 97.69           H  
ATOM   4349  CA  ILE A 257     -10.236   7.185 -16.098  1.00 97.69           C  
ATOM   4350  HA  ILE A 257      -9.933   7.913 -16.851  1.00 97.69           H  
ATOM   4351  C   ILE A 257      -9.845   7.765 -14.730  1.00 97.69           C  
ATOM   4352  CB  ILE A 257     -11.763   6.977 -16.210  1.00 97.69           C  
ATOM   4353  HB  ILE A 257     -11.967   6.542 -17.189  1.00 97.69           H  
ATOM   4354  O   ILE A 257      -9.751   8.980 -14.583  1.00 97.69           O  
ATOM   4355  CG1 ILE A 257     -12.548   8.298 -16.121  1.00 97.69           C  
ATOM   4356 HG12 ILE A 257     -13.610   8.061 -16.181  1.00 97.69           H  
ATOM   4357 HG13 ILE A 257     -12.371   8.775 -15.157  1.00 97.69           H  
ATOM   4358  CG2 ILE A 257     -12.317   6.008 -15.147  1.00 97.69           C  
ATOM   4359 HG21 ILE A 257     -13.367   5.808 -15.360  1.00 97.69           H  
ATOM   4360 HG22 ILE A 257     -12.255   6.451 -14.153  1.00 97.69           H  
ATOM   4361 HG23 ILE A 257     -11.774   5.064 -15.165  1.00 97.69           H  
ATOM   4362  CD1 ILE A 257     -12.224   9.292 -17.242  1.00 97.69           C  
ATOM   4363 HD11 ILE A 257     -12.329   8.808 -18.213  1.00 97.69           H  
ATOM   4364 HD12 ILE A 257     -12.918  10.131 -17.187  1.00 97.69           H  
ATOM   4365 HD13 ILE A 257     -11.210   9.676 -17.133  1.00 97.69           H  
ATOM   4366  N   LEU A 258      -9.554   6.924 -13.730  1.00 98.37           N  
ATOM   4367  H   LEU A 258      -9.550   5.931 -13.914  1.00 98.37           H  
ATOM   4368  CA  LEU A 258      -9.127   7.403 -12.411  1.00 98.37           C  
ATOM   4369  HA  LEU A 258      -9.725   8.272 -12.139  1.00 98.37           H  
ATOM   4370  C   LEU A 258      -7.671   7.880 -12.418  1.00 98.37           C  
ATOM   4371  CB  LEU A 258      -9.336   6.312 -11.351  1.00 98.37           C  
ATOM   4372  HB2 LEU A 258      -8.850   6.645 -10.434  1.00 98.37           H  
ATOM   4373  HB3 LEU A 258      -8.837   5.401 -11.682  1.00 98.37           H  
ATOM   4374  O   LEU A 258      -7.348   8.851 -11.739  1.00 98.37           O  
ATOM   4375  CG  LEU A 258     -10.805   5.996 -11.023  1.00 98.37           C  
ATOM   4376  HG  LEU A 258     -11.305   5.645 -11.926  1.00 98.37           H  
ATOM   4377  CD1 LEU A 258     -10.881   4.902  -9.966  1.00 98.37           C  
ATOM   4378 HD11 LEU A 258     -10.048   4.205 -10.062  1.00 98.37           H  
ATOM   4379 HD12 LEU A 258     -11.827   4.374 -10.079  1.00 98.37           H  
ATOM   4380 HD13 LEU A 258     -10.851   5.334  -8.966  1.00 98.37           H  
ATOM   4381  CD2 LEU A 258     -11.575   7.197 -10.483  1.00 98.37           C  
ATOM   4382 HD21 LEU A 258     -11.735   7.908 -11.294  1.00 98.37           H  
ATOM   4383 HD22 LEU A 258     -12.554   6.881 -10.122  1.00 98.37           H  
ATOM   4384 HD23 LEU A 258     -11.028   7.673  -9.670  1.00 98.37           H  
ATOM   4385  N   LEU A 259      -6.803   7.244 -13.212  1.00 98.14           N  
ATOM   4386  H   LEU A 259      -7.153   6.491 -13.787  1.00 98.14           H  
ATOM   4387  CA  LEU A 259      -5.431   7.717 -13.428  1.00 98.14           C  
ATOM   4388  HA  LEU A 259      -4.961   7.902 -12.462  1.00 98.14           H  
ATOM   4389  C   LEU A 259      -5.427   9.056 -14.178  1.00 98.14           C  
ATOM   4390  CB  LEU A 259      -4.624   6.650 -14.199  1.00 98.14           C  
ATOM   4391  HB2 LEU A 259      -5.167   6.391 -15.108  1.00 98.14           H  
ATOM   4392  HB3 LEU A 259      -3.669   7.079 -14.502  1.00 98.14           H  
ATOM   4393  O   LEU A 259      -4.647   9.950 -13.857  1.00 98.14           O  
ATOM   4394  CG  LEU A 259      -4.352   5.367 -13.396  1.00 98.14           C  
ATOM   4395  HG  LEU A 259      -5.275   5.038 -12.919  1.00 98.14           H  
ATOM   4396  CD1 LEU A 259      -3.859   4.243 -14.308  1.00 98.14           C  
ATOM   4397 HD11 LEU A 259      -3.642   3.358 -13.711  1.00 98.14           H  
ATOM   4398 HD12 LEU A 259      -4.640   3.992 -15.025  1.00 98.14           H  
ATOM   4399 HD13 LEU A 259      -2.954   4.553 -14.832  1.00 98.14           H  
ATOM   4400  CD2 LEU A 259      -3.289   5.588 -12.321  1.00 98.14           C  
ATOM   4401 HD21 LEU A 259      -2.335   5.855 -12.776  1.00 98.14           H  
ATOM   4402 HD22 LEU A 259      -3.593   6.386 -11.643  1.00 98.14           H  
ATOM   4403 HD23 LEU A 259      -3.159   4.676 -11.739  1.00 98.14           H  
ATOM   4404  N   GLU A 260      -6.318   9.220 -15.154  1.00 98.14           N  
ATOM   4405  H   GLU A 260      -6.897   8.433 -15.413  1.00 98.14           H  
ATOM   4406  CA  GLU A 260      -6.498  10.475 -15.885  1.00 98.14           C  
ATOM   4407  HA  GLU A 260      -5.531  10.813 -16.258  1.00 98.14           H  
ATOM   4408  C   GLU A 260      -7.054  11.589 -14.992  1.00 98.14           C  
ATOM   4409  CB  GLU A 260      -7.429  10.246 -17.079  1.00 98.14           C  
ATOM   4410  HB2 GLU A 260      -7.696  11.210 -17.510  1.00 98.14           H  
ATOM   4411  HB3 GLU A 260      -8.337   9.756 -16.728  1.00 98.14           H  
ATOM   4412  O   GLU A 260      -6.548  12.714 -15.044  1.00 98.14           O  
ATOM   4413  CG  GLU A 260      -6.761   9.395 -18.169  1.00 98.14           C  
ATOM   4414  HG2 GLU A 260      -5.932   9.966 -18.587  1.00 98.14           H  
ATOM   4415  HG3 GLU A 260      -6.346   8.490 -17.725  1.00 98.14           H  
ATOM   4416  CD  GLU A 260      -7.723   8.993 -19.294  1.00 98.14           C  
ATOM   4417  OE1 GLU A 260      -7.230   8.348 -20.245  1.00 98.14           O  
ATOM   4418  OE2 GLU A 260      -8.919   9.353 -19.221  1.00 98.14           O  
ATOM   4419  N   ALA A 261      -8.045  11.285 -14.148  1.00 98.49           N  
ATOM   4420  H   ALA A 261      -8.467  10.370 -14.211  1.00 98.49           H  
ATOM   4421  CA  ALA A 261      -8.593  12.221 -13.168  1.00 98.49           C  
ATOM   4422  HA  ALA A 261      -8.948  13.113 -13.684  1.00 98.49           H  
ATOM   4423  C   ALA A 261      -7.533  12.661 -12.149  1.00 98.49           C  
ATOM   4424  CB  ALA A 261      -9.786  11.561 -12.474  1.00 98.49           C  
ATOM   4425  HB1 ALA A 261     -10.547  11.318 -13.216  1.00 98.49           H  
ATOM   4426  HB2 ALA A 261      -9.470  10.651 -11.963  1.00 98.49           H  
ATOM   4427  HB3 ALA A 261     -10.210  12.250 -11.744  1.00 98.49           H  
ATOM   4428  O   ALA A 261      -7.400  13.851 -11.858  1.00 98.49           O  
ATOM   4429  N   GLU A 262      -6.712  11.726 -11.666  1.00 98.29           N  
ATOM   4430  H   GLU A 262      -6.881  10.759 -11.906  1.00 98.29           H  
ATOM   4431  CA  GLU A 262      -5.604  12.036 -10.763  1.00 98.29           C  
ATOM   4432  HA  GLU A 262      -6.009  12.591  -9.917  1.00 98.29           H  
ATOM   4433  C   GLU A 262      -4.565  12.949 -11.440  1.00 98.29           C  
ATOM   4434  CB  GLU A 262      -5.026  10.718 -10.224  1.00 98.29           C  
ATOM   4435  HB2 GLU A 262      -5.857  10.126  -9.842  1.00 98.29           H  
ATOM   4436  HB3 GLU A 262      -4.554  10.144 -11.022  1.00 98.29           H  
ATOM   4437  O   GLU A 262      -4.134  13.940 -10.843  1.00 98.29           O  
ATOM   4438  CG  GLU A 262      -4.050  10.915  -9.056  1.00 98.29           C  
ATOM   4439  HG2 GLU A 262      -4.332  11.796  -8.479  1.00 98.29           H  
ATOM   4440  HG3 GLU A 262      -4.155  10.059  -8.389  1.00 98.29           H  
ATOM   4441  CD  GLU A 262      -2.586  11.007  -9.475  1.00 98.29           C  
ATOM   4442  OE1 GLU A 262      -1.691  10.722  -8.646  1.00 98.29           O  
ATOM   4443  OE2 GLU A 262      -2.269  11.345 -10.626  1.00 98.29           O  
ATOM   4444  N   LEU A 263      -4.246  12.721 -12.721  1.00 98.20           N  
ATOM   4445  H   LEU A 263      -4.586  11.874 -13.155  1.00 98.20           H  
ATOM   4446  CA  LEU A 263      -3.395  13.632 -13.488  1.00 98.20           C  
ATOM   4447  HA  LEU A 263      -2.444  13.712 -12.962  1.00 98.20           H  
ATOM   4448  C   LEU A 263      -3.998  15.042 -13.569  1.00 98.20           C  
ATOM   4449  CB  LEU A 263      -3.134  13.055 -14.892  1.00 98.20           C  
ATOM   4450  HB2 LEU A 263      -2.512  12.166 -14.790  1.00 98.20           H  
ATOM   4451  HB3 LEU A 263      -4.082  12.748 -15.335  1.00 98.20           H  
ATOM   4452  O   LEU A 263      -3.273  16.027 -13.393  1.00 98.20           O  
ATOM   4453  CG  LEU A 263      -2.450  14.037 -15.855  1.00 98.20           C  
ATOM   4454  HG  LEU A 263      -3.073  14.925 -15.963  1.00 98.20           H  
ATOM   4455  CD1 LEU A 263      -1.059  14.468 -15.393  1.00 98.20           C  
ATOM   4456 HD11 LEU A 263      -0.383  13.614 -15.395  1.00 98.20           H  
ATOM   4457 HD12 LEU A 263      -0.706  15.248 -16.068  1.00 98.20           H  
ATOM   4458 HD13 LEU A 263      -1.106  14.885 -14.386  1.00 98.20           H  
ATOM   4459  CD2 LEU A 263      -2.314  13.446 -17.254  1.00 98.20           C  
ATOM   4460 HD21 LEU A 263      -1.892  14.195 -17.924  1.00 98.20           H  
ATOM   4461 HD22 LEU A 263      -3.295  13.138 -17.616  1.00 98.20           H  
ATOM   4462 HD23 LEU A 263      -1.661  12.575 -17.210  1.00 98.20           H  
ATOM   4463  N   GLN A 264      -5.301  15.166 -13.849  1.00 97.96           N  
ATOM   4464  H   GLN A 264      -5.856  14.328 -13.955  1.00 97.96           H  
ATOM   4465  CA  GLN A 264      -5.955  16.479 -13.882  1.00 97.96           C  
ATOM   4466  HA  GLN A 264      -5.427  17.115 -14.593  1.00 97.96           H  
ATOM   4467  C   GLN A 264      -5.848  17.172 -12.525  1.00 97.96           C  
ATOM   4468  CB  GLN A 264      -7.432  16.396 -14.305  1.00 97.96           C  
ATOM   4469  HB2 GLN A 264      -7.851  17.400 -14.242  1.00 97.96           H  
ATOM   4470  HB3 GLN A 264      -7.981  15.768 -13.603  1.00 97.96           H  
ATOM   4471  O   GLN A 264      -5.439  18.334 -12.467  1.00 97.96           O  
ATOM   4472  CG  GLN A 264      -7.685  15.879 -15.725  1.00 97.96           C  
ATOM   4473  HG2 GLN A 264      -8.723  16.077 -15.992  1.00 97.96           H  
ATOM   4474  HG3 GLN A 264      -7.563  14.795 -15.736  1.00 97.96           H  
ATOM   4475  CD  GLN A 264      -6.786  16.499 -16.785  1.00 97.96           C  
ATOM   4476  NE2 GLN A 264      -6.175  15.686 -17.618  1.00 97.96           N  
ATOM   4477 HE21 GLN A 264      -6.331  14.693 -17.514  1.00 97.96           H  
ATOM   4478 HE22 GLN A 264      -5.587  16.103 -18.326  1.00 97.96           H  
ATOM   4479  OE1 GLN A 264      -6.589  17.701 -16.893  1.00 97.96           O  
ATOM   4480  N   LEU A 265      -6.131  16.453 -11.437  1.00 97.92           N  
ATOM   4481  H   LEU A 265      -6.458  15.506 -11.562  1.00 97.92           H  
ATOM   4482  CA  LEU A 265      -5.998  16.957 -10.074  1.00 97.92           C  
ATOM   4483  HA  LEU A 265      -6.685  17.793  -9.950  1.00 97.92           H  
ATOM   4484  C   LEU A 265      -4.576  17.477  -9.803  1.00 97.92           C  
ATOM   4485  CB  LEU A 265      -6.413  15.832  -9.109  1.00 97.92           C  
ATOM   4486  HB2 LEU A 265      -5.775  14.964  -9.279  1.00 97.92           H  
ATOM   4487  HB3 LEU A 265      -7.438  15.532  -9.328  1.00 97.92           H  
ATOM   4488  O   LEU A 265      -4.410  18.619  -9.370  1.00 97.92           O  
ATOM   4489  CG  LEU A 265      -6.310  16.209  -7.625  1.00 97.92           C  
ATOM   4490  HG  LEU A 265      -5.296  16.549  -7.416  1.00 97.92           H  
ATOM   4491  CD1 LEU A 265      -7.298  17.314  -7.251  1.00 97.92           C  
ATOM   4492 HD11 LEU A 265      -7.274  17.459  -6.171  1.00 97.92           H  
ATOM   4493 HD12 LEU A 265      -8.309  17.025  -7.538  1.00 97.92           H  
ATOM   4494 HD13 LEU A 265      -7.020  18.248  -7.740  1.00 97.92           H  
ATOM   4495  CD2 LEU A 265      -6.571  14.983  -6.756  1.00 97.92           C  
ATOM   4496 HD21 LEU A 265      -6.397  15.226  -5.708  1.00 97.92           H  
ATOM   4497 HD22 LEU A 265      -5.890  14.178  -7.030  1.00 97.92           H  
ATOM   4498 HD23 LEU A 265      -7.597  14.639  -6.884  1.00 97.92           H  
ATOM   4499  N   ARG A 266      -3.539  16.701 -10.142  1.00 97.63           N  
ATOM   4500  H   ARG A 266      -3.742  15.772 -10.483  1.00 97.63           H  
ATOM   4501  CA  ARG A 266      -2.136  17.123  -9.987  1.00 97.63           C  
ATOM   4502  HA  ARG A 266      -1.942  17.331  -8.935  1.00 97.63           H  
ATOM   4503  C   ARG A 266      -1.814  18.400 -10.748  1.00 97.63           C  
ATOM   4504  CB  ARG A 266      -1.190  16.022 -10.466  1.00 97.63           C  
ATOM   4505  HB2 ARG A 266      -1.501  15.660 -11.446  1.00 97.63           H  
ATOM   4506  HB3 ARG A 266      -0.189  16.442 -10.558  1.00 97.63           H  
ATOM   4507  O   ARG A 266      -1.151  19.281 -10.201  1.00 97.63           O  
ATOM   4508  CG  ARG A 266      -1.128  14.856  -9.485  1.00 97.63           C  
ATOM   4509  HG2 ARG A 266      -0.858  15.229  -8.497  1.00 97.63           H  
ATOM   4510  HG3 ARG A 266      -2.088  14.345  -9.428  1.00 97.63           H  
ATOM   4511  CD  ARG A 266      -0.055  13.894  -9.983  1.00 97.63           C  
ATOM   4512  HD2 ARG A 266       0.906  14.408 -10.017  1.00 97.63           H  
ATOM   4513  HD3 ARG A 266      -0.316  13.569 -10.990  1.00 97.63           H  
ATOM   4514  NE  ARG A 266       0.040  12.726  -9.115  1.00 97.63           N  
ATOM   4515  HE  ARG A 266      -0.623  11.990  -9.310  1.00 97.63           H  
ATOM   4516  NH1 ARG A 266       1.605  13.424  -7.579  1.00 97.63           N  
ATOM   4517 HH11 ARG A 266       2.173  13.207  -6.772  1.00 97.63           H  
ATOM   4518 HH12 ARG A 266       1.609  14.350  -7.982  1.00 97.63           H  
ATOM   4519  NH2 ARG A 266       0.630  11.435  -7.380  1.00 97.63           N  
ATOM   4520 HH21 ARG A 266      -0.153  10.864  -7.665  1.00 97.63           H  
ATOM   4521 HH22 ARG A 266       1.083  11.319  -6.485  1.00 97.63           H  
ATOM   4522  CZ  ARG A 266       0.774  12.534  -8.045  1.00 97.63           C  
ATOM   4523  N   MET A 267      -2.269  18.512 -11.995  1.00 97.09           N  
ATOM   4524  H   MET A 267      -2.808  17.746 -12.374  1.00 97.09           H  
ATOM   4525  CA  MET A 267      -2.015  19.696 -12.821  1.00 97.09           C  
ATOM   4526  HA  MET A 267      -0.951  19.926 -12.783  1.00 97.09           H  
ATOM   4527  C   MET A 267      -2.752  20.935 -12.303  1.00 97.09           C  
ATOM   4528  CB  MET A 267      -2.400  19.430 -14.280  1.00 97.09           C  
ATOM   4529  HB2 MET A 267      -2.343  20.369 -14.831  1.00 97.09           H  
ATOM   4530  HB3 MET A 267      -3.427  19.067 -14.320  1.00 97.09           H  
ATOM   4531  O   MET A 267      -2.245  22.048 -12.450  1.00 97.09           O  
ATOM   4532  CG  MET A 267      -1.460  18.428 -14.960  1.00 97.09           C  
ATOM   4533  HG2 MET A 267      -0.434  18.753 -14.791  1.00 97.09           H  
ATOM   4534  HG3 MET A 267      -1.576  17.451 -14.489  1.00 97.09           H  
ATOM   4535  SD  MET A 267      -1.707  18.243 -16.752  1.00 97.09           S  
ATOM   4536  CE  MET A 267      -3.449  17.743 -16.754  1.00 97.09           C  
ATOM   4537  HE1 MET A 267      -3.718  17.334 -17.728  1.00 97.09           H  
ATOM   4538  HE2 MET A 267      -3.620  16.990 -15.984  1.00 97.09           H  
ATOM   4539  HE3 MET A 267      -4.083  18.604 -16.541  1.00 97.09           H  
ATOM   4540  N   ARG A 268      -3.912  20.777 -11.651  1.00 96.79           N  
ATOM   4541  H   ARG A 268      -4.305  19.850 -11.583  1.00 96.79           H  
ATOM   4542  CA  ARG A 268      -4.620  21.902 -11.016  1.00 96.79           C  
ATOM   4543  HA  ARG A 268      -4.773  22.688 -11.755  1.00 96.79           H  
ATOM   4544  C   ARG A 268      -3.808  22.538  -9.888  1.00 96.79           C  
ATOM   4545  CB  ARG A 268      -5.984  21.454 -10.483  1.00 96.79           C  
ATOM   4546  HB2 ARG A 268      -5.867  20.577  -9.846  1.00 96.79           H  
ATOM   4547  HB3 ARG A 268      -6.380  22.261  -9.866  1.00 96.79           H  
ATOM   4548  O   ARG A 268      -3.909  23.749  -9.700  1.00 96.79           O  
ATOM   4549  CG  ARG A 268      -7.009  21.161 -11.587  1.00 96.79           C  
ATOM   4550  HG2 ARG A 268      -6.615  20.431 -12.294  1.00 96.79           H  
ATOM   4551  HG3 ARG A 268      -7.223  22.078 -12.136  1.00 96.79           H  
ATOM   4552  CD  ARG A 268      -8.308  20.620 -10.979  1.00 96.79           C  
ATOM   4553  HD2 ARG A 268      -8.979  20.339 -11.791  1.00 96.79           H  
ATOM   4554  HD3 ARG A 268      -8.090  19.730 -10.389  1.00 96.79           H  
ATOM   4555  NE  ARG A 268      -8.957  21.637 -10.134  1.00 96.79           N  
ATOM   4556  HE  ARG A 268      -8.425  22.464  -9.903  1.00 96.79           H  
ATOM   4557  NH1 ARG A 268     -10.985  20.596  -9.796  1.00 96.79           N  
ATOM   4558 HH11 ARG A 268     -10.691  19.717 -10.195  1.00 96.79           H  
ATOM   4559 HH12 ARG A 268     -11.941  20.756  -9.514  1.00 96.79           H  
ATOM   4560  NH2 ARG A 268     -10.689  22.666  -9.102  1.00 96.79           N  
ATOM   4561 HH21 ARG A 268     -11.653  22.613  -8.804  1.00 96.79           H  
ATOM   4562 HH22 ARG A 268     -10.120  23.432  -8.774  1.00 96.79           H  
ATOM   4563  CZ  ARG A 268     -10.196  21.618  -9.682  1.00 96.79           C  
ATOM   4564  N   PHE A 269      -2.980  21.764  -9.188  1.00 97.20           N  
ATOM   4565  H   PHE A 269      -2.991  20.769  -9.362  1.00 97.20           H  
ATOM   4566  CA  PHE A 269      -2.081  22.281  -8.151  1.00 97.20           C  
ATOM   4567  HA  PHE A 269      -2.596  23.070  -7.602  1.00 97.20           H  
ATOM   4568  C   PHE A 269      -0.800  22.923  -8.691  1.00 97.20           C  
ATOM   4569  CB  PHE A 269      -1.725  21.164  -7.166  1.00 97.20           C  
ATOM   4570  HB2 PHE A 269      -1.048  21.568  -6.414  1.00 97.20           H  
ATOM   4571  HB3 PHE A 269      -1.187  20.387  -7.708  1.00 97.20           H  
ATOM   4572  O   PHE A 269      -0.054  23.509  -7.913  1.00 97.20           O  
ATOM   4573  CG  PHE A 269      -2.903  20.541  -6.449  1.00 97.20           C  
ATOM   4574  CD1 PHE A 269      -3.871  21.350  -5.822  1.00 97.20           C  
ATOM   4575  HD1 PHE A 269      -3.778  22.426  -5.833  1.00 97.20           H  
ATOM   4576  CD2 PHE A 269      -3.022  19.140  -6.398  1.00 97.20           C  
ATOM   4577  HD2 PHE A 269      -2.276  18.509  -6.858  1.00 97.20           H  
ATOM   4578  CE1 PHE A 269      -4.980  20.758  -5.194  1.00 97.20           C  
ATOM   4579  HE1 PHE A 269      -5.751  21.367  -4.748  1.00 97.20           H  
ATOM   4580  CE2 PHE A 269      -4.118  18.552  -5.750  1.00 97.20           C  
ATOM   4581  HE2 PHE A 269      -4.206  17.476  -5.701  1.00 97.20           H  
ATOM   4582  CZ  PHE A 269      -5.108  19.361  -5.176  1.00 97.20           C  
ATOM   4583  HZ  PHE A 269      -5.974  18.900  -4.724  1.00 97.20           H  
ATOM   4584  N   TRP A 270      -0.514  22.824  -9.993  1.00 96.35           N  
ATOM   4585  H   TRP A 270      -1.144  22.342 -10.617  1.00 96.35           H  
ATOM   4586  CA  TRP A 270       0.715  23.398 -10.531  1.00 96.35           C  
ATOM   4587  HA  TRP A 270       1.533  23.017  -9.919  1.00 96.35           H  
ATOM   4588  C   TRP A 270       0.717  24.929 -10.464  1.00 96.35           C  
ATOM   4589  CB  TRP A 270       0.945  22.958 -11.974  1.00 96.35           C  
ATOM   4590  HB2 TRP A 270       0.034  23.121 -12.551  1.00 96.35           H  
ATOM   4591  HB3 TRP A 270       1.701  23.611 -12.409  1.00 96.35           H  
ATOM   4592  O   TRP A 270      -0.265  25.541 -10.906  1.00 96.35           O  
ATOM   4593  CG  TRP A 270       1.420  21.558 -12.189  1.00 96.35           C  
ATOM   4594  CD1 TRP A 270       1.881  20.690 -11.256  1.00 96.35           C  
ATOM   4595  HD1 TRP A 270       1.945  20.886 -10.196  1.00 96.35           H  
ATOM   4596  CD2 TRP A 270       1.555  20.875 -13.463  1.00 96.35           C  
ATOM   4597  CE2 TRP A 270       2.124  19.588 -13.234  1.00 96.35           C  
ATOM   4598  CE3 TRP A 270       1.269  21.242 -14.793  1.00 96.35           C  
ATOM   4599  HE3 TRP A 270       0.826  22.209 -14.984  1.00 96.35           H  
ATOM   4600  NE1 TRP A 270       2.296  19.523 -11.867  1.00 96.35           N  
ATOM   4601  HE1 TRP A 270       2.735  18.768 -11.360  1.00 96.35           H  
ATOM   4602  CH2 TRP A 270       2.138  19.118 -15.605  1.00 96.35           C  
ATOM   4603  HH2 TRP A 270       2.367  18.478 -16.444  1.00 96.35           H  
ATOM   4604  CZ2 TRP A 270       2.418  18.711 -14.288  1.00 96.35           C  
ATOM   4605  HZ2 TRP A 270       2.863  17.748 -14.084  1.00 96.35           H  
ATOM   4606  CZ3 TRP A 270       1.560  20.371 -15.855  1.00 96.35           C  
ATOM   4607  HZ3 TRP A 270       1.340  20.669 -16.870  1.00 96.35           H  
ATOM   4608  N   PRO A 271       1.831  25.542 -10.020  1.00 95.51           N  
ATOM   4609  CA  PRO A 271       2.051  26.976 -10.158  1.00 95.51           C  
ATOM   4610  HA  PRO A 271       1.227  27.525  -9.702  1.00 95.51           H  
ATOM   4611  C   PRO A 271       2.155  27.368 -11.637  1.00 95.51           C  
ATOM   4612  CB  PRO A 271       3.344  27.262  -9.386  1.00 95.51           C  
ATOM   4613  HB2 PRO A 271       3.106  27.446  -8.339  1.00 95.51           H  
ATOM   4614  HB3 PRO A 271       3.899  28.105  -9.799  1.00 95.51           H  
ATOM   4615  O   PRO A 271       2.476  26.545 -12.500  1.00 95.51           O  
ATOM   4616  CG  PRO A 271       4.121  25.952  -9.500  1.00 95.51           C  
ATOM   4617  HG2 PRO A 271       4.619  25.894 -10.468  1.00 95.51           H  
ATOM   4618  HG3 PRO A 271       4.836  25.827  -8.686  1.00 95.51           H  
ATOM   4619  CD  PRO A 271       3.017  24.905  -9.456  1.00 95.51           C  
ATOM   4620  HD2 PRO A 271       2.808  24.623  -8.424  1.00 95.51           H  
ATOM   4621  HD3 PRO A 271       3.326  24.033 -10.033  1.00 95.51           H  
ATOM   4622  N   ASP A 272       1.907  28.640 -11.947  1.00 94.33           N  
ATOM   4623  H   ASP A 272       1.587  29.264 -11.220  1.00 94.33           H  
ATOM   4624  CA  ASP A 272       1.798  29.112 -13.334  1.00 94.33           C  
ATOM   4625  HA  ASP A 272       0.991  28.567 -13.824  1.00 94.33           H  
ATOM   4626  C   ASP A 272       3.061  28.857 -14.167  1.00 94.33           C  
ATOM   4627  CB  ASP A 272       1.444  30.605 -13.346  1.00 94.33           C  
ATOM   4628  HB2 ASP A 272       2.160  31.150 -12.731  1.00 94.33           H  
ATOM   4629  HB3 ASP A 272       1.523  30.975 -14.368  1.00 94.33           H  
ATOM   4630  O   ASP A 272       2.970  28.467 -15.333  1.00 94.33           O  
ATOM   4631  CG  ASP A 272       0.018  30.875 -12.857  1.00 94.33           C  
ATOM   4632  OD1 ASP A 272      -0.843  29.979 -13.037  1.00 94.33           O  
ATOM   4633  OD2 ASP A 272      -0.186  31.976 -12.309  1.00 94.33           O  
ATOM   4634  N   ASN A 273       4.247  28.966 -13.561  1.00 94.13           N  
ATOM   4635  H   ASN A 273       4.256  29.188 -12.576  1.00 94.13           H  
ATOM   4636  CA  ASN A 273       5.519  28.683 -14.231  1.00 94.13           C  
ATOM   4637  HA  ASN A 273       5.552  29.283 -15.141  1.00 94.13           H  
ATOM   4638  C   ASN A 273       5.662  27.212 -14.674  1.00 94.13           C  
ATOM   4639  CB  ASN A 273       6.691  29.119 -13.330  1.00 94.13           C  
ATOM   4640  HB2 ASN A 273       7.608  29.063 -13.916  1.00 94.13           H  
ATOM   4641  HB3 ASN A 273       6.553  30.156 -13.022  1.00 94.13           H  
ATOM   4642  O   ASN A 273       6.409  26.923 -15.610  1.00 94.13           O  
ATOM   4643  CG  ASN A 273       6.860  28.264 -12.084  1.00 94.13           C  
ATOM   4644  ND2 ASN A 273       8.066  28.101 -11.596  1.00 94.13           N  
ATOM   4645 HD21 ASN A 273       8.862  28.572 -12.003  1.00 94.13           H  
ATOM   4646 HD22 ASN A 273       8.130  27.577 -10.735  1.00 94.13           H  
ATOM   4647  OD1 ASN A 273       5.918  27.731 -11.532  1.00 94.13           O  
ATOM   4648  N   MET A 274       4.940  26.278 -14.048  1.00 95.49           N  
ATOM   4649  H   MET A 274       4.347  26.570 -13.284  1.00 95.49           H  
ATOM   4650  CA  MET A 274       4.912  24.872 -14.451  1.00 95.49           C  
ATOM   4651  HA  MET A 274       5.896  24.594 -14.830  1.00 95.49           H  
ATOM   4652  C   MET A 274       3.907  24.581 -15.561  1.00 95.49           C  
ATOM   4653  CB  MET A 274       4.589  23.977 -13.255  1.00 95.49           C  
ATOM   4654  HB2 MET A 274       3.758  24.389 -12.683  1.00 95.49           H  
ATOM   4655  HB3 MET A 274       4.297  22.993 -13.621  1.00 95.49           H  
ATOM   4656  O   MET A 274       4.077  23.580 -16.261  1.00 95.49           O  
ATOM   4657  CG  MET A 274       5.789  23.809 -12.337  1.00 95.49           C  
ATOM   4658  HG2 MET A 274       6.012  24.766 -11.865  1.00 95.49           H  
ATOM   4659  HG3 MET A 274       6.648  23.515 -12.939  1.00 95.49           H  
ATOM   4660  SD  MET A 274       5.495  22.569 -11.052  1.00 95.49           S  
ATOM   4661  CE  MET A 274       5.519  21.023 -12.002  1.00 95.49           C  
ATOM   4662  HE1 MET A 274       5.454  20.186 -11.308  1.00 95.49           H  
ATOM   4663  HE2 MET A 274       6.443  20.942 -12.574  1.00 95.49           H  
ATOM   4664  HE3 MET A 274       4.664  20.986 -12.676  1.00 95.49           H  
ATOM   4665  N   ARG A 275       2.896  25.432 -15.775  1.00 95.85           N  
ATOM   4666  H   ARG A 275       2.870  26.268 -15.210  1.00 95.85           H  
ATOM   4667  CA  ARG A 275       1.791  25.223 -16.734  1.00 95.85           C  
ATOM   4668  HA  ARG A 275       1.504  24.172 -16.693  1.00 95.85           H  
ATOM   4669  C   ARG A 275       2.198  25.471 -18.193  1.00 95.85           C  
ATOM   4670  CB  ARG A 275       0.568  26.053 -16.307  1.00 95.85           C  
ATOM   4671  HB2 ARG A 275       0.844  27.106 -16.257  1.00 95.85           H  
ATOM   4672  HB3 ARG A 275      -0.219  25.942 -17.053  1.00 95.85           H  
ATOM   4673  O   ARG A 275       1.425  25.949 -19.019  1.00 95.85           O  
ATOM   4674  CG  ARG A 275      -0.001  25.603 -14.953  1.00 95.85           C  
ATOM   4675  HG2 ARG A 275       0.760  25.680 -14.176  1.00 95.85           H  
ATOM   4676  HG3 ARG A 275      -0.327  24.566 -15.025  1.00 95.85           H  
ATOM   4677  CD  ARG A 275      -1.190  26.484 -14.570  1.00 95.85           C  
ATOM   4678  HD2 ARG A 275      -0.852  27.512 -14.440  1.00 95.85           H  
ATOM   4679  HD3 ARG A 275      -1.921  26.455 -15.378  1.00 95.85           H  
ATOM   4680  NE  ARG A 275      -1.819  26.022 -13.321  1.00 95.85           N  
ATOM   4681  HE  ARG A 275      -1.234  25.558 -12.641  1.00 95.85           H  
ATOM   4682  NH1 ARG A 275      -3.758  27.220 -13.534  1.00 95.85           N  
ATOM   4683 HH11 ARG A 275      -3.263  27.832 -14.166  1.00 95.85           H  
ATOM   4684 HH12 ARG A 275      -4.626  27.536 -13.126  1.00 95.85           H  
ATOM   4685  NH2 ARG A 275      -3.511  25.796 -11.827  1.00 95.85           N  
ATOM   4686 HH21 ARG A 275      -4.406  26.074 -11.451  1.00 95.85           H  
ATOM   4687 HH22 ARG A 275      -2.930  25.180 -11.275  1.00 95.85           H  
ATOM   4688  CZ  ARG A 275      -3.026  26.343 -12.903  1.00 95.85           C  
ATOM   4689  N   THR A 276       3.430  25.117 -18.546  1.00 96.78           N  
ATOM   4690  H   THR A 276       3.992  24.668 -17.837  1.00 96.78           H  
ATOM   4691  CA  THR A 276       3.936  25.222 -19.915  1.00 96.78           C  
ATOM   4692  HA  THR A 276       3.599  26.178 -20.315  1.00 96.78           H  
ATOM   4693  C   THR A 276       3.367  24.109 -20.795  1.00 96.78           C  
ATOM   4694  CB  THR A 276       5.472  25.216 -19.979  1.00 96.78           C  
ATOM   4695  HB  THR A 276       5.763  25.481 -20.996  1.00 96.78           H  
ATOM   4696  O   THR A 276       3.155  22.979 -20.347  1.00 96.78           O  
ATOM   4697  CG2 THR A 276       6.120  26.212 -19.022  1.00 96.78           C  
ATOM   4698 HG21 THR A 276       7.196  26.243 -19.190  1.00 96.78           H  
ATOM   4699 HG22 THR A 276       5.933  25.932 -17.986  1.00 96.78           H  
ATOM   4700 HG23 THR A 276       5.712  27.209 -19.191  1.00 96.78           H  
ATOM   4701  OG1 THR A 276       6.004  23.940 -19.697  1.00 96.78           O  
ATOM   4702  HG1 THR A 276       6.295  23.972 -18.783  1.00 96.78           H  
ATOM   4703  N   LYS A 277       3.213  24.380 -22.100  1.00 96.65           N  
ATOM   4704  H   LYS A 277       3.316  25.340 -22.396  1.00 96.65           H  
ATOM   4705  CA  LYS A 277       2.803  23.359 -23.086  1.00 96.65           C  
ATOM   4706  HA  LYS A 277       1.796  23.020 -22.843  1.00 96.65           H  
ATOM   4707  C   LYS A 277       3.695  22.110 -23.033  1.00 96.65           C  
ATOM   4708  CB  LYS A 277       2.807  23.944 -24.512  1.00 96.65           C  
ATOM   4709  HB2 LYS A 277       2.627  23.131 -25.214  1.00 96.65           H  
ATOM   4710  HB3 LYS A 277       3.787  24.368 -24.730  1.00 96.65           H  
ATOM   4711  O   LYS A 277       3.198  20.995 -23.171  1.00 96.65           O  
ATOM   4712  CG  LYS A 277       1.726  25.016 -24.738  1.00 96.65           C  
ATOM   4713  HG2 LYS A 277       0.751  24.594 -24.492  1.00 96.65           H  
ATOM   4714  HG3 LYS A 277       1.915  25.866 -24.082  1.00 96.65           H  
ATOM   4715  CD  LYS A 277       1.711  25.501 -26.199  1.00 96.65           C  
ATOM   4716  HD2 LYS A 277       2.683  25.929 -26.444  1.00 96.65           H  
ATOM   4717  HD3 LYS A 277       1.520  24.653 -26.857  1.00 96.65           H  
ATOM   4718  CE  LYS A 277       0.619  26.564 -26.401  1.00 96.65           C  
ATOM   4719  HE2 LYS A 277      -0.343  26.129 -26.129  1.00 96.65           H  
ATOM   4720  HE3 LYS A 277       0.807  27.390 -25.715  1.00 96.65           H  
ATOM   4721  NZ  LYS A 277       0.563  27.074 -27.799  1.00 96.65           N  
ATOM   4722  HZ1 LYS A 277      -0.168  27.766 -27.886  1.00 96.65           H  
ATOM   4723  HZ2 LYS A 277       0.357  26.333 -28.454  1.00 96.65           H  
ATOM   4724  HZ3 LYS A 277       1.431  27.517 -28.064  1.00 96.65           H  
ATOM   4725  N   LYS A 278       5.005  22.288 -22.799  1.00 96.41           N  
ATOM   4726  H   LYS A 278       5.316  23.229 -22.606  1.00 96.41           H  
ATOM   4727  CA  LYS A 278       5.968  21.180 -22.685  1.00 96.41           C  
ATOM   4728  HA  LYS A 278       5.849  20.523 -23.546  1.00 96.41           H  
ATOM   4729  C   LYS A 278       5.685  20.306 -21.462  1.00 96.41           C  
ATOM   4730  CB  LYS A 278       7.418  21.697 -22.648  1.00 96.41           C  
ATOM   4731  HB2 LYS A 278       7.514  22.453 -21.869  1.00 96.41           H  
ATOM   4732  HB3 LYS A 278       8.067  20.861 -22.385  1.00 96.41           H  
ATOM   4733  O   LYS A 278       5.650  19.089 -21.611  1.00 96.41           O  
ATOM   4734  CG  LYS A 278       7.902  22.272 -23.991  1.00 96.41           C  
ATOM   4735  HG2 LYS A 278       7.315  23.157 -24.238  1.00 96.41           H  
ATOM   4736  HG3 LYS A 278       7.764  21.526 -24.773  1.00 96.41           H  
ATOM   4737  CD  LYS A 278       9.392  22.654 -23.914  1.00 96.41           C  
ATOM   4738  HD2 LYS A 278       9.975  21.763 -23.682  1.00 96.41           H  
ATOM   4739  HD3 LYS A 278       9.528  23.379 -23.112  1.00 96.41           H  
ATOM   4740  CE  LYS A 278       9.892  23.259 -25.237  1.00 96.41           C  
ATOM   4741  HE2 LYS A 278       9.759  22.526 -26.033  1.00 96.41           H  
ATOM   4742  HE3 LYS A 278       9.273  24.124 -25.476  1.00 96.41           H  
ATOM   4743  NZ  LYS A 278      11.321  23.674 -25.161  1.00 96.41           N  
ATOM   4744  HZ1 LYS A 278      11.627  24.083 -26.033  1.00 96.41           H  
ATOM   4745  HZ2 LYS A 278      11.459  24.369 -24.440  1.00 96.41           H  
ATOM   4746  HZ3 LYS A 278      11.927  22.892 -24.958  1.00 96.41           H  
ATOM   4747  N   ASN A 279       5.458  20.900 -20.290  1.00 97.27           N  
ATOM   4748  H   ASN A 279       5.483  21.908 -20.234  1.00 97.27           H  
ATOM   4749  CA  ASN A 279       5.181  20.153 -19.059  1.00 97.27           C  
ATOM   4750  HA  ASN A 279       5.938  19.381 -18.923  1.00 97.27           H  
ATOM   4751  C   ASN A 279       3.830  19.439 -19.110  1.00 97.27           C  
ATOM   4752  CB  ASN A 279       5.229  21.105 -17.859  1.00 97.27           C  
ATOM   4753  HB2 ASN A 279       4.756  20.625 -17.002  1.00 97.27           H  
ATOM   4754  HB3 ASN A 279       4.659  22.005 -18.089  1.00 97.27           H  
ATOM   4755  O   ASN A 279       3.763  18.265 -18.758  1.00 97.27           O  
ATOM   4756  CG  ASN A 279       6.631  21.490 -17.429  1.00 97.27           C  
ATOM   4757  ND2 ASN A 279       6.728  22.315 -16.422  1.00 97.27           N  
ATOM   4758 HD21 ASN A 279       7.626  22.442 -15.977  1.00 97.27           H  
ATOM   4759 HD22 ASN A 279       5.882  22.649 -15.984  1.00 97.27           H  
ATOM   4760  OD1 ASN A 279       7.629  21.067 -17.996  1.00 97.27           O  
ATOM   4761  N   ILE A 280       2.784  20.104 -19.611  1.00 97.41           N  
ATOM   4762  H   ILE A 280       2.896  21.084 -19.831  1.00 97.41           H  
ATOM   4763  CA  ILE A 280       1.459  19.490 -19.784  1.00 97.41           C  
ATOM   4764  HA  ILE A 280       1.102  19.133 -18.818  1.00 97.41           H  
ATOM   4765  C   ILE A 280       1.563  18.269 -20.704  1.00 97.41           C  
ATOM   4766  CB  ILE A 280       0.448  20.527 -20.327  1.00 97.41           C  
ATOM   4767  HB  ILE A 280       0.871  20.985 -21.221  1.00 97.41           H  
ATOM   4768  O   ILE A 280       1.079  17.190 -20.366  1.00 97.41           O  
ATOM   4769  CG1 ILE A 280       0.196  21.634 -19.276  1.00 97.41           C  
ATOM   4770 HG12 ILE A 280       1.146  21.992 -18.880  1.00 97.41           H  
ATOM   4771 HG13 ILE A 280      -0.375  21.222 -18.444  1.00 97.41           H  
ATOM   4772  CG2 ILE A 280      -0.882  19.847 -20.714  1.00 97.41           C  
ATOM   4773 HG21 ILE A 280      -1.601  20.588 -21.061  1.00 97.41           H  
ATOM   4774 HG22 ILE A 280      -0.732  19.131 -21.522  1.00 97.41           H  
ATOM   4775 HG23 ILE A 280      -1.295  19.334 -19.845  1.00 97.41           H  
ATOM   4776  CD1 ILE A 280      -0.545  22.859 -19.826  1.00 97.41           C  
ATOM   4777 HD11 ILE A 280      -1.566  22.601 -20.109  1.00 97.41           H  
ATOM   4778 HD12 ILE A 280      -0.588  23.626 -19.053  1.00 97.41           H  
ATOM   4779 HD13 ILE A 280      -0.012  23.260 -20.688  1.00 97.41           H  
ATOM   4780  N   LEU A 281       2.235  18.410 -21.853  1.00 97.04           N  
ATOM   4781  H   LEU A 281       2.600  19.319 -22.101  1.00 97.04           H  
ATOM   4782  CA  LEU A 281       2.434  17.294 -22.774  1.00 97.04           C  
ATOM   4783  HA  LEU A 281       1.455  16.874 -23.005  1.00 97.04           H  
ATOM   4784  C   LEU A 281       3.266  16.176 -22.136  1.00 97.04           C  
ATOM   4785  CB  LEU A 281       3.069  17.817 -24.071  1.00 97.04           C  
ATOM   4786  HB2 LEU A 281       4.032  18.270 -23.834  1.00 97.04           H  
ATOM   4787  HB3 LEU A 281       2.423  18.594 -24.482  1.00 97.04           H  
ATOM   4788  O   LEU A 281       2.907  15.009 -22.265  1.00 97.04           O  
ATOM   4789  CG  LEU A 281       3.285  16.735 -25.147  1.00 97.04           C  
ATOM   4790  HG  LEU A 281       3.990  15.989 -24.782  1.00 97.04           H  
ATOM   4791  CD1 LEU A 281       1.986  16.037 -25.556  1.00 97.04           C  
ATOM   4792 HD11 LEU A 281       1.242  16.773 -25.861  1.00 97.04           H  
ATOM   4793 HD12 LEU A 281       1.598  15.445 -24.728  1.00 97.04           H  
ATOM   4794 HD13 LEU A 281       2.180  15.362 -26.390  1.00 97.04           H  
ATOM   4795  CD2 LEU A 281       3.884  17.393 -26.387  1.00 97.04           C  
ATOM   4796 HD21 LEU A 281       4.069  16.637 -27.150  1.00 97.04           H  
ATOM   4797 HD22 LEU A 281       3.195  18.134 -26.790  1.00 97.04           H  
ATOM   4798 HD23 LEU A 281       4.828  17.875 -26.136  1.00 97.04           H  
ATOM   4799  N   ARG A 282       4.342  16.518 -21.418  1.00 96.98           N  
ATOM   4800  H   ARG A 282       4.578  17.498 -21.348  1.00 96.98           H  
ATOM   4801  CA  ARG A 282       5.172  15.545 -20.697  1.00 96.98           C  
ATOM   4802  HA  ARG A 282       5.570  14.822 -21.409  1.00 96.98           H  
ATOM   4803  C   ARG A 282       4.349  14.748 -19.690  1.00 96.98           C  
ATOM   4804  CB  ARG A 282       6.340  16.265 -20.009  1.00 96.98           C  
ATOM   4805  HB2 ARG A 282       6.868  16.864 -20.752  1.00 96.98           H  
ATOM   4806  HB3 ARG A 282       5.962  16.930 -19.232  1.00 96.98           H  
ATOM   4807  O   ARG A 282       4.411  13.526 -19.708  1.00 96.98           O  
ATOM   4808  CG  ARG A 282       7.328  15.269 -19.385  1.00 96.98           C  
ATOM   4809  HG2 ARG A 282       7.767  14.659 -20.175  1.00 96.98           H  
ATOM   4810  HG3 ARG A 282       6.805  14.613 -18.689  1.00 96.98           H  
ATOM   4811  CD  ARG A 282       8.449  15.968 -18.618  1.00 96.98           C  
ATOM   4812  HD2 ARG A 282       9.106  15.198 -18.214  1.00 96.98           H  
ATOM   4813  HD3 ARG A 282       8.025  16.523 -17.781  1.00 96.98           H  
ATOM   4814  NE  ARG A 282       9.235  16.838 -19.502  1.00 96.98           N  
ATOM   4815  HE  ARG A 282       9.629  16.382 -20.313  1.00 96.98           H  
ATOM   4816  NH1 ARG A 282       9.006  18.804 -18.408  1.00 96.98           N  
ATOM   4817 HH11 ARG A 282       8.576  18.298 -17.648  1.00 96.98           H  
ATOM   4818 HH12 ARG A 282       8.935  19.812 -18.400  1.00 96.98           H  
ATOM   4819  NH2 ARG A 282      10.135  18.761 -20.330  1.00 96.98           N  
ATOM   4820 HH21 ARG A 282      10.635  18.201 -21.005  1.00 96.98           H  
ATOM   4821 HH22 ARG A 282      10.456  19.695 -20.118  1.00 96.98           H  
ATOM   4822  CZ  ARG A 282       9.458  18.128 -19.417  1.00 96.98           C  
ATOM   4823  N   ALA A 283       3.560  15.415 -18.853  1.00 97.39           N  
ATOM   4824  H   ALA A 283       3.550  16.424 -18.894  1.00 97.39           H  
ATOM   4825  CA  ALA A 283       2.731  14.762 -17.846  1.00 97.39           C  
ATOM   4826  HA  ALA A 283       3.366  14.166 -17.190  1.00 97.39           H  
ATOM   4827  C   ALA A 283       1.700  13.819 -18.473  1.00 97.39           C  
ATOM   4828  CB  ALA A 283       2.057  15.842 -17.011  1.00 97.39           C  
ATOM   4829  HB1 ALA A 283       2.824  16.428 -16.506  1.00 97.39           H  
ATOM   4830  HB2 ALA A 283       1.433  15.372 -16.251  1.00 97.39           H  
ATOM   4831  HB3 ALA A 283       1.440  16.490 -17.634  1.00 97.39           H  
ATOM   4832  O   ALA A 283       1.628  12.655 -18.082  1.00 97.39           O  
ATOM   4833  N   LYS A 284       0.984  14.281 -19.508  1.00 97.16           N  
ATOM   4834  H   LYS A 284       1.086  15.254 -19.761  1.00 97.16           H  
ATOM   4835  CA  LYS A 284       0.049  13.442 -20.271  1.00 97.16           C  
ATOM   4836  HA  LYS A 284      -0.721  13.060 -19.602  1.00 97.16           H  
ATOM   4837  C   LYS A 284       0.736  12.201 -20.838  1.00 97.16           C  
ATOM   4838  CB  LYS A 284      -0.620  14.261 -21.386  1.00 97.16           C  
ATOM   4839  HB2 LYS A 284      -1.133  13.574 -22.059  1.00 97.16           H  
ATOM   4840  HB3 LYS A 284       0.138  14.799 -21.956  1.00 97.16           H  
ATOM   4841  O   LYS A 284       0.214  11.107 -20.689  1.00 97.16           O  
ATOM   4842  CG  LYS A 284      -1.654  15.248 -20.826  1.00 97.16           C  
ATOM   4843  HG2 LYS A 284      -2.405  14.686 -20.270  1.00 97.16           H  
ATOM   4844  HG3 LYS A 284      -1.175  15.950 -20.143  1.00 97.16           H  
ATOM   4845  CD  LYS A 284      -2.352  16.023 -21.951  1.00 97.16           C  
ATOM   4846  HD2 LYS A 284      -2.815  15.308 -22.631  1.00 97.16           H  
ATOM   4847  HD3 LYS A 284      -1.620  16.620 -22.494  1.00 97.16           H  
ATOM   4848  CE  LYS A 284      -3.429  16.931 -21.344  1.00 97.16           C  
ATOM   4849  HE2 LYS A 284      -4.021  16.333 -20.651  1.00 97.16           H  
ATOM   4850  HE3 LYS A 284      -2.944  17.717 -20.765  1.00 97.16           H  
ATOM   4851  NZ  LYS A 284      -4.326  17.513 -22.376  1.00 97.16           N  
ATOM   4852  HZ1 LYS A 284      -3.815  18.078 -23.038  1.00 97.16           H  
ATOM   4853  HZ2 LYS A 284      -5.035  18.083 -21.937  1.00 97.16           H  
ATOM   4854  HZ3 LYS A 284      -4.808  16.776 -22.872  1.00 97.16           H  
ATOM   4855  N   ARG A 285       1.931  12.347 -21.421  1.00 96.54           N  
ATOM   4856  H   ARG A 285       2.306  13.281 -21.498  1.00 96.54           H  
ATOM   4857  CA  ARG A 285       2.704  11.219 -21.968  1.00 96.54           C  
ATOM   4858  HA  ARG A 285       2.045  10.602 -22.579  1.00 96.54           H  
ATOM   4859  C   ARG A 285       3.214  10.262 -20.893  1.00 96.54           C  
ATOM   4860  CB  ARG A 285       3.865  11.747 -22.824  1.00 96.54           C  
ATOM   4861  HB2 ARG A 285       4.514  10.912 -23.091  1.00 96.54           H  
ATOM   4862  HB3 ARG A 285       4.452  12.456 -22.239  1.00 96.54           H  
ATOM   4863  O   ARG A 285       3.220   9.060 -21.114  1.00 96.54           O  
ATOM   4864  CG  ARG A 285       3.406  12.424 -24.121  1.00 96.54           C  
ATOM   4865  HG2 ARG A 285       2.661  13.191 -23.910  1.00 96.54           H  
ATOM   4866  HG3 ARG A 285       4.266  12.899 -24.592  1.00 96.54           H  
ATOM   4867  CD  ARG A 285       2.792  11.410 -25.087  1.00 96.54           C  
ATOM   4868  HD2 ARG A 285       3.505  10.603 -25.257  1.00 96.54           H  
ATOM   4869  HD3 ARG A 285       1.894  10.988 -24.638  1.00 96.54           H  
ATOM   4870  NE  ARG A 285       2.458  12.038 -26.375  1.00 96.54           N  
ATOM   4871  HE  ARG A 285       3.052  12.794 -26.682  1.00 96.54           H  
ATOM   4872  NH1 ARG A 285       0.801  10.553 -26.979  1.00 96.54           N  
ATOM   4873 HH11 ARG A 285       0.937   9.997 -26.147  1.00 96.54           H  
ATOM   4874 HH12 ARG A 285       0.087  10.233 -27.618  1.00 96.54           H  
ATOM   4875  NH2 ARG A 285       1.336  12.254 -28.334  1.00 96.54           N  
ATOM   4876 HH21 ARG A 285       1.942  13.018 -28.597  1.00 96.54           H  
ATOM   4877 HH22 ARG A 285       0.638  11.910 -28.978  1.00 96.54           H  
ATOM   4878  CZ  ARG A 285       1.532  11.612 -27.214  1.00 96.54           C  
ATOM   4879  N   LEU A 286       3.619  10.763 -19.729  1.00 96.56           N  
ATOM   4880  H   LEU A 286       3.620  11.765 -19.608  1.00 96.56           H  
ATOM   4881  CA  LEU A 286       4.034   9.905 -18.615  1.00 96.56           C  
ATOM   4882  HA  LEU A 286       4.769   9.186 -18.977  1.00 96.56           H  
ATOM   4883  C   LEU A 286       2.866   9.080 -18.066  1.00 96.56           C  
ATOM   4884  CB  LEU A 286       4.656  10.755 -17.498  1.00 96.56           C  
ATOM   4885  HB2 LEU A 286       4.765  10.141 -16.605  1.00 96.56           H  
ATOM   4886  HB3 LEU A 286       3.965  11.563 -17.257  1.00 96.56           H  
ATOM   4887  O   LEU A 286       3.069   7.917 -17.742  1.00 96.56           O  
ATOM   4888  CG  LEU A 286       6.030  11.345 -17.848  1.00 96.56           C  
ATOM   4889  HG  LEU A 286       5.989  11.820 -18.828  1.00 96.56           H  
ATOM   4890  CD1 LEU A 286       6.380  12.411 -16.816  1.00 96.56           C  
ATOM   4891 HD11 LEU A 286       5.602  13.174 -16.814  1.00 96.56           H  
ATOM   4892 HD12 LEU A 286       7.328  12.881 -17.080  1.00 96.56           H  
ATOM   4893 HD13 LEU A 286       6.459  11.972 -15.822  1.00 96.56           H  
ATOM   4894  CD2 LEU A 286       7.145  10.299 -17.870  1.00 96.56           C  
ATOM   4895 HD21 LEU A 286       8.081  10.774 -18.164  1.00 96.56           H  
ATOM   4896 HD22 LEU A 286       7.265   9.862 -16.879  1.00 96.56           H  
ATOM   4897 HD23 LEU A 286       6.913   9.515 -18.591  1.00 96.56           H  
ATOM   4898  N   TYR A 287       1.665   9.656 -17.974  1.00 96.76           N  
ATOM   4899  H   TYR A 287       1.564  10.628 -18.231  1.00 96.76           H  
ATOM   4900  CA  TYR A 287       0.464   8.929 -17.546  1.00 96.76           C  
ATOM   4901  HA  TYR A 287       0.711   8.316 -16.679  1.00 96.76           H  
ATOM   4902  C   TYR A 287      -0.048   7.969 -18.610  1.00 96.76           C  
ATOM   4903  CB  TYR A 287      -0.632   9.905 -17.127  1.00 96.76           C  
ATOM   4904  HB2 TYR A 287      -1.606   9.444 -17.295  1.00 96.76           H  
ATOM   4905  HB3 TYR A 287      -0.573  10.800 -17.746  1.00 96.76           H  
ATOM   4906  O   TYR A 287      -0.420   6.853 -18.270  1.00 96.76           O  
ATOM   4907  CG  TYR A 287      -0.522  10.269 -15.667  1.00 96.76           C  
ATOM   4908  CD1 TYR A 287      -1.497   9.817 -14.756  1.00 96.76           C  
ATOM   4909  HD1 TYR A 287      -2.365   9.274 -15.099  1.00 96.76           H  
ATOM   4910  CD2 TYR A 287       0.595  10.992 -15.210  1.00 96.76           C  
ATOM   4911  HD2 TYR A 287       1.339  11.345 -15.909  1.00 96.76           H  
ATOM   4912  CE1 TYR A 287      -1.363  10.110 -13.387  1.00 96.76           C  
ATOM   4913  HE1 TYR A 287      -2.127   9.806 -12.687  1.00 96.76           H  
ATOM   4914  CE2 TYR A 287       0.751  11.245 -13.840  1.00 96.76           C  
ATOM   4915  HE2 TYR A 287       1.600  11.796 -13.463  1.00 96.76           H  
ATOM   4916  OH  TYR A 287      -0.021  11.071 -11.624  1.00 96.76           O  
ATOM   4917  HH  TYR A 287      -0.872  11.055 -11.181  1.00 96.76           H  
ATOM   4918  CZ  TYR A 287      -0.224  10.807 -12.931  1.00 96.76           C  
ATOM   4919  N   ASP A 288       0.028   8.348 -19.883  1.00 95.73           N  
ATOM   4920  H   ASP A 288       0.245   9.312 -20.093  1.00 95.73           H  
ATOM   4921  CA  ASP A 288      -0.223   7.453 -21.013  1.00 95.73           C  
ATOM   4922  HA  ASP A 288      -1.261   7.122 -20.989  1.00 95.73           H  
ATOM   4923  C   ASP A 288       0.673   6.205 -20.924  1.00 95.73           C  
ATOM   4924  CB  ASP A 288       0.004   8.264 -22.298  1.00 95.73           C  
ATOM   4925  HB2 ASP A 288       1.041   8.597 -22.329  1.00 95.73           H  
ATOM   4926  HB3 ASP A 288      -0.632   9.149 -22.267  1.00 95.73           H  
ATOM   4927  O   ASP A 288       0.178   5.088 -20.998  1.00 95.73           O  
ATOM   4928  CG  ASP A 288      -0.307   7.525 -23.594  1.00 95.73           C  
ATOM   4929  OD1 ASP A 288      -1.267   6.733 -23.598  1.00 95.73           O  
ATOM   4930  OD2 ASP A 288       0.393   7.827 -24.593  1.00 95.73           O  
ATOM   4931  N   LEU A 289       1.967   6.360 -20.610  1.00 94.58           N  
ATOM   4932  H   LEU A 289       2.337   7.299 -20.571  1.00 94.58           H  
ATOM   4933  CA  LEU A 289       2.870   5.225 -20.359  1.00 94.58           C  
ATOM   4934  HA  LEU A 289       2.742   4.502 -21.165  1.00 94.58           H  
ATOM   4935  C   LEU A 289       2.555   4.449 -19.063  1.00 94.58           C  
ATOM   4936  CB  LEU A 289       4.328   5.719 -20.350  1.00 94.58           C  
ATOM   4937  HB2 LEU A 289       4.416   6.523 -19.619  1.00 94.58           H  
ATOM   4938  HB3 LEU A 289       4.965   4.900 -20.014  1.00 94.58           H
[truncated: 292,581 more chars]
