# Supplementary material for: Widespread Horizontal Gene Transfer Among Animal Viruses
Source: bioRxiv. 2024 Mar 26:2024.03.25.586562. Preprint. [Version 2] doi: 10.1101/2024.03.25.586562 (PMC11071296; doi:10.1101/2024.03.25.586562)
Supplement: Supplement 7 [file media-7.zip › File7_PDB/Papilloma7221_L2.pdb]

ATOM      1  N   MET A   1     -61.107  16.204  12.733  1.00 55.67           N  
ATOM      2  H   MET A   1     -60.985  16.040  11.744  1.00 55.67           H  
ATOM      3  H2  MET A   1     -60.336  16.767  13.063  1.00 55.67           H  
ATOM      4  H3  MET A   1     -61.969  16.711  12.874  1.00 55.67           H  
ATOM      5  CA  MET A   1     -61.148  14.906  13.445  1.00 55.67           C  
ATOM      6  HA  MET A   1     -61.235  15.069  14.519  1.00 55.67           H  
ATOM      7  C   MET A   1     -59.846  14.163  13.181  1.00 55.67           C  
ATOM      8  CB  MET A   1     -62.343  14.056  12.979  1.00 55.67           C  
ATOM      9  HB2 MET A   1     -62.196  13.032  13.322  1.00 55.67           H  
ATOM     10  HB3 MET A   1     -62.389  14.046  11.890  1.00 55.67           H  
ATOM     11  O   MET A   1     -59.645  13.696  12.067  1.00 55.67           O  
ATOM     12  CG  MET A   1     -63.681  14.545  13.539  1.00 55.67           C  
ATOM     13  HG2 MET A   1     -63.635  14.524  14.628  1.00 55.67           H  
ATOM     14  HG3 MET A   1     -63.869  15.568  13.214  1.00 55.67           H  
ATOM     15  SD  MET A   1     -65.062  13.506  13.003  1.00 55.67           S  
ATOM     16  CE  MET A   1     -66.387  14.129  14.075  1.00 55.67           C  
ATOM     17  HE1 MET A   1     -67.311  13.594  13.856  1.00 55.67           H  
ATOM     18  HE2 MET A   1     -66.124  13.971  15.121  1.00 55.67           H  
ATOM     19  HE3 MET A   1     -66.542  15.193  13.894  1.00 55.67           H  
ATOM     20  N   SER A   2     -58.924  14.110  14.145  1.00 70.56           N  
ATOM     21  H   SER A   2     -59.115  14.442  15.079  1.00 70.56           H  
ATOM     22  CA  SER A   2     -57.711  13.295  14.007  1.00 70.56           C  
ATOM     23  HA  SER A   2     -57.276  13.467  13.023  1.00 70.56           H  
ATOM     24  C   SER A   2     -58.094  11.815  14.114  1.00 70.56           C  
ATOM     25  CB  SER A   2     -56.657  13.698  15.051  1.00 70.56           C  
ATOM     26  HB2 SER A   2     -56.264  14.683  14.799  1.00 70.56           H  
ATOM     27  HB3 SER A   2     -55.838  12.980  15.037  1.00 70.56           H  
ATOM     28  O   SER A   2     -58.805  11.412  15.033  1.00 70.56           O  
ATOM     29  OG  SER A   2     -57.225  13.749  16.344  1.00 70.56           O  
ATOM     30  HG  SER A   2     -56.541  13.939  16.990  1.00 70.56           H  
ATOM     31  N   LYS A   3     -57.683  10.988  13.144  1.00 69.70           N  
ATOM     32  H   LYS A   3     -57.119  11.364  12.395  1.00 69.70           H  
ATOM     33  CA  LYS A   3     -57.899   9.536  13.212  1.00 69.70           C  
ATOM     34  HA  LYS A   3     -58.960   9.340  13.369  1.00 69.70           H  
ATOM     35  C   LYS A   3     -57.144   8.997  14.428  1.00 69.70           C  
ATOM     36  CB  LYS A   3     -57.446   8.842  11.911  1.00 69.70           C  
ATOM     37  HB2 LYS A   3     -56.509   9.283  11.570  1.00 69.70           H  
ATOM     38  HB3 LYS A   3     -57.263   7.789  12.124  1.00 69.70           H  
ATOM     39  O   LYS A   3     -55.920   9.092  14.481  1.00 69.70           O  
ATOM     40  CG  LYS A   3     -58.502   8.921  10.793  1.00 69.70           C  
ATOM     41  HG2 LYS A   3     -59.408   8.417  11.128  1.00 69.70           H  
ATOM     42  HG3 LYS A   3     -58.738   9.966  10.592  1.00 69.70           H  
ATOM     43  CD  LYS A   3     -58.006   8.257   9.495  1.00 69.70           C  
ATOM     44  HD2 LYS A   3     -57.128   8.794   9.138  1.00 69.70           H  
ATOM     45  HD3 LYS A   3     -57.727   7.224   9.704  1.00 69.70           H  
ATOM     46  CE  LYS A   3     -59.100   8.282   8.414  1.00 69.70           C  
ATOM     47  HE2 LYS A   3     -59.960   7.719   8.777  1.00 69.70           H  
ATOM     48  HE3 LYS A   3     -59.422   9.314   8.272  1.00 69.70           H  
ATOM     49  NZ  LYS A   3     -58.637   7.719   7.117  1.00 69.70           N  
ATOM     50  HZ1 LYS A   3     -59.383   7.738   6.436  1.00 69.70           H  
ATOM     51  HZ2 LYS A   3     -58.338   6.759   7.216  1.00 69.70           H  
ATOM     52  HZ3 LYS A   3     -57.871   8.258   6.739  1.00 69.70           H  
ATOM     53  N   VAL A   4     -57.874   8.435  15.393  1.00 80.61           N  
ATOM     54  H   VAL A   4     -58.880   8.493  15.323  1.00 80.61           H  
ATOM     55  CA  VAL A   4     -57.294   7.760  16.561  1.00 80.61           C  
ATOM     56  HA  VAL A   4     -56.707   8.483  17.126  1.00 80.61           H  
ATOM     57  C   VAL A   4     -56.368   6.654  16.059  1.00 80.61           C  
ATOM     58  CB  VAL A   4     -58.389   7.198  17.489  1.00 80.61           C  
ATOM     59  HB  VAL A   4     -59.029   6.521  16.923  1.00 80.61           H  
ATOM     60  O   VAL A   4     -56.798   5.721  15.376  1.00 80.61           O  
ATOM     61  CG1 VAL A   4     -57.796   6.428  18.677  1.00 80.61           C  
ATOM     62 HG11 VAL A   4     -57.129   7.072  19.249  1.00 80.61           H  
ATOM     63 HG12 VAL A   4     -58.598   6.087  19.330  1.00 80.61           H  
ATOM     64 HG13 VAL A   4     -57.247   5.551  18.332  1.00 80.61           H  
ATOM     65  CG2 VAL A   4     -59.257   8.333  18.049  1.00 80.61           C  
ATOM     66 HG21 VAL A   4     -59.760   8.869  17.244  1.00 80.61           H  
ATOM     67 HG22 VAL A   4     -60.020   7.924  18.711  1.00 80.61           H  
ATOM     68 HG23 VAL A   4     -58.643   9.036  18.612  1.00 80.61           H  
ATOM     69  N   ARG A   5     -55.076   6.776  16.364  1.00 76.67           N  
ATOM     70  H   ARG A   5     -54.790   7.591  16.887  1.00 76.67           H  
ATOM     71  CA  ARG A   5     -54.059   5.803  15.969  1.00 76.67           C  
ATOM     72  HA  ARG A   5     -54.173   5.592  14.906  1.00 76.67           H  
ATOM     73  C   ARG A   5     -54.296   4.511  16.750  1.00 76.67           C  
ATOM     74  CB  ARG A   5     -52.669   6.419  16.208  1.00 76.67           C  
ATOM     75  HB2 ARG A   5     -52.646   7.404  15.740  1.00 76.67           H  
ATOM     76  HB3 ARG A   5     -52.510   6.552  17.278  1.00 76.67           H  
ATOM     77  O   ARG A   5     -53.990   4.435  17.936  1.00 76.67           O  
ATOM     78  CG  ARG A   5     -51.520   5.586  15.622  1.00 76.67           C  
ATOM     79  HG2 ARG A   5     -51.503   4.601  16.089  1.00 76.67           H  
ATOM     80  HG3 ARG A   5     -51.668   5.470  14.548  1.00 76.67           H  
ATOM     81  CD  ARG A   5     -50.182   6.296  15.880  1.00 76.67           C  
ATOM     82  HD2 ARG A   5     -50.040   6.389  16.957  1.00 76.67           H  
ATOM     83  HD3 ARG A   5     -50.230   7.296  15.449  1.00 76.67           H  
ATOM     84  NE  ARG A   5     -49.036   5.571  15.295  1.00 76.67           N  
ATOM     85  HE  ARG A   5     -49.234   4.700  14.823  1.00 76.67           H  
ATOM     86  NH1 ARG A   5     -47.395   7.060  15.922  1.00 76.67           N  
ATOM     87 HH11 ARG A   5     -48.082   7.641  16.379  1.00 76.67           H  
ATOM     88 HH12 ARG A   5     -46.424   7.340  15.926  1.00 76.67           H  
ATOM     89  NH2 ARG A   5     -46.838   5.247  14.758  1.00 76.67           N  
ATOM     90 HH21 ARG A   5     -45.878   5.561  14.790  1.00 76.67           H  
ATOM     91 HH22 ARG A   5     -47.053   4.382  14.284  1.00 76.67           H  
ATOM     92  CZ  ARG A   5     -47.769   5.961  15.327  1.00 76.67           C  
ATOM     93  N   ARG A   6     -54.846   3.488  16.093  1.00 82.07           N  
ATOM     94  H   ARG A   6     -55.158   3.643  15.145  1.00 82.07           H  
ATOM     95  CA  ARG A   6     -54.919   2.139  16.669  1.00 82.07           C  
ATOM     96  HA  ARG A   6     -55.289   2.220  17.691  1.00 82.07           H  
ATOM     97  C   ARG A   6     -53.511   1.559  16.746  1.00 82.07           C  
ATOM     98  CB  ARG A   6     -55.878   1.236  15.878  1.00 82.07           C  
ATOM     99  HB2 ARG A   6     -55.781   0.215  16.249  1.00 82.07           H  
ATOM    100  HB3 ARG A   6     -55.605   1.243  14.823  1.00 82.07           H  
ATOM    101  O   ARG A   6     -52.729   1.685  15.799  1.00 82.07           O  
ATOM    102  CG  ARG A   6     -57.338   1.683  16.047  1.00 82.07           C  
ATOM    103  HG2 ARG A   6     -57.464   2.682  15.628  1.00 82.07           H  
ATOM    104  HG3 ARG A   6     -57.586   1.712  17.108  1.00 82.07           H  
ATOM    105  CD  ARG A   6     -58.294   0.716  15.338  1.00 82.07           C  
ATOM    106  HD2 ARG A   6     -58.029   0.672  14.281  1.00 82.07           H  
ATOM    107  HD3 ARG A   6     -58.175  -0.277  15.770  1.00 82.07           H  
ATOM    108  NE  ARG A   6     -59.701   1.145  15.474  1.00 82.07           N  
ATOM    109  HE  ARG A   6     -59.882   1.954  16.052  1.00 82.07           H  
ATOM    110  NH1 ARG A   6     -60.649  -0.518  14.196  1.00 82.07           N  
ATOM    111 HH11 ARG A   6     -61.470  -0.977  13.828  1.00 82.07           H  
ATOM    112 HH12 ARG A   6     -59.743  -0.941  14.053  1.00 82.07           H  
ATOM    113  NH2 ARG A   6     -61.953   1.023  15.138  1.00 82.07           N  
ATOM    114 HH21 ARG A   6     -62.752   0.543  14.749  1.00 82.07           H  
ATOM    115 HH22 ARG A   6     -62.105   1.820  15.740  1.00 82.07           H  
ATOM    116  CZ  ARG A   6     -60.755   0.550  14.937  1.00 82.07           C  
ATOM    117  N   LYS A   7     -53.182   0.945  17.882  1.00 81.47           N  
ATOM    118  H   LYS A   7     -53.886   0.853  18.600  1.00 81.47           H  
ATOM    119  CA  LYS A   7     -51.942   0.178  18.018  1.00 81.47           C  
ATOM    120  HA  LYS A   7     -51.098   0.809  17.739  1.00 81.47           H  
ATOM    121  C   LYS A   7     -52.003  -0.987  17.028  1.00 81.47           C  
ATOM    122  CB  LYS A   7     -51.744  -0.302  19.466  1.00 81.47           C  
ATOM    123  HB2 LYS A   7     -50.880  -0.964  19.494  1.00 81.47           H  
ATOM    124  HB3 LYS A   7     -52.617  -0.872  19.783  1.00 81.47           H  
ATOM    125  O   LYS A   7     -53.035  -1.645  16.919  1.00 81.47           O  
ATOM    126  CG  LYS A   7     -51.505   0.867  20.440  1.00 81.47           C  
ATOM    127  HG2 LYS A   7     -50.652   1.450  20.095  1.00 81.47           H  
ATOM    128  HG3 LYS A   7     -52.385   1.511  20.461  1.00 81.47           H  
ATOM    129  CD  LYS A   7     -51.223   0.359  21.862  1.00 81.47           C  
ATOM    130  HD2 LYS A   7     -50.344  -0.286  21.840  1.00 81.47           H  
ATOM    131  HD3 LYS A   7     -52.076  -0.227  22.206  1.00 81.47           H  
ATOM    132  CE  LYS A   7     -50.978   1.526  22.831  1.00 81.47           C  
ATOM    133  HE2 LYS A   7     -51.860   2.166  22.837  1.00 81.47           H  
ATOM    134  HE3 LYS A   7     -50.139   2.115  22.461  1.00 81.47           H  
ATOM    135  NZ  LYS A   7     -50.689   1.048  24.211  1.00 81.47           N  
ATOM    136  HZ1 LYS A   7     -50.526   1.823  24.838  1.00 81.47           H  
ATOM    137  HZ2 LYS A   7     -51.460   0.510  24.578  1.00 81.47           H  
ATOM    138  HZ3 LYS A   7     -49.867   0.462  24.227  1.00 81.47           H  
ATOM    139  N   ARG A   8     -50.921  -1.193  16.278  1.00 79.31           N  
ATOM    140  H   ARG A   8     -50.095  -0.650  16.485  1.00 79.31           H  
ATOM    141  CA  ARG A   8     -50.755  -2.403  15.465  1.00 79.31           C  
ATOM    142  HA  ARG A   8     -51.685  -2.616  14.939  1.00 79.31           H  
ATOM    143  C   ARG A   8     -50.503  -3.580  16.409  1.00 79.31           C  
ATOM    144  CB  ARG A   8     -49.624  -2.223  14.439  1.00 79.31           C  
ATOM    145  HB2 ARG A   8     -48.697  -1.981  14.958  1.00 79.31           H  
ATOM    146  HB3 ARG A   8     -49.481  -3.166  13.911  1.00 79.31           H  
ATOM    147  O   ARG A   8     -49.959  -3.369  17.495  1.00 79.31           O  
ATOM    148  CG  ARG A   8     -49.949  -1.123  13.413  1.00 79.31           C  
ATOM    149  HG2 ARG A   8     -50.894  -1.361  12.926  1.00 79.31           H  
ATOM    150  HG3 ARG A   8     -50.044  -0.163  13.920  1.00 79.31           H  
ATOM    151  CD  ARG A   8     -48.849  -1.021  12.350  1.00 79.31           C  
ATOM    152  HD2 ARG A   8     -47.904  -0.774  12.833  1.00 79.31           H  
ATOM    153  HD3 ARG A   8     -48.748  -1.997  11.875  1.00 79.31           H  
ATOM    154  NE  ARG A   8     -49.169   0.003  11.331  1.00 79.31           N  
ATOM    155  HE  ARG A   8     -49.866   0.692  11.575  1.00 79.31           H  
ATOM    156  NH1 ARG A   8     -47.837  -0.827   9.645  1.00 79.31           N  
ATOM    157 HH11 ARG A   8     -47.503  -0.798   8.692  1.00 79.31           H  
ATOM    158 HH12 ARG A   8     -47.534  -1.587  10.237  1.00 79.31           H  
ATOM    159  NH2 ARG A   8     -49.060   0.994   9.275  1.00 79.31           N  
ATOM    160 HH21 ARG A   8     -48.694   0.991   8.334  1.00 79.31           H  
ATOM    161 HH22 ARG A   8     -49.756   1.677   9.538  1.00 79.31           H  
ATOM    162  CZ  ARG A   8     -48.688   0.051  10.096  1.00 79.31           C  
ATOM    163  N   ALA A   9     -50.916  -4.776  16.001  1.00 79.61           N  
ATOM    164  H   ALA A   9     -51.345  -4.877  15.092  1.00 79.61           H  
ATOM    165  CA  ALA A   9     -50.605  -5.998  16.733  1.00 79.61           C  
ATOM    166  HA  ALA A   9     -51.037  -5.938  17.732  1.00 79.61           H  
ATOM    167  C   ALA A   9     -49.083  -6.143  16.867  1.00 79.61           C  
ATOM    168  CB  ALA A   9     -51.240  -7.186  16.003  1.00 79.61           C  
ATOM    169  HB1 ALA A   9     -50.852  -7.250  14.986  1.00 79.61           H  
ATOM    170  HB2 ALA A   9     -52.324  -7.075  15.974  1.00 79.61           H  
ATOM    171  HB3 ALA A   9     -50.999  -8.110  16.528  1.00 79.61           H  
ATOM    172  O   ALA A   9     -48.339  -5.809  15.939  1.00 79.61           O  
ATOM    173  N   SER A  10     -48.620  -6.595  18.032  1.00 84.42           N  
ATOM    174  H   SER A  10     -49.273  -6.921  18.731  1.00 84.42           H  
ATOM    175  CA  SER A  10     -47.208  -6.934  18.202  1.00 84.42           C  
ATOM    176  HA  SER A  10     -46.621  -6.081  17.862  1.00 84.42           H  
ATOM    177  C   SER A  10     -46.858  -8.154  17.337  1.00 84.42           C  
ATOM    178  CB  SER A  10     -46.864  -7.178  19.677  1.00 84.42           C  
ATOM    179  HB2 SER A  10     -45.804  -7.416  19.765  1.00 84.42           H  
ATOM    180  HB3 SER A  10     -47.065  -6.272  20.249  1.00 84.42           H  
ATOM    181  O   SER A  10     -47.743  -8.965  17.048  1.00 84.42           O  
ATOM    182  OG  SER A  10     -47.623  -8.243  20.212  1.00 84.42           O  
ATOM    183  HG  SER A  10     -47.203  -8.546  21.020  1.00 84.42           H  
ATOM    184  N   PRO A  11     -45.584  -8.333  16.942  1.00 82.12           N  
ATOM    185  CA  PRO A  11     -45.152  -9.525  16.210  1.00 82.12           C  
ATOM    186  HA  PRO A  11     -45.596  -9.511  15.215  1.00 82.12           H  
ATOM    187  C   PRO A  11     -45.556 -10.834  16.906  1.00 82.12           C  
ATOM    188  CB  PRO A  11     -43.633  -9.385  16.080  1.00 82.12           C  
ATOM    189  HB2 PRO A  11     -43.266  -9.829  15.154  1.00 82.12           H  
ATOM    190  HB3 PRO A  11     -43.136  -9.836  16.939  1.00 82.12           H  
ATOM    191  O   PRO A  11     -45.984 -11.771  16.245  1.00 82.12           O  
ATOM    192  CG  PRO A  11     -43.415  -7.873  16.112  1.00 82.12           C  
ATOM    193  HG2 PRO A  11     -43.609  -7.455  15.124  1.00 82.12           H  
ATOM    194  HG3 PRO A  11     -42.411  -7.615  16.449  1.00 82.12           H  
ATOM    195  CD  PRO A  11     -44.483  -7.394  17.092  1.00 82.12           C  
ATOM    196  HD2 PRO A  11     -44.779  -6.376  16.839  1.00 82.12           H  
ATOM    197  HD3 PRO A  11     -44.096  -7.441  18.109  1.00 82.12           H  
ATOM    198  N   GLU A  12     -45.536 -10.860  18.242  1.00 85.61           N  
ATOM    199  H   GLU A  12     -45.096 -10.093  18.730  1.00 85.61           H  
ATOM    200  CA  GLU A  12     -45.977 -12.008  19.045  1.00 85.61           C  
ATOM    201  HA  GLU A  12     -45.419 -12.898  18.753  1.00 85.61           H  
ATOM    202  C   GLU A  12     -47.471 -12.313  18.879  1.00 85.61           C  
ATOM    203  CB  GLU A  12     -45.732 -11.716  20.530  1.00 85.61           C  
ATOM    204  HB2 GLU A  12     -46.270 -10.806  20.796  1.00 85.61           H  
ATOM    205  HB3 GLU A  12     -46.138 -12.541  21.115  1.00 85.61           H  
ATOM    206  O   GLU A  12     -47.872 -13.474  18.818  1.00 85.61           O  
ATOM    207  CG  GLU A  12     -44.252 -11.545  20.889  1.00 85.61           C  
ATOM    208  HG2 GLU A  12     -43.732 -12.481  20.684  1.00 85.61           H  
ATOM    209  HG3 GLU A  12     -43.828 -10.755  20.269  1.00 85.61           H  
ATOM    210  CD  GLU A  12     -44.035 -11.162  22.354  1.00 85.61           C  
ATOM    211  OE1 GLU A  12     -42.865 -10.870  22.675  1.00 85.61           O  
ATOM    212  OE2 GLU A  12     -45.038 -11.096  23.102  1.00 85.61           O  
ATOM    213  N   GLN A  13     -48.315 -11.279  18.804  1.00 85.30           N  
ATOM    214  H   GLN A  13     -47.931 -10.345  18.783  1.00 85.30           H  
ATOM    215  CA  GLN A  13     -49.752 -11.445  18.576  1.00 85.30           C  
ATOM    216  HA  GLN A  13     -50.135 -12.221  19.239  1.00 85.30           H  
ATOM    217  C   GLN A  13     -50.042 -11.901  17.145  1.00 85.30           C  
ATOM    218  CB  GLN A  13     -50.485 -10.131  18.874  1.00 85.30           C  
ATOM    219  HB2 GLN A  13     -49.972  -9.311  18.370  1.00 85.30           H  
ATOM    220  HB3 GLN A  13     -51.499 -10.194  18.479  1.00 85.30           H  
ATOM    221  O   GLN A  13     -50.921 -12.734  16.948  1.00 85.30           O  
ATOM    222  CG  GLN A  13     -50.573  -9.839  20.377  1.00 85.30           C  
ATOM    223  HG2 GLN A  13     -51.191 -10.602  20.849  1.00 85.30           H  
ATOM    224  HG3 GLN A  13     -49.580  -9.890  20.824  1.00 85.30           H  
ATOM    225  CD  GLN A  13     -51.173  -8.469  20.680  1.00 85.30           C  
ATOM    226  NE2 GLN A  13     -51.334  -8.132  21.940  1.00 85.30           N  
ATOM    227 HE21 GLN A  13     -51.767  -7.235  22.111  1.00 85.30           H  
ATOM    228 HE22 GLN A  13     -51.072  -8.771  22.677  1.00 85.30           H  
ATOM    229  OE1 GLN A  13     -51.498  -7.666  19.816  1.00 85.30           O  
ATOM    230  N   LEU A  14     -49.286 -11.395  16.164  1.00 83.31           N  
ATOM    231  H   LEU A  14     -48.575 -10.722  16.409  1.00 83.31           H  
ATOM    232  CA  LEU A  14     -49.382 -11.831  14.768  1.00 83.31           C  
ATOM    233  HA  LEU A  14     -50.418 -11.759  14.437  1.00 83.31           H  
ATOM    234  C   LEU A  14     -48.985 -13.304  14.618  1.00 83.31           C  
ATOM    235  CB  LEU A  14     -48.497 -10.935  13.882  1.00 83.31           C  
ATOM    236  HB2 LEU A  14     -47.486 -10.935  14.288  1.00 83.31           H  
ATOM    237  HB3 LEU A  14     -48.449 -11.371  12.884  1.00 83.31           H  
ATOM    238  O   LEU A  14     -49.689 -14.054  13.950  1.00 83.31           O  
ATOM    239  CG  LEU A  14     -48.984  -9.482  13.757  1.00 83.31           C  
ATOM    240  HG  LEU A  14     -49.147  -9.060  14.749  1.00 83.31           H  
ATOM    241  CD1 LEU A  14     -47.924  -8.636  13.052  1.00 83.31           C  
ATOM    242 HD11 LEU A  14     -48.260  -7.601  12.990  1.00 83.31           H  
ATOM    243 HD12 LEU A  14     -47.746  -9.024  12.050  1.00 83.31           H  
ATOM    244 HD13 LEU A  14     -46.994  -8.667  13.619  1.00 83.31           H  
ATOM    245  CD2 LEU A  14     -50.285  -9.380  12.957  1.00 83.31           C  
ATOM    246 HD21 LEU A  14     -51.095  -9.875  13.493  1.00 83.31           H  
ATOM    247 HD22 LEU A  14     -50.163  -9.859  11.986  1.00 83.31           H  
ATOM    248 HD23 LEU A  14     -50.554  -8.334  12.807  1.00 83.31           H  
ATOM    249  N   TYR A  15     -47.919 -13.736  15.297  1.00 85.44           N  
ATOM    250  H   TYR A  15     -47.339 -13.065  15.780  1.00 85.44           H  
ATOM    251  CA  TYR A  15     -47.511 -15.139  15.306  1.00 85.44           C  
ATOM    252  HA  TYR A  15     -47.413 -15.478  14.275  1.00 85.44           H  
ATOM    253  C   TYR A  15     -48.555 -16.039  15.979  1.00 85.44           C  
ATOM    254  CB  TYR A  15     -46.143 -15.273  15.977  1.00 85.44           C  
ATOM    255  HB2 TYR A  15     -46.203 -14.914  17.004  1.00 85.44           H  
ATOM    256  HB3 TYR A  15     -45.428 -14.643  15.448  1.00 85.44           H  
ATOM    257  O   TYR A  15     -48.961 -17.040  15.400  1.00 85.44           O  
ATOM    258  CG  TYR A  15     -45.630 -16.698  15.966  1.00 85.44           C  
ATOM    259  CD1 TYR A  15     -45.555 -17.433  17.166  1.00 85.44           C  
ATOM    260  HD1 TYR A  15     -45.835 -16.973  18.103  1.00 85.44           H  
ATOM    261  CD2 TYR A  15     -45.266 -17.302  14.746  1.00 85.44           C  
ATOM    262  HD2 TYR A  15     -45.324 -16.752  13.818  1.00 85.44           H  
ATOM    263  CE1 TYR A  15     -45.106 -18.767  17.149  1.00 85.44           C  
ATOM    264  HE1 TYR A  15     -45.036 -19.335  18.065  1.00 85.44           H  
ATOM    265  CE2 TYR A  15     -44.823 -18.638  14.726  1.00 85.44           C  
ATOM    266  HE2 TYR A  15     -44.542 -19.119  13.801  1.00 85.44           H  
ATOM    267  OH  TYR A  15     -44.292 -20.651  15.897  1.00 85.44           O  
ATOM    268  HH  TYR A  15     -44.233 -21.067  16.760  1.00 85.44           H  
ATOM    269  CZ  TYR A  15     -44.738 -19.370  15.926  1.00 85.44           C  
ATOM    270  N   LYS A  16     -49.084 -15.654  17.152  1.00 86.82           N  
ATOM    271  H   LYS A  16     -48.705 -14.832  17.601  1.00 86.82           H  
ATOM    272  CA  LYS A  16     -50.174 -16.405  17.807  1.00 86.82           C  
ATOM    273  HA  LYS A  16     -49.845 -17.432  17.967  1.00 86.82           H  
ATOM    274  C   LYS A  16     -51.424 -16.518  16.929  1.00 86.82           C  
ATOM    275  CB  LYS A  16     -50.538 -15.770  19.157  1.00 86.82           C  
ATOM    276  HB2 LYS A  16     -51.501 -16.166  19.479  1.00 86.82           H  
ATOM    277  HB3 LYS A  16     -50.633 -14.690  19.040  1.00 86.82           H  
ATOM    278  O   LYS A  16     -52.067 -17.560  16.931  1.00 86.82           O  
ATOM    279  CG  LYS A  16     -49.504 -16.095  20.241  1.00 86.82           C  
ATOM    280  HG2 LYS A  16     -49.430 -17.177  20.348  1.00 86.82           H  
ATOM    281  HG3 LYS A  16     -48.527 -15.709  19.948  1.00 86.82           H  
ATOM    282  CD  LYS A  16     -49.913 -15.485  21.588  1.00 86.82           C  
ATOM    283  HD2 LYS A  16     -50.873 -15.902  21.892  1.00 86.82           H  
ATOM    284  HD3 LYS A  16     -50.000 -14.404  21.479  1.00 86.82           H  
ATOM    285  CE  LYS A  16     -48.841 -15.820  22.630  1.00 86.82           C  
ATOM    286  HE2 LYS A  16     -47.894 -15.393  22.299  1.00 86.82           H  
ATOM    287  HE3 LYS A  16     -48.717 -16.902  22.659  1.00 86.82           H  
ATOM    288  NZ  LYS A  16     -49.189 -15.311  23.979  1.00 86.82           N  
ATOM    289  HZ1 LYS A  16     -48.459 -15.560  24.632  1.00 86.82           H  
ATOM    290  HZ2 LYS A  16     -50.055 -15.721  24.299  1.00 86.82           H  
ATOM    291  HZ3 LYS A  16     -49.267 -14.305  23.967  1.00 86.82           H  
ATOM    292  N   HIS A  17     -51.760 -15.464  16.185  1.00 85.98           N  
ATOM    293  H   HIS A  17     -51.202 -14.625  16.258  1.00 85.98           H  
ATOM    294  CA  HIS A  17     -52.880 -15.470  15.243  1.00 85.98           C  
ATOM    295  HA  HIS A  17     -53.766 -15.853  15.750  1.00 85.98           H  
ATOM    296  C   HIS A  17     -52.621 -16.383  14.034  1.00 85.98           C  
ATOM    297  CB  HIS A  17     -53.157 -14.027  14.810  1.00 85.98           C  
ATOM    298  HB2 HIS A  17     -53.299 -13.412  15.698  1.00 85.98           H  
ATOM    299  HB3 HIS A  17     -52.296 -13.638  14.265  1.00 85.98           H  
ATOM    300  O   HIS A  17     -53.520 -17.105  13.616  1.00 85.98           O  
ATOM    301  CG  HIS A  17     -54.378 -13.891  13.943  1.00 85.98           C  
ATOM    302  CD2 HIS A  17     -55.658 -13.672  14.373  1.00 85.98           C  
ATOM    303  HD2 HIS A  17     -55.975 -13.579  15.402  1.00 85.98           H  
ATOM    304  ND1 HIS A  17     -54.416 -13.958  12.568  1.00 85.98           N  
ATOM    305  HD1 HIS A  17     -53.641 -14.164  11.954  1.00 85.98           H  
ATOM    306  CE1 HIS A  17     -55.692 -13.778  12.184  1.00 85.98           C  
ATOM    307  HE1 HIS A  17     -56.040 -13.793  11.162  1.00 85.98           H  
ATOM    308  NE2 HIS A  17     -56.483 -13.582  13.251  1.00 85.98           N  
ATOM    309  N   CYS A  18     -51.392 -16.396  13.513  1.00 86.05           N  
ATOM    310  H   CYS A  18     -50.707 -15.742  13.865  1.00 86.05           H  
ATOM    311  CA  CYS A  18     -50.960 -17.322  12.464  1.00 86.05           C  
ATOM    312  HA  CYS A  18     -51.605 -17.213  11.592  1.00 86.05           H  
ATOM    313  C   CYS A  18     -51.066 -18.788  12.924  1.00 86.05           C  
ATOM    314  CB  CYS A  18     -49.534 -16.931  12.057  1.00 86.05           C  
ATOM    315  HB2 CYS A  18     -48.949 -16.741  12.956  1.00 86.05           H  
ATOM    316  HB3 CYS A  18     -49.584 -16.003  11.487  1.00 86.05           H  
ATOM    317  O   CYS A  18     -51.709 -19.596  12.261  1.00 86.05           O  
ATOM    318  SG  CYS A  18     -48.623 -18.164  11.100  1.00 86.05           S  
ATOM    319  N   VAL A  19     -50.552 -19.117  14.117  1.00 85.35           N  
ATOM    320  H   VAL A  19     -50.002 -18.425  14.604  1.00 85.35           H  
ATOM    321  CA  VAL A  19     -50.652 -20.473  14.696  1.00 85.35           C  
ATOM    322  HA  VAL A  19     -50.236 -21.185  13.983  1.00 85.35           H  
ATOM    323  C   VAL A  19     -52.111 -20.891  14.933  1.00 85.35           C  
ATOM    324  CB  VAL A  19     -49.832 -20.563  16.000  1.00 85.35           C  
ATOM    325  HB  VAL A  19     -50.163 -19.780  16.682  1.00 85.35           H  
ATOM    326  O   VAL A  19     -52.447 -22.064  14.802  1.00 85.35           O  
ATOM    327  CG1 VAL A  19     -49.980 -21.915  16.711  1.00 85.35           C  
ATOM    328 HG11 VAL A  19     -49.308 -21.965  17.568  1.00 85.35           H  
ATOM    329 HG12 VAL A  19     -51.000 -22.047  17.071  1.00 85.35           H  
ATOM    330 HG13 VAL A  19     -49.739 -22.724  16.021  1.00 85.35           H  
ATOM    331  CG2 VAL A  19     -48.334 -20.368  15.727  1.00 85.35           C  
ATOM    332 HG21 VAL A  19     -47.964 -21.170  15.088  1.00 85.35           H  
ATOM    333 HG22 VAL A  19     -47.776 -20.375  16.664  1.00 85.35           H  
ATOM    334 HG23 VAL A  19     -48.144 -19.420  15.223  1.00 85.35           H  
ATOM    335  N   ALA A  20     -52.999 -19.939  15.235  1.00 86.87           N  
ATOM    336  H   ALA A  20     -52.664 -18.992  15.348  1.00 86.87           H  
ATOM    337  CA  ALA A  20     -54.436 -20.179  15.381  1.00 86.87           C  
ATOM    338  HA  ALA A  20     -54.562 -21.108  15.937  1.00 86.87           H  
ATOM    339  C   ALA A  20     -55.187 -20.381  14.043  1.00 86.87           C  
ATOM    340  CB  ALA A  20     -55.033 -19.046  16.226  1.00 86.87           C  
ATOM    341  HB1 ALA A  20     -54.496 -18.965  17.171  1.00 86.87           H  
ATOM    342  HB2 ALA A  20     -54.963 -18.104  15.683  1.00 86.87           H  
ATOM    343  HB3 ALA A  20     -56.083 -19.259  16.431  1.00 86.87           H  
ATOM    344  O   ALA A  20     -56.411 -20.507  14.056  1.00 86.87           O  
ATOM    345  N   GLY A  21     -54.484 -20.416  12.903  1.00 84.42           N  
ATOM    346  H   GLY A  21     -53.480 -20.318  12.953  1.00 84.42           H  
ATOM    347  CA  GLY A  21     -55.057 -20.641  11.571  1.00 84.42           C  
ATOM    348  HA2 GLY A  21     -55.955 -21.252  11.652  1.00 84.42           H  
ATOM    349  HA3 GLY A  21     -54.326 -21.187  10.975  1.00 84.42           H  
ATOM    350  C   GLY A  21     -55.414 -19.367  10.798  1.00 84.42           C  
ATOM    351  O   GLY A  21     -56.168 -19.437   9.830  1.00 84.42           O  
ATOM    352  N   GLY A  22     -54.926 -18.202  11.231  1.00 84.95           N  
ATOM    353  H   GLY A  22     -54.311 -18.214  12.032  1.00 84.95           H  
ATOM    354  CA  GLY A  22     -55.096 -16.937  10.515  1.00 84.95           C  
ATOM    355  HA2 GLY A  22     -55.115 -16.137  11.254  1.00 84.95           H  
ATOM    356  HA3 GLY A  22     -56.049 -16.935   9.986  1.00 84.95           H  
ATOM    357  C   GLY A  22     -53.984 -16.640   9.501  1.00 84.95           C  
ATOM    358  O   GLY A  22     -53.117 -17.468   9.242  1.00 84.95           O  
ATOM    359  N   ASP A  23     -53.978 -15.418   8.958  1.00 83.48           N  
ATOM    360  H   ASP A  23     -54.778 -14.817   9.093  1.00 83.48           H  
ATOM    361  CA  ASP A  23     -52.960 -14.980   7.992  1.00 83.48           C  
ATOM    362  HA  ASP A  23     -52.952 -15.691   7.166  1.00 83.48           H  
ATOM    363  C   ASP A  23     -51.546 -14.955   8.598  1.00 83.48           C  
ATOM    364  CB  ASP A  23     -53.300 -13.592   7.418  1.00 83.48           C  
ATOM    365  HB2 ASP A  23     -53.551 -12.919   8.238  1.00 83.48           H  
ATOM    366  HB3 ASP A  23     -52.412 -13.196   6.926  1.00 83.48           H  
ATOM    367  O   ASP A  23     -51.256 -14.216   9.547  1.00 83.48           O  
ATOM    368  CG  ASP A  23     -54.430 -13.591   6.384  1.00 83.48           C  
ATOM    369  OD1 ASP A  23     -54.645 -14.637   5.739  1.00 83.48           O  
ATOM    370  OD2 ASP A  23     -55.057 -12.516   6.247  1.00 83.48           O  
ATOM    371  N   CYS A  24     -50.651 -15.738   7.996  1.00 80.91           N  
ATOM    372  H   CYS A  24     -50.990 -16.358   7.274  1.00 80.91           H  
ATOM    373  CA  CYS A  24     -49.244 -15.855   8.358  1.00 80.91           C  
ATOM    374  HA  CYS A  24     -49.103 -15.544   9.394  1.00 80.91           H  
ATOM    375  C   CYS A  24     -48.384 -14.966   7.461  1.00 80.91           C  
ATOM    376  CB  CYS A  24     -48.835 -17.325   8.244  1.00 80.91           C  
ATOM    377  HB2 CYS A  24     -47.761 -17.421   8.405  1.00 80.91           H  
ATOM    378  HB3 CYS A  24     -49.040 -17.669   7.231  1.00 80.91           H  
ATOM    379  O   CYS A  24     -48.115 -15.289   6.305  1.00 80.91           O  
ATOM    380  SG  CYS A  24     -49.684 -18.424   9.397  1.00 80.91           S  
ATOM    381  N   ILE A  25     -47.925 -13.832   7.992  1.00 84.14           N  
ATOM    382  H   ILE A  25     -48.187 -13.606   8.941  1.00 84.14           H  
ATOM    383  CA  ILE A  25     -46.940 -13.006   7.288  1.00 84.14           C  
ATOM    384  HA  ILE A  25     -47.283 -12.894   6.260  1.00 84.14           H  
ATOM    385  C   ILE A  25     -45.603 -13.769   7.319  1.00 84.14           C  
ATOM    386  CB  ILE A  25     -46.833 -11.596   7.905  1.00 84.14           C  
ATOM    387  HB  ILE A  25     -46.511 -11.697   8.942  1.00 84.14           H  
ATOM    388  O   ILE A  25     -45.103 -14.022   8.421  1.00 84.14           O  
ATOM    389  CG1 ILE A  25     -48.210 -10.889   7.885  1.00 84.14           C  
ATOM    390 HG12 ILE A  25     -48.961 -11.534   8.342  1.00 84.14           H  
ATOM    391 HG13 ILE A  25     -48.513 -10.707   6.853  1.00 84.14           H  
ATOM    392  CG2 ILE A  25     -45.783 -10.761   7.144  1.00 84.14           C  
ATOM    393 HG21 ILE A  25     -45.661  -9.783   7.611  1.00 84.14           H  
ATOM    394 HG22 ILE A  25     -44.809 -11.250   7.172  1.00 84.14           H  
ATOM    395 HG23 ILE A  25     -46.088 -10.626   6.107  1.00 84.14           H  
ATOM    396  CD1 ILE A  25     -48.243  -9.568   8.660  1.00 84.14           C  
ATOM    397 HD11 ILE A  25     -49.269  -9.204   8.705  1.00 84.14           H  
ATOM    398 HD12 ILE A  25     -47.878  -9.726   9.676  1.00 84.14           H  
ATOM    399 HD13 ILE A  25     -47.630  -8.816   8.163  1.00 84.14           H  
ATOM    400  N   PRO A  26     -45.001 -14.104   6.160  1.00 81.40           N  
ATOM    401  CA  PRO A  26     -43.841 -15.001   6.091  1.00 81.40           C  
ATOM    402  HA  PRO A  26     -44.109 -15.979   6.491  1.00 81.40           H  
ATOM    403  C   PRO A  26     -42.638 -14.477   6.885  1.00 81.40           C  
ATOM    404  CB  PRO A  26     -43.527 -15.142   4.595  1.00 81.40           C  
ATOM    405  HB2 PRO A  26     -42.456 -15.196   4.401  1.00 81.40           H  
ATOM    406  HB3 PRO A  26     -44.020 -16.034   4.209  1.00 81.40           H  
ATOM    407  O   PRO A  26     -41.884 -15.248   7.463  1.00 81.40           O  
ATOM    408  CG  PRO A  26     -44.156 -13.903   3.957  1.00 81.40           C  
ATOM    409  HG2 PRO A  26     -44.420 -14.073   2.913  1.00 81.40           H  
ATOM    410  HG3 PRO A  26     -43.478 -13.054   4.052  1.00 81.40           H  
ATOM    411  CD  PRO A  26     -45.390 -13.678   4.824  1.00 81.40           C  
ATOM    412  HD2 PRO A  26     -45.674 -12.626   4.795  1.00 81.40           H  
ATOM    413  HD3 PRO A  26     -46.210 -14.303   4.471  1.00 81.40           H  
ATOM    414  N   ASP A  27     -42.498 -13.155   6.986  1.00 83.36           N  
ATOM    415  H   ASP A  27     -43.129 -12.569   6.459  1.00 83.36           H  
ATOM    416  CA  ASP A  27     -41.437 -12.505   7.762  1.00 83.36           C  
ATOM    417  HA  ASP A  27     -40.473 -12.908   7.450  1.00 83.36           H  
ATOM    418  C   ASP A  27     -41.575 -12.748   9.281  1.00 83.36           C  
ATOM    419  CB  ASP A  27     -41.485 -11.010   7.409  1.00 83.36           C  
ATOM    420  HB2 ASP A  27     -42.377 -10.567   7.854  1.00 83.36           H  
ATOM    421  HB3 ASP A  27     -41.569 -10.906   6.327  1.00 83.36           H  
ATOM    422  O   ASP A  27     -40.603 -13.026   9.981  1.00 83.36           O  
ATOM    423  CG  ASP A  27     -40.248 -10.225   7.849  1.00 83.36           C  
ATOM    424  OD1 ASP A  27     -39.169 -10.838   7.973  1.00 83.36           O  
ATOM    425  OD2 ASP A  27     -40.406  -8.996   8.033  1.00 83.36           O  
ATOM    426  N   VAL A  28     -42.808 -12.721   9.807  1.00 84.45           N  
ATOM    427  H   VAL A  28     -43.588 -12.667   9.168  1.00 84.45           H  
ATOM    428  CA  VAL A  28     -43.072 -13.004  11.229  1.00 84.45           C  
ATOM    429  HA  VAL A  28     -42.330 -12.479  11.830  1.00 84.45           H  
ATOM    430  C   VAL A  28     -42.895 -14.493  11.510  1.00 84.45           C  
ATOM    431  CB  VAL A  28     -44.473 -12.524  11.657  1.00 84.45           C  
ATOM    432  HB  VAL A  28     -45.229 -13.013  11.042  1.00 84.45           H  
ATOM    433  O   VAL A  28     -42.273 -14.848  12.507  1.00 84.45           O  
ATOM    434  CG1 VAL A  28     -44.770 -12.837  13.129  1.00 84.45           C  
ATOM    435 HG11 VAL A  28     -45.748 -12.444  13.407  1.00 84.45           H  
ATOM    436 HG12 VAL A  28     -44.003 -12.393  13.763  1.00 84.45           H  
ATOM    437 HG13 VAL A  28     -44.789 -13.916  13.282  1.00 84.45           H  
ATOM    438  CG2 VAL A  28     -44.614 -11.004  11.483  1.00 84.45           C  
ATOM    439 HG21 VAL A  28     -43.861 -10.490  12.081  1.00 84.45           H  
ATOM    440 HG22 VAL A  28     -44.478 -10.737  10.435  1.00 84.45           H  
ATOM    441 HG23 VAL A  28     -45.609 -10.687  11.793  1.00 84.45           H  
ATOM    442  N   GLN A  29     -43.403 -15.353  10.627  1.00 84.43           N  
ATOM    443  H   GLN A  29     -43.866 -14.996   9.804  1.00 84.43           H  
ATOM    444  CA  GLN A  29     -43.273 -16.800  10.766  1.00 84.43           C  
ATOM    445  HA  GLN A  29     -43.715 -17.107  11.714  1.00 84.43           H  
ATOM    446  C   GLN A  29     -41.801 -17.227  10.792  1.00 84.43           C  
ATOM    447  CB  GLN A  29     -44.046 -17.476   9.631  1.00 84.43           C  
ATOM    448  HB2 GLN A  29     -45.082 -17.136   9.650  1.00 84.43           H  
ATOM    449  HB3 GLN A  29     -43.606 -17.210   8.670  1.00 84.43           H  
ATOM    450  O   GLN A  29     -41.361 -17.822  11.772  1.00 84.43           O  
ATOM    451  CG  GLN A  29     -44.019 -18.996   9.805  1.00 84.43           C  
ATOM    452  HG2 GLN A  29     -44.408 -19.241  10.793  1.00 84.43           H  
ATOM    453  HG3 GLN A  29     -42.995 -19.363   9.732  1.00 84.43           H  
ATOM    454  CD  GLN A  29     -44.845 -19.735   8.766  1.00 84.43           C  
ATOM    455  NE2 GLN A  29     -45.203 -20.961   9.055  1.00 84.43           N  
ATOM    456 HE21 GLN A  29     -44.801 -21.385   9.879  1.00 84.43           H  
ATOM    457 HE22 GLN A  29     -45.671 -21.505   8.345  1.00 84.43           H  
ATOM    458  OE1 GLN A  29     -45.190 -19.218   7.711  1.00 84.43           O  
ATOM    459  N   ASN A  30     -41.013 -16.824   9.791  1.00 84.70           N  
ATOM    460  H   ASN A  30     -41.432 -16.350   9.003  1.00 84.70           H  
ATOM    461  CA  ASN A  30     -39.598 -17.186   9.697  1.00 84.70           C  
ATOM    462  HA  ASN A  30     -39.516 -18.273   9.670  1.00 84.70           H  
ATOM    463  C   ASN A  30     -38.791 -16.709  10.908  1.00 84.70           C  
ATOM    464  CB  ASN A  30     -39.019 -16.602   8.400  1.00 84.70           C  
ATOM    465  HB2 ASN A  30     -39.262 -15.541   8.331  1.00 84.70           H  
ATOM    466  HB3 ASN A  30     -37.934 -16.708   8.413  1.00 84.70           H  
ATOM    467  O   ASN A  30     -37.872 -17.400  11.341  1.00 84.70           O  
ATOM    468  CG  ASN A  30     -39.518 -17.316   7.157  1.00 84.70           C  
ATOM    469  ND2 ASN A  30     -39.361 -16.719   6.000  1.00 84.70           N  
ATOM    470 HD21 ASN A  30     -39.685 -17.249   5.203  1.00 84.70           H  
ATOM    471 HD22 ASN A  30     -38.961 -15.793   5.950  1.00 84.70           H  
ATOM    472  OD1 ASN A  30     -40.033 -18.417   7.194  1.00 84.70           O  
ATOM    473  N   LYS A  31     -39.147 -15.555  11.485  1.00 84.16           N  
ATOM    474  H   LYS A  31     -39.886 -15.018  11.055  1.00 84.16           H  
ATOM    475  CA  LYS A  31     -38.497 -15.035  12.690  1.00 84.16           C  
ATOM    476  HA  LYS A  31     -37.418 -15.056  12.534  1.00 84.16           H  
ATOM    477  C   LYS A  31     -38.752 -15.895  13.932  1.00 84.16           C  
ATOM    478  CB  LYS A  31     -38.939 -13.583  12.898  1.00 84.16           C  
ATOM    479  HB2 LYS A  31     -38.712 -13.014  11.996  1.00 84.16           H  
ATOM    480  HB3 LYS A  31     -40.014 -13.548  13.075  1.00 84.16           H  
ATOM    481  O   LYS A  31     -37.833 -16.084  14.722  1.00 84.16           O  
ATOM    482  CG  LYS A  31     -38.201 -12.960  14.085  1.00 84.16           C  
ATOM    483  HG2 LYS A  31     -38.450 -13.495  15.001  1.00 84.16           H  
ATOM    484  HG3 LYS A  31     -37.127 -13.027  13.913  1.00 84.16           H  
ATOM    485  CD  LYS A  31     -38.597 -11.498  14.264  1.00 84.16           C  
ATOM    486  HD2 LYS A  31     -39.666 -11.435  14.462  1.00 84.16           H  
ATOM    487  HD3 LYS A  31     -38.356 -10.947  13.355  1.00 84.16           H  
ATOM    488  CE  LYS A  31     -37.797 -10.955  15.447  1.00 84.16           C  
ATOM    489  HE2 LYS A  31     -38.036 -11.549  16.329  1.00 84.16           H  
ATOM    490  HE3 LYS A  31     -36.737 -11.094  15.233  1.00 84.16           H  
ATOM    491  NZ  LYS A  31     -38.095  -9.527  15.677  1.00 84.16           N  
ATOM    492  HZ1 LYS A  31     -37.874  -9.004  14.842  1.00 84.16           H  
ATOM    493  HZ2 LYS A  31     -37.531  -9.181  16.441  1.00 84.16           H  
ATOM    494  HZ3 LYS A  31     -39.075  -9.415  15.895  1.00 84.16           H  
ATOM    495  N   TYR A  32     -39.981 -16.371  14.141  1.00 84.21           N  
ATOM    496  H   TYR A  32     -40.688 -16.211  13.437  1.00 84.21           H  
ATOM    497  CA  TYR A  32     -40.317 -17.198  15.310  1.00 84.21           C  
ATOM    498  HA  TYR A  32     -39.719 -16.867  16.159  1.00 84.21           H  
ATOM    499  C   TYR A  32     -39.964 -18.675  15.114  1.00 84.21           C  
ATOM    500  CB  TYR A  32     -41.792 -17.016  15.689  1.00 84.21           C  
ATOM    501  HB2 TYR A  32     -42.402 -17.073  14.787  1.00 84.21           H  
ATOM    502  HB3 TYR A  32     -42.093 -17.838  16.339  1.00 84.21           H  
ATOM    503  O   TYR A  32     -39.630 -19.348  16.085  1.00 84.21           O  
ATOM    504  CG  TYR A  32     -42.066 -15.719  16.427  1.00 84.21           C  
ATOM    505  CD1 TYR A  32     -41.720 -15.595  17.786  1.00 84.21           C  
ATOM    506  HD1 TYR A  32     -41.280 -16.437  18.300  1.00 84.21           H  
ATOM    507  CD2 TYR A  32     -42.645 -14.630  15.755  1.00 84.21           C  
ATOM    508  HD2 TYR A  32     -42.953 -14.749  14.727  1.00 84.21           H  
ATOM    509  CE1 TYR A  32     -41.921 -14.374  18.460  1.00 84.21           C  
ATOM    510  HE1 TYR A  32     -41.632 -14.280  19.496  1.00 84.21           H  
ATOM    511  CE2 TYR A  32     -42.837 -13.404  16.414  1.00 84.21           C  
ATOM    512  HE2 TYR A  32     -43.279 -12.566  15.895  1.00 84.21           H  
ATOM    513  OH  TYR A  32     -42.589 -12.069  18.374  1.00 84.21           O  
ATOM    514  HH  TYR A  32     -42.328 -12.134  19.296  1.00 84.21           H  
ATOM    515  CZ  TYR A  32     -42.459 -13.272  17.761  1.00 84.21           C  
ATOM    516  N   GLU A  33     -39.977 -19.159  13.874  1.00 85.11           N  
ATOM    517  H   GLU A  33     -40.346 -18.585  13.131  1.00 85.11           H  
ATOM    518  CA  GLU A  33     -39.582 -20.525  13.516  1.00 85.11           C  
ATOM    519  HA  GLU A  33     -39.821 -21.191  14.344  1.00 85.11           H  
ATOM    520  C   GLU A  33     -38.068 -20.684  13.274  1.00 85.11           C  
ATOM    521  CB  GLU A  33     -40.396 -20.998  12.301  1.00 85.11           C  
ATOM    522  HB2 GLU A  33     -40.027 -21.979  12.000  1.00 85.11           H  
ATOM    523  HB3 GLU A  33     -40.239 -20.304  11.475  1.00 85.11           H  
ATOM    524  O   GLU A  33     -37.623 -21.777  12.938  1.00 85.11           O  
ATOM    525  CG  GLU A  33     -41.902 -21.135  12.595  1.00 85.11           C  
ATOM    526  HG2 GLU A  33     -42.032 -21.824  13.430  1.00 85.11           H  
ATOM    527  HG3 GLU A  33     -42.304 -20.167  12.893  1.00 85.11           H  
ATOM    528  CD  GLU A  33     -42.694 -21.655  11.384  1.00 85.11           C  
ATOM    529  OE1 GLU A  33     -43.942 -21.721  11.485  1.00 85.11           O  
ATOM    530  OE2 GLU A  33     -42.079 -21.930  10.330  1.00 85.11           O  
ATOM    531  N   GLN A  34     -37.261 -19.627  13.457  1.00 80.21           N  
ATOM    532  H   GLN A  34     -37.689 -18.751  13.720  1.00 80.21           H  
ATOM    533  CA  GLN A  34     -35.801 -19.634  13.225  1.00 80.21           C  
ATOM    534  HA  GLN A  34     -35.465 -18.599  13.297  1.00 80.21           H  
ATOM    535  C   GLN A  34     -35.410 -20.102  11.810  1.00 80.21           C  
ATOM    536  CB  GLN A  34     -35.061 -20.423  14.314  1.00 80.21           C  
ATOM    537  HB2 GLN A  34     -33.989 -20.323  14.143  1.00 80.21           H  
ATOM    538  HB3 GLN A  34     -35.321 -21.478  14.229  1.00 80.21           H  
ATOM    539  O   GLN A  34     -34.431 -20.828  11.594  1.00 80.21           O  
ATOM    540  CG  GLN A  34     -35.363 -19.949  15.739  1.00 80.21           C  
ATOM    541  HG2 GLN A  34     -36.435 -20.014  15.929  1.00 80.21           H  
ATOM    542  HG3 GLN A  34     -35.052 -18.911  15.851  1.00 80.21           H  
ATOM    543  CD  GLN A  34     -34.646 -20.797  16.783  1.00 80.21           C  
ATOM    544  NE2 GLN A  34     -34.991 -20.650  18.043  1.00 80.21           N  
ATOM    545 HE21 GLN A  34     -35.738 -20.019  18.294  1.00 80.21           H  
ATOM    546 HE22 GLN A  34     -34.500 -21.245  18.695  1.00 80.21           H  
ATOM    547  OE1 GLN A  34     -33.777 -21.611  16.515  1.00 80.21           O  
ATOM    548  N   ASN A  35     -36.222 -19.691  10.837  1.00 82.65           N  
ATOM    549  H   ASN A  35     -36.978 -19.082  11.114  1.00 82.65           H  
ATOM    550  CA  ASN A  35     -36.073 -19.989   9.417  1.00 82.65           C  
ATOM    551  HA  ASN A  35     -35.208 -20.638   9.278  1.00 82.65           H  
ATOM    552  C   ASN A  35     -35.759 -18.719   8.616  1.00 82.65           C  
ATOM    553  CB  ASN A  35     -37.321 -20.747   8.930  1.00 82.65           C  
ATOM    554  HB2 ASN A  35     -37.307 -20.824   7.843  1.00 82.65           H  
ATOM    555  HB3 ASN A  35     -38.220 -20.202   9.216  1.00 82.65           H  
ATOM    556  O   ASN A  35     -36.046 -18.631   7.422  1.00 82.65           O  
ATOM    557  CG  ASN A  35     -37.396 -22.165   9.470  1.00 82.65           C  
ATOM    558  ND2 ASN A  35     -38.582 -22.721   9.559  1.00 82.65           N  
ATOM    559 HD21 ASN A  35     -39.430 -22.197   9.395  1.00 82.65           H  
ATOM    560 HD22 ASN A  35     -38.622 -23.626  10.007  1.00 82.65           H  
ATOM    561  OD1 ASN A  35     -36.396 -22.807   9.767  1.00 82.65           O  
ATOM    562  N   THR A  36     -35.182 -17.699   9.257  1.00 86.03           N  
ATOM    563  H   THR A  36     -34.907 -17.819  10.222  1.00 86.03           H  
ATOM    564  CA  THR A  36     -34.707 -16.524   8.523  1.00 86.03           C  
ATOM    565  HA  THR A  36     -35.482 -16.232   7.815  1.00 86.03           H  
ATOM    566  C   THR A  36     -33.459 -16.876   7.717  1.00 86.03           C  
ATOM    567  CB  THR A  36     -34.449 -15.318   9.432  1.00 86.03           C  
ATOM    568  HB  THR A  36     -34.229 -14.465   8.791  1.00 86.03           H  
ATOM    569  O   THR A  36     -32.729 -17.814   8.038  1.00 86.03           O  
ATOM    570  CG2 THR A  36     -35.652 -14.950  10.293  1.00 86.03           C  
ATOM    571 HG21 THR A  36     -36.537 -14.826   9.669  1.00 86.03           H  
ATOM    572 HG22 THR A  36     -35.448 -14.017  10.819  1.00 86.03           H  
ATOM    573 HG23 THR A  36     -35.825 -15.736  11.028  1.00 86.03           H  
ATOM    574  OG1 THR A  36     -33.334 -15.522  10.262  1.00 86.03           O  
ATOM    575  HG1 THR A  36     -33.546 -16.189  10.919  1.00 86.03           H  
ATOM    576  N   TRP A  37     -33.156 -16.100   6.673  1.00 83.94           N  
ATOM    577  H   TRP A  37     -33.794 -15.370   6.387  1.00 83.94           H  
ATOM    578  CA  TRP A  37     -31.918 -16.313   5.917  1.00 83.94           C  
ATOM    579  HA  TRP A  37     -31.929 -17.338   5.544  1.00 83.94           H  
ATOM    580  C   TRP A  37     -30.669 -16.166   6.804  1.00 83.94           C  
ATOM    581  CB  TRP A  37     -31.873 -15.361   4.718  1.00 83.94           C  
ATOM    582  HB2 TRP A  37     -32.808 -15.458   4.166  1.00 83.94           H  
ATOM    583  HB3 TRP A  37     -31.809 -14.338   5.087  1.00 83.94           H  
ATOM    584  O   TRP A  37     -29.682 -16.866   6.591  1.00 83.94           O  
ATOM    585  CG  TRP A  37     -30.757 -15.580   3.740  1.00 83.94           C  
ATOM    586  CD1 TRP A  37     -30.048 -16.722   3.567  1.00 83.94           C  
ATOM    587  HD1 TRP A  37     -30.182 -17.633   4.132  1.00 83.94           H  
ATOM    588  CD2 TRP A  37     -30.221 -14.638   2.762  1.00 83.94           C  
ATOM    589  CE2 TRP A  37     -29.176 -15.284   2.035  1.00 83.94           C  
ATOM    590  CE3 TRP A  37     -30.519 -13.303   2.410  1.00 83.94           C  
ATOM    591  HE3 TRP A  37     -31.305 -12.784   2.937  1.00 83.94           H  
ATOM    592  NE1 TRP A  37     -29.108 -16.548   2.574  1.00 83.94           N  
ATOM    593  HE1 TRP A  37     -28.463 -17.270   2.288  1.00 83.94           H  
ATOM    594  CH2 TRP A  37     -28.785 -13.317   0.686  1.00 83.94           C  
ATOM    595  HH2 TRP A  37     -28.247 -12.809  -0.101  1.00 83.94           H  
ATOM    596  CZ2 TRP A  37     -28.462 -14.644   1.014  1.00 83.94           C  
ATOM    597  HZ2 TRP A  37     -27.678 -15.166   0.486  1.00 83.94           H  
ATOM    598  CZ3 TRP A  37     -29.810 -12.650   1.383  1.00 83.94           C  
ATOM    599  HZ3 TRP A  37     -30.053 -11.630   1.126  1.00 83.94           H  
ATOM    600  N   ALA A  38     -30.735 -15.332   7.848  1.00 83.88           N  
ATOM    601  H   ALA A  38     -31.605 -14.853   8.034  1.00 83.88           H  
ATOM    602  CA  ALA A  38     -29.679 -15.231   8.850  1.00 83.88           C  
ATOM    603  HA  ALA A  38     -28.738 -15.009   8.346  1.00 83.88           H  
ATOM    604  C   ALA A  38     -29.486 -16.552   9.612  1.00 83.88           C  
ATOM    605  CB  ALA A  38     -30.005 -14.071   9.797  1.00 83.88           C  
ATOM    606  HB1 ALA A  38     -30.101 -13.144   9.232  1.00 83.88           H  
ATOM    607  HB2 ALA A  38     -30.933 -14.271  10.333  1.00 83.88           H  
ATOM    608  HB3 ALA A  38     -29.200 -13.963  10.524  1.00 83.88           H  
ATOM    609  O   ALA A  38     -28.351 -16.988   9.770  1.00 83.88           O  
ATOM    610  N   ASP A  39     -30.568 -17.229  10.003  1.00 82.83           N  
ATOM    611  H   ASP A  39     -31.482 -16.823   9.864  1.00 82.83           H  
ATOM    612  CA  ASP A  39     -30.491 -18.535  10.673  1.00 82.83           C  
ATOM    613  HA  ASP A  39     -29.814 -18.454  11.523  1.00 82.83           H  
ATOM    614  C   ASP A  39     -29.951 -19.623   9.737  1.00 82.83           C  
ATOM    615  CB  ASP A  39     -31.865 -18.955  11.209  1.00 82.83           C  
ATOM    616  HB2 ASP A  39     -31.759 -19.905  11.733  1.00 82.83           H  
ATOM    617  HB3 ASP A  39     -32.546 -19.108  10.372  1.00 82.83           H  
ATOM    618  O   ASP A  39     -29.174 -20.477  10.155  1.00 82.83           O  
ATOM    619  CG  ASP A  39     -32.460 -17.933  12.174  1.00 82.83           C  
ATOM    620  OD1 ASP A  39     -31.729 -17.479  13.078  1.00 82.83           O  
ATOM    621  OD2 ASP A  39     -33.633 -17.547  11.944  1.00 82.83           O  
ATOM    622  N   VAL A  40     -30.309 -19.580   8.449  1.00 83.31           N  
ATOM    623  H   VAL A  40     -30.987 -18.882   8.178  1.00 83.31           H  
ATOM    624  CA  VAL A  40     -29.759 -20.494   7.433  1.00 83.31           C  
ATOM    625  HA  VAL A  40     -29.897 -21.520   7.774  1.00 83.31           H  
ATOM    626  C   VAL A  40     -28.252 -20.282   7.267  1.00 83.31           C  
ATOM    627  CB  VAL A  40     -30.493 -20.333   6.088  1.00 83.31           C  
ATOM    628  HB  VAL A  40     -30.443 -19.290   5.774  1.00 83.31           H  
ATOM    629  O   VAL A  40     -27.489 -21.246   7.287  1.00 83.31           O  
ATOM    630  CG1 VAL A  40     -29.873 -21.196   4.980  1.00 83.31           C  
ATOM    631 HG11 VAL A  40     -28.863 -20.858   4.753  1.00 83.31           H  
ATOM    632 HG12 VAL A  40     -29.837 -22.239   5.295  1.00 83.31           H  
ATOM    633 HG13 VAL A  40     -30.468 -21.118   4.070  1.00 83.31           H  
ATOM    634  CG2 VAL A  40     -31.969 -20.731   6.213  1.00 83.31           C  
ATOM    635 HG21 VAL A  40     -32.051 -21.781   6.493  1.00 83.31           H  
ATOM    636 HG22 VAL A  40     -32.468 -20.126   6.970  1.00 83.31           H  
ATOM    637 HG23 VAL A  40     -32.479 -20.574   5.263  1.00 83.31           H  
ATOM    638  N   LEU A  41     -27.805 -19.029   7.154  1.00 85.54           N  
ATOM    639  H   LEU A  41     -28.478 -18.276   7.163  1.00 85.54           H  
ATOM    640  CA  LEU A  41     -26.381 -18.692   7.078  1.00 85.54           C  
ATOM    641  HA  LEU A  41     -25.925 -19.263   6.269  1.00 85.54           H  
ATOM    642  C   LEU A  41     -25.645 -19.091   8.362  1.00 85.54           C  
ATOM    643  CB  LEU A  41     -26.222 -17.187   6.799  1.00 85.54           C  
ATOM    644  HB2 LEU A  41     -25.181 -16.903   6.958  1.00 85.54           H  
ATOM    645  HB3 LEU A  41     -26.825 -16.640   7.523  1.00 85.54           H  
ATOM    646  O   LEU A  41     -24.544 -19.625   8.279  1.00 85.54           O  
ATOM    647  CG  LEU A  41     -26.633 -16.765   5.377  1.00 85.54           C  
ATOM    648  HG  LEU A  41     -27.590 -17.216   5.116  1.00 85.54           H  
ATOM    649  CD1 LEU A  41     -26.767 -15.243   5.307  1.00 85.54           C  
ATOM    650 HD11 LEU A  41     -27.051 -14.944   4.298  1.00 85.54           H  
ATOM    651 HD12 LEU A  41     -27.551 -14.920   5.992  1.00 85.54           H  
ATOM    652 HD13 LEU A  41     -25.826 -14.766   5.580  1.00 85.54           H  
ATOM    653  CD2 LEU A  41     -25.604 -17.179   4.327  1.00 85.54           C  
ATOM    654 HD21 LEU A  41     -24.679 -16.631   4.502  1.00 85.54           H  
ATOM    655 HD22 LEU A  41     -25.977 -16.928   3.334  1.00 85.54           H  
ATOM    656 HD23 LEU A  41     -25.421 -18.252   4.371  1.00 85.54           H  
ATOM    657  N   LEU A  42     -26.250 -18.894   9.535  1.00 83.83           N  
ATOM    658  H   LEU A  42     -27.139 -18.414   9.546  1.00 83.83           H  
ATOM    659  CA  LEU A  42     -25.678 -19.319  10.813  1.00 83.83           C  
ATOM    660  HA  LEU A  42     -24.653 -18.952  10.873  1.00 83.83           H  
ATOM    661  C   LEU A  42     -25.580 -20.842  10.933  1.00 83.83           C  
ATOM    662  CB  LEU A  42     -26.495 -18.736  11.978  1.00 83.83           C  
ATOM    663  HB2 LEU A  42     -26.278 -19.308  12.880  1.00 83.83           H  
ATOM    664  HB3 LEU A  42     -27.556 -18.866  11.761  1.00 83.83           H  
ATOM    665  O   LEU A  42     -24.583 -21.325  11.454  1.00 83.83           O  
ATOM    666  CG  LEU A  42     -26.206 -17.255  12.275  1.00 83.83           C  
ATOM    667  HG  LEU A  42     -26.296 -16.666  11.362  1.00 83.83           H  
ATOM    668  CD1 LEU A  42     -27.218 -16.735  13.297  1.00 83.83           C  
ATOM    669 HD11 LEU A  42     -28.227 -16.840  12.899  1.00 83.83           H  
ATOM    670 HD12 LEU A  42     -27.033 -15.680  13.500  1.00 83.83           H  
ATOM    671 HD13 LEU A  42     -27.142 -17.304  14.224  1.00 83.83           H  
ATOM    672  CD2 LEU A  42     -24.803 -17.047  12.854  1.00 83.83           C  
ATOM    673 HD21 LEU A  42     -24.668 -16.000  13.124  1.00 83.83           H  
ATOM    674 HD22 LEU A  42     -24.668 -17.665  13.742  1.00 83.83           H  
ATOM    675 HD23 LEU A  42     -24.043 -17.308  12.116  1.00 83.83           H  
ATOM    676  N   LYS A  43     -26.542 -21.610  10.413  1.00 81.98           N  
ATOM    677  H   LYS A  43     -27.374 -21.159  10.058  1.00 81.98           H  
ATOM    678  CA  LYS A  43     -26.444 -23.080  10.358  1.00 81.98           C  
ATOM    679  HA  LYS A  43     -26.199 -23.458  11.351  1.00 81.98           H  
ATOM    680  C   LYS A  43     -25.293 -23.536   9.453  1.00 81.98           C  
ATOM    681  CB  LYS A  43     -27.790 -23.683   9.917  1.00 81.98           C  
ATOM    682  HB2 LYS A  43     -28.152 -23.146   9.040  1.00 81.98           H  
ATOM    683  HB3 LYS A  43     -27.639 -24.726   9.636  1.00 81.98           H  
ATOM    684  O   LYS A  43     -24.552 -24.438   9.826  1.00 81.98           O  
ATOM    685  CG  LYS A  43     -28.850 -23.636  11.034  1.00 81.98           C  
ATOM    686  HG2 LYS A  43     -28.577 -24.348  11.812  1.00 81.98           H  
ATOM    687  HG3 LYS A  43     -28.868 -22.641  11.480  1.00 81.98           H  
ATOM    688  CD  LYS A  43     -30.260 -23.967  10.511  1.00 81.98           C  
ATOM    689  HD2 LYS A  43     -30.279 -24.988  10.128  1.00 81.98           H  
ATOM    690  HD3 LYS A  43     -30.498 -23.276   9.702  1.00 81.98           H  
ATOM    691  CE  LYS A  43     -31.295 -23.803  11.637  1.00 81.98           C  
ATOM    692  HE2 LYS A  43     -31.131 -24.581  12.383  1.00 81.98           H  
ATOM    693  HE3 LYS A  43     -31.112 -22.844  12.121  1.00 81.98           H  
ATOM    694  NZ  LYS A  43     -32.704 -23.833  11.154  1.00 81.98           N  
ATOM    695  HZ1 LYS A  43     -32.885 -23.070  10.517  1.00 81.98           H  
ATOM    696  HZ2 LYS A  43     -32.942 -24.705  10.704  1.00 81.98           H  
ATOM    697  HZ3 LYS A  43     -33.347 -23.674  11.916  1.00 81.98           H  
ATOM    698  N   ILE A  44     -25.110 -22.890   8.297  1.00 81.36           N  
ATOM    699  H   ILE A  44     -25.777 -22.173   8.052  1.00 81.36           H  
ATOM    700  CA  ILE A  44     -24.036 -23.218   7.343  1.00 81.36           C  
ATOM    701  HA  ILE A  44     -24.009 -24.299   7.208  1.00 81.36           H  
ATOM    702  C   ILE A  44     -22.668 -22.817   7.909  1.00 81.36           C  
ATOM    703  CB  ILE A  44     -24.317 -22.572   5.964  1.00 81.36           C  
ATOM    704  HB  ILE A  44     -24.493 -21.506   6.113  1.00 81.36           H  
ATOM    705  O   ILE A  44     -21.799 -23.663   8.105  1.00 81.36           O  
ATOM    706  CG1 ILE A  44     -25.581 -23.197   5.326  1.00 81.36           C  
ATOM    707 HG12 ILE A  44     -26.382 -23.250   6.063  1.00 81.36           H  
ATOM    708 HG13 ILE A  44     -25.361 -24.218   5.013  1.00 81.36           H  
ATOM    709  CG2 ILE A  44     -23.115 -22.734   5.012  1.00 81.36           C  
ATOM    710 HG21 ILE A  44     -22.876 -23.790   4.887  1.00 81.36           H  
ATOM    711 HG22 ILE A  44     -23.331 -22.298   4.037  1.00 81.36           H  
ATOM    712 HG23 ILE A  44     -22.238 -22.218   5.403  1.00 81.36           H  
ATOM    713  CD1 ILE A  44     -26.121 -22.411   4.124  1.00 81.36           C  
ATOM    714 HD11 ILE A  44     -25.426 -22.460   3.286  1.00 81.36           H  
ATOM    715 HD12 ILE A  44     -26.286 -21.371   4.405  1.00 81.36           H  
ATOM    716 HD13 ILE A  44     -27.070 -22.846   3.810  1.00 81.36           H  
ATOM    717  N   PHE A  45     -22.473 -21.533   8.209  1.00 79.80           N  
ATOM    718  H   PHE A  45     -23.235 -20.882   8.080  1.00 79.80           H  
ATOM    719  CA  PHE A  45     -21.176 -21.004   8.628  1.00 79.80           C  
ATOM    720  HA  PHE A  45     -20.399 -21.476   8.027  1.00 79.80           H  
ATOM    721  C   PHE A  45     -20.840 -21.329  10.081  1.00 79.80           C  
ATOM    722  CB  PHE A  45     -21.120 -19.494   8.370  1.00 79.80           C  
ATOM    723  HB2 PHE A  45     -20.223 -19.094   8.843  1.00 79.80           H  
ATOM    724  HB3 PHE A  45     -21.977 -19.009   8.837  1.00 79.80           H  
ATOM    725  O   PHE A  45     -19.670 -21.515  10.395  1.00 79.80           O  
ATOM    726  CG  PHE A  45     -21.057 -19.145   6.896  1.00 79.80           C  
ATOM    727  CD1 PHE A  45     -19.887 -19.432   6.169  1.00 79.80           C  
ATOM    728  HD1 PHE A  45     -19.042 -19.887   6.663  1.00 79.80           H  
ATOM    729  CD2 PHE A  45     -22.155 -18.555   6.242  1.00 79.80           C  
ATOM    730  HD2 PHE A  45     -23.057 -18.326   6.791  1.00 79.80           H  
ATOM    731  CE1 PHE A  45     -19.814 -19.136   4.797  1.00 79.80           C  
ATOM    732  HE1 PHE A  45     -18.915 -19.367   4.244  1.00 79.80           H  
ATOM    733  CE2 PHE A  45     -22.081 -18.269   4.867  1.00 79.80           C  
ATOM    734  HE2 PHE A  45     -22.925 -17.835   4.350  1.00 79.80           H  
ATOM    735  CZ  PHE A  45     -20.913 -18.556   4.145  1.00 79.80           C  
ATOM    736  HZ  PHE A  45     -20.861 -18.341   3.088  1.00 79.80           H  
ATOM    737  N   GLY A  46     -21.833 -21.467  10.960  1.00 71.73           N  
ATOM    738  H   GLY A  46     -22.789 -21.328  10.666  1.00 71.73           H  
ATOM    739  CA  GLY A  46     -21.609 -21.880  12.346  1.00 71.73           C  
ATOM    740  HA2 GLY A  46     -22.553 -21.847  12.890  1.00 71.73           H  
ATOM    741  HA3 GLY A  46     -20.909 -21.193  12.822  1.00 71.73           H  
ATOM    742  C   GLY A  46     -21.045 -23.296  12.469  1.00 71.73           C  
ATOM    743  O   GLY A  46     -20.342 -23.572  13.432  1.00 71.73           O  
ATOM    744  N   SER A  47     -21.285 -24.170  11.481  1.00 73.62           N  
ATOM    745  H   SER A  47     -21.907 -23.901  10.732  1.00 73.62           H  
ATOM    746  CA  SER A  47     -20.641 -25.492  11.422  1.00 73.62           C  
ATOM    747  HA  SER A  47     -20.636 -25.917  12.426  1.00 73.62           H  
ATOM    748  C   SER A  47     -19.177 -25.436  10.963  1.00 73.62           C  
ATOM    749  CB  SER A  47     -21.448 -26.445  10.532  1.00 73.62           C  
ATOM    750  HB2 SER A  47     -21.104 -27.462  10.719  1.00 73.62           H  
ATOM    751  HB3 SER A  47     -22.504 -26.389  10.798  1.00 73.62           H  
ATOM    752  O   SER A  47     -18.378 -26.279  11.352  1.00 73.62           O  
ATOM    753  OG  SER A  47     -21.291 -26.176   9.149  1.00 73.62           O  
ATOM    754  HG  SER A  47     -21.602 -25.296   8.923  1.00 73.62           H  
ATOM    755  N   LEU A  48     -18.818 -24.431  10.157  1.00 76.06           N  
ATOM    756  H   LEU A  48     -19.525 -23.755   9.905  1.00 76.06           H  
ATOM    757  CA  LEU A  48     -17.480 -24.271   9.581  1.00 76.06           C  
ATOM    758  HA  LEU A  48     -17.043 -25.255   9.416  1.00 76.06           H  
ATOM    759  C   LEU A  48     -16.539 -23.487  10.508  1.00 76.06           C  
ATOM    760  CB  LEU A  48     -17.641 -23.549   8.229  1.00 76.06           C  
ATOM    761  HB2 LEU A  48     -17.911 -22.513   8.433  1.00 76.06           H  
ATOM    762  HB3 LEU A  48     -18.465 -23.997   7.672  1.00 76.06           H  
ATOM    763  O   LEU A  48     -15.329 -23.697  10.504  1.00 76.06           O  
ATOM    764  CG  LEU A  48     -16.373 -23.581   7.353  1.00 76.06           C  
ATOM    765  HG  LEU A  48     -15.477 -23.497   7.968  1.00 76.06           H  
ATOM    766  CD1 LEU A  48     -16.298 -24.874   6.539  1.00 76.06           C  
ATOM    767 HD11 LEU A  48     -17.159 -24.958   5.876  1.00 76.06           H  
ATOM    768 HD12 LEU A  48     -15.382 -24.885   5.948  1.00 76.06           H  
ATOM    769 HD13 LEU A  48     -16.282 -25.729   7.214  1.00 76.06           H  
ATOM    770  CD2 LEU A  48     -16.375 -22.397   6.385  1.00 76.06           C  
ATOM    771 HD21 LEU A  48     -15.482 -22.439   5.761  1.00 76.06           H  
ATOM    772 HD22 LEU A  48     -16.363 -21.466   6.950  1.00 76.06           H  
ATOM    773 HD23 LEU A  48     -17.262 -22.435   5.752  1.00 76.06           H  
ATOM    774  N   VAL A  49     -17.082 -22.539  11.274  1.00 71.64           N  
ATOM    775  H   VAL A  49     -18.083 -22.412  11.238  1.00 71.64           H  
ATOM    776  CA  VAL A  49     -16.287 -21.576  12.035  1.00 71.64           C  
ATOM    777  HA  VAL A  49     -15.268 -21.586  11.647  1.00 71.64           H  
ATOM    778  C   VAL A  49     -16.204 -21.988  13.506  1.00 71.64           C  
ATOM    779  CB  VAL A  49     -16.807 -20.142  11.825  1.00 71.64           C  
ATOM    780  HB  VAL A  49     -17.802 -20.031  12.258  1.00 71.64           H  
ATOM    781  O   VAL A  49     -17.074 -21.666  14.312  1.00 71.64           O  
ATOM    782  CG1 VAL A  49     -15.844 -19.155  12.481  1.00 71.64           C  
ATOM    783 HG11 VAL A  49     -16.159 -18.139  12.243  1.00 71.64           H  
ATOM    784 HG12 VAL A  49     -15.846 -19.294  13.562  1.00 71.64           H  
ATOM    785 HG13 VAL A  49     -14.831 -19.305  12.108  1.00 71.64           H  
ATOM    786  CG2 VAL A  49     -16.860 -19.742  10.339  1.00 71.64           C  
ATOM    787 HG21 VAL A  49     -17.528 -20.402   9.786  1.00 71.64           H  
ATOM    788 HG22 VAL A  49     -15.865 -19.811   9.899  1.00 71.64           H  
ATOM    789 HG23 VAL A  49     -17.234 -18.722  10.242  1.00 71.64           H  
ATOM    790  N   TYR A  50     -15.114 -22.671  13.868  1.00 70.87           N  
ATOM    791  H   TYR A  50     -14.486 -22.979  13.140  1.00 70.87           H  
ATOM    792  CA  TYR A  50     -14.745 -22.954  15.257  1.00 70.87           C  
ATOM    793  HA  TYR A  50     -15.651 -23.011  15.859  1.00 70.87           H  
ATOM    794  C   TYR A  50     -13.871 -21.821  15.814  1.00 70.87           C  
ATOM    795  CB  TYR A  50     -14.054 -24.323  15.344  1.00 70.87           C  
ATOM    796  HB2 TYR A  50     -14.723 -25.077  14.928  1.00 70.87           H  
ATOM    797  HB3 TYR A  50     -13.156 -24.311  14.727  1.00 70.87           H  
ATOM    798  O   TYR A  50     -12.661 -21.768  15.594  1.00 70.87           O  
ATOM    799  CG  TYR A  50     -13.688 -24.749  16.757  1.00 70.87           C  
ATOM    800  CD1 TYR A  50     -12.340 -24.782  17.165  1.00 70.87           C  
ATOM    801  HD1 TYR A  50     -11.562 -24.495  16.472  1.00 70.87           H  
ATOM    802  CD2 TYR A  50     -14.699 -25.144  17.655  1.00 70.87           C  
ATOM    803  HD2 TYR A  50     -15.732 -25.145  17.338  1.00 70.87           H  
ATOM    804  CE1 TYR A  50     -11.999 -25.230  18.456  1.00 70.87           C  
ATOM    805  HE1 TYR A  50     -10.962 -25.287  18.752  1.00 70.87           H  
ATOM    806  CE2 TYR A  50     -14.365 -25.560  18.958  1.00 70.87           C  
ATOM    807  HE2 TYR A  50     -15.132 -25.869  19.653  1.00 70.87           H  
ATOM    808  OH  TYR A  50     -12.701 -26.014  20.618  1.00 70.87           O  
ATOM    809  HH  TYR A  50     -11.757 -26.137  20.740  1.00 70.87           H  
ATOM    810  CZ  TYR A  50     -13.015 -25.610  19.360  1.00 70.87           C  
ATOM    811  N   PHE A  51     -14.479 -20.889  16.546  1.00 66.18           N  
ATOM    812  H   PHE A  51     -15.483 -20.938  16.650  1.00 66.18           H  
ATOM    813  CA  PHE A  51     -13.745 -19.865  17.292  1.00 66.18           C  
ATOM    814  HA  PHE A  51     -12.888 -19.530  16.707  1.00 66.18           H  
ATOM    815  C   PHE A  51     -13.218 -20.469  18.601  1.00 66.18           C  
ATOM    816  CB  PHE A  51     -14.650 -18.651  17.557  1.00 66.18           C  
ATOM    817  HB2 PHE A  51     -15.502 -18.970  18.158  1.00 66.18           H  
ATOM    818  HB3 PHE A  51     -14.092 -17.931  18.155  1.00 66.18           H  
ATOM    819  O   PHE A  51     -13.841 -20.279  19.638  1.00 66.18           O  
ATOM    820  CG  PHE A  51     -15.165 -17.932  16.329  1.00 66.18           C  
ATOM    821  CD1 PHE A  51     -14.285 -17.179  15.530  1.00 66.18           C  
ATOM    822  HD1 PHE A  51     -13.231 -17.156  15.764  1.00 66.18           H  
ATOM    823  CD2 PHE A  51     -16.537 -17.969  16.016  1.00 66.18           C  
ATOM    824  HD2 PHE A  51     -17.214 -18.560  16.615  1.00 66.18           H  
ATOM    825  CE1 PHE A  51     -14.780 -16.440  14.441  1.00 66.18           C  
ATOM    826  HE1 PHE A  51     -14.103 -15.860  13.832  1.00 66.18           H  
ATOM    827  CE2 PHE A  51     -17.034 -17.223  14.934  1.00 66.18           C  
ATOM    828  HE2 PHE A  51     -18.087 -17.254  14.699  1.00 66.18           H  
ATOM    829  CZ  PHE A  51     -16.157 -16.443  14.159  1.00 66.18           C  
ATOM    830  HZ  PHE A  51     -16.539 -15.871  13.326  1.00 66.18           H  
ATOM    831  N   GLY A  52     -12.123 -21.235  18.547  1.00 64.34           N  
ATOM    832  H   GLY A  52     -11.748 -21.402  17.624  1.00 64.34           H  
ATOM    833  CA  GLY A  52     -11.513 -22.000  19.653  1.00 64.34           C  
ATOM    834  HA2 GLY A  52     -10.439 -22.064  19.479  1.00 64.34           H  
ATOM    835  HA3 GLY A  52     -11.915 -23.013  19.635  1.00 64.34           H  
ATOM    836  C   GLY A  52     -11.716 -21.459  21.076  1.00 64.34           C  
ATOM    837  O   GLY A  52     -10.850 -20.778  21.613  1.00 64.34           O  
ATOM    838  N   ASN A  53     -12.862 -21.776  21.689  1.00 64.63           N  
ATOM    839  H   ASN A  53     -13.526 -22.319  21.155  1.00 64.63           H  
ATOM    840  CA  ASN A  53     -13.320 -21.277  22.993  1.00 64.63           C  
ATOM    841  HA  ASN A  53     -14.380 -21.524  23.039  1.00 64.63           H  
ATOM    842  C   ASN A  53     -13.332 -19.742  23.207  1.00 64.63           C  
ATOM    843  CB  ASN A  53     -12.596 -22.052  24.116  1.00 64.63           C  
ATOM    844  HB2 ASN A  53     -12.312 -21.365  24.913  1.00 64.63           H  
ATOM    845  HB3 ASN A  53     -11.674 -22.496  23.740  1.00 64.63           H  
ATOM    846  O   ASN A  53     -13.639 -19.285  24.309  1.00 64.63           O  
ATOM    847  CG  ASN A  53     -13.434 -23.148  24.750  1.00 64.63           C  
ATOM    848  ND2 ASN A  53     -12.876 -23.854  25.703  1.00 64.63           N  
ATOM    849 HD21 ASN A  53     -13.435 -24.601  26.089  1.00 64.63           H  
ATOM    850 HD22 ASN A  53     -11.914 -23.697  25.968  1.00 64.63           H  
ATOM    851  OD1 ASN A  53     -14.586 -23.384  24.426  1.00 64.63           O  
ATOM    852  N   LEU A  54     -13.088 -18.921  22.180  1.00 62.88           N  
ATOM    853  H   LEU A  54     -12.903 -19.344  21.281  1.00 62.88           H  
ATOM    854  CA  LEU A  54     -13.305 -17.474  22.238  1.00 62.88           C  
ATOM    855  HA  LEU A  54     -13.159 -17.137  23.265  1.00 62.88           H  
ATOM    856  C   LEU A  54     -14.768 -17.166  21.901  1.00 62.88           C  
ATOM    857  CB  LEU A  54     -12.301 -16.709  21.350  1.00 62.88           C  
ATOM    858  HB2 LEU A  54     -12.033 -17.311  20.481  1.00 62.88           H  
ATOM    859  HB3 LEU A  54     -12.806 -15.822  20.968  1.00 62.88           H  
ATOM    860  O   LEU A  54     -15.134 -16.877  20.763  1.00 62.88           O  
ATOM    861  CG  LEU A  54     -11.038 -16.244  22.110  1.00 62.88           C  
ATOM    862  HG  LEU A  54     -11.182 -16.350  23.185  1.00 62.88           H  
ATOM    863  CD1 LEU A  54      -9.807 -17.054  21.709  1.00 62.88           C  
ATOM    864 HD11 LEU A  54      -9.598 -16.929  20.647  1.00 62.88           H  
ATOM    865 HD12 LEU A  54      -9.988 -18.109  21.914  1.00 62.88           H  
ATOM    866 HD13 LEU A  54      -8.944 -16.732  22.291  1.00 62.88           H  
ATOM    867  CD2 LEU A  54     -10.755 -14.766  21.827  1.00 62.88           C  
ATOM    868 HD21 LEU A  54     -10.595 -14.615  20.760  1.00 62.88           H  
ATOM    869 HD22 LEU A  54      -9.864 -14.455  22.372  1.00 62.88           H  
ATOM    870 HD23 LEU A  54     -11.599 -14.161  22.161  1.00 62.88           H  
ATOM    871  N   GLY A  55     -15.628 -17.226  22.916  1.00 56.51           N  
ATOM    872  H   GLY A  55     -15.283 -17.549  23.808  1.00 56.51           H  
ATOM    873  CA  GLY A  55     -17.023 -16.819  22.789  1.00 56.51           C  
ATOM    874  HA2 GLY A  55     -17.572 -17.134  23.676  1.00 56.51           H  
ATOM    875  HA3 GLY A  55     -17.467 -17.306  21.920  1.00 56.51           H  
ATOM    876  C   GLY A  55     -17.157 -15.300  22.650  1.00 56.51           C  
ATOM    877  O   GLY A  55     -16.987 -14.570  23.625  1.00 56.51           O  
ATOM    878  N   ILE A  56     -17.531 -14.804  21.466  1.00 63.24           N  
ATOM    879  H   ILE A  56     -17.564 -15.431  20.674  1.00 63.24           H  
ATOM    880  CA  ILE A  56     -18.042 -13.433  21.317  1.00 63.24           C  
ATOM    881  HA  ILE A  56     -17.447 -12.770  21.945  1.00 63.24           H  
ATOM    882  C   ILE A  56     -19.474 -13.424  21.859  1.00 63.24           C  
ATOM    883  CB  ILE A  56     -17.929 -12.902  19.867  1.00 63.24           C  
ATOM    884  HB  ILE A  56     -18.472 -13.575  19.203  1.00 63.24           H  
ATOM    885  O   ILE A  56     -20.449 -13.637  21.141  1.00 63.24           O  
ATOM    886  CG1 ILE A  56     -16.447 -12.853  19.426  1.00 63.24           C  
ATOM    887 HG12 ILE A  56     -15.929 -12.066  19.974  1.00 63.24           H  
ATOM    888 HG13 ILE A  56     -15.962 -13.799  19.667  1.00 63.24           H  
ATOM    889  CG2 ILE A  56     -18.552 -11.490  19.770  1.00 63.24           C  
ATOM    890 HG21 ILE A  56     -19.628 -11.536  19.937  1.00 63.24           H  
ATOM    891 HG22 ILE A  56     -18.102 -10.830  20.512  1.00 63.24           H  
ATOM    892 HG23 ILE A  56     -18.399 -11.069  18.777  1.00 63.24           H  
ATOM    893  CD1 ILE A  56     -16.255 -12.628  17.921  1.00 63.24           C  
ATOM    894 HD11 ILE A  56     -15.197 -12.724  17.679  1.00 63.24           H  
ATOM    895 HD12 ILE A  56     -16.586 -11.631  17.629  1.00 63.24           H  
ATOM    896 HD13 ILE A  56     -16.811 -13.379  17.360  1.00 63.24           H  
ATOM    897  N   GLY A  57     -19.609 -13.224  23.167  1.00 57.92           N  
ATOM    898  H   GLY A  57     -18.772 -13.174  23.730  1.00 57.92           H  
ATOM    899  CA  GLY A  57     -20.907 -12.978  23.774  1.00 57.92           C  
ATOM    900  HA2 GLY A  57     -21.618 -13.736  23.445  1.00 57.92           H  
ATOM    901  HA3 GLY A  57     -20.818 -13.027  24.859  1.00 57.92           H  
ATOM    902  C   GLY A  57     -21.404 -11.590  23.380  1.00 57.92           C  
ATOM    903  O   GLY A  57     -20.755 -10.594  23.681  1.00 57.92           O  
ATOM    904  N   THR A  58     -22.604 -11.487  22.807  1.00 62.92           N  
ATOM    905  H   THR A  58     -23.076 -12.328  22.507  1.00 62.92           H  
ATOM    906  CA  THR A  58     -23.323 -10.204  22.650  1.00 62.92           C  
ATOM    907  HA  THR A  58     -22.621  -9.467  22.261  1.00 62.92           H  
ATOM    908  C   THR A  58     -23.845  -9.656  23.987  1.00 62.92           C  
ATOM    909  CB  THR A  58     -24.482 -10.325  21.651  1.00 62.92           C  
ATOM    910  HB  THR A  58     -24.982  -9.362  21.556  1.00 62.92           H  
ATOM    911  O   THR A  58     -24.747  -8.816  24.021  1.00 62.92           O  
ATOM    912  CG2 THR A  58     -24.020 -10.755  20.261  1.00 62.92           C  
ATOM    913 HG21 THR A  58     -23.588 -11.755  20.293  1.00 62.92           H  
ATOM    914 HG22 THR A  58     -24.874 -10.763  19.583  1.00 62.92           H  
ATOM    915 HG23 THR A  58     -23.274 -10.054  19.886  1.00 62.92           H  
ATOM    916  OG1 THR A  58     -25.406 -11.279  22.122  1.00 62.92           O  
ATOM    917  HG1 THR A  58     -25.928 -10.860  22.810  1.00 62.92           H  
ATOM    918  N   GLY A  59     -23.322 -10.155  25.112  1.00 53.68           N  
ATOM    919  H   GLY A  59     -22.512 -10.749  25.006  1.00 53.68           H  
ATOM    920  CA  GLY A  59     -23.517  -9.539  26.410  1.00 53.68           C  
ATOM    921  HA2 GLY A  59     -24.581  -9.492  26.641  1.00 53.68           H  
ATOM    922  HA3 GLY A  59     -23.002 -10.113  27.181  1.00 53.68           H  
ATOM    923  C   GLY A  59     -22.926  -8.139  26.361  1.00 53.68           C  
ATOM    924  O   GLY A  59     -21.867  -7.930  25.773  1.00 53.68           O  
ATOM    925  N   LYS A  60     -23.622  -7.163  26.952  1.00 56.55           N  
ATOM    926  H   LYS A  60     -24.486  -7.413  27.410  1.00 56.55           H  
ATOM    927  CA  LYS A  60     -23.046  -5.836  27.183  1.00 56.55           C  
ATOM    928  HA  LYS A  60     -22.895  -5.321  26.234  1.00 56.55           H  
ATOM    929  C   LYS A  60     -21.692  -6.064  27.837  1.00 56.55           C  
ATOM    930  CB  LYS A  60     -23.941  -5.011  28.115  1.00 56.55           C  
ATOM    931  HB2 LYS A  60     -23.375  -4.145  28.460  1.00 56.55           H  
ATOM    932  HB3 LYS A  60     -24.208  -5.609  28.986  1.00 56.55           H  
ATOM    933  O   LYS A  60     -21.657  -6.546  28.965  1.00 56.55           O  
ATOM    934  CG  LYS A  60     -25.211  -4.514  27.419  1.00 56.55           C  
ATOM    935  HG2 LYS A  60     -25.778  -5.360  27.034  1.00 56.55           H  
ATOM    936  HG3 LYS A  60     -24.934  -3.862  26.591  1.00 56.55           H  
ATOM    937  CD  LYS A  60     -26.072  -3.738  28.420  1.00 56.55           C  
ATOM    938  HD2 LYS A  60     -25.480  -2.931  28.850  1.00 56.55           H  
ATOM    939  HD3 LYS A  60     -26.387  -4.412  29.217  1.00 56.55           H  
ATOM    940  CE  LYS A  60     -27.298  -3.155  27.715  1.00 56.55           C  
ATOM    941  HE2 LYS A  60     -26.956  -2.498  26.914  1.00 56.55           H  
ATOM    942  HE3 LYS A  60     -27.858  -3.972  27.260  1.00 56.55           H  
ATOM    943  NZ  LYS A  60     -28.155  -2.408  28.667  1.00 56.55           N  
ATOM    944  HZ1 LYS A  60     -27.631  -1.655  29.089  1.00 56.55           H  
ATOM    945  HZ2 LYS A  60     -28.956  -2.019  28.191  1.00 56.55           H  
ATOM    946  HZ3 LYS A  60     -28.478  -3.022  29.401  1.00 56.55           H  
ATOM    947  N   GLY A  61     -20.614  -5.780  27.112  1.00 53.50           N  
ATOM    948  H   GLY A  61     -20.728  -5.574  26.130  1.00 53.50           H  
ATOM    949  CA  GLY A  61     -19.272  -5.876  27.650  1.00 53.50           C  
ATOM    950  HA2 GLY A  61     -18.539  -5.596  26.893  1.00 53.50           H  
ATOM    951  HA3 GLY A  61     -19.071  -6.892  27.989  1.00 53.50           H  
ATOM    952  C   GLY A  61     -19.182  -4.908  28.815  1.00 53.50           C  
ATOM    953  O   GLY A  61     -18.934  -3.720  28.621  1.00 53.50           O  
ATOM    954  N   SER A  62     -19.419  -5.391  30.034  1.00 54.17           N  
ATOM    955  H   SER A  62     -19.761  -6.337  30.129  1.00 54.17           H  
ATOM    956  CA  SER A  62     -18.827  -4.762  31.194  1.00 54.17           C  
ATOM    957  HA  SER A  62     -19.006  -3.687  31.173  1.00 54.17           H  
ATOM    958  C   SER A  62     -17.346  -5.031  31.011  1.00 54.17           C  
ATOM    959  CB  SER A  62     -19.381  -5.317  32.514  1.00 54.17           C  
ATOM    960  HB2 SER A  62     -20.453  -5.128  32.565  1.00 54.17           H  
ATOM    961  HB3 SER A  62     -18.897  -4.799  33.342  1.00 54.17           H  
ATOM    962  O   SER A  62     -16.874  -6.132  31.294  1.00 54.17           O  
ATOM    963  OG  SER A  62     -19.148  -6.701  32.649  1.00 54.17           O  
ATOM    964  HG  SER A  62     -18.235  -6.863  32.400  1.00 54.17           H  
ATOM    965  N   GLY A  63     -16.623  -4.062  30.443  1.00 52.83           N  
ATOM    966  H   GLY A  63     -17.095  -3.238  30.100  1.00 52.83           H  
ATOM    967  CA  GLY A  63     -15.171  -4.069  30.562  1.00 52.83           C  
ATOM    968  HA2 GLY A  63     -14.750  -4.843  29.919  1.00 52.83           H  
ATOM    969  HA3 GLY A  63     -14.743  -3.100  30.306  1.00 52.83           H  
ATOM    970  C   GLY A  63     -14.836  -4.363  32.018  1.00 52.83           C  
ATOM    971  O   GLY A  63     -15.586  -3.929  32.900  1.00 52.83           O  
ATOM    972  N   GLY A  64     -13.788  -5.158  32.249  1.00 55.18           N  
ATOM    973  H   GLY A  64     -13.275  -5.515  31.456  1.00 55.18           H  
ATOM    974  CA  GLY A  64     -13.314  -5.520  33.587  1.00 55.18           C  
ATOM    975  HA2 GLY A  64     -14.030  -6.200  34.048  1.00 55.18           H  
ATOM    976  HA3 GLY A  64     -12.354  -6.030  33.507  1.00 55.18           H  
ATOM    977  C   GLY A  64     -13.148  -4.300  34.500  1.00 55.18           C  
ATOM    978  O   GLY A  64     -13.432  -3.178  34.100  1.00 55.18           O  
ATOM    979  N   SER A  65     -12.683  -4.489  35.734  1.00 61.74           N  
ATOM    980  H   SER A  65     -12.344  -5.410  35.975  1.00 61.74           H  
ATOM    981  CA  SER A  65     -12.796  -3.519  36.848  1.00 61.74           C  
ATOM    982  HA  SER A  65     -13.847  -3.480  37.133  1.00 61.74           H  
ATOM    983  C   SER A  65     -12.369  -2.054  36.601  1.00 61.74           C  
ATOM    984  CB  SER A  65     -12.019  -4.054  38.055  1.00 61.74           C  
ATOM    985  HB2 SER A  65     -12.298  -5.091  38.239  1.00 61.74           H  
ATOM    986  HB3 SER A  65     -12.266  -3.466  38.939  1.00 61.74           H  
ATOM    987  O   SER A  65     -12.590  -1.214  37.466  1.00 61.74           O  
ATOM    988  OG  SER A  65     -10.630  -3.974  37.815  1.00 61.74           O  
ATOM    989  HG  SER A  65     -10.284  -3.177  38.223  1.00 61.74           H  
ATOM    990  N   LEU A  66     -11.791  -1.721  35.448  1.00 57.59           N  
ATOM    991  H   LEU A  66     -11.706  -2.465  34.770  1.00 57.59           H  
ATOM    992  CA  LEU A  66     -11.491  -0.372  34.976  1.00 57.59           C  
ATOM    993  HA  LEU A  66     -11.418   0.284  35.844  1.00 57.59           H  
ATOM    994  C   LEU A  66     -12.581   0.280  34.094  1.00 57.59           C  
ATOM    995  CB  LEU A  66     -10.111  -0.423  34.306  1.00 57.59           C  
ATOM    996  HB2 LEU A  66      -9.915   0.510  33.778  1.00 57.59           H  
ATOM    997  HB3 LEU A  66     -10.113  -1.225  33.568  1.00 57.59           H  
ATOM    998  O   LEU A  66     -12.356   1.377  33.604  1.00 57.59           O  
ATOM    999  CG  LEU A  66      -8.989  -0.658  35.337  1.00 57.59           C  
ATOM   1000  HG  LEU A  66      -9.302  -1.383  36.088  1.00 57.59           H  
ATOM   1001  CD1 LEU A  66      -7.753  -1.227  34.647  1.00 57.59           C  
ATOM   1002 HD11 LEU A  66      -7.394  -0.532  33.888  1.00 57.59           H  
ATOM   1003 HD12 LEU A  66      -6.965  -1.394  35.381  1.00 57.59           H  
ATOM   1004 HD13 LEU A  66      -7.996  -2.180  34.177  1.00 57.59           H  
ATOM   1005  CD2 LEU A  66      -8.606   0.644  36.043  1.00 57.59           C  
ATOM   1006 HD21 LEU A  66      -8.270   1.381  35.314  1.00 57.59           H  
ATOM   1007 HD22 LEU A  66      -9.462   1.042  36.590  1.00 57.59           H  
ATOM   1008 HD23 LEU A  66      -7.801   0.452  36.752  1.00 57.59           H  
ATOM   1009  N   GLY A  67     -13.755  -0.343  33.926  1.00 53.88           N  
ATOM   1010  H   GLY A  67     -13.798  -1.301  34.245  1.00 53.88           H  
ATOM   1011  CA  GLY A  67     -15.023   0.278  33.511  1.00 53.88           C  
ATOM   1012  HA2 GLY A  67     -15.735  -0.516  33.286  1.00 53.88           H  
ATOM   1013  HA3 GLY A  67     -15.415   0.841  34.358  1.00 53.88           H  
ATOM   1014  C   GLY A  67     -14.967   1.239  32.314  1.00 53.88           C  
ATOM   1015  O   GLY A  67     -14.715   2.432  32.469  1.00 53.88           O  
ATOM   1016  N   TYR A  68     -15.332   0.774  31.116  1.00 54.98           N  
ATOM   1017  H   TYR A  68     -15.515  -0.212  30.998  1.00 54.98           H  
ATOM   1018  CA  TYR A  68     -15.534   1.685  29.986  1.00 54.98           C  
ATOM   1019  HA  TYR A  68     -14.641   2.303  29.889  1.00 54.98           H  
ATOM   1020  C   TYR A  68     -16.727   2.615  30.242  1.00 54.98           C  
ATOM   1021  CB  TYR A  68     -15.706   0.919  28.669  1.00 54.98           C  
ATOM   1022  HB2 TYR A  68     -15.973   1.629  27.885  1.00 54.98           H  
ATOM   1023  HB3 TYR A  68     -16.532   0.215  28.767  1.00 54.98           H  
ATOM   1024  O   TYR A  68     -17.868   2.171  30.389  1.00 54.98           O  
ATOM   1025  CG  TYR A  68     -14.454   0.189  28.232  1.00 54.98           C  
ATOM   1026  CD1 TYR A  68     -13.364   0.910  27.704  1.00 54.98           C  
ATOM   1027  HD1 TYR A  68     -13.426   1.982  27.589  1.00 54.98           H  
ATOM   1028  CD2 TYR A  68     -14.374  -1.208  28.366  1.00 54.98           C  
ATOM   1029  HD2 TYR A  68     -15.231  -1.762  28.719  1.00 54.98           H  
ATOM   1030  CE1 TYR A  68     -12.185   0.237  27.333  1.00 54.98           C  
ATOM   1031  HE1 TYR A  68     -11.347   0.789  26.933  1.00 54.98           H  
ATOM   1032  CE2 TYR A  68     -13.191  -1.883  28.011  1.00 54.98           C  
ATOM   1033  HE2 TYR A  68     -13.112  -2.956  28.105  1.00 54.98           H  
ATOM   1034  OH  TYR A  68     -10.962  -1.826  27.154  1.00 54.98           O  
ATOM   1035  HH  TYR A  68     -10.277  -1.244  26.816  1.00 54.98           H  
ATOM   1036  CZ  TYR A  68     -12.094  -1.162  27.497  1.00 54.98           C  
ATOM   1037  N   ARG A  69     -16.472   3.928  30.246  1.00 59.49           N  
ATOM   1038  H   ARG A  69     -15.507   4.216  30.176  1.00 59.49           H  
ATOM   1039  CA  ARG A  69     -17.522   4.945  30.157  1.00 59.49           C  
ATOM   1040  HA  ARG A  69     -18.350   4.609  30.782  1.00 59.49           H  
ATOM   1041  C   ARG A  69     -17.970   5.033  28.690  1.00 59.49           C  
ATOM   1042  CB  ARG A  69     -16.999   6.277  30.715  1.00 59.49           C  
ATOM   1043  HB2 ARG A  69     -16.580   6.098  31.706  1.00 59.49           H  
ATOM   1044  HB3 ARG A  69     -16.204   6.652  30.071  1.00 59.49           H  
ATOM   1045  O   ARG A  69     -17.124   5.280  27.833  1.00 59.49           O  
ATOM   1046  CG  ARG A  69     -18.104   7.336  30.834  1.00 59.49           C  
ATOM   1047  HG2 ARG A  69     -18.910   6.955  31.461  1.00 59.49           H  
ATOM   1048  HG3 ARG A  69     -18.499   7.558  29.842  1.00 59.49           H  
ATOM   1049  CD  ARG A  69     -17.543   8.624  31.451  1.00 59.49           C  
ATOM   1050  HD2 ARG A  69     -17.185   8.420  32.460  1.00 59.49           H  
ATOM   1051  HD3 ARG A  69     -16.687   8.946  30.858  1.00 59.49           H  
ATOM   1052  NE  ARG A  69     -18.548   9.705  31.447  1.00 59.49           N  
ATOM   1053  HE  ARG A  69     -18.642  10.209  30.577  1.00 59.49           H  
ATOM   1054  NH1 ARG A  69     -19.306   9.510  33.611  1.00 59.49           N  
ATOM   1055 HH11 ARG A  69     -19.912   9.820  34.358  1.00 59.49           H  
ATOM   1056 HH12 ARG A  69     -18.643   8.764  33.764  1.00 59.49           H  
ATOM   1057  NH2 ARG A  69     -20.186  11.055  32.258  1.00 59.49           N  
ATOM   1058 HH21 ARG A  69     -20.260  11.495  31.352  1.00 59.49           H  
ATOM   1059 HH22 ARG A  69     -20.805  11.339  33.004  1.00 59.49           H  
ATOM   1060  CZ  ARG A  69     -19.337  10.082  32.438  1.00 59.49           C  
ATOM   1061  N   PRO A  70     -19.262   4.838  28.370  1.00 58.43           N  
ATOM   1062  CA  PRO A  70     -19.746   4.975  27.001  1.00 58.43           C  
ATOM   1063  HA  PRO A  70     -19.213   4.280  26.352  1.00 58.43           H  
ATOM   1064  C   PRO A  70     -19.505   6.407  26.516  1.00 58.43           C  
ATOM   1065  CB  PRO A  70     -21.231   4.595  27.042  1.00 58.43           C  
ATOM   1066  HB2 PRO A  70     -21.335   3.531  26.829  1.00 58.43           H  
ATOM   1067  HB3 PRO A  70     -21.827   5.180  26.342  1.00 58.43           H  
ATOM   1068  O   PRO A  70     -19.856   7.367  27.208  1.00 58.43           O  
ATOM   1069  CG  PRO A  70     -21.633   4.861  28.492  1.00 58.43           C  
ATOM   1070  HG2 PRO A  70     -22.462   4.225  28.806  1.00 58.43           H  
ATOM   1071  HG3 PRO A  70     -21.893   5.913  28.611  1.00 58.43           H  
ATOM   1072  CD  PRO A  70     -20.361   4.558  29.278  1.00 58.43           C  
ATOM   1073  HD2 PRO A  70     -20.336   3.505  29.558  1.00 58.43           H  
ATOM   1074  HD3 PRO A  70     -20.322   5.189  30.167  1.00 58.43           H  
ATOM   1075  N   LEU A  71     -18.915   6.537  25.327  1.00 61.52           N  
ATOM   1076  H   LEU A  71     -18.624   5.698  24.845  1.00 61.52           H  
ATOM   1077  CA  LEU A  71     -18.494   7.816  24.742  1.00 61.52           C  
ATOM   1078  HA  LEU A  71     -17.866   8.332  25.469  1.00 61.52           H  
ATOM   1079  C   LEU A  71     -19.649   8.789  24.449  1.00 61.52           C  
ATOM   1080  CB  LEU A  71     -17.657   7.536  23.475  1.00 61.52           C  
ATOM   1081  HB2 LEU A  71     -17.585   8.448  22.883  1.00 61.52           H  
ATOM   1082  HB3 LEU A  71     -18.182   6.800  22.866  1.00 61.52           H  
ATOM   1083  O   LEU A  71     -19.386   9.941  24.135  1.00 61.52           O  
ATOM   1084  CG  LEU A  71     -16.226   7.043  23.764  1.00 61.52           C  
ATOM   1085  HG  LEU A  71     -16.259   6.247  24.508  1.00 61.52           H  
ATOM   1086  CD1 LEU A  71     -15.596   6.480  22.491  1.00 61.52           C  
ATOM   1087 HD11 LEU A  71     -16.191   5.648  22.116  1.00 61.52           H  
ATOM   1088 HD12 LEU A  71     -14.589   6.121  22.704  1.00 61.52           H  
ATOM   1089 HD13 LEU A  71     -15.542   7.255  21.726  1.00 61.52           H  
ATOM   1090  CD2 LEU A  71     -15.329   8.173  24.278  1.00 61.52           C  
ATOM   1091 HD21 LEU A  71     -14.317   7.797  24.432  1.00 61.52           H  
ATOM   1092 HD22 LEU A  71     -15.297   8.986  23.553  1.00 61.52           H  
ATOM   1093 HD23 LEU A  71     -15.701   8.553  25.230  1.00 61.52           H  
ATOM   1094  N   ASP A  72     -20.908   8.371  24.604  1.00 53.49           N  
ATOM   1095  H   ASP A  72     -21.059   7.404  24.851  1.00 53.49           H  
ATOM   1096  CA  ASP A  72     -22.071   9.173  24.198  1.00 53.49           C  
ATOM   1097  HA  ASP A  72     -21.691  10.110  23.791  1.00 53.49           H  
ATOM   1098  C   ASP A  72     -22.995   9.598  25.357  1.00 53.49           C  
ATOM   1099  CB  ASP A  72     -22.790   8.443  23.055  1.00 53.49           C  
ATOM   1100  HB2 ASP A  72     -23.550   7.780  23.470  1.00 53.49           H  
ATOM   1101  HB3 ASP A  72     -22.072   7.823  22.518  1.00 53.49           H  
ATOM   1102  O   ASP A  72     -24.122  10.051  25.174  1.00 53.49           O  
ATOM   1103  CG  ASP A  72     -23.420   9.389  22.027  1.00 53.49           C  
ATOM   1104  OD1 ASP A  72     -23.191  10.617  22.107  1.00 53.49           O  
ATOM   1105  OD2 ASP A  72     -24.112   8.846  21.139  1.00 53.49           O  
ATOM   1106  N   SER A  73     -22.524   9.491  26.602  1.00 49.76           N  
ATOM   1107  H   SER A  73     -21.589   9.125  26.709  1.00 49.76           H  
ATOM   1108  CA  SER A  73     -23.233  10.038  27.767  1.00 49.76           C  
ATOM   1109  HA  SER A  73     -24.306   9.956  27.593  1.00 49.76           H  
ATOM   1110  C   SER A  73     -22.934  11.540  27.933  1.00 49.76           C  
ATOM   1111  CB  SER A  73     -22.927   9.179  29.000  1.00 49.76           C  
ATOM   1112  HB2 SER A  73     -23.460   8.231  28.924  1.00 49.76           H  
ATOM   1113  HB3 SER A  73     -21.857   8.970  29.023  1.00 49.76           H  
ATOM   1114  O   SER A  73     -22.348  11.965  28.936  1.00 49.76           O  
ATOM   1115  OG  SER A  73     -23.272   9.830  30.205  1.00 49.76           O  
ATOM   1116  HG  SER A  73     -22.990  10.740  30.088  1.00 49.76           H  
ATOM   1117  N   VAL A  74     -23.354  12.360  26.967  1.00 46.70           N  
ATOM   1118  H   VAL A  74     -23.763  11.941  26.144  1.00 46.70           H  
ATOM   1119  CA  VAL A  74     -23.400  13.827  27.098  1.00 46.70           C  
ATOM   1120  HA  VAL A  74     -22.533  14.153  27.673  1.00 46.70           H  
ATOM   1121  C   VAL A  74     -24.653  14.201  27.898  1.00 46.70           C  
ATOM   1122  CB  VAL A  74     -23.315  14.539  25.729  1.00 46.70           C  
ATOM   1123  HB  VAL A  74     -24.188  14.283  25.129  1.00 46.70           H  
ATOM   1124  O   VAL A  74     -25.694  14.567  27.362  1.00 46.70           O  
ATOM   1125  CG1 VAL A  74     -23.249  16.067  25.894  1.00 46.70           C  
ATOM   1126 HG11 VAL A  74     -23.192  16.535  24.911  1.00 46.70           H  
ATOM   1127 HG12 VAL A  74     -22.370  16.347  26.475  1.00 46.70           H  
ATOM   1128 HG13 VAL A  74     -24.146  16.436  26.392  1.00 46.70           H  
ATOM   1129  CG2 VAL A  74     -22.053  14.115  24.964  1.00 46.70           C  
ATOM   1130 HG21 VAL A  74     -21.988  14.661  24.023  1.00 46.70           H  
ATOM   1131 HG22 VAL A  74     -21.159  14.311  25.556  1.00 46.70           H  
ATOM   1132 HG23 VAL A  74     -22.098  13.053  24.720  1.00 46.70           H  
ATOM   1133  N   GLY A  75     -24.575  14.048  29.220  1.00 43.66           N  
ATOM   1134  H   GLY A  75     -23.704  13.701  29.595  1.00 43.66           H  
ATOM   1135  CA  GLY A  75     -25.562  14.616  30.137  1.00 43.66           C  
ATOM   1136  HA2 GLY A  75     -25.438  14.185  31.131  1.00 43.66           H  
ATOM   1137  HA3 GLY A  75     -26.561  14.368  29.777  1.00 43.66           H  
ATOM   1138  C   GLY A  75     -25.373  16.138  30.239  1.00 43.66           C  
ATOM   1139  O   GLY A  75     -24.233  16.590  30.380  1.00 43.66           O  
ATOM   1140  N   PRO A  76     -26.443  16.947  30.168  1.00 42.95           N  
ATOM   1141  CA  PRO A  76     -26.340  18.399  30.165  1.00 42.95           C  
ATOM   1142  HA  PRO A  76     -25.540  18.711  29.493  1.00 42.95           H  
ATOM   1143  C   PRO A  76     -26.058  18.931  31.574  1.00 42.95           C  
ATOM   1144  CB  PRO A  76     -27.681  18.893  29.612  1.00 42.95           C  
ATOM   1145  HB2 PRO A  76     -27.634  18.920  28.523  1.00 42.95           H  
ATOM   1146  HB3 PRO A  76     -27.954  19.873  30.005  1.00 42.95           H  
ATOM   1147  O   PRO A  76     -26.792  18.647  32.516  1.00 42.95           O  
ATOM   1148  CG  PRO A  76     -28.667  17.810  30.050  1.00 42.95           C  
ATOM   1149  HG2 PRO A  76     -29.008  18.012  31.066  1.00 42.95           H  
ATOM   1150  HG3 PRO A  76     -29.517  17.741  29.372  1.00 42.95           H  
ATOM   1151  CD  PRO A  76     -27.830  16.533  30.038  1.00 42.95           C  
ATOM   1152  HD2 PRO A  76     -28.126  15.880  30.859  1.00 42.95           H  
ATOM   1153  HD3 PRO A  76     -27.966  16.025  29.083  1.00 42.95           H  
ATOM   1154  N   GLY A  77     -25.036  19.778  31.691  1.00 40.60           N  
ATOM   1155  H   GLY A  77     -24.443  19.901  30.884  1.00 40.60           H  
ATOM   1156  CA  GLY A  77     -24.901  20.703  32.815  1.00 40.60           C  
ATOM   1157  HA2 GLY A  77     -25.872  20.840  33.290  1.00 40.60           H  
ATOM   1158  HA3 GLY A  77     -24.591  21.675  32.430  1.00 40.60           H  
ATOM   1159  C   GLY A  77     -23.918  20.280  33.901  1.00 40.60           C  
ATOM   1160  O   GLY A  77     -24.319  19.776  34.942  1.00 40.60           O  
ATOM   1161  N   ARG A  78     -22.633  20.583  33.687  1.00 39.24           N  
ATOM   1162  H   ARG A  78     -22.363  20.582  32.714  1.00 39.24           H  
ATOM   1163  CA  ARG A  78     -21.803  21.454  34.550  1.00 39.24           C  
ATOM   1164  HA  ARG A  78     -22.213  22.462  34.492  1.00 39.24           H  
ATOM   1165  C   ARG A  78     -20.371  21.431  33.996  1.00 39.24           C  
ATOM   1166  CB  ARG A  78     -21.823  21.016  36.033  1.00 39.24           C  
ATOM   1167  HB2 ARG A  78     -22.861  20.924  36.352  1.00 39.24           H  
ATOM   1168  HB3 ARG A  78     -21.345  20.043  36.148  1.00 39.24           H  
ATOM   1169  O   ARG A  78     -19.782  20.353  33.938  1.00 39.24           O  
ATOM   1170  CG  ARG A  78     -21.193  22.032  36.999  1.00 39.24           C  
ATOM   1171  HG2 ARG A  78     -20.106  21.975  36.944  1.00 39.24           H  
ATOM   1172  HG3 ARG A  78     -21.517  23.037  36.730  1.00 39.24           H  
ATOM   1173  CD  ARG A  78     -21.676  21.719  38.426  1.00 39.24           C  
ATOM   1174  HD2 ARG A  78     -22.765  21.688  38.419  1.00 39.24           H  
ATOM   1175  HD3 ARG A  78     -21.304  20.736  38.713  1.00 39.24           H  
ATOM   1176  NE  ARG A  78     -21.224  22.724  39.408  1.00 39.24           N  
ATOM   1177  HE  ARG A  78     -20.394  23.248  39.168  1.00 39.24           H  
ATOM   1178  NH1 ARG A  78     -22.827  22.323  41.012  1.00 39.24           N  
ATOM   1179 HH11 ARG A  78     -23.220  22.511  41.923  1.00 39.24           H  
ATOM   1180 HH12 ARG A  78     -23.221  21.601  40.425  1.00 39.24           H  
ATOM   1181  NH2 ARG A  78     -21.259  23.863  41.383  1.00 39.24           N  
ATOM   1182 HH21 ARG A  78     -20.430  24.370  41.107  1.00 39.24           H  
ATOM   1183 HH22 ARG A  78     -21.669  24.036  42.290  1.00 39.24           H  
ATOM   1184  CZ  ARG A  78     -21.771  22.964  40.590  1.00 39.24           C  
ATOM   1185  N   PRO A  79     -19.798  22.572  33.572  1.00 43.00           N  
ATOM   1186  CA  PRO A  79     -18.391  22.626  33.201  1.00 43.00           C  
ATOM   1187  HA  PRO A  79     -18.159  21.875  32.447  1.00 43.00           H  
ATOM   1188  C   PRO A  79     -17.582  22.352  34.467  1.00 43.00           C  
ATOM   1189  CB  PRO A  79     -18.165  24.023  32.614  1.00 43.00           C  
ATOM   1190  HB2 PRO A  79     -17.161  24.398  32.813  1.00 43.00           H  
ATOM   1191  HB3 PRO A  79     -18.349  23.995  31.540  1.00 43.00           H  
ATOM   1192  O   PRO A  79     -17.504  23.185  35.369  1.00 43.00           O  
ATOM   1193  CG  PRO A  79     -19.237  24.877  33.288  1.00 43.00           C  
ATOM   1194  HG2 PRO A  79     -18.867  25.242  34.246  1.00 43.00           H  
ATOM   1195  HG3 PRO A  79     -19.540  25.713  32.657  1.00 43.00           H  
ATOM   1196  CD  PRO A  79     -20.390  23.901  33.524  1.00 43.00           C  
ATOM   1197  HD2 PRO A  79     -21.090  23.955  32.690  1.00 43.00           H  
ATOM   1198  HD3 PRO A  79     -20.892  24.154  34.458  1.00 43.00           H  
ATOM   1199  N   THR A  80     -17.053  21.140  34.579  1.00 46.65           N  
ATOM   1200  H   THR A  80     -17.143  20.499  33.804  1.00 46.65           H  
ATOM   1201  CA  THR A  80     -16.104  20.818  35.640  1.00 46.65           C  
ATOM   1202  HA  THR A  80     -16.327  21.421  36.520  1.00 46.65           H  
ATOM   1203  C   THR A  80     -14.755  21.232  35.088  1.00 46.65           C  
ATOM   1204  CB  THR A  80     -16.143  19.341  36.065  1.00 46.65           C  
ATOM   1205  HB  THR A  80     -15.471  18.748  35.444  1.00 46.65           H  
ATOM   1206  O   THR A  80     -14.363  20.755  34.024  1.00 46.65           O  
ATOM   1207  CG2 THR A  80     -15.764  19.206  37.540  1.00 46.65           C  
ATOM   1208 HG21 THR A  80     -14.761  19.601  37.701  1.00 46.65           H  
ATOM   1209 HG22 THR A  80     -16.476  19.744  38.165  1.00 46.65           H  
ATOM   1210 HG23 THR A  80     -15.771  18.152  37.818  1.00 46.65           H  
ATOM   1211  OG1 THR A  80     -17.449  18.814  35.965  1.00 46.65           O  
ATOM   1212  HG1 THR A  80     -17.781  18.969  35.077  1.00 46.65           H  
ATOM   1213  N   ALA A  81     -14.108  22.195  35.744  1.00 46.70           N  
ATOM   1214  H   ALA A  81     -14.511  22.569  36.591  1.00 46.70           H  
ATOM   1215  CA  ALA A  81     -12.790  22.672  35.362  1.00 46.70           C  
ATOM   1216  HA  ALA A  81     -12.845  23.135  34.377  1.00 46.70           H  
ATOM   1217  C   ALA A  81     -11.846  21.469  35.298  1.00 46.70           C  
ATOM   1218  CB  ALA A  81     -12.335  23.725  36.381  1.00 46.70           C  
ATOM   1219  HB1 ALA A  81     -11.341  24.082  36.111  1.00 46.70           H  
ATOM   1220  HB2 ALA A  81     -13.025  24.568  36.382  1.00 46.70           H  
ATOM   1221  HB3 ALA A  81     -12.289  23.289  37.379  1.00 46.70           H  
ATOM   1222  O   ALA A  81     -11.542  20.856  36.320  1.00 46.70           O  
ATOM   1223  N   VAL A  82     -11.438  21.106  34.085  1.00 51.99           N  
ATOM   1224  H   VAL A  82     -11.812  21.591  33.281  1.00 51.99           H  
ATOM   1225  CA  VAL A  82     -10.426  20.083  33.851  1.00 51.99           C  
ATOM   1226  HA  VAL A  82     -10.585  19.253  34.539  1.00 51.99           H  
ATOM   1227  C   VAL A  82      -9.093  20.735  34.191  1.00 51.99           C  
ATOM   1228  CB  VAL A  82     -10.484  19.528  32.410  1.00 51.99           C  
ATOM   1229  HB  VAL A  82     -10.213  20.311  31.701  1.00 51.99           H  
ATOM   1230  O   VAL A  82      -8.374  21.218  33.323  1.00 51.99           O  
ATOM   1231  CG1 VAL A  82      -9.524  18.343  32.242  1.00 51.99           C  
ATOM   1232 HG11 VAL A  82      -9.782  17.544  32.937  1.00 51.99           H  
ATOM   1233 HG12 VAL A  82      -9.579  17.964  31.221  1.00 51.99           H  
ATOM   1234 HG13 VAL A  82      -8.499  18.662  32.429  1.00 51.99           H  
ATOM   1235  CG2 VAL A  82     -11.895  19.038  32.051  1.00 51.99           C  
ATOM   1236 HG21 VAL A  82     -12.226  18.292  32.774  1.00 51.99           H  
ATOM   1237 HG22 VAL A  82     -11.890  18.596  31.055  1.00 51.99           H  
ATOM   1238 HG23 VAL A  82     -12.599  19.871  32.048  1.00 51.99           H  
ATOM   1239  N   THR A  83      -8.784  20.835  35.481  1.00 52.00           N  
ATOM   1240  H   THR A  83      -9.439  20.508  36.176  1.00 52.00           H  
ATOM   1241  CA  THR A  83      -7.390  20.960  35.879  1.00 52.00           C  
ATOM   1242  HA  THR A  83      -6.942  21.759  35.288  1.00 52.00           H  
ATOM   1243  C   THR A  83      -6.737  19.623  35.539  1.00 52.00           C  
ATOM   1244  CB  THR A  83      -7.214  21.322  37.357  1.00 52.00           C  
ATOM   1245  HB  THR A  83      -6.201  21.073  37.672  1.00 52.00           H  
ATOM   1246  O   THR A  83      -7.253  18.578  35.945  1.00 52.00           O  
ATOM   1247  CG2 THR A  83      -7.441  22.819  37.563  1.00 52.00           C  
ATOM   1248 HG21 THR A  83      -8.447  23.089  37.239  1.00 52.00           H  
ATOM   1249 HG22 THR A  83      -6.712  23.387  36.986  1.00 52.00           H  
ATOM   1250 HG23 THR A  83      -7.325  23.067  38.618  1.00 52.00           H  
ATOM   1251  OG1 THR A  83      -8.142  20.649  38.176  1.00 52.00           O  
ATOM   1252  HG1 THR A  83      -7.750  20.534  39.044  1.00 52.00           H  
ATOM   1253  N   PRO A  84      -5.660  19.615  34.736  1.00 53.44           N  
ATOM   1254  CA  PRO A  84      -5.008  18.382  34.332  1.00 53.44           C  
ATOM   1255  HA  PRO A  84      -5.712  17.747  33.794  1.00 53.44           H  
ATOM   1256  C   PRO A  84      -4.535  17.664  35.594  1.00 53.44           C  
ATOM   1257  CB  PRO A  84      -3.875  18.796  33.385  1.00 53.44           C  
ATOM   1258  HB2 PRO A  84      -4.230  18.738  32.356  1.00 53.44           H  
ATOM   1259  HB3 PRO A  84      -2.985  18.178  33.510  1.00 53.44           H  
ATOM   1260  O   PRO A  84      -3.629  18.126  36.288  1.00 53.44           O  
ATOM   1261  CG  PRO A  84      -3.605  20.257  33.740  1.00 53.44           C  
ATOM   1262  HG2 PRO A  84      -2.898  20.306  34.568  1.00 53.44           H  
ATOM   1263  HG3 PRO A  84      -3.230  20.820  32.884  1.00 53.44           H  
ATOM   1264  CD  PRO A  84      -4.963  20.770  34.201  1.00 53.44           C  
ATOM   1265  HD2 PRO A  84      -5.517  21.165  33.350  1.00 53.44           H  
ATOM   1266  HD3 PRO A  84      -4.821  21.544  34.956  1.00 53.44           H  
ATOM   1267  N   ALA A  85      -5.193  16.551  35.916  1.00 52.78           N  
ATOM   1268  H   ALA A  85      -6.005  16.295  35.371  1.00 52.78           H  
ATOM   1269  CA  ALA A  85      -4.752  15.635  36.948  1.00 52.78           C  
ATOM   1270  HA  ALA A  85      -4.559  16.186  37.869  1.00 52.78           H  
ATOM   1271  C   ALA A  85      -3.444  15.024  36.449  1.00 52.78           C  
ATOM   1272  CB  ALA A  85      -5.854  14.602  37.216  1.00 52.78           C  
ATOM   1273  HB1 ALA A  85      -6.081  14.049  36.305  1.00 52.78           H  
ATOM   1274  HB2 ALA A  85      -5.517  13.901  37.979  1.00 52.78           H  
ATOM   1275  HB3 ALA A  85      -6.755  15.106  37.567  1.00 52.78           H  
ATOM   1276  O   ALA A  85      -3.439  14.052  35.696  1.00 52.78           O  
ATOM   1277  N   ARG A  86      -2.324  15.667  36.790  1.00 46.39           N  
ATOM   1278  H   ARG A  86      -2.418  16.542  37.286  1.00 46.39           H  
ATOM   1279  CA  ARG A  86      -0.997  15.144  36.497  1.00 46.39           C  
ATOM   1280  HA  ARG A  86      -0.936  14.989  35.420  1.00 46.39           H  
ATOM   1281  C   ARG A  86      -0.878  13.812  37.242  1.00 46.39           C  
ATOM   1282  CB  ARG A  86       0.071  16.158  36.925  1.00 46.39           C  
ATOM   1283  HB2 ARG A  86       0.110  16.222  38.012  1.00 46.39           H  
ATOM   1284  HB3 ARG A  86      -0.202  17.137  36.531  1.00 46.39           H  
ATOM   1285  O   ARG A  86      -0.985  13.827  38.470  1.00 46.39           O  
ATOM   1286  CG  ARG A  86       1.452  15.779  36.375  1.00 46.39           C  
ATOM   1287  HG2 ARG A  86       1.381  15.725  35.289  1.00 46.39           H  
ATOM   1288  HG3 ARG A  86       1.758  14.803  36.752  1.00 46.39           H  
ATOM   1289  CD  ARG A  86       2.497  16.830  36.774  1.00 46.39           C  
ATOM   1290  HD2 ARG A  86       1.999  17.780  36.968  1.00 46.39           H  
ATOM   1291  HD3 ARG A  86       2.976  16.507  37.698  1.00 46.39           H  
ATOM   1292  NE  ARG A  86       3.480  17.046  35.692  1.00 46.39           N  
ATOM   1293  HE  ARG A  86       3.102  17.134  34.760  1.00 46.39           H  
ATOM   1294  NH1 ARG A  86       5.421  17.014  36.931  1.00 46.39           N  
ATOM   1295 HH11 ARG A  86       4.892  16.775  37.757  1.00 46.39           H  
ATOM   1296 HH12 ARG A  86       6.430  17.056  36.970  1.00 46.39           H  
ATOM   1297  NH2 ARG A  86       5.512  17.395  34.736  1.00 46.39           N  
ATOM   1298 HH21 ARG A  86       6.519  17.440  34.805  1.00 46.39           H  
ATOM   1299 HH22 ARG A  86       5.078  17.484  33.828  1.00 46.39           H  
ATOM   1300  CZ  ARG A  86       4.794  17.150  35.796  1.00 46.39           C  
ATOM   1301  N   PRO A  87      -0.703  12.679  36.544  1.00 55.85           N  
ATOM   1302  CA  PRO A  87      -0.561  11.394  37.203  1.00 55.85           C  
ATOM   1303  HA  PRO A  87      -1.452  11.181  37.793  1.00 55.85           H  
ATOM   1304  C   PRO A  87       0.655  11.455  38.128  1.00 55.85           C  
ATOM   1305  CB  PRO A  87      -0.439  10.356  36.082  1.00 55.85           C  
ATOM   1306  HB2 PRO A  87      -1.422   9.932  35.878  1.00 55.85           H  
ATOM   1307  HB3 PRO A  87       0.269   9.565  36.327  1.00 55.85           H  
ATOM   1308  O   PRO A  87       1.757  11.804  37.705  1.00 55.85           O  
ATOM   1309  CG  PRO A  87       0.022  11.161  34.869  1.00 55.85           C  
ATOM   1310  HG2 PRO A  87       1.110  11.233  34.875  1.00 55.85           H  
ATOM   1311  HG3 PRO A  87      -0.325  10.722  33.934  1.00 55.85           H  
ATOM   1312  CD  PRO A  87      -0.577  12.542  35.102  1.00 55.85           C  
ATOM   1313  HD2 PRO A  87       0.085  13.297  34.677  1.00 55.85           H  
ATOM   1314  HD3 PRO A  87      -1.563  12.596  34.642  1.00 55.85           H  
ATOM   1315  N   ASN A  88       0.450  11.121  39.399  1.00 57.67           N  
ATOM   1316  H   ASN A  88      -0.473  10.816  39.672  1.00 57.67           H  
ATOM   1317  CA  ASN A  88       1.509  10.902  40.380  1.00 57.67           C  
ATOM   1318  HA  ASN A  88       2.280  11.659  40.237  1.00 57.67           H  
ATOM   1319  C   ASN A  88       2.171   9.534  40.146  1.00 57.67           C  
ATOM   1320  CB  ASN A  88       0.938  11.049  41.804  1.00 57.67           C  
ATOM   1321  HB2 ASN A  88       0.433  12.009  41.908  1.00 57.67           H  
ATOM   1322  HB3 ASN A  88       1.767  11.017  42.511  1.00 57.67           H  
ATOM   1323  O   ASN A  88       2.366   8.762  41.077  1.00 57.67           O  
ATOM   1324  CG  ASN A  88      -0.042   9.939  42.163  1.00 57.67           C  
ATOM   1325  ND2 ASN A  88      -0.198   9.632  43.428  1.00 57.67           N  
ATOM   1326 HD21 ASN A  88      -0.786   8.830  43.605  1.00 57.67           H  
ATOM   1327 HD22 ASN A  88       0.422  10.018  44.126  1.00 57.67           H  
ATOM   1328  OD1 ASN A  88      -0.709   9.360  41.321  1.00 57.67           O  
ATOM   1329  N   VAL A  89       2.491   9.205  38.896  1.00 60.84           N  
ATOM   1330  H   VAL A  89       2.370   9.897  38.171  1.00 60.84           H  
ATOM   1331  CA  VAL A  89       3.327   8.045  38.610  1.00 60.84           C  
ATOM   1332  HA  VAL A  89       3.171   7.277  39.368  1.00 60.84           H  
ATOM   1333  C   VAL A  89       4.752   8.542  38.738  1.00 60.84           C  
ATOM   1334  CB  VAL A  89       2.991   7.397  37.260  1.00 60.84           C  
ATOM   1335  HB  VAL A  89       3.057   8.141  36.465  1.00 60.84           H  
ATOM   1336  O   VAL A  89       5.285   9.210  37.853  1.00 60.84           O  
ATOM   1337  CG1 VAL A  89       3.944   6.237  36.949  1.00 60.84           C  
ATOM   1338 HG11 VAL A  89       4.963   6.606  36.832  1.00 60.84           H  
ATOM   1339 HG12 VAL A  89       3.922   5.501  37.752  1.00 60.84           H  
ATOM   1340 HG13 VAL A  89       3.651   5.756  36.016  1.00 60.84           H  
ATOM   1341  CG2 VAL A  89       1.563   6.831  37.301  1.00 60.84           C  
ATOM   1342 HG21 VAL A  89       1.316   6.391  36.335  1.00 60.84           H  
ATOM   1343 HG22 VAL A  89       0.843   7.620  37.519  1.00 60.84           H  
ATOM   1344 HG23 VAL A  89       1.488   6.063  38.070  1.00 60.84           H  
ATOM   1345  N   THR A  90       5.336   8.288  39.905  1.00 55.29           N  
ATOM   1346  H   THR A  90       4.810   7.795  40.612  1.00 55.29           H  
ATOM   1347  CA  THR A  90       6.778   8.348  40.100  1.00 55.29           C  
ATOM   1348  HA  THR A  90       7.149   9.351  39.890  1.00 55.29           H  
ATOM   1349  C   THR A  90       7.386   7.373  39.106  1.00 55.29           C  
ATOM   1350  CB  THR A  90       7.148   7.964  41.542  1.00 55.29           C  
ATOM   1351  HB  THR A  90       8.224   7.805  41.614  1.00 55.29           H  
ATOM   1352  O   THR A  90       7.338   6.162  39.306  1.00 55.29           O  
ATOM   1353  CG2 THR A  90       6.738   9.062  42.525  1.00 55.29           C  
ATOM   1354 HG21 THR A  90       7.029   8.763  43.532  1.00 55.29           H  
ATOM   1355 HG22 THR A  90       7.244   9.993  42.271  1.00 55.29           H  
ATOM   1356 HG23 THR A  90       5.658   9.210  42.497  1.00 55.29           H  
ATOM   1357  OG1 THR A  90       6.465   6.795  41.929  1.00 55.29           O  
ATOM   1358  HG1 THR A  90       6.791   6.086  41.370  1.00 55.29           H  
ATOM   1359  N   VAL A  91       7.864   7.900  37.982  1.00 54.36           N  
ATOM   1360  H   VAL A  91       7.726   8.885  37.808  1.00 54.36           H  
ATOM   1361  CA  VAL A  91       8.660   7.135  37.030  1.00 54.36           C  
ATOM   1362  HA  VAL A  91       8.125   6.216  36.791  1.00 54.36           H  
ATOM   1363  C   VAL A  91       9.928   6.782  37.785  1.00 54.36           C  
ATOM   1364  CB  VAL A  91       8.958   7.900  35.715  1.00 54.36           C  
ATOM   1365  HB  VAL A  91       9.999   8.223  35.696  1.00 54.36           H  
ATOM   1366  O   VAL A  91      10.763   7.647  38.049  1.00 54.36           O  
ATOM   1367  CG1 VAL A  91       8.741   6.967  34.519  1.00 54.36           C  
ATOM   1368 HG11 VAL A  91       7.697   6.656  34.467  1.00 54.36           H  
ATOM   1369 HG12 VAL A  91       9.013   7.475  33.594  1.00 54.36           H  
ATOM   1370 HG13 VAL A  91       9.372   6.085  34.625  1.00 54.36           H  
ATOM   1371  CG2 VAL A  91       8.091   9.152  35.500  1.00 54.36           C  
ATOM   1372 HG21 VAL A  91       8.316   9.588  34.526  1.00 54.36           H  
ATOM   1373 HG22 VAL A  91       7.034   8.890  35.538  1.00 54.36           H  
ATOM   1374 HG23 VAL A  91       8.319   9.897  36.263  1.00 54.36           H  
ATOM   1375  N   GLU A  92      10.009   5.536  38.235  1.00 56.70           N  
ATOM   1376  H   GLU A  92       9.226   4.910  38.112  1.00 56.70           H  
ATOM   1377  CA  GLU A  92      11.247   4.972  38.734  1.00 56.70           C  
ATOM   1378  HA  GLU A  92      11.622   5.591  39.549  1.00 56.70           H  
ATOM   1379  C   GLU A  92      12.216   5.035  37.562  1.00 56.70           C  
ATOM   1380  CB  GLU A  92      10.978   3.565  39.280  1.00 56.70           C  
ATOM   1381  HB2 GLU A  92      10.674   2.892  38.479  1.00 56.70           H  
ATOM   1382  HB3 GLU A  92      10.144   3.672  39.973  1.00 56.70           H  
ATOM   1383  O   GLU A  92      12.035   4.366  36.542  1.00 56.70           O  
ATOM   1384  CG  GLU A  92      12.191   2.982  40.026  1.00 56.70           C  
ATOM   1385  HG2 GLU A  92      12.837   2.478  39.307  1.00 56.70           H  
ATOM   1386  HG3 GLU A  92      12.759   3.805  40.459  1.00 56.70           H  
ATOM   1387  CD  GLU A  92      11.810   2.016  41.165  1.00 56.70           C  
ATOM   1388  OE1 GLU A  92      12.735   1.629  41.912  1.00 56.70           O  
ATOM   1389  OE2 GLU A  92      10.607   1.698  41.315  1.00 56.70           O  
ATOM   1390  N   ALA A  93      13.152   5.981  37.636  1.00 55.78           N  
ATOM   1391  H   ALA A  93      13.198   6.566  38.459  1.00 55.78           H  
ATOM   1392  CA  ALA A  93      14.163   6.124  36.619  1.00 55.78           C  
ATOM   1393  HA  ALA A  93      13.684   6.303  35.656  1.00 55.78           H  
ATOM   1394  C   ALA A  93      14.900   4.790  36.578  1.00 55.78           C  
ATOM   1395  CB  ALA A  93      15.074   7.313  36.954  1.00 55.78           C  
ATOM   1396  HB1 ALA A  93      14.489   8.232  36.977  1.00 55.78           H  
ATOM   1397  HB2 ALA A  93      15.545   7.159  37.925  1.00 55.78           H  
ATOM   1398  HB3 ALA A  93      15.851   7.401  36.194  1.00 55.78           H  
ATOM   1399  O   ALA A  93      15.592   4.433  37.531  1.00 55.78           O  
ATOM   1400  N   ILE A  94      14.752   4.064  35.471  1.00 55.57           N  
ATOM   1401  H   ILE A  94      14.029   4.340  34.821  1.00 55.57           H  
ATOM   1402  CA  ILE A  94      15.651   2.981  35.084  1.00 55.57           C  
ATOM   1403  HA  ILE A  94      15.831   2.349  35.954  1.00 55.57           H  
ATOM   1404  C   ILE A  94      16.980   3.658  34.713  1.00 55.57           C  
ATOM   1405  CB  ILE A  94      15.030   2.098  33.970  1.00 55.57           C  
ATOM   1406  HB  ILE A  94      14.937   2.696  33.064  1.00 55.57           H  
ATOM   1407  O   ILE A  94      17.375   3.751  33.556  1.00 55.57           O  
ATOM   1408  CG1 ILE A  94      13.617   1.599  34.370  1.00 55.57           C  
ATOM   1409 HG12 ILE A  94      13.684   1.025  35.294  1.00 55.57           H  
ATOM   1410 HG13 ILE A  94      12.971   2.457  34.557  1.00 55.57           H  
ATOM   1411  CG2 ILE A  94      15.951   0.898  33.676  1.00 55.57           C  
ATOM   1412 HG21 ILE A  94      15.588   0.345  32.810  1.00 55.57           H  
ATOM   1413 HG22 ILE A  94      15.991   0.236  34.541  1.00 55.57           H  
ATOM   1414 HG23 ILE A  94      16.961   1.235  33.443  1.00 55.57           H  
ATOM   1415  CD1 ILE A  94      12.918   0.743  33.306  1.00 55.57           C  
ATOM   1416 HD11 ILE A  94      12.915   1.267  32.350  1.00 55.57           H  
ATOM   1417 HD12 ILE A  94      11.888   0.561  33.613  1.00 55.57           H  
ATOM   1418 HD13 ILE A  94      13.418  -0.219  33.197  1.00 55.57           H  
ATOM   1419  N   GLY A  95      17.607   4.271  35.714  1.00 51.21           N  
ATOM   1420  H   GLY A  95      17.171   4.190  36.621  1.00 51.21           H  
ATOM   1421  CA  GLY A  95      19.007   4.625  35.712  1.00 51.21           C  
ATOM   1422  HA2 GLY A  95      19.215   5.358  36.491  1.00 51.21           H  
ATOM   1423  HA3 GLY A  95      19.278   5.037  34.739  1.00 51.21           H  
ATOM   1424  C   GLY A  95      19.807   3.357  35.992  1.00 51.21           C  
ATOM   1425  O   GLY A  95      19.271   2.409  36.576  1.00 51.21           O  
ATOM   1426  N   PRO A  96      21.066   3.301  35.542  1.00 56.20           N  
ATOM   1427  CA  PRO A  96      21.910   2.133  35.738  1.00 56.20           C  
ATOM   1428  HA  PRO A  96      21.514   1.290  35.172  1.00 56.20           H  
ATOM   1429  C   PRO A  96      21.935   1.782  37.228  1.00 56.20           C  
ATOM   1430  CB  PRO A  96      23.283   2.521  35.181  1.00 56.20           C  
ATOM   1431  HB2 PRO A  96      23.352   2.204  34.140  1.00 56.20           H  
ATOM   1432  HB3 PRO A  96      24.099   2.090  35.761  1.00 56.20           H  
ATOM   1433  O   PRO A  96      22.268   2.619  38.065  1.00 56.20           O  
ATOM   1434  CG  PRO A  96      23.286   4.049  35.246  1.00 56.20           C  
ATOM   1435  HG2 PRO A  96      23.941   4.486  34.493  1.00 56.20           H  
ATOM   1436  HG3 PRO A  96      23.584   4.370  36.244  1.00 56.20           H  
ATOM   1437  CD  PRO A  96      21.826   4.414  35.008  1.00 56.20           C  
ATOM   1438  HD2 PRO A  96      21.635   4.504  33.939  1.00 56.20           H  
ATOM   1439  HD3 PRO A  96      21.592   5.349  35.517  1.00 56.20           H  
ATOM   1440  N   LYS A  97      21.495   0.559  37.538  1.00 58.59           N  
ATOM   1441  H   LYS A  97      21.194  -0.031  36.776  1.00 58.59           H  
ATOM   1442  CA  LYS A  97      21.447   0.014  38.895  1.00 58.59           C  
ATOM   1443  HA  LYS A  97      20.711   0.582  39.464  1.00 58.59           H  
ATOM   1444  C   LYS A  97      22.823   0.202  39.535  1.00 58.59           C  
ATOM   1445  CB  LYS A  97      21.042  -1.469  38.809  1.00 58.59           C  
ATOM   1446  HB2 LYS A  97      20.394  -1.607  37.943  1.00 58.59           H  
ATOM   1447  HB3 LYS A  97      21.933  -2.078  38.659  1.00 58.59           H  
ATOM   1448  O   LYS A  97      23.825  -0.068  38.872  1.00 58.59           O  
ATOM   1449  CG  LYS A  97      20.272  -1.966  40.037  1.00 58.59           C  
ATOM   1450  HG2 LYS A  97      20.873  -1.820  40.935  1.00 58.59           H  
ATOM   1451  HG3 LYS A  97      19.346  -1.399  40.130  1.00 58.59           H  
ATOM   1452  CD  LYS A  97      19.946  -3.458  39.873  1.00 58.59           C  
ATOM   1453  HD2 LYS A  97      20.878  -4.023  39.905  1.00 58.59           H  
ATOM   1454  HD3 LYS A  97      19.466  -3.619  38.908  1.00 58.59           H  
ATOM   1455  CE  LYS A  97      19.011  -3.934  40.988  1.00 58.59           C  
ATOM   1456  HE2 LYS A  97      19.476  -3.711  41.948  1.00 58.59           H  
ATOM   1457  HE3 LYS A  97      18.084  -3.364  40.929  1.00 58.59           H  
ATOM   1458  NZ  LYS A  97      18.731  -5.388  40.876  1.00 58.59           N  
ATOM   1459  HZ1 LYS A  97      18.117  -5.686  41.620  1.00 58.59           H  
ATOM   1460  HZ2 LYS A  97      19.592  -5.913  40.940  1.00 58.59           H  
ATOM   1461  HZ3 LYS A  97      18.291  -5.595  39.991  1.00 58.59           H  
ATOM   1462  N   ASP A  98      22.840   0.667  40.784  1.00 52.93           N  
ATOM   1463  H   ASP A  98      21.967   0.933  41.218  1.00 52.93           H  
ATOM   1464  CA  ASP A  98      24.060   0.878  41.563  1.00 52.93           C  
ATOM   1465  HA  ASP A  98      24.567   1.754  41.159  1.00 52.93           H  
ATOM   1466  C   ASP A  98      24.985  -0.330  41.393  1.00 52.93           C  
ATOM   1467  CB  ASP A  98      23.720   1.107  43.055  1.00 52.93           C  
ATOM   1468  HB2 ASP A  98      22.664   0.899  43.226  1.00 52.93           H  
ATOM   1469  HB3 ASP A  98      24.282   0.399  43.664  1.00 52.93           H  
ATOM   1470  O   ASP A  98      24.598  -1.474  41.662  1.00 52.93           O  
ATOM   1471  CG  ASP A  98      24.042   2.512  43.581  1.00 52.93           C  
ATOM   1472  OD1 ASP A  98      24.876   3.209  42.960  1.00 52.93           O  
ATOM   1473  OD2 ASP A  98      23.445   2.872  44.620  1.00 52.93           O  
ATOM   1474  N   LEU A  99      26.179  -0.064  40.864  1.00 53.64           N  
ATOM   1475  H   LEU A  99      26.398   0.905  40.679  1.00 53.64           H  
ATOM   1476  CA  LEU A  99      27.237  -1.046  40.709  1.00 53.64           C  
ATOM   1477  HA  LEU A  99      26.896  -1.868  40.080  1.00 53.64           H  
ATOM   1478  C   LEU A  99      27.534  -1.575  42.109  1.00 53.64           C  
ATOM   1479  CB  LEU A  99      28.473  -0.370  40.082  1.00 53.64           C  
ATOM   1480  HB2 LEU A  99      28.714   0.511  40.677  1.00 53.64           H  
ATOM   1481  HB3 LEU A  99      29.322  -1.050  40.152  1.00 53.64           H  
ATOM   1482  O   LEU A  99      28.131  -0.872  42.923  1.00 53.64           O  
ATOM   1483  CG  LEU A  99      28.295   0.056  38.612  1.00 53.64           C  
ATOM   1484  HG  LEU A  99      27.336   0.556  38.483  1.00 53.64           H  
ATOM   1485  CD1 LEU A  99      29.397   1.040  38.216  1.00 53.64           C  
ATOM   1486 HD11 LEU A  99      29.264   1.344  37.178  1.00 53.64           H  
ATOM   1487 HD12 LEU A  99      29.341   1.925  38.850  1.00 53.64           H  
ATOM   1488 HD13 LEU A  99      30.375   0.573  38.335  1.00 53.64           H  
ATOM   1489  CD2 LEU A  99      28.365  -1.144  37.665  1.00 53.64           C  
ATOM   1490 HD21 LEU A  99      29.318  -1.660  37.780  1.00 53.64           H  
ATOM   1491 HD22 LEU A  99      27.551  -1.835  37.887  1.00 53.64           H  
ATOM   1492 HD23 LEU A  99      28.258  -0.805  36.634  1.00 53.64           H  
ATOM   1493  N   ILE A 100      27.076  -2.793  42.406  1.00 63.11           N  
ATOM   1494  H   ILE A 100      26.483  -3.259  41.734  1.00 63.11           H  
ATOM   1495  CA  ILE A 100      27.461  -3.484  43.634  1.00 63.11           C  
ATOM   1496  HA  ILE A 100      27.092  -2.900  44.477  1.00 63.11           H  
ATOM   1497  C   ILE A 100      28.993  -3.515  43.614  1.00 63.11           C  
ATOM   1498  CB  ILE A 100      26.849  -4.899  43.710  1.00 63.11           C  
ATOM   1499  HB  ILE A 100      27.147  -5.454  42.820  1.00 63.11           H  
ATOM   1500  O   ILE A 100      29.551  -4.035  42.645  1.00 63.11           O  
ATOM   1501  CG1 ILE A 100      25.305  -4.805  43.746  1.00 63.11           C  
ATOM   1502 HG12 ILE A 100      24.959  -4.188  42.916  1.00 63.11           H  
ATOM   1503 HG13 ILE A 100      24.992  -4.322  44.671  1.00 63.11           H  
ATOM   1504  CG2 ILE A 100      27.380  -5.647  44.950  1.00 63.11           C  
ATOM   1505 HG21 ILE A 100      27.096  -5.119  45.861  1.00 63.11           H  
ATOM   1506 HG22 ILE A 100      26.983  -6.662  44.983  1.00 63.11           H  
ATOM   1507 HG23 ILE A 100      28.466  -5.731  44.912  1.00 63.11           H  
ATOM   1508  CD1 ILE A 100      24.593  -6.157  43.621  1.00 63.11           C  
ATOM   1509 HD11 ILE A 100      24.782  -6.773  44.500  1.00 63.11           H  
ATOM   1510 HD12 ILE A 100      23.519  -5.990  43.540  1.00 63.11           H  
ATOM   1511 HD13 ILE A 100      24.940  -6.678  42.728  1.00 63.11           H  
ATOM   1512  N   PRO A 101      29.675  -2.913  44.604  1.00 59.70           N  
ATOM   1513  CA  PRO A 101      31.125  -2.828  44.608  1.00 59.70           C  
ATOM   1514  HA  PRO A 101      31.471  -2.344  43.695  1.00 59.70           H  
ATOM   1515  C   PRO A 101      31.686  -4.248  44.667  1.00 59.70           C  
ATOM   1516  CB  PRO A 101      31.492  -1.949  45.810  1.00 59.70           C  
ATOM   1517  HB2 PRO A 101      31.607  -0.918  45.476  1.00 59.70           H  
ATOM   1518  HB3 PRO A 101      32.402  -2.287  46.305  1.00 59.70           H  
ATOM   1519  O   PRO A 101      31.609  -4.921  45.693  1.00 59.70           O  
ATOM   1520  CG  PRO A 101      30.276  -2.044  46.731  1.00 59.70           C  
ATOM   1521  HG2 PRO A 101      30.149  -1.143  47.330  1.00 59.70           H  
ATOM   1522  HG3 PRO A 101      30.377  -2.919  47.373  1.00 59.70           H  
ATOM   1523  CD  PRO A 101      29.113  -2.254  45.770  1.00 59.70           C  
ATOM   1524  HD2 PRO A 101      28.349  -2.868  46.249  1.00 59.70           H  
ATOM   1525  HD3 PRO A 101      28.697  -1.290  45.477  1.00 59.70           H  
ATOM   1526  N   ILE A 102      32.185  -4.721  43.526  1.00 57.84           N  
ATOM   1527  H   ILE A 102      32.116  -4.143  42.701  1.00 57.84           H  
ATOM   1528  CA  ILE A 102      32.916  -5.977  43.425  1.00 57.84           C  
ATOM   1529  HA  ILE A 102      32.404  -6.737  44.015  1.00 57.84           H  
ATOM   1530  C   ILE A 102      34.278  -5.702  44.050  1.00 57.84           C  
ATOM   1531  CB  ILE A 102      33.003  -6.473  41.962  1.00 57.84           C  
ATOM   1532  HB  ILE A 102      33.516  -5.718  41.367  1.00 57.84           H  
ATOM   1533  O   ILE A 102      35.027  -4.849  43.572  1.00 57.84           O  
ATOM   1534  CG1 ILE A 102      31.584  -6.681  41.378  1.00 57.84           C  
ATOM   1535 HG12 ILE A 102      31.037  -5.739  41.431  1.00 57.84           H  
ATOM   1536 HG13 ILE A 102      31.049  -7.416  41.979  1.00 57.84           H  
ATOM   1537  CG2 ILE A 102      33.817  -7.779  41.894  1.00 57.84           C  
ATOM   1538 HG21 ILE A 102      33.320  -8.567  42.459  1.00 57.84           H  
ATOM   1539 HG22 ILE A 102      34.815  -7.628  42.307  1.00 57.84           H  
ATOM   1540 HG23 ILE A 102      33.947  -8.099  40.860  1.00 57.84           H  
ATOM   1541  CD1 ILE A 102      31.550  -7.121  39.910  1.00 57.84           C  
ATOM   1542 HD11 ILE A 102      32.147  -6.439  39.304  1.00 57.84           H  
ATOM   1543 HD12 ILE A 102      30.520  -7.103  39.553  1.00 57.84           H  
ATOM   1544 HD13 ILE A 102      31.933  -8.136  39.806  1.00 57.84           H  
ATOM   1545  N   ASP A 103      34.554  -6.382  45.157  1.00 63.53           N  
ATOM   1546  H   ASP A 103      33.865  -7.023  45.522  1.00 63.53           H  
ATOM   1547  CA  ASP A 103      35.848  -6.335  45.821  1.00 63.53           C  
ATOM   1548  HA  ASP A 103      36.051  -5.305  46.114  1.00 63.53           H  
ATOM   1549  C   ASP A 103      36.940  -6.801  44.846  1.00 63.53           C  
ATOM   1550  CB  ASP A 103      35.777  -7.199  47.088  1.00 63.53           C  
ATOM   1551  HB2 ASP A 103      35.737  -8.251  46.807  1.00 63.53           H  
ATOM   1552  HB3 ASP A 103      34.859  -6.958  47.624  1.00 63.53           H  
ATOM   1553  O   ASP A 103      36.791  -7.824  44.174  1.00 63.53           O  
ATOM   1554  CG  ASP A 103      36.951  -6.972  48.040  1.00 63.53           C  
ATOM   1555  OD1 ASP A 103      37.880  -6.224  47.652  1.00 63.53           O  
ATOM   1556  OD2 ASP A 103      36.872  -7.523  49.157  1.00 63.53           O  
ATOM   1557  N   ALA A 104      38.024  -6.033  44.736  1.00 64.41           N  
ATOM   1558  H   ALA A 104      38.155  -5.323  45.443  1.00 64.41           H  
ATOM   1559  CA  ALA A 104      39.095  -6.273  43.769  1.00 64.41           C  
ATOM   1560  HA  ALA A 104      38.645  -6.390  42.783  1.00 64.41           H  
ATOM   1561  C   ALA A 104      39.880  -7.566  44.058  1.00 64.41           C  
ATOM   1562  CB  ALA A 104      40.010  -5.043  43.746  1.00 64.41           C  
ATOM   1563  HB1 ALA A 104      40.789  -5.184  42.997  1.00 64.41           H  
ATOM   1564  HB2 ALA A 104      40.474  -4.913  44.724  1.00 64.41           H  
ATOM   1565  HB3 ALA A 104      39.428  -4.155  43.496  1.00 64.41           H  
ATOM   1566  O   ALA A 104      40.630  -8.033  43.201  1.00 64.41           O  
ATOM   1567  N   GLU A 105      39.698  -8.155  45.242  1.00 66.21           N  
ATOM   1568  H   GLU A 105      39.127  -7.683  45.929  1.00 66.21           H  
ATOM   1569  CA  GLU A 105      40.284  -9.444  45.613  1.00 66.21           C  
ATOM   1570  HA  GLU A 105      41.213  -9.575  45.057  1.00 66.21           H  
ATOM   1571  C   GLU A 105      39.407 -10.651  45.228  1.00 66.21           C  
ATOM   1572  CB  GLU A 105      40.658  -9.438  47.105  1.00 66.21           C  
ATOM   1573  HB2 GLU A 105      39.766  -9.263  47.706  1.00 66.21           H  
ATOM   1574  HB3 GLU A 105      41.067 -10.416  47.359  1.00 66.21           H  
ATOM   1575  O   GLU A 105      39.826 -11.797  45.406  1.00 66.21           O  
ATOM   1576  CG  GLU A 105      41.720  -8.366  47.416  1.00 66.21           C  
ATOM   1577  HG2 GLU A 105      42.523  -8.459  46.685  1.00 66.21           H  
ATOM   1578  HG3 GLU A 105      41.277  -7.377  47.299  1.00 66.21           H  
ATOM   1579  CD  GLU A 105      42.331  -8.475  48.825  1.00 66.21           C  
ATOM   1580  OE1 GLU A 105      43.347  -7.775  49.057  1.00 66.21           O  
ATOM   1581  OE2 GLU A 105      41.836  -9.273  49.653  1.00 66.21           O  
ATOM   1582  N   ALA A 106      38.212 -10.437  44.659  1.00 60.53           N  
ATOM   1583  H   ALA A 106      37.905  -9.489  44.494  1.00 60.53           H  
ATOM   1584  CA  ALA A 106      37.369 -11.534  44.193  1.00 60.53           C  
ATOM   1585  HA  ALA A 106      37.373 -12.291  44.977  1.00 60.53           H  
ATOM   1586  C   ALA A 106      37.926 -12.139  42.881  1.00 60.53           C  
ATOM   1587  CB  ALA A 106      35.922 -11.053  44.053  1.00 60.53           C  
ATOM   1588  HB1 ALA A 106      35.282 -11.889  43.768  1.00 60.53           H  
ATOM   1589  HB2 ALA A 106      35.577 -10.641  45.001  1.00 60.53           H  
ATOM   1590  HB3 ALA A 106      35.864 -10.280  43.287  1.00 60.53           H  
ATOM   1591  O   ALA A 106      38.066 -11.428  41.881  1.00 60.53           O  
ATOM   1592  N   PRO A 107      38.236 -13.451  42.834  1.00 59.85           N  
ATOM   1593  CA  PRO A 107      38.780 -14.084  41.637  1.00 59.85           C  
ATOM   1594  HA  PRO A 107      39.667 -13.538  41.315  1.00 59.85           H  
ATOM   1595  C   PRO A 107      37.748 -14.072  40.498  1.00 59.85           C  
ATOM   1596  CB  PRO A 107      39.194 -15.495  42.072  1.00 59.85           C  
ATOM   1597  HB2 PRO A 107      39.065 -16.227  41.275  1.00 59.85           H  
ATOM   1598  HB3 PRO A 107      40.232 -15.477  42.406  1.00 59.85           H  
ATOM   1599  O   PRO A 107      36.618 -14.524  40.659  1.00 59.85           O  
ATOM   1600  CG  PRO A 107      38.287 -15.790  43.266  1.00 59.85           C  
ATOM   1601  HG2 PRO A 107      37.329 -16.169  42.911  1.00 59.85           H  
ATOM   1602  HG3 PRO A 107      38.745 -16.497  43.959  1.00 59.85           H  
ATOM   1603  CD  PRO A 107      38.085 -14.421  43.908  1.00 59.85           C  
ATOM   1604  HD2 PRO A 107      38.854 -14.247  44.661  1.00 59.85           H  
ATOM   1605  HD3 PRO A 107      37.094 -14.367  44.358  1.00 59.85           H  
ATOM   1606  N   SER A 108      38.153 -13.585  39.320  1.00 61.40           N  
ATOM   1607  H   SER A 108      39.088 -13.209  39.261  1.00 61.40           H  
ATOM   1608  CA  SER A 108      37.307 -13.426  38.121  1.00 61.40           C  
ATOM   1609  HA  SER A 108      36.342 -13.032  38.440  1.00 61.40           H  
ATOM   1610  C   SER A 108      37.022 -14.725  37.356  1.00 61.40           C  
ATOM   1611  CB  SER A 108      37.944 -12.403  37.177  1.00 61.40           C  
ATOM   1612  HB2 SER A 108      38.071 -11.457  37.703  1.00 61.40           H  
ATOM   1613  HB3 SER A 108      37.289 -12.241  36.321  1.00 61.40           H  
ATOM   1614  O   SER A 108      36.412 -14.704  36.287  1.00 61.40           O  
ATOM   1615  OG  SER A 108      39.206 -12.868  36.727  1.00 61.40           O  
ATOM   1616  HG  SER A 108      39.517 -12.277  36.037  1.00 61.40           H  
ATOM   1617  N   ILE A 109      37.458 -15.864  37.890  1.00 56.74           N  
ATOM   1618  H   ILE A 109      37.849 -15.819  38.820  1.00 56.74           H  
ATOM   1619  CA  ILE A 109      37.211 -17.182  37.319  1.00 56.74           C  
ATOM   1620  HA  ILE A 109      36.830 -17.071  36.304  1.00 56.74           H  
ATOM   1621  C   ILE A 109      36.092 -17.831  38.117  1.00 56.74           C  
ATOM   1622  CB  ILE A 109      38.540 -17.969  37.222  1.00 56.74           C  
ATOM   1623  HB  ILE A 109      39.225 -17.593  37.983  1.00 56.74           H  
ATOM   1624  O   ILE A 109      36.261 -18.174  39.283  1.00 56.74           O  
ATOM   1625  CG1 ILE A 109      39.132 -17.668  35.824  1.00 56.74           C  
ATOM   1626 HG12 ILE A 109      38.606 -18.256  35.072  1.00 56.74           H  
ATOM   1627 HG13 ILE A 109      38.977 -16.615  35.591  1.00 56.74           H  
ATOM   1628  CG2 ILE A 109      38.400 -19.486  37.442  1.00 56.74           C  
ATOM   1629 HG21 ILE A 109      38.105 -19.694  38.471  1.00 56.74           H  
ATOM   1630 HG22 ILE A 109      37.654 -19.899  36.764  1.00 56.74           H  
ATOM   1631 HG23 ILE A 109      39.354 -19.985  37.269  1.00 56.74           H  
ATOM   1632  CD1 ILE A 109      40.635 -17.923  35.703  1.00 56.74           C  
ATOM   1633 HD11 ILE A 109      40.970 -17.640  34.705  1.00 56.74           H  
ATOM   1634 HD12 ILE A 109      41.172 -17.326  36.440  1.00 56.74           H  
ATOM   1635 HD13 ILE A 109      40.857 -18.979  35.861  1.00 56.74           H  
ATOM   1636  N   VAL A 110      34.940 -17.981  37.463  1.00 58.48           N  
ATOM   1637  H   VAL A 110      34.882 -17.619  36.522  1.00 58.48           H  
ATOM   1638  CA  VAL A 110      33.861 -18.857  37.920  1.00 58.48           C  
ATOM   1639  HA  VAL A 110      33.601 -18.599  38.946  1.00 58.48           H  
ATOM   1640  C   VAL A 110      34.415 -20.282  37.841  1.00 58.48           C  
ATOM   1641  CB  VAL A 110      32.607 -18.693  37.034  1.00 58.48           C  
ATOM   1642  HB  VAL A 110      32.850 -18.954  36.004  1.00 58.48           H  
ATOM   1643  O   VAL A 110      34.665 -20.756  36.730  1.00 58.48           O  
ATOM   1644  CG1 VAL A 110      31.460 -19.593  37.510  1.00 58.48           C  
ATOM   1645 HG11 VAL A 110      31.200 -19.360  38.542  1.00 58.48           H  
ATOM   1646 HG12 VAL A 110      30.587 -19.447  36.875  1.00 58.48           H  
ATOM   1647 HG13 VAL A 110      31.753 -20.641  37.444  1.00 58.48           H  
ATOM   1648  CG2 VAL A 110      32.104 -17.241  37.048  1.00 58.48           C  
ATOM   1649 HG21 VAL A 110      32.856 -16.574  36.626  1.00 58.48           H  
ATOM   1650 HG22 VAL A 110      31.885 -16.932  38.070  1.00 58.48           H  
ATOM   1651 HG23 VAL A 110      31.199 -17.159  36.446  1.00 58.48           H  
ATOM   1652  N   PRO A 111      34.685 -20.965  38.968  1.00 63.64           N  
ATOM   1653  CA  PRO A 111      35.126 -22.345  38.906  1.00 63.64           C  
ATOM   1654  HA  PRO A 111      36.006 -22.430  38.269  1.00 63.64           H  
ATOM   1655  C   PRO A 111      33.988 -23.182  38.319  1.00 63.64           C  
ATOM   1656  CB  PRO A 111      35.497 -22.733  40.339  1.00 63.64           C  
ATOM   1657  HB2 PRO A 111      36.548 -22.502  40.514  1.00 63.64           H  
ATOM   1658  HB3 PRO A 111      35.300 -23.785  40.546  1.00 63.64           H  
ATOM   1659  O   PRO A 111      32.844 -23.099  38.770  1.00 63.64           O  
ATOM   1660  CG  PRO A 111      34.628 -21.813  41.195  1.00 63.64           C  
ATOM   1661  HG2 PRO A 111      35.090 -21.603  42.160  1.00 63.64           H  
ATOM   1662  HG3 PRO A 111      33.646 -22.265  41.335  1.00 63.64           H  
ATOM   1663  CD  PRO A 111      34.489 -20.549  40.350  1.00 63.64           C  
ATOM   1664  HD2 PRO A 111      33.501 -20.111  40.500  1.00 63.64           H  
ATOM   1665  HD3 PRO A 111      35.265 -19.843  40.647  1.00 63.64           H  
ATOM   1666  N   PHE A 112      34.306 -23.979  37.300  1.00 50.44           N  
ATOM   1667  H   PHE A 112      35.247 -23.954  36.934  1.00 50.44           H  
ATOM   1668  CA  PHE A 112      33.397 -24.983  36.766  1.00 50.44           C  
ATOM   1669  HA  PHE A 112      32.444 -24.517  36.515  1.00 50.44           H  
ATOM   1670  C   PHE A 112      33.155 -26.024  37.859  1.00 50.44           C  
ATOM   1671  CB  PHE A 112      33.987 -25.604  35.490  1.00 50.44           C  
ATOM   1672  HB2 PHE A 112      33.386 -26.473  35.221  1.00 50.44           H  
ATOM   1673  HB3 PHE A 112      34.995 -25.964  35.693  1.00 50.44           H  
ATOM   1674  O   PHE A 112      33.964 -26.921  38.076  1.00 50.44           O  
ATOM   1675  CG  PHE A 112      34.011 -24.664  34.299  1.00 50.44           C  
ATOM   1676  CD1 PHE A 112      32.838 -24.457  33.550  1.00 50.44           C  
ATOM   1677  HD1 PHE A 112      31.927 -24.971  33.821  1.00 50.44           H  
ATOM   1678  CD2 PHE A 112      35.196 -23.997  33.936  1.00 50.44           C  
ATOM   1679  HD2 PHE A 112      36.102 -24.156  34.503  1.00 50.44           H  
ATOM   1680  CE1 PHE A 112      32.848 -23.588  32.444  1.00 50.44           C  
ATOM   1681  HE1 PHE A 112      31.945 -23.435  31.871  1.00 50.44           H  
ATOM   1682  CE2 PHE A 112      35.207 -23.127  32.830  1.00 50.44           C  
ATOM   1683  HE2 PHE A 112      36.117 -22.616  32.554  1.00 50.44           H  
ATOM   1684  CZ  PHE A 112      34.032 -22.923  32.084  1.00 50.44           C  
ATOM   1685  HZ  PHE A 112      34.040 -22.255  31.235  1.00 50.44           H  
ATOM   1686  N   ALA A 113      32.065 -25.868  38.604  1.00 59.87           N  
ATOM   1687  H   ALA A 113      31.501 -25.039  38.484  1.00 59.87           H  
ATOM   1688  CA  ALA A 113      31.574 -26.935  39.450  1.00 59.87           C  
ATOM   1689  HA  ALA A 113      32.410 -27.391  39.982  1.00 59.87           H  
ATOM   1690  C   ALA A 113      30.951 -27.983  38.526  1.00 59.87           C  
ATOM   1691  CB  ALA A 113      30.607 -26.370  40.496  1.00 59.87           C  
ATOM   1692  HB1 ALA A 113      30.229 -27.183  41.116  1.00 59.87           H  
ATOM   1693  HB2 ALA A 113      29.767 -25.882  40.003  1.00 59.87           H  
ATOM   1694  HB3 ALA A 113      31.125 -25.649  41.127  1.00 59.87           H  
ATOM   1695  O   ALA A 113      29.870 -27.781  37.974  1.00 59.87           O  
ATOM   1696  N   GLU A 114      31.663 -29.093  38.348  1.00 57.54           N  
ATOM   1697  H   GLU A 114      32.610 -29.109  38.700  1.00 57.54           H  
ATOM   1698  CA  GLU A 114      31.146 -30.347  37.806  1.00 57.54           C  
ATOM   1699  HA  GLU A 114      30.643 -30.158  36.858  1.00 57.54           H  
ATOM   1700  C   GLU A 114      30.105 -30.904  38.796  1.00 57.54           C  
ATOM   1701  CB  GLU A 114      32.312 -31.321  37.550  1.00 57.54           C  
ATOM   1702  HB2 GLU A 114      31.899 -32.280  37.239  1.00 57.54           H  
ATOM   1703  HB3 GLU A 114      32.863 -31.460  38.480  1.00 57.54           H  
ATOM   1704  O   GLU A 114      30.357 -31.811  39.586  1.00 57.54           O  
ATOM   1705  CG  GLU A 114      33.277 -30.822  36.458  1.00 57.54           C  
ATOM   1706  HG2 GLU A 114      32.722 -30.727  35.524  1.00 57.54           H  
ATOM   1707  HG3 GLU A 114      33.643 -29.832  36.731  1.00 57.54           H  
ATOM   1708  CD  GLU A 114      34.491 -31.744  36.238  1.00 57.54           C  
ATOM   1709  OE1 GLU A 114      35.331 -31.383  35.382  1.00 57.54           O  
ATOM   1710  OE2 GLU A 114      34.588 -32.790  36.919  1.00 57.54           O  
ATOM   1711  N   GLY A 115      28.933 -30.269  38.830  1.00 50.62           N  
ATOM   1712  H   GLY A 115      28.829 -29.452  38.244  1.00 50.62           H  
ATOM   1713  CA  GLY A 115      27.786 -30.707  39.608  1.00 50.62           C  
ATOM   1714  HA2 GLY A 115      27.028 -29.925  39.625  1.00 50.62           H  
ATOM   1715  HA3 GLY A 115      28.085 -30.935  40.632  1.00 50.62           H  
ATOM   1716  C   GLY A 115      27.194 -31.943  38.954  1.00 50.62           C  
ATOM   1717  O   GLY A 115      26.434 -31.846  37.993  1.00 50.62           O  
ATOM   1718  N   THR A 116      27.582 -33.108  39.461  1.00 51.09           N  
ATOM   1719  H   THR A 116      28.267 -33.082  40.202  1.00 51.09           H  
ATOM   1720  CA  THR A 116      26.894 -34.369  39.186  1.00 51.09           C  
ATOM   1721  HA  THR A 116      26.954 -34.560  38.114  1.00 51.09           H  
ATOM   1722  C   THR A 116      25.414 -34.231  39.552  1.00 51.09           C  
ATOM   1723  CB  THR A 116      27.557 -35.546  39.919  1.00 51.09           C  
ATOM   1724  HB  THR A 116      26.905 -36.417  39.860  1.00 51.09           H  
ATOM   1725  O   THR A 116      25.063 -33.584  40.538  1.00 51.09           O  
ATOM   1726  CG2 THR A 116      28.907 -35.895  39.290  1.00 51.09           C  
ATOM   1727 HG21 THR A 116      28.762 -36.179  38.247  1.00 51.09           H  
ATOM   1728 HG22 THR A 116      29.584 -35.042  39.333  1.00 51.09           H  
ATOM   1729 HG23 THR A 116      29.350 -36.736  39.823  1.00 51.09           H  
ATOM   1730  OG1 THR A 116      27.826 -35.257  41.271  1.00 51.09           O  
ATOM   1731  HG1 THR A 116      28.636 -34.744  41.310  1.00 51.09           H  
ATOM   1732  N   VAL A 117      24.548 -34.769  38.690  1.00 52.47           N  
ATOM   1733  H   VAL A 117      24.919 -35.275  37.899  1.00 52.47           H  
ATOM   1734  CA  VAL A 117      23.089 -34.631  38.772  1.00 52.47           C  
ATOM   1735  HA  VAL A 117      22.836 -33.574  38.692  1.00 52.47           H  
ATOM   1736  C   VAL A 117      22.606 -35.144  40.126  1.00 52.47           C  
ATOM   1737  CB  VAL A 117      22.409 -35.386  37.612  1.00 52.47           C  
ATOM   1738  HB  VAL A 117      22.678 -36.441  37.661  1.00 52.47           H  
ATOM   1739  O   VAL A 117      22.769 -36.320  40.444  1.00 52.47           O  
ATOM   1740  CG1 VAL A 117      20.879 -35.272  37.655  1.00 52.47           C  
ATOM   1741 HG11 VAL A 117      20.579 -34.225  37.620  1.00 52.47           H  
ATOM   1742 HG12 VAL A 117      20.495 -35.722  38.571  1.00 52.47           H  
ATOM   1743 HG13 VAL A 117      20.443 -35.802  36.809  1.00 52.47           H  
ATOM   1744  CG2 VAL A 117      22.877 -34.834  36.256  1.00 52.47           C  
ATOM   1745 HG21 VAL A 117      22.665 -33.766  36.195  1.00 52.47           H  
ATOM   1746 HG22 VAL A 117      23.947 -34.994  36.122  1.00 52.47           H  
ATOM   1747 HG23 VAL A 117      22.355 -35.347  35.448  1.00 52.47           H  
ATOM   1748  N   ASP A 118      22.026 -34.240  40.909  1.00 42.41           N  
ATOM   1749  H   ASP A 118      22.017 -33.279  40.599  1.00 42.41           H  
ATOM   1750  CA  ASP A 118      21.516 -34.497  42.249  1.00 42.41           C  
ATOM   1751  HA  ASP A 118      22.320 -34.956  42.825  1.00 42.41           H  
ATOM   1752  C   ASP A 118      20.340 -35.487  42.155  1.00 42.41           C  
ATOM   1753  CB  ASP A 118      21.157 -33.137  42.892  1.00 42.41           C  
ATOM   1754  HB2 ASP A 118      21.745 -32.355  42.412  1.00 42.41           H  
ATOM   1755  HB3 ASP A 118      20.108 -32.901  42.713  1.00 42.41           H  
ATOM   1756  O   ASP A 118      19.210 -35.139  41.808  1.00 42.41           O  
ATOM   1757  CG  ASP A 118      21.451 -33.040  44.394  1.00 42.41           C  
ATOM   1758  OD1 ASP A 118      21.780 -34.080  45.009  1.00 42.41           O  
ATOM   1759  OD2 ASP A 118      21.334 -31.910  44.918  1.00 42.41           O  
ATOM   1760  N   SER A 119      20.618 -36.768  42.392  1.00 47.30           N  
ATOM   1761  H   SER A 119      21.582 -37.004  42.577  1.00 47.30           H  
ATOM   1762  CA  SER A 119      19.674 -37.880  42.236  1.00 47.30           C  
ATOM   1763  HA  SER A 119      19.055 -37.668  41.365  1.00 47.30           H  
ATOM   1764  C   SER A 119      18.718 -38.026  43.426  1.00 47.30           C  
ATOM   1765  CB  SER A 119      20.444 -39.172  41.937  1.00 47.30           C  
ATOM   1766  HB2 SER A 119      19.745 -39.989  41.757  1.00 47.30           H  
ATOM   1767  HB3 SER A 119      21.045 -39.026  41.039  1.00 47.30           H  
ATOM   1768  O   SER A 119      18.310 -39.136  43.761  1.00 47.30           O  
ATOM   1769  OG  SER A 119      21.300 -39.504  43.013  1.00 47.30           O  
ATOM   1770  HG  SER A 119      20.743 -39.709  43.768  1.00 47.30           H  
ATOM   1771  N   ASN A 120      18.355 -36.924  44.086  1.00 38.86           N  
ATOM   1772  H   ASN A 120      18.714 -36.039  43.758  1.00 38.86           H  
ATOM   1773  CA  ASN A 120      17.518 -36.949  45.288  1.00 38.86           C  
ATOM   1774  HA  ASN A 120      17.512 -37.974  45.658  1.00 38.86           H  
ATOM   1775  C   ASN A 120      16.033 -36.621  45.031  1.00 38.86           C  
ATOM   1776  CB  ASN A 120      18.166 -36.105  46.394  1.00 38.86           C  
ATOM   1777  HB2 ASN A 120      17.979 -35.049  46.201  1.00 38.86           H  
ATOM   1778  HB3 ASN A 120      19.244 -36.266  46.401  1.00 38.86           H  
ATOM   1779  O   ASN A 120      15.289 -36.308  45.954  1.00 38.86           O  
ATOM   1780  CG  ASN A 120      17.637 -36.471  47.774  1.00 38.86           C  
ATOM   1781  ND2 ASN A 120      17.853 -35.623  48.750  1.00 38.86           N  
ATOM   1782 HD21 ASN A 120      18.325 -34.751  48.559  1.00 38.86           H  
ATOM   1783 HD22 ASN A 120      17.460 -35.876  49.645  1.00 38.86           H  
ATOM   1784  OD1 ASN A 120      17.069 -37.524  48.016  1.00 38.86           O  
ATOM   1785  N   ILE A 121      15.558 -36.724  43.785  1.00 41.34           N  
ATOM   1786  H   ILE A 121      16.210 -36.917  43.039  1.00 41.34           H  
ATOM   1787  CA  ILE A 121      14.119 -36.585  43.468  1.00 41.34           C  
ATOM   1788  HA  ILE A 121      13.692 -35.876  44.177  1.00 41.34           H  
ATOM   1789  C   ILE A 121      13.347 -37.900  43.732  1.00 41.34           C  
ATOM   1790  CB  ILE A 121      13.919 -35.942  42.067  1.00 41.34           C  
ATOM   1791  HB  ILE A 121      14.411 -36.570  41.324  1.00 41.34           H  
ATOM   1792  O   ILE A 121      12.136 -37.966  43.560  1.00 41.34           O  
ATOM   1793  CG1 ILE A 121      14.589 -34.543  42.054  1.00 41.34           C  
ATOM   1794 HG12 ILE A 121      15.637 -34.640  42.337  1.00 41.34           H  
ATOM   1795 HG13 ILE A 121      14.105 -33.901  42.790  1.00 41.34           H  
ATOM   1796  CG2 ILE A 121      12.435 -35.800  41.670  1.00 41.34           C  
ATOM   1797 HG21 ILE A 121      12.324 -35.247  40.737  1.00 41.34           H  
ATOM   1798 HG22 ILE A 121      11.877 -35.295  42.458  1.00 41.34           H  
ATOM   1799 HG23 ILE A 121      11.995 -36.780  41.482  1.00 41.34           H  
ATOM   1800  CD1 ILE A 121      14.578 -33.829  40.696  1.00 41.34           C  
ATOM   1801 HD11 ILE A 121      15.243 -32.967  40.740  1.00 41.34           H  
ATOM   1802 HD12 ILE A 121      13.577 -33.472  40.453  1.00 41.34           H  
ATOM   1803 HD13 ILE A 121      14.929 -34.505  39.916  1.00 41.34           H  
ATOM   1804  N   THR A 122      14.010 -38.950  44.235  1.00 37.49           N  
ATOM   1805  H   THR A 122      14.988 -38.835  44.458  1.00 37.49           H  
ATOM   1806  CA  THR A 122      13.352 -40.221  44.597  1.00 37.49           C  
ATOM   1807  HA  THR A 122      12.284 -40.132  44.401  1.00 37.49           H  
ATOM   1808  C   THR A 122      13.467 -40.502  46.096  1.00 37.49           C  
ATOM   1809  CB  THR A 122      13.833 -41.402  43.735  1.00 37.49           C  
ATOM   1810  HB  THR A 122      14.785 -41.776  44.111  1.00 37.49           H  
ATOM   1811  O   THR A 122      14.057 -41.490  46.518  1.00 37.49           O  
ATOM   1812  CG2 THR A 122      12.800 -42.530  43.707  1.00 37.49           C  
ATOM   1813 HG21 THR A 122      12.626 -42.906  44.715  1.00 37.49           H  
ATOM   1814 HG22 THR A 122      13.175 -43.345  43.089  1.00 37.49           H  
ATOM   1815 HG23 THR A 122      11.862 -42.167  43.286  1.00 37.49           H  
ATOM   1816  OG1 THR A 122      14.014 -41.006  42.394  1.00 37.49           O  
ATOM   1817  HG1 THR A 122      14.602 -40.247  42.395  1.00 37.49           H  
ATOM   1818  N   ALA A 123      12.912 -39.620  46.924  1.00 33.87           N  
ATOM   1819  H   ALA A 123      12.542 -38.762  46.542  1.00 33.87           H  
ATOM   1820  CA  ALA A 123      12.614 -39.930  48.320  1.00 33.87           C  
ATOM   1821  HA  ALA A 123      12.519 -41.010  48.432  1.00 33.87           H  
ATOM   1822  C   ALA A 123      11.260 -39.314  48.686  1.00 33.87           C  
ATOM   1823  CB  ALA A 123      13.768 -39.491  49.225  1.00 33.87           C  
ATOM   1824  HB1 ALA A 123      13.927 -38.417  49.129  1.00 33.87           H  
ATOM   1825  HB2 ALA A 123      14.683 -40.010  48.938  1.00 33.87           H  
ATOM   1826  HB3 ALA A 123      13.532 -39.725  50.264  1.00 33.87           H  
ATOM   1827  O   ALA A 123      11.138 -38.156  49.079  1.00 33.87           O  
ATOM   1828  N   THR A 124      10.221 -40.114  48.477  1.00 39.47           N  
ATOM   1829  H   THR A 124      10.404 -41.043  48.124  1.00 39.47           H  
ATOM   1830  CA  THR A 124       8.831 -39.851  48.836  1.00 39.47           C  
ATOM   1831  HA  THR A 124       8.524 -38.875  48.458  1.00 39.47           H  
ATOM   1832  C   THR A 124       8.666 -39.871  50.359  1.00 39.47           C  
ATOM   1833  CB  THR A 124       7.947 -40.944  48.203  1.00 39.47           C  
ATOM   1834  HB  THR A 124       6.938 -40.874  48.610  1.00 39.47           H  
ATOM   1835  O   THR A 124       8.471 -40.935  50.940  1.00 39.47           O  
ATOM   1836  CG2 THR A 124       7.867 -40.834  46.681  1.00 39.47           C  
ATOM   1837 HG21 THR A 124       7.471 -39.857  46.402  1.00 39.47           H  
ATOM   1838 HG22 THR A 124       7.200 -41.606  46.297  1.00 39.47           H  
ATOM   1839 HG23 THR A 124       8.853 -40.964  46.234  1.00 39.47           H  
ATOM   1840  OG1 THR A 124       8.491 -42.214  48.501  1.00 39.47           O  
ATOM   1841  HG1 THR A 124       8.501 -42.261  49.460  1.00 39.47           H  
ATOM   1842  N   ASP A 125       8.735 -38.713  51.012  1.00 38.23           N  
ATOM   1843  H   ASP A 125       9.098 -37.903  50.529  1.00 38.23           H  
ATOM   1844  CA  ASP A 125       8.218 -38.537  52.377  1.00 38.23           C  
ATOM   1845  HA  ASP A 125       7.397 -39.243  52.509  1.00 38.23           H  
ATOM   1846  C   ASP A 125       7.618 -37.135  52.548  1.00 38.23           C  
ATOM   1847  CB  ASP A 125       9.270 -38.877  53.450  1.00 38.23           C  
ATOM   1848  HB2 ASP A 125      10.042 -38.108  53.465  1.00 38.23           H  
ATOM   1849  HB3 ASP A 125       9.746 -39.823  53.192  1.00 38.23           H  
ATOM   1850  O   ASP A 125       8.175 -36.250  53.193  1.00 38.23           O  
ATOM   1851  CG  ASP A 125       8.646 -39.029  54.850  1.00 38.23           C  
ATOM   1852  OD1 ASP A 125       7.412 -39.251  54.935  1.00 38.23           O  
ATOM   1853  OD2 ASP A 125       9.411 -38.967  55.840  1.00 38.23           O  
ATOM   1854  N   ALA A 126       6.489 -36.892  51.884  1.00 39.47           N  
ATOM   1855  H   ALA A 126       6.114 -37.613  51.284  1.00 39.47           H  
ATOM   1856  CA  ALA A 126       5.620 -35.764  52.192  1.00 39.47           C  
ATOM   1857  HA  ALA A 126       5.624 -35.622  53.273  1.00 39.47           H  
ATOM   1858  C   ALA A 126       4.192 -36.096  51.748  1.00 39.47           C  
ATOM   1859  CB  ALA A 126       6.142 -34.479  51.541  1.00 39.47           C  
ATOM   1860  HB1 ALA A 126       5.472 -33.651  51.770  1.00 39.47           H  
ATOM   1861  HB2 ALA A 126       6.189 -34.612  50.461  1.00 39.47           H  
ATOM   1862  HB3 ALA A 126       7.139 -34.245  51.916  1.00 39.47           H  
ATOM   1863  O   ALA A 126       3.973 -36.639  50.670  1.00 39.47           O  
ATOM   1864  N   GLY A 127       3.236 -35.817  52.631  1.00 33.65           N  
ATOM   1865  H   GLY A 127       3.524 -35.323  53.464  1.00 33.65           H  
ATOM   1866  CA  GLY A 127       1.852 -36.274  52.565  1.00 33.65           C  
ATOM   1867  HA2 GLY A 127       1.858 -37.364  52.527  1.00 33.65           H  
ATOM   1868  HA3 GLY A 127       1.354 -35.975  53.488  1.00 33.65           H  
ATOM   1869  C   GLY A 127       1.017 -35.770  51.376  1.00 33.65           C  
ATOM   1870  O   GLY A 127       1.485 -35.017  50.524  1.00 33.65           O  
ATOM   1871  N   PRO A 128      -0.257 -36.194  51.318  1.00 41.36           N  
ATOM   1872  CA  PRO A 128      -1.049 -36.211  50.098  1.00 41.36           C  
ATOM   1873  HA  PRO A 128      -0.458 -36.625  49.280  1.00 41.36           H  
ATOM   1874  C   PRO A 128      -1.506 -34.800  49.720  1.00 41.36           C  
ATOM   1875  CB  PRO A 128      -2.213 -37.160  50.405  1.00 41.36           C  
ATOM   1876  HB2 PRO A 128      -3.107 -36.915  49.832  1.00 41.36           H  
ATOM   1877  HB3 PRO A 128      -1.903 -38.185  50.202  1.00 41.36           H  
ATOM   1878  O   PRO A 128      -2.375 -34.217  50.368  1.00 41.36           O  
ATOM   1879  CG  PRO A 128      -2.432 -36.983  51.908  1.00 41.36           C  
ATOM   1880  HG2 PRO A 128      -3.064 -36.115  52.093  1.00 41.36           H  
ATOM   1881  HG3 PRO A 128      -2.869 -37.874  52.358  1.00 41.36           H  
ATOM   1882  CD  PRO A 128      -1.025 -36.717  52.437  1.00 41.36           C  
ATOM   1883  HD2 PRO A 128      -0.585 -37.655  52.774  1.00 41.36           H  
ATOM   1884  HD3 PRO A 128      -1.061 -36.000  53.258  1.00 41.36           H  
ATOM   1885  N   GLY A 129      -0.935 -34.261  48.648  1.00 37.32           N  
ATOM   1886  H   GLY A 129      -0.148 -34.737  48.231  1.00 37.32           H  
ATOM   1887  CA  GLY A 129      -1.334 -32.990  48.059  1.00 37.32           C  
ATOM   1888  HA2 GLY A 129      -2.342 -32.718  48.374  1.00 37.32           H  
ATOM   1889  HA3 GLY A 129      -0.645 -32.212  48.388  1.00 37.32           H  
ATOM   1890  C   GLY A 129      -1.276 -33.070  46.541  1.00 37.32           C  
ATOM   1891  O   GLY A 129      -0.194 -33.033  45.979  1.00 37.32           O  
ATOM   1892  N   LEU A 130      -2.459 -33.161  45.924  1.00 40.60           N  
ATOM   1893  H   LEU A 130      -3.258 -33.271  46.532  1.00 40.60           H  
ATOM   1894  CA  LEU A 130      -2.760 -32.898  44.509  1.00 40.60           C  
ATOM   1895  HA  LEU A 130      -3.767 -33.272  44.321  1.00 40.60           H  
ATOM   1896  C   LEU A 130      -1.868 -33.650  43.508  1.00 40.60           C  
ATOM   1897  CB  LEU A 130      -2.810 -31.376  44.284  1.00 40.60           C  
ATOM   1898  HB2 LEU A 130      -1.814 -30.971  44.461  1.00 40.60           H  
ATOM   1899  HB3 LEU A 130      -3.061 -31.187  43.240  1.00 40.60           H  
ATOM   1900  O   LEU A 130      -0.853 -33.148  43.037  1.00 40.60           O  
ATOM   1901  CG  LEU A 130      -3.823 -30.645  45.188  1.00 40.60           C  
ATOM   1902  HG  LEU A 130      -3.628 -30.880  46.235  1.00 40.60           H  
ATOM   1903  CD1 LEU A 130      -3.678 -29.132  45.037  1.00 40.60           C  
ATOM   1904 HD11 LEU A 130      -4.382 -28.621  45.694  1.00 40.60           H  
ATOM   1905 HD12 LEU A 130      -2.664 -28.837  45.305  1.00 40.60           H  
ATOM   1906 HD13 LEU A 130      -3.868 -28.844  44.003  1.00 40.60           H  
ATOM   1907  CD2 LEU A 130      -5.274 -31.024  44.871  1.00 40.60           C  
ATOM   1908 HD21 LEU A 130      -5.952 -30.441  45.494  1.00 40.60           H  
ATOM   1909 HD22 LEU A 130      -5.444 -32.081  45.073  1.00 40.60           H  
ATOM   1910 HD23 LEU A 130      -5.487 -30.820  43.821  1.00 40.60           H  
ATOM   1911  N   GLY A 131      -2.309 -34.873  43.203  1.00 39.76           N  
ATOM   1912  H   GLY A 131      -3.173 -35.181  43.627  1.00 39.76           H  
ATOM   1913  CA  GLY A 131      -1.687 -35.798  42.267  1.00 39.76           C  
ATOM   1914  HA2 GLY A 131      -2.358 -36.636  42.076  1.00 39.76           H  
ATOM   1915  HA3 GLY A 131      -0.774 -36.191  42.713  1.00 39.76           H  
ATOM   1916  C   GLY A 131      -1.360 -35.160  40.924  1.00 39.76           C  
ATOM   1917  O   GLY A 131      -2.220 -34.584  40.259  1.00 39.76           O  
ATOM   1918  N   VAL A 132      -0.093 -35.310  40.549  1.00 42.32           N  
ATOM   1919  H   VAL A 132       0.529 -35.762  41.204  1.00 42.32           H  
ATOM   1920  CA  VAL A 132       0.342 -35.298  39.159  1.00 42.32           C  
ATOM   1921  HA  VAL A 132       0.164 -34.313  38.728  1.00 42.32           H  
ATOM   1922  C   VAL A 132      -0.508 -36.337  38.442  1.00 42.32           C  
ATOM   1923  CB  VAL A 132       1.841 -35.641  39.072  1.00 42.32           C  
ATOM   1924  HB  VAL A 132       2.008 -36.641  39.473  1.00 42.32           H  
ATOM   1925  O   VAL A 132      -0.614 -37.474  38.895  1.00 42.32           O  
ATOM   1926  CG1 VAL A 132       2.360 -35.602  37.631  1.00 42.32           C  
ATOM   1927 HG11 VAL A 132       2.201 -34.615  37.197  1.00 42.32           H  
ATOM   1928 HG12 VAL A 132       3.424 -35.840  37.613  1.00 42.32           H  
ATOM   1929 HG13 VAL A 132       1.839 -36.345  37.027  1.00 42.32           H  
ATOM   1930  CG2 VAL A 132       2.674 -34.648  39.899  1.00 42.32           C  
ATOM   1931 HG21 VAL A 132       3.734 -34.876  39.786  1.00 42.32           H  
ATOM   1932 HG22 VAL A 132       2.487 -33.630  39.558  1.00 42.32           H  
ATOM   1933 HG23 VAL A 132       2.424 -34.724  40.958  1.00 42.32           H  
ATOM   1934  N   GLU A 133      -1.178 -35.897  37.389  1.00 48.77           N  
ATOM   1935  H   GLU A 133      -1.084 -34.925  37.132  1.00 48.77           H  
ATOM   1936  CA  GLU A 133      -2.066 -36.699  36.561  1.00 48.77           C  
ATOM   1937  HA  GLU A 133      -2.848 -37.143  37.176  1.00 48.77           H  
ATOM   1938  C   GLU A 133      -1.227 -37.822  35.938  1.00 48.77           C  
ATOM   1939  CB  GLU A 133      -2.721 -35.768  35.518  1.00 48.77           C  
ATOM   1940  HB2 GLU A 133      -1.943 -35.365  34.870  1.00 48.77           H  
ATOM   1941  HB3 GLU A 133      -3.414 -36.350  34.910  1.00 48.77           H  
ATOM   1942  O   GLU A 133      -0.484 -37.611  34.979  1.00 48.77           O  
ATOM   1943  CG  GLU A 133      -3.475 -34.585  36.167  1.00 48.77           C  
ATOM   1944  HG2 GLU A 133      -2.841 -34.102  36.910  1.00 48.77           H  
ATOM   1945  HG3 GLU A 133      -4.350 -34.974  36.688  1.00 48.77           H  
ATOM   1946  CD  GLU A 133      -3.916 -33.501  35.169  1.00 48.77           C  
ATOM   1947  OE1 GLU A 133      -4.042 -32.334  35.611  1.00 48.77           O  
ATOM   1948  OE2 GLU A 133      -4.149 -33.827  33.984  1.00 48.77           O  
ATOM   1949  N   GLU A 134      -1.251 -38.998  36.566  1.00 44.51           N  
ATOM   1950  H   GLU A 134      -1.754 -39.076  37.438  1.00 44.51           H  
ATOM   1951  CA  GLU A 134      -0.599 -40.192  36.050  1.00 44.51           C  
ATOM   1952  HA  GLU A 134       0.462 -39.983  35.916  1.00 44.51           H  
ATOM   1953  C   GLU A 134      -1.212 -40.500  34.685  1.00 44.51           C  
ATOM   1954  CB  GLU A 134      -0.737 -41.374  37.028  1.00 44.51           C  
ATOM   1955  HB2 GLU A 134      -0.416 -42.283  36.520  1.00 44.51           H  
ATOM   1956  HB3 GLU A 134      -1.784 -41.482  37.313  1.00 44.51           H  
ATOM   1957  O   GLU A 134      -2.422 -40.672  34.540  1.00 44.51           O  
ATOM   1958  CG  GLU A 134       0.132 -41.182  38.286  1.00 44.51           C  
ATOM   1959  HG2 GLU A 134       1.173 -41.101  37.974  1.00 44.51           H  
ATOM   1960  HG3 GLU A 134      -0.146 -40.243  38.764  1.00 44.51           H  
ATOM   1961  CD  GLU A 134       0.003 -42.312  39.325  1.00 44.51           C  
ATOM   1962  OE1 GLU A 134       0.718 -42.227  40.352  1.00 44.51           O  
ATOM   1963  OE2 GLU A 134      -0.796 -43.252  39.114  1.00 44.51           O  
ATOM   1964  N   ILE A 135      -0.361 -40.508  33.664  1.00 49.30           N  
ATOM   1965  H   ILE A 135       0.603 -40.270  33.852  1.00 49.30           H  
ATOM   1966  CA  ILE A 135      -0.731 -40.866  32.300  1.00 49.30           C  
ATOM   1967  HA  ILE A 135      -1.562 -40.240  31.976  1.00 49.30           H  
ATOM   1968  C   ILE A 135      -1.193 -42.324  32.341  1.00 49.30           C  
ATOM   1969  CB  ILE A 135       0.479 -40.622  31.372  1.00 49.30           C  
ATOM   1970  HB  ILE A 135       1.332 -41.158  31.790  1.00 49.30           H  
ATOM   1971  O   ILE A 135      -0.380 -43.239  32.487  1.00 49.30           O  
ATOM   1972  CG1 ILE A 135       0.822 -39.111  31.310  1.00 49.30           C  
ATOM   1973 HG12 ILE A 135       0.248 -38.634  30.515  1.00 49.30           H  
ATOM   1974 HG13 ILE A 135       0.552 -38.614  32.241  1.00 49.30           H  
ATOM   1975  CG2 ILE A 135       0.233 -41.160  29.951  1.00 49.30           C  
ATOM   1976 HG21 ILE A 135       1.085 -40.931  29.311  1.00 49.30           H  
ATOM   1977 HG22 ILE A 135       0.106 -42.243  29.974  1.00 49.30           H  
ATOM   1978 HG23 ILE A 135      -0.665 -40.707  29.531  1.00 49.30           H  
ATOM   1979  CD1 ILE A 135       2.316 -38.854  31.088  1.00 49.30           C  
ATOM   1980 HD11 ILE A 135       2.640 -39.301  30.148  1.00 49.30           H  
ATOM   1981 HD12 ILE A 135       2.891 -39.280  31.909  1.00 49.30           H  
ATOM   1982 HD13 ILE A 135       2.495 -37.779  31.050  1.00 49.30           H  
ATOM   1983  N   GLU A 136      -2.507 -42.533  32.262  1.00 44.15           N  
ATOM   1984  H   GLU A 136      -3.115 -41.732  32.348  1.00 44.15           H  
ATOM   1985  CA  GLU A 136      -3.116 -43.859  32.314  1.00 44.15           C  
ATOM   1986  HA  GLU A 136      -2.716 -44.385  33.181  1.00 44.15           H  
ATOM   1987  C   GLU A 136      -2.732 -44.655  31.061  1.00 44.15           C  
ATOM   1988  CB  GLU A 136      -4.640 -43.776  32.503  1.00 44.15           C  
ATOM   1989  HB2 GLU A 136      -5.077 -43.179  31.702  1.00 44.15           H  
ATOM   1990  HB3 GLU A 136      -5.032 -44.791  32.433  1.00 44.15           H  
ATOM   1991  O   GLU A 136      -3.317 -44.534  29.984  1.00 44.15           O  
ATOM   1992  CG  GLU A 136      -5.048 -43.184  33.865  1.00 44.15           C  
ATOM   1993  HG2 GLU A 136      -4.477 -43.688  34.645  1.00 44.15           H  
ATOM   1994  HG3 GLU A 136      -4.791 -42.125  33.881  1.00 44.15           H  
ATOM   1995  CD  GLU A 136      -6.550 -43.345  34.172  1.00 44.15           C  
ATOM   1996  OE1 GLU A 136      -6.955 -43.030  35.314  1.00 44.15           O  
ATOM   1997  OE2 GLU A 136      -7.305 -43.803  33.276  1.00 44.15           O  
ATOM   1998  N   MET A 137      -1.689 -45.470  31.197  1.00 41.67           N  
ATOM   1999  H   MET A 137      -1.162 -45.403  32.056  1.00 41.67           H  
ATOM   2000  CA  MET A 137      -1.250 -46.404  30.173  1.00 41.67           C  
ATOM   2001  HA  MET A 137      -1.285 -45.901  29.207  1.00 41.67           H  
ATOM   2002  C   MET A 137      -2.211 -47.595  30.145  1.00 41.67           C  
ATOM   2003  CB  MET A 137       0.206 -46.804  30.454  1.00 41.67           C  
ATOM   2004  HB2 MET A 137       0.261 -47.373  31.382  1.00 41.67           H  
ATOM   2005  HB3 MET A 137       0.797 -45.896  30.574  1.00 41.67           H  
ATOM   2006  O   MET A 137      -2.100 -48.530  30.941  1.00 41.67           O  
ATOM   2007  CG  MET A 137       0.808 -47.633  29.313  1.00 41.67           C  
ATOM   2008  HG2 MET A 137       0.172 -48.502  29.141  1.00 41.67           H  
ATOM   2009  HG3 MET A 137       0.810 -47.033  28.403  1.00 41.67           H  
ATOM   2010  SD  MET A 137       2.495 -48.234  29.619  1.00 41.67           S  
ATOM   2011  CE  MET A 137       3.408 -46.666  29.678  1.00 41.67           C  
ATOM   2012  HE1 MET A 137       3.092 -46.086  30.545  1.00 41.67           H  
ATOM   2013  HE2 MET A 137       3.219 -46.095  28.769  1.00 41.67           H  
ATOM   2014  HE3 MET A 137       4.475 -46.872  29.759  1.00 41.67           H  
ATOM   2015  N   TYR A 138      -3.154 -47.586  29.206  1.00 46.13           N  
ATOM   2016  H   TYR A 138      -3.309 -46.731  28.691  1.00 46.13           H  
ATOM   2017  CA  TYR A 138      -4.014 -48.738  28.955  1.00 46.13           C  
ATOM   2018  HA  TYR A 138      -4.358 -49.127  29.913  1.00 46.13           H  
ATOM   2019  C   TYR A 138      -3.212 -49.844  28.261  1.00 46.13           C  
ATOM   2020  CB  TYR A 138      -5.262 -48.324  28.165  1.00 46.13           C  
ATOM   2021  HB2 TYR A 138      -4.958 -47.884  27.215  1.00 46.13           H  
ATOM   2022  HB3 TYR A 138      -5.847 -49.215  27.941  1.00 46.13           H  
ATOM   2023  O   TYR A 138      -3.147 -49.931  27.037  1.00 46.13           O  
ATOM   2024  CG  TYR A 138      -6.146 -47.344  28.911  1.00 46.13           C  
ATOM   2025  CD1 TYR A 138      -7.022 -47.801  29.918  1.00 46.13           C  
ATOM   2026  HD1 TYR A 138      -7.079 -48.854  30.151  1.00 46.13           H  
ATOM   2027  CD2 TYR A 138      -6.059 -45.967  28.630  1.00 46.13           C  
ATOM   2028  HD2 TYR A 138      -5.367 -45.601  27.886  1.00 46.13           H  
ATOM   2029  CE1 TYR A 138      -7.805 -46.878  30.642  1.00 46.13           C  
ATOM   2030  HE1 TYR A 138      -8.467 -47.208  31.429  1.00 46.13           H  
ATOM   2031  CE2 TYR A 138      -6.843 -45.047  29.351  1.00 46.13           C  
ATOM   2032  HE2 TYR A 138      -6.758 -43.987  29.165  1.00 46.13           H  
ATOM   2033  OH  TYR A 138      -8.467 -44.608  31.063  1.00 46.13           O  
ATOM   2034  HH  TYR A 138      -8.035 -44.328  31.873  1.00 46.13           H  
ATOM   2035  CZ  TYR A 138      -7.711 -45.497  30.366  1.00 46.13           C  
ATOM   2036  N   THR A 139      -2.602 -50.726  29.050  1.00 48.48           N  
ATOM   2037  H   THR A 139      -2.626 -50.562  30.046  1.00 48.48           H  
ATOM   2038  CA  THR A 139      -2.199 -52.041  28.547  1.00 48.48           C  
ATOM   2039  HA  THR A 139      -1.857 -51.937  27.518  1.00 48.48           H  
ATOM   2040  C   THR A 139      -3.443 -52.919  28.537  1.00 48.48           C  
ATOM   2041  CB  THR A 139      -1.031 -52.666  29.328  1.00 48.48           C  
ATOM   2042  HB  THR A 139      -0.858 -53.669  28.939  1.00 48.48           H  
ATOM   2043  O   THR A 139      -3.983 -53.281  29.581  1.00 48.48           O  
ATOM   2044  CG2 THR A 139       0.252 -51.855  29.159  1.00 48.48           C  
ATOM   2045 HG21 THR A 139       0.127 -50.851  29.567  1.00 48.48           H  
ATOM   2046 HG22 THR A 139       0.507 -51.780  28.102  1.00 48.48           H  
ATOM   2047 HG23 THR A 139       1.069 -52.351  29.683  1.00 48.48           H  
ATOM   2048  OG1 THR A 139      -1.277 -52.758  30.710  1.00 48.48           O  
ATOM   2049  HG1 THR A 139      -1.227 -51.873  31.079  1.00 48.48           H  
ATOM   2050  N   VAL A 140      -3.955 -53.238  27.348  1.00 44.48           N  
ATOM   2051  H   VAL A 140      -3.552 -52.826  26.519  1.00 44.48           H  
ATOM   2052  CA  VAL A 140      -5.032 -54.225  27.200  1.00 44.48           C  
ATOM   2053  HA  VAL A 140      -5.791 -54.026  27.956  1.00 44.48           H  
ATOM   2054  C   VAL A 140      -4.433 -55.602  27.494  1.00 44.48           C  
ATOM   2055  CB  VAL A 140      -5.724 -54.128  25.823  1.00 44.48           C  
ATOM   2056  HB  VAL A 140      -4.995 -54.309  25.034  1.00 44.48           H  
ATOM   2057  O   VAL A 140      -4.036 -56.344  26.602  1.00 44.48           O  
ATOM   2058  CG1 VAL A 140      -6.868 -55.141  25.687  1.00 44.48           C  
ATOM   2059 HG11 VAL A 140      -6.480 -56.159  25.711  1.00 44.48           H  
ATOM   2060 HG12 VAL A 140      -7.589 -55.008  26.494  1.00 44.48           H  
ATOM   2061 HG13 VAL A 140      -7.375 -55.002  24.733  1.00 44.48           H  
ATOM   2062  CG2 VAL A 140      -6.332 -52.733  25.616  1.00 44.48           C  
ATOM   2063 HG21 VAL A 140      -5.550 -51.973  25.621  1.00 44.48           H  
ATOM   2064 HG22 VAL A 140      -6.837 -52.687  24.651  1.00 44.48           H  
ATOM   2065 HG23 VAL A 140      -7.047 -52.510  26.407  1.00 44.48           H  
ATOM   2066  N   THR A 141      -4.329 -55.941  28.777  1.00 45.07           N  
ATOM   2067  H   THR A 141      -4.530 -55.236  29.471  1.00 45.07           H  
ATOM   2068  CA  THR A 141      -4.001 -57.281  29.270  1.00 45.07           C  
ATOM   2069  HA  THR A 141      -3.321 -57.763  28.568  1.00 45.07           H  
ATOM   2070  C   THR A 141      -5.272 -58.119  29.301  1.00 45.07           C  
ATOM   2071  CB  THR A 141      -3.302 -57.243  30.640  1.00 45.07           C  
ATOM   2072  HB  THR A 141      -3.264 -58.248  31.060  1.00 45.07           H  
ATOM   2073  O   THR A 141      -5.710 -58.607  30.335  1.00 45.07           O  
ATOM   2074  CG2 THR A 141      -1.874 -56.716  30.534  1.00 45.07           C  
ATOM   2075 HG21 THR A 141      -1.877 -55.689  30.171  1.00 45.07           H  
ATOM   2076 HG22 THR A 141      -1.397 -56.749  31.513  1.00 45.07           H  
ATOM   2077 HG23 THR A 141      -1.302 -57.338  29.845  1.00 45.07           H  
ATOM   2078  OG1 THR A 141      -3.991 -56.389  31.520  1.00 45.07           O  
ATOM   2079  HG1 THR A 141      -3.348 -55.804  31.927  1.00 45.07           H  
ATOM   2080  N   THR A 142      -5.904 -58.302  28.145  1.00 40.66           N  
ATOM   2081  H   THR A 142      -5.542 -57.843  27.321  1.00 40.66           H  
ATOM   2082  CA  THR A 142      -6.787 -59.456  27.960  1.00 40.66           C  
ATOM   2083  HA  THR A 142      -7.030 -59.896  28.927  1.00 40.66           H  
ATOM   2084  C   THR A 142      -5.977 -60.494  27.196  1.00 40.66           C  
ATOM   2085  CB  THR A 142      -8.147 -59.123  27.313  1.00 40.66           C  
ATOM   2086  HB  THR A 142      -8.285 -59.689  26.391  1.00 40.66           H  
ATOM   2087  O   THR A 142      -5.973 -60.479  25.964  1.00 40.66           O  
ATOM   2088  CG2 THR A 142      -9.289 -59.466  28.271  1.00 40.66           C  
ATOM   2089 HG21 THR A 142     -10.241 -59.204  27.810  1.00 40.66           H  
ATOM   2090 HG22 THR A 142      -9.284 -60.536  28.478  1.00 40.66           H  
ATOM   2091 HG23 THR A 142      -9.177 -58.917  29.206  1.00 40.66           H  
ATOM   2092  OG1 THR A 142      -8.287 -57.752  27.032  1.00 40.66           O  
ATOM   2093  HG1 THR A 142      -8.095 -57.284  27.848  1.00 40.66           H  
ATOM   2094  N   PRO A 143      -5.218 -61.368  27.890  1.00 46.99           N  
ATOM   2095  CA  PRO A 143      -4.749 -62.583  27.256  1.00 46.99           C  
ATOM   2096  HA  PRO A 143      -4.152 -62.359  26.372  1.00 46.99           H  
ATOM   2097  C   PRO A 143      -6.007 -63.350  26.856  1.00 46.99           C  
ATOM   2098  CB  PRO A 143      -3.884 -63.302  28.297  1.00 46.99           C  
ATOM   2099  HB2 PRO A 143      -2.850 -62.972  28.194  1.00 46.99           H  
ATOM   2100  HB3 PRO A 143      -3.945 -64.386  28.205  1.00 46.99           H  
ATOM   2101  O   PRO A 143      -6.733 -63.865  27.701  1.00 46.99           O  
ATOM   2102  CG  PRO A 143      -4.436 -62.815  29.635  1.00 46.99           C  
ATOM   2103  HG2 PRO A 143      -5.268 -63.449  29.941  1.00 46.99           H  
ATOM   2104  HG3 PRO A 143      -3.668 -62.800  30.408  1.00 46.99           H  
ATOM   2105  CD  PRO A 143      -4.951 -61.411  29.325  1.00 46.99           C  
ATOM   2106  HD2 PRO A 143      -5.846 -61.227  29.921  1.00 46.99           H  
ATOM   2107  HD3 PRO A 143      -4.178 -60.684  29.571  1.00 46.99           H  
ATOM   2108  N   THR A 144      -6.326 -63.341  25.564  1.00 46.10           N  
ATOM   2109  H   THR A 144      -5.808 -62.743  24.935  1.00 46.10           H  
ATOM   2110  CA  THR A 144      -7.299 -64.262  24.982  1.00 46.10           C  
ATOM   2111  HA  THR A 144      -8.292 -64.042  25.371  1.00 46.10           H  
ATOM   2112  C   THR A 144      -6.897 -65.659  25.427  1.00 46.10           C  
ATOM   2113  CB  THR A 144      -7.311 -64.192  23.438  1.00 46.10           C  
ATOM   2114  HB  THR A 144      -7.300 -65.203  23.029  1.00 46.10           H  
ATOM   2115  O   THR A 144      -5.835 -66.134  25.026  1.00 46.10           O  
ATOM   2116  CG2 THR A 144      -8.568 -63.506  22.916  1.00 46.10           C  
ATOM   2117 HG21 THR A 144      -9.448 -64.070  23.226  1.00 46.10           H  
ATOM   2118 HG22 THR A 144      -8.627 -62.493  23.313  1.00 46.10           H  
ATOM   2119 HG23 THR A 144      -8.536 -63.469  21.828  1.00 46.10           H  
ATOM   2120  OG1 THR A 144      -6.190 -63.491  22.926  1.00 46.10           O  
ATOM   2121  HG1 THR A 144      -5.443 -64.063  23.117  1.00 46.10           H  
ATOM   2122  N   GLU A 145      -7.702 -66.271  26.297  1.00 42.85           N  
ATOM   2123  H   GLU A 145      -8.478 -65.761  26.696  1.00 42.85           H  
ATOM   2124  CA  GLU A 145      -7.505 -67.646  26.739  1.00 42.85           C  
ATOM   2125  HA  GLU A 145      -6.588 -67.698  27.325  1.00 42.85           H  
ATOM   2126  C   GLU A 145      -7.399 -68.529  25.486  1.00 42.85           C  
ATOM   2127  CB  GLU A 145      -8.671 -68.107  27.631  1.00 42.85           C  
ATOM   2128  HB2 GLU A 145      -9.611 -67.925  27.110  1.00 42.85           H  
ATOM   2129  HB3 GLU A 145      -8.567 -69.179  27.799  1.00 42.85           H  
ATOM   2130  O   GLU A 145      -8.329 -68.542  24.669  1.00 42.85           O  
ATOM   2131  CG  GLU A 145      -8.692 -67.401  28.998  1.00 42.85           C  
ATOM   2132  HG2 GLU A 145      -7.724 -67.550  29.477  1.00 42.85           H  
ATOM   2133  HG3 GLU A 145      -8.831 -66.332  28.841  1.00 42.85           H  
ATOM   2134  CD  GLU A 145      -9.807 -67.919  29.927  1.00 42.85           C  
ATOM   2135  OE1 GLU A 145      -9.678 -67.709  31.154  1.00 42.85           O  
ATOM   2136  OE2 GLU A 145     -10.795 -68.493  29.414  1.00 42.85           O  
ATOM   2137  N   PRO A 146      -6.263 -69.211  25.261  1.00 43.81           N  
ATOM   2138  CA  PRO A 146      -6.105 -70.060  24.099  1.00 43.81           C  
ATOM   2139  HA  PRO A 146      -6.396 -69.520  23.198  1.00 43.81           H  
ATOM   2140  C   PRO A 146      -7.018 -71.269  24.283  1.00 43.81           C  
ATOM   2141  CB  PRO A 146      -4.614 -70.390  24.014  1.00 43.81           C  
ATOM   2142  HB2 PRO A 146      -4.432 -71.382  23.602  1.00 43.81           H  
ATOM   2143  HB3 PRO A 146      -4.111 -69.632  23.414  1.00 43.81           H  
ATOM   2144  O   PRO A 146      -6.749 -72.191  25.051  1.00 43.81           O  
ATOM   2145  CG  PRO A 146      -4.139 -70.281  25.462  1.00 43.81           C  
ATOM   2146  HG2 PRO A 146      -4.292 -71.234  25.968  1.00 43.81           H  
ATOM   2147  HG3 PRO A 146      -3.092 -69.984  25.523  1.00 43.81           H  
ATOM   2148  CD  PRO A 146      -5.060 -69.229  26.079  1.00 43.81           C  
ATOM   2149  HD2 PRO A 146      -4.578 -68.252  26.038  1.00 43.81           H  
ATOM   2150  HD3 PRO A 146      -5.287 -69.496  27.111  1.00 43.81           H  
ATOM   2151  N   VAL A 147      -8.138 -71.242  23.569  1.00 41.89           N  
ATOM   2152  H   VAL A 147      -8.358 -70.378  23.096  1.00 41.89           H  
ATOM   2153  CA  VAL A 147      -9.057 -72.366  23.435  1.00 41.89           C  
ATOM   2154  HA  VAL A 147      -9.370 -72.689  24.428  1.00 41.89           H  
ATOM   2155  C   VAL A 147      -8.299 -73.511  22.756  1.00 41.89           C  
ATOM   2156  CB  VAL A 147     -10.309 -71.938  22.636  1.00 41.89           C  
ATOM   2157  HB  VAL A 147     -10.004 -71.561  21.659  1.00 41.89           H  
ATOM   2158  O   VAL A 147      -8.165 -73.541  21.538  1.00 41.89           O  
ATOM   2159  CG1 VAL A 147     -11.288 -73.100  22.421  1.00 41.89           C  
ATOM   2160 HG11 VAL A 147     -10.817 -73.884  21.827  1.00 41.89           H  
ATOM   2161 HG12 VAL A 147     -12.166 -72.746  21.880  1.00 41.89           H  
ATOM   2162 HG13 VAL A 147     -11.597 -73.509  23.383  1.00 41.89           H  
ATOM   2163  CG2 VAL A 147     -11.076 -70.820  23.359  1.00 41.89           C  
ATOM   2164 HG21 VAL A 147     -11.963 -70.546  22.789  1.00 41.89           H  
ATOM   2165 HG22 VAL A 147     -11.373 -71.151  24.354  1.00 41.89           H  
ATOM   2166 HG23 VAL A 147     -10.450 -69.933  23.460  1.00 41.89           H  
ATOM   2167  N   GLY A 148      -7.811 -74.468  23.546  1.00 40.94           N  
ATOM   2168  H   GLY A 148      -7.780 -74.285  24.539  1.00 40.94           H  
ATOM   2169  CA  GLY A 148      -7.504 -75.811  23.048  1.00 40.94           C  
ATOM   2170  HA2 GLY A 148      -7.856 -76.528  23.790  1.00 40.94           H  
ATOM   2171  HA3 GLY A 148      -8.063 -75.994  22.130  1.00 40.94           H  
ATOM   2172  C   GLY A 148      -6.039 -76.152  22.764  1.00 40.94           C  
ATOM   2173  O   GLY A 148      -5.786 -76.943  21.859  1.00 40.94           O  
ATOM   2174  N   GLY A 149      -5.085 -75.631  23.537  1.00 41.63           N  
ATOM   2175  H   GLY A 149      -5.341 -74.965  24.251  1.00 41.63           H  
ATOM   2176  CA  GLY A 149      -3.709 -76.142  23.553  1.00 41.63           C  
ATOM   2177  HA2 GLY A 149      -3.532 -76.836  22.732  1.00 41.63           H  
ATOM   2178  HA3 GLY A 149      -3.015 -75.308  23.444  1.00 41.63           H  
ATOM   2179  C   GLY A 149      -3.413 -76.830  24.881  1.00 41.63           C  
ATOM   2180  O   GLY A 149      -3.474 -76.186  25.918  1.00 41.63           O  
ATOM   2181  N   THR A 150      -3.137 -78.134  24.856  1.00 48.49           N  
ATOM   2182  H   THR A 150      -3.058 -78.582  23.955  1.00 48.49           H  
ATOM   2183  CA  THR A 150      -2.734 -78.946  26.016  1.00 48.49           C  
ATOM   2184  HA  THR A 150      -3.598 -79.129  26.654  1.00 48.49           H  
ATOM   2185  C   THR A 150      -1.656 -78.258  26.850  1.00 48.49           C  
ATOM   2186  CB  THR A 150      -2.154 -80.286  25.528  1.00 48.49           C  
ATOM   2187  HB  THR A 150      -1.506 -80.708  26.297  1.00 48.49           H  
ATOM   2188  O   THR A 150      -0.619 -77.896  26.294  1.00 48.49           O  
ATOM   2189  CG2 THR A 150      -3.249 -81.302  25.211  1.00 48.49           C  
ATOM   2190 HG21 THR A 150      -3.834 -81.501  26.108  1.00 48.49           H  
ATOM   2191 HG22 THR A 150      -3.902 -80.915  24.428  1.00 48.49           H  
ATOM   2192 HG23 THR A 150      -2.789 -82.231  24.871  1.00 48.49           H  
ATOM   2193  OG1 THR A 150      -1.414 -80.091  24.340  1.00 48.49           O  
ATOM   2194  HG1 THR A 150      -0.739 -79.445  24.562  1.00 48.49           H  
ATOM   2195  N   ASP A 151      -1.887 -78.143  28.162  1.00 46.13           N  
ATOM   2196  H   ASP A 151      -2.807 -78.348  28.523  1.00 46.13           H  
ATOM   2197  CA  ASP A 151      -0.879 -77.754  29.150  1.00 46.13           C  
ATOM   2198  HA  ASP A 151      -0.676 -76.687  29.058  1.00 46.13           H  
ATOM   2199  C   ASP A 151       0.409 -78.542  28.889  1.00 46.13           C  
ATOM   2200  CB  ASP A 151      -1.394 -78.037  30.572  1.00 46.13           C  
ATOM   2201  HB2 ASP A 151      -1.705 -79.079  30.642  1.00 46.13           H  
ATOM   2202  HB3 ASP A 151      -0.575 -77.884  31.275  1.00 46.13           H  
ATOM   2203  O   ASP A 151       0.454 -79.770  29.018  1.00 46.13           O  
ATOM   2204  CG  ASP A 151      -2.550 -77.123  30.982  1.00 46.13           C  
ATOM   2205  OD1 ASP A 151      -2.387 -75.893  30.841  1.00 46.13           O  
ATOM   2206  OD2 ASP A 151      -3.580 -77.673  31.435  1.00 46.13           O  
ATOM   2207  N   VAL A 152       1.444 -77.841  28.431  1.00 50.36           N  
ATOM   2208  H   VAL A 152       1.323 -76.848  28.288  1.00 50.36           H  
ATOM   2209  CA  VAL A 152       2.717 -78.451  28.056  1.00 50.36           C  
ATOM   2210  HA  VAL A 152       2.515 -79.361  27.492  1.00 50.36           H  
ATOM   2211  C   VAL A 152       3.433 -78.839  29.344  1.00 50.36           C  
ATOM   2212  CB  VAL A 152       3.549 -77.522  27.150  1.00 50.36           C  
ATOM   2213  HB  VAL A 152       3.739 -76.581  27.666  1.00 50.36           H  
ATOM   2214  O   VAL A 152       4.073 -78.024  30.001  1.00 50.36           O  
ATOM   2215  CG1 VAL A 152       4.893 -78.160  26.771  1.00 50.36           C  
ATOM   2216 HG11 VAL A 152       5.443 -77.493  26.108  1.00 50.36           H  
ATOM   2217 HG12 VAL A 152       4.731 -79.115  26.272  1.00 50.36           H  
ATOM   2218 HG13 VAL A 152       5.498 -78.319  27.664  1.00 50.36           H  
ATOM   2219  CG2 VAL A 152       2.800 -77.222  25.842  1.00 50.36           C  
ATOM   2220 HG21 VAL A 152       3.412 -76.588  25.201  1.00 50.36           H  
ATOM   2221 HG22 VAL A 152       2.567 -78.149  25.320  1.00 50.36           H  
ATOM   2222 HG23 VAL A 152       1.870 -76.692  26.054  1.00 50.36           H  
ATOM   2223  N   THR A 153       3.291 -80.102  29.735  1.00 52.35           N  
ATOM   2224  H   THR A 153       2.610 -80.673  29.254  1.00 52.35           H  
ATOM   2225  CA  THR A 153       4.095 -80.705  30.796  1.00 52.35           C  
ATOM   2226  HA  THR A 153       4.067 -80.032  31.653  1.00 52.35           H  
ATOM   2227  C   THR A 153       5.542 -80.868  30.321  1.00 52.35           C  
ATOM   2228  CB  THR A 153       3.540 -82.068  31.223  1.00 52.35           C  
ATOM   2229  HB  THR A 153       4.251 -82.542  31.899  1.00 52.35           H  
ATOM   2230  O   THR A 153       5.747 -81.278  29.174  1.00 52.35           O  
ATOM   2231  CG2 THR A 153       2.200 -81.932  31.945  1.00 52.35           C  
ATOM   2232 HG21 THR A 153       1.459 -81.488  31.280  1.00 52.35           H  
ATOM   2233 HG22 THR A 153       1.855 -82.918  32.255  1.00 52.35           H  
ATOM   2234 HG23 THR A 153       2.316 -81.298  32.824  1.00 52.35           H  
ATOM   2235  OG1 THR A 153       3.354 -82.896  30.097  1.00 52.35           O  
ATOM   2236  HG1 THR A 153       4.060 -82.690  29.479  1.00 52.35           H  
ATOM   2237  N   PRO A 154       6.543 -80.606  31.180  1.00 49.60           N  
ATOM   2238  CA  PRO A 154       7.954 -80.640  30.807  1.00 49.60           C  
ATOM   2239  HA  PRO A 154       8.141 -79.900  30.029  1.00 49.60           H  
ATOM   2240  C   PRO A 154       8.356 -82.025  30.289  1.00 49.60           C  
ATOM   2241  CB  PRO A 154       8.726 -80.237  32.071  1.00 49.60           C  
ATOM   2242  HB2 PRO A 154       9.673 -80.769  32.166  1.00 49.60           H  
ATOM   2243  HB3 PRO A 154       8.901 -79.161  32.058  1.00 49.60           H  
ATOM   2244  O   PRO A 154       8.192 -83.042  30.966  1.00 49.60           O  
ATOM   2245  CG  PRO A 154       7.765 -80.578  33.210  1.00 49.60           C  
ATOM   2246  HG2 PRO A 154       7.946 -79.961  34.090  1.00 49.60           H  
ATOM   2247  HG3 PRO A 154       7.847 -81.637  33.456  1.00 49.60           H  
ATOM   2248  CD  PRO A 154       6.401 -80.296  32.592  1.00 49.60           C  
ATOM   2249  HD2 PRO A 154       5.643 -80.915  33.072  1.00 49.60           H  
ATOM   2250  HD3 PRO A 154       6.156 -79.240  32.706  1.00 49.60           H  
ATOM   2251  N   THR A 155       8.900 -82.071  29.075  1.00 50.53           N  
ATOM   2252  H   THR A 155       8.913 -81.231  28.514  1.00 50.53           H  
ATOM   2253  CA  THR A 155       9.483 -83.283  28.494  1.00 50.53           C  
ATOM   2254  HA  THR A 155       8.792 -84.107  28.668  1.00 50.53           H  
ATOM   2255  C   THR A 155      10.790 -83.618  29.204  1.00 50.53           C  
ATOM   2256  CB  THR A 155       9.707 -83.166  26.973  1.00 50.53           C  
ATOM   2257  HB  THR A 155      10.672 -83.596  26.707  1.00 50.53           H  
ATOM   2258  O   THR A 155      11.818 -82.977  28.994  1.00 50.53           O  
ATOM   2259  CG2 THR A 155       8.631 -83.929  26.204  1.00 50.53           C  
ATOM   2260 HG21 THR A 155       7.648 -83.533  26.458  1.00 50.53           H  
ATOM   2261 HG22 THR A 155       8.676 -84.989  26.455  1.00 50.53           H  
ATOM   2262 HG23 THR A 155       8.798 -83.809  25.133  1.00 50.53           H  
ATOM   2263  OG1 THR A 155       9.667 -81.827  26.530  1.00 50.53           O  
ATOM   2264  HG1 THR A 155      10.463 -81.392  26.844  1.00 50.53           H  
ATOM   2265  N   VAL A 156      10.743 -84.642  30.053  1.00 49.20           N  
ATOM   2266  H   VAL A 156       9.839 -85.047  30.247  1.00 49.20           H  
ATOM   2267  CA  VAL A 156      11.914 -85.222  30.713  1.00 49.20           C  
ATOM   2268  HA  VAL A 156      12.603 -84.422  30.986  1.00 49.20           H  
ATOM   2269  C   VAL A 156      12.607 -86.158  29.727  1.00 49.20           C  
ATOM   2270  CB  VAL A 156      11.501 -85.968  31.997  1.00 49.20           C  
ATOM   2271  HB  VAL A 156      10.849 -86.805  31.746  1.00 49.20           H  
ATOM   2272  O   VAL A 156      12.050 -87.191  29.359  1.00 49.20           O  
ATOM   2273  CG1 VAL A 156      12.732 -86.500  32.732  1.00 49.20           C  
ATOM   2274 HG11 VAL A 156      13.265 -87.220  32.111  1.00 49.20           H  
ATOM   2275 HG12 VAL A 156      12.431 -86.995  33.655  1.00 49.20           H  
ATOM   2276 HG13 VAL A 156      13.385 -85.659  32.964  1.00 49.20           H  
ATOM   2277  CG2 VAL A 156      10.751 -85.046  32.969  1.00 49.20           C  
ATOM   2278 HG21 VAL A 156      10.517 -85.583  33.888  1.00 49.20           H  
ATOM   2279 HG22 VAL A 156       9.813 -84.709  32.527  1.00 49.20           H  
ATOM   2280 HG23 VAL A 156      11.361 -84.174  33.206  1.00 49.20           H  
ATOM   2281  N   VAL A 157      13.819 -85.814  29.296  1.00 53.93           N  
ATOM   2282  H   VAL A 157      14.219 -84.941  29.609  1.00 53.93           H  
ATOM   2283  CA  VAL A 157      14.627 -86.675  28.422  1.00 53.93           C  
ATOM   2284  HA  VAL A 157      13.992 -87.471  28.034  1.00 53.93           H  
ATOM   2285  C   VAL A 157      15.719 -87.321  29.276  1.00 53.93           C  
ATOM   2286  CB  VAL A 157      15.191 -85.917  27.197  1.00 53.93           C  
ATOM   2287  HB  VAL A 157      16.149 -85.466  27.453  1.00 53.93           H  
ATOM   2288  O   VAL A 157      16.580 -86.627  29.814  1.00 53.93           O  
ATOM   2289  CG1 VAL A 157      15.400 -86.905  26.041  1.00 53.93           C  
ATOM   2290 HG11 VAL A 157      16.074 -87.703  26.354  1.00 53.93           H  
ATOM   2291 HG12 VAL A 157      15.849 -86.389  25.192  1.00 53.93           H  
ATOM   2292 HG13 VAL A 157      14.447 -87.336  25.734  1.00 53.93           H  
ATOM   2293  CG2 VAL A 157      14.270 -84.798  26.682  1.00 53.93           C  
ATOM   2294 HG21 VAL A 157      14.193 -84.002  27.422  1.00 53.93           H  
ATOM   2295 HG22 VAL A 157      14.683 -84.366  25.770  1.00 53.93           H  
ATOM   2296 HG23 VAL A 157      13.276 -85.194  26.475  1.00 53.93           H  
ATOM   2297  N   SER A 158      15.661 -88.644  29.461  1.00 53.09           N  
ATOM   2298  H   SER A 158      14.916 -89.169  29.025  1.00 53.09           H  
ATOM   2299  CA  SER A 158      16.664 -89.398  30.226  1.00 53.09           C  
ATOM   2300  HA  SER A 158      17.128 -88.733  30.954  1.00 53.09           H  
ATOM   2301  C   SER A 158      17.758 -89.932  29.304  1.00 53.09           C  
ATOM   2302  CB  SER A 158      16.026 -90.549  31.018  1.00 53.09           C  
ATOM   2303  HB2 SER A 158      16.787 -90.993  31.660  1.00 53.09           H  
ATOM   2304  HB3 SER A 158      15.225 -90.161  31.648  1.00 53.09           H  
ATOM   2305  O   SER A 158      17.464 -90.686  28.376  1.00 53.09           O  
ATOM   2306  OG  SER A 158      15.514 -91.552  30.163  1.00 53.09           O  
ATOM   2307  HG  SER A 158      16.132 -91.665  29.438  1.00 53.09           H  
ATOM   2308  N   SER A 159      19.014 -89.584  29.581  1.00 59.80           N  
ATOM   2309  H   SER A 159      19.180 -88.957  30.355  1.00 59.80           H  
ATOM   2310  CA  SER A 159      20.173 -90.256  28.983  1.00 59.80           C  
ATOM   2311  HA  SER A 159      20.004 -90.378  27.913  1.00 59.80           H  
ATOM   2312  C   SER A 159      20.370 -91.649  29.601  1.00 59.80           C  
ATOM   2313  CB  SER A 159      21.420 -89.385  29.171  1.00 59.80           C  
ATOM   2314  HB2 SER A 159      21.271 -88.426  28.674  1.00 59.80           H  
ATOM   2315  HB3 SER A 159      21.583 -89.215  30.235  1.00 59.80           H  
ATOM   2316  O   SER A 159      20.026 -91.863  30.766  1.00 59.80           O  
ATOM   2317  OG  SER A 159      22.551 -90.031  28.622  1.00 59.80           O  
ATOM   2318  HG  SER A 159      23.341 -89.513  28.794  1.00 59.80           H  
ATOM   2319  N   GLU A 160      20.954 -92.586  28.847  1.00 65.22           N  
ATOM   2320  H   GLU A 160      21.259 -92.326  27.920  1.00 65.22           H  
ATOM   2321  CA  GLU A 160      21.248 -93.963  29.290  1.00 65.22           C  
ATOM   2322  HA  GLU A 160      20.317 -94.410  29.638  1.00 65.22           H  
ATOM   2323  C   GLU A 160      22.224 -94.014  30.486  1.00 65.22           C  
ATOM   2324  CB  GLU A 160      21.727 -94.774  28.068  1.00 65.22           C  
ATOM   2325  HB2 GLU A 160      22.693 -94.399  27.731  1.00 65.22           H  
ATOM   2326  HB3 GLU A 160      20.998 -94.602  27.276  1.00 65.22           H  
ATOM   2327  O   GLU A 160      22.236 -94.982  31.241  1.00 65.22           O  
ATOM   2328  CG  GLU A 160      21.822 -96.290  28.328  1.00 65.22           C  
ATOM   2329  HG2 GLU A 160      20.989 -96.578  28.969  1.00 65.22           H  
ATOM   2330  HG3 GLU A 160      22.746 -96.495  28.870  1.00 65.22           H  
ATOM   2331  CD  GLU A 160      21.764 -97.165  27.058  1.00 65.22           C  
ATOM   2332  OE1 GLU A 160      21.771 -98.408  27.221  1.00 65.22           O  
ATOM   2333  OE2 GLU A 160      21.675 -96.613  25.937  1.00 65.22           O  
ATOM   2334  N   GLU A 161      22.954 -92.927  30.752  1.00 60.01           N  
ATOM   2335  H   GLU A 161      22.926 -92.172  30.082  1.00 60.01           H  
ATOM   2336  CA  GLU A 161      23.838 -92.787  31.922  1.00 60.01           C  
ATOM   2337  HA  GLU A 161      24.100 -93.788  32.267  1.00 60.01           H  
ATOM   2338  C   GLU A 161      23.164 -92.127  33.145  1.00 60.01           C  
ATOM   2339  CB  GLU A 161      25.155 -92.123  31.494  1.00 60.01           C  
ATOM   2340  HB2 GLU A 161      24.926 -91.213  30.940  1.00 60.01           H  
ATOM   2341  HB3 GLU A 161      25.746 -91.864  32.372  1.00 60.01           H  
ATOM   2342  O   GLU A 161      23.832 -91.713  34.091  1.00 60.01           O  
ATOM   2343  CG  GLU A 161      25.981 -93.095  30.630  1.00 60.01           C  
ATOM   2344  HG2 GLU A 161      26.244 -93.959  31.241  1.00 60.01           H  
ATOM   2345  HG3 GLU A 161      25.372 -93.448  29.798  1.00 60.01           H  
ATOM   2346  CD  GLU A 161      27.257 -92.472  30.050  1.00 60.01           C  
ATOM   2347  OE1 GLU A 161      28.174 -93.256  29.711  1.00 60.01           O  
ATOM   2348  OE2 GLU A 161      27.310 -91.226  29.931  1.00 60.01           O  
ATOM   2349  N   GLY A 162      21.828 -92.052  33.176  1.00 58.42           N  
ATOM   2350  H   GLY A 162      21.322 -92.373  32.363  1.00 58.42           H  
ATOM   2351  CA  GLY A 162      21.068 -91.728  34.391  1.00 58.42           C  
ATOM   2352  HA2 GLY A 162      20.030 -92.022  34.233  1.00 58.42           H  
ATOM   2353  HA3 GLY A 162      21.465 -92.314  35.220  1.00 58.42           H  
ATOM   2354  C   GLY A 162      21.075 -90.254  34.816  1.00 58.42           C  
ATOM   2355  O   GLY A 162      20.575 -89.928  35.893  1.00 58.42           O  
ATOM   2356  N   ALA A 163      21.589 -89.347  33.983  1.00 51.47           N  
ATOM   2357  H   ALA A 163      22.024 -89.679  33.134  1.00 51.47           H  
ATOM   2358  CA  ALA A 163      21.460 -87.908  34.192  1.00 51.47           C  
ATOM   2359  HA  ALA A 163      21.442 -87.711  35.264  1.00 51.47           H  
ATOM   2360  C   ALA A 163      20.139 -87.399  33.589  1.00 51.47           C  
ATOM   2361  CB  ALA A 163      22.697 -87.200  33.632  1.00 51.47           C  
ATOM   2362  HB1 ALA A 163      23.595 -87.589  34.112  1.00 51.47           H  
ATOM   2363  HB2 ALA A 163      22.625 -86.129  33.821  1.00 51.47           H  
ATOM   2364  HB3 ALA A 163      22.766 -87.367  32.557  1.00 51.47           H  
ATOM   2365  O   ALA A 163      19.908 -87.497  32.382  1.00 51.47           O  
ATOM   2366  N   VAL A 164      19.266 -86.868  34.448  1.00 48.90           N  
ATOM   2367  H   VAL A 164      19.524 -86.838  35.424  1.00 48.90           H  
ATOM   2368  CA  VAL A 164      17.972 -86.283  34.076  1.00 48.90           C  
ATOM   2369  HA  VAL A 164      17.644 -86.703  33.125  1.00 48.90           H  
ATOM   2370  C   VAL A 164      18.155 -84.777  33.902  1.00 48.90           C  
ATOM   2371  CB  VAL A 164      16.897 -86.604  35.137  1.00 48.90           C  
ATOM   2372  HB  VAL A 164      17.174 -86.158  36.092  1.00 48.90           H  
ATOM   2373  O   VAL A 164      18.373 -84.067  34.881  1.00 48.90           O  
ATOM   2374  CG1 VAL A 164      15.535 -86.055  34.708  1.00 48.90           C  
ATOM   2375 HG11 VAL A 164      14.770 -86.335  35.432  1.00 48.90           H  
ATOM   2376 HG12 VAL A 164      15.566 -84.967  34.644  1.00 48.90           H  
ATOM   2377 HG13 VAL A 164      15.287 -86.470  33.731  1.00 48.90           H  
ATOM   2378  CG2 VAL A 164      16.739 -88.118  35.340  1.00 48.90           C  
ATOM   2379 HG21 VAL A 164      17.664 -88.547  35.724  1.00 48.90           H  
ATOM   2380 HG22 VAL A 164      16.489 -88.599  34.394  1.00 48.90           H  
ATOM   2381 HG23 VAL A 164      15.948 -88.315  36.064  1.00 48.90           H  
ATOM   2382  N   ALA A 165      18.078 -84.287  32.666  1.00 47.74           N  
ATOM   2383  H   ALA A 165      17.904 -84.918  31.897  1.00 47.74           H  
ATOM   2384  CA  ALA A 165      18.049 -82.856  32.381  1.00 47.74           C  
ATOM   2385  HA  ALA A 165      18.447 -82.304  33.232  1.00 47.74           H  
ATOM   2386  C   ALA A 165      16.593 -82.418  32.167  1.00 47.74           C  
ATOM   2387  CB  ALA A 165      18.960 -82.554  31.186  1.00 47.74           C  
ATOM   2388  HB1 ALA A 165      18.951 -81.483  30.981  1.00 47.74           H  
ATOM   2389  HB2 ALA A 165      18.605 -83.086  30.304  1.00 47.74           H  
ATOM   2390  HB3 ALA A 165      19.980 -82.866  31.409  1.00 47.74           H  
ATOM   2391  O   ALA A 165      15.912 -82.909  31.267  1.00 47.74           O  
ATOM   2392  N   ILE A 166      16.110 -81.516  33.023  1.00 54.15           N  
ATOM   2393  H   ILE A 166      16.731 -81.145  33.728  1.00 54.15           H  
ATOM   2394  CA  ILE A 166      14.790 -80.888  32.904  1.00 54.15           C  
ATOM   2395  HA  ILE A 166      14.104 -81.564  32.393  1.00 54.15           H  
ATOM   2396  C   ILE A 166      14.979 -79.639  32.044  1.00 54.15           C  
ATOM   2397  CB  ILE A 166      14.203 -80.566  34.299  1.00 54.15           C  
ATOM   2398  HB  ILE A 166      14.894 -79.899  34.814  1.00 54.15           H  
ATOM   2399  O   ILE A 166      15.685 -78.716  32.447  1.00 54.15           O  
ATOM   2400  CG1 ILE A 166      14.039 -81.854  35.144  1.00 54.15           C  
ATOM   2401 HG12 ILE A 166      14.934 -82.471  35.063  1.00 54.15           H  
ATOM   2402 HG13 ILE A 166      13.201 -82.436  34.762  1.00 54.15           H  
ATOM   2403  CG2 ILE A 166      12.847 -79.846  34.158  1.00 54.15           C  
ATOM   2404 HG21 ILE A 166      12.134 -80.470  33.619  1.00 54.15           H  
ATOM   2405 HG22 ILE A 166      12.966 -78.904  33.622  1.00 54.15           H  
ATOM   2406 HG23 ILE A 166      12.437 -79.600  35.137  1.00 54.15           H  
ATOM   2407  CD1 ILE A 166      13.831 -81.584  36.639  1.00 54.15           C  
ATOM   2408 HD11 ILE A 166      12.898 -81.048  36.807  1.00 54.15           H  
ATOM   2409 HD12 ILE A 166      14.664 -80.998  37.030  1.00 54.15           H  
ATOM   2410 HD13 ILE A 166      13.787 -82.534  37.173  1.00 54.15           H  
ATOM   2411  N   ILE A 167      14.401 -79.637  30.845  1.00 55.41           N  
ATOM   2412  H   ILE A 167      13.837 -80.430  30.574  1.00 55.41           H  
ATOM   2413  CA  ILE A 167      14.463 -78.504  29.919  1.00 55.41           C  
ATOM   2414  HA  ILE A 167      15.246 -77.813  30.234  1.00 55.41           H  
ATOM   2415  C   ILE A 167      13.127 -77.763  30.012  1.00 55.41           C  
ATOM   2416  CB  ILE A 167      14.821 -78.977  28.488  1.00 55.41           C  
ATOM   2417  HB  ILE A 167      14.057 -79.678  28.153  1.00 55.41           H  
ATOM   2418  O   ILE A 167      12.130 -78.210  29.445  1.00 55.41           O  
ATOM   2419  CG1 ILE A 167      16.193 -79.701  28.478  1.00 55.41           C  
ATOM   2420 HG12 ILE A 167      16.185 -80.502  29.217  1.00 55.41           H  
ATOM   2421 HG13 ILE A 167      16.976 -78.997  28.758  1.00 55.41           H  
ATOM   2422  CG2 ILE A 167      14.840 -77.776  27.521  1.00 55.41           C  
ATOM   2423 HG21 ILE A 167      15.609 -77.063  27.819  1.00 55.41           H  
ATOM   2424 HG22 ILE A 167      15.031 -78.109  26.501  1.00 55.41           H  
ATOM   2425 HG23 ILE A 167      13.873 -77.273  27.519  1.00 55.41           H  
ATOM   2426  CD1 ILE A 167      16.559 -80.349  27.136  1.00 55.41           C  
ATOM   2427 HD11 ILE A 167      15.755 -81.009  26.811  1.00 55.41           H  
ATOM   2428 HD12 ILE A 167      16.738 -79.587  26.378  1.00 55.41           H  
ATOM   2429 HD13 ILE A 167      17.470 -80.936  27.258  1.00 55.41           H  
ATOM   2430  N   ASP A 168      13.115 -76.644  30.739  1.00 56.34           N  
ATOM   2431  H   ASP A 168      13.954 -76.372  31.231  1.00 56.34           H  
ATOM   2432  CA  ASP A 168      11.987 -75.707  30.775  1.00 56.34           C  
ATOM   2433  HA  ASP A 168      11.055 -76.274  30.787  1.00 56.34           H  
ATOM   2434  C   ASP A 168      11.986 -74.876  29.486  1.00 56.34           C  
ATOM   2435  CB  ASP A 168      12.042 -74.806  32.032  1.00 56.34           C  
ATOM   2436  HB2 ASP A 168      13.070 -74.734  32.387  1.00 56.34           H  
ATOM   2437  HB3 ASP A 168      11.724 -73.800  31.758  1.00 56.34           H  
ATOM   2438  O   ASP A 168      12.692 -73.874  29.356  1.00 56.34           O  
ATOM   2439  CG  ASP A 168      11.124 -75.243  33.182  1.00 56.34           C  
ATOM   2440  OD1 ASP A 168      10.199 -76.050  32.943  1.00 56.34           O  
ATOM   2441  OD2 ASP A 168      11.343 -74.730  34.302  1.00 56.34           O  
ATOM   2442  N   ALA A 169      11.206 -75.315  28.500  1.00 52.60           N  
ATOM   2443  H   ALA A 169      10.693 -76.172  28.643  1.00 52.60           H  
ATOM   2444  CA  ALA A 169      10.932 -74.533  27.304  1.00 52.60           C  
ATOM   2445  HA  ALA A 169      11.777 -73.877  27.092  1.00 52.60           H  
ATOM   2446  C   ALA A 169       9.700 -73.654  27.560  1.00 52.60           C  
ATOM   2447  CB  ALA A 169      10.779 -75.481  26.109  1.00 52.60           C  
ATOM   2448  HB1 ALA A 169      10.573 -74.902  25.208  1.00 52.60           H  
ATOM   2449  HB2 ALA A 169       9.952 -76.170  26.283  1.00 52.60           H  
ATOM   2450  HB3 ALA A 169      11.698 -76.050  25.968  1.00 52.60           H  
ATOM   2451  O   ALA A 169       8.566 -74.112  27.440  1.00 52.60           O  
ATOM   2452  N   GLN A 170       9.916 -72.389  27.928  1.00 59.25           N  
ATOM   2453  H   GLN A 170      10.867 -72.070  28.048  1.00 59.25           H  
ATOM   2454  CA  GLN A 170       8.834 -71.405  27.932  1.00 59.25           C  
ATOM   2455  HA  GLN A 170       7.951 -71.880  28.360  1.00 59.25           H  
ATOM   2456  C   GLN A 170       8.537 -70.984  26.485  1.00 59.25           C  
ATOM   2457  CB  GLN A 170       9.175 -70.193  28.810  1.00 59.25           C  
ATOM   2458  HB2 GLN A 170       8.428 -69.418  28.638  1.00 59.25           H  
ATOM   2459  HB3 GLN A 170      10.154 -69.801  28.536  1.00 59.25           H  
ATOM   2460  O   GLN A 170       9.471 -70.619  25.764  1.00 59.25           O  
ATOM   2461  CG  GLN A 170       9.156 -70.569  30.298  1.00 59.25           C  
ATOM   2462  HG2 GLN A 170       8.177 -70.975  30.556  1.00 59.25           H  
ATOM   2463  HG3 GLN A 170       9.903 -71.340  30.486  1.00 59.25           H  
ATOM   2464  CD  GLN A 170       9.442 -69.392  31.224  1.00 59.25           C  
ATOM   2465  NE2 GLN A 170       9.540 -69.635  32.512  1.00 59.25           N  
ATOM   2466 HE21 GLN A 170       9.746 -68.837  33.097  1.00 59.25           H  
ATOM   2467 HE22 GLN A 170       9.470 -70.580  32.861  1.00 59.25           H  
ATOM   2468  OE1 GLN A 170       9.586 -68.246  30.833  1.00 59.25           O  
ATOM   2469  N   PRO A 171       7.271 -71.039  26.032  1.00 60.56           N  
ATOM   2470  CA  PRO A 171       6.917 -70.606  24.690  1.00 60.56           C  
ATOM   2471  HA  PRO A 171       7.508 -71.157  23.958  1.00 60.56           H  
ATOM   2472  C   PRO A 171       7.198 -69.109  24.540  1.00 60.56           C  
ATOM   2473  CB  PRO A 171       5.439 -70.965  24.507  1.00 60.56           C  
ATOM   2474  HB2 PRO A 171       5.361 -71.964  24.077  1.00 60.56           H  
ATOM   2475  HB3 PRO A 171       4.913 -70.243  23.882  1.00 60.56           H  
ATOM   2476  O   PRO A 171       6.755 -68.287  25.344  1.00 60.56           O  
ATOM   2477  CG  PRO A 171       4.894 -70.987  25.935  1.00 60.56           C  
ATOM   2478  HG2 PRO A 171       4.042 -71.661  26.033  1.00 60.56           H  
ATOM   2479  HG3 PRO A 171       4.617 -69.976  26.234  1.00 60.56           H  
ATOM   2480  CD  PRO A 171       6.085 -71.456  26.766  1.00 60.56           C  
ATOM   2481  HD2 PRO A 171       6.075 -72.543  26.849  1.00 60.56           H  
ATOM   2482  HD3 PRO A 171       6.045 -70.999  27.755  1.00 60.56           H  
ATOM   2483  N   ILE A 172       7.942 -68.761  23.493  1.00 58.70           N  
ATOM   2484  H   ILE A 172       8.260 -69.492  22.873  1.00 58.70           H  
ATOM   2485  CA  ILE A 172       8.080 -67.378  23.040  1.00 58.70           C  
ATOM   2486  HA  ILE A 172       8.354 -66.762  23.896  1.00 58.70           H  
ATOM   2487  C   ILE A 172       6.699 -66.969  22.505  1.00 58.70           C  
ATOM   2488  CB  ILE A 172       9.191 -67.273  21.971  1.00 58.70           C  
ATOM   2489  HB  ILE A 172       8.946 -67.961  21.162  1.00 58.70           H  
ATOM   2490  O   ILE A 172       6.113 -67.737  21.743  1.00 58.70           O  
ATOM   2491  CG1 ILE A 172      10.556 -67.685  22.578  1.00 58.70           C  
ATOM   2492 HG12 ILE A 172      10.915 -66.897  23.240  1.00 58.70           H  
ATOM   2493 HG13 ILE A 172      10.445 -68.590  23.175  1.00 58.70           H  
ATOM   2494  CG2 ILE A 172       9.279 -65.851  21.382  1.00 58.70           C  
ATOM   2495 HG21 ILE A 172       9.540 -65.132  22.159  1.00 58.70           H  
ATOM   2496 HG22 ILE A 172       8.328 -65.568  20.930  1.00 58.70           H  
ATOM   2497 HG23 ILE A 172      10.031 -65.815  20.595  1.00 58.70           H  
ATOM   2498  CD1 ILE A 172      11.630 -67.990  21.527  1.00 58.70           C  
ATOM   2499 HD11 ILE A 172      11.275 -68.765  20.848  1.00 58.70           H  
ATOM   2500 HD12 ILE A 172      12.531 -68.344  22.027  1.00 58.70           H  
ATOM   2501 HD13 ILE A 172      11.877 -67.093  20.959  1.00 58.70           H  
ATOM   2502  N   PRO A 173       6.136 -65.820  22.911  1.00 58.57           N  
ATOM   2503  CA  PRO A 173       4.823 -65.400  22.439  1.00 58.57           C  
ATOM   2504  HA  PRO A 173       4.076 -66.129  22.753  1.00 58.57           H  
ATOM   2505  C   PRO A 173       4.813 -65.306  20.906  1.00 58.57           C  
ATOM   2506  CB  PRO A 173       4.547 -64.060  23.133  1.00 58.57           C  
ATOM   2507  HB2 PRO A 173       3.961 -64.239  24.035  1.00 58.57           H  
ATOM   2508  HB3 PRO A 173       4.028 -63.356  22.482  1.00 58.57           H  
ATOM   2509  O   PRO A 173       5.599 -64.556  20.330  1.00 58.57           O  
ATOM   2510  CG  PRO A 173       5.933 -63.547  23.528  1.00 58.57           C  
ATOM   2511  HG2 PRO A 173       6.379 -63.018  22.686  1.00 58.57           H  
ATOM   2512  HG3 PRO A 173       5.893 -62.905  24.408  1.00 58.57           H  
ATOM   2513  CD  PRO A 173       6.716 -64.827  23.796  1.00 58.57           C  
ATOM   2514  HD2 PRO A 173       6.575 -65.142  24.830  1.00 58.57           H  
ATOM   2515  HD3 PRO A 173       7.773 -64.662  23.590  1.00 58.57           H  
ATOM   2516  N   ASP A 174       3.893 -66.034  20.264  1.00 63.04           N  
ATOM   2517  H   ASP A 174       3.407 -66.740  20.799  1.00 63.04           H  
ATOM   2518  CA  ASP A 174       3.753 -66.133  18.796  1.00 63.04           C  
ATOM   2519  HA  ASP A 174       4.688 -66.504  18.378  1.00 63.04           H  
ATOM   2520  C   ASP A 174       3.472 -64.791  18.101  1.00 63.04           C  
ATOM   2521  CB  ASP A 174       2.618 -67.121  18.449  1.00 63.04           C  
ATOM   2522  HB2 ASP A 174       1.796 -66.984  19.151  1.00 63.04           H  
ATOM   2523  HB3 ASP A 174       2.232 -66.889  17.457  1.00 63.04           H  
ATOM   2524  O   ASP A 174       3.510 -64.692  16.874  1.00 63.04           O  
ATOM   2525  CG  ASP A 174       3.040 -68.593  18.418  1.00 63.04           C  
ATOM   2526  OD1 ASP A 174       4.229 -68.868  18.152  1.00 63.04           O  
ATOM   2527  OD2 ASP A 174       2.137 -69.433  18.630  1.00 63.04           O  
ATOM   2528  N   ARG A 175       3.200 -63.726  18.862  1.00 57.88           N  
ATOM   2529  H   ARG A 175       3.295 -63.843  19.861  1.00 57.88           H  
ATOM   2530  CA  ARG A 175       3.118 -62.374  18.320  1.00 57.88           C  
ATOM   2531  HA  ARG A 175       3.657 -62.398  17.372  1.00 57.88           H  
ATOM   2532  C   ARG A 175       3.821 -61.366  19.230  1.00 57.88           C  
ATOM   2533  CB  ARG A 175       1.661 -62.011  17.998  1.00 57.88           C  
ATOM   2534  HB2 ARG A 175       1.666 -61.161  17.316  1.00 57.88           H  
ATOM   2535  HB3 ARG A 175       1.194 -62.849  17.481  1.00 57.88           H  
ATOM   2536  O   ARG A 175       3.628 -61.415  20.448  1.00 57.88           O  
ATOM   2537  CG  ARG A 175       0.828 -61.635  19.230  1.00 57.88           C  
ATOM   2538  HG2 ARG A 175       0.880 -62.425  19.978  1.00 57.88           H  
ATOM   2539  HG3 ARG A 175       1.226 -60.713  19.654  1.00 57.88           H  
ATOM   2540  CD  ARG A 175      -0.631 -61.401  18.835  1.00 57.88           C  
ATOM   2541  HD2 ARG A 175      -0.659 -60.867  17.885  1.00 57.88           H  
ATOM   2542  HD3 ARG A 175      -1.112 -62.369  18.700  1.00 57.88           H  
ATOM   2543  NE  ARG A 175      -1.322 -60.578  19.846  1.00 57.88           N  
ATOM   2544  HE  ARG A 175      -0.795 -59.795  20.205  1.00 57.88           H  
ATOM   2545  NH1 ARG A 175      -3.325 -61.707  19.932  1.00 57.88           N  
ATOM   2546 HH11 ARG A 175      -2.960 -62.388  19.281  1.00 57.88           H  
ATOM   2547 HH12 ARG A 175      -4.252 -61.813  20.321  1.00 57.88           H  
ATOM   2548  NH2 ARG A 175      -3.035 -59.873  21.166  1.00 57.88           N  
ATOM   2549 HH21 ARG A 175      -3.968 -59.996  21.535  1.00 57.88           H  
ATOM   2550 HH22 ARG A 175      -2.479 -59.089  21.475  1.00 57.88           H  
ATOM   2551  CZ  ARG A 175      -2.552 -60.725  20.305  1.00 57.88           C  
ATOM   2552  N   PRO A 176       4.580 -60.414  18.663  1.00 61.69           N  
ATOM   2553  CA  PRO A 176       5.123 -59.302  19.428  1.00 61.69           C  
ATOM   2554  HA  PRO A 176       5.760 -59.685  20.225  1.00 61.69           H  
ATOM   2555  C   PRO A 176       3.986 -58.480  20.047  1.00 61.69           C  
ATOM   2556  CB  PRO A 176       5.977 -58.501  18.440  1.00 61.69           C  
ATOM   2557  HB2 PRO A 176       5.960 -57.432  18.651  1.00 61.69           H  
ATOM   2558  HB3 PRO A 176       7.001 -58.874  18.463  1.00 61.69           H  
ATOM   2559  O   PRO A 176       2.912 -58.323  19.460  1.00 61.69           O  
ATOM   2560  CG  PRO A 176       5.356 -58.818  17.080  1.00 61.69           C  
ATOM   2561  HG2 PRO A 176       6.082 -58.732  16.271  1.00 61.69           H  
ATOM   2562  HG3 PRO A 176       4.506 -58.158  16.905  1.00 61.69           H  
ATOM   2563  CD  PRO A 176       4.860 -60.251  17.244  1.00 61.69           C  
ATOM   2564  HD2 PRO A 176       3.970 -60.397  16.632  1.00 61.69           H  
ATOM   2565  HD3 PRO A 176       5.643 -60.950  16.947  1.00 61.69           H  
ATOM   2566  N   VAL A 177       4.223 -57.955  21.250  1.00 59.25           N  
ATOM   2567  H   VAL A 177       5.127 -58.112  21.674  1.00 59.25           H  
ATOM   2568  CA  VAL A 177       3.288 -57.055  21.933  1.00 59.25           C  
ATOM   2569  HA  VAL A 177       2.313 -57.539  21.992  1.00 59.25           H  
ATOM   2570  C   VAL A 177       3.153 -55.785  21.092  1.00 59.25           C  
ATOM   2571  CB  VAL A 177       3.758 -56.745  23.370  1.00 59.25           C  
ATOM   2572  HB  VAL A 177       4.747 -56.288  23.338  1.00 59.25           H  
ATOM   2573  O   VAL A 177       4.108 -55.028  20.943  1.00 59.25           O  
ATOM   2574  CG1 VAL A 177       2.797 -55.788  24.088  1.00 59.25           C  
ATOM   2575 HG11 VAL A 177       2.775 -54.824  23.580  1.00 59.25           H  
ATOM   2576 HG12 VAL A 177       3.138 -55.620  25.110  1.00 59.25           H  
ATOM   2577 HG13 VAL A 177       1.791 -56.206  24.110  1.00 59.25           H  
ATOM   2578  CG2 VAL A 177       3.845 -58.033  24.204  1.00 59.25           C  
ATOM   2579 HG21 VAL A 177       4.583 -58.714  23.779  1.00 59.25           H  
ATOM   2580 HG22 VAL A 177       2.875 -58.528  24.233  1.00 59.25           H  
ATOM   2581 HG23 VAL A 177       4.154 -57.792  25.221  1.00 59.25           H  
ATOM   2582  N   GLN A 178       1.974 -55.574  20.508  1.00 50.23           N  
ATOM   2583  H   GLN A 178       1.242 -56.259  20.629  1.00 50.23           H  
ATOM   2584  CA  GLN A 178       1.654 -54.352  19.775  1.00 50.23           C  
ATOM   2585  HA  GLN A 178       2.552 -53.987  19.277  1.00 50.23           H  
ATOM   2586  C   GLN A 178       1.195 -53.281  20.764  1.00 50.23           C  
ATOM   2587  CB  GLN A 178       0.594 -54.624  18.699  1.00 50.23           C  
ATOM   2588  HB2 GLN A 178       0.231 -53.670  18.316  1.00 50.23           H  
ATOM   2589  HB3 GLN A 178      -0.246 -55.158  19.144  1.00 50.23           H  
ATOM   2590  O   GLN A 178       0.260 -53.501  21.535  1.00 50.23           O  
ATOM   2591  CG  GLN A 178       1.166 -55.432  17.524  1.00 50.23           C  
ATOM   2592  HG2 GLN A 178       1.539 -56.392  17.882  1.00 50.23           H  
ATOM   2593  HG3 GLN A 178       2.001 -54.883  17.089  1.00 50.23           H  
ATOM   2594  CD  GLN A 178       0.136 -55.699  16.429  1.00 50.23           C  
ATOM   2595  NE2 GLN A 178       0.556 -56.160  15.272  1.00 50.23           N  
ATOM   2596 HE21 GLN A 178      -0.155 -56.285  14.567  1.00 50.23           H  
ATOM   2597 HE22 GLN A 178       1.542 -56.289  15.092  1.00 50.23           H  
ATOM   2598  OE1 GLN A 178      -1.060 -55.528  16.589  1.00 50.23           O  
ATOM   2599  N   VAL A 179       1.861 -52.130  20.734  1.00 55.33           N  
ATOM   2600  H   VAL A 179       2.612 -52.025  20.067  1.00 55.33           H  
ATOM   2601  CA  VAL A 179       1.547 -50.961  21.561  1.00 55.33           C  
ATOM   2602  HA  VAL A 179       0.810 -51.250  22.310  1.00 55.33           H  
ATOM   2603  C   VAL A 179       0.925 -49.911  20.647  1.00 55.33           C  
ATOM   2604  CB  VAL A 179       2.790 -50.404  22.300  1.00 55.33           C  
ATOM   2605  HB  VAL A 179       3.218 -49.582  21.725  1.00 55.33           H  
ATOM   2606  O   VAL A 179       1.554 -49.493  19.677  1.00 55.33           O  
ATOM   2607  CG1 VAL A 179       2.372 -49.866  23.673  1.00 55.33           C  
ATOM   2608 HG11 VAL A 179       3.229 -49.410  24.168  1.00 55.33           H  
ATOM   2609 HG12 VAL A 179       1.986 -50.672  24.296  1.00 55.33           H  
ATOM   2610 HG13 VAL A 179       1.604 -49.102  23.552  1.00 55.33           H  
ATOM   2611  CG2 VAL A 179       3.910 -51.433  22.523  1.00 55.33           C  
ATOM   2612 HG21 VAL A 179       4.332 -51.746  21.568  1.00 55.33           H  
ATOM   2613 HG22 VAL A 179       3.522 -52.303  23.053  1.00 55.33           H  
ATOM   2614 HG23 VAL A 179       4.710 -50.984  23.111  1.00 55.33           H  
ATOM   2615  N   TYR A 180      -0.317 -49.517  20.924  1.00 53.01           N  
ATOM   2616  H   TYR A 180      -0.772 -49.877  21.750  1.00 53.01           H  
ATOM   2617  CA  TYR A 180      -0.990 -48.438  20.203  1.00 53.01           C  
ATOM   2618  HA  TYR A 180      -0.548 -48.330  19.212  1.00 53.01           H  
ATOM   2619  C   TYR A 180      -0.778 -47.121  20.949  1.00 53.01           C  
ATOM   2620  CB  TYR A 180      -2.482 -48.759  20.005  1.00 53.01           C  
ATOM   2621  HB2 TYR A 180      -2.839 -49.396  20.815  1.00 53.01           H  
ATOM   2622  HB3 TYR A 180      -3.049 -47.830  20.064  1.00 53.01           H  
ATOM   2623  O   TYR A 180      -1.140 -47.006  22.118  1.00 53.01           O  
ATOM   2624  CG  TYR A 180      -2.794 -49.403  18.667  1.00 53.01           C  
ATOM   2625  CD1 TYR A 180      -3.120 -48.586  17.566  1.00 53.01           C  
ATOM   2626  HD1 TYR A 180      -3.152 -47.512  17.682  1.00 53.01           H  
ATOM   2627  CD2 TYR A 180      -2.748 -50.802  18.513  1.00 53.01           C  
ATOM   2628  HD2 TYR A 180      -2.486 -51.428  19.353  1.00 53.01           H  
ATOM   2629  CE1 TYR A 180      -3.407 -49.162  16.314  1.00 53.01           C  
ATOM   2630  HE1 TYR A 180      -3.657 -48.528  15.476  1.00 53.01           H  
ATOM   2631  CE2 TYR A 180      -3.036 -51.384  17.261  1.00 53.01           C  
ATOM   2632  HE2 TYR A 180      -2.997 -52.455  17.129  1.00 53.01           H  
ATOM   2633  OH  TYR A 180      -3.648 -51.124  14.956  1.00 53.01           O  
ATOM   2634  HH  TYR A 180      -3.829 -50.454  14.293  1.00 53.01           H  
ATOM   2635  CZ  TYR A 180      -3.368 -50.565  16.162  1.00 53.01           C  
ATOM   2636  N   PHE A 181      -0.208 -46.134  20.260  1.00 53.10           N  
ATOM   2637  H   PHE A 181       0.056 -46.305  19.300  1.00 53.10           H  
ATOM   2638  CA  PHE A 181      -0.118 -44.753  20.725  1.00 53.10           C  
ATOM   2639  HA  PHE A 181      -0.366 -44.695  21.785  1.00 53.10           H  
ATOM   2640  C   PHE A 181      -1.131 -43.919  19.944  1.00 53.10           C  
ATOM   2641  CB  PHE A 181       1.311 -44.221  20.537  1.00 53.10           C  
ATOM   2642  HB2 PHE A 181       1.610 -44.351  19.497  1.00 53.10           H  
ATOM   2643  HB3 PHE A 181       1.308 -43.150  20.739  1.00 53.10           H  
ATOM   2644  O   PHE A 181      -1.032 -43.834  18.721  1.00 53.10           O  
ATOM   2645  CG  PHE A 181       2.342 -44.871  21.439  1.00 53.10           C  
ATOM   2646  CD1 PHE A 181       2.543 -44.377  22.742  1.00 53.10           C  
ATOM   2647  HD1 PHE A 181       1.963 -43.538  23.097  1.00 53.10           H  
ATOM   2648  CD2 PHE A 181       3.098 -45.969  20.986  1.00 53.10           C  
ATOM   2649  HD2 PHE A 181       2.942 -46.360  19.991  1.00 53.10           H  
ATOM   2650  CE1 PHE A 181       3.495 -44.975  23.586  1.00 53.10           C  
ATOM   2651  HE1 PHE A 181       3.644 -44.593  24.585  1.00 53.10           H  
ATOM   2652  CE2 PHE A 181       4.052 -46.566  21.829  1.00 53.10           C  
ATOM   2653  HE2 PHE A 181       4.630 -47.408  21.478  1.00 53.10           H  
ATOM   2654  CZ  PHE A 181       4.250 -46.069  23.130  1.00 53.10           C  
ATOM   2655  HZ  PHE A 181       4.981 -46.529  23.779  1.00 53.10           H  
ATOM   2656  N   ASP A 182      -2.091 -43.315  20.640  1.00 56.34           N  
ATOM   2657  H   ASP A 182      -2.139 -43.444  21.641  1.00 56.34           H  
ATOM   2658  CA  ASP A 182      -2.966 -42.294  20.065  1.00 56.34           C  
ATOM   2659  HA  ASP A 182      -2.896 -42.329  18.978  1.00 56.34           H  
ATOM   2660  C   ASP A 182      -2.487 -40.922  20.567  1.00 56.34           C  
ATOM   2661  CB  ASP A 182      -4.437 -42.585  20.406  1.00 56.34           C  
ATOM   2662  HB2 ASP A 182      -4.644 -43.631  20.180  1.00 56.34           H  
ATOM   2663  HB3 ASP A 182      -4.607 -42.432  21.472  1.00 56.34           H  
ATOM   2664  O   ASP A 182      -2.670 -40.604  21.749  1.00 56.34           O  
ATOM   2665  CG  ASP A 182      -5.419 -41.725  19.595  1.00 56.34           C  
ATOM   2666  OD1 ASP A 182      -4.964 -41.010  18.674  1.00 56.34           O  
ATOM   2667  OD2 ASP A 182      -6.635 -41.829  19.873  1.00 56.34           O  
ATOM   2668  N   PRO A 183      -1.774 -40.131  19.745  1.00 54.77           N  
ATOM   2669  CA  PRO A 183      -1.368 -38.798  20.150  1.00 54.77           C  
ATOM   2670  HA  PRO A 183      -0.865 -38.835  21.116  1.00 54.77           H  
ATOM   2671  C   PRO A 183      -2.613 -37.916  20.255  1.00 54.77           C  
ATOM   2672  CB  PRO A 183      -0.379 -38.325  19.083  1.00 54.77           C  
ATOM   2673  HB2 PRO A 183      -0.410 -37.245  18.942  1.00 54.77           H  
ATOM   2674  HB3 PRO A 183       0.627 -38.645  19.356  1.00 54.77           H  
ATOM   2675  O   PRO A 183      -3.395 -37.787  19.313  1.00 54.77           O  
ATOM   2676  CG  PRO A 183      -0.826 -39.077  17.828  1.00 54.77           C  
ATOM   2677  HG2 PRO A 183       0.004 -39.244  17.142  1.00 54.77           H  
ATOM   2678  HG3 PRO A 183      -1.622 -38.521  17.333  1.00 54.77           H  
ATOM   2679  CD  PRO A 183      -1.386 -40.394  18.367  1.00 54.77           C  
ATOM   2680  HD2 PRO A 183      -2.243 -40.699  17.767  1.00 54.77           H  
ATOM   2681  HD3 PRO A 183      -0.614 -41.163  18.346  1.00 54.77           H  
ATOM   2682  N   SER A 184      -2.790 -37.262  21.404  1.00 55.58           N  
ATOM   2683  H   SER A 184      -2.124 -37.402  22.151  1.00 55.58           H  
ATOM   2684  CA  SER A 184      -3.853 -36.275  21.563  1.00 55.58           C  
ATOM   2685  HA  SER A 184      -4.800 -36.800  21.440  1.00 55.58           H  
ATOM   2686  C   SER A 184      -3.748 -35.208  20.463  1.00 55.58           C  
ATOM   2687  CB  SER A 184      -3.835 -35.669  22.972  1.00 55.58           C  
ATOM   2688  HB2 SER A 184      -3.943 -36.470  23.704  1.00 55.58           H  
ATOM   2689  HB3 SER A 184      -4.679 -34.987  23.079  1.00 55.58           H  
ATOM   2690  O   SER A 184      -2.667 -34.707  20.150  1.00 55.58           O  
ATOM   2691  OG  SER A 184      -2.636 -34.962  23.225  1.00 55.58           O  
ATOM   2692  HG  SER A 184      -2.255 -35.279  24.047  1.00 55.58           H  
ATOM   2693  N   SER A 185      -4.895 -34.858  19.867  1.00 58.94           N  
ATOM   2694  H   SER A 185      -5.693 -35.431  20.101  1.00 58.94           H  
ATOM   2695  CA  SER A 185      -5.028 -33.987  18.678  1.00 58.94           C  
ATOM   2696  HA  SER A 185      -4.522 -34.484  17.851  1.00 58.94           H  
ATOM   2697  C   SER A 185      -4.411 -32.578  18.781  1.00 58.94           C  
ATOM   2698  CB  SER A 185      -6.514 -33.863  18.317  1.00 58.94           C  
ATOM   2699  HB2 SER A 185      -6.616 -33.306  17.385  1.00 58.94           H  
ATOM   2700  HB3 SER A 185      -6.933 -34.859  18.169  1.00 58.94           H  
ATOM   2701  O   SER A 185      -4.467 -31.802  17.829  1.00 58.94           O  
ATOM   2702  OG  SER A 185      -7.233 -33.195  19.342  1.00 58.94           O  
ATOM   2703  HG  SER A 185      -7.086 -33.655  20.171  1.00 58.94           H  
ATOM   2704  N   THR A 186      -3.821 -32.228  19.923  1.00 55.79           N  
ATOM   2705  H   THR A 186      -3.763 -32.929  20.647  1.00 55.79           H  
ATOM   2706  CA  THR A 186      -3.158 -30.948  20.188  1.00 55.79           C  
ATOM   2707  HA  THR A 186      -3.490 -30.223  19.444  1.00 55.79           H  
ATOM   2708  C   THR A 186      -1.634 -30.984  20.053  1.00 55.79           C  
ATOM   2709  CB  THR A 186      -3.574 -30.413  21.566  1.00 55.79           C  
ATOM   2710  HB  THR A 186      -2.901 -29.614  21.878  1.00 55.79           H  
ATOM   2711  O   THR A 186      -1.006 -29.931  20.159  1.00 55.79           O  
ATOM   2712  CG2 THR A 186      -4.996 -29.853  21.512  1.00 55.79           C  
ATOM   2713 HG21 THR A 186      -5.044 -29.038  20.789  1.00 55.79           H  
ATOM   2714 HG22 THR A 186      -5.696 -30.636  21.222  1.00 55.79           H  
ATOM   2715 HG23 THR A 186      -5.270 -29.475  22.496  1.00 55.79           H  
ATOM   2716  OG1 THR A 186      -3.583 -31.434  22.544  1.00 55.79           O  
ATOM   2717  HG1 THR A 186      -2.692 -31.771  22.663  1.00 55.79           H  
ATOM   2718  N   ALA A 187      -1.016 -32.142  19.804  1.00 50.39           N  
ATOM   2719  H   ALA A 187      -1.554 -32.993  19.726  1.00 50.39           H  
ATOM   2720  CA  ALA A 187       0.432 -32.228  19.633  1.00 50.39           C  
ATOM   2721  HA  ALA A 187       0.909 -31.507  20.297  1.00 50.39           H  
ATOM   2722  C   ALA A 187       0.842 -31.876  18.190  1.00 50.39           C  
ATOM   2723  CB  ALA A 187       0.906 -33.611  20.087  1.00 50.39           C  
ATOM   2724  HB1 ALA A 187       0.449 -34.383  19.467  1.00 50.39           H  
ATOM   2725  HB2 ALA A 187       0.629 -33.779  21.128  1.00 50.39           H  
ATOM   2726  HB3 ALA A 187       1.990 -33.676  19.991  1.00 50.39           H  
ATOM   2727  O   ALA A 187       0.613 -32.639  17.252  1.00 50.39           O  
ATOM   2728  N   LEU A 188       1.460 -30.702  18.011  1.00 45.08           N  
ATOM   2729  H   LEU A 188       1.582 -30.122  18.829  1.00 45.08           H  
ATOM   2730  CA  LEU A 188       2.256 -30.384  16.823  1.00 45.08           C  
ATOM   2731  HA  LEU A 188       1.604 -30.301  15.954  1.00 45.08           H  
ATOM   2732  C   LEU A 188       3.247 -31.531  16.594  1.00 45.08           C  
ATOM   2733  CB  LEU A 188       3.028 -29.069  17.060  1.00 45.08           C  
ATOM   2734  HB2 LEU A 188       3.525 -29.137  18.028  1.00 45.08           H  
ATOM   2735  HB3 LEU A 188       3.810 -28.980  16.305  1.00 45.08           H  
ATOM   2736  O   LEU A 188       3.968 -31.876  17.520  1.00 45.08           O  
ATOM   2737  CG  LEU A 188       2.167 -27.797  17.023  1.00 45.08           C  
ATOM   2738  HG  LEU A 188       1.284 -27.929  17.649  1.00 45.08           H  
ATOM   2739  CD1 LEU A 188       2.966 -26.607  17.560  1.00 45.08           C  
ATOM   2740 HD11 LEU A 188       3.859 -26.452  16.955  1.00 45.08           H  
ATOM   2741 HD12 LEU A 188       3.264 -26.807  18.589  1.00 45.08           H  
ATOM   2742 HD13 LEU A 188       2.349 -25.709  17.543  1.00 45.08           H  
ATOM   2743  CD2 LEU A 188       1.726 -27.463  15.595  1.00 45.08           C  
ATOM   2744 HD21 LEU A 188       1.152 -26.537  15.596  1.00 45.08           H  
ATOM   2745 HD22 LEU A 188       2.597 -27.350  14.950  1.00 45.08           H  
ATOM   2746 HD23 LEU A 188       1.089 -28.259  15.208  1.00 45.08           H  
ATOM   2747  N   HIS A 189       3.238 -32.111  15.391  1.00 50.09           N  
ATOM   2748  H   HIS A 189       2.530 -31.803  14.740  1.00 50.09           H  
ATOM   2749  CA  HIS A 189       4.042 -33.263  14.974  1.00 50.09           C  
ATOM   2750  HA  HIS A 189       3.511 -34.175  15.248  1.00 50.09           H  
ATOM   2751  C   HIS A 189       5.435 -33.306  15.629  1.00 50.09           C  
ATOM   2752  CB  HIS A 189       4.180 -33.213  13.441  1.00 50.09           C  
ATOM   2753  HB2 HIS A 189       4.710 -32.304  13.157  1.00 50.09           H  
ATOM   2754  HB3 HIS A 189       4.783 -34.061  13.118  1.00 50.09           H  
ATOM   2755  O   HIS A 189       6.367 -32.651  15.165  1.00 50.09           O  
ATOM   2756  CG  HIS A 189       2.867 -33.254  12.701  1.00 50.09           C  
ATOM   2757  CD2 HIS A 189       2.216 -32.199  12.120  1.00 50.09           C  
ATOM   2758  HD2 HIS A 189       2.557 -31.174  12.107  1.00 50.09           H  
ATOM   2759  ND1 HIS A 189       2.102 -34.374  12.477  1.00 50.09           N  
ATOM   2760  HD1 HIS A 189       2.306 -35.310  12.799  1.00 50.09           H  
ATOM   2761  CE1 HIS A 189       1.015 -34.003  11.782  1.00 50.09           C  
ATOM   2762  HE1 HIS A 189       0.223 -34.667  11.469  1.00 50.09           H  
ATOM   2763  NE2 HIS A 189       1.040 -32.682  11.540  1.00 50.09           N  
ATOM   2764  N   GLU A 190       5.580 -34.082  16.701  1.00 50.07           N  
ATOM   2765  H   GLU A 190       4.767 -34.509  17.122  1.00 50.07           H  
ATOM   2766  CA  GLU A 190       6.875 -34.357  17.310  1.00 50.07           C  
ATOM   2767  HA  GLU A 190       7.553 -33.533  17.088  1.00 50.07           H  
ATOM   2768  C   GLU A 190       7.431 -35.626  16.665  1.00 50.07           C  
ATOM   2769  CB  GLU A 190       6.767 -34.426  18.839  1.00 50.07           C  
ATOM   2770  HB2 GLU A 190       6.149 -35.275  19.130  1.00 50.07           H  
ATOM   2771  HB3 GLU A 190       6.294 -33.508  19.186  1.00 50.07           H  
ATOM   2772  O   GLU A 190       6.887 -36.721  16.807  1.00 50.07           O  
ATOM   2773  CG  GLU A 190       8.161 -34.549  19.480  1.00 50.07           C  
ATOM   2774  HG2 GLU A 190       8.606 -35.495  19.172  1.00 50.07           H  
ATOM   2775  HG3 GLU A 190       8.790 -33.746  19.096  1.00 50.07           H  
ATOM   2776  CD  GLU A 190       8.150 -34.472  21.016  1.00 50.07           C  
ATOM   2777  OE1 GLU A 190       9.211 -34.781  21.603  1.00 50.07           O  
ATOM   2778  OE2 GLU A 190       7.109 -34.081  21.593  1.00 50.07           O  
ATOM   2779  N   LEU A 191       8.497 -35.458  15.884  1.00 45.47           N  
ATOM   2780  H   LEU A 191       8.870 -34.524  15.790  1.00 45.47           H  
ATOM   2781  CA  LEU A 191       9.250 -36.556  15.296  1.00 45.47           C  
ATOM   2782  HA  LEU A 191       8.553 -37.304  14.920  1.00 45.47           H  
ATOM   2783  C   LEU A 191      10.111 -37.189  16.397  1.00 45.47           C  
ATOM   2784  CB  LEU A 191      10.078 -35.991  14.124  1.00 45.47           C  
ATOM   2785  HB2 LEU A 191      10.762 -35.241  14.521  1.00 45.47           H  
ATOM   2786  HB3 LEU A 191       9.408 -35.491  13.425  1.00 45.47           H  
ATOM   2787  O   LEU A 191      11.189 -36.684  16.713  1.00 45.47           O  
ATOM   2788  CG  LEU A 191      10.898 -37.046  13.359  1.00 45.47           C  
ATOM   2789  HG  LEU A 191      11.474 -37.650  14.060  1.00 45.47           H  
ATOM   2790  CD1 LEU A 191      10.004 -37.971  12.530  1.00 45.47           C  
ATOM   2791 HD11 LEU A 191       9.349 -38.541  13.188  1.00 45.47           H  
ATOM   2792 HD12 LEU A 191       9.401 -37.389  11.834  1.00 45.47           H  
ATOM   2793 HD13 LEU A 191      10.622 -38.675  11.972  1.00 45.47           H  
ATOM   2794  CD2 LEU A 191      11.875 -36.348  12.410  1.00 45.47           C  
ATOM   2795 HD21 LEU A 191      12.548 -35.713  12.986  1.00 45.47           H  
ATOM   2796 HD22 LEU A 191      12.467 -37.094  11.881  1.00 45.47           H  
ATOM   2797 HD23 LEU A 191      11.328 -35.740  11.690  1.00 45.47           H  
ATOM   2798  N   SER A 192       9.648 -38.290  16.986  1.00 50.11           N  
ATOM   2799  H   SER A 192       8.720 -38.622  16.766  1.00 50.11           H  
ATOM   2800  CA  SER A 192      10.431 -39.051  17.960  1.00 50.11           C  
ATOM   2801  HA  SER A 192      10.951 -38.344  18.605  1.00 50.11           H  
ATOM   2802  C   SER A 192      11.494 -39.893  17.246  1.00 50.11           C  
ATOM   2803  CB  SER A 192       9.520 -39.869  18.883  1.00 50.11           C  
ATOM   2804  HB2 SER A 192       8.963 -39.179  19.517  1.00 50.11           H  
ATOM   2805  HB3 SER A 192      10.130 -40.510  19.519  1.00 50.11           H  
ATOM   2806  O   SER A 192      11.247 -40.977  16.720  1.00 50.11           O  
ATOM   2807  OG  SER A 192       8.599 -40.658  18.156  1.00 50.11           O  
ATOM   2808  HG  SER A 192       7.958 -41.024  18.771  1.00 50.11           H  
ATOM   2809  N   VAL A 193      12.718 -39.368  17.200  1.00 48.88           N  
ATOM   2810  H   VAL A 193      12.844 -38.434  17.564  1.00 48.88           H  
ATOM   2811  CA  VAL A 193      13.890 -40.102  16.712  1.00 48.88           C  
ATOM   2812  HA  VAL A 193      13.576 -40.785  15.923  1.00 48.88           H  
ATOM   2813  C   VAL A 193      14.452 -40.927  17.865  1.00 48.88           C  
ATOM   2814  CB  VAL A 193      14.946 -39.157  16.107  1.00 48.88           C  
ATOM   2815  HB  VAL A 193      15.292 -38.459  16.869  1.00 48.88           H  
ATOM   2816  O   VAL A 193      15.052 -40.391  18.797  1.00 48.88           O  
ATOM   2817  CG1 VAL A 193      16.154 -39.941  15.572  1.00 48.88           C  
ATOM   2818 HG11 VAL A 193      16.654 -40.466  16.385  1.00 48.88           H  
ATOM   2819 HG12 VAL A 193      16.869 -39.252  15.122  1.00 48.88           H  
ATOM   2820 HG13 VAL A 193      15.831 -40.663  14.821  1.00 48.88           H  
ATOM   2821  CG2 VAL A 193      14.358 -38.349  14.941  1.00 48.88           C  
ATOM   2822 HG21 VAL A 193      15.131 -37.727  14.492  1.00 48.88           H  
ATOM   2823 HG22 VAL A 193      13.567 -37.694  15.306  1.00 48.88           H  
ATOM   2824 HG23 VAL A 193      13.948 -39.019  14.186  1.00 48.88           H  
ATOM   2825  N   PHE A 194      14.283 -42.246  17.806  1.00 56.75           N  
ATOM   2826  H   PHE A 194      13.705 -42.631  17.072  1.00 56.75           H  
ATOM   2827  CA  PHE A 194      14.947 -43.157  18.734  1.00 56.75           C  
ATOM   2828  HA  PHE A 194      14.846 -42.763  19.745  1.00 56.75           H  
ATOM   2829  C   PHE A 194      16.442 -43.225  18.398  1.00 56.75           C  
ATOM   2830  CB  PHE A 194      14.273 -44.534  18.708  1.00 56.75           C  
ATOM   2831  HB2 PHE A 194      14.288 -44.926  17.691  1.00 56.75           H  
ATOM   2832  HB3 PHE A 194      14.853 -45.217  19.329  1.00 56.75           H  
ATOM   2833  O   PHE A 194      16.863 -43.934  17.485  1.00 56.75           O  
ATOM   2834  CG  PHE A 194      12.847 -44.519  19.223  1.00 56.75           C  
ATOM   2835  CD1 PHE A 194      12.595 -44.526  20.609  1.00 56.75           C  
ATOM   2836  HD1 PHE A 194      13.418 -44.554  21.308  1.00 56.75           H  
ATOM   2837  CD2 PHE A 194      11.768 -44.472  18.319  1.00 56.75           C  
ATOM   2838  HD2 PHE A 194      11.948 -44.447  17.255  1.00 56.75           H  
ATOM   2839  CE1 PHE A 194      11.273 -44.492  21.087  1.00 56.75           C  
ATOM   2840  HE1 PHE A 194      11.081 -44.493  22.150  1.00 56.75           H  
ATOM   2841  CE2 PHE A 194      10.447 -44.435  18.798  1.00 56.75           C  
ATOM   2842  HE2 PHE A 194       9.624 -44.380  18.102  1.00 56.75           H  
ATOM   2843  CZ  PHE A 194      10.199 -44.448  20.181  1.00 56.75           C  
ATOM   2844  HZ  PHE A 194       9.184 -44.412  20.547  1.00 56.75           H  
ATOM   2845  N   SER A 195      17.256 -42.472  19.138  1.00 53.79           N  
ATOM   2846  H   SER A 195      16.841 -41.834  19.801  1.00 53.79           H  
ATOM   2847  CA  SER A 195      18.713 -42.595  19.084  1.00 53.79           C  
ATOM   2848  HA  SER A 195      19.027 -42.692  18.045  1.00 53.79           H  
ATOM   2849  C   SER A 195      19.128 -43.855  19.844  1.00 53.79           C  
ATOM   2850  CB  SER A 195      19.380 -41.342  19.653  1.00 53.79           C  
ATOM   2851  HB2 SER A 195      19.173 -41.267  20.720  1.00 53.79           H  
ATOM   2852  HB3 SER A 195      18.977 -40.462  19.152  1.00 53.79           H  
ATOM   2853  O   SER A 195      19.178 -43.874  21.073  1.00 53.79           O  
ATOM   2854  OG  SER A 195      20.777 -41.396  19.436  1.00 53.79           O  
ATOM   2855  HG  SER A 195      21.183 -40.678  19.927  1.00 53.79           H  
ATOM   2856  N   THR A 196      19.371 -44.942  19.116  1.00 52.82           N  
ATOM   2857  H   THR A 196      19.240 -44.888  18.116  1.00 52.82           H  
ATOM   2858  CA  THR A 196      19.978 -46.148  19.690  1.00 52.82           C  
ATOM   2859  HA  THR A 196      19.457 -46.342  20.627  1.00 52.82           H  
ATOM   2860  C   THR A 196      21.459 -45.872  20.002  1.00 52.82           C  
ATOM   2861  CB  THR A 196      19.765 -47.403  18.817  1.00 52.82           C  
ATOM   2862  HB  THR A 196      18.881 -47.918  19.192  1.00 52.82           H  
ATOM   2863  O   THR A 196      22.155 -45.294  19.161  1.00 52.82           O  
ATOM   2864  CG2 THR A 196      19.539 -47.134  17.329  1.00 52.82           C  
ATOM   2865 HG21 THR A 196      19.493 -48.082  16.792  1.00 52.82           H  
ATOM   2866 HG22 THR A 196      20.353 -46.532  16.927  1.00 52.82           H  
ATOM   2867 HG23 THR A 196      18.591 -46.617  17.183  1.00 52.82           H  
ATOM   2868  OG1 THR A 196      20.854 -48.291  18.908  1.00 52.82           O  
ATOM   2869  HG1 THR A 196      21.589 -47.922  18.412  1.00 52.82           H  
ATOM   2870  N   PRO A 197      21.969 -46.269  21.184  1.00 50.10           N  
ATOM   2871  CA  PRO A 197      23.355 -46.037  21.577  1.00 50.10           C  
ATOM   2872  HA  PRO A 197      23.530 -44.962  21.619  1.00 50.10           H  
ATOM   2873  C   PRO A 197      24.330 -46.659  20.567  1.00 50.10           C  
ATOM   2874  CB  PRO A 197      23.493 -46.610  22.994  1.00 50.10           C  
ATOM   2875  HB2 PRO A 197      24.459 -47.087  23.155  1.00 50.10           H  
ATOM   2876  HB3 PRO A 197      23.340 -45.813  23.721  1.00 50.10           H  
ATOM   2877  O   PRO A 197      24.233 -47.831  20.208  1.00 50.10           O  
ATOM   2878  CG  PRO A 197      22.345 -47.613  23.101  1.00 50.10           C  
ATOM   2879  HG2 PRO A 197      22.004 -47.734  24.130  1.00 50.10           H  
ATOM   2880  HG3 PRO A 197      22.662 -48.571  22.689  1.00 50.10           H  
ATOM   2881  CD  PRO A 197      21.263 -47.015  22.212  1.00 50.10           C  
ATOM   2882  HD2 PRO A 197      20.657 -47.814  21.785  1.00 50.10           H  
ATOM   2883  HD3 PRO A 197      20.641 -46.332  22.791  1.00 50.10           H  
ATOM   2884  N   GLN A 198      25.286 -45.846  20.110  1.00 56.14           N  
ATOM   2885  H   GLN A 198      25.278 -44.897  20.456  1.00 56.14           H  
ATOM   2886  CA  GLN A 198      26.188 -46.126  18.982  1.00 56.14           C  
ATOM   2887  HA  GLN A 198      25.581 -46.354  18.106  1.00 56.14           H  
ATOM   2888  C   GLN A 198      27.139 -47.318  19.186  1.00 56.14           C  
ATOM   2889  CB  GLN A 198      27.024 -44.868  18.688  1.00 56.14           C  
ATOM   2890  HB2 GLN A 198      27.591 -44.598  19.579  1.00 56.14           H  
ATOM   2891  HB3 GLN A 198      27.734 -45.097  17.893  1.00 56.14           H  
ATOM   2892  O   GLN A 198      27.866 -47.683  18.267  1.00 56.14           O  
ATOM   2893  CG  GLN A 198      26.183 -43.664  18.234  1.00 56.14           C  
ATOM   2894  HG2 GLN A 198      25.467 -43.400  19.012  1.00 56.14           H  
ATOM   2895  HG3 GLN A 198      25.627 -43.933  17.336  1.00 56.14           H  
ATOM   2896  CD  GLN A 198      27.032 -42.431  17.926  1.00 56.14           C  
ATOM   2897  NE2 GLN A 198      26.414 -41.294  17.696  1.00 56.14           N  
ATOM   2898 HE21 GLN A 198      27.011 -40.510  17.475  1.00 56.14           H  
ATOM   2899 HE22 GLN A 198      25.405 -41.246  17.684  1.00 56.14           H  
ATOM   2900  OE1 GLN A 198      28.250 -42.447  17.894  1.00 56.14           O  
ATOM   2901  N   SER A 199      27.170 -47.939  20.365  1.00 55.43           N  
ATOM   2902  H   SER A 199      26.501 -47.691  21.080  1.00 55.43           H  
ATOM   2903  CA  SER A 199      28.165 -48.964  20.683  1.00 55.43           C  
ATOM   2904  HA  SER A 199      29.136 -48.610  20.336  1.00 55.43           H  
ATOM   2905  C   SER A 199      27.940 -50.307  19.979  1.00 55.43           C  
ATOM   2906  CB  SER A 199      28.271 -49.129  22.201  1.00 55.43           C  
ATOM   2907  HB2 SER A 199      28.704 -48.224  22.627  1.00 55.43           H  
ATOM   2908  HB3 SER A 199      28.922 -49.970  22.437  1.00 55.43           H  
ATOM   2909  O   SER A 199      28.864 -51.114  19.951  1.00 55.43           O  
ATOM   2910  OG  SER A 199      26.994 -49.340  22.771  1.00 55.43           O  
ATOM   2911  HG  SER A 199      26.744 -50.241  22.553  1.00 55.43           H  
ATOM   2912  N   ASN A 200      26.763 -50.559  19.389  1.00 50.52           N  
ATOM   2913  H   ASN A 200      26.041 -49.855  19.444  1.00 50.52           H  
ATOM   2914  CA  ASN A 200      26.429 -51.878  18.828  1.00 50.52           C  
ATOM   2915  HA  ASN A 200      27.341 -52.471  18.758  1.00 50.52           H  
ATOM   2916  C   ASN A 200      25.883 -51.811  17.389  1.00 50.52           C  
ATOM   2917  CB  ASN A 200      25.468 -52.635  19.766  1.00 50.52           C  
ATOM   2918  HB2 ASN A 200      24.495 -52.145  19.734  1.00 50.52           H  
ATOM   2919  HB3 ASN A 200      25.337 -53.643  19.372  1.00 50.52           H  
ATOM   2920  O   ASN A 200      25.088 -52.661  16.992  1.00 50.52           O  
ATOM   2921  CG  ASN A 200      25.866 -52.769  21.230  1.00 50.52           C  
ATOM   2922  ND2 ASN A 200      25.104 -53.531  21.973  1.00 50.52           N  
ATOM   2923 HD21 ASN A 200      25.360 -53.608  22.947  1.00 50.52           H  
ATOM   2924 HD22 ASN A 200      24.308 -54.001  21.567  1.00 50.52           H  
ATOM   2925  OD1 ASN A 200      26.784 -52.177  21.773  1.00 50.52           O  
ATOM   2926  N   VAL A 201      26.267 -50.803  16.599  1.00 46.90           N  
ATOM   2927  H   VAL A 201      26.930 -50.130  16.954  1.00 46.90           H  
ATOM   2928  CA  VAL A 201      25.827 -50.690  15.197  1.00 46.90           C  
ATOM   2929  HA  VAL A 201      24.819 -51.098  15.124  1.00 46.90           H  
ATOM   2930  C   VAL A 201      26.719 -51.565  14.311  1.00 46.90           C  
ATOM   2931  CB  VAL A 201      25.736 -49.225  14.717  1.00 46.90           C  
ATOM   2932  HB  VAL A 201      26.736 -48.800  14.639  1.00 46.90           H  
ATOM   2933  O   VAL A 201      27.557 -51.075  13.562  1.00 46.90           O  
ATOM   2934  CG1 VAL A 201      25.031 -49.129  13.354  1.00 46.90           C  
ATOM   2935 HG11 VAL A 201      25.600 -49.663  12.594  1.00 46.90           H  
ATOM   2936 HG12 VAL A 201      24.028 -49.551  13.415  1.00 46.90           H  
ATOM   2937 HG13 VAL A 201      24.963 -48.084  13.049  1.00 46.90           H  
ATOM   2938  CG2 VAL A 201      24.924 -48.364  15.696  1.00 46.90           C  
ATOM   2939 HG21 VAL A 201      23.931 -48.791  15.835  1.00 46.90           H  
ATOM   2940 HG22 VAL A 201      24.830 -47.351  15.305  1.00 46.90           H  
ATOM   2941 HG23 VAL A 201      25.432 -48.309  16.659  1.00 46.90           H  
ATOM   2942  N   THR A 202      26.576 -52.882  14.428  1.00 52.84           N  
ATOM   2943  H   THR A 202      25.936 -53.233  15.127  1.00 52.84           H  
ATOM   2944  CA  THR A 202      26.979 -53.810  13.366  1.00 52.84           C  
ATOM   2945  HA  THR A 202      27.716 -53.343  12.712  1.00 52.84           H  
ATOM   2946  C   THR A 202      25.736 -54.105  12.542  1.00 52.84           C  
ATOM   2947  CB  THR A 202      27.604 -55.104  13.908  1.00 52.84           C  
ATOM   2948  HB  THR A 202      27.755 -55.791  13.076  1.00 52.84           H  
ATOM   2949  O   THR A 202      24.792 -54.691  13.065  1.00 52.84           O  
ATOM   2950  CG2 THR A 202      28.958 -54.860  14.579  1.00 52.84           C  
ATOM   2951 HG21 THR A 202      29.659 -54.453  13.850  1.00 52.84           H  
ATOM   2952 HG22 THR A 202      28.851 -54.160  15.408  1.00 52.84           H  
ATOM   2953 HG23 THR A 202      29.347 -55.805  14.957  1.00 52.84           H  
ATOM   2954  OG1 THR A 202      26.751 -55.712  14.851  1.00 52.84           O  
ATOM   2955  HG1 THR A 202      25.879 -55.717  14.449  1.00 52.84           H  
ATOM   2956  N   ASP A 203      25.736 -53.635  11.296  1.00 48.05           N  
ATOM   2957  H   ASP A 203      26.550 -53.115  10.999  1.00 48.05           H  
ATOM   2958  CA  ASP A 203      24.882 -54.048  10.181  1.00 48.05           C  
ATOM   2959  HA  ASP A 203      24.769 -53.183   9.528  1.00 48.05           H  
ATOM   2960  C   ASP A 203      23.460 -54.479  10.566  1.00 48.05           C  
ATOM   2961  CB  ASP A 203      25.625 -55.116   9.360  1.00 48.05           C  
ATOM   2962  HB2 ASP A 203      25.801 -55.992   9.984  1.00 48.05           H  
ATOM   2963  HB3 ASP A 203      24.997 -55.413   8.520  1.00 48.05           H  
ATOM   2964  O   ASP A 203      23.146 -55.667  10.679  1.00 48.05           O  
ATOM   2965  CG  ASP A 203      26.964 -54.611   8.806  1.00 48.05           C  
ATOM   2966  OD1 ASP A 203      27.116 -53.374   8.678  1.00 48.05           O  
ATOM   2967  OD2 ASP A 203      27.836 -55.466   8.540  1.00 48.05           O  
ATOM   2968  N   VAL A 204      22.558 -53.503  10.717  1.00 51.55           N  
ATOM   2969  H   VAL A 204      22.866 -52.545  10.637  1.00 51.55           H  
ATOM   2970  CA  VAL A 204      21.118 -53.788  10.730  1.00 51.55           C  
ATOM   2971  HA  VAL A 204      20.939 -54.618  11.414  1.00 51.55           H  
ATOM   2972  C   VAL A 204      20.728 -54.243   9.324  1.00 51.55           C  
ATOM   2973  CB  VAL A 204      20.278 -52.598  11.229  1.00 51.55           C  
ATOM   2974  HB  VAL A 204      20.438 -51.737  10.580  1.00 51.55           H  
ATOM   2975  O   VAL A 204      20.406 -53.446   8.445  1.00 51.55           O  
ATOM   2976  CG1 VAL A 204      18.781 -52.943  11.246  1.00 51.55           C  
ATOM   2977 HG11 VAL A 204      18.602 -53.816  11.874  1.00 51.55           H  
ATOM   2978 HG12 VAL A 204      18.212 -52.099  11.634  1.00 51.55           H  
ATOM   2979 HG13 VAL A 204      18.429 -53.150  10.235  1.00 51.55           H  
ATOM   2980  CG2 VAL A 204      20.678 -52.211  12.661  1.00 51.55           C  
ATOM   2981 HG21 VAL A 204      21.721 -51.896  12.688  1.00 51.55           H  
ATOM   2982 HG22 VAL A 204      20.548 -53.062  13.329  1.00 51.55           H  
ATOM   2983 HG23 VAL A 204      20.060 -51.383  13.007  1.00 51.55           H  
ATOM   2984  N   SER A 205      20.818 -55.549   9.096  1.00 51.05           N  
ATOM   2985  H   SER A 205      21.252 -56.110   9.815  1.00 51.05           H  
ATOM   2986  CA  SER A 205      20.354 -56.199   7.880  1.00 51.05           C  
ATOM   2987  HA  SER A 205      20.637 -55.590   7.021  1.00 51.05           H  
ATOM   2988  C   SER A 205      18.832 -56.310   7.933  1.00 51.05           C  
ATOM   2989  CB  SER A 205      21.023 -57.563   7.736  1.00 51.05           C  
ATOM   2990  HB2 SER A 205      22.106 -57.446   7.769  1.00 51.05           H  
ATOM   2991  HB3 SER A 205      20.711 -58.209   8.556  1.00 51.05           H  
ATOM   2992  O   SER A 205      18.269 -57.099   8.692  1.00 51.05           O  
ATOM   2993  OG  SER A 205      20.650 -58.147   6.510  1.00 51.05           O  
ATOM   2994  HG  SER A 205      21.172 -57.762   5.802  1.00 51.05           H  
ATOM   2995  N   VAL A 206      18.156 -55.464   7.157  1.00 54.40           N  
ATOM   2996  H   VAL A 206      18.680 -54.786   6.622  1.00 54.40           H  
ATOM   2997  CA  VAL A 206      16.703 -55.511   6.986  1.00 54.40           C  
ATOM   2998  HA  VAL A 206      16.243 -55.820   7.924  1.00 54.40           H  
ATOM   2999  C   VAL A 206      16.390 -56.563   5.926  1.00 54.40           C  
ATOM   3000  CB  VAL A 206      16.134 -54.124   6.625  1.00 54.40           C  
ATOM   3001  HB  VAL A 206      16.571 -53.783   5.687  1.00 54.40           H  
ATOM   3002  O   VAL A 206      16.533 -56.318   4.730  1.00 54.40           O  
ATOM   3003  CG1 VAL A 206      14.607 -54.168   6.474  1.00 54.40           C  
ATOM   3004 HG11 VAL A 206      14.236 -53.177   6.213  1.00 54.40           H  
ATOM   3005 HG12 VAL A 206      14.326 -54.854   5.675  1.00 54.40           H  
ATOM   3006 HG13 VAL A 206      14.144 -54.492   7.406  1.00 54.40           H  
ATOM   3007  CG2 VAL A 206      16.465 -53.093   7.715  1.00 54.40           C  
ATOM   3008 HG21 VAL A 206      17.544 -52.954   7.789  1.00 54.40           H  
ATOM   3009 HG22 VAL A 206      16.081 -53.429   8.678  1.00 54.40           H  
ATOM   3010 HG23 VAL A 206      16.016 -52.132   7.465  1.00 54.40           H  
ATOM   3011  N   TYR A 207      15.966 -57.746   6.365  1.00 48.39           N  
ATOM   3012  H   TYR A 207      15.955 -57.919   7.360  1.00 48.39           H  
ATOM   3013  CA  TYR A 207      15.442 -58.778   5.475  1.00 48.39           C  
ATOM   3014  HA  TYR A 207      15.961 -58.723   4.518  1.00 48.39           H  
ATOM   3015  C   TYR A 207      13.954 -58.522   5.229  1.00 48.39           C  
ATOM   3016  CB  TYR A 207      15.706 -60.174   6.055  1.00 48.39           C  
ATOM   3017  HB2 TYR A 207      15.233 -60.253   7.034  1.00 48.39           H  
ATOM   3018  HB3 TYR A 207      15.234 -60.913   5.407  1.00 48.39           H  
ATOM   3019  O   TYR A 207      13.119 -58.754   6.101  1.00 48.39           O  
ATOM   3020  CG  TYR A 207      17.178 -60.518   6.178  1.00 48.39           C  
ATOM   3021  CD1 TYR A 207      17.900 -60.945   5.046  1.00 48.39           C  
ATOM   3022  HD1 TYR A 207      17.403 -61.034   4.091  1.00 48.39           H  
ATOM   3023  CD2 TYR A 207      17.829 -60.393   7.421  1.00 48.39           C  
ATOM   3024  HD2 TYR A 207      17.285 -60.040   8.284  1.00 48.39           H  
ATOM   3025  CE1 TYR A 207      19.271 -61.249   5.157  1.00 48.39           C  
ATOM   3026  HE1 TYR A 207      19.838 -61.566   4.294  1.00 48.39           H  
ATOM   3027  CE2 TYR A 207      19.196 -60.702   7.537  1.00 48.39           C  
ATOM   3028  HE2 TYR A 207      19.694 -60.582   8.488  1.00 48.39           H  
ATOM   3029  OH  TYR A 207      21.249 -61.395   6.503  1.00 48.39           O  
ATOM   3030  HH  TYR A 207      21.575 -61.158   7.374  1.00 48.39           H  
ATOM   3031  CZ  TYR A 207      19.921 -61.124   6.401  1.00 48.39           C  
ATOM   3032  N   ALA A 208      13.620 -58.031   4.037  1.00 56.13           N  
ATOM   3033  H   ALA A 208      14.355 -57.805   3.383  1.00 56.13           H  
ATOM   3034  CA  ALA A 208      12.247 -58.009   3.553  1.00 56.13           C  
ATOM   3035  HA  ALA A 208      11.560 -57.861   4.387  1.00 56.13           H  
ATOM   3036  C   ALA A 208      11.944 -59.369   2.914  1.00 56.13           C  
ATOM   3037  CB  ALA A 208      12.076 -56.830   2.588  1.00 56.13           C  
ATOM   3038  HB1 ALA A 208      12.756 -56.934   1.743  1.00 56.13           H  
ATOM   3039  HB2 ALA A 208      12.286 -55.897   3.110  1.00 56.13           H  
ATOM   3040  HB3 ALA A 208      11.050 -56.809   2.218  1.00 56.13           H  
ATOM   3041  O   ALA A 208      12.403 -59.647   1.808  1.00 56.13           O  
ATOM   3042  N   ASP A 209      11.219 -60.230   3.625  1.00 54.09           N  
ATOM   3043  H   ASP A 209      10.923 -59.970   4.555  1.00 54.09           H  
ATOM   3044  CA  ASP A 209      10.721 -61.490   3.075  1.00 54.09           C  
ATOM   3045  HA  ASP A 209      11.478 -61.895   2.403  1.00 54.09           H  
ATOM   3046  C   ASP A 209       9.413 -61.227   2.298  1.00 54.09           C  
ATOM   3047  CB  ASP A 209      10.547 -62.522   4.202  1.00 54.09           C  
ATOM   3048  HB2 ASP A 209      11.468 -62.558   4.784  1.00 54.09           H  
ATOM   3049  HB3 ASP A 209       9.742 -62.209   4.866  1.00 54.09           H  
ATOM   3050  O   ASP A 209       8.395 -60.900   2.915  1.00 54.09           O  
ATOM   3051  CG  ASP A 209      10.256 -63.935   3.682  1.00 54.09           C  
ATOM   3052  OD1 ASP A 209       9.930 -64.087   2.477  1.00 54.09           O  
ATOM   3053  OD2 ASP A 209      10.332 -64.873   4.498  1.00 54.09           O  
ATOM   3054  N   PRO A 210       9.399 -61.335   0.953  1.00 62.80           N  
ATOM   3055  CA  PRO A 210       8.207 -61.069   0.151  1.00 62.80           C  
ATOM   3056  HA  PRO A 210       7.730 -60.149   0.489  1.00 62.80           H  
ATOM   3057  C   PRO A 210       7.163 -62.194   0.233  1.00 62.80           C  
ATOM   3058  CB  PRO A 210       8.731 -60.874  -1.276  1.00 62.80           C  
ATOM   3059  HB2 PRO A 210       7.993 -61.133  -2.035  1.00 62.80           H  
ATOM   3060  HB3 PRO A 210       9.059 -59.842  -1.405  1.00 62.80           H  
ATOM   3061  O   PRO A 210       6.087 -62.062  -0.349  1.00 62.80           O  
ATOM   3062  CG  PRO A 210       9.943 -61.800  -1.322  1.00 62.80           C  
ATOM   3063  HG2 PRO A 210       9.614 -62.822  -1.510  1.00 62.80           H  
ATOM   3064  HG3 PRO A 210      10.667 -61.484  -2.074  1.00 62.80           H  
ATOM   3065  CD  PRO A 210      10.514 -61.697   0.090  1.00 62.80           C  
ATOM   3066  HD2 PRO A 210      10.953 -62.649   0.387  1.00 62.80           H  
ATOM   3067  HD3 PRO A 210      11.267 -60.909   0.108  1.00 62.80           H  
ATOM   3068  N   THR A 211       7.449 -63.311   0.913  1.00 64.51           N  
ATOM   3069  H   THR A 211       8.334 -63.396   1.392  1.00 64.51           H  
ATOM   3070  CA  THR A 211       6.492 -64.425   1.017  1.00 64.51           C  
ATOM   3071  HA  THR A 211       6.045 -64.585   0.036  1.00 64.51           H  
ATOM   3072  C   THR A 211       5.329 -64.122   1.959  1.00 64.51           C  
ATOM   3073  CB  THR A 211       7.172 -65.736   1.418  1.00 64.51           C  
ATOM   3074  HB  THR A 211       6.403 -66.508   1.467  1.00 64.51           H  
ATOM   3075  O   THR A 211       4.245 -64.690   1.795  1.00 64.51           O  
ATOM   3076  CG2 THR A 211       8.217 -66.188   0.398  1.00 64.51           C  
ATOM   3077 HG21 THR A 211       7.750 -66.319  -0.578  1.00 64.51           H  
ATOM   3078 HG22 THR A 211       9.015 -65.449   0.322  1.00 64.51           H  
ATOM   3079 HG23 THR A 211       8.646 -67.136   0.722  1.00 64.51           H  
ATOM   3080  OG1 THR A 211       7.769 -65.645   2.685  1.00 64.51           O  
ATOM   3081  HG1 THR A 211       8.610 -65.185   2.625  1.00 64.51           H  
ATOM   3082  N   TYR A 212       5.493 -63.168   2.880  1.00 54.60           N  
ATOM   3083  H   TYR A 212       6.396 -62.723   2.961  1.00 54.60           H  
ATOM   3084  CA  TYR A 212       4.393 -62.674   3.698  1.00 54.60           C  
ATOM   3085  HA  TYR A 212       3.714 -63.504   3.893  1.00 54.60           H  
ATOM   3086  C   TYR A 212       3.587 -61.631   2.924  1.00 54.60           C  
ATOM   3087  CB  TYR A 212       4.893 -62.214   5.070  1.00 54.60           C  
ATOM   3088  HB2 TYR A 212       4.118 -61.615   5.547  1.00 54.60           H  
ATOM   3089  HB3 TYR A 212       5.775 -61.585   4.952  1.00 54.60           H  
ATOM   3090  O   TYR A 212       3.781 -60.422   3.036  1.00 54.60           O  
ATOM   3091  CG  TYR A 212       5.205 -63.391   5.975  1.00 54.60           C  
ATOM   3092  CD1 TYR A 212       4.170 -64.011   6.706  1.00 54.60           C  
ATOM   3093  HD1 TYR A 212       3.162 -63.626   6.647  1.00 54.60           H  
ATOM   3094  CD2 TYR A 212       6.513 -63.906   6.037  1.00 54.60           C  
ATOM   3095  HD2 TYR A 212       7.303 -63.458   5.453  1.00 54.60           H  
ATOM   3096  CE1 TYR A 212       4.447 -65.133   7.510  1.00 54.60           C  
ATOM   3097  HE1 TYR A 212       3.666 -65.614   8.080  1.00 54.60           H  
ATOM   3098  CE2 TYR A 212       6.795 -65.027   6.839  1.00 54.60           C  
ATOM   3099  HE2 TYR A 212       7.800 -65.421   6.862  1.00 54.60           H  
ATOM   3100  OH  TYR A 212       6.029 -66.725   8.352  1.00 54.60           O  
ATOM   3101  HH  TYR A 212       6.960 -66.953   8.304  1.00 54.60           H  
ATOM   3102  CZ  TYR A 212       5.761 -65.641   7.579  1.00 54.60           C  
ATOM   3103  N   SER A 213       2.637 -62.128   2.132  1.00 58.96           N  
ATOM   3104  H   SER A 213       2.613 -63.131   2.015  1.00 58.96           H  
ATOM   3105  CA  SER A 213       1.557 -61.319   1.575  1.00 58.96           C  
ATOM   3106  HA  SER A 213       1.990 -60.439   1.100  1.00 58.96           H  
ATOM   3107  C   SER A 213       0.650 -60.865   2.723  1.00 58.96           C  
ATOM   3108  CB  SER A 213       0.802 -62.119   0.509  1.00 58.96           C  
ATOM   3109  HB2 SER A 213       1.513 -62.483  -0.232  1.00 58.96           H  
ATOM   3110  HB3 SER A 213       0.313 -62.977   0.972  1.00 58.96           H  
ATOM   3111  O   SER A 213      -0.243 -61.586   3.167  1.00 58.96           O  
ATOM   3112  OG  SER A 213      -0.168 -61.321  -0.141  1.00 58.96           O  
ATOM   3113  HG  SER A 213       0.256 -60.535  -0.494  1.00 58.96           H  
ATOM   3114  N   GLY A 214       0.931 -59.682   3.268  1.00 59.82           N  
ATOM   3115  H   GLY A 214       1.769 -59.205   2.968  1.00 59.82           H  
ATOM   3116  CA  GLY A 214       0.031 -59.017   4.201  1.00 59.82           C  
ATOM   3117  HA2 GLY A 214      -0.149 -59.669   5.055  1.00 59.82           H  
ATOM   3118  HA3 GLY A 214       0.478 -58.088   4.554  1.00 59.82           H  
ATOM   3119  C   GLY A 214      -1.295 -58.695   3.512  1.00 59.82           C  
ATOM   3120  O   GLY A 214      -1.324 -58.249   2.365  1.00 59.82           O  
ATOM   3121  N   THR A 215      -2.409 -58.914   4.206  1.00 62.74           N  
ATOM   3122  H   THR A 215      -2.346 -59.314   5.131  1.00 62.74           H  
ATOM   3123  CA  THR A 215      -3.723 -58.450   3.756  1.00 62.74           C  
ATOM   3124  HA  THR A 215      -3.902 -58.800   2.739  1.00 62.74           H  
ATOM   3125  C   THR A 215      -3.732 -56.925   3.761  1.00 62.74           C  
ATOM   3126  CB  THR A 215      -4.839 -58.986   4.663  1.00 62.74           C  
ATOM   3127  HB  THR A 215      -5.771 -58.473   4.425  1.00 62.74           H  
ATOM   3128  O   THR A 215      -3.685 -56.307   4.825  1.00 62.74           O  
ATOM   3129  CG2 THR A 215      -5.044 -60.489   4.478  1.00 62.74           C  
ATOM   3130 HG21 THR A 215      -5.306 -60.701   3.442  1.00 62.74           H  
ATOM   3131 HG22 THR A 215      -4.133 -61.029   4.737  1.00 62.74           H  
ATOM   3132 HG23 THR A 215      -5.853 -60.825   5.127  1.00 62.74           H  
ATOM   3133  OG1 THR A 215      -4.513 -58.758   6.016  1.00 62.74           O  
ATOM   3134  HG1 THR A 215      -4.277 -57.830   6.085  1.00 62.74           H  
ATOM   3135  N   ILE A 216      -3.771 -56.316   2.579  1.00 54.84           N  
ATOM   3136  H   ILE A 216      -3.706 -56.883   1.746  1.00 54.84           H  
ATOM   3137  CA  ILE A 216      -3.826 -54.863   2.415  1.00 54.84           C  
ATOM   3138  HA  ILE A 216      -3.102 -54.401   3.087  1.00 54.84           H  
ATOM   3139  C   ILE A 216      -5.229 -54.397   2.820  1.00 54.84           C  
ATOM   3140  CB  ILE A 216      -3.435 -54.486   0.968  1.00 54.84           C  
ATOM   3141  HB  ILE A 216      -4.090 -55.032   0.289  1.00 54.84           H  
ATOM   3142  O   ILE A 216      -6.216 -54.682   2.142  1.00 54.84           O  
ATOM   3143  CG1 ILE A 216      -1.965 -54.882   0.678  1.00 54.84           C  
ATOM   3144 HG12 ILE A 216      -1.294 -54.102   1.039  1.00 54.84           H  
ATOM   3145 HG13 ILE A 216      -1.702 -55.801   1.203  1.00 54.84           H  
ATOM   3146  CG2 ILE A 216      -3.624 -52.981   0.714  1.00 54.84           C  
ATOM   3147 HG21 ILE A 216      -4.676 -52.709   0.806  1.00 54.84           H  
ATOM   3148 HG22 ILE A 216      -3.043 -52.395   1.425  1.00 54.84           H  
ATOM   3149 HG23 ILE A 216      -3.308 -52.723  -0.297  1.00 54.84           H  
ATOM   3150  CD1 ILE A 216      -1.697 -55.135  -0.809  1.00 54.84           C  
ATOM   3151 HD11 ILE A 216      -2.331 -55.946  -1.167  1.00 54.84           H  
ATOM   3152 HD12 ILE A 216      -1.897 -54.235  -1.390  1.00 54.84           H  
ATOM   3153 HD13 ILE A 216      -0.653 -55.417  -0.945  1.00 54.84           H  
ATOM   3154  N   ILE A 217      -5.324 -53.724   3.967  1.00 55.06           N  
ATOM   3155  H   ILE A 217      -4.477 -53.560   4.491  1.00 55.06           H  
ATOM   3156  CA  ILE A 217      -6.559 -53.107   4.458  1.00 55.06           C  
ATOM   3157  HA  ILE A 217      -7.416 -53.632   4.035  1.00 55.06           H  
ATOM   3158  C   ILE A 217      -6.573 -51.665   3.951  1.00 55.06           C  
ATOM   3159  CB  ILE A 217      -6.669 -53.200   6.000  1.00 55.06           C  
ATOM   3160  HB  ILE A 217      -5.819 -52.678   6.440  1.00 55.06           H  
ATOM   3161  O   ILE A 217      -5.837 -50.822   4.453  1.00 55.06           O  
ATOM   3162  CG1 ILE A 217      -6.635 -54.673   6.471  1.00 55.06           C  
ATOM   3163 HG12 ILE A 217      -5.746 -55.160   6.071  1.00 55.06           H  
ATOM   3164 HG13 ILE A 217      -7.507 -55.201   6.084  1.00 55.06           H  
ATOM   3165  CG2 ILE A 217      -7.966 -52.514   6.478  1.00 55.06           C  
ATOM   3166 HG21 ILE A 217      -7.981 -51.470   6.166  1.00 55.06           H  
ATOM   3167 HG22 ILE A 217      -8.837 -53.027   6.071  1.00 55.06           H  
ATOM   3168 HG23 ILE A 217      -8.017 -52.520   7.567  1.00 55.06           H  
ATOM   3169  CD1 ILE A 217      -6.582 -54.845   7.995  1.00 55.06           C  
ATOM   3170 HD11 ILE A 217      -5.758 -54.260   8.406  1.00 55.06           H  
ATOM   3171 HD12 ILE A 217      -7.520 -54.529   8.451  1.00 55.06           H  
ATOM   3172 HD13 ILE A 217      -6.421 -55.896   8.231  1.00 55.06           H  
ATOM   3173  N   GLY A 218      -7.410 -51.398   2.951  1.00 59.90           N  
ATOM   3174  H   GLY A 218      -7.874 -52.182   2.516  1.00 59.90           H  
ATOM   3175  CA  GLY A 218      -7.547 -50.085   2.318  1.00 59.90           C  
ATOM   3176  HA2 GLY A 218      -6.816 -49.382   2.717  1.00 59.90           H  
ATOM   3177  HA3 GLY A 218      -8.544 -49.689   2.514  1.00 59.90           H  
ATOM   3178  C   GLY A 218      -7.315 -50.188   0.816  1.00 59.90           C  
ATOM   3179  O   GLY A 218      -6.267 -50.651   0.379  1.00 59.90           O  
ATOM   3180  N   GLY A 219      -8.325 -49.818   0.027  1.00 59.32           N  
ATOM   3181  H   GLY A 219      -9.130 -49.379   0.450  1.00 59.32           H  
ATOM   3182  CA  GLY A 219      -8.216 -49.777  -1.429  1.00 59.32           C  
ATOM   3183  HA2 GLY A 219      -9.139 -49.396  -1.866  1.00 59.32           H  
ATOM   3184  HA3 GLY A 219      -8.036 -50.784  -1.804  1.00 59.32           H  
ATOM   3185  C   GLY A 219      -7.068 -48.867  -1.861  1.00 59.32           C  
ATOM   3186  O   GLY A 219      -6.817 -47.832  -1.252  1.00 59.32           O  
ATOM   3187  N   PHE A 220      -6.356 -49.299  -2.889  1.00 63.59           N  
ATOM   3188  H   PHE A 220      -6.657 -50.141  -3.359  1.00 63.59           H  
ATOM   3189  CA  PHE A 220      -5.242 -48.591  -3.502  1.00 63.59           C  
ATOM   3190  HA  PHE A 220      -4.520 -48.319  -2.732  1.00 63.59           H  
ATOM   3191  C   PHE A 220      -5.740 -47.296  -4.161  1.00 63.59           C  
ATOM   3192  CB  PHE A 220      -4.557 -49.547  -4.506  1.00 63.59           C  
ATOM   3193  HB2 PHE A 220      -4.122 -48.970  -5.321  1.00 63.59           H  
ATOM   3194  HB3 PHE A 220      -3.734 -50.042  -3.990  1.00 63.59           H  
ATOM   3195  O   PHE A 220      -6.584 -47.341  -5.054  1.00 63.59           O  
ATOM   3196  CG  PHE A 220      -5.472 -50.628  -5.078  1.00 63.59           C  
ATOM   3197  CD1 PHE A 220      -5.610 -51.861  -4.406  1.00 63.59           C  
ATOM   3198  HD1 PHE A 220      -5.012 -52.064  -3.529  1.00 63.59           H  
ATOM   3199  CD2 PHE A 220      -6.268 -50.366  -6.206  1.00 63.59           C  
ATOM   3200  HD2 PHE A 220      -6.184 -49.421  -6.724  1.00 63.59           H  
ATOM   3201  CE1 PHE A 220      -6.540 -52.816  -4.856  1.00 63.59           C  
ATOM   3202  HE1 PHE A 220      -6.640 -53.758  -4.337  1.00 63.59           H  
ATOM   3203  CE2 PHE A 220      -7.183 -51.326  -6.669  1.00 63.59           C  
ATOM   3204  HE2 PHE A 220      -7.758 -51.116  -7.559  1.00 63.59           H  
ATOM   3205  CZ  PHE A 220      -7.325 -52.549  -5.992  1.00 63.59           C  
ATOM   3206  HZ  PHE A 220      -8.025 -53.286  -6.357  1.00 63.59           H  
ATOM   3207  N   ASP A 221      -5.196 -46.153  -3.742  1.00 64.68           N  
ATOM   3208  H   ASP A 221      -4.578 -46.164  -2.943  1.00 64.68           H  
ATOM   3209  CA  ASP A 221      -5.191 -44.942  -4.565  1.00 64.68           C  
ATOM   3210  HA  ASP A 221      -6.152 -44.837  -5.069  1.00 64.68           H  
ATOM   3211  C   ASP A 221      -4.122 -45.149  -5.647  1.00 64.68           C  
ATOM   3212  CB  ASP A 221      -4.927 -43.678  -3.711  1.00 64.68           C  
ATOM   3213  HB2 ASP A 221      -4.241 -43.028  -4.254  1.00 64.68           H  
ATOM   3214  HB3 ASP A 221      -4.432 -43.960  -2.782  1.00 64.68           H  
ATOM   3215  O   ASP A 221      -2.921 -44.998  -5.411  1.00 64.68           O  
ATOM   3216  CG  ASP A 221      -6.170 -42.828  -3.398  1.00 64.68           C  
ATOM   3217  OD1 ASP A 221      -7.188 -42.945  -4.118  1.00 64.68           O  
ATOM   3218  OD2 ASP A 221      -6.077 -42.010  -2.454  1.00 64.68           O  
ATOM   3219  N   GLU A 222      -4.548 -45.581  -6.833  1.00 69.09           N  
ATOM   3220  H   GLU A 222      -5.534 -45.769  -6.948  1.00 69.09           H  
ATOM   3221  CA  GLU A 222      -3.684 -45.666  -8.009  1.00 69.09           C  
ATOM   3222  HA  GLU A 222      -2.771 -46.203  -7.752  1.00 69.09           H  
ATOM   3223  C   GLU A 222      -3.301 -44.247  -8.442  1.00 69.09           C  
ATOM   3224  CB  GLU A 222      -4.386 -46.425  -9.149  1.00 69.09           C  
ATOM   3225  HB2 GLU A 222      -5.395 -46.030  -9.265  1.00 69.09           H  
ATOM   3226  HB3 GLU A 222      -3.836 -46.256 -10.075  1.00 69.09           H  
ATOM   3227  O   GLU A 222      -4.085 -43.532  -9.067  1.00 69.09           O  
ATOM   3228  CG  GLU A 222      -4.444 -47.939  -8.892  1.00 69.09           C  
ATOM   3229  HG2 GLU A 222      -4.847 -48.105  -7.893  1.00 69.09           H  
ATOM   3230  HG3 GLU A 222      -3.428 -48.333  -8.909  1.00 69.09           H  
ATOM   3231  CD  GLU A 222      -5.308 -48.707  -9.911  1.00 69.09           C  
ATOM   3232  OE1 GLU A 222      -5.467 -49.934  -9.716  1.00 69.09           O  
ATOM   3233  OE2 GLU A 222      -5.808 -48.089 -10.880  1.00 69.09           O  
ATOM   3234  N   ILE A 223      -2.086 -43.821  -8.100  1.00 72.90           N  
ATOM   3235  H   ILE A 223      -1.531 -44.395  -7.481  1.00 72.90           H  
ATOM   3236  CA  ILE A 223      -1.527 -42.571  -8.616  1.00 72.90           C  
ATOM   3237  HA  ILE A 223      -2.296 -41.804  -8.531  1.00 72.90           H  
ATOM   3238  C   ILE A 223      -1.176 -42.814 -10.095  1.00 72.90           C  
ATOM   3239  CB  ILE A 223      -0.314 -42.104  -7.783  1.00 72.90           C  
ATOM   3240  HB  ILE A 223       0.457 -42.874  -7.832  1.00 72.90           H  
ATOM   3241  O   ILE A 223      -0.308 -43.648 -10.372  1.00 72.90           O  
ATOM   3242  CG1 ILE A 223      -0.714 -41.897  -6.301  1.00 72.90           C  
ATOM   3243 HG12 ILE A 223      -1.394 -41.049  -6.222  1.00 72.90           H  
ATOM   3244 HG13 ILE A 223      -1.239 -42.778  -5.934  1.00 72.90           H  
ATOM   3245  CG2 ILE A 223       0.254 -40.798  -8.376  1.00 72.90           C  
ATOM   3246 HG21 ILE A 223      -0.497 -40.009  -8.339  1.00 72.90           H  
ATOM   3247 HG22 ILE A 223       1.137 -40.482  -7.821  1.00 72.90           H  
ATOM   3248 HG23 ILE A 223       0.562 -40.950  -9.410  1.00 72.90           H  
ATOM   3249  CD1 ILE A 223       0.477 -41.677  -5.361  1.00 72.90           C  
ATOM   3250 HD11 ILE A 223       0.978 -40.736  -5.587  1.00 72.90           H  
ATOM   3251 HD12 ILE A 223       1.184 -42.501  -5.460  1.00 72.90           H  
ATOM   3252 HD13 ILE A 223       0.119 -41.641  -4.333  1.00 72.90           H  
ATOM   3253  N   PRO A 224      -1.823 -42.132 -11.060  1.00 71.14           N  
ATOM   3254  CA  PRO A 224      -1.523 -42.320 -12.473  1.00 71.14           C  
ATOM   3255  HA  PRO A 224      -1.659 -43.368 -12.738  1.00 71.14           H  
ATOM   3256  C   PRO A 224      -0.073 -41.911 -12.754  1.00 71.14           C  
ATOM   3257  CB  PRO A 224      -2.546 -41.471 -13.236  1.00 71.14           C  
ATOM   3258  HB2 PRO A 224      -2.129 -41.043 -14.148  1.00 71.14           H  
ATOM   3259  HB3 PRO A 224      -3.418 -42.083 -13.466  1.00 71.14           H  
ATOM   3260  O   PRO A 224       0.343 -40.793 -12.451  1.00 71.14           O  
ATOM   3261  CG  PRO A 224      -2.939 -40.390 -12.229  1.00 71.14           C  
ATOM   3262  HG2 PRO A 224      -3.946 -40.013 -12.412  1.00 71.14           H  
ATOM   3263  HG3 PRO A 224      -2.214 -39.578 -12.263  1.00 71.14           H  
ATOM   3264  CD  PRO A 224      -2.839 -41.106 -10.886  1.00 71.14           C  
ATOM   3265  HD2 PRO A 224      -2.562 -40.392 -10.110  1.00 71.14           H  
ATOM   3266  HD3 PRO A 224      -3.794 -41.575 -10.648  1.00 71.14           H  
ATOM   3267  N   LEU A 225       0.696 -42.835 -13.329  1.00 70.78           N  
ATOM   3268  H   LEU A 225       0.293 -43.742 -13.516  1.00 70.78           H  
ATOM   3269  CA  LEU A 225       2.070 -42.593 -13.756  1.00 70.78           C  
ATOM   3270  HA  LEU A 225       2.572 -41.959 -13.025  1.00 70.78           H  
ATOM   3271  C   LEU A 225       2.047 -41.852 -15.097  1.00 70.78           C  
ATOM   3272  CB  LEU A 225       2.820 -43.936 -13.861  1.00 70.78           C  
ATOM   3273  HB2 LEU A 225       3.803 -43.753 -14.294  1.00 70.78           H  
ATOM   3274  HB3 LEU A 225       2.272 -44.576 -14.552  1.00 70.78           H  
ATOM   3275  O   LEU A 225       1.597 -42.411 -16.098  1.00 70.78           O  
ATOM   3276  CG  LEU A 225       2.997 -44.684 -12.526  1.00 70.78           C  
ATOM   3277  HG  LEU A 225       2.039 -44.756 -12.010  1.00 70.78           H  
ATOM   3278  CD1 LEU A 225       3.493 -46.106 -12.797  1.00 70.78           C  
ATOM   3279 HD11 LEU A 225       2.768 -46.635 -13.415  1.00 70.78           H  
ATOM   3280 HD12 LEU A 225       3.601 -46.640 -11.853  1.00 70.78           H  
ATOM   3281 HD13 LEU A 225       4.455 -46.075 -13.309  1.00 70.78           H  
ATOM   3282  CD2 LEU A 225       4.008 -43.991 -11.610  1.00 70.78           C  
ATOM   3283 HD21 LEU A 225       4.970 -43.891 -12.113  1.00 70.78           H  
ATOM   3284 HD22 LEU A 225       4.133 -44.572 -10.696  1.00 70.78           H  
ATOM   3285 HD23 LEU A 225       3.638 -43.003 -11.336  1.00 70.78           H  
ATOM   3286  N   ASP A 226       2.533 -40.612 -15.117  1.00 68.22           N  
ATOM   3287  H   ASP A 226       2.860 -40.197 -14.257  1.00 68.22           H  
ATOM   3288  CA  ASP A 226       2.773 -39.881 -16.363  1.00 68.22           C  
ATOM   3289  HA  ASP A 226       2.040 -40.232 -17.090  1.00 68.22           H  
ATOM   3290  C   ASP A 226       4.169 -40.212 -16.920  1.00 68.22           C  
ATOM   3291  CB  ASP A 226       2.534 -38.372 -16.178  1.00 68.22           C  
ATOM   3292  HB2 ASP A 226       1.678 -38.232 -15.518  1.00 68.22           H  
ATOM   3293  HB3 ASP A 226       3.406 -37.922 -15.703  1.00 68.22           H  
ATOM   3294  O   ASP A 226       5.127 -40.423 -16.169  1.00 68.22           O  
ATOM   3295  CG  ASP A 226       2.229 -37.650 -17.499  1.00 68.22           C  
ATOM   3296  OD1 ASP A 226       2.177 -38.335 -18.550  1.00 68.22           O  
ATOM   3297  OD2 ASP A 226       1.999 -36.422 -17.440  1.00 68.22           O  
ATOM   3298  N   ARG A 227       4.286 -40.308 -18.247  1.00 63.18           N  
ATOM   3299  H   ARG A 227       3.523 -39.918 -18.782  1.00 63.18           H  
ATOM   3300  CA  ARG A 227       5.520 -40.717 -18.938  1.00 63.18           C  
ATOM   3301  HA  ARG A 227       6.053 -41.408 -18.286  1.00 63.18           H  
ATOM   3302  C   ARG A 227       6.414 -39.490 -19.130  1.00 63.18           C  
ATOM   3303  CB  ARG A 227       5.180 -41.437 -20.264  1.00 63.18           C  
ATOM   3304  HB2 ARG A 227       5.497 -40.833 -21.114  1.00 63.18           H  
ATOM   3305  HB3 ARG A 227       4.101 -41.570 -20.342  1.00 63.18           H  
ATOM   3306  O   ARG A 227       6.152 -38.658 -19.992  1.00 63.18           O  
ATOM   3307  CG  ARG A 227       5.844 -42.819 -20.354  1.00 63.18           C  
ATOM   3308  HG2 ARG A 227       6.924 -42.720 -20.248  1.00 63.18           H  
ATOM   3309  HG3 ARG A 227       5.471 -43.432 -19.534  1.00 63.18           H  
ATOM   3310  CD  ARG A 227       5.517 -43.524 -21.678  1.00 63.18           C  
ATOM   3311  HD2 ARG A 227       4.461 -43.383 -21.908  1.00 63.18           H  
ATOM   3312  HD3 ARG A 227       5.711 -44.588 -21.549  1.00 63.18           H  
ATOM   3313  NE  ARG A 227       6.359 -43.021 -22.773  1.00 63.18           N  
ATOM   3314  HE  ARG A 227       7.194 -42.515 -22.512  1.00 63.18           H  
ATOM   3315  NH1 ARG A 227       5.436 -44.157 -24.540  1.00 63.18           N  
ATOM   3316 HH11 ARG A 227       5.425 -44.351 -25.531  1.00 63.18           H  
ATOM   3317 HH12 ARG A 227       4.754 -44.540 -23.901  1.00 63.18           H  
ATOM   3318  NH2 ARG A 227       7.207 -42.815 -24.840  1.00 63.18           N  
ATOM   3319 HH21 ARG A 227       7.289 -43.055 -25.818  1.00 63.18           H  
ATOM   3320 HH22 ARG A 227       7.969 -42.359 -24.359  1.00 63.18           H  
ATOM   3321  CZ  ARG A 227       6.317 -43.330 -24.049  1.00 63.18           C  
ATOM   3322  N   LEU A 228       7.494 -39.396 -18.357  1.00 62.44           N  
ATOM   3323  H   LEU A 228       7.605 -40.094 -17.636  1.00 62.44           H  
ATOM   3324  CA  LEU A 228       8.402 -38.236 -18.324  1.00 62.44           C  
ATOM   3325  HA  LEU A 228       7.792 -37.335 -18.394  1.00 62.44           H  
ATOM   3326  C   LEU A 228       9.387 -38.140 -19.510  1.00 62.44           C  
ATOM   3327  CB  LEU A 228       9.140 -38.208 -16.968  1.00 62.44           C  
ATOM   3328  HB2 LEU A 228       9.693 -39.142 -16.864  1.00 62.44           H  
ATOM   3329  HB3 LEU A 228       9.869 -37.397 -16.973  1.00 62.44           H  
ATOM   3330  O   LEU A 228      10.393 -37.446 -19.405  1.00 62.44           O  
ATOM   3331  CG  LEU A 228       8.246 -38.011 -15.732  1.00 62.44           C  
ATOM   3332  HG  LEU A 228       7.463 -38.770 -15.718  1.00 62.44           H  
ATOM   3333  CD1 LEU A 228       9.092 -38.177 -14.469  1.00 62.44           C  
ATOM   3334 HD11 LEU A 228       9.539 -39.171 -14.452  1.00 62.44           H  
ATOM   3335 HD12 LEU A 228       8.460 -38.061 -13.589  1.00 62.44           H  
ATOM   3336 HD13 LEU A 228       9.880 -37.424 -14.447  1.00 62.44           H  
ATOM   3337  CD2 LEU A 228       7.601 -36.624 -15.699  1.00 62.44           C  
ATOM   3338 HD21 LEU A 228       7.030 -36.505 -14.779  1.00 62.44           H  
ATOM   3339 HD22 LEU A 228       6.914 -36.509 -16.537  1.00 62.44           H  
ATOM   3340 HD23 LEU A 228       8.367 -35.849 -15.750  1.00 62.44           H  
ATOM   3341  N   ASP A 229       9.131 -38.795 -20.646  1.00 65.03           N  
ATOM   3342  H   ASP A 229       8.281 -39.336 -20.713  1.00 65.03           H  
ATOM   3343  CA  ASP A 229      10.092 -38.805 -21.766  1.00 65.03           C  
ATOM   3344  HA  ASP A 229      11.081 -39.033 -21.370  1.00 65.03           H  
ATOM   3345  C   ASP A 229      10.200 -37.443 -22.484  1.00 65.03           C  
ATOM   3346  CB  ASP A 229       9.735 -39.896 -22.787  1.00 65.03           C  
ATOM   3347  HB2 ASP A 229       8.754 -39.670 -23.203  1.00 65.03           H  
ATOM   3348  HB3 ASP A 229      10.455 -39.859 -23.604  1.00 65.03           H  
ATOM   3349  O   ASP A 229      11.175 -37.199 -23.190  1.00 65.03           O  
ATOM   3350  CG  ASP A 229       9.722 -41.325 -22.241  1.00 65.03           C  
ATOM   3351  OD1 ASP A 229      10.392 -41.625 -21.233  1.00 65.03           O  
ATOM   3352  OD2 ASP A 229       8.974 -42.132 -22.852  1.00 65.03           O  
ATOM   3353  N   PHE A 230       9.215 -36.551 -22.310  1.00 56.58           N  
ATOM   3354  H   PHE A 230       8.453 -36.814 -21.701  1.00 56.58           H  
ATOM   3355  CA  PHE A 230       9.166 -35.236 -22.970  1.00 56.58           C  
ATOM   3356  HA  PHE A 230      10.144 -35.024 -23.401  1.00 56.58           H  
ATOM   3357  C   PHE A 230       8.885 -34.078 -22.011  1.00 56.58           C  
ATOM   3358  CB  PHE A 230       8.145 -35.250 -24.114  1.00 56.58           C  
ATOM   3359  HB2 PHE A 230       7.147 -35.371 -23.693  1.00 56.58           H  
ATOM   3360  HB3 PHE A 230       8.170 -34.289 -24.628  1.00 56.58           H  
ATOM   3361  O   PHE A 230       8.439 -33.015 -22.442  1.00 56.58           O  
ATOM   3362  CG  PHE A 230       8.389 -36.324 -25.146  1.00 56.58           C  
ATOM   3363  CD1 PHE A 230       9.466 -36.205 -26.042  1.00 56.58           C  
ATOM   3364  HD1 PHE A 230      10.123 -35.350 -25.985  1.00 56.58           H  
ATOM   3365  CD2 PHE A 230       7.550 -37.451 -25.196  1.00 56.58           C  
ATOM   3366  HD2 PHE A 230       6.735 -37.547 -24.495  1.00 56.58           H  
ATOM   3367  CE1 PHE A 230       9.700 -37.211 -26.995  1.00 56.58           C  
ATOM   3368  HE1 PHE A 230      10.537 -37.123 -27.671  1.00 56.58           H  
ATOM   3369  CE2 PHE A 230       7.783 -38.457 -26.149  1.00 56.58           C  
ATOM   3370  HE2 PHE A 230       7.143 -39.325 -26.181  1.00 56.58           H  
ATOM   3371  CZ  PHE A 230       8.858 -38.336 -27.049  1.00 56.58           C  
ATOM   3372  HZ  PHE A 230       9.048 -39.113 -27.774  1.00 56.58           H  
ATOM   3373  N   ALA A 231       9.118 -34.266 -20.712  1.00 58.54           N  
ATOM   3374  H   ALA A 231       9.558 -35.122 -20.406  1.00 58.54           H  
ATOM   3375  CA  ALA A 231       9.093 -33.139 -19.798  1.00 58.54           C  
ATOM   3376  HA  ALA A 231       8.229 -32.510 -20.008  1.00 58.54           H  
ATOM   3377  C   ALA A 231      10.360 -32.315 -20.061  1.00 58.54           C  
ATOM   3378  CB  ALA A 231       8.954 -33.651 -18.358  1.00 58.54           C  
ATOM   3379  HB1 ALA A 231       8.017 -34.197 -18.247  1.00 58.54           H  
ATOM   3380  HB2 ALA A 231       8.959 -32.803 -17.674  1.00 58.54           H  
ATOM   3381  HB3 ALA A 231       9.789 -34.308 -18.113  1.00 58.54           H  
ATOM   3382  O   ALA A 231      11.440 -32.655 -19.577  1.00 58.54           O  
ATOM   3383  N   GLU A 232      10.239 -31.245 -20.859  1.00 59.42           N  
ATOM   3384  H   GLU A 232       9.353 -31.092 -21.318  1.00 59.42           H  
ATOM   3385  CA  GLU A 232      11.121 -30.090 -20.695  1.00 59.42           C  
ATOM   3386  HA  GLU A 232      12.111 -30.310 -21.094  1.00 59.42           H  
ATOM   3387  C   GLU A 232      11.224 -29.864 -19.192  1.00 59.42           C  
ATOM   3388  CB  GLU A 232      10.547 -28.829 -21.373  1.00 59.42           C  
ATOM   3389  HB2 GLU A 232       9.459 -28.895 -21.398  1.00 59.42           H  
ATOM   3390  HB3 GLU A 232      10.823 -27.953 -20.787  1.00 59.42           H  
ATOM   3391  O   GLU A 232      10.203 -29.741 -18.512  1.00 59.42           O  
ATOM   3392  CG  GLU A 232      11.102 -28.630 -22.791  1.00 59.42           C  
ATOM   3393  HG2 GLU A 232      10.874 -29.516 -23.383  1.00 59.42           H  
ATOM   3394  HG3 GLU A 232      12.186 -28.543 -22.724  1.00 59.42           H  
ATOM   3395  CD  GLU A 232      10.533 -27.389 -23.507  1.00 59.42           C  
ATOM   3396  OE1 GLU A 232      11.194 -26.933 -24.469  1.00 59.42           O  
ATOM   3397  OE2 GLU A 232       9.435 -26.920 -23.130  1.00 59.42           O  
ATOM   3398  N   LEU A 233      12.443 -29.939 -18.661  1.00 58.17           N  
ATOM   3399  H   LEU A 233      13.227 -30.125 -19.270  1.00 58.17           H  
ATOM   3400  CA  LEU A 233      12.694 -29.646 -17.265  1.00 58.17           C  
ATOM   3401  HA  LEU A 233      12.114 -30.319 -16.633  1.00 58.17           H  
ATOM   3402  C   LEU A 233      12.193 -28.217 -17.051  1.00 58.17           C  
ATOM   3403  CB  LEU A 233      14.201 -29.803 -16.974  1.00 58.17           C  
ATOM   3404  HB2 LEU A 233      14.413 -29.388 -15.988  1.00 58.17           H  
ATOM   3405  HB3 LEU A 233      14.750 -29.206 -17.702  1.00 58.17           H  
ATOM   3406  O   LEU A 233      12.882 -27.263 -17.411  1.00 58.17           O  
ATOM   3407  CG  LEU A 233      14.715 -31.256 -17.026  1.00 58.17           C  
ATOM   3408  HG  LEU A 233      14.319 -31.758 -17.908  1.00 58.17           H  
ATOM   3409  CD1 LEU A 233      16.242 -31.269 -17.122  1.00 58.17           C  
ATOM   3410 HD11 LEU A 233      16.554 -30.751 -18.028  1.00 58.17           H  
ATOM   3411 HD12 LEU A 233      16.675 -30.772 -16.253  1.00 58.17           H  
ATOM   3412 HD13 LEU A 233      16.597 -32.299 -17.168  1.00 58.17           H  
ATOM   3413  CD2 LEU A 233      14.314 -32.045 -15.777  1.00 58.17           C  
ATOM   3414 HD21 LEU A 233      14.702 -31.559 -14.882  1.00 58.17           H  
ATOM   3415 HD22 LEU A 233      13.227 -32.098 -15.714  1.00 58.17           H  
ATOM   3416 HD23 LEU A 233      14.703 -33.061 -15.843  1.00 58.17           H  
ATOM   3417  N   GLU A 234      10.981 -28.068 -16.514  1.00 61.96           N  
ATOM   3418  H   GLU A 234      10.368 -28.870 -16.489  1.00 61.96           H  
ATOM   3419  CA  GLU A 234      10.541 -26.835 -15.885  1.00 61.96           C  
ATOM   3420  HA  GLU A 234      10.666 -25.998 -16.573  1.00 61.96           H  
ATOM   3421  C   GLU A 234      11.503 -26.656 -14.718  1.00 61.96           C  
ATOM   3422  CB  GLU A 234       9.067 -26.885 -15.426  1.00 61.96           C  
ATOM   3423  HB2 GLU A 234       8.856 -27.857 -14.979  1.00 61.96           H  
ATOM   3424  HB3 GLU A 234       8.931 -26.119 -14.663  1.00 61.96           H  
ATOM   3425  O   GLU A 234      11.309 -27.183 -13.623  1.00 61.96           O  
ATOM   3426  CG  GLU A 234       8.057 -26.597 -16.555  1.00 61.96           C  
ATOM   3427  HG2 GLU A 234       8.125 -27.394 -17.296  1.00 61.96           H  
ATOM   3428  HG3 GLU A 234       8.345 -25.664 -17.040  1.00 61.96           H  
ATOM   3429  CD  GLU A 234       6.593 -26.475 -16.072  1.00 61.96           C  
ATOM   3430  OE1 GLU A 234       5.743 -26.011 -16.872  1.00 61.96           O  
ATOM   3431  OE2 GLU A 234       6.297 -26.826 -14.907  1.00 61.96           O  
ATOM   3432  N   ILE A 235      12.627 -25.994 -14.991  1.00 62.24           N  
ATOM   3433  H   ILE A 235      12.810 -25.761 -15.957  1.00 62.24           H  
ATOM   3434  CA  ILE A 235      13.511 -25.490 -13.960  1.00 62.24           C  
ATOM   3435  HA  ILE A 235      13.773 -26.296 -13.275  1.00 62.24           H  
ATOM   3436  C   ILE A 235      12.643 -24.473 -13.235  1.00 62.24           C  
ATOM   3437  CB  ILE A 235      14.804 -24.884 -14.557  1.00 62.24           C  
ATOM   3438  HB  ILE A 235      14.530 -24.055 -15.209  1.00 62.24           H  
ATOM   3439  O   ILE A 235      12.504 -23.336 -13.687  1.00 62.24           O  
ATOM   3440  CG1 ILE A 235      15.583 -25.925 -15.397  1.00 62.24           C  
ATOM   3441 HG12 ILE A 235      14.909 -26.399 -16.110  1.00 62.24           H  
ATOM   3442 HG13 ILE A 235      15.975 -26.704 -14.743  1.00 62.24           H  
ATOM   3443  CG2 ILE A 235      15.692 -24.346 -13.417  1.00 62.24           C  
ATOM   3444 HG21 ILE A 235      16.573 -23.850 -13.824  1.00 62.24           H  
ATOM   3445 HG22 ILE A 235      15.142 -23.612 -12.828  1.00 62.24           H  
ATOM   3446 HG23 ILE A 235      16.000 -25.162 -12.764  1.00 62.24           H  
ATOM   3447  CD1 ILE A 235      16.732 -25.326 -16.218  1.00 62.24           C  
ATOM   3448 HD11 ILE A 235      17.153 -26.099 -16.861  1.00 62.24           H  
ATOM   3449 HD12 ILE A 235      16.358 -24.513 -16.841  1.00 62.24           H  
ATOM   3450 HD13 ILE A 235      17.519 -24.953 -15.562  1.00 62.24           H  
ATOM   3451  N   GLU A 236      11.980 -24.920 -12.167  1.00 61.60           N  
ATOM   3452  H   GLU A 236      11.944 -25.916 -12.005  1.00 61.60           H  
ATOM   3453  CA  GLU A 236      11.281 -24.029 -11.260  1.00 61.60           C  
ATOM   3454  HA  GLU A 236      10.459 -23.547 -11.789  1.00 61.60           H  
ATOM   3455  C   GLU A 236      12.294 -22.964 -10.853  1.00 61.60           C  
ATOM   3456  CB  GLU A 236      10.720 -24.754 -10.024  1.00 61.60           C  
ATOM   3457  HB2 GLU A 236      11.434 -25.500  -9.676  1.00 61.60           H  
ATOM   3458  HB3 GLU A 236      10.598 -24.010  -9.236  1.00 61.60           H  
ATOM   3459  O   GLU A 236      13.329 -23.249 -10.240  1.00 61.60           O  
ATOM   3460  CG  GLU A 236       9.344 -25.404 -10.256  1.00 61.60           C  
ATOM   3461  HG2 GLU A 236       8.702 -24.680 -10.757  1.00 61.60           H  
ATOM   3462  HG3 GLU A 236       9.465 -26.265 -10.913  1.00 61.60           H  
ATOM   3463  CD  GLU A 236       8.670 -25.844  -8.938  1.00 61.60           C  
ATOM   3464  OE1 GLU A 236       7.416 -25.853  -8.889  1.00 61.60           O  
ATOM   3465  OE2 GLU A 236       9.392 -26.123  -7.951  1.00 61.60           O  
ATOM   3466  N   GLU A 237      12.022 -21.730 -11.271  1.00 66.39           N  
ATOM   3467  H   GLU A 237      11.231 -21.587 -11.883  1.00 66.39           H  
ATOM   3468  CA  GLU A 237      12.795 -20.579 -10.847  1.00 66.39           C  
ATOM   3469  HA  GLU A 237      13.801 -20.673 -11.256  1.00 66.39           H  
ATOM   3470  C   GLU A 237      12.861 -20.607  -9.319  1.00 66.39           C  
ATOM   3471  CB  GLU A 237      12.147 -19.302 -11.394  1.00 66.39           C  
ATOM   3472  HB2 GLU A 237      11.989 -19.428 -12.466  1.00 66.39           H  
ATOM   3473  HB3 GLU A 237      11.178 -19.157 -10.915  1.00 66.39           H  
ATOM   3474  O   GLU A 237      11.852 -20.845  -8.643  1.00 66.39           O  
ATOM   3475  CG  GLU A 237      13.022 -18.061 -11.175  1.00 66.39           C  
ATOM   3476  HG2 GLU A 237      13.997 -18.238 -11.629  1.00 66.39           H  
ATOM   3477  HG3 GLU A 237      13.172 -17.919 -10.105  1.00 66.39           H  
ATOM   3478  CD  GLU A 237      12.414 -16.776 -11.767  1.00 66.39           C  
ATOM   3479  OE1 GLU A 237      13.091 -15.726 -11.670  1.00 66.39           O  
ATOM   3480  OE2 GLU A 237      11.269 -16.813 -12.276  1.00 66.39           O  
ATOM   3481  N   THR A 238      14.066 -20.434  -8.772  1.00 69.92           N  
ATOM   3482  H   THR A 238      14.846 -20.203  -9.370  1.00 69.92           H  
ATOM   3483  CA  THR A 238      14.297 -20.610  -7.338  1.00 69.92           C  
ATOM   3484  HA  THR A 238      14.144 -21.670  -7.132  1.00 69.92           H  
ATOM   3485  C   THR A 238      13.280 -19.793  -6.535  1.00 69.92           C  
ATOM   3486  CB  THR A 238      15.727 -20.241  -6.920  1.00 69.92           C  
ATOM   3487  HB  THR A 238      15.782 -20.226  -5.832  1.00 69.92           H  
ATOM   3488  O   THR A 238      13.038 -18.618  -6.834  1.00 69.92           O  
ATOM   3489  CG2 THR A 238      16.751 -21.250  -7.435  1.00 69.92           C  
ATOM   3490 HG21 THR A 238      17.748 -20.979  -7.087  1.00 69.92           H  
ATOM   3491 HG22 THR A 238      16.505 -22.242  -7.056  1.00 69.92           H  
ATOM   3492 HG23 THR A 238      16.739 -21.282  -8.525  1.00 69.92           H  
ATOM   3493  OG1 THR A 238      16.119 -18.984  -7.413  1.00 69.92           O  
ATOM   3494  HG1 THR A 238      16.935 -19.103  -7.906  1.00 69.92           H  
ATOM   3495  N   PRO A 239      12.638 -20.383  -5.508  1.00 63.43           N  
ATOM   3496  CA  PRO A 239      11.591 -19.690  -4.781  1.00 63.43           C  
ATOM   3497  HA  PRO A 239      10.812 -19.384  -5.480  1.00 63.43           H  
ATOM   3498  C   PRO A 239      12.176 -18.451  -4.097  1.00 63.43           C  
ATOM   3499  CB  PRO A 239      11.009 -20.721  -3.806  1.00 63.43           C  
ATOM   3500  HB2 PRO A 239      10.712 -20.275  -2.856  1.00 63.43           H  
ATOM   3501  HB3 PRO A 239      10.158 -21.216  -4.274  1.00 63.43           H  
ATOM   3502  O   PRO A 239      12.904 -18.541  -3.113  1.00 63.43           O  
ATOM   3503  CG  PRO A 239      12.141 -21.733  -3.628  1.00 63.43           C  
ATOM   3504  HG2 PRO A 239      11.764 -22.722  -3.368  1.00 63.43           H  
ATOM   3505  HG3 PRO A 239      12.840 -21.377  -2.871  1.00 63.43           H  
ATOM   3506  CD  PRO A 239      12.821 -21.730  -4.994  1.00 63.43           C  
ATOM   3507  HD2 PRO A 239      12.326 -22.439  -5.658  1.00 63.43           H  
ATOM   3508  HD3 PRO A 239      13.876 -21.983  -4.890  1.00 63.43           H  
ATOM   3509  N   SER A 240      11.794 -17.264  -4.576  1.00 61.41           N  
ATOM   3510  H   SER A 240      11.401 -17.284  -5.506  1.00 61.41           H  
ATOM   3511  CA  SER A 240      12.200 -15.964  -4.011  1.00 61.41           C  
ATOM   3512  HA  SER A 240      13.289 -15.918  -4.020  1.00 61.41           H  
ATOM   3513  C   SER A 240      11.739 -15.755  -2.547  1.00 61.41           C  
ATOM   3514  CB  SER A 240      11.659 -14.871  -4.947  1.00 61.41           C  
ATOM   3515  HB2 SER A 240      12.075 -15.016  -5.944  1.00 61.41           H  
ATOM   3516  HB3 SER A 240      10.575 -14.969  -5.013  1.00 61.41           H  
ATOM   3517  O   SER A 240      12.078 -14.776  -1.882  1.00 61.41           O  
ATOM   3518  OG  SER A 240      11.965 -13.563  -4.506  1.00 61.41           O  
ATOM   3519  HG  SER A 240      12.904 -13.422  -4.648  1.00 61.41           H  
ATOM   3520  N   THR A 241      10.920 -16.652  -1.991  1.00 58.53           N  
ATOM   3521  H   THR A 241      10.764 -17.510  -2.502  1.00 58.53           H  
ATOM   3522  CA  THR A 241      10.402 -16.567  -0.621  1.00 58.53           C  
ATOM   3523  HA  THR A 241      11.154 -16.097   0.013  1.00 58.53           H  
ATOM   3524  C   THR A 241      10.146 -17.961  -0.053  1.00 58.53           C  
ATOM   3525  CB  THR A 241       9.130 -15.693  -0.621  1.00 58.53           C  
ATOM   3526  HB  THR A 241       8.713 -15.688  -1.628  1.00 58.53           H  
ATOM   3527  O   THR A 241       9.584 -18.814  -0.730  1.00 58.53           O  
ATOM   3528  CG2 THR A 241       8.003 -16.113   0.320  1.00 58.53           C  
ATOM   3529 HG21 THR A 241       7.248 -15.330   0.380  1.00 58.53           H  
ATOM   3530 HG22 THR A 241       8.395 -16.281   1.323  1.00 58.53           H  
ATOM   3531 HG23 THR A 241       7.528 -17.018  -0.060  1.00 58.53           H  
ATOM   3532  OG1 THR A 241       9.454 -14.359  -0.282  1.00 58.53           O  
ATOM   3533  HG1 THR A 241      10.333 -14.221  -0.644  1.00 58.53           H  
ATOM   3534  N   SER A 242      10.450 -18.148   1.235  1.00 59.08           N  
ATOM   3535  H   SER A 242      10.887 -17.390   1.740  1.00 59.08           H  
ATOM   3536  CA  SER A 242      10.306 -19.408   1.986  1.00 59.08           C  
ATOM   3537  HA  SER A 242      10.837 -20.189   1.443  1.00 59.08           H  
ATOM   3538  C   SER A 242       8.866 -19.915   2.185  1.00 59.08           C  
ATOM   3539  CB  SER A 242      10.981 -19.242   3.354  1.00 59.08           C  
ATOM   3540  HB2 SER A 242      12.042 -19.043   3.209  1.00 59.08           H  
ATOM   3541  HB3 SER A 242      10.878 -20.163   3.928  1.00 59.08           H  
ATOM   3542  O   SER A 242       8.657 -20.942   2.819  1.00 59.08           O  
ATOM   3543  OG  SER A 242      10.394 -18.163   4.068  1.00 59.08           O  
ATOM   3544  HG  SER A 242      10.759 -18.177   4.956  1.00 59.08           H  
ATOM   3545  N   THR A 243       7.849 -19.224   1.661  1.00 66.51           N  
ATOM   3546  H   THR A 243       8.091 -18.472   1.031  1.00 66.51           H  
ATOM   3547  CA  THR A 243       6.429 -19.612   1.771  1.00 66.51           C  
ATOM   3548  HA  THR A 243       6.366 -20.636   2.141  1.00 66.51           H  
ATOM   3549  C   THR A 243       5.758 -19.592   0.386  1.00 66.51           C  
ATOM   3550  CB  THR A 243       5.681 -18.752   2.806  1.00 66.51           C  
ATOM   3551  HB  THR A 243       4.611 -18.942   2.721  1.00 66.51           H  
ATOM   3552  O   THR A 243       5.134 -18.593   0.012  1.00 66.51           O  
ATOM   3553  CG2 THR A 243       6.119 -19.077   4.234  1.00 66.51           C  
ATOM   3554 HG21 THR A 243       5.938 -20.131   4.443  1.00 66.51           H  
ATOM   3555 HG22 THR A 243       7.182 -18.874   4.369  1.00 66.51           H  
ATOM   3556 HG23 THR A 243       5.547 -18.477   4.942  1.00 66.51           H  
ATOM   3557  OG1 THR A 243       5.924 -17.373   2.639  1.00 66.51           O  
ATOM   3558  HG1 THR A 243       6.845 -17.256   2.884  1.00 66.51           H  
ATOM   3559  N   PRO A 244       5.906 -20.664  -0.417  1.00 53.87           N  
ATOM   3560  CA  PRO A 244       5.625 -20.615  -1.856  1.00 53.87           C  
ATOM   3561  HA  PRO A 244       6.080 -19.715  -2.270  1.00 53.87           H  
ATOM   3562  C   PRO A 244       4.132 -20.568  -2.237  1.00 53.87           C  
ATOM   3563  CB  PRO A 244       6.362 -21.822  -2.458  1.00 53.87           C  
ATOM   3564  HB2 PRO A 244       7.339 -21.500  -2.818  1.00 53.87           H  
ATOM   3565  HB3 PRO A 244       5.802 -22.283  -3.272  1.00 53.87           H  
ATOM   3566  O   PRO A 244       3.760 -19.877  -3.181  1.00 53.87           O  
ATOM   3567  CG  PRO A 244       6.552 -22.791  -1.292  1.00 53.87           C  
ATOM   3568  HG2 PRO A 244       7.449 -23.398  -1.415  1.00 53.87           H  
ATOM   3569  HG3 PRO A 244       5.672 -23.428  -1.196  1.00 53.87           H  
ATOM   3570  CD  PRO A 244       6.651 -21.874  -0.079  1.00 53.87           C  
ATOM   3571  HD2 PRO A 244       7.698 -21.624   0.095  1.00 53.87           H  
ATOM   3572  HD3 PRO A 244       6.235 -22.373   0.796  1.00 53.87           H  
ATOM   3573  N   THR A 245       3.225 -21.218  -1.505  1.00 55.31           N  
ATOM   3574  H   THR A 245       3.541 -21.773  -0.723  1.00 55.31           H  
ATOM   3575  CA  THR A 245       1.916 -21.581  -2.096  1.00 55.31           C  
ATOM   3576  HA  THR A 245       2.052 -21.716  -3.169  1.00 55.31           H  
ATOM   3577  C   THR A 245       0.802 -20.541  -1.963  1.00 55.31           C  
ATOM   3578  CB  THR A 245       1.448 -22.933  -1.553  1.00 55.31           C  
ATOM   3579  HB  THR A 245       0.448 -23.154  -1.924  1.00 55.31           H  
ATOM   3580  O   THR A 245      -0.136 -20.540  -2.752  1.00 55.31           O  
ATOM   3581  CG2 THR A 245       2.395 -24.055  -1.974  1.00 55.31           C  
ATOM   3582 HG21 THR A 245       3.383 -23.920  -1.536  1.00 55.31           H  
ATOM   3583 HG22 THR A 245       1.993 -25.015  -1.649  1.00 55.31           H  
ATOM   3584 HG23 THR A 245       2.486 -24.076  -3.060  1.00 55.31           H  
ATOM   3585  OG1 THR A 245       1.441 -22.902  -0.142  1.00 55.31           O  
ATOM   3586  HG1 THR A 245       1.376 -23.817   0.141  1.00 55.31           H  
ATOM   3587  N   GLN A 246       0.886 -19.606  -1.015  1.00 57.52           N  
ATOM   3588  H   GLN A 246       1.666 -19.669  -0.377  1.00 57.52           H  
ATOM   3589  CA  GLN A 246      -0.199 -18.635  -0.774  1.00 57.52           C  
ATOM   3590  HA  GLN A 246      -1.084 -18.933  -1.336  1.00 57.52           H  
ATOM   3591  C   GLN A 246       0.129 -17.218  -1.256  1.00 57.52           C  
ATOM   3592  CB  GLN A 246      -0.595 -18.656   0.706  1.00 57.52           C  
ATOM   3593  HB2 GLN A 246       0.275 -18.420   1.318  1.00 57.52           H  
ATOM   3594  HB3 GLN A 246      -1.359 -17.897   0.874  1.00 57.52           H  
ATOM   3595  O   GLN A 246      -0.708 -16.317  -1.156  1.00 57.52           O  
ATOM   3596  CG  GLN A 246      -1.169 -20.019   1.129  1.00 57.52           C  
ATOM   3597  HG2 GLN A 246      -0.420 -20.797   0.981  1.00 57.52           H  
ATOM   3598  HG3 GLN A 246      -2.034 -20.258   0.510  1.00 57.52           H  
ATOM   3599  CD  GLN A 246      -1.597 -20.047   2.592  1.00 57.52           C  
ATOM   3600  NE2 GLN A 246      -1.908 -21.204   3.126  1.00 57.52           N  
ATOM   3601 HE21 GLN A 246      -1.863 -22.051   2.578  1.00 57.52           H  
ATOM   3602 HE22 GLN A 246      -2.166 -21.224   4.102  1.00 57.52           H  
ATOM   3603  OE1 GLN A 246      -1.649 -19.034   3.281  1.00 57.52           O  
ATOM   3604  N   LYS A 247       1.351 -16.970  -1.746  1.00 55.92           N  
ATOM   3605  H   LYS A 247       1.997 -17.740  -1.849  1.00 55.92           H  
ATOM   3606  CA  LYS A 247       1.767 -15.616  -2.121  1.00 55.92           C  
ATOM   3607  HA  LYS A 247       1.283 -14.927  -1.430  1.00 55.92           H  
ATOM   3608  C   LYS A 247       1.274 -15.231  -3.510  1.00 55.92           C  
ATOM   3609  CB  LYS A 247       3.284 -15.425  -1.956  1.00 55.92           C  
ATOM   3610  HB2 LYS A 247       3.662 -16.139  -1.225  1.00 55.92           H  
ATOM   3611  HB3 LYS A 247       3.776 -15.632  -2.906  1.00 55.92           H  
ATOM   3612  O   LYS A 247       0.899 -14.078  -3.657  1.00 55.92           O  
ATOM   3613  CG  LYS A 247       3.648 -14.006  -1.466  1.00 55.92           C  
ATOM   3614  HG2 LYS A 247       3.166 -13.254  -2.090  1.00 55.92           H  
ATOM   3615  HG3 LYS A 247       3.303 -13.884  -0.439  1.00 55.92           H  
ATOM   3616  CD  LYS A 247       5.171 -13.811  -1.522  1.00 55.92           C  
ATOM   3617  HD2 LYS A 247       5.635 -14.635  -0.979  1.00 55.92           H  
ATOM   3618  HD3 LYS A 247       5.489 -13.882  -2.562  1.00 55.92           H  
ATOM   3619  CE  LYS A 247       5.674 -12.482  -0.935  1.00 55.92           C  
ATOM   3620  HE2 LYS A 247       5.221 -11.661  -1.490  1.00 55.92           H  
ATOM   3621  HE3 LYS A 247       5.362 -12.421   0.107  1.00 55.92           H  
ATOM   3622  NZ  LYS A 247       7.163 -12.390  -1.021  1.00 55.92           N  
ATOM   3623  HZ1 LYS A 247       7.485 -12.450  -1.977  1.00 55.92           H  
ATOM   3624  HZ2 LYS A 247       7.627 -13.147  -0.541  1.00 55.92           H  
ATOM   3625  HZ3 LYS A 247       7.527 -11.532  -0.632  1.00 55.92           H  
ATOM   3626  N   LEU A 248       1.201 -16.138  -4.488  1.00 57.88           N  
ATOM   3627  H   LEU A 248       1.523 -17.081  -4.320  1.00 57.88           H  
ATOM   3628  CA  LEU A 248       0.837 -15.749  -5.859  1.00 57.88           C  
ATOM   3629  HA  LEU A 248       1.556 -14.994  -6.177  1.00 57.88           H  
ATOM   3630  C   LEU A 248      -0.554 -15.095  -5.918  1.00 57.88           C  
ATOM   3631  CB  LEU A 248       0.960 -16.959  -6.802  1.00 57.88           C  
ATOM   3632  HB2 LEU A 248       1.905 -17.471  -6.618  1.00 57.88           H  
ATOM   3633  HB3 LEU A 248       0.154 -17.660  -6.585  1.00 57.88           H  
ATOM   3634  O   LEU A 248      -0.692 -13.973  -6.406  1.00 57.88           O  
ATOM   3635  CG  LEU A 248       0.902 -16.566  -8.293  1.00 57.88           C  
ATOM   3636  HG  LEU A 248       0.019 -15.952  -8.470  1.00 57.88           H  
ATOM   3637  CD1 LEU A 248       2.144 -15.786  -8.733  1.00 57.88           C  
ATOM   3638 HD11 LEU A 248       2.199 -14.820  -8.231  1.00 57.88           H  
ATOM   3639 HD12 LEU A 248       3.043 -16.364  -8.519  1.00 57.88           H  
ATOM   3640 HD13 LEU A 248       2.103 -15.607  -9.807  1.00 57.88           H  
ATOM   3641  CD2 LEU A 248       0.787 -17.816  -9.159  1.00 57.88           C  
ATOM   3642 HD21 LEU A 248      -0.106 -18.382  -8.891  1.00 57.88           H  
ATOM   3643 HD22 LEU A 248       1.662 -18.451  -9.021  1.00 57.88           H  
ATOM   3644 HD23 LEU A 248       0.722 -17.539 -10.212  1.00 57.88           H  
ATOM   3645  N   GLU A 249      -1.566 -15.708  -5.298  1.00 60.71           N  
ATOM   3646  H   GLU A 249      -1.431 -16.649  -4.958  1.00 60.71           H  
ATOM   3647  CA  GLU A 249      -2.907 -15.110  -5.190  1.00 60.71           C  
ATOM   3648  HA  GLU A 249      -3.280 -14.888  -6.189  1.00 60.71           H  
ATOM   3649  C   GLU A 249      -2.904 -13.795  -4.389  1.00 60.71           C  
ATOM   3650  CB  GLU A 249      -3.872 -16.095  -4.524  1.00 60.71           C  
ATOM   3651  HB2 GLU A 249      -3.475 -16.382  -3.550  1.00 60.71           H  
ATOM   3652  HB3 GLU A 249      -4.820 -15.577  -4.373  1.00 60.71           H  
ATOM   3653  O   GLU A 249      -3.572 -12.818  -4.755  1.00 60.71           O  
ATOM   3654  CG  GLU A 249      -4.131 -17.348  -5.372  1.00 60.71           C  
ATOM   3655  HG2 GLU A 249      -4.398 -17.030  -6.380  1.00 60.71           H  
ATOM   3656  HG3 GLU A 249      -3.214 -17.934  -5.430  1.00 60.71           H  
ATOM   3657  CD  GLU A 249      -5.261 -18.212  -4.793  1.00 60.71           C  
ATOM   3658  OE1 GLU A 249      -5.806 -19.024  -5.569  1.00 60.71           O  
ATOM   3659  OE2 GLU A 249      -5.602 -18.005  -3.604  1.00 60.71           O  
ATOM   3660  N   ARG A 250      -2.103 -13.720  -3.316  1.00 61.04           N  
ATOM   3661  H   ARG A 250      -1.572 -14.546  -3.079  1.00 61.04           H  
ATOM   3662  CA  ARG A 250      -1.927 -12.495  -2.517  1.00 61.04           C  
ATOM   3663  HA  ARG A 250      -2.910 -12.108  -2.247  1.00 61.04           H  
ATOM   3664  C   ARG A 250      -1.230 -11.383  -3.303  1.00 61.04           C  
ATOM   3665  CB  ARG A 250      -1.169 -12.795  -1.218  1.00 61.04           C  
ATOM   3666  HB2 ARG A 250      -0.889 -11.851  -0.749  1.00 61.04           H  
ATOM   3667  HB3 ARG A 250      -0.254 -13.338  -1.453  1.00 61.04           H  
ATOM   3668  O   ARG A 250      -1.578 -10.223  -3.125  1.00 61.04           O  
ATOM   3669  CG  ARG A 250      -2.007 -13.598  -0.213  1.00 61.04           C  
ATOM   3670  HG2 ARG A 250      -2.851 -12.993   0.119  1.00 61.04           H  
ATOM   3671  HG3 ARG A 250      -2.394 -14.501  -0.684  1.00 61.04           H  
ATOM   3672  CD  ARG A 250      -1.140 -13.975   0.996  1.00 61.04           C  
ATOM   3673  HD2 ARG A 250      -0.265 -14.514   0.634  1.00 61.04           H  
ATOM   3674  HD3 ARG A 250      -0.811 -13.068   1.502  1.00 61.04           H  
ATOM   3675  NE  ARG A 250      -1.876 -14.825   1.946  1.00 61.04           N  
ATOM   3676  HE  ARG A 250      -2.871 -14.916   1.799  1.00 61.04           H  
ATOM   3677  NH1 ARG A 250      -0.073 -15.722   3.079  1.00 61.04           N  
ATOM   3678 HH11 ARG A 250       0.245 -16.392   3.765  1.00 61.04           H  
ATOM   3679 HH12 ARG A 250       0.585 -15.250   2.476  1.00 61.04           H  
ATOM   3680  NH2 ARG A 250      -2.135 -16.391   3.559  1.00 61.04           N  
ATOM   3681 HH21 ARG A 250      -3.132 -16.393   3.398  1.00 61.04           H  
ATOM   3682 HH22 ARG A 250      -1.764 -17.262   3.911  1.00 61.04           H  
ATOM   3683  CZ  ARG A 250      -1.355 -15.632   2.855  1.00 61.04           C  
ATOM   3684  N   VAL A 251      -0.267 -11.693  -4.166  1.00 58.60           N  
ATOM   3685  H   VAL A 251      -0.016 -12.667  -4.259  1.00 58.60           H  
ATOM   3686  CA  VAL A 251       0.432 -10.715  -5.011  1.00 58.60           C  
ATOM   3687  HA  VAL A 251       0.705  -9.850  -4.406  1.00 58.60           H  
ATOM   3688  C   VAL A 251      -0.507 -10.216  -6.097  1.00 58.60           C  
ATOM   3689  CB  VAL A 251       1.730 -11.283  -5.619  1.00 58.60           C  
ATOM   3690  HB  VAL A 251       1.515 -12.222  -6.129  1.00 58.60           H  
ATOM   3691  O   VAL A 251      -0.622  -9.008  -6.262  1.00 58.60           O  
ATOM   3692  CG1 VAL A 251       2.372 -10.307  -6.613  1.00 58.60           C  
ATOM   3693 HG11 VAL A 251       1.734 -10.168  -7.486  1.00 58.60           H  
ATOM   3694 HG12 VAL A 251       2.549  -9.339  -6.143  1.00 58.60           H  
ATOM   3695 HG13 VAL A 251       3.322 -10.708  -6.967  1.00 58.60           H  
ATOM   3696  CG2 VAL A 251       2.778 -11.525  -4.527  1.00 58.60           C  
ATOM   3697 HG21 VAL A 251       3.085 -10.578  -4.082  1.00 58.60           H  
ATOM   3698 HG22 VAL A 251       3.647 -12.016  -4.964  1.00 58.60           H  
ATOM   3699 HG23 VAL A 251       2.363 -12.166  -3.749  1.00 58.60           H  
ATOM   3700  N   ILE A 252      -1.250 -11.100  -6.771  1.00 58.11           N  
ATOM   3701  H   ILE A 252      -1.092 -12.085  -6.609  1.00 58.11           H  
ATOM   3702  CA  ILE A 252      -2.204 -10.703  -7.818  1.00 58.11           C  
ATOM   3703  HA  ILE A 252      -1.668 -10.126  -8.572  1.00 58.11           H  
ATOM   3704  C   ILE A 252      -3.296  -9.794  -7.238  1.00 58.11           C  
ATOM   3705  CB  ILE A 252      -2.803 -11.954  -8.503  1.00 58.11           C  
ATOM   3706  HB  ILE A 252      -3.208 -12.607  -7.730  1.00 58.11           H  
ATOM   3707  O   ILE A 252      -3.634  -8.765  -7.826  1.00 58.11           O  
ATOM   3708  CG1 ILE A 252      -1.712 -12.722  -9.285  1.00 58.11           C  
ATOM   3709 HG12 ILE A 252      -0.810 -12.812  -8.680  1.00 58.11           H  
ATOM   3710 HG13 ILE A 252      -1.442 -12.161 -10.180  1.00 58.11           H  
ATOM   3711  CG2 ILE A 252      -3.949 -11.560  -9.461  1.00 58.11           C  
ATOM   3712 HG21 ILE A 252      -4.331 -12.447  -9.968  1.00 58.11           H  
ATOM   3713 HG22 ILE A 252      -4.774 -11.116  -8.904  1.00 58.11           H  
ATOM   3714 HG23 ILE A 252      -3.575 -10.856 -10.205  1.00 58.11           H  
ATOM   3715  CD1 ILE A 252      -2.129 -14.141  -9.693  1.00 58.11           C  
ATOM   3716 HD11 ILE A 252      -2.948 -14.117 -10.412  1.00 58.11           H  
ATOM   3717 HD12 ILE A 252      -2.429 -14.710  -8.813  1.00 58.11           H  
ATOM   3718 HD13 ILE A 252      -1.280 -14.640 -10.160  1.00 58.11           H  
ATOM   3719  N   SER A 253      -3.840 -10.139  -6.067  1.00 65.76           N  
ATOM   3720  H   SER A 253      -3.545 -11.006  -5.640  1.00 65.76           H  
ATOM   3721  CA  SER A 253      -4.828  -9.297  -5.377  1.00 65.76           C  
ATOM   3722  HA  SER A 253      -5.623  -9.056  -6.083  1.00 65.76           H  
ATOM   3723  C   SER A 253      -4.242  -7.957  -4.915  1.00 65.76           C  
ATOM   3724  CB  SER A 253      -5.479 -10.042  -4.207  1.00 65.76           C  
ATOM   3725  HB2 SER A 253      -6.119 -10.835  -4.592  1.00 65.76           H  
ATOM   3726  HB3 SER A 253      -6.093  -9.344  -3.638  1.00 65.76           H  
ATOM   3727  O   SER A 253      -4.903  -6.927  -5.059  1.00 65.76           O  
ATOM   3728  OG  SER A 253      -4.515 -10.609  -3.354  1.00 65.76           O  
ATOM   3729  HG  SER A 253      -4.237 -11.438  -3.750  1.00 65.76           H  
ATOM   3730  N   ARG A 254      -2.990  -7.930  -4.435  1.00 63.79           N  
ATOM   3731  H   ARG A 254      -2.518  -8.813  -4.303  1.00 63.79           H  
ATOM   3732  CA  ARG A 254      -2.284  -6.688  -4.062  1.00 63.79           C  
ATOM   3733  HA  ARG A 254      -2.928  -6.091  -3.417  1.00 63.79           H  
ATOM   3734  C   ARG A 254      -1.966  -5.806  -5.267  1.00 63.79           C  
ATOM   3735  CB  ARG A 254      -0.988  -7.010  -3.309  1.00 63.79           C  
ATOM   3736  HB2 ARG A 254      -0.364  -6.116  -3.275  1.00 63.79           H  
ATOM   3737  HB3 ARG A 254      -0.442  -7.776  -3.860  1.00 63.79           H  
ATOM   3738  O   ARG A 254      -2.252  -4.613  -5.216  1.00 63.79           O  
ATOM   3739  CG  ARG A 254      -1.231  -7.469  -1.866  1.00 63.79           C  
ATOM   3740  HG2 ARG A 254      -1.551  -6.620  -1.262  1.00 63.79           H  
ATOM   3741  HG3 ARG A 254      -2.015  -8.225  -1.830  1.00 63.79           H  
ATOM   3742  CD  ARG A 254       0.077  -8.035  -1.304  1.00 63.79           C  
ATOM   3743  HD2 ARG A 254       0.789  -7.216  -1.197  1.00 63.79           H  
ATOM   3744  HD3 ARG A 254       0.481  -8.757  -2.013  1.00 63.79           H  
ATOM   3745  NE  ARG A 254      -0.129  -8.714  -0.011  1.00 63.79           N  
ATOM   3746  HE  ARG A 254      -1.086  -8.922   0.234  1.00 63.79           H  
ATOM   3747  NH1 ARG A 254       2.092  -8.946   0.522  1.00 63.79           N  
ATOM   3748 HH11 ARG A 254       2.332  -8.445  -0.322  1.00 63.79           H  
ATOM   3749 HH12 ARG A 254       2.819  -9.205   1.173  1.00 63.79           H  
ATOM   3750  NH2 ARG A 254       0.538  -9.774   1.896  1.00 63.79           N  
ATOM   3751 HH21 ARG A 254      -0.425  -9.943   2.147  1.00 63.79           H  
ATOM   3752 HH22 ARG A 254       1.280 -10.083   2.508  1.00 63.79           H  
ATOM   3753  CZ  ARG A 254       0.830  -9.141   0.792  1.00 63.79           C  
ATOM   3754  N   ALA A 255      -1.455  -6.363  -6.361  1.00 64.72           N  
ATOM   3755  H   ALA A 255      -1.217  -7.344  -6.337  1.00 64.72           H  
ATOM   3756  CA  ALA A 255      -1.139  -5.612  -7.574  1.00 64.72           C  
ATOM   3757  HA  ALA A 255      -0.427  -4.824  -7.327  1.00 64.72           H  
ATOM   3758  C   ALA A 255      -2.395  -4.946  -8.154  1.00 64.72           C  
ATOM   3759  CB  ALA A 255      -0.483  -6.560  -8.580  1.00 64.72           C  
ATOM   3760  HB1 ALA A 255      -0.229  -6.012  -9.487  1.00 64.72           H  
ATOM   3761  HB2 ALA A 255       0.430  -6.978  -8.155  1.00 64.72           H  
ATOM   3762  HB3 ALA A 255      -1.163  -7.374  -8.832  1.00 64.72           H  
ATOM   3763  O   ALA A 255      -2.380  -3.757  -8.463  1.00 64.72           O  
ATOM   3764  N   LYS A 256      -3.528  -5.660  -8.170  1.00 75.54           N  
ATOM   3765  H   LYS A 256      -3.474  -6.640  -7.932  1.00 75.54           H  
ATOM   3766  CA  LYS A 256      -4.834  -5.086  -8.541  1.00 75.54           C  
ATOM   3767  HA  LYS A 256      -4.754  -4.630  -9.528  1.00 75.54           H  
ATOM   3768  C   LYS A 256      -5.293  -3.958  -7.609  1.00 75.54           C  
ATOM   3769  CB  LYS A 256      -5.890  -6.199  -8.581  1.00 75.54           C  
ATOM   3770  HB2 LYS A 256      -5.842  -6.774  -7.656  1.00 75.54           H  
ATOM   3771  HB3 LYS A 256      -6.878  -5.745  -8.651  1.00 75.54           H  
ATOM   3772  O   LYS A 256      -6.088  -3.118  -8.021  1.00 75.54           O  
ATOM   3773  CG  LYS A 256      -5.702  -7.129  -9.788  1.00 75.54           C  
ATOM   3774  HG2 LYS A 256      -5.849  -6.557 -10.704  1.00 75.54           H  
ATOM   3775  HG3 LYS A 256      -4.691  -7.534  -9.797  1.00 75.54           H  
ATOM   3776  CD  LYS A 256      -6.711  -8.283  -9.742  1.00 75.54           C  
ATOM   3777  HD2 LYS A 256      -7.723  -7.878  -9.773  1.00 75.54           H  
ATOM   3778  HD3 LYS A 256      -6.570  -8.838  -8.814  1.00 75.54           H  
ATOM   3779  CE  LYS A 256      -6.480  -9.213 -10.936  1.00 75.54           C  
ATOM   3780  HE2 LYS A 256      -5.454  -9.579 -10.890  1.00 75.54           H  
ATOM   3781  HE3 LYS A 256      -6.579  -8.635 -11.854  1.00 75.54           H  
ATOM   3782  NZ  LYS A 256      -7.427 -10.357 -10.942  1.00 75.54           N  
ATOM   3783  HZ1 LYS A 256      -7.235 -10.960 -11.729  1.00 75.54           H  
ATOM   3784  HZ2 LYS A 256      -8.383 -10.036 -11.001  1.00 75.54           H  
ATOM   3785  HZ3 LYS A 256      -7.316 -10.908 -10.103  1.00 75.54           H  
ATOM   3786  N   SER A 257      -4.821  -3.925  -6.360  1.00 79.97           N  
ATOM   3787  H   SER A 257      -4.184  -4.652  -6.067  1.00 79.97           H  
ATOM   3788  CA  SER A 257      -5.141  -2.841  -5.422  1.00 79.97           C  
ATOM   3789  HA  SER A 257      -6.184  -2.567  -5.578  1.00 79.97           H  
ATOM   3790  C   SER A 257      -4.320  -1.565  -5.660  1.00 79.97           C  
ATOM   3791  CB  SER A 257      -5.029  -3.324  -3.972  1.00 79.97           C  
ATOM   3792  HB2 SER A 257      -5.422  -4.337  -3.888  1.00 79.97           H  
ATOM   3793  HB3 SER A 257      -5.639  -2.672  -3.347  1.00 79.97           H  
ATOM   3794  O   SER A 257      -4.821  -0.477  -5.373  1.00 79.97           O  
ATOM   3795  OG  SER A 257      -3.706  -3.289  -3.479  1.00 79.97           O  
ATOM   3796  HG  SER A 257      -3.115  -3.687  -4.122  1.00 79.97           H  
ATOM   3797  N   LEU A 258      -3.096  -1.702  -6.192  1.00 85.89           N  
ATOM   3798  H   LEU A 258      -2.767  -2.639  -6.377  1.00 85.89           H  
ATOM   3799  CA  LEU A 258      -2.181  -0.602  -6.536  1.00 85.89           C  
ATOM   3800  HA  LEU A 258      -2.300   0.215  -5.825  1.00 85.89           H  
ATOM   3801  C   LEU A 258      -2.474  -0.028  -7.930  1.00 85.89           C  
ATOM   3802  CB  LEU A 258      -0.726  -1.117  -6.482  1.00 85.89           C  
ATOM   3803  HB2 LEU A 258      -0.635  -1.947  -7.183  1.00 85.89           H  
ATOM   3804  HB3 LEU A 258      -0.057  -0.328  -6.827  1.00 85.89           H  
ATOM   3805  O   LEU A 258      -2.420   1.181  -8.134  1.00 85.89           O  
ATOM   3806  CG  LEU A 258      -0.241  -1.600  -5.103  1.00 85.89           C  
ATOM   3807  HG  LEU A 258      -0.998  -2.248  -4.660  1.00 85.89           H  
ATOM   3808  CD1 LEU A 258       1.050  -2.402  -5.248  1.00 85.89           C  
ATOM   3809 HD11 LEU A 258       0.876  -3.288  -5.858  1.00 85.89           H  
ATOM   3810 HD12 LEU A 258       1.401  -2.708  -4.263  1.00 85.89           H  
ATOM   3811 HD13 LEU A 258       1.821  -1.786  -5.712  1.00 85.89           H  
ATOM   3812  CD2 LEU A 258       0.030  -0.447  -4.145  1.00 85.89           C  
ATOM   3813 HD21 LEU A 258       0.133  -0.832  -3.130  1.00 85.89           H  
ATOM   3814 HD22 LEU A 258      -0.784   0.277  -4.189  1.00 85.89           H  
ATOM   3815 HD23 LEU A 258       0.968   0.037  -4.416  1.00 85.89           H  
ATOM   3816  N   TYR A 259      -2.814  -0.902  -8.879  1.00 87.38           N  
ATOM   3817  H   TYR A 259      -2.780  -1.883  -8.644  1.00 87.38           H  
ATOM   3818  CA  TYR A 259      -3.076  -0.568 -10.275  1.00 87.38           C  
ATOM   3819  HA  TYR A 259      -2.869   0.489 -10.441  1.00 87.38           H  
ATOM   3820  C   TYR A 259      -4.560  -0.785 -10.591  1.00 87.38           C  
ATOM   3821  CB  TYR A 259      -2.123  -1.367 -11.184  1.00 87.38           C  
ATOM   3822  HB2 TYR A 259      -2.365  -1.147 -12.224  1.00 87.38           H  
ATOM   3823  HB3 TYR A 259      -2.294  -2.433 -11.031  1.00 87.38           H  
ATOM   3824  O   TYR A 259      -4.960  -1.795 -11.169  1.00 87.38           O  
ATOM   3825  CG  TYR A 259      -0.649  -1.068 -10.955  1.00 87.38           C  
ATOM   3826  CD1 TYR A 259      -0.000  -0.060 -11.694  1.00 87.38           C  
ATOM   3827  HD1 TYR A 259      -0.527   0.461 -12.480  1.00 87.38           H  
ATOM   3828  CD2 TYR A 259       0.081  -1.798  -9.998  1.00 87.38           C  
ATOM   3829  HD2 TYR A 259      -0.397  -2.600  -9.454  1.00 87.38           H  
ATOM   3830  CE1 TYR A 259       1.344   0.269 -11.424  1.00 87.38           C  
ATOM   3831  HE1 TYR A 259       1.844   1.046 -11.983  1.00 87.38           H  
ATOM   3832  CE2 TYR A 259       1.431  -1.492  -9.740  1.00 87.38           C  
ATOM   3833  HE2 TYR A 259       1.982  -2.049  -8.997  1.00 87.38           H  
ATOM   3834  OH  TYR A 259       3.363  -0.140 -10.183  1.00 87.38           O  
ATOM   3835  HH  TYR A 259       3.739  -0.766  -9.559  1.00 87.38           H  
ATOM   3836  CZ  TYR A 259       2.063  -0.447 -10.445  1.00 87.38           C  
ATOM   3837  N   ASN A 260      -5.393   0.177 -10.190  1.00 88.66           N  
ATOM   3838  H   ASN A 260      -5.007   0.961  -9.684  1.00 88.66           H  
ATOM   3839  CA  ASN A 260      -6.815   0.231 -10.524  1.00 88.66           C  
ATOM   3840  HA  ASN A 260      -7.058  -0.601 -11.185  1.00 88.66           H  
ATOM   3841  C   ASN A 260      -7.135   1.533 -11.284  1.00 88.66           C  
ATOM   3842  CB  ASN A 260      -7.618   0.058  -9.220  1.00 88.66           C  
ATOM   3843  HB2 ASN A 260      -7.462   0.930  -8.586  1.00 88.66           H  
ATOM   3844  HB3 ASN A 260      -7.221  -0.810  -8.693  1.00 88.66           H  
ATOM   3845  O   ASN A 260      -6.483   2.555 -11.106  1.00 88.66           O  
ATOM   3846  CG  ASN A 260      -9.113  -0.158  -9.398  1.00 88.66           C  
ATOM   3847  ND2 ASN A 260      -9.794  -0.546  -8.350  1.00 88.66           N  
ATOM   3848 HD21 ASN A 260     -10.761  -0.794  -8.505  1.00 88.66           H  
ATOM   3849 HD22 ASN A 260      -9.294  -0.790  -7.507  1.00 88.66           H  
ATOM   3850  OD1 ASN A 260      -9.711   0.030 -10.444  1.00 88.66           O  
ATOM   3851  N   LYS A 261      -8.204   1.538 -12.083  1.00 90.38           N  
ATOM   3852  H   LYS A 261      -8.754   0.691 -12.107  1.00 90.38           H  
ATOM   3853  CA  LYS A 261      -8.743   2.737 -12.745  1.00 90.38           C  
ATOM   3854  HA  LYS A 261      -7.989   3.127 -13.428  1.00 90.38           H  
ATOM   3855  C   LYS A 261      -9.063   3.876 -11.761  1.00 90.38           C  
ATOM   3856  CB  LYS A 261      -9.988   2.313 -13.541  1.00 90.38           C  
ATOM   3857  HB2 LYS A 261     -10.741   1.927 -12.854  1.00 90.38           H  
ATOM   3858  HB3 LYS A 261      -9.706   1.515 -14.229  1.00 90.38           H  
ATOM   3859  O   LYS A 261      -9.039   5.038 -12.146  1.00 90.38           O  
ATOM   3860  CG  LYS A 261     -10.588   3.471 -14.350  1.00 90.38           C  
ATOM   3861  HG2 LYS A 261     -10.939   4.248 -13.670  1.00 90.38           H  
ATOM   3862  HG3 LYS A 261      -9.822   3.890 -15.002  1.00 90.38           H  
ATOM   3863  CD  LYS A 261     -11.779   3.013 -15.195  1.00 90.38           C  
ATOM   3864  HD2 LYS A 261     -11.443   2.272 -15.920  1.00 90.38           H  
ATOM   3865  HD3 LYS A 261     -12.534   2.572 -14.544  1.00 90.38           H  
ATOM   3866  CE  LYS A 261     -12.358   4.235 -15.916  1.00 90.38           C  
ATOM   3867  HE2 LYS A 261     -12.641   4.977 -15.169  1.00 90.38           H  
ATOM   3868  HE3 LYS A 261     -11.575   4.674 -16.533  1.00 90.38           H  
ATOM   3869  NZ  LYS A 261     -13.529   3.878 -16.754  1.00 90.38           N  
ATOM   3870  HZ1 LYS A 261     -13.262   3.206 -17.459  1.00 90.38           H  
ATOM   3871  HZ2 LYS A 261     -13.883   4.699 -17.224  1.00 90.38           H  
ATOM   3872  HZ3 LYS A 261     -14.268   3.485 -16.188  1.00 90.38           H  
ATOM   3873  N   TYR A 262      -9.376   3.549 -10.506  1.00 89.42           N  
ATOM   3874  H   TYR A 262      -9.422   2.565 -10.283  1.00 89.42           H  
ATOM   3875  CA  TYR A 262      -9.707   4.530  -9.463  1.00 89.42           C  
ATOM   3876  HA  TYR A 262     -10.145   5.408  -9.938  1.00 89.42           H  
ATOM   3877  C   TYR A 262      -8.498   5.036  -8.660  1.00 89.42           C  
ATOM   3878  CB  TYR A 262     -10.762   3.933  -8.522  1.00 89.42           C  
ATOM   3879  HB2 TYR A 262     -11.074   4.700  -7.813  1.00 89.42           H  
ATOM   3880  HB3 TYR A 262     -10.302   3.127  -7.950  1.00 89.42           H  
ATOM   3881  O   TYR A 262      -8.670   5.886  -7.786  1.00 89.42           O  
ATOM   3882  CG  TYR A 262     -12.000   3.410  -9.222  1.00 89.42           C  
ATOM   3883  CD1 TYR A 262     -12.887   4.305  -9.850  1.00 89.42           C  
ATOM   3884  HD1 TYR A 262     -12.691   5.367  -9.825  1.00 89.42           H  
ATOM   3885  CD2 TYR A 262     -12.260   2.028  -9.250  1.00 89.42           C  
ATOM   3886  HD2 TYR A 262     -11.578   1.344  -8.767  1.00 89.42           H  
ATOM   3887  CE1 TYR A 262     -14.034   3.815 -10.503  1.00 89.42           C  
ATOM   3888  HE1 TYR A 262     -14.727   4.494 -10.977  1.00 89.42           H  
ATOM   3889  CE2 TYR A 262     -13.405   1.533  -9.901  1.00 89.42           C  
ATOM   3890  HE2 TYR A 262     -13.598   0.470  -9.923  1.00 89.42           H  
ATOM   3891  OH  TYR A 262     -15.403   1.963 -11.159  1.00 89.42           O  
ATOM   3892  HH  TYR A 262     -15.504   1.014 -11.055  1.00 89.42           H  
ATOM   3893  CZ  TYR A 262     -14.296   2.430 -10.527  1.00 89.42           C  
ATOM   3894  N   THR A 263      -7.298   4.499  -8.898  1.00 92.01           N  
ATOM   3895  H   THR A 263      -7.185   3.846  -9.659  1.00 92.01           H  
ATOM   3896  CA  THR A 263      -6.065   4.917  -8.216  1.00 92.01           C  
ATOM   3897  HA  THR A 263      -6.324   5.525  -7.349  1.00 92.01           H  
ATOM   3898  C   THR A 263      -5.215   5.768  -9.155  1.00 92.01           C  
ATOM   3899  CB  THR A 263      -5.253   3.718  -7.698  1.00 92.01           C  
ATOM   3900  HB  THR A 263      -4.270   4.060  -7.372  1.00 92.01           H  
ATOM   3901  O   THR A 263      -4.802   5.286 -10.207  1.00 92.01           O  
ATOM   3902  CG2 THR A 263      -5.941   3.012  -6.529  1.00 92.01           C  
ATOM   3903 HG21 THR A 263      -6.948   2.703  -6.811  1.00 92.01           H  
ATOM   3904 HG22 THR A 263      -5.977   3.688  -5.675  1.00 92.01           H  
ATOM   3905 HG23 THR A 263      -5.356   2.133  -6.256  1.00 92.01           H  
ATOM   3906  OG1 THR A 263      -5.098   2.751  -8.701  1.00 92.01           O  
ATOM   3907  HG1 THR A 263      -4.756   3.204  -9.475  1.00 92.01           H  
ATOM   3908  N   LYS A 264      -4.931   7.023  -8.785  1.00 94.28           N  
ATOM   3909  H   LYS A 264      -5.278   7.345  -7.893  1.00 94.28           H  
ATOM   3910  CA  LYS A 264      -4.006   7.887  -9.541  1.00 94.28           C  
ATOM   3911  HA  LYS A 264      -4.234   7.796 -10.603  1.00 94.28           H  
ATOM   3912  C   LYS A 264      -2.570   7.404  -9.320  1.00 94.28           C  
ATOM   3913  CB  LYS A 264      -4.178   9.362  -9.120  1.00 94.28           C  
ATOM   3914  HB2 LYS A 264      -5.218   9.657  -9.253  1.00 94.28           H  
ATOM   3915  HB3 LYS A 264      -3.926   9.449  -8.063  1.00 94.28           H  
ATOM   3916  O   LYS A 264      -2.177   7.236  -8.173  1.00 94.28           O  
ATOM   3917  CG  LYS A 264      -3.278  10.322  -9.928  1.00 94.28           C  
ATOM   3918  HG2 LYS A 264      -2.251   9.957  -9.901  1.00 94.28           H  
ATOM   3919  HG3 LYS A 264      -3.607  10.331 -10.967  1.00 94.28           H  
ATOM   3920  CD  LYS A 264      -3.263  11.765  -9.385  1.00 94.28           C  
ATOM   3921  HD2 LYS A 264      -2.992  11.736  -8.330  1.00 94.28           H  
ATOM   3922  HD3 LYS A 264      -4.250  12.211  -9.503  1.00 94.28           H  
ATOM   3923  CE  LYS A 264      -2.225  12.605 -10.156  1.00 94.28           C  
ATOM   3924  HE2 LYS A 264      -2.628  12.863 -11.135  1.00 94.28           H  
ATOM   3925  HE3 LYS A 264      -1.352  11.976 -10.331  1.00 94.28           H  
ATOM   3926  NZ  LYS A 264      -1.772  13.834  -9.440  1.00 94.28           N  
ATOM   3927  HZ1 LYS A 264      -1.042  14.302  -9.959  1.00 94.28           H  
ATOM   3928  HZ2 LYS A 264      -1.305  13.611  -8.572  1.00 94.28           H  
ATOM   3929  HZ3 LYS A 264      -2.509  14.502  -9.266  1.00 94.28           H  
ATOM   3930  N   GLN A 265      -1.798   7.238 -10.389  1.00 93.28           N  
ATOM   3931  H   GLN A 265      -2.183   7.426 -11.303  1.00 93.28           H  
ATOM   3932  CA  GLN A 265      -0.376   6.889 -10.317  1.00 93.28           C  
ATOM   3933  HA  GLN A 265      -0.188   6.312  -9.411  1.00 93.28           H  
ATOM   3934  C   GLN A 265       0.477   8.156 -10.226  1.00 93.28           C  
ATOM   3935  CB  GLN A 265       0.021   6.057 -11.554  1.00 93.28           C  
ATOM   3936  HB2 GLN A 265      -0.047   6.694 -12.436  1.00 93.28           H  
ATOM   3937  HB3 GLN A 265       1.063   5.753 -11.451  1.00 93.28           H  
ATOM   3938  O   GLN A 265       0.316   9.045 -11.061  1.00 93.28           O  
ATOM   3939  CG  GLN A 265      -0.826   4.797 -11.823  1.00 93.28           C  
ATOM   3940  HG2 GLN A 265      -1.875   5.066 -11.956  1.00 93.28           H  
ATOM   3941  HG3 GLN A 265      -0.480   4.348 -12.754  1.00 93.28           H  
ATOM   3942  CD  GLN A 265      -0.721   3.755 -10.725  1.00 93.28           C  
ATOM   3943  NE2 GLN A 265      -1.204   2.556 -10.915  1.00 93.28           N  
ATOM   3944 HE21 GLN A 265      -1.616   2.300 -11.800  1.00 93.28           H  
ATOM   3945 HE22 GLN A 265      -1.118   1.922 -10.133  1.00 93.28           H  
ATOM   3946  OE1 GLN A 265      -0.201   3.994  -9.665  1.00 93.28           O  
ATOM   3947  N   VAL A 266       1.363   8.248  -9.231  1.00 94.33           N  
ATOM   3948  H   VAL A 266       1.411   7.513  -8.540  1.00 94.33           H  
ATOM   3949  CA  VAL A 266       2.252   9.404  -9.041  1.00 94.33           C  
ATOM   3950  HA  VAL A 266       2.250  10.005  -9.950  1.00 94.33           H  
ATOM   3951  C   VAL A 266       3.686   8.934  -8.752  1.00 94.33           C  
ATOM   3952  CB  VAL A 266       1.740  10.329  -7.920  1.00 94.33           C  
ATOM   3953  HB  VAL A 266       1.656   9.768  -6.990  1.00 94.33           H  
ATOM   3954  O   VAL A 266       3.913   8.337  -7.695  1.00 94.33           O  
ATOM   3955  CG1 VAL A 266       2.688  11.511  -7.708  1.00 94.33           C  
ATOM   3956 HG11 VAL A 266       2.262  12.184  -6.964  1.00 94.33           H  
ATOM   3957 HG12 VAL A 266       2.830  12.066  -8.636  1.00 94.33           H  
ATOM   3958 HG13 VAL A 266       3.657  11.176  -7.340  1.00 94.33           H  
ATOM   3959  CG2 VAL A 266       0.362  10.916  -8.264  1.00 94.33           C  
ATOM   3960 HG21 VAL A 266       0.437  11.471  -9.199  1.00 94.33           H  
ATOM   3961 HG22 VAL A 266      -0.368  10.113  -8.364  1.00 94.33           H  
ATOM   3962 HG23 VAL A 266       0.049  11.588  -7.466  1.00 94.33           H  
ATOM   3963  N   PRO A 267       4.650   9.192  -9.658  1.00 92.96           N  
ATOM   3964  CA  PRO A 267       6.064   8.931  -9.403  1.00 92.96           C  
ATOM   3965  HA  PRO A 267       6.200   7.932  -8.989  1.00 92.96           H  
ATOM   3966  C   PRO A 267       6.647   9.967  -8.438  1.00 92.96           C  
ATOM   3967  CB  PRO A 267       6.756   9.016 -10.766  1.00 92.96           C  
ATOM   3968  HB2 PRO A 267       7.784   9.370 -10.683  1.00 92.96           H  
ATOM   3969  HB3 PRO A 267       6.747   8.041 -11.254  1.00 92.96           H  
ATOM   3970  O   PRO A 267       6.377  11.162  -8.551  1.00 92.96           O  
ATOM   3971  CG  PRO A 267       5.884   9.995 -11.550  1.00 92.96           C  
ATOM   3972  HG2 PRO A 267       6.205  11.016 -11.342  1.00 92.96           H  
ATOM   3973  HG3 PRO A 267       5.922   9.796 -12.621  1.00 92.96           H  
ATOM   3974  CD  PRO A 267       4.480   9.778 -10.985  1.00 92.96           C  
ATOM   3975  HD2 PRO A 267       3.965  10.737 -10.933  1.00 92.96           H  
ATOM   3976  HD3 PRO A 267       3.930   9.085 -11.622  1.00 92.96           H  
ATOM   3977  N   ILE A 268       7.495   9.521  -7.517  1.00 92.17           N  
ATOM   3978  H   ILE A 268       7.666   8.526  -7.467  1.00 92.17           H  
ATOM   3979  CA  ILE A 268       8.227  10.368  -6.575  1.00 92.17           C  
ATOM   3980  HA  ILE A 268       8.004  11.416  -6.774  1.00 92.17           H  
ATOM   3981  C   ILE A 268       9.716  10.139  -6.780  1.00 92.17           C  
ATOM   3982  CB  ILE A 268       7.828  10.055  -5.123  1.00 92.17           C  
ATOM   3983  HB  ILE A 268       8.011   8.996  -4.941  1.00 92.17           H  
ATOM   3984  O   ILE A 268      10.171   9.004  -6.776  1.00 92.17           O  
ATOM   3985  CG1 ILE A 268       6.335  10.353  -4.901  1.00 92.17           C  
ATOM   3986 HG12 ILE A 268       6.175  11.424  -4.783  1.00 92.17           H  
ATOM   3987 HG13 ILE A 268       5.729  10.003  -5.738  1.00 92.17           H  
ATOM   3988  CG2 ILE A 268       8.686  10.879  -4.136  1.00 92.17           C  
ATOM   3989 HG21 ILE A 268       8.337  10.771  -3.109  1.00 92.17           H  
ATOM   3990 HG22 ILE A 268       8.659  11.935  -4.404  1.00 92.17           H  
ATOM   3991 HG23 ILE A 268       9.709  10.505  -4.147  1.00 92.17           H  
ATOM   3992  CD1 ILE A 268       5.859   9.614  -3.665  1.00 92.17           C  
ATOM   3993 HD11 ILE A 268       5.938   8.541  -3.841  1.00 92.17           H  
ATOM   3994 HD12 ILE A 268       4.829   9.908  -3.467  1.00 92.17           H  
ATOM   3995 HD13 ILE A 268       6.468   9.874  -2.800  1.00 92.17           H  
ATOM   3996  N   ARG A 269      10.479  11.230  -6.894  1.00 88.00           N  
ATOM   3997  H   ARG A 269      10.007  12.120  -6.958  1.00 88.00           H  
ATOM   3998  CA  ARG A 269      11.949  11.204  -7.024  1.00 88.00           C  
ATOM   3999  HA  ARG A 269      12.277  10.194  -7.270  1.00 88.00           H  
ATOM   4000  C   ARG A 269      12.689  11.563  -5.733  1.00 88.00           C  
ATOM   4001  CB  ARG A 269      12.374  12.131  -8.170  1.00 88.00           C  
ATOM   4002  HB2 ARG A 269      12.047  13.148  -7.953  1.00 88.00           H  
ATOM   4003  HB3 ARG A 269      13.462  12.127  -8.238  1.00 88.00           H  
ATOM   4004  O   ARG A 269      13.911  11.538  -5.679  1.00 88.00           O  
ATOM   4005  CG  ARG A 269      11.804  11.683  -9.522  1.00 88.00           C  
ATOM   4006  HG2 ARG A 269      10.715  11.710  -9.503  1.00 88.00           H  
ATOM   4007  HG3 ARG A 269      12.134  10.666  -9.734  1.00 88.00           H  
ATOM   4008  CD  ARG A 269      12.308  12.622 -10.618  1.00 88.00           C  
ATOM   4009  HD2 ARG A 269      11.982  13.636 -10.387  1.00 88.00           H  
ATOM   4010  HD3 ARG A 269      13.398  12.591 -10.632  1.00 88.00           H  
ATOM   4011  NE  ARG A 269      11.799  12.221 -11.939  1.00 88.00           N  
ATOM   4012  HE  ARG A 269      11.482  11.265 -12.024  1.00 88.00           H  
ATOM   4013  NH1 ARG A 269      12.379  14.132 -13.074  1.00 88.00           N  
ATOM   4014 HH11 ARG A 269      12.805  14.486 -12.230  1.00 88.00           H  
ATOM   4015 HH12 ARG A 269      12.483  14.624 -13.950  1.00 88.00           H  
ATOM   4016  NH2 ARG A 269      11.410  12.444 -14.168  1.00 88.00           N  
ATOM   4017 HH21 ARG A 269      11.110  11.480 -14.200  1.00 88.00           H  
ATOM   4018 HH22 ARG A 269      11.527  12.951 -15.033  1.00 88.00           H  
ATOM   4019  CZ  ARG A 269      11.861  12.934 -13.049  1.00 88.00           C  
ATOM   4020  N   ALA A 270      11.956  11.944  -4.693  1.00 90.00           N  
ATOM   4021  H   ALA A 270      10.951  11.877  -4.777  1.00 90.00           H  
ATOM   4022  CA  ALA A 270      12.520  12.335  -3.410  1.00 90.00           C  
ATOM   4023  HA  ALA A 270      13.383  12.975  -3.595  1.00 90.00           H  
ATOM   4024  C   ALA A 270      12.963  11.092  -2.606  1.00 90.00           C  
ATOM   4025  CB  ALA A 270      11.472  13.179  -2.673  1.00 90.00           C  
ATOM   4026  HB1 ALA A 270      11.580  14.227  -2.952  1.00 90.00           H  
ATOM   4027  HB2 ALA A 270      11.609  13.080  -1.596  1.00 90.00           H  
ATOM   4028  HB3 ALA A 270      10.462  12.841  -2.904  1.00 90.00           H  
ATOM   4029  O   ALA A 270      12.100  10.293  -2.230  1.00 90.00           O  
ATOM   4030  N   PRO A 271      14.259  10.937  -2.261  1.00 88.87           N  
ATOM   4031  CA  PRO A 271      14.755   9.767  -1.525  1.00 88.87           C  
ATOM   4032  HA  PRO A 271      14.467   8.853  -2.044  1.00 88.87           H  
ATOM   4033  C   PRO A 271      14.214   9.699  -0.090  1.00 88.87           C  
ATOM   4034  CB  PRO A 271      16.282   9.899  -1.544  1.00 88.87           C  
ATOM   4035  HB2 PRO A 271      16.672   9.421  -2.442  1.00 88.87           H  
ATOM   4036  HB3 PRO A 271      16.748   9.470  -0.657  1.00 88.87           H  
ATOM   4037  O   PRO A 271      14.216   8.636   0.531  1.00 88.87           O  
ATOM   4038  CG  PRO A 271      16.507  11.407  -1.635  1.00 88.87           C  
ATOM   4039  HG2 PRO A 271      16.411  11.855  -0.646  1.00 88.87           H  
ATOM   4040  HG3 PRO A 271      17.476  11.646  -2.074  1.00 88.87           H  
ATOM   4041  CD  PRO A 271      15.354  11.863  -2.527  1.00 88.87           C  
ATOM   4042  HD2 PRO A 271      15.646  11.785  -3.574  1.00 88.87           H  
ATOM   4043  HD3 PRO A 271      15.084  12.890  -2.283  1.00 88.87           H  
ATOM   4044  N   GLN A 272      13.692  10.814   0.441  1.00 89.05           N  
ATOM   4045  H   GLN A 272      13.672  11.651  -0.123  1.00 89.05           H  
ATOM   4046  CA  GLN A 272      13.029  10.841   1.747  1.00 89.05           C  
ATOM   4047  HA  GLN A 272      13.727  10.464   2.494  1.00 89.05           H  
ATOM   4048  C   GLN A 272      11.803   9.920   1.775  1.00 89.05           C  
ATOM   4049  CB  GLN A 272      12.617  12.269   2.149  1.00 89.05           C  
ATOM   4050  HB2 GLN A 272      12.202  12.218   3.156  1.00 89.05           H  
ATOM   4051  HB3 GLN A 272      11.821  12.622   1.493  1.00 89.05           H  
ATOM   4052  O   GLN A 272      11.447   9.434   2.837  1.00 89.05           O  
ATOM   4053  CG  GLN A 272      13.769  13.292   2.173  1.00 89.05           C  
ATOM   4054  HG2 GLN A 272      13.458  14.149   2.769  1.00 89.05           H  
ATOM   4055  HG3 GLN A 272      14.637  12.845   2.657  1.00 89.05           H  
ATOM   4056  CD  GLN A 272      14.165  13.816   0.794  1.00 89.05           C  
ATOM   4057  NE2 GLN A 272      15.353  14.347   0.624  1.00 89.05           N  
ATOM   4058 HE21 GLN A 272      15.549  14.711  -0.298  1.00 89.05           H  
ATOM   4059 HE22 GLN A 272      15.989  14.464   1.400  1.00 89.05           H  
ATOM   4060  OE1 GLN A 272      13.433  13.732  -0.175  1.00 89.05           O  
ATOM   4061  N   PHE A 273      11.197   9.600   0.628  1.00 91.89           N  
ATOM   4062  H   PHE A 273      11.562   9.966  -0.240  1.00 91.89           H  
ATOM   4063  CA  PHE A 273      10.051   8.692   0.556  1.00 91.89           C  
ATOM   4064  HA  PHE A 273       9.236   9.110   1.147  1.00 91.89           H  
ATOM   4065  C   PHE A 273      10.335   7.281   1.106  1.00 91.89           C  
ATOM   4066  CB  PHE A 273       9.617   8.613  -0.908  1.00 91.89           C  
ATOM   4067  HB2 PHE A 273      10.431   8.193  -1.499  1.00 91.89           H  
ATOM   4068  HB3 PHE A 273       9.429   9.618  -1.284  1.00 91.89           H  
ATOM   4069  O   PHE A 273       9.425   6.621   1.617  1.00 91.89           O  
ATOM   4070  CG  PHE A 273       8.370   7.787  -1.120  1.00 91.89           C  
ATOM   4071  CD1 PHE A 273       8.462   6.522  -1.723  1.00 91.89           C  
ATOM   4072  HD1 PHE A 273       9.428   6.127  -2.002  1.00 91.89           H  
ATOM   4073  CD2 PHE A 273       7.119   8.272  -0.699  1.00 91.89           C  
ATOM   4074  HD2 PHE A 273       7.049   9.234  -0.215  1.00 91.89           H  
ATOM   4075  CE1 PHE A 273       7.302   5.774  -1.971  1.00 91.89           C  
ATOM   4076  HE1 PHE A 273       7.376   4.818  -2.468  1.00 91.89           H  
ATOM   4077  CE2 PHE A 273       5.956   7.519  -0.937  1.00 91.89           C  
ATOM   4078  HE2 PHE A 273       4.992   7.907  -0.644  1.00 91.89           H  
ATOM   4079  CZ  PHE A 273       6.048   6.279  -1.593  1.00 91.89           C  
ATOM   4080  HZ  PHE A 273       5.157   5.712  -1.821  1.00 91.89           H  
ATOM   4081  N   LEU A 274      11.592   6.830   1.023  1.00 89.41           N  
ATOM   4082  H   LEU A 274      12.291   7.431   0.608  1.00 89.41           H  
ATOM   4083  CA  LEU A 274      12.017   5.516   1.501  1.00 89.41           C  
ATOM   4084  HA  LEU A 274      11.310   4.761   1.157  1.00 89.41           H  
ATOM   4085  C   LEU A 274      12.005   5.456   3.032  1.00 89.41           C  
ATOM   4086  CB  LEU A 274      13.412   5.191   0.930  1.00 89.41           C  
ATOM   4087  HB2 LEU A 274      13.739   4.236   1.340  1.00 89.41           H  
ATOM   4088  HB3 LEU A 274      14.116   5.951   1.268  1.00 89.41           H  
ATOM   4089  O   LEU A 274      11.298   4.635   3.606  1.00 89.41           O  
ATOM   4090  CG  LEU A 274      13.476   5.117  -0.608  1.00 89.41           C  
ATOM   4091  HG  LEU A 274      13.131   6.056  -1.041  1.00 89.41           H  
ATOM   4092  CD1 LEU A 274      14.919   4.888  -1.051  1.00 89.41           C  
ATOM   4093 HD11 LEU A 274      15.545   5.709  -0.700  1.00 89.41           H  
ATOM   4094 HD12 LEU A 274      14.970   4.856  -2.139  1.00 89.41           H  
ATOM   4095 HD13 LEU A 274      15.294   3.948  -0.646  1.00 89.41           H  
ATOM   4096  CD2 LEU A 274      12.620   3.974  -1.147  1.00 89.41           C  
ATOM   4097 HD21 LEU A 274      11.563   4.179  -0.974  1.00 89.41           H  
ATOM   4098 HD22 LEU A 274      12.910   3.047  -0.654  1.00 89.41           H  
ATOM   4099 HD23 LEU A 274      12.777   3.872  -2.221  1.00 89.41           H  
ATOM   4100  N   ASN A 275      12.728   6.376   3.674  1.00 88.40           N  
ATOM   4101  H   ASN A 275      13.257   7.023   3.107  1.00 88.40           H  
ATOM   4102  CA  ASN A 275      12.983   6.330   5.118  1.00 88.40           C  
ATOM   4103  HA  ASN A 275      12.832   5.314   5.481  1.00 88.40           H  
ATOM   4104  C   ASN A 275      12.049   7.238   5.934  1.00 88.40           C  
ATOM   4105  CB  ASN A 275      14.456   6.715   5.356  1.00 88.40           C  
ATOM   4106  HB2 ASN A 275      14.664   6.666   6.425  1.00 88.40           H  
ATOM   4107  HB3 ASN A 275      14.619   7.740   5.022  1.00 88.40           H  
ATOM   4108  O   ASN A 275      11.784   6.964   7.097  1.00 88.40           O  
ATOM   4109  CG  ASN A 275      15.447   5.798   4.655  1.00 88.40           C  
ATOM   4110  ND2 ASN A 275      16.600   6.301   4.282  1.00 88.40           N  
ATOM   4111 HD21 ASN A 275      17.223   5.647   3.829  1.00 88.40           H  
ATOM   4112 HD22 ASN A 275      16.850   7.258   4.484  1.00 88.40           H  
ATOM   4113  OD1 ASN A 275      15.208   4.633   4.410  1.00 88.40           O  
ATOM   4114  N   ARG A 276      11.597   8.358   5.356  1.00 88.62           N  
ATOM   4115  H   ARG A 276      11.777   8.477   4.369  1.00 88.62           H  
ATOM   4116  CA  ARG A 276      10.921   9.474   6.043  1.00 88.62           C  
ATOM   4117  HA  ARG A 276      10.496   9.120   6.982  1.00 88.62           H  
ATOM   4118  C   ARG A 276       9.773  10.039   5.198  1.00 88.62           C  
ATOM   4119  CB  ARG A 276      11.937  10.565   6.389  1.00 88.62           C  
ATOM   4120  HB2 ARG A 276      11.406  11.430   6.787  1.00 88.62           H  
ATOM   4121  HB3 ARG A 276      12.469  10.868   5.487  1.00 88.62           H  
ATOM   4122  O   ARG A 276       9.840  11.160   4.696  1.00 88.62           O  
ATOM   4123  CG  ARG A 276      12.932  10.085   7.444  1.00 88.62           C  
ATOM   4124  HG2 ARG A 276      13.505   9.233   7.079  1.00 88.62           H  
ATOM   4125  HG3 ARG A 276      12.394   9.797   8.348  1.00 88.62           H  
ATOM   4126  CD  ARG A 276      13.895  11.219   7.758  1.00 88.62           C  
ATOM   4127  HD2 ARG A 276      13.324  12.093   8.070  1.00 88.62           H  
ATOM   4128  HD3 ARG A 276      14.461  11.470   6.861  1.00 88.62           H  
ATOM   4129  NE  ARG A 276      14.771  10.826   8.857  1.00 88.62           N  
ATOM   4130  HE  ARG A 276      14.305  10.543   9.707  1.00 88.62           H  
ATOM   4131  NH1 ARG A 276      16.839  11.268   7.954  1.00 88.62           N  
ATOM   4132 HH11 ARG A 276      17.838  11.329   8.086  1.00 88.62           H  
ATOM   4133 HH12 ARG A 276      16.394  11.455   7.066  1.00 88.62           H  
ATOM   4134  NH2 ARG A 276      16.605  10.703  10.116  1.00 88.62           N  
ATOM   4135 HH21 ARG A 276      15.929  10.699  10.867  1.00 88.62           H  
ATOM   4136 HH22 ARG A 276      17.592  10.795  10.310  1.00 88.62           H  
ATOM   4137  CZ  ARG A 276      16.074  10.928   8.957  1.00 88.62           C  
ATOM   4138  N   PRO A 277       8.688   9.278   5.023  1.00 89.54           N  
ATOM   4139  CA  PRO A 277       7.547   9.703   4.213  1.00 89.54           C  
ATOM   4140  HA  PRO A 277       7.868   9.939   3.198  1.00 89.54           H  
ATOM   4141  C   PRO A 277       6.799  10.917   4.793  1.00 89.54           C  
ATOM   4142  CB  PRO A 277       6.639   8.476   4.202  1.00 89.54           C  
ATOM   4143  HB2 PRO A 277       6.940   7.791   3.410  1.00 89.54           H  
ATOM   4144  HB3 PRO A 277       5.592   8.765   4.102  1.00 89.54           H  
ATOM   4145  O   PRO A 277       6.238  11.709   4.038  1.00 89.54           O  
ATOM   4146  CG  PRO A 277       6.924   7.871   5.579  1.00 89.54           C  
ATOM   4147  HG2 PRO A 277       6.597   6.840   5.714  1.00 89.54           H  
ATOM   4148  HG3 PRO A 277       6.470   8.478   6.362  1.00 89.54           H  
ATOM   4149  CD  PRO A 277       8.430   7.996   5.656  1.00 89.54           C  
ATOM   4150  HD2 PRO A 277       8.910   7.198   5.090  1.00 89.54           H  
ATOM   4151  HD3 PRO A 277       8.747   7.970   6.698  1.00 89.54           H  
ATOM   4152  N   SER A 278       6.780  11.083   6.122  1.00 88.17           N  
ATOM   4153  H   SER A 278       7.297  10.442   6.707  1.00 88.17           H  
ATOM   4154  CA  SER A 278       6.057  12.163   6.809  1.00 88.17           C  
ATOM   4155  HA  SER A 278       5.014  12.149   6.494  1.00 88.17           H  
ATOM   4156  C   SER A 278       6.611  13.546   6.470  1.00 88.17           C  
ATOM   4157  CB  SER A 278       6.100  11.951   8.327  1.00 88.17           C  
ATOM   4158  HB2 SER A 278       5.483  11.093   8.591  1.00 88.17           H  
ATOM   4159  HB3 SER A 278       5.703  12.833   8.830  1.00 88.17           H  
ATOM   4160  O   SER A 278       5.836  14.495   6.346  1.00 88.17           O  
ATOM   4161  OG  SER A 278       7.431  11.715   8.748  1.00 88.17           O  
ATOM   4162  HG  SER A 278       7.458  11.768   9.706  1.00 88.17           H  
ATOM   4163  N   SER A 279       7.922  13.657   6.216  1.00 87.85           N  
ATOM   4164  H   SER A 279       8.504  12.836   6.306  1.00 87.85           H  
ATOM   4165  CA  SER A 279       8.567  14.927   5.863  1.00 87.85           C  
ATOM   4166  HA  SER A 279       8.258  15.676   6.592  1.00 87.85           H  
ATOM   4167  C   SER A 279       8.166  15.456   4.485  1.00 87.85           C  
ATOM   4168  CB  SER A 279      10.094  14.802   5.943  1.00 87.85           C  
ATOM   4169  HB2 SER A 279      10.371  14.362   6.901  1.00 87.85           H  
ATOM   4170  HB3 SER A 279      10.530  15.799   5.887  1.00 87.85           H  
ATOM   4171  O   SER A 279       8.450  16.604   4.166  1.00 87.85           O  
ATOM   4172  OG  SER A 279      10.622  14.013   4.892  1.00 87.85           O  
ATOM   4173  HG  SER A 279      10.346  14.388   4.052  1.00 87.85           H  
ATOM   4174  N   LEU A 280       7.547  14.626   3.636  1.00 87.45           N  
ATOM   4175  H   LEU A 280       7.350  13.684   3.943  1.00 87.45           H  
ATOM   4176  CA  LEU A 280       7.018  15.058   2.338  1.00 87.45           C  
ATOM   4177  HA  LEU A 280       7.675  15.818   1.914  1.00 87.45           H  
ATOM   4178  C   LEU A 280       5.641  15.720   2.464  1.00 87.45           C  
ATOM   4179  CB  LEU A 280       6.958  13.855   1.380  1.00 87.45           C  
ATOM   4180  HB2 LEU A 280       6.514  14.182   0.440  1.00 87.45           H  
ATOM   4181  HB3 LEU A 280       6.298  13.101   1.808  1.00 87.45           H  
ATOM   4182  O   LEU A 280       5.238  16.452   1.562  1.00 87.45           O  
ATOM   4183  CG  LEU A 280       8.326  13.218   1.083  1.00 87.45           C  
ATOM   4184  HG  LEU A 280       8.806  12.914   2.013  1.00 87.45           H  
ATOM   4185  CD1 LEU A 280       8.138  11.975   0.219  1.00 87.45           C  
ATOM   4186 HD11 LEU A 280       9.110  11.516   0.036  1.00 87.45           H  
ATOM   4187 HD12 LEU A 280       7.675  12.239  -0.731  1.00 87.45           H  
ATOM   4188 HD13 LEU A 280       7.503  11.268   0.753  1.00 87.45           H  
ATOM   4189  CD2 LEU A 280       9.254  14.180   0.336  1.00 87.45           C  
ATOM   4190 HD21 LEU A 280       8.782  14.522  -0.585  1.00 87.45           H  
ATOM   4191 HD22 LEU A 280      10.191  13.675   0.101  1.00 87.45           H  
ATOM   4192 HD23 LEU A 280       9.488  15.039   0.964  1.00 87.45           H  
ATOM   4193  N   VAL A 281       4.941  15.466   3.574  1.00 85.88           N  
ATOM   4194  H   VAL A 281       5.374  14.894   4.285  1.00 85.88           H  
ATOM   4195  CA  VAL A 281       3.577  15.943   3.829  1.00 85.88           C  
ATOM   4196  HA  VAL A 281       3.116  16.234   2.886  1.00 85.88           H  
ATOM   4197  C   VAL A 281       3.573  17.171   4.727  1.00 85.88           C  
ATOM   4198  CB  VAL A 281       2.716  14.832   4.456  1.00 85.88           C  
ATOM   4199  HB  VAL A 281       3.125  14.557   5.429  1.00 85.88           H  
ATOM   4200  O   VAL A 281       2.917  18.156   4.401  1.00 85.88           O  
ATOM   4201  CG1 VAL A 281       1.283  15.332   4.661  1.00 85.88           C  
ATOM   4202 HG11 VAL A 281       1.254  16.086   5.448  1.00 85.88           H  
ATOM   4203 HG12 VAL A 281       0.903  15.771   3.738  1.00 85.88           H  
ATOM   4204 HG13 VAL A 281       0.640  14.509   4.975  1.00 85.88           H  
ATOM   4205  CG2 VAL A 281       2.722  13.579   3.568  1.00 85.88           C  
ATOM   4206 HG21 VAL A 281       1.964  12.873   3.906  1.00 85.88           H  
ATOM   4207 HG22 VAL A 281       3.695  13.092   3.619  1.00 85.88           H  
ATOM   4208 HG23 VAL A 281       2.519  13.857   2.534  1.00 85.88           H  
ATOM   4209  N   GLN A 282       4.313  17.135   5.836  1.00 81.50           N  
ATOM   4210  H   GLN A 282       4.870  16.315   6.030  1.00 81.50           H  
ATOM   4211  CA  GLN A 282       4.324  18.207   6.826  1.00 81.50           C  
ATOM   4212  HA  GLN A 282       3.890  19.100   6.376  1.00 81.50           H  
ATOM   4213  C   GLN A 282       5.738  18.586   7.254  1.00 81.50           C  
ATOM   4214  CB  GLN A 282       3.426  17.840   8.017  1.00 81.50           C  
ATOM   4215  HB2 GLN A 282       2.417  17.699   7.629  1.00 81.50           H  
ATOM   4216  HB3 GLN A 282       3.397  18.686   8.704  1.00 81.50           H  
ATOM   4217  O   GLN A 282       6.649  17.759   7.283  1.00 81.50           O  
ATOM   4218  CG  GLN A 282       3.838  16.581   8.804  1.00 81.50           C  
ATOM   4219  HG2 GLN A 282       4.821  16.728   9.251  1.00 81.50           H  
ATOM   4220  HG3 GLN A 282       3.897  15.724   8.133  1.00 81.50           H  
ATOM   4221  CD  GLN A 282       2.811  16.255   9.889  1.00 81.50           C  
ATOM   4222  NE2 GLN A 282       3.137  15.566  10.946  1.00 81.50           N  
ATOM   4223 HE21 GLN A 282       2.413  15.423  11.635  1.00 81.50           H  
ATOM   4224 HE22 GLN A 282       4.072  15.293  11.213  1.00 81.50           H  
ATOM   4225  OE1 GLN A 282       1.644  16.587   9.791  1.00 81.50           O  
ATOM   4226  N   PHE A 283       5.903  19.854   7.627  1.00 73.46           N  
ATOM   4227  H   PHE A 283       5.108  20.475   7.581  1.00 73.46           H  
ATOM   4228  CA  PHE A 283       7.111  20.352   8.277  1.00 73.46           C  
ATOM   4229  HA  PHE A 283       7.986  19.897   7.813  1.00 73.46           H  
ATOM   4230  C   PHE A 283       7.093  19.937   9.757  1.00 73.46           C  
ATOM   4231  CB  PHE A 283       7.203  21.878   8.103  1.00 73.46           C  
ATOM   4232  HB2 PHE A 283       6.345  22.342   8.591  1.00 73.46           H  
ATOM   4233  HB3 PHE A 283       8.094  22.229   8.623  1.00 73.46           H  
ATOM   4234  O   PHE A 283       6.817  20.758  10.627  1.00 73.46           O  
ATOM   4235  CG  PHE A 283       7.270  22.372   6.671  1.00 73.46           C  
ATOM   4236  CD1 PHE A 283       8.485  22.319   5.962  1.00 73.46           C  
ATOM   4237  HD1 PHE A 283       9.364  21.902   6.430  1.00 73.46           H  
ATOM   4238  CD2 PHE A 283       6.126  22.915   6.055  1.00 73.46           C  
ATOM   4239  HD2 PHE A 283       5.188  22.959   6.589  1.00 73.46           H  
ATOM   4240  CE1 PHE A 283       8.558  22.812   4.646  1.00 73.46           C  
ATOM   4241  HE1 PHE A 283       9.489  22.765   4.102  1.00 73.46           H  
ATOM   4242  CE2 PHE A 283       6.199  23.404   4.739  1.00 73.46           C  
ATOM   4243  HE2 PHE A 283       5.318  23.810   4.264  1.00 73.46           H  
ATOM   4244  CZ  PHE A 283       7.413  23.353   4.034  1.00 73.46           C  
ATOM   4245  HZ  PHE A 283       7.461  23.717   3.018  1.00 73.46           H  
ATOM   4246  N   GLU A 284       7.323  18.658  10.054  1.00 70.10           N  
ATOM   4247  H   GLU A 284       7.501  18.005   9.305  1.00 70.10           H  
ATOM   4248  CA  GLU A 284       7.397  18.166  11.435  1.00 70.10           C  
ATOM   4249  HA  GLU A 284       7.168  18.989  12.112  1.00 70.10           H  
ATOM   4250  C   GLU A 284       8.807  17.689  11.793  1.00 70.10           C  
ATOM   4251  CB  GLU A 284       6.336  17.089  11.705  1.00 70.10           C  
ATOM   4252  HB2 GLU A 284       6.663  16.159  11.241  1.00 70.10           H  
ATOM   4253  HB3 GLU A 284       5.397  17.407  11.252  1.00 70.10           H  
ATOM   4254  O   GLU A 284       9.577  17.221  10.952  1.00 70.10           O  
ATOM   4255  CG  GLU A 284       6.066  16.889  13.212  1.00 70.10           C  
ATOM   4256  HG2 GLU A 284       7.002  16.763  13.757  1.00 70.10           H  
ATOM   4257  HG3 GLU A 284       5.592  17.793  13.593  1.00 70.10           H  
ATOM   4258  CD  GLU A 284       5.191  15.676  13.538  1.00 70.10           C  
ATOM   4259  OE1 GLU A 284       4.721  15.597  14.693  1.00 70.10           O  
ATOM   4260  OE2 GLU A 284       5.007  14.829  12.636  1.00 70.10           O  
ATOM   4261  N   PHE A 285       9.129  17.818  13.077  1.00 71.19           N  
ATOM   4262  H   PHE A 285       8.406  18.150  13.698  1.00 71.19           H  
ATOM   4263  CA  PHE A 285      10.253  17.148  13.707  1.00 71.19           C  
ATOM   4264  HA  PHE A 285      11.143  17.292  13.094  1.00 71.19           H  
ATOM   4265  C   PHE A 285       9.981  15.639  13.826  1.00 71.19           C  
ATOM   4266  CB  PHE A 285      10.481  17.801  15.074  1.00 71.19           C  
ATOM   4267  HB2 PHE A 285       9.552  17.762  15.644  1.00 71.19           H  
ATOM   4268  HB3 PHE A 285      10.733  18.851  14.926  1.00 71.19           H  
ATOM   4269  O   PHE A 285       8.948  15.218  14.339  1.00 71.19           O  
ATOM   4270  CG  PHE A 285      11.576  17.148  15.885  1.00 71.19           C  
ATOM   4271  CD1 PHE A 285      11.247  16.236  16.903  1.00 71.19           C  
ATOM   4272  HD1 PHE A 285      10.214  15.987  17.095  1.00 71.19           H  
ATOM   4273  CD2 PHE A 285      12.925  17.425  15.596  1.00 71.19           C  
ATOM   4274  HD2 PHE A 285      13.179  18.111  14.803  1.00 71.19           H  
ATOM   4275  CE1 PHE A 285      12.266  15.609  17.640  1.00 71.19           C  
ATOM   4276  HE1 PHE A 285      12.012  14.881  18.397  1.00 71.19           H  
ATOM   4277  CE2 PHE A 285      13.944  16.793  16.330  1.00 71.19           C  
ATOM   4278  HE2 PHE A 285      14.980  16.990  16.099  1.00 71.19           H  
ATOM   4279  CZ  PHE A 285      13.614  15.885  17.352  1.00 71.19           C  
ATOM   4280  HZ  PHE A 285      14.395  15.378  17.899  1.00 71.19           H  
ATOM   4281  N   GLU A 286      10.932  14.826  13.372  1.00 68.62           N  
ATOM   4282  H   GLU A 286      11.771  15.232  12.984  1.00 68.62           H  
ATOM   4283  CA  GLU A 286      10.868  13.366  13.454  1.00 68.62           C  
ATOM   4284  HA  GLU A 286       9.947  13.024  12.982  1.00 68.62           H  
ATOM   4285  C   GLU A 286      10.866  12.916  14.919  1.00 68.62           C  
ATOM   4286  CB  GLU A 286      12.063  12.792  12.672  1.00 68.62           C  
ATOM   4287  HB2 GLU A 286      12.004  13.163  11.648  1.00 68.62           H  
ATOM   4288  HB3 GLU A 286      12.984  13.173  13.112  1.00 68.62           H  
ATOM   4289  O   GLU A 286      11.840  13.123  15.640  1.00 68.62           O  
ATOM   4290  CG  GLU A 286      12.134  11.257  12.618  1.00 68.62           C  
ATOM   4291  HG2 GLU A 286      11.185  10.880  12.237  1.00 68.62           H  
ATOM   4292  HG3 GLU A 286      12.280  10.867  13.626  1.00 68.62           H  
ATOM   4293  CD  GLU A 286      13.286  10.775  11.712  1.00 68.62           C  
ATOM   4294  OE1 GLU A 286      13.162   9.732  11.043  1.00 68.62           O  
ATOM   4295  OE2 GLU A 286      14.329  11.459  11.582  1.00 68.62           O  
ATOM   4296  N   ASN A 287       9.777  12.289  15.367  1.00 79.29           N  
ATOM   4297  H   ASN A 287       8.976  12.196  14.759  1.00 79.29           H  
ATOM   4298  CA  ASN A 287       9.745  11.651  16.676  1.00 79.29           C  
ATOM   4299  HA  ASN A 287      10.295  12.283  17.373  1.00 79.29           H  
ATOM   4300  C   ASN A 287      10.416  10.266  16.584  1.00 79.29           C  
ATOM   4301  CB  ASN A 287       8.299  11.589  17.183  1.00 79.29           C  
ATOM   4302  HB2 ASN A 287       7.882  12.596  17.182  1.00 79.29           H  
ATOM   4303  HB3 ASN A 287       7.702  10.971  16.513  1.00 79.29           H  
ATOM   4304  O   ASN A 287       9.801   9.344  16.045  1.00 79.29           O  
ATOM   4305  CG  ASN A 287       8.211  11.029  18.593  1.00 79.29           C  
ATOM   4306  ND2 ASN A 287       7.062  11.138  19.210  1.00 79.29           N  
ATOM   4307 HD21 ASN A 287       6.284  11.579  18.740  1.00 79.29           H  
ATOM   4308 HD22 ASN A 287       7.011  10.743  20.138  1.00 79.29           H  
ATOM   4309  OD1 ASN A 287       9.152  10.510  19.175  1.00 79.29           O  
ATOM   4310  N   PRO A 288      11.633  10.080  17.135  1.00 79.89           N  
ATOM   4311  CA  PRO A 288      12.395   8.838  16.987  1.00 79.89           C  
ATOM   4312  HA  PRO A 288      12.502   8.593  15.930  1.00 79.89           H  
ATOM   4313  C   PRO A 288      11.751   7.633  17.686  1.00 79.89           C  
ATOM   4314  CB  PRO A 288      13.772   9.150  17.584  1.00 79.89           C  
ATOM   4315  HB2 PRO A 288      14.408   9.588  16.814  1.00 79.89           H  
ATOM   4316  HB3 PRO A 288      14.251   8.268  18.010  1.00 79.89           H  
ATOM   4317  O   PRO A 288      12.192   6.506  17.486  1.00 79.89           O  
ATOM   4318  CG  PRO A 288      13.462  10.200  18.648  1.00 79.89           C  
ATOM   4319  HG2 PRO A 288      14.335  10.810  18.882  1.00 79.89           H  
ATOM   4320  HG3 PRO A 288      13.072   9.717  19.544  1.00 79.89           H  
ATOM   4321  CD  PRO A 288      12.364  11.018  17.980  1.00 79.89           C  
ATOM   4322  HD2 PRO A 288      12.826  11.791  17.366  1.00 79.89           H  
ATOM   4323  HD3 PRO A 288      11.723  11.464  18.740  1.00 79.89           H  
ATOM   4324  N   ALA A 289      10.733   7.845  18.527  1.00 83.81           N  
ATOM   4325  H   ALA A 289      10.390   8.787  18.652  1.00 83.81           H  
ATOM   4326  CA  ALA A 289      10.020   6.759  19.190  1.00 83.81           C  
ATOM   4327  HA  ALA A 289      10.748   6.039  19.564  1.00 83.81           H  
ATOM   4328  C   ALA A 289       9.071   5.992  18.250  1.00 83.81           C  
ATOM   4329  CB  ALA A 289       9.262   7.349  20.385  1.00 83.81           C  
ATOM   4330  HB1 ALA A 289       8.488   8.030  20.033  1.00 83.81           H  
ATOM   4331  HB2 ALA A 289       8.794   6.542  20.948  1.00 83.81           H  
ATOM   4332  HB3 ALA A 289       9.953   7.885  21.036  1.00 83.81           H  
ATOM   4333  O   ALA A 289       8.664   4.881  18.589  1.00 83.81           O  
ATOM   4334  N   PHE A 290       8.692   6.574  17.106  1.00 82.64           N  
ATOM   4335  H   PHE A 290       9.137   7.435  16.821  1.00 82.64           H  
ATOM   4336  CA  PHE A 290       7.740   5.973  16.173  1.00 82.64           C  
ATOM   4337  HA  PHE A 290       7.261   5.122  16.658  1.00 82.64           H  
ATOM   4338  C   PHE A 290       8.427   5.431  14.920  1.00 82.64           C  
ATOM   4339  CB  PHE A 290       6.631   6.971  15.821  1.00 82.64           C  
ATOM   4340  HB2 PHE A 290       7.083   7.895  15.461  1.00 82.64           H  
ATOM   4341  HB3 PHE A 290       6.039   6.561  15.003  1.00 82.64           H  
ATOM   4342  O   PHE A 290       9.328   6.052  14.364  1.00 82.64           O  
ATOM   4343  CG  PHE A 290       5.691   7.267  16.975  1.00 82.64           C  
ATOM   4344  CD1 PHE A 290       4.741   6.309  17.374  1.00 82.64           C  
ATOM   4345  HD1 PHE A 290       4.686   5.361  16.860  1.00 82.64           H  
ATOM   4346  CD2 PHE A 290       5.757   8.498  17.648  1.00 82.64           C  
ATOM   4347  HD2 PHE A 290       6.481   9.234  17.330  1.00 82.64           H  
ATOM   4348  CE1 PHE A 290       3.866   6.580  18.441  1.00 82.64           C  
ATOM   4349  HE1 PHE A 290       3.140   5.839  18.742  1.00 82.64           H  
ATOM   4350  CE2 PHE A 290       4.876   8.773  18.710  1.00 82.64           C  
ATOM   4351  HE2 PHE A 290       4.902   9.729  19.213  1.00 82.64           H  
ATOM   4352  CZ  PHE A 290       3.934   7.813  19.110  1.00 82.64           C  
ATOM   4353  HZ  PHE A 290       3.254   8.026  19.922  1.00 82.64           H  
ATOM   4354  N   ASP A 291       7.952   4.275  14.460  1.00 85.93           N  
ATOM   4355  H   ASP A 291       7.198   3.821  14.955  1.00 85.93           H  
ATOM   4356  CA  ASP A 291       8.435   3.635  13.239  1.00 85.93           C  
ATOM   4357  HA  ASP A 291       9.522   3.717  13.229  1.00 85.93           H  
ATOM   4358  C   ASP A 291       7.840   4.318  11.983  1.00 85.93           C  
ATOM   4359  CB  ASP A 291       8.103   2.135  13.312  1.00 85.93           C  
ATOM   4360  HB2 ASP A 291       8.555   1.726  14.216  1.00 85.93           H  
ATOM   4361  HB3 ASP A 291       7.023   2.015  13.398  1.00 85.93           H  
ATOM   4362  O   ASP A 291       6.609   4.380  11.850  1.00 85.93           O  
ATOM   4363  CG  ASP A 291       8.601   1.315  12.115  1.00 85.93           C  
ATOM   4364  OD1 ASP A 291       9.210   1.894  11.189  1.00 85.93           O  
ATOM   4365  OD2 ASP A 291       8.327   0.097  12.111  1.00 85.93           O  
ATOM   4366  N   PRO A 292       8.670   4.815  11.041  1.00 80.48           N  
ATOM   4367  CA  PRO A 292       8.206   5.462   9.807  1.00 80.48           C  
ATOM   4368  HA  PRO A 292       7.488   6.244  10.053  1.00 80.48           H  
ATOM   4369  C   PRO A 292       7.544   4.512   8.790  1.00 80.48           C  
ATOM   4370  CB  PRO A 292       9.465   6.098   9.208  1.00 80.48           C  
ATOM   4371  HB2 PRO A 292       9.429   6.139   8.120  1.00 80.48           H  
ATOM   4372  HB3 PRO A 292       9.600   7.098   9.620  1.00 80.48           H  
ATOM   4373  O   PRO A 292       6.911   4.972   7.830  1.00 80.48           O  
ATOM   4374  CG  PRO A 292      10.594   5.192   9.696  1.00 80.48           C  
ATOM   4375  HG2 PRO A 292      10.639   4.291   9.084  1.00 80.48           H  
ATOM   4376  HG3 PRO A 292      11.555   5.707   9.703  1.00 80.48           H  
ATOM   4377  CD  PRO A 292      10.130   4.840  11.102  1.00 80.48           C  
ATOM   4378  HD2 PRO A 292      10.445   5.617  11.799  1.00 80.48           H  
ATOM   4379  HD3 PRO A 292      10.560   3.883  11.396  1.00 80.48           H  
ATOM   4380  N   ASN A 293       7.676   3.198   8.974  1.00 82.49           N  
ATOM   4381  H   ASN A 293       8.244   2.877   9.745  1.00 82.49           H  
ATOM   4382  CA  ASN A 293       7.146   2.177   8.063  1.00 82.49           C  
ATOM   4383  HA  ASN A 293       7.156   2.565   7.045  1.00 82.49           H  
ATOM   4384  C   ASN A 293       5.680   1.798   8.349  1.00 82.49           C  
ATOM   4385  CB  ASN A 293       8.112   0.994   8.116  1.00 82.49           C  
ATOM   4386  HB2 ASN A 293       7.676   0.142   7.595  1.00 82.49           H  
ATOM   4387  HB3 ASN A 293       8.267   0.688   9.151  1.00 82.49           H  
ATOM   4388  O   ASN A 293       5.062   0.946   7.704  1.00 82.49           O  
ATOM   4389  CG  ASN A 293       9.453   1.322   7.478  1.00 82.49           C  
ATOM   4390  ND2 ASN A 293      10.462   0.542   7.778  1.00 82.49           N  
ATOM   4391 HD21 ASN A 293      11.361   0.806   7.400  1.00 82.49           H  
ATOM   4392 HD22 ASN A 293      10.325  -0.174   8.477  1.00 82.49           H  
ATOM   4393  OD1 ASN A 293       9.635   2.286   6.741  1.00 82.49           O  
ATOM   4394  N   VAL A 294       5.067   2.458   9.329  1.00 87.64           N  
ATOM   4395  H   VAL A 294       5.608   3.137   9.846  1.00 87.64           H  
ATOM   4396  CA  VAL A 294       3.656   2.270   9.667  1.00 87.64           C  
ATOM   4397  HA  VAL A 294       3.391   1.240   9.426  1.00 87.64           H  
ATOM   4398  C   VAL A 294       2.776   3.167   8.787  1.00 87.64           C  
ATOM   4399  CB  VAL A 294       3.456   2.421  11.188  1.00 87.64           C  
ATOM   4400  HB  VAL A 294       3.738   3.427  11.497  1.00 87.64           H  
ATOM   4401  O   VAL A 294       3.236   4.070   8.093  1.00 87.64           O  
ATOM   4402  CG1 VAL A 294       2.011   2.148  11.638  1.00 87.64           C  
ATOM   4403 HG11 VAL A 294       1.975   2.107  12.727  1.00 87.64           H  
ATOM   4404 HG12 VAL A 294       1.362   2.971  11.339  1.00 87.64           H  
ATOM   4405 HG13 VAL A 294       1.657   1.198  11.237  1.00 87.64           H  
ATOM   4406  CG2 VAL A 294       4.333   1.397  11.929  1.00 87.64           C  
ATOM   4407 HG21 VAL A 294       4.088   0.381  11.621  1.00 87.64           H  
ATOM   4408 HG22 VAL A 294       4.197   1.496  13.006  1.00 87.64           H  
ATOM   4409 HG23 VAL A 294       5.387   1.579  11.724  1.00 87.64           H  
ATOM   4410  N   SER A 295       1.472   2.885   8.752  1.00 89.86           N  
ATOM   4411  H   SER A 295       1.130   2.249   9.457  1.00 89.86           H  
ATOM   4412  CA  SER A 295       0.517   3.787   8.100  1.00 89.86           C  
ATOM   4413  HA  SER A 295       0.908   4.060   7.120  1.00 89.86           H  
ATOM   4414  C   SER A 295       0.359   5.060   8.926  1.00 89.86           C  
ATOM   4415  CB  SER A 295      -0.834   3.106   7.907  1.00 89.86           C  
ATOM   4416  HB2 SER A 295      -1.270   2.878   8.880  1.00 89.86           H  
ATOM   4417  HB3 SER A 295      -1.504   3.763   7.353  1.00 89.86           H  
ATOM   4418  O   SER A 295       0.066   4.982  10.115  1.00 89.86           O  
ATOM   4419  OG  SER A 295      -0.615   1.906   7.186  1.00 89.86           O  
ATOM   4420  HG  SER A 295       0.283   1.661   7.422  1.00 89.86           H  
ATOM   4421  N   ILE A 296       0.524   6.207   8.280  1.00 88.26           N  
ATOM   4422  H   ILE A 296       0.682   6.172   7.283  1.00 88.26           H  
ATOM   4423  CA  ILE A 296       0.524   7.527   8.907  1.00 88.26           C  
ATOM   4424  HA  ILE A 296       0.544   7.409   9.990  1.00 88.26           H  
ATOM   4425  C   ILE A 296      -0.774   8.229   8.524  1.00 88.26           C  
ATOM   4426  CB  ILE A 296       1.782   8.330   8.503  1.00 88.26           C  
ATOM   4427  HB  ILE A 296       1.739   8.519   7.431  1.00 88.26           H  
ATOM   4428  O   ILE A 296      -1.159   8.251   7.352  1.00 88.26           O  
ATOM   4429  CG1 ILE A 296       3.074   7.533   8.810  1.00 88.26           C  
ATOM   4430 HG12 ILE A 296       3.204   7.438   9.888  1.00 88.26           H  
ATOM   4431 HG13 ILE A 296       2.995   6.529   8.392  1.00 88.26           H  
ATOM   4432  CG2 ILE A 296       1.802   9.682   9.239  1.00 88.26           C  
ATOM   4433 HG21 ILE A 296       1.815   9.529  10.318  1.00 88.26           H  
ATOM   4434 HG22 ILE A 296       2.681  10.261   8.958  1.00 88.26           H  
ATOM   4435 HG23 ILE A 296       0.926  10.277   8.979  1.00 88.26           H  
ATOM   4436  CD1 ILE A 296       4.340   8.132   8.196  1.00 88.26           C  
ATOM   4437 HD11 ILE A 296       4.190   8.304   7.131  1.00 88.26           H  
ATOM   4438 HD12 ILE A 296       5.167   7.435   8.334  1.00 88.26           H  
ATOM   4439 HD13 ILE A 296       4.592   9.069   8.692  1.00 88.26           H  
ATOM   4440  N   GLU A 297      -1.462   8.780   9.514  1.00 87.68           N  
ATOM   4441  H   GLU A 297      -1.059   8.789  10.440  1.00 87.68           H  
ATOM   4442  CA  GLU A 297      -2.653   9.603   9.326  1.00 87.68           C  
ATOM   4443  HA  GLU A 297      -2.946   9.595   8.276  1.00 87.68           H  
ATOM   4444  C   GLU A 297      -2.294  11.047   9.674  1.00 87.68           C  
ATOM   4445  CB  GLU A 297      -3.839   9.045  10.134  1.00 87.68           C  
ATOM   4446  HB2 GLU A 297      -3.553   8.931  11.180  1.00 87.68           H  
ATOM   4447  HB3 GLU A 297      -4.672   9.745  10.064  1.00 87.68           H  
ATOM   4448  O   GLU A 297      -1.671  11.310  10.699  1.00 87.68           O  
ATOM   4449  CG  GLU A 297      -4.279   7.685   9.558  1.00 87.68           C  
ATOM   4450  HG2 GLU A 297      -4.530   7.837   8.508  1.00 87.68           H  
ATOM   4451  HG3 GLU A 297      -3.443   6.986   9.595  1.00 87.68           H  
ATOM   4452  CD  GLU A 297      -5.487   7.020  10.238  1.00 87.68           C  
ATOM   4453  OE1 GLU A 297      -5.861   5.920   9.743  1.00 87.68           O  
ATOM   4454  OE2 GLU A 297      -6.070   7.583  11.183  1.00 87.68           O  
ATOM   4455  N   PHE A 298      -2.644  11.968   8.783  1.00 84.81           N  
ATOM   4456  H   PHE A 298      -3.203  11.684   7.991  1.00 84.81           H  
ATOM   4457  CA  PHE A 298      -2.349  13.386   8.894  1.00 84.81           C  
ATOM   4458  HA  PHE A 298      -1.621  13.546   9.689  1.00 84.81           H  
ATOM   4459  C   PHE A 298      -3.632  14.123   9.258  1.00 84.81           C  
ATOM   4460  CB  PHE A 298      -1.734  13.903   7.588  1.00 84.81           C  
ATOM   4461  HB2 PHE A 298      -1.507  14.962   7.705  1.00 84.81           H  
ATOM   4462  HB3 PHE A 298      -2.468  13.812   6.788  1.00 84.81           H  
ATOM   4463  O   PHE A 298      -4.633  14.077   8.535  1.00 84.81           O  
ATOM   4464  CG  PHE A 298      -0.465  13.178   7.188  1.00 84.81           C  
ATOM   4465  CD1 PHE A 298       0.748  13.461   7.843  1.00 84.81           C  
ATOM   4466  HD1 PHE A 298       0.778  14.205   8.626  1.00 84.81           H  
ATOM   4467  CD2 PHE A 298      -0.501  12.203   6.175  1.00 84.81           C  
ATOM   4468  HD2 PHE A 298      -1.435  11.979   5.680  1.00 84.81           H  
ATOM   4469  CE1 PHE A 298       1.923  12.779   7.481  1.00 84.81           C  
ATOM   4470  HE1 PHE A 298       2.848  13.007   7.990  1.00 84.81           H  
ATOM   4471  CE2 PHE A 298       0.673  11.520   5.816  1.00 84.81           C  
ATOM   4472  HE2 PHE A 298       0.644  10.773   5.035  1.00 84.81           H  
ATOM   4473  CZ  PHE A 298       1.886  11.807   6.466  1.00 84.81           C  
ATOM   4474  HZ  PHE A 298       2.787  11.281   6.188  1.00 84.81           H  
ATOM   4475  N   GLU A 299      -3.604  14.809  10.394  1.00 76.42           N  
ATOM   4476  H   GLU A 299      -2.763  14.808  10.954  1.00 76.42           H  
ATOM   4477  CA  GLU A 299      -4.701  15.666  10.815  1.00 76.42           C  
ATOM   4478  HA  GLU A 299      -5.643  15.201  10.523  1.00 76.42           H  
ATOM   4479  C   GLU A 299      -4.588  17.013  10.101  1.00 76.42           C  
ATOM   4480  CB  GLU A 299      -4.725  15.820  12.340  1.00 76.42           C  
ATOM   4481  HB2 GLU A 299      -5.506  16.537  12.593  1.00 76.42           H  
ATOM   4482  HB3 GLU A 299      -3.765  16.205  12.684  1.00 76.42           H  
ATOM   4483  O   GLU A 299      -3.571  17.702  10.176  1.00 76.42           O  
ATOM   4484  CG  GLU A 299      -5.029  14.482  13.037  1.00 76.42           C  
ATOM   4485  HG2 GLU A 299      -5.957  14.084  12.626  1.00 76.42           H  
ATOM   4486  HG3 GLU A 299      -4.231  13.773  12.815  1.00 76.42           H  
ATOM   4487  CD  GLU A 299      -5.175  14.605  14.563  1.00 76.42           C  
ATOM   4488  OE1 GLU A 299      -5.458  13.562  15.194  1.00 76.42           O  
ATOM   4489  OE2 GLU A 299      -5.069  15.735  15.090  1.00 76.42           O  
ATOM   4490  N   ARG A 300      -5.649  17.411   9.391  1.00 67.14           N  
ATOM   4491  H   ARG A 300      -6.446  16.794   9.336  1.00 67.14           H  
ATOM   4492  CA  ARG A 300      -5.707  18.735   8.771  1.00 67.14           C  
ATOM   4493  HA  ARG A 300      -4.707  18.983   8.415  1.00 67.14           H  
ATOM   4494  C   ARG A 300      -6.071  19.763   9.834  1.00 67.14           C  
ATOM   4495  CB  ARG A 300      -6.660  18.732   7.566  1.00 67.14           C  
ATOM   4496  HB2 ARG A 300      -6.446  17.857   6.951  1.00 67.14           H  
ATOM   4497  HB3 ARG A 300      -7.696  18.674   7.901  1.00 67.14           H  
ATOM   4498  O   ARG A 300      -7.258  20.035  10.035  1.00 67.14           O  
ATOM   4499  CG  ARG A 300      -6.438  19.991   6.714  1.00 67.14           C  
ATOM   4500  HG2 ARG A 300      -5.418  19.967   6.331  1.00 67.14           H  
ATOM   4501  HG3 ARG A 300      -6.550  20.889   7.321  1.00 67.14           H  
ATOM   4502  CD  ARG A 300      -7.398  20.047   5.523  1.00 67.14           C  
ATOM   4503  HD2 ARG A 300      -7.501  19.046   5.104  1.00 67.14           H  
ATOM   4504  HD3 ARG A 300      -6.954  20.690   4.763  1.00 67.14           H  
ATOM   4505  NE  ARG A 300      -8.709  20.607   5.906  1.00 67.14           N  
ATOM   4506  HE  ARG A 300      -8.723  21.130   6.770  1.00 67.14           H  
ATOM   4507  NH1 ARG A 300      -9.910  19.806   4.122  1.00 67.14           N  
ATOM   4508 HH11 ARG A 300      -9.081  19.321   3.810  1.00 67.14           H  
ATOM   4509 HH12 ARG A 300     -10.721  19.823   3.520  1.00 67.14           H  
ATOM   4510  NH2 ARG A 300     -10.868  21.225   5.565  1.00 67.14           N  
ATOM   4511 HH21 ARG A 300     -11.714  21.186   5.015  1.00 67.14           H  
ATOM   4512 HH22 ARG A 300     -10.789  21.831   6.369  1.00 67.14           H  
ATOM   4513  CZ  ARG A 300      -9.821  20.538   5.200  1.00 67.14           C  
ATOM   4514  N   ASP A 301      -5.072  20.340  10.494  1.00 60.74           N  
ATOM   4515  H   ASP A 301      -4.131  19.992  10.376  1.00 60.74           H  
ATOM   4516  CA  ASP A 301      -5.319  21.480  11.369  1.00 60.74           C  
ATOM   4517  HA  ASP A 301      -6.119  21.197  12.054  1.00 60.74           H  
ATOM   4518  C   ASP A 301      -5.811  22.661  10.518  1.00 60.74           C  
ATOM   4519  CB  ASP A 301      -4.104  21.833  12.242  1.00 60.74           C  
ATOM   4520  HB2 ASP A 301      -3.311  22.245  11.617  1.00 60.74           H  
ATOM   4521  HB3 ASP A 301      -3.735  20.923  12.716  1.00 60.74           H  
ATOM   4522  O   ASP A 301      -5.107  23.189   9.658  1.00 60.74           O  
ATOM   4523  CG  ASP A 301      -4.475  22.841  13.341  1.00 60.74           C  
ATOM   4524  OD1 ASP A 301      -5.655  23.276  13.374  1.00 60.74           O  
ATOM   4525  OD2 ASP A 301      -3.575  23.224  14.116  1.00 60.74           O  
ATOM   4526  N   LEU A 302      -7.069  23.059  10.720  1.00 57.37           N  
ATOM   4527  H   LEU A 302      -7.566  22.624  11.483  1.00 57.37           H  
ATOM   4528  CA  LEU A 302      -7.661  24.197  10.016  1.00 57.37           C  
ATOM   4529  HA  LEU A 302      -7.533  24.056   8.942  1.00 57.37           H  
ATOM   4530  C   LEU A 302      -6.949  25.509  10.374  1.00 57.37           C  
ATOM   4531  CB  LEU A 302      -9.157  24.304  10.363  1.00 57.37           C  
ATOM   4532  HB2 LEU A 302      -9.241  24.446  11.440  1.00 57.37           H  
ATOM   4533  HB3 LEU A 302      -9.559  25.195   9.881  1.00 57.37           H  
ATOM   4534  O   LEU A 302      -7.040  26.467   9.607  1.00 57.37           O  
ATOM   4535  CG  LEU A 302     -10.021  23.097   9.959  1.00 57.37           C  
ATOM   4536  HG  LEU A 302      -9.622  22.189  10.411  1.00 57.37           H  
ATOM   4537  CD1 LEU A 302     -11.448  23.300  10.475  1.00 57.37           C  
ATOM   4538 HD11 LEU A 302     -12.058  22.432  10.225  1.00 57.37           H  
ATOM   4539 HD12 LEU A 302     -11.424  23.401  11.560  1.00 57.37           H  
ATOM   4540 HD13 LEU A 302     -11.883  24.200  10.039  1.00 57.37           H  
ATOM   4541  CD2 LEU A 302     -10.100  22.903   8.441  1.00 57.37           C  
ATOM   4542 HD21 LEU A 302     -10.493  23.805   7.973  1.00 57.37           H  
ATOM   4543 HD22 LEU A 302     -10.745  22.047   8.243  1.00 57.37           H  
ATOM   4544 HD23 LEU A 302      -9.097  22.701   8.063  1.00 57.37           H  
ATOM   4545  N   ALA A 303      -6.282  25.566  11.533  1.00 55.55           N  
ATOM   4546  H   ALA A 303      -6.208  24.735  12.103  1.00 55.55           H  
ATOM   4547  CA  ALA A 303      -5.605  26.764  12.009  1.00 55.55           C  
ATOM   4548  HA  ALA A 303      -6.257  27.623  11.848  1.00 55.55           H  
ATOM   4549  C   ALA A 303      -4.295  27.040  11.256  1.00 55.55           C  
ATOM   4550  CB  ALA A 303      -5.372  26.614  13.516  1.00 55.55           C  
ATOM   4551  HB1 ALA A 303      -4.685  25.789  13.708  1.00 55.55           H  
ATOM   4552  HB2 ALA A 303      -6.314  26.413  14.025  1.00 55.55           H  
ATOM   4553  HB3 ALA A 303      -4.936  27.531  13.913  1.00 55.55           H  
ATOM   4554  O   ALA A 303      -3.952  28.202  11.037  1.00 55.55           O  
ATOM   4555  N   ALA A 304      -3.593  25.992  10.822  1.00 60.15           N  
ATOM   4556  H   ALA A 304      -3.947  25.064  11.008  1.00 60.15           H  
ATOM   4557  CA  ALA A 304      -2.340  26.092  10.091  1.00 60.15           C  
ATOM   4558  HA  ALA A 304      -2.055  27.139   9.985  1.00 60.15           H  
ATOM   4559  C   ALA A 304      -2.520  25.516   8.684  1.00 60.15           C  
ATOM   4560  CB  ALA A 304      -1.236  25.403  10.904  1.00 60.15           C  
ATOM   4561  HB1 ALA A 304      -1.452  24.339  11.002  1.00 60.15           H  
ATOM   4562  HB2 ALA A 304      -0.277  25.523  10.399  1.00 60.15           H  
ATOM   4563  HB3 ALA A 304      -1.176  25.843  11.899  1.00 60.15           H  
ATOM   4564  O   ALA A 304      -2.266  24.340   8.435  1.00 60.15           O  
ATOM   4565  N   VAL A 305      -2.932  26.361   7.734  1.00 59.96           N  
ATOM   4566  H   VAL A 305      -3.179  27.301   8.009  1.00 59.96           H  
ATOM   4567  CA  VAL A 305      -2.875  26.031   6.300  1.00 59.96           C  
ATOM   4568  HA  VAL A 305      -3.250  25.016   6.168  1.00 59.96           H  
ATOM   4569  C   VAL A 305      -1.403  26.033   5.869  1.00 59.96           C  
ATOM   4570  CB  VAL A 305      -3.755  26.969   5.444  1.00 59.96           C  
ATOM   4571  HB  VAL A 305      -3.357  27.983   5.484  1.00 59.96           H  
ATOM   4572  O   VAL A 305      -0.929  26.953   5.207  1.00 59.96           O  
ATOM   4573  CG1 VAL A 305      -3.814  26.508   3.979  1.00 59.96           C  
ATOM   4574 HG11 VAL A 305      -4.198  25.490   3.921  1.00 59.96           H  
ATOM   4575 HG12 VAL A 305      -2.820  26.537   3.531  1.00 59.96           H  
ATOM   4576 HG13 VAL A 305      -4.461  27.172   3.406  1.00 59.96           H  
ATOM   4577  CG2 VAL A 305      -5.202  27.009   5.958  1.00 59.96           C  
ATOM   4578 HG21 VAL A 305      -5.810  27.644   5.314  1.00 59.96           H  
ATOM   4579 HG22 VAL A 305      -5.619  26.001   5.973  1.00 59.96           H  
ATOM   4580 HG23 VAL A 305      -5.236  27.416   6.969  1.00 59.96           H  
ATOM   4581  N   ALA A 306      -0.644  25.037   6.319  1.00 65.70           N  
ATOM   4582  H   ALA A 306      -1.069  24.349   6.924  1.00 65.70           H  
ATOM   4583  CA  ALA A 306       0.701  24.787   5.841  1.00 65.70           C  
ATOM   4584  HA  ALA A 306       1.202  25.738   5.662  1.00 65.70           H  
ATOM   4585  C   ALA A 306       0.593  24.031   4.516  1.00 65.70           C  
ATOM   4586  CB  ALA A 306       1.503  24.033   6.906  1.00 65.70           C  
ATOM   4587  HB1 ALA A 306       2.513  23.846   6.541  1.00 65.70           H  
ATOM   4588  HB2 ALA A 306       1.554  24.623   7.822  1.00 65.70           H  
ATOM   4589  HB3 ALA A 306       1.025  23.077   7.123  1.00 65.70           H  
ATOM   4590  O   ALA A 306      -0.045  22.981   4.431  1.00 65.70           O  
ATOM   4591  N   ALA A 307       1.195  24.586   3.466  1.00 71.53           N  
ATOM   4592  H   ALA A 307       1.710  25.446   3.592  1.00 71.53           H  
ATOM   4593  CA  ALA A 307       1.358  23.856   2.220  1.00 71.53           C  
ATOM   4594  HA  ALA A 307       0.387  23.468   1.912  1.00 71.53           H  
ATOM   4595  C   ALA A 307       2.302  22.669   2.455  1.00 71.53           C  
ATOM   4596  CB  ALA A 307       1.871  24.807   1.135  1.00 71.53           C  
ATOM   4597  HB1 ALA A 307       2.842  25.208   1.422  1.00 71.53           H  
ATOM   4598  HB2 ALA A 307       1.165  25.625   0.993  1.00 71.53           H  
ATOM   4599  HB3 ALA A 307       1.981  24.263   0.197  1.00 71.53           H  
ATOM   4600  O   ALA A 307       3.305  22.807   3.158  1.00 71.53           O  
ATOM   4601  N   ALA A 308       1.981  21.519   1.859  1.00 80.83           N  
ATOM   4602  H   ALA A 308       1.142  21.460   1.301  1.00 80.83           H  
ATOM   4603  CA  ALA A 308       2.864  20.363   1.904  1.00 80.83           C  
ATOM   4604  HA  ALA A 308       3.008  20.111   2.955  1.00 80.83           H  
ATOM   4605  C   ALA A 308       4.220  20.710   1.256  1.00 80.83           C  
ATOM   4606  CB  ALA A 308       2.189  19.170   1.214  1.00 80.83           C  
ATOM   4607  HB1 ALA A 308       1.255  18.927   1.720  1.00 80.83           H  
ATOM   4608  HB2 ALA A 308       1.994  19.401   0.167  1.00 80.83           H  
ATOM   4609  HB3 ALA A 308       2.847  18.303   1.265  1.00 80.83           H  
ATOM   4610  O   ALA A 308       4.226  21.379   0.217  1.00 80.83           O  
ATOM   4611  N   PRO A 309       5.358  20.257   1.820  1.00 83.35           N  
ATOM   4612  CA  PRO A 309       6.679  20.480   1.230  1.00 83.35           C  
ATOM   4613  HA  PRO A 309       6.903  21.547   1.257  1.00 83.35           H  
ATOM   4614  C   PRO A 309       6.778  19.978  -0.213  1.00 83.35           C  
ATOM   4615  CB  PRO A 309       7.660  19.721   2.132  1.00 83.35           C  
ATOM   4616  HB2 PRO A 309       8.621  20.232   2.198  1.00 83.35           H  
ATOM   4617  HB3 PRO A 309       7.797  18.700   1.776  1.00 83.35           H  
ATOM   4618  O   PRO A 309       7.425  20.605  -1.048  1.00 83.35           O  
ATOM   4619  CG  PRO A 309       6.952  19.683   3.483  1.00 83.35           C  
ATOM   4620  HG2 PRO A 309       7.124  20.617   4.019  1.00 83.35           H  
ATOM   4621  HG3 PRO A 309       7.265  18.838   4.096  1.00 83.35           H  
ATOM   4622  CD  PRO A 309       5.481  19.590   3.107  1.00 83.35           C  
ATOM   4623  HD2 PRO A 309       4.883  20.079   3.877  1.00 83.35           H  
ATOM   4624  HD3 PRO A 309       5.190  18.545   3.003  1.00 83.35           H  
ATOM   4625  N   ASN A 310       6.127  18.849  -0.504  1.00 86.38           N  
ATOM   4626  H   ASN A 310       5.610  18.387   0.231  1.00 86.38           H  
ATOM   4627  CA  ASN A 310       6.007  18.308  -1.848  1.00 86.38           C  
ATOM   4628  HA  ASN A 310       6.659  18.864  -2.521  1.00 86.38           H  
ATOM   4629  C   ASN A 310       4.568  18.477  -2.358  1.00 86.38           C  
ATOM   4630  CB  ASN A 310       6.505  16.856  -1.816  1.00 86.38           C  
ATOM   4631  HB2 ASN A 310       5.835  16.254  -1.203  1.00 86.38           H  
ATOM   4632  HB3 ASN A 310       7.493  16.841  -1.355  1.00 86.38           H  
ATOM   4633  O   ASN A 310       3.617  17.997  -1.737  1.00 86.38           O  
ATOM   4634  CG  ASN A 310       6.617  16.240  -3.198  1.00 86.38           C  
ATOM   4635  ND2 ASN A 310       7.415  15.210  -3.347  1.00 86.38           N  
ATOM   4636 HD21 ASN A 310       7.471  14.845  -4.287  1.00 86.38           H  
ATOM   4637 HD22 ASN A 310       7.943  14.850  -2.565  1.00 86.38           H  
ATOM   4638  OD1 ASN A 310       6.002  16.654  -4.164  1.00 86.38           O  
ATOM   4639  N   GLU A 311       4.410  19.129  -3.514  1.00 86.97           N  
ATOM   4640  H   GLU A 311       5.232  19.465  -3.995  1.00 86.97           H  
ATOM   4641  CA  GLU A 311       3.102  19.425  -4.108  1.00 86.97           C  
ATOM   4642  HA  GLU A 311       2.530  20.011  -3.389  1.00 86.97           H  
ATOM   4643  C   GLU A 311       2.281  18.160  -4.409  1.00 86.97           C  
ATOM   4644  CB  GLU A 311       3.301  20.276  -5.376  1.00 86.97           C  
ATOM   4645  HB2 GLU A 311       3.860  19.705  -6.117  1.00 86.97           H  
ATOM   4646  HB3 GLU A 311       3.869  21.167  -5.109  1.00 86.97           H  
ATOM   4647  O   GLU A 311       1.056  18.168  -4.271  1.00 86.97           O  
ATOM   4648  CG  GLU A 311       1.944  20.698  -5.963  1.00 86.97           C  
ATOM   4649  HG2 GLU A 311       1.345  21.135  -5.164  1.00 86.97           H  
ATOM   4650  HG3 GLU A 311       1.420  19.812  -6.322  1.00 86.97           H  
ATOM   4651  CD  GLU A 311       2.008  21.700  -7.121  1.00 86.97           C  
ATOM   4652  OE1 GLU A 311       0.891  22.145  -7.497  1.00 86.97           O  
ATOM   4653  OE2 GLU A 311       3.120  22.029  -7.588  1.00 86.97           O  
ATOM   4654  N   GLU A 312       2.938  17.043  -4.733  1.00 88.77           N  
ATOM   4655  H   GLU A 312       3.944  17.080  -4.811  1.00 88.77           H  
ATOM   4656  CA  GLU A 312       2.258  15.773  -5.016  1.00 88.77           C  
ATOM   4657  HA  GLU A 312       1.501  15.941  -5.781  1.00 88.77           H  
ATOM   4658  C   GLU A 312       1.522  15.191  -3.796  1.00 88.77           C  
ATOM   4659  CB  GLU A 312       3.280  14.753  -5.539  1.00 88.77           C  
ATOM   4660  HB2 GLU A 312       4.111  14.687  -4.836  1.00 88.77           H  
ATOM   4661  HB3 GLU A 312       2.811  13.770  -5.570  1.00 88.77           H  
ATOM   4662  O   GLU A 312       0.605  14.378  -3.944  1.00 88.77           O  
ATOM   4663  CG  GLU A 312       3.828  15.087  -6.936  1.00 88.77           C  
ATOM   4664  HG2 GLU A 312       4.365  16.034  -6.883  1.00 88.77           H  
ATOM   4665  HG3 GLU A 312       4.551  14.317  -7.204  1.00 88.77           H  
ATOM   4666  CD  GLU A 312       2.753  15.164  -8.045  1.00 88.77           C  
ATOM   4667  OE1 GLU A 312       3.046  15.786  -9.086  1.00 88.77           O  
ATOM   4668  OE2 GLU A 312       1.636  14.599  -7.888  1.00 88.77           O  
ATOM   4669  N   PHE A 313       1.892  15.622  -2.587  1.00 89.26           N  
ATOM   4670  H   PHE A 313       2.606  16.334  -2.545  1.00 89.26           H  
ATOM   4671  CA  PHE A 313       1.295  15.203  -1.317  1.00 89.26           C  
ATOM   4672  HA  PHE A 313       0.743  14.276  -1.472  1.00 89.26           H  
ATOM   4673  C   PHE A 313       0.271  16.200  -0.764  1.00 89.26           C  
ATOM   4674  CB  PHE A 313       2.412  14.903  -0.319  1.00 89.26           C  
ATOM   4675  HB2 PHE A 313       3.120  15.732  -0.295  1.00 89.26           H  
ATOM   4676  HB3 PHE A 313       1.982  14.822   0.679  1.00 89.26           H  
ATOM   4677  O   PHE A 313      -0.159  16.084   0.386  1.00 89.26           O  
ATOM   4678  CG  PHE A 313       3.140  13.615  -0.624  1.00 89.26           C  
ATOM   4679  CD1 PHE A 313       2.669  12.407  -0.083  1.00 89.26           C  
ATOM   4680  HD1 PHE A 313       1.788  12.406   0.541  1.00 89.26           H  
ATOM   4681  CD2 PHE A 313       4.272  13.619  -1.456  1.00 89.26           C  
ATOM   4682  HD2 PHE A 313       4.600  14.541  -1.915  1.00 89.26           H  
ATOM   4683  CE1 PHE A 313       3.361  11.211  -0.324  1.00 89.26           C  
ATOM   4684  HE1 PHE A 313       3.015  10.286   0.112  1.00 89.26           H  
ATOM   4685  CE2 PHE A 313       4.972  12.425  -1.694  1.00 89.26           C  
ATOM   4686  HE2 PHE A 313       5.847  12.428  -2.327  1.00 89.26           H  
ATOM   4687  CZ  PHE A 313       4.527  11.230  -1.101  1.00 89.26           C  
ATOM   4688  HZ  PHE A 313       5.075  10.309  -1.232  1.00 89.26           H  
ATOM   4689  N   ARG A 314      -0.162  17.173  -1.572  1.00 85.83           N  
ATOM   4690  H   ARG A 314       0.237  17.246  -2.498  1.00 85.83           H  
ATOM   4691  CA  ARG A 314      -1.194  18.127  -1.163  1.00 85.83           C  
ATOM   4692  HA  ARG A 314      -0.825  18.631  -0.270  1.00 85.83           H  
ATOM   4693  C   ARG A 314      -2.494  17.403  -0.786  1.00 85.83           C  
ATOM   4694  CB  ARG A 314      -1.385  19.167  -2.273  1.00 85.83           C  
ATOM   4695  HB2 ARG A 314      -1.855  18.694  -3.135  1.00 85.83           H  
ATOM   4696  HB3 ARG A 314      -0.407  19.543  -2.572  1.00 85.83           H  
ATOM   4697  O   ARG A 314      -2.958  16.509  -1.493  1.00 85.83           O  
ATOM   4698  CG  ARG A 314      -2.226  20.359  -1.795  1.00 85.83           C  
ATOM   4699  HG2 ARG A 314      -3.226  20.023  -1.520  1.00 85.83           H  
ATOM   4700  HG3 ARG A 314      -1.754  20.793  -0.914  1.00 85.83           H  
ATOM   4701  CD  ARG A 314      -2.341  21.445  -2.867  1.00 85.83           C  
ATOM   4702  HD2 ARG A 314      -1.334  21.737  -3.166  1.00 85.83           H  
ATOM   4703  HD3 ARG A 314      -2.832  22.311  -2.423  1.00 85.83           H  
ATOM   4704  NE  ARG A 314      -3.135  20.992  -4.025  1.00 85.83           N  
ATOM   4705  HE  ARG A 314      -3.950  20.441  -3.796  1.00 85.83           H  
ATOM   4706  NH1 ARG A 314      -1.859  21.959  -5.688  1.00 85.83           N  
ATOM   4707 HH11 ARG A 314      -1.506  21.959  -6.635  1.00 85.83           H  
ATOM   4708 HH12 ARG A 314      -1.199  22.286  -4.997  1.00 85.83           H  
ATOM   4709  NH2 ARG A 314      -3.642  20.732  -6.227  1.00 85.83           N  
ATOM   4710 HH21 ARG A 314      -4.417  20.142  -5.961  1.00 85.83           H  
ATOM   4711 HH22 ARG A 314      -3.391  20.902  -7.191  1.00 85.83           H  
ATOM   4712  CZ  ARG A 314      -2.874  21.232  -5.301  1.00 85.83           C  
ATOM   4713  N   ASP A 315      -3.091  17.824   0.328  1.00 84.62           N  
ATOM   4714  H   ASP A 315      -2.661  18.587   0.831  1.00 84.62           H  
ATOM   4715  CA  ASP A 315      -4.366  17.317   0.857  1.00 84.62           C  
ATOM   4716  HA  ASP A 315      -4.517  17.815   1.815  1.00 84.62           H  
ATOM   4717  C   ASP A 315      -4.387  15.810   1.170  1.00 84.62           C  
ATOM   4718  CB  ASP A 315      -5.544  17.737  -0.044  1.00 84.62           C  
ATOM   4719  HB2 ASP A 315      -5.506  17.171  -0.975  1.00 84.62           H  
ATOM   4720  HB3 ASP A 315      -6.480  17.487   0.455  1.00 84.62           H  
ATOM   4721  O   ASP A 315      -5.453  15.184   1.159  1.00 84.62           O  
ATOM   4722  CG  ASP A 315      -5.564  19.232  -0.358  1.00 84.62           C  
ATOM   4723  OD1 ASP A 315      -5.362  20.024   0.588  1.00 84.62           O  
ATOM   4724  OD2 ASP A 315      -5.784  19.570  -1.546  1.00 84.62           O  
ATOM   4725  N   ILE A 316      -3.234  15.188   1.433  1.00 89.32           N  
ATOM   4726  H   ILE A 316      -2.370  15.711   1.402  1.00 89.32           H  
ATOM   4727  CA  ILE A 316      -3.196  13.791   1.868  1.00 89.32           C  
ATOM   4728  HA  ILE A 316      -3.893  13.246   1.232  1.00 89.32           H  
ATOM   4729  C   ILE A 316      -3.694  13.656   3.314  1.00 89.32           C  
ATOM   4730  CB  ILE A 316      -1.812  13.168   1.620  1.00 89.32           C  
ATOM   4731  HB  ILE A 316      -1.514  13.433   0.605  1.00 89.32           H  
ATOM   4732  O   ILE A 316      -3.300  14.407   4.198  1.00 89.32           O  
ATOM   4733  CG1 ILE A 316      -1.909  11.631   1.696  1.00 89.32           C  
ATOM   4734 HG12 ILE A 316      -2.729  11.297   1.061  1.00 89.32           H  
ATOM   4735 HG13 ILE A 316      -2.117  11.320   2.720  1.00 89.32           H  
ATOM   4736  CG2 ILE A 316      -0.753  13.712   2.581  1.00 89.32           C  
ATOM   4737 HG21 ILE A 316      -0.817  14.799   2.622  1.00 89.32           H  
ATOM   4738 HG22 ILE A 316       0.241  13.446   2.222  1.00 89.32           H  
ATOM   4739 HG23 ILE A 316      -0.899  13.315   3.586  1.00 89.32           H  
ATOM   4740  CD1 ILE A 316      -0.639  10.928   1.216  1.00 89.32           C  
ATOM   4741 HD11 ILE A 316      -0.827   9.856   1.158  1.00 89.32           H  
ATOM   4742 HD12 ILE A 316      -0.359  11.303   0.232  1.00 89.32           H  
ATOM   4743 HD13 ILE A 316       0.176  11.104   1.918  1.00 89.32           H  
ATOM   4744  N   ILE A 317      -4.577  12.684   3.546  1.00 89.66           N  
ATOM   4745  H   ILE A 317      -4.894  12.144   2.754  1.00 89.66           H  
ATOM   4746  CA  ILE A 317      -5.134  12.376   4.875  1.00 89.66           C  
ATOM   4747  HA  ILE A 317      -4.940  13.198   5.564  1.00 89.66           H  
ATOM   4748  C   ILE A 317      -4.466  11.150   5.472  1.00 89.66           C  
ATOM   4749  CB  ILE A 317      -6.661  12.168   4.780  1.00 89.66           C  
ATOM   4750  HB  ILE A 317      -6.877  11.480   3.962  1.00 89.66           H  
ATOM   4751  O   ILE A 317      -4.211  11.086   6.665  1.00 89.66           O  
ATOM   4752  CG1 ILE A 317      -7.304  13.530   4.466  1.00 89.66           C  
ATOM   4753 HG12 ILE A 317      -6.897  13.925   3.535  1.00 89.66           H  
ATOM   4754 HG13 ILE A 317      -7.051  14.230   5.263  1.00 89.66           H  
ATOM   4755  CG2 ILE A 317      -7.246  11.564   6.077  1.00 89.66           C  
ATOM   4756 HG21 ILE A 317      -8.318  11.390   5.989  1.00 89.66           H  
ATOM   4757 HG22 ILE A 317      -7.049  12.230   6.917  1.00 89.66           H  
ATOM   4758 HG23 ILE A 317      -6.803  10.593   6.297  1.00 89.66           H  
ATOM   4759  CD1 ILE A 317      -8.823  13.495   4.329  1.00 89.66           C  
ATOM   4760 HD11 ILE A 317      -9.302  13.119   5.233  1.00 89.66           H  
ATOM   4761 HD12 ILE A 317      -9.152  14.527   4.211  1.00 89.66           H  
ATOM   4762 HD13 ILE A 317      -9.115  12.889   3.470  1.00 89.66           H  
ATOM   4763  N   LYS A 318      -4.215  10.137   4.650  1.00 91.55           N  
ATOM   4764  H   LYS A 318      -4.391  10.262   3.664  1.00 91.55           H  
ATOM   4765  CA  LYS A 318      -3.641   8.880   5.110  1.00 91.55           C  
ATOM   4766  HA  LYS A 318      -3.103   9.048   6.042  1.00 91.55           H  
ATOM   4767  C   LYS A 318      -2.650   8.396   4.089  1.00 91.55           C  
ATOM   4768  CB  LYS A 318      -4.761   7.870   5.379  1.00 91.55           C  
ATOM   4769  HB2 LYS A 318      -5.428   8.298   6.128  1.00 91.55           H  
ATOM   4770  HB3 LYS A 318      -5.327   7.694   4.465  1.00 91.55           H  
ATOM   4771  O   LYS A 318      -2.973   8.343   2.904  1.00 91.55           O  
ATOM   4772  CG  LYS A 318      -4.241   6.518   5.877  1.00 91.55           C  
ATOM   4773  HG2 LYS A 318      -3.708   6.004   5.077  1.00 91.55           H  
ATOM   4774  HG3 LYS A 318      -3.561   6.675   6.714  1.00 91.55           H  
ATOM   4775  CD  LYS A 318      -5.431   5.670   6.330  1.00 91.55           C  
ATOM   4776  HD2 LYS A 318      -5.990   6.246   7.067  1.00 91.55           H  
ATOM   4777  HD3 LYS A 318      -6.083   5.450   5.485  1.00 91.55           H  
ATOM   4778  CE  LYS A 318      -4.937   4.375   6.974  1.00 91.55           C  
ATOM   4779  HE2 LYS A 318      -4.005   4.598   7.492  1.00 91.55           H  
ATOM   4780  HE3 LYS A 318      -4.739   3.627   6.206  1.00 91.55           H  
ATOM   4781  NZ  LYS A 318      -5.919   3.898   7.972  1.00 91.55           N  
ATOM   4782  HZ1 LYS A 318      -6.849   3.781   7.597  1.00 91.55           H  
ATOM   4783  HZ2 LYS A 318      -5.993   4.616   8.678  1.00 91.55           H  
ATOM   4784  HZ3 LYS A 318      -5.597   3.085   8.477  1.00 91.55           H  
ATOM   4785  N   LEU A 319      -1.479   8.008   4.561  1.00 92.40           N  
ATOM   4786  H   LEU A 319      -1.313   8.109   5.552  1.00 92.40           H  
ATOM   4787  CA  LEU A 319      -0.459   7.336   3.786  1.00 92.40           C  
ATOM   4788  HA  LEU A 319      -0.795   7.242   2.754  1.00 92.40           H  
ATOM   4789  C   LEU A 319      -0.267   5.936   4.361  1.00 92.40           C  
ATOM   4790  CB  LEU A 319       0.811   8.189   3.813  1.00 92.40           C  
ATOM   4791  HB2 LEU A 319       0.554   9.205   3.513  1.00 92.40           H  
ATOM   4792  HB3 LEU A 319       1.187   8.217   4.836  1.00 92.40           H  
ATOM   4793  O   LEU A 319      -0.035   5.751   5.551  1.00 92.40           O  
ATOM   4794  CG  LEU A 319       1.916   7.685   2.876  1.00 92.40           C  
ATOM   4795  HG  LEU A 319       2.129   6.636   3.082  1.00 92.40           H  
ATOM   4796  CD1 LEU A 319       1.551   7.845   1.397  1.00 92.40           C  
ATOM   4797 HD11 LEU A 319       2.392   7.530   0.779  1.00 92.40           H  
ATOM   4798 HD12 LEU A 319       0.688   7.230   1.145  1.00 92.40           H  
ATOM   4799 HD13 LEU A 319       1.337   8.891   1.177  1.00 92.40           H  
ATOM   4800  CD2 LEU A 319       3.172   8.498   3.142  1.00 92.40           C  
ATOM   4801 HD21 LEU A 319       2.995   9.555   2.941  1.00 92.40           H  
ATOM   4802 HD22 LEU A 319       3.986   8.145   2.508  1.00 92.40           H  
ATOM   4803 HD23 LEU A 319       3.450   8.379   4.189  1.00 92.40           H  
ATOM   4804  N   GLY A 320      -0.421   4.928   3.516  1.00 92.40           N  
ATOM   4805  H   GLY A 320      -0.674   5.131   2.560  1.00 92.40           H  
ATOM   4806  CA  GLY A 320      -0.204   3.544   3.899  1.00 92.40           C  
ATOM   4807  HA2 GLY A 320      -0.762   3.333   4.811  1.00 92.40           H  
ATOM   4808  HA3 GLY A 320      -0.570   2.889   3.108  1.00 92.40           H  
ATOM   4809  C   GLY A 320       1.270   3.227   4.141  1.00 92.40           C  
ATOM   4810  O   GLY A 320       2.167   3.974   3.745  1.00 92.40           O  
ATOM   4811  N   ARG A 321       1.494   2.057   4.740  1.00 92.58           N  
ATOM   4812  H   ARG A 321       0.695   1.545   5.087  1.00 92.58           H  
ATOM   4813  CA  ARG A 321       2.816   1.424   4.813  1.00 92.58           C  
ATOM   4814  HA  ARG A 321       3.505   2.092   5.330  1.00 92.58           H  
ATOM   4815  C   ARG A 321       3.406   1.175   3.425  1.00 92.58           C  
ATOM   4816  CB  ARG A 321       2.754   0.119   5.619  1.00 92.58           C  
ATOM   4817  HB2 ARG A 321       3.771  -0.253   5.739  1.00 92.58           H  
ATOM   4818  HB3 ARG A 321       2.359   0.330   6.613  1.00 92.58           H  
ATOM   4819  O   ARG A 321       2.667   1.051   2.441  1.00 92.58           O  
ATOM   4820  CG  ARG A 321       1.912  -0.974   4.944  1.00 92.58           C  
ATOM   4821  HG2 ARG A 321       0.871  -0.655   4.886  1.00 92.58           H  
ATOM   4822  HG3 ARG A 321       2.286  -1.166   3.938  1.00 92.58           H  
ATOM   4823  CD  ARG A 321       2.007  -2.272   5.743  1.00 92.58           C  
ATOM   4824  HD2 ARG A 321       1.689  -2.091   6.770  1.00 92.58           H  
ATOM   4825  HD3 ARG A 321       3.054  -2.573   5.776  1.00 92.58           H  
ATOM   4826  NE  ARG A 321       1.220  -3.343   5.099  1.00 92.58           N  
ATOM   4827  HE  ARG A 321       1.653  -3.737   4.277  1.00 92.58           H  
ATOM   4828  NH1 ARG A 321      -0.514  -3.452   6.606  1.00 92.58           N  
ATOM   4829 HH11 ARG A 321      -1.355  -3.887   6.955  1.00 92.58           H  
ATOM   4830 HH12 ARG A 321      -0.028  -2.772   7.173  1.00 92.58           H  
ATOM   4831  NH2 ARG A 321      -0.508  -4.798   4.827  1.00 92.58           N  
ATOM   4832 HH21 ARG A 321      -1.365  -5.206   5.174  1.00 92.58           H  
ATOM   4833 HH22 ARG A 321      -0.059  -5.140   3.990  1.00 92.58           H  
ATOM   4834  CZ  ARG A 321       0.075  -3.855   5.514  1.00 92.58           C  
ATOM   4835  N   GLU A 322       4.718   1.037   3.374  1.00 91.65           N  
ATOM   4836  H   GLU A 322       5.249   1.109   4.230  1.00 91.65           H  
ATOM   4837  CA  GLU A 322       5.461   0.648   2.187  1.00 91.65           C  
ATOM   4838  HA  GLU A 322       5.149   1.322   1.389  1.00 91.65           H  
ATOM   4839  C   GLU A 322       5.113  -0.770   1.711  1.00 91.65           C  
ATOM   4840  CB  GLU A 322       6.975   0.882   2.358  1.00 91.65           C  
ATOM   4841  HB2 GLU A 322       7.422   0.801   1.367  1.00 91.65           H  
ATOM   4842  HB3 GLU A 322       7.143   1.907   2.691  1.00 91.65           H  
ATOM   4843  O   GLU A 322       4.795  -1.686   2.475  1.00 91.65           O  
ATOM   4844  CG  GLU A 322       7.735  -0.090   3.277  1.00 91.65           C  
ATOM   4845  HG2 GLU A 322       8.799   0.119   3.170  1.00 91.65           H  
ATOM   4846  HG3 GLU A 322       7.571  -1.106   2.920  1.00 91.65           H  
ATOM   4847  CD  GLU A 322       7.369   0.008   4.763  1.00 91.65           C  
ATOM   4848  OE1 GLU A 322       7.680  -0.968   5.476  1.00 91.65           O  
ATOM   4849  OE2 GLU A 322       6.727   1.014   5.152  1.00 91.65           O  
ATOM   4850  N   GLN A 323       5.125  -0.936   0.394  1.00 90.31           N  
ATOM   4851  H   GLN A 323       5.259  -0.113  -0.177  1.00 90.31           H  
ATOM   4852  CA  GLN A 323       4.925  -2.191  -0.308  1.00 90.31           C  
ATOM   4853  HA  GLN A 323       5.069  -3.020   0.386  1.00 90.31           H  
ATOM   4854  C   GLN A 323       5.977  -2.291  -1.406  1.00 90.31           C  
ATOM   4855  CB  GLN A 323       3.506  -2.272  -0.894  1.00 90.31           C  
ATOM   4856  HB2 GLN A 323       3.337  -1.428  -1.563  1.00 90.31           H  
ATOM   4857  HB3 GLN A 323       3.418  -3.196  -1.465  1.00 90.31           H  
ATOM   4858  O   GLN A 323       6.078  -1.417  -2.267  1.00 90.31           O  
ATOM   4859  CG  GLN A 323       2.414  -2.238   0.180  1.00 90.31           C  
ATOM   4860  HG2 GLN A 323       2.436  -1.271   0.682  1.00 90.31           H  
ATOM   4861  HG3 GLN A 323       2.617  -3.011   0.921  1.00 90.31           H  
ATOM   4862  CD  GLN A 323       1.010  -2.452  -0.374  1.00 90.31           C  
ATOM   4863  NE2 GLN A 323       0.002  -2.382   0.465  1.00 90.31           N  
ATOM   4864 HE21 GLN A 323      -0.901  -2.415   0.014  1.00 90.31           H  
ATOM   4865 HE22 GLN A 323       0.172  -1.970   1.371  1.00 90.31           H  
ATOM   4866  OE1 GLN A 323       0.752  -2.724  -1.531  1.00 90.31           O  
ATOM   4867  N   LEU A 324       6.760  -3.364  -1.374  1.00 88.25           N  
ATOM   4868  H   LEU A 324       6.657  -4.028  -0.620  1.00 88.25           H  
ATOM   4869  CA  LEU A 324       7.756  -3.647  -2.399  1.00 88.25           C  
ATOM   4870  HA  LEU A 324       8.091  -2.711  -2.846  1.00 88.25           H  
ATOM   4871  C   LEU A 324       7.120  -4.482  -3.511  1.00 88.25           C  
ATOM   4872  CB  LEU A 324       8.980  -4.332  -1.770  1.00 88.25           C  
ATOM   4873  HB2 LEU A 324       9.702  -4.538  -2.560  1.00 88.25           H  
ATOM   4874  HB3 LEU A 324       8.668  -5.287  -1.347  1.00 88.25           H  
ATOM   4875  O   LEU A 324       6.483  -5.506  -3.246  1.00 88.25           O  
ATOM   4876  CG  LEU A 324       9.677  -3.508  -0.669  1.00 88.25           C  
ATOM   4877  HG  LEU A 324       8.975  -3.315   0.142  1.00 88.25           H  
ATOM   4878  CD1 LEU A 324      10.852  -4.296  -0.097  1.00 88.25           C  
ATOM   4879 HD11 LEU A 324      11.319  -3.727   0.707  1.00 88.25           H  
ATOM   4880 HD12 LEU A 324      10.505  -5.247   0.308  1.00 88.25           H  
ATOM   4881 HD13 LEU A 324      11.595  -4.482  -0.873  1.00 88.25           H  
ATOM   4882  CD2 LEU A 324      10.203  -2.177  -1.194  1.00 88.25           C  
ATOM   4883 HD21 LEU A 324       9.368  -1.536  -1.479  1.00 88.25           H  
ATOM   4884 HD22 LEU A 324      10.768  -1.670  -0.413  1.00 88.25           H  
ATOM   4885 HD23 LEU A 324      10.852  -2.343  -2.054  1.00 88.25           H  
ATOM   4886  N   SER A 325       7.304  -4.045  -4.751  1.00 86.33           N  
ATOM   4887  H   SER A 325       7.811  -3.181  -4.880  1.00 86.33           H  
ATOM   4888  CA  SER A 325       6.901  -4.774  -5.954  1.00 86.33           C  
ATOM   4889  HA  SER A 325       6.750  -5.825  -5.709  1.00 86.33           H  
ATOM   4890  C   SER A 325       8.004  -4.687  -7.000  1.00 86.33           C  
ATOM   4891  CB  SER A 325       5.587  -4.219  -6.519  1.00 86.33           C  
ATOM   4892  HB2 SER A 325       5.318  -4.783  -7.412  1.00 86.33           H  
ATOM   4893  HB3 SER A 325       4.796  -4.342  -5.779  1.00 86.33           H  
ATOM   4894  O   SER A 325       8.611  -3.631  -7.140  1.00 86.33           O  
ATOM   4895  OG  SER A 325       5.695  -2.849  -6.856  1.00 86.33           O  
ATOM   4896  HG  SER A 325       6.627  -2.630  -6.921  1.00 86.33           H  
ATOM   4897  N   ALA A 326       8.241  -5.761  -7.749  1.00 84.28           N  
ATOM   4898  H   ALA A 326       7.693  -6.599  -7.621  1.00 84.28           H  
ATOM   4899  CA  ALA A 326       9.112  -5.719  -8.919  1.00 84.28           C  
ATOM   4900  HA  ALA A 326       9.867  -4.945  -8.783  1.00 84.28           H  
ATOM   4901  C   ALA A 326       8.268  -5.373 -10.156  1.00 84.28           C  
ATOM   4902  CB  ALA A 326       9.846  -7.059  -9.042  1.00 84.28           C  
ATOM   4903  HB1 ALA A 326      10.569  -6.998  -9.855  1.00 84.28           H  
ATOM   4904  HB2 ALA A 326      10.379  -7.281  -8.118  1.00 84.28           H  
ATOM   4905  HB3 ALA A 326       9.139  -7.859  -9.259  1.00 84.28           H  
ATOM   4906  O   ALA A 326       7.282  -6.060 -10.429  1.00 84.28           O  
ATOM   4907  N   VAL A 327       8.616  -4.299 -10.865  1.00 80.63           N  
ATOM   4908  H   VAL A 327       9.462  -3.808 -10.612  1.00 80.63           H  
ATOM   4909  CA  VAL A 327       7.948  -3.849 -12.099  1.00 80.63           C  
ATOM   4910  HA  VAL A 327       7.354  -4.664 -12.513  1.00 80.63           H  
ATOM   4911  C   VAL A 327       9.041  -3.498 -13.103  1.00 80.63           C  
ATOM   4912  CB  VAL A 327       7.019  -2.641 -11.845  1.00 80.63           C  
ATOM   4913  HB  VAL A 327       7.606  -1.799 -11.478  1.00 80.63           H  
ATOM   4914  O   VAL A 327       9.991  -2.826 -12.738  1.00 80.63           O  
ATOM   4915  CG1 VAL A 327       6.290  -2.209 -13.124  1.00 80.63           C  
ATOM   4916 HG11 VAL A 327       5.603  -1.390 -12.912  1.00 80.63           H  
ATOM   4917 HG12 VAL A 327       7.011  -1.850 -13.857  1.00 80.63           H  
ATOM   4918 HG13 VAL A 327       5.740  -3.046 -13.554  1.00 80.63           H  
ATOM   4919  CG2 VAL A 327       5.937  -2.958 -10.798  1.00 80.63           C  
ATOM   4920 HG21 VAL A 327       5.373  -3.838 -11.106  1.00 80.63           H  
ATOM   4921 HG22 VAL A 327       5.264  -2.107 -10.693  1.00 80.63           H  
ATOM   4922 HG23 VAL A 327       6.406  -3.150  -9.832  1.00 80.63           H  
ATOM   4923  N   ASP A 328       8.948  -3.981 -14.342  1.00 78.20           N  
ATOM   4924  H   ASP A 328       8.082  -4.410 -14.635  1.00 78.20           H  
ATOM   4925  CA  ASP A 328       9.896  -3.658 -15.424  1.00 78.20           C  
ATOM   4926  HA  ASP A 328       9.710  -4.376 -16.223  1.00 78.20           H  
ATOM   4927  C   ASP A 328      11.385  -3.852 -15.062  1.00 78.20           C  
ATOM   4928  CB  ASP A 328       9.569  -2.275 -16.018  1.00 78.20           C  
ATOM   4929  HB2 ASP A 328       9.737  -1.508 -15.262  1.00 78.20           H  
ATOM   4930  HB3 ASP A 328      10.233  -2.081 -16.860  1.00 78.20           H  
ATOM   4931  O   ASP A 328      12.238  -3.040 -15.403  1.00 78.20           O  
ATOM   4932  CG  ASP A 328       8.124  -2.194 -16.523  1.00 78.20           C  
ATOM   4933  OD1 ASP A 328       7.599  -3.248 -16.957  1.00 78.20           O  
ATOM   4934  OD2 ASP A 328       7.521  -1.102 -16.416  1.00 78.20           O  
ATOM   4935  N   ARG A 329      11.706  -4.959 -14.372  1.00 79.34           N  
ATOM   4936  H   ARG A 329      10.932  -5.552 -14.110  1.00 79.34           H  
ATOM   4937  CA  ARG A 329      13.052  -5.298 -13.850  1.00 79.34           C  
ATOM   4938  HA  ARG A 329      12.976  -6.261 -13.345  1.00 79.34           H
[truncated: 222,273 more chars]
