# Supplementary material for: Widespread Horizontal Gene Transfer Among Animal Viruses
Source: bioRxiv. 2024 Mar 26:2024.03.25.586562. Preprint. [Version 2] doi: 10.1101/2024.03.25.586562 (PMC11071296; doi:10.1101/2024.03.25.586562)
Supplement: Supplement 7 [file media-7.zip › File7_PDB/Papilloma7570_L2.pdb]

ATOM      1  N   MET A   1      18.422  46.760 -17.234  1.00 49.15           N  
ATOM      2  H   MET A   1      18.689  46.527 -18.179  1.00 49.15           H  
ATOM      3  H2  MET A   1      18.779  46.059 -16.600  1.00 49.15           H  
ATOM      4  H3  MET A   1      18.828  47.649 -16.978  1.00 49.15           H  
ATOM      5  CA  MET A   1      16.953  46.824 -17.102  1.00 49.15           C  
ATOM      6  HA  MET A   1      16.560  47.626 -17.727  1.00 49.15           H  
ATOM      7  C   MET A   1      16.642  47.168 -15.662  1.00 49.15           C  
ATOM      8  CB  MET A   1      16.264  45.508 -17.504  1.00 49.15           C  
ATOM      9  HB2 MET A   1      15.227  45.557 -17.173  1.00 49.15           H  
ATOM     10  HB3 MET A   1      16.740  44.657 -17.017  1.00 49.15           H  
ATOM     11  O   MET A   1      16.908  46.352 -14.789  1.00 49.15           O  
ATOM     12  CG  MET A   1      16.264  45.305 -19.023  1.00 49.15           C  
ATOM     13  HG2 MET A   1      17.241  44.949 -19.348  1.00 49.15           H  
ATOM     14  HG3 MET A   1      16.067  46.264 -19.501  1.00 49.15           H  
ATOM     15  SD  MET A   1      14.989  44.149 -19.582  1.00 49.15           S  
ATOM     16  CE  MET A   1      15.102  44.388 -21.376  1.00 49.15           C  
ATOM     17  HE1 MET A   1      16.104  44.131 -21.720  1.00 49.15           H  
ATOM     18  HE2 MET A   1      14.380  43.739 -21.873  1.00 49.15           H  
ATOM     19  HE3 MET A   1      14.883  45.425 -21.628  1.00 49.15           H  
ATOM     20  N   ASP A   2      16.190  48.395 -15.412  1.00 47.25           N  
ATOM     21  H   ASP A   2      16.009  49.053 -16.157  1.00 47.25           H  
ATOM     22  CA  ASP A   2      15.895  48.877 -14.064  1.00 47.25           C  
ATOM     23  HA  ASP A   2      16.760  48.697 -13.425  1.00 47.25           H  
ATOM     24  C   ASP A   2      14.703  48.116 -13.482  1.00 47.25           C  
ATOM     25  CB  ASP A   2      15.643  50.392 -14.094  1.00 47.25           C  
ATOM     26  HB2 ASP A   2      15.291  50.711 -13.113  1.00 47.25           H  
ATOM     27  HB3 ASP A   2      14.869  50.621 -14.827  1.00 47.25           H  
ATOM     28  O   ASP A   2      13.578  48.203 -13.972  1.00 47.25           O  
ATOM     29  CG  ASP A   2      16.926  51.155 -14.419  1.00 47.25           C  
ATOM     30  OD1 ASP A   2      17.939  50.860 -13.749  1.00 47.25           O  
ATOM     31  OD2 ASP A   2      16.894  51.958 -15.374  1.00 47.25           O  
ATOM     32  N   SER A   3      14.957  47.323 -12.441  1.00 60.98           N  
ATOM     33  H   SER A   3      15.912  47.234 -12.123  1.00 60.98           H  
ATOM     34  CA  SER A   3      13.922  46.598 -11.713  1.00 60.98           C  
ATOM     35  HA  SER A   3      13.264  46.110 -12.432  1.00 60.98           H  
ATOM     36  C   SER A   3      13.090  47.589 -10.891  1.00 60.98           C  
ATOM     37  CB  SER A   3      14.557  45.506 -10.844  1.00 60.98           C  
ATOM     38  HB2 SER A   3      15.100  44.804 -11.477  1.00 60.98           H  
ATOM     39  HB3 SER A   3      13.771  44.968 -10.314  1.00 60.98           H  
ATOM     40  O   SER A   3      13.462  47.974  -9.777  1.00 60.98           O  
ATOM     41  OG  SER A   3      15.446  46.085  -9.909  1.00 60.98           O  
ATOM     42  HG  SER A   3      15.031  46.901  -9.620  1.00 60.98           H  
ATOM     43  N   GLU A   4      11.966  48.021 -11.452  1.00 67.83           N  
ATOM     44  H   GLU A   4      11.816  47.796 -12.425  1.00 67.83           H  
ATOM     45  CA  GLU A   4      10.997  48.901 -10.809  1.00 67.83           C  
ATOM     46  HA  GLU A   4      11.528  49.788 -10.464  1.00 67.83           H  
ATOM     47  C   GLU A   4      10.370  48.184  -9.596  1.00 67.83           C  
ATOM     48  CB  GLU A   4       9.974  49.344 -11.872  1.00 67.83           C  
ATOM     49  HB2 GLU A   4       9.222  48.567 -12.007  1.00 67.83           H  
ATOM     50  HB3 GLU A   4      10.499  49.479 -12.817  1.00 67.83           H  
ATOM     51  O   GLU A   4       9.651  47.190  -9.721  1.00 67.83           O  
ATOM     52  CG  GLU A   4       9.297  50.679 -11.531  1.00 67.83           C  
ATOM     53  HG2 GLU A   4       8.695  50.544 -10.633  1.00 67.83           H  
ATOM     54  HG3 GLU A   4      10.071  51.413 -11.307  1.00 67.83           H  
ATOM     55  CD  GLU A   4       8.410  51.212 -12.672  1.00 67.83           C  
ATOM     56  OE1 GLU A   4       8.021  52.398 -12.572  1.00 67.83           O  
ATOM     57  OE2 GLU A   4       8.058  50.426 -13.579  1.00 67.83           O  
ATOM     58  N   ARG A   5      10.690  48.644  -8.377  1.00 69.67           N  
ATOM     59  H   ARG A   5      11.328  49.425  -8.330  1.00 69.67           H  
ATOM     60  CA  ARG A   5      10.164  48.045  -7.138  1.00 69.67           C  
ATOM     61  HA  ARG A   5      10.440  46.991  -7.158  1.00 69.67           H  
ATOM     62  C   ARG A   5       8.630  48.160  -7.117  1.00 69.67           C  
ATOM     63  CB  ARG A   5      10.766  48.707  -5.889  1.00 69.67           C  
ATOM     64  HB2 ARG A   5      10.185  48.397  -5.021  1.00 69.67           H  
ATOM     65  HB3 ARG A   5      10.682  49.790  -5.984  1.00 69.67           H  
ATOM     66  O   ARG A   5       8.110  49.269  -7.254  1.00 69.67           O  
ATOM     67  CG  ARG A   5      12.231  48.319  -5.648  1.00 69.67           C  
ATOM     68  HG2 ARG A   5      12.836  48.623  -6.502  1.00 69.67           H  
ATOM     69  HG3 ARG A   5      12.305  47.238  -5.530  1.00 69.67           H  
ATOM     70  CD  ARG A   5      12.753  49.015  -4.381  1.00 69.67           C  
ATOM     71  HD2 ARG A   5      12.659  50.092  -4.516  1.00 69.67           H  
ATOM     72  HD3 ARG A   5      12.140  48.710  -3.532  1.00 69.67           H  
ATOM     73  NE  ARG A   5      14.163  48.677  -4.114  1.00 69.67           N  
ATOM     74  HE  ARG A   5      14.613  48.071  -4.786  1.00 69.67           H  
ATOM     75  NH1 ARG A   5      14.452  49.968  -2.232  1.00 69.67           N  
ATOM     76 HH11 ARG A   5      13.514  50.326  -2.343  1.00 69.67           H  
ATOM     77 HH12 ARG A   5      15.066  50.335  -1.519  1.00 69.67           H  
ATOM     78  NH2 ARG A   5      16.158  48.767  -3.016  1.00 69.67           N  
ATOM     79 HH21 ARG A   5      16.568  48.152  -3.704  1.00 69.67           H  
ATOM     80 HH22 ARG A   5      16.752  49.134  -2.286  1.00 69.67           H  
ATOM     81  CZ  ARG A   5      14.914  49.134  -3.126  1.00 69.67           C  
ATOM     82  N   PRO A   6       7.883  47.069  -6.860  1.00 64.04           N  
ATOM     83  CA  PRO A   6       6.425  47.098  -6.886  1.00 64.04           C  
ATOM     84  HA  PRO A   6       6.101  47.430  -7.872  1.00 64.04           H  
ATOM     85  C   PRO A   6       5.866  48.061  -5.828  1.00 64.04           C  
ATOM     86  CB  PRO A   6       5.974  45.646  -6.689  1.00 64.04           C  
ATOM     87  HB2 PRO A   6       5.067  45.571  -6.090  1.00 64.04           H  
ATOM     88  HB3 PRO A   6       5.821  45.184  -7.665  1.00 64.04           H  
ATOM     89  O   PRO A   6       6.144  47.948  -4.630  1.00 64.04           O  
ATOM     90  CG  PRO A   6       7.165  44.978  -6.001  1.00 64.04           C  
ATOM     91  HG2 PRO A   6       7.105  45.146  -4.925  1.00 64.04           H  
ATOM     92  HG3 PRO A   6       7.216  43.912  -6.222  1.00 64.04           H  
ATOM     93  CD  PRO A   6       8.365  45.730  -6.567  1.00 64.04           C  
ATOM     94  HD2 PRO A   6       9.174  45.743  -5.837  1.00 64.04           H  
ATOM     95  HD3 PRO A   6       8.696  45.258  -7.492  1.00 64.04           H  
ATOM     96  N   ARG A   7       5.052  49.024  -6.278  1.00 75.03           N  
ATOM     97  H   ARG A   7       4.937  49.088  -7.280  1.00 75.03           H  
ATOM     98  CA  ARG A   7       4.438  50.057  -5.432  1.00 75.03           C  
ATOM     99  HA  ARG A   7       5.256  50.573  -4.929  1.00 75.03           H  
ATOM    100  C   ARG A   7       3.533  49.413  -4.376  1.00 75.03           C  
ATOM    101  CB  ARG A   7       3.699  51.066  -6.331  1.00 75.03           C  
ATOM    102  HB2 ARG A   7       2.790  50.606  -6.719  1.00 75.03           H  
ATOM    103  HB3 ARG A   7       4.342  51.302  -7.179  1.00 75.03           H  
ATOM    104  O   ARG A   7       2.587  48.693  -4.692  1.00 75.03           O  
ATOM    105  CG  ARG A   7       3.350  52.387  -5.625  1.00 75.03           C  
ATOM    106  HG2 ARG A   7       4.264  52.840  -5.242  1.00 75.03           H  
ATOM    107  HG3 ARG A   7       2.668  52.193  -4.797  1.00 75.03           H  
ATOM    108  CD  ARG A   7       2.686  53.350  -6.622  1.00 75.03           C  
ATOM    109  HD2 ARG A   7       1.762  52.897  -6.981  1.00 75.03           H  
ATOM    110  HD3 ARG A   7       3.356  53.485  -7.471  1.00 75.03           H  
ATOM    111  NE  ARG A   7       2.394  54.670  -6.024  1.00 75.03           N  
ATOM    112  HE  ARG A   7       2.793  54.860  -5.116  1.00 75.03           H  
ATOM    113  NH1 ARG A   7       1.265  55.553  -7.822  1.00 75.03           N  
ATOM    114 HH11 ARG A   7       0.854  56.346  -8.294  1.00 75.03           H  
ATOM    115 HH12 ARG A   7       1.465  54.719  -8.355  1.00 75.03           H  
ATOM    116  NH2 ARG A   7       1.602  56.812  -6.015  1.00 75.03           N  
ATOM    117 HH21 ARG A   7       1.173  57.580  -6.510  1.00 75.03           H  
ATOM    118 HH22 ARG A   7       2.046  56.985  -5.125  1.00 75.03           H  
ATOM    119  CZ  ARG A   7       1.756  55.666  -6.619  1.00 75.03           C  
ATOM    120  N   LYS A   8       3.807  49.703  -3.100  1.00 77.59           N  
ATOM    121  H   LYS A   8       4.641  50.247  -2.933  1.00 77.59           H  
ATOM    122  CA  LYS A   8       3.059  49.184  -1.943  1.00 77.59           C  
ATOM    123  HA  LYS A   8       3.152  48.098  -1.958  1.00 77.59           H  
ATOM    124  C   LYS A   8       1.572  49.552  -2.063  1.00 77.59           C  
ATOM    125  CB  LYS A   8       3.717  49.725  -0.659  1.00 77.59           C  
ATOM    126  HB2 LYS A   8       4.798  49.675  -0.792  1.00 77.59           H  
ATOM    127  HB3 LYS A   8       3.448  50.773  -0.525  1.00 77.59           H  
ATOM    128  O   LYS A   8       1.217  50.730  -2.065  1.00 77.59           O  
ATOM    129  CG  LYS A   8       3.371  48.935   0.615  1.00 77.59           C  
ATOM    130  HG2 LYS A   8       2.308  49.034   0.834  1.00 77.59           H  
ATOM    131  HG3 LYS A   8       3.608  47.883   0.457  1.00 77.59           H  
ATOM    132  CD  LYS A   8       4.201  49.469   1.797  1.00 77.59           C  
ATOM    133  HD2 LYS A   8       5.254  49.463   1.514  1.00 77.59           H  
ATOM    134  HD3 LYS A   8       3.905  50.497   2.003  1.00 77.59           H  
ATOM    135  CE  LYS A   8       4.029  48.616   3.062  1.00 77.59           C  
ATOM    136  HE2 LYS A   8       2.983  48.647   3.367  1.00 77.59           H  
ATOM    137  HE3 LYS A   8       4.277  47.583   2.815  1.00 77.59           H  
ATOM    138  NZ  LYS A   8       4.908  49.094   4.163  1.00 77.59           N  
ATOM    139  HZ1 LYS A   8       4.812  48.516   4.986  1.00 77.59           H  
ATOM    140  HZ2 LYS A   8       5.878  49.053   3.882  1.00 77.59           H  
ATOM    141  HZ3 LYS A   8       4.702  50.051   4.412  1.00 77.59           H  
ATOM    142  N   ARG A   9       0.698  48.545  -2.163  1.00 72.37           N  
ATOM    143  H   ARG A   9       1.082  47.615  -2.246  1.00 72.37           H  
ATOM    144  CA  ARG A   9      -0.758  48.723  -2.292  1.00 72.37           C  
ATOM    145  HA  ARG A   9      -0.940  49.349  -3.165  1.00 72.37           H  
ATOM    146  C   ARG A   9      -1.320  49.447  -1.062  1.00 72.37           C  
ATOM    147  CB  ARG A   9      -1.402  47.345  -2.527  1.00 72.37           C  
ATOM    148  HB2 ARG A   9      -0.920  46.886  -3.391  1.00 72.37           H  
ATOM    149  HB3 ARG A   9      -1.215  46.712  -1.660  1.00 72.37           H  
ATOM    150  O   ARG A   9      -1.161  48.978   0.064  1.00 72.37           O  
ATOM    151  CG  ARG A   9      -2.916  47.399  -2.789  1.00 72.37           C  
ATOM    152  HG2 ARG A   9      -3.121  48.062  -3.630  1.00 72.37           H  
ATOM    153  HG3 ARG A   9      -3.421  47.778  -1.900  1.00 72.37           H  
ATOM    154  CD  ARG A   9      -3.438  45.990  -3.106  1.00 72.37           C  
ATOM    155  HD2 ARG A   9      -3.006  45.662  -4.051  1.00 72.37           H  
ATOM    156  HD3 ARG A   9      -3.107  45.311  -2.320  1.00 72.37           H  
ATOM    157  NE  ARG A   9      -4.912  45.949  -3.190  1.00 72.37           N  
ATOM    158  HE  ARG A   9      -5.396  46.816  -3.004  1.00 72.37           H  
ATOM    159  NH1 ARG A   9      -5.108  43.706  -3.657  1.00 72.37           N  
ATOM    160 HH11 ARG A   9      -4.102  43.617  -3.665  1.00 72.37           H  
ATOM    161 HH12 ARG A   9      -5.668  42.897  -3.886  1.00 72.37           H  
ATOM    162  NH2 ARG A   9      -6.944  44.952  -3.484  1.00 72.37           N  
ATOM    163 HH21 ARG A   9      -7.476  44.122  -3.706  1.00 72.37           H  
ATOM    164 HH22 ARG A   9      -7.412  45.828  -3.302  1.00 72.37           H  
ATOM    165  CZ  ARG A   9      -5.642  44.874  -3.443  1.00 72.37           C  
ATOM    166  N   THR A  10      -1.999  50.572  -1.275  1.00 79.15           N  
ATOM    167  H   THR A  10      -2.091  50.928  -2.215  1.00 79.15           H  
ATOM    168  CA  THR A  10      -2.686  51.315  -0.211  1.00 79.15           C  
ATOM    169  HA  THR A  10      -1.995  51.427   0.624  1.00 79.15           H  
ATOM    170  C   THR A  10      -3.902  50.537   0.297  1.00 79.15           C  
ATOM    171  CB  THR A  10      -3.091  52.726  -0.670  1.00 79.15           C  
ATOM    172  HB  THR A  10      -3.736  53.180   0.082  1.00 79.15           H  
ATOM    173  O   THR A  10      -4.567  49.810  -0.451  1.00 79.15           O  
ATOM    174  CG2 THR A  10      -1.867  53.618  -0.876  1.00 79.15           C  
ATOM    175 HG21 THR A  10      -1.302  53.691   0.053  1.00 79.15           H  
ATOM    176 HG22 THR A  10      -2.187  54.618  -1.168  1.00 79.15           H  
ATOM    177 HG23 THR A  10      -1.223  53.208  -1.654  1.00 79.15           H  
ATOM    178  OG1 THR A  10      -3.774  52.664  -1.899  1.00 79.15           O  
ATOM    179  HG1 THR A  10      -4.047  53.556  -2.126  1.00 79.15           H  
ATOM    180  N   LYS A  11      -4.188  50.663   1.599  1.00 80.46           N  
ATOM    181  H   LYS A  11      -3.638  51.304   2.153  1.00 80.46           H  
ATOM    182  CA  LYS A  11      -5.386  50.067   2.203  1.00 80.46           C  
ATOM    183  HA  LYS A  11      -5.398  48.999   1.984  1.00 80.46           H  
ATOM    184  C   LYS A  11      -6.624  50.694   1.556  1.00 80.46           C  
ATOM    185  CB  LYS A  11      -5.399  50.266   3.729  1.00 80.46           C  
ATOM    186  HB2 LYS A  11      -6.388  49.994   4.098  1.00 80.46           H  
ATOM    187  HB3 LYS A  11      -5.235  51.319   3.959  1.00 80.46           H  
ATOM    188  O   LYS A  11      -6.752  51.913   1.529  1.00 80.46           O  
ATOM    189  CG  LYS A  11      -4.357  49.403   4.462  1.00 80.46           C  
ATOM    190  HG2 LYS A  11      -3.356  49.690   4.139  1.00 80.46           H  
ATOM    191  HG3 LYS A  11      -4.521  48.354   4.215  1.00 80.46           H  
ATOM    192  CD  LYS A  11      -4.472  49.588   5.984  1.00 80.46           C  
ATOM    193  HD2 LYS A  11      -5.476  49.307   6.300  1.00 80.46           H  
ATOM    194  HD3 LYS A  11      -4.312  50.640   6.224  1.00 80.46           H  
ATOM    195  CE  LYS A  11      -3.441  48.729   6.733  1.00 80.46           C  
ATOM    196  HE2 LYS A  11      -2.445  48.999   6.383  1.00 80.46           H  
ATOM    197  HE3 LYS A  11      -3.612  47.682   6.480  1.00 80.46           H  
ATOM    198  NZ  LYS A  11      -3.531  48.921   8.205  1.00 80.46           N  
ATOM    199  HZ1 LYS A  11      -2.849  48.352   8.687  1.00 80.46           H  
ATOM    200  HZ2 LYS A  11      -3.364  49.885   8.454  1.00 80.46           H  
ATOM    201  HZ3 LYS A  11      -4.447  48.667   8.547  1.00 80.46           H  
ATOM    202  N   ARG A  12      -7.520  49.856   1.031  1.00 76.22           N  
ATOM    203  H   ARG A  12      -7.359  48.867   1.151  1.00 76.22           H  
ATOM    204  CA  ARG A  12      -8.841  50.286   0.550  1.00 76.22           C  
ATOM    205  HA  ARG A  12      -8.751  51.281   0.114  1.00 76.22           H  
ATOM    206  C   ARG A  12      -9.790  50.418   1.745  1.00 76.22           C  
ATOM    207  CB  ARG A  12      -9.376  49.322  -0.526  1.00 76.22           C  
ATOM    208  HB2 ARG A  12      -9.445  48.318  -0.107  1.00 76.22           H  
ATOM    209  HB3 ARG A  12     -10.380  49.642  -0.807  1.00 76.22           H  
ATOM    210  O   ARG A  12      -9.644  49.676   2.716  1.00 76.22           O  
ATOM    211  CG  ARG A  12      -8.493  49.296  -1.790  1.00 76.22           C  
ATOM    212  HG2 ARG A  12      -8.401  50.309  -2.180  1.00 76.22           H  
ATOM    213  HG3 ARG A  12      -7.500  48.927  -1.534  1.00 76.22           H  
ATOM    214  CD  ARG A  12      -9.101  48.393  -2.877  1.00 76.22           C  
ATOM    215  HD2 ARG A  12      -9.213  47.386  -2.476  1.00 76.22           H  
ATOM    216  HD3 ARG A  12     -10.091  48.777  -3.124  1.00 76.22           H  
ATOM    217  NE  ARG A  12      -8.271  48.360  -4.104  1.00 76.22           N  
ATOM    218  HE  ARG A  12      -7.492  49.002  -4.139  1.00 76.22           H  
ATOM    219  NH1 ARG A  12      -9.649  47.023  -5.378  1.00 76.22           N  
ATOM    220 HH11 ARG A  12     -10.370  47.062  -4.672  1.00 76.22           H  
ATOM    221 HH12 ARG A  12      -9.896  46.645  -6.281  1.00 76.22           H  
ATOM    222  NH2 ARG A  12      -7.773  47.819  -6.269  1.00 76.22           N  
ATOM    223 HH21 ARG A  12      -6.987  48.454  -6.280  1.00 76.22           H  
ATOM    224 HH22 ARG A  12      -8.041  47.392  -7.144  1.00 76.22           H  
ATOM    225  CZ  ARG A  12      -8.570  47.742  -5.240  1.00 76.22           C  
ATOM    226  N   ASP A  13     -10.729  51.357   1.664  1.00 83.50           N  
ATOM    227  H   ASP A  13     -10.778  51.931   0.834  1.00 83.50           H  
ATOM    228  CA  ASP A  13     -11.792  51.529   2.661  1.00 83.50           C  
ATOM    229  HA  ASP A  13     -11.322  51.632   3.640  1.00 83.50           H  
ATOM    230  C   ASP A  13     -12.706  50.286   2.700  1.00 83.50           C  
ATOM    231  CB  ASP A  13     -12.569  52.830   2.362  1.00 83.50           C  
ATOM    232  HB2 ASP A  13     -11.877  53.560   1.943  1.00 83.50           H  
ATOM    233  HB3 ASP A  13     -13.333  52.630   1.611  1.00 83.50           H  
ATOM    234  O   ASP A  13     -12.750  49.497   1.748  1.00 83.50           O  
ATOM    235  CG  ASP A  13     -13.221  53.472   3.597  1.00 83.50           C  
ATOM    236  OD1 ASP A  13     -13.426  52.769   4.617  1.00 83.50           O  
ATOM    237  OD2 ASP A  13     -13.506  54.690   3.538  1.00 83.50           O  
ATOM    238  N   SER A  14     -13.425  50.085   3.804  1.00 88.63           N  
ATOM    239  H   SER A  14     -13.434  50.837   4.479  1.00 88.63           H  
ATOM    240  CA  SER A  14     -14.379  48.977   3.925  1.00 88.63           C  
ATOM    241  HA  SER A  14     -13.845  48.054   3.696  1.00 88.63           H  
ATOM    242  C   SER A  14     -15.517  49.127   2.909  1.00 88.63           C  
ATOM    243  CB  SER A  14     -14.918  48.857   5.353  1.00 88.63           C  
ATOM    244  HB2 SER A  14     -15.540  47.966   5.430  1.00 88.63           H  
ATOM    245  HB3 SER A  14     -14.084  48.763   6.050  1.00 88.63           H  
ATOM    246  O   SER A  14     -15.954  50.238   2.614  1.00 88.63           O  
ATOM    247  OG  SER A  14     -15.690  49.983   5.697  1.00 88.63           O  
ATOM    248  HG  SER A  14     -15.150  50.772   5.616  1.00 88.63           H  
ATOM    249  N   ALA A  15     -16.021  48.008   2.377  1.00 85.65           N  
ATOM    250  H   ALA A  15     -15.608  47.120   2.624  1.00 85.65           H  
ATOM    251  CA  ALA A  15     -17.089  48.035   1.372  1.00 85.65           C  
ATOM    252  HA  ALA A  15     -16.730  48.572   0.494  1.00 85.65           H  
ATOM    253  C   ALA A  15     -18.339  48.779   1.877  1.00 85.65           C  
ATOM    254  CB  ALA A  15     -17.418  46.592   0.966  1.00 85.65           C  
ATOM    255  HB1 ALA A  15     -16.530  46.112   0.555  1.00 85.65           H  
ATOM    256  HB2 ALA A  15     -17.780  46.031   1.828  1.00 85.65           H  
ATOM    257  HB3 ALA A  15     -18.197  46.605   0.202  1.00 85.65           H  
ATOM    258  O   ALA A  15     -18.947  49.537   1.129  1.00 85.65           O  
ATOM    259  N   THR A  16     -18.673  48.618   3.161  1.00 88.67           N  
ATOM    260  H   THR A  16     -18.083  48.055   3.757  1.00 88.67           H  
ATOM    261  CA  THR A  16     -19.796  49.301   3.818  1.00 88.67           C  
ATOM    262  HA  THR A  16     -20.710  49.129   3.251  1.00 88.67           H  
ATOM    263  C   THR A  16     -19.597  50.814   3.882  1.00 88.67           C  
ATOM    264  CB  THR A  16     -19.991  48.758   5.241  1.00 88.67           C  
ATOM    265  HB  THR A  16     -20.676  49.406   5.787  1.00 88.67           H  
ATOM    266  O   THR A  16     -20.511  51.564   3.559  1.00 88.67           O  
ATOM    267  CG2 THR A  16     -20.546  47.334   5.234  1.00 88.67           C  
ATOM    268 HG21 THR A  16     -19.854  46.656   4.735  1.00 88.67           H  
ATOM    269 HG22 THR A  16     -20.705  46.999   6.259  1.00 88.67           H  
ATOM    270 HG23 THR A  16     -21.503  47.322   4.711  1.00 88.67           H  
ATOM    271  OG1 THR A  16     -18.751  48.694   5.915  1.00 88.67           O  
ATOM    272  HG1 THR A  16     -18.917  48.827   6.851  1.00 88.67           H  
ATOM    273  N   ASN A  17     -18.402  51.283   4.242  1.00 89.28           N  
ATOM    274  H   ASN A  17     -17.679  50.629   4.506  1.00 89.28           H  
ATOM    275  CA  ASN A  17     -18.111  52.716   4.302  1.00 89.28           C  
ATOM    276  HA  ASN A  17     -18.900  53.213   4.866  1.00 89.28           H  
ATOM    277  C   ASN A  17     -18.070  53.355   2.905  1.00 89.28           C  
ATOM    278  CB  ASN A  17     -16.783  52.887   5.046  1.00 89.28           C  
ATOM    279  HB2 ASN A  17     -15.967  52.551   4.406  1.00 89.28           H  
ATOM    280  HB3 ASN A  17     -16.803  52.282   5.951  1.00 89.28           H  
ATOM    281  O   ASN A  17     -18.541  54.474   2.706  1.00 89.28           O  
ATOM    282  CG  ASN A  17     -16.512  54.307   5.498  1.00 89.28           C  
ATOM    283  ND2 ASN A  17     -15.290  54.590   5.869  1.00 89.28           N  
ATOM    284 HD21 ASN A  17     -14.542  53.982   5.566  1.00 89.28           H  
ATOM    285 HD22 ASN A  17     -15.115  55.537   6.174  1.00 89.28           H  
ATOM    286  OD1 ASN A  17     -17.382  55.156   5.586  1.00 89.28           O  
ATOM    287  N   LEU A  18     -17.557  52.616   1.918  1.00 87.38           N  
ATOM    288  H   LEU A  18     -17.167  51.713   2.146  1.00 87.38           H  
ATOM    289  CA  LEU A  18     -17.531  53.061   0.528  1.00 87.38           C  
ATOM    290  HA  LEU A  18     -17.066  54.047   0.508  1.00 87.38           H  
ATOM    291  C   LEU A  18     -18.958  53.230  -0.011  1.00 87.38           C  
ATOM    292  CB  LEU A  18     -16.650  52.085  -0.274  1.00 87.38           C  
ATOM    293  HB2 LEU A  18     -17.224  51.207  -0.569  1.00 87.38           H  
ATOM    294  HB3 LEU A  18     -15.856  51.744   0.390  1.00 87.38           H  
ATOM    295  O   LEU A  18     -19.256  54.278  -0.577  1.00 87.38           O  
ATOM    296  CG  LEU A  18     -15.970  52.725  -1.498  1.00 87.38           C  
ATOM    297  HG  LEU A  18     -15.656  53.738  -1.249  1.00 87.38           H  
ATOM    298  CD1 LEU A  18     -14.713  51.926  -1.852  1.00 87.38           C  
ATOM    299 HD11 LEU A  18     -14.023  51.932  -1.007  1.00 87.38           H  
ATOM    300 HD12 LEU A  18     -14.983  50.899  -2.094  1.00 87.38           H  
ATOM    301 HD13 LEU A  18     -14.221  52.384  -2.710  1.00 87.38           H  
ATOM    302  CD2 LEU A  18     -16.871  52.774  -2.732  1.00 87.38           C  
ATOM    303 HD21 LEU A  18     -16.325  53.201  -3.573  1.00 87.38           H  
ATOM    304 HD22 LEU A  18     -17.733  53.412  -2.535  1.00 87.38           H  
ATOM    305 HD23 LEU A  18     -17.224  51.776  -2.993  1.00 87.38           H  
ATOM    306  N   TYR A  19     -19.846  52.267   0.264  1.00 90.86           N  
ATOM    307  H   TYR A  19     -19.525  51.437   0.740  1.00 90.86           H  
ATOM    308  CA  TYR A  19     -21.270  52.346  -0.079  1.00 90.86           C  
ATOM    309  HA  TYR A  19     -21.372  52.448  -1.160  1.00 90.86           H  
ATOM    310  C   TYR A  19     -21.973  53.533   0.569  1.00 90.86           C  
ATOM    311  CB  TYR A  19     -21.960  51.047   0.298  1.00 90.86           C  
ATOM    312  HB2 TYR A  19     -21.378  50.263  -0.187  1.00 90.86           H  
ATOM    313  HB3 TYR A  19     -21.905  50.901   1.376  1.00 90.86           H  
ATOM    314  O   TYR A  19     -22.587  54.325  -0.134  1.00 90.86           O  
ATOM    315  CG  TYR A  19     -23.405  50.930  -0.157  1.00 90.86           C  
ATOM    316  CD1 TYR A  19     -24.456  51.190   0.746  1.00 90.86           C  
ATOM    317  HD1 TYR A  19     -24.244  51.497   1.759  1.00 90.86           H  
ATOM    318  CD2 TYR A  19     -23.701  50.559  -1.485  1.00 90.86           C  
ATOM    319  HD2 TYR A  19     -22.901  50.363  -2.184  1.00 90.86           H  
ATOM    320  CE1 TYR A  19     -25.795  51.075   0.320  1.00 90.86           C  
ATOM    321  HE1 TYR A  19     -26.606  51.291   1.000  1.00 90.86           H  
ATOM    322  CE2 TYR A  19     -25.041  50.441  -1.909  1.00 90.86           C  
ATOM    323  HE2 TYR A  19     -25.279  50.154  -2.922  1.00 90.86           H  
ATOM    324  OH  TYR A  19     -27.389  50.585  -1.420  1.00 90.86           O  
ATOM    325  HH  TYR A  19     -27.486  50.268  -2.321  1.00 90.86           H  
ATOM    326  CZ  TYR A  19     -26.095  50.698  -1.009  1.00 90.86           C  
ATOM    327  N   ASN A  20     -21.812  53.722   1.881  1.00 89.09           N  
ATOM    328  H   ASN A  20     -21.335  53.011   2.417  1.00 89.09           H  
ATOM    329  CA  ASN A  20     -22.463  54.821   2.599  1.00 89.09           C  
ATOM    330  HA  ASN A  20     -23.543  54.730   2.479  1.00 89.09           H  
ATOM    331  C   ASN A  20     -22.067  56.203   2.047  1.00 89.09           C  
ATOM    332  CB  ASN A  20     -22.112  54.711   4.092  1.00 89.09           C  
ATOM    333  HB2 ASN A  20     -22.478  55.602   4.602  1.00 89.09           H  
ATOM    334  HB3 ASN A  20     -21.029  54.670   4.209  1.00 89.09           H  
ATOM    335  O   ASN A  20     -22.891  57.114   2.013  1.00 89.09           O  
ATOM    336  CG  ASN A  20     -22.732  53.508   4.782  1.00 89.09           C  
ATOM    337  ND2 ASN A  20     -22.349  53.256   6.013  1.00 89.09           N  
ATOM    338 HD21 ASN A  20     -21.708  53.881   6.481  1.00 89.09           H  
ATOM    339 HD22 ASN A  20     -22.835  52.498   6.469  1.00 89.09           H  
ATOM    340  OD1 ASN A  20     -23.562  52.784   4.265  1.00 89.09           O  
ATOM    341  N   ARG A  21     -20.818  56.369   1.588  1.00 89.11           N  
ATOM    342  H   ARG A  21     -20.180  55.590   1.668  1.00 89.11           H  
ATOM    343  CA  ARG A  21     -20.355  57.617   0.956  1.00 89.11           C  
ATOM    344  HA  ARG A  21     -20.779  58.466   1.491  1.00 89.11           H  
ATOM    345  C   ARG A  21     -20.839  57.774  -0.484  1.00 89.11           C  
ATOM    346  CB  ARG A  21     -18.826  57.699   1.008  1.00 89.11           C  
ATOM    347  HB2 ARG A  21     -18.401  56.743   0.701  1.00 89.11           H  
ATOM    348  HB3 ARG A  21     -18.492  58.463   0.307  1.00 89.11           H  
ATOM    349  O   ARG A  21     -21.223  58.873  -0.870  1.00 89.11           O  
ATOM    350  CG  ARG A  21     -18.314  58.077   2.403  1.00 89.11           C  
ATOM    351  HG2 ARG A  21     -18.695  59.059   2.680  1.00 89.11           H  
ATOM    352  HG3 ARG A  21     -18.646  57.338   3.133  1.00 89.11           H  
ATOM    353  CD  ARG A  21     -16.785  58.103   2.363  1.00 89.11           C  
ATOM    354  HD2 ARG A  21     -16.450  57.105   2.083  1.00 89.11           H  
ATOM    355  HD3 ARG A  21     -16.460  58.811   1.600  1.00 89.11           H  
ATOM    356  NE  ARG A  21     -16.200  58.486   3.661  1.00 89.11           N  
ATOM    357  HE  ARG A  21     -16.792  59.009   4.291  1.00 89.11           H  
ATOM    358  NH1 ARG A  21     -14.202  57.410   3.365  1.00 89.11           N  
ATOM    359 HH11 ARG A  21     -13.626  56.701   3.794  1.00 89.11           H  
ATOM    360 HH12 ARG A  21     -14.535  57.141   2.450  1.00 89.11           H  
ATOM    361  NH2 ARG A  21     -14.601  58.460   5.289  1.00 89.11           N  
ATOM    362 HH21 ARG A  21     -13.648  58.247   5.546  1.00 89.11           H  
ATOM    363 HH22 ARG A  21     -15.193  59.015   5.890  1.00 89.11           H  
ATOM    364  CZ  ARG A  21     -15.008  58.121   4.099  1.00 89.11           C  
ATOM    365  N   CYS A  22     -20.800  56.709  -1.285  1.00 89.80           N  
ATOM    366  H   CYS A  22     -20.487  55.824  -0.914  1.00 89.80           H  
ATOM    367  CA  CYS A  22     -21.163  56.785  -2.702  1.00 89.80           C  
ATOM    368  HA  CYS A  22     -20.825  57.747  -3.088  1.00 89.80           H  
ATOM    369  C   CYS A  22     -22.678  56.734  -2.946  1.00 89.80           C  
ATOM    370  CB  CYS A  22     -20.411  55.707  -3.487  1.00 89.80           C  
ATOM    371  HB2 CYS A  22     -19.347  55.806  -3.274  1.00 89.80           H  
ATOM    372  HB3 CYS A  22     -20.556  55.895  -4.551  1.00 89.80           H  
ATOM    373  O   CYS A  22     -23.135  57.175  -3.997  1.00 89.80           O  
ATOM    374  SG  CYS A  22     -20.901  54.003  -3.133  1.00 89.80           S  
ATOM    375  N   GLN A  23     -23.467  56.245  -1.983  1.00 87.38           N  
ATOM    376  H   GLN A  23     -23.040  55.788  -1.190  1.00 87.38           H  
ATOM    377  CA  GLN A  23     -24.927  56.191  -2.086  1.00 87.38           C  
ATOM    378  HA  GLN A  23     -25.194  55.624  -2.978  1.00 87.38           H  
ATOM    379  C   GLN A  23     -25.525  57.594  -2.226  1.00 87.38           C  
ATOM    380  CB  GLN A  23     -25.489  55.466  -0.853  1.00 87.38           C  
ATOM    381  HB2 GLN A  23     -25.238  56.031   0.045  1.00 87.38           H  
ATOM    382  HB3 GLN A  23     -25.032  54.479  -0.785  1.00 87.38           H  
ATOM    383  O   GLN A  23     -26.461  57.789  -2.994  1.00 87.38           O  
ATOM    384  CG  GLN A  23     -27.009  55.267  -0.933  1.00 87.38           C  
ATOM    385  HG2 GLN A  23     -27.241  54.696  -1.832  1.00 87.38           H  
ATOM    386  HG3 GLN A  23     -27.515  56.230  -0.998  1.00 87.38           H  
ATOM    387  CD  GLN A  23     -27.567  54.533   0.281  1.00 87.38           C  
ATOM    388  NE2 GLN A  23     -28.624  53.769   0.118  1.00 87.38           N  
ATOM    389 HE21 GLN A  23     -29.008  53.608  -0.802  1.00 87.38           H  
ATOM    390 HE22 GLN A  23     -28.947  53.279   0.940  1.00 87.38           H  
ATOM    391  OE1 GLN A  23     -27.085  54.635   1.397  1.00 87.38           O  
ATOM    392  N   ILE A  24     -24.944  58.577  -1.534  1.00 85.51           N  
ATOM    393  H   ILE A  24     -24.185  58.334  -0.914  1.00 85.51           H  
ATOM    394  CA  ILE A  24     -25.379  59.978  -1.587  1.00 85.51           C  
ATOM    395  HA  ILE A  24     -26.462  60.013  -1.468  1.00 85.51           H  
ATOM    396  C   ILE A  24     -25.058  60.603  -2.954  1.00 85.51           C  
ATOM    397  CB  ILE A  24     -24.733  60.769  -0.424  1.00 85.51           C  
ATOM    398  HB  ILE A  24     -23.650  60.704  -0.529  1.00 85.51           H  
ATOM    399  O   ILE A  24     -25.826  61.420  -3.449  1.00 85.51           O  
ATOM    400  CG1 ILE A  24     -25.128  60.160   0.945  1.00 85.51           C  
ATOM    401 HG12 ILE A  24     -24.949  59.085   0.940  1.00 85.51           H  
ATOM    402 HG13 ILE A  24     -26.192  60.318   1.122  1.00 85.51           H  
ATOM    403  CG2 ILE A  24     -25.133  62.257  -0.478  1.00 85.51           C  
ATOM    404 HG21 ILE A  24     -24.788  62.717  -1.403  1.00 85.51           H  
ATOM    405 HG22 ILE A  24     -24.679  62.811   0.343  1.00 85.51           H  
ATOM    406 HG23 ILE A  24     -26.218  62.355  -0.420  1.00 85.51           H  
ATOM    407  CD1 ILE A  24     -24.333  60.720   2.132  1.00 85.51           C  
ATOM    408 HD11 ILE A  24     -24.587  61.765   2.309  1.00 85.51           H  
ATOM    409 HD12 ILE A  24     -23.264  60.628   1.938  1.00 85.51           H  
ATOM    410 HD13 ILE A  24     -24.579  60.149   3.027  1.00 85.51           H  
ATOM    411  N   SER A  25     -23.938  60.218  -3.576  1.00 85.16           N  
ATOM    412  H   SER A  25     -23.371  59.495  -3.158  1.00 85.16           H  
ATOM    413  CA  SER A  25     -23.495  60.771  -4.863  1.00 85.16           C  
ATOM    414  HA  SER A  25     -23.884  61.785  -4.954  1.00 85.16           H  
ATOM    415  C   SER A  25     -24.006  60.009  -6.088  1.00 85.16           C  
ATOM    416  CB  SER A  25     -21.967  60.871  -4.898  1.00 85.16           C  
ATOM    417  HB2 SER A  25     -21.665  61.384  -5.811  1.00 85.16           H  
ATOM    418  HB3 SER A  25     -21.631  61.459  -4.043  1.00 85.16           H  
ATOM    419  O   SER A  25     -23.790  60.462  -7.208  1.00 85.16           O  
ATOM    420  OG  SER A  25     -21.354  59.593  -4.861  1.00 85.16           O  
ATOM    421  HG  SER A  25     -20.403  59.720  -4.894  1.00 85.16           H  
ATOM    422  N   GLY A  26     -24.632  58.842  -5.904  1.00 83.20           N  
ATOM    423  H   GLY A  26     -24.739  58.512  -4.956  1.00 83.20           H  
ATOM    424  CA  GLY A  26     -25.104  57.975  -6.991  1.00 83.20           C  
ATOM    425  HA2 GLY A  26     -25.773  57.221  -6.576  1.00 83.20           H  
ATOM    426  HA3 GLY A  26     -25.671  58.580  -7.698  1.00 83.20           H  
ATOM    427  C   GLY A  26     -24.000  57.251  -7.778  1.00 83.20           C  
ATOM    428  O   GLY A  26     -24.313  56.415  -8.620  1.00 83.20           O  
ATOM    429  N   ASN A  27     -22.719  57.501  -7.483  1.00 88.21           N  
ATOM    430  H   ASN A  27     -22.545  58.175  -6.751  1.00 88.21           H  
ATOM    431  CA  ASN A  27     -21.568  56.981  -8.234  1.00 88.21           C  
ATOM    432  HA  ASN A  27     -21.924  56.550  -9.170  1.00 88.21           H  
ATOM    433  C   ASN A  27     -20.866  55.833  -7.489  1.00 88.21           C  
ATOM    434  CB  ASN A  27     -20.633  58.151  -8.594  1.00 88.21           C  
ATOM    435  HB2 ASN A  27     -20.402  58.722  -7.695  1.00 88.21           H  
ATOM    436  HB3 ASN A  27     -19.702  57.758  -9.003  1.00 88.21           H  
ATOM    437  O   ASN A  27     -19.667  55.889  -7.202  1.00 88.21           O  
ATOM    438  CG  ASN A  27     -21.217  59.073  -9.649  1.00 88.21           C  
ATOM    439  ND2 ASN A  27     -20.756  60.300  -9.718  1.00 88.21           N  
ATOM    440 HD21 ASN A  27     -20.071  60.643  -9.059  1.00 88.21           H  
ATOM    441 HD22 ASN A  27     -21.201  60.882 -10.413  1.00 88.21           H  
ATOM    442  OD1 ASN A  27     -22.053  58.709 -10.451  1.00 88.21           O  
ATOM    443  N   CYS A  28     -21.620  54.797  -7.121  1.00 87.93           N  
ATOM    444  H   CYS A  28     -22.591  54.795  -7.397  1.00 87.93           H  
ATOM    445  CA  CYS A  28     -21.056  53.616  -6.468  1.00 87.93           C  
ATOM    446  HA  CYS A  28     -20.286  53.956  -5.776  1.00 87.93           H  
ATOM    447  C   CYS A  28     -20.423  52.645  -7.476  1.00 87.93           C  
ATOM    448  CB  CYS A  28     -22.124  52.892  -5.646  1.00 87.93           C  
ATOM    449  HB2 CYS A  28     -22.997  52.717  -6.276  1.00 87.93           H  
ATOM    450  HB3 CYS A  28     -21.729  51.919  -5.355  1.00 87.93           H  
ATOM    451  O   CYS A  28     -21.079  52.303  -8.459  1.00 87.93           O  
ATOM    452  SG  CYS A  28     -22.644  53.737  -4.139  1.00 87.93           S  
ATOM    453  N   PRO A  29     -19.211  52.115  -7.209  1.00 87.56           N  
ATOM    454  CA  PRO A  29     -18.658  51.006  -7.981  1.00 87.56           C  
ATOM    455  HA  PRO A  29     -18.497  51.335  -9.008  1.00 87.56           H  
ATOM    456  C   PRO A  29     -19.612  49.805  -7.958  1.00 87.56           C  
ATOM    457  CB  PRO A  29     -17.312  50.661  -7.327  1.00 87.56           C  
ATOM    458  HB2 PRO A  29     -16.555  50.423  -8.074  1.00 87.56           H  
ATOM    459  HB3 PRO A  29     -17.429  49.828  -6.634  1.00 87.56           H  
ATOM    460  O   PRO A  29     -20.073  49.411  -6.879  1.00 87.56           O  
ATOM    461  CG  PRO A  29     -16.947  51.917  -6.537  1.00 87.56           C  
ATOM    462  HG2 PRO A  29     -16.338  51.682  -5.664  1.00 87.56           H  
ATOM    463  HG3 PRO A  29     -16.427  52.618  -7.190  1.00 87.56           H  
ATOM    464  CD  PRO A  29     -18.300  52.502  -6.145  1.00 87.56           C  
ATOM    465  HD2 PRO A  29     -18.637  52.069  -5.203  1.00 87.56           H  
ATOM    466  HD3 PRO A  29     -18.219  53.586  -6.059  1.00 87.56           H  
ATOM    467  N   GLU A  30     -19.876  49.210  -9.124  1.00 86.43           N  
ATOM    468  H   GLU A  30     -19.510  49.614  -9.973  1.00 86.43           H  
ATOM    469  CA  GLU A  30     -20.851  48.117  -9.280  1.00 86.43           C  
ATOM    470  HA  GLU A  30     -21.845  48.489  -9.032  1.00 86.43           H  
ATOM    471  C   GLU A  30     -20.564  46.937  -8.343  1.00 86.43           C  
ATOM    472  CB  GLU A  30     -20.876  47.624 -10.733  1.00 86.43           C  
ATOM    473  HB2 GLU A  30     -19.878  47.297 -11.022  1.00 86.43           H  
ATOM    474  HB3 GLU A  30     -21.552  46.769 -10.779  1.00 86.43           H  
ATOM    475  O   GLU A  30     -21.483  46.380  -7.746  1.00 86.43           O  
ATOM    476  CG  GLU A  30     -21.374  48.699 -11.713  1.00 86.43           C  
ATOM    477  HG2 GLU A  30     -22.310  49.104 -11.330  1.00 86.43           H  
ATOM    478  HG3 GLU A  30     -20.644  49.508 -11.750  1.00 86.43           H  
ATOM    479  CD  GLU A  30     -21.607  48.156 -13.133  1.00 86.43           C  
ATOM    480  OE1 GLU A  30     -22.149  48.933 -13.947  1.00 86.43           O  
ATOM    481  OE2 GLU A  30     -21.282  46.972 -13.377  1.00 86.43           O  
ATOM    482  N   ASP A  31     -19.288  46.625  -8.113  1.00 86.88           N  
ATOM    483  H   ASP A  31     -18.596  47.020  -8.735  1.00 86.88           H  
ATOM    484  CA  ASP A  31     -18.855  45.565  -7.198  1.00 86.88           C  
ATOM    485  HA  ASP A  31     -19.248  44.608  -7.542  1.00 86.88           H  
ATOM    486  C   ASP A  31     -19.324  45.785  -5.753  1.00 86.88           C  
ATOM    487  CB  ASP A  31     -17.320  45.505  -7.187  1.00 86.88           C  
ATOM    488  HB2 ASP A  31     -16.926  46.496  -6.963  1.00 86.88           H  
ATOM    489  HB3 ASP A  31     -17.008  44.836  -6.385  1.00 86.88           H  
ATOM    490  O   ASP A  31     -19.722  44.845  -5.061  1.00 86.88           O  
ATOM    491  CG  ASP A  31     -16.692  44.994  -8.482  1.00 86.88           C  
ATOM    492  OD1 ASP A  31     -17.434  44.432  -9.313  1.00 86.88           O  
ATOM    493  OD2 ASP A  31     -15.455  45.151  -8.578  1.00 86.88           O  
ATOM    494  N   VAL A  32     -19.267  47.030  -5.271  1.00 89.36           N  
ATOM    495  H   VAL A  32     -19.070  47.769  -5.930  1.00 89.36           H  
ATOM    496  CA  VAL A  32     -19.636  47.380  -3.891  1.00 89.36           C  
ATOM    497  HA  VAL A  32     -19.270  46.605  -3.218  1.00 89.36           H  
ATOM    498  C   VAL A  32     -21.151  47.407  -3.749  1.00 89.36           C  
ATOM    499  CB  VAL A  32     -18.999  48.721  -3.478  1.00 89.36           C  
ATOM    500  HB  VAL A  32     -19.264  49.492  -4.201  1.00 89.36           H  
ATOM    501  O   VAL A  32     -21.683  46.868  -2.776  1.00 89.36           O  
ATOM    502  CG1 VAL A  32     -19.464  49.180  -2.094  1.00 89.36           C  
ATOM    503 HG11 VAL A  32     -19.281  48.401  -1.353  1.00 89.36           H  
ATOM    504 HG12 VAL A  32     -20.529  49.406  -2.123  1.00 89.36           H  
ATOM    505 HG13 VAL A  32     -18.942  50.092  -1.804  1.00 89.36           H  
ATOM    506  CG2 VAL A  32     -17.470  48.587  -3.439  1.00 89.36           C  
ATOM    507 HG21 VAL A  32     -17.094  48.344  -4.433  1.00 89.36           H  
ATOM    508 HG22 VAL A  32     -17.021  49.528  -3.123  1.00 89.36           H  
ATOM    509 HG23 VAL A  32     -17.182  47.799  -2.743  1.00 89.36           H  
ATOM    510  N   LYS A  33     -21.837  47.975  -4.746  1.00 89.66           N  
ATOM    511  H   LYS A  33     -21.316  48.343  -5.530  1.00 89.66           H  
ATOM    512  CA  LYS A  33     -23.297  48.020  -4.803  1.00 89.66           C  
ATOM    513  HA  LYS A  33     -23.676  48.495  -3.899  1.00 89.66           H  
ATOM    514  C   LYS A  33     -23.889  46.610  -4.831  1.00 89.66           C  
ATOM    515  CB  LYS A  33     -23.712  48.859  -6.019  1.00 89.66           C  
ATOM    516  HB2 LYS A  33     -23.391  48.368  -6.938  1.00 89.66           H  
ATOM    517  HB3 LYS A  33     -23.233  49.837  -5.961  1.00 89.66           H  
ATOM    518  O   LYS A  33     -24.666  46.265  -3.945  1.00 89.66           O  
ATOM    519  CG  LYS A  33     -25.229  49.049  -6.042  1.00 89.66           C  
ATOM    520  HG2 LYS A  33     -25.715  48.076  -6.114  1.00 89.66           H  
ATOM    521  HG3 LYS A  33     -25.536  49.535  -5.115  1.00 89.66           H  
ATOM    522  CD  LYS A  33     -25.676  49.908  -7.224  1.00 89.66           C  
ATOM    523  HD2 LYS A  33     -25.228  50.899  -7.148  1.00 89.66           H  
ATOM    524  HD3 LYS A  33     -25.367  49.432  -8.154  1.00 89.66           H  
ATOM    525  CE  LYS A  33     -27.201  50.011  -7.168  1.00 89.66           C  
ATOM    526  HE2 LYS A  33     -27.618  49.004  -7.180  1.00 89.66           H  
ATOM    527  HE3 LYS A  33     -27.493  50.444  -6.211  1.00 89.66           H  
ATOM    528  NZ  LYS A  33     -27.736  50.806  -8.296  1.00 89.66           N  
ATOM    529  HZ1 LYS A  33     -28.743  50.840  -8.224  1.00 89.66           H  
ATOM    530  HZ2 LYS A  33     -27.372  51.748  -8.266  1.00 89.66           H  
ATOM    531  HZ3 LYS A  33     -27.483  50.376  -9.175  1.00 89.66           H  
ATOM    532  N   ASN A  34     -23.442  45.766  -5.763  1.00 89.18           N  
ATOM    533  H   ASN A  34     -22.792  46.113  -6.454  1.00 89.18           H  
ATOM    534  CA  ASN A  34     -23.968  44.411  -5.928  1.00 89.18           C  
ATOM    535  HA  ASN A  34     -25.048  44.485  -6.058  1.00 89.18           H  
ATOM    536  C   ASN A  34     -23.732  43.539  -4.690  1.00 89.18           C  
ATOM    537  CB  ASN A  34     -23.351  43.770  -7.184  1.00 89.18           C  
ATOM    538  HB2 ASN A  34     -23.634  42.718  -7.219  1.00 89.18           H  
ATOM    539  HB3 ASN A  34     -22.264  43.836  -7.134  1.00 89.18           H  
ATOM    540  O   ASN A  34     -24.580  42.726  -4.325  1.00 89.18           O  
ATOM    541  CG  ASN A  34     -23.835  44.395  -8.482  1.00 89.18           C  
ATOM    542  ND2 ASN A  34     -23.086  44.249  -9.551  1.00 89.18           N  
ATOM    543 HD21 ASN A  34     -23.375  44.766 -10.369  1.00 89.18           H  
ATOM    544 HD22 ASN A  34     -22.137  43.912  -9.470  1.00 89.18           H  
ATOM    545  OD1 ASN A  34     -24.892  44.996  -8.565  1.00 89.18           O  
ATOM    546  N   LYS A  35     -22.592  43.730  -4.017  1.00 88.51           N  
ATOM    547  H   LYS A  35     -21.926  44.390  -4.393  1.00 88.51           H  
ATOM    548  CA  LYS A  35     -22.253  43.005  -2.790  1.00 88.51           C  
ATOM    549  HA  LYS A  35     -22.436  41.943  -2.950  1.00 88.51           H  
ATOM    550  C   LYS A  35     -23.121  43.397  -1.594  1.00 88.51           C  
ATOM    551  CB  LYS A  35     -20.762  43.216  -2.514  1.00 88.51           C  
ATOM    552  HB2 LYS A  35     -20.205  42.892  -3.393  1.00 88.51           H  
ATOM    553  HB3 LYS A  35     -20.565  44.274  -2.343  1.00 88.51           H  
ATOM    554  O   LYS A  35     -23.412  42.540  -0.765  1.00 88.51           O  
ATOM    555  CG  LYS A  35     -20.287  42.402  -1.308  1.00 88.51           C  
ATOM    556  HG2 LYS A  35     -20.749  42.783  -0.398  1.00 88.51           H  
ATOM    557  HG3 LYS A  35     -20.571  41.358  -1.446  1.00 88.51           H  
ATOM    558  CD  LYS A  35     -18.769  42.499  -1.173  1.00 88.51           C  
ATOM    559  HD2 LYS A  35     -18.308  42.145  -2.095  1.00 88.51           H  
ATOM    560  HD3 LYS A  35     -18.485  43.537  -0.999  1.00 88.51           H  
ATOM    561  CE  LYS A  35     -18.335  41.620   0.001  1.00 88.51           C  
ATOM    562  HE2 LYS A  35     -18.780  42.014   0.915  1.00 88.51           H  
ATOM    563  HE3 LYS A  35     -18.735  40.619  -0.158  1.00 88.51           H  
ATOM    564  NZ  LYS A  35     -16.859  41.570   0.108  1.00 88.51           N  
ATOM    565  HZ1 LYS A  35     -16.477  41.189  -0.745  1.00 88.51           H  
ATOM    566  HZ2 LYS A  35     -16.586  40.974   0.876  1.00 88.51           H  
ATOM    567  HZ3 LYS A  35     -16.487  42.499   0.245  1.00 88.51           H  
ATOM    568  N   ILE A  36     -23.492  44.670  -1.467  1.00 89.97           N  
ATOM    569  H   ILE A  36     -23.221  45.326  -2.186  1.00 89.97           H  
ATOM    570  CA  ILE A  36     -24.272  45.169  -0.321  1.00 89.97           C  
ATOM    571  HA  ILE A  36     -24.047  44.560   0.554  1.00 89.97           H  
ATOM    572  C   ILE A  36     -25.772  44.999  -0.547  1.00 89.97           C  
ATOM    573  CB  ILE A  36     -23.849  46.616  -0.002  1.00 89.97           C  
ATOM    574  HB  ILE A  36     -23.793  47.183  -0.931  1.00 89.97           H  
ATOM    575  O   ILE A  36     -26.494  44.685   0.395  1.00 89.97           O  
ATOM    576  CG1 ILE A  36     -22.450  46.517   0.642  1.00 89.97           C  
ATOM    577 HG12 ILE A  36     -22.538  46.118   1.652  1.00 89.97           H  
ATOM    578 HG13 ILE A  36     -21.817  45.839   0.069  1.00 89.97           H  
ATOM    579  CG2 ILE A  36     -24.828  47.334   0.946  1.00 89.97           C  
ATOM    580 HG21 ILE A  36     -25.797  47.455   0.460  1.00 89.97           H  
ATOM    581 HG22 ILE A  36     -24.961  46.764   1.865  1.00 89.97           H  
ATOM    582 HG23 ILE A  36     -24.469  48.336   1.183  1.00 89.97           H  
ATOM    583  CD1 ILE A  36     -21.720  47.841   0.696  1.00 89.97           C  
ATOM    584 HD11 ILE A  36     -21.636  48.210  -0.326  1.00 89.97           H  
ATOM    585 HD12 ILE A  36     -22.251  48.542   1.339  1.00 89.97           H  
ATOM    586 HD13 ILE A  36     -20.723  47.666   1.101  1.00 89.97           H  
ATOM    587  N   GLU A  37     -26.226  45.121  -1.792  1.00 89.77           N  
ATOM    588  H   GLU A  37     -25.596  45.442  -2.513  1.00 89.77           H  
ATOM    589  CA  GLU A  37     -27.627  44.915  -2.176  1.00 89.77           C  
ATOM    590  HA  GLU A  37     -28.266  45.263  -1.365  1.00 89.77           H  
ATOM    591  C   GLU A  37     -27.984  43.428  -2.382  1.00 89.77           C  
ATOM    592  CB  GLU A  37     -27.945  45.777  -3.414  1.00 89.77           C  
ATOM    593  HB2 GLU A  37     -28.956  45.554  -3.755  1.00 89.77           H  
ATOM    594  HB3 GLU A  37     -27.248  45.528  -4.215  1.00 89.77           H  
ATOM    595  O   GLU A  37     -29.151  43.098  -2.588  1.00 89.77           O  
ATOM    596  CG  GLU A  37     -27.861  47.281  -3.083  1.00 89.77           C  
ATOM    597  HG2 GLU A  37     -26.879  47.505  -2.666  1.00 89.77           H  
ATOM    598  HG3 GLU A  37     -28.601  47.504  -2.315  1.00 89.77           H  
ATOM    599  CD  GLU A  37     -28.089  48.219  -4.279  1.00 89.77           C  
ATOM    600  OE1 GLU A  37     -27.936  49.448  -4.066  1.00 89.77           O  
ATOM    601  OE2 GLU A  37     -28.352  47.748  -5.411  1.00 89.77           O  
ATOM    602  N   GLY A  38     -27.014  42.507  -2.306  1.00 85.91           N  
ATOM    603  H   GLY A  38     -26.067  42.821  -2.148  1.00 85.91           H  
ATOM    604  CA  GLY A  38     -27.257  41.067  -2.474  1.00 85.91           C  
ATOM    605  HA2 GLY A  38     -26.333  40.529  -2.258  1.00 85.91           H  
ATOM    606  HA3 GLY A  38     -28.024  40.741  -1.773  1.00 85.91           H  
ATOM    607  C   GLY A  38     -27.702  40.704  -3.897  1.00 85.91           C  
ATOM    608  O   GLY A  38     -28.618  39.894  -4.110  1.00 85.91           O  
ATOM    609  N   THR A  39     -27.110  41.378  -4.880  1.00 87.96           N  
ATOM    610  H   THR A  39     -26.406  42.052  -4.618  1.00 87.96           H  
ATOM    611  CA  THR A  39     -27.405  41.249  -6.314  1.00 87.96           C  
ATOM    612  HA  THR A  39     -28.144  40.459  -6.449  1.00 87.96           H  
ATOM    613  C   THR A  39     -26.183  40.798  -7.112  1.00 87.96           C  
ATOM    614  CB  THR A  39     -28.007  42.545  -6.883  1.00 87.96           C  
ATOM    615  HB  THR A  39     -28.116  42.457  -7.964  1.00 87.96           H  
ATOM    616  O   THR A  39     -26.173  40.906  -8.344  1.00 87.96           O  
ATOM    617  CG2 THR A  39     -29.379  42.856  -6.290  1.00 87.96           C  
ATOM    618 HG21 THR A  39     -30.056  42.019  -6.462  1.00 87.96           H  
ATOM    619 HG22 THR A  39     -29.788  43.748  -6.764  1.00 87.96           H  
ATOM    620 HG23 THR A  39     -29.294  43.037  -5.219  1.00 87.96           H  
ATOM    621  OG1 THR A  39     -27.165  43.623  -6.586  1.00 87.96           O  
ATOM    622  HG1 THR A  39     -27.605  44.446  -6.812  1.00 87.96           H  
ATOM    623  N   THR A  40     -25.168  40.240  -6.441  1.00 89.72           N  
ATOM    624  H   THR A  40     -25.256  40.121  -5.442  1.00 89.72           H  
ATOM    625  CA  THR A  40     -24.017  39.631  -7.120  1.00 89.72           C  
ATOM    626  HA  THR A  40     -23.580  40.383  -7.777  1.00 89.72           H  
ATOM    627  C   THR A  40     -24.454  38.456  -7.998  1.00 89.72           C  
ATOM    628  CB  THR A  40     -22.920  39.174  -6.144  1.00 89.72           C  
ATOM    629  HB  THR A  40     -22.064  38.856  -6.738  1.00 89.72           H  
ATOM    630  O   THR A  40     -25.533  37.886  -7.822  1.00 89.72           O  
ATOM    631  CG2 THR A  40     -22.443  40.269  -5.198  1.00 89.72           C  
ATOM    632 HG21 THR A  40     -21.585  39.907  -4.632  1.00 89.72           H  
ATOM    633 HG22 THR A  40     -23.243  40.519  -4.500  1.00 89.72           H  
ATOM    634 HG23 THR A  40     -22.153  41.154  -5.765  1.00 89.72           H  
ATOM    635  OG1 THR A  40     -23.339  38.078  -5.373  1.00 89.72           O  
ATOM    636  HG1 THR A  40     -23.931  38.395  -4.687  1.00 89.72           H  
ATOM    637  N   LEU A  41     -23.611  38.057  -8.955  1.00 86.30           N  
ATOM    638  H   LEU A  41     -22.752  38.568  -9.101  1.00 86.30           H  
ATOM    639  CA  LEU A  41     -23.877  36.880  -9.792  1.00 86.30           C  
ATOM    640  HA  LEU A  41     -24.812  37.048 -10.325  1.00 86.30           H  
ATOM    641  C   LEU A  41     -24.066  35.623  -8.922  1.00 86.30           C  
ATOM    642  CB  LEU A  41     -22.737  36.756 -10.823  1.00 86.30           C  
ATOM    643  HB2 LEU A  41     -22.465  37.767 -11.129  1.00 86.30           H  
ATOM    644  HB3 LEU A  41     -21.858  36.310 -10.358  1.00 86.30           H  
ATOM    645  O   LEU A  41     -24.974  34.837  -9.174  1.00 86.30           O  
ATOM    646  CG  LEU A  41     -23.101  35.981 -12.106  1.00 86.30           C  
ATOM    647  HG  LEU A  41     -24.096  36.280 -12.437  1.00 86.30           H  
ATOM    648  CD1 LEU A  41     -22.104  36.347 -13.206  1.00 86.30           C  
ATOM    649 HD11 LEU A  41     -22.363  35.826 -14.128  1.00 86.30           H  
ATOM    650 HD12 LEU A  41     -21.095  36.060 -12.912  1.00 86.30           H  
ATOM    651 HD13 LEU A  41     -22.133  37.418 -13.402  1.00 86.30           H  
ATOM    652  CD2 LEU A  41     -23.065  34.462 -11.935  1.00 86.30           C  
ATOM    653 HD21 LEU A  41     -23.213  33.979 -12.901  1.00 86.30           H  
ATOM    654 HD22 LEU A  41     -23.868  34.129 -11.277  1.00 86.30           H  
ATOM    655 HD23 LEU A  41     -22.104  34.147 -11.529  1.00 86.30           H  
ATOM    656  N   ALA A  42     -23.294  35.504  -7.836  1.00 86.97           N  
ATOM    657  H   ALA A  42     -22.615  36.226  -7.645  1.00 86.97           H  
ATOM    658  CA  ALA A  42     -23.445  34.440  -6.847  1.00 86.97           C  
ATOM    659  HA  ALA A  42     -23.376  33.479  -7.356  1.00 86.97           H  
ATOM    660  C   ALA A  42     -24.809  34.483  -6.138  1.00 86.97           C  
ATOM    661  CB  ALA A  42     -22.291  34.540  -5.844  1.00 86.97           C  
ATOM    662  HB1 ALA A  42     -21.336  34.457  -6.364  1.00 86.97           H  
ATOM    663  HB2 ALA A  42     -22.335  35.490  -5.310  1.00 86.97           H  
ATOM    664  HB3 ALA A  42     -22.371  33.729  -5.121  1.00 86.97           H  
ATOM    665  O   ALA A  42     -25.447  33.444  -6.010  1.00 86.97           O  
ATOM    666  N   ASP A  43     -25.294  35.664  -5.741  1.00 86.80           N  
ATOM    667  H   ASP A  43     -24.710  36.484  -5.824  1.00 86.80           H  
ATOM    668  CA  ASP A  43     -26.611  35.804  -5.101  1.00 86.80           C  
ATOM    669  HA  ASP A  43     -26.677  35.102  -4.270  1.00 86.80           H  
ATOM    670  C   ASP A  43     -27.755  35.503  -6.075  1.00 86.80           C  
ATOM    671  CB  ASP A  43     -26.813  37.219  -4.548  1.00 86.80           C  
ATOM    672  HB2 ASP A  43     -27.794  37.267  -4.075  1.00 86.80           H  
ATOM    673  HB3 ASP A  43     -26.804  37.931  -5.374  1.00 86.80           H  
ATOM    674  O   ASP A  43     -28.752  34.888  -5.697  1.00 86.80           O  
ATOM    675  CG  ASP A  43     -25.766  37.622  -3.517  1.00 86.80           C  
ATOM    676  OD1 ASP A  43     -25.466  36.806  -2.623  1.00 86.80           O  
ATOM    677  OD2 ASP A  43     -25.235  38.748  -3.673  1.00 86.80           O  
ATOM    678  N   LYS A  44     -27.620  35.913  -7.343  1.00 85.91           N  
ATOM    679  H   LYS A  44     -26.785  36.432  -7.576  1.00 85.91           H  
ATOM    680  CA  LYS A  44     -28.583  35.577  -8.403  1.00 85.91           C  
ATOM    681  HA  LYS A  44     -29.586  35.860  -8.085  1.00 85.91           H  
ATOM    682  C   LYS A  44     -28.629  34.070  -8.638  1.00 85.91           C  
ATOM    683  CB  LYS A  44     -28.236  36.313  -9.707  1.00 85.91           C  
ATOM    684  HB2 LYS A  44     -27.186  36.150  -9.948  1.00 85.91           H  
ATOM    685  HB3 LYS A  44     -28.838  35.893 -10.513  1.00 85.91           H  
ATOM    686  O   LYS A  44     -29.713  33.501  -8.702  1.00 85.91           O  
ATOM    687  CG  LYS A  44     -28.521  37.820  -9.628  1.00 85.91           C  
ATOM    688  HG2 LYS A  44     -29.580  37.976  -9.426  1.00 85.91           H  
ATOM    689  HG3 LYS A  44     -27.941  38.264  -8.819  1.00 85.91           H  
ATOM    690  CD  LYS A  44     -28.150  38.503 -10.951  1.00 85.91           C  
ATOM    691  HD2 LYS A  44     -28.751  38.080 -11.756  1.00 85.91           H  
ATOM    692  HD3 LYS A  44     -27.095  38.321 -11.158  1.00 85.91           H  
ATOM    693  CE  LYS A  44     -28.395  40.014 -10.856  1.00 85.91           C  
ATOM    694  HE2 LYS A  44     -29.448  40.185 -10.633  1.00 85.91           H  
ATOM    695  HE3 LYS A  44     -27.808  40.403 -10.024  1.00 85.91           H  
ATOM    696  NZ  LYS A  44     -28.014  40.715 -12.108  1.00 85.91           N  
ATOM    697  HZ1 LYS A  44     -28.546  40.373 -12.896  1.00 85.91           H  
ATOM    698  HZ2 LYS A  44     -27.031  40.582 -12.297  1.00 85.91           H  
ATOM    699  HZ3 LYS A  44     -28.171  41.709 -12.018  1.00 85.91           H  
ATOM    700  N   LEU A  45     -27.468  33.424  -8.710  1.00 86.40           N  
ATOM    701  H   LEU A  45     -26.615  33.963  -8.658  1.00 86.40           H  
ATOM    702  CA  LEU A  45     -27.360  31.981  -8.896  1.00 86.40           C  
ATOM    703  HA  LEU A  45     -27.984  31.700  -9.744  1.00 86.40           H  
ATOM    704  C   LEU A  45     -27.895  31.221  -7.675  1.00 86.40           C  
ATOM    705  CB  LEU A  45     -25.898  31.669  -9.255  1.00 86.40           C  
ATOM    706  HB2 LEU A  45     -25.252  31.855  -8.397  1.00 86.40           H  
ATOM    707  HB3 LEU A  45     -25.610  32.371 -10.038  1.00 86.40           H  
ATOM    708  O   LEU A  45     -28.640  30.263  -7.848  1.00 86.40           O  
ATOM    709  CG  LEU A  45     -25.664  30.249  -9.800  1.00 86.40           C  
ATOM    710  HG  LEU A  45     -26.531  29.921 -10.373  1.00 86.40           H  
ATOM    711  CD1 LEU A  45     -24.444  30.249 -10.723  1.00 86.40           C  
ATOM    712 HD11 LEU A  45     -23.559  30.582 -10.181  1.00 86.40           H  
ATOM    713 HD12 LEU A  45     -24.273  29.243 -11.107  1.00 86.40           H  
ATOM    714 HD13 LEU A  45     -24.621  30.912 -11.570  1.00 86.40           H  
ATOM    715  CD2 LEU A  45     -25.381  29.255  -8.679  1.00 86.40           C  
ATOM    716 HD21 LEU A  45     -26.255  29.161  -8.034  1.00 86.40           H  
ATOM    717 HD22 LEU A  45     -25.150  28.281  -9.110  1.00 86.40           H  
ATOM    718 HD23 LEU A  45     -24.530  29.586  -8.084  1.00 86.40           H  
ATOM    719  N   LEU A  46     -27.617  31.687  -6.453  1.00 83.23           N  
ATOM    720  H   LEU A  46     -26.962  32.450  -6.366  1.00 83.23           H  
ATOM    721  CA  LEU A  46     -28.204  31.133  -5.230  1.00 83.23           C  
ATOM    722  HA  LEU A  46     -27.999  30.063  -5.209  1.00 83.23           H  
ATOM    723  C   LEU A  46     -29.727  31.270  -5.204  1.00 83.23           C  
ATOM    724  CB  LEU A  46     -27.588  31.802  -3.985  1.00 83.23           C  
ATOM    725  HB2 LEU A  46     -28.340  31.860  -3.198  1.00 83.23           H  
ATOM    726  HB3 LEU A  46     -27.306  32.826  -4.230  1.00 83.23           H  
ATOM    727  O   LEU A  46     -30.387  30.308  -4.835  1.00 83.23           O  
ATOM    728  CG  LEU A  46     -26.375  31.046  -3.420  1.00 83.23           C  
ATOM    729  HG  LEU A  46     -25.679  30.814  -4.226  1.00 83.23           H  
ATOM    730  CD1 LEU A  46     -25.658  31.920  -2.390  1.00 83.23           C  
ATOM    731 HD11 LEU A  46     -25.321  32.840  -2.866  1.00 83.23           H  
ATOM    732 HD12 LEU A  46     -26.335  32.168  -1.573  1.00 83.23           H  
ATOM    733 HD13 LEU A  46     -24.790  31.391  -1.997  1.00 83.23           H  
ATOM    734  CD2 LEU A  46     -26.797  29.749  -2.720  1.00 83.23           C  
ATOM    735 HD21 LEU A  46     -25.919  29.253  -2.305  1.00 83.23           H  
ATOM    736 HD22 LEU A  46     -27.268  29.068  -3.429  1.00 83.23           H  
ATOM    737 HD23 LEU A  46     -27.500  29.964  -1.916  1.00 83.23           H  
ATOM    738  N   LYS A  47     -30.289  32.411  -5.628  1.00 83.15           N  
ATOM    739  H   LYS A  47     -29.675  33.176  -5.869  1.00 83.15           H  
ATOM    740  CA  LYS A  47     -31.749  32.610  -5.747  1.00 83.15           C  
ATOM    741  HA  LYS A  47     -32.225  32.351  -4.801  1.00 83.15           H  
ATOM    742  C   LYS A  47     -32.390  31.682  -6.786  1.00 83.15           C  
ATOM    743  CB  LYS A  47     -32.056  34.080  -6.092  1.00 83.15           C  
ATOM    744  HB2 LYS A  47     -31.398  34.400  -6.900  1.00 83.15           H  
ATOM    745  HB3 LYS A  47     -33.083  34.153  -6.449  1.00 83.15           H  
ATOM    746  O   LYS A  47     -33.530  31.272  -6.604  1.00 83.15           O  
ATOM    747  CG  LYS A  47     -31.906  35.026  -4.890  1.00 83.15           C  
ATOM    748  HG2 LYS A  47     -30.964  34.822  -4.380  1.00 83.15           H  
ATOM    749  HG3 LYS A  47     -32.719  34.841  -4.188  1.00 83.15           H  
ATOM    750  CD  LYS A  47     -31.927  36.501  -5.328  1.00 83.15           C  
ATOM    751  HD2 LYS A  47     -31.120  36.658  -6.044  1.00 83.15           H  
ATOM    752  HD3 LYS A  47     -32.882  36.731  -5.800  1.00 83.15           H  
ATOM    753  CE  LYS A  47     -31.709  37.405  -4.105  1.00 83.15           C  
ATOM    754  HE2 LYS A  47     -30.882  36.994  -3.527  1.00 83.15           H  
ATOM    755  HE3 LYS A  47     -32.601  37.361  -3.479  1.00 83.15           H  
ATOM    756  NZ  LYS A  47     -31.391  38.813  -4.465  1.00 83.15           N  
ATOM    757  HZ1 LYS A  47     -30.471  38.877  -4.876  1.00 83.15           H  
ATOM    758  HZ2 LYS A  47     -31.323  39.384  -3.634  1.00 83.15           H  
ATOM    759  HZ3 LYS A  47     -32.083  39.213  -5.083  1.00 83.15           H  
ATOM    760  N   ILE A  48     -31.676  31.369  -7.870  1.00 82.70           N  
ATOM    761  H   ILE A  48     -30.769  31.800  -7.977  1.00 82.70           H  
ATOM    762  CA  ILE A  48     -32.140  30.441  -8.914  1.00 82.70           C  
ATOM    763  HA  ILE A  48     -33.194  30.628  -9.118  1.00 82.70           H  
ATOM    764  C   ILE A  48     -32.041  28.992  -8.431  1.00 82.70           C  
ATOM    765  CB  ILE A  48     -31.345  30.661 -10.222  1.00 82.70           C  
ATOM    766  HB  ILE A  48     -30.281  30.646  -9.983  1.00 82.70           H  
ATOM    767  O   ILE A  48     -32.980  28.222  -8.584  1.00 82.70           O  
ATOM    768  CG1 ILE A  48     -31.697  32.031 -10.845  1.00 82.70           C  
ATOM    769 HG12 ILE A  48     -32.683  31.977 -11.308  1.00 82.70           H  
ATOM    770 HG13 ILE A  48     -31.749  32.792 -10.067  1.00 82.70           H  
ATOM    771  CG2 ILE A  48     -31.619  29.541 -11.246  1.00 82.70           C  
ATOM    772 HG21 ILE A  48     -31.106  29.739 -12.187  1.00 82.70           H  
ATOM    773 HG22 ILE A  48     -32.690  29.457 -11.434  1.00 82.70           H  
ATOM    774 HG23 ILE A  48     -31.251  28.584 -10.877  1.00 82.70           H  
ATOM    775  CD1 ILE A  48     -30.677  32.506 -11.889  1.00 82.70           C  
ATOM    776 HD11 ILE A  48     -30.931  33.518 -12.204  1.00 82.70           H  
ATOM    777 HD12 ILE A  48     -30.689  31.857 -12.765  1.00 82.70           H  
ATOM    778 HD13 ILE A  48     -29.677  32.513 -11.455  1.00 82.70           H  
ATOM    779  N   LEU A  49     -30.919  28.596  -7.831  1.00 78.59           N  
ATOM    780  H   LEU A  49     -30.153  29.248  -7.736  1.00 78.59           H  
ATOM    781  CA  LEU A  49     -30.747  27.221  -7.367  1.00 78.59           C  
ATOM    782  HA  LEU A  49     -31.118  26.542  -8.135  1.00 78.59           H  
ATOM    783  C   LEU A  49     -31.594  26.922  -6.130  1.00 78.59           C  
ATOM    784  CB  LEU A  49     -29.262  26.924  -7.118  1.00 78.59           C  
ATOM    785  HB2 LEU A  49     -29.200  25.965  -6.603  1.00 78.59           H  
ATOM    786  HB3 LEU A  49     -28.854  27.685  -6.454  1.00 78.59           H  
ATOM    787  O   LEU A  49     -32.081  25.802  -5.994  1.00 78.59           O  
ATOM    788  CG  LEU A  49     -28.394  26.839  -8.387  1.00 78.59           C  
ATOM    789  HG  LEU A  49     -28.330  27.817  -8.864  1.00 78.59           H  
ATOM    790  CD1 LEU A  49     -26.992  26.391  -7.975  1.00 78.59           C  
ATOM    791 HD11 LEU A  49     -26.340  26.369  -8.849  1.00 78.59           H  
ATOM    792 HD12 LEU A  49     -27.035  25.388  -7.551  1.00 78.59           H  
ATOM    793 HD13 LEU A  49     -26.586  27.069  -7.225  1.00 78.59           H  
ATOM    794  CD2 LEU A  49     -28.910  25.822  -9.409  1.00 78.59           C  
ATOM    795 HD21 LEU A  49     -29.076  24.856  -8.930  1.00 78.59           H  
ATOM    796 HD22 LEU A  49     -28.186  25.703 -10.215  1.00 78.59           H  
ATOM    797 HD23 LEU A  49     -29.844  26.172  -9.850  1.00 78.59           H  
ATOM    798  N   SER A  50     -31.834  27.906  -5.260  1.00 70.36           N  
ATOM    799  H   SER A  50     -31.417  28.816  -5.397  1.00 70.36           H  
ATOM    800  CA  SER A  50     -32.711  27.722  -4.102  1.00 70.36           C  
ATOM    801  HA  SER A  50     -32.392  26.820  -3.579  1.00 70.36           H  
ATOM    802  C   SER A  50     -34.176  27.508  -4.483  1.00 70.36           C  
ATOM    803  CB  SER A  50     -32.597  28.886  -3.115  1.00 70.36           C  
ATOM    804  HB2 SER A  50     -33.141  28.621  -2.209  1.00 70.36           H  
ATOM    805  HB3 SER A  50     -31.550  29.044  -2.854  1.00 70.36           H  
ATOM    806  O   SER A  50     -34.908  26.926  -3.687  1.00 70.36           O  
ATOM    807  OG  SER A  50     -33.147  30.078  -3.642  1.00 70.36           O  
ATOM    808  HG  SER A  50     -33.375  30.655  -2.909  1.00 70.36           H  
ATOM    809  N   SER A  51     -34.613  27.923  -5.681  1.00 74.07           N  
ATOM    810  H   SER A  51     -33.985  28.419  -6.297  1.00 74.07           H  
ATOM    811  CA  SER A  51     -35.964  27.618  -6.172  1.00 74.07           C  
ATOM    812  HA  SER A  51     -36.646  27.638  -5.322  1.00 74.07           H  
ATOM    813  C   SER A  51     -36.084  26.216  -6.782  1.00 74.07           C  
ATOM    814  CB  SER A  51     -36.452  28.690  -7.151  1.00 74.07           C  
ATOM    815  HB2 SER A  51     -36.282  29.676  -6.719  1.00 74.07           H  
ATOM    816  HB3 SER A  51     -37.522  28.557  -7.308  1.00 74.07           H  
ATOM    817  O   SER A  51     -37.190  25.688  -6.860  1.00 74.07           O  
ATOM    818  OG  SER A  51     -35.799  28.601  -8.398  1.00 74.07           O  
ATOM    819  HG  SER A  51     -36.115  29.303  -8.973  1.00 74.07           H  
ATOM    820  N   ILE A  52     -34.966  25.600  -7.180  1.00 73.65           N  
ATOM    821  H   ILE A  52     -34.101  26.114  -7.100  1.00 73.65           H  
ATOM    822  CA  ILE A  52     -34.935  24.293  -7.858  1.00 73.65           C  
ATOM    823  HA  ILE A  52     -35.925  24.076  -8.259  1.00 73.65           H  
ATOM    824  C   ILE A  52     -34.615  23.155  -6.879  1.00 73.65           C  
ATOM    825  CB  ILE A  52     -33.953  24.362  -9.054  1.00 73.65           C  
ATOM    826  HB  ILE A  52     -32.987  24.706  -8.684  1.00 73.65           H  
ATOM    827  O   ILE A  52     -35.080  22.031  -7.062  1.00 73.65           O  
ATOM    828  CG1 ILE A  52     -34.475  25.377 -10.102  1.00 73.65           C  
ATOM    829 HG12 ILE A  52     -34.721  26.318  -9.610  1.00 73.65           H  
ATOM    830 HG13 ILE A  52     -35.389  24.994 -10.555  1.00 73.65           H  
ATOM    831  CG2 ILE A  52     -33.750  22.983  -9.713  1.00 73.65           C  
ATOM    832 HG21 ILE A  52     -33.304  22.283  -9.006  1.00 73.65           H  
ATOM    833 HG22 ILE A  52     -34.707  22.585 -10.050  1.00 73.65           H  
ATOM    834 HG23 ILE A  52     -33.070  23.056 -10.562  1.00 73.65           H  
ATOM    835  CD1 ILE A  52     -33.472  25.718 -11.210  1.00 73.65           C  
ATOM    836 HD11 ILE A  52     -33.870  26.533 -11.814  1.00 73.65           H  
ATOM    837 HD12 ILE A  52     -33.305  24.858 -11.859  1.00 73.65           H  
ATOM    838 HD13 ILE A  52     -32.527  26.036 -10.769  1.00 73.65           H  
ATOM    839  N   VAL A  53     -33.844  23.421  -5.823  1.00 65.37           N  
ATOM    840  H   VAL A  53     -33.478  24.356  -5.716  1.00 65.37           H  
ATOM    841  CA  VAL A  53     -33.364  22.374  -4.915  1.00 65.37           C  
ATOM    842  HA  VAL A  53     -33.531  21.406  -5.388  1.00 65.37           H  
ATOM    843  C   VAL A  53     -34.165  22.364  -3.610  1.00 65.37           C  
ATOM    844  CB  VAL A  53     -31.842  22.470  -4.711  1.00 65.37           C  
ATOM    845  HB  VAL A  53     -31.592  23.347  -4.114  1.00 65.37           H  
ATOM    846  O   VAL A  53     -33.850  23.064  -2.649  1.00 65.37           O  
ATOM    847  CG1 VAL A  53     -31.352  21.205  -4.005  1.00 65.37           C  
ATOM    848 HG11 VAL A  53     -31.607  20.321  -4.589  1.00 65.37           H  
ATOM    849 HG12 VAL A  53     -31.812  21.120  -3.021  1.00 65.37           H  
ATOM    850 HG13 VAL A  53     -30.268  21.250  -3.897  1.00 65.37           H  
ATOM    851  CG2 VAL A  53     -31.074  22.537  -6.044  1.00 65.37           C  
ATOM    852 HG21 VAL A  53     -31.329  23.447  -6.588  1.00 65.37           H  
ATOM    853 HG22 VAL A  53     -31.324  21.676  -6.663  1.00 65.37           H  
ATOM    854 HG23 VAL A  53     -30.001  22.547  -5.855  1.00 65.37           H  
ATOM    855  N   TYR A  54     -35.205  21.528  -3.569  1.00 63.51           N  
ATOM    856  H   TYR A  54     -35.442  21.035  -4.418  1.00 63.51           H  
ATOM    857  CA  TYR A  54     -35.960  21.205  -2.356  1.00 63.51           C  
ATOM    858  HA  TYR A  54     -35.965  22.076  -1.701  1.00 63.51           H  
ATOM    859  C   TYR A  54     -35.283  20.045  -1.605  1.00 63.51           C  
ATOM    860  CB  TYR A  54     -37.422  20.904  -2.731  1.00 63.51           C  
ATOM    861  HB2 TYR A  54     -37.810  21.744  -3.308  1.00 63.51           H  
ATOM    862  HB3 TYR A  54     -37.452  20.029  -3.381  1.00 63.51           H  
ATOM    863  O   TYR A  54     -35.513  18.873  -1.899  1.00 63.51           O  
ATOM    864  CG  TYR A  54     -38.349  20.680  -1.547  1.00 63.51           C  
ATOM    865  CD1 TYR A  54     -38.721  19.374  -1.171  1.00 63.51           C  
ATOM    866  HD1 TYR A  54     -38.331  18.527  -1.716  1.00 63.51           H  
ATOM    867  CD2 TYR A  54     -38.860  21.784  -0.836  1.00 63.51           C  
ATOM    868  HD2 TYR A  54     -38.582  22.785  -1.132  1.00 63.51           H  
ATOM    869  CE1 TYR A  54     -39.607  19.173  -0.094  1.00 63.51           C  
ATOM    870  HE1 TYR A  54     -39.910  18.176   0.189  1.00 63.51           H  
ATOM    871  CE2 TYR A  54     -39.740  21.588   0.246  1.00 63.51           C  
ATOM    872  HE2 TYR A  54     -40.132  22.438   0.784  1.00 63.51           H  
ATOM    873  OH  TYR A  54     -40.960  20.078   1.663  1.00 63.51           O  
ATOM    874  HH  TYR A  54     -41.274  20.904   2.036  1.00 63.51           H  
ATOM    875  CZ  TYR A  54     -40.115  20.278   0.618  1.00 63.51           C  
ATOM    876  N   PHE A  55     -34.430  20.359  -0.627  1.00 61.57           N  
ATOM    877  H   PHE A  55     -34.210  21.334  -0.479  1.00 61.57           H  
ATOM    878  CA  PHE A  55     -33.897  19.369   0.316  1.00 61.57           C  
ATOM    879  HA  PHE A  55     -33.638  18.458  -0.223  1.00 61.57           H  
ATOM    880  C   PHE A  55     -34.986  19.032   1.346  1.00 61.57           C  
ATOM    881  CB  PHE A  55     -32.621  19.909   0.984  1.00 61.57           C  
ATOM    882  HB2 PHE A  55     -32.316  19.204   1.758  1.00 61.57           H  
ATOM    883  HB3 PHE A  55     -32.850  20.850   1.485  1.00 61.57           H  
ATOM    884  O   PHE A  55     -35.178  19.774   2.307  1.00 61.57           O  
ATOM    885  CG  PHE A  55     -31.442  20.115   0.050  1.00 61.57           C  
ATOM    886  CD1 PHE A  55     -30.719  19.004  -0.427  1.00 61.57           C  
ATOM    887  HD1 PHE A  55     -31.019  18.004  -0.152  1.00 61.57           H  
ATOM    888  CD2 PHE A  55     -31.043  21.415  -0.316  1.00 61.57           C  
ATOM    889  HD2 PHE A  55     -31.600  22.271   0.035  1.00 61.57           H  
ATOM    890  CE1 PHE A  55     -29.598  19.192  -1.255  1.00 61.57           C  
ATOM    891  HE1 PHE A  55     -29.050  18.337  -1.622  1.00 61.57           H  
ATOM    892  CE2 PHE A  55     -29.913  21.603  -1.130  1.00 61.57           C  
ATOM    893  HE2 PHE A  55     -29.611  22.602  -1.409  1.00 61.57           H  
ATOM    894  CZ  PHE A  55     -29.188  20.492  -1.598  1.00 61.57           C  
ATOM    895  HZ  PHE A  55     -28.326  20.635  -2.232  1.00 61.57           H  
ATOM    896  N   GLY A  56     -35.746  17.956   1.116  1.00 56.02           N  
ATOM    897  H   GLY A  56     -35.558  17.444   0.266  1.00 56.02           H  
ATOM    898  CA  GLY A  56     -36.961  17.584   1.859  1.00 56.02           C  
ATOM    899  HA2 GLY A  56     -37.282  16.594   1.534  1.00 56.02           H  
ATOM    900  HA3 GLY A  56     -37.750  18.289   1.600  1.00 56.02           H  
ATOM    901  C   GLY A  56     -36.840  17.555   3.390  1.00 56.02           C  
ATOM    902  O   GLY A  56     -36.605  16.510   3.984  1.00 56.02           O  
ATOM    903  N   GLY A  57     -37.051  18.701   4.041  1.00 57.49           N  
ATOM    904  H   GLY A  57     -37.116  19.538   3.479  1.00 57.49           H  
ATOM    905  CA  GLY A  57     -37.087  18.839   5.503  1.00 57.49           C  
ATOM    906  HA2 GLY A  57     -37.655  19.733   5.759  1.00 57.49           H  
ATOM    907  HA3 GLY A  57     -37.608  17.979   5.923  1.00 57.49           H  
ATOM    908  C   GLY A  57     -35.723  18.934   6.203  1.00 57.49           C  
ATOM    909  O   GLY A  57     -35.676  19.255   7.387  1.00 57.49           O  
ATOM    910  N   LEU A  58     -34.610  18.744   5.490  1.00 56.98           N  
ATOM    911  H   LEU A  58     -34.720  18.513   4.513  1.00 56.98           H  
ATOM    912  CA  LEU A  58     -33.249  18.969   5.993  1.00 56.98           C  
ATOM    913  HA  LEU A  58     -33.249  18.926   7.083  1.00 56.98           H  
ATOM    914  C   LEU A  58     -32.802  20.387   5.612  1.00 56.98           C  
ATOM    915  CB  LEU A  58     -32.326  17.848   5.481  1.00 56.98           C  
ATOM    916  HB2 LEU A  58     -31.295  18.202   5.453  1.00 56.98           H  
ATOM    917  HB3 LEU A  58     -32.609  17.603   4.457  1.00 56.98           H  
ATOM    918  O   LEU A  58     -32.104  20.612   4.626  1.00 56.98           O  
ATOM    919  CG  LEU A  58     -32.400  16.590   6.373  1.00 56.98           C  
ATOM    920  HG  LEU A  58     -33.368  16.546   6.873  1.00 56.98           H  
ATOM    921  CD1 LEU A  58     -32.251  15.320   5.539  1.00 56.98           C  
ATOM    922 HD11 LEU A  58     -32.299  14.445   6.187  1.00 56.98           H  
ATOM    923 HD12 LEU A  58     -31.298  15.326   5.009  1.00 56.98           H  
ATOM    924 HD13 LEU A  58     -33.066  15.259   4.818  1.00 56.98           H  
ATOM    925  CD2 LEU A  58     -31.294  16.608   7.432  1.00 56.98           C  
ATOM    926 HD21 LEU A  58     -31.391  15.732   8.074  1.00 56.98           H  
ATOM    927 HD22 LEU A  58     -30.314  16.595   6.955  1.00 56.98           H  
ATOM    928 HD23 LEU A  58     -31.389  17.504   8.046  1.00 56.98           H  
ATOM    929  N   GLY A  59     -33.273  21.370   6.379  1.00 50.40           N  
ATOM    930  H   GLY A  59     -33.879  21.115   7.145  1.00 50.40           H  
ATOM    931  CA  GLY A  59     -32.999  22.784   6.134  1.00 50.40           C  
ATOM    932  HA2 GLY A  59     -33.615  23.390   6.798  1.00 50.40           H  
ATOM    933  HA3 GLY A  59     -33.266  23.027   5.105  1.00 50.40           H  
ATOM    934  C   GLY A  59     -31.533  23.153   6.375  1.00 50.40           C  
ATOM    935  O   GLY A  59     -31.092  23.253   7.519  1.00 50.40           O  
ATOM    936  N   ILE A  60     -30.789  23.440   5.304  1.00 58.93           N  
ATOM    937  H   ILE A  60     -31.174  23.243   4.392  1.00 58.93           H  
ATOM    938  CA  ILE A  60     -29.521  24.176   5.388  1.00 58.93           C  
ATOM    939  HA  ILE A  60     -28.972  23.833   6.265  1.00 58.93           H  
ATOM    940  C   ILE A  60     -29.880  25.652   5.592  1.00 58.93           C  
ATOM    941  CB  ILE A  60     -28.624  23.925   4.152  1.00 58.93           C  
ATOM    942  HB  ILE A  60     -29.165  24.235   3.258  1.00 58.93           H  
ATOM    943  O   ILE A  60     -30.211  26.370   4.650  1.00 58.93           O  
ATOM    944  CG1 ILE A  60     -28.293  22.418   4.031  1.00 58.93           C  
ATOM    945 HG12 ILE A  60     -27.739  22.094   4.912  1.00 58.93           H  
ATOM    946 HG13 ILE A  60     -29.221  21.848   3.994  1.00 58.93           H  
ATOM    947  CG2 ILE A  60     -27.328  24.758   4.257  1.00 58.93           C  
ATOM    948 HG21 ILE A  60     -26.750  24.445   5.126  1.00 58.93           H  
ATOM    949 HG22 ILE A  60     -26.726  24.630   3.357  1.00 58.93           H  
ATOM    950 HG23 ILE A  60     -27.560  25.820   4.339  1.00 58.93           H  
ATOM    951  CD1 ILE A  60     -27.493  22.043   2.777  1.00 58.93           C  
ATOM    952 HD11 ILE A  60     -26.483  22.448   2.829  1.00 58.93           H  
ATOM    953 HD12 ILE A  60     -27.997  22.421   1.888  1.00 58.93           H  
ATOM    954 HD13 ILE A  60     -27.425  20.957   2.708  1.00 58.93           H  
ATOM    955  N   GLY A  61     -29.876  26.099   6.847  1.00 56.84           N  
ATOM    956  H   GLY A  61     -29.700  25.432   7.585  1.00 56.84           H  
ATOM    957  CA  GLY A  61     -30.173  27.484   7.197  1.00 56.84           C  
ATOM    958  HA2 GLY A  61     -30.186  27.590   8.282  1.00 56.84           H  
ATOM    959  HA3 GLY A  61     -31.158  27.749   6.813  1.00 56.84           H  
ATOM    960  C   GLY A  61     -29.128  28.443   6.628  1.00 56.84           C  
ATOM    961  O   GLY A  61     -27.987  28.471   7.087  1.00 56.84           O  
ATOM    962  N   THR A  62     -29.525  29.291   5.678  1.00 57.10           N  
ATOM    963  H   THR A  62     -30.431  29.148   5.254  1.00 57.10           H  
ATOM    964  CA  THR A  62     -28.746  30.453   5.221  1.00 57.10           C  
ATOM    965  HA  THR A  62     -27.696  30.165   5.158  1.00 57.10           H  
ATOM    966  C   THR A  62     -28.844  31.585   6.252  1.00 57.10           C  
ATOM    967  CB  THR A  62     -29.183  30.915   3.821  1.00 57.10           C  
ATOM    968  HB  THR A  62     -28.602  31.794   3.540  1.00 57.10           H  
ATOM    969  O   THR A  62     -29.340  32.675   5.974  1.00 57.10           O  
ATOM    970  CG2 THR A  62     -28.971  29.840   2.757  1.00 57.10           C  
ATOM    971 HG21 THR A  62     -29.586  28.966   2.970  1.00 57.10           H  
ATOM    972 HG22 THR A  62     -27.922  29.544   2.732  1.00 57.10           H  
ATOM    973 HG23 THR A  62     -29.251  30.237   1.781  1.00 57.10           H  
ATOM    974  OG1 THR A  62     -30.549  31.254   3.836  1.00 57.10           O  
ATOM    975  HG1 THR A  62     -30.635  32.012   4.418  1.00 57.10           H  
ATOM    976  N   GLY A  63     -28.445  31.307   7.491  1.00 51.56           N  
ATOM    977  H   GLY A  63     -28.057  30.388   7.652  1.00 51.56           H  
ATOM    978  CA  GLY A  63     -28.290  32.304   8.543  1.00 51.56           C  
ATOM    979  HA2 GLY A  63     -28.970  33.141   8.381  1.00 51.56           H  
ATOM    980  HA3 GLY A  63     -28.516  31.856   9.511  1.00 51.56           H  
ATOM    981  C   GLY A  63     -26.849  32.801   8.565  1.00 51.56           C  
ATOM    982  O   GLY A  63     -25.923  32.010   8.393  1.00 51.56           O  
ATOM    983  N   LYS A  64     -26.640  34.107   8.791  1.00 51.71           N  
ATOM    984  H   LYS A  64     -27.457  34.687   8.917  1.00 51.71           H  
ATOM    985  CA  LYS A  64     -25.324  34.648   9.177  1.00 51.71           C  
ATOM    986  HA  LYS A  64     -24.655  34.656   8.316  1.00 51.71           H  
ATOM    987  C   LYS A  64     -24.741  33.725  10.244  1.00 51.71           C  
ATOM    988  CB  LYS A  64     -25.477  36.062   9.764  1.00 51.71           C  
ATOM    989  HB2 LYS A  64     -24.651  36.249  10.450  1.00 51.71           H  
ATOM    990  HB3 LYS A  64     -26.402  36.120  10.339  1.00 51.71           H  
ATOM    991  O   LYS A  64     -25.372  33.564  11.279  1.00 51.71           O  
ATOM    992  CG  LYS A  64     -25.450  37.161   8.696  1.00 51.71           C  
ATOM    993  HG2 LYS A  64     -24.471  37.168   8.217  1.00 51.71           H  
ATOM    994  HG3 LYS A  64     -26.213  36.961   7.944  1.00 51.71           H  
ATOM    995  CD  LYS A  64     -25.719  38.527   9.343  1.00 51.71           C  
ATOM    996  HD2 LYS A  64     -25.034  38.675  10.178  1.00 51.71           H  
ATOM    997  HD3 LYS A  64     -26.742  38.539   9.719  1.00 51.71           H  
ATOM    998  CE  LYS A  64     -25.525  39.654   8.322  1.00 51.71           C  
ATOM    999  HE2 LYS A  64     -26.110  39.418   7.433  1.00 51.71           H  
ATOM   1000  HE3 LYS A  64     -24.476  39.686   8.030  1.00 51.71           H  
ATOM   1001  NZ  LYS A  64     -25.954  40.967   8.871  1.00 51.71           N  
ATOM   1002  HZ1 LYS A  64     -25.824  41.698   8.187  1.00 51.71           H  
ATOM   1003  HZ2 LYS A  64     -26.934  40.941   9.111  1.00 51.71           H  
ATOM   1004  HZ3 LYS A  64     -25.430  41.199   9.702  1.00 51.71           H  
ATOM   1005  N   GLY A  65     -23.600  33.099   9.951  1.00 48.25           N  
ATOM   1006  H   GLY A  65     -23.218  33.251   9.029  1.00 48.25           H  
ATOM   1007  CA  GLY A  65     -23.029  32.000  10.728  1.00 48.25           C  
ATOM   1008  HA2 GLY A  65     -23.635  31.107  10.573  1.00 48.25           H  
ATOM   1009  HA3 GLY A  65     -22.021  31.791  10.370  1.00 48.25           H  
ATOM   1010  C   GLY A  65     -22.948  32.287  12.227  1.00 48.25           C  
ATOM   1011  O   GLY A  65     -21.960  32.826  12.714  1.00 48.25           O  
ATOM   1012  N   THR A  66     -23.988  31.889  12.951  1.00 45.60           N  
ATOM   1013  H   THR A  66     -24.838  31.662  12.455  1.00 45.60           H  
ATOM   1014  CA  THR A  66     -24.036  31.778  14.405  1.00 45.60           C  
ATOM   1015  HA  THR A  66     -23.074  32.058  14.834  1.00 45.60           H  
ATOM   1016  C   THR A  66     -24.286  30.302  14.679  1.00 45.60           C  
ATOM   1017  CB  THR A  66     -25.112  32.689  15.024  1.00 45.60           C  
ATOM   1018  HB  THR A  66     -25.157  32.491  16.095  1.00 45.60           H  
ATOM   1019  O   THR A  66     -25.388  29.804  14.461  1.00 45.60           O  
ATOM   1020  CG2 THR A  66     -24.791  34.170  14.815  1.00 45.60           C  
ATOM   1021 HG21 THR A  66     -24.799  34.411  13.752  1.00 45.60           H  
ATOM   1022 HG22 THR A  66     -23.810  34.399  15.232  1.00 45.60           H  
ATOM   1023 HG23 THR A  66     -25.545  34.774  15.321  1.00 45.60           H  
ATOM   1024  OG1 THR A  66     -26.381  32.446  14.466  1.00 45.60           O  
ATOM   1025  HG1 THR A  66     -26.525  31.497  14.487  1.00 45.60           H  
ATOM   1026  N   GLY A  67     -23.216  29.577  15.013  1.00 47.38           N  
ATOM   1027  H   GLY A  67     -22.343  30.062  15.165  1.00 47.38           H  
ATOM   1028  CA  GLY A  67     -23.199  28.117  15.087  1.00 47.38           C  
ATOM   1029  HA2 GLY A  67     -23.382  27.713  14.091  1.00 47.38           H  
ATOM   1030  HA3 GLY A  67     -22.216  27.779  15.414  1.00 47.38           H  
ATOM   1031  C   GLY A  67     -24.238  27.547  16.055  1.00 47.38           C  
ATOM   1032  O   GLY A  67     -24.282  27.930  17.222  1.00 47.38           O  
ATOM   1033  N   GLY A  68     -25.050  26.616  15.555  1.00 42.64           N  
ATOM   1034  H   GLY A  68     -24.946  26.370  14.581  1.00 42.64           H  
ATOM   1035  CA  GLY A  68     -26.003  25.831  16.333  1.00 42.64           C  
ATOM   1036  HA2 GLY A  68     -26.815  25.502  15.684  1.00 42.64           H  
ATOM   1037  HA3 GLY A  68     -26.431  26.464  17.110  1.00 42.64           H  
ATOM   1038  C   GLY A  68     -25.379  24.588  16.981  1.00 42.64           C  
ATOM   1039  O   GLY A  68     -24.455  23.989  16.439  1.00 42.64           O  
ATOM   1040  N   ALA A  69     -25.935  24.247  18.149  1.00 52.65           N  
ATOM   1041  H   ALA A  69     -26.620  24.912  18.477  1.00 52.65           H  
ATOM   1042  CA  ALA A  69     -25.914  23.012  18.955  1.00 52.65           C  
ATOM   1043  HA  ALA A  69     -26.313  23.309  19.925  1.00 52.65           H  
ATOM   1044  C   ALA A  69     -24.586  22.308  19.327  1.00 52.65           C  
ATOM   1045  CB  ALA A  69     -26.958  22.049  18.383  1.00 52.65           C  
ATOM   1046  HB1 ALA A  69     -27.924  22.546  18.291  1.00 52.65           H  
ATOM   1047  HB2 ALA A  69     -27.068  21.191  19.046  1.00 52.65           H  
ATOM   1048  HB3 ALA A  69     -26.638  21.696  17.403  1.00 52.65           H  
ATOM   1049  O   ALA A  69     -24.534  21.699  20.392  1.00 52.65           O  
ATOM   1050  N   THR A  70     -23.497  22.438  18.569  1.00 47.81           N  
ATOM   1051  H   THR A  70     -23.600  22.878  17.666  1.00 47.81           H  
ATOM   1052  CA  THR A  70     -22.148  21.988  18.976  1.00 47.81           C  
ATOM   1053  HA  THR A  70     -22.140  21.793  20.048  1.00 47.81           H  
ATOM   1054  C   THR A  70     -21.158  23.121  18.709  1.00 47.81           C  
ATOM   1055  CB  THR A  70     -21.729  20.674  18.296  1.00 47.81           C  
ATOM   1056  HB  THR A  70     -20.706  20.443  18.593  1.00 47.81           H  
ATOM   1057  O   THR A  70     -20.667  23.301  17.596  1.00 47.81           O  
ATOM   1058  CG2 THR A  70     -22.625  19.502  18.699  1.00 47.81           C  
ATOM   1059 HG21 THR A  70     -22.236  18.584  18.260  1.00 47.81           H  
ATOM   1060 HG22 THR A  70     -23.641  19.662  18.336  1.00 47.81           H  
ATOM   1061 HG23 THR A  70     -22.642  19.401  19.784  1.00 47.81           H  
ATOM   1062  OG1 THR A  70     -21.775  20.799  16.897  1.00 47.81           O  
ATOM   1063  HG1 THR A  70     -21.306  21.605  16.670  1.00 47.81           H  
ATOM   1064  N   GLY A  71     -20.971  23.968  19.723  1.00 42.86           N  
ATOM   1065  H   GLY A  71     -21.398  23.714  20.603  1.00 42.86           H  
ATOM   1066  CA  GLY A  71     -20.486  25.343  19.602  1.00 42.86           C  
ATOM   1067  HA2 GLY A  71     -20.419  25.779  20.599  1.00 42.86           H  
ATOM   1068  HA3 GLY A  71     -21.233  25.914  19.051  1.00 42.86           H  
ATOM   1069  C   GLY A  71     -19.124  25.540  18.929  1.00 42.86           C  
ATOM   1070  O   GLY A  71     -18.088  25.097  19.421  1.00 42.86           O  
ATOM   1071  N   TYR A  72     -19.117  26.362  17.878  1.00 48.53           N  
ATOM   1072  H   TYR A  72     -20.006  26.646  17.493  1.00 48.53           H  
ATOM   1073  CA  TYR A  72     -17.933  27.120  17.482  1.00 48.53           C  
ATOM   1074  HA  TYR A  72     -17.065  26.461  17.494  1.00 48.53           H  
ATOM   1075  C   TYR A  72     -17.714  28.245  18.502  1.00 48.53           C  
ATOM   1076  CB  TYR A  72     -18.101  27.663  16.055  1.00 48.53           C  
ATOM   1077  HB2 TYR A  72     -19.062  28.171  15.966  1.00 48.53           H  
ATOM   1078  HB3 TYR A  72     -17.325  28.407  15.874  1.00 48.53           H  
ATOM   1079  O   TYR A  72     -18.485  29.203  18.557  1.00 48.53           O  
ATOM   1080  CG  TYR A  72     -17.986  26.597  14.982  1.00 48.53           C  
ATOM   1081  CD1 TYR A  72     -16.712  26.183  14.547  1.00 48.53           C  
ATOM   1082  HD1 TYR A  72     -15.825  26.633  14.968  1.00 48.53           H  
ATOM   1083  CD2 TYR A  72     -19.142  26.001  14.439  1.00 48.53           C  
ATOM   1084  HD2 TYR A  72     -20.122  26.296  14.784  1.00 48.53           H  
ATOM   1085  CE1 TYR A  72     -16.589  25.173  13.573  1.00 48.53           C  
ATOM   1086  HE1 TYR A  72     -15.612  24.850  13.246  1.00 48.53           H  
ATOM   1087  CE2 TYR A  72     -19.023  24.996  13.460  1.00 48.53           C  
ATOM   1088  HE2 TYR A  72     -19.900  24.521  13.048  1.00 48.53           H  
ATOM   1089  OH  TYR A  72     -17.641  23.600  12.092  1.00 48.53           O  
ATOM   1090  HH  TYR A  72     -16.730  23.354  11.917  1.00 48.53           H  
ATOM   1091  CZ  TYR A  72     -17.748  24.577  13.029  1.00 48.53           C  
ATOM   1092  N   ARG A  73     -16.668  28.124  19.328  1.00 54.51           N  
ATOM   1093  H   ARG A  73     -16.125  27.274  19.261  1.00 54.51           H  
ATOM   1094  CA  ARG A  73     -16.197  29.190  20.228  1.00 54.51           C  
ATOM   1095  HA  ARG A  73     -17.048  29.539  20.814  1.00 54.51           H  
ATOM   1096  C   ARG A  73     -15.652  30.358  19.383  1.00 54.51           C  
ATOM   1097  CB  ARG A  73     -15.116  28.640  21.181  1.00 54.51           C  
ATOM   1098  HB2 ARG A  73     -14.292  29.352  21.236  1.00 54.51           H  
ATOM   1099  HB3 ARG A  73     -14.715  27.705  20.790  1.00 54.51           H  
ATOM   1100  O   ARG A  73     -14.664  30.155  18.675  1.00 54.51           O  
ATOM   1101  CG  ARG A  73     -15.632  28.419  22.611  1.00 54.51           C  
ATOM   1102  HG2 ARG A  73     -16.513  27.777  22.598  1.00 54.51           H  
ATOM   1103  HG3 ARG A  73     -15.901  29.387  23.035  1.00 54.51           H  
ATOM   1104  CD  ARG A  73     -14.534  27.767  23.464  1.00 54.51           C  
ATOM   1105  HD2 ARG A  73     -13.576  28.220  23.209  1.00 54.51           H  
ATOM   1106  HD3 ARG A  73     -14.492  26.705  23.223  1.00 54.51           H  
ATOM   1107  NE  ARG A  73     -14.761  27.954  24.911  1.00 54.51           N  
ATOM   1108  HE  ARG A  73     -15.515  28.570  25.180  1.00 54.51           H  
ATOM   1109  NH1 ARG A  73     -13.037  26.631  25.659  1.00 54.51           N  
ATOM   1110 HH11 ARG A  73     -12.474  26.273  26.418  1.00 54.51           H  
ATOM   1111 HH12 ARG A  73     -12.824  26.374  24.706  1.00 54.51           H  
ATOM   1112  NH2 ARG A  73     -14.251  27.787  27.126  1.00 54.51           N  
ATOM   1113 HH21 ARG A  73     -14.982  28.446  27.354  1.00 54.51           H  
ATOM   1114 HH22 ARG A  73     -13.681  27.409  27.870  1.00 54.51           H  
ATOM   1115  CZ  ARG A  73     -14.020  27.457  25.887  1.00 54.51           C  
ATOM   1116  N   PRO A  74     -16.258  31.559  19.428  1.00 51.00           N  
ATOM   1117  CA  PRO A  74     -15.766  32.708  18.678  1.00 51.00           C  
ATOM   1118  HA  PRO A  74     -15.653  32.435  17.628  1.00 51.00           H  
ATOM   1119  C   PRO A  74     -14.407  33.166  19.222  1.00 51.00           C  
ATOM   1120  CB  PRO A  74     -16.854  33.781  18.795  1.00 51.00           C  
ATOM   1121  HB2 PRO A  74     -16.439  34.790  18.807  1.00 51.00           H  
ATOM   1122  HB3 PRO A  74     -17.561  33.671  17.973  1.00 51.00           H  
ATOM   1123  O   PRO A  74     -14.214  33.289  20.433  1.00 51.00           O  
ATOM   1124  CG  PRO A  74     -17.552  33.441  20.111  1.00 51.00           C  
ATOM   1125  HG2 PRO A  74     -17.004  33.887  20.940  1.00 51.00           H  
ATOM   1126  HG3 PRO A  74     -18.591  33.773  20.117  1.00 51.00           H  
ATOM   1127  CD  PRO A  74     -17.446  31.920  20.189  1.00 51.00           C  
ATOM   1128  HD2 PRO A  74     -18.326  31.470  19.730  1.00 51.00           H  
ATOM   1129  HD3 PRO A  74     -17.364  31.616  21.233  1.00 51.00           H  
ATOM   1130  N   LEU A  75     -13.466  33.433  18.312  1.00 44.68           N  
ATOM   1131  H   LEU A  75     -13.693  33.291  17.339  1.00 44.68           H  
ATOM   1132  CA  LEU A  75     -12.209  34.109  18.623  1.00 44.68           C  
ATOM   1133  HA  LEU A  75     -11.660  33.537  19.371  1.00 44.68           H  
ATOM   1134  C   LEU A  75     -12.525  35.495  19.197  1.00 44.68           C  
ATOM   1135  CB  LEU A  75     -11.339  34.268  17.358  1.00 44.68           C  
ATOM   1136  HB2 LEU A  75     -10.606  35.041  17.590  1.00 44.68           H  
ATOM   1137  HB3 LEU A  75     -11.941  34.651  16.533  1.00 44.68           H  
ATOM   1138  O   LEU A  75     -12.907  36.396  18.455  1.00 44.68           O  
ATOM   1139  CG  LEU A  75     -10.563  33.016  16.912  1.00 44.68           C  
ATOM   1140  HG  LEU A  75     -10.336  32.398  17.781  1.00 44.68           H  
ATOM   1141  CD1 LEU A  75     -11.343  32.185  15.892  1.00 44.68           C  
ATOM   1142 HD11 LEU A  75     -10.752  31.319  15.594  1.00 44.68           H  
ATOM   1143 HD12 LEU A  75     -11.575  32.784  15.012  1.00 44.68           H  
ATOM   1144 HD13 LEU A  75     -12.269  31.826  16.343  1.00 44.68           H  
ATOM   1145  CD2 LEU A  75      -9.240  33.438  16.270  1.00 44.68           C  
ATOM   1146 HD21 LEU A  75      -9.428  34.081  15.410  1.00 44.68           H  
ATOM   1147 HD22 LEU A  75      -8.693  32.553  15.945  1.00 44.68           H  
ATOM   1148 HD23 LEU A  75      -8.629  33.972  16.998  1.00 44.68           H  
ATOM   1149  N   GLY A  76     -12.370  35.659  20.508  1.00 41.62           N  
ATOM   1150  H   GLY A  76     -12.228  34.833  21.072  1.00 41.62           H  
ATOM   1151  CA  GLY A  76     -12.561  36.954  21.161  1.00 41.62           C  
ATOM   1152  HA2 GLY A  76     -11.593  37.447  21.249  1.00 41.62           H  
ATOM   1153  HA3 GLY A  76     -13.205  37.589  20.553  1.00 41.62           H  
ATOM   1154  C   GLY A  76     -13.181  36.885  22.550  1.00 41.62           C  
ATOM   1155  O   GLY A  76     -14.096  37.641  22.825  1.00 41.62           O  
ATOM   1156  N   SER A  77     -12.730  35.984  23.421  1.00 38.94           N  
ATOM   1157  H   SER A  77     -12.099  35.264  23.098  1.00 38.94           H  
ATOM   1158  CA  SER A  77     -12.812  36.146  24.881  1.00 38.94           C  
ATOM   1159  HA  SER A  77     -12.386  37.113  25.145  1.00 38.94           H  
ATOM   1160  C   SER A  77     -11.981  35.039  25.535  1.00 38.94           C  
ATOM   1161  CB  SER A  77     -14.249  36.104  25.413  1.00 38.94           C  
ATOM   1162  HB2 SER A  77     -14.642  35.090  25.345  1.00 38.94           H  
ATOM   1163  HB3 SER A  77     -14.899  36.776  24.853  1.00 38.94           H  
ATOM   1164  O   SER A  77     -11.932  33.925  25.018  1.00 38.94           O  
ATOM   1165  OG  SER A  77     -14.231  36.534  26.757  1.00 38.94           O  
ATOM   1166  HG  SER A  77     -15.136  36.602  27.071  1.00 38.94           H  
ATOM   1167  N   GLY A  78     -11.255  35.371  26.600  1.00 37.25           N  
ATOM   1168  H   GLY A  78     -11.466  36.261  27.029  1.00 37.25           H  
ATOM   1169  CA  GLY A  78     -10.133  34.606  27.151  1.00 37.25           C  
ATOM   1170  HA2 GLY A  78      -9.304  34.669  26.447  1.00 37.25           H  
ATOM   1171  HA3 GLY A  78      -9.809  35.075  28.080  1.00 37.25           H  
ATOM   1172  C   GLY A  78     -10.398  33.124  27.455  1.00 37.25           C  
ATOM   1173  O   GLY A  78     -11.455  32.734  27.940  1.00 37.25           O  
ATOM   1174  N   GLY A  79      -9.385  32.295  27.196  1.00 34.79           N  
ATOM   1175  H   GLY A  79      -8.579  32.670  26.717  1.00 34.79           H  
ATOM   1176  CA  GLY A  79      -9.348  30.881  27.574  1.00 34.79           C  
ATOM   1177  HA2 GLY A  79      -9.074  30.794  28.625  1.00 34.79           H  
ATOM   1178  HA3 GLY A  79     -10.333  30.434  27.435  1.00 34.79           H  
ATOM   1179  C   GLY A  79      -8.348  30.115  26.710  1.00 34.79           C  
ATOM   1180  O   GLY A  79      -8.495  30.075  25.495  1.00 34.79           O  
ATOM   1181  N   GLY A  80      -7.302  29.570  27.333  1.00 37.92           N  
ATOM   1182  H   GLY A  80      -7.303  29.585  28.343  1.00 37.92           H  
ATOM   1183  CA  GLY A  80      -6.080  29.083  26.687  1.00 37.92           C  
ATOM   1184  HA2 GLY A  80      -5.550  29.944  26.280  1.00 37.92           H  
ATOM   1185  HA3 GLY A  80      -5.438  28.633  27.444  1.00 37.92           H  
ATOM   1186  C   GLY A  80      -6.263  28.052  25.565  1.00 37.92           C  
ATOM   1187  O   GLY A  80      -7.050  27.116  25.665  1.00 37.92           O  
ATOM   1188  N   GLY A  81      -5.483  28.220  24.496  1.00 38.55           N  
ATOM   1189  H   GLY A  81      -4.928  29.063  24.446  1.00 38.55           H  
ATOM   1190  CA  GLY A  81      -5.383  27.297  23.365  1.00 38.55           C  
ATOM   1191  HA2 GLY A  81      -6.360  27.184  22.896  1.00 38.55           H  
ATOM   1192  HA3 GLY A  81      -5.047  26.321  23.717  1.00 38.55           H  
ATOM   1193  C   GLY A  81      -4.405  27.854  22.330  1.00 38.55           C  
ATOM   1194  O   GLY A  81      -4.593  28.965  21.847  1.00 38.55           O  
ATOM   1195  N   GLY A  82      -3.318  27.124  22.069  1.00 40.52           N  
ATOM   1196  H   GLY A  82      -3.278  26.202  22.478  1.00 40.52           H  
ATOM   1197  CA  GLY A  82      -2.090  27.606  21.426  1.00 40.52           C  
ATOM   1198  HA2 GLY A  82      -1.425  26.759  21.257  1.00 40.52           H  
ATOM   1199  HA3 GLY A  82      -1.587  28.278  22.122  1.00 40.52           H  
ATOM   1200  C   GLY A  82      -2.260  28.327  20.084  1.00 40.52           C  
ATOM   1201  O   GLY A  82      -2.919  27.848  19.164  1.00 40.52           O  
ATOM   1202  N   ARG A  83      -1.595  29.481  19.973  1.00 40.92           N  
ATOM   1203  H   ARG A  83      -1.040  29.764  20.768  1.00 40.92           H  
ATOM   1204  CA  ARG A  83      -1.452  30.277  18.752  1.00 40.92           C  
ATOM   1205  HA  ARG A  83      -2.371  30.197  18.171  1.00 40.92           H  
ATOM   1206  C   ARG A  83      -0.292  29.723  17.924  1.00 40.92           C  
ATOM   1207  CB  ARG A  83      -1.230  31.741  19.172  1.00 40.92           C  
ATOM   1208  HB2 ARG A  83      -2.052  32.032  19.825  1.00 40.92           H  
ATOM   1209  HB3 ARG A  83      -0.305  31.809  19.745  1.00 40.92           H  
ATOM   1210  O   ARG A  83       0.817  29.613  18.432  1.00 40.92           O  
ATOM   1211  CG  ARG A  83      -1.163  32.738  18.007  1.00 40.92           C  
ATOM   1212  HG2 ARG A  83      -0.297  32.521  17.381  1.00 40.92           H  
ATOM   1213  HG3 ARG A  83      -2.071  32.658  17.409  1.00 40.92           H  
ATOM   1214  CD  ARG A  83      -1.046  34.160  18.575  1.00 40.92           C  
ATOM   1215  HD2 ARG A  83      -1.887  34.324  19.249  1.00 40.92           H  
ATOM   1216  HD3 ARG A  83      -0.122  34.235  19.148  1.00 40.92           H  
ATOM   1217  NE  ARG A  83      -1.043  35.182  17.511  1.00 40.92           N  
ATOM   1218  HE  ARG A  83      -0.634  34.906  16.630  1.00 40.92           H  
ATOM   1219  NH1 ARG A  83      -1.996  36.898  18.715  1.00 40.92           N  
ATOM   1220 HH11 ARG A  83      -2.022  36.302  19.530  1.00 40.92           H  
ATOM   1221 HH12 ARG A  83      -2.284  37.863  18.786  1.00 40.92           H  
ATOM   1222  NH2 ARG A  83      -1.382  37.243  16.601  1.00 40.92           N  
ATOM   1223 HH21 ARG A  83      -1.673  38.205  16.698  1.00 40.92           H  
ATOM   1224 HH22 ARG A  83      -0.948  36.933  15.744  1.00 40.92           H  
ATOM   1225  CZ  ARG A  83      -1.473  36.428  17.615  1.00 40.92           C  
ATOM   1226  N   VAL A  84      -0.544  29.419  16.653  1.00 42.70           N  
ATOM   1227  H   VAL A  84      -1.494  29.496  16.319  1.00 42.70           H  
ATOM   1228  CA  VAL A  84       0.504  29.102  15.674  1.00 42.70           C  
ATOM   1229  HA  VAL A  84       1.324  28.593  16.181  1.00 42.70           H  
ATOM   1230  C   VAL A  84       1.028  30.426  15.111  1.00 42.70           C  
ATOM   1231  CB  VAL A  84      -0.019  28.160  14.566  1.00 42.70           C  
ATOM   1232  HB  VAL A  84      -0.727  28.698  13.937  1.00 42.70           H  
ATOM   1233  O   VAL A  84       0.300  31.149  14.430  1.00 42.70           O  
ATOM   1234  CG1 VAL A  84       1.130  27.645  13.690  1.00 42.70           C  
ATOM   1235 HG11 VAL A  84       0.741  26.988  12.912  1.00 42.70           H  
ATOM   1236 HG12 VAL A  84       1.635  28.482  13.208  1.00 42.70           H  
ATOM   1237 HG13 VAL A  84       1.854  27.100  14.296  1.00 42.70           H  
ATOM   1238  CG2 VAL A  84      -0.742  26.934  15.148  1.00 42.70           C  
ATOM   1239 HG21 VAL A  84      -1.641  27.237  15.684  1.00 42.70           H  
ATOM   1240 HG22 VAL A  84      -1.038  26.263  14.343  1.00 42.70           H  
ATOM   1241 HG23 VAL A  84      -0.079  26.403  15.832  1.00 42.70           H  
ATOM   1242  N   THR A  85       2.258  30.789  15.460  1.00 47.54           N  
ATOM   1243  H   THR A  85       2.780  30.204  16.095  1.00 47.54           H  
ATOM   1244  CA  THR A  85       3.038  31.859  14.820  1.00 47.54           C  
ATOM   1245  HA  THR A  85       2.363  32.673  14.555  1.00 47.54           H  
ATOM   1246  C   THR A  85       3.676  31.344  13.521  1.00 47.54           C  
ATOM   1247  CB  THR A  85       4.119  32.403  15.781  1.00 47.54           C  
ATOM   1248  HB  THR A  85       4.982  32.753  15.215  1.00 47.54           H  
ATOM   1249  O   THR A  85       3.846  30.134  13.370  1.00 47.54           O  
ATOM   1250  CG2 THR A  85       3.567  33.561  16.612  1.00 47.54           C  
ATOM   1251 HG21 THR A  85       2.710  33.223  17.193  1.00 47.54           H  
ATOM   1252 HG22 THR A  85       4.342  33.918  17.290  1.00 47.54           H  
ATOM   1253 HG23 THR A  85       3.273  34.380  15.956  1.00 47.54           H  
ATOM   1254  OG1 THR A  85       4.529  31.409  16.691  1.00 47.54           O  
ATOM   1255  HG1 THR A  85       5.455  31.544  16.905  1.00 47.54           H  
ATOM   1256  N   PRO A  86       4.027  32.228  12.564  1.00 52.13           N  
ATOM   1257  CA  PRO A  86       4.611  31.830  11.277  1.00 52.13           C  
ATOM   1258  HA  PRO A  86       3.966  31.083  10.815  1.00 52.13           H  
ATOM   1259  C   PRO A  86       6.013  31.190  11.378  1.00 52.13           C  
ATOM   1260  CB  PRO A  86       4.582  33.093  10.406  1.00 52.13           C  
ATOM   1261  HB2 PRO A  86       5.424  33.140   9.717  1.00 52.13           H  
ATOM   1262  HB3 PRO A  86       3.642  33.132   9.857  1.00 52.13           H  
ATOM   1263  O   PRO A  86       6.509  30.697  10.373  1.00 52.13           O  
ATOM   1264  CG  PRO A  86       4.624  34.233  11.421  1.00 52.13           C  
ATOM   1265  HG2 PRO A  86       5.660  34.425  11.703  1.00 52.13           H  
ATOM   1266  HG3 PRO A  86       4.160  35.140  11.034  1.00 52.13           H  
ATOM   1267  CD  PRO A  86       3.868  33.674  12.623  1.00 52.13           C  
ATOM   1268  HD2 PRO A  86       4.285  34.091  13.540  1.00 52.13           H  
ATOM   1269  HD3 PRO A  86       2.811  33.925  12.539  1.00 52.13           H  
ATOM   1270  N   ASP A  87       6.596  31.097  12.579  1.00 49.89           N  
ATOM   1271  H   ASP A  87       6.137  31.537  13.364  1.00 49.89           H  
ATOM   1272  CA  ASP A  87       7.916  30.512  12.850  1.00 49.89           C  
ATOM   1273  HA  ASP A  87       8.424  30.328  11.903  1.00 49.89           H  
ATOM   1274  C   ASP A  87       7.826  29.157  13.577  1.00 49.89           C  
ATOM   1275  CB  ASP A  87       8.779  31.516  13.628  1.00 49.89           C  
ATOM   1276  HB2 ASP A  87       8.265  31.793  14.549  1.00 49.89           H  
ATOM   1277  HB3 ASP A  87       9.724  31.040  13.893  1.00 49.89           H  
ATOM   1278  O   ASP A  87       8.183  29.032  14.749  1.00 49.89           O  
ATOM   1279  CG  ASP A  87       9.100  32.768  12.817  1.00 49.89           C  
ATOM   1280  OD1 ASP A  87       9.365  32.625  11.604  1.00 49.89           O  
ATOM   1281  OD2 ASP A  87       9.023  33.861  13.418  1.00 49.89           O  
ATOM   1282  N   GLY A  88       7.315  28.134  12.881  1.00 48.21           N  
ATOM   1283  H   GLY A  88       6.927  28.407  11.990  1.00 48.21           H  
ATOM   1284  CA  GLY A  88       7.719  26.717  12.993  1.00 48.21           C  
ATOM   1285  HA2 GLY A  88       7.060  26.138  12.347  1.00 48.21           H  
ATOM   1286  HA3 GLY A  88       8.723  26.638  12.576  1.00 48.21           H  
ATOM   1287  C   GLY A  88       7.762  25.984  14.350  1.00 48.21           C  
ATOM   1288  O   GLY A  88       8.134  24.811  14.364  1.00 48.21           O  
ATOM   1289  N   THR A  89       7.387  26.582  15.479  1.00 42.94           N  
ATOM   1290  H   THR A  89       7.163  27.565  15.429  1.00 42.94           H  
ATOM   1291  CA  THR A  89       7.572  25.989  16.813  1.00 42.94           C  
ATOM   1292  HA  THR A  89       8.104  25.044  16.708  1.00 42.94           H  
ATOM   1293  C   THR A  89       6.231  25.655  17.464  1.00 42.94           C  
ATOM   1294  CB  THR A  89       8.479  26.853  17.706  1.00 42.94           C  
ATOM   1295  HB  THR A  89       8.422  26.483  18.730  1.00 42.94           H  
ATOM   1296  O   THR A  89       5.414  26.513  17.790  1.00 42.94           O  
ATOM   1297  CG2 THR A  89       9.936  26.788  17.246  1.00 42.94           C  
ATOM   1298 HG21 THR A  89      10.030  27.163  16.227  1.00 42.94           H  
ATOM   1299 HG22 THR A  89      10.296  25.760  17.286  1.00 42.94           H  
ATOM   1300 HG23 THR A  89      10.551  27.400  17.906  1.00 42.94           H  
ATOM   1301  OG1 THR A  89       8.101  28.207  17.686  1.00 42.94           O  
ATOM   1302  HG1 THR A  89       8.344  28.575  16.833  1.00 42.94           H  
ATOM   1303  N   VAL A  90       5.978  24.354  17.639  1.00 43.22           N  
ATOM   1304  H   VAL A  90       6.677  23.692  17.334  1.00 43.22           H  
ATOM   1305  CA  VAL A  90       4.792  23.844  18.340  1.00 43.22           C  
ATOM   1306  HA  VAL A  90       3.935  24.466  18.080  1.00 43.22           H  
ATOM   1307  C   VAL A  90       5.032  23.967  19.843  1.00 43.22           C  
ATOM   1308  CB  VAL A  90       4.464  22.393  17.926  1.00 43.22           C  
ATOM   1309  HB  VAL A  90       5.306  21.745  18.171  1.00 43.22           H  
ATOM   1310  O   VAL A  90       5.684  23.117  20.449  1.00 43.22           O  
ATOM   1311  CG1 VAL A  90       3.213  21.865  18.644  1.00 43.22           C  
ATOM   1312 HG11 VAL A  90       2.360  22.509  18.431  1.00 43.22           H  
ATOM   1313 HG12 VAL A  90       3.378  21.839  19.721  1.00 43.22           H  
ATOM   1314 HG13 VAL A  90       2.992  20.852  18.308  1.00 43.22           H  
ATOM   1315  CG2 VAL A  90       4.207  22.288  16.416  1.00 43.22           C  
ATOM   1316 HG21 VAL A  90       3.955  21.261  16.151  1.00 43.22           H  
ATOM   1317 HG22 VAL A  90       3.387  22.948  16.131  1.00 43.22           H  
ATOM   1318 HG23 VAL A  90       5.100  22.575  15.861  1.00 43.22           H  
ATOM   1319  N   ILE A  91       4.495  25.022  20.455  1.00 46.92           N  
ATOM   1320  H   ILE A  91       4.084  25.748  19.886  1.00 46.92           H  
ATOM   1321  CA  ILE A  91       4.457  25.164  21.913  1.00 46.92           C  
ATOM   1322  HA  ILE A  91       5.439  24.911  22.313  1.00 46.92           H  
ATOM   1323  C   ILE A  91       3.436  24.150  22.450  1.00 46.92           C  
ATOM   1324  CB  ILE A  91       4.149  26.622  22.327  1.00 46.92           C  
ATOM   1325  HB  ILE A  91       3.174  26.897  21.924  1.00 46.92           H  
ATOM   1326  O   ILE A  91       2.239  24.241  22.168  1.00 46.92           O  
ATOM   1327  CG1 ILE A  91       5.214  27.586  21.744  1.00 46.92           C  
ATOM   1328 HG12 ILE A  91       5.308  27.426  20.670  1.00 46.92           H  
ATOM   1329 HG13 ILE A  91       6.183  27.376  22.196  1.00 46.92           H  
ATOM   1330  CG2 ILE A  91       4.096  26.740  23.863  1.00 46.92           C  
ATOM   1331 HG21 ILE A  91       5.065  26.489  24.295  1.00 46.92           H  
ATOM   1332 HG22 ILE A  91       3.337  26.076  24.276  1.00 46.92           H  
ATOM   1333 HG23 ILE A  91       3.832  27.756  24.157  1.00 46.92           H  
ATOM   1334  CD1 ILE A  91       4.887  29.072  21.932  1.00 46.92           C  
ATOM   1335 HD11 ILE A  91       3.894  29.287  21.537  1.00 46.92           H  
ATOM   1336 HD12 ILE A  91       5.619  29.671  21.391  1.00 46.92           H  
ATOM   1337 HD13 ILE A  91       4.931  29.345  22.986  1.00 46.92           H  
ATOM   1338  N   ARG A  92       3.917  23.143  23.190  1.00 51.52           N  
ATOM   1339  H   ARG A  92       4.912  23.133  23.362  1.00 51.52           H  
ATOM   1340  CA  ARG A  92       3.062  22.170  23.887  1.00 51.52           C  
ATOM   1341  HA  ARG A  92       2.437  21.673  23.145  1.00 51.52           H  
ATOM   1342  C   ARG A  92       2.156  22.898  24.889  1.00 51.52           C  
ATOM   1343  CB  ARG A  92       3.908  21.139  24.652  1.00 51.52           C  
ATOM   1344  HB2 ARG A  92       3.298  20.713  25.449  1.00 51.52           H  
ATOM   1345  HB3 ARG A  92       4.758  21.639  25.118  1.00 51.52           H  
ATOM   1346  O   ARG A  92       2.661  23.742  25.625  1.00 51.52           O  
ATOM   1347  CG  ARG A  92       4.397  19.985  23.772  1.00 51.52           C  
ATOM   1348  HG2 ARG A  92       3.537  19.457  23.360  1.00 51.52           H  
ATOM   1349  HG3 ARG A  92       5.006  20.376  22.958  1.00 51.52           H  
ATOM   1350  CD  ARG A  92       5.230  19.021  24.624  1.00 51.52           C  
ATOM   1351  HD2 ARG A  92       6.134  19.532  24.955  1.00 51.52           H  
ATOM   1352  HD3 ARG A  92       4.643  18.762  25.505  1.00 51.52           H  
ATOM   1353  NE  ARG A  92       5.598  17.805  23.872  1.00 51.52           N  
ATOM   1354  HE  ARG A  92       5.884  17.947  22.913  1.00 51.52           H  
ATOM   1355  NH1 ARG A  92       5.365  16.292  25.590  1.00 51.52           N  
ATOM   1356 HH11 ARG A  92       5.485  15.363  25.968  1.00 51.52           H  
ATOM   1357 HH12 ARG A  92       5.136  17.050  26.217  1.00 51.52           H  
ATOM   1358  NH2 ARG A  92       6.050  15.593  23.587  1.00 51.52           N  
ATOM   1359 HH21 ARG A  92       6.378  15.792  22.653  1.00 51.52           H  
ATOM   1360 HH22 ARG A  92       6.191  14.678  23.989  1.00 51.52           H  
ATOM   1361  CZ  ARG A  92       5.664  16.576  24.352  1.00 51.52           C  
ATOM   1362  N   PRO A  93       0.864  22.542  24.993  1.00 45.99           N  
ATOM   1363  CA  PRO A  93       0.055  22.988  26.115  1.00 45.99           C  
ATOM   1364  HA  PRO A  93       0.083  24.075  26.187  1.00 45.99           H  
ATOM   1365  C   PRO A  93       0.619  22.380  27.404  1.00 45.99           C  
ATOM   1366  CB  PRO A  93      -1.377  22.547  25.803  1.00 45.99           C  
ATOM   1367  HB2 PRO A  93      -1.940  22.310  26.706  1.00 45.99           H  
ATOM   1368  HB3 PRO A  93      -1.879  23.331  25.237  1.00 45.99           H  
ATOM   1369  O   PRO A  93       0.798  21.166  27.525  1.00 45.99           O  
ATOM   1370  CG  PRO A  93      -1.184  21.321  24.912  1.00 45.99           C  
ATOM   1371  HG2 PRO A  93      -2.018  21.187  24.223  1.00 45.99           H  
ATOM   1372  HG3 PRO A  93      -1.063  20.436  25.537  1.00 45.99           H  
ATOM   1373  CD  PRO A  93       0.124  21.599  24.169  1.00 45.99           C  
ATOM   1374  HD2 PRO A  93      -0.089  22.058  23.204  1.00 45.99           H  
ATOM   1375  HD3 PRO A  93       0.676  20.669  24.035  1.00 45.99           H  
ATOM   1376  N   ASN A  94       0.927  23.258  28.346  1.00 49.40           N  
ATOM   1377  H   ASN A  94       0.718  24.229  28.159  1.00 49.40           H  
ATOM   1378  CA  ASN A  94       1.249  22.957  29.727  1.00 49.40           C  
ATOM   1379  HA  ASN A  94       2.047  22.214  29.754  1.00 49.40           H  
ATOM   1380  C   ASN A  94       0.016  22.352  30.413  1.00 49.40           C  
ATOM   1381  CB  ASN A  94       1.772  24.241  30.415  1.00 49.40           C  
ATOM   1382  HB2 ASN A  94       2.797  24.412  30.088  1.00 49.40           H  
ATOM   1383  HB3 ASN A  94       1.793  24.074  31.492  1.00 49.40           H  
ATOM   1384  O   ASN A  94      -0.947  23.043  30.732  1.00 49.40           O  
ATOM   1385  CG  ASN A  94       0.996  25.533  30.144  1.00 49.40           C  
ATOM   1386  ND2 ASN A  94       1.352  26.598  30.820  1.00 49.40           N  
ATOM   1387 HD21 ASN A  94       0.828  27.442  30.638  1.00 49.40           H  
ATOM   1388 HD22 ASN A  94       2.058  26.541  31.539  1.00 49.40           H  
ATOM   1389  OD1 ASN A  94       0.132  25.651  29.287  1.00 49.40           O  
ATOM   1390  N   ILE A  95       0.049  21.038  30.632  1.00 54.79           N  
ATOM   1391  H   ILE A  95       0.850  20.521  30.299  1.00 54.79           H  
ATOM   1392  CA  ILE A  95      -0.813  20.394  31.622  1.00 54.79           C  
ATOM   1393  HA  ILE A  95      -1.847  20.690  31.448  1.00 54.79           H  
ATOM   1394  C   ILE A  95      -0.388  20.936  32.983  1.00 54.79           C  
ATOM   1395  CB  ILE A  95      -0.713  18.856  31.498  1.00 54.79           C  
ATOM   1396  HB  ILE A  95       0.323  18.595  31.282  1.00 54.79           H  
ATOM   1397  O   ILE A  95       0.767  20.791  33.382  1.00 54.79           O  
ATOM   1398  CG1 ILE A  95      -1.608  18.419  30.315  1.00 54.79           C  
ATOM   1399 HG12 ILE A  95      -1.523  19.148  29.509  1.00 54.79           H  
ATOM   1400 HG13 ILE A  95      -2.651  18.399  30.631  1.00 54.79           H  
ATOM   1401  CG2 ILE A  95      -1.121  18.116  32.785  1.00 54.79           C  
ATOM   1402 HG21 ILE A  95      -2.131  18.398  33.084  1.00 54.79           H  
ATOM   1403 HG22 ILE A  95      -0.437  18.357  33.598  1.00 54.79           H  
ATOM   1404 HG23 ILE A  95      -1.084  17.037  32.634  1.00 54.79           H  
ATOM   1405  CD1 ILE A  95      -1.233  17.059  29.720  1.00 54.79           C  
ATOM   1406 HD11 ILE A  95      -1.359  16.272  30.464  1.00 54.79           H  
ATOM   1407 HD12 ILE A  95      -0.197  17.076  29.382  1.00 54.79           H  
ATOM   1408 HD13 ILE A  95      -1.881  16.846  28.871  1.00 54.79           H  
ATOM   1409  N   VAL A  96      -1.324  21.600  33.658  1.00 43.17           N  
ATOM   1410  H   VAL A  96      -2.229  21.724  33.227  1.00 43.17           H  
ATOM   1411  CA  VAL A  96      -1.179  22.025  35.047  1.00 43.17           C  
ATOM   1412  HA  VAL A  96      -0.236  22.556  35.170  1.00 43.17           H  
ATOM   1413  C   VAL A  96      -1.145  20.753  35.890  1.00 43.17           C  
ATOM   1414  CB  VAL A  96      -2.330  22.969  35.460  1.00 43.17           C  
ATOM   1415  HB  VAL A  96      -3.280  22.438  35.396  1.00 43.17           H  
ATOM   1416  O   VAL A  96      -2.176  20.131  36.130  1.00 43.17           O  
ATOM   1417  CG1 VAL A  96      -2.145  23.480  36.893  1.00 43.17           C  
ATOM   1418 HG11 VAL A  96      -2.180  22.646  37.594  1.00 43.17           H  
ATOM   1419 HG12 VAL A  96      -2.949  24.168  37.152  1.00 43.17           H  
ATOM   1420 HG13 VAL A  96      -1.187  23.990  36.995  1.00 43.17           H  
ATOM   1421  CG2 VAL A  96      -2.410  24.190  34.529  1.00 43.17           C  
ATOM   1422 HG21 VAL A  96      -3.206  24.854  34.866  1.00 43.17           H  
ATOM   1423 HG22 VAL A  96      -2.632  23.882  33.508  1.00 43.17           H  
ATOM   1424 HG23 VAL A  96      -1.464  24.731  34.545  1.00 43.17           H  
ATOM   1425  N   VAL A  97       0.058  20.323  36.262  1.00 47.71           N  
ATOM   1426  H   VAL A  97       0.867  20.840  35.948  1.00 47.71           H  
ATOM   1427  CA  VAL A  97       0.259  19.347  37.331  1.00 47.71           C  
ATOM   1428  HA  VAL A  97      -0.595  18.672  37.380  1.00 47.71           H  
ATOM   1429  C   VAL A  97       0.322  20.160  38.615  1.00 47.71           C  
ATOM   1430  CB  VAL A  97       1.530  18.500  37.122  1.00 47.71           C  
ATOM   1431  HB  VAL A  97       2.412  19.138  37.183  1.00 47.71           H  
ATOM   1432  O   VAL A  97       1.227  20.970  38.785  1.00 47.71           O  
ATOM   1433  CG1 VAL A  97       1.635  17.405  38.192  1.00 47.71           C  
ATOM   1434 HG11 VAL A  97       0.765  16.749  38.150  1.00 47.71           H  
ATOM   1435 HG12 VAL A  97       2.540  16.818  38.037  1.00 47.71           H  
ATOM   1436 HG13 VAL A  97       1.690  17.855  39.183  1.00 47.71           H  
ATOM   1437  CG2 VAL A  97       1.532  17.814  35.748  1.00 47.71           C  
ATOM   1438 HG21 VAL A  97       2.409  17.173  35.660  1.00 47.71           H  
ATOM   1439 HG22 VAL A  97       1.577  18.565  34.959  1.00 47.71           H  
ATOM   1440 HG23 VAL A  97       0.630  17.213  35.633  1.00 47.71           H  
ATOM   1441  N   GLU A  98      -0.683  19.995  39.464  1.00 43.86           N  
ATOM   1442  H   GLU A  98      -1.408  19.334  39.224  1.00 43.86           H  
ATOM   1443  CA  GLU A  98      -0.769  20.577  40.801  1.00 43.86           C  
ATOM   1444  HA  GLU A  98      -0.693  21.662  40.739  1.00 43.86           H  
ATOM   1445  C   GLU A  98       0.375  20.007  41.668  1.00 43.86           C  
ATOM   1446  CB  GLU A  98      -2.173  20.205  41.318  1.00 43.86           C  
ATOM   1447  HB2 GLU A  98      -2.883  20.412  40.517  1.00 43.86           H  
ATOM   1448  HB3 GLU A  98      -2.206  19.134  41.517  1.00 43.86           H  
ATOM   1449  O   GLU A  98       0.399  18.795  41.905  1.00 43.86           O  
ATOM   1450  CG  GLU A  98      -2.662  20.972  42.550  1.00 43.86           C  
ATOM   1451  HG2 GLU A  98      -2.040  20.706  43.405  1.00 43.86           H  
ATOM   1452  HG3 GLU A  98      -2.544  22.038  42.360  1.00 43.86           H  
ATOM   1453  CD  GLU A  98      -4.142  20.658  42.859  1.00 43.86           C  
ATOM   1454  OE1 GLU A  98      -4.808  21.541  43.443  1.00 43.86           O  
ATOM   1455  OE2 GLU A  98      -4.609  19.554  42.490  1.00 43.86           O  
ATOM   1456  N   PRO A  99       1.369  20.808  42.105  1.00 45.55           N  
ATOM   1457  CA  PRO A  99       2.434  20.313  42.959  1.00 45.55           C  
ATOM   1458  HA  PRO A  99       2.609  19.250  42.796  1.00 45.55           H  
ATOM   1459  C   PRO A  99       2.047  20.541  44.422  1.00 45.55           C  
ATOM   1460  CB  PRO A  99       3.683  21.076  42.524  1.00 45.55           C  
ATOM   1461  HB2 PRO A  99       4.130  20.571  41.667  1.00 45.55           H  
ATOM   1462  HB3 PRO A  99       4.409  21.171  43.331  1.00 45.55           H  
ATOM   1463  O   PRO A  99       2.011  21.665  44.919  1.00 45.55           O  
ATOM   1464  CG  PRO A  99       3.137  22.436  42.083  1.00 45.55           C  
ATOM   1465  HG2 PRO A  99       3.215  23.148  42.904  1.00 45.55           H  
ATOM   1466  HG3 PRO A  99       3.677  22.807  41.212  1.00 45.55           H  
ATOM   1467  CD  PRO A  99       1.655  22.196  41.756  1.00 45.55           C  
ATOM   1468  HD2 PRO A  99       1.032  22.862  42.353  1.00 45.55           H  
ATOM   1469  HD3 PRO A  99       1.481  22.385  40.697  1.00 45.55           H  
ATOM   1470  N   VAL A 100       1.764  19.449  45.124  1.00 38.06           N  
ATOM   1471  H   VAL A 100       1.742  18.565  44.636  1.00 38.06           H  
ATOM   1472  CA  VAL A 100       1.632  19.437  46.581  1.00 38.06           C  
ATOM   1473  HA  VAL A 100       1.115  20.342  46.899  1.00 38.06           H  
ATOM   1474  C   VAL A 100       3.048  19.441  47.176  1.00 38.06           C  
ATOM   1475  CB  VAL A 100       0.796  18.219  47.040  1.00 38.06           C  
ATOM   1476  HB  VAL A 100       1.357  17.302  46.863  1.00 38.06           H  
ATOM   1477  O   VAL A 100       3.691  18.397  47.245  1.00 38.06           O  
ATOM   1478  CG1 VAL A 100       0.466  18.314  48.535  1.00 38.06           C  
ATOM   1479 HG11 VAL A 100       1.387  18.335  49.117  1.00 38.06           H  
ATOM   1480 HG12 VAL A 100      -0.113  17.442  48.841  1.00 38.06           H  
ATOM   1481 HG13 VAL A 100      -0.111  19.217  48.736  1.00 38.06           H  
ATOM   1482  CG2 VAL A 100      -0.533  18.105  46.276  1.00 38.06           C  
ATOM   1483 HG21 VAL A 100      -1.123  17.279  46.674  1.00 38.06           H  
ATOM   1484 HG22 VAL A 100      -1.103  19.030  46.374  1.00 38.06           H  
ATOM   1485 HG23 VAL A 100      -0.355  17.911  45.219  1.00 38.06           H  
ATOM   1486  N   GLY A 101       3.566  20.612  47.559  1.00 51.30           N  
ATOM   1487  H   GLY A 101       3.073  21.456  47.305  1.00 51.30           H  
ATOM   1488  CA  GLY A 101       4.854  20.758  48.258  1.00 51.30           C  
ATOM   1489  HA2 GLY A 101       5.638  20.263  47.685  1.00 51.30           H  
ATOM   1490  HA3 GLY A 101       4.778  20.260  49.224  1.00 51.30           H  
ATOM   1491  C   GLY A 101       5.261  22.231  48.447  1.00 51.30           C  
ATOM   1492  O   GLY A 101       5.049  23.020  47.528  1.00 51.30           O  
ATOM   1493  N   PRO A 102       5.787  22.645  49.618  1.00 43.08           N  
ATOM   1494  CA  PRO A 102       5.920  24.060  49.976  1.00 43.08           C  
ATOM   1495  HA  PRO A 102       5.003  24.573  49.687  1.00 43.08           H  
ATOM   1496  C   PRO A 102       7.132  24.735  49.297  1.00 43.08           C  
ATOM   1497  CB  PRO A 102       6.025  24.076  51.502  1.00 43.08           C  
ATOM   1498  HB2 PRO A 102       5.025  24.053  51.935  1.00 43.08           H  
ATOM   1499  HB3 PRO A 102       6.582  24.937  51.870  1.00 43.08           H  
ATOM   1500  O   PRO A 102       8.160  24.079  49.117  1.00 43.08           O  
ATOM   1501  CG  PRO A 102       6.741  22.760  51.805  1.00 43.08           C  
ATOM   1502  HG2 PRO A 102       6.512  22.396  52.807  1.00 43.08           H  
ATOM   1503  HG3 PRO A 102       7.816  22.897  51.688  1.00 43.08           H  
ATOM   1504  CD  PRO A 102       6.229  21.807  50.723  1.00 43.08           C  
ATOM   1505  HD2 PRO A 102       7.025  21.131  50.408  1.00 43.08           H  
ATOM   1506  HD3 PRO A 102       5.384  21.242  51.116  1.00 43.08           H  
ATOM   1507  N   PRO A 103       7.042  26.031  48.928  1.00 44.44           N  
ATOM   1508  CA  PRO A 103       8.082  26.717  48.170  1.00 44.44           C  
ATOM   1509  HA  PRO A 103       8.628  26.012  47.543  1.00 44.44           H  
ATOM   1510  C   PRO A 103       9.069  27.450  49.086  1.00 44.44           C  
ATOM   1511  CB  PRO A 103       7.312  27.695  47.278  1.00 44.44           C  
ATOM   1512  HB2 PRO A 103       6.931  27.164  46.406  1.00 44.44           H  
ATOM   1513  HB3 PRO A 103       7.924  28.543  46.971  1.00 44.44           H  
ATOM   1514  O   PRO A 103       8.660  28.200  49.970  1.00 44.44           O  
ATOM   1515  CG  PRO A 103       6.141  28.126  48.166  1.00 44.44           C  
ATOM   1516  HG2 PRO A 103       5.265  28.381  47.570  1.00 44.44           H  
ATOM   1517  HG3 PRO A 103       6.434  28.976  48.783  1.00 44.44           H  
ATOM   1518  CD  PRO A 103       5.880  26.907  49.056  1.00 44.44           C  
ATOM   1519  HD2 PRO A 103       4.988  26.399  48.690  1.00 44.44           H  
ATOM   1520  HD3 PRO A 103       5.743  27.216  50.093  1.00 44.44           H  
ATOM   1521  N   GLU A 104      10.364  27.325  48.800  1.00 47.01           N  
ATOM   1522  H   GLU A 104      10.659  26.648  48.111  1.00 47.01           H  
ATOM   1523  CA  GLU A 104      11.392  28.221  49.326  1.00 47.01           C  
ATOM   1524  HA  GLU A 104      10.897  29.129  49.672  1.00 47.01           H  
ATOM   1525  C   GLU A 104      12.361  28.655  48.208  1.00 47.01           C  
ATOM   1526  CB  GLU A 104      12.105  27.614  50.559  1.00 47.01           C  
ATOM   1527  HB2 GLU A 104      11.938  26.538  50.593  1.00 47.01           H  
ATOM   1528  HB3 GLU A 104      13.178  27.787  50.477  1.00 47.01           H  
ATOM   1529  O   GLU A 104      13.042  27.837  47.596  1.00 47.01           O  
ATOM   1530  CG  GLU A 104      11.599  28.265  51.864  1.00 47.01           C  
ATOM   1531  HG2 GLU A 104      11.761  29.341  51.794  1.00 47.01           H  
ATOM   1532  HG3 GLU A 104      10.526  28.094  51.943  1.00 47.01           H  
ATOM   1533  CD  GLU A 104      12.275  27.749  53.148  1.00 47.01           C  
ATOM   1534  OE1 GLU A 104      11.872  28.232  54.232  1.00 47.01           O  
ATOM   1535  OE2 GLU A 104      13.187  26.898  53.052  1.00 47.01           O  
ATOM   1536  N   ILE A 105      12.416  29.985  48.031  1.00 43.88           N  
ATOM   1537  H   ILE A 105      11.703  30.495  48.533  1.00 43.88           H  
ATOM   1538  CA  ILE A 105      13.537  30.820  47.557  1.00 43.88           C  
ATOM   1539  HA  ILE A 105      13.325  31.784  48.020  1.00 43.88           H  
ATOM   1540  C   ILE A 105      13.619  31.145  46.039  1.00 43.88           C  
ATOM   1541  CB  ILE A 105      14.870  30.404  48.228  1.00 43.88           C  
ATOM   1542  HB  ILE A 105      15.161  29.432  47.830  1.00 43.88           H  
ATOM   1543  O   ILE A 105      13.669  30.298  45.157  1.00 43.88           O  
ATOM   1544  CG1 ILE A 105      14.760  30.311  49.777  1.00 43.88           C  
ATOM   1545 HG12 ILE A 105      13.764  30.011  50.102  1.00 43.88           H  
ATOM   1546 HG13 ILE A 105      14.942  31.290  50.221  1.00 43.88           H  
ATOM   1547  CG2 ILE A 105      15.984  31.416  47.899  1.00 43.88           C  
ATOM   1548 HG21 ILE A 105      16.906  31.136  48.406  1.00 43.88           H  
ATOM   1549 HG22 ILE A 105      15.699  32.421  48.211  1.00 43.88           H  
ATOM   1550 HG23 ILE A 105      16.187  31.417  46.828  1.00 43.88           H  
ATOM   1551  CD1 ILE A 105      15.741  29.299  50.379  1.00 43.88           C  
ATOM   1552 HD11 ILE A 105      16.769  29.597  50.174  1.00 43.88           H  
ATOM   1553 HD12 ILE A 105      15.594  29.253  51.458  1.00 43.88           H  
ATOM   1554 HD13 ILE A 105      15.560  28.311  49.957  1.00 43.88           H  
ATOM   1555  N   VAL A 106      13.662  32.459  45.790  1.00 41.31           N  
ATOM   1556  H   VAL A 106      13.773  33.021  46.622  1.00 41.31           H  
ATOM   1557  CA  VAL A 106      13.754  33.282  44.557  1.00 41.31           C  
ATOM   1558  HA  VAL A 106      13.903  32.667  43.670  1.00 41.31           H  
ATOM   1559  C   VAL A 106      14.953  34.246  44.778  1.00 41.31           C  
ATOM   1560  CB  VAL A 106      12.427  34.094  44.483  1.00 41.31           C  
ATOM   1561  HB  VAL A 106      12.294  34.611  45.433  1.00 41.31           H  
ATOM   1562  O   VAL A 106      15.272  34.432  45.958  1.00 41.31           O  
ATOM   1563  CG1 VAL A 106      12.351  35.154  43.392  1.00 41.31           C  
ATOM   1564 HG11 VAL A 106      12.633  34.718  42.434  1.00 41.31           H  
ATOM   1565 HG12 VAL A 106      12.992  35.988  43.681  1.00 41.31           H  
ATOM   1566 HG13 VAL A 106      11.339  35.552  43.317  1.00 41.31           H  
ATOM   1567  CG2 VAL A 106      11.196  33.205  44.280  1.00 41.31           C  
ATOM   1568 HG21 VAL A 106      10.285  33.803  44.297  1.00 41.31           H  
ATOM   1569 HG22 VAL A 106      11.271  32.678  43.328  1.00 41.31           H  
ATOM   1570 HG23 VAL A 106      11.126  32.467  45.079  1.00 41.31           H  
ATOM   1571  N   PRO A 107      15.569  34.981  43.809  1.00 45.88           N  
ATOM   1572  CA  PRO A 107      15.624  34.974  42.324  1.00 45.88           C  
ATOM   1573  HA  PRO A 107      15.009  34.180  41.901  1.00 45.88           H  
ATOM   1574  C   PRO A 107      17.097  34.820  41.809  1.00 45.88           C  
ATOM   1575  CB  PRO A 107      15.060  36.354  41.948  1.00 45.88           C  
ATOM   1576  HB2 PRO A 107      15.509  36.761  41.041  1.00 45.88           H  
ATOM   1577  HB3 PRO A 107      13.987  36.319  41.762  1.00 45.88           H  
ATOM   1578  O   PRO A 107      17.989  34.560  42.605  1.00 45.88           O  
ATOM   1579  CG  PRO A 107      15.376  37.246  43.157  1.00 45.88           C  
ATOM   1580  HG2 PRO A 107      16.076  38.036  42.885  1.00 45.88           H  
ATOM   1581  HG3 PRO A 107      14.461  37.686  43.554  1.00 45.88           H  
ATOM   1582  CD  PRO A 107      16.016  36.317  44.183  1.00 45.88           C  
ATOM   1583  HD2 PRO A 107      15.696  36.617  45.182  1.00 45.88           H  
ATOM   1584  HD3 PRO A 107      17.102  36.379  44.125  1.00 45.88           H  
ATOM   1585  N   ILE A 108      17.442  34.882  40.511  1.00 46.26           N  
ATOM   1586  H   ILE A 108      18.016  34.097  40.239  1.00 46.26           H  
ATOM   1587  CA  ILE A 108      17.855  36.085  39.740  1.00 46.26           C  
ATOM   1588  HA  ILE A 108      17.171  36.912  39.929  1.00 46.26           H  
ATOM   1589  C   ILE A 108      17.790  35.762  38.233  1.00 46.26           C  
ATOM   1590  CB  ILE A 108      19.282  36.586  40.109  1.00 46.26           C  
ATOM   1591  HB  ILE A 108      19.963  35.742  40.000  1.00 46.26           H  
ATOM   1592  O   ILE A 108      18.127  34.672  37.780  1.00 46.26           O  
ATOM   1593  CG1 ILE A 108      19.397  37.155  41.546  1.00 46.26           C  
ATOM   1594 HG12 ILE A 108      19.375  38.244  41.529  1.00 46.26           H  
ATOM   1595 HG13 ILE A 108      18.551  36.872  42.171  1.00 46.26           H  
ATOM   1596  CG2 ILE A 108      19.776  37.726  39.189  1.00 46.26           C  
ATOM   1597 HG21 ILE A 108      20.744  38.091  39.531  1.00 46.26           H  
ATOM   1598 HG22 ILE A 108      19.066  38.553  39.175  1.00 46.26           H  
ATOM   1599 HG23 ILE A 108      19.919  37.359  38.173  1.00 46.26           H  
ATOM   1600  CD1 ILE A 108      20.695  36.709  42.228  1.00 46.26           C  
ATOM   1601 HD11 ILE A 108      21.557  37.037  41.648  1.00 46.26           H  
ATOM   1602 HD12 ILE A 108      20.748  37.147  43.225  1.00 46.26           H  
ATOM   1603 HD13 ILE A 108      20.711  35.623  42.319  1.00 46.26           H  
ATOM   1604  N   ASP A 109      17.324  36.770  37.512  1.00 42.10           N  
ATOM   1605  H   ASP A 109      17.202  37.633  38.023  1.00 42.10           H  
ATOM   1606  CA  ASP A 109      16.981  36.906  36.103  1.00 42.10           C  
ATOM   1607  HA  ASP A 109      16.349  36.075  35.790  1.00 42.10           H  
ATOM   1608  C   ASP A 109      18.213  37.024  35.180  1.00 42.10           C  
ATOM   1609  CB  ASP A 109      16.172  38.223  36.109  1.00 42.10           C  
ATOM   1610  HB2 ASP A 109      16.859  39.065  36.194  1.00 42.10           H  
ATOM   1611  HB3 ASP A 109      15.535  38.244  36.994  1.00 42.10           H  
ATOM   1612  O   ASP A 109      19.169  37.707  35.545  1.00 42.10           O  
ATOM   1613  CG  ASP A 109      15.240  38.464  34.933  1.00 42.10           C  
ATOM   1614  OD1 ASP A 109      15.101  37.552  34.087  1.00 42.10           O  
ATOM   1615  OD2 ASP A 109      14.633  39.558  34.925  1.00 42.10           O  
ATOM   1616  N   ALA A 110      18.171  36.403  33.993  1.00 37.23           N  
ATOM   1617  H   ALA A 110      17.401  35.761  33.876  1.00 37.23           H  
ATOM   1618  CA  ALA A 110      18.728  36.917  32.728  1.00 37.23           C  
ATOM   1619  HA  ALA A 110      18.118  37.768  32.424  1.00 37.23           H  
ATOM   1620  C   ALA A 110      18.660  35.850  31.613  1.00 37.23           C  
ATOM   1621  CB  ALA A 110      20.185  37.398  32.857  1.00 37.23           C  
ATOM   1622  HB1 ALA A 110      20.788  36.627  33.337  1.00 37.23           H  
ATOM   1623  HB2 ALA A 110      20.235  38.317  33.441  1.00 37.23           H  
ATOM   1624  HB3 ALA A 110      20.599  37.612  31.871  1.00 37.23           H  
ATOM   1625  O   ALA A 110      18.999  34.694  31.836  1.00 37.23           O  
ATOM   1626  N   LEU A 111      18.353  36.297  30.385  1.00 46.84           N  
ATOM   1627  H   LEU A 111      18.125  37.280  30.341  1.00 46.84           H  
ATOM   1628  CA  LEU A 111      18.419  35.583  29.090  1.00 46.84           C  
ATOM   1629  HA  LEU A 111      18.589  36.368  28.352  1.00 46.84           H  
ATOM   1630  C   LEU A 111      17.107  34.930  28.611  1.00 46.84           C  
ATOM   1631  CB  LEU A 111      19.666  34.674  28.965  1.00 46.84           C  
ATOM   1632  HB2 LEU A 111      19.526  33.803  29.606  1.00 46.84           H  
ATOM   1633  HB3 LEU A 111      19.721  34.296  27.944  1.00 46.84           H  
ATOM   1634  O   LEU A 111      16.993  33.718  28.441  1.00 46.84           O  
ATOM   1635  CG  LEU A 111      21.012  35.346  29.312  1.00 46.84           C  
ATOM   1636  HG  LEU A 111      20.942  35.892  30.253  1.00 46.84           H  
ATOM   1637  CD1 LEU A 111      22.098  34.290  29.487  1.00 46.84           C  
ATOM   1638 HD11 LEU A 111      21.822  33.615  30.296  1.00 46.84           H  
ATOM   1639 HD12 LEU A 111      22.220  33.720  28.566  1.00 46.84           H  
ATOM   1640 HD13 LEU A 111      23.043  34.770  29.742  1.00 46.84           H  
ATOM   1641  CD2 LEU A 111      21.452  36.329  28.225  1.00 46.84           C  
ATOM   1642 HD21 LEU A 111      20.703  37.111  28.096  1.00 46.84           H  
ATOM   1643 HD22 LEU A 111      22.390  36.796  28.523  1.00 46.84           H  
ATOM   1644 HD23 LEU A 111      21.601  35.803  27.282  1.00 46.84           H  
ATOM   1645  N   SER A 112      16.122  35.777  28.292  1.00 51.15           N  
ATOM   1646  H   SER A 112      16.288  36.760  28.453  1.00 51.15           H  
ATOM   1647  CA  SER A 112      14.993  35.417  27.423  1.00 51.15           C  
ATOM   1648  HA  SER A 112      14.764  34.366  27.597  1.00 51.15           H  
ATOM   1649  C   SER A 112      15.370  35.652  25.945  1.00 51.15           C  
ATOM   1650  CB  SER A 112      13.748  36.213  27.816  1.00 51.15           C  
ATOM   1651  HB2 SER A 112      13.595  36.120  28.891  1.00 51.15           H  
ATOM   1652  HB3 SER A 112      13.890  37.265  27.569  1.00 51.15           H  
ATOM   1653  O   SER A 112      15.864  36.736  25.617  1.00 51.15           O  
ATOM   1654  OG  SER A 112      12.607  35.711  27.147  1.00 51.15           O  
ATOM   1655  HG  SER A 112      11.832  36.106  27.554  1.00 51.15           H  
ATOM   1656  N   PRO A 113      15.149  34.683  25.032  1.00 49.14           N  
ATOM   1657  CA  PRO A 113      15.642  34.684  23.648  1.00 49.14           C  
ATOM   1658  HA  PRO A 113      16.662  35.070  23.629  1.00 49.14           H  
ATOM   1659  C   PRO A 113      14.796  35.566  22.708  1.00 49.14           C  
ATOM   1660  CB  PRO A 113      15.673  33.201  23.254  1.00 49.14           C  
ATOM   1661  HB2 PRO A 113      16.583  32.743  23.643  1.00 49.14           H  
ATOM   1662  HB3 PRO A 113      15.607  33.036  22.179  1.00 49.14           H  
ATOM   1663  O   PRO A 113      14.308  35.116  21.672  1.00 49.14           O  
ATOM   1664  CG  PRO A 113      14.466  32.640  24.002  1.00 49.14           C  
ATOM   1665  HG2 PRO A 113      13.551  32.881  23.461  1.00 49.14           H  
ATOM   1666  HG3 PRO A 113      14.551  31.565  24.160  1.00 49.14           H  
ATOM   1667  CD  PRO A 113      14.506  33.409  25.319  1.00 49.14           C  
ATOM   1668  HD2 PRO A 113      13.496  33.552  25.704  1.00 49.14           H  
ATOM   1669  HD3 PRO A 113      15.109  32.855  26.038  1.00 49.14           H  
ATOM   1670  N   GLY A 114      14.593  36.829  23.089  1.00 57.60           N  
ATOM   1671  H   GLY A 114      14.992  37.100  23.977  1.00 57.60           H  
ATOM   1672  CA  GLY A 114      13.855  37.835  22.316  1.00 57.60           C  
ATOM   1673  HA2 GLY A 114      13.665  37.464  21.309  1.00 57.60           H  
ATOM   1674  HA3 GLY A 114      12.895  38.011  22.800  1.00 57.60           H  
ATOM   1675  C   GLY A 114      14.568  39.185  22.178  1.00 57.60           C  
ATOM   1676  O   GLY A 114      14.041  40.078  21.519  1.00 57.60           O  
ATOM   1677  N   SER A 115      15.750  39.363  22.776  1.00 47.32           N  
ATOM   1678  H   SER A 115      16.155  38.612  23.316  1.00 47.32           H  
ATOM   1679  CA  SER A 115      16.530  40.600  22.671  1.00 47.32           C  
ATOM   1680  HA  SER A 115      15.850  41.438  22.516  1.00 47.32           H  
ATOM   1681  C   SER A 115      17.492  40.546  21.482  1.00 47.32           C  
ATOM   1682  CB  SER A 115      17.270  40.879  23.983  1.00 47.32           C  
ATOM   1683  HB2 SER A 115      17.888  41.770  23.872  1.00 47.32           H  
ATOM   1684  HB3 SER A 115      16.544  41.051  24.778  1.00 47.32           H  
ATOM   1685  O   SER A 115      18.497  39.838  21.506  1.00 47.32           O  
ATOM   1686  OG  SER A 115      18.084  39.780  24.333  1.00 47.32           O  
ATOM   1687  HG  SER A 115      18.665  39.592  23.592  1.00 47.32           H  
ATOM   1688  N   SER A 116      17.183  41.312  20.440  1.00 37.85           N  
ATOM   1689  H   SER A 116      16.321  41.838  20.474  1.00 37.85           H  
ATOM   1690  CA  SER A 116      18.047  41.564  19.287  1.00 37.85           C  
ATOM   1691  HA  SER A 116      18.335  40.616  18.833  1.00 37.85           H  
ATOM   1692  C   SER A 116      19.310  42.329  19.702  1.00 37.85           C  
ATOM   1693  CB  SER A 116      17.251  42.386  18.262  1.00 37.85           C  
ATOM   1694  HB2 SER A 116      16.460  41.766  17.839  1.00 37.85           H  
ATOM   1695  HB3 SER A 116      17.911  42.709  17.457  1.00 37.85           H  
ATOM   1696  O   SER A 116      19.218  43.499  20.074  1.00 37.85           O  
ATOM   1697  OG  SER A 116      16.668  43.517  18.890  1.00 37.85           O  
ATOM   1698  HG  SER A 116      17.375  43.971  19.354  1.00 37.85           H  
ATOM   1699  N   SER A 117      20.485  41.703  19.599  1.00 45.09           N  
ATOM   1700  H   SER A 117      20.508  40.717  19.380  1.00 45.09           H  
ATOM   1701  CA  SER A 117      21.769  42.408  19.652  1.00 45.09           C  
ATOM   1702  HA  SER A 117      21.673  43.264  20.320  1.00 45.09           H  
ATOM   1703  C   SER A 117      22.115  42.930  18.255  1.00 45.09           C  
ATOM   1704  CB  SER A 117      22.886  41.527  20.233  1.00 45.09           C  
ATOM   1705  HB2 SER A 117      22.560  41.094  21.178  1.00 45.09           H  
ATOM   1706  HB3 SER A 117      23.756  42.155  20.425  1.00 45.09           H  
ATOM   1707  O   SER A 117      22.588  42.187  17.397  1.00 45.09           O  
ATOM   1708  OG  SER A 117      23.268  40.497  19.348  1.00 45.09           O  
ATOM   1709  HG  SER A 117      23.316  40.867  18.463  1.00 45.09           H  
ATOM   1710  N   ILE A 118      21.859  44.212  18.015  1.00 44.07           N  
ATOM   1711  H   ILE A 118      21.426  44.759  18.746  1.00 44.07           H  
ATOM   1712  CA  ILE A 118      22.419  44.946  16.879  1.00 44.07           C  
ATOM   1713  HA  ILE A 118      22.997  44.274  16.244  1.00 44.07           H  
ATOM   1714  C   ILE A 118      23.382  45.960  17.479  1.00 44.07           C  
ATOM   1715  CB  ILE A 118      21.309  45.567  16.003  1.00 44.07           C  
ATOM   1716  HB  ILE A 118      20.605  46.084  16.655  1.00 44.07           H  
ATOM   1717  O   ILE A 118      22.967  46.890  18.167  1.00 44.07           O  
ATOM   1718  CG1 ILE A 118      20.569  44.436  15.249  1.00 44.07           C  
ATOM   1719 HG12 ILE A 118      21.194  44.066  14.436  1.00 44.07           H  
ATOM   1720 HG13 ILE A 118      20.386  43.602  15.927  1.00 44.07           H  
ATOM   1721  CG2 ILE A 118      21.890  46.588  15.005  1.00 44.07           C  
ATOM   1722 HG21 ILE A 118      22.652  46.119  14.383  1.00 44.07           H  
ATOM   1723 HG22 ILE A 118      21.102  46.984  14.364  1.00 44.07           H  
ATOM   1724 HG23 ILE A 118      22.334  47.430  15.535  1.00 44.07           H  
ATOM   1725  CD1 ILE A 118      19.204  44.852  14.692  1.00 44.07           C  
ATOM   1726 HD11 ILE A 118      18.722  43.987  14.237  1.00 44.07           H  
ATOM   1727 HD12 ILE A 118      18.574  45.227  15.498  1.00 44.07           H  
ATOM   1728 HD13 ILE A 118      19.321  45.625  13.932  1.00 44.07           H  
ATOM   1729  N   ILE A 119      24.671  45.729  17.255  1.00 45.35           N  
ATOM   1730  H   ILE A 119      24.919  44.936  16.681  1.00 45.35           H  
ATOM   1731  CA  ILE A 119      25.748  46.659  17.585  1.00 45.35           C  
ATOM   1732  HA  ILE A 119      25.492  47.226  18.480  1.00 45.35           H  
ATOM   1733  C   ILE A 119      25.891  47.603  16.382  1.00 45.35           C  
ATOM   1734  CB  ILE A 119      27.056  45.873  17.857  1.00 45.35           C  
ATOM   1735  HB  ILE A 119      27.291  45.286  16.970  1.00 45.35           H  
ATOM   1736  O   ILE A 119      26.192  47.115  15.291  1.00 45.35           O  
ATOM   1737  CG1 ILE A 119      26.895  44.897  19.051  1.00 45.35           C  
ATOM   1738 HG12 ILE A 119      26.829  45.465  19.979  1.00 45.35           H  
ATOM   1739 HG13 ILE A 119      25.971  44.329  18.944  1.00 45.35           H  
ATOM   1740  CG2 ILE A 119      28.222  46.848  18.109  1.00 45.35           C  
ATOM   1741 HG21 ILE A 119      29.147  46.299  18.283  1.00 45.35           H  
ATOM   1742 HG22 ILE A 119      28.388  47.484  17.240  1.00 45.35           H  
ATOM   1743 HG23 ILE A 119      28.014  47.478  18.974  1.00 45.35           H  
ATOM   1744  CD1 ILE A 119      28.029  43.869  19.166  1.00 45.35           C  
ATOM   1745 HD11 ILE A 119      27.794  43.164  19.964  1.00 45.35           H  
ATOM   1746 HD12 ILE A 119      28.132  43.321  18.230  1.00 45.35           H  
ATOM   1747 HD13 ILE A 119      28.972  44.360  19.407  1.00 45.35           H  
ATOM   1748  N   PRO A 120      25.685  48.924  16.520  1.00 42.88           N  
ATOM   1749  CA  PRO A 120      26.093  49.870  15.496  1.00 42.88           C  
ATOM   1750  HA  PRO A 120      25.976  49.454  14.495  1.00 42.88           H  
ATOM   1751  C   PRO A 120      27.564  50.222  15.739  1.00 42.88           C  
ATOM   1752  CB  PRO A 120      25.145  51.056  15.659  1.00 42.88           C  
ATOM   1753  HB2 PRO A 120      25.591  51.989  15.314  1.00 42.88           H  
ATOM   1754  HB3 PRO A 120      24.220  50.851  15.120  1.00 42.88           H  
ATOM   1755  O   PRO A 120      27.926  50.705  16.812  1.00 42.88           O  
ATOM   1756  CG  PRO A 120      24.860  51.079  17.164  1.00 42.88           C  
ATOM   1757  HG2 PRO A 120      23.838  51.402  17.364  1.00 42.88           H  
ATOM   1758  HG3 PRO A 120      25.566  51.744  17.662  1.00 42.88           H  
ATOM   1759  CD  PRO A 120      25.093  49.640  17.645  1.00 42.88           C  
ATOM   1760  HD2 PRO A 120      24.139  49.190  17.916  1.00 42.88           H  
ATOM   1761  HD3 PRO A 120      25.766  49.633  18.502  1.00 42.88           H  
ATOM   1762  N   MET A 121      28.426  49.971  14.757  1.00 41.36           N  
ATOM   1763  H   MET A 121      28.091  49.566  13.894  1.00 41.36           H  
ATOM   1764  CA  MET A 121      29.783  50.512  14.781  1.00 41.36           C  
ATOM   1765  HA  MET A 121      30.155  50.455  15.804  1.00 41.36           H  
ATOM   1766  C   MET A 121      29.719  51.991  14.401  1.00 41.36           C  
ATOM   1767  CB  MET A 121      30.731  49.692  13.894  1.00 41.36           C  
ATOM   1768  HB2 MET A 121      31.264  50.352  13.209  1.00 41.36           H  
ATOM   1769  HB3 MET A 121      30.162  48.973  13.305  1.00 41.36           H  
ATOM   1770  O   MET A 121      29.273  52.351  13.314  1.00 41.36           O  
ATOM   1771  CG  MET A 121      31.755  48.943  14.757  1.00 41.36           C  
ATOM   1772  HG2 MET A 121      31.238  48.507  15.611  1.00 41.36           H  
ATOM   1773  HG3 MET A 121      32.488  49.657  15.133  1.00 41.36           H  
ATOM   1774  SD  MET A 121      32.626  47.590  13.922  1.00 41.36           S  
ATOM   1775  CE  MET A 121      33.381  48.473  12.529  1.00 41.36           C  
ATOM   1776  HE1 MET A 121      34.015  47.787  11.967  1.00 41.36           H  
ATOM   1777  HE2 MET A 121      32.606  48.863  11.870  1.00 41.36           H  
ATOM   1778  HE3 MET A 121      33.989  49.297  12.902  1.00 41.36           H  
ATOM   1779  N   VAL A 122      30.111  52.817  15.366  1.00 46.32           N  
ATOM   1780  H   VAL A 122      30.441  52.392  16.220  1.00 46.32           H  
ATOM   1781  CA  VAL A 122      30.203  54.272  15.298  1.00 46.32           C  
ATOM   1782  HA  VAL A 122      29.316  54.649  14.789  1.00 46.32           H  
ATOM   1783  C   VAL A 122      31.426  54.691  14.484  1.00 46.32           C  
ATOM   1784  CB  VAL A 122      30.220  54.848  16.731  1.00 46.32           C  
ATOM   1785  HB  VAL A 122      30.907  54.259  17.338  1.00 46.32           H  
ATOM   1786  O   VAL A 122      32.509  54.123  14.590  1.00 46.32           O  
ATOM   1787  CG1 VAL A 122      30.659  56.312  16.830  1.00 46.32           C  
ATOM   1788 HG11 VAL A 122      30.584  56.658  17.861  1.00 46.32           H  
ATOM   1789 HG12 VAL A 122      31.699  56.415  16.519  1.00 46.32           H  
ATOM   1790 HG13 VAL A 122      30.037  56.940  16.193  1.00 46.32           H  
ATOM   1791  CG2 VAL A 122      28.817  54.736  17.347  1.00 46.32           C  
ATOM   1792 HG21 VAL A 122      28.108  55.333  16.773  1.00 46.32           H  
ATOM   1793 HG22 VAL A 122      28.837  55.094  18.376  1.00 46.32           H  
ATOM   1794 HG23 VAL A 122      28.489  53.696  17.351  1.00 46.32           H  
ATOM   1795  N   GLU A 123      31.176  55.715  13.684  1.00 39.63           N  
ATOM   1796  H   GLU A 123      30.226  56.057  13.708  1.00 39.63           H  
ATOM   1797  CA  GLU A 123      32.041  56.515  12.830  1.00 39.63           C  
ATOM   1798  HA  GLU A 123      32.676  55.873  12.221  1.00 39.63           H  
ATOM   1799  C   GLU A 123      32.902  57.493  13.658  1.00 39.63           C  
ATOM   1800  CB  GLU A 123      31.010  57.239  11.942  1.00 39.63           C  
ATOM   1801  HB2 GLU A 123      30.375  57.844  12.588  1.00 39.63           H  
ATOM   1802  HB3 GLU A 123      30.382  56.469  11.495  1.00 39.63           H  
ATOM   1803  O   GLU A 123      32.367  58.264  14.453  1.00 39.63           O  
ATOM   1804  CG  GLU A 123      31.490  58.126  10.792  1.00 39.63           C  
ATOM   1805  HG2 GLU A 123      32.165  57.545  10.164  1.00 39.63           H  
ATOM   1806  HG3 GLU A 123      32.041  58.973  11.200  1.00 39.63           H  
ATOM   1807  CD  GLU A 123      30.291  58.628   9.952  1.00 39.63           C  
ATOM   1808  OE1 GLU A 123      30.545  59.125   8.833  1.00 39.63           O  
ATOM   1809  OE2 GLU A 123      29.129  58.510  10.413  1.00 39.63           O  
ATOM   1810  N   ALA A 124      34.227  57.451  13.483  1.00 40.04           N  
ATOM   1811  H   ALA A 124      34.597  56.673  12.957  1.00 40.04           H  
ATOM   1812  CA  ALA A 124      35.209  58.491  13.838  1.00 40.04           C  
ATOM   1813  HA  ALA A 124      34.931  59.439  13.379  1.00 40.04           H  
ATOM   1814  C   ALA A 124      36.584  58.033  13.308  1.00 40.04           C  
ATOM   1815  CB  ALA A 124      35.294  58.656  15.368  1.00 40.04           C  
ATOM   1816  HB1 ALA A 124      36.112  59.332  15.617  1.00 40.04           H  
ATOM   1817  HB2 ALA A 124      35.473  57.689  15.838  1.00 40.04           H  
ATOM   1818  HB3 ALA A 124      34.367  59.077  15.757  1.00 40.04           H  
ATOM   1819  O   ALA A 124      37.004  56.927  13.620  1.00 40.04           O  
ATOM   1820  N   GLY A 125      37.365  58.756  12.514  1.00 41.13           N  
ATOM   1821  H   GLY A 125      38.227  58.281  12.287  1.00 41.13           H  
ATOM   1822  CA  GLY A 125      37.273  60.073  11.897  1.00 41.13           C  
ATOM   1823  HA2 GLY A 125      37.336  60.854  12.655  1.00 41.13           H  
ATOM   1824  HA3 GLY A 125      36.330  60.156  11.356  1.00 41.13           H  
ATOM   1825  C   GLY A 125      38.460  60.217  10.914  1.00 41.13           C  
ATOM   1826  O   GLY A 125      39.357  59.369  10.924  1.00 41.13           O  
ATOM   1827  N   PRO A 126      38.462  61.233  10.035  1.00 42.76           N  
ATOM   1828  CA  PRO A 126      39.473  61.418   8.996  1.00 42.76           C  
ATOM   1829  HA  PRO A 126      39.965  60.478   8.744  1.00 42.76           H  
ATOM   1830  C   PRO A 126      40.531  62.453   9.406  1.00 42.76           C  
ATOM   1831  CB  PRO A 126      38.656  61.907   7.798  1.00 42.76           C  
ATOM   1832  HB2 PRO A 126      39.261  62.472   7.088  1.00 42.76           H  
ATOM   1833  HB3 PRO A 126      38.195  61.054   7.301  1.00 42.76           H  
ATOM   1834  O   PRO A 126      40.173  63.516   9.895  1.00 42.76           O  
ATOM   1835  CG  PRO A 126      37.567  62.776   8.439  1.00 42.76           C  
ATOM   1836  HG2 PRO A 126      37.910  63.809   8.504  1.00 42.76           H  
ATOM   1837  HG3 PRO A 126      36.642  62.726   7.866  1.00 42.76           H  
ATOM   1838  CD  PRO A 126      37.386  62.199   9.847  1.00 42.76           C  
ATOM   1839  HD2 PRO A 126      37.454  62.992  10.592  1.00 42.76           H  
ATOM   1840  HD3 PRO A 126      36.412  61.712   9.903  1.00 42.76           H  
ATOM   1841  N   GLU A 127      41.809  62.190   9.131  1.00 44.56           N  
ATOM   1842  H   GLU A 127      42.069  61.251   8.865  1.00 44.56           H  
ATOM   1843  CA  GLU A 127      42.881  63.202   9.067  1.00 44.56           C  
ATOM   1844  HA  GLU A 127      42.495  64.073   8.538  1.00 44.56           H  
ATOM   1845  C   GLU A 127      44.040  62.614   8.221  1.00 44.56           C  
ATOM   1846  CB  GLU A 127      43.299  63.650  10.491  1.00 44.56           C  
ATOM   1847  HB2 GLU A 127      44.385  63.612  10.581  1.00 44.56           H  
ATOM   1848  HB3 GLU A 127      42.878  62.968  11.231  1.00 44.56           H  
ATOM   1849  O   GLU A 127      44.512  61.519   8.509  1.00 44.56           O  
ATOM   1850  CG  GLU A 127      42.833  65.095  10.789  1.00 44.56           C  
ATOM   1851  HG2 GLU A 127      41.803  65.235  10.460  1.00 44.56           H  
ATOM   1852  HG3 GLU A 127      43.446  65.778  10.201  1.00 44.56           H  
ATOM   1853  CD  GLU A 127      42.940  65.542  12.253  1.00 44.56           C  
ATOM   1854  OE1 GLU A 127      42.409  66.640  12.547  1.00 44.56           O  
ATOM   1855  OE2 GLU A 127      43.587  64.836  13.059  1.00 44.56           O  
ATOM   1856  N   LEU A 128      44.276  63.129   6.998  1.00 36.29           N  
ATOM   1857  H   LEU A 128      44.378  62.355   6.357  1.00 36.29           H  
ATOM   1858  CA  LEU A 128      45.253  64.192   6.637  1.00 36.29           C  
ATOM   1859  HA  LEU A 128      45.048  64.487   5.608  1.00 36.29           H  
ATOM   1860  C   LEU A 128      46.707  63.635   6.623  1.00 36.29           C  
ATOM   1861  CB  LEU A 128      45.058  65.437   7.544  1.00 36.29           C  
ATOM   1862  HB2 LEU A 128      44.592  65.162   8.490  1.00 36.29           H  
ATOM   1863  HB3 LEU A 128      46.038  65.790   7.867  1.00 36.29           H  
ATOM   1864  O   LEU A 128      47.125  63.076   7.623  1.00 36.29           O  
ATOM   1865  CG  LEU A 128      44.275  66.605   6.902  1.00 36.29           C  
ATOM   1866  HG  LEU A 128      44.366  66.555   5.817  1.00 36.29           H  
ATOM   1867  CD1 LEU A 128      42.792  66.564   7.262  1.00 36.29           C  
ATOM   1868 HD11 LEU A 128      42.652  66.705   8.334  1.00 36.29           H  
ATOM   1869 HD12 LEU A 128      42.259  67.354   6.734  1.00 36.29           H  
ATOM   1870 HD13 LEU A 128      42.368  65.606   6.960  1.00 36.29           H  
ATOM   1871  CD2 LEU A 128      44.796  67.974   7.343  1.00 36.29           C  
ATOM   1872 HD21 LEU A 128      45.748  68.194   6.859  1.00 36.29           H  
ATOM   1873 HD22 LEU A 128      44.911  67.995   8.426  1.00 36.29           H  
ATOM   1874 HD23 LEU A 128      44.095  68.754   7.048  1.00 36.29           H  
ATOM   1875  N   ILE A 129      47.556  63.655   5.573  1.00 39.57           N  
ATOM   1876  H   ILE A 129      48.267  62.953   5.719  1.00 39.57           H  
ATOM   1877  CA  ILE A 129      48.075  64.688   4.625  1.00 39.57           C  
ATOM   1878  HA  ILE A 129      47.275  65.171   4.063  1.00 39.57           H  
ATOM   1879  C   ILE A 129      49.038  63.908   3.660  1.00 39.57           C  
ATOM   1880  CB  ILE A 129      48.870  65.708   5.509  1.00 39.57           C  
ATOM   1881  HB  ILE A 129      49.298  65.126   6.325  1.00 39.57           H  
ATOM   1882  O   ILE A 129      49.815  63.111   4.171  1.00 39.57           O  
ATOM   1883  CG1 ILE A 129      47.930  66.765   6.115  1.00 39.57           C  
ATOM   1884 HG12 ILE A 129      47.938  67.675   5.515  1.00 39.57           H  
ATOM   1885 HG13 ILE A 129      46.905  66.397   6.061  1.00 39.57           H  
ATOM   1886  CG2 ILE A 129      50.069  66.481   4.927  1.00 39.57           C  
ATOM   1887 HG21 ILE A 129      50.682  66.854   5.747  1.00 39.57           H  
ATOM   1888 HG22 ILE A 129      49.769  67.344   4.333  1.00 39.57           H  
ATOM   1889 HG23 ILE A 129      50.704  65.823   4.334  1.00 39.57           H  
ATOM   1890  CD1 ILE A 129      48.316  67.126   7.560  1.00 39.57           C  
ATOM   1891 HD11 ILE A 129      49.326  67.536   7.582  1.00 39.57           H  
ATOM   1892 HD12 ILE A 129      48.285  66.237   8.190  1.00 39.57           H  
ATOM   1893 HD13 ILE A 129      47.637  67.876   7.966  1.00 39.57           H  
ATOM   1894  N   ILE A 130      48.911  63.886   2.310  1.00 39.57           N  
ATOM   1895  H   ILE A 130      49.186  62.961   2.011  1.00 39.57           H  
ATOM   1896  CA  ILE A 130      49.353  64.872   1.264  1.00 39.57           C  
ATOM   1897  HA  ILE A 130      48.834  64.595   0.346  1.00 39.57           H  
ATOM   1898  C   ILE A 130      50.878  64.741   0.898  1.00 39.57           C  
ATOM   1899  CB  ILE A 130      48.818  66.281   1.636  1.00 39.57           C  
ATOM   1900  HB  ILE A 130      48.937  66.362   2.716  1.00 39.57           H  
ATOM   1901  O   ILE A 130      51.654  64.443   1.798  1.00 39.57           O  
ATOM   1902  CG1 ILE A 130      47.305  66.400   1.401  1.00 39.57           C  
ATOM   1903 HG12 ILE A 130      46.805  65.530   1.828  1.00 39.57           H  
ATOM   1904 HG13 ILE A 130      47.100  66.410   0.330  1.00 39.57           H  
ATOM   1905  CG2 ILE A 130      49.510  67.533   1.104  1.00 39.57           C  
ATOM   1906 HG21 ILE A 130      49.170  68.412   1.651  1.00 39.57           H  
ATOM   1907 HG22 ILE A 130      50.575  67.478   1.328  1.00 39.57           H  
ATOM   1908 HG23 ILE A 130      49.282  67.700   0.051  1.00 39.57           H  
ATOM   1909  CD1 ILE A 130      46.694  67.657   2.040  1.00 39.57           C  
ATOM   1910 HD11 ILE A 130      46.969  68.551   1.481  1.00 39.57           H  
ATOM   1911 HD12 ILE A 130      45.607  67.570   2.020  1.00 39.57           H  
ATOM   1912 HD13 ILE A 130      47.015  67.750   3.078  1.00 39.57           H  
ATOM   1913  N   PRO A 131      51.346  64.944  -0.370  1.00 44.78           N  
ATOM   1914  CA  PRO A 131      51.341  63.990  -1.503  1.00 44.78           C  
ATOM   1915  HA  PRO A 131      51.198  62.963  -1.166  1.00 44.78           H  
ATOM   1916  C   PRO A 131      52.672  64.084  -2.336  1.00 44.78           C  
ATOM   1917  CB  PRO A 131      50.118  64.480  -2.313  1.00 44.78           C  
ATOM   1918  HB2 PRO A 131      49.213  64.036  -1.899  1.00 44.78           H  
ATOM   1919  HB3 PRO A 131      50.173  64.237  -3.374  1.00 44.78           H  
ATOM   1920  O   PRO A 131      53.661  64.576  -1.809  1.00 44.78           O  
ATOM   1921  CG  PRO A 131      50.084  65.998  -2.086  1.00 44.78           C  
ATOM   1922  HG2 PRO A 131      50.275  66.545  -3.009  1.00 44.78           H  
ATOM   1923  HG3 PRO A 131      49.126  66.290  -1.658  1.00 44.78           H  
ATOM   1924  CD  PRO A 131      51.230  66.200  -1.101  1.00 44.78           C  
ATOM   1925  HD2 PRO A 131      52.134  66.387  -1.680  1.00 44.78           H  
ATOM   1926  HD3 PRO A 131      51.169  67.112  -0.507  1.00 44.78           H  
ATOM   1927  N   GLU A 132      52.649  63.729  -3.641  1.00 40.01           N  
ATOM   1928  H   GLU A 132      51.803  63.280  -3.962  1.00 40.01           H  
ATOM   1929  CA  GLU A 132      53.588  64.180  -4.713  1.00 40.01           C  
ATOM   1930  HA  GLU A 132      53.203  63.799  -5.659  1.00 40.01           H  
ATOM   1931  C   GLU A 132      55.042  63.622  -4.635  1.00 40.01           C  
ATOM   1932  CB  GLU A 132      53.494  65.723  -4.794  1.00 40.01           C  
ATOM   1933  HB2 GLU A 132      54.375  66.116  -5.302  1.00 40.01           H  
ATOM   1934  HB3 GLU A 132      53.508  66.158  -3.795  1.00 40.01           H  
ATOM   1935  O   GLU A 132      55.625  63.554  -3.569  1.00 40.01           O  
ATOM   1936  CG  GLU A 132      52.225  66.194  -5.530  1.00 40.01           C  
ATOM   1937  HG2 GLU A 132      51.358  65.714  -5.074  1.00 40.01           H  
ATOM   1938  HG3 GLU A 132      52.283  65.852  -6.563  1.00 40.01           H  
ATOM   1939  CD  GLU A 132      52.011  67.721  -5.516  1.00 40.01           C  
ATOM   1940  OE1 GLU A 132      50.936  68.141  -6.000  1.00 40.01           O  
ATOM   1941  OE2 GLU A 132      52.903  68.456  -5.038  1.00 40.01           O  
ATOM   1942  N   THR A 133      55.752  63.144  -5.668  1.00 37.95           N  
ATOM   1943  H   THR A 133      56.610  62.729  -5.334  1.00 37.95           H  
ATOM   1944  CA  THR A 133      55.853  63.492  -7.094  1.00 37.95           C  
ATOM   1945  HA  THR A 133      54.863  63.575  -7.544  1.00 37.95           H  
ATOM   1946  C   THR A 133      56.692  62.434  -7.865  1.00 37.95           C  
ATOM   1947  CB  THR A 133      56.641  64.823  -7.253  1.00 37.95           C  
ATOM   1948  HB  THR A 133      57.257  64.747  -8.149  1.00 37.95           H  
ATOM   1949  O   THR A 133      57.732  62.003  -7.386  1.00 37.95           O  
ATOM   1950  CG2 THR A 133      55.771  66.070  -7.434  1.00 37.95           C  
ATOM   1951 HG21 THR A 133      55.919  66.784  -6.624  1.00 37.95           H  
ATOM   1952 HG22 THR A 133      56.053  66.570  -8.361  1.00 37.95           H  
ATOM   1953 HG23 THR A 133      54.716  65.807  -7.506  1.00 37.95           H  
ATOM   1954  OG1 THR A 133      57.544  65.064  -6.199  1.00 37.95           O  
ATOM   1955  HG1 THR A 133      57.392  65.951  -5.865  1.00 37.95           H  
ATOM   1956  N   ILE A 134      56.278  62.158  -9.114  1.00 46.25           N  
ATOM   1957  H   ILE A 134      55.314  62.401  -9.294  1.00 46.25           H  
ATOM   1958  CA  ILE A 134      57.097  62.011 -10.350  1.00 46.25           C  
ATOM   1959  HA  ILE A 134      56.320  62.012 -11.115  1.00 46.25           H  
ATOM   1960  C   ILE A 134      57.885  60.689 -10.617  1.00 46.25           C  
ATOM   1961  CB  ILE A 134      57.899  63.321 -10.587  1.00 46.25           C  
ATOM   1962  HB  ILE A 134      58.494  63.500  -9.692  1.00 46.25           H  
ATOM   1963  O   ILE A 134      58.405  60.071  -9.694  1.00 46.25           O  
ATOM   1964  CG1 ILE A 134      56.919  64.507 -10.779  1.00 46.25           C  
ATOM   1965 HG12 ILE A 134      56.135  64.495 -10.021  1.00 46.25           H  
ATOM   1966 HG13 ILE A 134      56.418  64.415 -11.743  1.00 46.25           H  
ATOM   1967  CG2 ILE A 134      58.877  63.341 -11.776  1.00 46.25           C  
ATOM   1968 HG21 ILE A 134      59.515  62.458 -11.773  1.00 46.25           H  
ATOM   1969 HG22 ILE A 134      58.355  63.443 -12.728  1.00 46.25           H  
ATOM   1970 HG23 ILE A 134      59.550  64.192 -11.673  1.00 46.25           H  
ATOM   1971  CD1 ILE A 134      57.595  65.882 -10.709  1.00 46.25           C  
ATOM   1972 HD11 ILE A 134      56.828  66.657 -10.700  1.00 46.25           H  
ATOM   1973 HD12 ILE A 134      58.230  66.042 -11.580  1.00 46.25           H  
ATOM   1974 HD13 ILE A 134      58.198  65.969  -9.805  1.00 46.25           H  
ATOM   1975  N   PRO A 135      57.940  60.232 -11.897  1.00 42.24           N  
ATOM   1976  CA  PRO A 135      58.185  58.842 -12.301  1.00 42.24           C  
ATOM   1977  HA  PRO A 135      58.055  58.159 -11.462  1.00 42.24           H  
ATOM   1978  C   PRO A 135      59.569  58.611 -12.937  1.00 42.24           C  
ATOM   1979  CB  PRO A 135      57.092  58.613 -13.352  1.00 42.24           C  
ATOM   1980  HB2 PRO A 135      57.333  57.788 -14.022  1.00 42.24           H  
ATOM   1981  HB3 PRO A 135      56.144  58.431 -12.847  1.00 42.24           H  
ATOM   1982  O   PRO A 135      60.114  59.532 -13.536  1.00 42.24           O  
ATOM   1983  CG  PRO A 135      57.022  59.942 -14.105  1.00 42.24           C  
ATOM   1984  HG2 PRO A 135      55.996  60.172 -14.393  1.00 42.24           H  
ATOM   1985  HG3 PRO A 135      57.670  59.908 -14.981  1.00 42.24           H  
ATOM   1986  CD  PRO A 135      57.556  60.961 -13.112  1.00 42.24           C  
ATOM   1987  HD2 PRO A 135      56.785  61.716 -12.961  1.00 42.24           H  
ATOM   1988  HD3 PRO A 135      58.437  61.428 -13.553  1.00 42.24           H  
ATOM   1989  N   ASP A 136      60.090  57.376 -12.915  1.00 35.84           N  
ATOM   1990  H   ASP A 136      59.693  56.665 -12.317  1.00 35.84           H  
ATOM   1991  CA  ASP A 136      60.980  56.913 -13.990  1.00 35.84           C  
ATOM   1992  HA  ASP A 136      60.479  57.243 -14.900  1.00 35.84           H  
ATOM   1993  C   ASP A 136      61.119  55.382 -14.078  1.00 35.84           C  
ATOM   1994  CB  ASP A 136      62.381  57.574 -13.961  1.00 35.84           C  
ATOM   1995  HB2 ASP A 136      62.370  58.458 -13.323  1.00 35.84           H  
ATOM   1996  HB3 ASP A 136      63.100  56.884 -13.518  1.00 35.84           H  
ATOM   1997  O   ASP A 136      61.354  54.687 -13.093  1.00 35.84           O  
ATOM   1998  CG  ASP A 136      62.884  57.991 -15.357  1.00 35.84           C  
ATOM   1999  OD1 ASP A 136      62.162  57.757 -16.357  1.00 35.84           O  
ATOM   2000  OD2 ASP A 136      64.004  58.543 -15.424  1.00 35.84           O  
ATOM   2001  N   LEU A 137      60.908  54.921 -15.308  1.00 37.06           N  
ATOM   2002  H   LEU A 137      60.651  55.673 -15.932  1.00 37.06           H  
ATOM   2003  CA  LEU A 137      61.523  53.823 -16.048  1.00 37.06           C  
ATOM   2004  HA  LEU A 137      60.725  53.455 -16.694  1.00 37.06           H  
ATOM   2005  C   LEU A 137      62.100  52.561 -15.354  1.00 37.06           C  
ATOM   2006  CB  LEU A 137      62.571  54.474 -16.979  1.00 37.06           C  
ATOM   2007  HB2 LEU A 137      63.490  53.890 -16.952  1.00 37.06           H  
ATOM   2008  HB3 LEU A 137      62.876  55.452 -16.604  1.00 37.06           H  
ATOM   2009  O   LEU A 137      63.078  52.579 -14.615  1.00 37.06           O  
ATOM   2010  CG  LEU A 137      62.138  54.610 -18.447  1.00 37.06           C  
ATOM   2011  HG  LEU A 137      61.802  53.641 -18.814  1.00 37.06           H  
ATOM   2012  CD1 LEU A 137      60.989  55.587 -18.696  1.00 37.06           C  
ATOM   2013 HD11 LEU A 137      60.101  55.281 -18.143  1.00 37.06           H  
ATOM   2014 HD12 LEU A 137      61.285  56.585 -18.374  1.00 37.06           H  
ATOM   2015 HD13 LEU A 137      60.758  55.613 -19.761  1.00 37.06           H  
ATOM   2016  CD2 LEU A 137      63.341  55.040 -19.281  1.00 37.06           C  
ATOM   2017 HD21 LEU A 137      63.066  55.084 -20.334  1.00 37.06           H  
ATOM   2018 HD22 LEU A 137      64.160  54.333 -19.147  1.00 37.06           H  
ATOM   2019 HD23 LEU A 137      63.668  56.024 -18.946  1.00 37.06           H  
ATOM   2020  N   THR A 138      61.648  51.435 -15.926  1.00 33.51           N  
ATOM   2021  H   THR A 138      60.757  51.541 -16.391  1.00 33.51           H  
ATOM   2022  CA  THR A 138      62.454  50.284 -16.396  1.00 33.51           C  
ATOM   2023  HA  THR A 138      61.779  49.709 -17.030  1.00 33.51           H  
ATOM   2024  C   THR A 138      62.969  49.264 -15.378  1.00 33.51           C  
ATOM   2025  CB  THR A 138      63.593  50.723 -17.348  1.00 33.51           C  
ATOM   2026  HB  THR A 138      64.234  49.870 -17.574  1.00 33.51           H  
ATOM   2027  O   THR A 138      63.992  49.472 -14.743  1.00 33.51           O  
ATOM   2028  CG2 THR A 138      63.055  51.190 -18.699  1.00 33.51           C  
ATOM   2029 HG21 THR A 138      62.038  51.566 -18.594  1.00 33.51           H  
ATOM   2030 HG22 THR A 138      63.028  50.340 -19.380  1.00 33.51           H  
ATOM   2031 HG23 THR A 138      63.710  51.952 -19.123  1.00 33.51           H  
ATOM   2032  OG1 THR A 138      64.468  51.681 -16.818  1.00 33.51           O  
ATOM   2033  HG1 THR A 138      64.295  51.758 -15.877  1.00 33.51           H  
ATOM   2034  N   ILE A 139      62.333  48.083 -15.348  1.00 38.35           N  
ATOM   2035  H   ILE A 139      61.326  48.143 -15.399  1.00 38.35           H  
ATOM   2036  CA  ILE A 139      62.860  46.782 -15.834  1.00 38.35           C  
ATOM   2037  HA  ILE A 139      62.610  46.706 -16.892  1.00 38.35           H  
ATOM   2038  C   ILE A 139      62.137  45.623 -15.132  1.00 38.35           C  
ATOM   2039  CB  ILE A 139      64.406  46.615 -15.712  1.00 38.35           C  
ATOM   2040  HB  ILE A 139      64.742  47.067 -14.779  1.00 38.35           H  
ATOM   2041  O   ILE A 139      62.094  45.569 -13.909  1.00 38.35           O  
ATOM   2042  CG1 ILE A 139      65.110  47.275 -16.920  1.00 38.35           C  
ATOM   2043 HG12 ILE A 139      64.427  47.975 -17.402  1.00 38.35           H  
ATOM   2044 HG13 ILE A 139      65.323  46.531 -17.687  1.00 38.35           H  
ATOM   2045  CG2 ILE A 139      64.893  45.151 -15.714  1.00 38.35           C  
ATOM   2046 HG21 ILE A 139      64.554  44.642 -14.812  1.00 38.35           H  
ATOM   2047 HG22 ILE A 139      65.982  45.119 -15.709  1.00 38.35           H  
ATOM   2048 HG23 ILE A 139      64.523  44.617 -16.589  1.00 38.35           H  
ATOM   2049  CD1 ILE A 139      66.426  47.977 -16.560  1.00 38.35           C  
ATOM   2050 HD11 ILE A 139      67.131  47.254 -16.151  1.00 38.35           H  
ATOM   2051 HD12 ILE A 139      66.249  48.761 -15.823  1.00 38.35           H  
ATOM   2052 HD13 ILE A 139      66.855  48.426 -17.455  1.00 38.35           H  
ATOM   2053  N   GLY A 140      61.665  44.674 -15.951  1.00 37.87           N  
ATOM   2054  H   GLY A 140      61.729  44.847 -16.944  1.00 37.87           H  
ATOM   2055  CA  GLY A 140      61.263  43.320 -15.561  1.00 37.87           C  
ATOM   2056  HA2 GLY A 140      61.407  42.649 -16.408  1.00 37.87           H  
ATOM   2057  HA3 GLY A 140      61.904  42.976 -14.750  1.00 37.87           H  
ATOM   2058  C   GLY A 140      59.813  43.226 -15.076  1.00 37.87           C  
ATOM   2059  O   GLY A 140      59.397  43.986 -14.220  1.00 37.87           O  
ATOM   2060  N   GLU A 141      58.952  42.331 -15.546  1.00 39.46           N  
ATOM   2061  H   GLU A 141      58.042  42.402 -15.113  1.00 39.46           H  
ATOM   2062  CA  GLU A 141      59.106  41.124 -16.354  1.00 39.46           C  
ATOM   2063  HA  GLU A 141      59.844  41.261 -17.145  1.00 39.46           H  
ATOM   2064  C   GLU A 141      57.710  40.889 -16.967  1.00 39.46           C  
ATOM   2065  CB  GLU A 141      59.526  39.946 -15.439  1.00 39.46           C  
ATOM   2066  HB2 GLU A 141      58.735  39.762 -14.713  1.00 39.46           H  
ATOM   2067  HB3 GLU A 141      59.653  39.054 -16.053  1.00 39.46           H  
ATOM   2068  O   GLU A 141      56.707  40.941 -16.257  1.00 39.46           O  
ATOM   2069  CG  GLU A 141      60.844  40.237 -14.687  1.00 39.46           C  
ATOM   2070  HG2 GLU A 141      60.719  41.130 -14.074  1.00 39.46           H  
ATOM   2071  HG3 GLU A 141      61.626  40.426 -15.422  1.00 39.46           H  
ATOM   2072  CD  GLU A 141      61.321  39.173 -13.698  1.00 39.46           C  
ATOM   2073  OE1 GLU A 141      62.468  39.343 -13.223  1.00 39.46           O  
ATOM   2074  OE2 GLU A 141      60.551  38.239 -13.396  1.00 39.46           O  
ATOM   2075  N   THR A 142      57.612  40.730 -18.289  1.00 39.28           N  
ATOM   2076  H   THR A 142      58.457  40.625 -18.832  1.00 39.28           H  
ATOM   2077  CA  THR A 142      56.358  40.360 -18.969  1.00 39.28           C  
ATOM   2078  HA  THR A 142      55.566  40.230 -18.230  1.00 39.28           H  
ATOM   2079  C   THR A 142      56.571  39.006 -19.621  1.00 39.28           C  
ATOM   2080  CB  THR A 142      55.858  41.407 -19.986  1.00 39.28           C  
ATOM   2081  HB  THR A 142      55.261  40.914 -20.754  1.00 39.28           H  
ATOM   2082  O   THR A 142      57.410  38.858 -20.508  1.00 39.28           O  
ATOM   2083  CG2 THR A 142      54.992  42.470 -19.310  1.00 39.28           C  
ATOM   2084 HG21 THR A 142      55.549  42.956 -18.509  1.00 39.28           H  
ATOM   2085 HG22 THR A 142      54.103  41.999 -18.890  1.00 39.28           H  
ATOM   2086 HG23 THR A 142      54.681  43.211 -20.046  1.00 39.28           H  
ATOM   2087  OG1 THR A 142      56.917  42.108 -20.597  1.00 39.28           O  
ATOM   2088  HG1 THR A 142      57.444  42.462 -19.876  1.00 39.28           H  
ATOM   2089  N   GLU A 143      55.841  38.008 -19.130  1.00 37.53           N  
ATOM   2090  H   GLU A 143      55.223  38.183 -18.351  1.00 37.53           H  
ATOM   2091  CA  GLU A 143      55.802  36.668 -19.699  1.00 37.53           C  
ATOM   2092  HA  GLU A 143      56.823  36.335 -19.887  1.00 37.53           H  
ATOM   2093  C   GLU A 143      55.053  36.709 -21.035  1.00 37.53           C  
ATOM   2094  CB  GLU A 143      55.169  35.679 -18.709  1.00 37.53           C  
ATOM   2095  HB2 GLU A 143      55.008  34.732 -19.225  1.00 37.53           H  
ATOM   2096  HB3 GLU A 143      54.206  36.067 -18.378  1.00 37.53           H  
ATOM   2097  O   GLU A 143      53.864  37.017 -21.116  1.00 37.53           O  
ATOM   2098  CG  GLU A 143      56.084  35.426 -17.497  1.00 37.53           C  
ATOM   2099  HG2 GLU A 143      56.223  36.362 -16.956  1.00 37.53           H  
ATOM   2100  HG3 GLU A 143      57.058  35.102 -17.863  1.00 37.53           H  
ATOM   2101  CD  GLU A 143      55.524  34.370 -16.530  1.00 37.53           C  
ATOM   2102  OE1 GLU A 143      56.345  33.748 -15.820  1.00 37.53           O  
ATOM   2103  OE2 GLU A 143      54.285  34.195 -16.496  1.00 37.53           O  
ATOM   2104  N   VAL A 144      55.804  36.436 -22.098  1.00 35.77           N  
ATOM   2105  H   VAL A 144      56.782  36.248 -21.928  1.00 35.77           H  
ATOM   2106  CA  VAL A 144      55.338  36.267 -23.471  1.00 35.77           C  
ATOM   2107  HA  VAL A 144      54.441  36.863 -23.636  1.00 35.77           H  
ATOM   2108  C   VAL A 144      54.999  34.790 -23.659  1.00 35.77           C  
ATOM   2109  CB  VAL A 144      56.441  36.735 -24.446  1.00 35.77           C  
ATOM   2110  HB  VAL A 144      57.374  36.228 -24.198  1.00 35.77           H  
ATOM   2111  O   VAL A 144      55.897  33.951 -23.708  1.00 35.77           O  
ATOM   2112  CG1 VAL A 144      56.110  36.421 -25.907  1.00 35.77           C  
ATOM   2113 HG11 VAL A 144      56.881  36.828 -26.562  1.00 35.77           H  
ATOM   2114 HG12 VAL A 144      55.142  36.845 -26.174  1.00 35.77           H  
ATOM   2115 HG13 VAL A 144      56.086  35.339 -26.043  1.00 35.77           H  
ATOM   2116  CG2 VAL A 144      56.680  38.246 -24.328  1.00 35.77           C  
ATOM   2117 HG21 VAL A 144      57.465  38.555 -25.017  1.00 35.77           H  
ATOM   2118 HG22 VAL A 144      55.762  38.788 -24.556  1.00 35.77           H  
ATOM   2119 HG23 VAL A 144      56.995  38.497 -23.315  1.00 35.77           H  
ATOM   2120  N   ILE A 145      53.714  34.468 -23.784  1.00 43.33           N  
ATOM   2121  H   ILE A 145      53.022  35.195 -23.672  1.00 43.33           H  
ATOM   2122  CA  ILE A 145      53.254  33.160 -24.262  1.00 43.33           C  
ATOM   2123  HA  ILE A 145      54.042  32.421 -24.118  1.00 43.33           H  
ATOM   2124  C   ILE A 145      53.010  33.314 -25.764  1.00 43.33           C  
ATOM   2125  CB  ILE A 145      52.024  32.667 -23.466  1.00 43.33           C  
ATOM   2126  HB  ILE A 145      51.234  33.414 -23.548  1.00 43.33           H  
ATOM   2127  O   ILE A 145      52.132  34.063 -26.187  1.00 43.33           O  
ATOM   2128  CG1 ILE A 145      52.398  32.496 -21.971  1.00 43.33           C  
ATOM   2129 HG12 ILE A 145      53.105  31.674 -21.863  1.00 43.33           H  
ATOM   2130 HG13 ILE A 145      52.884  33.402 -21.610  1.00 43.33           H  
ATOM   2131  CG2 ILE A 145      51.505  31.338 -24.050  1.00 43.33           C  
ATOM   2132 HG21 ILE A 145      51.212  31.465 -25.092  1.00 43.33           H  
ATOM   2133 HG22 ILE A 145      52.272  30.567 -23.985  1.00 43.33           H  
ATOM   2134 HG23 ILE A 145      50.619  31.006 -23.510  1.00 43.33           H  
ATOM   2135  CD1 ILE A 145      51.199  32.250 -21.048  1.00 43.33           C  
ATOM   2136 HD11 ILE A 145      51.540  32.248 -20.012  1.00 43.33           H  
ATOM   2137 HD12 ILE A 145      50.462  33.042 -21.177  1.00 43.33           H  
ATOM   2138 HD13 ILE A 145      50.742  31.285 -21.263  1.00 43.33           H  
ATOM   2139  N   THR A 146      53.842  32.652 -26.568  1.00 40.45           N  
ATOM   2140  H   THR A 146      54.489  32.010 -26.133  1.00 40.45           H  
ATOM   2141  CA  THR A 146      53.648  32.502 -28.015  1.00 40.45           C  
ATOM   2142  HA  THR A 146      52.910  33.224 -28.367  1.00 40.45           H  
ATOM   2143  C   THR A 146      53.084  31.111 -28.268  1.00 40.45           C  
ATOM   2144  CB  THR A 146      54.944  32.727 -28.823  1.00 40.45           C  
ATOM   2145  HB  THR A 146      54.823  32.293 -29.816  1.00 40.45           H  
ATOM   2146  O   THR A 146      53.749  30.114 -28.001  1.00 40.45           O  
ATOM   2147  CG2 THR A 146      55.257  34.212 -28.992  1.00 40.45           C  
ATOM   2148 HG21 THR A 146      54.447  34.693 -29.541  1.00 40.45           H  
ATOM   2149 HG22 THR A 146      55.353  34.689 -28.016  1.00 40.45           H  
ATOM   2150 HG23 THR A 146      56.184  34.329 -29.554  1.00 40.45           H  
ATOM   2151  OG1 THR A 146      56.081  32.162 -28.208  1.00 40.45           O  
ATOM   2152  HG1 THR A 146      56.108  32.483 -27.304  1.00 40.45           H  
ATOM   2153  N   GLU A 147      51.850  31.039 -28.761  1.00 50.41           N  
ATOM   2154  H   GLU A 147      51.320  31.888 -28.899  1.00 50.41           H  
ATOM   2155  CA  GLU A 147      51.311  29.836 -29.396  1.00 50.41           C  
ATOM   2156  HA  GLU A 147      51.743  28.956 -28.920  1.00 50.41           H  
ATOM   2157  C   GLU A 147      51.748  29.844 -30.864  1.00 50.41           C  
ATOM   2158  CB  GLU A 147      49.780  29.768 -29.235  1.00 50.41           C  
ATOM   2159  HB2 GLU A 147      49.416  30.711 -28.826  1.00 50.41           H  
ATOM   2160  HB3 GLU A 147      49.313  29.615 -30.208  1.00 50.41           H  
ATOM   2161  O   GLU A 147      51.549  30.824 -31.585  1.00 50.41           O  
ATOM   2162  CG  GLU A 147      49.378  28.606 -28.313  1.00 50.41           C  
ATOM   2163  HG2 GLU A 147      49.926  28.703 -27.375  1.00 50.41           H  
ATOM   2164  HG3 GLU A 147      49.687  27.672 -28.783  1.00 50.41           H  
ATOM   2165  CD  GLU A 147      47.873  28.555 -28.000  1.00 50.41           C  
ATOM   2166  OE1 GLU A 147      47.427  27.472 -27.560  1.00 50.41           O  
ATOM   2167  OE2 GLU A 147      47.201  29.601 -28.140  1.00 50.41           O  
ATOM   2168  N   ALA A 148      52.418  28.773 -31.289  1.00 41.67           N  
ATOM   2169  H   ALA A 148      52.528  27.994 -30.657  1.00 41.67           H  
ATOM   2170  CA  ALA A 148      52.858  28.591 -32.662  1.00 41.67           C  
ATOM   2171  HA  ALA A 148      53.133  29.557 -33.084  1.00 41.67           H  
ATOM   2172  C   ALA A 148      51.705  28.016 -33.491  1.00 41.67           C  
ATOM   2173  CB  ALA A 148      54.107  27.698 -32.673  1.00 41.67           C  
ATOM   2174  HB1 ALA A 148      54.444  27.561 -33.700  1.00 41.67           H  
ATOM   2175  HB2 ALA A 148      53.872  26.724 -32.244  1.00 41.67           H  
ATOM   2176  HB3 ALA A 148      54.901  28.168 -32.092  1.00 41.67           H  
ATOM   2177  O   ALA A 148      51.439  26.816 -33.451  1.00 41.67           O  
ATOM   2178  N   ASP A 149      51.043  28.881 -34.252  1.00 39.32           N  
ATOM   2179  H   ASP A 149      51.226  29.868 -34.142  1.00 39.32           H  
ATOM   2180  CA  ASP A 149      50.082  28.480 -35.273  1.00 39.32           C  
ATOM   2181  HA  ASP A 149      49.422  27.731 -34.835  1.00 39.32           H  
ATOM   2182  C   ASP A 149      50.859  27.847 -36.444  1.00 39.32           C  
ATOM   2183  CB  ASP A 149      49.239  29.711 -35.665  1.00 39.32           C  
ATOM   2184  HB2 ASP A 149      49.138  30.358 -34.793  1.00 39.32           H  
ATOM   2185  HB3 ASP A 149      49.757  30.283 -36.435  1.00 39.32           H  
ATOM   2186  O   ASP A 149      51.628  28.512 -37.147  1.00 39.32           O  
ATOM   2187  CG  ASP A 149      47.819  29.379 -36.134  1.00 39.32           C  
ATOM   2188  OD1 ASP A 149      47.428  28.195 -36.039  1.00 39.32           O  
ATOM   2189  OD2 ASP A 149      47.143  30.331 -36.583  1.00 39.32           O  
ATOM   2190  N   THR A 150      50.754  26.525 -36.598  1.00 44.36           N  
ATOM   2191  H   THR A 150      50.048  26.052 -36.052  1.00 44.36           H  
ATOM   2192  CA  THR A 150      51.421  25.790 -37.681  1.00 44.36           C  
ATOM   2193  HA  THR A 150      52.288  26.363 -38.009  1.00 44.36           H  
ATOM   2194  C   THR A 150      50.477  25.707 -38.872  1.00 44.36           C  
ATOM   2195  CB  THR A 150      51.964  24.410 -37.260  1.00 44.36           C  
ATOM   2196  HB  THR A 150      52.167  23.820 -38.153  1.00 44.36           H  
ATOM   2197  O   THR A 150      49.547  24.910 -38.912  1.00 44.36           O  
ATOM   2198  CG2 THR A 150      53.267  24.545 -36.471  1.00 44.36           C  
ATOM   2199 HG21 THR A 150      53.097  25.137 -35.571  1.00 44.36           H  
ATOM   2200 HG22 THR A 150      53.623  23.554 -36.191  1.00 44.36           H  
ATOM   2201 HG23 THR A 150      54.021  25.034 -37.087  1.00 44.36           H  
ATOM   2202  OG1 THR A 150      51.083  23.696 -36.429  1.00 44.36           O  
ATOM   2203  HG1 THR A 150      50.859  24.259 -35.684  1.00 44.36           H  
ATOM   2204  N   ILE A 151      50.721  26.561 -39.865  1.00 44.81           N  
ATOM   2205  H   ILE A 151      51.428  27.267 -39.721  1.00 44.81           H  
ATOM   2206  CA  ILE A 151      50.039  26.498 -41.158  1.00 44.81           C  
ATOM   2207  HA  ILE A 151      48.982  26.298 -40.983  1.00 44.81           H  
ATOM   2208  C   ILE A 151      50.637  25.324 -41.938  1.00 44.81           C  
ATOM   2209  CB  ILE A 151      50.148  27.838 -41.920  1.00 44.81           C  
ATOM   2210  HB  ILE A 151      51.200  28.026 -42.136  1.00 44.81           H  
ATOM   2211  O   ILE A 151      51.741  25.415 -42.481  1.00 44.81           O  
ATOM   2212  CG1 ILE A 151      49.605  29.011 -41.068  1.00 44.81           C  
ATOM   2213 HG12 ILE A 151      48.532  28.891 -40.918  1.00 44.81           H  
ATOM   2214 HG13 ILE A 151      50.077  29.005 -40.085  1.00 44.81           H  
ATOM   2215  CG2 ILE A 151      49.378  27.752 -43.253  1.00 44.81           C  
ATOM   2216 HG21 ILE A 151      49.573  28.636 -43.860  1.00 44.81           H  
ATOM   2217 HG22 ILE A 151      49.687  26.876 -43.824  1.00 44.81           H  
ATOM   2218 HG23 ILE A 151      48.309  27.675 -43.058  1.00 44.81           H  
ATOM   2219  CD1 ILE A 151      49.880  30.392 -41.673  1.00 44.81           C  
ATOM   2220 HD11 ILE A 151      49.318  30.524 -42.598  1.00 44.81           H  
ATOM   2221 HD12 ILE A 151      49.567  31.160 -40.966  1.00 44.81           H  
ATOM   2222 HD13 ILE A 151      50.946  30.506 -41.870  1.00 44.81           H  
ATOM   2223  N   ASP A 152      49.899  24.219 -41.994  1.00 41.90           N  
ATOM   2224  H   ASP A 152      49.078  24.174 -41.408  1.00 41.90           H  
ATOM   2225  CA  ASP A 152      50.259  23.017 -42.741  1.00 41.90           C  
ATOM   2226  HA  ASP A 152      51.334  22.878 -42.619  1.00 41.90           H  
ATOM   2227  C   ASP A 152      49.985  23.239 -44.244  1.00 41.90           C  
ATOM   2228  CB  ASP A 152      49.535  21.800 -42.110  1.00 41.90           C  
ATOM   2229  HB2 ASP A 152      49.186  22.074 -41.115  1.00 41.90           H  
ATOM   2230  HB3 ASP A 152      48.649  21.544 -42.691  1.00 41.90           H  
ATOM   2231  O   ASP A 152      48.926  22.909 -44.785  1.00 41.90           O  
ATOM   2232  CG  ASP A 152      50.405  20.546 -41.935  1.00 41.90           C  
ATOM   2233  OD1 ASP A 152      51.623  20.607 -42.224  1.00 41.90           O  
ATOM   2234  OD2 ASP A 152      49.834  19.512 -41.524  1.00 41.90           O  
ATOM   2235  N   ILE A 153      50.935  23.875 -44.941  1.00 43.83           N  
ATOM   2236  H   ILE A 153      51.731  24.214 -44.420  1.00 43.83           H  
ATOM   2237  CA  ILE A 153      50.898  24.039 -46.403  1.00 43.83           C  
ATOM   2238  HA  ILE A 153      49.872  24.274 -46.687  1.00 43.83           H  
ATOM   2239  C   ILE A 153      51.253  22.690 -47.039  1.00 43.83           C  
ATOM   2240  CB  ILE A 153      51.787  25.206 -46.904  1.00 43.83           C  
ATOM   2241  HB  ILE A 153      52.826  24.978 -46.667  1.00 43.83           H  
ATOM   2242  O   ILE A 153      52.380  22.442 -47.466  1.00 43.83           O  
ATOM   2243  CG1 ILE A 153      51.405  26.527 -46.198  1.00 43.83           C  
ATOM   2244 HG12 ILE A 153      51.505  26.385 -45.122  1.00 43.83           H  
ATOM   2245 HG13 ILE A 153      50.365  26.773 -46.414  1.00 43.83           H  
ATOM   2246  CG2 ILE A 153      51.653  25.371 -48.436  1.00 43.83           C  
ATOM   2247 HG21 ILE A 153      50.629  25.642 -48.693  1.00 43.83           H  
ATOM   2248 HG22 ILE A 153      51.919  24.448 -48.952  1.00 43.83           H  
ATOM   2249 HG23 ILE A 153      52.334  26.144 -48.793  1.00 43.83           H  
ATOM   2250  CD1 ILE A 153      52.290  27.728 -46.554  1.00 43.83           C  
ATOM   2251 HD11 ILE A 153      53.340  27.468 -46.418  1.00 43.83           H  
ATOM   2252 HD12 ILE A 153      52.116  28.041 -47.583  1.00 43.83           H  
ATOM   2253 HD13 ILE A 153      52.043  28.560 -45.894  1.00 43.83           H  
ATOM   2254  N   THR A 154      50.264  21.808 -47.135  1.00 40.90           N  
ATOM   2255  H   THR A 154      49.397  22.034 -46.668  1.00 40.90           H  
ATOM   2256  CA  THR A 154      50.320  20.584 -47.944  1.00 40.90           C  
ATOM   2257  HA  THR A 154      51.326  20.171 -47.870  1.00 40.90           H  
ATOM   2258  C   THR A 154      50.109  20.926 -49.425  1.00 40.90           C  
ATOM   2259  CB  THR A 154      49.358  19.504 -47.418  1.00 40.90           C  
ATOM   2260  HB  THR A 154      49.189  18.761 -48.197  1.00 40.90           H  
ATOM   2261  O   THR A 154      49.122  20.564 -50.058  1.00 40.90           O  
ATOM   2262  CG2 THR A 154      49.940  18.791 -46.198  1.00 40.90           C  
ATOM   2263 HG21 THR A 154      50.869  18.290 -46.470  1.00 40.90           H  
ATOM   2264 HG22 THR A 154      50.145  19.505 -45.400  1.00 40.90           H  
ATOM   2265 HG23 THR A 154      49.231  18.048 -45.836  1.00 40.90           H  
ATOM   2266  OG1 THR A 154      48.123  20.050 -47.017  1.00 40.90           O  
ATOM   2267  HG1 THR A 154      48.219  20.369 -46.116  1.00 40.90           H  
ATOM   2268  N   GLY A 155      51.055  21.676 -49.995  1.00 47.54           N  
ATOM   2269  H   GLY A 155      51.826  21.957 -49.407  1.00 47.54           H  
ATOM   2270  CA  GLY A 155      51.176  21.873 -51.441  1.00 47.54           C  
ATOM   2271  HA2 GLY A 155      50.182  21.888 -51.887  1.00 47.54           H  
ATOM   2272  HA3 GLY A 155      51.658  22.830 -51.642  1.00 47.54           H  
ATOM   2273  C   GLY A 155      52.024  20.757 -52.066  1.00 47.54           C  
ATOM   2274  O   GLY A 155      52.982  20.305 -51.436  1.00 47.54           O  
ATOM   2275  N   PRO A 156      51.722  20.289 -53.292  1.00 47.85           N  
ATOM   2276  CA  PRO A 156      52.471  19.211 -53.922  1.00 47.85           C  
ATOM   2277  HA  PRO A 156      52.546  18.360 -53.245  1.00 47.85           H  
ATOM   2278  C   PRO A 156      53.882  19.709 -54.261  1.00 47.85           C  
ATOM   2279  CB  PRO A 156      51.644  18.804 -55.147  1.00 47.85           C  
ATOM   2280  HB2 PRO A 156      50.913  18.050 -54.853  1.00 47.85           H  
ATOM   2281  HB3 PRO A 156      52.266  18.431 -55.960  1.00 47.85           H  
ATOM   2282  O   PRO A 156      54.088  20.441 -55.228  1.00 47.85           O  
ATOM   2283  CG  PRO A 156      50.915  20.092 -55.531  1.00 47.85           C  
ATOM   2284  HG2 PRO A 156      51.552  20.696 -56.177  1.00 47.85           H  
ATOM   2285  HG3 PRO A 156      49.964  19.886 -56.023  1.00 47.85           H  
ATOM   2286  CD  PRO A 156      50.712  20.812 -54.197  1.00 47.85           C  
ATOM   2287  HD2 PRO A 156      50.821  21.889 -54.330  1.00 47.85           H  
ATOM   2288  HD3 PRO A 156      49.722  20.580 -53.803  1.00 47.85           H  
ATOM   2289  N   GLY A 157      54.859  19.330 -53.438  1.00 41.04           N  
ATOM   2290  H   GLY A 157      54.588  18.873 -52.579  1.00 41.04           H  
ATOM   2291  CA  GLY A 157      56.278  19.597 -53.653  1.00 41.04           C  
ATOM   2292  HA2 GLY A 157      56.840  19.314 -52.763  1.00 41.04           H  
ATOM   2293  HA3 GLY A 157      56.426  20.662 -53.833  1.00 41.04           H  
ATOM   2294  C   GLY A 157      56.818  18.808 -54.844  1.00 41.04           C  
ATOM   2295  O   GLY A 157      57.419  17.751 -54.673  1.00 41.04           O  
ATOM   2296  N   GLY A 158      56.596  19.316 -56.055  1.00 49.92           N  
ATOM   2297  H   GLY A 158      55.985  20.119 -56.116  1.00 49.92           H  
ATOM   2298  CA  GLY A 158      57.315  18.901 -57.255  1.00 49.92           C  
ATOM   2299  HA2 GLY A 158      56.735  19.163 -58.140  1.00 49.92           H  
ATOM   2300  HA3 GLY A 158      57.477  17.823 -57.250  1.00 49.92           H  
ATOM   2301  C   GLY A 158      58.654  19.629 -57.317  1.00 49.92           C  
ATOM   2302  O   GLY A 158      58.698  20.815 -57.634  1.00 49.92           O  
ATOM   2303  N   ALA A 159      59.748  18.942 -56.995  1.00 53.36           N  
ATOM   2304  H   ALA A 159      59.651  17.978 -56.710  1.00 53.36           H  
ATOM   2305  CA  ALA A 159      61.088  19.460 -57.252  1.00 53.36           C  
ATOM   2306  HA  ALA A 159      61.153  20.468 -56.842  1.00 53.36           H  
ATOM   2307  C   ALA A 159      61.326  19.490 -58.778  1.00 53.36           C  
ATOM   2308  CB  ALA A 159      62.112  18.580 -56.523  1.00 53.36           C  
ATOM   2309  HB1 ALA A 159      63.115  18.967 -56.701  1.00 53.36           H  
ATOM   2310  HB2 ALA A 159      61.912  18.588 -55.452  1.00 53.36           H  
ATOM   2311  HB3 ALA A 159      62.056  17.557 -56.894  1.00 53.36           H  
ATOM   2312  O   ALA A 159      61.211  18.439 -59.412  1.00 53.36           O  
ATOM   2313  N   PRO A 160      61.644  20.644 -59.396  1.00 48.72           N  
ATOM   2314  CA  PRO A 160      61.935  20.690 -60.823  1.00 48.72           C  
ATOM   2315  HA  PRO A 160      61.156  20.172 -61.384  1.00 48.72           H  
ATOM   2316  C   PRO A 160      63.287  20.022 -61.102  1.00 48.72           C  
ATOM   2317  CB  PRO A 160      61.915  22.175 -61.197  1.00 48.72           C  
ATOM   2318  HB2 PRO A 160      62.618  22.403 -61.999  1.00 48.72           H  
ATOM   2319  HB3 PRO A 160      60.903  22.463 -61.482  1.00 48.72           H  
ATOM   2320  O   PRO A 160      64.317  20.433 -60.566  1.00 48.72           O  
ATOM   2321  CG  PRO A 160      62.300  22.882 -59.897  1.00 48.72           C  
ATOM   2322  HG2 PRO A 160      61.878  23.886 -59.843  1.00 48.72           H  
ATOM   2323  HG3 PRO A 160      63.386  22.922 -59.810  1.00 48.72           H  
ATOM   2324  CD  PRO A 160      61.735  21.972 -58.806  1.00 48.72           C  
ATOM   2325  HD2 PRO A 160      62.395  21.977 -57.939  1.00 48.72           H  
ATOM   2326  HD3 PRO A 160      60.738  22.311 -58.525  1.00 48.72           H  
ATOM   2327  N   ALA A 161      63.296  19.006 -61.965  1.00 54.24           N  
ATOM   2328  H   ALA A 161      62.420  18.703 -62.368  1.00 54.24           H  
ATOM   2329  CA  ALA A 161      64.522  18.490 -62.559  1.00 54.24           C  
ATOM   2330  HA  ALA A 161      65.326  18.535 -61.823  1.00 54.24           H  
ATOM   2331  C   ALA A 161      64.897  19.384 -63.753  1.00 54.24           C  
ATOM   2332  CB  ALA A 161      64.321  17.020 -62.944  1.00 54.24           C  
ATOM   2333  HB1 ALA A 161      63.521  16.934 -63.678  1.00 54.24           H  
ATOM   2334  HB2 ALA A 161      65.241  16.625 -63.377  1.00 54.24           H  
ATOM   2335  HB3 ALA A 161      64.062  16.437 -62.060  1.00 54.24           H  
ATOM   2336  O   ALA A 161      64.122  19.533 -64.696  1.00 54.24           O  
ATOM   2337  N   VAL A 162      66.073  20.014 -63.702  1.00 55.13           N  
ATOM   2338  H   VAL A 162      66.661  19.866 -62.895  1.00 55.13           H  
ATOM   2339  CA  VAL A 162      66.601  20.837 -64.800  1.00 55.13           C  
ATOM   2340  HA  VAL A 162      65.773  21.235 -65.388  1.00 55.13           H  
ATOM   2341  C   VAL A 162      67.447  19.945 -65.706  1.00 55.13           C  
ATOM   2342  CB  VAL A 162      67.417  22.034 -64.264  1.00 55.13           C  
ATOM   2343  HB  VAL A 162      68.262  21.665 -63.682  1.00 55.13           H  
ATOM   2344  O   VAL A 162      68.495  19.463 -65.282  1.00 55.13           O  
ATOM   2345  CG1 VAL A 162      67.956  22.907 -65.407  1.00 55.13           C  
ATOM   2346 HG11 VAL A 162      67.133  23.255 -66.031  1.00 55.13           H  
ATOM   2347 HG12 VAL A 162      68.653  22.335 -66.019  1.00 55.13           H  
ATOM   2348 HG13 VAL A 162      68.489  23.766 -64.999  1.00 55.13           H  
ATOM   2349  CG2 VAL A 162      66.565  22.929 -63.352  1.00 55.13           C  
ATOM   2350 HG21 VAL A 162      67.156  23.777 -63.006  1.00 55.13           H  
ATOM   2351 HG22 VAL A 162      65.694  23.294 -63.897  1.00 55.13           H  
ATOM   2352 HG23 VAL A 162      66.229  22.369 -62.480  1.00 55.13           H  
ATOM   2353  N   SER A 163      67.019  19.736 -66.952  1.00 57.31           N  
ATOM   2354  H   SER A 163      66.113  20.089 -67.224  1.00 57.31           H  
ATOM   2355  CA  SER A 163      67.830  19.082 -67.986  1.00 57.31           C  
ATOM   2356  HA  SER A 163      68.705  18.622 -67.527  1.00 57.31           H  
ATOM   2357  C   SER A 163      68.319  20.116 -69.002  1.00 57.31           C  
ATOM   2358  CB  SER A 163      67.048  17.954 -68.668  1.00 57.31           C  
ATOM   2359  HB2 SER A 163      67.682  17.483 -69.420  1.00 57.31           H  
ATOM   2360  HB3 SER A 163      66.767  17.206 -67.927  1.00 57.31           H  
ATOM   2361  O   SER A 163      67.515  20.774 -69.664  1.00 57.31           O  
ATOM   2362  OG  SER A 163      65.885  18.454 -69.290  1.00 57.31           O  
ATOM   2363  HG  SER A 163      66.078  19.312 -69.675  1.00 57.31           H  
ATOM   2364  N   THR A 164      69.634  20.266 -69.142  1.00 55.85           N  
ATOM   2365  H   THR A 164      70.257  19.739 -68.547  1.00 55.85           H  
ATOM   2366  CA  THR A 164      70.273  21.120 -70.155  1.00 55.85           C  
ATOM   2367  HA  THR A 164      69.610  21.941 -70.428  1.00 55.85           H  
ATOM   2368  C   THR A 164      70.559  20.292 -71.407  1.00 55.85           C  
ATOM   2369  CB  THR A 164      71.576  21.728 -69.606  1.00 55.85           C  
ATOM   2370  HB  THR A 164      72.110  22.228 -70.413  1.00 55.85           H  
ATOM   2371  O   THR A 164      71.428  19.424 -71.373  1.00 55.85           O  
ATOM   2372  CG2 THR A 164      71.302  22.739 -68.491  1.00 55.85           C  
ATOM   2373 HG21 THR A 164      70.820  22.250 -67.645  1.00 55.85           H  
ATOM   2374 HG22 THR A 164      72.248  23.170 -68.163  1.00 55.85           H  
ATOM   2375 HG23 THR A 164      70.662  23.537 -68.868  1.00 55.85           H  
ATOM   2376  OG1 THR A 164      72.388  20.712 -69.060  1.00 55.85           O  
ATOM   2377  HG1 THR A 164      72.592  20.117 -69.785  1.00 55.85           H  
ATOM   2378  N   ILE A 165      69.815  20.527 -72.492  1.00 65.33           N  
ATOM   2379  H   ILE A 165      69.082  21.220 -72.434  1.00 65.33           H  
ATOM   2380  CA  ILE A 165      70.004  19.829 -73.780  1.00 65.33           C  
ATOM   2381  HA  ILE A 165      70.539  18.898 -73.594  1.00 65.33           H  
ATOM   2382  C   ILE A 165      70.941  20.604 -74.724  1.00 65.33           C  
ATOM   2383  CB  ILE A 165      68.625  19.432 -74.372  1.00 65.33           C  
ATOM   2384  HB  ILE A 165      67.930  20.256 -74.206  1.00 65.33           H  
ATOM   2385  O   ILE A 165      71.587  19.974 -75.547  1.00 65.33           O  
ATOM   2386  CG1 ILE A 165      68.120  18.185 -73.602  1.00 65.33           C  
ATOM   2387 HG12 ILE A 165      68.205  18.372 -72.531  1.00 65.33           H  
ATOM   2388 HG13 ILE A 165      68.756  17.332 -73.840  1.00 65.33           H  
ATOM   2389  CG2 ILE A 165      68.652  19.154 -75.886  1.00 65.33           C  
ATOM   2390 HG21 ILE A 165      67.658  18.892 -76.251  1.00 65.33           H  
ATOM   2391 HG22 ILE A 165      68.971  20.044 -76.428  1.00 65.33           H  
ATOM   2392 HG23 ILE A 165      69.349  18.347 -76.108  1.00 65.33           H  
ATOM   2393  CD1 ILE A 165      66.660  17.800 -73.872  1.00 65.33           C  
ATOM   2394 HD11 ILE A 165      66.538  17.459 -74.900  1.00 65.33           H  
ATOM   2395 HD12 ILE A 165      66.011  18.657 -73.691  1.00 65.33           H  
ATOM   2396 HD13 ILE A 165      66.372  16.990 -73.202  1.00 65.33           H  
ATOM   2397  N   ASP A 166      71.115  21.917 -74.535  1.00 57.97           N  
ATOM   2398  H   ASP A 166      70.588  22.380 -73.808  1.00 57.97           H  
ATOM   2399  CA  ASP A 166      72.063  22.760 -75.277  1.00 57.97           C  
ATOM   2400  HA  ASP A 166      72.927  22.166 -75.574  1.00 57.97           H  
ATOM   2401  C   ASP A 166      72.550  23.921 -74.383  1.00 57.97           C  
ATOM   2402  CB  ASP A 166      71.384  23.309 -76.546  1.00 57.97           C  
ATOM   2403  HB2 ASP A 166      72.007  24.105 -76.954  1.00 57.97           H  
ATOM   2404  HB3 ASP A 166      70.423  23.749 -76.279  1.00 57.97           H  
ATOM   2405  O   ASP A 166      71.764  24.457 -73.593  1.00 57.97           O  
ATOM   2406  CG  ASP A 166      71.193  22.255 -77.648  1.00 57.97           C  
ATOM   2407  OD1 ASP A 166      72.214  21.653 -78.049  1.00 57.97           O  
ATOM   2408  OD2 ASP A 166      70.048  22.130 -78.142  1.00 57.97           O  
ATOM   2409  N   ASP A 167      73.814  24.352 -74.529  1.00 64.59           N  
ATOM   2410  H   ASP A 167      74.392  23.841 -75.180  1.00 64.59           H  
ATOM   2411  CA  ASP A 167      74.505  25.408 -73.739  1.00 64.59           C  
ATOM   2412  HA  ASP A 167      74.466  25.120 -72.688  1.00 64.59           H  
ATOM   2413  C   ASP A 167      73.859  26.816 -73.811  1.00 64.59           C  
ATOM   2414  CB  ASP A 167      75.993  25.481 -74.167  1.00 64.59           C  
ATOM   2415  HB2 ASP A 167      76.051  25.432 -75.255  1.00 64.59           H  
ATOM   2416  HB3 ASP A 167      76.414  26.441 -73.869  1.00 64.59           H  
ATOM   2417  O   ASP A 167      74.423  27.811 -73.351  1.00 64.59           O  
ATOM   2418  CG  ASP A 167      76.905  24.411 -73.553  1.00 64.59           C  
ATOM   2419  OD1 ASP A 167      76.547  23.859 -72.489  1.00 64.59           O  
ATOM   2420  OD2 ASP A 167      77.989  24.190 -74.139  1.00 64.59           O  
ATOM   2421  N   THR A 168      72.663  26.935 -74.388  1.00 67.05           N  
ATOM   2422  H   THR A 168      72.243  26.080 -74.724  1.00 67.05           H  
ATOM   2423  CA  THR A 168      71.971  28.204 -74.637  1.00 67.05           C  
ATOM   2424  HA  THR A 168      72.507  28.998 -74.118  1.00 67.05           H  
ATOM   2425  C   THR A 168      70.543  28.275 -74.086  1.00 67.05           C  
ATOM   2426  CB  THR A 168      72.014  28.554 -76.133  1.00 67.05           C  
ATOM   2427  HB  THR A 168      71.464  29.481 -76.299  1.00 67.05           H  
ATOM   2428  O   THR A 168      69.918  29.328 -74.209  1.00 67.05           O  
ATOM   2429  CG2 THR A 168      73.450  28.753 -76.628  1.00 67.05           C  
ATOM   2430 HG21 THR A 168      73.997  27.812 -76.586  1.00 67.05           H  
ATOM   2431 HG22 THR A 168      73.956  29.491 -76.005  1.00 67.05           H  
ATOM   2432 HG23 THR A 168      73.430  29.103 -77.660  1.00 67.05           H  
ATOM   2433  OG1 THR A 168      71.448  27.535 -76.927  1.00 67.05           O  
ATOM   2434  HG1 THR A 168      70.549  27.362 -76.635  1.00 67.05           H  
ATOM   2435  N   SER A 169      70.001  27.219 -73.460  1.00 61.83           N  
ATOM   2436  H   SER A 169      70.532  26.364 -73.388  1.00 61.83           H  
ATOM   2437  CA  SER A 169      68.648  27.272 -72.871  1.00 61.83           C  
ATOM   2438  HA  SER A 169      68.523  28.240 -72.386  1.00 61.83           H  
ATOM   2439  C   SER A 169      68.380  26.186 -71.821  1.00 61.83           C  
ATOM   2440  CB  SER A 169      67.581  27.169 -73.971  1.00 61.83           C  
ATOM   2441  HB2 SER A 169      66.593  27.117 -73.513  1.00 61.83           H  
ATOM   2442  HB3 SER A 169      67.620  28.059 -74.600  1.00 61.83           H  
ATOM   2443  O   SER A 169      68.565  25.001 -72.088  1.00 61.83           O  
ATOM   2444  OG  SER A 169      67.782  26.029 -74.781  1.00 61.83           O  
ATOM   2445  HG  SER A 169      68.090  25.306 -74.230  1.00 61.83           H  
ATOM   2446  N   ALA A 170      67.863  26.582 -70.652  1.00 54.73           N  
ATOM   2447  H   ALA A 170      67.700  27.568 -70.505  1.00 54.73           H  
ATOM   2448  CA  ALA A 170      67.359  25.669 -69.624  1.00 54.73           C  
ATOM   2449  HA  ALA A 170      67.875  24.712 -69.707  1.00 54.73           H  
ATOM   2450  C   ALA A 170      65.853  25.425 -69.822  1.00 54.73           C  
ATOM   2451  CB  ALA A 170      67.676  26.254 -68.240  1.00 54.73           C  
ATOM   2452  HB1 ALA A 170      67.180  27.216 -68.116  1.00 54.73           H  
ATOM   2453  HB2 ALA A 170      67.323  25.571 -67.467  1.00 54.73           H  
ATOM   2454  HB3 ALA A 170      68.753  26.384 -68.131  1.00 54.73           H  
ATOM   2455  O   ALA A 170      65.062  26.369 -69.770  1.00 54.73           O  
ATOM   2456  N   VAL A 171      65.456  24.169 -70.042  1.00 60.82           N  
ATOM   2457  H   VAL A 171      66.149  23.436 -70.057  1.00 60.82           H  
ATOM   2458  CA  VAL A 171      64.046  23.754 -70.109  1.00 60.82           C  
ATOM   2459  HA  VAL A 171      63.418  24.633 -70.253  1.00 60.82           H  
ATOM   2460  C   VAL A 171      63.673  23.118 -68.769  1.00 60.82           C  
ATOM   2461  CB  VAL A 171      63.786  22.807 -71.300  1.00 60.82           C  
ATOM   2462  HB  VAL A 171      64.388  21.906 -71.184  1.00 60.82           H  
ATOM   2463  O   VAL A 171      64.357  22.211 -68.300  1.00 60.82           O  
ATOM   2464  CG1 VAL A 171      62.307  22.406 -71.388  1.00 60.82           C  
ATOM   2465 HG11 VAL A 171      62.017  21.842 -70.501  1.00 60.82           H  
ATOM   2466 HG12 VAL A 171      61.676  23.290 -71.478  1.00 60.82           H  
ATOM   2467 HG13 VAL A 171      62.151  21.763 -72.254  1.00 60.82           H  
ATOM   2468  CG2 VAL A 171      64.163  23.479 -72.630  1.00 60.82           C  
ATOM   2469 HG21 VAL A 171      63.600  24.404 -72.759  1.00 60.82           H  
ATOM   2470 HG22 VAL A 171      63.945  22.805 -73.458  1.00 60.82           H  
ATOM   2471 HG23 VAL A 171      65.230  23.702 -72.651  1.00 60.82           H  
ATOM   2472  N   ILE A 172      62.613  23.626 -68.136  1.00 63.99           N  
ATOM   2473  H   ILE A 172      62.087  24.356 -68.594  1.00 63.99           H  
ATOM   2474  CA  ILE A 172      62.090  23.119 -66.862  1.00 63.99           C  
ATOM   2475  HA  ILE A 172      62.854  22.523 -66.363  1.00 63.99           H  
ATOM   2476  C   ILE A 172      60.906  22.204 -67.180  1.00 63.99           C  
ATOM   2477  CB  ILE A 172      61.699  24.281 -65.914  1.00 63.99           C  
ATOM   2478  HB  ILE A 172      60.920  24.873 -66.394  1.00 63.99           H  
ATOM   2479  O   ILE A 172      59.844  22.683 -67.576  1.00 63.99           O  
ATOM   2480  CG1 ILE A 172      62.909  25.205 -65.630  1.00 63.99           C  
ATOM   2481 HG12 ILE A 172      63.348  25.528 -66.574  1.00 63.99           H  
ATOM   2482 HG13 ILE A 172      63.669  24.649 -65.082  1.00 63.99           H  
ATOM   2483  CG2 ILE A 172      61.138  23.716 -64.594  1.00 63.99           C  
ATOM   2484 HG21 ILE A 172      60.806  24.520 -63.938  1.00 63.99           H  
ATOM   2485 HG22 ILE A 172      61.904  23.125 -64.092  1.00 63.99           H  
ATOM   2486 HG23 ILE A 172      60.276  23.076 -64.788  1.00 63.99           H  
ATOM   2487  CD1 ILE A 172      62.557  26.479 -64.849  1.00 63.99           C  
ATOM   2488 HD11 ILE A 172      61.749  27.011 -65.350  1.00 63.99           H  
ATOM   2489 HD12 ILE A 172      63.433  27.125 -64.806  1.00 63.99           H  
ATOM   2490 HD13 ILE A 172      62.260  26.234 -63.829  1.00 63.99           H  
ATOM   2491  N   GLU A 173      61.084  20.895 -67.014  1.00 62.05           N  
ATOM   2492  H   GLU A 173      61.980  20.549 -66.703  1.00 62.05           H  
ATOM   2493  CA  GLU A 173      60.004  19.919 -67.164  1.00 62.05           C  
ATOM   2494  HA  GLU A 173      59.268  20.315 -67.863  1.00 62.05           H  
ATOM   2495  C   GLU A 173      59.310  19.710 -65.808  1.00 62.05           C  
ATOM   2496  CB  GLU A 173      60.551  18.623 -67.788  1.00 62.05           C  
ATOM   2497  HB2 GLU A 173      61.144  18.893 -68.663  1.00 62.05           H  
ATOM   2498  HB3 GLU A 173      61.195  18.111 -67.073  1.00 62.05           H  
ATOM   2499  O   GLU A 173      59.887  19.161 -64.870  1.00 62.05           O  
ATOM   2500  CG  GLU A 173      59.416  17.689 -68.239  1.00 62.05           C  
ATOM   2501  HG2 GLU A 173      58.856  17.369 -67.360  1.00 62.05           H  
ATOM   2502  HG3 GLU A 173      58.737  18.255 -68.877  1.00 62.05           H  
ATOM   2503  CD  GLU A 173      59.898  16.445 -69.009  1.00 62.05           C  
ATOM   2504  OE1 GLU A 173      59.010  15.684 -69.456  1.00 62.05           O  
ATOM   2505  OE2 GLU A 173      61.126  16.253 -69.147  1.00 62.05           O  
ATOM   2506  N   VAL A 174      58.066  20.183 -65.685  1.00 62.76           N  
ATOM   2507  H   VAL A 174      57.656  20.655 -66.478  1.00 62.76           H  
ATOM   2508  CA  VAL A 174      57.222  19.962 -64.500  1.00 62.76           C  
ATOM   2509  HA  VAL A 174      57.851  19.668 -63.660  1.00 62.76           H  
ATOM   2510  C   VAL A 174      56.273  18.806 -64.800  1.00 62.76           C  
ATOM   2511  CB  VAL A 174      56.462  21.238 -64.074  1.00 62.76           C  
ATOM   2512  HB  VAL A 174      55.766  21.531 -64.860  1.00 62.76           H  
ATOM   2513  O   VAL A 174      55.225  18.997 -65.415  1.00 62.76           O  
ATOM   2514  CG1 VAL A 174      55.673  21.003 -62.777  1.00 62.76           C  
ATOM   2515 HG11 VAL A 174      56.348  20.698 -61.977  1.00 62.76           H  
ATOM   2516 HG12 VAL A 174      54.921  20.229 -62.928  1.00 62.76           H  
ATOM   2517 HG13 VAL A 174      55.162  21.920 -62.483  1.00 62.76           H  
ATOM   2518  CG2 VAL A 174      57.420  22.412 -63.829  1.00 62.76           C  
ATOM   2519 HG21 VAL A 174      56.864  23.278 -63.469  1.00 62.76           H  
ATOM   2520 HG22 VAL A 174      57.913  22.687 -64.761  1.00 62.76           H  
ATOM   2521 HG23 VAL A 174      58.172  22.132 -63.092  1.00 62.76           H  
ATOM   2522  N   THR A 175      56.636  17.596 -64.382  1.00 67.18           N  
ATOM   2523  H   THR A 175      57.533  17.472 -63.934  1.00 67.18           H  
ATOM   2524  CA  THR A 175      55.740  16.433 -64.428  1.00 67.18           C  
ATOM   2525  HA  THR A 175      55.067  16.561 -65.276  1.00 67.18           H  
ATOM   2526  C   THR A 175      54.909  16.370 -63.139  1.00 67.18           C  
ATOM   2527  CB  THR A 175      56.494  15.107 -64.655  1.00 67.18           C  
ATOM   2528  HB  THR A 175      56.057  14.332 -64.027  1.00 67.18           H  
ATOM   2529  O   THR A 175      55.480  16.218 -62.058  1.00 67.18           O  
ATOM   2530  CG2 THR A 175      56.389  14.654 -66.110  1.00 67.18           C  
ATOM   2531 HG21 THR A 175      55.345  14.473 -66.365  1.00 67.18           H  
ATOM   2532 HG22 THR A 175      56.795  15.417 -66.774  1.00 67.18           H  
ATOM   2533 HG23 THR A 175      56.949  13.729 -66.247  1.00 67.18           H  
ATOM   2534  OG1 THR A 175      57.871  15.204 -64.367  1.00 67.18           O  
ATOM   2535  HG1 THR A 175      58.319  15.486 -65.168  1.00 67.18           H  
ATOM   2536  N   PRO A 176      53.567  16.481 -63.197  1.00 58.90           N  
ATOM   2537  CA  PRO A 176      52.734  16.285 -62.016  1.00 58.90           C  
ATOM   2538  HA  PRO A 176      53.099  16.905 -61.198  1.00 58.90           H  
ATOM   2539  C   PRO A 176      52.778  14.812 -61.586  1.00 58.90           C  
ATOM   2540  CB  PRO A 176      51.333  16.760 -62.414  1.00 58.90           C  
ATOM   2541  HB2 PRO A 176      51.237  17.822 -62.188  1.00 58.90           H  
ATOM   2542  HB3 PRO A 176      50.549  16.194 -61.912  1.00 58.90           H  
ATOM   2543  O   PRO A 176      52.540  13.908 -62.389  1.00 58.90           O  
ATOM   2544  CG  PRO A 176      51.299  16.561 -63.929  1.00 58.90           C  
ATOM   2545  HG2 PRO A 176      51.009  15.534 -64.154  1.00 58.90           H  
ATOM   2546  HG3 PRO A 176      50.621  17.263 -64.414  1.00 58.90           H  
ATOM   2547  CD  PRO A 176      52.748  16.783 -64.362  1.00 58.90           C  
ATOM   2548  HD2 PRO A 176      52.893  17.825 -64.646  1.00 58.90           H  
ATOM   2549  HD3 PRO A 176      52.983  16.126 -65.199  1.00 58.90           H  
ATOM   2550  N   THR A 177      53.082  14.562 -60.312  1.00 58.31           N  
ATOM   2551  H   THR A 177      53.260  15.332 -59.683  1.00 58.31           H  
ATOM   2552  CA  THR A 177      53.002  13.227 -59.712  1.00 58.31           C  
ATOM   2553  HA  THR A 177      53.544  12.533 -60.354  1.00 58.31           H  
ATOM   2554  C   THR A 177      51.539  12.773 -59.661  1.00 58.31           C  
ATOM   2555  CB  THR A 177      53.658  13.200 -58.319  1.00 58.31           C  
ATOM   2556  HB  THR A 177      53.364  12.289 -57.798  1.00 58.31           H  
ATOM   2557  O   THR A 177      50.646  13.542 -59.309  1.00 58.31           O  
ATOM   2558  CG2 THR A 177      55.184  13.242 -58.422  1.00 58.31           C  
ATOM   2559 HG21 THR A 177      55.538  12.386 -58.996  1.00 58.31           H  
ATOM   2560 HG22 THR A 177      55.502  14.158 -58.919  1.00 58.31           H  
ATOM   2561 HG23 THR A 177      55.623  13.204 -57.425  1.00 58.31           H  
ATOM   2562  OG1 THR A 177      53.286  14.323 -57.552  1.00 58.31           O  
ATOM   2563  HG1 THR A 177      53.664  14.225 -56.675  1.00 58.31           H  
ATOM   2564  N   GLY A 178      51.277  11.522 -60.063  1.00 69.66           N  
ATOM   2565  H   GLY A 178      52.045  10.950 -60.382  1.00 69.66           H  
ATOM   2566  CA  GLY A 178      49.933  10.934 -60.027  1.00 69.66           C  
ATOM   2567  HA2 GLY A 178      49.971   9.896 -60.358  1.00 69.66           H  
ATOM   2568  HA3 GLY A 178      49.297  11.497 -60.710  1.00 69.66           H  
ATOM   2569  C   GLY A 178      49.316  10.978 -58.619  1.00 69.66           C  
ATOM   2570  O   GLY A 178      50.055  11.022 -57.632  1.00 69.66           O  
ATOM   2571  N   PRO A 179      47.974  10.978 -58.501  1.00 69.57           N  
ATOM   2572  CA  PRO A 179      47.300  11.175 -57.222  1.00 69.57           C  
ATOM   2573  HA  PRO A 179      47.566  12.163 -56.847  1.00 69.57           H  
ATOM   2574  C   PRO A 179      47.713  10.100 -56.202  1.00 69.57           C  
ATOM   2575  CB  PRO A 179      45.799  11.137 -57.532  1.00 69.57           C  
ATOM   2576  HB2 PRO A 179      45.446  12.150 -57.726  1.00 69.57           H  
ATOM   2577  HB3 PRO A 179      45.223  10.682 -56.726  1.00 69.57           H  
ATOM   2578  O   PRO A 179      47.842   8.928 -56.573  1.00 69.57           O  
ATOM   2579  CG  PRO A 179      45.722  10.316 -58.820  1.00 69.57           C  
ATOM   2580  HG2 PRO A 179      45.741   9.253 -58.578  1.00 69.57           H  
ATOM   2581  HG3 PRO A 179      44.837  10.562 -59.406  1.00 69.57           H  
ATOM   2582  CD  PRO A 179      47.009  10.698 -59.550  1.00 69.57           C  
ATOM   2583  HD2 PRO A 179      47.337   9.876 -60.187  1.00 69.57           H  
ATOM   2584  HD3 PRO A 179      46.847  11.598 -60.142  1.00 69.57           H  
ATOM   2585  N   PRO A 180      47.901  10.461 -54.918  1.00 63.68           N  
ATOM   2586  CA  PRO A 180      48.251   9.497 -53.883  1.00 63.68           C  
ATOM   2587  HA  PRO A 180      49.188   9.014 -54.161  1.00 63.68           H  
ATOM   2588  C   PRO A 180      47.150   8.430 -53.727  1.00 63.68           C  
ATOM   2589  CB  PRO A 180      48.462  10.319 -52.605  1.00 63.68           C  
ATOM   2590  HB2 PRO A 180      48.165   9.776 -51.708  1.00 63.68           H  
ATOM   2591  HB3 PRO A 180      49.508  10.620 -52.538  1.00 63.68           H  
ATOM   2592  O   PRO A 180      45.973   8.709 -53.987  1.00 63.68           O  
ATOM   2593  CG  PRO A 180      47.594  11.556 -52.831  1.00 63.68           C  
ATOM   2594  HG2 PRO A 180      47.956  12.416 -52.266  1.00 63.68           H  
ATOM   2595  HG3 PRO A 180      46.560  11.331 -52.568  1.00 63.68           H  
ATOM   2596  CD  PRO A 180      47.701  11.782 -54.337  1.00 63.68           C  
ATOM   2597  HD2 PRO A 180      48.566  12.407 -54.558  1.00 63.68           H  
ATOM   2598  HD3 PRO A 180      46.790  12.252 -54.707  1.00 63.68           H  
ATOM   2599  N   PRO A 181      47.497   7.204 -53.286  1.00 63.65           N  
ATOM   2600  CA  PRO A 181      46.518   6.146 -53.060  1.00 63.65           C  
ATOM   2601  HA  PRO A 181      46.014   5.909 -53.996  1.00 63.65           H  
ATOM   2602  C   PRO A 181      45.476   6.595 -52.024  1.00 63.65           C  
ATOM   2603  CB  PRO A 181      47.329   4.927 -52.601  1.00 63.65           C  
ATOM   2604  HB2 PRO A 181      47.586   4.320 -53.469  1.00 63.65           H  
ATOM   2605  HB3 PRO A 181      46.794   4.326 -51.866  1.00 63.65           H  
ATOM   2606  O   PRO A 181      45.810   6.906 -50.880  1.00 63.65           O  
ATOM   2607  CG  PRO A 181      48.605   5.534 -52.015  1.00 63.65           C  
ATOM   2608  HG2 PRO A 181      48.429   5.836 -50.983  1.00 63.65           H  
ATOM   2609  HG3 PRO A 181      49.448   4.845 -52.075  1.00 63.65           H  
ATOM   2610  CD  PRO A 181      48.826   6.773 -52.879  1.00 63.65           C  
ATOM   2611  HD2 PRO A 181      49.407   6.512 -53.764  1.00 63.65           H  
ATOM   2612  HD3 PRO A 181      49.342   7.540 -52.302  1.00 63.65           H  
ATOM   2613  N   ARG A 182      44.200   6.627 -52.426  1.00 58.76           N  
ATOM   2614  H   ARG A 182      44.002   6.383 -53.386  1.00 58.76           H  
ATOM   2615  CA  ARG A 182      43.081   6.998 -51.548  1.00 58.76           C  
ATOM   2616  HA  ARG A 182      43.361   7.892 -50.990  1.00 58.76           H  
ATOM   2617  C   ARG A 182      42.821   5.876 -50.541  1.00 58.76           C  
ATOM   2618  CB  ARG A 182      41.811   7.307 -52.364  1.00 58.76           C  
ATOM   2619  HB2 ARG A 182      41.541   6.431 -52.954  1.00 58.76           H  
ATOM   2620  HB3 ARG A 182      40.999   7.505 -51.665  1.00 58.76           H  
ATOM   2621  O   ARG A 182      42.556   4.742 -50.934  1.00 58.76           O  
ATOM   2622  CG  ARG A 182      41.955   8.520 -53.298  1.00 58.76           C  
ATOM   2623  HG2 ARG A 182      42.702   8.303 -54.061  1.00 58.76           H  
ATOM   2624  HG3 ARG A 182      42.276   9.389 -52.723  1.00 58.76           H  
ATOM   2625  CD  ARG A 182      40.609   8.828 -53.974  1.00 58.76           C  
ATOM   2626  HD2 ARG A 182      39.900   9.142 -53.208  1.00 58.76           H  
ATOM   2627  HD3 ARG A 182      40.233   7.920 -54.446  1.00 58.76           H  
ATOM   2628  NE  ARG A 182      40.733   9.881 -54.998  1.00 58.76           N  
ATOM   2629  HE  ARG A 182      41.670  10.160 -55.254  1.00 58.76           H  
ATOM   2630  NH1 ARG A 182      38.479  10.265 -55.355  1.00 58.76           N  
ATOM   2631 HH11 ARG A 182      37.735  10.857 -55.696  1.00 58.76           H  
ATOM   2632 HH12 ARG A 182      38.225   9.680 -54.572  1.00 58.76           H  
ATOM   2633  NH2 ARG A 182      40.006  11.343 -56.565  1.00 58.76           N  
ATOM   2634 HH21 ARG A 182      39.235  11.856 -56.968  1.00 58.76           H  
ATOM   2635 HH22 ARG A 182      40.958  11.599 -56.787  1.00 58.76           H  
ATOM   2636  CZ  ARG A 182      39.737  10.485 -55.628  1.00 58.76           C  
ATOM   2637  N   ARG A 183      42.855   6.189 -49.243  1.00 54.25           N  
ATOM   2638  H   ARG A 183      43.075   7.144 -48.997  1.00 54.25           H  
ATOM   2639  CA  ARG A 183      42.329   5.305 -48.193  1.00 54.25           C  
ATOM   2640  HA  ARG A 183      42.475   4.265 -48.484  1.00 54.25           H  
ATOM   2641  C   ARG A 183      40.826   5.546 -48.071  1.00 54.25           C  
ATOM   2642  CB  ARG A 183      43.046   5.546 -46.853  1.00 54.25           C  
ATOM   2643  HB2 ARG A 183      43.031   6.611 -46.618  1.00 54.25           H  
ATOM   2644  HB3 ARG A 183      42.498   5.020 -46.072  1.00 54.25           H  
ATOM   2645  O   ARG A 183      40.412   6.658 -47.768  1.00 54.25           O  
ATOM   2646  CG  ARG A 183      44.496   5.037 -46.857  1.00 54.25           C  
ATOM   2647  HG2 ARG A 183      45.077   5.589 -47.595  1.00 54.25           H  
ATOM   2648  HG3 ARG A 183      44.504   3.978 -47.116  1.00 54.25           H  
ATOM   2649  CD  ARG A 183      45.124   5.223 -45.469  1.00 54.25           C  
ATOM   2650  HD2 ARG A 183      44.508   4.702 -44.736  1.00 54.25           H  
ATOM   2651  HD3 ARG A 183      45.130   6.286 -45.228  1.00 54.25           H  
ATOM   2652  NE  ARG A 183      46.503   4.697 -45.413  1.00 54.25           N  
ATOM   2653  HE  ARG A 183      46.905   4.385 -46.285  1.00 54.25           H  
ATOM   2654  NH1 ARG A 183      46.853   5.032 -43.166  1.00 54.25           N  
ATOM   2655 HH11 ARG A 183      47.454   4.996 -42.355  1.00 54.25           H  
ATOM   2656 HH12 ARG A 183      45.934   5.442 -43.086  1.00 54.25           H  
ATOM   2657  NH2 ARG A 183      48.473   4.139 -44.409  1.00 54.25           N  
ATOM   2658 HH21 ARG A 183      48.846   3.830 -45.296  1.00 54.25           H  
ATOM   2659 HH22 ARG A 183      49.052   4.107 -43.583  1.00 54.25           H  
ATOM   2660  CZ  ARG A 183      47.265   4.625 -44.335  1.00 54.25           C  
ATOM   2661  N   VAL A 184      40.021   4.515 -48.306  1.00 62.32           N  
ATOM   2662  H   VAL A 184      40.431   3.631 -48.570  1.00 62.32           H  
ATOM   2663  CA  VAL A 184      38.575   4.546 -48.046  1.00 62.32           C  
ATOM   2664  HA  VAL A 184      38.209   5.569 -48.125  1.00 62.32           H  
ATOM   2665  C   VAL A 184      38.356   4.060 -46.615  1.00 62.32           C  
ATOM   2666  CB  VAL A 184      37.801   3.689 -49.071  1.00 62.32           C  
ATOM   2667  HB  VAL A 184      38.118   2.650 -48.987  1.00 62.32           H  
ATOM   2668  O   VAL A 184      38.655   2.908 -46.308  1.00 62.32           O  
ATOM   2669  CG1 VAL A 184      36.288   3.762 -48.833  1.00 62.32           C  
ATOM   2670 HG11 VAL A 184      35.942   4.794 -48.900  1.00 62.32           H  
ATOM   2671 HG12 VAL A 184      36.038   3.366 -47.848  1.00 62.32           H  
ATOM   2672 HG13 VAL A 184      35.765   3.163 -49.579  1.00 62.32           H  
ATOM   2673  CG2 VAL A 184      38.074   4.160 -50.508  1.00 62.32           C  
ATOM   2674 HG21 VAL A 184      37.487   3.565 -51.208  1.00 62.32           H  
ATOM   2675 HG22 VAL A 184      37.800   5.209 -50.616  1.00 62.32           H  
ATOM   2676 HG23 VAL A 184      39.128   4.035 -50.757  1.00 62.32           H  
ATOM   2677  N   ALA A 185      37.864   4.929 -45.731  1.00 52.11           N  
ATOM   2678  H   ALA A 185      37.650   5.868 -46.033  1.00 52.11           H  
ATOM   2679  CA  ALA A 185      37.391   4.530 -44.409  1.00 52.11           C  
ATOM   2680  HA  ALA A 185      37.900   3.619 -44.094  1.00 52.11           H  
ATOM   2681  C   ALA A 185      35.887   4.240 -44.497  1.00 52.11           C  
ATOM   2682  CB  ALA A 185      37.731   5.623 -43.389  1.00 52.11           C  
ATOM   2683  HB1 ALA A 185      37.235   6.555 -43.660  1.00 52.11           H  
ATOM   2684  HB2 ALA A 185      38.808   5.784 -43.361  1.00 52.11           H  
ATOM   2685  HB3 ALA A 185      37.390   5.320 -42.398  1.00 52.11           H  
ATOM   2686  O   ALA A 185      35.113   5.102 -44.903  1.00 52.11           O  
ATOM   2687  N   THR A 186      35.476   3.021 -44.150  1.00 58.61           N  
ATOM   2688  H   THR A 186      36.156   2.367 -43.790  1.00 58.61           H  
ATOM   2689  CA  THR A 186      34.059   2.640 -44.047  1.00 58.61           C  
ATOM   2690  HA  THR A 186      33.421   3.423 -44.459  1.00 58.61           H  
ATOM   2691  C   THR A 186      33.731   2.468 -42.569  1.00 58.61           C  
ATOM   2692  CB  THR A 186      33.776   1.342 -44.825  1.00 58.61           C  
ATOM   2693  HB  THR A 186      34.321   0.518 -44.364  1.00 58.61           H  
ATOM   2694  O   THR A 186      34.301   1.585 -41.931  1.00 58.61           O  
ATOM   2695  CG2 THR A 186      32.289   0.997 -44.876  1.00 58.61           C  
ATOM   2696 HG21 THR A 186      32.147   0.098 -45.476  1.00 58.61           H  
ATOM   2697 HG22 THR A 186      31.912   0.811 -43.870  1.00 58.61           H  
ATOM   2698 HG23 THR A 186      31.732   1.820 -45.325  1.00 58.61           H  
ATOM   2699  OG1 THR A 186      34.214   1.477 -46.158  1.00 58.61           O  
ATOM   2700  HG1 THR A 186      35.079   1.893 -46.131  1.00 58.61           H  
ATOM   2701  N   SER A 187      32.842   3.293 -42.013  1.00 49.40           N  
ATOM   2702  H   SER A 187      32.414   4.021 -42.567  1.00 49.40           H  
ATOM   2703  CA  SER A 187      32.266   3.065 -40.684  1.00 49.40           C  
ATOM   2704  HA  SER A 187      32.861   2.315 -40.162  1.00 49.40           H  
ATOM   2705  C   SER A 187      30.852   2.505 -40.836  1.00 49.40           C  
ATOM   2706  CB  SER A 187      32.314   4.328 -39.810  1.00 49.40           C  
ATOM   2707  HB2 SER A 187      31.971   4.077 -38.806  1.00 49.40           H  
ATOM   2708  HB3 SER A 187      33.342   4.682 -39.749  1.00 49.40           H  
ATOM   2709  O   SER A 187      30.055   2.986 -41.638  1.00 49.40           O  
ATOM   2710  OG  SER A 187      31.495   5.352 -40.331  1.00 49.40           O  
ATOM   2711  HG  SER A 187      31.562   6.133 -39.778  1.00 49.40           H  
ATOM   2712  N   THR A 188      30.540   1.445 -40.094  1.00 58.45           N  
ATOM   2713  H   THR A 188      31.243   1.048 -39.487  1.00 58.45           H  
ATOM   2714  CA  THR A 188      29.195   0.858 -40.043  1.00 58.45           C  
ATOM   2715  HA  THR A 188      28.532   1.374 -40.738  1.00 58.45           H  
ATOM   2716  C   THR A 188      28.649   1.045 -38.635  1.00 58.45           C  
ATOM   2717  CB  THR A 188      29.199  -0.634 -40.429  1.00 58.45           C  
ATOM   2718  HB  THR A 188      28.171  -0.995 -40.402  1.00 58.45           H  
ATOM   2719  O   THR A 188      29.236   0.515 -37.692  1.00 58.45           O  
ATOM   2720  CG2 THR A 188      29.769  -0.887 -41.826  1.00 58.45           C  
ATOM   2721 HG21 THR A 188      29.657  -1.942 -42.076  1.00 58.45           H  
ATOM   2722 HG22 THR A 188      30.826  -0.625 -41.856  1.00 58.45           H  
ATOM   2723 HG23 THR A 188      29.227  -0.286 -42.558  1.00 58.45           H  
ATOM   2724  OG1 THR A 188      29.967  -1.395 -39.523  1.00 58.45           O  
ATOM   2725  HG1 THR A 188      29.858  -0.994 -38.657  1.00 58.45           H  
ATOM   2726  N   SER A 189      27.538   1.762 -38.468  1.00 56.07           N  
ATOM   2727  H   SER A 189      27.094   2.203 -39.261  1.00 56.07           H  
ATOM   2728  CA  SER A 189      26.800   1.791 -37.202  1.00 56.07           C  
ATOM   2729  HA  SER A 189      27.468   1.493 -36.395  1.00 56.07           H  
ATOM   2730  C   SER A 189      25.655   0.777 -37.252  1.00 56.07           C  
ATOM   2731  CB  SER A 189      26.330   3.209 -36.855  1.00 56.07           C  
ATOM   2732  HB2 SER A 189      27.202   3.855 -36.752  1.00 56.07           H  
ATOM   2733  HB3 SER A 189      25.795   3.190 -35.905  1.00 56.07           H  
ATOM   2734  O   SER A 189      24.939   0.664 -38.246  1.00 56.07           O  
ATOM   2735  OG  SER A 189      25.485   3.730 -37.859  1.00 56.07           O  
ATOM   2736  HG  SER A 189      25.350   4.667 -37.700  1.00 56.07           H  
ATOM   2737  N   ARG A 190      25.505  -0.008 -36.182  1.00 55.13           N  
ATOM   2738  H   ARG A 190      26.112   0.152 -35.391  1.00 55.13           H  
ATOM   2739  CA  ARG A 190      24.383  -0.934 -35.990  1.00 55.13           C  
ATOM   2740  HA  ARG A 190      23.804  -1.020 -36.909  1.00 55.13           H  
ATOM   2741  C   ARG A 190      23.481  -0.347 -34.913  1.00 55.13           C  
ATOM   2742  CB  ARG A 190      24.890  -2.332 -35.586  1.00 55.13           C  
ATOM   2743  HB2 ARG A 190      25.551  -2.237 -34.725  1.00 55.13           H  
ATOM   2744  HB3 ARG A 190      24.032  -2.934 -35.287  1.00 55.13           H  
ATOM   2745  O   ARG A 190      23.929  -0.170 -33.787  1.00 55.13           O  
ATOM   2746  CG  ARG A 190      25.628  -3.069 -36.716  1.00 55.13           C  
ATOM   2747  HG2 ARG A 190      24.950  -3.201 -37.559  1.00 55.13           H  
ATOM   2748  HG3 ARG A 190      26.488  -2.484 -37.040  1.00 55.13           H  
ATOM   2749  CD  ARG A 190      26.105  -4.441 -36.220  1.00 55.13           C  
ATOM   2750  HD2 ARG A 190      26.826  -4.286 -35.417  1.00 55.13           H  
ATOM   2751  HD3 ARG A 190      25.249  -4.987 -35.822  1.00 55.13           H  
ATOM   2752  NE  ARG A 190      26.721  -5.235 -37.300  1.00 55.13           N  
ATOM   2753  HE  ARG A 190      26.541  -4.933 -38.247  1.00 55.13           H  
ATOM   2754  NH1 ARG A 190      27.580  -6.921 -35.991  1.00 55.13           N  
ATOM   2755 HH11 ARG A 190      27.209  -6.468 -35.168  1.00 55.13           H  
ATOM   2756 HH12 ARG A 190      28.080  -7.795 -35.909  1.00 55.13           H  
ATOM   2757  NH2 ARG A 190      27.858  -6.983 -38.204  1.00 55.13           N  
ATOM   2758 HH21 ARG A 190      28.297  -7.889 -38.117  1.00 55.13           H  
ATOM   2759 HH22 ARG A 190      27.669  -6.615 -39.125  1.00 55.13           H  
ATOM   2760  CZ  ARG A 190      27.387  -6.368 -37.158  1.00 55.13           C  
ATOM   2761  N   PHE A 191      22.220  -0.087 -35.244  1.00 55.84           N  
ATOM   2762  H   PHE A 191      21.926  -0.227 -36.200  1.00 55.84           H  
ATOM   2763  CA  PHE A 191      21.193   0.255 -34.261  1.00 55.84           C  
ATOM   2764  HA  PHE A 191      21.630   0.292 -33.264  1.00 55.84           H  
ATOM   2765  C   PHE A 191      20.130  -0.845 -34.259  1.00 55.84           C  
ATOM   2766  CB  PHE A 191      20.617   1.649 -34.546  1.00 55.84           C  
ATOM   2767  HB2 PHE A 191      19.732   1.791 -33.925  1.00 55.84           H  
ATOM   2768  HB3 PHE A 191      20.295   1.704 -35.586  1.00 55.84           H  
ATOM   2769  O   PHE A 191      19.420  -1.037 -35.243  1.00 55.84           O  
ATOM   2770  CG  PHE A 191      21.585   2.781 -34.247  1.00 55.84           C  
ATOM   2771  CD1 PHE A 191      21.768   3.217 -32.920  1.00 55.84           C  
ATOM   2772  HD1 PHE A 191      21.222   2.751 -32.113  1.00 55.84           H  
ATOM   2773  CD2 PHE A 191      22.307   3.399 -35.287  1.00 55.84           C  
ATOM   2774  HD2 PHE A 191      22.175   3.072 -36.309  1.00 55.84           H  
ATOM   2775  CE1 PHE A 191      22.663   4.265 -32.635  1.00 55.84           C  
ATOM   2776  HE1 PHE A 191      22.800   4.598 -31.617  1.00 55.84           H  
ATOM   2777  CE2 PHE A 191      23.196   4.451 -35.002  1.00 55.84           C  
ATOM   2778  HE2 PHE A 191      23.734   4.936 -35.803  1.00 55.84           H  
ATOM   2779  CZ  PHE A 191      23.375   4.883 -33.676  1.00 55.84           C  
ATOM   2780  HZ  PHE A 191      24.053   5.694 -33.456  1.00 55.84           H  
ATOM   2781  N   SER A 192      20.041  -1.588 -33.155  1.00 58.55           N  
ATOM   2782  H   SER A 192      20.667  -1.382 -32.390  1.00 58.55           H  
ATOM   2783  CA  SER A 192      18.977  -2.563 -32.910  1.00 58.55           C  
ATOM   2784  HA  SER A 192      18.659  -3.020 -33.847  1.00 58.55           H  
ATOM   2785  C   SER A 192      17.785  -1.835 -32.291  1.00 58.55           C  
ATOM   2786  CB  SER A 192      19.500  -3.680 -31.996  1.00 58.55           C  
ATOM   2787  HB2 SER A 192      20.006  -3.246 -31.134  1.00 58.55           H  
ATOM   2788  HB3 SER A 192      20.211  -4.293 -32.548  1.00 58.55           H  
ATOM   2789  O   SER A 192      17.717  -1.688 -31.073  1.00 58.55           O  
ATOM   2790  OG  SER A 192      18.438  -4.489 -31.538  1.00 58.55           O  
ATOM   2791  HG  SER A 192      17.992  -4.018 -30.831  1.00 58.55           H  
ATOM   2792  N   ASN A 193      16.856  -1.349 -33.115  1.00 55.05           N  
ATOM   2793  H   ASN A 193      16.966  -1.492 -34.109  1.00 55.05           H  
ATOM   2794  CA  ASN A 193      15.567  -0.866 -32.626  1.00 55.05           C  
ATOM   2795  HA  ASN A 193      15.649  -0.670 -31.557  1.00 55.05           H  
ATOM   2796  C   ASN A 193      14.502  -1.951 -32.870  1.00 55.05           C  
ATOM   2797  CB  ASN A 193      15.222   0.482 -33.279  1.00 55.05           C  
ATOM   2798  HB2 ASN A 193      16.042   1.178 -33.100  1.00 55.05           H  
ATOM   2799  HB3 ASN A 193      15.102   0.350 -34.354  1.00 55.05           H  
ATOM   2800  O   ASN A 193      14.244  -2.273 -34.030  1.00 55.05           O  
ATOM   2801  CG  ASN A 193      13.945   1.097 -32.727  1.00 55.05           C  
ATOM   2802  ND2 ASN A 193      13.700   2.350 -33.021  1.00 55.05           N  
ATOM   2803 HD21 ASN A 193      14.353   2.881 -33.580  1.00 55.05           H  
ATOM   2804 HD22 ASN A 193      12.818   2.737 -32.716  1.00 55.05           H  
ATOM   2805  OD1 ASN A 193      13.132   0.469 -32.066  1.00 55.05           O  
ATOM   2806  N   PRO A 194      13.840  -2.488 -31.828  1.00 64.61           N  
ATOM   2807  CA  PRO A 194      12.818  -3.529 -31.978  1.00 64.61           C  
ATOM   2808  HA  PRO A 194      13.236  -4.368 -32.535  1.00 64.61           H  
ATOM   2809  C   PRO A 194      11.549  -3.070 -32.719  1.00 64.61           C  
ATOM   2810  CB  PRO A 194      12.510  -3.984 -30.547  1.00 64.61           C  
ATOM   2811  HB2 PRO A 194      11.475  -4.305 -30.424  1.00 64.61           H  
ATOM   2812  HB3 PRO A 194      13.187  -4.793 -30.274  1.00 64.61           H  
ATOM   2813  O   PRO A 194      10.688  -3.890 -33.023  1.00 64.61           O  
ATOM   2814  CG  PRO A 194      12.825  -2.754 -29.699  1.00 64.61           C  
ATOM   2815  HG2 PRO A 194      11.988  -2.057 -29.733  1.00 64.61           H  
ATOM   2816  HG3 PRO A 194      13.067  -3.020 -28.670  1.00 64.61           H  
ATOM   2817  CD  PRO A 194      14.023  -2.152 -30.422  1.00 64.61           C  
ATOM   2818  HD2 PRO A 194      14.044  -1.076 -30.252  1.00 64.61           H  
ATOM   2819  HD3 PRO A 194      14.943  -2.609 -30.058  1.00 64.61           H  
ATOM   2820  N   THR A 195      11.404  -1.776 -33.018  1.00 62.62           N  
ATOM   2821  H   THR A 195      12.135  -1.140 -32.732  1.00 62.62           H  
ATOM   2822  CA  THR A 195      10.224  -1.221 -33.705  1.00 62.62           C  
ATOM   2823  HA  THR A 195       9.394  -1.916 -33.580  1.00 62.62           H  
ATOM   2824  C   THR A 195      10.393  -1.067 -35.221  1.00 62.62           C  
ATOM   2825  CB  THR A 195       9.775   0.102 -33.066  1.00 62.62           C  
ATOM   2826  HB  THR A 195       8.880   0.450 -33.581  1.00 62.62           H  
ATOM   2827  O   THR A 195       9.419  -0.751 -35.903  1.00 62.62           O  
ATOM   2828  CG2 THR A 195       9.443  -0.044 -31.580  1.00 62.62           C  
ATOM   2829 HG21 THR A 195       8.674  -0.805 -31.447  1.00 62.62           H  
ATOM   2830 HG22 THR A 195      10.333  -0.321 -31.015  1.00 62.62           H  
ATOM   2831 HG23 THR A 195       9.063   0.905 -31.200  1.00 62.62           H  
ATOM   2832  OG1 THR A 195      10.775   1.090 -33.165  1.00 62.62           O  
ATOM   2833  HG1 THR A 195      11.508   0.825 -32.605  1.00 62.62           H  
ATOM   2834  N   PHE A 196      11.587  -1.309 -35.780  1.00 56.34           N  
ATOM   2835  H   PHE A 196      12.346  -1.634 -35.198  1.00 56.34           H  
ATOM   2836  CA  PHE A 196      11.854  -1.140 -37.213  1.00 56.34           C  
ATOM   2837  HA  PHE A 196      10.908  -1.136 -37.756  1.00 56.34           H  
ATOM   2838  C   PHE A 196      12.700  -2.284 -37.788  1.00 56.34           C  
ATOM   2839  CB  PHE A 196      12.519   0.224 -37.443  1.00 56.34           C  
ATOM   2840  HB2 PHE A 196      13.410   0.288 -36.820  1.00 56.34           H  
ATOM   2841  HB3 PHE A 196      11.835   1.008 -37.118  1.00 56.34           H  
ATOM   2842  O   PHE A 196      13.796  -2.564 -37.312  1.00 56.34           O  
ATOM   2843  CG  PHE A 196      12.904   0.485 -38.888  1.00 56.34           C  
ATOM   2844  CD1 PHE A 196      14.243   0.337 -39.293  1.00 56.34           C  
ATOM   2845  HD1 PHE A 196      14.994   0.038 -38.576  1.00 56.34           H  
ATOM   2846  CD2 PHE A 196      11.929   0.866 -39.829  1.00 56.34           C  
ATOM   2847  HD2 PHE A 196      10.900   0.981 -39.522  1.00 56.34           H  
ATOM   2848  CE1 PHE A 196      14.609   0.590 -40.625  1.00 56.34           C  
ATOM   2849  HE1 PHE A 196      15.647   0.512 -40.914  1.00 56.34           H  
ATOM   2850  CE2 PHE A 196      12.292   1.097 -41.168  1.00 56.34           C  
ATOM   2851  HE2 PHE A 196      11.541   1.386 -41.888  1.00 56.34           H  
ATOM   2852  CZ  PHE A 196      13.633   0.962 -41.567  1.00 56.34           C  
ATOM   2853  HZ  PHE A 196      13.913   1.157 -42.592  1.00 56.34           H  
ATOM   2854  N   VAL A 197      12.204  -2.906 -38.861  1.00 58.52           N  
ATOM   2855  H   VAL A 197      11.314  -2.591 -39.219  1.00 58.52           H  
ATOM   2856  CA  VAL A 197      12.902  -3.936 -39.645  1.00 58.52           C  
ATOM   2857  HA  VAL A 197      13.868  -4.157 -39.190  1.00 58.52           H  
ATOM   2858  C   VAL A 197      13.139  -3.380 -41.048  1.00 58.52           C  
ATOM   2859  CB  VAL A 197      12.083  -5.247 -39.692  1.00 58.52           C  
ATOM   2860  HB  VAL A 197      11.112  -5.047 -40.144  1.00 58.52           H  
ATOM   2861  O   VAL A 197      12.179  -3.113 -41.771  1.00 58.52           O  
ATOM   2862  CG1 VAL A 197      12.788  -6.329 -40.522  1.00 58.52           C  
ATOM   2863 HG11 VAL A 197      12.198  -7.245 -40.512  1.00 58.52           H  
ATOM   2864 HG12 VAL A 197      13.775  -6.535 -40.107  1.00 58.52           H  
ATOM   2865 HG13 VAL A 197      12.894  -6.005 -41.558  1.00 58.52           H  
ATOM   2866  CG2 VAL A 197      11.845  -5.812 -38.285  1.00 58.52           C  
ATOM   2867 HG21 VAL A 197      12.798  -5.973 -37.781  1.00 58.52           H  
ATOM   2868 HG22 VAL A 197      11.307  -6.758 -38.346  1.00 58.52           H  
ATOM   2869 HG23 VAL A 197      11.248  -5.117 -37.694  1.00 58.52           H  
ATOM   2870  N   SER A 198      14.398  -3.208 -41.457  1.00 52.38           N  
ATOM   2871  H   SER A 198      15.162  -3.439 -40.838  1.00 52.38           H  
ATOM   2872  CA  SER A 198      14.736  -2.863 -42.842  1.00 52.38           C  
ATOM   2873  HA  SER A 198      13.903  -2.308 -43.272  1.00 52.38           H  
ATOM   2874  C   SER A 198      14.932  -4.126 -43.681  1.00 52.38           C  
ATOM   2875  CB  SER A 198      15.950  -1.930 -42.924  1.00 52.38           C  
ATOM   2876  HB2 SER A 198      16.214  -1.774 -43.970  1.00 52.38           H  
ATOM   2877  HB3 SER A 198      15.679  -0.965 -42.496  1.00 52.38           H  
ATOM   2878  O   SER A 198      15.712  -5.013 -43.340  1.00 52.38           O  
ATOM   2879  OG  SER A 198      17.068  -2.446 -42.233  1.00 52.38           O  
ATOM   2880  HG  SER A 198      17.710  -1.744 -42.098  1.00 52.38           H  
ATOM   2881  N   VAL A 199      14.222  -4.211 -44.808  1.00 51.78           N  
ATOM   2882  H   VAL A 199      13.580  -3.461 -45.023  1.00 51.78           H  
ATOM   2883  CA  VAL A 199      14.399  -5.257 -45.824  1.00 51.78           C  
ATOM   2884  HA  VAL A 199      15.052  -6.040 -45.439  1.00 51.78           H  
ATOM   2885  C   VAL A 199      15.072  -4.613 -47.035  1.00 51.78           C  
ATOM   2886  CB  VAL A 199      13.050  -5.909 -46.201  1.00 51.78           C  
ATOM   2887  HB  VAL A 199      12.385  -5.150 -46.614  1.00 51.78           H  
ATOM   2888  O   VAL A 199      14.458  -3.786 -47.704  1.00 51.78           O  
ATOM   2889  CG1 VAL A 199      13.236  -7.016 -47.248  1.00 51.78           C  
ATOM   2890 HG11 VAL A 199      12.272  -7.473 -47.475  1.00 51.78           H  
ATOM   2891 HG12 VAL A 199      13.638  -6.598 -48.171  1.00 51.78           H  
ATOM   2892 HG13 VAL A 199      13.914  -7.780 -46.869  1.00 51.78           H  
ATOM   2893  CG2 VAL A 199      12.359  -6.530 -44.978  1.00 51.78           C  
ATOM   2894 HG21 VAL A 199      11.428  -7.010 -45.279  1.00 51.78           H  
ATOM   2895 HG22 VAL A 199      12.122  -5.757 -44.247  1.00 51.78           H  
ATOM   2896 HG23 VAL A 199      13.013  -7.268 -44.512  1.00 51.78           H  
ATOM   2897  N   SER A 200      16.318  -4.989 -47.332  1.00 52.35           N  
ATOM   2898  H   SER A 200      16.785  -5.638 -46.715  1.00 52.35           H  
ATOM   2899  CA  SER A 200      17.041  -4.531 -48.528  1.00 52.35           C  
ATOM   2900  HA  SER A 200      16.445  -3.784 -49.053  1.00 52.35           H  
ATOM   2901  C   SER A 200      17.278  -5.699 -49.485  1.00 52.35           C  
ATOM   2902  CB  SER A 200      18.369  -3.857 -48.158  1.00 52.35           C  
ATOM   2903  HB2 SER A 200      18.918  -3.631 -49.072  1.00 52.35           H  
ATOM   2904  HB3 SER A 200      18.966  -4.528 -47.541  1.00 52.35           H  
ATOM   2905  O   SER A 200      17.963  -6.658 -49.141  1.00 52.35           O  
ATOM   2906  OG  SER A 200      18.125  -2.649 -47.461  1.00 52.35           O  
ATOM   2907  HG  SER A 200      18.923  -2.116 -47.428  1.00 52.35           H  
ATOM   2908  N   THR A 201      16.740  -5.617 -50.703  1.00 46.86           N  
ATOM   2909  H   THR A 201      16.132  -4.839 -50.915  1.00 46.86           H  
ATOM   2910  CA  THR A 201      16.979  -6.587 -51.784  1.00 46.86           C  
ATOM   2911  HA  THR A 201      17.283  -7.544 -51.360  1.00 46.86           H  
ATOM   2912  C   THR A 201      18.103  -6.086 -52.691  1.00 46.86           C  
ATOM   2913  CB  THR A 201      15.699  -6.830 -52.604  1.00 46.86           C  
ATOM   2914  HB  THR A 201      15.942  -7.457 -53.461  1.00 46.86           H  
ATOM   2915  O   THR A 201      17.892  -5.175 -53.489  1.00 46.86           O  
ATOM   2916  CG2 THR A 201      14.609  -7.524 -51.786  1.00 46.86           C  
ATOM   2917 HG21 THR A 201      14.303  -6.893 -50.952  1.00 46.86           H  
ATOM   2918 HG22 THR A 201      13.745  -7.710 -52.424  1.00 46.86           H  
ATOM   2919 HG23 THR A 201      14.982  -8.474 -51.404  1.00 46.86           H  
ATOM   2920  OG1 THR A 201      15.172  -5.606 -53.061  1.00 46.86           O  
ATOM   2921  HG1 THR A 201      15.886  -5.150 -53.512  1.00 46.86           H  
ATOM   2922  N   GLY A 202      19.300  -6.661 -52.571  1.00 58.89           N  
ATOM   2923  H   GLY A 202      19.410  -7.405 -51.898  1.00 58.89           H  
ATOM   2924  CA  GLY A 202      20.422  -6.436 -53.489  1.00 58.89           C  
ATOM   2925  HA2 GLY A 202      20.136  -5.719 -54.258  1.00 58.89           H  
ATOM   2926  HA3 GLY A 202      21.270  -6.028 -52.939  1.00 58.89           H  
ATOM   2927  C   GLY A 202      20.861  -7.749 -54.152  1.00 58.89           C  
ATOM   2928  O   GLY A 202      20.633  -8.812 -53.576  1.00 58.89           O  
ATOM   2929  N   PRO A 203      21.487  -7.711 -55.344  1.00 55.12           N  
ATOM   2930  CA  PRO A 203      21.935  -8.908 -56.068  1.00 55.12           C  
ATOM   2931  HA  PRO A 203      21.121  -9.633 -56.103  1.00 55.12           H  
ATOM   2932  C   PRO A 203      23.145  -9.617 -55.429  1.00 55.12           C  
ATOM   2933  CB  PRO A 203      22.225  -8.419 -57.493  1.00 55.12           C  
ATOM   2934  HB2 PRO A 203      21.307  -8.451 -58.079  1.00 55.12           H  
ATOM   2935  HB3 PRO A 203      23.005  -8.998 -57.987  1.00 55.12           H  
ATOM   2936  O   PRO A 203      23.647 -10.591 -55.984  1.00 55.12           O  
ATOM   2937  CG  PRO A 203      22.643  -6.964 -57.287  1.00 55.12           C  
ATOM   2938  HG2 PRO A 203      22.470  -6.362 -58.179  1.00 55.12           H  
ATOM   2939  HG3 PRO A 203      23.693  -6.925 -56.995  1.00 55.12           H  
ATOM   2940  CD  PRO A 203      21.771  -6.512 -56.118  1.00 55.12           C  
ATOM   2941  HD2 PRO A 203      22.299  -5.768 -55.521  1.00 55.12           H  
ATOM   2942  HD3 PRO A 203      20.838  -6.096 -56.498  1.00 55.12           H  
ATOM   2943  N   THR A 204      23.625  -9.154 -54.274  1.00 51.93           N  
ATOM   2944  H   THR A 204      23.161  -8.378 -53.825  1.00 51.93           H  
ATOM   2945  CA  THR A 204      24.752  -9.731 -53.539  1.00 51.93           C  
ATOM   2946  HA  THR A 204      25.122 -10.606 -54.074  1.00 51.93           H  
ATOM   2947  C   THR A 204      24.289 -10.201 -52.164  1.00 51.93           C  
ATOM   2948  CB  THR A 204      25.916  -8.734 -53.435  1.00 51.93           C  
ATOM   2949  HB  THR A 204      26.666  -9.129 -52.750  1.00 51.93           H  
ATOM   2950  O   THR A 204      23.570  -9.493 -51.461  1.00 51.93           O  
ATOM   2951  CG2 THR A 204      26.561  -8.499 -54.802  1.00 51.93           C  
ATOM   2952 HG21 THR A 204      27.419  -7.836 -54.691  1.00 51.93           H  
ATOM   2953 HG22 THR A 204      26.900  -9.448 -55.218  1.00 51.93           H  
ATOM   2954 HG23 THR A 204      25.844  -8.044 -55.485  1.00 51.93           H  
ATOM   2955  OG1 THR A 204      25.474  -7.476 -52.976  1.00 51.93           O  
ATOM   2956  HG1 THR A 204      26.195  -7.069 -52.491  1.00 51.93           H  
ATOM   2957  N   ILE A 205      24.688 -11.420 -51.793  1.00 50.78           N  
ATOM   2958  H   ILE A 205      25.273 -11.943 -52.429  1.00 50.78           H  
ATOM   2959  CA  ILE A 205      24.420 -12.024 -50.483  1.00 50.78           C  
ATOM   2960  HA  ILE A 205      23.344 -12.163 -50.372  1.00 50.78           H  
ATOM   2961  C   ILE A 205      24.954 -11.062 -49.411  1.00 50.78           C  
ATOM   2962  CB  ILE A 205      25.111 -13.408 -50.391  1.00 50.78           C  
ATOM   2963  HB  ILE A 205      26.178 -13.264 -50.562  1.00 50.78           H  
ATOM   2964  O   ILE A 205      26.165 -10.827 -49.381  1.00 50.78           O  
ATOM   2965  CG1 ILE A 205      24.573 -14.374 -51.477  1.00 50.78           C  
ATOM   2966 HG12 ILE A 205      24.480 -13.855 -52.431  1.00 50.78           H  
ATOM   2967 HG13 ILE A 205      23.578 -14.723 -51.199  1.00 50.78           H  
ATOM   2968  CG2 ILE A 205      24.929 -14.028 -48.992  1.00 50.78           C  
ATOM   2969 HG21 ILE A 205      23.870 -14.162 -48.772  1.00 50.78           H  
ATOM   2970 HG22 ILE A 205      25.370 -13.390 -48.226  1.00 50.78           H  
ATOM   2971 HG23 ILE A 205      25.431 -14.994 -48.936  1.00 50.78           H  
ATOM   2972  CD1 ILE A 205      25.483 -15.584 -51.725  1.00 50.78           C  
ATOM   2973 HD11 ILE A 205      26.486 -15.250 -51.990  1.00 50.78           H  
ATOM   2974 HD12 ILE A 205      25.536 -16.212 -50.835  1.00 50.78           H  
ATOM   2975 HD13 ILE A 205      25.077 -16.178 -52.543  1.00 50.78           H  
ATOM   2976  N   PRO A 206      24.102 -10.474 -48.552  1.00 43.75           N  
ATOM   2977  CA  PRO A 206      24.595  -9.640 -47.473  1.00 43.75           C  
ATOM   2978  HA  PRO A 206      25.275  -8.882 -47.863  1.00 43.75           H  
ATOM   2979  C   PRO A 206      25.343 -10.539 -46.488  1.00 43.75           C  
ATOM   2980  CB  PRO A 206      23.364  -8.949 -46.879  1.00 43.75           C  
ATOM   2981  HB2 PRO A 206      23.467  -8.777 -45.807  1.00 43.75           H  
ATOM   2982  HB3 PRO A 206      23.196  -8.005 -47.397  1.00 43.75           H  
ATOM   2983  O   PRO A 206      24.790 -11.505 -45.962  1.00 43.75           O  
ATOM   2984  CG  PRO A 206      22.219  -9.912 -47.197  1.00 43.75           C  
ATOM   2985  HG2 PRO A 206      22.141 -10.655 -46.403  1.00 43.75           H  
ATOM   2986  HG3 PRO A 206      21.273  -9.385 -47.317  1.00 43.75           H  
ATOM   2987  CD  PRO A 206      22.653 -10.599 -48.492  1.00 43.75           C  
ATOM   2988  HD2 PRO A 206      22.347 -11.645 -48.474  1.00 43.75           H  
ATOM   2989  HD3 PRO A 206      22.207 -10.087 -49.345  1.00 43.75           H  
ATOM   2990  N   GLN A 207      26.616 -10.227 -46.242  1.00 47.62           N  
ATOM   2991  H   GLN A 207      27.029  -9.461 -46.754  1.00 47.62           H  
ATOM   2992  CA  GLN A 207      27.343 -10.758 -45.095  1.00 47.62           C  
ATOM   2993  HA  GLN A 207      27.420 -11.840 -45.201  1.00 47.62           H  
ATOM   2994  C   GLN A 207      26.522 -10.423 -43.840  1.00 47.62           C  
ATOM   2995  CB  GLN A 207      28.754 -10.148 -45.093  1.00 47.62           C  
ATOM   2996  HB2 GLN A 207      28.687  -9.074 -44.920  1.00 47.62           H  
ATOM   2997  HB3 GLN A 207      29.180 -10.306 -46.084  1.00 47.62           H  
ATOM   2998  O   GLN A 207      26.077  -9.283 -43.685  1.00 47.62           O  
ATOM   2999  CG  GLN A 207      29.708 -10.769 -44.061  1.00 47.62           C  
ATOM   3000  HG2 GLN A 207      29.394 -10.485 -43.057  1.00 47.62           H  
ATOM   3001  HG3 GLN A 207      29.664 -11.855 -44.141  1.00 47.62           H  
ATOM   3002  CD  GLN A 207      31.161 -10.336 -44.272  1.00 47.62           C  
ATOM   3003  NE2 GLN A 207      32.086 -10.836 -43.483  1.00 47.62           N  
ATOM   3004 HE21 GLN A 207      31.850 -11.480 -42.742  1.00 47.62           H  
ATOM   3005 HE22 GLN A 207      33.028 -10.520 -43.660  1.00 47.62           H  
ATOM   3006  OE1 GLN A 207      31.505  -9.560 -45.146  1.00 47.62           O  
ATOM   3007  N   GLN A 208      26.249 -11.434 -43.009  1.00 41.96           N  
ATOM   3008  H   GLN A 208      26.630 -12.343 -43.231  1.00 41.96           H  
ATOM   3009  CA  GLN A 208      25.349 -11.352 -41.853  1.00 41.96           C  
ATOM   3010  HA  GLN A 208      24.319 -11.415 -42.204  1.00 41.96           H  
ATOM   3011  C   GLN A 208      25.520 -10.023 -41.088  1.00 41.96           C  
ATOM   3012  CB  GLN A 208      25.622 -12.544 -40.917  1.00 41.96           C  
ATOM   3013  HB2 GLN A 208      26.696 -12.613 -40.747  1.00 41.96           H  
ATOM   3014  HB3 GLN A 208      25.145 -12.348 -39.957  1.00 41.96           H  
ATOM   3015  O   GLN A 208      26.582  -9.733 -40.536  1.00 41.96           O  
ATOM   3016  CG  GLN A 208      25.093 -13.897 -41.433  1.00 41.96           C  
ATOM   3017  HG2 GLN A 208      25.480 -14.087 -42.434  1.00 41.96           H  
ATOM   3018  HG3 GLN A 208      24.005 -13.861 -41.486  1.00 41.96           H  
ATOM   3019  CD  GLN A 208      25.508 -15.065 -40.535  1.00 41.96           C  
ATOM   3020  NE2 GLN A 208      25.001 -16.258 -40.759  1.00 41.96           N  
ATOM   3021 HE21 GLN A 208      25.240 -16.957 -40.070  1.00 41.96           H  
ATOM   3022 HE22 GLN A 208      24.265 -16.409 -41.433  1.00 41.96           H  
ATOM   3023  OE1 GLN A 208      26.313 -14.934 -39.633  1.00 41.96           O  
ATOM   3024  N   GLY A 209      24.463  -9.203 -41.066  1.00 50.74           N  
ATOM   3025  H   GLY A 209      23.638  -9.479 -41.579  1.00 50.74           H  
ATOM   3026  CA  GLY A 209      24.394  -7.991 -40.242  1.00 50.74           C  
ATOM   3027  HA2 GLY A 209      23.370  -7.889 -39.882  1.00 50.74           H  
ATOM   3028  HA3 GLY A 209      25.032  -8.114 -39.367  1.00 50.74           H  
ATOM   3029  C   GLY A 209      24.769  -6.663 -40.912  1.00 50.74           C  
ATOM   3030  O   GLY A 209      25.059  -5.707 -40.190  1.00 50.74           O  
ATOM   3031  N   ALA A 210      24.768  -6.571 -42.246  1.00 44.24           N  
ATOM   3032  H   ALA A 210      24.643  -7.411 -42.794  1.00 44.24           H  
ATOM   3033  CA  ALA A 210      24.905  -5.302 -42.964  1.00 44.24           C  
ATOM   3034  HA  ALA A 210      25.315  -4.546 -42.294  1.00 44.24           H  
ATOM   3035  C   ALA A 210      23.538  -4.787 -43.461  1.00 44.24           C  
ATOM   3036  CB  ALA A 210      25.921  -5.481 -44.099  1.00 44.24           C  
ATOM   3037  HB1 ALA A 210      25.559  -6.224 -44.810  1.00 44.24           H  
ATOM   3038  HB2 ALA A 210      26.059  -4.534 -44.619  1.00 44.24           H  
ATOM   3039  HB3 ALA A 210      26.879  -5.810 -43.695  1.00 44.24           H  
ATOM   3040  O   ALA A 210      22.963  -5.319 -44.408  1.00 44.24           O  
ATOM   3041  N   THR A 211      23.010  -3.732 -42.837  1.00 48.57           N  
ATOM   3042  H   THR A 211      23.474  -3.358 -42.022  1.00 48.57           H  
ATOM   3043  CA  THR A 211      21.980  -2.887 -43.458  1.00 48.57           C  
ATOM   3044  HA  THR A 211      21.256  -3.516 -43.976  1.00 48.57           H  
ATOM   3045  C   THR A 211      22.670  -1.987 -44.482  1.00 48.57           C  
ATOM   3046  CB  THR A 211      21.222  -2.048 -42.418  1.00 48.57           C  
ATOM   3047  HB  THR A 211      20.601  -1.315 -42.932  1.00 48.57           H  
ATOM   3048  O   THR A 211      23.555  -1.213 -44.124  1.00 48.57           O  
ATOM   3049  CG2 THR A 211      20.330  -2.922 -41.537  1.00 48.57           C  
ATOM   3050 HG21 THR A 211      20.939  -3.624 -40.968  1.00 48.57           H  
ATOM   3051 HG22 THR A 211      19.778  -2.292 -40.839  1.00 48.57           H  
ATOM   3052 HG23 THR A 211      19.623  -3.477 -42.154  1.00 48.57           H  
ATOM   3053  OG1 THR A 211      22.124  -1.388 -41.560  1.00 48.57           O  
ATOM   3054  HG1 THR A 211      22.714  -0.855 -42.097  1.00 48.57           H  
ATOM   3055  N   ASN A 212      22.299  -2.119 -45.756  1.00 49.25           N  
ATOM   3056  H   ASN A 212      21.632  -2.851 -45.955  1.00 49.25           H  
ATOM   3057  CA  ASN A 212      22.972  -1.511 -46.912  1.00 49.25           C  
ATOM   3058  HA  ASN A 212      24.045  -1.661 -46.794  1.00 49.25           H  
ATOM   3059  C   ASN A 212      22.749   0.012 -47.039  1.00 49.25           C  
ATOM   3060  CB  ASN A 212      22.523  -2.252 -48.190  1.00 49.25           C  
ATOM   3061  HB2 ASN A 212      21.448  -2.122 -48.318  1.00 49.25           H  
ATOM   3062  HB3 ASN A 212      23.018  -1.806 -49.052  1.00 49.25           H  
ATOM   3063  O   ASN A 212      22.237   0.475 -48.058  1.00 49.25           O  
ATOM   3064  CG  ASN A 212      22.850  -3.731 -48.206  1.00 49.25           C  
ATOM   3065  ND2 ASN A 212      22.136  -4.503 -48.991  1.00 49.25           N  
ATOM   3066 HD21 ASN A 212      21.446  -4.113 -49.617  1.00 49.25           H  
ATOM   3067 HD22 ASN A 212      22.386  -5.481 -48.979  1.00 49.25           H  
ATOM   3068  OD1 ASN A 212      23.735  -4.215 -47.531  1.00 49.25           O  
ATOM   3069  N   THR A 213      23.136   0.799 -46.036  1.00 53.53           N  
ATOM   3070  H   THR A 213      23.483   0.365 -45.193  1.00 53.53           H  
ATOM   3071  CA  THR A 213      23.140   2.268 -46.113  1.00 53.53           C  
ATOM   3072  HA  THR A 213      22.684   2.571 -47.056  1.00 53.53           H  
ATOM   3073  C   THR A 213      24.586   2.758 -46.158  1.00 53.53           C  
ATOM   3074  CB  THR A 213      22.319   2.942 -44.991  1.00 53.53           C  
ATOM   3075  HB  THR A 213      22.963   3.214 -44.155  1.00 53.53           H  
ATOM   3076  O   THR A 213      25.152   3.185 -45.158  1.00 53.53           O  
ATOM   3077  CG2 THR A 213      21.617   4.192 -45.524  1.00 53.53           C  
ATOM   3078 HG21 THR A 213      20.919   3.922 -46.316  1.00 53.53           H  
ATOM   3079 HG22 THR A 213      21.074   4.683 -44.716  1.00 53.53           H  
ATOM   3080 HG23 THR A 213      22.358   4.889 -45.916  1.00 53.53           H  
ATOM   3081  OG1 THR A 213      21.303   2.102 -44.485  1.00 53.53           O  
ATOM   3082  HG1 THR A 213      20.918   2.557 -43.733  1.00 53.53           H  
ATOM   3083  N   SER A 214      25.231   2.640 -47.319  1.00 53.97           N  
ATOM   3084  H   SER A 214      24.751   2.243 -48.114  1.00 53.97           H  
ATOM   3085  CA  SER A 214      26.561   3.212 -47.548  1.00 53.97           C  
ATOM   3086  HA  SER A 214      27.159   3.124 -46.641  1.00 53.97           H  
ATOM   3087  C   SER A 214      26.433   4.695 -47.909  1.00 53.97           C  
ATOM   3088  CB  SER A 214      27.285   2.439 -48.658  1.00 53.97           C  
ATOM   3089  HB2 SER A 214      28.233   2.928 -48.882  1.00 53.97           H  
ATOM   3090  HB3 SER A 214      27.483   1.421 -48.323  1.00 53.97           H  
ATOM   3091  O   SER A 214      25.881   5.019 -48.962  1.00 53.97           O  
ATOM   3092  OG  SER A 214      26.480   2.401 -49.822  1.00 53.97           O  
ATOM   3093  HG  SER A 214      26.204   3.304 -49.993  1.00 53.97           H  
ATOM   3094  N   VAL A 215      26.949   5.591 -47.066  1.00 55.04           N  
ATOM   3095  H   VAL A 215      27.356   5.261 -46.203  1.00 55.04           H  
ATOM   3096  CA  VAL A 215      27.138   7.012 -47.400  1.00 55.04           C  
ATOM   3097  HA  VAL A 215      26.444   7.299 -48.189  1.00 55.04           H  
ATOM   3098  C   VAL A 215      28.565   7.179 -47.922  1.00 55.04           C  
ATOM   3099  CB  VAL A 215      26.864   7.924 -46.183  1.00 55.04           C  
ATOM   3100  HB  VAL A 215      27.545   7.660 -45.374  1.00 55.04           H  
ATOM   3101  O   VAL A 215      29.520   6.943 -47.188  1.00 55.04           O  
ATOM   3102  CG1 VAL A 215      27.065   9.405 -46.530  1.00 55.04           C  
ATOM   3103 HG11 VAL A 215      28.101   9.591 -46.813  1.00 55.04           H  
ATOM   3104 HG12 VAL A 215      26.842  10.021 -45.659  1.00 55.04           H  
ATOM   3105 HG13 VAL A 215      26.409   9.697 -47.350  1.00 55.04           H  
ATOM   3106  CG2 VAL A 215      25.423   7.752 -45.679  1.00 55.04           C  
ATOM   3107 HG21 VAL A 215      25.263   6.729 -45.338  1.00 55.04           H  
ATOM   3108 HG22 VAL A 215      24.716   7.982 -46.475  1.00 55.04           H  
ATOM   3109 HG23 VAL A 215      25.246   8.421 -44.837  1.00 55.04           H  
ATOM   3110  N   PHE A 216      28.720   7.559 -49.192  1.00 55.44           N  
ATOM   3111  H   PHE A 216      27.899   7.754 -49.745  1.00 55.44           H  
ATOM   3112  CA  PHE A 216      30.023   7.882 -49.780  1.00 55.44           C  
ATOM   3113  HA  PHE A 216      30.817   7.441 -49.177  1.00 55.44           H  
ATOM   3114  C   PHE A 216      30.209   9.403 -49.780  1.00 55.44           C  
ATOM   3115  CB  PHE A 216      30.136   7.298 -51.197  1.00 55.44           C  
ATOM   3116  HB2 PHE A 216      29.367   7.747 -51.826  1.00 55.44           H  
ATOM   3117  HB3 PHE A 216      31.100   7.590 -51.613  1.00 55.44           H  
ATOM   3118  O   PHE A 216      29.390  10.118 -50.352  1.00 55.44           O  
ATOM   3119  CG  PHE A 216      30.021   5.785 -51.278  1.00 55.44           C  
ATOM   3120  CD1 PHE A 216      31.129   4.972 -50.970  1.00 55.44           C  
ATOM   3121  HD1 PHE A 216      32.061   5.425 -50.665  1.00 55.44           H  
ATOM   3122  CD2 PHE A 216      28.807   5.187 -51.668  1.00 55.44           C  
ATOM   3123  HD2 PHE A 216      27.952   5.803 -51.903  1.00 55.44           H  
ATOM   3124  CE1 PHE A 216      31.024   3.571 -51.049  1.00 55.44           C  
ATOM   3125  HE1 PHE A 216      31.873   2.952 -50.802  1.00 55.44           H  
ATOM   3126  CE2 PHE A 216      28.705   3.787 -51.754  1.00 55.44           C  
ATOM   3127  HE2 PHE A 216      27.773   3.332 -52.057  1.00 55.44           H  
ATOM   3128  CZ  PHE A 216      29.811   2.979 -51.442  1.00 55.44           C  
ATOM   3129  HZ  PHE A 216      29.726   1.904 -51.499  1.00 55.44           H  
ATOM   3130  N   ILE A 217      31.281   9.894 -49.155  1.00 59.26           N  
ATOM   3131  H   ILE A 217      31.907   9.252 -48.690  1.00 59.26           H  
ATOM   3132  CA  ILE A 217      31.681  11.308 -49.189  1.00 59.26           C  
ATOM   3133  HA  ILE A 217      30.868  11.915 -49.585  1.00 59.26           H  
ATOM   3134  C   ILE A 217      32.874  11.409 -50.150  1.00 59.26           C  
ATOM   3135  CB  ILE A 217      32.006  11.826 -47.761  1.00 59.26           C  
ATOM   3136  HB  ILE A 217      32.861  11.268 -47.380  1.00 59.26           H  
ATOM   3137  O   ILE A 217      33.969  10.964 -49.812  1.00 59.26           O  
ATOM   3138  CG1 ILE A 217      30.821  11.612 -46.784  1.00 59.26           C  
ATOM   3139 HG12 ILE A 217      30.498  10.572 -46.825  1.00 59.26           H  
ATOM   3140 HG13 ILE A 217      29.981  12.235 -47.089  1.00 59.26           H  
ATOM   3141  CG2 ILE A 217      32.388  13.318 -47.821  1.00 59.26           C  
ATOM   3142 HG21 ILE A 217      31.542  13.913 -48.166  1.00 59.26           H  
ATOM   3143 HG22 ILE A 217      33.229  13.472 -48.497  1.00 59.26           H  
ATOM   3144 HG23 ILE A 217      32.695  13.673 -46.837  1.00 59.26           H  
ATOM   3145  CD1 ILE A 217      31.157  11.904 -45.315  1.00 59.26           C  
ATOM   3146 HD11 ILE A 217      31.350  12.967 -45.168  1.00 59.26           H  
ATOM   3147 HD12 ILE A 217      30.311  11.619 -44.690  1.00 59.26           H  
ATOM   3148 HD13 ILE A 217      32.031  11.328 -45.010  1.00 59.26           H  
ATOM   3149  N   ASP A 218      32.668  11.941 -51.359  1.00 55.54           N  
ATOM   3150  H   ASP A 218      31.747  12.283 -51.589  1.00 55.54           H  
ATOM   3151  CA  ASP A 218      33.755  12.241 -52.308  1.00 55.54           C  
ATOM   3152  HA  ASP A 218      34.630  11.654 -52.031  1.00 55.54           H  
ATOM   3153  C   ASP A 218      34.127  13.727 -52.194  1.00 55.54           C  
ATOM   3154  CB  ASP A 218      33.377  11.819 -53.743  1.00 55.54           C  
ATOM   3155  HB2 ASP A 218      32.943  10.821 -53.704  1.00 55.54           H  
ATOM   3156  HB3 ASP A 218      32.619  12.498 -54.132  1.00 55.54           H  
ATOM   3157  O   ASP A 218      33.329  14.610 -52.503  1.00 55.54           O  
ATOM   3158  CG  ASP A 218      34.574  11.768 -54.717  1.00 55.54           C  
ATOM   3159  OD1 ASP A 218      35.747  11.715 -54.264  1.00 55.54           O  
ATOM   3160  OD2 ASP A 218      34.331  11.718 -55.940  1.00 55.54           O  
ATOM   3161  N   GLY A 219      35.335  14.013 -51.705  1.00 59.32           N  
ATOM   3162  H   GLY A 219      35.941  13.234 -51.492  1.00 59.32           H  
ATOM   3163  CA  GLY A 219      35.801  15.362 -51.350  1.00 59.32           C  
ATOM   3164  HA2 GLY A 219      36.614  15.279 -50.629  1.00 59.32           H  
ATOM   3165  HA3 GLY A 219      34.982  15.898 -50.871  1.00 59.32           H  
ATOM   3166  C   GLY A 219      36.291  16.222 -52.521  1.00 59.32           C  
ATOM   3167  O   GLY A 219      37.191  17.033 -52.327  1.00 59.32           O  
ATOM   3168  N   LEU A 220      35.779  16.025 -53.741  1.00 54.17           N  
ATOM   3169  H   LEU A 220      35.014  15.370 -53.820  1.00 54.17           H  
ATOM   3170  CA  LEU A 220      36.342  16.619 -54.969  1.00 54.17           C  
ATOM   3171  HA  LEU A 220      37.178  17.255 -54.676  1.00 54.17           H  
ATOM   3172  C   LEU A 220      35.436  17.602 -55.721  1.00 54.17           C  
ATOM   3173  CB  LEU A 220      36.907  15.497 -55.860  1.00 54.17           C  
ATOM   3174  HB2 LEU A 220      36.596  15.628 -56.896  1.00 54.17           H  
ATOM   3175  HB3 LEU A 220      36.501  14.542 -55.527  1.00 54.17           H  
ATOM   3176  O   LEU A 220      35.799  18.056 -56.805  1.00 54.17           O  
ATOM   3177  CG  LEU A 220      38.442  15.466 -55.787  1.00 54.17           C  
ATOM   3178  HG  LEU A 220      38.775  15.680 -54.771  1.00 54.17           H  
ATOM   3179  CD1 LEU A 220      38.933  14.074 -56.148  1.00 54.17           C  
ATOM   3180 HD11 LEU A 220      40.021  14.060 -56.087  1.00 54.17           H  
ATOM   3181 HD12 LEU A 220      38.597  13.829 -57.156  1.00 54.17           H  
ATOM   3182 HD13 LEU A 220      38.515  13.371 -55.428  1.00 54.17           H  
ATOM   3183  CD2 LEU A 220      39.088  16.459 -56.756  1.00 54.17           C  
ATOM   3184 HD21 LEU A 220      38.801  16.230 -57.782  1.00 54.17           H  
ATOM   3185 HD22 LEU A 220      40.173  16.427 -56.657  1.00 54.17           H  
ATOM   3186 HD23 LEU A 220      38.749  17.466 -56.516  1.00 54.17           H  
ATOM   3187  N   ALA A 221      34.302  17.993 -55.147  1.00 48.32           N  
ATOM   3188  H   ALA A 221      34.073  17.631 -54.232  1.00 48.32           H  
ATOM   3189  CA  ALA A 221      33.503  19.099 -55.662  1.00 48.32           C  
ATOM   3190  HA  ALA A 221      33.805  19.337 -56.682  1.00 48.32           H  
ATOM   3191  C   ALA A 221      33.744  20.338 -54.794  1.00 48.32           C  
ATOM   3192  CB  ALA A 221      32.035  18.669 -55.721  1.00 48.32           C  
ATOM   3193  HB1 ALA A 221      31.430  19.486 -56.112  1.00 48.32           H  
ATOM   3194  HB2 ALA A 221      31.682  18.417 -54.720  1.00 48.32           H  
ATOM   3195  HB3 ALA A 221      31.929  17.799 -56.369  1.00 48.32           H  
ATOM   3196  O   ALA A 221      33.498  20.300 -53.591  1.00 48.32           O  
ATOM   3197  N   GLY A 222      34.233  21.426 -55.402  1.00 47.38           N  
ATOM   3198  H   GLY A 222      34.430  21.372 -56.391  1.00 47.38           H  
ATOM   3199  CA  GLY A 222      34.303  22.739 -54.762  1.00 47.38           C  
ATOM   3200  HA2 GLY A 222      34.629  23.491 -55.481  1.00 47.38           H  
ATOM   3201  HA3 GLY A 222      35.008  22.710 -53.931  1.00 47.38           H  
ATOM   3202  C   GLY A 222      32.917  23.122 -54.250  1.00 47.38           C  
ATOM   3203  O   GLY A 222      32.028  23.432 -55.039  1.00 47.38           O  
ATOM   3204  N   ALA A 223      32.723  23.001 -52.940  1.00 49.98           N  
ATOM   3205  H   ALA A 223      33.479  22.655 -52.366  1.00 49.98           H  
ATOM   3206  CA  ALA A 223      31.434  23.180 -52.305  1.00 49.98           C  
ATOM   3207  HA  ALA A 223      30.655  22.824 -52.979  1.00 49.98           H  
ATOM   3208  C   ALA A 223      31.198  24.670 -52.039  1.00 49.98           C  
ATOM   3209  CB  ALA A 223      31.375  22.317 -51.039  1.00 49.98           C  
ATOM   3210  HB1 ALA A 223      30.394  22.421 -50.575  1.00 49.98           H  
ATOM   3211  HB2 ALA A 223      32.136  22.644 -50.329  1.00 49.98           H  
ATOM   3212  HB3 ALA A 223      31.542  21.271 -51.294  1.00 49.98           H  
ATOM   3213  O   ALA A 223      31.919  25.305 -51.271  1.00 49.98           O  
ATOM   3214  N   GLU A 224      30.172  25.216 -52.684  1.00 58.18           N  
ATOM   3215  H   GLU A 224      29.668  24.643 -53.346  1.00 58.18           H  
ATOM   3216  CA  GLU A 224      29.501  26.431 -52.239  1.00 58.18           C  
ATOM   3217  HA  GLU A 224      30.230  27.234 -52.130  1.00 58.18           H  
ATOM   3218  C   GLU A 224      28.862  26.130 -50.876  1.00 58.18           C  
ATOM   3219  CB  GLU A 224      28.477  26.826 -53.317  1.00 58.18           C  
ATOM   3220  HB2 GLU A 224      27.728  26.038 -53.404  1.00 58.18           H  
ATOM   3221  HB3 GLU A 224      29.009  26.895 -54.266  1.00 58.18           H  
ATOM   3222  O   GLU A 224      28.035  25.223 -50.751  1.00 58.18           O  
ATOM   3223  CG  GLU A 224      27.770  28.167 -53.067  1.00 58.18           C  
ATOM   3224  HG2 GLU A 224      28.531  28.936 -52.932  1.00 58.18           H  
ATOM   3225  HG3 GLU A 224      27.195  28.095 -52.144  1.00 58.18           H  
ATOM   3226  CD  GLU A 224      26.836  28.576 -54.226  1.00 58.18           C  
ATOM   3227  OE1 GLU A 224      26.227  29.664 -54.118  1.00 58.18           O  
ATOM   3228  OE2 GLU A 224      26.744  27.827 -55.228  1.00 58.18           O  
ATOM   3229  N   VAL A 225      29.299  26.838 -49.833  1.00 58.40           N  
ATOM   3230  H   VAL A 225      30.013  27.537 -49.983  1.00 58.40           H  
ATOM   3231  CA  VAL A 225      28.772  26.673 -48.475  1.00 58.40           C  
ATOM   3232  HA  VAL A 225      28.719  25.609 -48.245  1.00 58.40           H  
ATOM   3233  C   VAL A 225      27.356  27.242 -48.442  1.00 58.40           C  
ATOM   3234  CB  VAL A 225      29.686  27.334 -47.420  1.00 58.40           C  
ATOM   3235  HB  VAL A 225      29.794  28.395 -47.646  1.00 58.40           H  
ATOM   3236  O   VAL A 225      27.157  28.450 -48.357  1.00 58.40           O  
ATOM   3237  CG1 VAL A 225      29.120  27.184 -46.001  1.00 58.40           C  
ATOM   3238 HG11 VAL A 225      29.811  27.618 -45.278  1.00 58.40           H  
ATOM   3239 HG12 VAL A 225      28.172  27.715 -45.908  1.00 58.40           H  
ATOM   3240 HG13 VAL A 225      28.969  26.133 -45.758  1.00 58.40           H  
ATOM   3241  CG2 VAL A 225      31.082  26.693 -47.432  1.00 58.40           C  
ATOM   3242 HG21 VAL A 225      31.709  27.164 -46.676  1.00 58.40           H  
ATOM   3243 HG22 VAL A 225      31.007  25.627 -47.218  1.00 58.40           H  
ATOM   3244 HG23 VAL A 225      31.556  26.829 -48.404  1.00 58.40           H  
ATOM   3245  N   VAL A 226      26.365  26.357 -48.518  1.00 50.52           N  
ATOM   3246  H   VAL A 226      26.607  25.401 -48.737  1.00 50.52           H  
ATOM   3247  CA  VAL A 226      24.960  26.677 -48.252  1.00 50.52           C  
ATOM   3248  HA  VAL A 226      24.854  27.755 -48.128  1.00 50.52           H  
ATOM   3249  C   VAL A 226      24.590  26.025 -46.921  1.00 50.52           C  
ATOM   3250  CB  VAL A 226      24.039  26.271 -49.421  1.00 50.52           C  
ATOM   3251  HB  VAL A 226      24.046  25.187 -49.537  1.00 50.52           H  
ATOM   3252  O   VAL A 226      24.115  24.894 -46.873  1.00 50.52           O  
ATOM   3253  CG1 VAL A 226      22.599  26.738 -49.162  1.00 50.52           C  
ATOM   3254 HG11 VAL A 226      22.574  27.821 -49.042  1.00 50.52           H  
ATOM   3255 HG12 VAL A 226      21.965  26.453 -50.001  1.00 50.52           H  
ATOM   3256 HG13 VAL A 226      22.208  26.265 -48.261  1.00 50.52           H  
ATOM   3257  CG2 VAL A 226      24.496  26.902 -50.744  1.00 50.52           C  
ATOM   3258 HG21 VAL A 226      24.566  27.985 -50.644  1.00 50.52           H  
ATOM   3259 HG22 VAL A 226      25.475  26.513 -51.025  1.00 50.52           H  
ATOM   3260 HG23 VAL A 226      23.795  26.657 -51.542  1.00 50.52           H  
ATOM   3261  N   GLY A 227      24.880  26.730 -45.830  1.00 61.36           N  
ATOM   3262  H   GLY A 227      25.378  27.602 -45.936  1.00 61.36           H  
ATOM   3263  CA  GLY A 227      24.584  26.314 -44.461  1.00 61.36           C  
ATOM   3264  HA2 GLY A 227      25.119  25.393 -44.226  1.00 61.36           H  
ATOM   3265  HA3 GLY A 227      23.514  26.134 -44.357  1.00 61.36           H  
ATOM   3266  C   GLY A 227      25.019  27.392 -43.471  1.00 61.36           C  
ATOM   3267  O   GLY A 227      26.037  28.047 -43.674  1.00 61.36           O  
ATOM   3268  N   GLU A 228      24.219  27.618 -42.437  1.00 59.08           N  
ATOM   3269  H   GLU A 228      23.415  27.020 -42.308  1.00 59.08           H  
ATOM   3270  CA  GLU A 228      24.563  28.491 -41.314  1.00 59.08           C  
ATOM   3271  HA  GLU A 228      25.011  29.400 -41.714  1.00 59.08           H  
ATOM   3272  C   GLU A 228      25.638  27.824 -40.434  1.00 59.08           C  
ATOM   3273  CB  GLU A 228      23.276  28.913 -40.566  1.00 59.08           C  
ATOM   3274  HB2 GLU A 228      22.765  29.633 -41.204  1.00 59.08           H  
ATOM   3275  HB3 GLU A 228      23.553  29.429 -39.647  1.00 59.08           H  
ATOM   3276  O   GLU A 228      25.564  26.625 -40.164  1.00 59.08           O  
ATOM   3277  CG  GLU A 228      22.272  27.781 -40.242  1.00 59.08           C  
ATOM   3278  HG2 GLU A 228      22.155  27.126 -41.105  1.00 59.08           H  
ATOM   3279  HG3 GLU A 228      22.670  27.178 -39.426  1.00 59.08           H  
ATOM   3280  CD  GLU A 228      20.876  28.308 -39.862  1.00 59.08           C  
ATOM   3281  OE1 GLU A 228      19.880  27.703 -40.327  1.00 59.08           O  
ATOM   3282  OE2 GLU A 228      20.797  29.321 -39.131  1.00 59.08           O  
ATOM   3283  N   GLU A 229      26.665  28.582 -40.024  1.00 65.51           N  
ATOM   3284  H   GLU A 229      26.704  29.554 -40.297  1.00 65.51           H  
ATOM   3285  CA  GLU A 229      27.701  28.113 -39.093  1.00 65.51           C  
ATOM   3286  HA  GLU A 229      28.125  27.180 -39.463  1.00 65.51           H  
ATOM   3287  C   GLU A 229      27.066  27.827 -37.727  1.00 65.51           C  
ATOM   3288  CB  GLU A 229      28.847  29.139 -38.950  1.00 65.51           C  
ATOM   3289  HB2 GLU A 229      29.307  29.013 -37.970  1.00 65.51           H  
ATOM   3290  HB3 GLU A 229      28.432  30.146 -39.005  1.00 65.51           H  
ATOM   3291  O   GLU A 229      26.844  28.724 -36.914  1.00 65.51           O  
ATOM   3292  CG  GLU A 229      29.961  28.965 -39.994  1.00 65.51           C  
ATOM   3293  HG2 GLU A 229      30.358  27.953 -39.909  1.00 65.51           H  
ATOM   3294  HG3 GLU A 229      29.528  29.074 -40.988  1.00 65.51           H  
ATOM   3295  CD  GLU A 229      31.110  29.982 -39.831  1.00 65.51           C  
ATOM   3296  OE1 GLU A 229      32.221  29.678 -40.319  1.00 65.51           O  
ATOM   3297  OE2 GLU A 229      30.868  31.076 -39.268  1.00 65.51           O  
ATOM   3298  N   ILE A 230      26.760  26.556 -37.476  1.00 66.50           N  
ATOM   3299  H   ILE A 230      26.854  25.888 -38.228  1.00 66.50           H  
ATOM   3300  CA  ILE A 230      26.442  26.064 -36.138  1.00 66.50           C  
ATOM   3301  HA  ILE A 230      25.835  26.816 -35.636  1.00 66.50           H  
ATOM   3302  C   ILE A 230      27.788  25.885 -35.419  1.00 66.50           C  
ATOM   3303  CB  ILE A 230      25.622  24.756 -36.203  1.00 66.50           C  
ATOM   3304  HB  ILE A 230      26.205  24.009 -36.741  1.00 66.50           H  
ATOM   3305  O   ILE A 230      28.627  25.133 -35.923  1.00 66.50           O  
ATOM   3306  CG1 ILE A 230      24.292  24.986 -36.962  1.00 66.50           C  
ATOM   3307 HG12 ILE A 230      23.647  25.643 -36.377  1.00 66.50           H  
ATOM   3308 HG13 ILE A 230      24.490  25.480 -37.913  1.00 66.50           H  
ATOM   3309  CG2 ILE A 230      25.346  24.230 -34.780  1.00 66.50           C  
ATOM   3310 HG21 ILE A 230      24.757  24.954 -34.216  1.00 66.50           H  
ATOM   3311 HG22 ILE A 230      26.281  24.045 -34.252  1.00 66.50           H  
ATOM   3312 HG23 ILE A 230      24.809  23.282 -34.821  1.00 66.50           H  
ATOM   3313  CD1 ILE A 230      23.531  23.697 -37.291  1.00 66.50           C  
ATOM   3314 HD11 ILE A 230      23.175  23.217 -36.380  1.00 66.50           H  
ATOM   3315 HD12 ILE A 230      24.180  23.013 -37.838  1.00 66.50           H  
ATOM   3316 HD13 ILE A 230      22.670  23.940 -37.913  1.00 66.50           H  
ATOM   3317  N   PRO A 231      28.035  26.560 -34.281  1.00 66.69           N  
ATOM   3318  CA  PRO A 231      29.271  26.372 -33.529  1.00 66.69           C  
ATOM   3319  HA  PRO A 231      30.124  26.667 -34.139  1.00 66.69           H  
ATOM   3320  C   PRO A 231      29.405  24.895 -33.148  1.00 66.69           C  
ATOM   3321  CB  PRO A 231      29.164  27.300 -32.314  1.00 66.69           C  
ATOM   3322  HB2 PRO A 231      29.627  28.258 -32.552  1.00 66.69           H  
ATOM   3323  HB3 PRO A 231      29.624  26.868 -31.425  1.00 66.69           H  
ATOM   3324  O   PRO A 231      28.486  24.316 -32.567  1.00 66.69           O  
ATOM   3325  CG  PRO A 231      27.659  27.496 -32.133  1.00 66.69           C  
ATOM   3326  HG2 PRO A 231      27.252  26.670 -31.550  1.00 66.69           H  
ATOM   3327  HG3 PRO A 231      27.428  28.450 -31.659  1.00 66.69           H  
ATOM   3328  CD  PRO A 231      27.119  27.427 -33.559  1.00 66.69           C  
ATOM   3329  HD2 PRO A 231      27.128  28.418 -34.013  1.00 66.69           H  
ATOM   3330  HD3 PRO A 231      26.107  27.024 -33.543  1.00 66.69           H  
ATOM   3331  N   LEU A 232      30.530  24.275 -33.519  1.00 65.21           N  
ATOM   3332  H   LEU A 232      31.242  24.797 -34.008  1.00 65.21           H  
ATOM   3333  CA  LEU A 232      30.810  22.896 -33.140  1.00 65.21           C  
ATOM   3334  HA  LEU A 232      29.924  22.291 -33.334  1.00 65.21           H  
ATOM   3335  C   LEU A 232      31.086  22.849 -31.640  1.00 65.21           C  
ATOM   3336  CB  LEU A 232      31.989  22.296 -33.929  1.00 65.21           C  
ATOM   3337  HB2 LEU A 232      32.285  21.392 -33.395  1.00 65.21           H  
ATOM   3338  HB3 LEU A 232      32.842  22.973 -33.905  1.00 65.21           H  
ATOM   3339  O   LEU A 232      32.076  23.408 -31.171  1.00 65.21           O  
ATOM   3340  CG  LEU A 232      31.645  21.905 -35.378  1.00 65.21           C  
ATOM   3341  HG  LEU A 232      30.585  21.666 -35.455  1.00 65.21           H  
ATOM   3342  CD1 LEU A 232      31.979  23.024 -36.367  1.00 65.21           C  
ATOM   3343 HD11 LEU A 232      33.036  23.281 -36.308  1.00 65.21           H  
ATOM   3344 HD12 LEU A 232      31.736  22.705 -37.381  1.00 65.21           H  
ATOM   3345 HD13 LEU A 232      31.378  23.904 -36.137  1.00 65.21           H  
ATOM   3346  CD2 LEU A 232      32.433  20.659 -35.789  1.00 65.21           C  
ATOM   3347 HD21 LEU A 232      32.186  20.390 -36.816  1.00 65.21           H  
ATOM   3348 HD22 LEU A 232      33.503  20.854 -35.711  1.00 65.21           H  
ATOM   3349 HD23 LEU A 232      32.169  19.827 -35.135  1.00 65.21           H  
ATOM   3350  N   ASP A 233      30.208  22.165 -30.918  1.00 65.62           N  
ATOM   3351  H   ASP A 233      29.371  21.811 -31.359  1.00 65.62           H  
ATOM   3352  CA  ASP A 233      30.445  21.798 -29.532  1.00 65.62           C  
ATOM   3353  HA  ASP A 233      30.830  22.684 -29.027  1.00 65.62           H  
ATOM   3354  C   ASP A 233      31.519  20.700 -29.457  1.00 65.62           C  
ATOM   3355  CB  ASP A 233      29.122  21.386 -28.864  1.00 65.62           C  
ATOM   3356  HB2 ASP A 233      28.995  20.306 -28.928  1.00 65.62           H  
ATOM   3357  HB3 ASP A 233      28.293  21.852 -29.396  1.00 65.62           H  
ATOM   3358  O   ASP A 233      31.665  19.873 -30.369  1.00 65.62           O  
ATOM   3359  CG  ASP A 233      29.054  21.833 -27.403  1.00 65.62           C  
ATOM   3360  OD1 ASP A 233      30.136  22.105 -26.830  1.00 65.62           O  
ATOM   3361  OD2 ASP A 233      27.911  21.974 -26.925  1.00 65.62           O  
ATOM   3362  N   THR A 234      32.328  20.704 -28.404  1.00 63.44           N  
ATOM   3363  H   THR A 234      32.098  21.317 -27.635  1.00 63.44           H  
ATOM   3364  CA  THR A 234      33.470  19.791 -28.281  1.00 63.44           C  
ATOM   3365  HA  THR A 234      33.973  19.742 -29.247  1.00 63.44           H  
ATOM   3366  C   THR A 234      33.007  18.375 -27.933  1.00 63.44           C  
ATOM   3367  CB  THR A 234      34.498  20.304 -27.260  1.00 63.44           C  
ATOM   3368  HB  THR A 234      35.194  19.499 -27.023  1.00 63.44           H  
ATOM   3369  O   THR A 234      32.773  18.056 -26.776  1.00 63.44           O  
ATOM   3370  CG2 THR A 234      35.297  21.486 -27.810  1.00 63.44           C  
ATOM   3371 HG21 THR A 234      36.015  21.815 -27.058  1.00 63.44           H  
ATOM   3372 HG22 THR A 234      35.831  21.189 -28.712  1.00 63.44           H  
ATOM   3373 HG23 THR A 234      34.624  22.311 -28.042  1.00 63.44           H  
ATOM   3374  OG1 THR A 234      33.885  20.745 -26.077  1.00 63.44           O  
ATOM   3375  HG1 THR A 234      33.210  20.114 -25.818  1.00 63.44           H  
ATOM   3376  N   PHE A 235      32.954  17.485 -28.928  1.00 60.76           N  
ATOM   3377  H   PHE A 235      32.987  17.879 -29.858  1.00 60.76           H  
ATOM   3378  CA  PHE A 235      32.532  16.073 -28.824  1.00 60.76           C  
ATOM   3379  HA  PHE A 235      31.522  16.058 -28.416  1.00 60.76           H  
ATOM   3380  C   PHE A 235      33.373  15.148 -27.903  1.00 60.76           C  
ATOM   3381  CB  PHE A 235      32.489  15.490 -30.253  1.00 60.76           C  
ATOM   3382  HB2 PHE A 235      32.379  14.407 -30.204  1.00 60.76           H  
ATOM   3383  HB3 PHE A 235      33.440  15.686 -30.749  1.00 60.76           H  
ATOM   3384  O   PHE A 235      33.182  13.933 -27.939  1.00 60.76           O  
ATOM   3385  CG  PHE A 235      31.352  15.996 -31.116  1.00 60.76           C  
ATOM   3386  CD1 PHE A 235      30.080  15.406 -30.996  1.00 60.76           C  
ATOM   3387  HD1 PHE A 235      29.917  14.622 -30.272  1.00 60.76           H  
ATOM   3388  CD2 PHE A 235      31.553  17.042 -32.036  1.00 60.76           C  
ATOM   3389  HD2 PHE A 235      32.516  17.524 -32.113  1.00 60.76           H  
ATOM   3390  CE1 PHE A 235      29.013  15.858 -31.791  1.00 60.76           C  
ATOM   3391  HE1 PHE A 235      28.030  15.426 -31.671  1.00 60.76           H  
ATOM   3392  CE2 PHE A 235      30.484  17.497 -32.829  1.00 60.76           C  
ATOM   3393  HE2 PHE A 235      30.632  18.329 -33.502  1.00 60.76           H  
ATOM   3394  CZ  PHE A 235      29.215  16.905 -32.708  1.00 60.76           C  
ATOM   3395  HZ  PHE A 235      28.388  17.278 -33.294  1.00 60.76           H  
ATOM   3396  N   ASN A 236      34.316  15.666 -27.108  1.00 57.77           N  
ATOM   3397  H   ASN A 236      34.300  16.666 -26.967  1.00 57.77           H  
ATOM   3398  CA  ASN A 236      35.255  14.850 -26.319  1.00 57.77           C  
ATOM   3399  HA  ASN A 236      35.134  13.806 -26.607  1.00 57.77           H  
ATOM   3400  C   ASN A 236      34.989  14.820 -24.807  1.00 57.77           C  
ATOM   3401  CB  ASN A 236      36.702  15.245 -26.658  1.00 57.77           C  
ATOM   3402  HB2 ASN A 236      37.365  14.919 -25.856  1.00 57.77           H  
ATOM   3403  HB3 ASN A 236      36.777  16.330 -26.727  1.00 57.77           H  
ATOM   3404  O   ASN A 236      35.717  14.130 -24.093  1.00 57.77           O  
ATOM   3405  CG  ASN A 236      37.222  14.607 -27.934  1.00 57.77           C  
ATOM   3406  ND2 ASN A 236      38.321  15.108 -28.446  1.00 57.77           N  
ATOM   3407 HD21 ASN A 236      38.762  15.905 -28.009  1.00 57.77           H  
ATOM   3408 HD22 ASN A 236      38.641  14.683 -29.304  1.00 57.77           H  
ATOM   3409  OD1 ASN A 236      36.705  13.652 -28.486  1.00 57.77           O  
ATOM   3410  N   GLU A 237      33.946  15.485 -24.318  1.00 57.12           N  
ATOM   3411  H   GLU A 237      33.359  16.025 -24.936  1.00 57.12           H  
ATOM   3412  CA  GLU A 237      33.397  15.199 -22.992  1.00 57.12           C  
ATOM   3413  HA  GLU A 237      34.076  14.538 -22.454  1.00 57.12           H  
ATOM   3414  C   GLU A 237      32.066  14.469 -23.187  1.00 57.12           C  
ATOM   3415  CB  GLU A 237      33.272  16.475 -22.143  1.00 57.12           C  
ATOM   3416  HB2 GLU A 237      32.723  17.237 -22.697  1.00 57.12           H  
ATOM   3417  HB3 GLU A 237      32.727  16.232 -21.231  1.00 57.12           H  
ATOM   3418  O   GLU A 237      31.245  14.916 -23.991  1.00 57.12           O  
ATOM   3419  CG  GLU A 237      34.672  16.995 -21.763  1.00 57.12           C  
ATOM   3420  HG2 GLU A 237      35.197  17.294 -22.670  1.00 57.12           H  
ATOM   3421  HG3 GLU A 237      35.230  16.174 -21.315  1.00 57.12           H  
ATOM   3422  CD  GLU A 237      34.676  18.180 -20.782  1.00 57.12           C  
ATOM   3423  OE1 GLU A 237      35.755  18.410 -20.183  1.00 57.12           O  
ATOM   3424  OE2 GLU A 237      33.633  18.848 -20.622  1.00 57.12           O  
ATOM   3425  N   PRO A 238      31.823  13.326 -22.518  1.00 54.77           N  
ATOM   3426  CA  PRO A 238      30.456  12.866 -22.390  1.00 54.77           C  
ATOM   3427  HA  PRO A 238      30.000  12.706 -23.367  1.00 54.77           H  
ATOM   3428  C   PRO A 238      29.707  13.975 -21.645  1.00 54.77           C  
ATOM   3429  CB  PRO A 238      30.533  11.543 -21.618  1.00 54.77           C  
ATOM   3430  HB2 PRO A 238      30.647  10.722 -22.326  1.00 54.77           H  
ATOM   3431  HB3 PRO A 238      29.657  11.383 -20.990  1.00 54.77           H  
ATOM   3432  O   PRO A 238      29.907  14.148 -20.445  1.00 54.77           O  
ATOM   3433  CG  PRO A 238      31.811  11.675 -20.788  1.00 54.77           C  
ATOM   3434  HG2 PRO A 238      31.582  12.160 -19.839  1.00 54.77           H  
ATOM   3435  HG3 PRO A 238      32.279  10.706 -20.612  1.00 54.77           H  
ATOM   3436  CD  PRO A 238      32.708  12.590 -21.625  1.00 54.77           C  
ATOM   3437  HD2 PRO A 238      33.403  11.995 -22.216  1.00 54.77           H  
ATOM   3438  HD3 PRO A 238      33.252  13.263 -20.962  1.00 54.77           H  
ATOM   3439  N   GLU A 239      28.867  14.739 -22.347  1.00 57.98           N  
ATOM   3440  H   GLU A 239      28.900  14.724 -23.356  1.00 57.98           H  
ATOM   3441  CA  GLU A 239      27.782  15.453 -21.687  1.00 57.98           C  
ATOM   3442  HA  GLU A 239      28.183  16.092 -20.900  1.00 57.98           H  
ATOM   3443  C   GLU A 239      26.917  14.373 -21.039  1.00 57.98           C  
ATOM   3444  CB  GLU A 239      26.953  16.329 -22.644  1.00 57.98           C  
ATOM   3445  HB2 GLU A 239      26.741  15.776 -23.559  1.00 57.98           H  
ATOM   3446  HB3 GLU A 239      26.006  16.539 -22.147  1.00 57.98           H  
ATOM   3447  O   GLU A 239      26.049  13.754 -21.662  1.00 57.98           O  
ATOM   3448  CG  GLU A 239      27.605  17.679 -22.987  1.00 57.98           C  
ATOM   3449  HG2 GLU A 239      28.419  17.513 -23.692  1.00 57.98           H  
ATOM   3450  HG3 GLU A 239      28.023  18.104 -22.075  1.00 57.98           H  
ATOM   3451  CD  GLU A 239      26.580  18.665 -23.583  1.00 57.98           C  
ATOM   3452  OE1 GLU A 239      26.685  19.871 -23.269  1.00 57.98           O  
ATOM   3453  OE2 GLU A 239      25.651  18.202 -24.291  1.00 57.98           O  
ATOM   3454  N   GLU A 240      27.203  14.084 -19.773  1.00 55.18           N  
ATOM   3455  H   GLU A 240      28.037  14.484 -19.367  1.00 55.18           H  
ATOM   3456  CA  GLU A 240      26.215  13.500 -18.896  1.00 55.18           C  
ATOM   3457  HA  GLU A 240      25.844  12.568 -19.323  1.00 55.18           H  
ATOM   3458  C   GLU A 240      25.081  14.519 -18.874  1.00 55.18           C  
ATOM   3459  CB  GLU A 240      26.791  13.210 -17.496  1.00 55.18           C  
ATOM   3460  HB2 GLU A 240      25.964  12.949 -16.836  1.00 55.18           H  
ATOM   3461  HB3 GLU A 240      27.281  14.103 -17.110  1.00 55.18           H  
ATOM   3462  O   GLU A 240      25.127  15.517 -18.157  1.00 55.18           O  
ATOM   3463  CG  GLU A 240      27.792  12.039 -17.517  1.00 55.18           C  
ATOM   3464  HG2 GLU A 240      28.624  12.299 -18.171  1.00 55.18           H  
ATOM   3465  HG3 GLU A 240      27.293  11.170 -17.945  1.00 55.18           H  
ATOM   3466  CD  GLU A 240      28.352  11.655 -16.131  1.00 55.18           C  
ATOM   3467  OE1 GLU A 240      29.158  10.694 -16.086  1.00 55.18           O  
ATOM   3468  OE2 GLU A 240      27.968  12.274 -15.114  1.00 55.18           O  
ATOM   3469  N   PHE A 241      24.065  14.295 -19.708  1.00 50.31           N  
ATOM   3470  H   PHE A 241      24.201  13.638 -20.463  1.00 50.31           H  
ATOM   3471  CA  PHE A 241      22.748  14.829 -19.439  1.00 50.31           C  
ATOM   3472  HA  PHE A 241      22.803  15.916 -19.379  1.00 50.31           H  
ATOM   3473  C   PHE A 241      22.367  14.272 -18.065  1.00 50.31           C  
ATOM   3474  CB  PHE A 241      21.735  14.430 -20.530  1.00 50.31           C  
ATOM   3475  HB2 PHE A 241      21.703  13.343 -20.604  1.00 50.31           H  
ATOM   3476  HB3 PHE A 241      20.747  14.760 -20.209  1.00 50.31           H  
ATOM   3477  O   PHE A 241      21.719  13.228 -17.961  1.00 50.31           O  
ATOM   3478  CG  PHE A 241      21.991  15.006 -21.910  1.00 50.31           C  
ATOM   3479  CD1 PHE A 241      21.596  16.323 -22.216  1.00 50.31           C  
ATOM   3480  HD1 PHE A 241      21.134  16.938 -21.458  1.00 50.31           H  
ATOM   3481  CD2 PHE A 241      22.637  14.228 -22.890  1.00 50.31           C  
ATOM   3482  HD2 PHE A 241      22.983  13.233 -22.651  1.00 50.31           H  
ATOM   3483  CE1 PHE A 241      21.864  16.863 -23.487  1.00 50.31           C  
ATOM   3484  HE1 PHE A 241      21.634  17.897 -23.698  1.00 50.31           H  
ATOM   3485  CE2 PHE A 241      22.900  14.767 -24.161  1.00 50.31           C  
ATOM   3486  HE2 PHE A 241      23.459  14.194 -24.887  1.00 50.31           H  
ATOM   3487  CZ  PHE A 241      22.522  16.087 -24.457  1.00 50.31           C  
ATOM   3488  HZ  PHE A 241      22.800  16.531 -25.401  1.00 50.31           H  
ATOM   3489  N   GLU A 242      22.762  14.962 -16.993  1.00 51.61           N  
ATOM   3490  H   GLU A 242      23.485  15.656 -17.118  1.00 51.61           H  
ATOM   3491  CA  GLU A 242      21.972  14.993 -15.781  1.00 51.61           C  
ATOM   3492  HA  GLU A 242      21.802  13.977 -15.426  1.00 51.61           H  
ATOM   3493  C   GLU A 242      20.633  15.571 -16.232  1.00 51.61           C  
ATOM   3494  CB  GLU A 242      22.623  15.803 -14.639  1.00 51.61           C  
ATOM   3495  HB2 GLU A 242      23.135  16.674 -15.048  1.00 51.61           H  
ATOM   3496  HB3 GLU A 242      21.828  16.148 -13.979  1.00 51.61           H  
ATOM   3497  O   GLU A 242      20.358  16.770 -16.163  1.00 51.61           O  
ATOM   3498  CG  GLU A 242      23.593  14.963 -13.785  1.00 51.61           C  
ATOM   3499  HG2 GLU A 242      24.454  14.690 -14.396  1.00 51.61           H  
ATOM   3500  HG3 GLU A 242      23.083  14.044 -13.495  1.00 51.61           H  
ATOM   3501  CD  GLU A 242      24.077  15.684 -12.505  1.00 51.61           C  
ATOM   3502  OE1 GLU A 242      24.493  14.976 -11.554  1.00 51.61           O  
ATOM   3503  OE2 GLU A 242      24.003  16.933 -12.445  1.00 51.61           O  
ATOM   3504  N   ILE A 243      19.766  14.686 -16.724  1.00 54.25           N  
ATOM   3505  H   ILE A 243      20.123  13.763 -16.926  1.00 54.25           H  
ATOM   3506  CA  ILE A 243      18.339  14.867 -16.590  1.00 54.25           C  
ATOM   3507  HA  ILE A 243      18.071  15.864 -16.940  1.00 54.25           H  
ATOM   3508  C   ILE A 243      18.128  14.802 -15.075  1.00 54.25           C  
ATOM   3509  CB  ILE A 243      17.529  13.814 -17.392  1.00 54.25           C  
ATOM   3510  HB  ILE A 243      17.661  12.841 -16.920  1.00 54.25           H  
ATOM   3511  O   ILE A 243      17.691  13.787 -14.533  1.00 54.25           O  
ATOM   3512  CG1 ILE A 243      18.002  13.689 -18.861  1.00 54.25           C  
ATOM   3513 HG12 ILE A 243      19.072  13.479 -18.877  1.00 54.25           H  
ATOM   3514 HG13 ILE A 243      17.838  14.633 -19.381  1.00 54.25           H  
ATOM   3515  CG2 ILE A 243      16.034  14.192 -17.341  1.00 54.25           C  
ATOM   3516 HG21 ILE A 243      15.866  15.129 -17.871  1.00 54.25           H  
ATOM   3517 HG22 ILE A 243      15.715  14.302 -16.305  1.00 54.25           H  
ATOM   3518 HG23 ILE A 243      15.429  13.402 -17.786  1.00 54.25           H  
ATOM   3519  CD1 ILE A 243      17.324  12.554 -19.641  1.00 54.25           C  
ATOM   3520 HD11 ILE A 243      16.268  12.774 -19.798  1.00 54.25           H  
ATOM   3521 HD12 ILE A 243      17.804  12.454 -20.614  1.00 54.25           H  
ATOM   3522 HD13 ILE A 243      17.428  11.615 -19.096  1.00 54.25           H  
ATOM   3523  N   GLU A 244      18.486  15.876 -14.361  1.00 51.25           N  
ATOM   3524  H   GLU A 244      19.011  16.599 -14.832  1.00 51.25           H  
ATOM   3525  CA  GLU A 244      17.806  16.222 -13.131  1.00 51.25           C  
ATOM   3526  HA  GLU A 244      17.877  15.400 -12.419  1.00 51.25           H  
ATOM   3527  C   GLU A 244      16.360  16.376 -13.573  1.00 51.25           C  
ATOM   3528  CB  GLU A 244      18.330  17.510 -12.472  1.00 51.25           C  
ATOM   3529  HB2 GLU A 244      18.559  18.255 -13.234  1.00 51.25           H  
ATOM   3530  HB3 GLU A 244      17.523  17.898 -11.850  1.00 51.25           H  
ATOM   3531  O   GLU A 244      15.931  17.417 -14.078  1.00 51.25           O  
ATOM   3532  CG  GLU A 244      19.548  17.297 -11.555  1.00 51.25           C  
ATOM   3533  HG2 GLU A 244      20.439  17.161 -12.169  1.00 51.25           H  
ATOM   3534  HG3 GLU A 244      19.389  16.387 -10.977  1.00 51.25           H  
ATOM   3535  CD  GLU A 244      19.750  18.477 -10.579  1.00 51.25           C  
ATOM   3536  OE1 GLU A 244      20.192  18.228  -9.431  1.00 51.25           O  
ATOM   3537  OE2 GLU A 244      19.334  19.617 -10.906  1.00 51.25           O  
ATOM   3538  N   GLU A 245      15.635  15.265 -13.503  1.00 56.50           N  
ATOM   3539  H   GLU A 245      16.133  14.407 -13.315  1.00 56.50           H  
ATOM   3540  CA  GLU A 245      14.228  15.173 -13.805  1.00 56.50           C  
ATOM   3541  HA  GLU A 245      14.052  15.600 -14.792  1.00 56.50           H  
ATOM   3542  C   GLU A 245      13.551  16.038 -12.747  1.00 56.50           C  
ATOM   3543  CB  GLU A 245      13.815  13.690 -13.819  1.00 56.50           C  
ATOM   3544  HB2 GLU A 245      14.606  13.113 -14.298  1.00 56.50           H  
ATOM   3545  HB3 GLU A 245      13.702  13.324 -12.799  1.00 56.50           H  
ATOM   3546  O   GLU A 245      13.201  15.584 -11.654  1.00 56.50           O  
ATOM   3547  CG  GLU A 245      12.529  13.454 -14.620  1.00 56.50           C  
ATOM   3548  HG2 GLU A 245      12.665  13.858 -15.623  1.00 56.50           H  
ATOM   3549  HG3 GLU A 245      11.714  14.004 -14.148  1.00 56.50           H  
ATOM   3550  CD  GLU A 245      12.151  11.965 -14.710  1.00 56.50           C  
ATOM   3551  OE1 GLU A 245      11.508  11.606 -15.724  1.00 56.50           O  
ATOM   3552  OE2 GLU A 245      12.403  11.223 -13.734  1.00 56.50           O  
ATOM   3553  N   THR A 246      13.502  17.348 -13.020  1.00 55.88           N  
ATOM   3554  H   THR A 246      14.098  17.663 -13.772  1.00 55.88           H  
ATOM   3555  CA  THR A 246      12.911  18.327 -12.117  1.00 55.88           C  
ATOM   3556  HA  THR A 246      13.556  18.398 -11.241  1.00 55.88           H  
ATOM   3557  C   THR A 246      11.551  17.767 -11.738  1.00 55.88           C  
ATOM   3558  CB  THR A 246      12.760  19.724 -12.737  1.00 55.88           C  
ATOM   3559  HB  THR A 246      12.139  20.328 -12.076  1.00 55.88           H  
ATOM   3560  O   THR A 246      10.801  17.384 -12.642  1.00 55.88           O  
ATOM   3561  CG2 THR A 246      14.103  20.430 -12.889  1.00 55.88           C  
ATOM   3562 HG21 THR A 246      14.588  20.524 -11.918  1.00 55.88           H  
ATOM   3563 HG22 THR A 246      13.951  21.425 -13.309  1.00 55.88           H  
ATOM   3564 HG23 THR A 246      14.758  19.863 -13.550  1.00 55.88           H  
ATOM   3565  OG1 THR A 246      12.155  19.688 -14.008  1.00 55.88           O  
ATOM   3566  HG1 THR A 246      12.635  19.037 -14.524  1.00 55.88           H  
ATOM   3567  N   PRO A 247      11.245  17.612 -10.436  1.00 58.64           N  
ATOM   3568  CA  PRO A 247      10.100  16.827 -10.009  1.00 58.64           C  
ATOM   3569  HA  PRO A 247      10.223  15.797 -10.343  1.00 58.64           H  
ATOM   3570  C   PRO A 247       8.850  17.423 -10.646  1.00 58.64           C  
ATOM   3571  CB  PRO A 247      10.108  16.868  -8.475  1.00 58.64           C  
ATOM   3572  HB2 PRO A 247       9.106  16.975  -8.058  1.00 58.64           H  
ATOM   3573  HB3 PRO A 247      10.577  15.959  -8.099  1.00 58.64           H  
ATOM   3574  O   PRO A 247       8.383  18.492 -10.239  1.00 58.64           O  
ATOM   3575  CG  PRO A 247      10.995  18.068  -8.137  1.00 58.64           C  
ATOM   3576  HG2 PRO A 247      10.397  18.979  -8.145  1.00 58.64           H  
ATOM   3577  HG3 PRO A 247      11.497  17.944  -7.177  1.00 58.64           H  
ATOM   3578  CD  PRO A 247      11.989  18.102  -9.293  1.00 58.64           C  
ATOM   3579  HD2 PRO A 247      12.348  19.119  -9.453  1.00 58.64           H  
ATOM   3580  HD3 PRO A 247      12.823  17.431  -9.092  1.00 58.64           H  
ATOM   3581  N   GLN A 248       8.346  16.755 -11.689  1.00 61.37           N  
ATOM   3582  H   GLN A 248       8.898  16.003 -12.076  1.00 61.37           H  
ATOM   3583  CA  GLN A 248       7.218  17.259 -12.450  1.00 61.37           C  
ATOM   3584  HA  GLN A 248       7.509  18.222 -12.870  1.00 61.37           H  
ATOM   3585  C   GLN A 248       6.054  17.438 -11.474  1.00 61.37           C  
ATOM   3586  CB  GLN A 248       6.826  16.320 -13.599  1.00 61.37           C  
ATOM   3587  HB2 GLN A 248       6.680  15.311 -13.211  1.00 61.37           H  
ATOM   3588  HB3 GLN A 248       5.877  16.669 -14.005  1.00 61.37           H  
ATOM   3589  O   GLN A 248       5.815  16.566 -10.626  1.00 61.37           O  
ATOM   3590  CG  GLN A 248       7.855  16.284 -14.741  1.00 61.37           C  
ATOM   3591  HG2 GLN A 248       8.039  17.295 -15.103  1.00 61.37           H  
ATOM   3592  HG3 GLN A 248       8.796  15.881 -14.365  1.00 61.37           H  
ATOM   3593  CD  GLN A 248       7.388  15.427 -15.917  1.00 61.37           C  
ATOM   3594  NE2 GLN A 248       8.280  15.028 -16.795  1.00 61.37           N  
ATOM   3595 HE21 GLN A 248       7.965  14.381 -17.503  1.00 61.37           H  
ATOM   3596 HE22 GLN A 248       9.267  15.168 -16.631  1.00 61.37           H  
ATOM   3597  OE1 GLN A 248       6.216  15.112 -16.069  1.00 61.37           O  
ATOM   3598  N   PRO A 249       5.319  18.560 -11.533  1.00 55.97           N  
ATOM   3599  CA  PRO A 249       4.198  18.771 -10.638  1.00 55.97           C  
ATOM   3600  HA  PRO A 249       4.531  18.679  -9.604  1.00 55.97           H  
ATOM   3601  C   PRO A 249       3.127  17.713 -10.923  1.00 55.97           C  
ATOM   3602  CB  PRO A 249       3.741  20.212 -10.891  1.00 55.97           C  
ATOM   3603  HB2 PRO A 249       4.271  20.880 -10.212  1.00 55.97           H  
ATOM   3604  HB3 PRO A 249       2.664  20.333 -10.775  1.00 55.97           H  
ATOM   3605  O   PRO A 249       2.330  17.841 -11.845  1.00 55.97           O  
ATOM   3606  CG  PRO A 249       4.195  20.491 -12.325  1.00 55.97           C  
ATOM   3607  HG2 PRO A 249       3.451  20.112 -13.026  1.00 55.97           H  
ATOM   3608  HG3 PRO A 249       4.376  21.553 -12.496  1.00 55.97           H  
ATOM   3609  CD  PRO A 249       5.478  19.674 -12.454  1.00 55.97           C  
ATOM   3610  HD2 PRO A 249       6.336  20.274 -12.150  1.00 55.97           H  
ATOM   3611  HD3 PRO A 249       5.602  19.330 -13.481  1.00 55.97           H  
ATOM   3612  N   ARG A 250       3.073  16.673 -10.082  1.00 61.08           N  
ATOM   3613  H   ARG A 250       3.899  16.537  -9.518  1.00 61.08           H  
ATOM   3614  CA  ARG A 250       2.116  15.553 -10.189  1.00 61.08           C  
ATOM   3615  HA  ARG A 250       2.191  15.135 -11.194  1.00 61.08           H  
ATOM   3616  C   ARG A 250       0.646  15.969 -10.031  1.00 61.08           C  
ATOM   3617  CB  ARG A 250       2.496  14.455  -9.177  1.00 61.08           C  
ATOM   3618  HB2 ARG A 250       1.726  13.684  -9.189  1.00 61.08           H  
ATOM   3619  HB3 ARG A 250       2.534  14.883  -8.175  1.00 61.08           H  
ATOM   3620  O   ARG A 250      -0.253  15.153 -10.196  1.00 61.08           O  
ATOM   3621  CG  ARG A 250       3.842  13.785  -9.503  1.00 61.08           C  
ATOM   3622  HG2 ARG A 250       3.795  13.356 -10.504  1.00 61.08           H  
ATOM   3623  HG3 ARG A 250       4.647  14.519  -9.469  1.00 61.08           H  
ATOM   3624  CD  ARG A 250       4.146  12.680  -8.490  1.00 61.08           C  
ATOM   3625  HD2 ARG A 250       4.256  13.128  -7.502  1.00 61.08           H  
ATOM   3626  HD3 ARG A 250       3.313  11.977  -8.466  1.00 61.08           H  
ATOM   3627  NE  ARG A 250       5.372  11.939  -8.837  1.00 61.08           N  
ATOM   3628  HE  ARG A 250       5.722  12.002  -9.782  1.00 61.08           H  
ATOM   3629  NH1 ARG A 250       5.596  10.913  -6.816  1.00 61.08           N  
ATOM   3630 HH11 ARG A 250       4.633  10.607  -6.809  1.00 61.08           H  
ATOM   3631 HH12 ARG A 250       6.122  10.161  -6.393  1.00 61.08           H  
ATOM   3632  NH2 ARG A 250       6.916  10.283  -8.446  1.00 61.08           N  
ATOM   3633 HH21 ARG A 250       7.267  10.317  -9.393  1.00 61.08           H  
ATOM   3634 HH22 ARG A 250       6.984   9.406  -7.948  1.00 61.08           H  
ATOM   3635  CZ  ARG A 250       5.967  11.069  -8.042  1.00 61.08           C  
ATOM   3636  N   SER A 251       0.373  17.229  -9.686  1.00 63.72           N  
ATOM   3637  H   SER A 251       1.149  17.875  -9.688  1.00 63.72           H  
ATOM   3638  CA  SER A 251      -0.978  17.781  -9.586  1.00 63.72           C  
ATOM   3639  HA  SER A 251      -1.658  17.145 -10.152  1.00 63.72           H  
ATOM   3640  C   SER A 251      -1.037  19.185 -10.175  1.00 63.72           C  
ATOM   3641  CB  SER A 251      -1.438  17.800  -8.125  1.00 63.72           C  
ATOM   3642  HB2 SER A 251      -1.329  16.803  -7.700  1.00 63.72           H  
ATOM   3643  HB3 SER A 251      -0.817  18.495  -7.560  1.00 63.72           H  
ATOM   3644  O   SER A 251      -0.218  20.042  -9.849  1.00 63.72           O  
ATOM   3645  OG  SER A 251      -2.797  18.200  -8.040  1.00 63.72           O  
ATOM   3646  HG  SER A 251      -3.326  17.470  -8.368  1.00 63.72           H  
ATOM   3647  N   SER A 252      -2.081  19.445 -10.963  1.00 67.37           N  
ATOM   3648  H   SER A 252      -2.724  18.694 -11.171  1.00 67.37           H  
ATOM   3649  CA  SER A 252      -2.371  20.734 -11.605  1.00 67.37           C  
ATOM   3650  HA  SER A 252      -1.495  21.035 -12.178  1.00 67.37           H  
ATOM   3651  C   SER A 252      -2.686  21.881 -10.632  1.00 67.37           C  
ATOM   3652  CB  SER A 252      -3.539  20.538 -12.581  1.00 67.37           C  
ATOM   3653  HB2 SER A 252      -3.807  21.494 -13.032  1.00 67.37           H  
ATOM   3654  HB3 SER A 252      -3.229  19.856 -13.372  1.00 67.37           H  
ATOM   3655  O   SER A 252      -2.915  23.009 -11.063  1.00 67.37           O  
ATOM   3656  OG  SER A 252      -4.664  19.988 -11.909  1.00 67.37           O  
ATOM   3657  HG  SER A 252      -5.332  19.796 -12.572  1.00 67.37           H  
ATOM   3658  N   THR A 253      -2.704  21.636  -9.315  1.00 72.27           N  
ATOM   3659  H   THR A 253      -2.393  20.724  -9.012  1.00 72.27           H  
ATOM   3660  CA  THR A 253      -3.016  22.658  -8.306  1.00 72.27           C  
ATOM   3661  HA  THR A 253      -3.050  23.623  -8.812  1.00 72.27           H  
ATOM   3662  C   THR A 253      -1.936  22.731  -7.212  1.00 72.27           C  
ATOM   3663  CB  THR A 253      -4.425  22.472  -7.716  1.00 72.27           C  
ATOM   3664  HB  THR A 253      -4.584  23.249  -6.969  1.00 72.27           H  
ATOM   3665  O   THR A 253      -1.798  21.801  -6.416  1.00 72.27           O  
ATOM   3666  CG2 THR A 253      -5.521  22.610  -8.773  1.00 72.27           C  
ATOM   3667 HG21 THR A 253      -5.425  23.571  -9.279  1.00 72.27           H  
ATOM   3668 HG22 THR A 253      -5.442  21.814  -9.514  1.00 72.27           H  
ATOM   3669 HG23 THR A 253      -6.500  22.553  -8.298  1.00 72.27           H  
ATOM   3670  OG1 THR A 253      -4.596  21.220  -7.095  1.00 72.27           O  
ATOM   3671  HG1 THR A 253      -4.231  20.555  -7.684  1.00 72.27           H  
ATOM   3672  N   PRO A 254      -1.192  23.850  -7.077  1.00 57.85           N  
ATOM   3673  CA  PRO A 254      -0.072  23.951  -6.127  1.00 57.85           C  
ATOM   3674  HA  PRO A 254       0.610  23.116  -6.281  1.00 57.85           H  
ATOM   3675  C   PRO A 254      -0.512  23.927  -4.650  1.00 57.85           C  
ATOM   3676  CB  PRO A 254       0.656  25.247  -6.503  1.00 57.85           C  
ATOM   3677  HB2 PRO A 254       1.091  25.744  -5.636  1.00 57.85           H  
ATOM   3678  HB3 PRO A 254       1.430  25.019  -7.235  1.00 57.85           H  
ATOM   3679  O   PRO A 254       0.271  23.605  -3.760  1.00 57.85           O  
ATOM   3680  CG  PRO A 254      -0.426  26.101  -7.165  1.00 57.85           C  
ATOM   3681  HG2 PRO A 254      -0.005  26.822  -7.865  1.00 57.85           H  
ATOM   3682  HG3 PRO A 254      -1.015  26.606  -6.400  1.00 57.85           H  
ATOM   3683  CD  PRO A 254      -1.286  25.064  -7.880  1.00 57.85           C  
ATOM   3684  HD2 PRO A 254      -0.883  24.875  -8.875  1.00 57.85           H  
ATOM   3685  HD3 PRO A 254      -2.312  25.425  -7.953  1.00 57.85           H  
ATOM   3686  N   LEU A 255      -1.792  24.196  -4.362  1.00 60.58           N  
ATOM   3687  H   LEU A 255      -2.401  24.424  -5.134  1.00 60.58           H  
ATOM   3688  CA  LEU A 255      -2.358  24.095  -3.009  1.00 60.58           C  
ATOM   3689  HA  LEU A 255      -1.664  24.560  -2.309  1.00 60.58           H  
ATOM   3690  C   LEU A 255      -2.531  22.645  -2.523  1.00 60.58           C  
ATOM   3691  CB  LEU A 255      -3.702  24.843  -2.963  1.00 60.58           C  
ATOM   3692  HB2 LEU A 255      -4.341  24.450  -3.753  1.00 60.58           H  
ATOM   3693  HB3 LEU A 255      -4.189  24.631  -2.011  1.00 60.58           H  
ATOM   3694  O   LEU A 255      -2.826  22.427  -1.343  1.00 60.58           O  
ATOM   3695  CG  LEU A 255      -3.590  26.371  -3.114  1.00 60.58           C  
ATOM   3696  HG  LEU A 255      -3.058  26.614  -4.033  1.00 60.58           H  
ATOM   3697  CD1 LEU A 255      -4.996  26.968  -3.195  1.00 60.58           C  
ATOM   3698 HD11 LEU A 255      -5.553  26.759  -2.282  1.00 60.58           H  
ATOM   3699 HD12 LEU A 255      -5.523  26.548  -4.052  1.00 60.58           H  
ATOM   3700 HD13 LEU A 255      -4.924  28.047  -3.337  1.00 60.58           H  
ATOM   3701  CD2 LEU A 255      -2.871  27.017  -1.927  1.00 60.58           C  
ATOM   3702 HD21 LEU A 255      -2.884  28.101  -2.038  1.00 60.58           H  
ATOM   3703 HD22 LEU A 255      -3.356  26.742  -0.990  1.00 60.58           H  
ATOM   3704 HD23 LEU A 255      -1.828  26.701  -1.907  1.00 60.58           H  
ATOM   3705  N   ALA A 256      -2.368  21.652  -3.403  1.00 59.48           N  
ATOM   3706  H   ALA A 256      -2.144  21.866  -4.364  1.00 59.48           H  
ATOM   3707  CA  ALA A 256      -2.448  20.247  -3.031  1.00 59.48           C  
ATOM   3708  HA  ALA A 256      -3.373  20.082  -2.478  1.00 59.48           H  
ATOM   3709  C   ALA A 256      -1.286  19.832  -2.120  1.00 59.48           C  
ATOM   3710  CB  ALA A 256      -2.506  19.399  -4.306  1.00 59.48           C  
ATOM   3711  HB1 ALA A 256      -1.585  19.511  -4.878  1.00 59.48           H  
ATOM   3712  HB2 ALA A 256      -3.344  19.710  -4.930  1.00 59.48           H  
ATOM   3713  HB3 ALA A 256      -2.631  18.348  -4.048  1.00 59.48           H  
ATOM   3714  O   ALA A 256      -1.511  19.060  -1.192  1.00 59.48           O  
ATOM   3715  N   PHE A 257      -0.086  20.397  -2.302  1.00 53.77           N  
ATOM   3716  H   PHE A 257       0.041  21.024  -3.083  1.00 53.77           H  
ATOM   3717  CA  PHE A 257       1.106  19.991  -1.551  1.00 53.77           C  
ATOM   3718  HA  PHE A 257       1.253  18.920  -1.688  1.00 53.77           H  
ATOM   3719  C   PHE A 257       0.963  20.224  -0.044  1.00 53.77           C  
ATOM   3720  CB  PHE A 257       2.340  20.704  -2.118  1.00 53.77           C  
ATOM   3721  HB2 PHE A 257       2.148  21.775  -2.191  1.00 53.77           H  
ATOM   3722  HB3 PHE A 257       3.171  20.568  -1.427  1.00 53.77           H  
ATOM   3723  O   PHE A 257       1.141  19.296   0.741  1.00 53.77           O  
ATOM   3724  CG  PHE A 257       2.768  20.164  -3.468  1.00 53.77           C  
ATOM   3725  CD1 PHE A 257       3.491  18.957  -3.535  1.00 53.77           C  
ATOM   3726  HD1 PHE A 257       3.757  18.426  -2.634  1.00 53.77           H  
ATOM   3727  CD2 PHE A 257       2.444  20.851  -4.654  1.00 53.77           C  
ATOM   3728  HD2 PHE A 257       1.908  21.787  -4.615  1.00 53.77           H  
ATOM   3729  CE1 PHE A 257       3.892  18.443  -4.781  1.00 53.77           C  
ATOM   3730  HE1 PHE A 257       4.464  17.529  -4.834  1.00 53.77           H  
ATOM   3731  CE2 PHE A 257       2.841  20.332  -5.900  1.00 53.77           C  
ATOM   3732  HE2 PHE A 257       2.608  20.862  -6.812  1.00 53.77           H  
ATOM   3733  CZ  PHE A 257       3.568  19.130  -5.963  1.00 53.77           C  
ATOM   3734  HZ  PHE A 257       3.895  18.744  -6.917  1.00 53.77           H  
ATOM   3735  N   SER A 258       0.552  21.420   0.394  1.00 59.43           N  
ATOM   3736  H   SER A 258       0.363  22.147  -0.282  1.00 59.43           H  
ATOM   3737  CA  SER A 258       0.400  21.714   1.831  1.00 59.43           C  
ATOM   3738  HA  SER A 258       1.340  21.478   2.330  1.00 59.43           H  
ATOM   3739  C   SER A 258      -0.687  20.859   2.495  1.00 59.43           C  
ATOM   3740  CB  SER A 258       0.126  23.205   2.043  1.00 59.43           C  
ATOM   3741  HB2 SER A 258       0.045  23.412   3.110  1.00 59.43           H  
ATOM   3742  HB3 SER A 258       0.962  23.776   1.639  1.00 59.43           H  
ATOM   3743  O   SER A 258      -0.516  20.386   3.623  1.00 59.43           O  
ATOM   3744  OG  SER A 258      -1.067  23.599   1.390  1.00 59.43           O  
ATOM   3745  HG  SER A 258      -0.995  24.531   1.171  1.00 59.43           H  
ATOM   3746  N   ARG A 259      -1.784  20.587   1.777  1.00 61.30           N  
ATOM   3747  H   ARG A 259      -1.846  21.005   0.860  1.00 61.30           H  
ATOM   3748  CA  ARG A 259      -2.841  19.670   2.231  1.00 61.30           C  
ATOM   3749  HA  ARG A 259      -3.090  19.906   3.265  1.00 61.30           H  
ATOM   3750  C   ARG A 259      -2.369  18.215   2.240  1.00 61.30           C  
ATOM   3751  CB  ARG A 259      -4.093  19.836   1.359  1.00 61.30           C  
ATOM   3752  HB2 ARG A 259      -4.808  19.056   1.623  1.00 61.30           H  
ATOM   3753  HB3 ARG A 259      -3.821  19.711   0.311  1.00 61.30           H  
ATOM   3754  O   ARG A 259      -2.749  17.477   3.147  1.00 61.30           O  
ATOM   3755  CG  ARG A 259      -4.765  21.203   1.558  1.00 61.30           C  
ATOM   3756  HG2 ARG A 259      -5.053  21.321   2.602  1.00 61.30           H  
ATOM   3757  HG3 ARG A 259      -4.069  21.997   1.285  1.00 61.30           H  
ATOM   3758  CD  ARG A 259      -6.008  21.297   0.667  1.00 61.30           C  
ATOM   3759  HD2 ARG A 259      -6.710  20.513   0.951  1.00 61.30           H  
ATOM   3760  HD3 ARG A 259      -5.693  21.135  -0.364  1.00 61.30           H  
ATOM   3761  NE  ARG A 259      -6.666  22.612   0.774  1.00 61.30           N  
ATOM   3762  HE  ARG A 259      -6.304  23.244   1.474  1.00 61.30           H  
ATOM   3763  NH1 ARG A 259      -8.118  22.352  -0.988  1.00 61.30           N  
ATOM   3764 HH11 ARG A 259      -8.825  22.728  -1.603  1.00 61.30           H  
ATOM   3765 HH12 ARG A 259      -7.697  21.459  -1.203  1.00 61.30           H  
ATOM   3766  NH2 ARG A 259      -8.109  24.264   0.153  1.00 61.30           N  
ATOM   3767 HH21 ARG A 259      -8.832  24.607  -0.463  1.00 61.30           H  
ATOM   3768 HH22 ARG A 259      -7.747  24.864   0.881  1.00 61.30           H  
ATOM   3769  CZ  ARG A 259      -7.624  23.067  -0.015  1.00 61.30           C  
ATOM   3770  N   ALA A 260      -1.540  17.808   1.282  1.00 59.59           N  
ATOM   3771  H   ALA A 260      -1.291  18.454   0.547  1.00 59.59           H  
ATOM   3772  CA  ALA A 260      -0.961  16.471   1.211  1.00 59.59           C  
ATOM   3773  HA  ALA A 260      -1.764  15.737   1.283  1.00 59.59           H  
ATOM   3774  C   ALA A 260      -0.005  16.216   2.383  1.00 59.59           C  
ATOM   3775  CB  ALA A 260      -0.280  16.278  -0.149  1.00 59.59           C  
ATOM   3776  HB1 ALA A 260       0.118  15.266  -0.218  1.00 59.59           H  
ATOM   3777  HB2 ALA A 260       0.544  16.981  -0.271  1.00 59.59           H  
ATOM   3778  HB3 ALA A 260      -0.999  16.423  -0.955  1.00 59.59           H  
ATOM   3779  O   ALA A 260      -0.139  15.189   3.043  1.00 59.59           O  
ATOM   3780  N   PHE A 261       0.856  17.178   2.742  1.00 57.64           N  
ATOM   3781  H   PHE A 261       0.980  17.966   2.122  1.00 57.64           H  
ATOM   3782  CA  PHE A 261       1.727  17.065   3.921  1.00 57.64           C  
ATOM   3783  HA  PHE A 261       2.331  16.163   3.822  1.00 57.64           H  
ATOM   3784  C   PHE A 261       0.935  16.924   5.229  1.00 57.64           C  
ATOM   3785  CB  PHE A 261       2.672  18.275   4.003  1.00 57.64           C  
ATOM   3786  HB2 PHE A 261       3.069  18.340   5.016  1.00 57.64           H  
ATOM   3787  HB3 PHE A 261       2.112  19.190   3.815  1.00 57.64           H  
ATOM   3788  O   PHE A 261       1.281  16.103   6.082  1.00 57.64           O  
ATOM   3789  CG  PHE A 261       3.859  18.189   3.064  1.00 57.64           C  
ATOM   3790  CD1 PHE A 261       4.879  17.250   3.311  1.00 57.64           C  
ATOM   3791  HD1 PHE A 261       4.821  16.591   4.165  1.00 57.64           H  
ATOM   3792  CD2 PHE A 261       3.962  19.044   1.951  1.00 57.64           C  
ATOM   3793  HD2 PHE A 261       3.222  19.812   1.783  1.00 57.64           H  
ATOM   3794  CE1 PHE A 261       5.975  17.150   2.435  1.00 57.64           C  
ATOM   3795  HE1 PHE A 261       6.751  16.421   2.614  1.00 57.64           H  
ATOM   3796  CE2 PHE A 261       5.042  18.925   1.059  1.00 57.64           C  
ATOM   3797  HE2 PHE A 261       5.114  19.571   0.197  1.00 57.64           H  
ATOM   3798  CZ  PHE A 261       6.048  17.977   1.302  1.00 57.64           C  
ATOM   3799  HZ  PHE A 261       6.882  17.886   0.621  1.00 57.64           H  
ATOM   3800  N   GLY A 262      -0.155  17.684   5.388  1.00 63.44           N  
ATOM   3801  H   GLY A 262      -0.365  18.372   4.679  1.00 63.44           H  
ATOM   3802  CA  GLY A 262      -1.050  17.546   6.542  1.00 63.44           C  
ATOM   3803  HA2 GLY A 262      -0.486  17.697   7.462  1.00 63.44           H  
ATOM   3804  HA3 GLY A 262      -1.829  18.306   6.477  1.00 63.44           H  
ATOM   3805  C   GLY A 262      -1.728  16.173   6.609  1.00 63.44           C  
ATOM   3806  O   GLY A 262      -1.822  15.587   7.685  1.00 63.44           O  
ATOM   3807  N   ARG A 263      -2.143  15.632   5.456  1.00 64.02           N  
ATOM   3808  H   ARG A 263      -2.016  16.170   4.611  1.00 64.02           H  
ATOM   3809  CA  ARG A 263      -2.773  14.305   5.345  1.00 64.02           C  
ATOM   3810  HA  ARG A 263      -3.529  14.195   6.123  1.00 64.02           H  
ATOM   3811  C   ARG A 263      -1.789  13.159   5.574  1.00 64.02           C  
ATOM   3812  CB  ARG A 263      -3.435  14.162   3.969  1.00 64.02           C  
ATOM   3813  HB2 ARG A 263      -2.723  14.455   3.198  1.00 64.02           H  
ATOM   3814  HB3 ARG A 263      -3.693  13.115   3.809  1.00 64.02           H  
ATOM   3815  O   ARG A 263      -2.142  12.197   6.245  1.00 64.02           O  
ATOM   3816  CG  ARG A 263      -4.717  14.993   3.843  1.00 64.02           C  
ATOM   3817  HG2 ARG A 263      -5.479  14.578   4.503  1.00 64.02           H  
ATOM   3818  HG3 ARG A 263      -4.536  16.029   4.130  1.00 64.02           H  
ATOM   3819  CD  ARG A 263      -5.205  14.938   2.392  1.00 64.02           C  
ATOM   3820  HD2 ARG A 263      -5.413  13.900   2.132  1.00 64.02           H  
ATOM   3821  HD3 ARG A 263      -4.407  15.307   1.747  1.00 64.02           H  
ATOM   3822  NE  ARG A 263      -6.414  15.755   2.184  1.00 64.02           N  
ATOM   3823  HE  ARG A 263      -6.771  16.243   2.993  1.00 64.02           H  
ATOM   3824  NH1 ARG A 263      -6.674  15.273  -0.047  1.00 64.02           N  
ATOM   3825 HH11 ARG A 263      -5.861  14.676  -0.014  1.00 64.02           H  
ATOM   3826 HH12 ARG A 263      -7.186  15.341  -0.916  1.00 64.02           H  
ATOM   3827  NH2 ARG A 263      -8.119  16.641   0.959  1.00 64.02           N  
ATOM   3828 HH21 ARG A 263      -8.613  16.698   0.079  1.00 64.02           H  
ATOM   3829 HH22 ARG A 263      -8.496  17.074   1.789  1.00 64.02           H  
ATOM   3830  CZ  ARG A 263      -7.058  15.886   1.038  1.00 64.02           C  
ATOM   3831  N   ALA A 264      -0.559  13.262   5.074  1.00 64.62           N  
ATOM   3832  H   ALA A 264      -0.345  14.041   4.468  1.00 64.62           H  
ATOM   3833  CA  ALA A 264       0.476  12.252   5.293  1.00 64.62           C  
ATOM   3834  HA  ALA A 264       0.097  11.280   4.976  1.00 64.62           H  
ATOM   3835  C   ALA A 264       0.846  12.143   6.782  1.00 64.62           C  
ATOM   3836  CB  ALA A 264       1.689  12.603   4.425  1.00 64.62           C  
ATOM   3837  HB1 ALA A 264       1.399  12.633   3.375  1.00 64.62           H  
ATOM   3838  HB2 ALA A 264       2.460  11.842   4.550  1.00 64.62           H  
ATOM   3839  HB3 ALA A 264       2.095  13.572   4.713  1.00 64.62           H  
ATOM   3840  O   ALA A 264       1.009  11.043   7.309  1.00 64.62           O  
ATOM   3841  N   ARG A 265       0.881  13.275   7.501  1.00 71.19           N  
ATOM   3842  H   ARG A 265       0.760  14.151   7.013  1.00 71.19           H  
ATOM   3843  CA  ARG A 265       1.091  13.289   8.960  1.00 71.19           C  
ATOM   3844  HA  ARG A 265       2.004  12.741   9.189  1.00 71.19           H  
ATOM   3845  C   ARG A 265      -0.001  12.567   9.748  1.00 71.19           C  
ATOM   3846  CB  ARG A 265       1.218  14.734   9.458  1.00 71.19           C  
ATOM   3847  HB2 ARG A 265       0.476  15.365   8.969  1.00 71.19           H  
ATOM   3848  HB3 ARG A 265       1.029  14.755  10.531  1.00 71.19           H  
ATOM   3849  O   ARG A 265       0.281  12.102  10.847  1.00 71.19           O  
ATOM   3850  CG  ARG A 265       2.624  15.290   9.215  1.00 71.19           C  
ATOM   3851  HG2 ARG A 265       2.850  15.295   8.149  1.00 71.19           H  
ATOM   3852  HG3 ARG A 265       3.344  14.654   9.729  1.00 71.19           H  
ATOM   3853  CD  ARG A 265       2.720  16.714   9.770  1.00 71.19           C  
ATOM   3854  HD2 ARG A 265       2.295  16.732  10.774  1.00 71.19           H  
ATOM   3855  HD3 ARG A 265       2.139  17.374   9.125  1.00 71.19           H  
ATOM   3856  NE  ARG A 265       4.121  17.167   9.837  1.00 71.19           N  
ATOM   3857  HE  ARG A 265       4.825  16.485   9.597  1.00 71.19           H  
ATOM   3858  NH1 ARG A 265       3.716  19.344  10.441  1.00 71.19           N  
ATOM   3859 HH11 ARG A 265       2.724  19.164  10.378  1.00 71.19           H  
ATOM   3860 HH12 ARG A 265       4.063  20.268  10.655  1.00 71.19           H  
ATOM   3861  NH2 ARG A 265       5.819  18.635  10.214  1.00 71.19           N  
ATOM   3862 HH21 ARG A 265       6.149  19.565  10.430  1.00 71.19           H  
ATOM   3863 HH22 ARG A 265       6.493  17.924   9.968  1.00 71.19           H  
ATOM   3864  CZ  ARG A 265       4.544  18.374  10.163  1.00 71.19           C  
ATOM   3865  N   GLU A 266      -1.221  12.477   9.220  1.00 81.33           N  
ATOM   3866  H   GLU A 266      -1.389  12.876   8.307  1.00 81.33           H  
ATOM   3867  CA  GLU A 266      -2.311  11.738   9.865  1.00 81.33           C  
ATOM   3868  HA  GLU A 266      -2.389  12.052  10.906  1.00 81.33           H  
ATOM   3869  C   GLU A 266      -2.035  10.228   9.862  1.00 81.33           C  
ATOM   3870  CB  GLU A 266      -3.635  12.068   9.157  1.00 81.33           C  
ATOM   3871  HB2 GLU A 266      -3.642  11.569   8.188  1.00 81.33           H  
ATOM   3872  HB3 GLU A 266      -3.685  13.144   8.993  1.00 81.33           H  
ATOM   3873  O   GLU A 266      -2.225   9.581  10.886  1.00 81.33           O  
ATOM   3874  CG  GLU A 266      -4.892  11.639   9.935  1.00 81.33           C  
ATOM   3875  HG2 GLU A 266      -4.949  12.216  10.858  1.00 81.33           H  
ATOM   3876  HG3 GLU A 266      -4.808  10.584  10.193  1.00 81.33           H  
ATOM   3877  CD  GLU A 266      -6.179  11.847   9.111  1.00 81.33           C  
ATOM   3878  OE1 GLU A 266      -7.247  11.321   9.489  1.00 81.33           O  
ATOM   3879  OE2 GLU A 266      -6.126  12.456   8.015  1.00 81.33           O  
ATOM   3880  N   LEU A 267      -1.530   9.686   8.746  1.00 86.58           N  
ATOM   3881  H   LEU A 267      -1.352  10.293   7.959  1.00 86.58           H  
ATOM   3882  CA  LEU A 267      -1.288   8.247   8.573  1.00 86.58           C  
ATOM   3883  HA  LEU A 267      -2.127   7.692   8.994  1.00 86.58           H  
ATOM   3884  C   LEU A 267      -0.039   7.762   9.316  1.00 86.58           C  
ATOM   3885  CB  LEU A 267      -1.179   7.913   7.071  1.00 86.58           C  
ATOM   3886  HB2 LEU A 267      -0.298   8.412   6.668  1.00 86.58           H  
ATOM   3887  HB3 LEU A 267      -1.022   6.839   6.971  1.00 86.58           H  
ATOM   3888  O   LEU A 267      -0.048   6.666   9.863  1.00 86.58           O  
ATOM   3889  CG  LEU A 267      -2.397   8.313   6.218  1.00 86.58           C  
ATOM   3890  HG  LEU A 267      -2.534   9.393   6.281  1.00 86.58           H  
ATOM   3891  CD1 LEU A 267      -2.150   7.969   4.750  1.00 86.58           C  
ATOM   3892 HD11 LEU A 267      -2.993   8.287   4.136  1.00 86.58           H  
ATOM   3893 HD12 LEU A 267      -1.244   8.462   4.397  1.00 86.58           H  
ATOM   3894 HD13 LEU A 267      -2.030   6.892   4.634  1.00 86.58           H  
ATOM   3895  CD2 LEU A 267      -3.699   7.648   6.671  1.00 86.58           C  
ATOM   3896 HD21 LEU A 267      -3.600   6.566   6.592  1.00 86.58           H  
ATOM   3897 HD22 LEU A 267      -3.931   7.922   7.700  1.00 86.58           H  
ATOM   3898 HD23 LEU A 267      -4.521   7.967   6.031  1.00 86.58           H  
ATOM   3899  N   TYR A 268       1.014   8.583   9.372  1.00 87.51           N  
ATOM   3900  H   TYR A 268       0.953   9.445   8.850  1.00 87.51           H  
ATOM   3901  CA  TYR A 268       2.323   8.215   9.937  1.00 87.51           C  
ATOM   3902  HA  TYR A 268       2.324   7.142  10.130  1.00 87.51           H  
ATOM   3903  C   TYR A 268       2.610   8.869  11.299  1.00 87.51           C  
ATOM   3904  CB  TYR A 268       3.421   8.467   8.893  1.00 87.51           C  
ATOM   3905  HB2 TYR A 268       3.440   9.527   8.642  1.00 87.51           H  
ATOM   3906  HB3 TYR A 268       4.389   8.213   9.325  1.00 87.51           H  
ATOM   3907  O   TYR A 268       3.760   9.109  11.670  1.00 87.51           O  
ATOM   3908  CG  TYR A 268       3.251   7.645   7.629  1.00 87.51           C  
ATOM   3909  CD1 TYR A 268       3.606   6.283   7.623  1.00 87.51           C  
ATOM   3910  HD1 TYR A 268       4.001   5.819   8.515  1.00 87.51           H  
ATOM   3911  CD2 TYR A 268       2.718   8.232   6.465  1.00 87.51           C  
ATOM   3912  HD2 TYR A 268       2.457   9.280   6.459  1.00 87.51           H  
ATOM   3913  CE1 TYR A 268       3.427   5.510   6.459  1.00 87.51           C  
ATOM   3914  HE1 TYR A 268       3.676   4.459   6.459  1.00 87.51           H  
ATOM   3915  CE2 TYR A 268       2.533   7.463   5.301  1.00 87.51           C  
ATOM   3916  HE2 TYR A 268       2.125   7.916   4.409  1.00 87.51           H  
ATOM   3917  OH  TYR A 268       2.710   5.354   4.169  1.00 87.51           O  
ATOM   3918  HH  TYR A 268       2.363   5.890   3.452  1.00 87.51           H  
ATOM   3919  CZ  TYR A 268       2.890   6.098   5.295  1.00 87.51           C  
ATOM   3920  N   ASN A 269       1.567   9.192  12.067  1.00 88.55           N  
ATOM   3921  H   ASN A 269       0.641   8.970  11.729  1.00 88.55           H  
ATOM   3922  CA  ASN A 269       1.737   9.703  13.425  1.00 88.55           C  
ATOM   3923  HA  ASN A 269       2.490  10.491  13.392  1.00 88.55           H  
ATOM   3924  C   ASN A 269       2.244   8.594  14.369  1.00 88.55           C  
ATOM   3925  CB  ASN A 269       0.408  10.318  13.890  1.00 88.55           C  
ATOM   3926  HB2 ASN A 269      -0.315   9.522  14.071  1.00 88.55           H  
ATOM   3927  HB3 ASN A 269       0.011  10.943  13.090  1.00 88.55           H  
ATOM   3928  O   ASN A 269       1.858   7.439  14.234  1.00 88.55           O  
ATOM   3929  CG  ASN A 269       0.520  11.183  15.131  1.00 88.55           C  
ATOM   3930  ND2 ASN A 269      -0.564  11.807  15.520  1.00 88.55           N  
ATOM   3931 HD21 ASN A 269      -0.468  12.473  16.274  1.00 88.55           H  
ATOM   3932 HD22 ASN A 269      -1.396  11.732  14.952  1.00 88.55           H  
ATOM   3933  OD1 ASN A 269       1.547  11.310  15.782  1.00 88.55           O  
ATOM   3934  N   ARG A 270       3.015   8.941  15.410  1.00 90.70           N  
ATOM   3935  H   ARG A 270       3.241   9.922  15.495  1.00 90.70           H  
ATOM   3936  CA  ARG A 270       3.544   7.988  16.414  1.00 90.70           C  
ATOM   3937  HA  ARG A 270       4.190   7.277  15.900  1.00 90.70           H  
ATOM   3938  C   ARG A 270       2.456   7.153  17.104  1.00 90.70           C  
ATOM   3939  CB  ARG A 270       4.360   8.768  17.463  1.00 90.70           C  
ATOM   3940  HB2 ARG A 270       5.032   9.454  16.947  1.00 90.70           H  
ATOM   3941  HB3 ARG A 270       3.679   9.356  18.079  1.00 90.70           H  
ATOM   3942  O   ARG A 270       2.736   6.085  17.628  1.00 90.70           O  
ATOM   3943  CG  ARG A 270       5.213   7.851  18.361  1.00 90.70           C  
ATOM   3944  HG2 ARG A 270       5.956   7.358  17.733  1.00 90.70           H  
ATOM   3945  HG3 ARG A 270       4.606   7.079  18.833  1.00 90.70           H  
ATOM   3946  CD  ARG A 270       5.944   8.617  19.469  1.00 90.70           C  
ATOM   3947  HD2 ARG A 270       6.379   9.527  19.056  1.00 90.70           H  
ATOM   3948  HD3 ARG A 270       6.755   7.977  19.818  1.00 90.70           H  
ATOM   3949  NE  ARG A 270       5.054   8.935  20.607  1.00 90.70           N  
ATOM   3950  HE  ARG A 270       4.069   8.769  20.457  1.00 90.70           H  
ATOM   3951  NH1 ARG A 270       6.705   9.374  22.142  1.00 90.70           N  
ATOM   3952 HH11 ARG A 270       7.007   9.479  23.100  1.00 90.70           H  
ATOM   3953 HH12 ARG A 270       7.396   9.201  21.426  1.00 90.70           H  
ATOM   3954  NH2 ARG A 270       4.575   9.368  22.797  1.00 90.70           N  
ATOM   3955 HH21 ARG A 270       4.909   9.469  23.745  1.00 90.70           H  
ATOM   3956 HH22 ARG A 270       3.621   9.078  22.642  1.00 90.70           H  
ATOM   3957  CZ  ARG A 270       5.446   9.230  21.835  1.00 90.70           C  
ATOM   3958  N   ARG A 271       1.227   7.674  17.174  1.00 90.59           N  
ATOM   3959  H   ARG A 271       1.076   8.531  16.661  1.00 90.59           H  
ATOM   3960  CA  ARG A 271       0.069   6.992  17.781  1.00 90.59           C  
ATOM   3961  HA  ARG A 271       0.404   6.377  18.617  1.00 90.59           H  
ATOM   3962  C   ARG A 271      -0.617   6.001  16.833  1.00 90.59           C  
ATOM   3963  CB  ARG A 271      -0.945   8.026  18.291  1.00 90.59           C  
ATOM   3964  HB2 ARG A 271      -1.814   7.500  18.684  1.00 90.59           H  
ATOM   3965  HB3 ARG A 271      -1.273   8.644  17.455  1.00 90.59           H  
ATOM   3966  O   ARG A 271      -1.500   5.281  17.281  1.00 90.59           O  
ATOM   3967  CG  ARG A 271      -0.380   8.922  19.402  1.00 90.59           C  
ATOM   3968  HG2 ARG A 271      -0.065   8.302  20.242  1.00 90.59           H  
ATOM   3969  HG3 ARG A 271       0.476   9.484  19.026  1.00 90.59           H  
ATOM   3970  CD  ARG A 271      -1.461   9.904  19.864  1.00 90.59           C  
ATOM   3971  HD2 ARG A 271      -1.789  10.482  19.001  1.00 90.59           H  
ATOM   3972  HD3 ARG A 271      -2.310   9.335  20.244  1.00 90.59           H  
ATOM   3973  NE  ARG A 271      -0.965  10.813  20.917  1.00 90.59           N  
ATOM   3974  HE  ARG A 271      -0.106  10.548  21.376  1.00 90.59           H  
ATOM   3975  NH1 ARG A 271      -2.741  12.266  20.886  1.00 90.59           N  
ATOM   3976 HH11 ARG A 271      -3.240  13.055  21.272  1.00 90.59           H  
ATOM   3977 HH12 ARG A 271      -3.193  11.683  20.197  1.00 90.59           H  
ATOM   3978  NH2 ARG A 271      -1.069  12.609  22.320  1.00 90.59           N  
ATOM   3979 HH21 ARG A 271      -1.588  13.395  22.684  1.00 90.59           H  
ATOM   3980 HH22 ARG A 271      -0.225  12.308  22.786  1.00 90.59           H  
ATOM   3981  CZ  ARG A 271      -1.589  11.888  21.365  1.00 90.59           C  
ATOM   3982  N   VAL A 272      -0.248   5.997  15.552  1.00 94.53           N  
ATOM   3983  H   VAL A 272       0.555   6.537  15.263  1.00 94.53           H  
ATOM   3984  CA  VAL A 272      -0.871   5.173  14.518  1.00 94.53           C  
ATOM   3985  HA  VAL A 272      -1.825   4.806  14.897  1.00 94.53           H  
ATOM   3986  C   VAL A 272       0.019   3.972  14.219  1.00 94.53           C  
ATOM   3987  CB  VAL A 272      -1.183   5.987  13.252  1.00 94.53           C  
ATOM   3988  HB  VAL A 272      -0.259   6.387  12.835  1.00 94.53           H  
ATOM   3989  O   VAL A 272       1.135   4.123  13.717  1.00 94.53           O  
ATOM   3990  CG1 VAL A 272      -1.868   5.108  12.205  1.00 94.53           C  
ATOM   3991 HG11 VAL A 272      -2.154   5.726  11.353  1.00 94.53           H  
ATOM   3992 HG12 VAL A 272      -1.181   4.338  11.854  1.00 94.53           H  
ATOM   3993 HG13 VAL A 272      -2.758   4.635  12.620  1.00 94.53           H  
ATOM   3994  CG2 VAL A 272      -2.135   7.155  13.547  1.00 94.53           C  
ATOM   3995 HG21 VAL A 272      -1.765   7.766  14.371  1.00 94.53           H  
ATOM   3996 HG22 VAL A 272      -2.222   7.776  12.656  1.00 94.53           H  
ATOM   3997 HG23 VAL A 272      -3.126   6.777  13.800  1.00 94.53           H  
ATOM   3998  N   ARG A 273      -0.476   2.772  14.526  1.00 95.26           N  
ATOM   3999  H   ARG A 273      -1.416   2.726  14.892  1.00 95.26           H  
ATOM   4000  CA  ARG A 273       0.221   1.514  14.234  1.00 95.26           C  
ATOM   4001  HA  ARG A 273       1.266   1.614  14.527  1.00 95.26           H  
ATOM   4002  C   ARG A 273       0.167   1.227  12.735  1.00 95.26           C  
ATOM   4003  CB  ARG A 273      -0.425   0.395  15.059  1.00 95.26           C  
ATOM   4004  HB2 ARG A 273      -1.472   0.299  14.773  1.00 95.26           H  
ATOM   4005  HB3 ARG A 273      -0.381   0.661  16.115  1.00 95.26           H  
ATOM   4006  O   ARG A 273      -0.894   1.333  12.143  1.00 95.26           O  
ATOM   4007  CG  ARG A 273       0.273  -0.954  14.857  1.00 95.26           C  
ATOM   4008  HG2 ARG A 273       0.189  -1.264  13.815  1.00 95.26           H  
ATOM   4009  HG3 ARG A 273       1.326  -0.868  15.125  1.00 95.26           H  
ATOM   4010  CD  ARG A 273      -0.393  -2.008  15.739  1.00 95.26           C  
ATOM   4011  HD2 ARG A 273      -1.459  -2.037  15.516  1.00 95.26           H  
ATOM   4012  HD3 ARG A 273      -0.272  -1.726  16.785  1.00 95.26           H  
ATOM   4013  NE  ARG A 273       0.189  -3.340  15.505  1.00 95.26           N  
ATOM   4014  HE  ARG A 273       0.822  -3.451  14.726  1.00 95.26           H  
ATOM   4015  NH1 ARG A 273      -0.991  -4.389  17.165  1.00 95.26           N  
ATOM   4016 HH11 ARG A 273      -1.234  -5.225  17.677  1.00 95.26           H  
ATOM   4017 HH12 ARG A 273      -1.488  -3.531  17.360  1.00 95.26           H  
ATOM   4018  NH2 ARG A 273       0.417  -5.571  15.877  1.00 95.26           N  
ATOM   4019 HH21 ARG A 273       1.012  -5.656  15.065  1.00 95.26           H  
ATOM   4020 HH22 ARG A 273       0.114  -6.417  16.339  1.00 95.26           H  
ATOM   4021  CZ  ARG A 273      -0.126  -4.425  16.186  1.00 95.26           C  
ATOM   4022  N   GLN A 274       1.287   0.849  12.131  1.00 94.73           N  
ATOM   4023  H   GLN A 274       2.119   0.715  12.688  1.00 94.73           H  
ATOM   4024  CA  GLN A 274       1.371   0.523  10.704  1.00 94.73           C  
ATOM   4025  HA  GLN A 274       0.575   1.022  10.152  1.00 94.73           H  
ATOM   4026  C   GLN A 274       1.218  -0.989  10.515  1.00 94.73           C  
ATOM   4027  CB  GLN A 274       2.728   1.002  10.158  1.00 94.73           C  
ATOM   4028  HB2 GLN A 274       2.780   0.782   9.091  1.00 94.73           H  
ATOM   4029  HB3 GLN A 274       3.524   0.442  10.650  1.00 94.73           H  
ATOM   4030  O   GLN A 274       1.978  -1.741  11.126  1.00 94.73           O  
ATOM   4031  CG  GLN A 274       3.003   2.498  10.373  1.00 94.73           C  
ATOM   4032  HG2 GLN A 274       2.974   2.738  11.436  1.00 94.73           H  
ATOM   4033  HG3 GLN A 274       4.009   2.722  10.017  1.00 94.73           H  
ATOM   4034  CD  GLN A 274       2.035   3.383   9.611  1.00 94.73           C  
ATOM   4035  NE2 GLN A 274       1.454   4.368  10.256  1.00 94.73           N  
ATOM   4036 HE21 GLN A 274       1.580   4.473  11.252  1.00 94.73           H  
ATOM   4037 HE22 GLN A 274       0.820   4.976   9.757  1.00 94.73           H  
ATOM   4038  OE1 GLN A 274       1.815   3.194   8.431  1.00 94.73           O  
ATOM   4039  N   ILE A 275       0.271  -1.435   9.689  1.00 95.52           N  
ATOM   4040  H   ILE A 275      -0.350  -0.776   9.241  1.00 95.52           H  
ATOM   4041  CA  ILE A 275       0.073  -2.855   9.363  1.00 95.52           C  
ATOM   4042  HA  ILE A 275       0.936  -3.428   9.703  1.00 95.52           H  
ATOM   4043  C   ILE A 275       0.000  -3.010   7.842  1.00 95.52           C  
ATOM   4044  CB  ILE A 275      -1.169  -3.438  10.081  1.00 95.52           C  
ATOM   4045  HB  ILE A 275      -2.050  -2.872   9.777  1.00 95.52           H  
ATOM   4046  O   ILE A 275      -0.843  -2.392   7.191  1.00 95.52           O  
ATOM   4047  CG1 ILE A 275      -1.003  -3.301  11.616  1.00 95.52           C  
ATOM   4048 HG12 ILE A 275      -1.021  -2.241  11.870  1.00 95.52           H  
ATOM   4049 HG13 ILE A 275      -0.033  -3.700  11.911  1.00 95.52           H  
ATOM   4050  CG2 ILE A 275      -1.380  -4.909   9.675  1.00 95.52           C  
ATOM   4051 HG21 ILE A 275      -0.532  -5.526   9.971  1.00 95.52           H  
ATOM   4052 HG22 ILE A 275      -2.278  -5.317  10.139  1.00 95.52           H  
ATOM   4053 HG23 ILE A 275      -1.528  -5.010   8.600  1.00 95.52           H  
ATOM   4054  CD1 ILE A 275      -2.078  -3.997  12.461  1.00 95.52           C  
ATOM   4055 HD11 ILE A 275      -3.065  -3.836  12.027  1.00 95.52           H  
ATOM   4056 HD12 ILE A 275      -1.885  -5.069  12.493  1.00 95.52           H  
ATOM   4057 HD13 ILE A 275      -2.058  -3.607  13.478  1.00 95.52           H  
ATOM   4058  N   ARG A 276       0.903  -3.823   7.282  1.00 94.62           N  
ATOM   4059  H   ARG A 276       1.489  -4.373   7.893  1.00 94.62           H  
ATOM   4060  CA  ARG A 276       0.877  -4.205   5.866  1.00 94.62           C  
ATOM   4061  HA  ARG A 276       0.507  -3.370   5.270  1.00 94.62           H  
ATOM   4062  C   ARG A 276      -0.072  -5.381   5.707  1.00 94.62           C  
ATOM   4063  CB  ARG A 276       2.282  -4.588   5.375  1.00 94.62           C  
ATOM   4064  HB2 ARG A 276       2.619  -5.489   5.887  1.00 94.62           H  
ATOM   4065  HB3 ARG A 276       2.986  -3.791   5.616  1.00 94.62           H  
ATOM   4066  O   ARG A 276       0.219  -6.454   6.219  1.00 94.62           O  
ATOM   4067  CG  ARG A 276       2.297  -4.830   3.857  1.00 94.62           C  
ATOM   4068  HG2 ARG A 276       1.931  -3.942   3.341  1.00 94.62           H  
ATOM   4069  HG3 ARG A 276       1.647  -5.671   3.615  1.00 94.62           H  
ATOM   4070  CD  ARG A 276       3.717  -5.147   3.377  1.00 94.62           C  
ATOM   4071  HD2 ARG A 276       4.091  -5.998   3.945  1.00 94.62           H  
ATOM   4072  HD3 ARG A 276       4.356  -4.284   3.569  1.00 94.62           H  
ATOM   4073  NE  ARG A 276       3.743  -5.468   1.936  1.00 94.62           N  
ATOM   4074  HE  ARG A 276       2.892  -5.308   1.417  1.00 94.62           H  
ATOM   4075  NH1 ARG A 276       5.907  -6.233   1.820  1.00 94.62           N  
ATOM   4076 HH11 ARG A 276       6.646  -6.674   1.291  1.00 94.62           H  
ATOM   4077 HH12 ARG A 276       6.038  -6.011   2.797  1.00 94.62           H  
ATOM   4078  NH2 ARG A 276       4.621  -6.298   0.001  1.00 94.62           N  
ATOM   4079 HH21 ARG A 276       5.349  -6.799  -0.489  1.00 94.62           H  
ATOM   4080 HH22 ARG A 276       3.746  -6.154  -0.482  1.00 94.62           H  
ATOM   4081  CZ  ARG A 276       4.753  -5.990   1.260  1.00 94.62           C  
ATOM   4082  N   THR A 277      -1.163  -5.190   4.985  1.00 91.99           N  
ATOM   4083  H   THR A 277      -1.305  -4.295   4.539  1.00 91.99           H  
ATOM   4084  CA  THR A 277      -2.172  -6.231   4.772  1.00 91.99           C  
ATOM   4085  HA  THR A 277      -2.129  -6.959   5.582  1.00 91.99           H  
ATOM   4086  C   THR A 277      -1.894  -6.946   3.459  1.00 91.99           C  
ATOM   4087  CB  THR A 277      -3.580  -5.625   4.769  1.00 91.99           C  
ATOM   4088  HB  THR A 277      -4.316  -6.412   4.600  1.00 91.99           H  
ATOM   4089  O   THR A 277      -1.660  -6.277   2.453  1.00 91.99           O  
ATOM   4090  CG2 THR A 277      -3.862  -4.940   6.104  1.00 91.99           C  
ATOM   4091 HG21 THR A 277      -4.839  -4.459   6.066  1.00 91.99           H  
ATOM   4092 HG22 THR A 277      -3.117  -4.172   6.314  1.00 91.99           H  
ATOM   4093 HG23 THR A 277      -3.859  -5.682   6.902  1.00 91.99           H  
ATOM   4094  OG1 THR A 277      -3.698  -4.648   3.755  1.00 91.99           O  
ATOM   4095  HG1 THR A 277      -3.176  -4.950   3.009  1.00 91.99           H  
ATOM   4096  N   GLN A 278      -1.947  -8.276   3.443  1.00 89.98           N  
ATOM   4097  H   GLN A 278      -2.070  -8.770   4.316  1.00 89.98           H  
ATOM   4098  CA  GLN A 278      -1.830  -9.076   2.210  1.00 89.98           C  
ATOM   4099  HA  GLN A 278      -1.343  -8.484   1.435  1.00 89.98           H  
ATOM   4100  C   GLN A 278      -3.196  -9.485   1.634  1.00 89.98           C  
ATOM   4101  CB  GLN A 278      -0.949 -10.301   2.477  1.00 89.98           C  
ATOM   4102  HB2 GLN A 278      -0.949 -10.935   1.590  1.00 89.98           H  
ATOM   4103  HB3 GLN A 278      -1.366 -10.871   3.307  1.00 89.98           H  
ATOM   4104  O   GLN A 278      -3.282 -10.021   0.533  1.00 89.98           O  
ATOM   4105  CG  GLN A 278       0.506  -9.913   2.791  1.00 89.98           C  
ATOM   4106  HG2 GLN A 278       0.903  -9.323   1.965  1.00 89.98           H  
ATOM   4107  HG3 GLN A 278       0.543  -9.310   3.699  1.00 89.98           H  
ATOM   4108  CD  GLN A 278       1.397 -11.134   2.993  1.00 89.98           C  
ATOM   4109  NE2 GLN A 278       2.701 -10.969   3.042  1.00 89.98           N  
ATOM   4110 HE21 GLN A 278       3.130 -10.068   2.883  1.00 89.98           H  
ATOM   4111 HE22 GLN A 278       3.222 -11.830   3.123  1.00 89.98           H  
ATOM   4112  OE1 GLN A 278       0.957 -12.257   3.118  1.00 89.98           O  
ATOM   4113  N   ASN A 279      -4.277  -9.205   2.360  1.00 90.94           N  
ATOM   4114  H   ASN A 279      -4.148  -8.790   3.272  1.00 90.94           H  
ATOM   4115  CA  ASN A 279      -5.628  -9.593   1.990  1.00 90.94           C  
ATOM   4116  HA  ASN A 279      -5.630 -10.658   1.761  1.00 90.94           H  
ATOM   4117  C   ASN A 279      -6.133  -8.828   0.759  1.00 90.94           C  
ATOM   4118  CB  ASN A 279      -6.491  -9.371   3.232  1.00 90.94           C  
ATOM   4119  HB2 ASN A 279      -6.548  -8.311   3.478  1.00 90.94           H  
ATOM   4120  HB3 ASN A 279      -6.008  -9.889   4.061  1.00 90.94           H  
ATOM   4121  O   ASN A 279      -6.317  -7.612   0.796  1.00 90.94           O  
ATOM   4122  CG  ASN A 279      -7.893  -9.918   3.120  1.00 90.94           C  
ATOM   4123  ND2 ASN A 279      -8.518 -10.092   4.255  1.00 90.94           N  
ATOM   4124 HD21 ASN A 279      -9.408 -10.569   4.267  1.00 90.94           H  
ATOM   4125 HD22 ASN A 279      -7.987  -9.934   5.100  1.00 90.94           H  
ATOM   4126  OD1 ASN A 279      -8.424 -10.175   2.046  1.00 90.94           O  
ATOM   4127  N   ILE A 280      -6.414  -9.552  -0.324  1.00 91.26           N  
ATOM   4128  H   ILE A 280      -6.203 -10.539  -0.293  1.00 91.26           H  
ATOM   4129  CA  ILE A 280      -6.880  -8.986  -1.601  1.00 91.26           C  
ATOM   4130  HA  ILE A 280      -6.188  -8.200  -1.903  1.00 91.26           H  
ATOM   4131  C   ILE A 280      -8.266  -8.341  -1.455  1.00 91.26           C  
ATOM   4132  CB  ILE A 280      -6.874 -10.084  -2.691  1.00 91.26           C  
ATOM   4133  HB  ILE A 280      -7.557 -10.875  -2.381  1.00 91.26           H  
ATOM   4134  O   ILE A 280      -8.553  -7.338  -2.113  1.00 91.26           O  
ATOM   4135  CG1 ILE A 280      -5.459 -10.695  -2.857  1.00 91.26           C  
ATOM   4136 HG12 ILE A 280      -4.791  -9.955  -3.297  1.00 91.26           H  
ATOM   4137 HG13 ILE A 280      -5.050 -10.972  -1.886  1.00 91.26           H  
ATOM   4138  CG2 ILE A 280      -7.365  -9.521  -4.040  1.00 91.26           C  
ATOM   4139 HG21 ILE A 280      -8.394  -9.170  -3.962  1.00 91.26           H  
ATOM   4140 HG22 ILE A 280      -7.352 -10.297  -4.805  1.00 91.26           H  
ATOM   4141 HG23 ILE A 280      -6.724  -8.699  -4.358  1.00 91.26           H  
ATOM   4142  CD1 ILE A 280      -5.433 -11.969  -3.711  1.00 91.26           C  
ATOM   4143 HD11 ILE A 280      -6.144 -12.696  -3.318  1.00 91.26           H  
ATOM   4144 HD12 ILE A 280      -4.433 -12.402  -3.678  1.00 91.26           H  
ATOM   4145 HD13 ILE A 280      -5.673 -11.745  -4.750  1.00 91.26           H  
ATOM   4146  N   ASN A 281      -9.109  -8.838  -0.538  1.00 88.61           N  
ATOM   4147  H   ASN A 281      -8.805  -9.610   0.039  1.00 88.61           H  
ATOM   4148  CA  ASN A 281     -10.417  -8.236  -0.266  1.00 88.61           C  
ATOM   4149  HA  ASN A 281     -10.978  -8.187  -1.199  1.00 88.61           H  
ATOM   4150  C   ASN A 281     -10.276  -6.800   0.246  1.00 88.61           C  
ATOM   4151  CB  ASN A 281     -11.215  -9.090   0.733  1.00 88.61           C  
ATOM   4152  HB2 ASN A 281     -12.158  -8.591   0.953  1.00 88.61           H  
ATOM   4153  HB3 ASN A 281     -10.666  -9.180   1.671  1.00 88.61           H  
ATOM   4154  O   ASN A 281     -11.175  -5.991   0.045  1.00 88.61           O  
ATOM   4155  CG  ASN A 281     -11.556 -10.465   0.195  1.00 88.61           C  
ATOM   4156  ND2 ASN A 281     -11.614 -11.461   1.045  1.00 88.61           N  
ATOM   4157 HD21 ASN A 281     -11.827 -12.370   0.659  1.00 88.61           H  
ATOM   4158 HD22 ASN A 281     -11.374 -11.322   2.016  1.00 88.61           H  
ATOM   4159  OD1 ASN A 281     -11.787 -10.660  -0.986  1.00 88.61           O  
ATOM   4160  N   PHE A 282      -9.129  -6.425   0.819  1.00 91.03           N  
ATOM   4161  H   PHE A 282      -8.381  -7.097   0.909  1.00 91.03           H  
ATOM   4162  CA  PHE A 282      -8.858  -5.041   1.189  1.00 91.03           C  
ATOM   4163  HA  PHE A 282      -9.621  -4.722   1.899  1.00 91.03           H  
ATOM   4164  C   PHE A 282      -8.913  -4.082  -0.011  1.00 91.03           C  
ATOM   4165  CB  PHE A 282      -7.492  -4.967   1.872  1.00 91.03           C  
ATOM   4166  HB2 PHE A 282      -7.453  -5.697   2.681  1.00 91.03           H  
ATOM   4167  HB3 PHE A 282      -6.724  -5.226   1.143  1.00 91.03           H  
ATOM   4168  O   PHE A 282      -9.204  -2.907   0.178  1.00 91.03           O  
ATOM   4169  CG  PHE A 282      -7.159  -3.607   2.441  1.00 91.03           C  
ATOM   4170  CD1 PHE A 282      -6.158  -2.824   1.840  1.00 91.03           C  
ATOM   4171  HD1 PHE A 282      -5.648  -3.185   0.959  1.00 91.03           H  
ATOM   4172  CD2 PHE A 282      -7.826  -3.139   3.586  1.00 91.03           C  
ATOM   4173  HD2 PHE A 282      -8.578  -3.754   4.057  1.00 91.03           H  
ATOM   4174  CE1 PHE A 282      -5.791  -1.596   2.411  1.00 91.03           C  
ATOM   4175  HE1 PHE A 282      -4.982  -1.026   1.978  1.00 91.03           H  
ATOM   4176  CE2 PHE A 282      -7.472  -1.900   4.146  1.00 91.03           C  
ATOM   4177  HE2 PHE A 282      -7.946  -1.573   5.060  1.00 91.03           H  
ATOM   4178  CZ  PHE A 282      -6.449  -1.132   3.560  1.00 91.03           C  
ATOM   4179  HZ  PHE A 282      -6.134  -0.205   4.015  1.00 91.03           H  
ATOM   4180  N   LEU A 283      -8.694  -4.529  -1.247  1.00 89.23           N  
ATOM   4181  H   LEU A 283      -8.493  -5.509  -1.391  1.00 89.23           H  
ATOM   4182  CA  LEU A 283      -8.733  -3.639  -2.410  1.00 89.23           C  
ATOM   4183  HA  LEU A 283      -8.223  -2.708  -2.162  1.00 89.23           H  
ATOM   4184  C   LEU A 283     -10.163  -3.243  -2.782  1.00 89.23           C  
ATOM   4185  CB  LEU A 283      -7.997  -4.297  -3.588  1.00 89.23           C  
ATOM   4186  HB2 LEU A 283      -8.505  -5.224  -3.854  1.00 89.23           H  
ATOM   4187  HB3 LEU A 283      -8.052  -3.627  -4.446  1.00 89.23           H  
ATOM   4188  O   LEU A 283     -10.461  -2.058  -2.904  1.00 89.23           O  
ATOM   4189  CG  LEU A 283      -6.517  -4.613  -3.300  1.00 89.23           C  
ATOM   4190  HG  LEU A 283      -6.442  -5.327  -2.480  1.00 89.23           H  
ATOM   4191  CD1 LEU A 283      -5.883  -5.243  -4.537  1.00 89.23           C  
ATOM   4192 HD11 LEU A 283      -5.907  -4.547  -5.375  1.00 89.23           H  
ATOM   4193 HD12 LEU A 283      -4.849  -5.512  -4.322  1.00 89.23           H  
ATOM   4194 HD13 LEU A 283      -6.425  -6.151  -4.804  1.00 89.23           H  
ATOM   4195  CD2 LEU A 283      -5.730  -3.353  -2.931  1.00 89.23           C  
ATOM   4196 HD21 LEU A 283      -4.668  -3.594  -2.890  1.00 89.23           H  
ATOM   4197 HD22 LEU A 283      -5.897  -2.577  -3.677  1.00 89.23           H  
ATOM   4198 HD23 LEU A 283      -6.031  -3.001  -1.944  1.00 89.23           H  
ATOM   4199  N   THR A 284     -11.050  -4.228  -2.919  1.00 86.03           N  
ATOM   4200  H   THR A 284     -10.731  -5.179  -2.802  1.00 86.03           H  
ATOM   4201  CA  THR A 284     -12.405  -4.023  -3.453  1.00 86.03           C  
ATOM   4202  HA  THR A 284     -12.498  -3.007  -3.838  1.00 86.03           H  
ATOM   4203  C   THR A 284     -13.500  -4.179  -2.406  1.00 86.03           C  
ATOM   4204  CB  THR A 284     -12.671  -4.978  -4.625  1.00 86.03           C  
ATOM   4205  HB  THR A 284     -13.704  -4.868  -4.955  1.00 86.03           H  
ATOM   4206  O   THR A 284     -14.490  -3.469  -2.478  1.00 86.03           O  
ATOM   4207  CG2 THR A 284     -11.744  -4.708  -5.810  1.00 86.03           C  
ATOM   4208 HG21 THR A 284     -10.706  -4.907  -5.541  1.00 86.03           H  
ATOM   4209 HG22 THR A 284     -12.027  -5.341  -6.651  1.00 86.03           H  
ATOM   4210 HG23 THR A 284     -11.838  -3.665  -6.114  1.00 86.03           H  
ATOM   4211  OG1 THR A 284     -12.445  -6.310  -4.220  1.00 86.03           O  
ATOM   4212  HG1 THR A 284     -12.252  -6.823  -5.009  1.00 86.03           H  
ATOM   4213  N   ARG A 285     -13.337  -5.060  -1.414  1.00 89.11           N  
ATOM   4214  H   ARG A 285     -12.452  -5.546  -1.365  1.00 89.11           H  
ATOM   4215  CA  ARG A 285     -14.367  -5.457  -0.435  1.00 89.11           C  
ATOM   4216  HA  ARG A 285     -15.201  -4.756  -0.482  1.00 89.11           H  
ATOM   4217  C   ARG A 285     -13.832  -5.411   0.996  1.00 89.11           C  
ATOM   4218  CB  ARG A 285     -14.910  -6.848  -0.784  1.00 89.11           C  
ATOM   4219  HB2 ARG A 285     -14.094  -7.569  -0.755  1.00 89.11           H  
ATOM   4220  HB3 ARG A 285     -15.648  -7.129  -0.033  1.00 89.11           H  
ATOM   4221  O   ARG A 285     -13.778  -6.414   1.705  1.00 89.11           O  
ATOM   4222  CG  ARG A 285     -15.582  -6.893  -2.160  1.00 89.11           C  
ATOM   4223  HG2 ARG A 285     -16.400  -6.174  -2.201  1.00 89.11           H  
ATOM   4224  HG3 ARG A 285     -14.855  -6.667  -2.940  1.00 89.11           H  
ATOM   4225  CD  ARG A 285     -16.117  -8.305  -2.371  1.00 89.11           C  
ATOM   4226  HD2 ARG A 285     -15.309  -9.008  -2.167  1.00 89.11           H  
ATOM   4227  HD3 ARG A 285     -16.928  -8.474  -1.663  1.00 89.11           H  
ATOM   4228  NE  ARG A 285     -16.618  -8.504  -3.738  1.00 89.11           N  
ATOM   4229  HE  ARG A 285     -16.828  -7.670  -4.266  1.00 89.11           H  
ATOM   4230  NH1 ARG A 285     -16.635 -10.792  -3.644  1.00 89.11           N  
ATOM   4231 HH11 ARG A 285     -16.217 -10.728  -2.727  1.00 89.11           H  
ATOM   4232 HH12 ARG A 285     -16.741 -11.691  -4.091  1.00 89.11           H  
ATOM   4233  NH2 ARG A 285     -17.271  -9.753  -5.523  1.00 89.11           N  
ATOM   4234 HH21 ARG A 285     -17.428 -10.653  -5.953  1.00 89.11           H  
ATOM   4235 HH22 ARG A 285     -17.439  -8.902  -6.041  1.00 89.11           H  
ATOM   4236  CZ  ARG A 285     -16.840  -9.678  -4.295  1.00 89.11           C  
ATOM   4237  N   ALA A 286     -13.462  -4.211   1.436  1.00 89.47           N  
ATOM   4238  H   ALA A 286     -13.549  -3.445   0.784  1.00 89.47           H  
ATOM   4239  CA  ALA A 286     -12.940  -3.944   2.778  1.00 89.47           C  
ATOM   4240  HA  ALA A 286     -11.919  -4.324   2.815  1.00 89.47           H  
ATOM   4241  C   ALA A 286     -13.720  -4.585   3.944  1.00 89.47           C  
ATOM   4242  CB  ALA A 286     -12.909  -2.431   2.991  1.00 89.47           C  
ATOM   4243  HB1 ALA A 286     -12.052  -2.171   3.613  1.00 89.47           H  
ATOM   4244  HB2 ALA A 286     -13.817  -2.087   3.486  1.00 89.47           H  
ATOM   4245  HB3 ALA A 286     -12.864  -1.927   2.025  1.00 89.47           H  
ATOM   4246  O   ALA A 286     -13.073  -5.124   4.843  1.00 89.47           O  
ATOM   4247  N   PRO A 287     -15.070  -4.545   3.982  1.00 88.89           N  
ATOM   4248  CA  PRO A 287     -15.806  -5.081   5.127  1.00 88.89           C  
ATOM   4249  HA  PRO A 287     -15.419  -4.646   6.048  1.00 88.89           H  
ATOM   4250  C   PRO A 287     -15.679  -6.600   5.251  1.00 88.89           C  
ATOM   4251  CB  PRO A 287     -17.260  -4.646   4.948  1.00 88.89           C  
ATOM   4252  HB2 PRO A 287     -17.434  -3.717   5.492  1.00 88.89           H  
ATOM   4253  HB3 PRO A 287     -17.965  -5.406   5.284  1.00 88.89           H  
ATOM   4254  O   PRO A 287     -15.738  -7.111   6.366  1.00 88.89           O  
ATOM   4255  CG  PRO A 287     -17.381  -4.394   3.455  1.00 88.89           C  
ATOM   4256  HG2 PRO A 287     -17.616  -5.335   2.956  1.00 88.89           H  
ATOM   4257  HG3 PRO A 287     -18.130  -3.629   3.249  1.00 88.89           H  
ATOM   4258  CD  PRO A 287     -15.998  -3.936   3.030  1.00 88.89           C  
ATOM   4259  HD2 PRO A 287     -15.850  -4.263   2.001  1.00 88.89           H  
ATOM   4260  HD3 PRO A 287     -15.937  -2.850   3.088  1.00 88.89           H  
ATOM   4261  N   GLN A 288     -15.415  -7.314   4.150  1.00 88.73           N  
ATOM   4262  H   GLN A 288     -15.293  -6.831   3.271  1.00 88.73           H  
ATOM   4263  CA  GLN A 288     -15.176  -8.761   4.173  1.00 88.73           C  
ATOM   4264  HA  GLN A 288     -15.966  -9.235   4.755  1.00 88.73           H  
ATOM   4265  C   GLN A 288     -13.854  -9.138   4.849  1.00 88.73           C  
ATOM   4266  CB  GLN A 288     -15.210  -9.339   2.749  1.00 88.73           C  
ATOM   4267  HB2 GLN A 288     -14.977 -10.403   2.801  1.00 88.73           H  
ATOM   4268  HB3 GLN A 288     -14.454  -8.858   2.129  1.00 88.73           H  
ATOM   4269  O   GLN A 288     -13.672 -10.295   5.206  1.00 88.73           O  
ATOM   4270  CG  GLN A 288     -16.591  -9.185   2.103  1.00 88.73           C  
ATOM   4271  HG2 GLN A 288     -17.339  -9.609   2.773  1.00 88.73           H  
ATOM   4272  HG3 GLN A 288     -16.819  -8.127   1.970  1.00 88.73           H  
ATOM   4273  CD  GLN A 288     -16.717  -9.875   0.749  1.00 88.73           C  
ATOM   4274  NE2 GLN A 288     -17.929  -9.989   0.252  1.00 88.73           N  
ATOM   4275 HE21 GLN A 288     -18.710  -9.652   0.796  1.00 88.73           H  
ATOM   4276 HE22 GLN A 288     -18.038 -10.516  -0.603  1.00 88.73           H  
ATOM   4277  OE1 GLN A 288     -15.778 -10.298   0.091  1.00 88.73           O  
ATOM   4278  N   ALA A 289     -12.929  -8.193   5.044  1.00 88.12           N  
ATOM   4279  H   ALA A 289     -13.103  -7.253   4.718  1.00 88.12           H  
ATOM   4280  CA  ALA A 289     -11.745  -8.429   5.869  1.00 88.12           C  
ATOM   4281  HA  ALA A 289     -11.364  -9.431   5.671  1.00 88.12           H  
ATOM   4282  C   ALA A 289     -12.068  -8.364   7.375  1.00 88.12           C  
ATOM   4283  CB  ALA A 289     -10.658  -7.426   5.468  1.00 88.12           C  
ATOM   4284  HB1 ALA A 289     -10.961  -6.413   5.731  1.00 88.12           H  
ATOM   4285  HB2 ALA A 289     -10.466  -7.489   4.397  1.00 88.12           H  
ATOM   4286  HB3 ALA A 289      -9.738  -7.664   6.003  1.00 88.12           H  
ATOM   4287  O   ALA A 289     -11.381  -8.994   8.172  1.00 88.12           O  
ATOM   4288  N   VAL A 290     -13.119  -7.628   7.764  1.00 88.59           N  
ATOM   4289  H   VAL A 290     -13.691  -7.208   7.046  1.00 88.59           H  
ATOM   4290  CA  VAL A 290     -13.492  -7.383   9.169  1.00 88.59           C  
ATOM   4291  HA  VAL A 290     -12.610  -7.509   9.796  1.00 88.59           H  
ATOM   4292  C   VAL A 290     -14.536  -8.380   9.669  1.00 88.59           C  
ATOM   4293  CB  VAL A 290     -14.009  -5.940   9.361  1.00 88.59           C  
ATOM   4294  HB  VAL A 290     -14.945  -5.819   8.815  1.00 88.59           H  
ATOM   4295  O   VAL A 290     -14.418  -8.873  10.786  1.00 88.59           O  
ATOM   4296  CG1 VAL A 290     -14.270  -5.629  10.840  1.00 88.59           C  
ATOM   4297 HG11 VAL A 290     -14.565  -4.586  10.961  1.00 88.59           H  
ATOM   4298 HG12 VAL A 290     -15.081  -6.250  11.220  1.00 88.59           H  
ATOM   4299 HG13 VAL A 290     -13.372  -5.826  11.427  1.00 88.59           H  
ATOM   4300  CG2 VAL A 290     -13.012  -4.902   8.824  1.00 88.59           C  
ATOM   4301 HG21 VAL A 290     -12.938  -4.981   7.739  1.00 88.59           H  
ATOM   4302 HG22 VAL A 290     -13.347  -3.895   9.076  1.00 88.59           H  
ATOM   4303 HG23 VAL A 290     -12.030  -5.078   9.263  1.00 88.59           H  
ATOM   4304  N   GLN A 291     -15.556  -8.689   8.864  1.00 86.49           N  
ATOM   4305  H   GLN A 291     -15.590  -8.281   7.941  1.00 86.49           H  
ATOM   4306  CA  GLN A 291     -16.674  -9.542   9.272  1.00 86.49           C  
ATOM   4307  HA  GLN A 291     -16.354 -10.152  10.117  1.00 86.49           H  
ATOM   4308  C   GLN A 291     -17.103 -10.511   8.166  1.00 86.49           C  
ATOM   4309  CB  GLN A 291     -17.853  -8.674   9.759  1.00 86.49           C  
ATOM   4310  HB2 GLN A 291     -18.624  -9.328  10.167  1.00 86.49           H  
ATOM   4311  HB3 GLN A 291     -17.502  -8.028  10.563  1.00 86.49           H  
ATOM   4312  O   GLN A 291     -17.007 -10.220   6.972  1.00 86.49           O  
ATOM   4313  CG  GLN A 291     -18.480  -7.808   8.652  1.00 86.49           C  
ATOM   4314  HG2 GLN A 291     -17.731  -7.127   8.248  1.00 86.49           H  
ATOM   4315  HG3 GLN A 291     -18.818  -8.458   7.845  1.00 86.49           H  
ATOM   4316  CD  GLN A 291     -19.663  -6.973   9.130  1.00 86.49           C  
ATOM   4317  NE2 GLN A 291     -20.612  -6.684   8.269  1.00 86.49           N  
ATOM   4318 HE21 GLN A 291     -20.559  -7.037   7.324  1.00 86.49           H  
ATOM   4319 HE22 GLN A 291     -21.367  -6.106   8.612  1.00 86.49           H  
ATOM   4320  OE1 GLN A 291     -19.756  -6.545  10.265  1.00 86.49           O  
ATOM   4321  N   PHE A 292     -17.661 -11.652   8.569  1.00 80.57           N  
ATOM   4322  H   PHE A 292     -17.681 -11.856   9.558  1.00 80.57           H  
ATOM   4323  CA  PHE A 292     -18.321 -12.589   7.663  1.00 80.57           C  
ATOM   4324  HA  PHE A 292     -17.735 -12.671   6.747  1.00 80.57           H  
ATOM   4325  C   PHE A 292     -19.715 -12.069   7.282  1.00 80.57           C  
ATOM   4326  CB  PHE A 292     -18.379 -13.980   8.313  1.00 80.57           C  
ATOM   4327  HB2 PHE A 292     -18.895 -13.907   9.270  1.00 80.57           H  
ATOM   4328  HB3 PHE A 292     -18.973 -14.635   7.676  1.00 80.57           H  
ATOM   4329  O   PHE A 292     -20.724 -12.496   7.841  1.00 80.57           O  
ATOM   4330  CG  PHE A 292     -17.030 -14.637   8.521  1.00 80.57           C  
ATOM   4331  CD1 PHE A 292     -16.348 -15.201   7.424  1.00 80.57           C  
ATOM   4332  HD1 PHE A 292     -16.775 -15.143   6.434  1.00 80.57           H  
ATOM   4333  CD2 PHE A 292     -16.465 -14.720   9.808  1.00 80.57           C  
ATOM   4334  HD2 PHE A 292     -16.969 -14.296  10.664  1.00 80.57           H  
ATOM   4335  CE1 PHE A 292     -15.107 -15.837   7.610  1.00 80.57           C  
ATOM   4336  HE1 PHE A 292     -14.580 -16.259   6.768  1.00 80.57           H  
ATOM   4337  CE2 PHE A 292     -15.236 -15.378   9.991  1.00 80.57           C  
ATOM   4338  HE2 PHE A 292     -14.809 -15.476  10.978  1.00 80.57           H  
ATOM   4339  CZ  PHE A 292     -14.550 -15.923   8.896  1.00 80.57           C  
ATOM   4340  HZ  PHE A 292     -13.598 -16.412   9.046  1.00 80.57           H  
ATOM   4341  N   SER A 293     -19.788 -11.124   6.342  1.00 77.96           N  
ATOM   4342  H   SER A 293     -18.927 -10.735   5.986  1.00 77.96           H  
ATOM   4343  CA  SER A 293     -21.065 -10.627   5.814  1.00 77.96           C  
ATOM   4344  HA  SER A 293     -21.868 -11.265   6.183  1.00 77.96           H  
ATOM   4345  C   SER A 293     -21.127 -10.681   4.295  1.00 77.96           C  
ATOM   4346  CB  SER A 293     -21.380  -9.215   6.312  1.00 77.96           C  
ATOM   4347  HB2 SER A 293     -22.378  -8.935   5.978  1.00 77.96           H  
ATOM   4348  HB3 SER A 293     -21.369  -9.212   7.402  1.00 77.96           H  
ATOM   4349  O   SER A 293     -20.163 -10.352   3.603  1.00 77.96           O  
ATOM   4350  OG  SER A 293     -20.449  -8.264   5.825  1.00 77.96           O  
ATOM   4351  HG  SER A 293     -20.207  -8.491   4.924  1.00 77.96           H  
ATOM   4352  N   PHE A 294     -22.303 -11.027   3.780  1.00 79.51           N  
ATOM   4353  H   PHE A 294     -23.060 -11.254   4.408  1.00 79.51           H  
ATOM   4354  CA  PHE A 294     -22.637 -10.819   2.379  1.00 79.51           C  
ATOM   4355  HA  PHE A 294     -21.757 -11.008   1.765  1.00 79.51           H  
ATOM   4356  C   PHE A 294     -23.068  -9.364   2.180  1.00 79.51           C  
ATOM   4357  CB  PHE A 294     -23.727 -11.809   1.965  1.00 79.51           C  
ATOM   4358  HB2 PHE A 294     -23.371 -12.824   2.143  1.00 79.51           H  
ATOM   4359  HB3 PHE A 294     -24.610 -11.655   2.586  1.00 79.51           H  
ATOM   4360  O   PHE A 294     -24.008  -8.901   2.825  1.00 79.51           O  
ATOM   4361  CG  PHE A 294     -24.113 -11.680   0.508  1.00 79.51           C  
ATOM   4362  CD1 PHE A 294     -25.248 -10.934   0.140  1.00 79.51           C  
ATOM   4363  HD1 PHE A 294     -25.849 -10.454   0.899  1.00 79.51           H  
ATOM   4364  CD2 PHE A 294     -23.315 -12.280  -0.484  1.00 79.51           C  
ATOM   4365  HD2 PHE A 294     -22.440 -12.848  -0.205  1.00 79.51           H  
ATOM   4366  CE1 PHE A 294     -25.592 -10.800  -1.216  1.00 79.51           C  
ATOM   4367  HE1 PHE A 294     -26.459 -10.221  -1.498  1.00 79.51           H  
ATOM   4368  CE2 PHE A 294     -23.658 -12.142  -1.840  1.00 79.51           C  
ATOM   4369  HE2 PHE A 294     -23.046 -12.601  -2.602  1.00 79.51           H  
ATOM   4370  CZ  PHE A 294     -24.797 -11.404  -2.206  1.00 79.51           C  
ATOM   4371  HZ  PHE A 294     -25.057 -11.293  -3.248  1.00 79.51           H  
ATOM   4372  N   GLU A 295     -22.380  -8.646   1.298  1.00 78.18           N  
ATOM   4373  H   GLU A 295     -21.662  -9.093   0.747  1.00 78.18           H  
ATOM   4374  CA  GLU A 295     -22.703  -7.261   0.966  1.00 78.18           C  
ATOM   4375  HA  GLU A 295     -23.418  -6.876   1.693  1.00 78.18           H  
ATOM   4376  C   GLU A 295     -23.351  -7.197  -0.413  1.00 78.18           C  
ATOM   4377  CB  GLU A 295     -21.451  -6.391   1.067  1.00 78.18           C  
ATOM   4378  HB2 GLU A 295     -20.975  -6.601   2.024  1.00 78.18           H  
ATOM   4379  HB3 GLU A 295     -20.761  -6.659   0.266  1.00 78.18           H  
ATOM   4380  O   GLU A 295     -22.946  -7.895  -1.345  1.00 78.18           O  
ATOM   4381  CG  GLU A 295     -21.772  -4.886   0.998  1.00 78.18           C  
ATOM   4382  HG2 GLU A 295     -22.187  -4.653   0.018  1.00 78.18           H  
ATOM   4383  HG3 GLU A 295     -22.520  -4.649   1.754  1.00 78.18           H  
ATOM   4384  CD  GLU A 295     -20.521  -4.032   1.232  1.00 78.18           C  
ATOM   4385  OE1 GLU A 295     -20.617  -2.788   1.196  1.00 78.18           O  
ATOM   4386  OE2 GLU A 295     -19.430  -4.625   1.381  1.00 78.18           O  
ATOM   4387  N   ASN A 296     -24.372  -6.352  -0.537  1.00 84.20           N  
ATOM   4388  H   ASN A 296     -24.602  -5.753   0.243  1.00 84.20           H  
ATOM   4389  CA  ASN A 296     -24.989  -6.086  -1.823  1.00 84.20           C  
ATOM   4390  HA  ASN A 296     -25.237  -7.046  -2.276  1.00 84.20           H  
ATOM   4391  C   ASN A 296     -23.982  -5.324  -2.709  1.00 84.20           C  
ATOM   4392  CB  ASN A 296     -26.297  -5.316  -1.586  1.00 84.20           C  
ATOM   4393  HB2 ASN A 296     -26.075  -4.392  -1.053  1.00 84.20           H  
ATOM   4394  HB3 ASN A 296     -26.960  -5.921  -0.967  1.00 84.20           H  
ATOM   4395  O   ASN A 296     -23.565  -4.233  -2.319  1.00 84.20           O  
ATOM   4396  CG  ASN A 296     -27.040  -4.941  -2.854  1.00 84.20           C  
ATOM   4397  ND2 ASN A 296     -28.187  -4.321  -2.721  1.00 84.20           N  
ATOM   4398 HD21 ASN A 296     -28.511  -4.035  -1.808  1.00 84.20           H  
ATOM   4399 HD22 ASN A 296     -28.642  -4.043  -3.579  1.00 84.20           H  
ATOM   4400  OD1 ASN A 296     -26.626  -5.187  -3.971  1.00 84.20           O  
ATOM   4401  N   PRO A 297     -23.627  -5.837  -3.901  1.00 84.02           N  
ATOM   4402  CA  PRO A 297     -22.661  -5.197  -4.798  1.00 84.02           C  
ATOM   4403  HA  PRO A 297     -21.709  -5.073  -4.281  1.00 84.02           H  
ATOM   4404  C   PRO A 297     -23.092  -3.813  -5.309  1.00 84.02           C  
ATOM   4405  CB  PRO A 297     -22.489  -6.185  -5.959  1.00 84.02           C  
ATOM   4406  HB2 PRO A 297     -21.683  -6.880  -5.723  1.00 84.02           H  
ATOM   4407  HB3 PRO A 297     -22.286  -5.686  -6.907  1.00 84.02           H  
ATOM   4408  O   PRO A 297     -22.303  -3.139  -5.959  1.00 84.02           O  
ATOM   4409  CG  PRO A 297     -23.818  -6.937  -5.989  1.00 84.02           C  
ATOM   4410  HG2 PRO A 297     -24.576  -6.332  -6.486  1.00 84.02           H  
ATOM   4411  HG3 PRO A 297     -23.723  -7.913  -6.465  1.00 84.02           H  
ATOM   4412  CD  PRO A 297     -24.142  -7.059  -4.507  1.00 84.02           C  
ATOM   4413  HD2 PRO A 297     -23.623  -7.918  -4.081  1.00 84.02           H  
ATOM   4414  HD3 PRO A 297     -25.219  -7.171  -4.381  1.00 84.02           H  
ATOM   4415  N   ALA A 298     -24.335  -3.389  -5.057  1.00 85.21           N  
ATOM   4416  H   ALA A 298     -24.964  -4.008  -4.566  1.00 85.21           H  
ATOM   4417  CA  ALA A 298     -24.807  -2.047  -5.382  1.00 85.21           C  
ATOM   4418  HA  ALA A 298     -24.459  -1.787  -6.381  1.00 85.21           H  
ATOM   4419  C   ALA A 298     -24.285  -0.948  -4.432  1.00 85.21           C  
ATOM   4420  CB  ALA A 298     -26.341  -2.079  -5.394  1.00 85.21           C  
ATOM   4421  HB1 ALA A 298     -26.691  -2.852  -6.078  1.00 85.21           H  
ATOM   4422  HB2 ALA A 298     -26.719  -1.112  -5.726  1.00 85.21           H  
ATOM   4423  HB3 ALA A 298     -26.713  -2.280  -4.390  1.00 85.21           H  
ATOM   4424  O   ALA A 298     -24.469   0.229  -4.736  1.00 85.21           O  
ATOM   4425  N   PHE A 299     -23.702  -1.302  -3.280  1.00 83.15           N  
ATOM   4426  H   PHE A 299     -23.513  -2.277  -3.099  1.00 83.15           H  
ATOM   4427  CA  PHE A 299     -23.150  -0.325  -2.340  1.00 83.15           C  
ATOM   4428  HA  PHE A 299     -23.703   0.608  -2.447  1.00 83.15           H  
ATOM   4429  C   PHE A 299     -21.685  -0.002  -2.643  1.00 83.15           C  
ATOM   4430  CB  PHE A 299     -23.322  -0.801  -0.891  1.00 83.15           C  
ATOM   4431  HB2 PHE A 299     -22.778  -0.122  -0.234  1.00 83.15           H  
ATOM   4432  HB3 PHE A 299     -22.860  -1.782  -0.785  1.00 83.15           H  
ATOM   4433  O   PHE A 299     -20.890  -0.881  -2.967  1.00 83.15           O  
ATOM   4434  CG  PHE A 299     -24.763  -0.846  -0.416  1.00 83.15           C  
ATOM   4435  CD1 PHE A 299     -25.525   0.336  -0.341  1.00 83.15           C  
ATOM   4436  HD1 PHE A 299     -25.082   1.279  -0.626  1.00 83.15           H  
ATOM   4437  CD2 PHE A 299     -25.337  -2.066  -0.023  1.00 83.15           C  
ATOM   4438  HD2 PHE A 299     -24.728  -2.957  -0.040  1.00 83.15           H  
ATOM   4439  CE1 PHE A 299     -26.858   0.293   0.104  1.00 83.15           C  
ATOM   4440  HE1 PHE A 299     -27.435   1.205   0.160  1.00 83.15           H  
ATOM   4441  CE2 PHE A 299     -26.674  -2.113   0.420  1.00 83.15           C  
ATOM   4442  HE2 PHE A 299     -27.101  -3.049   0.747  1.00 83.15           H  
ATOM   4443  CZ  PHE A 299     -27.435  -0.932   0.479  1.00 83.15           C  
ATOM   4444  HZ  PHE A 299     -28.455  -0.962   0.835  1.00 83.15           H  
ATOM   4445  N   ASP A 300     -21.325   1.270  -2.480  1.00 85.55           N  
ATOM   4446  H   ASP A 300     -22.032   1.960  -2.271  1.00 85.55           H  
ATOM   4447  CA  ASP A 300     -19.953   1.735  -2.655  1.00 85.55           C  
ATOM   4448  HA  ASP A 300     -19.528   1.255  -3.537  1.00 85.55           H  
ATOM   4449  C   ASP A 300     -19.096   1.373  -1.434  1.00 85.55           C  
ATOM   4450  CB  ASP A 300     -19.922   3.257  -2.880  1.00 85.55           C  
ATOM   4451  HB2 ASP A 300     -18.882   3.583  -2.867  1.00 85.55           H  
ATOM   4452  HB3 ASP A 300     -20.433   3.748  -2.053  1.00 85.55           H  
ATOM   4453  O   ASP A 300     -19.326   1.863  -0.327  1.00 85.55           O  
ATOM   4454  CG  ASP A 300     -20.540   3.723  -4.202  1.00 85.55           C  
ATOM   4455  OD1 ASP A 300     -20.556   2.931  -5.168  1.00 85.55           O  
ATOM   4456  OD2 ASP A 300     -20.961   4.903  -4.234  1.00 85.55           O  
ATOM   4457  N   HIS A 301     -18.036   0.592  -1.640  1.00 83.41           N  
ATOM   4458  H   HIS A 301     -17.962   0.126  -2.534  1.00 83.41           H  
ATOM   4459  CA  HIS A 301     -17.082   0.225  -0.581  1.00 83.41           C  
ATOM   4460  HA  HIS A 301     -17.650   0.053   0.333  1.00 83.41           H  
ATOM   4461  C   HIS A 301     -16.044   1.328  -0.269  1.00 83.41           C  
ATOM   4462  CB  HIS A 301     -16.396  -1.092  -0.952  1.00 83.41           C  
ATOM   4463  HB2 HIS A 301     -15.706  -0.906  -1.774  1.00 83.41           H  
ATOM   4464  HB3 HIS A 301     -15.813  -1.439  -0.099  1.00 83.41           H  
ATOM   4465  O   HIS A 301     -15.174   1.167   0.595  1.00 83.41           O  
ATOM   4466  CG  HIS A 301     -17.339  -2.199  -1.358  1.00 83.41           C  
ATOM   4467  CD2 HIS A 301     -17.315  -2.865  -2.556  1.00 83.41           C  
ATOM   4468  HD2 HIS A 301     -16.637  -2.665  -3.371  1.00 83.41           H  
ATOM   4469  ND1 HIS A 301     -18.368  -2.751  -0.628  1.00 83.41           N  
ATOM   4470  HD1 HIS A 301     -18.773  -2.463   0.251  1.00 83.41           H  
ATOM   4471  CE1 HIS A 301     -18.919  -3.723  -1.372  1.00 83.41           C  
ATOM   4472  HE1 HIS A 301     -19.784  -4.308  -1.095  1.00 83.41           H  
ATOM   4473  NE2 HIS A 301     -18.289  -3.863  -2.542  1.00 83.41           N  
ATOM   4474  N   ASP A 302     -16.134   2.467  -0.960  1.00 86.62           N  
ATOM   4475  H   ASP A 302     -16.847   2.511  -1.674  1.00 86.62           H  
ATOM   4476  CA  ASP A 302     -15.218   3.608  -0.836  1.00 86.62           C  
ATOM   4477  HA  ASP A 302     -14.258   3.224  -0.492  1.00 86.62           H  
ATOM   4478  C   ASP A 302     -15.654   4.628   0.231  1.00 86.62           C  
ATOM   4479  CB  ASP A 302     -14.986   4.243  -2.216  1.00 86.62           C  
ATOM   4480  HB2 ASP A 302     -15.948   4.423  -2.697  1.00 86.62           H  
ATOM   4481  HB3 ASP A 302     -14.490   5.205  -2.087  1.00 86.62           H  
ATOM   4482  O   ASP A 302     -15.124   5.741   0.322  1.00 86.62           O  
ATOM   4483  CG  ASP A 302     -14.096   3.397  -3.132  1.00 86.62           C  
ATOM   4484  OD1 ASP A 302     -13.505   2.408  -2.638  1.00 86.62           O  
ATOM   4485  OD2 ASP A 302     -13.934   3.822  -4.294  1.00 86.62           O  
ATOM   4486  N   VAL A 303     -16.607   4.250   1.082  1.00 90.68           N  
ATOM   4487  H   VAL A 303     -17.006   3.332   0.948  1.00 90.68           H  
ATOM   4488  CA  VAL A 303     -17.098   5.065   2.197  1.00 90.68           C  
ATOM   4489  HA  VAL A 303     -16.830   6.103   2.000  1.00 90.68           H  
ATOM   4490  C   VAL A 303     -16.422   4.692   3.519  1.00 90.68           C  
ATOM   4491  CB  VAL A 303     -18.635   5.035   2.277  1.00 90.68           C  
ATOM   4492  HB  VAL A 303     -18.943   5.713   3.073  1.00 90.68           H  
ATOM   4493  O   VAL A 303     -15.697   3.707   3.635  1.00 90.68           O  
ATOM   4494  CG1 VAL A 303     -19.254   5.560   0.975  1.00 90.68           C  
ATOM   4495 HG11 VAL A 303     -19.063   4.863   0.158  1.00 90.68           H  
ATOM   4496 HG12 VAL A 303     -20.334   5.650   1.093  1.00 90.68           H  
ATOM   4497 HG13 VAL A 303     -18.839   6.535   0.720  1.00 90.68           H  
ATOM   4498  CG2 VAL A 303     -19.186   3.647   2.607  1.00 90.68           C  
ATOM   4499 HG21 VAL A 303     -20.275   3.660   2.579  1.00 90.68           H  
ATOM   4500 HG22 VAL A 303     -18.833   2.909   1.886  1.00 90.68           H  
ATOM   4501 HG23 VAL A 303     -18.868   3.343   3.604  1.00 90.68           H  
ATOM   4502  N   THR A 304     -16.605   5.529   4.541  1.00 92.99           N  
ATOM   4503  H   THR A 304     -17.270   6.282   4.434  1.00 92.99           H  
ATOM   4504  CA  THR A 304     -16.189   5.183   5.906  1.00 92.99           C  
ATOM   4505  HA  THR A 304     -15.207   4.711   5.878  1.00 92.99           H  
ATOM   4506  C   THR A 304     -17.179   4.181   6.488  1.00 92.99           C  
ATOM   4507  CB  THR A 304     -16.119   6.419   6.811  1.00 92.99           C  
ATOM   4508  HB  THR A 304     -15.887   6.101   7.828  1.00 92.99           H  
ATOM   4509  O   THR A 304     -18.363   4.497   6.579  1.00 92.99           O  
ATOM   4510  CG2 THR A 304     -15.071   7.439   6.356  1.00 92.99           C  
ATOM   4511 HG21 THR A 304     -15.303   7.787   5.349  1.00 92.99           H  
ATOM   4512 HG22 THR A 304     -14.076   6.995   6.367  1.00 92.99           H  
ATOM   4513 HG23 THR A 304     -15.085   8.292   7.035  1.00 92.99           H  
ATOM   4514  OG1 THR A 304     -17.341   7.115   6.811  1.00 92.99           O  
ATOM   4515  HG1 THR A 304     -18.036   6.457   6.894  1.00 92.99           H  
ATOM   4516  N   LEU A 305     -16.688   3.019   6.903  1.00 90.06           N  
ATOM   4517  H   LEU A 305     -15.692   2.864   6.838  1.00 90.06           H  
ATOM   4518  CA  LEU A 305     -17.479   1.922   7.446  1.00 90.06           C  
ATOM   4519  HA  LEU A 305     -18.526   2.054   7.173  1.00 90.06           H  
ATOM   4520  C   LEU A 305     -17.387   1.927   8.970  1.00 90.06           C  
ATOM   4521  CB  LEU A 305     -16.980   0.596   6.845  1.00 90.06           C  
ATOM   4522  HB2 LEU A 305     -17.569  -0.225   7.254  1.00 90.06           H  
ATOM   4523  HB3 LEU A 305     -15.946   0.448   7.159  1.00 90.06           H  
ATOM   4524  O   LEU A 305     -16.307   2.121   9.533  1.00 90.06           O  
ATOM   4525  CG  LEU A 305     -17.042   0.540   5.305  1.00 90.06           C  
ATOM   4526  HG  LEU A 305     -16.542   1.411   4.881  1.00 90.06           H  
ATOM   4527  CD1 LEU A 305     -16.300  -0.694   4.804  1.00 90.06           C  
ATOM   4528 HD11 LEU A 305     -15.263  -0.667   5.140  1.00 90.06           H  
ATOM   4529 HD12 LEU A 305     -16.322  -0.702   3.715  1.00 90.06           H  
ATOM   4530 HD13 LEU A 305     -16.788  -1.592   5.183  1.00 90.06           H  
ATOM   4531  CD2 LEU A 305     -18.479   0.499   4.787  1.00 90.06           C  
ATOM   4532 HD21 LEU A 305     -18.478   0.442   3.699  1.00 90.06           H  
ATOM   4533 HD22 LEU A 305     -19.017   1.400   5.081  1.00 90.06           H  
ATOM   4534 HD23 LEU A 305     -18.998  -0.375   5.182  1.00 90.06           H  
ATOM   4535  N   GLU A 306     -18.517   1.716   9.629  1.00 90.55           N  
ATOM   4536  H   GLU A 306     -19.354   1.496   9.109  1.00 90.55           H  
ATOM   4537  CA  GLU A 306     -18.622   1.554  11.078  1.00 90.55           C  
ATOM   4538  HA  GLU A 306     -17.628   1.570  11.525  1.00 90.55           H  
ATOM   4539  C   GLU A 306     -19.214   0.169  11.346  1.00 90.55           C  
ATOM   4540  CB  GLU A 306     -19.432   2.709  11.703  1.00 90.55           C  
ATOM   4541  HB2 GLU A 306     -19.584   2.498  12.762  1.00 90.55           H  
ATOM   4542  HB3 GLU A 306     -20.401   2.787  11.211  1.00 90.55           H  
ATOM   4543  O   GLU A 306     -20.176  -0.232  10.694  1.00 90.55           O  
ATOM   4544  CG  GLU A 306     -18.663   4.039  11.565  1.00 90.55           C  
ATOM   4545  HG2 GLU A 306     -18.486   4.247  10.510  1.00 90.55           H  
ATOM   4546  HG3 GLU A 306     -17.690   3.912  12.038  1.00 90.55           H  
ATOM   4547  CD  GLU A 306     -19.332   5.279  12.183  1.00 90.55           C  
ATOM   4548  OE1 GLU A 306     -18.630   6.331  12.202  1.00 90.55           O  
ATOM   4549  OE2 GLU A 306     -20.492   5.218  12.630  1.00 90.55           O  
ATOM   4550  N   PHE A 307     -18.587  -0.580  12.249  1.00 86.75           N  
ATOM   4551  H   PHE A 307     -17.843  -0.164  12.790  1.00 86.75           H  
ATOM   4552  CA  PHE A 307     -18.925  -1.962  12.562  1.00 86.75           C  
ATOM   4553  HA  PHE A 307     -19.683  -2.320  11.866  1.00 86.75           H  
ATOM   4554  C   PHE A 307     -19.499  -2.032  13.973  1.00 86.75           C  
ATOM   4555  CB  PHE A 307     -17.691  -2.864  12.413  1.00 86.75           C  
ATOM   4556  HB2 PHE A 307     -17.977  -3.886  12.662  1.00 86.75           H  
ATOM   4557  HB3 PHE A 307     -16.937  -2.553  13.135  1.00 86.75           H  
ATOM   4558  O   PHE A 307     -18.876  -1.585  14.940  1.00 86.75           O  
ATOM   4559  CG  PHE A 307     -17.082  -2.858  11.025  1.00 86.75           C  
ATOM   4560  CD1 PHE A 307     -17.624  -3.664  10.008  1.00 86.75           C  
ATOM   4561  HD1 PHE A 307     -18.472  -4.299  10.221  1.00 86.75           H  
ATOM   4562  CD2 PHE A 307     -15.982  -2.030  10.745  1.00 86.75           C  
ATOM   4563  HD2 PHE A 307     -15.580  -1.399  11.524  1.00 86.75           H  
ATOM   4564  CE1 PHE A 307     -17.067  -3.646   8.717  1.00 86.75           C  
ATOM   4565  HE1 PHE A 307     -17.488  -4.275   7.947  1.00 86.75           H  
ATOM   4566  CE2 PHE A 307     -15.427  -2.011   9.455  1.00 86.75           C  
ATOM   4567  HE2 PHE A 307     -14.588  -1.366   9.241  1.00 86.75           H  
ATOM   4568  CZ  PHE A 307     -15.966  -2.818   8.439  1.00 86.75           C  
ATOM   4569  HZ  PHE A 307     -15.539  -2.800   7.447  1.00 86.75           H  
ATOM   4570  N   GLU A 308     -20.688  -2.612  14.091  1.00 79.41           N  
ATOM   4571  H   GLU A 308     -21.159  -2.953  13.265  1.00 79.41           H  
ATOM   4572  CA  GLU A 308     -21.331  -2.850  15.377  1.00 79.41           C  
ATOM   4573  HA  GLU A 308     -21.121  -2.014  16.044  1.00 79.41           H  
ATOM   4574  C   GLU A 308     -20.751  -4.124  16.004  1.00 79.41           C  
ATOM   4575  CB  GLU A 308     -22.856  -2.926  15.211  1.00 79.41           C  
ATOM   4576  HB2 GLU A 308     -23.099  -3.689  14.471  1.00 79.41           H  
ATOM   4577  HB3 GLU A 308     -23.292  -3.212  16.169  1.00 79.41           H  
ATOM   4578  O   GLU A 308     -20.956  -5.235  15.522  1.00 79.41           O  
ATOM   4579  CG  GLU A 308     -23.452  -1.574  14.778  1.00 79.41           C  
ATOM   4580  HG2 GLU A 308     -23.169  -0.821  15.514  1.00 79.41           H  
ATOM   4581  HG3 GLU A 308     -23.019  -1.285  13.820  1.00 79.41           H  
ATOM   4582  CD  GLU A 308     -24.984  -1.590  14.637  1.00 79.41           C  
ATOM   4583  OE1 GLU A 308     -25.549  -0.489  14.444  1.00 79.41           O  
ATOM   4584  OE2 GLU A 308     -25.584  -2.688  14.697  1.00 79.41           O  
ATOM   4585  N   GLN A 309     -20.017  -3.972  17.107  1.00 70.98           N  
ATOM   4586  H   GLN A 309     -19.835  -3.031  17.427  1.00 70.98           H  
ATOM   4587  CA  GLN A 309     -19.409  -5.094  17.836  1.00 70.98           C  
ATOM   4588  HA  GLN A 309     -19.090  -5.845  17.113  1.00 70.98           H  
ATOM   4589  C   GLN A 309     -20.385  -5.801  18.791  1.00 70.98           C  
ATOM   4590  CB  GLN A 309     -18.168  -4.608  18.596  1.00 70.98           C  
ATOM   4591  HB2 GLN A 309     -18.452  -3.802  19.273  1.00 70.98           H  
ATOM   4592  HB3 GLN A 309     -17.763  -5.431  19.186  1.00 70.98           H  
ATOM   4593  O   GLN A 309     -19.968  -6.625  19.603  1.00 70.98           O  
ATOM   4594  CG  GLN A 309     -17.063  -4.125  17.652  1.00 70.98           C  
ATOM   4595  HG2 GLN A 309     -17.403  -3.257  17.086  1.00 70.98           H  
ATOM   4596  HG3 GLN A 309     -16.826  -4.922  16.947  1.00 70.98           H  
ATOM   4597  CD  GLN A 309     -15.795  -3.743  18.398  1.00 70.98           C  
ATOM   4598  NE2 GLN A 309     -14.709  -3.604  17.676  1.00 70.98           N  
ATOM   4599 HE21 GLN A 309     -14.756  -3.738  16.676  1.00 70.98           H  
ATOM   4600 HE22 GLN A 309     -13.833  -3.462  18.159  1.00 70.98           H  
ATOM   4601  OE1 GLN A 309     -15.767  -3.533  19.603  1.00 70.98           O  
ATOM   4602  N   ASP A 310     -21.679  -5.473  18.736  1.00 60.32           N  
ATOM   4603  H   ASP A 310     -21.976  -4.828  18.017  1.00 60.32           H  
ATOM   4604  CA  ASP A 310     -22.661  -5.855  19.760  1.00 60.32           C  
ATOM   4605  HA  ASP A 310     -22.265  -5.560  20.732  1.00 60.32           H  
ATOM   4606  C   ASP A 310     -22.883  -7.370  19.875  1.00 60.32           C  
ATOM   4607  CB  ASP A 310     -23.972  -5.088  19.520  1.00 60.32           C  
ATOM   4608  HB2 ASP A 310     -24.776  -5.597  20.051  1.00 60.32           H  
ATOM   4609  HB3 ASP A 310     -24.214  -5.100  18.457  1.00 60.32           H  
ATOM   4610  O   ASP A 310     -23.346  -7.866  20.905  1.00 60.32           O  
ATOM   4611  CG  ASP A 310     -23.923  -3.640  20.038  1.00 60.32           C  
ATOM   4612  OD1 ASP A 310     -23.083  -3.334  20.928  1.00 60.32           O  
ATOM   4613  OD2 ASP A 310     -24.783  -2.850  19.605  1.00 60.32           O  
ATOM   4614  N   LEU A 311     -22.448  -8.135  18.876  1.00 58.94           N  
ATOM   4615  H   LEU A 311     -22.035  -7.664  18.084  1.00 58.94           H  
ATOM   4616  CA  LEU A 311     -22.306  -9.577  18.981  1.00 58.94           C  
ATOM   4617  HA  LEU A 311     -22.935  -9.951  19.788  1.00 58.94           H  
ATOM   4618  C   LEU A 311     -20.863  -9.895  19.384  1.00 58.94           C  
ATOM   4619  CB  LEU A 311     -22.802 -10.222  17.673  1.00 58.94           C  
ATOM   4620  HB2 LEU A 311     -22.670 -11.302  17.737  1.00 58.94           H  
ATOM   4621  HB3 LEU A 311     -22.191  -9.847  16.851  1.00 58.94           H  
ATOM   4622  O   LEU A 311     -20.023 -10.181  18.536  1.00 58.94           O  
ATOM   4623  CG  LEU A 311     -24.286  -9.905  17.366  1.00 58.94           C  
ATOM   4624  HG  LEU A 311     -24.417  -8.829  17.253  1.00 58.94           H  
ATOM   4625  CD1 LEU A 311     -24.742 -10.563  16.066  1.00 58.94           C  
ATOM   4626 HD11 LEU A 311     -25.813 -10.411  15.927  1.00 58.94           H  
ATOM   4627 HD12 LEU A 311     -24.530 -11.632  16.084  1.00 58.94           H  
ATOM   4628 HD13 LEU A 311     -24.244 -10.081  15.224  1.00 58.94           H  
ATOM   4629  CD2 LEU A 311     -25.231 -10.390  18.469  1.00 58.94           C  
ATOM   4630 HD21 LEU A 311     -26.265 -10.215  18.172  1.00 58.94           H  
ATOM   4631 HD22 LEU A 311     -25.081 -11.454  18.652  1.00 58.94           H  
ATOM   4632 HD23 LEU A 311     -25.058  -9.824  19.385  1.00 58.94           H  
ATOM   4633  N   ASN A 312     -20.591  -9.882  20.696  1.00 57.75           N  
ATOM   4634  H   ASN A 312     -21.306  -9.473  21.282  1.00 57.75           H  
ATOM   4635  CA  ASN A 312     -19.279 -10.169  21.312  1.00 57.75           C  
ATOM   4636  HA  ASN A 312     -18.602  -9.344  21.090  1.00 57.75           H  
ATOM   4637  C   ASN A 312     -18.598 -11.463  20.802  1.00 57.75           C  
ATOM   4638  CB  ASN A 312     -19.465 -10.281  22.842  1.00 57.75           C  
ATOM   4639  HB2 ASN A 312     -18.541 -10.663  23.277  1.00 57.75           H  
ATOM   4640  HB3 ASN A 312     -20.256 -11.000  23.053  1.00 57.75           H  
ATOM   4641  O   ASN A 312     -17.404 -11.648  21.007  1.00 57.75           O  
ATOM   4642  CG  ASN A 312     -19.762  -8.973  23.555  1.00 57.75           C  
ATOM   4643  ND2 ASN A 312     -20.472  -9.028  24.659  1.00 57.75           N  
ATOM   4644 HD21 ASN A 312     -20.847  -9.907  24.985  1.00 57.75           H  
ATOM   4645 HD22 ASN A 312     -20.695  -8.132  25.069  1.00 57.75           H  
ATOM   4646  OD1 ASN A 312     -19.354  -7.892  23.181  1.00 57.75           O  
ATOM   4647  N   GLN A 313     -19.343 -12.372  20.165  1.00 58.75           N  
ATOM   4648  H   GLN A 313     -20.312 -12.141  19.996  1.00 58.75           H  
ATOM   4649  CA  GLN A 313     -18.812 -13.590  19.545  1.00 58.75           C  
ATOM   4650  HA  GLN A 313     -17.924 -13.912  20.089  1.00 58.75           H  
ATOM   4651  C   GLN A 313     -18.367 -13.405  18.083  1.00 58.75           C  
ATOM   4652  CB  GLN A 313     -19.866 -14.702  19.653  1.00 58.75           C  
ATOM   4653  HB2 GLN A 313     -19.548 -15.550  19.045  1.00 58.75           H  
ATOM   4654  HB3 GLN A 313     -20.819 -14.341  19.266  1.00 58.75           H  
ATOM   4655  O   GLN A 313     -17.495 -14.138  17.632  1.00 58.75           O  
ATOM   4656  CG  GLN A 313     -20.033 -15.186  21.102  1.00 58.75           C  
ATOM   4657  HG2 GLN A 313     -20.328 -14.352  21.739  1.00 58.75           H  
ATOM   4658  HG3 GLN A 313     -19.075 -15.566  21.459  1.00 58.75           H  
ATOM   4659  CD  GLN A 313     -21.078 -16.287  21.251  1.00 58.75           C  
ATOM   4660  NE2 GLN A 313     -21.165 -16.912  22.405  1.00 58.75           N  
ATOM   4661 HE21 GLN A 313     -20.517 -16.710  23.153  1.00 58.75           H  
ATOM   4662 HE22 GLN A 313     -21.854 -17.650  22.442  1.00 58.75           H  
ATOM   4663  OE1 GLN A 313     -21.850 -16.602  20.365  1.00 58.75           O  
ATOM   4664  N   LEU A 314     -18.926 -12.438  17.348  1.00 52.94           N  
ATOM   4665  H   LEU A 314     -19.559 -11.793  17.798  1.00 52.94           H  
ATOM   4666  CA  LEU A 314     -18.595 -12.190  15.939  1.00 52.94           C  
ATOM   4667  HA  LEU A 314     -18.312 -13.129  15.464  1.00 52.94           H  
ATOM   4668  C   LEU A 314     -17.389 -11.263  15.775  1.00 52.94           C  
ATOM   4669  CB  LEU A 314     -19.815 -11.614  15.204  1.00 52.94           C  
ATOM   4670  HB2 LEU A 314     -20.144 -10.717  15.729  1.00 52.94           H  
ATOM   4671  HB3 LEU A 314     -19.499 -11.309  14.206  1.00 52.94           H  
ATOM   4672  O   LEU A 314     -16.589 -11.481  14.873  1.00 52.94           O  
ATOM   4673  CG  LEU A 314     -21.000 -12.583  15.056  1.00 52.94           C  
ATOM   4674  HG  LEU A 314     -21.344 -12.896  16.042  1.00 52.94           H  
ATOM   4675  CD1 LEU A 314     -22.139 -11.863  14.347  1.00 52.94           C  
ATOM   4676 HD11 LEU A 314     -21.882 -11.695  13.302  1.00 52.94           H  
ATOM   4677 HD12 LEU A 314     -23.051 -12.458  14.400  1.00 52.94           H  
ATOM   4678 HD13 LEU A 314     -22.294 -10.888  14.810  1.00 52.94           H  
ATOM   4679  CD2 LEU A 314     -20.665 -13.816  14.216  1.00 52.94           C  
ATOM   4680 HD21 LEU A 314     -20.255 -13.515  13.252  1.00 52.94           H  
ATOM   4681 HD22 LEU A 314     -21.563 -14.412  14.055  1.00 52.94           H  
ATOM   4682 HD23 LEU A 314     -19.934 -14.436  14.736  1.00 52.94           H  
ATOM   4683  N   ALA A 315     -17.211 -10.284  16.669  1.00 56.48           N  
ATOM   4684  H   ALA A 315     -17.922 -10.126  17.368  1.00 56.48           H  
ATOM   4685  CA  ALA A 315     -16.051  -9.386  16.624  1.00 56.48           C  
ATOM   4686  HA  ALA A 315     -16.010  -8.920  15.639  1.00 56.48           H  
ATOM   4687  C   ALA A 315     -14.712 -10.132  16.822  1.00 56.48           C  
ATOM   4688  CB  ALA A 315     -16.251  -8.284  17.672  1.00 56.48           C  
ATOM   4689  HB1 ALA A 315     -15.413  -7.589  17.632  1.00 56.48           H  
ATOM   4690  HB2 ALA A 315     -16.297  -8.719  18.670  1.00 56.48           H  
ATOM   4691  HB3 ALA A 315     -17.174  -7.740  17.470  1.00 56.48           H  
ATOM   4692  O   ALA A 315     -13.694  -9.733  16.261  1.00 56.48           O  
ATOM   4693  N   ALA A 316     -14.732 -11.250  17.561  1.00 58.27           N  
ATOM   4694  H   ALA A 316     -15.605 -11.519  17.991  1.00 58.27           H  
ATOM   4695  CA  ALA A 316     -13.567 -12.106  17.788  1.00 58.27           C  
ATOM   4696  HA  ALA A 316     -12.698 -11.470  17.957  1.00 58.27           H  
ATOM   4697  C   ALA A 316     -13.228 -13.025  16.596  1.00 58.27           C  
ATOM   4698  CB  ALA A 316     -13.824 -12.921  19.062  1.00 58.27           C  
ATOM   4699  HB1 ALA A 316     -14.014 -12.248  19.898  1.00 58.27           H  
ATOM   4700  HB2 ALA A 316     -12.946 -13.527  19.287  1.00 58.27           H  
ATOM   4701  HB3 ALA A 316     -14.683 -13.576  18.918  1.00 58.27           H  
ATOM   4702  O   ALA A 316     -12.138 -13.589  16.556  1.00 58.27           O  
ATOM   4703  N   ALA A 317     -14.140 -13.182  15.633  1.00 69.27           N  
ATOM   4704  H   ALA A 317     -14.984 -12.630  15.672  1.00 69.27           H  
ATOM   4705  CA  ALA A 317     -13.974 -14.049  14.471  1.00 69.27           C  
ATOM   4706  HA  ALA A 317     -13.030 -14.589  14.552  1.00 69.27           H  
ATOM   4707  C   ALA A 317     -13.877 -13.217  13.183  1.00 69.27           C  
ATOM   4708  CB  ALA A 317     -15.100 -15.094  14.467  1.00 69.27           C  
ATOM   4709  HB1 ALA A 317     -15.086 -15.656  15.401  1.00 69.27           H  
ATOM   4710  HB2 ALA A 317     -14.957 -15.783  13.634  1.00 69.27           H  
ATOM   4711  HB3 ALA A 317     -16.063 -14.597  14.360  1.00 69.27           H  
ATOM   4712  O   ALA A 317     -14.600 -13.470  12.222  1.00 69.27           O  
ATOM   4713  N   ALA A 318     -13.015 -12.197  13.160  1.00 82.17           N  
ATOM   4714  H   ALA A 318     -12.445 -12.011  13.974  1.00 82.17           H  
ATOM   4715  CA  ALA A 318     -12.679 -11.528  11.906  1.00 82.17           C  
ATOM   4716  HA  ALA A 318     -13.606 -11.133  11.490  1.00 82.17           H  
ATOM   4717  C   ALA A 318     -12.052 -12.550  10.930  1.00 82.17           C  
ATOM   4718  CB  ALA A 318     -11.747 -10.341  12.175  1.00 82.17           C  
ATOM   4719  HB1 ALA A 318     -10.815 -10.688  12.620  1.00 82.17           H  
ATOM   4720  HB2 ALA A 318     -12.235  -9.633  12.845  1.00 82.17           H  
ATOM   4721  HB3 ALA A 318     -11.521  -9.835  11.236  1.00 82.17           H  
ATOM   4722  O   ALA A 318     -11.218 -13.350  11.366  1.00 82.17           O  
ATOM   4723  N   PRO A 319     -12.420 -12.550   9.632  1.00 86.36           N  
ATOM   4724  CA  PRO A 319     -11.827 -13.455   8.642  1.00 86.36           C  
ATOM   4725  HA  PRO A 319     -12.067 -14.484   8.910  1.00 86.36           H  
ATOM   4726  C   PRO A 319     -10.307 -13.308   8.541  1.00 86.36           C  
ATOM   4727  CB  PRO A 319     -12.494 -13.094   7.309  1.00 86.36           C  
ATOM   4728  HB2 PRO A 319     -11.919 -12.329   6.787  1.00 86.36           H  
ATOM   4729  HB3 PRO A 319     -12.626 -13.971   6.676  1.00 86.36           H  
ATOM   4730  O   PRO A 319      -9.600 -14.284   8.299  1.00 86.36           O  
ATOM   4731  CG  PRO A 319     -13.833 -12.500   7.740  1.00 86.36           C  
ATOM   4732  HG2 PRO A 319     -14.543 -13.298   7.963  1.00 86.36           H  
ATOM   4733  HG3 PRO A 319     -14.263 -11.826   6.999  1.00 86.36           H  
ATOM   4734  CD  PRO A 319     -13.498 -11.778   9.034  1.00 86.36           C  
ATOM   4735  HD2 PRO A 319     -14.383 -11.754   9.671  1.00 86.36           H  
ATOM   4736  HD3 PRO A 319     -13.153 -10.767   8.819  1.00 86.36           H  
ATOM   4737  N   ASP A 320      -9.820 -12.084   8.734  1.00 90.14           N  
ATOM   4738  H   ASP A 320     -10.465 -11.337   8.948  1.00 90.14           H  
ATOM   4739  CA  ASP A 320      -8.407 -11.746   8.770  1.00 90.14           C  
ATOM   4740  HA  ASP A 320      -7.824 -12.621   8.484  1.00 90.14           H  
ATOM   4741  C   ASP A 320      -8.022 -11.290  10.190  1.00 90.14           C  
ATOM   4742  CB  ASP A 320      -8.170 -10.674   7.707  1.00 90.14           C  
ATOM   4743  HB2 ASP A 320      -8.742  -9.782   7.962  1.00 90.14           H  
ATOM   4744  HB3 ASP A 320      -8.560 -11.054   6.763  1.00 90.14           H  
ATOM   4745  O   ASP A 320      -8.617 -10.334  10.707  1.00 90.14           O  
ATOM   4746  CG  ASP A 320      -6.706 -10.296   7.498  1.00 90.14           C  
ATOM   4747  OD1 ASP A 320      -5.871 -10.570   8.385  1.00 90.14           O  
ATOM   4748  OD2 ASP A 320      -6.468  -9.680   6.434  1.00 90.14           O  
ATOM   4749  N   PRO A 321      -7.042 -11.943  10.845  1.00 89.69           N  
ATOM   4750  CA  PRO A 321      -6.652 -11.613  12.215  1.00 89.69           C  
ATOM   4751  HA  PRO A 321      -7.509 -11.731  12.879  1.00 89.69           H  
ATOM   4752  C   PRO A 321      -6.124 -10.182  12.360  1.00 89.69           C  
ATOM   4753  CB  PRO A 321      -5.573 -12.639  12.579  1.00 89.69           C  
ATOM   4754  HB2 PRO A 321      -6.044 -13.518  13.019  1.00 89.69           H  
ATOM   4755  HB3 PRO A 321      -4.827 -12.230  13.261  1.00 89.69           H  
ATOM   4756  O   PRO A 321      -6.253  -9.591  13.438  1.00 89.69           O  
ATOM   4757  CG  PRO A 321      -4.961 -13.011  11.230  1.00 89.69           C  
ATOM   4758  HG2 PRO A 321      -4.254 -12.244  10.914  1.00 89.69           H  
ATOM   4759  HG3 PRO A 321      -4.485 -13.992  11.254  1.00 89.69           H  
ATOM   4760  CD  PRO A 321      -6.181 -12.996  10.318  1.00 89.69           C  
ATOM   4761  HD2 PRO A 321      -5.865 -12.810   9.291  1.00 89.69           H  
ATOM   4762  HD3 PRO A 321      -6.703 -13.951  10.379  1.00 89.69           H  
ATOM   4763  N   ASP A 322      -5.573  -9.588  11.296  1.00 90.60           N  
ATOM   4764  H   ASP A 322      -5.517 -10.088  10.420  1.00 90.60           H  
ATOM   4765  CA  ASP A 322      -5.083  -8.208  11.335  1.00 90.60           C  
ATOM   4766  HA  ASP A 322      -4.379  -8.106  12.161  1.00 90.60           H  
ATOM   4767  C   ASP A 322      -6.219  -7.205  11.588  1.00 90.60           C  
ATOM   4768  CB  ASP A 322      -4.357  -7.875  10.022  1.00 90.60           C  
ATOM   4769  HB2 ASP A 322      -4.957  -8.205   9.174  1.00 90.60           H  
ATOM   4770  HB3 ASP A 322      -4.262  -6.792   9.949  1.00 90.60           H  
ATOM   4771  O   ASP A 322      -5.997  -6.147  12.189  1.00 90.60           O  
ATOM   4772  CG  ASP A 322      -2.942  -8.462   9.924  1.00 90.60           C  
ATOM   4773  OD1 ASP A 322      -2.397  -8.881  10.975  1.00 90.60           O  
ATOM   4774  OD2 ASP A 322      -2.350  -8.327   8.831  1.00 90.60           O  
ATOM   4775  N   PHE A 323      -7.441  -7.565  11.183  1.00 90.92           N  
ATOM   4776  H   PHE A 323      -7.542  -8.488  10.784  1.00 90.92           H  
ATOM   4777  CA  PHE A 323      -8.639  -6.734  11.241  1.00 90.92           C  
ATOM   4778  HA  PHE A 323      -8.304  -5.704  11.358  1.00 90.92           H  
ATOM   4779  C   PHE A 323      -9.540  -7.020  12.453  1.00 90.92           C  
ATOM   4780  CB  PHE A 323      -9.388  -6.835   9.906  1.00 90.92           C  
ATOM   4781  HB2 PHE A 323      -9.586  -7.887   9.703  1.00 90.92           H  
ATOM   4782  HB3 PHE A 323     -10.358  -6.346   9.991  1.00 90.92           H  
ATOM   4783  O   PHE A 323     -10.662  -6.510  12.523  1.00 90.92           O  
ATOM   4784  CG  PHE A 323      -8.648  -6.235   8.724  1.00 90.92           C  
ATOM   4785  CD1 PHE A 323      -8.906  -4.922   8.285  1.00 90.92           C  
ATOM   4786  HD1 PHE A 323      -9.656  -4.322   8.778  1.00 90.92           H  
ATOM   4787  CD2 PHE A 323      -7.705  -7.010   8.036  1.00 90.92           C  
ATOM   4788  HD2 PHE A 323      -7.465  -8.001   8.392  1.00 90.92           H  
ATOM   4789  CE1 PHE A 323      -8.237  -4.401   7.164  1.00 90.92           C  
ATOM   4790  HE1 PHE A 323      -8.448  -3.397   6.827  1.00 90.92           H  
ATOM   4791  CE2 PHE A 323      -7.066  -6.512   6.892  1.00 90.92           C  
ATOM   4792  HE2 PHE A 323      -6.360  -7.139   6.367  1.00 90.92           H  
ATOM   4793  CZ  PHE A 323      -7.343  -5.211   6.447  1.00 90.92           C  
ATOM   4794  HZ  PHE A 323      -6.873  -4.842   5.548  1.00 90.92           H  
ATOM   4795  N   ALA A 324      -9.046  -7.774  13.436  1.00 88.74           N  
ATOM   4796  H   ALA A 324      -8.144  -8.209  13.306  1.00 88.74           H  
ATOM   4797  CA  ALA A 324      -9.768  -8.030  14.678  1.00 88.74           C  
ATOM   4798  HA  ALA A 324     -10.714  -8.505  14.420  1.00 88.74           H  
ATOM   4799  C   ALA A 324     -10.092  -6.733  15.452  1.00 88.74           C  
ATOM   4800  CB  ALA A 324      -8.964  -9.024  15.521  1.00 88.74           C  
ATOM   4801  HB1 ALA A 324      -9.511  -9.257  16.434  1.00 88.74           H  
ATOM   4802  HB2 ALA A 324      -7.996  -8.595  15.782  1.00 88.74           H  
ATOM   4803  HB3 ALA A 324      -8.808  -9.943  14.957  1.00 88.74           H  
ATOM   4804  O   ALA A 324      -9.306  -5.774  15.477  1.00 88.74           O  
ATOM   4805  N   ASP A 325     -11.260  -6.722  16.101  1.00 87.81           N  
ATOM   4806  H   ASP A 325     -11.795  -7.578  16.103  1.00 87.81           H  
ATOM   4807  CA  ASP A 325     -11.767  -5.644  16.962  1.00 87.81           C  
ATOM   4808  HA  ASP A 325     -12.787  -5.923  17.225  1.00 87.81           H  
ATOM   4809  C   ASP A 325     -11.874  -4.256  16.305  1.00 87.81           C  
ATOM   4810  CB  ASP A 325     -10.981  -5.578  18.284  1.00 87.81           C  
ATOM   4811  HB2 ASP A 325      -9.958  -5.263  18.078  1.00 87.81           H  
ATOM   4812  HB3 ASP A 325     -11.434  -4.827  18.931  1.00 87.81           H  
ATOM   4813  O   ASP A 325     -11.866  -3.235  17.001  1.00 87.81           O  
ATOM   4814  CG  ASP A 325     -10.966  -6.892  19.057  1.00 87.81           C  
ATOM   4815  OD1 ASP A 325     -12.005  -7.588  19.044  1.00 87.81           O  
ATOM   4816  OD2 ASP A 325      -9.923  -7.138  19.704  1.00 87.81           O  
ATOM   4817  N   ILE A 326     -11.984  -4.161  14.978  1.00 90.69           N  
ATOM   4818  H   ILE A 326     -11.964  -5.010  14.430  1.00 90.69           H  
ATOM   4819  CA  ILE A 326     -12.199  -2.872  14.307  1.00 90.69           C  
ATOM   4820  HA  ILE A 326     -11.504  -2.150  14.738  1.00 90.69           H  
ATOM   4821  C   ILE A 326     -13.617  -2.358  14.588  1.00 90.69           C  
ATOM   4822  CB  ILE A 326     -11.873  -2.964  12.805  1.00 90.69           C  
ATOM   4823  HB  ILE A 326     -12.421  -3.806  12.382  1.00 90.69           H  
ATOM   4824  O   ILE A 326     -14.595  -3.084  14.459  1.00 90.69           O  
ATOM   4825  CG1 ILE A 326     -10.356  -3.203  12.642  1.00 90.69           C  
ATOM   4826 HG12 ILE A 326      -9.801  -2.343  13.017  1.00 90.69           H  
ATOM   4827 HG13 ILE A 326     -10.052  -4.077  13.218  1.00 90.69           H  
ATOM   4828  CG2 ILE A 326     -12.286  -1.681  12.049  1.00 90.69           C  
ATOM   4829 HG21 ILE A 326     -13.357  -1.509  12.160  1.00 90.69           H  
ATOM   4830 HG22 ILE A 326     -11.734  -0.820  12.426  1.00 90.69           H  
ATOM   4831 HG23 ILE A 326     -12.112  -1.799  10.980  1.00 90.69           H  
ATOM   4832  CD1 ILE A 326      -9.978  -3.447  11.186  1.00 90.69           C  
ATOM   4833 HD11 ILE A 326      -8.936  -3.759  11.118  1.00 90.69           H  
ATOM   4834 HD12 ILE A 326     -10.088  -2.537  10.597  1.00 90.69           H  
ATOM   4835 HD13 ILE A 326     -10.620  -4.231  10.785  1.00 90.69           H  
ATOM   4836  N   VAL A 327     -13.720  -1.080  14.961  1.00 90.42           N  
ATOM   4837  H   VAL A 327     -12.858  -0.581  15.132  1.00 90.42           H  
ATOM   4838  CA  VAL A 327     -14.992  -0.350  15.139  1.00 90.42           C  
ATOM   4839  HA  VAL A 327     -15.820  -1.052  15.245  1.00 90.42           H  
ATOM   4840  C   VAL A 327     -15.284   0.525  13.931  1.00 90.42           C  
ATOM   4841  CB  VAL A 327     -14.941   0.540  16.395  1.00 90.42           C  
ATOM   4842  HB  VAL A 327     -14.084   1.208  16.318  1.00 90.42           H  
ATOM   4843  O   VAL A 327     -16.423   0.669  13.510  1.00 90.42           O  
ATOM   4844  CG1 VAL A 327     -16.200   1.395  16.586  1.00 90.42           C  
ATOM   4845 HG11 VAL A 327     -17.083   0.757  16.567  1.00 90.42           H  
ATOM   4846 HG12 VAL A 327     -16.287   2.142  15.797  1.00 90.42           H  
ATOM   4847 HG13 VAL A 327     -16.163   1.908  17.546  1.00 90.42           H  
ATOM   4848  CG2 VAL A 327     -14.772  -0.308  17.649  1.00 90.42           C  
ATOM   4849 HG21 VAL A 327     -15.661  -0.921  17.799  1.00 90.42           H  
ATOM   4850 HG22 VAL A 327     -13.905  -0.960  17.546  1.00 90.42           H  
ATOM   4851 HG23 VAL A 327     -14.641   0.339  18.516  1.00 90.42           H  
ATOM   4852  N   LYS A 328     -14.250   1.142  13.361  1.00 92.57           N  
ATOM   4853  H   LYS A 328     -13.326   0.960  13.725  1.00 92.57           H  
ATOM   4854  CA  LYS A 328     -14.399   2.065  12.239  1.00 92.57           C  
ATOM   4855  HA  LYS A 328     -15.315   1.821  11.702  1.00 92.57           H  
ATOM   4856  C   LYS A 328     -13.241   1.903  11.285  1.00 92.57           C  
ATOM   4857  CB  LYS A 328     -14.526   3.492  12.783  1.00 92.57           C  
ATOM   4858  HB2 LYS A 328     -13.621   3.759  13.328  1.00 92.57           H  
ATOM   4859  HB3 LYS A 328     -15.368   3.512  13.476  1.00 92.57           H  
ATOM   4860  O   LYS A 328     -12.091   1.949  11.713  1.00 92.57           O  
ATOM   4861  CG  LYS A 328     -14.746   4.546  11.695  1.00 92.57           C  
ATOM   4862  HG2 LYS A 328     -13.842   4.664  11.098  1.00 92.57           H  
ATOM   4863  HG3 LYS A 328     -15.566   4.235  11.047  1.00 92.57           H  
ATOM   4864  CD  LYS A 328     -15.105   5.872  12.368  1.00 92.57           C  
ATOM   4865  HD2 LYS A 328     -15.970   5.695  13.007  1.00 92.57           H  
ATOM   4866  HD3 LYS A 328     -14.276   6.220  12.985  1.00 92.57           H  
ATOM   4867  CE  LYS A 328     -15.465   6.919  11.315  1.00 92.57           C  
ATOM   4868  HE2 LYS A 328     -14.562   7.421  10.968  1.00 92.57           H  
ATOM   4869  HE3 LYS A 328     -15.929   6.401  10.476  1.00 92.57           H  
ATOM   4870  NZ  LYS A 328     -16.451   7.871  11.870  1.00 92.57           N  
ATOM   4871  HZ1 LYS A 328     -17.281   7.341  12.096  1.00 92.57           H  
ATOM   4872  HZ2 LYS A 328     -16.153   8.301  12.734  1.00 92.57           H  
ATOM   4873  HZ3 LYS A 328     -16.775   8.542  11.188  1.00 92.57           H  
ATOM   4874  N   LEU A 329     -13.542   1.763  10.003  1.00 93.50           N  
ATOM   4875  H   LEU A 329     -14.521   1.750   9.754  1.00 93.50           H  
ATOM   4876  CA  LEU A 329     -12.572   1.721   8.919  1.00 93.50           C  
ATOM   4877  HA  LEU A 329     -11.567   1.837   9.324  1.00 93.50           H  
ATOM   4878  C   LEU A 329     -12.852   2.892   7.978  1.00 93.50           C  
ATOM   4879  CB  LEU A 329     -12.666   0.353   8.228  1.00 93.50           C  
ATOM   4880  HB2 LEU A 329     -12.674  -0.427   8.989  1.00 93.50           H  
ATOM   4881  HB3 LEU A 329     -13.607   0.307   7.680  1.00 93.50           H  
ATOM   4882  O   LEU A 329     -13.937   3.027   7.420  1.00 93.50           O  
ATOM   4883  CG  LEU A 329     -11.502   0.059   7.273  1.00 93.50           C  
ATOM   4884  HG  LEU A 329     -11.258   0.959   6.708  1.00 93.50           H  
ATOM   4885  CD1 LEU A 329     -10.257  -0.400   8.037  1.00 93.50           C  
ATOM   4886 HD11 LEU A 329      -9.443  -0.589   7.337  1.00 93.50           H  
ATOM   4887 HD12 LEU A 329     -10.472  -1.324   8.574  1.00 93.50           H  
ATOM   4888 HD13 LEU A 329      -9.941   0.365   8.745  1.00 93.50           H  
ATOM   4889  CD2 LEU A 329     -11.900  -1.044   6.296  1.00 93.50           C  
ATOM   4890 HD21 LEU A 329     -12.239  -1.923   6.844  1.00 93.50           H  
ATOM   4891 HD22 LEU A 329     -11.047  -1.331   5.681  1.00 93.50           H  
ATOM   4892 HD23 LEU A 329     -12.708  -0.694   5.655  1.00 93.50           H  
ATOM   4893  N   GLN A 330     -11.889   3.791   7.821  1.00 94.44           N  
ATOM   4894  H   GLN A 330     -11.013   3.659   8.305  1.00 94.44           H  
ATOM   4895  CA  GLN A 330     -12.051   4.938   6.936  1.00 94.44           C  
ATOM   4896  HA  GLN A 330     -13.036   5.360   7.136  1.00 94.44           H  
ATOM   4897  C   GLN A 330     -12.018   4.529   5.457  1.00 94.44           C  
ATOM   4898  CB  GLN A 330     -10.994   6.012   7.230  1.00 94.44           C  
ATOM   4899  HB2 GLN A 330     -10.000   5.570   7.166  1.00 94.44           H  
ATOM   4900  HB3 GLN A 330     -11.071   6.781   6.462  1.00 94.44           H  
ATOM   4901  O   GLN A 330     -11.440   3.508   5.093  1.00 94.44           O  
ATOM   4902  CG  GLN A 330     -11.175   6.689   8.599  1.00 94.44           C  
ATOM   4903  HG2 GLN A 330     -10.982   5.971   9.396  1.00 94.44           H  
ATOM   4904  HG3 GLN A 330     -12.204   7.034   8.694  1.00 94.44           H  
ATOM   4905  CD  GLN A 330     -10.247   7.892   8.780  1.00 94.44           C  
ATOM   4906  NE2 GLN A 330     -10.338   8.593   9.888  1.00 94.44           N  
ATOM   4907 HE21 GLN A 330     -10.920   8.273  10.650  1.00 94.44           H  
ATOM   4908 HE22 GLN A 330      -9.663   9.336   9.999  1.00 94.44           H  
ATOM   4909  OE1 GLN A 330      -9.454   8.264   7.923  1.00 94.44           O  
ATOM   4910  N   ARG A 331     -12.577   5.395   4.602  1.00 93.91           N  
ATOM   4911  H   ARG A 331     -13.106   6.164   4.988  1.00 93.91           H  
ATOM   4912  CA  ARG A 331     -12.477   5.309   3.139  1.00 93.91           C  
ATOM   4913  HA  ARG A 331     -13.072   4.455   2.817  1.00 93.91           H  
ATOM   4914  C   ARG A 331     -11.031   5.099   2.651  1.00 93.91           C  
ATOM   4915  CB  ARG A 331     -13.072   6.574   2.505  1.00 93.91           C  
ATOM   4916  HB2 ARG A 331     -13.040   6.462   1.421  1.00 93.91           H  
ATOM   4917  HB3 ARG A 331     -14.116   6.666   2.807  1.00 93.91           H  
ATOM   4918  O   ARG A 331     -10.105   5.593   3.311  1.00 93.91           O  
ATOM   4919  CG  ARG A 331     -12.321   7.866   2.847  1.00 93.91           C  
ATOM   4920  HG2 ARG A 331     -12.400   8.070   3.915  1.00 93.91           H  
ATOM   4921  HG3 ARG A 331     -11.272   7.779   2.565  1.00 93.91           H  
ATOM   4922  CD  ARG A 331     -12.940   9.014   2.055  1.00 93.91           C  
ATOM   4923  HD2 ARG A 331     -12.859   8.783   0.992  1.00 93.91           H  
ATOM   4924  HD3 ARG A 331     -13.995   9.090   2.316  1.00 93.91           H  
ATOM   4925  NE  ARG A 331     -12.253  10.285   2.342  1.00 93.91           N  
ATOM   4926  HE  ARG A 331     -11.436  10.227   2.933  1.00 93.91           H  
ATOM   4927  NH1 ARG A 331     -13.614  11.588   1.045  1.00 93.91           N  
ATOM   4928 HH11 ARG A 331     -14.088  10.748   0.743  1.00 93.91           H  
ATOM   4929 HH12 ARG A 331     -13.900  12.474   0.653  1.00 93.91           H  
ATOM   4930  NH2 ARG A 331     -11.964  12.535   2.221  1.00 93.91           N  
ATOM   4931 HH21 ARG A 331     -11.224  12.459   2.903  1.00 93.91           H  
ATOM   4932 HH22 ARG A 331     -12.298  13.428   1.886  1.00 93.91           H  
ATOM   4933  CZ  ARG A 331     -12.611  11.459   1.866  1.00 93.91           C  
ATOM   4934  N   PRO A 332     -10.826   4.449   1.492  1.00 93.84           N  
ATOM   4935  CA  PRO A 332      -9.495   4.260   0.931  1.00 93.84           C  
ATOM   4936  HA  PRO A 332      -8.866   3.739   1.652  1.00 93.84           H  
ATOM   4937  C   PRO A 332      -8.826   5.597   0.590  1.00 93.84           C  
ATOM   4938  CB  PRO A 332      -9.672   3.353  -0.287  1.00 93.84           C
[truncated: 236,367 more chars]
