# Supplementary material for: Widespread Horizontal Gene Transfer Among Animal Viruses
Source: bioRxiv. 2024 Mar 26:2024.03.25.586562. Preprint. [Version 2] doi: 10.1101/2024.03.25.586562 (PMC11071296; doi:10.1101/2024.03.25.586562)
Supplement: Supplement 7 [file media-7.zip › File7_PDB/Papilloma8343_L2.pdb]

ATOM      1  N   MET A   1      14.502  19.397  26.290  1.00 47.28           N  
ATOM      2  H   MET A   1      14.414  19.328  27.294  1.00 47.28           H  
ATOM      3  H2  MET A   1      13.579  19.423  25.881  1.00 47.28           H  
ATOM      4  H3  MET A   1      14.977  18.574  25.950  1.00 47.28           H  
ATOM      5  CA  MET A   1      15.278  20.603  25.917  1.00 47.28           C  
ATOM      6  HA  MET A   1      14.750  21.498  26.245  1.00 47.28           H  
ATOM      7  C   MET A   1      15.422  20.655  24.400  1.00 47.28           C  
ATOM      8  CB  MET A   1      16.679  20.601  26.553  1.00 47.28           C  
ATOM      9  HB2 MET A   1      17.237  21.434  26.127  1.00 47.28           H  
ATOM     10  HB3 MET A   1      17.204  19.681  26.294  1.00 47.28           H  
ATOM     11  O   MET A   1      16.140  19.836  23.844  1.00 47.28           O  
ATOM     12  CG  MET A   1      16.699  20.762  28.075  1.00 47.28           C  
ATOM     13  HG2 MET A   1      16.056  21.592  28.368  1.00 47.28           H  
ATOM     14  HG3 MET A   1      16.334  19.847  28.541  1.00 47.28           H  
ATOM     15  SD  MET A   1      18.377  21.099  28.665  1.00 47.28           S  
ATOM     16  CE  MET A   1      18.187  20.814  30.446  1.00 47.28           C  
ATOM     17  HE1 MET A   1      19.141  20.988  30.945  1.00 47.28           H  
ATOM     18  HE2 MET A   1      17.443  21.498  30.854  1.00 47.28           H  
ATOM     19  HE3 MET A   1      17.875  19.786  30.627  1.00 47.28           H  
ATOM     20  N   LEU A   2      14.722  21.561  23.712  1.00 59.74           N  
ATOM     21  H   LEU A   2      14.146  22.235  24.195  1.00 59.74           H  
ATOM     22  CA  LEU A   2      14.888  21.753  22.265  1.00 59.74           C  
ATOM     23  HA  LEU A   2      14.945  20.786  21.765  1.00 59.74           H  
ATOM     24  C   LEU A   2      16.209  22.496  22.020  1.00 59.74           C  
ATOM     25  CB  LEU A   2      13.669  22.523  21.713  1.00 59.74           C  
ATOM     26  HB2 LEU A   2      13.934  22.985  20.762  1.00 59.74           H  
ATOM     27  HB3 LEU A   2      13.427  23.332  22.403  1.00 59.74           H  
ATOM     28  O   LEU A   2      16.293  23.702  22.246  1.00 59.74           O  
ATOM     29  CG  LEU A   2      12.426  21.636  21.497  1.00 59.74           C  
ATOM     30  HG  LEU A   2      12.366  20.895  22.294  1.00 59.74           H  
ATOM     31  CD1 LEU A   2      11.153  22.476  21.534  1.00 59.74           C  
ATOM     32 HD11 LEU A   2      11.049  22.963  22.503  1.00 59.74           H  
ATOM     33 HD12 LEU A   2      11.175  23.234  20.750  1.00 59.74           H  
ATOM     34 HD13 LEU A   2      10.284  21.836  21.378  1.00 59.74           H  
ATOM     35  CD2 LEU A   2      12.493  20.920  20.146  1.00 59.74           C  
ATOM     36 HD21 LEU A   2      11.616  20.284  20.028  1.00 59.74           H  
ATOM     37 HD22 LEU A   2      12.511  21.644  19.332  1.00 59.74           H  
ATOM     38 HD23 LEU A   2      13.382  20.291  20.093  1.00 59.74           H  
ATOM     39  N   GLN A   3      17.261  21.784  21.608  1.00 66.69           N  
ATOM     40  H   GLN A   3      17.163  20.785  21.493  1.00 66.69           H  
ATOM     41  CA  GLN A   3      18.522  22.414  21.215  1.00 66.69           C  
ATOM     42  HA  GLN A   3      18.877  23.040  22.034  1.00 66.69           H  
ATOM     43  C   GLN A   3      18.269  23.317  20.002  1.00 66.69           C  
ATOM     44  CB  GLN A   3      19.603  21.365  20.915  1.00 66.69           C  
ATOM     45  HB2 GLN A   3      19.190  20.586  20.275  1.00 66.69           H  
ATOM     46  HB3 GLN A   3      20.410  21.859  20.373  1.00 66.69           H  
ATOM     47  O   GLN A   3      18.042  22.853  18.885  1.00 66.69           O  
ATOM     48  CG  GLN A   3      20.209  20.739  22.184  1.00 66.69           C  
ATOM     49  HG2 GLN A   3      20.568  21.534  22.839  1.00 66.69           H  
ATOM     50  HG3 GLN A   3      19.446  20.172  22.718  1.00 66.69           H  
ATOM     51  CD  GLN A   3      21.384  19.814  21.869  1.00 66.69           C  
ATOM     52  NE2 GLN A   3      22.131  19.376  22.859  1.00 66.69           N  
ATOM     53 HE21 GLN A   3      21.929  19.601  23.822  1.00 66.69           H  
ATOM     54 HE22 GLN A   3      22.880  18.749  22.601  1.00 66.69           H  
ATOM     55  OE1 GLN A   3      21.664  19.484  20.730  1.00 66.69           O  
ATOM     56  N   LYS A   4      18.275  24.632  20.236  1.00 71.29           N  
ATOM     57  H   LYS A   4      18.349  24.926  21.199  1.00 71.29           H  
ATOM     58  CA  LYS A   4      18.090  25.653  19.205  1.00 71.29           C  
ATOM     59  HA  LYS A   4      17.183  25.411  18.651  1.00 71.29           H  
ATOM     60  C   LYS A   4      19.282  25.584  18.247  1.00 71.29           C  
ATOM     61  CB  LYS A   4      17.901  27.018  19.894  1.00 71.29           C  
ATOM     62  HB2 LYS A   4      17.298  26.865  20.788  1.00 71.29           H  
ATOM     63  HB3 LYS A   4      18.866  27.414  20.211  1.00 71.29           H  
ATOM     64  O   LYS A   4      20.367  26.080  18.543  1.00 71.29           O  
ATOM     65  CG  LYS A   4      17.172  28.054  19.022  1.00 71.29           C  
ATOM     66  HG2 LYS A   4      17.771  28.278  18.140  1.00 71.29           H  
ATOM     67  HG3 LYS A   4      16.215  27.639  18.706  1.00 71.29           H  
ATOM     68  CD  LYS A   4      16.921  29.347  19.822  1.00 71.29           C  
ATOM     69  HD2 LYS A   4      16.422  29.091  20.756  1.00 71.29           H  
ATOM     70  HD3 LYS A   4      17.879  29.813  20.054  1.00 71.29           H  
ATOM     71  CE  LYS A   4      16.038  30.334  19.044  1.00 71.29           C  
ATOM     72  HE2 LYS A   4      15.105  29.832  18.789  1.00 71.29           H  
ATOM     73  HE3 LYS A   4      16.537  30.595  18.111  1.00 71.29           H  
ATOM     74  NZ  LYS A   4      15.742  31.565  19.828  1.00 71.29           N  
ATOM     75  HZ1 LYS A   4      15.258  31.338  20.685  1.00 71.29           H  
ATOM     76  HZ2 LYS A   4      16.585  32.070  20.064  1.00 71.29           H  
ATOM     77  HZ3 LYS A   4      15.142  32.187  19.306  1.00 71.29           H  
ATOM     78  N   ARG A   5      19.095  24.911  17.111  1.00 71.98           N  
ATOM     79  H   ARG A   5      18.222  24.412  17.017  1.00 71.98           H  
ATOM     80  CA  ARG A   5      20.129  24.720  16.090  1.00 71.98           C  
ATOM     81  HA  ARG A   5      21.013  24.314  16.581  1.00 71.98           H  
ATOM     82  C   ARG A   5      20.483  26.088  15.494  1.00 71.98           C  
ATOM     83  CB  ARG A   5      19.612  23.689  15.064  1.00 71.98           C  
ATOM     84  HB2 ARG A   5      18.970  24.180  14.332  1.00 71.98           H  
ATOM     85  HB3 ARG A   5      19.005  22.953  15.592  1.00 71.98           H  
ATOM     86  O   ARG A   5      19.691  26.673  14.759  1.00 71.98           O  
ATOM     87  CG  ARG A   5      20.729  22.917  14.345  1.00 71.98           C  
ATOM     88  HG2 ARG A   5      21.323  23.609  13.748  1.00 71.98           H  
ATOM     89  HG3 ARG A   5      21.370  22.439  15.085  1.00 71.98           H  
ATOM     90  CD  ARG A   5      20.118  21.838  13.435  1.00 71.98           C  
ATOM     91  HD2 ARG A   5      19.495  21.183  14.043  1.00 71.98           H  
ATOM     92  HD3 ARG A   5      19.489  22.322  12.688  1.00 71.98           H  
ATOM     93  NE  ARG A   5      21.150  21.027  12.755  1.00 71.98           N  
ATOM     94  HE  ARG A   5      22.115  21.267  12.932  1.00 71.98           H  
ATOM     95  NH1 ARG A   5      19.728  19.563  11.687  1.00 71.98           N  
ATOM     96 HH11 ARG A   5      18.929  20.019  12.103  1.00 71.98           H  
ATOM     97 HH12 ARG A   5      19.586  18.759  11.091  1.00 71.98           H  
ATOM     98  NH2 ARG A   5      21.924  19.338  11.422  1.00 71.98           N  
ATOM     99 HH21 ARG A   5      22.883  19.580  11.626  1.00 71.98           H  
ATOM    100 HH22 ARG A   5      21.735  18.539  10.834  1.00 71.98           H  
ATOM    101  CZ  ARG A   5      20.930  19.987  11.962  1.00 71.98           C  
ATOM    102  N   LYS A   6      21.649  26.634  15.851  1.00 79.32           N  
ATOM    103  H   LYS A   6      22.216  26.145  16.529  1.00 79.32           H  
ATOM    104  CA  LYS A   6      22.155  27.880  15.256  1.00 79.32           C  
ATOM    105  HA  LYS A   6      21.356  28.621  15.276  1.00 79.32           H  
ATOM    106  C   LYS A   6      22.500  27.626  13.789  1.00 79.32           C  
ATOM    107  CB  LYS A   6      23.357  28.440  16.037  1.00 79.32           C  
ATOM    108  HB2 LYS A   6      23.808  29.238  15.446  1.00 79.32           H  
ATOM    109  HB3 LYS A   6      24.104  27.657  16.169  1.00 79.32           H  
ATOM    110  O   LYS A   6      23.090  26.596  13.458  1.00 79.32           O  
ATOM    111  CG  LYS A   6      22.955  29.018  17.406  1.00 79.32           C  
ATOM    112  HG2 LYS A   6      22.179  29.770  17.263  1.00 79.32           H  
ATOM    113  HG3 LYS A   6      22.560  28.220  18.035  1.00 79.32           H  
ATOM    114  CD  LYS A   6      24.159  29.669  18.108  1.00 79.32           C  
ATOM    115  HD2 LYS A   6      24.554  30.461  17.471  1.00 79.32           H  
ATOM    116  HD3 LYS A   6      24.935  28.917  18.251  1.00 79.32           H  
ATOM    117  CE  LYS A   6      23.761  30.260  19.469  1.00 79.32           C  
ATOM    118  HE2 LYS A   6      22.967  30.991  19.311  1.00 79.32           H  
ATOM    119  HE3 LYS A   6      23.362  29.460  20.092  1.00 79.32           H  
ATOM    120  NZ  LYS A   6      24.914  30.908  20.152  1.00 79.32           N  
ATOM    121  HZ1 LYS A   6      24.640  31.294  21.045  1.00 79.32           H  
ATOM    122  HZ2 LYS A   6      25.657  30.246  20.320  1.00 79.32           H  
ATOM    123  HZ3 LYS A   6      25.291  31.662  19.595  1.00 79.32           H  
ATOM    124  N   ARG A   7      22.117  28.559  12.914  1.00 77.23           N  
ATOM    125  H   ARG A   7      21.679  29.397  13.269  1.00 77.23           H  
ATOM    126  CA  ARG A   7      22.521  28.525  11.505  1.00 77.23           C  
ATOM    127  HA  ARG A   7      22.247  27.559  11.079  1.00 77.23           H  
ATOM    128  C   ARG A   7      24.045  28.641  11.443  1.00 77.23           C  
ATOM    129  CB  ARG A   7      21.826  29.636  10.699  1.00 77.23           C  
ATOM    130  HB2 ARG A   7      22.050  30.605  11.146  1.00 77.23           H  
ATOM    131  HB3 ARG A   7      22.227  29.630   9.686  1.00 77.23           H  
ATOM    132  O   ARG A   7      24.626  29.460  12.152  1.00 77.23           O  
ATOM    133  CG  ARG A   7      20.301  29.439  10.630  1.00 77.23           C  
ATOM    134  HG2 ARG A   7      20.086  28.448  10.232  1.00 77.23           H  
ATOM    135  HG3 ARG A   7      19.877  29.517  11.631  1.00 77.23           H  
ATOM    136  CD  ARG A   7      19.648  30.491   9.725  1.00 77.23           C  
ATOM    137  HD2 ARG A   7      20.082  30.402   8.729  1.00 77.23           H  
ATOM    138  HD3 ARG A   7      19.874  31.485  10.112  1.00 77.23           H  
ATOM    139  NE  ARG A   7      18.181  30.317   9.651  1.00 77.23           N  
ATOM    140  HE  ARG A   7      17.736  29.817  10.408  1.00 77.23           H  
ATOM    141  NH1 ARG A   7      17.833  31.428   7.663  1.00 77.23           N  
ATOM    142 HH11 ARG A   7      18.818  31.641   7.594  1.00 77.23           H  
ATOM    143 HH12 ARG A   7      17.206  31.767   6.948  1.00 77.23           H  
ATOM    144  NH2 ARG A   7      16.098  30.548   8.745  1.00 77.23           N  
ATOM    145 HH21 ARG A   7      15.504  30.900   8.008  1.00 77.23           H  
ATOM    146 HH22 ARG A   7      15.680  30.041   9.512  1.00 77.23           H  
ATOM    147  CZ  ARG A   7      17.383  30.763   8.691  1.00 77.23           C  
ATOM    148  N   ARG A   8      24.679  27.783  10.645  1.00 74.45           N  
ATOM    149  H   ARG A   8      24.115  27.198  10.045  1.00 74.45           H  
ATOM    150  CA  ARG A   8      26.110  27.894  10.339  1.00 74.45           C  
ATOM    151  HA  ARG A   8      26.653  28.154  11.248  1.00 74.45           H  
ATOM    152  C   ARG A   8      26.308  29.054   9.360  1.00 74.45           C  
ATOM    153  CB  ARG A   8      26.654  26.561   9.793  1.00 74.45           C  
ATOM    154  HB2 ARG A   8      26.098  26.280   8.898  1.00 74.45           H  
ATOM    155  HB3 ARG A   8      27.698  26.699   9.513  1.00 74.45           H  
ATOM    156  O   ARG A   8      25.388  29.355   8.600  1.00 74.45           O  
ATOM    157  CG  ARG A   8      26.563  25.432  10.835  1.00 74.45           C  
ATOM    158  HG2 ARG A   8      25.521  25.251  11.096  1.00 74.45           H  
ATOM    159  HG3 ARG A   8      27.103  25.735  11.732  1.00 74.45           H  
ATOM    160  CD  ARG A   8      27.176  24.132  10.301  1.00 74.45           C  
ATOM    161  HD2 ARG A   8      26.634  23.817   9.409  1.00 74.45           H  
ATOM    162  HD3 ARG A   8      28.209  24.339  10.019  1.00 74.45           H  
ATOM    163  NE  ARG A   8      27.132  23.059  11.318  1.00 74.45           N  
ATOM    164  HE  ARG A   8      26.429  23.146  12.038  1.00 74.45           H  
ATOM    165  NH1 ARG A   8      28.958  21.858  10.589  1.00 74.45           N  
ATOM    166 HH11 ARG A   8      29.083  22.490   9.811  1.00 74.45           H  
ATOM    167 HH12 ARG A   8      29.597  21.082  10.692  1.00 74.45           H  
ATOM    168  NH2 ARG A   8      27.849  21.168  12.386  1.00 74.45           N  
ATOM    169 HH21 ARG A   8      27.161  21.286  13.116  1.00 74.45           H  
ATOM    170 HH22 ARG A   8      28.512  20.409  12.449  1.00 74.45           H  
ATOM    171  CZ  ARG A   8      27.974  22.040  11.424  1.00 74.45           C  
ATOM    172  N   ALA A   9      27.477  29.693   9.406  1.00 76.16           N  
ATOM    173  H   ALA A   9      28.190  29.386  10.051  1.00 76.16           H  
ATOM    174  CA  ALA A   9      27.849  30.721   8.437  1.00 76.16           C  
ATOM    175  HA  ALA A   9      27.119  31.530   8.481  1.00 76.16           H  
ATOM    176  C   ALA A   9      27.829  30.148   7.012  1.00 76.16           C  
ATOM    177  CB  ALA A   9      29.219  31.296   8.816  1.00 76.16           C  
ATOM    178  HB1 ALA A   9      29.507  32.060   8.094  1.00 76.16           H  
ATOM    179  HB2 ALA A   9      29.172  31.754   9.804  1.00 76.16           H  
ATOM    180  HB3 ALA A   9      29.974  30.510   8.815  1.00 76.16           H  
ATOM    181  O   ALA A   9      28.048  28.945   6.816  1.00 76.16           O  
ATOM    182  N   ALA A  10      27.532  30.995   6.026  1.00 78.60           N  
ATOM    183  H   ALA A  10      27.471  31.986   6.213  1.00 78.60           H  
ATOM    184  CA  ALA A  10      27.554  30.578   4.636  1.00 78.60           C  
ATOM    185  HA  ALA A  10      26.921  29.695   4.547  1.00 78.60           H  
ATOM    186  C   ALA A  10      28.998  30.227   4.227  1.00 78.60           C  
ATOM    187  CB  ALA A  10      26.955  31.686   3.764  1.00 78.60           C  
ATOM    188  HB1 ALA A  10      26.938  31.378   2.719  1.00 78.60           H  
ATOM    189  HB2 ALA A  10      27.553  32.593   3.853  1.00 78.60           H  
ATOM    190  HB3 ALA A  10      25.938  31.906   4.086  1.00 78.60           H  
ATOM    191  O   ALA A  10      29.942  30.844   4.723  1.00 78.60           O  
ATOM    192  N   PRO A  11      29.207  29.276   3.298  1.00 75.03           N  
ATOM    193  CA  PRO A  11      30.550  28.937   2.825  1.00 75.03           C  
ATOM    194  HA  PRO A  11      31.107  28.485   3.645  1.00 75.03           H  
ATOM    195  C   PRO A  11      31.342  30.152   2.308  1.00 75.03           C  
ATOM    196  CB  PRO A  11      30.329  27.893   1.725  1.00 75.03           C  
ATOM    197  HB2 PRO A  11      31.143  27.170   1.691  1.00 75.03           H  
ATOM    198  HB3 PRO A  11      30.216  28.384   0.759  1.00 75.03           H  
ATOM    199  O   PRO A  11      32.558  30.191   2.467  1.00 75.03           O  
ATOM    200  CG  PRO A  11      29.004  27.237   2.113  1.00 75.03           C  
ATOM    201  HG2 PRO A  11      29.183  26.480   2.877  1.00 75.03           H  
ATOM    202  HG3 PRO A  11      28.497  26.803   1.252  1.00 75.03           H  
ATOM    203  CD  PRO A  11      28.209  28.391   2.717  1.00 75.03           C  
ATOM    204  HD2 PRO A  11      27.523  28.003   3.469  1.00 75.03           H  
ATOM    205  HD3 PRO A  11      27.663  28.919   1.936  1.00 75.03           H  
ATOM    206  N   GLN A  12      30.642  31.142   1.736  1.00 80.42           N  
ATOM    207  H   GLN A  12      29.636  31.058   1.712  1.00 80.42           H  
ATOM    208  CA  GLN A  12      31.204  32.399   1.220  1.00 80.42           C  
ATOM    209  HA  GLN A  12      32.009  32.190   0.516  1.00 80.42           H  
ATOM    210  C   GLN A  12      31.841  33.268   2.309  1.00 80.42           C  
ATOM    211  CB  GLN A  12      30.091  33.173   0.490  1.00 80.42           C  
ATOM    212  HB2 GLN A  12      30.455  34.169   0.239  1.00 80.42           H  
ATOM    213  HB3 GLN A  12      29.242  33.283   1.164  1.00 80.42           H  
ATOM    214  O   GLN A  12      32.878  33.870   2.055  1.00 80.42           O  
ATOM    215  CG  GLN A  12      29.638  32.481  -0.811  1.00 80.42           C  
ATOM    216  HG2 GLN A  12      30.453  32.528  -1.534  1.00 80.42           H  
ATOM    217  HG3 GLN A  12      29.412  31.432  -0.617  1.00 80.42           H  
ATOM    218  CD  GLN A  12      28.395  33.107  -1.439  1.00 80.42           C  
ATOM    219  NE2 GLN A  12      28.035  32.723  -2.644  1.00 80.42           N  
ATOM    220 HE21 GLN A  12      28.640  32.148  -3.213  1.00 80.42           H  
ATOM    221 HE22 GLN A  12      27.241  33.219  -3.022  1.00 80.42           H  
ATOM    222  OE1 GLN A  12      27.689  33.907  -0.858  1.00 80.42           O  
ATOM    223  N   ASP A  13      31.287  33.265   3.522  1.00 81.18           N  
ATOM    224  H   ASP A  13      30.421  32.768   3.673  1.00 81.18           H  
ATOM    225  CA  ASP A  13      31.825  34.041   4.646  1.00 81.18           C  
ATOM    226  HA  ASP A  13      32.180  35.006   4.285  1.00 81.18           H  
ATOM    227  C   ASP A  13      32.997  33.315   5.319  1.00 81.18           C  
ATOM    228  CB  ASP A  13      30.717  34.291   5.680  1.00 81.18           C  
ATOM    229  HB2 ASP A  13      31.121  34.906   6.484  1.00 81.18           H  
ATOM    230  HB3 ASP A  13      30.420  33.334   6.110  1.00 81.18           H  
ATOM    231  O   ASP A  13      33.915  33.937   5.849  1.00 81.18           O  
ATOM    232  CG  ASP A  13      29.478  34.988   5.113  1.00 81.18           C  
ATOM    233  OD1 ASP A  13      29.630  35.809   4.185  1.00 81.18           O  
ATOM    234  OD2 ASP A  13      28.377  34.639   5.603  1.00 81.18           O  
ATOM    235  N   ILE A  14      32.983  31.978   5.288  1.00 78.89           N  
ATOM    236  H   ILE A  14      32.197  31.536   4.833  1.00 78.89           H  
ATOM    237  CA  ILE A  14      33.999  31.149   5.946  1.00 78.89           C  
ATOM    238  HA  ILE A  14      34.204  31.579   6.927  1.00 78.89           H  
ATOM    239  C   ILE A  14      35.316  31.182   5.168  1.00 78.89           C  
ATOM    240  CB  ILE A  14      33.486  29.705   6.151  1.00 78.89           C  
ATOM    241  HB  ILE A  14      33.218  29.294   5.178  1.00 78.89           H  
ATOM    242  O   ILE A  14      36.372  31.339   5.776  1.00 78.89           O  
ATOM    243  CG1 ILE A  14      32.235  29.685   7.061  1.00 78.89           C  
ATOM    244 HG12 ILE A  14      32.529  29.916   8.085  1.00 78.89           H  
ATOM    245 HG13 ILE A  14      31.532  30.455   6.743  1.00 78.89           H  
ATOM    246  CG2 ILE A  14      34.598  28.833   6.772  1.00 78.89           C  
ATOM    247 HG21 ILE A  14      34.985  29.310   7.673  1.00 78.89           H  
ATOM    248 HG22 ILE A  14      35.418  28.702   6.066  1.00 78.89           H  
ATOM    249 HG23 ILE A  14      34.228  27.842   7.035  1.00 78.89           H  
ATOM    250  CD1 ILE A  14      31.475  28.351   7.044  1.00 78.89           C  
ATOM    251 HD11 ILE A  14      31.174  28.109   6.025  1.00 78.89           H  
ATOM    252 HD12 ILE A  14      30.581  28.438   7.663  1.00 78.89           H  
ATOM    253 HD13 ILE A  14      32.090  27.546   7.446  1.00 78.89           H  
ATOM    254  N   TYR A  15      35.271  31.040   3.839  1.00 82.32           N  
ATOM    255  H   TYR A  15      34.368  30.969   3.392  1.00 82.32           H  
ATOM    256  CA  TYR A  15      36.470  30.905   3.004  1.00 82.32           C  
ATOM    257  HA  TYR A  15      36.965  29.982   3.304  1.00 82.32           H  
ATOM    258  C   TYR A  15      37.521  32.023   3.194  1.00 82.32           C  
ATOM    259  CB  TYR A  15      36.069  30.737   1.530  1.00 82.32           C  
ATOM    260  HB2 TYR A  15      35.507  31.609   1.197  1.00 82.32           H  
ATOM    261  HB3 TYR A  15      35.403  29.878   1.450  1.00 82.32           H  
ATOM    262  O   TYR A  15      38.673  31.682   3.473  1.00 82.32           O  
ATOM    263  CG  TYR A  15      37.249  30.509   0.597  1.00 82.32           C  
ATOM    264  CD1 TYR A  15      37.686  31.532  -0.269  1.00 82.32           C  
ATOM    265  HD1 TYR A  15      37.165  32.477  -0.293  1.00 82.32           H  
ATOM    266  CD2 TYR A  15      37.930  29.275   0.610  1.00 82.32           C  
ATOM    267  HD2 TYR A  15      37.608  28.486   1.274  1.00 82.32           H  
ATOM    268  CE1 TYR A  15      38.801  31.320  -1.109  1.00 82.32           C  
ATOM    269  HE1 TYR A  15      39.133  32.101  -1.778  1.00 82.32           H  
ATOM    270  CE2 TYR A  15      39.042  29.060  -0.230  1.00 82.32           C  
ATOM    271  HE2 TYR A  15      39.568  28.117  -0.212  1.00 82.32           H  
ATOM    272  OH  TYR A  15      40.600  29.901  -1.865  1.00 82.32           O  
ATOM    273  HH  TYR A  15      40.948  29.008  -1.815  1.00 82.32           H  
ATOM    274  CZ  TYR A  15      39.488  30.084  -1.091  1.00 82.32           C  
ATOM    275  N   PRO A  16      37.191  33.331   3.109  1.00 80.44           N  
ATOM    276  CA  PRO A  16      38.201  34.391   3.177  1.00 80.44           C  
ATOM    277  HA  PRO A  16      38.974  34.209   2.431  1.00 80.44           H  
ATOM    278  C   PRO A  16      38.880  34.475   4.546  1.00 80.44           C  
ATOM    279  CB  PRO A  16      37.462  35.688   2.827  1.00 80.44           C  
ATOM    280  HB2 PRO A  16      37.850  36.548   3.374  1.00 80.44           H  
ATOM    281  HB3 PRO A  16      37.534  35.864   1.754  1.00 80.44           H  
ATOM    282  O   PRO A  16      40.102  34.584   4.618  1.00 80.44           O  
ATOM    283  CG  PRO A  16      36.008  35.396   3.191  1.00 80.44           C  
ATOM    284  HG2 PRO A  16      35.311  35.997   2.606  1.00 80.44           H  
ATOM    285  HG3 PRO A  16      35.849  35.558   4.257  1.00 80.44           H  
ATOM    286  CD  PRO A  16      35.876  33.912   2.870  1.00 80.44           C  
ATOM    287  HD2 PRO A  16      35.104  33.482   3.508  1.00 80.44           H  
ATOM    288  HD3 PRO A  16      35.607  33.792   1.820  1.00 80.44           H  
ATOM    289  N   GLN A  17      38.114  34.379   5.636  1.00 80.55           N  
ATOM    290  H   GLN A  17      37.117  34.267   5.525  1.00 80.55           H  
ATOM    291  CA  GLN A  17      38.666  34.459   6.990  1.00 80.55           C  
ATOM    292  HA  GLN A  17      39.307  35.339   7.054  1.00 80.55           H  
ATOM    293  C   GLN A  17      39.518  33.237   7.323  1.00 80.55           C  
ATOM    294  CB  GLN A  17      37.498  34.619   7.969  1.00 80.55           C  
ATOM    295  HB2 GLN A  17      36.899  35.464   7.630  1.00 80.55           H  
ATOM    296  HB3 GLN A  17      36.871  33.728   7.965  1.00 80.55           H  
ATOM    297  O   GLN A  17      40.545  33.327   7.992  1.00 80.55           O  
ATOM    298  CG  GLN A  17      37.989  34.904   9.395  1.00 80.55           C  
ATOM    299  HG2 GLN A  17      38.325  33.977   9.861  1.00 80.55           H  
ATOM    300  HG3 GLN A  17      38.835  35.589   9.352  1.00 80.55           H  
ATOM    301  CD  GLN A  17      36.919  35.546  10.271  1.00 80.55           C  
ATOM    302  NE2 GLN A  17      37.279  36.023  11.440  1.00 80.55           N  
ATOM    303 HE21 GLN A  17      38.245  35.988  11.735  1.00 80.55           H  
ATOM    304 HE22 GLN A  17      36.549  36.483  11.966  1.00 80.55           H  
ATOM    305  OE1 GLN A  17      35.751  35.648   9.939  1.00 80.55           O  
ATOM    306  N   CYS A  18      39.093  32.094   6.810  1.00 81.90           N  
ATOM    307  H   CYS A  18      38.236  32.089   6.276  1.00 81.90           H  
ATOM    308  CA  CYS A  18      39.723  30.834   7.086  1.00 81.90           C  
ATOM    309  HA  CYS A  18      39.970  30.781   8.146  1.00 81.90           H  
ATOM    310  C   CYS A  18      41.020  30.608   6.287  1.00 81.90           C  
ATOM    311  CB  CYS A  18      38.651  29.812   6.799  1.00 81.90           C  
ATOM    312  HB2 CYS A  18      38.337  29.867   5.756  1.00 81.90           H  
ATOM    313  HB3 CYS A  18      37.800  29.978   7.459  1.00 81.90           H  
ATOM    314  O   CYS A  18      41.975  30.018   6.799  1.00 81.90           O  
ATOM    315  SG  CYS A  18      39.325  28.239   7.111  1.00 81.90           S  
ATOM    316  N   LYS A  19      41.082  31.093   5.039  1.00 77.98           N  
ATOM    317  H   LYS A  19      40.250  31.508   4.643  1.00 77.98           H  
ATOM    318  CA  LYS A  19      42.284  30.994   4.200  1.00 77.98           C  
ATOM    319  HA  LYS A  19      42.564  29.945   4.108  1.00 77.98           H  
ATOM    320  C   LYS A  19      43.474  31.707   4.840  1.00 77.98           C  
ATOM    321  CB  LYS A  19      41.964  31.554   2.807  1.00 77.98           C  
ATOM    322  HB2 LYS A  19      41.731  32.616   2.880  1.00 77.98           H  
ATOM    323  HB3 LYS A  19      41.087  31.033   2.422  1.00 77.98           H  
ATOM    324  O   LYS A  19      44.597  31.231   4.744  1.00 77.98           O  
ATOM    325  CG  LYS A  19      43.125  31.345   1.825  1.00 77.98           C  
ATOM    326  HG2 LYS A  19      43.393  30.288   1.819  1.00 77.98           H  
ATOM    327  HG3 LYS A  19      43.992  31.929   2.135  1.00 77.98           H  
ATOM    328  CD  LYS A  19      42.716  31.766   0.411  1.00 77.98           C  
ATOM    329  HD2 LYS A  19      41.778  31.267   0.165  1.00 77.98           H  
ATOM    330  HD3 LYS A  19      42.567  32.845   0.371  1.00 77.98           H  
ATOM    331  CE  LYS A  19      43.793  31.339  -0.590  1.00 77.98           C  
ATOM    332  HE2 LYS A  19      44.098  30.322  -0.341  1.00 77.98           H  
ATOM    333  HE3 LYS A  19      44.665  31.985  -0.489  1.00 77.98           H  
ATOM    334  NZ  LYS A  19      43.272  31.347  -1.978  1.00 77.98           N  
ATOM    335  HZ1 LYS A  19      42.451  30.761  -2.027  1.00 77.98           H  
ATOM    336  HZ2 LYS A  19      43.026  32.277  -2.286  1.00 77.98           H  
ATOM    337  HZ3 LYS A  19      43.943  30.932  -2.609  1.00 77.98           H  
ATOM    338  N   VAL A  20      43.218  32.815   5.537  1.00 80.82           N  
ATOM    339  H   VAL A  20      42.265  33.151   5.556  1.00 80.82           H  
ATOM    340  CA  VAL A  20      44.242  33.550   6.291  1.00 80.82           C  
ATOM    341  HA  VAL A  20      45.112  33.698   5.652  1.00 80.82           H  
ATOM    342  C   VAL A  20      44.719  32.756   7.511  1.00 80.82           C  
ATOM    343  CB  VAL A  20      43.708  34.936   6.706  1.00 80.82           C  
ATOM    344  HB  VAL A  20      42.825  34.809   7.333  1.00 80.82           H  
ATOM    345  O   VAL A  20      45.902  32.789   7.836  1.00 80.82           O  
ATOM    346  CG1 VAL A  20      44.746  35.752   7.485  1.00 80.82           C  
ATOM    347 HG11 VAL A  20      45.660  35.854   6.900  1.00 80.82           H  
ATOM    348 HG12 VAL A  20      44.348  36.742   7.709  1.00 80.82           H  
ATOM    349 HG13 VAL A  20      44.979  35.263   8.430  1.00 80.82           H  
ATOM    350  CG2 VAL A  20      43.314  35.761   5.472  1.00 80.82           C  
ATOM    351 HG21 VAL A  20      44.171  35.872   4.808  1.00 80.82           H  
ATOM    352 HG22 VAL A  20      42.968  36.748   5.781  1.00 80.82           H  
ATOM    353 HG23 VAL A  20      42.503  35.276   4.929  1.00 80.82           H  
ATOM    354  N   SER A  21      43.823  32.024   8.181  1.00 80.71           N  
ATOM    355  H   SER A  21      42.862  32.007   7.871  1.00 80.71           H  
ATOM    356  CA  SER A  21      44.150  31.260   9.390  1.00 80.71           C  
ATOM    357  HA  SER A  21      44.968  31.769   9.899  1.00 80.71           H  
ATOM    358  C   SER A  21      44.648  29.835   9.132  1.00 80.71           C  
ATOM    359  CB  SER A  21      42.961  31.269  10.356  1.00 80.71           C  
ATOM    360  HB2 SER A  21      42.720  32.304  10.599  1.00 80.71           H  
ATOM    361  HB3 SER A  21      43.235  30.755  11.278  1.00 80.71           H  
ATOM    362  O   SER A  21      45.004  29.158  10.092  1.00 80.71           O  
ATOM    363  OG  SER A  21      41.816  30.657   9.797  1.00 80.71           O  
ATOM    364  HG  SER A  21      41.785  29.736  10.066  1.00 80.71           H  
ATOM    365  N   ASN A  22      44.680  29.359   7.879  1.00 75.80           N  
ATOM    366  H   ASN A  22      44.374  29.975   7.140  1.00 75.80           H  
ATOM    367  CA  ASN A  22      45.030  27.978   7.505  1.00 75.80           C  
ATOM    368  HA  ASN A  22      44.768  27.864   6.453  1.00 75.80           H  
ATOM    369  C   ASN A  22      44.203  26.883   8.221  1.00 75.80           C  
ATOM    370  CB  ASN A  22      46.558  27.767   7.622  1.00 75.80           C  
ATOM    371  HB2 ASN A  22      46.788  26.702   7.603  1.00 75.80           H  
ATOM    372  HB3 ASN A  22      46.916  28.162   8.572  1.00 75.80           H  
ATOM    373  O   ASN A  22      44.630  25.735   8.306  1.00 75.80           O  
ATOM    374  CG  ASN A  22      47.344  28.375   6.479  1.00 75.80           C  
ATOM    375  ND2 ASN A  22      48.560  28.800   6.727  1.00 75.80           N  
ATOM    376 HD21 ASN A  22      48.932  28.770   7.666  1.00 75.80           H  
ATOM    377 HD22 ASN A  22      49.049  29.207   5.942  1.00 75.80           H  
ATOM    378  OD1 ASN A  22      46.909  28.433   5.343  1.00 75.80           O  
ATOM    379  N   THR A  23      43.005  27.198   8.725  1.00 81.28           N  
ATOM    380  H   THR A  23      42.685  28.150   8.615  1.00 81.28           H  
ATOM    381  CA  THR A  23      42.164  26.267   9.510  1.00 81.28           C  
ATOM    382  HA  THR A  23      42.733  25.354   9.685  1.00 81.28           H  
ATOM    383  C   THR A  23      40.917  25.799   8.758  1.00 81.28           C  
ATOM    384  CB  THR A  23      41.822  26.824  10.903  1.00 81.28           C  
ATOM    385  HB  THR A  23      41.059  26.201  11.369  1.00 81.28           H  
ATOM    386  O   THR A  23      39.852  25.607   9.352  1.00 81.28           O  
ATOM    387  CG2 THR A  23      43.030  26.820  11.836  1.00 81.28           C  
ATOM    388 HG21 THR A  23      42.751  27.223  12.810  1.00 81.28           H  
ATOM    389 HG22 THR A  23      43.837  27.421  11.417  1.00 81.28           H  
ATOM    390 HG23 THR A  23      43.388  25.799  11.966  1.00 81.28           H  
ATOM    391  OG1 THR A  23      41.342  28.150  10.830  1.00 81.28           O  
ATOM    392  HG1 THR A  23      40.938  28.339  11.680  1.00 81.28           H  
ATOM    393  N   CYS A  24      41.015  25.625   7.437  1.00 81.24           N  
ATOM    394  H   CYS A  24      41.909  25.757   6.986  1.00 81.24           H  
ATOM    395  CA  CYS A  24      39.826  25.401   6.617  1.00 81.24           C  
ATOM    396  HA  CYS A  24      39.001  25.900   7.127  1.00 81.24           H  
ATOM    397  C   CYS A  24      39.351  23.970   6.555  1.00 81.24           C  
ATOM    398  CB  CYS A  24      39.948  26.035   5.234  1.00 81.24           C  
ATOM    399  HB2 CYS A  24      39.029  25.838   4.682  1.00 81.24           H  
ATOM    400  HB3 CYS A  24      40.788  25.584   4.706  1.00 81.24           H  
ATOM    401  O   CYS A  24      40.146  23.081   6.257  1.00 81.24           O  
ATOM    402  SG  CYS A  24      40.183  27.806   5.313  1.00 81.24           S  
ATOM    403  N   PRO A  25      38.033  23.747   6.750  1.00 83.21           N  
ATOM    404  CA  PRO A  25      37.432  22.483   6.388  1.00 83.21           C  
ATOM    405  HA  PRO A  25      37.830  21.725   7.063  1.00 83.21           H  
ATOM    406  C   PRO A  25      37.761  22.177   4.920  1.00 83.21           C  
ATOM    407  CB  PRO A  25      35.926  22.639   6.621  1.00 83.21           C  
ATOM    408  HB2 PRO A  25      35.428  22.947   5.701  1.00 83.21           H  
ATOM    409  HB3 PRO A  25      35.482  21.718   6.999  1.00 83.21           H  
ATOM    410  O   PRO A  25      37.536  23.046   4.065  1.00 83.21           O  
ATOM    411  CG  PRO A  25      35.835  23.771   7.641  1.00 83.21           C  
ATOM    412  HG2 PRO A  25      35.987  23.373   8.645  1.00 83.21           H  
ATOM    413  HG3 PRO A  25      34.886  24.304   7.577  1.00 83.21           H  
ATOM    414  CD  PRO A  25      37.012  24.658   7.261  1.00 83.21           C  
ATOM    415  HD2 PRO A  25      36.721  25.355   6.475  1.00 83.21           H  
ATOM    416  HD3 PRO A  25      37.356  25.196   8.144  1.00 83.21           H  
ATOM    417  N   PRO A  26      38.264  20.967   4.617  1.00 79.17           N  
ATOM    418  CA  PRO A  26      38.702  20.606   3.270  1.00 79.17           C  
ATOM    419  HA  PRO A  26      39.525  21.251   2.963  1.00 79.17           H  
ATOM    420  C   PRO A  26      37.570  20.758   2.245  1.00 79.17           C  
ATOM    421  CB  PRO A  26      39.208  19.162   3.385  1.00 79.17           C  
ATOM    422  HB2 PRO A  26      40.284  19.173   3.555  1.00 79.17           H  
ATOM    423  HB3 PRO A  26      38.975  18.572   2.498  1.00 79.17           H  
ATOM    424  O   PRO A  26      37.810  21.167   1.114  1.00 79.17           O  
ATOM    425  CG  PRO A  26      38.506  18.612   4.628  1.00 79.17           C  
ATOM    426  HG2 PRO A  26      39.077  17.811   5.096  1.00 79.17           H  
ATOM    427  HG3 PRO A  26      37.506  18.268   4.363  1.00 79.17           H  
ATOM    428  CD  PRO A  26      38.408  19.839   5.526  1.00 79.17           C  
ATOM    429  HD2 PRO A  26      37.548  19.737   6.189  1.00 79.17           H  
ATOM    430  HD3 PRO A  26      39.325  19.953   6.103  1.00 79.17           H  
ATOM    431  N   ASP A  27      36.320  20.552   2.665  1.00 80.99           N  
ATOM    432  H   ASP A  27      36.195  20.079   3.549  1.00 80.99           H  
ATOM    433  CA  ASP A  27      35.134  20.709   1.819  1.00 80.99           C  
ATOM    434  HA  ASP A  27      35.214  20.034   0.966  1.00 80.99           H  
ATOM    435  C   ASP A  27      34.951  22.137   1.282  1.00 80.99           C  
ATOM    436  CB  ASP A  27      33.883  20.331   2.628  1.00 80.99           C  
ATOM    437  HB2 ASP A  27      33.005  20.470   1.997  1.00 80.99           H  
ATOM    438  HB3 ASP A  27      33.795  21.012   3.475  1.00 80.99           H  
ATOM    439  O   ASP A  27      34.514  22.327   0.147  1.00 80.99           O  
ATOM    440  CG  ASP A  27      33.874  18.891   3.146  1.00 80.99           C  
ATOM    441  OD1 ASP A  27      34.648  18.067   2.615  1.00 80.99           O  
ATOM    442  OD2 ASP A  27      33.104  18.657   4.102  1.00 80.99           O  
ATOM    443  N   ILE A  28      35.276  23.158   2.085  1.00 83.30           N  
ATOM    444  H   ILE A  28      35.757  22.942   2.947  1.00 83.30           H  
ATOM    445  CA  ILE A  28      35.115  24.566   1.690  1.00 83.30           C  
ATOM    446  HA  ILE A  28      34.191  24.663   1.121  1.00 83.30           H  
ATOM    447  C   ILE A  28      36.249  24.966   0.748  1.00 83.30           C  
ATOM    448  CB  ILE A  28      35.011  25.492   2.925  1.00 83.30           C  
ATOM    449  HB  ILE A  28      35.905  25.361   3.534  1.00 83.30           H  
ATOM    450  O   ILE A  28      35.986  25.594  -0.274  1.00 83.30           O  
ATOM    451  CG1 ILE A  28      33.773  25.097   3.763  1.00 83.30           C  
ATOM    452 HG12 ILE A  28      33.855  24.049   4.052  1.00 83.30           H  
ATOM    453 HG13 ILE A  28      32.873  25.207   3.157  1.00 83.30           H  
ATOM    454  CG2 ILE A  28      34.922  26.975   2.509  1.00 83.30           C  
ATOM    455 HG21 ILE A  28      34.923  27.624   3.385  1.00 83.30           H  
ATOM    456 HG22 ILE A  28      35.786  27.256   1.907  1.00 83.30           H  
ATOM    457 HG23 ILE A  28      34.016  27.153   1.930  1.00 83.30           H  
ATOM    458  CD1 ILE A  28      33.600  25.903   5.052  1.00 83.30           C  
ATOM    459 HD11 ILE A  28      34.535  25.909   5.612  1.00 83.30           H  
ATOM    460 HD12 ILE A  28      33.300  26.924   4.817  1.00 83.30           H  
ATOM    461 HD13 ILE A  28      32.820  25.446   5.662  1.00 83.30           H  
ATOM    462  N   VAL A  29      37.484  24.558   1.053  1.00 84.65           N  
ATOM    463  H   VAL A  29      37.617  23.988   1.876  1.00 84.65           H  
ATOM    464  CA  VAL A  29      38.645  24.812   0.186  1.00 84.65           C  
ATOM    465  HA  VAL A  29      38.752  25.887   0.038  1.00 84.65           H  
ATOM    466  C   VAL A  29      38.415  24.189  -1.185  1.00 84.65           C  
ATOM    467  CB  VAL A  29      39.948  24.275   0.805  1.00 84.65           C  
ATOM    468  HB  VAL A  29      39.880  23.194   0.919  1.00 84.65           H  
ATOM    469  O   VAL A  29      38.458  24.897  -2.187  1.00 84.65           O  
ATOM    470  CG1 VAL A  29      41.163  24.605  -0.062  1.00 84.65           C  
ATOM    471 HG11 VAL A  29      42.073  24.226   0.404  1.00 84.65           H  
ATOM    472 HG12 VAL A  29      41.080  24.137  -1.043  1.00 84.65           H  
ATOM    473 HG13 VAL A  29      41.260  25.682  -0.195  1.00 84.65           H  
ATOM    474  CG2 VAL A  29      40.181  24.893   2.185  1.00 84.65           C  
ATOM    475 HG21 VAL A  29      39.405  24.555   2.871  1.00 84.65           H  
ATOM    476 HG22 VAL A  29      41.144  24.560   2.571  1.00 84.65           H  
ATOM    477 HG23 VAL A  29      40.178  25.981   2.116  1.00 84.65           H  
ATOM    478  N   ASN A  30      38.039  22.908  -1.225  1.00 84.40           N  
ATOM    479  H   ASN A  30      38.036  22.375  -0.367  1.00 84.40           H  
ATOM    480  CA  ASN A  30      37.833  22.191  -2.478  1.00 84.40           C  
ATOM    481  HA  ASN A  30      38.755  22.262  -3.056  1.00 84.40           H  
ATOM    482  C   ASN A  30      36.728  22.811  -3.339  1.00 84.40           C  
ATOM    483  CB  ASN A  30      37.552  20.712  -2.169  1.00 84.40           C  
ATOM    484  HB2 ASN A  30      37.266  20.210  -3.093  1.00 84.40           H  
ATOM    485  HB3 ASN A  30      36.728  20.635  -1.459  1.00 84.40           H  
ATOM    486  O   ASN A  30      36.840  22.851  -4.563  1.00 84.40           O  
ATOM    487  CG  ASN A  30      38.761  19.971  -1.621  1.00 84.40           C  
ATOM    488  ND2 ASN A  30      38.554  18.820  -1.026  1.00 84.40           N  
ATOM    489 HD21 ASN A  30      39.383  18.367  -0.669  1.00 84.40           H  
ATOM    490 HD22 ASN A  30      37.617  18.491  -0.841  1.00 84.40           H  
ATOM    491  OD1 ASN A  30      39.900  20.389  -1.723  1.00 84.40           O  
ATOM    492  N   LYS A  31      35.670  23.331  -2.703  1.00 83.14           N  
ATOM    493  H   LYS A  31      35.641  23.250  -1.697  1.00 83.14           H  
ATOM    494  CA  LYS A  31      34.557  23.986  -3.395  1.00 83.14           C  
ATOM    495  HA  LYS A  31      34.271  23.367  -4.245  1.00 83.14           H  
ATOM    496  C   LYS A  31      34.934  25.347  -3.986  1.00 83.14           C  
ATOM    497  CB  LYS A  31      33.368  24.082  -2.431  1.00 83.14           C  
ATOM    498  HB2 LYS A  31      33.159  23.087  -2.038  1.00 83.14           H  
ATOM    499  HB3 LYS A  31      33.619  24.742  -1.600  1.00 83.14           H  
ATOM    500  O   LYS A  31      34.500  25.652  -5.092  1.00 83.14           O  
ATOM    501  CG  LYS A  31      32.117  24.601  -3.147  1.00 83.14           C  
ATOM    502  HG2 LYS A  31      31.920  23.971  -4.015  1.00 83.14           H  
ATOM    503  HG3 LYS A  31      32.283  25.625  -3.484  1.00 83.14           H  
ATOM    504  CD  LYS A  31      30.900  24.578  -2.222  1.00 83.14           C  
ATOM    505  HD2 LYS A  31      30.749  23.563  -1.855  1.00 83.14           H  
ATOM    506  HD3 LYS A  31      31.071  25.251  -1.383  1.00 83.14           H  
ATOM    507  CE  LYS A  31      29.686  25.029  -3.036  1.00 83.14           C  
ATOM    508  HE2 LYS A  31      29.867  26.041  -3.398  1.00 83.14           H  
ATOM    509  HE3 LYS A  31      29.602  24.382  -3.909  1.00 83.14           H  
ATOM    510  NZ  LYS A  31      28.439  24.973  -2.239  1.00 83.14           N  
ATOM    511  HZ1 LYS A  31      27.657  25.255  -2.813  1.00 83.14           H  
ATOM    512  HZ2 LYS A  31      28.506  25.587  -1.440  1.00 83.14           H  
ATOM    513  HZ3 LYS A  31      28.279  24.026  -1.926  1.00 83.14           H  
ATOM    514  N   PHE A  32      35.695  26.174  -3.266  1.00 83.45           N  
ATOM    515  H   PHE A  32      36.037  25.862  -2.368  1.00 83.45           H  
ATOM    516  CA  PHE A  32      36.100  27.501  -3.756  1.00 83.45           C  
ATOM    517  HA  PHE A  32      35.276  27.935  -4.323  1.00 83.45           H  
ATOM    518  C   PHE A  32      37.278  27.446  -4.728  1.00 83.45           C  
ATOM    519  CB  PHE A  32      36.401  28.437  -2.579  1.00 83.45           C  
ATOM    520  HB2 PHE A  32      37.075  29.225  -2.914  1.00 83.45           H  
ATOM    521  HB3 PHE A  32      36.913  27.885  -1.791  1.00 83.45           H  
ATOM    522  O   PHE A  32      37.354  28.271  -5.633  1.00 83.45           O  
ATOM    523  CG  PHE A  32      35.153  29.098  -2.036  1.00 83.45           C  
ATOM    524  CD1 PHE A  32      34.638  30.246  -2.666  1.00 83.45           C  
ATOM    525  HD1 PHE A  32      35.162  30.681  -3.504  1.00 83.45           H  
ATOM    526  CD2 PHE A  32      34.475  28.541  -0.941  1.00 83.45           C  
ATOM    527  HD2 PHE A  32      34.882  27.674  -0.442  1.00 83.45           H  
ATOM    528  CE1 PHE A  32      33.431  30.812  -2.220  1.00 83.45           C  
ATOM    529  HE1 PHE A  32      33.034  31.687  -2.713  1.00 83.45           H  
ATOM    530  CE2 PHE A  32      33.268  29.098  -0.498  1.00 83.45           C  
ATOM    531  HE2 PHE A  32      32.756  28.658   0.345  1.00 83.45           H  
ATOM    532  CZ  PHE A  32      32.737  30.220  -1.152  1.00 83.45           C  
ATOM    533  HZ  PHE A  32      31.784  30.622  -0.840  1.00 83.45           H  
ATOM    534  N   GLU A  33      38.166  26.466  -4.579  1.00 85.05           N  
ATOM    535  H   GLU A  33      38.097  25.857  -3.776  1.00 85.05           H  
ATOM    536  CA  GLU A  33      39.334  26.290  -5.448  1.00 85.05           C  
ATOM    537  HA  GLU A  33      39.606  27.260  -5.863  1.00 85.05           H  
ATOM    538  C   GLU A  33      39.044  25.408  -6.674  1.00 85.05           C  
ATOM    539  CB  GLU A  33      40.539  25.812  -4.617  1.00 85.05           C  
ATOM    540  HB2 GLU A  33      41.396  25.676  -5.277  1.00 85.05           H  
ATOM    541  HB3 GLU A  33      40.309  24.864  -4.131  1.00 85.05           H  
ATOM    542  O   GLU A  33      39.938  25.160  -7.481  1.00 85.05           O  
ATOM    543  CG  GLU A  33      40.883  26.885  -3.569  1.00 85.05           C  
ATOM    544  HG2 GLU A  33      40.059  26.988  -2.862  1.00 85.05           H  
ATOM    545  HG3 GLU A  33      40.985  27.841  -4.083  1.00 85.05           H  
ATOM    546  CD  GLU A  33      42.161  26.644  -2.766  1.00 85.05           C  
ATOM    547  OE1 GLU A  33      42.488  27.604  -2.016  1.00 85.05           O  
ATOM    548  OE2 GLU A  33      42.774  25.562  -2.888  1.00 85.05           O  
ATOM    549  N   GLN A  34      37.792  24.967  -6.853  1.00 82.22           N  
ATOM    550  H   GLN A  34      37.104  25.216  -6.157  1.00 82.22           H  
ATOM    551  CA  GLN A  34      37.371  24.059  -7.930  1.00 82.22           C  
ATOM    552  HA  GLN A  34      36.375  23.704  -7.670  1.00 82.22           H  
ATOM    553  C   GLN A  34      38.265  22.809  -8.018  1.00 82.22           C  
ATOM    554  CB  GLN A  34      37.254  24.785  -9.276  1.00 82.22           C  
ATOM    555  HB2 GLN A  34      36.884  24.067 -10.008  1.00 82.22           H  
ATOM    556  HB3 GLN A  34      38.240  25.123  -9.596  1.00 82.22           H  
ATOM    557  O   GLN A  34      38.731  22.388  -9.088  1.00 82.22           O  
ATOM    558  CG  GLN A  34      36.299  25.984  -9.254  1.00 82.22           C  
ATOM    559  HG2 GLN A  34      35.322  25.663  -8.892  1.00 82.22           H  
ATOM    560  HG3 GLN A  34      36.686  26.749  -8.582  1.00 82.22           H  
ATOM    561  CD  GLN A  34      36.126  26.589 -10.644  1.00 82.22           C  
ATOM    562  NE2 GLN A  34      35.572  27.777 -10.743  1.00 82.22           N  
ATOM    563 HE21 GLN A  34      35.470  28.131 -11.683  1.00 82.22           H  
ATOM    564 HE22 GLN A  34      35.274  28.274  -9.916  1.00 82.22           H  
ATOM    565  OE1 GLN A  34      36.489  26.032 -11.667  1.00 82.22           O  
ATOM    566  N   THR A  35      38.580  22.253  -6.852  1.00 85.17           N  
ATOM    567  H   THR A  35      38.215  22.688  -6.017  1.00 85.17           H  
ATOM    568  CA  THR A  35      39.369  21.030  -6.673  1.00 85.17           C  
ATOM    569  HA  THR A  35      39.661  20.648  -7.652  1.00 85.17           H  
ATOM    570  C   THR A  35      38.532  19.925  -6.043  1.00 85.17           C  
ATOM    571  CB  THR A  35      40.659  21.284  -5.876  1.00 85.17           C  
ATOM    572  HB  THR A  35      41.141  20.336  -5.639  1.00 85.17           H  
ATOM    573  O   THR A  35      39.082  18.939  -5.548  1.00 85.17           O  
ATOM    574  CG2 THR A  35      41.658  22.140  -6.647  1.00 85.17           C  
ATOM    575 HG21 THR A  35      42.575  22.243  -6.067  1.00 85.17           H  
ATOM    576 HG22 THR A  35      41.892  21.666  -7.601  1.00 85.17           H  
ATOM    577 HG23 THR A  35      41.243  23.132  -6.826  1.00 85.17           H  
ATOM    578  OG1 THR A  35      40.358  21.962  -4.688  1.00 85.17           O  
ATOM    579  HG1 THR A  35      41.176  22.149  -4.221  1.00 85.17           H  
ATOM    580  N   THR A  36      37.199  20.045  -6.091  1.00 86.97           N  
ATOM    581  H   THR A  36      36.797  20.844  -6.560  1.00 86.97           H  
ATOM    582  CA  THR A  36      36.315  18.957  -5.670  1.00 86.97           C  
ATOM    583  HA  THR A  36      36.558  18.732  -4.631  1.00 86.97           H  
ATOM    584  C   THR A  36      36.581  17.700  -6.505  1.00 86.97           C  
ATOM    585  CB  THR A  36      34.825  19.325  -5.733  1.00 86.97           C  
ATOM    586  HB  THR A  36      34.266  18.508  -5.278  1.00 86.97           H  
ATOM    587  O   THR A  36      37.038  17.802  -7.646  1.00 86.97           O  
ATOM    588  CG2 THR A  36      34.469  20.594  -4.969  1.00 86.97           C  
ATOM    589 HG21 THR A  36      34.856  20.541  -3.951  1.00 86.97           H  
ATOM    590 HG22 THR A  36      33.385  20.702  -4.937  1.00 86.97           H  
ATOM    591 HG23 THR A  36      34.889  21.458  -5.484  1.00 86.97           H  
ATOM    592  OG1 THR A  36      34.371  19.453  -7.055  1.00 86.97           O  
ATOM    593  HG1 THR A  36      34.649  20.303  -7.403  1.00 86.97           H  
ATOM    594  N   PRO A  37      36.276  16.496  -5.990  1.00 84.13           N  
ATOM    595  CA  PRO A  37      36.413  15.267  -6.770  1.00 84.13           C  
ATOM    596  HA  PRO A  37      37.470  15.082  -6.960  1.00 84.13           H  
ATOM    597  C   PRO A  37      35.665  15.339  -8.109  1.00 84.13           C  
ATOM    598  CB  PRO A  37      35.851  14.156  -5.876  1.00 84.13           C  
ATOM    599  HB2 PRO A  37      34.791  14.005  -6.081  1.00 84.13           H  
ATOM    600  HB3 PRO A  37      36.397  13.222  -6.009  1.00 84.13           H  
ATOM    601  O   PRO A  37      36.159  14.845  -9.116  1.00 84.13           O  
ATOM    602  CG  PRO A  37      36.013  14.708  -4.461  1.00 84.13           C  
ATOM    603  HG2 PRO A  37      37.024  14.507  -4.108  1.00 84.13           H  
ATOM    604  HG3 PRO A  37      35.278  14.288  -3.774  1.00 84.13           H  
ATOM    605  CD  PRO A  37      35.828  16.211  -4.638  1.00 84.13           C  
ATOM    606  HD2 PRO A  37      34.772  16.463  -4.539  1.00 84.13           H  
ATOM    607  HD3 PRO A  37      36.421  16.741  -3.892  1.00 84.13           H  
ATOM    608  N   ALA A  38      34.511  16.017  -8.141  1.00 85.84           N  
ATOM    609  H   ALA A  38      34.189  16.467  -7.297  1.00 85.84           H  
ATOM    610  CA  ALA A  38      33.755  16.258  -9.366  1.00 85.84           C  
ATOM    611  HA  ALA A  38      33.583  15.304  -9.865  1.00 85.84           H  
ATOM    612  C   ALA A  38      34.520  17.156 -10.350  1.00 85.84           C  
ATOM    613  CB  ALA A  38      32.397  16.859  -8.988  1.00 85.84           C  
ATOM    614  HB1 ALA A  38      32.536  17.817  -8.488  1.00 85.84           H  
ATOM    615  HB2 ALA A  38      31.809  17.018  -9.892  1.00 85.84           H  
ATOM    616  HB3 ALA A  38      31.857  16.178  -8.330  1.00 85.84           H  
ATOM    617  O   ALA A  38      34.608  16.821 -11.527  1.00 85.84           O  
ATOM    618  N   ASP A  39      35.138  18.243  -9.879  1.00 85.42           N  
ATOM    619  H   ASP A  39      35.021  18.496  -8.908  1.00 85.42           H  
ATOM    620  CA  ASP A  39      35.951  19.119 -10.733  1.00 85.42           C  
ATOM    621  HA  ASP A  39      35.357  19.425 -11.593  1.00 85.42           H  
ATOM    622  C   ASP A  39      37.206  18.410 -11.247  1.00 85.42           C  
ATOM    623  CB  ASP A  39      36.387  20.380  -9.983  1.00 85.42           C  
ATOM    624  HB2 ASP A  39      36.975  21.000 -10.660  1.00 85.42           H  
ATOM    625  HB3 ASP A  39      37.027  20.096  -9.147  1.00 85.42           H  
ATOM    626  O   ASP A  39      37.617  18.622 -12.383  1.00 85.42           O  
ATOM    627  CG  ASP A  39      35.217  21.210  -9.471  1.00 85.42           C  
ATOM    628  OD1 ASP A  39      34.234  21.379 -10.220  1.00 85.42           O  
ATOM    629  OD2 ASP A  39      35.299  21.614  -8.286  1.00 85.42           O  
ATOM    630  N   GLN A  40      37.813  17.540 -10.437  1.00 84.56           N  
ATOM    631  H   GLN A  40      37.446  17.427  -9.503  1.00 84.56           H  
ATOM    632  CA  GLN A  40      38.942  16.715 -10.869  1.00 84.56           C  
ATOM    633  HA  GLN A  40      39.706  17.357 -11.306  1.00 84.56           H  
ATOM    634  C   GLN A  40      38.513  15.724 -11.955  1.00 84.56           C  
ATOM    635  CB  GLN A  40      39.554  15.975  -9.675  1.00 84.56           C  
ATOM    636  HB2 GLN A  40      38.781  15.398  -9.167  1.00 84.56           H  
ATOM    637  HB3 GLN A  40      40.307  15.283 -10.050  1.00 84.56           H  
ATOM    638  O   GLN A  40      39.178  15.624 -12.983  1.00 84.56           O  
ATOM    639  CG  GLN A  40      40.220  16.928  -8.671  1.00 84.56           C  
ATOM    640  HG2 GLN A  40      41.013  17.484  -9.171  1.00 84.56           H  
ATOM    641  HG3 GLN A  40      39.490  17.644  -8.295  1.00 84.56           H  
ATOM    642  CD  GLN A  40      40.828  16.186  -7.486  1.00 84.56           C  
ATOM    643  NE2 GLN A  40      41.118  16.864  -6.400  1.00 84.56           N  
ATOM    644 HE21 GLN A  40      40.706  17.772  -6.243  1.00 84.56           H  
ATOM    645 HE22 GLN A  40      41.503  16.322  -5.639  1.00 84.56           H  
ATOM    646  OE1 GLN A  40      41.062  14.990  -7.507  1.00 84.56           O  
ATOM    647  N   ILE A  41      37.374  15.047 -11.779  1.00 86.41           N  
ATOM    648  H   ILE A  41      36.877  15.156 -10.906  1.00 86.41           H  
ATOM    649  CA  ILE A  41      36.798  14.166 -12.804  1.00 86.41           C  
ATOM    650  HA  ILE A  41      37.542  13.419 -13.080  1.00 86.41           H  
ATOM    651  C   ILE A  41      36.471  14.954 -14.072  1.00 86.41           C  
ATOM    652  CB  ILE A  41      35.554  13.429 -12.261  1.00 86.41           C  
ATOM    653  HB  ILE A  41      34.888  14.163 -11.806  1.00 86.41           H  
ATOM    654  O   ILE A  41      36.719  14.457 -15.161  1.00 86.41           O  
ATOM    655  CG1 ILE A  41      35.972  12.397 -11.190  1.00 86.41           C  
ATOM    656 HG12 ILE A  41      36.437  11.539 -11.674  1.00 86.41           H  
ATOM    657 HG13 ILE A  41      36.717  12.830 -10.522  1.00 86.41           H  
ATOM    658  CG2 ILE A  41      34.782  12.710 -13.387  1.00 86.41           C  
ATOM    659 HG21 ILE A  41      35.445  12.028 -13.921  1.00 86.41           H  
ATOM    660 HG22 ILE A  41      34.369  13.431 -14.091  1.00 86.41           H  
ATOM    661 HG23 ILE A  41      33.943  12.146 -12.981  1.00 86.41           H  
ATOM    662  CD1 ILE A  41      34.800  11.912 -10.326  1.00 86.41           C  
ATOM    663 HD11 ILE A  41      34.289  12.764  -9.877  1.00 86.41           H  
ATOM    664 HD12 ILE A  41      34.093  11.333 -10.920  1.00 86.41           H  
ATOM    665 HD13 ILE A  41      35.184  11.274  -9.529  1.00 86.41           H  
ATOM    666  N   LEU A  42      35.967  16.184 -13.968  1.00 84.01           N  
ATOM    667  H   LEU A  42      35.717  16.530 -13.052  1.00 84.01           H  
ATOM    668  CA  LEU A  42      35.706  17.024 -15.137  1.00 84.01           C  
ATOM    669  HA  LEU A  42      35.169  16.432 -15.879  1.00 84.01           H  
ATOM    670  C   LEU A  42      37.000  17.476 -15.825  1.00 84.01           C  
ATOM    671  CB  LEU A  42      34.835  18.221 -14.726  1.00 84.01           C  
ATOM    672  HB2 LEU A  42      34.852  18.959 -15.527  1.00 84.01           H  
ATOM    673  HB3 LEU A  42      35.273  18.685 -13.842  1.00 84.01           H  
ATOM    674  O   LEU A  42      37.076  17.431 -17.050  1.00 84.01           O  
ATOM    675  CG  LEU A  42      33.368  17.855 -14.437  1.00 84.01           C  
ATOM    676  HG  LEU A  42      33.317  17.033 -13.723  1.00 84.01           H  
ATOM    677  CD1 LEU A  42      32.653  19.065 -13.837  1.00 84.01           C  
ATOM    678 HD11 LEU A  42      32.679  19.903 -14.533  1.00 84.01           H  
ATOM    679 HD12 LEU A  42      31.617  18.811 -13.613  1.00 84.01           H  
ATOM    680 HD13 LEU A  42      33.144  19.358 -12.909  1.00 84.01           H  
ATOM    681  CD2 LEU A  42      32.617  17.436 -15.704  1.00 84.01           C  
ATOM    682 HD21 LEU A  42      33.027  16.507 -16.100  1.00 84.01           H  
ATOM    683 HD22 LEU A  42      31.566  17.268 -15.468  1.00 84.01           H  
ATOM    684 HD23 LEU A  42      32.693  18.218 -16.461  1.00 84.01           H  
ATOM    685  N   LYS A  43      38.038  17.845 -15.065  1.00 82.69           N  
ATOM    686  H   LYS A  43      37.892  17.890 -14.067  1.00 82.69           H  
ATOM    687  CA  LYS A  43      39.357  18.216 -15.602  1.00 82.69           C  
ATOM    688  HA  LYS A  43      39.228  18.995 -16.355  1.00 82.69           H  
ATOM    689  C   LYS A  43      40.019  17.047 -16.334  1.00 82.69           C  
ATOM    690  CB  LYS A  43      40.256  18.753 -14.471  1.00 82.69           C  
ATOM    691  HB2 LYS A  43      41.295  18.729 -14.800  1.00 82.69           H  
ATOM    692  HB3 LYS A  43      40.163  18.107 -13.598  1.00 82.69           H  
ATOM    693  O   LYS A  43      40.490  17.223 -17.454  1.00 82.69           O  
ATOM    694  CG  LYS A  43      39.908  20.203 -14.093  1.00 82.69           C  
ATOM    695  HG2 LYS A  43      38.832  20.299 -13.950  1.00 82.69           H  
ATOM    696  HG3 LYS A  43      40.199  20.857 -14.915  1.00 82.69           H  
ATOM    697  CD  LYS A  43      40.620  20.653 -12.807  1.00 82.69           C  
ATOM    698  HD2 LYS A  43      40.269  20.030 -11.984  1.00 82.69           H  
ATOM    699  HD3 LYS A  43      41.697  20.532 -12.920  1.00 82.69           H  
ATOM    700  CE  LYS A  43      40.283  22.125 -12.522  1.00 82.69           C  
ATOM    701  HE2 LYS A  43      40.766  22.743 -13.278  1.00 82.69           H  
ATOM    702  HE3 LYS A  43      39.206  22.256 -12.631  1.00 82.69           H  
ATOM    703  NZ  LYS A  43      40.685  22.564 -11.160  1.00 82.69           N  
ATOM    704  HZ1 LYS A  43      40.068  22.168 -10.466  1.00 82.69           H  
ATOM    705  HZ2 LYS A  43      40.557  23.560 -11.054  1.00 82.69           H  
ATOM    706  HZ3 LYS A  43      41.641  22.322 -10.942  1.00 82.69           H  
ATOM    707  N   TYR A  44      40.030  15.856 -15.736  1.00 83.18           N  
ATOM    708  H   TYR A  44      39.655  15.785 -14.801  1.00 83.18           H  
ATOM    709  CA  TYR A  44      40.654  14.673 -16.338  1.00 83.18           C  
ATOM    710  HA  TYR A  44      41.567  14.979 -16.849  1.00 83.18           H  
ATOM    711  C   TYR A  44      39.771  14.014 -17.402  1.00 83.18           C  
ATOM    712  CB  TYR A  44      41.033  13.671 -15.238  1.00 83.18           C  
ATOM    713  HB2 TYR A  44      41.414  12.767 -15.711  1.00 83.18           H  
ATOM    714  HB3 TYR A  44      40.135  13.398 -14.683  1.00 83.18           H  
ATOM    715  O   TYR A  44      40.241  13.678 -18.485  1.00 83.18           O  
ATOM    716  CG  TYR A  44      42.095  14.169 -14.274  1.00 83.18           C  
ATOM    717  CD1 TYR A  44      43.342  14.600 -14.769  1.00 83.18           C  
ATOM    718  HD1 TYR A  44      43.547  14.570 -15.828  1.00 83.18           H  
ATOM    719  CD2 TYR A  44      41.852  14.181 -12.887  1.00 83.18           C  
ATOM    720  HD2 TYR A  44      40.907  13.826 -12.504  1.00 83.18           H  
ATOM    721  CE1 TYR A  44      44.331  15.066 -13.882  1.00 83.18           C  
ATOM    722  HE1 TYR A  44      45.290  15.397 -14.252  1.00 83.18           H  
ATOM    723  CE2 TYR A  44      42.837  14.646 -11.995  1.00 83.18           C  
ATOM    724  HE2 TYR A  44      42.646  14.648 -10.932  1.00 83.18           H  
ATOM    725  OH  TYR A  44      45.040  15.534 -11.644  1.00 83.18           O  
ATOM    726  HH  TYR A  44      44.773  15.437 -10.727  1.00 83.18           H  
ATOM    727  CZ  TYR A  44      44.080  15.091 -12.496  1.00 83.18           C  
ATOM    728  N   GLY A  45      38.480  13.860 -17.121  1.00 78.77           N  
ATOM    729  H   GLY A  45      38.138  14.177 -16.225  1.00 78.77           H  
ATOM    730  CA  GLY A  45      37.508  13.249 -18.023  1.00 78.77           C  
ATOM    731  HA2 GLY A  45      36.564  13.120 -17.493  1.00 78.77           H  
ATOM    732  HA3 GLY A  45      37.869  12.271 -18.342  1.00 78.77           H  
ATOM    733  C   GLY A  45      37.249  14.100 -19.260  1.00 78.77           C  
ATOM    734  O   GLY A  45      37.219  13.567 -20.363  1.00 78.77           O  
ATOM    735  N   GLY A  46      37.149  15.424 -19.111  1.00 73.75           N  
ATOM    736  H   GLY A  46      37.194  15.828 -18.186  1.00 73.75           H  
ATOM    737  CA  GLY A  46      36.988  16.340 -20.242  1.00 73.75           C  
ATOM    738  HA2 GLY A  46      36.107  16.057 -20.818  1.00 73.75           H  
ATOM    739  HA3 GLY A  46      36.847  17.351 -19.859  1.00 73.75           H  
ATOM    740  C   GLY A  46      38.195  16.353 -21.182  1.00 73.75           C  
ATOM    741  O   GLY A  46      38.019  16.469 -22.389  1.00 73.75           O  
ATOM    742  N   ALA A  47      39.410  16.169 -20.654  1.00 74.13           N  
ATOM    743  H   ALA A  47      39.505  16.102 -19.651  1.00 74.13           H  
ATOM    744  CA  ALA A  47      40.616  16.049 -21.474  1.00 74.13           C  
ATOM    745  HA  ALA A  47      40.586  16.809 -22.254  1.00 74.13           H  
ATOM    746  C   ALA A  47      40.730  14.684 -22.181  1.00 74.13           C  
ATOM    747  CB  ALA A  47      41.831  16.327 -20.582  1.00 74.13           C  
ATOM    748  HB1 ALA A  47      41.894  15.580 -19.791  1.00 74.13           H  
ATOM    749  HB2 ALA A  47      42.739  16.288 -21.183  1.00 74.13           H  
ATOM    750  HB3 ALA A  47      41.743  17.317 -20.134  1.00 74.13           H  
ATOM    751  O   ALA A  47      41.305  14.604 -23.264  1.00 74.13           O  
ATOM    752  N   ALA A  48      40.190  13.614 -21.588  1.00 75.44           N  
ATOM    753  H   ALA A  48      39.781  13.729 -20.671  1.00 75.44           H  
ATOM    754  CA  ALA A  48      40.241  12.264 -22.154  1.00 75.44           C  
ATOM    755  HA  ALA A  48      41.204  12.123 -22.643  1.00 75.44           H  
ATOM    756  C   ALA A  48      39.155  11.999 -23.214  1.00 75.44           C  
ATOM    757  CB  ALA A  48      40.144  11.265 -20.995  1.00 75.44           C  
ATOM    758  HB1 ALA A  48      40.229  10.249 -21.381  1.00 75.44           H  
ATOM    759  HB2 ALA A  48      39.186  11.376 -20.487  1.00 75.44           H  
ATOM    760  HB3 ALA A  48      40.951  11.443 -20.284  1.00 75.44           H  
ATOM    761  O   ALA A  48      39.325  11.139 -24.078  1.00 75.44           O  
ATOM    762  N   ILE A  49      38.031  12.715 -23.158  1.00 74.23           N  
ATOM    763  H   ILE A  49      37.935  13.399 -22.420  1.00 74.23           H  
ATOM    764  CA  ILE A  49      36.883  12.483 -24.036  1.00 74.23           C  
ATOM    765  HA  ILE A  49      36.911  11.452 -24.387  1.00 74.23           H  
ATOM    766  C   ILE A  49      36.987  13.383 -25.281  1.00 74.23           C  
ATOM    767  CB  ILE A  49      35.571  12.636 -23.228  1.00 74.23           C  
ATOM    768  HB  ILE A  49      35.566  13.622 -22.763  1.00 74.23           H  
ATOM    769  O   ILE A  49      36.557  14.533 -25.278  1.00 74.23           O  
ATOM    770  CG1 ILE A  49      35.462  11.560 -22.120  1.00 74.23           C  
ATOM    771 HG12 ILE A  49      36.412  11.466 -21.594  1.00 74.23           H  
ATOM    772 HG13 ILE A  49      35.251  10.591 -22.573  1.00 74.23           H  
ATOM    773  CG2 ILE A  49      34.349  12.523 -24.150  1.00 74.23           C  
ATOM    774 HG21 ILE A  49      33.422  12.511 -23.576  1.00 74.23           H  
ATOM    775 HG22 ILE A  49      34.313  13.410 -24.783  1.00 74.23           H  
ATOM    776 HG23 ILE A  49      34.411  11.620 -24.758  1.00 74.23           H  
ATOM    777  CD1 ILE A  49      34.388  11.869 -21.067  1.00 74.23           C  
ATOM    778 HD11 ILE A  49      33.388  11.792 -21.495  1.00 74.23           H  
ATOM    779 HD12 ILE A  49      34.535  12.871 -20.664  1.00 74.23           H  
ATOM    780 HD13 ILE A  49      34.468  11.148 -20.253  1.00 74.23           H  
ATOM    781  N   PHE A  50      37.520  12.840 -26.381  1.00 72.00           N  
ATOM    782  H   PHE A  50      37.942  11.926 -26.297  1.00 72.00           H  
ATOM    783  CA  PHE A  50      37.432  13.444 -27.716  1.00 72.00           C  
ATOM    784  HA  PHE A  50      37.164  14.496 -27.620  1.00 72.00           H  
ATOM    785  C   PHE A  50      36.333  12.746 -28.528  1.00 72.00           C  
ATOM    786  CB  PHE A  50      38.795  13.389 -28.423  1.00 72.00           C  
ATOM    787  HB2 PHE A  50      39.104  12.349 -28.531  1.00 72.00           H  
ATOM    788  HB3 PHE A  50      39.534  13.883 -27.792  1.00 72.00           H  
ATOM    789  O   PHE A  50      36.536  11.664 -29.070  1.00 72.00           O  
ATOM    790  CG  PHE A  50      38.801  14.061 -29.787  1.00 72.00           C  
ATOM    791  CD1 PHE A  50      38.709  13.294 -30.966  1.00 72.00           C  
ATOM    792  HD1 PHE A  50      38.635  12.219 -30.903  1.00 72.00           H  
ATOM    793  CD2 PHE A  50      38.901  15.462 -29.878  1.00 72.00           C  
ATOM    794  HD2 PHE A  50      38.980  16.056 -28.979  1.00 72.00           H  
ATOM    795  CE1 PHE A  50      38.730  13.924 -32.224  1.00 72.00           C  
ATOM    796  HE1 PHE A  50      38.680  13.331 -33.125  1.00 72.00           H  
ATOM    797  CE2 PHE A  50      38.914  16.093 -31.135  1.00 72.00           C  
ATOM    798  HE2 PHE A  50      39.002  17.167 -31.199  1.00 72.00           H  
ATOM    799  CZ  PHE A  50      38.831  15.324 -32.309  1.00 72.00           C  
ATOM    800  HZ  PHE A  50      38.855  15.807 -33.275  1.00 72.00           H  
ATOM    801  N   LEU A  51      35.152  13.358 -28.625  1.00 67.47           N  
ATOM    802  H   LEU A  51      35.021  14.224 -28.122  1.00 67.47           H  
ATOM    803  CA  LEU A  51      33.991  12.760 -29.305  1.00 67.47           C  
ATOM    804  HA  LEU A  51      34.064  11.677 -29.203  1.00 67.47           H  
ATOM    805  C   LEU A  51      33.965  12.994 -30.828  1.00 67.47           C  
ATOM    806  CB  LEU A  51      32.690  13.198 -28.604  1.00 67.47           C  
ATOM    807  HB2 LEU A  51      31.830  12.855 -29.178  1.00 67.47           H  
ATOM    808  HB3 LEU A  51      32.662  14.287 -28.579  1.00 67.47           H  
ATOM    809  O   LEU A  51      32.909  12.901 -31.444  1.00 67.47           O  
ATOM    810  CG  LEU A  51      32.543  12.647 -27.178  1.00 67.47           C  
ATOM    811  HG  LEU A  51      33.477  12.828 -26.647  1.00 67.47           H  
ATOM    812  CD1 LEU A  51      31.418  13.374 -26.447  1.00 67.47           C  
ATOM    813 HD11 LEU A  51      31.642  14.439 -26.397  1.00 67.47           H  
ATOM    814 HD12 LEU A  51      30.487  13.231 -26.995  1.00 67.47           H  
ATOM    815 HD13 LEU A  51      31.319  12.986 -25.433  1.00 67.47           H  
ATOM    816  CD2 LEU A  51      32.245  11.145 -27.147  1.00 67.47           C  
ATOM    817 HD21 LEU A  51      31.334  10.935 -27.708  1.00 67.47           H  
ATOM    818 HD22 LEU A  51      32.115  10.818 -26.115  1.00 67.47           H  
ATOM    819 HD23 LEU A  51      33.075  10.587 -27.580  1.00 67.47           H  
ATOM    820  N   GLY A  52      35.096  13.319 -31.465  1.00 68.50           N  
ATOM    821  H   GLY A  52      35.956  13.322 -30.935  1.00 68.50           H  
ATOM    822  CA  GLY A  52      35.175  13.429 -32.931  1.00 68.50           C  
ATOM    823  HA2 GLY A  52      34.952  12.457 -33.371  1.00 68.50           H  
ATOM    824  HA3 GLY A  52      36.193  13.705 -33.209  1.00 68.50           H  
ATOM    825  C   GLY A  52      34.227  14.461 -33.562  1.00 68.50           C  
ATOM    826  O   GLY A  52      33.834  14.300 -34.711  1.00 68.50           O  
ATOM    827  N   GLY A  53      33.828  15.497 -32.813  1.00 64.91           N  
ATOM    828  H   GLY A  53      34.185  15.555 -31.871  1.00 64.91           H  
ATOM    829  CA  GLY A  53      32.846  16.501 -33.249  1.00 64.91           C  
ATOM    830  HA2 GLY A  53      32.900  16.616 -34.332  1.00 64.91           H  
ATOM    831  HA3 GLY A  53      33.099  17.460 -32.798  1.00 64.91           H  
ATOM    832  C   GLY A  53      31.387  16.186 -32.888  1.00 64.91           C  
ATOM    833  O   GLY A  53      30.513  17.016 -33.125  1.00 64.91           O  
ATOM    834  N   LEU A  54      31.104  15.036 -32.266  1.00 63.57           N  
ATOM    835  H   LEU A  54      31.846  14.368 -32.115  1.00 63.57           H  
ATOM    836  CA  LEU A  54      29.780  14.704 -31.736  1.00 63.57           C  
ATOM    837  HA  LEU A  54      29.017  15.114 -32.397  1.00 63.57           H  
ATOM    838  C   LEU A  54      29.598  15.358 -30.359  1.00 63.57           C  
ATOM    839  CB  LEU A  54      29.602  13.174 -31.692  1.00 63.57           C  
ATOM    840  HB2 LEU A  54      30.405  12.747 -31.092  1.00 63.57           H  
ATOM    841  HB3 LEU A  54      28.666  12.941 -31.185  1.00 63.57           H  
ATOM    842  O   LEU A  54      30.045  14.847 -29.335  1.00 63.57           O  
ATOM    843  CG  LEU A  54      29.595  12.505 -33.080  1.00 63.57           C  
ATOM    844  HG  LEU A  54      30.411  12.894 -33.690  1.00 63.57           H  
ATOM    845  CD1 LEU A  54      29.796  10.997 -32.936  1.00 63.57           C  
ATOM    846 HD11 LEU A  54      30.758  10.807 -32.459  1.00 63.57           H  
ATOM    847 HD12 LEU A  54      29.799  10.530 -33.921  1.00 63.57           H  
ATOM    848 HD13 LEU A  54      28.999  10.567 -32.329  1.00 63.57           H  
ATOM    849  CD2 LEU A  54      28.269  12.744 -33.809  1.00 63.57           C  
ATOM    850 HD21 LEU A  54      27.437  12.364 -33.215  1.00 63.57           H  
ATOM    851 HD22 LEU A  54      28.131  13.809 -33.991  1.00 63.57           H  
ATOM    852 HD23 LEU A  54      28.286  12.234 -34.772  1.00 63.57           H  
ATOM    853  N   GLY A  55      28.953  16.523 -30.331  1.00 57.68           N  
ATOM    854  H   GLY A  55      28.670  16.935 -31.209  1.00 57.68           H  
ATOM    855  CA  GLY A  55      28.569  17.179 -29.083  1.00 57.68           C  
ATOM    856  HA2 GLY A  55      29.419  17.196 -28.401  1.00 57.68           H  
ATOM    857  HA3 GLY A  55      28.272  18.207 -29.289  1.00 57.68           H  
ATOM    858  C   GLY A  55      27.392  16.460 -28.421  1.00 57.68           C  
ATOM    859  O   GLY A  55      26.320  16.354 -29.012  1.00 57.68           O  
ATOM    860  N   ILE A  56      27.560  16.002 -27.178  1.00 62.58           N  
ATOM    861  H   ILE A  56      28.477  16.071 -26.759  1.00 62.58           H  
ATOM    862  CA  ILE A  56      26.437  15.588 -26.327  1.00 62.58           C  
ATOM    863  HA  ILE A  56      25.681  15.097 -26.939  1.00 62.58           H  
ATOM    864  C   ILE A  56      25.837  16.873 -25.752  1.00 62.58           C  
ATOM    865  CB  ILE A  56      26.875  14.592 -25.222  1.00 62.58           C  
ATOM    866  HB  ILE A  56      27.578  15.097 -24.560  1.00 62.58           H  
ATOM    867  O   ILE A  56      26.317  17.391 -24.746  1.00 62.58           O  
ATOM    868  CG1 ILE A  56      27.580  13.353 -25.819  1.00 62.58           C  
ATOM    869 HG12 ILE A  56      26.859  12.756 -26.377  1.00 62.58           H  
ATOM    870 HG13 ILE A  56      28.351  13.676 -26.518  1.00 62.58           H  
ATOM    871  CG2 ILE A  56      25.647  14.149 -24.397  1.00 62.58           C  
ATOM    872 HG21 ILE A  56      25.954  13.502 -23.576  1.00 62.58           H  
ATOM    873 HG22 ILE A  56      24.938  13.618 -25.032  1.00 62.58           H  
ATOM    874 HG23 ILE A  56      25.150  15.015 -23.962  1.00 62.58           H  
ATOM    875  CD1 ILE A  56      28.266  12.466 -24.771  1.00 62.58           C  
ATOM    876 HD11 ILE A  56      28.948  13.064 -24.166  1.00 62.58           H  
ATOM    877 HD12 ILE A  56      27.527  11.989 -24.127  1.00 62.58           H  
ATOM    878 HD13 ILE A  56      28.835  11.687 -25.278  1.00 62.58           H  
ATOM    879  N   SER A  57      24.824  17.432 -26.411  1.00 55.35           N  
ATOM    880  H   SER A  57      24.486  16.991 -27.254  1.00 55.35           H  
ATOM    881  CA  SER A  57      23.986  18.455 -25.787  1.00 55.35           C  
ATOM    882  HA  SER A  57      24.579  18.988 -25.043  1.00 55.35           H  
ATOM    883  C   SER A  57      22.840  17.764 -25.044  1.00 55.35           C  
ATOM    884  CB  SER A  57      23.533  19.516 -26.800  1.00 55.35           C  
ATOM    885  HB2 SER A  57      24.375  19.785 -27.438  1.00 55.35           H  
ATOM    886  HB3 SER A  57      23.212  20.406 -26.259  1.00 55.35           H  
ATOM    887  O   SER A  57      22.349  16.718 -25.460  1.00 55.35           O  
ATOM    888  OG  SER A  57      22.457  19.064 -27.593  1.00 55.35           O  
ATOM    889  HG  SER A  57      22.480  19.507 -28.444  1.00 55.35           H  
ATOM    890  N   THR A  58      22.395  18.335 -23.924  1.00 64.13           N  
ATOM    891  H   THR A  58      22.833  19.178 -23.584  1.00 64.13           H  
ATOM    892  CA  THR A  58      21.184  17.885 -23.211  1.00 64.13           C  
ATOM    893  HA  THR A  58      21.194  16.796 -23.158  1.00 64.13           H  
ATOM    894  C   THR A  58      19.894  18.265 -23.950  1.00 64.13           C  
ATOM    895  CB  THR A  58      21.164  18.434 -21.777  1.00 64.13           C  
ATOM    896  HB  THR A  58      20.193  18.246 -21.320  1.00 64.13           H  
ATOM    897  O   THR A  58      18.796  18.055 -23.435  1.00 64.13           O  
ATOM    898  CG2 THR A  58      22.245  17.791 -20.908  1.00 64.13           C  
ATOM    899 HG21 THR A  58      23.235  18.009 -21.310  1.00 64.13           H  
ATOM    900 HG22 THR A  58      22.177  18.178 -19.892  1.00 64.13           H  
ATOM    901 HG23 THR A  58      22.100  16.711 -20.884  1.00 64.13           H  
ATOM    902  OG1 THR A  58      21.420  19.821 -21.798  1.00 64.13           O  
ATOM    903  HG1 THR A  58      21.180  20.176 -20.939  1.00 64.13           H  
ATOM    904  N   GLY A  59      20.010  18.808 -25.167  1.00 53.47           N  
ATOM    905  H   GLY A  59      20.933  18.847 -25.575  1.00 53.47           H  
ATOM    906  CA  GLY A  59      18.894  19.000 -26.076  1.00 53.47           C  
ATOM    907  HA2 GLY A  59      18.062  19.460 -25.542  1.00 53.47           H  
ATOM    908  HA3 GLY A  59      19.193  19.656 -26.894  1.00 53.47           H  
ATOM    909  C   GLY A  59      18.456  17.663 -26.663  1.00 53.47           C  
ATOM    910  O   GLY A  59      19.276  16.811 -27.000  1.00 53.47           O  
ATOM    911  N   ARG A  60      17.143  17.465 -26.792  1.00 55.04           N  
ATOM    912  H   ARG A  60      16.527  18.210 -26.501  1.00 55.04           H  
ATOM    913  CA  ARG A  60      16.571  16.308 -27.486  1.00 55.04           C  
ATOM    914  HA  ARG A  60      16.876  15.400 -26.965  1.00 55.04           H  
ATOM    915  C   ARG A  60      17.145  16.286 -28.904  1.00 55.04           C  
ATOM    916  CB  ARG A  60      15.039  16.448 -27.451  1.00 55.04           C  
ATOM    917  HB2 ARG A  60      14.747  16.692 -26.429  1.00 55.04           H  
ATOM    918  HB3 ARG A  60      14.736  17.277 -28.089  1.00 55.04           H  
ATOM    919  O   ARG A  60      16.825  17.164 -29.696  1.00 55.04           O  
ATOM    920  CG  ARG A  60      14.280  15.180 -27.863  1.00 55.04           C  
ATOM    921  HG2 ARG A  60      14.571  14.358 -27.210  1.00 55.04           H  
ATOM    922  HG3 ARG A  60      14.514  14.925 -28.897  1.00 55.04           H  
ATOM    923  CD  ARG A  60      12.774  15.446 -27.721  1.00 55.04           C  
ATOM    924  HD2 ARG A  60      12.580  15.817 -26.715  1.00 55.04           H  
ATOM    925  HD3 ARG A  60      12.491  16.218 -28.437  1.00 55.04           H  
ATOM    926  NE  ARG A  60      11.962  14.237 -27.952  1.00 55.04           N  
ATOM    927  HE  ARG A  60      12.454  13.400 -28.230  1.00 55.04           H  
ATOM    928  NH1 ARG A  60       9.914  15.197 -27.530  1.00 55.04           N  
ATOM    929 HH11 ARG A  60       8.909  15.132 -27.461  1.00 55.04           H  
ATOM    930 HH12 ARG A  60      10.364  16.093 -27.406  1.00 55.04           H  
ATOM    931  NH2 ARG A  60      10.030  13.030 -28.046  1.00 55.04           N  
ATOM    932 HH21 ARG A  60       9.024  12.986 -27.969  1.00 55.04           H  
ATOM    933 HH22 ARG A  60      10.554  12.205 -28.301  1.00 55.04           H  
ATOM    934  CZ  ARG A  60      10.645  14.161 -27.841  1.00 55.04           C  
ATOM    935  N   GLY A  61      18.015  15.319 -29.192  1.00 53.22           N  
ATOM    936  H   GLY A  61      18.355  14.748 -28.432  1.00 53.22           H  
ATOM    937  CA  GLY A  61      18.628  15.151 -30.504  1.00 53.22           C  
ATOM    938  HA2 GLY A  61      19.149  16.064 -30.790  1.00 53.22           H  
ATOM    939  HA3 GLY A  61      19.345  14.331 -30.477  1.00 53.22           H  
ATOM    940  C   GLY A  61      17.562  14.831 -31.543  1.00 53.22           C  
ATOM    941  O   GLY A  61      17.217  13.672 -31.757  1.00 53.22           O  
ATOM    942  N   THR A  62      17.009  15.856 -32.180  1.00 51.14           N  
ATOM    943  H   THR A  62      17.230  16.797 -31.888  1.00 51.14           H  
ATOM    944  CA  THR A  62      16.424  15.704 -33.501  1.00 51.14           C  
ATOM    945  HA  THR A  62      15.812  14.803 -33.539  1.00 51.14           H  
ATOM    946  C   THR A  62      17.617  15.524 -34.424  1.00 51.14           C  
ATOM    947  CB  THR A  62      15.539  16.904 -33.878  1.00 51.14           C  
ATOM    948  HB  THR A  62      15.294  16.853 -34.938  1.00 51.14           H  
ATOM    949  O   THR A  62      18.408  16.445 -34.621  1.00 51.14           O  
ATOM    950  CG2 THR A  62      14.248  16.891 -33.057  1.00 51.14           C  
ATOM    951 HG21 THR A  62      13.615  17.725 -33.360  1.00 51.14           H  
ATOM    952 HG22 THR A  62      13.710  15.960 -33.232  1.00 51.14           H  
ATOM    953 HG23 THR A  62      14.478  16.986 -31.995  1.00 51.14           H  
ATOM    954  OG1 THR A  62      16.168  18.130 -33.593  1.00 51.14           O  
ATOM    955  HG1 THR A  62      15.722  18.825 -34.083  1.00 51.14           H  
ATOM    956  N   GLY A  63      17.825  14.296 -34.908  1.00 53.92           N  
ATOM    957  H   GLY A  63      17.207  13.546 -34.635  1.00 53.92           H  
ATOM    958  CA  GLY A  63      18.775  14.072 -35.991  1.00 53.92           C  
ATOM    959  HA2 GLY A  63      18.659  13.073 -36.410  1.00 53.92           H  
ATOM    960  HA3 GLY A  63      19.794  14.205 -35.628  1.00 53.92           H  
ATOM    961  C   GLY A  63      18.455  15.106 -37.061  1.00 53.92           C  
ATOM    962  O   GLY A  63      17.302  15.189 -37.491  1.00 53.92           O  
ATOM    963  N   GLY A  64      19.424  15.964 -37.387  1.00 51.99           N  
ATOM    964  H   GLY A  64      20.313  15.901 -36.911  1.00 51.99           H  
ATOM    965  CA  GLY A  64      19.258  16.951 -38.447  1.00 51.99           C  
ATOM    966  HA2 GLY A  64      18.517  17.689 -38.141  1.00 51.99           H  
ATOM    967  HA3 GLY A  64      20.206  17.454 -38.641  1.00 51.99           H  
ATOM    968  C   GLY A  64      18.784  16.267 -39.730  1.00 51.99           C  
ATOM    969  O   GLY A  64      18.751  15.041 -39.822  1.00 51.99           O  
ATOM    970  N   SER A  65      18.431  17.045 -40.749  1.00 57.83           N  
ATOM    971  H   SER A  65      18.536  18.046 -40.662  1.00 57.83           H  
ATOM    972  CA  SER A  65      17.916  16.522 -42.028  1.00 57.83           C  
ATOM    973  HA  SER A  65      16.923  16.108 -41.853  1.00 57.83           H  
ATOM    974  C   SER A  65      18.760  15.396 -42.656  1.00 57.83           C  
ATOM    975  CB  SER A  65      17.783  17.676 -43.021  1.00 57.83           C  
ATOM    976  HB2 SER A  65      17.474  17.288 -43.991  1.00 57.83           H  
ATOM    977  HB3 SER A  65      17.025  18.373 -42.662  1.00 57.83           H  
ATOM    978  O   SER A  65      18.259  14.636 -43.480  1.00 57.83           O  
ATOM    979  OG  SER A  65      19.020  18.353 -43.144  1.00 57.83           O  
ATOM    980  HG  SER A  65      18.937  19.036 -43.813  1.00 57.83           H  
ATOM    981  N   THR A  66      20.011  15.229 -42.228  1.00 56.14           N  
ATOM    982  H   THR A  66      20.371  15.910 -41.575  1.00 56.14           H  
ATOM    983  CA  THR A  66      20.808  14.013 -42.397  1.00 56.14           C  
ATOM    984  HA  THR A  66      20.469  13.476 -43.283  1.00 56.14           H  
ATOM    985  C   THR A  66      20.634  13.082 -41.186  1.00 56.14           C  
ATOM    986  CB  THR A  66      22.276  14.395 -42.626  1.00 56.14           C  
ATOM    987  HB  THR A  66      22.855  13.488 -42.799  1.00 56.14           H  
ATOM    988  O   THR A  66      21.406  13.139 -40.225  1.00 56.14           O  
ATOM    989  CG2 THR A  66      22.437  15.333 -43.825  1.00 56.14           C  
ATOM    990 HG21 THR A  66      21.987  16.304 -43.617  1.00 56.14           H  
ATOM    991 HG22 THR A  66      21.967  14.894 -44.705  1.00 56.14           H  
ATOM    992 HG23 THR A  66      23.499  15.476 -44.024  1.00 56.14           H  
ATOM    993  OG1 THR A  66      22.790  15.068 -41.501  1.00 56.14           O  
ATOM    994  HG1 THR A  66      22.595  14.498 -40.753  1.00 56.14           H  
ATOM    995  N   GLY A  67      19.587  12.252 -41.209  1.00 52.07           N  
ATOM    996  H   GLY A  67      18.951  12.321 -41.991  1.00 52.07           H  
ATOM    997  CA  GLY A  67      19.294  11.278 -40.154  1.00 52.07           C  
ATOM    998  HA2 GLY A  67      19.043  11.824 -39.244  1.00 52.07           H  
ATOM    999  HA3 GLY A  67      18.430  10.679 -40.444  1.00 52.07           H  
ATOM   1000  C   GLY A  67      20.459  10.326 -39.846  1.00 52.07           C  
ATOM   1001  O   GLY A  67      21.414  10.203 -40.612  1.00 52.07           O  
ATOM   1002  N   TYR A  68      20.368   9.651 -38.697  1.00 52.69           N  
ATOM   1003  H   TYR A  68      19.560   9.811 -38.112  1.00 52.69           H  
ATOM   1004  CA  TYR A  68      21.367   8.695 -38.217  1.00 52.69           C  
ATOM   1005  HA  TYR A  68      22.277   9.239 -37.963  1.00 52.69           H  
ATOM   1006  C   TYR A  68      21.711   7.650 -39.287  1.00 52.69           C  
ATOM   1007  CB  TYR A  68      20.842   8.000 -36.950  1.00 52.69           C  
ATOM   1008  HB2 TYR A  68      21.528   7.194 -36.690  1.00 52.69           H  
ATOM   1009  HB3 TYR A  68      19.876   7.541 -37.163  1.00 52.69           H  
ATOM   1010  O   TYR A  68      20.855   6.865 -39.693  1.00 52.69           O  
ATOM   1011  CG  TYR A  68      20.712   8.915 -35.746  1.00 52.69           C  
ATOM   1012  CD1 TYR A  68      21.841   9.164 -34.942  1.00 52.69           C  
ATOM   1013  HD1 TYR A  68      22.786   8.698 -35.182  1.00 52.69           H  
ATOM   1014  CD2 TYR A  68      19.478   9.521 -35.433  1.00 52.69           C  
ATOM   1015  HD2 TYR A  68      18.605   9.317 -36.035  1.00 52.69           H  
ATOM   1016  CE1 TYR A  68      21.745  10.022 -33.831  1.00 52.69           C  
ATOM   1017  HE1 TYR A  68      22.615  10.214 -33.220  1.00 52.69           H  
ATOM   1018  CE2 TYR A  68      19.380  10.385 -34.324  1.00 52.69           C  
ATOM   1019  HE2 TYR A  68      18.442  10.855 -34.067  1.00 52.69           H  
ATOM   1020  OH  TYR A  68      20.415  11.474 -32.458  1.00 52.69           O  
ATOM   1021  HH  TYR A  68      21.256  11.580 -32.006  1.00 52.69           H  
ATOM   1022  CZ  TYR A  68      20.513  10.638 -33.523  1.00 52.69           C  
ATOM   1023  N   VAL A  69      22.977   7.615 -39.708  1.00 56.67           N  
ATOM   1024  H   VAL A  69      23.619   8.322 -39.380  1.00 56.67           H  
ATOM   1025  CA  VAL A  69      23.515   6.502 -40.495  1.00 56.67           C  
ATOM   1026  HA  VAL A  69      22.754   6.199 -41.214  1.00 56.67           H  
ATOM   1027  C   VAL A  69      23.813   5.361 -39.517  1.00 56.67           C  
ATOM   1028  CB  VAL A  69      24.764   6.906 -41.300  1.00 56.67           C  
ATOM   1029  HB  VAL A  69      25.536   7.265 -40.621  1.00 56.67           H  
ATOM   1030  O   VAL A  69      24.626   5.553 -38.608  1.00 56.67           O  
ATOM   1031  CG1 VAL A  69      25.321   5.722 -42.102  1.00 56.67           C  
ATOM   1032 HG11 VAL A  69      25.654   4.931 -41.431  1.00 56.67           H  
ATOM   1033 HG12 VAL A  69      26.178   6.045 -42.693  1.00 56.67           H  
ATOM   1034 HG13 VAL A  69      24.558   5.324 -42.772  1.00 56.67           H  
ATOM   1035  CG2 VAL A  69      24.427   8.027 -42.293  1.00 56.67           C  
ATOM   1036 HG21 VAL A  69      24.081   8.914 -41.762  1.00 56.67           H  
ATOM   1037 HG22 VAL A  69      25.315   8.295 -42.865  1.00 56.67           H  
ATOM   1038 HG23 VAL A  69      23.644   7.700 -42.978  1.00 56.67           H  
ATOM   1039  N   PRO A  70      23.157   4.194 -39.642  1.00 51.33           N  
ATOM   1040  CA  PRO A  70      23.429   3.060 -38.773  1.00 51.33           C  
ATOM   1041  HA  PRO A  70      23.277   3.356 -37.735  1.00 51.33           H  
ATOM   1042  C   PRO A  70      24.876   2.590 -38.954  1.00 51.33           C  
ATOM   1043  CB  PRO A  70      22.396   1.990 -39.140  1.00 51.33           C  
ATOM   1044  HB2 PRO A  70      22.797   0.981 -39.051  1.00 51.33           H  
ATOM   1045  HB3 PRO A  70      21.516   2.105 -38.506  1.00 51.33           H  
ATOM   1046  O   PRO A  70      25.371   2.404 -40.066  1.00 51.33           O  
ATOM   1047  CG  PRO A  70      22.025   2.328 -40.583  1.00 51.33           C  
ATOM   1048  HG2 PRO A  70      22.752   1.878 -41.259  1.00 51.33           H  
ATOM   1049  HG3 PRO A  70      21.017   1.998 -40.831  1.00 51.33           H  
ATOM   1050  CD  PRO A  70      22.153   3.847 -40.636  1.00 51.33           C  
ATOM   1051  HD2 PRO A  70      22.456   4.149 -41.639  1.00 51.33           H  
ATOM   1052  HD3 PRO A  70      21.202   4.308 -40.371  1.00 51.33           H  
ATOM   1053  N   VAL A  71      25.558   2.396 -37.828  1.00 46.95           N  
ATOM   1054  H   VAL A  71      25.088   2.588 -36.955  1.00 46.95           H  
ATOM   1055  CA  VAL A  71      26.898   1.810 -37.762  1.00 46.95           C  
ATOM   1056  HA  VAL A  71      27.563   2.348 -38.438  1.00 46.95           H  
ATOM   1057  C   VAL A  71      26.791   0.353 -38.215  1.00 46.95           C  
ATOM   1058  CB  VAL A  71      27.447   1.919 -36.322  1.00 46.95           C  
ATOM   1059  HB  VAL A  71      26.773   1.404 -35.637  1.00 46.95           H  
ATOM   1060  O   VAL A  71      26.251  -0.473 -37.485  1.00 46.95           O  
ATOM   1061  CG1 VAL A  71      28.841   1.295 -36.187  1.00 46.95           C  
ATOM   1062 HG11 VAL A  71      29.204   1.418 -35.167  1.00 46.95           H  
ATOM   1063 HG12 VAL A  71      29.536   1.774 -36.877  1.00 46.95           H  
ATOM   1064 HG13 VAL A  71      28.796   0.227 -36.402  1.00 46.95           H  
ATOM   1065  CG2 VAL A  71      27.545   3.385 -35.872  1.00 46.95           C  
ATOM   1066 HG21 VAL A  71      26.559   3.851 -35.865  1.00 46.95           H  
ATOM   1067 HG22 VAL A  71      28.194   3.940 -36.549  1.00 46.95           H  
ATOM   1068 HG23 VAL A  71      27.953   3.436 -34.863  1.00 46.95           H  
ATOM   1069  N   GLY A  72      27.265   0.032 -39.422  1.00 47.25           N  
ATOM   1070  H   GLY A  72      27.606   0.772 -40.018  1.00 47.25           H  
ATOM   1071  CA  GLY A  72      27.304  -1.360 -39.886  1.00 47.25           C  
ATOM   1072  HA2 GLY A  72      26.417  -1.878 -39.521  1.00 47.25           H  
ATOM   1073  HA3 GLY A  72      28.173  -1.850 -39.447  1.00 47.25           H  
ATOM   1074  C   GLY A  72      27.347  -1.597 -41.394  1.00 47.25           C  
ATOM   1075  O   GLY A  72      27.583  -2.729 -41.803  1.00 47.25           O  
ATOM   1076  N   THR A  73      27.170  -0.581 -42.242  1.00 46.16           N  
ATOM   1077  H   THR A  73      26.862   0.317 -41.896  1.00 46.16           H  
ATOM   1078  CA  THR A  73      27.223  -0.786 -43.699  1.00 46.16           C  
ATOM   1079  HA  THR A  73      27.702  -1.745 -43.900  1.00 46.16           H  
ATOM   1080  C   THR A  73      28.089   0.273 -44.373  1.00 46.16           C  
ATOM   1081  CB  THR A  73      25.819  -0.880 -44.327  1.00 46.16           C  
ATOM   1082  HB  THR A  73      25.452   0.116 -44.573  1.00 46.16           H  
ATOM   1083  O   THR A  73      27.726   1.438 -44.448  1.00 46.16           O  
ATOM   1084  CG2 THR A  73      25.833  -1.756 -45.580  1.00 46.16           C  
ATOM   1085 HG21 THR A  73      26.171  -2.764 -45.340  1.00 46.16           H  
ATOM   1086 HG22 THR A  73      26.494  -1.317 -46.328  1.00 46.16           H  
ATOM   1087 HG23 THR A  73      24.826  -1.806 -45.995  1.00 46.16           H  
ATOM   1088  OG1 THR A  73      24.906  -1.489 -43.440  1.00 46.16           O  
ATOM   1089  HG1 THR A  73      25.259  -2.348 -43.197  1.00 46.16           H  
ATOM   1090  N   GLY A  74      29.271  -0.169 -44.808  1.00 39.99           N  
ATOM   1091  H   GLY A  74      29.504  -1.107 -44.516  1.00 39.99           H  
ATOM   1092  CA  GLY A  74      30.023   0.306 -45.972  1.00 39.99           C  
ATOM   1093  HA2 GLY A  74      31.048  -0.056 -45.883  1.00 39.99           H  
ATOM   1094  HA3 GLY A  74      29.604  -0.179 -46.854  1.00 39.99           H  
ATOM   1095  C   GLY A  74      30.064   1.804 -46.294  1.00 39.99           C  
ATOM   1096  O   GLY A  74      29.158   2.347 -46.910  1.00 39.99           O  
ATOM   1097  N   THR A  75      31.238   2.387 -46.040  1.00 38.97           N  
ATOM   1098  H   THR A  75      31.835   1.859 -45.421  1.00 38.97           H  
ATOM   1099  CA  THR A  75      31.954   3.324 -46.928  1.00 38.97           C  
ATOM   1100  HA  THR A  75      32.803   3.687 -46.350  1.00 38.97           H  
ATOM   1101  C   THR A  75      31.229   4.580 -47.434  1.00 38.97           C  
ATOM   1102  CB  THR A  75      32.577   2.583 -48.129  1.00 38.97           C  
ATOM   1103  HB  THR A  75      33.091   3.307 -48.760  1.00 38.97           H  
ATOM   1104  O   THR A  75      30.552   4.565 -48.455  1.00 38.97           O  
ATOM   1105  CG2 THR A  75      33.587   1.518 -47.694  1.00 38.97           C  
ATOM   1106 HG21 THR A  75      34.050   1.085 -48.580  1.00 38.97           H  
ATOM   1107 HG22 THR A  75      34.365   1.968 -47.076  1.00 38.97           H  
ATOM   1108 HG23 THR A  75      33.091   0.723 -47.138  1.00 38.97           H  
ATOM   1109  OG1 THR A  75      31.592   1.932 -48.892  1.00 38.97           O  
ATOM   1110  HG1 THR A  75      30.858   2.545 -48.981  1.00 38.97           H  
ATOM   1111  N   GLY A  76      31.625   5.714 -46.851  1.00 37.84           N  
ATOM   1112  H   GLY A  76      31.981   5.629 -45.910  1.00 37.84           H  
ATOM   1113  CA  GLY A  76      32.215   6.793 -47.649  1.00 37.84           C  
ATOM   1114  HA2 GLY A  76      32.947   7.320 -47.037  1.00 37.84           H  
ATOM   1115  HA3 GLY A  76      32.760   6.352 -48.484  1.00 37.84           H  
ATOM   1116  C   GLY A  76      31.253   7.817 -48.249  1.00 37.84           C  
ATOM   1117  O   GLY A  76      30.710   7.632 -49.331  1.00 37.84           O  
ATOM   1118  N   VAL A  77      31.165   8.947 -47.546  1.00 35.86           N  
ATOM   1119  H   VAL A  77      31.582   8.908 -46.627  1.00 35.86           H  
ATOM   1120  CA  VAL A  77      30.811  10.302 -47.998  1.00 35.86           C  
ATOM   1121  HA  VAL A  77      29.827  10.554 -47.602  1.00 35.86           H  
ATOM   1122  C   VAL A  77      30.782  10.464 -49.527  1.00 35.86           C  
ATOM   1123  CB  VAL A  77      31.849  11.287 -47.397  1.00 35.86           C  
ATOM   1124  HB  VAL A  77      32.831  11.081 -47.823  1.00 35.86           H  
ATOM   1125  O   VAL A  77      31.825  10.494 -50.178  1.00 35.86           O  
ATOM   1126  CG1 VAL A  77      31.499  12.751 -47.684  1.00 35.86           C  
ATOM   1127 HG11 VAL A  77      30.518  12.994 -47.276  1.00 35.86           H  
ATOM   1128 HG12 VAL A  77      31.503  12.932 -48.759  1.00 35.86           H  
ATOM   1129 HG13 VAL A  77      32.245  13.407 -47.235  1.00 35.86           H  
ATOM   1130  CG2 VAL A  77      31.973  11.133 -45.870  1.00 35.86           C  
ATOM   1131 HG21 VAL A  77      30.994  11.236 -45.401  1.00 35.86           H  
ATOM   1132 HG22 VAL A  77      32.633  11.906 -45.475  1.00 35.86           H  
ATOM   1133 HG23 VAL A  77      32.410  10.170 -45.606  1.00 35.86           H  
ATOM   1134  N   ARG A  78      29.589  10.660 -50.102  1.00 36.85           N  
ATOM   1135  H   ARG A  78      28.759  10.532 -49.541  1.00 36.85           H  
ATOM   1136  CA  ARG A  78      29.433  11.276 -51.426  1.00 36.85           C  
ATOM   1137  HA  ARG A  78      30.407  11.648 -51.745  1.00 36.85           H  
ATOM   1138  C   ARG A  78      28.530  12.494 -51.323  1.00 36.85           C  
ATOM   1139  CB  ARG A  78      28.989  10.274 -52.500  1.00 36.85           C  
ATOM   1140  HB2 ARG A  78      28.651  10.834 -53.372  1.00 36.85           H  
ATOM   1141  HB3 ARG A  78      28.161   9.666 -52.133  1.00 36.85           H  
ATOM   1142  O   ARG A  78      27.333  12.408 -51.073  1.00 36.85           O  
ATOM   1143  CG  ARG A  78      30.169   9.382 -52.915  1.00 36.85           C  
ATOM   1144  HG2 ARG A  78      30.411   8.700 -52.100  1.00 36.85           H  
ATOM   1145  HG3 ARG A  78      31.039  10.003 -53.124  1.00 36.85           H  
ATOM   1146  CD  ARG A  78      29.832   8.579 -54.174  1.00 36.85           C  
ATOM   1147  HD2 ARG A  78      29.556   9.282 -54.961  1.00 36.85           H  
ATOM   1148  HD3 ARG A  78      28.979   7.934 -53.964  1.00 36.85           H  
ATOM   1149  NE  ARG A  78      30.980   7.756 -54.599  1.00 36.85           N  
ATOM   1150  HE  ARG A  78      31.583   7.427 -53.857  1.00 36.85           H  
ATOM   1151  NH1 ARG A  78      30.568   7.754 -56.862  1.00 36.85           N  
ATOM   1152 HH11 ARG A  78      30.827   7.484 -57.800  1.00 36.85           H  
ATOM   1153 HH12 ARG A  78      29.750   8.324 -56.703  1.00 36.85           H  
ATOM   1154  NH2 ARG A  78      32.343   6.665 -56.061  1.00 36.85           N  
ATOM   1155 HH21 ARG A  78      32.927   6.375 -55.290  1.00 36.85           H  
ATOM   1156 HH22 ARG A  78      32.580   6.398 -57.005  1.00 36.85           H  
ATOM   1157  CZ  ARG A  78      31.289   7.398 -55.834  1.00 36.85           C  
ATOM   1158  N   VAL A  79      29.192  13.631 -51.480  1.00 36.20           N  
ATOM   1159  H   VAL A  79      30.181  13.541 -51.665  1.00 36.20           H  
ATOM   1160  CA  VAL A  79      28.652  14.977 -51.613  1.00 36.20           C  
ATOM   1161  HA  VAL A  79      27.949  15.176 -50.804  1.00 36.20           H  
ATOM   1162  C   VAL A  79      27.935  15.093 -52.956  1.00 36.20           C  
ATOM   1163  CB  VAL A  79      29.832  15.973 -51.533  1.00 36.20           C  
ATOM   1164  HB  VAL A  79      30.585  15.687 -52.268  1.00 36.20           H  
ATOM   1165  O   VAL A  79      28.485  14.710 -53.982  1.00 36.20           O  
ATOM   1166  CG1 VAL A  79      29.435  17.425 -51.817  1.00 36.20           C  
ATOM   1167 HG11 VAL A  79      29.085  17.528 -52.844  1.00 36.20           H  
ATOM   1168 HG12 VAL A  79      30.303  18.073 -51.698  1.00 36.20           H  
ATOM   1169 HG13 VAL A  79      28.655  17.746 -51.127  1.00 36.20           H  
ATOM   1170  CG2 VAL A  79      30.482  15.922 -50.142  1.00 36.20           C  
ATOM   1171 HG21 VAL A  79      31.305  16.634 -50.094  1.00 36.20           H  
ATOM   1172 HG22 VAL A  79      29.749  16.173 -49.375  1.00 36.20           H  
ATOM   1173 HG23 VAL A  79      30.887  14.930 -49.943  1.00 36.20           H  
ATOM   1174  N   GLY A  80      26.736  15.672 -52.935  1.00 35.14           N  
ATOM   1175  H   GLY A  80      26.339  15.870 -52.028  1.00 35.14           H  
ATOM   1176  CA  GLY A  80      26.170  16.377 -54.080  1.00 35.14           C  
ATOM   1177  HA2 GLY A  80      26.928  17.057 -54.471  1.00 35.14           H  
ATOM   1178  HA3 GLY A  80      25.330  16.983 -53.741  1.00 35.14           H  
ATOM   1179  C   GLY A  80      25.704  15.514 -55.248  1.00 35.14           C  
ATOM   1180  O   GLY A  80      26.412  15.341 -56.229  1.00 35.14           O  
ATOM   1181  N   THR A  81      24.449  15.080 -55.215  1.00 36.10           N  
ATOM   1182  H   THR A  81      24.016  14.973 -54.308  1.00 36.10           H  
ATOM   1183  CA  THR A  81      23.518  15.209 -56.350  1.00 36.10           C  
ATOM   1184  HA  THR A  81      23.480  16.266 -56.613  1.00 36.10           H  
ATOM   1185  C   THR A  81      22.124  14.819 -55.874  1.00 36.10           C  
ATOM   1186  CB  THR A  81      23.890  14.425 -57.631  1.00 36.10           C  
ATOM   1187  HB  THR A  81      23.002  13.927 -58.019  1.00 36.10           H  
ATOM   1188  O   THR A  81      21.955  13.954 -55.021  1.00 36.10           O  
ATOM   1189  CG2 THR A  81      24.415  15.367 -58.720  1.00 36.10           C  
ATOM   1190 HG21 THR A  81      25.278  15.936 -58.374  1.00 36.10           H  
ATOM   1191 HG22 THR A  81      24.716  14.776 -59.585  1.00 36.10           H  
ATOM   1192 HG23 THR A  81      23.630  16.058 -59.029  1.00 36.10           H  
ATOM   1193  OG1 THR A  81      24.882  13.457 -57.417  1.00 36.10           O  
ATOM   1194  HG1 THR A  81      25.653  13.937 -57.108  1.00 36.10           H  
ATOM   1195  N   ARG A  82      21.120  15.550 -56.356  1.00 32.56           N  
ATOM   1196  H   ARG A  82      21.340  16.191 -57.105  1.00 32.56           H  
ATOM   1197  CA  ARG A  82      19.720  15.458 -55.935  1.00 32.56           C  
ATOM   1198  HA  ARG A  82      19.632  15.703 -54.877  1.00 32.56           H  
ATOM   1199  C   ARG A  82      19.202  14.033 -56.140  1.00 32.56           C  
ATOM   1200  CB  ARG A  82      18.896  16.454 -56.771  1.00 32.56           C  
ATOM   1201  HB2 ARG A  82      17.848  16.355 -56.490  1.00 32.56           H  
ATOM   1202  HB3 ARG A  82      18.986  16.199 -57.827  1.00 32.56           H  
ATOM   1203  O   ARG A  82      18.998  13.621 -57.275  1.00 32.56           O  
ATOM   1204  CG  ARG A  82      19.326  17.917 -56.578  1.00 32.56           C  
ATOM   1205  HG2 ARG A  82      20.370  18.043 -56.865  1.00 32.56           H  
ATOM   1206  HG3 ARG A  82      19.207  18.194 -55.530  1.00 32.56           H  
ATOM   1207  CD  ARG A  82      18.458  18.827 -57.453  1.00 32.56           C  
ATOM   1208  HD2 ARG A  82      18.567  18.521 -58.494  1.00 32.56           H  
ATOM   1209  HD3 ARG A  82      17.416  18.685 -57.166  1.00 32.56           H  
ATOM   1210  NE  ARG A  82      18.857  20.244 -57.329  1.00 32.56           N  
ATOM   1211  HE  ARG A  82      19.840  20.448 -57.446  1.00 32.56           H  
ATOM   1212  NH1 ARG A  82      16.773  21.168 -56.995  1.00 32.56           N  
ATOM   1213 HH11 ARG A  82      16.350  20.254 -57.070  1.00 32.56           H  
ATOM   1214 HH12 ARG A  82      16.195  21.984 -56.849  1.00 32.56           H  
ATOM   1215  NH2 ARG A  82      18.565  22.488 -57.070  1.00 32.56           N  
ATOM   1216 HH21 ARG A  82      19.556  22.642 -57.191  1.00 32.56           H  
ATOM   1217 HH22 ARG A  82      17.961  23.284 -56.924  1.00 32.56           H  
ATOM   1218  CZ  ARG A  82      18.065  21.286 -57.132  1.00 32.56           C  
ATOM   1219  N   ILE A  83      18.960  13.301 -55.056  1.00 40.43           N  
ATOM   1220  H   ILE A  83      19.239  13.652 -54.152  1.00 40.43           H  
ATOM   1221  CA  ILE A  83      18.252  12.022 -55.122  1.00 40.43           C  
ATOM   1222  HA  ILE A  83      18.344  11.611 -56.127  1.00 40.43           H  
ATOM   1223  C   ILE A  83      16.779  12.332 -54.878  1.00 40.43           C  
ATOM   1224  CB  ILE A  83      18.846  10.963 -54.165  1.00 40.43           C  
ATOM   1225  HB  ILE A  83      18.698  11.292 -53.137  1.00 40.43           H  
ATOM   1226  O   ILE A  83      16.346  12.531 -53.745  1.00 40.43           O  
ATOM   1227  CG1 ILE A  83      20.364  10.797 -54.419  1.00 40.43           C  
ATOM   1228 HG12 ILE A  83      20.856  11.759 -54.277  1.00 40.43           H  
ATOM   1229 HG13 ILE A  83      20.531  10.481 -55.448  1.00 40.43           H  
ATOM   1230  CG2 ILE A  83      18.110   9.623 -54.369  1.00 40.43           C  
ATOM   1231 HG21 ILE A  83      18.464   8.884 -53.650  1.00 40.43           H  
ATOM   1232 HG22 ILE A  83      18.278   9.248 -55.379  1.00 40.43           H  
ATOM   1233 HG23 ILE A  83      17.039   9.746 -54.208  1.00 40.43           H  
ATOM   1234  CD1 ILE A  83      21.069   9.816 -53.476  1.00 40.43           C  
ATOM   1235 HD11 ILE A  83      22.145   9.872 -53.640  1.00 40.43           H  
ATOM   1236 HD12 ILE A  83      20.854  10.075 -52.439  1.00 40.43           H  
ATOM   1237 HD13 ILE A  83      20.744   8.795 -53.674  1.00 40.43           H  
ATOM   1238  N   SER A  84      16.013  12.423 -55.963  1.00 39.31           N  
ATOM   1239  H   SER A  84      16.439  12.294 -56.870  1.00 39.31           H  
ATOM   1240  CA  SER A  84      14.561  12.304 -55.892  1.00 39.31           C  
ATOM   1241  HA  SER A  84      14.157  13.091 -55.256  1.00 39.31           H  
ATOM   1242  C   SER A  84      14.240  10.943 -55.286  1.00 39.31           C  
ATOM   1243  CB  SER A  84      13.945  12.424 -57.290  1.00 39.31           C  
ATOM   1244  HB2 SER A  84      14.080  13.441 -57.658  1.00 39.31           H  
ATOM   1245  HB3 SER A  84      12.878  12.207 -57.238  1.00 39.31           H  
ATOM   1246  O   SER A  84      14.646   9.911 -55.823  1.00 39.31           O  
ATOM   1247  OG  SER A  84      14.571  11.522 -58.182  1.00 39.31           O  
ATOM   1248  HG  SER A  84      14.595  10.658 -57.766  1.00 39.31           H  
ATOM   1249  N   THR A  85      13.543  10.935 -54.158  1.00 50.94           N  
ATOM   1250  H   THR A  85      13.254  11.808 -53.739  1.00 50.94           H  
ATOM   1251  CA  THR A  85      13.048   9.722 -53.518  1.00 50.94           C  
ATOM   1252  HA  THR A  85      13.879   9.036 -53.358  1.00 50.94           H  
ATOM   1253  C   THR A  85      12.048   9.042 -54.449  1.00 50.94           C  
ATOM   1254  CB  THR A  85      12.422  10.053 -52.152  1.00 50.94           C  
ATOM   1255  HB  THR A  85      11.719   9.269 -51.869  1.00 50.94           H  
ATOM   1256  O   THR A  85      10.886   9.430 -54.549  1.00 50.94           O  
ATOM   1257  CG2 THR A  85      13.497  10.165 -51.072  1.00 50.94           C  
ATOM   1258 HG21 THR A  85      14.027   9.217 -50.980  1.00 50.94           H  
ATOM   1259 HG22 THR A  85      14.210  10.947 -51.333  1.00 50.94           H  
ATOM   1260 HG23 THR A  85      13.037  10.401 -50.113  1.00 50.94           H  
ATOM   1261  OG1 THR A  85      11.763  11.303 -52.178  1.00 50.94           O  
ATOM   1262  HG1 THR A  85      11.334  11.428 -51.329  1.00 50.94           H  
ATOM   1263  N   ILE A  86      12.514   8.021 -55.166  1.00 43.67           N  
ATOM   1264  H   ILE A  86      13.505   7.828 -55.141  1.00 43.67           H  
ATOM   1265  CA  ILE A  86      11.654   7.121 -55.929  1.00 43.67           C  
ATOM   1266  HA  ILE A  86      10.941   7.708 -56.509  1.00 43.67           H  
ATOM   1267  C   ILE A  86      10.888   6.299 -54.894  1.00 43.67           C  
ATOM   1268  CB  ILE A  86      12.477   6.258 -56.913  1.00 43.67           C  
ATOM   1269  HB  ILE A  86      13.214   5.691 -56.344  1.00 43.67           H  
ATOM   1270  O   ILE A  86      11.423   5.370 -54.290  1.00 43.67           O  
ATOM   1271  CG1 ILE A  86      13.221   7.157 -57.931  1.00 43.67           C  
ATOM   1272 HG12 ILE A  86      12.503   7.602 -58.620  1.00 43.67           H  
ATOM   1273 HG13 ILE A  86      13.726   7.971 -57.409  1.00 43.67           H  
ATOM   1274  CG2 ILE A  86      11.555   5.268 -57.651  1.00 43.67           C  
ATOM   1275 HG21 ILE A  86      11.059   4.605 -56.942  1.00 43.67           H  
ATOM   1276 HG22 ILE A  86      10.801   5.806 -58.225  1.00 43.67           H  
ATOM   1277 HG23 ILE A  86      12.136   4.640 -58.327  1.00 43.67           H  
ATOM   1278  CD1 ILE A  86      14.301   6.422 -58.733  1.00 43.67           C  
ATOM   1279 HD11 ILE A  86      14.837   7.139 -59.355  1.00 43.67           H  
ATOM   1280 HD12 ILE A  86      15.008   5.944 -58.055  1.00 43.67           H  
ATOM   1281 HD13 ILE A  86      13.851   5.669 -59.381  1.00 43.67           H  
ATOM   1282  N   LYS A  87       9.640   6.689 -54.631  1.00 47.41           N  
ATOM   1283  H   LYS A  87       9.296   7.516 -55.097  1.00 47.41           H  
ATOM   1284  CA  LYS A  87       8.722   5.877 -53.837  1.00 47.41           C  
ATOM   1285  HA  LYS A  87       9.258   5.568 -52.939  1.00 47.41           H  
ATOM   1286  C   LYS A  87       8.352   4.647 -54.678  1.00 47.41           C  
ATOM   1287  CB  LYS A  87       7.504   6.716 -53.426  1.00 47.41           C  
ATOM   1288  HB2 LYS A  87       6.901   6.936 -54.307  1.00 47.41           H  
ATOM   1289  HB3 LYS A  87       7.858   7.658 -53.007  1.00 47.41           H  
ATOM   1290  O   LYS A  87       7.944   4.826 -55.825  1.00 47.41           O  
ATOM   1291  CG  LYS A  87       6.643   6.005 -52.371  1.00 47.41           C  
ATOM   1292  HG2 LYS A  87       7.257   5.785 -51.498  1.00 47.41           H  
ATOM   1293  HG3 LYS A  87       6.260   5.071 -52.781  1.00 47.41           H  
ATOM   1294  CD  LYS A  87       5.465   6.892 -51.949  1.00 47.41           C  
ATOM   1295  HD2 LYS A  87       5.849   7.838 -51.566  1.00 47.41           H  
ATOM   1296  HD3 LYS A  87       4.840   7.088 -52.820  1.00 47.41           H  
ATOM   1297  CE  LYS A  87       4.638   6.194 -50.863  1.00 47.41           C  
ATOM   1298  HE2 LYS A  87       5.286   5.983 -50.013  1.00 47.41           H  
ATOM   1299  HE3 LYS A  87       4.289   5.239 -51.257  1.00 47.41           H  
ATOM   1300  NZ  LYS A  87       3.483   7.023 -50.436  1.00 47.41           N  
ATOM   1301  HZ1 LYS A  87       3.794   7.909 -50.064  1.00 47.41           H  
ATOM   1302  HZ2 LYS A  87       2.949   6.544 -49.725  1.00 47.41           H  
ATOM   1303  HZ3 LYS A  87       2.870   7.200 -51.219  1.00 47.41           H  
ATOM   1304  N   PRO A  88       8.487   3.420 -54.152  1.00 40.53           N  
ATOM   1305  CA  PRO A  88       8.151   2.217 -54.898  1.00 40.53           C  
ATOM   1306  HA  PRO A  88       8.740   2.173 -55.815  1.00 40.53           H  
ATOM   1307  C   PRO A  88       6.663   2.232 -55.258  1.00 40.53           C  
ATOM   1308  CB  PRO A  88       8.546   1.043 -53.993  1.00 40.53           C  
ATOM   1309  HB2 PRO A  88       7.858   0.203 -54.083  1.00 40.53           H  
ATOM   1310  HB3 PRO A  88       9.560   0.726 -54.238  1.00 40.53           H  
ATOM   1311  O   PRO A  88       5.798   2.315 -54.382  1.00 40.53           O  
ATOM   1312  CG  PRO A  88       8.531   1.639 -52.585  1.00 40.53           C  
ATOM   1313  HG2 PRO A  88       9.223   1.123 -51.920  1.00 40.53           H  
ATOM   1314  HG3 PRO A  88       7.517   1.605 -52.186  1.00 40.53           H  
ATOM   1315  CD  PRO A  88       8.940   3.090 -52.812  1.00 40.53           C  
ATOM   1316  HD2 PRO A  88      10.025   3.181 -52.767  1.00 40.53           H  
ATOM   1317  HD3 PRO A  88       8.474   3.723 -52.057  1.00 40.53           H  
ATOM   1318  N   THR A  89       6.360   2.158 -56.554  1.00 44.01           N  
ATOM   1319  H   THR A  89       7.103   2.169 -57.238  1.00 44.01           H  
ATOM   1320  CA  THR A  89       5.030   1.798 -57.042  1.00 44.01           C  
ATOM   1321  HA  THR A  89       4.267   2.378 -56.522  1.00 44.01           H  
ATOM   1322  C   THR A  89       4.832   0.326 -56.724  1.00 44.01           C  
ATOM   1323  CB  THR A  89       4.892   2.047 -58.554  1.00 44.01           C  
ATOM   1324  HB  THR A  89       3.983   1.567 -58.915  1.00 44.01           H  
ATOM   1325  O   THR A  89       5.290  -0.540 -57.467  1.00 44.01           O  
ATOM   1326  CG2 THR A  89       4.820   3.538 -58.878  1.00 44.01           C  
ATOM   1327 HG21 THR A  89       4.714   3.667 -59.955  1.00 44.01           H  
ATOM   1328 HG22 THR A  89       5.730   4.039 -58.547  1.00 44.01           H  
ATOM   1329 HG23 THR A  89       3.957   3.982 -58.381  1.00 44.01           H  
ATOM   1330  OG1 THR A  89       6.004   1.514 -59.235  1.00 44.01           O  
ATOM   1331  HG1 THR A  89       6.001   0.571 -59.052  1.00 44.01           H  
ATOM   1332  N   LEU A  90       4.224   0.036 -55.577  1.00 51.43           N  
ATOM   1333  H   LEU A  90       3.968   0.789 -54.954  1.00 51.43           H  
ATOM   1334  CA  LEU A  90       3.795  -1.316 -55.255  1.00 51.43           C  
ATOM   1335  HA  LEU A  90       4.650  -1.978 -55.391  1.00 51.43           H  
ATOM   1336  C   LEU A  90       2.668  -1.676 -56.239  1.00 51.43           C  
ATOM   1337  CB  LEU A  90       3.342  -1.368 -53.783  1.00 51.43           C  
ATOM   1338  HB2 LEU A  90       4.063  -0.832 -53.165  1.00 51.43           H  
ATOM   1339  HB3 LEU A  90       2.384  -0.856 -53.695  1.00 51.43           H  
ATOM   1340  O   LEU A  90       1.641  -0.991 -56.230  1.00 51.43           O  
ATOM   1341  CG  LEU A  90       3.203  -2.800 -53.236  1.00 51.43           C  
ATOM   1342  HG  LEU A  90       2.632  -3.408 -53.938  1.00 51.43           H  
ATOM   1343  CD1 LEU A  90       4.575  -3.441 -53.004  1.00 51.43           C  
ATOM   1344 HD11 LEU A  90       5.164  -2.839 -52.312  1.00 51.43           H  
ATOM   1345 HD12 LEU A  90       4.441  -4.438 -52.584  1.00 51.43           H  
ATOM   1346 HD13 LEU A  90       5.113  -3.546 -53.946  1.00 51.43           H  
ATOM   1347  CD2 LEU A  90       2.466  -2.774 -51.897  1.00 51.43           C  
ATOM   1348 HD21 LEU A  90       2.362  -3.791 -51.519  1.00 51.43           H  
ATOM   1349 HD22 LEU A  90       3.016  -2.175 -51.172  1.00 51.43           H  
ATOM   1350 HD23 LEU A  90       1.469  -2.357 -52.036  1.00 51.43           H  
ATOM   1351  N   PRO A  91       2.840  -2.676 -57.120  1.00 49.30           N  
ATOM   1352  CA  PRO A  91       1.764  -3.100 -57.996  1.00 49.30           C  
ATOM   1353  HA  PRO A  91       1.379  -2.255 -58.566  1.00 49.30           H  
ATOM   1354  C   PRO A  91       0.651  -3.677 -57.122  1.00 49.30           C  
ATOM   1355  CB  PRO A  91       2.386  -4.120 -58.957  1.00 49.30           C  
ATOM   1356  HB2 PRO A  91       2.767  -3.597 -59.834  1.00 49.30           H  
ATOM   1357  HB3 PRO A  91       1.679  -4.894 -59.254  1.00 49.30           H  
ATOM   1358  O   PRO A  91       0.830  -4.692 -56.454  1.00 49.30           O  
ATOM   1359  CG  PRO A  91       3.561  -4.695 -58.166  1.00 49.30           C  
ATOM   1360  HG2 PRO A  91       4.361  -5.036 -58.823  1.00 49.30           H  
ATOM   1361  HG3 PRO A  91       3.214  -5.513 -57.536  1.00 49.30           H  
ATOM   1362  CD  PRO A  91       4.009  -3.528 -57.288  1.00 49.30           C  
ATOM   1363  HD2 PRO A  91       4.369  -3.909 -56.333  1.00 49.30           H  
ATOM   1364  HD3 PRO A  91       4.798  -2.976 -57.799  1.00 49.30           H  
ATOM   1365  N   THR A  92      -0.505  -3.019 -57.112  1.00 53.16           N  
ATOM   1366  H   THR A  92      -0.575  -2.125 -57.577  1.00 53.16           H  
ATOM   1367  CA  THR A  92      -1.742  -3.639 -56.651  1.00 53.16           C  
ATOM   1368  HA  THR A  92      -1.587  -4.109 -55.680  1.00 53.16           H  
ATOM   1369  C   THR A  92      -2.084  -4.724 -57.664  1.00 53.16           C  
ATOM   1370  CB  THR A  92      -2.878  -2.608 -56.522  1.00 53.16           C  
ATOM   1371  HB  THR A  92      -3.812  -3.129 -56.313  1.00 53.16           H  
ATOM   1372  O   THR A  92      -2.704  -4.448 -58.691  1.00 53.16           O  
ATOM   1373  CG2 THR A  92      -2.610  -1.606 -55.399  1.00 53.16           C  
ATOM   1374 HG21 THR A  92      -2.501  -2.136 -54.452  1.00 53.16           H  
ATOM   1375 HG22 THR A  92      -1.700  -1.042 -55.605  1.00 53.16           H  
ATOM   1376 HG23 THR A  92      -3.450  -0.916 -55.325  1.00 53.16           H  
ATOM   1377  OG1 THR A  92      -3.021  -1.868 -57.713  1.00 53.16           O  
ATOM   1378  HG1 THR A  92      -3.216  -2.511 -58.399  1.00 53.16           H  
ATOM   1379  N   SER A  93      -1.637  -5.956 -57.421  1.00 49.73           N  
ATOM   1380  H   SER A  93      -1.063  -6.133 -56.610  1.00 49.73           H  
ATOM   1381  CA  SER A  93      -2.254  -7.103 -58.065  1.00 49.73           C  
ATOM   1382  HA  SER A  93      -2.224  -6.971 -59.147  1.00 49.73           H  
ATOM   1383  C   SER A  93      -3.707  -7.103 -57.608  1.00 49.73           C  
ATOM   1384  CB  SER A  93      -1.536  -8.418 -57.731  1.00 49.73           C  
ATOM   1385  HB2 SER A  93      -2.180  -9.254 -58.006  1.00 49.73           H  
ATOM   1386  HB3 SER A  93      -0.618  -8.479 -58.316  1.00 49.73           H  
ATOM   1387  O   SER A  93      -4.015  -7.291 -56.433  1.00 49.73           O  
ATOM   1388  OG  SER A  93      -1.203  -8.507 -56.360  1.00 49.73           O  
ATOM   1389  HG  SER A  93      -1.014  -9.422 -56.140  1.00 49.73           H  
ATOM   1390  N   SER A  94      -4.615  -6.810 -58.533  1.00 46.32           N  
ATOM   1391  H   SER A  94      -4.312  -6.550 -59.460  1.00 46.32           H  
ATOM   1392  CA  SER A  94      -6.013  -7.162 -58.361  1.00 46.32           C  
ATOM   1393  HA  SER A  94      -6.422  -6.674 -57.476  1.00 46.32           H  
ATOM   1394  C   SER A  94      -6.039  -8.675 -58.175  1.00 46.32           C  
ATOM   1395  CB  SER A  94      -6.815  -6.734 -59.598  1.00 46.32           C  
ATOM   1396  HB2 SER A  94      -6.843  -5.646 -59.651  1.00 46.32           H  
ATOM   1397  HB3 SER A  94      -7.834  -7.109 -59.512  1.00 46.32           H  
ATOM   1398  O   SER A  94      -5.857  -9.415 -59.144  1.00 46.32           O  
ATOM   1399  OG  SER A  94      -6.218  -7.245 -60.777  1.00 46.32           O  
ATOM   1400  HG  SER A  94      -6.105  -8.188 -60.640  1.00 46.32           H  
ATOM   1401  N   LEU A  95      -6.184  -9.148 -56.936  1.00 44.70           N  
ATOM   1402  H   LEU A  95      -6.190  -8.505 -56.157  1.00 44.70           H  
ATOM   1403  CA  LEU A  95      -6.592 -10.523 -56.711  1.00 44.70           C  
ATOM   1404  HA  LEU A  95      -5.932 -11.199 -57.256  1.00 44.70           H  
ATOM   1405  C   LEU A  95      -7.987 -10.627 -57.323  1.00 44.70           C  
ATOM   1406  CB  LEU A  95      -6.563 -10.912 -55.221  1.00 44.70           C  
ATOM   1407  HB2 LEU A  95      -6.970 -10.108 -54.608  1.00 44.70           H  
ATOM   1408  HB3 LEU A  95      -7.229 -11.767 -55.111  1.00 44.70           H  
ATOM   1409  O   LEU A  95      -8.968 -10.150 -56.757  1.00 44.70           O  
ATOM   1410  CG  LEU A  95      -5.172 -11.335 -54.710  1.00 44.70           C  
ATOM   1411  HG  LEU A  95      -4.653 -11.893 -55.490  1.00 44.70           H  
ATOM   1412  CD1 LEU A  95      -4.307 -10.144 -54.297  1.00 44.70           C  
ATOM   1413 HD11 LEU A  95      -4.817  -9.554 -53.536  1.00 44.70           H  
ATOM   1414 HD12 LEU A  95      -4.104  -9.516 -55.165  1.00 44.70           H  
ATOM   1415 HD13 LEU A  95      -3.355 -10.497 -53.900  1.00 44.70           H  
ATOM   1416  CD2 LEU A  95      -5.315 -12.255 -53.498  1.00 44.70           C  
ATOM   1417 HD21 LEU A  95      -5.840 -11.739 -52.695  1.00 44.70           H  
ATOM   1418 HD22 LEU A  95      -4.330 -12.564 -53.146  1.00 44.70           H  
ATOM   1419 HD23 LEU A  95      -5.876 -13.148 -53.775  1.00 44.70           H  
ATOM   1420  N   GLY A  96      -8.030 -11.156 -58.544  1.00 40.63           N  
ATOM   1421  H   GLY A  96      -7.154 -11.402 -58.982  1.00 40.63           H  
ATOM   1422  CA  GLY A  96      -9.260 -11.593 -59.168  1.00 40.63           C  
ATOM   1423  HA2 GLY A  96      -9.910 -10.734 -59.331  1.00 40.63           H  
ATOM   1424  HA3 GLY A  96      -9.053 -12.077 -60.122  1.00 40.63           H  
ATOM   1425  C   GLY A  96      -9.948 -12.591 -58.248  1.00 40.63           C  
ATOM   1426  O   GLY A  96      -9.295 -13.349 -57.528  1.00 40.63           O  
ATOM   1427  N   GLU A  97     -11.270 -12.528 -58.273  1.00 45.20           N  
ATOM   1428  H   GLU A  97     -11.692 -11.841 -58.882  1.00 45.20           H  
ATOM   1429  CA  GLU A  97     -12.211 -13.354 -57.532  1.00 45.20           C  
ATOM   1430  HA  GLU A  97     -12.168 -13.088 -56.476  1.00 45.20           H  
ATOM   1431  C   GLU A  97     -11.858 -14.839 -57.691  1.00 45.20           C  
ATOM   1432  CB  GLU A  97     -13.589 -12.956 -58.084  1.00 45.20           C  
ATOM   1433  HB2 GLU A  97     -13.581 -11.868 -58.140  1.00 45.20           H  
ATOM   1434  HB3 GLU A  97     -13.716 -13.339 -59.097  1.00 45.20           H  
ATOM   1435  O   GLU A  97     -12.196 -15.495 -58.676  1.00 45.20           O  
ATOM   1436  CG  GLU A  97     -14.789 -13.362 -57.223  1.00 45.20           C  
ATOM   1437  HG2 GLU A  97     -14.534 -13.196 -56.176  1.00 45.20           H  
ATOM   1438  HG3 GLU A  97     -14.981 -14.426 -57.361  1.00 45.20           H  
ATOM   1439  CD  GLU A  97     -16.051 -12.540 -57.560  1.00 45.20           C  
ATOM   1440  OE1 GLU A  97     -17.095 -12.825 -56.933  1.00 45.20           O  
ATOM   1441  OE2 GLU A  97     -15.975 -11.626 -58.415  1.00 45.20           O  
ATOM   1442  N   SER A  98     -11.077 -15.363 -56.747  1.00 50.40           N  
ATOM   1443  H   SER A  98     -10.803 -14.785 -55.965  1.00 50.40           H  
ATOM   1444  CA  SER A  98     -10.710 -16.770 -56.717  1.00 50.40           C  
ATOM   1445  HA  SER A  98     -10.712 -17.159 -57.735  1.00 50.40           H  
ATOM   1446  C   SER A  98     -11.789 -17.497 -55.940  1.00 50.40           C  
ATOM   1447  CB  SER A  98      -9.292 -17.025 -56.185  1.00 50.40           C  
ATOM   1448  HB2 SER A  98      -9.222 -18.051 -55.824  1.00 50.40           H  
ATOM   1449  HB3 SER A  98      -8.589 -16.905 -57.008  1.00 50.40           H  
ATOM   1450  O   SER A  98     -11.879 -17.383 -54.725  1.00 50.40           O  
ATOM   1451  OG  SER A  98      -8.914 -16.137 -55.155  1.00 50.40           O  
ATOM   1452  HG  SER A  98      -8.852 -15.259 -55.538  1.00 50.40           H  
ATOM   1453  N   GLY A  99     -12.628 -18.188 -56.711  1.00 44.76           N  
ATOM   1454  H   GLY A  99     -12.573 -17.980 -57.698  1.00 44.76           H  
ATOM   1455  CA  GLY A  99     -13.355 -19.397 -56.348  1.00 44.76           C  
ATOM   1456  HA2 GLY A  99     -12.658 -20.234 -56.354  1.00 44.76           H  
ATOM   1457  HA3 GLY A  99     -14.111 -19.594 -57.108  1.00 44.76           H  
ATOM   1458  C   GLY A  99     -14.025 -19.389 -54.982  1.00 44.76           C  
ATOM   1459  O   GLY A  99     -13.389 -19.668 -53.972  1.00 44.76           O  
ATOM   1460  N   PHE A 100     -15.346 -19.215 -54.990  1.00 39.84           N  
ATOM   1461  H   PHE A 100     -15.774 -18.919 -55.856  1.00 39.84           H  
ATOM   1462  CA  PHE A 100     -16.231 -19.789 -53.982  1.00 39.84           C  
ATOM   1463  HA  PHE A 100     -16.228 -19.173 -53.083  1.00 39.84           H  
ATOM   1464  C   PHE A 100     -15.757 -21.205 -53.627  1.00 39.84           C  
ATOM   1465  CB  PHE A 100     -17.654 -19.853 -54.561  1.00 39.84           C  
ATOM   1466  HB2 PHE A 100     -17.617 -20.182 -55.600  1.00 39.84           H  
ATOM   1467  HB3 PHE A 100     -18.211 -20.614 -54.014  1.00 39.84           H  
ATOM   1468  O   PHE A 100     -15.943 -22.143 -54.400  1.00 39.84           O  
ATOM   1469  CG  PHE A 100     -18.436 -18.560 -54.474  1.00 39.84           C  
ATOM   1470  CD1 PHE A 100     -19.390 -18.403 -53.450  1.00 39.84           C  
ATOM   1471  HD1 PHE A 100     -19.554 -19.195 -52.735  1.00 39.84           H  
ATOM   1472  CD2 PHE A 100     -18.224 -17.518 -55.398  1.00 39.84           C  
ATOM   1473  HD2 PHE A 100     -17.491 -17.621 -56.184  1.00 39.84           H  
ATOM   1474  CE1 PHE A 100     -20.130 -17.214 -53.351  1.00 39.84           C  
ATOM   1475  HE1 PHE A 100     -20.857 -17.092 -52.561  1.00 39.84           H  
ATOM   1476  CE2 PHE A 100     -18.957 -16.323 -55.290  1.00 39.84           C  
ATOM   1477  HE2 PHE A 100     -18.773 -15.511 -55.979  1.00 39.84           H  
ATOM   1478  CZ  PHE A 100     -19.912 -16.173 -54.270  1.00 39.84           C  
ATOM   1479  HZ  PHE A 100     -20.465 -15.248 -54.186  1.00 39.84           H  
ATOM   1480  N   ILE A 101     -15.121 -21.350 -52.468  1.00 48.01           N  
ATOM   1481  H   ILE A 101     -14.875 -20.520 -51.948  1.00 48.01           H  
ATOM   1482  CA  ILE A 101     -14.892 -22.647 -51.846  1.00 48.01           C  
ATOM   1483  HA  ILE A 101     -14.622 -23.375 -52.612  1.00 48.01           H  
ATOM   1484  C   ILE A 101     -16.239 -22.995 -51.207  1.00 48.01           C  
ATOM   1485  CB  ILE A 101     -13.735 -22.568 -50.828  1.00 48.01           C  
ATOM   1486  HB  ILE A 101     -13.977 -21.797 -50.097  1.00 48.01           H  
ATOM   1487  O   ILE A 101     -16.658 -22.282 -50.290  1.00 48.01           O  
ATOM   1488  CG1 ILE A 101     -12.403 -22.196 -51.525  1.00 48.01           C  
ATOM   1489 HG12 ILE A 101     -11.939 -23.090 -51.941  1.00 48.01           H  
ATOM   1490 HG13 ILE A 101     -12.582 -21.510 -52.353  1.00 48.01           H  
ATOM   1491  CG2 ILE A 101     -13.577 -23.911 -50.089  1.00 48.01           C  
ATOM   1492 HG21 ILE A 101     -12.744 -23.858 -49.388  1.00 48.01           H  
ATOM   1493 HG22 ILE A 101     -14.478 -24.140 -49.520  1.00 48.01           H  
ATOM   1494 HG23 ILE A 101     -13.393 -24.716 -50.800  1.00 48.01           H  
ATOM   1495  CD1 ILE A 101     -11.416 -21.497 -50.584  1.00 48.01           C  
ATOM   1496 HD11 ILE A 101     -11.861 -20.581 -50.193  1.00 48.01           H  
ATOM   1497 HD12 ILE A 101     -10.511 -21.242 -51.135  1.00 48.01           H  
ATOM   1498 HD13 ILE A 101     -11.152 -22.154 -49.756  1.00 48.01           H  
ATOM   1499  N   PRO A 102     -16.978 -24.002 -51.707  1.00 44.89           N  
ATOM   1500  CA  PRO A 102     -18.220 -24.401 -51.074  1.00 44.89           C  
ATOM   1501  HA  PRO A 102     -18.903 -23.553 -51.020  1.00 44.89           H  
ATOM   1502  C   PRO A 102     -17.888 -24.883 -49.663  1.00 44.89           C  
ATOM   1503  CB  PRO A 102     -18.829 -25.482 -51.971  1.00 44.89           C  
ATOM   1504  HB2 PRO A 102     -19.369 -26.235 -51.399  1.00 44.89           H  
ATOM   1505  HB3 PRO A 102     -19.488 -25.014 -52.703  1.00 44.89           H  
ATOM   1506  O   PRO A 102     -17.088 -25.798 -49.473  1.00 44.89           O  
ATOM   1507  CG  PRO A 102     -17.618 -26.075 -52.689  1.00 44.89           C  
ATOM   1508  HG2 PRO A 102     -17.882 -26.470 -53.670  1.00 44.89           H  
ATOM   1509  HG3 PRO A 102     -17.177 -26.858 -52.072  1.00 44.89           H  
ATOM   1510  CD  PRO A 102     -16.642 -24.905 -52.796  1.00 44.89           C  
ATOM   1511  HD2 PRO A 102     -16.789 -24.399 -53.750  1.00 44.89           H  
ATOM   1512  HD3 PRO A 102     -15.620 -25.272 -52.713  1.00 44.89           H  
ATOM   1513  N   VAL A 103     -18.483 -24.216 -48.677  1.00 49.18           N  
ATOM   1514  H   VAL A 103     -19.051 -23.418 -48.923  1.00 49.18           H  
ATOM   1515  CA  VAL A 103     -18.458 -24.619 -47.272  1.00 49.18           C  
ATOM   1516  HA  VAL A 103     -17.436 -24.863 -46.984  1.00 49.18           H  
ATOM   1517  C   VAL A 103     -19.305 -25.885 -47.172  1.00 49.18           C  
ATOM   1518  CB  VAL A 103     -18.972 -23.479 -46.363  1.00 49.18           C  
ATOM   1519  HB  VAL A 103     -20.016 -23.269 -46.596  1.00 49.18           H  
ATOM   1520  O   VAL A 103     -20.502 -25.824 -46.903  1.00 49.18           O  
ATOM   1521  CG1 VAL A 103     -18.860 -23.842 -44.877  1.00 49.18           C  
ATOM   1522 HG11 VAL A 103     -17.822 -24.050 -44.619  1.00 49.18           H  
ATOM   1523 HG12 VAL A 103     -19.462 -24.724 -44.663  1.00 49.18           H  
ATOM   1524 HG13 VAL A 103     -19.228 -23.019 -44.264  1.00 49.18           H  
ATOM   1525  CG2 VAL A 103     -18.177 -22.182 -46.584  1.00 49.18           C  
ATOM   1526 HG21 VAL A 103     -18.533 -21.408 -45.903  1.00 49.18           H  
ATOM   1527 HG22 VAL A 103     -17.117 -22.361 -46.402  1.00 49.18           H  
ATOM   1528 HG23 VAL A 103     -18.303 -21.822 -47.605  1.00 49.18           H  
ATOM   1529  N   ASP A 104     -18.708 -27.030 -47.491  1.00 42.22           N  
ATOM   1530  H   ASP A 104     -17.761 -27.007 -47.843  1.00 42.22           H  
ATOM   1531  CA  ASP A 104     -19.310 -28.320 -47.190  1.00 42.22           C  
ATOM   1532  HA  ASP A 104     -20.350 -28.292 -47.514  1.00 42.22           H  
ATOM   1533  C   ASP A 104     -19.273 -28.497 -45.670  1.00 42.22           C  
ATOM   1534  CB  ASP A 104     -18.621 -29.459 -47.954  1.00 42.22           C  
ATOM   1535  HB2 ASP A 104     -18.548 -29.183 -49.006  1.00 42.22           H  
ATOM   1536  HB3 ASP A 104     -17.611 -29.597 -47.567  1.00 42.22           H  
ATOM   1537  O   ASP A 104     -18.219 -28.429 -45.030  1.00 42.22           O  
ATOM   1538  CG  ASP A 104     -19.397 -30.781 -47.858  1.00 42.22           C  
ATOM   1539  OD1 ASP A 104     -20.562 -30.748 -47.395  1.00 42.22           O  
ATOM   1540  OD2 ASP A 104     -18.827 -31.811 -48.277  1.00 42.22           O  
ATOM   1541  N   ALA A 105     -20.456 -28.621 -45.081  1.00 44.37           N  
ATOM   1542  H   ALA A 105     -21.248 -28.763 -45.691  1.00 44.37           H  
ATOM   1543  CA  ALA A 105     -20.677 -28.705 -43.650  1.00 44.37           C  
ATOM   1544  HA  ALA A 105     -20.068 -27.947 -43.158  1.00 44.37           H  
ATOM   1545  C   ALA A 105     -20.231 -30.082 -43.128  1.00 44.37           C  
ATOM   1546  CB  ALA A 105     -22.156 -28.386 -43.390  1.00 44.37           C  
ATOM   1547  HB1 ALA A 105     -22.354 -28.420 -42.318  1.00 44.37           H  
ATOM   1548  HB2 ALA A 105     -22.788 -29.118 -43.892  1.00 44.37           H  
ATOM   1549  HB3 ALA A 105     -22.390 -27.389 -43.765  1.00 44.37           H  
ATOM   1550  O   ALA A 105     -21.053 -30.932 -42.798  1.00 44.37           O  
ATOM   1551  N   ALA A 106     -18.921 -30.317 -43.047  1.00 48.81           N  
ATOM   1552  H   ALA A 106     -18.304 -29.638 -43.470  1.00 48.81           H  
ATOM   1553  CA  ALA A 106     -18.349 -31.577 -42.587  1.00 48.81           C  
ATOM   1554  HA  ALA A 106     -19.151 -32.304 -42.456  1.00 48.81           H  
ATOM   1555  C   ALA A 106     -17.663 -31.427 -41.215  1.00 48.81           C  
ATOM   1556  CB  ALA A 106     -17.462 -32.157 -43.691  1.00 48.81           C  
ATOM   1557  HB1 ALA A 106     -16.633 -31.480 -43.894  1.00 48.81           H  
ATOM   1558  HB2 ALA A 106     -18.044 -32.287 -44.603  1.00 48.81           H  
ATOM   1559  HB3 ALA A 106     -17.065 -33.123 -43.378  1.00 48.81           H  
ATOM   1560  O   ALA A 106     -16.473 -31.165 -41.101  1.00 48.81           O  
ATOM   1561  N   ASN A 107     -18.479 -31.647 -40.181  1.00 47.77           N  
ATOM   1562  H   ASN A 107     -19.455 -31.662 -40.439  1.00 47.77           H  
ATOM   1563  CA  ASN A 107     -18.177 -32.268 -38.883  1.00 47.77           C  
ATOM   1564  HA  ASN A 107     -19.118 -32.184 -38.339  1.00 47.77           H  
ATOM   1565  C   ASN A 107     -17.049 -31.671 -37.980  1.00 47.77           C  
ATOM   1566  CB  ASN A 107     -18.007 -33.778 -39.130  1.00 47.77           C  
ATOM   1567  HB2 ASN A 107     -16.992 -33.980 -39.472  1.00 47.77           H  
ATOM   1568  HB3 ASN A 107     -18.698 -34.103 -39.908  1.00 47.77           H  
ATOM   1569  O   ASN A 107     -15.866 -31.915 -38.218  1.00 47.77           O  
ATOM   1570  CG  ASN A 107     -18.299 -34.615 -37.900  1.00 47.77           C  
ATOM   1571  ND2 ASN A 107     -18.239 -35.919 -38.026  1.00 47.77           N  
ATOM   1572 HD21 ASN A 107     -17.975 -36.337 -38.906  1.00 47.77           H  
ATOM   1573 HD22 ASN A 107     -18.444 -36.455 -37.195  1.00 47.77           H  
ATOM   1574  OD1 ASN A 107     -18.612 -34.128 -36.828  1.00 47.77           O  
ATOM   1575  N   PRO A 108     -17.389 -31.010 -36.850  1.00 48.88           N  
ATOM   1576  CA  PRO A 108     -16.450 -30.331 -35.937  1.00 48.88           C  
ATOM   1577  HA  PRO A 108     -15.778 -29.715 -36.534  1.00 48.88           H  
ATOM   1578  C   PRO A 108     -15.547 -31.240 -35.068  1.00 48.88           C  
ATOM   1579  CB  PRO A 108     -17.336 -29.399 -35.093  1.00 48.88           C  
ATOM   1580  HB2 PRO A 108     -16.934 -29.192 -34.101  1.00 48.88           H  
ATOM   1581  HB3 PRO A 108     -17.484 -28.462 -35.630  1.00 48.88           H  
ATOM   1582  O   PRO A 108     -15.017 -30.784 -34.059  1.00 48.88           O  
ATOM   1583  CG  PRO A 108     -18.659 -30.150 -35.018  1.00 48.88           C  
ATOM   1584  HG2 PRO A 108     -19.496 -29.481 -34.814  1.00 48.88           H  
ATOM   1585  HG3 PRO A 108     -18.595 -30.933 -34.263  1.00 48.88           H  
ATOM   1586  CD  PRO A 108     -18.757 -30.775 -36.402  1.00 48.88           C  
ATOM   1587  HD2 PRO A 108     -19.248 -30.082 -37.085  1.00 48.88           H  
ATOM   1588  HD3 PRO A 108     -19.325 -31.702 -36.328  1.00 48.88           H  
ATOM   1589  N   LEU A 109     -15.341 -32.512 -35.425  1.00 48.39           N  
ATOM   1590  H   LEU A 109     -15.752 -32.822 -36.294  1.00 48.39           H  
ATOM   1591  CA  LEU A 109     -14.486 -33.449 -34.670  1.00 48.39           C  
ATOM   1592  HA  LEU A 109     -14.000 -32.906 -33.860  1.00 48.39           H  
ATOM   1593  C   LEU A 109     -13.297 -34.013 -35.478  1.00 48.39           C  
ATOM   1594  CB  LEU A 109     -15.372 -34.538 -34.025  1.00 48.39           C  
ATOM   1595  HB2 LEU A 109     -14.749 -35.365 -33.686  1.00 48.39           H  
ATOM   1596  HB3 LEU A 109     -16.045 -34.926 -34.790  1.00 48.39           H  
ATOM   1597  O   LEU A 109     -12.615 -34.923 -35.009  1.00 48.39           O  
ATOM   1598  CG  LEU A 109     -16.198 -34.038 -32.821  1.00 48.39           C  
ATOM   1599  HG  LEU A 109     -16.691 -33.099 -33.071  1.00 48.39           H  
ATOM   1600  CD1 LEU A 109     -17.283 -35.060 -32.477  1.00 48.39           C  
ATOM   1601 HD11 LEU A 109     -16.828 -36.017 -32.221  1.00 48.39           H  
ATOM   1602 HD12 LEU A 109     -17.871 -34.701 -31.632  1.00 48.39           H  
ATOM   1603 HD13 LEU A 109     -17.945 -35.189 -33.332  1.00 48.39           H  
ATOM   1604  CD2 LEU A 109     -15.334 -33.835 -31.571  1.00 48.39           C  
ATOM   1605 HD21 LEU A 109     -14.603 -33.047 -31.751  1.00 48.39           H  
ATOM   1606 HD22 LEU A 109     -15.963 -33.529 -30.735  1.00 48.39           H  
ATOM   1607 HD23 LEU A 109     -14.815 -34.759 -31.315  1.00 48.39           H  
ATOM   1608  N   GLY A 110     -13.015 -33.485 -36.675  1.00 43.37           N  
ATOM   1609  H   GLY A 110     -13.578 -32.714 -37.004  1.00 43.37           H  
ATOM   1610  CA  GLY A 110     -11.846 -33.875 -37.477  1.00 43.37           C  
ATOM   1611  HA2 GLY A 110     -12.076 -33.725 -38.532  1.00 43.37           H  
ATOM   1612  HA3 GLY A 110     -11.655 -34.938 -37.332  1.00 43.37           H  
ATOM   1613  C   GLY A 110     -10.582 -33.049 -37.156  1.00 43.37           C  
ATOM   1614  O   GLY A 110     -10.676 -31.824 -37.082  1.00 43.37           O  
ATOM   1615  N   PRO A 111      -9.393 -33.664 -36.982  1.00 43.62           N  
ATOM   1616  CA  PRO A 111      -8.160 -32.951 -36.649  1.00 43.62           C  
ATOM   1617  HA  PRO A 111      -8.368 -32.225 -35.864  1.00 43.62           H  
ATOM   1618  C   PRO A 111      -7.568 -32.209 -37.860  1.00 43.62           C  
ATOM   1619  CB  PRO A 111      -7.212 -34.016 -36.090  1.00 43.62           C  
ATOM   1620  HB2 PRO A 111      -7.391 -34.134 -35.021  1.00 43.62           H  
ATOM   1621  HB3 PRO A 111      -6.164 -33.777 -36.275  1.00 43.62           H  
ATOM   1622  O   PRO A 111      -7.410 -32.764 -38.946  1.00 43.62           O  
ATOM   1623  CG  PRO A 111      -7.645 -35.285 -36.821  1.00 43.62           C  
ATOM   1624  HG2 PRO A 111      -7.424 -36.181 -36.240  1.00 43.62           H  
ATOM   1625  HG3 PRO A 111      -7.154 -35.332 -37.793  1.00 43.62           H  
ATOM   1626  CD  PRO A 111      -9.150 -35.098 -37.019  1.00 43.62           C  
ATOM   1627  HD2 PRO A 111      -9.458 -35.526 -37.973  1.00 43.62           H  
ATOM   1628  HD3 PRO A 111      -9.688 -35.575 -36.200  1.00 43.62           H  
ATOM   1629  N   SER A 112      -7.201 -30.945 -37.642  1.00 45.80           N  
ATOM   1630  H   SER A 112      -7.379 -30.570 -36.721  1.00 45.80           H  
ATOM   1631  CA  SER A 112      -6.648 -30.023 -38.639  1.00 45.80           C  
ATOM   1632  HA  SER A 112      -7.052 -30.267 -39.621  1.00 45.80           H  
ATOM   1633  C   SER A 112      -5.120 -30.133 -38.704  1.00 45.80           C  
ATOM   1634  CB  SER A 112      -7.109 -28.602 -38.279  1.00 45.80           C  
ATOM   1635  HB2 SER A 112      -6.795 -28.359 -37.263  1.00 45.80           H  
ATOM   1636  HB3 SER A 112      -8.197 -28.561 -38.326  1.00 45.80           H  
ATOM   1637  O   SER A 112      -4.414 -29.386 -38.031  1.00 45.80           O  
ATOM   1638  OG  SER A 112      -6.577 -27.643 -39.166  1.00 45.80           O  
ATOM   1639  HG  SER A 112      -5.646 -27.544 -38.955  1.00 45.80           H  
ATOM   1640  N   ILE A 113      -4.590 -31.063 -39.502  1.00 37.11           N  
ATOM   1641  H   ILE A 113      -5.215 -31.692 -39.984  1.00 37.11           H  
ATOM   1642  CA  ILE A 113      -3.157 -31.113 -39.842  1.00 37.11           C  
ATOM   1643  HA  ILE A 113      -2.656 -30.234 -39.435  1.00 37.11           H  
ATOM   1644  C   ILE A 113      -3.034 -31.026 -41.365  1.00 37.11           C  
ATOM   1645  CB  ILE A 113      -2.457 -32.346 -39.219  1.00 37.11           C  
ATOM   1646  HB  ILE A 113      -3.010 -33.240 -39.508  1.00 37.11           H  
ATOM   1647  O   ILE A 113      -3.296 -31.990 -42.080  1.00 37.11           O  
ATOM   1648  CG1 ILE A 113      -2.458 -32.229 -37.674  1.00 37.11           C  
ATOM   1649 HG12 ILE A 113      -1.792 -31.422 -37.368  1.00 37.11           H  
ATOM   1650 HG13 ILE A 113      -3.461 -31.978 -37.330  1.00 37.11           H  
ATOM   1651  CG2 ILE A 113      -1.009 -32.476 -39.737  1.00 37.11           C  
ATOM   1652 HG21 ILE A 113      -1.001 -32.622 -40.817  1.00 37.11           H  
ATOM   1653 HG22 ILE A 113      -0.439 -31.579 -39.493  1.00 37.11           H  
ATOM   1654 HG23 ILE A 113      -0.522 -33.343 -39.291  1.00 37.11           H  
ATOM   1655  CD1 ILE A 113      -2.062 -33.515 -36.940  1.00 37.11           C  
ATOM   1656 HD11 ILE A 113      -2.192 -33.371 -35.867  1.00 37.11           H  
ATOM   1657 HD12 ILE A 113      -1.018 -33.762 -37.132  1.00 37.11           H  
ATOM   1658 HD13 ILE A 113      -2.698 -34.339 -37.265  1.00 37.11           H  
ATOM   1659  N   LEU A 114      -2.658 -29.842 -41.850  1.00 51.68           N  
ATOM   1660  H   LEU A 114      -2.453 -29.108 -41.186  1.00 51.68           H  
ATOM   1661  CA  LEU A 114      -2.283 -29.584 -43.241  1.00 51.68           C  
ATOM   1662  HA  LEU A 114      -2.815 -30.287 -43.882  1.00 51.68           H  
ATOM   1663  C   LEU A 114      -0.760 -29.786 -43.390  1.00 51.68           C  
ATOM   1664  CB  LEU A 114      -2.716 -28.156 -43.626  1.00 51.68           C  
ATOM   1665  HB2 LEU A 114      -2.070 -27.786 -44.423  1.00 51.68           H  
ATOM   1666  HB3 LEU A 114      -2.567 -27.501 -42.768  1.00 51.68           H  
ATOM   1667  O   LEU A 114      -0.007 -29.197 -42.610  1.00 51.68           O  
ATOM   1668  CG  LEU A 114      -4.181 -28.080 -44.101  1.00 51.68           C  
ATOM   1669  HG  LEU A 114      -4.778 -28.820 -43.568  1.00 51.68           H  
ATOM   1670  CD1 LEU A 114      -4.776 -26.701 -43.817  1.00 51.68           C  
ATOM   1671 HD11 LEU A 114      -4.197 -25.932 -44.327  1.00 51.68           H  
ATOM   1672 HD12 LEU A 114      -5.808 -26.668 -44.166  1.00 51.68           H  
ATOM   1673 HD13 LEU A 114      -4.767 -26.512 -42.744  1.00 51.68           H  
ATOM   1674  CD2 LEU A 114      -4.277 -28.343 -45.606  1.00 51.68           C  
ATOM   1675 HD21 LEU A 114      -5.322 -28.315 -45.917  1.00 51.68           H  
ATOM   1676 HD22 LEU A 114      -3.718 -27.588 -46.159  1.00 51.68           H  
ATOM   1677 HD23 LEU A 114      -3.872 -29.328 -45.836  1.00 51.68           H  
ATOM   1678  N   PRO A 115      -0.288 -30.618 -44.337  1.00 43.45           N  
ATOM   1679  CA  PRO A 115       1.136 -30.879 -44.542  1.00 43.45           C  
ATOM   1680  HA  PRO A 115       1.578 -31.069 -43.564  1.00 43.45           H  
ATOM   1681  C   PRO A 115       1.869 -29.700 -45.229  1.00 43.45           C  
ATOM   1682  CB  PRO A 115       1.204 -32.173 -45.357  1.00 43.45           C  
ATOM   1683  HB2 PRO A 115       2.063 -32.195 -46.028  1.00 43.45           H  
ATOM   1684  HB3 PRO A 115       1.231 -33.025 -44.678  1.00 43.45           H  
ATOM   1685  O   PRO A 115       1.260 -28.994 -46.035  1.00 43.45           O  
ATOM   1686  CG  PRO A 115      -0.114 -32.182 -46.127  1.00 43.45           C  
ATOM   1687  HG2 PRO A 115      -0.443 -33.196 -46.357  1.00 43.45           H  
ATOM   1688  HG3 PRO A 115       0.000 -31.602 -47.043  1.00 43.45           H  
ATOM   1689  CD  PRO A 115      -1.092 -31.469 -45.197  1.00 43.45           C  
ATOM   1690  HD2 PRO A 115      -1.622 -32.202 -44.589  1.00 43.45           H  
ATOM   1691  HD3 PRO A 115      -1.798 -30.882 -45.785  1.00 43.45           H  
ATOM   1692  N   PRO A 116       3.165 -29.476 -44.926  1.00 47.03           N  
ATOM   1693  CA  PRO A 116       3.943 -28.341 -45.422  1.00 47.03           C  
ATOM   1694  HA  PRO A 116       3.298 -27.476 -45.578  1.00 47.03           H  
ATOM   1695  C   PRO A 116       4.673 -28.666 -46.737  1.00 47.03           C  
ATOM   1696  CB  PRO A 116       4.924 -28.036 -44.283  1.00 47.03           C  
ATOM   1697  HB2 PRO A 116       5.831 -27.548 -44.640  1.00 47.03           H  
ATOM   1698  HB3 PRO A 116       4.428 -27.413 -43.539  1.00 47.03           H  
ATOM   1699  O   PRO A 116       5.583 -29.493 -46.751  1.00 47.03           O  
ATOM   1700  CG  PRO A 116       5.217 -29.411 -43.678  1.00 47.03           C  
ATOM   1701  HG2 PRO A 116       6.047 -29.882 -44.205  1.00 47.03           H  
ATOM   1702  HG3 PRO A 116       5.443 -29.337 -42.614  1.00 47.03           H  
ATOM   1703  CD  PRO A 116       3.935 -30.206 -43.926  1.00 47.03           C  
ATOM   1704  HD2 PRO A 116       3.380 -30.250 -42.989  1.00 47.03           H  
ATOM   1705  HD3 PRO A 116       4.173 -31.210 -44.277  1.00 47.03           H  
ATOM   1706  N   ASP A 117       4.328 -27.973 -47.824  1.00 40.01           N  
ATOM   1707  H   ASP A 117       3.535 -27.349 -47.778  1.00 40.01           H  
ATOM   1708  CA  ASP A 117       5.071 -28.030 -49.090  1.00 40.01           C  
ATOM   1709  HA  ASP A 117       5.602 -28.981 -49.136  1.00 40.01           H  
ATOM   1710  C   ASP A 117       6.146 -26.931 -49.149  1.00 40.01           C  
ATOM   1711  CB  ASP A 117       4.120 -27.975 -50.304  1.00 40.01           C  
ATOM   1712  HB2 ASP A 117       4.649 -27.506 -51.134  1.00 40.01           H  
ATOM   1713  HB3 ASP A 117       3.262 -27.346 -50.068  1.00 40.01           H  
ATOM   1714  O   ASP A 117       5.860 -25.732 -49.105  1.00 40.01           O  
ATOM   1715  CG  ASP A 117       3.644 -29.351 -50.801  1.00 40.01           C  
ATOM   1716  OD1 ASP A 117       4.354 -30.354 -50.558  1.00 40.01           O  
ATOM   1717  OD2 ASP A 117       2.593 -29.380 -51.479  1.00 40.01           O  
ATOM   1718  N   LEU A 118       7.406 -27.363 -49.251  1.00 33.15           N  
ATOM   1719  H   LEU A 118       7.530 -28.364 -49.296  1.00 33.15           H  
ATOM   1720  CA  LEU A 118       8.587 -26.540 -49.519  1.00 33.15           C  
ATOM   1721  HA  LEU A 118       8.457 -25.548 -49.087  1.00 33.15           H  
ATOM   1722  C   LEU A 118       8.816 -26.412 -51.036  1.00 33.15           C  
ATOM   1723  CB  LEU A 118       9.855 -27.205 -48.933  1.00 33.15           C  
ATOM   1724  HB2 LEU A 118      10.701 -26.708 -49.407  1.00 33.15           H  
ATOM   1725  HB3 LEU A 118       9.894 -28.249 -49.245  1.00 33.15           H  
ATOM   1726  O   LEU A 118       8.851 -27.432 -51.723  1.00 33.15           O  
ATOM   1727  CG  LEU A 118      10.084 -27.121 -47.415  1.00 33.15           C  
ATOM   1728  HG  LEU A 118       9.792 -26.133 -47.057  1.00 33.15           H  
ATOM   1729  CD1 LEU A 118       9.324 -28.190 -46.628  1.00 33.15           C  
ATOM   1730 HD11 LEU A 118       9.600 -29.186 -46.977  1.00 33.15           H  
ATOM   1731 HD12 LEU A 118       9.547 -28.101 -45.565  1.00 33.15           H  
ATOM   1732 HD13 LEU A 118       8.250 -28.056 -46.765  1.00 33.15           H  
ATOM   1733  CD2 LEU A 118      11.578 -27.316 -47.131  1.00 33.15           C  
ATOM   1734 HD21 LEU A 118      11.757 -27.263 -46.057  1.00 33.15           H  
ATOM   1735 HD22 LEU A 118      11.903 -28.288 -47.504  1.00 33.15           H  
ATOM   1736 HD23 LEU A 118      12.154 -26.529 -47.618  1.00 33.15           H  
ATOM   1737  N   PRO A 119       9.158 -25.216 -51.543  1.00 42.46           N  
ATOM   1738  CA  PRO A 119       9.948 -25.089 -52.763  1.00 42.46           C  
ATOM   1739  HA  PRO A 119      10.084 -26.057 -53.244  1.00 42.46           H  
ATOM   1740  C   PRO A 119      11.337 -24.501 -52.463  1.00 42.46           C  
ATOM   1741  CB  PRO A 119       9.094 -24.226 -53.687  1.00 42.46           C  
ATOM   1742  HB2 PRO A 119       8.390 -24.865 -54.222  1.00 42.46           H  
ATOM   1743  HB3 PRO A 119       9.698 -23.655 -54.392  1.00 42.46           H  
ATOM   1744  O   PRO A 119      11.485 -23.368 -52.008  1.00 42.46           O  
ATOM   1745  CG  PRO A 119       8.320 -23.317 -52.728  1.00 42.46           C  
ATOM   1746  HG2 PRO A 119       8.827 -22.356 -52.643  1.00 42.46           H  
ATOM   1747  HG3 PRO A 119       7.297 -23.170 -53.074  1.00 42.46           H  
ATOM   1748  CD  PRO A 119       8.346 -24.025 -51.365  1.00 42.46           C  
ATOM   1749  HD2 PRO A 119       8.793 -23.375 -50.613  1.00 42.46           H  
ATOM   1750  HD3 PRO A 119       7.332 -24.295 -51.070  1.00 42.46           H  
ATOM   1751  N   SER A 120      12.373 -25.294 -52.734  1.00 34.25           N  
ATOM   1752  H   SER A 120      12.177 -26.222 -53.083  1.00 34.25           H  
ATOM   1753  CA  SER A 120      13.785 -24.908 -52.698  1.00 34.25           C  
ATOM   1754  HA  SER A 120      13.975 -24.294 -51.818  1.00 34.25           H  
ATOM   1755  C   SER A 120      14.160 -24.119 -53.957  1.00 34.25           C  
ATOM   1756  CB  SER A 120      14.639 -26.181 -52.611  1.00 34.25           C  
ATOM   1757  HB2 SER A 120      15.695 -25.915 -52.660  1.00 34.25           H  
ATOM   1758  HB3 SER A 120      14.446 -26.684 -51.664  1.00 34.25           H  
ATOM   1759  O   SER A 120      14.154 -24.679 -55.053  1.00 34.25           O  
ATOM   1760  OG  SER A 120      14.319 -27.057 -53.679  1.00 34.25           O  
ATOM   1761  HG  SER A 120      14.318 -26.531 -54.483  1.00 34.25           H  
ATOM   1762  N   ILE A 121      14.528 -22.847 -53.811  1.00 40.04           N  
ATOM   1763  H   ILE A 121      14.477 -22.431 -52.892  1.00 40.04           H  
ATOM   1764  CA  ILE A 121      15.154 -22.047 -54.870  1.00 40.04           C  
ATOM   1765  HA  ILE A 121      15.165 -22.626 -55.794  1.00 40.04           H  
ATOM   1766  C   ILE A 121      16.623 -21.839 -54.499  1.00 40.04           C  
ATOM   1767  CB  ILE A 121      14.317 -20.775 -55.154  1.00 40.04           C  
ATOM   1768  HB  ILE A 121      13.755 -20.522 -54.255  1.00 40.04           H  
ATOM   1769  O   ILE A 121      16.951 -21.268 -53.462  1.00 40.04           O  
ATOM   1770  CG1 ILE A 121      13.322 -21.121 -56.289  1.00 40.04           C  
ATOM   1771 HG12 ILE A 121      13.836 -21.090 -57.249  1.00 40.04           H  
ATOM   1772 HG13 ILE A 121      12.955 -22.137 -56.142  1.00 40.04           H  
ATOM   1773  CG2 ILE A 121      15.158 -19.544 -55.529  1.00 40.04           C  
ATOM   1774 HG21 ILE A 121      15.774 -19.755 -56.402  1.00 40.04           H  
ATOM   1775 HG22 ILE A 121      14.512 -18.696 -55.758  1.00 40.04           H  
ATOM   1776 HG23 ILE A 121      15.800 -19.250 -54.698  1.00 40.04           H  
ATOM   1777  CD1 ILE A 121      12.087 -20.221 -56.347  1.00 40.04           C  
ATOM   1778 HD11 ILE A 121      12.378 -19.190 -56.550  1.00 40.04           H  
ATOM   1779 HD12 ILE A 121      11.427 -20.563 -57.144  1.00 40.04           H  
ATOM   1780 HD13 ILE A 121      11.551 -20.266 -55.399  1.00 40.04           H  
ATOM   1781  N   VAL A 122      17.492 -22.406 -55.332  1.00 38.98           N  
ATOM   1782  H   VAL A 122      17.115 -22.835 -56.165  1.00 38.98           H  
ATOM   1783  CA  VAL A 122      18.952 -22.308 -55.279  1.00 38.98           C  
ATOM   1784  HA  VAL A 122      19.279 -22.009 -54.283  1.00 38.98           H  
ATOM   1785  C   VAL A 122      19.336 -21.224 -56.285  1.00 38.98           C  
ATOM   1786  CB  VAL A 122      19.582 -23.675 -55.641  1.00 38.98           C  
ATOM   1787  HB  VAL A 122      19.229 -23.981 -56.626  1.00 38.98           H  
ATOM   1788  O   VAL A 122      19.140 -21.423 -57.481  1.00 38.98           O  
ATOM   1789  CG1 VAL A 122      21.113 -23.626 -55.679  1.00 38.98           C  
ATOM   1790 HG11 VAL A 122      21.448 -22.929 -56.447  1.00 38.98           H  
ATOM   1791 HG12 VAL A 122      21.514 -24.610 -55.925  1.00 38.98           H  
ATOM   1792 HG13 VAL A 122      21.507 -23.305 -54.715  1.00 38.98           H  
ATOM   1793  CG2 VAL A 122      19.172 -24.768 -54.640  1.00 38.98           C  
ATOM   1794 HG21 VAL A 122      18.090 -24.905 -54.653  1.00 38.98           H  
ATOM   1795 HG22 VAL A 122      19.486 -24.486 -53.635  1.00 38.98           H  
ATOM   1796 HG23 VAL A 122      19.641 -25.713 -54.913  1.00 38.98           H  
ATOM   1797  N   GLU A 123      19.832 -20.078 -55.820  1.00 42.87           N  
ATOM   1798  H   GLU A 123      19.942 -19.955 -54.823  1.00 42.87           H  
ATOM   1799  CA  GLU A 123      20.406 -19.036 -56.681  1.00 42.87           C  
ATOM   1800  HA  GLU A 123      20.271 -19.317 -57.725  1.00 42.87           H  
ATOM   1801  C   GLU A 123      21.920 -18.945 -56.438  1.00 42.87           C  
ATOM   1802  CB  GLU A 123      19.708 -17.673 -56.502  1.00 42.87           C  
ATOM   1803  HB2 GLU A 123      19.719 -17.389 -55.449  1.00 42.87           H  
ATOM   1804  HB3 GLU A 123      20.279 -16.936 -57.066  1.00 42.87           H  
ATOM   1805  O   GLU A 123      22.374 -18.763 -55.307  1.00 42.87           O  
ATOM   1806  CG  GLU A 123      18.261 -17.670 -57.029  1.00 42.87           C  
ATOM   1807  HG2 GLU A 123      18.245 -18.181 -57.992  1.00 42.87           H  
ATOM   1808  HG3 GLU A 123      17.638 -18.238 -56.338  1.00 42.87           H  
ATOM   1809  CD  GLU A 123      17.668 -16.258 -57.211  1.00 42.87           C  
ATOM   1810  OE1 GLU A 123      16.706 -16.138 -58.006  1.00 42.87           O  
ATOM   1811  OE2 GLU A 123      18.162 -15.305 -56.565  1.00 42.87           O  
ATOM   1812  N   ASP A 124      22.694 -19.114 -57.513  1.00 36.12           N  
ATOM   1813  H   ASP A 124      22.240 -19.284 -58.400  1.00 36.12           H  
ATOM   1814  CA  ASP A 124      24.159 -19.087 -57.524  1.00 36.12           C  
ATOM   1815  HA  ASP A 124      24.494 -19.676 -56.670  1.00 36.12           H  
ATOM   1816  C   ASP A 124      24.735 -17.653 -57.401  1.00 36.12           C  
ATOM   1817  CB  ASP A 124      24.682 -19.757 -58.809  1.00 36.12           C  
ATOM   1818  HB2 ASP A 124      24.120 -19.381 -59.664  1.00 36.12           H  
ATOM   1819  HB3 ASP A 124      25.723 -19.471 -58.954  1.00 36.12           H  
ATOM   1820  O   ASP A 124      24.143 -16.690 -57.897  1.00 36.12           O  
ATOM   1821  CG  ASP A 124      24.633 -21.289 -58.780  1.00 36.12           C  
ATOM   1822  OD1 ASP A 124      24.997 -21.862 -57.729  1.00 36.12           O  
ATOM   1823  OD2 ASP A 124      24.308 -21.871 -59.839  1.00 36.12           O  
ATOM   1824  N   PRO A 125      25.923 -17.480 -56.782  1.00 38.62           N  
ATOM   1825  CA  PRO A 125      26.485 -16.173 -56.435  1.00 38.62           C  
ATOM   1826  HA  PRO A 125      25.678 -15.521 -56.098  1.00 38.62           H  
ATOM   1827  C   PRO A 125      27.222 -15.479 -57.600  1.00 38.62           C  
ATOM   1828  CB  PRO A 125      27.408 -16.457 -55.245  1.00 38.62           C  
ATOM   1829  HB2 PRO A 125      26.823 -16.453 -54.325  1.00 38.62           H  
ATOM   1830  HB3 PRO A 125      28.228 -15.742 -55.178  1.00 38.62           H  
ATOM   1831  O   PRO A 125      28.141 -16.023 -58.211  1.00 38.62           O  
ATOM   1832  CG  PRO A 125      27.909 -17.875 -55.520  1.00 38.62           C  
ATOM   1833  HG2 PRO A 125      28.749 -17.841 -56.214  1.00 38.62           H  
ATOM   1834  HG3 PRO A 125      28.194 -18.388 -54.601  1.00 38.62           H  
ATOM   1835  CD  PRO A 125      26.718 -18.547 -56.194  1.00 38.62           C  
ATOM   1836  HD2 PRO A 125      26.130 -19.065 -55.436  1.00 38.62           H  
ATOM   1837  HD3 PRO A 125      27.057 -19.254 -56.951  1.00 38.62           H  
ATOM   1838  N   PHE A 126      26.863 -14.219 -57.862  1.00 37.06           N  
ATOM   1839  H   PHE A 126      26.082 -13.851 -57.337  1.00 37.06           H  
ATOM   1840  CA  PHE A 126      27.450 -13.350 -58.891  1.00 37.06           C  
ATOM   1841  HA  PHE A 126      27.610 -13.947 -59.789  1.00 37.06           H  
ATOM   1842  C   PHE A 126      28.806 -12.753 -58.449  1.00 37.06           C  
ATOM   1843  CB  PHE A 126      26.408 -12.264 -59.215  1.00 37.06           C  
ATOM   1844  HB2 PHE A 126      25.448 -12.752 -59.387  1.00 37.06           H  
ATOM   1845  HB3 PHE A 126      26.283 -11.625 -58.342  1.00 37.06           H  
ATOM   1846  O   PHE A 126      28.902 -12.095 -57.412  1.00 37.06           O  
ATOM   1847  CG  PHE A 126      26.700 -11.393 -60.423  1.00 37.06           C  
ATOM   1848  CD1 PHE A 126      27.328 -10.144 -60.262  1.00 37.06           C  
ATOM   1849  HD1 PHE A 126      27.638  -9.821 -59.279  1.00 37.06           H  
ATOM   1850  CD2 PHE A 126      26.288 -11.807 -61.704  1.00 37.06           C  
ATOM   1851  HD2 PHE A 126      25.790 -12.757 -61.828  1.00 37.06           H  
ATOM   1852  CE1 PHE A 126      27.542  -9.312 -61.377  1.00 37.06           C  
ATOM   1853  HE1 PHE A 126      28.023  -8.354 -61.249  1.00 37.06           H  
ATOM   1854  CE2 PHE A 126      26.503 -10.977 -62.819  1.00 37.06           C  
ATOM   1855  HE2 PHE A 126      26.177 -11.297 -63.797  1.00 37.06           H  
ATOM   1856  CZ  PHE A 126      27.128  -9.728 -62.655  1.00 37.06           C  
ATOM   1857  HZ  PHE A 126      27.288  -9.089 -63.511  1.00 37.06           H  
ATOM   1858  N   VAL A 127      29.867 -12.954 -59.244  1.00 34.32           N  
ATOM   1859  H   VAL A 127      29.718 -13.500 -60.080  1.00 34.32           H  
ATOM   1860  CA  VAL A 127      31.239 -12.475 -58.972  1.00 34.32           C  
ATOM   1861  HA  VAL A 127      31.386 -12.461 -57.892  1.00 34.32           H  
ATOM   1862  C   VAL A 127      31.434 -11.046 -59.498  1.00 34.32           C  
ATOM   1863  CB  VAL A 127      32.289 -13.441 -59.569  1.00 34.32           C  
ATOM   1864  HB  VAL A 127      32.121 -13.529 -60.642  1.00 34.32           H  
ATOM   1865  O   VAL A 127      31.337 -10.792 -60.697  1.00 34.32           O  
ATOM   1866  CG1 VAL A 127      33.730 -12.958 -59.345  1.00 34.32           C  
ATOM   1867 HG11 VAL A 127      33.920 -12.825 -58.280  1.00 34.32           H  
ATOM   1868 HG12 VAL A 127      34.430 -13.692 -59.744  1.00 34.32           H  
ATOM   1869 HG13 VAL A 127      33.898 -12.013 -59.862  1.00 34.32           H  
ATOM   1870  CG2 VAL A 127      32.171 -14.839 -58.945  1.00 34.32           C  
ATOM   1871 HG21 VAL A 127      32.916 -15.506 -59.378  1.00 34.32           H  
ATOM   1872 HG22 VAL A 127      32.320 -14.785 -57.866  1.00 34.32           H  
ATOM   1873 HG23 VAL A 127      31.186 -15.261 -59.140  1.00 34.32           H  
ATOM   1874  N   ILE A 128      31.754 -10.109 -58.600  1.00 36.28           N  
ATOM   1875  H   ILE A 128      31.819 -10.399 -57.635  1.00 36.28           H  
ATOM   1876  CA  ILE A 128      31.937  -8.676 -58.886  1.00 36.28           C  
ATOM   1877  HA  ILE A 128      31.395  -8.431 -59.800  1.00 36.28           H  
ATOM   1878  C   ILE A 128      33.430  -8.375 -59.115  1.00 36.28           C  
ATOM   1879  CB  ILE A 128      31.326  -7.830 -57.737  1.00 36.28           C  
ATOM   1880  HB  ILE A 128      31.845  -8.091 -56.815  1.00 36.28           H  
ATOM   1881  O   ILE A 128      34.260  -8.627 -58.243  1.00 36.28           O  
ATOM   1882  CG1 ILE A 128      29.818  -8.145 -57.553  1.00 36.28           C  
ATOM   1883 HG12 ILE A 128      29.666  -9.222 -57.498  1.00 36.28           H  
ATOM   1884 HG13 ILE A 128      29.262  -7.777 -58.415  1.00 36.28           H  
ATOM   1885  CG2 ILE A 128      31.528  -6.323 -57.992  1.00 36.28           C  
ATOM   1886 HG21 ILE A 128      32.589  -6.088 -58.084  1.00 36.28           H  
ATOM   1887 HG22 ILE A 128      31.139  -5.741 -57.157  1.00 36.28           H  
ATOM   1888 HG23 ILE A 128      31.016  -6.024 -58.907  1.00 36.28           H  
ATOM   1889  CD1 ILE A 128      29.206  -7.561 -56.273  1.00 36.28           C  
ATOM   1890 HD11 ILE A 128      28.184  -7.924 -56.168  1.00 36.28           H  
ATOM   1891 HD12 ILE A 128      29.785  -7.880 -55.406  1.00 36.28           H  
ATOM   1892 HD13 ILE A 128      29.183  -6.472 -56.319  1.00 36.28           H  
ATOM   1893  N   GLN A 129      33.779  -7.824 -60.283  1.00 37.43           N  
ATOM   1894  H   GLN A 129      33.044  -7.625 -60.947  1.00 37.43           H  
ATOM   1895  CA  GLN A 129      35.143  -7.388 -60.623  1.00 37.43           C  
ATOM   1896  HA  GLN A 129      35.836  -8.079 -60.143  1.00 37.43           H  
ATOM   1897  C   GLN A 129      35.444  -5.960 -60.107  1.00 37.43           C  
ATOM   1898  CB  GLN A 129      35.373  -7.471 -62.143  1.00 37.43           C  
ATOM   1899  HB2 GLN A 129      36.339  -7.021 -62.372  1.00 37.43           H  
ATOM   1900  HB3 GLN A 129      34.603  -6.894 -62.656  1.00 37.43           H  
ATOM   1901  O   GLN A 129      34.538  -5.125 -60.062  1.00 37.43           O  
ATOM   1902  CG  GLN A 129      35.371  -8.913 -62.674  1.00 37.43           C  
ATOM   1903  HG2 GLN A 129      36.106  -9.503 -62.126  1.00 37.43           H  
ATOM   1904  HG3 GLN A 129      34.389  -9.356 -62.509  1.00 37.43           H  
ATOM   1905  CD  GLN A 129      35.701  -9.002 -64.164  1.00 37.43           C  
ATOM   1906  NE2 GLN A 129      35.468 -10.136 -64.787  1.00 37.43           N  
ATOM   1907 HE21 GLN A 129      35.042 -10.913 -64.302  1.00 37.43           H  
ATOM   1908 HE22 GLN A 129      35.680 -10.152 -65.774  1.00 37.43           H  
ATOM   1909  OE1 GLN A 129      36.181  -8.075 -64.798  1.00 37.43           O  
ATOM   1910  N   PRO A 130      36.703  -5.648 -59.733  1.00 38.14           N  
ATOM   1911  CA  PRO A 130      37.079  -4.380 -59.101  1.00 38.14           C  
ATOM   1912  HA  PRO A 130      36.343  -4.171 -58.325  1.00 38.14           H  
ATOM   1913  C   PRO A 130      37.153  -3.187 -60.085  1.00 38.14           C  
ATOM   1914  CB  PRO A 130      38.426  -4.651 -58.424  1.00 38.14           C  
ATOM   1915  HB2 PRO A 130      39.054  -3.761 -58.377  1.00 38.14           H  
ATOM   1916  HB3 PRO A 130      38.255  -5.047 -57.423  1.00 38.14           H  
ATOM   1917  O   PRO A 130      37.574  -3.353 -61.233  1.00 38.14           O  
ATOM   1918  CG  PRO A 130      39.045  -5.737 -59.301  1.00 38.14           C  
ATOM   1919  HG2 PRO A 130      39.763  -6.344 -58.750  1.00 38.14           H  
ATOM   1920  HG3 PRO A 130      39.517  -5.280 -60.171  1.00 38.14           H  
ATOM   1921  CD  PRO A 130      37.839  -6.557 -59.749  1.00 38.14           C  
ATOM   1922  HD2 PRO A 130      38.012  -6.962 -60.746  1.00 38.14           H  
ATOM   1923  HD3 PRO A 130      37.667  -7.364 -59.038  1.00 38.14           H  
ATOM   1924  N   PRO A 131      36.785  -1.964 -59.649  1.00 37.45           N  
ATOM   1925  CA  PRO A 131      36.658  -0.787 -60.511  1.00 37.45           C  
ATOM   1926  HA  PRO A 131      36.224  -1.091 -61.463  1.00 37.45           H  
ATOM   1927  C   PRO A 131      37.995  -0.072 -60.794  1.00 37.45           C  
ATOM   1928  CB  PRO A 131      35.658   0.121 -59.789  1.00 37.45           C  
ATOM   1929  HB2 PRO A 131      34.643  -0.180 -60.048  1.00 37.45           H  
ATOM   1930  HB3 PRO A 131      35.813   1.175 -60.019  1.00 37.45           H  
ATOM   1931  O   PRO A 131      38.860   0.055 -59.930  1.00 37.45           O  
ATOM   1932  CG  PRO A 131      35.917  -0.184 -58.314  1.00 37.45           C  
ATOM   1933  HG2 PRO A 131      36.770   0.397 -57.964  1.00 37.45           H  
ATOM   1934  HG3 PRO A 131      35.040   0.015 -57.699  1.00 37.45           H  
ATOM   1935  CD  PRO A 131      36.278  -1.666 -58.318  1.00 37.45           C  
ATOM   1936  HD2 PRO A 131      35.376  -2.249 -58.133  1.00 37.45           H  
ATOM   1937  HD3 PRO A 131      37.027  -1.875 -57.554  1.00 37.45           H  
ATOM   1938  N   ARG A 132      38.133   0.441 -62.024  1.00 32.77           N  
ATOM   1939  H   ARG A 132      37.345   0.322 -62.644  1.00 32.77           H  
ATOM   1940  CA  ARG A 132      39.267   1.233 -62.534  1.00 32.77           C  
ATOM   1941  HA  ARG A 132      40.173   0.886 -62.037  1.00 32.77           H  
ATOM   1942  C   ARG A 132      39.084   2.725 -62.194  1.00 32.77           C  
ATOM   1943  CB  ARG A 132      39.379   0.946 -64.049  1.00 32.77           C  
ATOM   1944  HB2 ARG A 132      38.445   1.242 -64.525  1.00 32.77           H  
ATOM   1945  HB3 ARG A 132      39.496  -0.130 -64.183  1.00 32.77           H  
ATOM   1946  O   ARG A 132      38.012   3.280 -62.416  1.00 32.77           O  
ATOM   1947  CG  ARG A 132      40.536   1.651 -64.776  1.00 32.77           C  
ATOM   1948  HG2 ARG A 132      40.386   2.728 -64.699  1.00 32.77           H  
ATOM   1949  HG3 ARG A 132      41.485   1.404 -64.299  1.00 32.77           H  
ATOM   1950  CD  ARG A 132      40.585   1.280 -66.272  1.00 32.77           C  
ATOM   1951  HD2 ARG A 132      41.125   2.072 -66.793  1.00 32.77           H  
ATOM   1952  HD3 ARG A 132      39.568   1.254 -66.662  1.00 32.77           H  
ATOM   1953  NE  ARG A 132      41.281  -0.002 -66.530  1.00 32.77           N  
ATOM   1954  HE  ARG A 132      41.870  -0.350 -65.788  1.00 32.77           H  
ATOM   1955  NH1 ARG A 132      40.517  -0.368 -68.672  1.00 32.77           N  
ATOM   1956 HH11 ARG A 132      40.517  -0.915 -69.520  1.00 32.77           H  
ATOM   1957 HH12 ARG A 132      39.926   0.447 -68.591  1.00 32.77           H  
ATOM   1958  NH2 ARG A 132      42.020  -1.756 -67.791  1.00 32.77           N  
ATOM   1959 HH21 ARG A 132      42.609  -2.061 -67.029  1.00 32.77           H  
ATOM   1960 HH22 ARG A 132      41.996  -2.291 -68.647  1.00 32.77           H  
ATOM   1961  CZ  ARG A 132      41.268  -0.699 -67.658  1.00 32.77           C  
ATOM   1962  N   PHE A 133      40.135   3.357 -61.668  1.00 31.87           N  
ATOM   1963  H   PHE A 133      40.963   2.806 -61.491  1.00 31.87           H  
ATOM   1964  CA  PHE A 133      40.186   4.758 -61.218  1.00 31.87           C  
ATOM   1965  HA  PHE A 133      39.318   4.958 -60.590  1.00 31.87           H  
ATOM   1966  C   PHE A 133      40.225   5.766 -62.389  1.00 31.87           C  
ATOM   1967  CB  PHE A 133      41.455   4.943 -60.362  1.00 31.87           C  
ATOM   1968  HB2 PHE A 133      42.332   4.780 -60.988  1.00 31.87           H  
ATOM   1969  HB3 PHE A 133      41.493   5.979 -60.026  1.00 31.87           H  
ATOM   1970  O   PHE A 133      41.046   5.577 -63.290  1.00 31.87           O  
ATOM   1971  CG  PHE A 133      41.552   4.040 -59.146  1.00 31.87           C  
ATOM   1972  CD1 PHE A 133      40.955   4.435 -57.935  1.00 31.87           C  
ATOM   1973  HD1 PHE A 133      40.440   5.382 -57.869  1.00 31.87           H  
ATOM   1974  CD2 PHE A 133      42.237   2.809 -59.216  1.00 31.87           C  
ATOM   1975  HD2 PHE A 133      42.718   2.506 -60.134  1.00 31.87           H  
ATOM   1976  CE1 PHE A 133      41.030   3.602 -56.804  1.00 31.87           C  
ATOM   1977  HE1 PHE A 133      40.573   3.909 -55.875  1.00 31.87           H  
ATOM   1978  CE2 PHE A 133      42.303   1.972 -58.088  1.00 31.87           C  
ATOM   1979  HE2 PHE A 133      42.821   1.026 -58.143  1.00 31.87           H  
ATOM   1980  CZ  PHE A 133      41.698   2.368 -56.882  1.00 31.87           C  
ATOM   1981  HZ  PHE A 133      41.751   1.727 -56.015  1.00 31.87           H  
ATOM   1982  N   PRO A 134      39.420   6.847 -62.384  1.00 39.14           N  
ATOM   1983  CA  PRO A 134      39.589   7.981 -63.288  1.00 39.14           C  
ATOM   1984  HA  PRO A 134      40.140   7.671 -64.176  1.00 39.14           H  
ATOM   1985  C   PRO A 134      40.355   9.146 -62.636  1.00 39.14           C  
ATOM   1986  CB  PRO A 134      38.178   8.363 -63.727  1.00 39.14           C  
ATOM   1987  HB2 PRO A 134      38.083   9.434 -63.907  1.00 39.14           H  
ATOM   1988  HB3 PRO A 134      37.918   7.806 -64.627  1.00 39.14           H  
ATOM   1989  O   PRO A 134      40.225   9.421 -61.444  1.00 39.14           O  
ATOM   1990  CG  PRO A 134      37.282   7.905 -62.572  1.00 39.14           C  
ATOM   1991  HG2 PRO A 134      36.977   8.763 -61.973  1.00 39.14           H  
ATOM   1992  HG3 PRO A 134      36.403   7.388 -62.957  1.00 39.14           H  
ATOM   1993  CD  PRO A 134      38.134   6.960 -61.715  1.00 39.14           C  
ATOM   1994  HD2 PRO A 134      37.645   5.988 -61.647  1.00 39.14           H  
ATOM   1995  HD3 PRO A 134      38.272   7.385 -60.721  1.00 39.14           H  
ATOM   1996  N   SER A 135      41.174   9.799 -63.458  1.00 31.17           N  
ATOM   1997  H   SER A 135      41.166   9.536 -64.433  1.00 31.17           H  
ATOM   1998  CA  SER A 135      42.099  10.888 -63.144  1.00 31.17           C  
ATOM   1999  HA  SER A 135      42.610  10.647 -62.211  1.00 31.17           H  
ATOM   2000  C   SER A 135      41.424  12.253 -62.982  1.00 31.17           C  
ATOM   2001  CB  SER A 135      43.145  10.965 -64.263  1.00 31.17           C  
ATOM   2002  HB2 SER A 135      43.741  11.872 -64.163  1.00 31.17           H  
ATOM   2003  HB3 SER A 135      43.807  10.101 -64.191  1.00 31.17           H  
ATOM   2004  O   SER A 135      40.433  12.560 -63.639  1.00 31.17           O  
ATOM   2005  OG  SER A 135      42.503  10.942 -65.527  1.00 31.17           O  
ATOM   2006  HG  SER A 135      42.005  11.757 -65.621  1.00 31.17           H  
ATOM   2007  N   VAL A 136      42.045  13.056 -62.120  1.00 29.70           N  
ATOM   2008  H   VAL A 136      42.872  12.671 -61.686  1.00 29.70           H  
ATOM   2009  CA  VAL A 136      41.755  14.439 -61.723  1.00 29.70           C  
ATOM   2010  HA  VAL A 136      40.765  14.496 -61.270  1.00 29.70           H  
ATOM   2011  C   VAL A 136      41.813  15.401 -62.918  1.00 29.70           C  
ATOM   2012  CB  VAL A 136      42.826  14.823 -60.669  1.00 29.70           C  
ATOM   2013  HB  VAL A 136      43.813  14.658 -61.101  1.00 29.70           H  
ATOM   2014  O   VAL A 136      42.829  15.454 -63.604  1.00 29.70           O  
ATOM   2015  CG1 VAL A 136      42.763  16.281 -60.215  1.00 29.70           C  
ATOM   2016 HG11 VAL A 136      41.779  16.514 -59.806  1.00 29.70           H  
ATOM   2017 HG12 VAL A 136      42.963  16.944 -61.056  1.00 29.70           H  
ATOM   2018 HG13 VAL A 136      43.522  16.479 -59.458  1.00 29.70           H  
ATOM   2019  CG2 VAL A 136      42.714  13.933 -59.418  1.00 29.70           C  
ATOM   2020 HG21 VAL A 136      41.726  14.047 -58.973  1.00 29.70           H  
ATOM   2021 HG22 VAL A 136      43.465  14.236 -58.688  1.00 29.70           H  
ATOM   2022 HG23 VAL A 136      42.884  12.884 -59.662  1.00 29.70           H  
ATOM   2023  N   ILE A 137      40.750  16.180 -63.133  1.00 36.03           N  
ATOM   2024  H   ILE A 137      39.932  16.048 -62.556  1.00 36.03           H  
ATOM   2025  CA  ILE A 137      40.813  17.476 -63.821  1.00 36.03           C  
ATOM   2026  HA  ILE A 137      41.857  17.730 -63.999  1.00 36.03           H  
ATOM   2027  C   ILE A 137      40.265  18.514 -62.840  1.00 36.03           C  
ATOM   2028  CB  ILE A 137      40.102  17.484 -65.200  1.00 36.03           C  
ATOM   2029  HB  ILE A 137      39.113  17.035 -65.098  1.00 36.03           H  
ATOM   2030  O   ILE A 137      39.171  18.361 -62.296  1.00 36.03           O  
ATOM   2031  CG1 ILE A 137      40.920  16.713 -66.269  1.00 36.03           C  
ATOM   2032 HG12 ILE A 137      40.808  17.195 -67.240  1.00 36.03           H  
ATOM   2033 HG13 ILE A 137      41.981  16.740 -66.019  1.00 36.03           H  
ATOM   2034  CG2 ILE A 137      39.900  18.923 -65.712  1.00 36.03           C  
ATOM   2035 HG21 ILE A 137      39.425  18.920 -66.693  1.00 36.03           H  
ATOM   2036 HG22 ILE A 137      40.852  19.450 -65.778  1.00 36.03           H  
ATOM   2037 HG23 ILE A 137      39.240  19.485 -65.053  1.00 36.03           H  
ATOM   2038  CD1 ILE A 137      40.479  15.258 -66.452  1.00 36.03           C  
ATOM   2039 HD11 ILE A 137      41.099  14.785 -67.213  1.00 36.03           H  
ATOM   2040 HD12 ILE A 137      39.437  15.226 -66.770  1.00 36.03           H  
ATOM   2041 HD13 ILE A 137      40.587  14.711 -65.516  1.00 36.03           H  
ATOM   2042  N   GLU A 138      41.107  19.503 -62.566  1.00 30.71           N  
ATOM   2043  H   GLU A 138      41.962  19.546 -63.101  1.00 30.71           H  
ATOM   2044  CA  GLU A 138      40.863  20.681 -61.745  1.00 30.71           C  
ATOM   2045  HA  GLU A 138      40.220  20.439 -60.898  1.00 30.71           H  
ATOM   2046  C   GLU A 138      40.182  21.730 -62.630  1.00 30.71           C  
ATOM   2047  CB  GLU A 138      42.223  21.217 -61.240  1.00 30.71           C  
ATOM   2048  HB2 GLU A 138      42.834  21.478 -62.104  1.00 30.71           H  
ATOM   2049  HB3 GLU A 138      42.049  22.121 -60.656  1.00 30.71           H  
ATOM   2050  O   GLU A 138      40.788  22.169 -63.601  1.00 30.71           O  
ATOM   2051  CG  GLU A 138      43.006  20.212 -60.374  1.00 30.71           C  
ATOM   2052  HG2 GLU A 138      42.422  20.004 -59.477  1.00 30.71           H  
ATOM   2053  HG3 GLU A 138      43.113  19.276 -60.922  1.00 30.71           H  
ATOM   2054  CD  GLU A 138      44.420  20.681 -59.979  1.00 30.71           C  
ATOM   2055  OE1 GLU A 138      44.924  20.150 -58.961  1.00 30.71           O  
ATOM   2056  OE2 GLU A 138      45.020  21.497 -60.712  1.00 30.71           O  
ATOM   2057  N   ASP A 139      38.950  22.128 -62.311  1.00 34.98           N  
ATOM   2058  H   ASP A 139      38.470  21.704 -61.530  1.00 34.98           H  
ATOM   2059  CA  ASP A 139      38.324  23.297 -62.931  1.00 34.98           C  
ATOM   2060  HA  ASP A 139      39.031  23.750 -63.626  1.00 34.98           H  
ATOM   2061  C   ASP A 139      38.048  24.355 -61.856  1.00 34.98           C  
ATOM   2062  CB  ASP A 139      37.090  22.927 -63.771  1.00 34.98           C  
ATOM   2063  HB2 ASP A 139      36.491  22.195 -63.230  1.00 34.98           H  
ATOM   2064  HB3 ASP A 139      36.482  23.823 -63.900  1.00 34.98           H  
ATOM   2065  O   ASP A 139      37.287  24.162 -60.902  1.00 34.98           O  
ATOM   2066  CG  ASP A 139      37.432  22.400 -65.178  1.00 34.98           C  
ATOM   2067  OD1 ASP A 139      38.384  22.915 -65.805  1.00 34.98           O  
ATOM   2068  OD2 ASP A 139      36.676  21.523 -65.659  1.00 34.98           O  
ATOM   2069  N   GLU A 140      38.756  25.467 -62.020  1.00 27.29           N  
ATOM   2070  H   GLU A 140      39.347  25.492 -62.838  1.00 27.29           H  
ATOM   2071  CA  GLU A 140      38.736  26.691 -61.233  1.00 27.29           C  
ATOM   2072  HA  GLU A 140      38.657  26.432 -60.177  1.00 27.29           H  
ATOM   2073  C   GLU A 140      37.557  27.602 -61.625  1.00 27.29           C  
ATOM   2074  CB  GLU A 140      40.065  27.448 -61.484  1.00 27.29           C  
ATOM   2075  HB2 GLU A 140      40.568  27.028 -62.354  1.00 27.29           H  
ATOM   2076  HB3 GLU A 140      39.839  28.484 -61.735  1.00 27.29           H  
ATOM   2077  O   GLU A 140      37.293  27.814 -62.802  1.00 27.29           O  
ATOM   2078  CG  GLU A 140      41.043  27.451 -60.300  1.00 27.29           C  
ATOM   2079  HG2 GLU A 140      41.373  26.427 -60.125  1.00 27.29           H  
ATOM   2080  HG3 GLU A 140      40.527  27.776 -59.397  1.00 27.29           H  
ATOM   2081  CD  GLU A 140      42.277  28.342 -60.552  1.00 27.29           C  
ATOM   2082  OE1 GLU A 140      42.699  29.038 -59.597  1.00 27.29           O  
ATOM   2083  OE2 GLU A 140      42.790  28.335 -61.692  1.00 27.29           O  
ATOM   2084  N   ILE A 141      36.969  28.236 -60.600  1.00 28.37           N  
ATOM   2085  H   ILE A 141      37.203  27.847 -59.698  1.00 28.37           H  
ATOM   2086  CA  ILE A 141      36.471  29.627 -60.565  1.00 28.37           C  
ATOM   2087  HA  ILE A 141      36.101  29.771 -59.550  1.00 28.37           H  
ATOM   2088  C   ILE A 141      35.293  29.991 -61.498  1.00 28.37           C  
ATOM   2089  CB  ILE A 141      37.662  30.619 -60.723  1.00 28.37           C  
ATOM   2090  HB  ILE A 141      38.043  30.532 -61.740  1.00 28.37           H  
ATOM   2091  O   ILE A 141      35.369  29.897 -62.713  1.00 28.37           O  
ATOM   2092  CG1 ILE A 141      38.821  30.347 -59.734  1.00 28.37           C  
ATOM   2093 HG12 ILE A 141      38.557  30.729 -58.748  1.00 28.37           H  
ATOM   2094 HG13 ILE A 141      38.989  29.277 -59.614  1.00 28.37           H  
ATOM   2095  CG2 ILE A 141      37.215  32.076 -60.481  1.00 28.37           C  
ATOM   2096 HG21 ILE A 141      36.726  32.170 -59.511  1.00 28.37           H  
ATOM   2097 HG22 ILE A 141      36.537  32.389 -61.274  1.00 28.37           H  
ATOM   2098 HG23 ILE A 141      38.064  32.758 -60.520  1.00 28.37           H  
ATOM   2099  CD1 ILE A 141      40.153  30.975 -60.169  1.00 28.37           C  
ATOM   2100 HD11 ILE A 141      40.074  32.059 -60.252  1.00 28.37           H  
ATOM   2101 HD12 ILE A 141      40.906  30.762 -59.410  1.00 28.37           H  
ATOM   2102 HD13 ILE A 141      40.476  30.570 -61.129  1.00 28.37           H  
ATOM   2103  N   LEU A 142      34.223  30.552 -60.910  1.00 34.25           N  
ATOM   2104  H   LEU A 142      34.058  30.249 -59.961  1.00 34.25           H  
ATOM   2105  CA  LEU A 142      33.683  31.896 -61.208  1.00 34.25           C  
ATOM   2106  HA  LEU A 142      34.416  32.623 -60.858  1.00 34.25           H  
ATOM   2107  C   LEU A 142      32.401  32.155 -60.391  1.00 34.25           C  
ATOM   2108  CB  LEU A 142      33.453  32.155 -62.715  1.00 34.25           C  
ATOM   2109  HB2 LEU A 142      32.646  32.878 -62.838  1.00 34.25           H  
ATOM   2110  HB3 LEU A 142      33.119  31.226 -63.175  1.00 34.25           H  
ATOM   2111  O   LEU A 142      31.493  31.333 -60.303  1.00 34.25           O  
ATOM   2112  CG  LEU A 142      34.695  32.697 -63.472  1.00 34.25           C  
ATOM   2113  HG  LEU A 142      35.607  32.166 -63.198  1.00 34.25           H  
ATOM   2114  CD1 LEU A 142      34.511  32.518 -64.975  1.00 34.25           C  
ATOM   2115 HD11 LEU A 142      34.409  31.455 -65.193  1.00 34.25           H  
ATOM   2116 HD12 LEU A 142      33.621  33.048 -65.315  1.00 34.25           H  
ATOM   2117 HD13 LEU A 142      35.389  32.890 -65.502  1.00 34.25           H  
ATOM   2118  CD2 LEU A 142      34.966  34.175 -63.177  1.00 34.25           C  
ATOM   2119 HD21 LEU A 142      35.163  34.319 -62.115  1.00 34.25           H  
ATOM   2120 HD22 LEU A 142      35.844  34.498 -63.737  1.00 34.25           H  
ATOM   2121 HD23 LEU A 142      34.108  34.777 -63.475  1.00 34.25           H  
ATOM   2122  N   ILE A 143      32.378  33.326 -59.759  1.00 29.74           N  
ATOM   2123  H   ILE A 143      33.135  33.959 -59.976  1.00 29.74           H  
ATOM   2124  CA  ILE A 143      31.396  33.824 -58.791  1.00 29.74           C  
ATOM   2125  HA  ILE A 143      31.078  33.014 -58.134  1.00 29.74           H  
ATOM   2126  C   ILE A 143      30.189  34.410 -59.548  1.00 29.74           C  
ATOM   2127  CB  ILE A 143      32.107  34.919 -57.951  1.00 29.74           C  
ATOM   2128  HB  ILE A 143      32.485  35.666 -58.648  1.00 29.74           H  
ATOM   2129  O   ILE A 143      30.389  35.345 -60.323  1.00 29.74           O  
ATOM   2130  CG1 ILE A 143      33.315  34.351 -57.160  1.00 29.74           C  
ATOM   2131 HG12 ILE A 143      33.775  33.518 -57.690  1.00 29.74           H  
ATOM   2132 HG13 ILE A 143      32.977  33.971 -56.196  1.00 29.74           H  
ATOM   2133  CG2 ILE A 143      31.149  35.641 -56.987  1.00 29.74           C  
ATOM   2134 HG21 ILE A 143      30.371  36.162 -57.543  1.00 29.74           H  
ATOM   2135 HG22 ILE A 143      31.691  36.381 -56.398  1.00 29.74           H  
ATOM   2136 HG23 ILE A 143      30.681  34.922 -56.313  1.00 29.74           H  
ATOM   2137  CD1 ILE A 143      34.416  35.396 -56.937  1.00 29.74           C  
ATOM   2138 HD11 ILE A 143      34.028  36.242 -56.370  1.00 29.74           H  
ATOM   2139 HD12 ILE A 143      35.235  34.943 -56.379  1.00 29.74           H  
ATOM   2140 HD13 ILE A 143      34.795  35.746 -57.897  1.00 29.74           H  
ATOM   2141  N   PRO A 144      28.947  33.933 -59.339  1.00 34.36           N  
ATOM   2142  CA  PRO A 144      27.771  34.561 -59.923  1.00 34.36           C  
ATOM   2143  HA  PRO A 144      28.020  34.969 -60.903  1.00 34.36           H  
ATOM   2144  C   PRO A 144      27.245  35.699 -59.038  1.00 34.36           C  
ATOM   2145  CB  PRO A 144      26.764  33.434 -60.138  1.00 34.36           C  
ATOM   2146  HB2 PRO A 144      26.959  32.954 -61.096  1.00 34.36           H  
ATOM   2147  HB3 PRO A 144      25.734  33.786 -60.089  1.00 34.36           H  
ATOM   2148  O   PRO A 144      26.986  35.547 -57.845  1.00 34.36           O  
ATOM   2149  CG  PRO A 144      27.092  32.461 -59.007  1.00 34.36           C  
ATOM   2150  HG2 PRO A 144      26.524  32.735 -58.118  1.00 34.36           H  
ATOM   2151  HG3 PRO A 144      26.872  31.431 -59.290  1.00 34.36           H  
ATOM   2152  CD  PRO A 144      28.586  32.663 -58.731  1.00 34.36           C  
ATOM   2153  HD2 PRO A 144      28.773  32.678 -57.657  1.00 34.36           H  
ATOM   2154  HD3 PRO A 144      29.154  31.859 -59.200  1.00 34.36           H  
ATOM   2155  N   SER A 145      27.089  36.853 -59.676  1.00 28.05           N  
ATOM   2156  H   SER A 145      27.345  36.873 -60.653  1.00 28.05           H  
ATOM   2157  CA  SER A 145      26.460  38.073 -59.189  1.00 28.05           C  
ATOM   2158  HA  SER A 145      26.884  38.336 -58.220  1.00 28.05           H  
ATOM   2159  C   SER A 145      24.935  37.952 -59.064  1.00 28.05           C  
ATOM   2160  CB  SER A 145      26.781  39.182 -60.201  1.00 28.05           C  
ATOM   2161  HB2 SER A 145      26.233  40.090 -59.948  1.00 28.05           H  
ATOM   2162  HB3 SER A 145      27.849  39.398 -60.172  1.00 28.05           H  
ATOM   2163  O   SER A 145      24.287  37.369 -59.929  1.00 28.05           O  
ATOM   2164  OG  SER A 145      26.433  38.754 -61.508  1.00 28.05           O  
ATOM   2165  HG  SER A 145      25.503  38.516 -61.500  1.00 28.05           H  
ATOM   2166  N   SER A 146      24.400  38.606 -58.027  1.00 29.35           N  
ATOM   2167  H   SER A 146      25.066  38.908 -57.331  1.00 29.35           H  
ATOM   2168  CA  SER A 146      23.093  39.286 -57.950  1.00 29.35           C  
ATOM   2169  HA  SER A 146      22.871  39.416 -56.891  1.00 29.35           H  
ATOM   2170  C   SER A 146      21.873  38.591 -58.569  1.00 29.35           C  
ATOM   2171  CB  SER A 146      23.224  40.704 -58.530  1.00 29.35           C  
ATOM   2172  HB2 SER A 146      23.996  41.253 -57.991  1.00 29.35           H  
ATOM   2173  HB3 SER A 146      22.277  41.231 -58.413  1.00 29.35           H  
ATOM   2174  O   SER A 146      21.629  38.691 -59.770  1.00 29.35           O  
ATOM   2175  OG  SER A 146      23.564  40.647 -59.901  1.00 29.35           O  
ATOM   2176  HG  SER A 146      22.924  40.060 -60.311  1.00 29.35           H  
ATOM   2177  N   THR A 147      21.011  38.028 -57.721  1.00 35.16           N  
ATOM   2178  H   THR A 147      21.255  37.971 -56.743  1.00 35.16           H  
ATOM   2179  CA  THR A 147      19.575  37.940 -58.022  1.00 35.16           C  
ATOM   2180  HA  THR A 147      19.342  38.647 -58.818  1.00 35.16           H  
ATOM   2181  C   THR A 147      18.785  38.385 -56.798  1.00 35.16           C  
ATOM   2182  CB  THR A 147      19.127  36.556 -58.525  1.00 35.16           C  
ATOM   2183  HB  THR A 147      18.039  36.496 -58.478  1.00 35.16           H  
ATOM   2184  O   THR A 147      18.925  37.818 -55.717  1.00 35.16           O  
ATOM   2185  CG2 THR A 147      19.559  36.312 -59.971  1.00 35.16           C  
ATOM   2186 HG21 THR A 147      19.141  35.366 -60.317  1.00 35.16           H  
ATOM   2187 HG22 THR A 147      20.646  36.266 -60.042  1.00 35.16           H  
ATOM   2188 HG23 THR A 147      19.190  37.115 -60.608  1.00 35.16           H  
ATOM   2189  OG1 THR A 147      19.683  35.509 -57.768  1.00 35.16           O  
ATOM   2190  HG1 THR A 147      20.611  35.724 -57.650  1.00 35.16           H  
ATOM   2191  N   ASP A 148      18.010  39.452 -56.986  1.00 31.06           N  
ATOM   2192  H   ASP A 148      18.025  39.909 -57.886  1.00 31.06           H  
ATOM   2193  CA  ASP A 148      17.009  39.963 -56.057  1.00 31.06           C  
ATOM   2194  HA  ASP A 148      17.482  40.289 -55.131  1.00 31.06           H  
ATOM   2195  C   ASP A 148      15.988  38.862 -55.752  1.00 31.06           C  
ATOM   2196  CB  ASP A 148      16.287  41.159 -56.708  1.00 31.06           C  
ATOM   2197  HB2 ASP A 148      15.391  41.379 -56.127  1.00 31.06           H  
ATOM   2198  HB3 ASP A 148      15.970  40.889 -57.715  1.00 31.06           H  
ATOM   2199  O   ASP A 148      15.190  38.478 -56.610  1.00 31.06           O  
ATOM   2200  CG  ASP A 148      17.129  42.432 -56.753  1.00 31.06           C  
ATOM   2201  OD1 ASP A 148      17.681  42.789 -55.691  1.00 31.06           O  
ATOM   2202  OD2 ASP A 148      17.224  43.022 -57.852  1.00 31.06           O  
ATOM   2203  N   VAL A 149      16.012  38.336 -54.529  1.00 41.42           N  
ATOM   2204  H   VAL A 149      16.711  38.663 -53.878  1.00 41.42           H  
ATOM   2205  CA  VAL A 149      14.955  37.458 -54.026  1.00 41.42           C  
ATOM   2206  HA  VAL A 149      14.290  37.191 -54.848  1.00 41.42           H  
ATOM   2207  C   VAL A 149      14.153  38.265 -53.021  1.00 41.42           C  
ATOM   2208  CB  VAL A 149      15.486  36.131 -53.458  1.00 41.42           C  
ATOM   2209  HB  VAL A 149      16.081  36.319 -52.565  1.00 41.42           H  
ATOM   2210  O   VAL A 149      14.629  38.573 -51.934  1.00 41.42           O  
ATOM   2211  CG1 VAL A 149      14.315  35.202 -53.102  1.00 41.42           C  
ATOM   2212 HG11 VAL A 149      14.699  34.263 -52.706  1.00 41.42           H  
ATOM   2213 HG12 VAL A 149      13.707  35.003 -53.985  1.00 41.42           H  
ATOM   2214 HG13 VAL A 149      13.695  35.665 -52.334  1.00 41.42           H  
ATOM   2215  CG2 VAL A 149      16.358  35.396 -54.486  1.00 41.42           C  
ATOM   2216 HG21 VAL A 149      16.666  34.428 -54.090  1.00 41.42           H  
ATOM   2217 HG22 VAL A 149      15.806  35.253 -55.416  1.00 41.42           H  
ATOM   2218 HG23 VAL A 149      17.255  35.978 -54.696  1.00 41.42           H  
ATOM   2219  N   ASN A 150      12.944  38.627 -53.444  1.00 35.82           N  
ATOM   2220  H   ASN A 150      12.720  38.407 -54.404  1.00 35.82           H  
ATOM   2221  CA  ASN A 150      11.937  39.340 -52.670  1.00 35.82           C  
ATOM   2222  HA  ASN A 150      12.237  40.383 -52.566  1.00 35.82           H  
ATOM   2223  C   ASN A 150      11.783  38.735 -51.264  1.00 35.82           C  
ATOM   2224  CB  ASN A 150      10.612  39.270 -53.455  1.00 35.82           C  
ATOM   2225  HB2 ASN A 150      10.367  38.228 -53.661  1.00 35.82           H  
ATOM   2226  HB3 ASN A 150       9.816  39.686 -52.837  1.00 35.82           H  
ATOM   2227  O   ASN A 150      11.290  37.615 -51.112  1.00 35.82           O  
ATOM   2228  CG  ASN A 150      10.645  40.068 -54.746  1.00 35.82           C  
ATOM   2229  ND2 ASN A 150      10.174  39.517 -55.842  1.00 35.82           N  
ATOM   2230 HD21 ASN A 150       9.806  38.577 -55.832  1.00 35.82           H  
ATOM   2231 HD22 ASN A 150      10.262  40.081 -56.675  1.00 35.82           H  
ATOM   2232  OD1 ASN A 150      11.087  41.198 -54.796  1.00 35.82           O  
ATOM   2233  N   GLU A 151      12.192  39.495 -50.247  1.00 35.41           N  
ATOM   2234  H   GLU A 151      12.677  40.357 -50.452  1.00 35.41           H  
ATOM   2235  CA  GLU A 151      11.930  39.211 -48.839  1.00 35.41           C  
ATOM   2236  HA  GLU A 151      12.310  38.220 -48.590  1.00 35.41           H  
ATOM   2237  C   GLU A 151      10.418  39.231 -48.589  1.00 35.41           C  
ATOM   2238  CB  GLU A 151      12.632  40.242 -47.935  1.00 35.41           C  
ATOM   2239  HB2 GLU A 151      12.551  41.229 -48.391  1.00 35.41           H  
ATOM   2240  HB3 GLU A 151      12.123  40.267 -46.972  1.00 35.41           H  
ATOM   2241  O   GLU A 151       9.762  40.272 -48.615  1.00 35.41           O  
ATOM   2242  CG  GLU A 151      14.103  39.894 -47.668  1.00 35.41           C  
ATOM   2243  HG2 GLU A 151      14.624  39.813 -48.622  1.00 35.41           H  
ATOM   2244  HG3 GLU A 151      14.143  38.920 -47.181  1.00 35.41           H  
ATOM   2245  CD  GLU A 151      14.815  40.944 -46.797  1.00 35.41           C  
ATOM   2246  OE1 GLU A 151      15.665  40.531 -45.974  1.00 35.41           O  
ATOM   2247  OE2 GLU A 151      14.518  42.149 -46.963  1.00 35.41           O  
ATOM   2248  N   ILE A 152       9.852  38.054 -48.339  1.00 39.73           N  
ATOM   2249  H   ILE A 152      10.435  37.231 -48.392  1.00 39.73           H  
ATOM   2250  CA  ILE A 152       8.536  37.928 -47.716  1.00 39.73           C  
ATOM   2251  HA  ILE A 152       7.878  38.688 -48.137  1.00 39.73           H  
ATOM   2252  C   ILE A 152       8.762  38.180 -46.216  1.00 39.73           C  
ATOM   2253  CB  ILE A 152       7.925  36.543 -48.010  1.00 39.73           C  
ATOM   2254  HB  ILE A 152       8.603  35.783 -47.622  1.00 39.73           H  
ATOM   2255  O   ILE A 152       9.599  37.497 -45.620  1.00 39.73           O  
ATOM   2256  CG1 ILE A 152       7.761  36.331 -49.535  1.00 39.73           C  
ATOM   2257 HG12 ILE A 152       8.661  36.649 -50.060  1.00 39.73           H  
ATOM   2258 HG13 ILE A 152       6.934  36.940 -49.903  1.00 39.73           H  
ATOM   2259  CG2 ILE A 152       6.566  36.395 -47.298  1.00 39.73           C  
ATOM   2260 HG21 ILE A 152       6.687  36.508 -46.221  1.00 39.73           H  
ATOM   2261 HG22 ILE A 152       5.866  37.148 -47.661  1.00 39.73           H  
ATOM   2262 HG23 ILE A 152       6.150  35.404 -47.478  1.00 39.73           H  
ATOM   2263  CD1 ILE A 152       7.528  34.868 -49.926  1.00 39.73           C  
ATOM   2264 HD11 ILE A 152       8.343  34.249 -49.551  1.00 39.73           H  
ATOM   2265 HD12 ILE A 152       7.494  34.788 -51.012  1.00 39.73           H  
ATOM   2266 HD13 ILE A 152       6.581  34.509 -49.521  1.00 39.73           H  
ATOM   2267  N   PRO A 153       8.072  39.150 -45.590  1.00 39.87           N  
ATOM   2268  CA  PRO A 153       8.380  39.579 -44.233  1.00 39.87           C  
ATOM   2269  HA  PRO A 153       9.449  39.776 -44.145  1.00 39.87           H  
ATOM   2270  C   PRO A 153       7.992  38.489 -43.232  1.00 39.87           C  
ATOM   2271  CB  PRO A 153       7.622  40.896 -44.036  1.00 39.87           C  
ATOM   2272  HB2 PRO A 153       7.293  41.036 -43.006  1.00 39.87           H  
ATOM   2273  HB3 PRO A 153       8.258  41.726 -44.345  1.00 39.87           H  
ATOM   2274  O   PRO A 153       6.816  38.268 -42.944  1.00 39.87           O  
ATOM   2275  CG  PRO A 153       6.442  40.780 -45.001  1.00 39.87           C  
ATOM   2276  HG2 PRO A 153       5.634  40.224 -44.526  1.00 39.87           H  
ATOM   2277  HG3 PRO A 153       6.092  41.758 -45.331  1.00 39.87           H  
ATOM   2278  CD  PRO A 153       7.012  39.964 -46.158  1.00 39.87           C  
ATOM   2279  HD2 PRO A 153       6.231  39.348 -46.603  1.00 39.87           H  
ATOM   2280  HD3 PRO A 153       7.437  40.635 -46.904  1.00 39.87           H  
ATOM   2281  N   LEU A 154       8.997  37.805 -42.690  1.00 39.97           N  
ATOM   2282  H   LEU A 154       9.930  37.976 -43.039  1.00 39.97           H  
ATOM   2283  CA  LEU A 154       8.836  36.904 -41.559  1.00 39.97           C  
ATOM   2284  HA  LEU A 154       7.967  36.275 -41.749  1.00 39.97           H  
ATOM   2285  C   LEU A 154       8.572  37.755 -40.311  1.00 39.97           C  
ATOM   2286  CB  LEU A 154      10.087  36.011 -41.453  1.00 39.97           C  
ATOM   2287  HB2 LEU A 154      10.261  35.543 -42.422  1.00 39.97           H  
ATOM   2288  HB3 LEU A 154      10.947  36.643 -41.230  1.00 39.97           H  
ATOM   2289  O   LEU A 154       9.472  38.399 -39.777  1.00 39.97           O  
ATOM   2290  CG  LEU A 154       9.997  34.904 -40.386  1.00 39.97           C  
ATOM   2291  HG  LEU A 154       9.828  35.353 -39.407  1.00 39.97           H  
ATOM   2292  CD1 LEU A 154       8.873  33.905 -40.678  1.00 39.97           C  
ATOM   2293 HD11 LEU A 154       8.984  33.497 -41.682  1.00 39.97           H  
ATOM   2294 HD12 LEU A 154       8.908  33.093 -39.951  1.00 39.97           H  
ATOM   2295 HD13 LEU A 154       7.903  34.394 -40.586  1.00 39.97           H  
ATOM   2296  CD2 LEU A 154      11.315  34.129 -40.347  1.00 39.97           C  
ATOM   2297 HD21 LEU A 154      11.271  33.366 -39.569  1.00 39.97           H  
ATOM   2298 HD22 LEU A 154      11.503  33.656 -41.311  1.00 39.97           H  
ATOM   2299 HD23 LEU A 154      12.132  34.813 -40.118  1.00 39.97           H  
ATOM   2300  N   THR A 155       7.312  37.793 -39.879  1.00 39.10           N  
ATOM   2301  H   THR A 155       6.604  37.344 -40.441  1.00 39.10           H  
ATOM   2302  CA  THR A 155       6.873  38.480 -38.661  1.00 39.10           C  
ATOM   2303  HA  THR A 155       7.236  39.508 -38.677  1.00 39.10           H  
ATOM   2304  C   THR A 155       7.466  37.779 -37.439  1.00 39.10           C  
ATOM   2305  CB  THR A 155       5.334  38.501 -38.592  1.00 39.10           C  
ATOM   2306  HB  THR A 155       4.960  37.492 -38.419  1.00 39.10           H  
ATOM   2307  O   THR A 155       6.941  36.771 -36.972  1.00 39.10           O  
ATOM   2308  CG2 THR A 155       4.803  39.420 -37.495  1.00 39.10           C  
ATOM   2309 HG21 THR A 155       3.713  39.423 -37.523  1.00 39.10           H  
ATOM   2310 HG22 THR A 155       5.172  40.436 -37.641  1.00 39.10           H  
ATOM   2311 HG23 THR A 155       5.124  39.057 -36.519  1.00 39.10           H  
ATOM   2312  OG1 THR A 155       4.798  38.959 -39.815  1.00 39.10           O  
ATOM   2313  HG1 THR A 155       5.393  39.618 -40.179  1.00 39.10           H  
ATOM   2314  N   THR A 156       8.585  38.284 -36.928  1.00 46.77           N  
ATOM   2315  H   THR A 156       9.050  39.044 -37.404  1.00 46.77           H  
ATOM   2316  CA  THR A 156       9.124  37.894 -35.623  1.00 46.77           C  
ATOM   2317  HA  THR A 156       8.864  36.850 -35.450  1.00 46.77           H  
ATOM   2318  C   THR A 156       8.474  38.753 -34.528  1.00 46.77           C  
ATOM   2319  CB  THR A 156      10.655  37.991 -35.589  1.00 46.77           C  
ATOM   2320  HB  THR A 156      11.002  37.878 -34.562  1.00 46.77           H  
ATOM   2321  O   THR A 156       8.292  39.958 -34.722  1.00 46.77           O  
ATOM   2322  CG2 THR A 156      11.298  36.901 -36.450  1.00 46.77           C  
ATOM   2323 HG21 THR A 156      11.005  37.027 -37.492  1.00 46.77           H  
ATOM   2324 HG22 THR A 156      12.383  36.960 -36.372  1.00 46.77           H  
ATOM   2325 HG23 THR A 156      10.972  35.920 -36.104  1.00 46.77           H  
ATOM   2326  OG1 THR A 156      11.096  39.225 -36.103  1.00 46.77           O  
ATOM   2327  HG1 THR A 156      12.055  39.219 -36.126  1.00 46.77           H  
ATOM   2328  N   PRO A 157       8.064  38.164 -33.390  1.00 40.13           N  
ATOM   2329  CA  PRO A 157       7.370  38.897 -32.339  1.00 40.13           C  
ATOM   2330  HA  PRO A 157       6.528  39.434 -32.778  1.00 40.13           H  
ATOM   2331  C   PRO A 157       8.302  39.912 -31.668  1.00 40.13           C  
ATOM   2332  CB  PRO A 157       6.818  37.844 -31.376  1.00 40.13           C  
ATOM   2333  HB2 PRO A 157       5.813  37.560 -31.686  1.00 40.13           H  
ATOM   2334  HB3 PRO A 157       6.811  38.190 -30.342  1.00 40.13           H  
ATOM   2335  O   PRO A 157       9.449  39.619 -31.325  1.00 40.13           O  
ATOM   2336  CG  PRO A 157       7.762  36.659 -31.572  1.00 40.13           C  
ATOM   2337  HG2 PRO A 157       7.272  35.711 -31.349  1.00 40.13           H  
ATOM   2338  HG3 PRO A 157       8.643  36.790 -30.943  1.00 40.13           H  
ATOM   2339  CD  PRO A 157       8.167  36.757 -33.041  1.00 40.13           C  
ATOM   2340  HD2 PRO A 157       9.184  36.387 -33.173  1.00 40.13           H  
ATOM   2341  HD3 PRO A 157       7.471  36.181 -33.652  1.00 40.13           H  
ATOM   2342  N   ASN A 158       7.778  41.125 -31.503  1.00 45.57           N  
ATOM   2343  H   ASN A 158       6.816  41.257 -31.780  1.00 45.57           H  
ATOM   2344  CA  ASN A 158       8.476  42.279 -30.961  1.00 45.57           C  
ATOM   2345  HA  ASN A 158       9.478  42.311 -31.391  1.00 45.57           H  
ATOM   2346  C   ASN A 158       8.592  42.143 -29.433  1.00 45.57           C  
ATOM   2347  CB  ASN A 158       7.696  43.529 -31.415  1.00 45.57           C  
ATOM   2348  HB2 ASN A 158       7.396  43.405 -32.455  1.00 45.57           H  
ATOM   2349  HB3 ASN A 158       6.796  43.639 -30.809  1.00 45.57           H  
ATOM   2350  O   ASN A 158       7.588  42.141 -28.724  1.00 45.57           O  
ATOM   2351  CG  ASN A 158       8.495  44.816 -31.348  1.00 45.57           C  
ATOM   2352  ND2 ASN A 158       7.870  45.932 -31.640  1.00 45.57           N  
ATOM   2353 HD21 ASN A 158       8.424  46.774 -31.578  1.00 45.57           H  
ATOM   2354 HD22 ASN A 158       6.883  45.927 -31.854  1.00 45.57           H  
ATOM   2355  OD1 ASN A 158       9.680  44.843 -31.074  1.00 45.57           O  
ATOM   2356  N   ILE A 159       9.817  42.006 -28.926  1.00 40.06           N  
ATOM   2357  H   ILE A 159      10.596  42.019 -29.568  1.00 40.06           H  
ATOM   2358  CA  ILE A 159      10.105  41.937 -27.490  1.00 40.06           C  
ATOM   2359  HA  ILE A 159       9.341  41.334 -26.997  1.00 40.06           H  
ATOM   2360  C   ILE A 159      10.029  43.365 -26.941  1.00 40.06           C  
ATOM   2361  CB  ILE A 159      11.484  41.271 -27.249  1.00 40.06           C  
ATOM   2362  HB  ILE A 159      12.236  41.847 -27.788  1.00 40.06           H  
ATOM   2363  O   ILE A 159      10.960  44.150 -27.107  1.00 40.06           O  
ATOM   2364  CG1 ILE A 159      11.500  39.818 -27.785  1.00 40.06           C  
ATOM   2365 HG12 ILE A 159      11.057  39.785 -28.781  1.00 40.06           H  
ATOM   2366 HG13 ILE A 159      10.898  39.181 -27.137  1.00 40.06           H  
ATOM   2367  CG2 ILE A 159      11.850  41.279 -25.751  1.00 40.06           C  
ATOM   2368 HG21 ILE A 159      11.125  40.691 -25.187  1.00 40.06           H  
ATOM   2369 HG22 ILE A 159      12.847  40.866 -25.602  1.00 40.06           H  
ATOM   2370 HG23 ILE A 159      11.854  42.298 -25.365  1.00 40.06           H  
ATOM   2371  CD1 ILE A 159      12.908  39.224 -27.916  1.00 40.06           C  
ATOM   2372 HD11 ILE A 159      13.525  39.867 -28.545  1.00 40.06           H  
ATOM   2373 HD12 ILE A 159      12.839  38.240 -28.379  1.00 40.06           H  
ATOM   2374 HD13 ILE A 159      13.372  39.115 -26.936  1.00 40.06           H  
ATOM   2375  N   THR A 160       8.921  43.727 -26.297  1.00 48.03           N  
ATOM   2376  H   THR A 160       8.133  43.097 -26.271  1.00 48.03           H  
ATOM   2377  CA  THR A 160       8.777  45.044 -25.663  1.00 48.03           C  
ATOM   2378  HA  THR A 160       9.263  45.793 -26.289  1.00 48.03           H  
ATOM   2379  C   THR A 160       9.471  45.047 -24.302  1.00 48.03           C  
ATOM   2380  CB  THR A 160       7.303  45.458 -25.542  1.00 48.03           C  
ATOM   2381  HB  THR A 160       7.244  46.403 -25.001  1.00 48.03           H  
ATOM   2382  O   THR A 160       8.994  44.434 -23.346  1.00 48.03           O  
ATOM   2383  CG2 THR A 160       6.651  45.632 -26.914  1.00 48.03           C  
ATOM   2384 HG21 THR A 160       7.202  46.372 -27.495  1.00 48.03           H  
ATOM   2385 HG22 THR A 160       5.625  45.975 -26.781  1.00 48.03           H  
ATOM   2386 HG23 THR A 160       6.639  44.683 -27.451  1.00 48.03           H  
ATOM   2387  OG1 THR A 160       6.577  44.477 -24.841  1.00 48.03           O  
ATOM   2388  HG1 THR A 160       7.051  44.309 -24.023  1.00 48.03           H  
ATOM   2389  N   THR A 161      10.614  45.724 -24.205  1.00 51.34           N  
ATOM   2390  H   THR A 161      11.006  46.125 -25.045  1.00 51.34           H  
ATOM   2391  CA  THR A 161      11.392  45.888 -22.969  1.00 51.34           C  
ATOM   2392  HA  THR A 161      11.139  45.086 -22.276  1.00 51.34           H  
ATOM   2393  C   THR A 161      11.056  47.205 -22.269  1.00 51.34           C  
ATOM   2394  CB  THR A 161      12.906  45.809 -23.243  1.00 51.34           C  
ATOM   2395  HB  THR A 161      13.445  46.074 -22.333  1.00 51.34           H  
ATOM   2396  O   THR A 161      11.898  48.094 -22.218  1.00 51.34           O  
ATOM   2397  CG2 THR A 161      13.366  44.418 -23.662  1.00 51.34           C  
ATOM   2398 HG21 THR A 161      13.044  43.680 -22.928  1.00 51.34           H  
ATOM   2399 HG22 THR A 161      14.454  44.406 -23.737  1.00 51.34           H  
ATOM   2400 HG23 THR A 161      12.944  44.175 -24.637  1.00 51.34           H  
ATOM   2401  OG1 THR A 161      13.259  46.709 -24.268  1.00 51.34           O  
ATOM   2402  HG1 THR A 161      13.001  47.577 -23.950  1.00 51.34           H  
ATOM   2403  N   ASP A 162       9.861  47.334 -21.698  1.00 47.85           N  
ATOM   2404  H   ASP A 162       9.171  46.605 -21.814  1.00 47.85           H  
ATOM   2405  CA  ASP A 162       9.546  48.441 -20.786  1.00 47.85           C  
ATOM   2406  HA  ASP A 162      10.437  49.045 -20.609  1.00 47.85           H  
ATOM   2407  C   ASP A 162       9.130  47.882 -19.426  1.00 47.85           C  
ATOM   2408  CB  ASP A 162       8.486  49.384 -21.381  1.00 47.85           C  
ATOM   2409  HB2 ASP A 162       8.036  49.955 -20.568  1.00 47.85           H  
ATOM   2410  HB3 ASP A 162       7.698  48.796 -21.851  1.00 47.85           H  
ATOM   2411  O   ASP A 162       8.029  47.369 -19.292  1.00 47.85           O  
ATOM   2412  CG  ASP A 162       9.063  50.394 -22.381  1.00 47.85           C  
ATOM   2413  OD1 ASP A 162      10.223  50.820 -22.183  1.00 47.85           O  
ATOM   2414  OD2 ASP A 162       8.312  50.779 -23.303  1.00 47.85           O  
ATOM   2415  N   GLN A 163      10.067  47.941 -18.465  1.00 55.40           N  
ATOM   2416  H   GLN A 163      10.948  48.283 -18.822  1.00 55.40           H  
ATOM   2417  CA  GLN A 163      10.011  47.880 -16.982  1.00 55.40           C  
ATOM   2418  HA  GLN A 163      10.859  47.255 -16.701  1.00 55.40           H  
ATOM   2419  C   GLN A 163       8.830  47.198 -16.238  1.00 55.40           C  
ATOM   2420  CB  GLN A 163      10.315  49.279 -16.409  1.00 55.40           C  
ATOM   2421  HB2 GLN A 163      10.324  49.225 -15.320  1.00 55.40           H  
ATOM   2422  HB3 GLN A 163       9.531  49.974 -16.712  1.00 55.40           H  
ATOM   2423  O   GLN A 163       8.654  47.401 -15.037  1.00 55.40           O  
ATOM   2424  CG  GLN A 163      11.684  49.819 -16.857  1.00 55.40           C  
ATOM   2425  HG2 GLN A 163      11.670  50.012 -17.929  1.00 55.40           H  
ATOM   2426  HG3 GLN A 163      12.450  49.071 -16.651  1.00 55.40           H  
ATOM   2427  CD  GLN A 163      12.084  51.113 -16.152  1.00 55.40           C  
ATOM   2428  NE2 GLN A 163      13.240  51.655 -16.464  1.00 55.40           N  
ATOM   2429 HE21 GLN A 163      13.432  52.542 -16.021  1.00 55.40           H  
ATOM   2430 HE22 GLN A 163      13.789  51.283 -17.225  1.00 55.40           H  
ATOM   2431  OE1 GLN A 163      11.397  51.661 -15.308  1.00 55.40           O  
ATOM   2432  N   GLN A 164       8.068  46.329 -16.885  1.00 46.22           N  
ATOM   2433  H   GLN A 164       8.185  46.277 -17.887  1.00 46.22           H  
ATOM   2434  CA  GLN A 164       7.119  45.386 -16.309  1.00 46.22           C  
ATOM   2435  HA  GLN A 164       7.155  45.473 -15.223  1.00 46.22           H  
ATOM   2436  C   GLN A 164       7.571  43.963 -16.675  1.00 46.22           C  
ATOM   2437  CB  GLN A 164       5.688  45.716 -16.772  1.00 46.22           C  
ATOM   2438  HB2 GLN A 164       5.025  44.895 -16.501  1.00 46.22           H  
ATOM   2439  HB3 GLN A 164       5.665  45.825 -17.856  1.00 46.22           H  
ATOM   2440  O   GLN A 164       8.238  43.770 -17.695  1.00 46.22           O  
ATOM   2441  CG  GLN A 164       5.172  47.002 -16.104  1.00 46.22           C  
ATOM   2442  HG2 GLN A 164       5.375  46.955 -15.034  1.00 46.22           H  
ATOM   2443  HG3 GLN A 164       5.701  47.864 -16.511  1.00 46.22           H  
ATOM   2444  CD  GLN A 164       3.674  47.207 -16.315  1.00 46.22           C  
ATOM   2445  NE2 GLN A 164       2.892  47.341 -15.265  1.00 46.22           N  
ATOM   2446 HE21 GLN A 164       1.915  47.476 -15.483  1.00 46.22           H  
ATOM   2447 HE22 GLN A 164       3.272  47.346 -14.329  1.00 46.22           H  
ATOM   2448  OE1 GLN A 164       3.161  47.241 -17.416  1.00 46.22           O  
ATOM   2449  N   PRO A 165       7.311  42.960 -15.816  1.00 46.19           N  
ATOM   2450  CA  PRO A 165       7.834  41.611 -16.010  1.00 46.19           C  
ATOM   2451  HA  PRO A 165       8.923  41.649 -16.004  1.00 46.19           H  
ATOM   2452  C   PRO A 165       7.372  41.030 -17.352  1.00 46.19           C  
ATOM   2453  CB  PRO A 165       7.357  40.798 -14.802  1.00 46.19           C  
ATOM   2454  HB2 PRO A 165       8.128  40.810 -14.032  1.00 46.19           H  
ATOM   2455  HB3 PRO A 165       7.105  39.772 -15.070  1.00 46.19           H  
ATOM   2456  O   PRO A 165       6.203  41.141 -17.711  1.00 46.19           O  
ATOM   2457  CG  PRO A 165       6.133  41.568 -14.306  1.00 46.19           C  
ATOM   2458  HG2 PRO A 165       5.966  41.423 -13.238  1.00 46.19           H  
ATOM   2459  HG3 PRO A 165       5.256  41.262 -14.876  1.00 46.19           H  
ATOM   2460  CD  PRO A 165       6.469  43.019 -14.634  1.00 46.19           C  
ATOM   2461  HD2 PRO A 165       7.029  43.465 -13.812  1.00 46.19           H  
ATOM   2462  HD3 PRO A 165       5.550  43.578 -14.812  1.00 46.19           H  
ATOM   2463  N   ALA A 166       8.320  40.428 -18.076  1.00 52.44           N  
ATOM   2464  H   ALA A 166       9.255  40.403 -17.696  1.00 52.44           H  
ATOM   2465  CA  ALA A 166       8.158  39.934 -19.438  1.00 52.44           C  
ATOM   2466  HA  ALA A 166       8.001  40.787 -20.098  1.00 52.44           H  
ATOM   2467  C   ALA A 166       6.951  38.991 -19.568  1.00 52.44           C  
ATOM   2468  CB  ALA A 166       9.466  39.238 -19.846  1.00 52.44           C  
ATOM   2469  HB1 ALA A 166       9.377  38.874 -20.869  1.00 52.44           H  
ATOM   2470  HB2 ALA A 166       9.663  38.392 -19.187  1.00 52.44           H  
ATOM   2471  HB3 ALA A 166      10.294  39.944 -19.795  1.00 52.44           H  
ATOM   2472  O   ALA A 166       6.945  37.888 -19.018  1.00 52.44           O  
ATOM   2473  N   ILE A 167       5.934  39.427 -20.310  1.00 46.35           N  
ATOM   2474  H   ILE A 167       5.981  40.356 -20.702  1.00 46.35           H  
ATOM   2475  CA  ILE A 167       4.797  38.589 -20.686  1.00 46.35           C  
ATOM   2476  HA  ILE A 167       4.581  37.889 -19.879  1.00 46.35           H  
ATOM   2477  C   ILE A 167       5.239  37.793 -21.915  1.00 46.35           C  
ATOM   2478  CB  ILE A 167       3.532  39.448 -20.911  1.00 46.35           C  
ATOM   2479  HB  ILE A 167       3.746  40.185 -21.685  1.00 46.35           H  
ATOM   2480  O   ILE A 167       5.398  38.345 -23.000  1.00 46.35           O  
ATOM   2481  CG1 ILE A 167       3.148  40.191 -19.605  1.00 46.35           C  
ATOM   2482 HG12 ILE A 167       2.794  39.472 -18.867  1.00 46.35           H  
ATOM   2483 HG13 ILE A 167       4.026  40.687 -19.192  1.00 46.35           H  
ATOM   2484  CG2 ILE A 167       2.366  38.561 -21.386  1.00 46.35           C  
ATOM   2485 HG21 ILE A 167       1.480  39.168 -21.574  1.00 46.35           H  
ATOM   2486 HG22 ILE A 167       2.620  38.072 -22.326  1.00 46.35           H  
ATOM   2487 HG23 ILE A 167       2.131  37.803 -20.638  1.00 46.35           H  
ATOM   2488  CD1 ILE A 167       2.089  41.283 -19.793  1.00 46.35           C  
ATOM   2489 HD11 ILE A 167       2.418  41.992 -20.553  1.00 46.35           H  
ATOM   2490 HD12 ILE A 167       1.949  41.814 -18.851  1.00 46.35           H  
ATOM   2491 HD13 ILE A 167       1.135  40.846 -20.091  1.00 46.35           H  
ATOM   2492  N   LEU A 168       5.515  36.502 -21.720  1.00 56.94           N  
ATOM   2493  H   LEU A 168       5.402  36.124 -20.790  1.00 56.94           H  
ATOM   2494  CA  LEU A 168       5.891  35.589 -22.796  1.00 56.94           C  
ATOM   2495  HA  LEU A 168       6.465  36.150 -23.534  1.00 56.94           H  
ATOM   2496  C   LEU A 168       4.613  35.071 -23.469  1.00 56.94           C  
ATOM   2497  CB  LEU A 168       6.777  34.450 -22.236  1.00 56.94           C  
ATOM   2498  HB2 LEU A 168       6.163  33.562 -22.085  1.00 56.94           H  
ATOM   2499  HB3 LEU A 168       7.168  34.725 -21.257  1.00 56.94           H  
ATOM   2500  O   LEU A 168       3.899  34.245 -22.899  1.00 56.94           O  
ATOM   2501  CG  LEU A 168       7.956  34.104 -23.166  1.00 56.94           C  
ATOM   2502  HG  LEU A 168       7.701  34.350 -24.197  1.00 56.94           H  
ATOM   2503  CD1 LEU A 168       9.204  34.889 -22.750  1.00 56.94           C  
ATOM   2504 HD11 LEU A 168       8.985  35.956 -22.780  1.00 56.94           H  
ATOM   2505 HD12 LEU A 168       9.508  34.611 -21.740  1.00 56.94           H  
ATOM   2506 HD13 LEU A 168      10.016  34.680 -23.446  1.00 56.94           H  
ATOM   2507  CD2 LEU A 168       8.293  32.615 -23.108  1.00 56.94           C  
ATOM   2508 HD21 LEU A 168       8.547  32.325 -22.089  1.00 56.94           H  
ATOM   2509 HD22 LEU A 168       9.132  32.403 -23.771  1.00 56.94           H  
ATOM   2510 HD23 LEU A 168       7.431  32.038 -23.445  1.00 56.94           H  
ATOM   2511  N   GLU A 169       4.311  35.557 -24.669  1.00 53.33           N  
ATOM   2512  H   GLU A 169       4.877  36.295 -25.063  1.00 53.33           H  
ATOM   2513  CA  GLU A 169       3.200  35.047 -25.473  1.00 53.33           C  
ATOM   2514  HA  GLU A 169       2.365  34.825 -24.808  1.00 53.33           H  
ATOM   2515  C   GLU A 169       3.633  33.737 -26.153  1.00 53.33           C  
ATOM   2516  CB  GLU A 169       2.723  36.143 -26.440  1.00 53.33           C  
ATOM   2517  HB2 GLU A 169       3.444  36.261 -27.249  1.00 53.33           H  
ATOM   2518  HB3 GLU A 169       2.665  37.082 -25.889  1.00 53.33           H  
ATOM   2519  O   GLU A 169       4.351  33.730 -27.153  1.00 53.33           O  
ATOM   2520  CG  GLU A 169       1.328  35.842 -27.008  1.00 53.33           C  
ATOM   2521  HG2 GLU A 169       1.384  34.941 -27.619  1.00 53.33           H  
ATOM   2522  HG3 GLU A 169       0.653  35.640 -26.176  1.00 53.33           H  
ATOM   2523  CD  GLU A 169       0.757  36.997 -27.851  1.00 53.33           C  
ATOM   2524  OE1 GLU A 169      -0.478  36.993 -28.055  1.00 53.33           O  
ATOM   2525  OE2 GLU A 169       1.545  37.867 -28.286  1.00 53.33           O  
ATOM   2526  N   VAL A 170       3.264  32.597 -25.558  1.00 53.12           N  
ATOM   2527  H   VAL A 170       2.736  32.660 -24.699  1.00 53.12           H  
ATOM   2528  CA  VAL A 170       3.558  31.267 -26.111  1.00 53.12           C  
ATOM   2529  HA  VAL A 170       4.520  31.305 -26.622  1.00 53.12           H  
ATOM   2530  C   VAL A 170       2.494  30.927 -27.148  1.00 53.12           C  
ATOM   2531  CB  VAL A 170       3.665  30.181 -25.020  1.00 53.12           C  
ATOM   2532  HB  VAL A 170       2.712  30.088 -24.499  1.00 53.12           H  
ATOM   2533  O   VAL A 170       1.431  30.402 -26.822  1.00 53.12           O  
ATOM   2534  CG1 VAL A 170       4.042  28.816 -25.620  1.00 53.12           C  
ATOM   2535 HG11 VAL A 170       4.981  28.894 -26.169  1.00 53.12           H  
ATOM   2536 HG12 VAL A 170       3.261  28.476 -26.300  1.00 53.12           H  
ATOM   2537 HG13 VAL A 170       4.146  28.078 -24.826  1.00 53.12           H  
ATOM   2538  CG2 VAL A 170       4.742  30.537 -23.986  1.00 53.12           C  
ATOM   2539 HG21 VAL A 170       5.705  30.656 -24.483  1.00 53.12           H  
ATOM   2540 HG22 VAL A 170       4.484  31.468 -23.480  1.00 53.12           H  
ATOM   2541 HG23 VAL A 170       4.813  29.748 -23.237  1.00 53.12           H  
ATOM   2542  N   ILE A 171       2.782  31.223 -28.411  1.00 57.53           N  
ATOM   2543  H   ILE A 171       3.628  31.741 -28.604  1.00 57.53           H  
ATOM   2544  CA  ILE A 171       1.982  30.730 -29.533  1.00 57.53           C  
ATOM   2545  HA  ILE A 171       0.929  30.828 -29.268  1.00 57.53           H  
ATOM   2546  C   ILE A 171       2.346  29.248 -29.729  1.00 57.53           C  
ATOM   2547  CB  ILE A 171       2.224  31.579 -30.799  1.00 57.53           C  
ATOM   2548  HB  ILE A 171       3.279  31.509 -31.061  1.00 57.53           H  
ATOM   2549  O   ILE A 171       3.528  28.942 -29.909  1.00 57.53           O  
ATOM   2550  CG1 ILE A 171       1.875  33.066 -30.537  1.00 57.53           C  
ATOM   2551 HG12 ILE A 171       0.793  33.187 -30.479  1.00 57.53           H  
ATOM   2552 HG13 ILE A 171       2.292  33.392 -29.584  1.00 57.53           H  
ATOM   2553  CG2 ILE A 171       1.387  31.030 -31.972  1.00 57.53           C  
ATOM   2554 HG21 ILE A 171       0.324  31.077 -31.731  1.00 57.53           H  
ATOM   2555 HG22 ILE A 171       1.662  29.998 -32.189  1.00 57.53           H  
ATOM   2556 HG23 ILE A 171       1.573  31.616 -32.872  1.00 57.53           H  
ATOM   2557  CD1 ILE A 171       2.435  34.022 -31.595  1.00 57.53           C  
ATOM   2558 HD11 ILE A 171       3.516  33.902 -31.670  1.00 57.53           H  
ATOM   2559 HD12 ILE A 171       1.978  33.832 -32.566  1.00 57.53           H  
ATOM   2560 HD13 ILE A 171       2.215  35.049 -31.302  1.00 57.53           H  
ATOM   2561  N   PRO A 172       1.389  28.302 -29.670  1.00 51.32           N  
ATOM   2562  CA  PRO A 172       1.690  26.896 -29.901  1.00 51.32           C  
ATOM   2563  HA  PRO A 172       2.492  26.575 -29.237  1.00 51.32           H  
ATOM   2564  C   PRO A 172       2.133  26.699 -31.355  1.00 51.32           C  
ATOM   2565  CB  PRO A 172       0.407  26.135 -29.545  1.00 51.32           C  
ATOM   2566  HB2 PRO A 172       0.438  25.852 -28.493  1.00 51.32           H  
ATOM   2567  HB3 PRO A 172       0.263  25.255 -30.171  1.00 51.32           H  
ATOM   2568  O   PRO A 172       1.364  26.937 -32.286  1.00 51.32           O  
ATOM   2569  CG  PRO A 172      -0.701  27.168 -29.755  1.00 51.32           C  
ATOM   2570  HG2 PRO A 172      -0.999  27.176 -30.804  1.00 51.32           H  
ATOM   2571  HG3 PRO A 172      -1.562  26.974 -29.116  1.00 51.32           H  
ATOM   2572  CD  PRO A 172      -0.028  28.496 -29.410  1.00 51.32           C  
ATOM   2573  HD2 PRO A 172      -0.174  28.722 -28.354  1.00 51.32           H  
ATOM   2574  HD3 PRO A 172      -0.443  29.292 -30.028  1.00 51.32           H  
ATOM   2575  N   GLU A 173       3.379  26.259 -31.550  1.00 57.03           N  
ATOM   2576  H   GLU A 173       4.007  26.212 -30.761  1.00 57.03           H  
ATOM   2577  CA  GLU A 173       3.894  25.870 -32.862  1.00 57.03           C  
ATOM   2578  HA  GLU A 173       3.869  26.743 -33.514  1.00 57.03           H  
ATOM   2579  C   GLU A 173       2.994  24.786 -33.472  1.00 57.03           C  
ATOM   2580  CB  GLU A 173       5.349  25.382 -32.770  1.00 57.03           C  
ATOM   2581  HB2 GLU A 173       5.615  24.926 -33.723  1.00 57.03           H  
ATOM   2582  HB3 GLU A 173       5.420  24.623 -31.991  1.00 57.03           H  
ATOM   2583  O   GLU A 173       2.704  23.749 -32.862  1.00 57.03           O  
ATOM   2584  CG  GLU A 173       6.347  26.519 -32.486  1.00 57.03           C  
ATOM   2585  HG2 GLU A 173       6.225  27.283 -33.254  1.00 57.03           H  
ATOM   2586  HG3 GLU A 173       6.107  26.965 -31.521  1.00 57.03           H  
ATOM   2587  CD  GLU A 173       7.812  26.042 -32.469  1.00 57.03           C  
ATOM   2588  OE1 GLU A 173       8.705  26.911 -32.577  1.00 57.03           O  
ATOM   2589  OE2 GLU A 173       8.040  24.816 -32.337  1.00 57.03           O  
ATOM   2590  N   THR A 174       2.521  25.049 -34.689  1.00 53.43           N  
ATOM   2591  H   THR A 174       2.803  25.907 -35.139  1.00 53.43           H  
ATOM   2592  CA  THR A 174       1.562  24.230 -35.432  1.00 53.43           C  
ATOM   2593  HA  THR A 174       0.762  23.930 -34.756  1.00 53.43           H  
ATOM   2594  C   THR A 174       2.224  22.952 -35.944  1.00 53.43           C  
ATOM   2595  CB  THR A 174       0.934  25.049 -36.573  1.00 53.43           C  
ATOM   2596  HB  THR A 174       0.378  24.385 -37.235  1.00 53.43           H  
ATOM   2597  O   THR A 174       2.551  22.798 -37.118  1.00 53.43           O  
ATOM   2598  CG2 THR A 174      -0.014  26.126 -36.046  1.00 53.43           C  
ATOM   2599 HG21 THR A 174      -0.807  25.662 -35.459  1.00 53.43           H  
ATOM   2600 HG22 THR A 174      -0.462  26.667 -36.879  1.00 53.43           H  
ATOM   2601 HG23 THR A 174       0.526  26.829 -35.411  1.00 53.43           H  
ATOM   2602  OG1 THR A 174       1.928  25.729 -37.306  1.00 53.43           O  
ATOM   2603  HG1 THR A 174       1.506  26.152 -38.057  1.00 53.43           H  
ATOM   2604  N   THR A 175       2.438  21.988 -35.052  1.00 56.37           N  
ATOM   2605  H   THR A 175       2.277  22.210 -34.081  1.00 56.37           H  
ATOM   2606  CA  THR A 175       2.762  20.620 -35.476  1.00 56.37           C  
ATOM   2607  HA  THR A 175       3.548  20.690 -36.228  1.00 56.37           H  
ATOM   2608  C   THR A 175       1.554  19.976 -36.161  1.00 56.37           C  
ATOM   2609  CB  THR A 175       3.317  19.748 -34.344  1.00 56.37           C  
ATOM   2610  HB  THR A 175       3.505  18.749 -34.736  1.00 56.37           H  
ATOM   2611  O   THR A 175       0.404  20.345 -35.920  1.00 56.37           O  
ATOM   2612  CG2 THR A 175       4.632  20.302 -33.799  1.00 56.37           C  
ATOM   2613 HG21 THR A 175       5.020  19.632 -33.031  1.00 56.37           H  
ATOM   2614 HG22 THR A 175       5.364  20.378 -34.603  1.00 56.37           H  
ATOM   2615 HG23 THR A 175       4.481  21.290 -33.365  1.00 56.37           H  
ATOM   2616  OG1 THR A 175       2.421  19.642 -33.267  1.00 56.37           O  
ATOM   2617  HG1 THR A 175       2.281  20.527 -32.921  1.00 56.37           H  
ATOM   2618  N   THR A 176       1.821  19.026 -37.061  1.00 58.67           N  
ATOM   2619  H   THR A 176       2.783  18.751 -37.203  1.00 58.67           H  
ATOM   2620  CA  THR A 176       0.801  18.339 -37.867  1.00 58.67           C  
ATOM   2621  HA  THR A 176       0.418  19.056 -38.592  1.00 58.67           H  
ATOM   2622  C   THR A 176      -0.345  17.811 -36.992  1.00 58.67           C  
ATOM   2623  CB  THR A 176       1.413  17.151 -38.621  1.00 58.67           C  
ATOM   2624  HB  THR A 176       0.614  16.560 -39.067  1.00 58.67           H  
ATOM   2625  O   THR A 176      -0.065  17.131 -36.000  1.00 58.67           O  
ATOM   2626  CG2 THR A 176       2.370  17.598 -39.725  1.00 58.67           C  
ATOM   2627 HG21 THR A 176       3.198  18.169 -39.306  1.00 58.67           H  
ATOM   2628 HG22 THR A 176       1.835  18.212 -40.449  1.00 58.67           H  
ATOM   2629 HG23 THR A 176       2.767  16.718 -40.232  1.00 58.67           H  
ATOM   2630  OG1 THR A 176       2.143  16.346 -37.722  1.00 58.67           O  
ATOM   2631  HG1 THR A 176       1.615  16.285 -36.922  1.00 58.67           H  
ATOM   2632  N   PRO A 177      -1.617  18.071 -37.345  1.00 59.70           N  
ATOM   2633  CA  PRO A 177      -2.763  17.715 -36.514  1.00 59.70           C  
ATOM   2634  HA  PRO A 177      -2.687  18.230 -35.557  1.00 59.70           H  
ATOM   2635  C   PRO A 177      -2.815  16.202 -36.269  1.00 59.70           C  
ATOM   2636  CB  PRO A 177      -3.995  18.237 -37.267  1.00 59.70           C  
ATOM   2637  HB2 PRO A 177      -4.860  17.584 -37.149  1.00 59.70           H  
ATOM   2638  HB3 PRO A 177      -4.231  19.242 -36.916  1.00 59.70           H  
ATOM   2639  O   PRO A 177      -2.882  15.406 -37.206  1.00 59.70           O  
ATOM   2640  CG  PRO A 177      -3.532  18.306 -38.722  1.00 59.70           C  
ATOM   2641  HG2 PRO A 177      -3.622  17.323 -39.185  1.00 59.70           H  
ATOM   2642  HG3 PRO A 177      -4.089  19.052 -39.290  1.00 59.70           H  
ATOM   2643  CD  PRO A 177      -2.060  18.679 -38.590  1.00 59.70           C  
ATOM   2644  HD2 PRO A 177      -1.505  18.296 -39.447  1.00 59.70           H  
ATOM   2645  HD3 PRO A 177      -1.955  19.761 -38.520  1.00 59.70           H  
ATOM   2646  N   LYS A 178      -2.788  15.795 -34.996  1.00 55.57           N  
ATOM   2647  H   LYS A 178      -2.708  16.502 -34.279  1.00 55.57           H  
ATOM   2648  CA  LYS A 178      -2.989  14.401 -34.588  1.00 55.57           C  
ATOM   2649  HA  LYS A 178      -2.567  13.756 -35.359  1.00 55.57           H  
ATOM   2650  C   LYS A 178      -4.489  14.121 -34.498  1.00 55.57           C  
ATOM   2651  CB  LYS A 178      -2.242  14.134 -33.274  1.00 55.57           C  
ATOM   2652  HB2 LYS A 178      -2.668  14.755 -32.485  1.00 55.57           H  
ATOM   2653  HB3 LYS A 178      -1.197  14.415 -33.406  1.00 55.57           H  
ATOM   2654  O   LYS A 178      -5.206  14.803 -33.771  1.00 55.57           O  
ATOM   2655  CG  LYS A 178      -2.311  12.658 -32.853  1.00 55.57           C  
ATOM   2656  HG2 LYS A 178      -3.347  12.382 -32.661  1.00 55.57           H  
ATOM   2657  HG3 LYS A 178      -1.920  12.032 -33.656  1.00 55.57           H  
ATOM   2658  CD  LYS A 178      -1.485  12.429 -31.583  1.00 55.57           C  
ATOM   2659  HD2 LYS A 178      -1.854  13.093 -30.801  1.00 55.57           H  
ATOM   2660  HD3 LYS A 178      -0.440  12.663 -31.784  1.00 55.57           H  
ATOM   2661  CE  LYS A 178      -1.615  10.975 -31.120  1.00 55.57           C  
ATOM   2662  HE2 LYS A 178      -2.675  10.745 -31.015  1.00 55.57           H  
ATOM   2663  HE3 LYS A 178      -1.207  10.320 -31.890  1.00 55.57           H  
ATOM   2664  NZ  LYS A 178      -0.921  10.764 -29.827  1.00 55.57           N  
ATOM   2665  HZ1 LYS A 178      -1.301  11.393 -29.134  1.00 55.57           H  
ATOM   2666  HZ2 LYS A 178       0.067  10.950 -29.918  1.00 55.57           H  
ATOM   2667  HZ3 LYS A 178      -1.062   9.817 -29.505  1.00 55.57           H  
ATOM   2668  N   VAL A 179      -4.959  13.113 -35.229  1.00 66.27           N  
ATOM   2669  H   VAL A 179      -4.316  12.617 -35.830  1.00 66.27           H  
ATOM   2670  CA  VAL A 179      -6.376  12.725 -35.256  1.00 66.27           C  
ATOM   2671  HA  VAL A 179      -6.979  13.631 -35.317  1.00 66.27           H  
ATOM   2672  C   VAL A 179      -6.738  11.995 -33.960  1.00 66.27           C  
ATOM   2673  CB  VAL A 179      -6.693  11.870 -36.502  1.00 66.27           C  
ATOM   2674  HB  VAL A 179      -6.107  10.952 -36.466  1.00 66.27           H  
ATOM   2675  O   VAL A 179      -6.131  10.978 -33.626  1.00 66.27           O  
ATOM   2676  CG1 VAL A 179      -8.180  11.500 -36.573  1.00 66.27           C  
ATOM   2677 HG11 VAL A 179      -8.458  10.884 -35.718  1.00 66.27           H  
ATOM   2678 HG12 VAL A 179      -8.375  10.926 -37.478  1.00 66.27           H  
ATOM   2679 HG13 VAL A 179      -8.795  12.400 -36.584  1.00 66.27           H  
ATOM   2680  CG2 VAL A 179      -6.335  12.622 -37.793  1.00 66.27           C  
ATOM   2681 HG21 VAL A 179      -6.882  13.564 -37.844  1.00 66.27           H  
ATOM   2682 HG22 VAL A 179      -5.266  12.828 -37.838  1.00 66.27           H  
ATOM   2683 HG23 VAL A 179      -6.598  12.014 -38.659  1.00 66.27           H  
ATOM   2684  N   LEU A 180      -7.735  12.509 -33.238  1.00 61.64           N  
ATOM   2685  H   LEU A 180      -8.162  13.365 -33.563  1.00 61.64           H  
ATOM   2686  CA  LEU A 180      -8.390  11.831 -32.119  1.00 61.64           C  
ATOM   2687  HA  LEU A 180      -7.833  10.936 -31.844  1.00 61.64           H  
ATOM   2688  C   LEU A 180      -9.787  11.393 -32.576  1.00 61.64           C  
ATOM   2689  CB  LEU A 180      -8.463  12.768 -30.895  1.00 61.64           C  
ATOM   2690  HB2 LEU A 180      -9.075  12.289 -30.130  1.00 61.64           H  
ATOM   2691  HB3 LEU A 180      -8.974  13.683 -31.196  1.00 61.64           H  
ATOM   2692  O   LEU A 180     -10.604  12.228 -32.959  1.00 61.64           O  
ATOM   2693  CG  LEU A 180      -7.108  13.148 -30.266  1.00 61.64           C  
ATOM   2694  HG  LEU A 180      -6.460  13.585 -31.026  1.00 61.64           H  
ATOM   2695  CD1 LEU A 180      -7.326  14.188 -29.165  1.00 61.64           C  
ATOM   2696 HD11 LEU A 180      -6.369  14.477 -28.732  1.00 61.64           H  
ATOM   2697 HD12 LEU A 180      -7.793  15.078 -29.587  1.00 61.64           H  
ATOM   2698 HD13 LEU A 180      -7.966  13.782 -28.381  1.00 61.64           H  
ATOM   2699  CD2 LEU A 180      -6.400  11.941 -29.644  1.00 61.64           C  
ATOM   2700 HD21 LEU A 180      -6.135  11.225 -30.423  1.00 61.64           H  
ATOM   2701 HD22 LEU A 180      -7.052  11.461 -28.914  1.00 61.64           H  
ATOM   2702 HD23 LEU A 180      -5.488  12.268 -29.146  1.00 61.64           H  
ATOM   2703  N   THR A 181     -10.066  10.091 -32.550  1.00 69.64           N  
ATOM   2704  H   THR A 181      -9.352   9.436 -32.266  1.00 69.64           H  
ATOM   2705  CA  THR A 181     -11.385   9.529 -32.882  1.00 69.64           C  
ATOM   2706  HA  THR A 181     -11.896  10.189 -33.583  1.00 69.64           H  
ATOM   2707  C   THR A 181     -12.244   9.409 -31.625  1.00 69.64           C  
ATOM   2708  CB  THR A 181     -11.241   8.152 -33.550  1.00 69.64           C  
ATOM   2709  HB  THR A 181     -12.217   7.670 -33.595  1.00 69.64           H  
ATOM   2710  O   THR A 181     -11.807   8.791 -30.654  1.00 69.64           O  
ATOM   2711  CG2 THR A 181     -10.686   8.269 -34.969  1.00 69.64           C  
ATOM   2712 HG21 THR A 181      -9.688   8.706 -34.950  1.00 69.64           H  
ATOM   2713 HG22 THR A 181     -11.345   8.890 -35.576  1.00 69.64           H  
ATOM   2714 HG23 THR A 181     -10.630   7.275 -35.414  1.00 69.64           H  
ATOM   2715  OG1 THR A 181     -10.351   7.346 -32.810  1.00 69.64           O  
ATOM   2716  HG1 THR A 181     -10.711   7.260 -31.924  1.00 69.64           H  
ATOM   2717  N   ARG A 182     -13.470   9.956 -31.642  1.00 65.85           N  
ATOM   2718  H   ARG A 182     -13.780  10.413 -32.488  1.00 65.85           H  
ATOM   2719  CA  ARG A 182     -14.460   9.822 -30.556  1.00 65.85           C  
ATOM   2720  HA  ARG A 182     -14.137   9.011 -29.903  1.00 65.85           H  
ATOM   2721  C   ARG A 182     -15.835   9.425 -31.098  1.00 65.85           C  
ATOM   2722  CB  ARG A 182     -14.527  11.105 -29.694  1.00 65.85           C  
ATOM   2723  HB2 ARG A 182     -13.516  11.459 -29.494  1.00 65.85           H  
ATOM   2724  HB3 ARG A 182     -14.974  10.838 -28.736  1.00 65.85           H  
ATOM   2725  O   ARG A 182     -16.176   9.790 -32.219  1.00 65.85           O  
ATOM   2726  CG  ARG A 182     -15.365  12.251 -30.302  1.00 65.85           C  
ATOM   2727  HG2 ARG A 182     -14.927  12.572 -31.247  1.00 65.85           H  
ATOM   2728  HG3 ARG A 182     -16.375  11.890 -30.500  1.00 65.85           H  
ATOM   2729  CD  ARG A 182     -15.516  13.456 -29.360  1.00 65.85           C  
ATOM   2730  HD2 ARG A 182     -16.349  14.062 -29.716  1.00 65.85           H  
ATOM   2731  HD3 ARG A 182     -15.763  13.097 -28.362  1.00 65.85           H  
ATOM   2732  NE  ARG A 182     -14.307  14.302 -29.316  1.00 65.85           N  
ATOM   2733  HE  ARG A 182     -13.571  14.094 -29.975  1.00 65.85           H  
ATOM   2734  NH1 ARG A 182     -14.968  15.670 -27.579  1.00 65.85           N  
ATOM   2735 HH11 ARG A 182     -14.715  16.340 -26.867  1.00 65.85           H  
ATOM   2736 HH12 ARG A 182     -15.836  15.161 -27.492  1.00 65.85           H  
ATOM   2737  NH2 ARG A 182     -12.979  15.976 -28.507  1.00 65.85           N  
ATOM   2738 HH21 ARG A 182     -12.244  15.732 -29.156  1.00 65.85           H  
ATOM   2739 HH22 ARG A 182     -12.811  16.650 -27.774  1.00 65.85           H  
ATOM   2740  CZ  ARG A 182     -14.096  15.307 -28.477  1.00 65.85           C  
ATOM   2741  N   THR A 183     -16.637   8.755 -30.274  1.00 75.73           N  
ATOM   2742  H   THR A 183     -16.280   8.478 -29.371  1.00 75.73           H  
ATOM   2743  CA  THR A 183     -18.045   8.424 -30.549  1.00 75.73           C  
ATOM   2744  HA  THR A 183     -18.333   8.801 -31.530  1.00 75.73           H  
ATOM   2745  C   THR A 183     -18.940   9.077 -29.501  1.00 75.73           C  
ATOM   2746  CB  THR A 183     -18.280   6.905 -30.541  1.00 75.73           C  
ATOM   2747  HB  THR A 183     -19.349   6.709 -30.625  1.00 75.73           H  
ATOM   2748  O   THR A 183     -18.691   8.917 -28.309  1.00 75.73           O  
ATOM   2749  CG2 THR A 183     -17.559   6.211 -31.695  1.00 75.73           C  
ATOM   2750 HG21 THR A 183     -16.480   6.332 -31.598  1.00 75.73           H  
ATOM   2751 HG22 THR A 183     -17.798   5.148 -31.680  1.00 75.73           H  
ATOM   2752 HG23 THR A 183     -17.888   6.633 -32.645  1.00 75.73           H  
ATOM   2753  OG1 THR A 183     -17.798   6.346 -29.339  1.00 75.73           O  
ATOM   2754  HG1 THR A 183     -18.192   6.829 -28.609  1.00 75.73           H  
ATOM   2755  N   GLN A 184     -19.978   9.790 -29.933  1.00 69.74           N  
ATOM   2756  H   GLN A 184     -20.172   9.825 -30.924  1.00 69.74           H  
ATOM   2757  CA  GLN A 184     -20.956  10.439 -29.058  1.00 69.74           C  
ATOM   2758  HA  GLN A 184     -20.776  10.130 -28.028  1.00 69.74           H  
ATOM   2759  C   GLN A 184     -22.368   9.985 -29.431  1.00 69.74           C  
ATOM   2760  CB  GLN A 184     -20.788  11.970 -29.107  1.00 69.74           C  
ATOM   2761  HB2 GLN A 184     -21.458  12.419 -28.373  1.00 69.74           H  
ATOM   2762  HB3 GLN A 184     -19.765  12.206 -28.813  1.00 69.74           H  
ATOM   2763  O   GLN A 184     -22.685   9.879 -30.615  1.00 69.74           O  
ATOM   2764  CG  GLN A 184     -21.074  12.600 -30.485  1.00 69.74           C  
ATOM   2765  HG2 GLN A 184     -22.130  12.474 -30.727  1.00 69.74           H  
ATOM   2766  HG3 GLN A 184     -20.485  12.096 -31.252  1.00 69.74           H  
ATOM   2767  CD  GLN A 184     -20.749  14.089 -30.551  1.00 69.74           C  
ATOM   2768  NE2 GLN A 184     -21.067  14.751 -31.641  1.00 69.74           N  
ATOM   2769 HE21 GLN A 184     -20.887  15.745 -31.612  1.00 69.74           H  
ATOM   2770 HE22 GLN A 184     -21.582  14.309 -32.388  1.00 69.74           H  
ATOM   2771  OE1 GLN A 184     -20.179  14.682 -29.652  1.00 69.74           O  
ATOM   2772  N   TYR A 185     -23.206   9.734 -28.426  1.00 73.84           N  
ATOM   2773  H   TYR A 185     -22.891   9.877 -27.478  1.00 73.84           H  
ATOM   2774  CA  TYR A 185     -24.624   9.433 -28.608  1.00 73.84           C  
ATOM   2775  HA  TYR A 185     -24.835   9.267 -29.665  1.00 73.84           H  
ATOM   2776  C   TYR A 185     -25.439  10.638 -28.147  1.00 73.84           C  
ATOM   2777  CB  TYR A 185     -25.000   8.145 -27.865  1.00 73.84           C  
ATOM   2778  HB2 TYR A 185     -24.686   8.220 -26.824  1.00 73.84           H  
ATOM   2779  HB3 TYR A 185     -26.086   8.047 -27.869  1.00 73.84           H  
ATOM   2780  O   TYR A 185     -25.353  11.045 -26.991  1.00 73.84           O  
ATOM   2781  CG  TYR A 185     -24.408   6.896 -28.491  1.00 73.84           C  
ATOM   2782  CD1 TYR A 185     -25.050   6.294 -29.591  1.00 73.84           C  
ATOM   2783  HD1 TYR A 185     -25.969   6.711 -29.977  1.00 73.84           H  
ATOM   2784  CD2 TYR A 185     -23.211   6.345 -27.990  1.00 73.84           C  
ATOM   2785  HD2 TYR A 185     -22.722   6.803 -27.144  1.00 73.84           H  
ATOM   2786  CE1 TYR A 185     -24.499   5.145 -30.190  1.00 73.84           C  
ATOM   2787  HE1 TYR A 185     -24.987   4.673 -31.030  1.00 73.84           H  
ATOM   2788  CE2 TYR A 185     -22.658   5.194 -28.585  1.00 73.84           C  
ATOM   2789  HE2 TYR A 185     -21.746   4.768 -28.194  1.00 73.84           H  
ATOM   2790  OH  TYR A 185     -22.780   3.482 -30.268  1.00 73.84           O  
ATOM   2791  HH  TYR A 185     -21.996   3.169 -29.810  1.00 73.84           H  
ATOM   2792  CZ  TYR A 185     -23.304   4.592 -29.687  1.00 73.84           C  
ATOM   2793  N   SER A 186     -26.198  11.225 -29.070  1.00 75.96           N  
ATOM   2794  H   SER A 186     -26.245  10.809 -29.989  1.00 75.96           H  
ATOM   2795  CA  SER A 186     -27.130  12.311 -28.773  1.00 75.96           C  
ATOM   2796  HA  SER A 186     -26.697  12.967 -28.017  1.00 75.96           H  
ATOM   2797  C   SER A 186     -28.425  11.716 -28.230  1.00 75.96           C  
ATOM   2798  CB  SER A 186     -27.380  13.136 -30.039  1.00 75.96           C  
ATOM   2799  HB2 SER A 186     -27.675  12.465 -30.846  1.00 75.96           H  
ATOM   2800  HB3 SER A 186     -26.463  13.649 -30.328  1.00 75.96           H  
ATOM   2801  O   SER A 186     -29.029  10.857 -28.873  1.00 75.96           O  
ATOM   2802  OG  SER A 186     -28.413  14.081 -29.853  1.00 75.96           O  
ATOM   2803  HG  SER A 186     -28.130  14.777 -29.255  1.00 75.96           H  
ATOM   2804  N   ASN A 187     -28.839  12.163 -27.046  1.00 75.35           N  
ATOM   2805  H   ASN A 187     -28.300  12.873 -26.571  1.00 75.35           H  
ATOM   2806  CA  ASN A 187     -30.153  11.875 -26.488  1.00 75.35           C  
ATOM   2807  HA  ASN A 187     -30.675  11.182 -27.148  1.00 75.35           H  
ATOM   2808  C   ASN A 187     -30.938  13.197 -26.403  1.00 75.35           C  
ATOM   2809  CB  ASN A 187     -29.981  11.182 -25.125  1.00 75.35           C  
ATOM   2810  HB2 ASN A 187     -29.522  11.876 -24.421  1.00 75.35           H  
ATOM   2811  HB3 ASN A 187     -29.322  10.322 -25.245  1.00 75.35           H  
ATOM   2812  O   ASN A 187     -30.408  14.157 -25.854  1.00 75.35           O  
ATOM   2813  CG  ASN A 187     -31.301  10.710 -24.537  1.00 75.35           C  
ATOM   2814  ND2 ASN A 187     -31.311   9.646 -23.774  1.00 75.35           N  
ATOM   2815 HD21 ASN A 187     -32.214   9.386 -23.402  1.00 75.35           H  
ATOM   2816 HD22 ASN A 187     -30.451   9.166 -23.551  1.00 75.35           H  
ATOM   2817  OD1 ASN A 187     -32.355  11.270 -24.762  1.00 75.35           O  
ATOM   2818  N   PRO A 188     -32.178  13.282 -26.913  1.00 74.70           N  
ATOM   2819  CA  PRO A 188     -32.987  14.499 -26.816  1.00 74.70           C  
ATOM   2820  HA  PRO A 188     -32.431  15.341 -27.227  1.00 74.70           H  
ATOM   2821  C   PRO A 188     -33.401  14.877 -25.381  1.00 74.70           C  
ATOM   2822  CB  PRO A 188     -34.210  14.226 -27.699  1.00 74.70           C  
ATOM   2823  HB2 PRO A 188     -35.111  14.711 -27.323  1.00 74.70           H  
ATOM   2824  HB3 PRO A 188     -34.001  14.563 -28.715  1.00 74.70           H  
ATOM   2825  O   PRO A 188     -33.821  16.007 -25.156  1.00 74.70           O  
ATOM   2826  CG  PRO A 188     -34.339  12.704 -27.687  1.00 74.70           C  
ATOM   2827  HG2 PRO A 188     -34.861  12.332 -28.569  1.00 74.70           H  
ATOM   2828  HG3 PRO A 188     -34.843  12.384 -26.775  1.00 74.70           H  
ATOM   2829  CD  PRO A 188     -32.886  12.249 -27.655  1.00 74.70           C  
ATOM   2830  HD2 PRO A 188     -32.820  11.270 -27.182  1.00 74.70           H  
ATOM   2831  HD3 PRO A 188     -32.492  12.201 -28.670  1.00 74.70           H  
ATOM   2832  N   THR A 189     -33.320  13.964 -24.409  1.00 71.35           N  
ATOM   2833  H   THR A 189     -33.034  13.025 -24.647  1.00 71.35           H  
ATOM   2834  CA  THR A 189     -33.745  14.213 -23.019  1.00 71.35           C  
ATOM   2835  HA  THR A 189     -34.640  14.835 -23.036  1.00 71.35           H  
ATOM   2836  C   THR A 189     -32.704  14.976 -22.192  1.00 71.35           C  
ATOM   2837  CB  THR A 189     -34.093  12.883 -22.328  1.00 71.35           C  
ATOM   2838  HB  THR A 189     -33.178  12.318 -22.151  1.00 71.35           H  
ATOM   2839  O   THR A 189     -33.062  15.614 -21.205  1.00 71.35           O  
ATOM   2840  CG2 THR A 189     -34.842  13.052 -21.006  1.00 71.35           C  
ATOM   2841 HG21 THR A 189     -34.180  13.484 -20.256  1.00 71.35           H  
ATOM   2842 HG22 THR A 189     -35.704  13.705 -21.140  1.00 71.35           H  
ATOM   2843 HG23 THR A 189     -35.174  12.078 -20.646  1.00 71.35           H  
ATOM   2844  OG1 THR A 189     -34.942  12.111 -23.147  1.00 71.35           O  
ATOM   2845  HG1 THR A 189     -35.724  12.639 -23.325  1.00 71.35           H  
ATOM   2846  N   PHE A 190     -31.423  14.924 -22.562  1.00 73.00           N  
ATOM   2847  H   PHE A 190     -31.176  14.481 -23.436  1.00 73.00           H  
ATOM   2848  CA  PHE A 190     -30.353  15.610 -21.839  1.00 73.00           C  
ATOM   2849  HA  PHE A 190     -30.767  16.488 -21.343  1.00 73.00           H  
ATOM   2850  C   PHE A 190     -29.273  16.112 -22.794  1.00 73.00           C  
ATOM   2851  CB  PHE A 190     -29.765  14.695 -20.752  1.00 73.00           C  
ATOM   2852  HB2 PHE A 190     -30.545  14.489 -20.019  1.00 73.00           H  
ATOM   2853  HB3 PHE A 190     -28.980  15.242 -20.230  1.00 73.00           H  
ATOM   2854  O   PHE A 190     -28.910  15.441 -23.757  1.00 73.00           O  
ATOM   2855  CG  PHE A 190     -29.193  13.373 -21.242  1.00 73.00           C  
ATOM   2856  CD1 PHE A 190     -29.959  12.196 -21.165  1.00 73.00           C  
ATOM   2857  HD1 PHE A 190     -30.960  12.232 -20.762  1.00 73.00           H  
ATOM   2858  CD2 PHE A 190     -27.884  13.313 -21.752  1.00 73.00           C  
ATOM   2859  HD2 PHE A 190     -27.301  14.219 -21.816  1.00 73.00           H  
ATOM   2860  CE1 PHE A 190     -29.412  10.968 -21.579  1.00 73.00           C  
ATOM   2861  HE1 PHE A 190     -29.993  10.064 -21.469  1.00 73.00           H  
ATOM   2862  CE2 PHE A 190     -27.348  12.090 -22.197  1.00 73.00           C  
ATOM   2863  HE2 PHE A 190     -26.348  12.051 -22.603  1.00 73.00           H  
ATOM   2864  CZ  PHE A 190     -28.111  10.915 -22.106  1.00 73.00           C  
ATOM   2865  HZ  PHE A 190     -27.690   9.973 -22.427  1.00 73.00           H  
ATOM   2866  N   GLU A 191     -28.716  17.280 -22.494  1.00 76.22           N  
ATOM   2867  H   GLU A 191     -28.991  17.765 -21.652  1.00 76.22           H  
ATOM   2868  CA  GLU A 191     -27.598  17.842 -23.240  1.00 76.22           C  
ATOM   2869  HA  GLU A 191     -27.571  17.396 -24.234  1.00 76.22           H  
ATOM   2870  C   GLU A 191     -26.285  17.510 -22.524  1.00 76.22           C  
ATOM   2871  CB  GLU A 191     -27.815  19.347 -23.432  1.00 76.22           C  
ATOM   2872  HB2 GLU A 191     -28.803  19.498 -23.865  1.00 76.22           H  
ATOM   2873  HB3 GLU A 191     -27.770  19.847 -22.465  1.00 76.22           H  
ATOM   2874  O   GLU A 191     -26.142  17.719 -21.318  1.00 76.22           O  
ATOM   2875  CG  GLU A 191     -26.761  19.945 -24.375  1.00 76.22           C  
ATOM   2876  HG2 GLU A 191     -25.775  19.809 -23.932  1.00 76.22           H  
ATOM   2877  HG3 GLU A 191     -26.784  19.396 -25.316  1.00 76.22           H  
ATOM   2878  CD  GLU A 191     -26.978  21.439 -24.659  1.00 76.22           C  
ATOM   2879  OE1 GLU A 191     -26.076  22.017 -25.305  1.00 76.22           O  
ATOM   2880  OE2 GLU A 191     -28.019  21.989 -24.237  1.00 76.22           O  
ATOM   2881  N   VAL A 192     -25.310  16.974 -23.260  1.00 69.27           N  
ATOM   2882  H   VAL A 192     -25.462  16.864 -24.252  1.00 69.27           H  
ATOM   2883  CA  VAL A 192     -23.978  16.660 -22.726  1.00 69.27           C  
ATOM   2884  HA  VAL A 192     -23.995  16.742 -21.639  1.00 69.27           H  
ATOM   2885  C   VAL A 192     -22.981  17.684 -23.252  1.00 69.27           C  
ATOM   2886  CB  VAL A 192     -23.542  15.221 -23.059  1.00 69.27           C  
ATOM   2887  HB  VAL A 192     -23.411  15.112 -24.136  1.00 69.27           H  
ATOM   2888  O   VAL A 192     -22.632  17.671 -24.430  1.00 69.27           O  
ATOM   2889  CG1 VAL A 192     -22.220  14.890 -22.362  1.00 69.27           C  
ATOM   2890 HG11 VAL A 192     -21.925  13.865 -22.587  1.00 69.27           H  
ATOM   2891 HG12 VAL A 192     -22.339  15.008 -21.285  1.00 69.27           H  
ATOM   2892 HG13 VAL A 192     -21.434  15.560 -22.710  1.00 69.27           H  
ATOM   2893  CG2 VAL A 192     -24.576  14.193 -22.594  1.00 69.27           C  
ATOM   2894 HG21 VAL A 192     -24.189  13.183 -22.735  1.00 69.27           H  
ATOM   2895 HG22 VAL A 192     -24.817  14.350 -21.542  1.00 69.27           H  
ATOM   2896 HG23 VAL A 192     -25.479  14.300 -23.194  1.00 69.27           H  
ATOM   2897  N   SER A 193     -22.497  18.551 -22.368  1.00 73.47           N  
ATOM   2898  H   SER A 193     -22.808  18.471 -21.410  1.00 73.47           H  
ATOM   2899  CA  SER A 193     -21.408  19.490 -22.638  1.00 73.47           C  
ATOM   2900  HA  SER A 193     -21.373  19.713 -23.705  1.00 73.47           H  
ATOM   2901  C   SER A 193     -20.070  18.877 -22.223  1.00 73.47           C  
ATOM   2902  CB  SER A 193     -21.658  20.803 -21.899  1.00 73.47           C  
ATOM   2903  HB2 SER A 193     -21.938  20.599 -20.866  1.00 73.47           H  
ATOM   2904  HB3 SER A 193     -20.747  21.402 -21.906  1.00 73.47           H  
ATOM   2905  O   SER A 193     -19.883  18.481 -21.074  1.00 73.47           O  
ATOM   2906  OG  SER A 193     -22.680  21.532 -22.543  1.00 73.47           O  
ATOM   2907  HG  SER A 193     -23.458  20.983 -22.667  1.00 73.47           H  
ATOM   2908  N   LEU A 194     -19.125  18.793 -23.161  1.00 68.26           N  
ATOM   2909  H   LEU A 194     -19.332  19.168 -24.076  1.00 68.26           H  
ATOM   2910  CA  LEU A 194     -17.793  18.223 -22.945  1.00 68.26           C  
ATOM   2911  HA  LEU A 194     -17.737  17.778 -21.951  1.00 68.26           H  
ATOM   2912  C   LEU A 194     -16.727  19.320 -23.021  1.00 68.26           C  
ATOM   2913  CB  LEU A 194     -17.513  17.123 -23.988  1.00 68.26           C  
ATOM   2914  HB2 LEU A 194     -17.570  17.576 -24.978  1.00 68.26           H  
ATOM   2915  HB3 LEU A 194     -16.492  16.768 -23.848  1.00 68.26           H  
ATOM   2916  O   LEU A 194     -16.597  19.989 -24.045  1.00 68.26           O  
ATOM   2917  CG  LEU A 194     -18.464  15.914 -23.958  1.00 68.26           C  
ATOM   2918  HG  LEU A 194     -19.498  16.245 -24.049  1.00 68.26           H  
ATOM   2919  CD1 LEU A 194     -18.150  14.965 -25.115  1.00 68.26           C  
ATOM   2920 HD11 LEU A 194     -18.840  14.122 -25.090  1.00 68.26           H  
ATOM   2921 HD12 LEU A 194     -18.287  15.492 -26.059  1.00 68.26           H  
ATOM   2922 HD13 LEU A 194     -17.126  14.599 -25.033  1.00 68.26           H  
ATOM   2923  CD2 LEU A 194     -18.292  15.114 -22.682  1.00 68.26           C  
ATOM   2924 HD21 LEU A 194     -18.927  14.228 -22.711  1.00 68.26           H  
ATOM   2925 HD22 LEU A 194     -18.588  15.741 -21.841  1.00 68.26           H  
ATOM   2926 HD23 LEU A 194     -17.248  14.816 -22.587  1.00 68.26           H  
ATOM   2927  N   LEU A 195     -15.926  19.461 -21.968  1.00 66.43           N  
ATOM   2928  H   LEU A 195     -16.102  18.875 -21.164  1.00 66.43           H  
ATOM   2929  CA  LEU A 195     -14.745  20.326 -21.932  1.00 66.43           C  
ATOM   2930  HA  LEU A 195     -14.736  20.991 -22.795  1.00 66.43           H  
ATOM   2931  C   LEU A 195     -13.499  19.432 -21.989  1.00 66.43           C  
ATOM   2932  CB  LEU A 195     -14.796  21.188 -20.656  1.00 66.43           C  
ATOM   2933  HB2 LEU A 195     -14.930  20.512 -19.811  1.00 66.43           H  
ATOM   2934  HB3 LEU A 195     -13.839  21.690 -20.519  1.00 66.43           H  
ATOM   2935  O   LEU A 195     -13.192  18.734 -21.023  1.00 66.43           O  
ATOM   2936  CG  LEU A 195     -15.933  22.230 -20.637  1.00 66.43           C  
ATOM   2937  HG  LEU A 195     -16.767  21.892 -21.252  1.00 66.43           H  
ATOM   2938  CD1 LEU A 195     -16.452  22.415 -19.211  1.00 66.43           C  
ATOM   2939 HD11 LEU A 195     -15.645  22.740 -18.555  1.00 66.43           H  
ATOM   2940 HD12 LEU A 195     -17.247  23.161 -19.205  1.00 66.43           H  
ATOM   2941 HD13 LEU A 195     -16.863  21.474 -18.846  1.00 66.43           H  
ATOM   2942  CD2 LEU A 195     -15.453  23.584 -21.159  1.00 66.43           C  
ATOM   2943 HD21 LEU A 195     -15.084  23.472 -22.179  1.00 66.43           H  
ATOM   2944 HD22 LEU A 195     -16.286  24.287 -21.166  1.00 66.43           H  
ATOM   2945 HD23 LEU A 195     -14.658  23.975 -20.524  1.00 66.43           H  
ATOM   2946  N   SER A 196     -12.796  19.428 -23.122  1.00 64.28           N  
ATOM   2947  H   SER A 196     -13.120  19.996 -23.892  1.00 64.28           H  
ATOM   2948  CA  SER A 196     -11.543  18.678 -23.297  1.00 64.28           C  
ATOM   2949  HA  SER A 196     -11.436  17.939 -22.503  1.00 64.28           H  
ATOM   2950  C   SER A 196     -10.346  19.626 -23.245  1.00 64.28           C  
ATOM   2951  CB  SER A 196     -11.505  17.925 -24.635  1.00 64.28           C  
ATOM   2952  HB2 SER A 196     -11.541  18.654 -25.445  1.00 64.28           H  
ATOM   2953  HB3 SER A 196     -10.563  17.383 -24.708  1.00 64.28           H  
ATOM   2954  O   SER A 196     -10.274  20.574 -24.028  1.00 64.28           O  
ATOM   2955  OG  SER A 196     -12.570  17.010 -24.817  1.00 64.28           O  
ATOM   2956  HG  SER A 196     -12.397  16.235 -24.277  1.00 64.28           H  
ATOM   2957  N   SER A 197      -9.360  19.335 -22.398  1.00 64.30           N  
ATOM   2958  H   SER A 197      -9.491  18.577 -21.743  1.00 64.30           H  
ATOM   2959  CA  SER A 197      -8.049  19.994 -22.425  1.00 64.30           C  
ATOM   2960  HA  SER A 197      -8.108  20.912 -23.009  1.00 64.30           H  
ATOM   2961  C   SER A 197      -7.033  19.076 -23.105  1.00 64.30           C  
ATOM   2962  CB  SER A 197      -7.614  20.401 -21.012  1.00 64.30           C  
ATOM   2963  HB2 SER A 197      -6.632  20.873 -21.055  1.00 64.30           H  
ATOM   2964  HB3 SER A 197      -8.329  21.120 -20.613  1.00 64.30           H  
ATOM   2965  O   SER A 197      -6.364  18.286 -22.449  1.00 64.30           O  
ATOM   2966  OG  SER A 197      -7.561  19.282 -20.151  1.00 64.30           O  
ATOM   2967  HG  SER A 197      -6.906  18.670 -20.496  1.00 64.30           H  
ATOM   2968  N   ALA A 198      -6.930  19.135 -24.432  1.00 58.48           N  
ATOM   2969  H   ALA A 198      -7.516  19.781 -24.941  1.00 58.48           H  
ATOM   2970  CA  ALA A 198      -5.841  18.469 -25.142  1.00 58.48           C  
ATOM   2971  HA  ALA A 198      -5.505  17.599 -24.579  1.00 58.48           H  
ATOM   2972  C   ALA A 198      -4.658  19.441 -25.240  1.00 58.48           C  
ATOM   2973  CB  ALA A 198      -6.343  17.959 -26.498  1.00 58.48           C  
ATOM   2974  HB1 ALA A 198      -6.700  18.792 -27.103  1.00 58.48           H  
ATOM   2975  HB2 ALA A 198      -7.154  17.247 -26.345  1.00 58.48           H  
ATOM   2976  HB3 ALA A 198      -5.527  17.463 -27.023  1.00 58.48           H  
ATOM   2977  O   ALA A 198      -4.584  20.246 -26.167  1.00 58.48           O  
ATOM   2978  N   ALA A 199      -3.754  19.401 -24.262  1.00 59.05           N  
ATOM   2979  H   ALA A 199      -3.870  18.740 -23.508  1.00 59.05           H  
ATOM   2980  CA  ALA A 199      -2.488  20.115 -24.370  1.00 59.05           C  
ATOM   2981  HA  ALA A 199      -2.677  21.087 -24.826  1.00 59.05           H  
ATOM   2982  C   ALA A 199      -1.516  19.349 -25.285  1.00 59.05           C  
ATOM   2983  CB  ALA A 199      -1.917  20.372 -22.973  1.00 59.05           C  
ATOM   2984  HB1 ALA A 199      -0.985  20.932 -23.049  1.00 59.05           H  
ATOM   2985  HB2 ALA A 199      -1.720  19.423 -22.474  1.00 59.05           H  
ATOM   2986  HB3 ALA A 199      -2.631  20.943 -22.380  1.00 59.05           H  
ATOM   2987  O   ALA A 199      -1.525  18.116 -25.361  1.00 59.05           O  
ATOM   2988  N   SER A 200      -0.658  20.091 -25.986  1.00 61.09           N  
ATOM   2989  H   SER A 200      -0.735  21.097 -25.941  1.00 61.09           H  
ATOM   2990  CA  SER A 200       0.383  19.535 -26.851  1.00 61.09           C  
ATOM   2991  HA  SER A 200      -0.095  19.018 -27.682  1.00 61.09           H  
ATOM   2992  C   SER A 200       1.269  18.547 -26.084  1.00 61.09           C  
ATOM   2993  CB  SER A 200       1.248  20.666 -27.419  1.00 61.09           C  
ATOM   2994  HB2 SER A 200       1.715  21.216 -26.602  1.00 61.09           H  
ATOM   2995  HB3 SER A 200       2.027  20.243 -28.055  1.00 61.09           H  
ATOM   2996  O   SER A 200       1.879  18.898 -25.078  1.00 61.09           O  
ATOM   2997  OG  SER A 200       0.444  21.542 -28.183  1.00 61.09           O  
ATOM   2998  HG  SER A 200       0.990  22.241 -28.551  1.00 61.09           H  
ATOM   2999  N   GLY A 201       1.373  17.313 -26.583  1.00 61.40           N  
ATOM   3000  H   GLY A 201       0.782  17.075 -27.367  1.00 61.40           H  
ATOM   3001  CA  GLY A 201       2.244  16.272 -26.022  1.00 61.40           C  
ATOM   3002  HA2 GLY A 201       3.004  16.733 -25.391  1.00 61.40           H  
ATOM   3003  HA3 GLY A 201       2.752  15.764 -26.841  1.00 61.40           H  
ATOM   3004  C   GLY A 201       1.541  15.205 -25.178  1.00 61.40           C  
ATOM   3005  O   GLY A 201       2.170  14.195 -24.863  1.00 61.40           O  
ATOM   3006  N   GLU A 202       0.252  15.357 -24.869  1.00 57.04           N  
ATOM   3007  H   GLU A 202      -0.224  16.218 -25.100  1.00 57.04           H  
ATOM   3008  CA  GLU A 202      -0.510  14.322 -24.167  1.00 57.04           C  
ATOM   3009  HA  GLU A 202       0.169  13.809 -23.485  1.00 57.04           H  
ATOM   3010  C   GLU A 202      -1.049  13.260 -25.142  1.00 57.04           C  
ATOM   3011  CB  GLU A 202      -1.605  14.940 -23.285  1.00 57.04           C  
ATOM   3012  HB2 GLU A 202      -2.298  15.512 -23.902  1.00 57.04           H  
ATOM   3013  HB3 GLU A 202      -2.146  14.125 -22.804  1.00 57.04           H  
ATOM   3014  O   GLU A 202      -1.552  13.554 -26.229  1.00 57.04           O  
ATOM   3015  CG  GLU A 202      -0.987  15.847 -22.203  1.00 57.04           C  
ATOM   3016  HG2 GLU A 202      -0.596  16.749 -22.674  1.00 57.04           H  
ATOM   3017  HG3 GLU A 202      -0.150  15.317 -21.749  1.00 57.04           H  
ATOM   3018  CD  GLU A 202      -1.971  16.247 -21.095  1.00 57.04           C  
ATOM   3019  OE1 GLU A 202      -1.474  16.669 -20.026  1.00 57.04           O  
ATOM   3020  OE2 GLU A 202      -3.193  16.099 -21.309  1.00 57.04           O  
ATOM   3021  N   THR A 203      -0.918  11.980 -24.782  1.00 60.19           N  
ATOM   3022  H   THR A 203      -0.459  11.754 -23.911  1.00 60.19           H  
ATOM   3023  CA  THR A 203      -1.462  10.860 -25.574  1.00 60.19           C  
ATOM   3024  HA  THR A 203      -1.448  11.136 -26.628  1.00 60.19           H  
ATOM   3025  C   THR A 203      -2.918  10.553 -25.243  1.00 60.19           C  
ATOM   3026  CB  THR A 203      -0.620   9.589 -25.406  1.00 60.19           C  
ATOM   3027  HB  THR A 203      -1.143   8.744 -25.854  1.00 60.19           H  
ATOM   3028  O   THR A 203      -3.582   9.878 -26.027  1.00 60.19           O  
ATOM   3029  CG2 THR A 203       0.744   9.733 -26.081  1.00 60.19           C  
ATOM   3030 HG21 THR A 203       1.317   8.815 -25.950  1.00 60.19           H  
ATOM   3031 HG22 THR A 203       0.612   9.920 -27.147  1.00 60.19           H  
ATOM   3032 HG23 THR A 203       1.296  10.562 -25.638  1.00 60.19           H  
ATOM   3033  OG1 THR A 203      -0.394   9.329 -24.043  1.00 60.19           O  
ATOM   3034  HG1 THR A 203      -0.065   8.431 -23.952  1.00 60.19           H  
ATOM   3035  N   SER A 204      -3.418  11.063 -24.120  1.00 57.76           N  
ATOM   3036  H   SER A 204      -2.810  11.632 -23.548  1.00 57.76           H  
ATOM   3037  CA  SER A 204      -4.763  10.828 -23.605  1.00 57.76           C  
ATOM   3038  HA  SER A 204      -5.399  10.425 -24.394  1.00 57.76           H  
ATOM   3039  C   SER A 204      -5.360  12.147 -23.132  1.00 57.76           C  
ATOM   3040  CB  SER A 204      -4.711   9.804 -22.461  1.00 57.76           C  
ATOM   3041  HB2 SER A 204      -5.666   9.800 -21.936  1.00 57.76           H  
ATOM   3042  HB3 SER A 204      -4.543   8.814 -22.885  1.00 57.76           H  
ATOM   3043  O   SER A 204      -4.846  12.728 -22.183  1.00 57.76           O  
ATOM   3044  OG  SER A 204      -3.663  10.087 -21.552  1.00 57.76           O  
ATOM   3045  HG  SER A 204      -3.761  11.008 -21.301  1.00 57.76           H  
ATOM   3046  N   ALA A 205      -6.430  12.597 -23.788  1.00 62.23           N  
ATOM   3047  H   ALA A 205      -6.815  12.052 -24.546  1.00 62.23           H  
ATOM   3048  CA  ALA A 205      -7.168  13.786 -23.382  1.00 62.23           C  
ATOM   3049  HA  ALA A 205      -6.461  14.596 -23.199  1.00 62.23           H  
ATOM   3050  C   ALA A 205      -7.934  13.514 -22.079  1.00 62.23           C  
ATOM   3051  CB  ALA A 205      -8.103  14.202 -24.525  1.00 62.23           C  
ATOM   3052  HB1 ALA A 205      -8.645  15.104 -24.239  1.00 62.23           H  
ATOM   3053  HB2 ALA A 205      -7.525  14.408 -25.426  1.00 62.23           H  
ATOM   3054  HB3 ALA A 205      -8.828  13.413 -24.723  1.00 62.23           H  
ATOM   3055  O   ALA A 205      -8.551  12.456 -21.923  1.00 62.23           O  
ATOM   3056  N   SER A 206      -7.893  14.459 -21.141  1.00 67.10           N  
ATOM   3057  H   SER A 206      -7.313  15.274 -21.281  1.00 67.10           H  
ATOM   3058  CA  SER A 206      -8.827  14.490 -20.019  1.00 67.10           C  
ATOM   3059  HA  SER A 206      -9.079  13.470 -19.729  1.00 67.10           H  
ATOM   3060  C   SER A 206     -10.106  15.200 -20.451  1.00 67.10           C  
ATOM   3061  CB  SER A 206      -8.201  15.170 -18.799  1.00 67.10           C  
ATOM   3062  HB2 SER A 206      -8.945  15.240 -18.006  1.00 67.10           H  
ATOM   3063  HB3 SER A 206      -7.367  14.564 -18.443  1.00 67.10           H  
ATOM   3064  O   SER A 206     -10.073  16.389 -20.774  1.00 67.10           O  
ATOM   3065  OG  SER A 206      -7.724  16.460 -19.108  1.00 67.10           O  
ATOM   3066  HG  SER A 206      -8.428  16.976 -19.508  1.00 67.10           H  
ATOM   3067  N   ASP A 207     -11.222  14.475 -20.429  1.00 67.94           N  
ATOM   3068  H   ASP A 207     -11.168  13.490 -20.212  1.00 67.94           H  
ATOM   3069  CA  ASP A 207     -12.547  15.023 -20.708  1.00 67.94           C  
ATOM   3070  HA  ASP A 207     -12.447  15.958 -21.260  1.00 67.94           H  
ATOM   3071  C   ASP A 207     -13.264  15.346 -19.396  1.00 67.94           C  
ATOM   3072  CB  ASP A 207     -13.359  14.053 -21.586  1.00 67.94           C  
ATOM   3073  HB2 ASP A 207     -14.399  14.381 -21.592  1.00 67.94           H  
ATOM   3074  HB3 ASP A 207     -13.325  13.055 -21.147  1.00 67.94           H  
ATOM   3075  O   ASP A 207     -13.237  14.570 -18.438  1.00 67.94           O  
ATOM   3076  CG  ASP A 207     -12.883  13.989 -23.044  1.00 67.94           C  
ATOM   3077  OD1 ASP A 207     -12.122  14.889 -23.473  1.00 67.94           O  
ATOM   3078  OD2 ASP A 207     -13.321  13.064 -23.762  1.00 67.94           O  
ATOM   3079  N   HIS A 208     -13.892  16.514 -19.330  1.00 73.98           N  
ATOM   3080  H   HIS A 208     -13.779  17.170 -20.089  1.00 73.98           H  
ATOM   3081  CA  HIS A 208     -14.823  16.884 -18.269  1.00 73.98           C  
ATOM   3082  HA  HIS A 208     -14.804  16.138 -17.475  1.00 73.98           H  
ATOM   3083  C   HIS A 208     -16.225  16.893 -18.867  1.00 73.98           C  
ATOM   3084  CB  HIS A 208     -14.419  18.226 -17.644  1.00 73.98           C  
ATOM   3085  HB2 HIS A 208     -14.332  18.976 -18.430  1.00 73.98           H  
ATOM   3086  HB3 HIS A 208     -15.200  18.543 -16.953  1.00 73.98           H  
ATOM   3087  O   HIS A 208     -16.504  17.645 -19.800  1.00 73.98           O  
ATOM   3088  CG  HIS A 208     -13.111  18.177 -16.893  1.00 73.98           C  
ATOM   3089  CD2 HIS A 208     -12.564  19.180 -16.141  1.00 73.98           C  
ATOM   3090  HD2 HIS A 208     -12.998  20.155 -15.974  1.00 73.98           H  
ATOM   3091  ND1 HIS A 208     -12.233  17.117 -16.851  1.00 73.98           N  
ATOM   3092  HD1 HIS A 208     -12.362  16.236 -17.328  1.00 73.98           H  
ATOM   3093  CE1 HIS A 208     -11.177  17.480 -16.110  1.00 73.98           C  
ATOM   3094  HE1 HIS A 208     -10.312  16.863 -15.917  1.00 73.98           H  
ATOM   3095  NE2 HIS A 208     -11.340  18.725 -15.637  1.00 73.98           N  
ATOM   3096  N   ILE A 209     -17.083  16.011 -18.356  1.00 74.17           N  
ATOM   3097  H   ILE A 209     -16.790  15.454 -17.566  1.00 74.17           H  
ATOM   3098  CA  ILE A 209     -18.436  15.786 -18.864  1.00 74.17           C  
ATOM   3099  HA  ILE A 209     -18.530  16.255 -19.843  1.00 74.17           H  
ATOM   3100  C   ILE A 209     -19.424  16.473 -17.931  1.00 74.17           C  
ATOM   3101  CB  ILE A 209     -18.737  14.273 -19.011  1.00 74.17           C  
ATOM   3102  HB  ILE A 209     -18.818  13.843 -18.012  1.00 74.17           H  
ATOM   3103  O   ILE A 209     -19.533  16.097 -16.766  1.00 74.17           O  
ATOM   3104  CG1 ILE A 209     -17.570  13.535 -19.715  1.00 74.17           C  
ATOM   3105 HG12 ILE A 209     -17.200  14.127 -20.552  1.00 74.17           H  
ATOM   3106 HG13 ILE A 209     -16.745  13.461 -19.007  1.00 74.17           H  
ATOM   3107  CG2 ILE A 209     -20.104  14.077 -19.692  1.00 74.17           C  
ATOM   3108 HG21 ILE A 209     -20.076  14.459 -20.712  1.00 74.17           H  
ATOM   3109 HG22 ILE A 209     -20.884  14.601 -19.141  1.00 74.17           H  
ATOM   3110 HG23 ILE A 209     -20.372  13.021 -19.710  1.00 74.17           H  
ATOM   3111  CD1 ILE A 209     -17.862  12.111 -20.201  1.00 74.17           C  
ATOM   3112 HD11 ILE A 209     -16.939  11.660 -20.565  1.00 74.17           H  
ATOM   3113 HD12 ILE A 209     -18.584  12.131 -21.018  1.00 74.17           H  
ATOM   3114 HD13 ILE A 209     -18.252  11.512 -19.378  1.00 74.17           H  
ATOM   3115  N   VAL A 210     -20.148  17.462 -18.445  1.00 74.92           N  
ATOM   3116  H   VAL A 210     -19.992  17.729 -19.406  1.00 74.92           H  
ATOM   3117  CA  VAL A 210     -21.236  18.142 -17.741  1.00 74.92           C  
ATOM   3118  HA  VAL A 210     -21.277  17.797 -16.708  1.00 74.92           H  
ATOM   3119  C   VAL A 210     -22.540  17.760 -18.428  1.00 74.92           C  
ATOM   3120  CB  VAL A 210     -21.022  19.667 -17.710  1.00 74.92           C  
ATOM   3121  HB  VAL A 210     -21.043  20.060 -18.727  1.00 74.92           H  
ATOM   3122  O   VAL A 210     -22.733  18.044 -19.608  1.00 74.92           O  
ATOM   3123  CG1 VAL A 210     -22.123  20.351 -16.891  1.00 74.92           C  
ATOM   3124 HG11 VAL A 210     -23.096  20.188 -17.354  1.00 74.92           H  
ATOM   3125 HG12 VAL A 210     -22.139  19.962 -15.873  1.00 74.92           H  
ATOM   3126 HG13 VAL A 210     -21.946  21.426 -16.860  1.00 74.92           H  
ATOM   3127  CG2 VAL A 210     -19.666  20.028 -17.082  1.00 74.92           C  
ATOM   3128 HG21 VAL A 210     -19.569  21.112 -17.018  1.00 74.92           H  
ATOM   3129 HG22 VAL A 210     -18.854  19.650 -17.702  1.00 74.92           H  
ATOM   3130 HG23 VAL A 210     -19.591  19.598 -16.083  1.00 74.92           H  
ATOM   3131  N   VAL A 211     -23.422  17.076 -17.702  1.00 74.80           N  
ATOM   3132  H   VAL A 211     -23.219  16.901 -16.729  1.00 74.80           H  
ATOM   3133  CA  VAL A 211     -24.751  16.702 -18.197  1.00 74.80           C  
ATOM   3134  HA  VAL A 211     -24.761  16.742 -19.286  1.00 74.80           H  
ATOM   3135  C   VAL A 211     -25.748  17.727 -17.679  1.00 74.80           C  
ATOM   3136  CB  VAL A 211     -25.140  15.270 -17.788  1.00 74.80           C  
ATOM   3137  HB  VAL A 211     -25.212  15.203 -16.702  1.00 74.80           H  
ATOM   3138  O   VAL A 211     -25.992  17.801 -16.476  1.00 74.80           O  
ATOM   3139  CG1 VAL A 211     -26.491  14.877 -18.399  1.00 74.80           C  
ATOM   3140 HG11 VAL A 211     -27.280  15.519 -18.009  1.00 74.80           H  
ATOM   3141 HG12 VAL A 211     -26.456  14.978 -19.484  1.00 74.80           H  
ATOM   3142 HG13 VAL A 211     -26.733  13.846 -18.141  1.00 74.80           H  
ATOM   3143  CG2 VAL A 211     -24.089  14.255 -18.261  1.00 74.80           C  
ATOM   3144 HG21 VAL A 211     -23.141  14.432 -17.752  1.00 74.80           H  
ATOM   3145 HG22 VAL A 211     -23.940  14.344 -19.337  1.00 74.80           H  
ATOM   3146 HG23 VAL A 211     -24.419  13.244 -18.024  1.00 74.80           H  
ATOM   3147  N   SER A 212     -26.316  18.507 -18.588  1.00 72.70           N  
ATOM   3148  H   SER A 212     -26.087  18.363 -19.562  1.00 72.70           H  
ATOM   3149  CA  SER A 212     -27.365  19.474 -18.290  1.00 72.70           C  
ATOM   3150  HA  SER A 212     -27.381  19.688 -17.221  1.00 72.70           H  
ATOM   3151  C   SER A 212     -28.708  18.873 -18.692  1.00 72.70           C  
ATOM   3152  CB  SER A 212     -27.094  20.796 -19.012  1.00 72.70           C  
ATOM   3153  HB2 SER A 212     -27.005  20.613 -20.083  1.00 72.70           H  
ATOM   3154  HB3 SER A 212     -27.924  21.480 -18.838  1.00 72.70           H  
ATOM   3155  O   SER A 212     -28.967  18.604 -19.865  1.00 72.70           O  
ATOM   3156  OG  SER A 212     -25.897  21.379 -18.526  1.00 72.70           O  
ATOM   3157  HG  SER A 212     -25.688  22.130 -19.086  1.00 72.70           H  
ATOM   3158  N   GLY A 213     -29.572  18.635 -17.708  1.00 72.91           N  
ATOM   3159  H   GLY A 213     -29.296  18.864 -16.764  1.00 72.91           H  
ATOM   3160  CA  GLY A 213     -30.979  18.333 -17.943  1.00 72.91           C  
ATOM   3161  HA2 GLY A 213     -31.346  17.658 -17.169  1.00 72.91           H  
ATOM   3162  HA3 GLY A 213     -31.122  17.856 -18.913  1.00 72.91           H  
ATOM   3163  C   GLY A 213     -31.779  19.625 -17.876  1.00 72.91           C  
ATOM   3164  O   GLY A 213     -31.773  20.288 -16.842  1.00 72.91           O  
ATOM   3165  N   PHE A 214     -32.467  19.989 -18.955  1.00 65.30           N  
ATOM   3166  H   PHE A 214     -32.423  19.424 -19.791  1.00 65.30           H  
ATOM   3167  CA  PHE A 214     -33.443  21.072 -18.904  1.00 65.30           C  
ATOM   3168  HA  PHE A 214     -33.136  21.799 -18.151  1.00 65.30           H  
ATOM   3169  C   PHE A 214     -34.777  20.466 -18.463  1.00 65.30           C  
ATOM   3170  CB  PHE A 214     -33.493  21.814 -20.252  1.00 65.30           C  
ATOM   3171  HB2 PHE A 214     -34.197  21.330 -20.930  1.00 65.30           H  
ATOM   3172  HB3 PHE A 214     -32.513  21.753 -20.724  1.00 65.30           H  
ATOM   3173  O   PHE A 214     -35.513  19.906 -19.275  1.00 65.30           O  
ATOM   3174  CG  PHE A 214     -33.841  23.286 -20.120  1.00 65.30           C  
ATOM   3175  CD1 PHE A 214     -35.181  23.717 -20.128  1.00 65.30           C  
ATOM   3176  HD1 PHE A 214     -35.979  22.996 -20.225  1.00 65.30           H  
ATOM   3177  CD2 PHE A 214     -32.806  24.231 -19.978  1.00 65.30           C  
ATOM   3178  HD2 PHE A 214     -31.776  23.907 -19.969  1.00 65.30           H  
ATOM   3179  CE1 PHE A 214     -35.481  25.086 -19.999  1.00 65.30           C  
ATOM   3180  HE1 PHE A 214     -36.510  25.416 -19.993  1.00 65.30           H  
ATOM   3181  CE2 PHE A 214     -33.106  25.598 -19.848  1.00 65.30           C  
ATOM   3182  HE2 PHE A 214     -32.308  26.317 -19.736  1.00 65.30           H  
ATOM   3183  CZ  PHE A 214     -34.444  26.026 -19.860  1.00 65.30           C  
ATOM   3184  HZ  PHE A 214     -34.677  27.075 -19.751  1.00 65.30           H  
ATOM   3185  N   SER A 215     -35.097  20.523 -17.168  1.00 64.99           N  
ATOM   3186  H   SER A 215     -34.468  20.959 -16.509  1.00 64.99           H  
ATOM   3187  CA  SER A 215     -36.493  20.362 -16.770  1.00 64.99           C  
ATOM   3188  HA  SER A 215     -36.916  19.502 -17.288  1.00 64.99           H  
ATOM   3189  C   SER A 215     -37.218  21.618 -17.243  1.00 64.99           C  
ATOM   3190  CB  SER A 215     -36.660  20.102 -15.266  1.00 64.99           C  
ATOM   3191  HB2 SER A 215     -37.719  20.150 -15.013  1.00 64.99           H  
ATOM   3192  HB3 SER A 215     -36.294  19.100 -15.040  1.00 64.99           H  
ATOM   3193  O   SER A 215     -36.942  22.719 -16.775  1.00 64.99           O  
ATOM   3194  OG  SER A 215     -35.944  21.027 -14.476  1.00 64.99           O  
ATOM   3195  HG  SER A 215     -36.506  21.361 -13.773  1.00 64.99           H  
ATOM   3196  N   GLY A 216     -38.108  21.472 -18.225  1.00 60.85           N  
ATOM   3197  H   GLY A 216     -38.203  20.564 -18.656  1.00 60.85           H  
ATOM   3198  CA  GLY A 216     -39.027  22.534 -18.628  1.00 60.85           C  
ATOM   3199  HA2 GLY A 216     -38.470  23.437 -18.876  1.00 60.85           H  
ATOM   3200  HA3 GLY A 216     -39.603  22.218 -19.498  1.00 60.85           H  
ATOM   3201  C   GLY A 216     -39.990  22.834 -17.482  1.00 60.85           C  
ATOM   3202  O   GLY A 216     -41.107  22.332 -17.465  1.00 60.85           O  
ATOM   3203  N   GLY A 217     -39.522  23.580 -16.489  1.00 63.00           N  
ATOM   3204  H   GLY A 217     -38.551  23.857 -16.531  1.00 63.00           H  
ATOM   3205  CA  GLY A 217     -40.293  24.064 -15.360  1.00 63.00           C  
ATOM   3206  HA2 GLY A 217     -41.340  23.775 -15.450  1.00 63.00           H  
ATOM   3207  HA3 GLY A 217     -39.892  23.655 -14.432  1.00 63.00           H  
ATOM   3208  C   GLY A 217     -40.180  25.577 -15.308  1.00 63.00           C  
ATOM   3209  O   GLY A 217     -39.080  26.122 -15.262  1.00 63.00           O  
ATOM   3210  N   GLU A 218     -41.318  26.259 -15.331  1.00 70.08           N  
ATOM   3211  H   GLU A 218     -42.193  25.757 -15.377  1.00 70.08           H  
ATOM   3212  CA  GLU A 218     -41.384  27.661 -14.939  1.00 70.08           C  
ATOM   3213  HA  GLU A 218     -40.590  28.219 -15.437  1.00 70.08           H  
ATOM   3214  C   GLU A 218     -41.169  27.718 -13.422  1.00 70.08           C  
ATOM   3215  CB  GLU A 218     -42.737  28.230 -15.389  1.00 70.08           C  
ATOM   3216  HB2 GLU A 218     -42.848  28.018 -16.452  1.00 70.08           H  
ATOM   3217  HB3 GLU A 218     -43.538  27.723 -14.850  1.00 70.08           H  
ATOM   3218  O   GLU A 218     -41.892  27.067 -12.663  1.00 70.08           O  
ATOM   3219  CG  GLU A 218     -42.864  29.746 -15.182  1.00 70.08           C  
ATOM   3220  HG2 GLU A 218     -42.029  30.235 -15.683  1.00 70.08           H  
ATOM   3221  HG3 GLU A 218     -42.793  29.961 -14.116  1.00 70.08           H  
ATOM   3222  CD  GLU A 218     -44.188  30.314 -15.732  1.00 70.08           C  
ATOM   3223  OE1 GLU A 218     -44.416  31.528 -15.536  1.00 70.08           O  
ATOM   3224  OE2 GLU A 218     -44.959  29.550 -16.359  1.00 70.08           O  
ATOM   3225  N   ILE A 219     -40.137  28.434 -12.970  1.00 63.50           N  
ATOM   3226  H   ILE A 219     -39.552  28.922 -13.633  1.00 63.50           H  
ATOM   3227  CA  ILE A 219     -39.880  28.634 -11.541  1.00 63.50           C  
ATOM   3228  HA  ILE A 219     -40.004  27.683 -11.023  1.00 63.50           H  
ATOM   3229  C   ILE A 219     -40.955  29.595 -11.029  1.00 63.50           C  
ATOM   3230  CB  ILE A 219     -38.435  29.126 -11.276  1.00 63.50           C  
ATOM   3231  HB  ILE A 219     -38.286  30.063 -11.813  1.00 63.50           H  
ATOM   3232  O   ILE A 219     -40.801  30.811 -11.067  1.00 63.50           O  
ATOM   3233  CG1 ILE A 219     -37.403  28.091 -11.789  1.00 63.50           C  
ATOM   3234 HG12 ILE A 219     -37.430  27.203 -11.158  1.00 63.50           H  
ATOM   3235 HG13 ILE A 219     -37.662  27.786 -12.803  1.00 63.50           H  
ATOM   3236  CG2 ILE A 219     -38.217  29.383  -9.769  1.00 63.50           C  
ATOM   3237 HG21 ILE A 219     -38.899  30.153  -9.407  1.00 63.50           H  
ATOM   3238 HG22 ILE A 219     -37.207  29.750  -9.588  1.00 63.50           H  
ATOM   3239 HG23 ILE A 219     -38.376  28.467  -9.199  1.00 63.50           H  
ATOM   3240  CD1 ILE A 219     -35.966  28.626 -11.847  1.00 63.50           C  
ATOM   3241 HD11 ILE A 219     -35.933  29.541 -12.438  1.00 63.50           H  
ATOM   3242 HD12 ILE A 219     -35.589  28.826 -10.844  1.00 63.50           H  
ATOM   3243 HD13 ILE A 219     -35.324  27.879 -12.315  1.00 63.50           H  
ATOM   3244  N   ILE A 220     -42.078  29.040 -10.580  1.00 66.43           N  
ATOM   3245  H   ILE A 220     -42.207  28.051 -10.740  1.00 66.43           H  
ATOM   3246  CA  ILE A 220     -43.112  29.784  -9.862  1.00 66.43           C  
ATOM   3247  HA  ILE A 220     -43.156  30.799 -10.256  1.00 66.43           H  
ATOM   3248  C   ILE A 220     -42.649  29.860  -8.405  1.00 66.43           C  
ATOM   3249  CB  ILE A 220     -44.510  29.151 -10.052  1.00 66.43           C  
ATOM   3250  HB  ILE A 220     -44.503  28.154  -9.613  1.00 66.43           H  
ATOM   3251  O   ILE A 220     -42.995  29.023  -7.574  1.00 66.43           O  
ATOM   3252  CG1 ILE A 220     -44.871  29.024 -11.552  1.00 66.43           C  
ATOM   3253 HG12 ILE A 220     -44.980  30.017 -11.990  1.00 66.43           H  
ATOM   3254 HG13 ILE A 220     -44.066  28.517 -12.085  1.00 66.43           H  
ATOM   3255  CG2 ILE A 220     -45.565  30.010  -9.325  1.00 66.43           C  
ATOM   3256 HG21 ILE A 220     -46.546  29.540  -9.392  1.00 66.43           H  
ATOM   3257 HG22 ILE A 220     -45.319  30.103  -8.267  1.00 66.43           H  
ATOM   3258 HG23 ILE A 220     -45.610  31.004  -9.771  1.00 66.43           H  
ATOM   3259  CD1 ILE A 220     -46.144  28.213 -11.819  1.00 66.43           C  
ATOM   3260 HD11 ILE A 220     -46.259  28.075 -12.894  1.00 66.43           H  
ATOM   3261 HD12 ILE A 220     -47.022  28.740 -11.444  1.00 66.43           H  
ATOM   3262 HD13 ILE A 220     -46.069  27.236 -11.343  1.00 66.43           H  
ATOM   3263  N   GLY A 221     -41.781  30.824  -8.115  1.00 73.13           N  
ATOM   3264  H   GLY A 221     -41.426  31.398  -8.866  1.00 73.13           H  
ATOM   3265  CA  GLY A 221     -41.207  31.022  -6.790  1.00 73.13           C  
ATOM   3266  HA2 GLY A 221     -40.686  30.117  -6.476  1.00 73.13           H  
ATOM   3267  HA3 GLY A 221     -42.009  31.223  -6.080  1.00 73.13           H  
ATOM   3268  C   GLY A 221     -40.218  32.179  -6.766  1.00 73.13           C  
ATOM   3269  O   GLY A 221     -39.669  32.574  -7.790  1.00 73.13           O  
ATOM   3270  N   GLU A 222     -40.015  32.740  -5.583  1.00 74.11           N  
ATOM   3271  H   GLU A 222     -40.480  32.354  -4.774  1.00 74.11           H  
ATOM   3272  CA  GLU A 222     -39.034  33.791  -5.336  1.00 74.11           C  
ATOM   3273  HA  GLU A 222     -38.999  34.430  -6.219  1.00 74.11           H  
ATOM   3274  C   GLU A 222     -37.629  33.181  -5.193  1.00 74.11           C  
ATOM   3275  CB  GLU A 222     -39.482  34.702  -4.169  1.00 74.11           C  
ATOM   3276  HB2 GLU A 222     -38.602  35.165  -3.723  1.00 74.11           H  
ATOM   3277  HB3 GLU A 222     -40.085  35.497  -4.607  1.00 74.11           H  
ATOM   3278  O   GLU A 222     -37.418  32.218  -4.455  1.00 74.11           O  
ATOM   3279  CG  GLU A 222     -40.335  34.037  -3.063  1.00 74.11           C  
ATOM   3280  HG2 GLU A 222     -39.710  33.336  -2.508  1.00 74.11           H  
ATOM   3281  HG3 GLU A 222     -41.151  33.473  -3.513  1.00 74.11           H  
ATOM   3282  CD  GLU A 222     -40.975  35.044  -2.091  1.00 74.11           C  
ATOM   3283  OE1 GLU A 222     -42.023  34.683  -1.507  1.00 74.11           O  
ATOM   3284  OE2 GLU A 222     -40.433  36.161  -1.934  1.00 74.11           O  
ATOM   3285  N   GLU A 223     -36.670  33.719  -5.952  1.00 68.49           N  
ATOM   3286  H   GLU A 223     -36.915  34.478  -6.572  1.00 68.49           H  
ATOM   3287  CA  GLU A 223     -35.262  33.318  -5.930  1.00 68.49           C  
ATOM   3288  HA  GLU A 223     -35.200  32.234  -6.023  1.00 68.49           H  
ATOM   3289  C   GLU A 223     -34.645  33.735  -4.589  1.00 68.49           C  
ATOM   3290  CB  GLU A 223     -34.549  33.946  -7.145  1.00 68.49           C  
ATOM   3291  HB2 GLU A 223     -34.592  35.032  -7.063  1.00 68.49           H  
ATOM   3292  HB3 GLU A 223     -35.093  33.651  -8.042  1.00 68.49           H  
ATOM   3293  O   GLU A 223     -34.330  34.903  -4.362  1.00 68.49           O  
ATOM   3294  CG  GLU A 223     -33.083  33.504  -7.301  1.00 68.49           C  
ATOM   3295  HG2 GLU A 223     -33.056  32.415  -7.343  1.00 68.49           H  
ATOM   3296  HG3 GLU A 223     -32.524  33.818  -6.420  1.00 68.49           H  
ATOM   3297  CD  GLU A 223     -32.400  34.077  -8.560  1.00 68.49           C  
ATOM   3298  OE1 GLU A 223     -31.228  33.700  -8.794  1.00 68.49           O  
ATOM   3299  OE2 GLU A 223     -33.028  34.889  -9.278  1.00 68.49           O  
ATOM   3300  N   ILE A 224     -34.513  32.782  -3.663  1.00 73.44           N  
ATOM   3301  H   ILE A 224     -34.897  31.869  -3.859  1.00 73.44           H  
ATOM   3302  CA  ILE A 224     -33.902  33.038  -2.357  1.00 73.44           C  
ATOM   3303  HA  ILE A 224     -34.309  33.978  -1.986  1.00 73.44           H  
ATOM   3304  C   ILE A 224     -32.385  33.164  -2.569  1.00 73.44           C  
ATOM   3305  CB  ILE A 224     -34.261  31.944  -1.326  1.00 73.44           C  
ATOM   3306  HB  ILE A 224     -33.879  30.989  -1.686  1.00 73.44           H  
ATOM   3307  O   ILE A 224     -31.751  32.173  -2.946  1.00 73.44           O  
ATOM   3308  CG1 ILE A 224     -35.795  31.828  -1.159  1.00 73.44           C  
ATOM   3309 HG12 ILE A 224     -36.256  31.682  -2.136  1.00 73.44           H  
ATOM   3310 HG13 ILE A 224     -36.190  32.754  -0.741  1.00 73.44           H  
ATOM   3311  CG2 ILE A 224     -33.594  32.263   0.030  1.00 73.44           C  
ATOM   3312 HG21 ILE A 224     -32.512  32.327  -0.082  1.00 73.44           H  
ATOM   3313 HG22 ILE A 224     -33.973  33.208   0.419  1.00 73.44           H  
ATOM   3314 HG23 ILE A 224     -33.798  31.469   0.747  1.00 73.44           H  
ATOM   3315  CD1 ILE A 224     -36.247  30.650  -0.288  1.00 73.44           C  
ATOM   3316 HD11 ILE A 224     -35.954  30.806   0.751  1.00 73.44           H  
ATOM   3317 HD12 ILE A 224     -35.808  29.724  -0.659  1.00 73.44           H  
ATOM   3318 HD13 ILE A 224     -37.333  30.569  -0.331  1.00 73.44           H  
ATOM   3319  N   PRO A 225     -31.765  34.334  -2.315  1.00 67.93           N  
ATOM   3320  CA  PRO A 225     -30.326  34.486  -2.457  1.00 67.93           C  
ATOM   3321  HA  PRO A 225     -30.030  34.239  -3.476  1.00 67.93           H  
ATOM   3322  C   PRO A 225     -29.621  33.547  -1.477  1.00 67.93           C  
ATOM   3323  CB  PRO A 225     -30.030  35.966  -2.190  1.00 67.93           C  
ATOM   3324  HB2 PRO A 225     -29.069  36.114  -1.698  1.00 67.93           H  
ATOM   3325  HB3 PRO A 225     -30.061  36.513  -3.133  1.00 67.93           H  
ATOM   3326  O   PRO A 225     -29.763  33.667  -0.256  1.00 67.93           O  
ATOM   3327  CG  PRO A 225     -31.197  36.412  -1.310  1.00 67.93           C  
ATOM   3328  HG2 PRO A 225     -31.399  37.478  -1.414  1.00 67.93           H  
ATOM   3329  HG3 PRO A 225     -30.990  36.161  -0.270  1.00 67.93           H  
ATOM   3330  CD  PRO A 225     -32.361  35.565  -1.818  1.00 67.93           C  
ATOM   3331  HD2 PRO A 225     -32.863  36.082  -2.636  1.00 67.93           H  
ATOM   3332  HD3 PRO A 225     -33.059  35.376  -1.003  1.00 67.93           H  
ATOM   3333  N   LEU A 226     -28.847  32.610  -2.021  1.00 68.18           N  
ATOM   3334  H   LEU A 226     -28.852  32.515  -3.027  1.00 68.18           H  
ATOM   3335  CA  LEU A 226     -28.000  31.716  -1.243  1.00 68.18           C  
ATOM   3336  HA  LEU A 226     -28.590  31.267  -0.444  1.00 68.18           H  
ATOM   3337  C   LEU A 226     -26.889  32.553  -0.602  1.00 68.18           C  
ATOM   3338  CB  LEU A 226     -27.449  30.597  -2.147  1.00 68.18           C  
ATOM   3339  HB2 LEU A 226     -26.719  30.018  -1.582  1.00 68.18           H  
ATOM   3340  HB3 LEU A 226     -26.924  31.061  -2.983  1.00 68.18           H  
ATOM   3341  O   LEU A 226     -25.878  32.866  -1.225  1.00 68.18           O  
ATOM   3342  CG  LEU A 226     -28.517  29.636  -2.705  1.00 68.18           C  
ATOM   3343  HG  LEU A 226     -29.308  30.207  -3.192  1.00 68.18           H  
ATOM   3344  CD1 LEU A 226     -27.880  28.720  -3.750  1.00 68.18           C  
ATOM   3345 HD11 LEU A 226     -27.470  29.320  -4.562  1.00 68.18           H  
ATOM   3346 HD12 LEU A 226     -28.639  28.056  -4.164  1.00 68.18           H  
ATOM   3347 HD13 LEU A 226     -27.086  28.126  -3.298  1.00 68.18           H  
ATOM   3348  CD2 LEU A 226     -29.134  28.759  -1.612  1.00 68.18           C  
ATOM   3349 HD21 LEU A 226     -29.839  28.061  -2.063  1.00 68.18           H  
ATOM   3350 HD22 LEU A 226     -29.683  29.380  -0.904  1.00 68.18           H  
ATOM   3351 HD23 LEU A 226     -28.356  28.202  -1.089  1.00 68.18           H  
ATOM   3352  N   THR A 227     -27.097  32.962   0.647  1.00 70.14           N  
ATOM   3353  H   THR A 227     -27.978  32.730   1.085  1.00 70.14           H  
ATOM   3354  CA  THR A 227     -26.041  33.573   1.451  1.00 70.14           C  
ATOM   3355  HA  THR A 227     -25.372  34.112   0.781  1.00 70.14           H  
ATOM   3356  C   THR A 227     -25.218  32.465   2.099  1.00 70.14           C  
ATOM   3357  CB  THR A 227     -26.565  34.617   2.450  1.00 70.14           C  
ATOM   3358  HB  THR A 227     -25.762  34.886   3.137  1.00 70.14           H  
ATOM   3359  O   THR A 227     -25.731  31.601   2.810  1.00 70.14           O  
ATOM   3360  CG2 THR A 227     -27.042  35.879   1.732  1.00 70.14           C  
ATOM   3361 HG21 THR A 227     -27.379  36.610   2.468  1.00 70.14           H  
ATOM   3362 HG22 THR A 227     -27.867  35.640   1.061  1.00 70.14           H  
ATOM   3363 HG23 THR A 227     -26.225  36.310   1.154  1.00 70.14           H  
ATOM   3364  OG1 THR A 227     -27.680  34.176   3.181  1.00 70.14           O  
ATOM   3365  HG1 THR A 227     -28.430  34.180   2.582  1.00 70.14           H  
ATOM   3366  N   GLU A 228     -23.919  32.462   1.805  1.00 62.78           N  
ATOM   3367  H   GLU A 228     -23.573  33.132   1.134  1.00 62.78           H  
ATOM   3368  CA  GLU A 228     -22.960  31.504   2.343  1.00 62.78           C  
ATOM   3369  HA  GLU A 228     -23.389  30.504   2.277  1.00 62.78           H  
ATOM   3370  C   GLU A 228     -22.716  31.844   3.820  1.00 62.78           C  
ATOM   3371  CB  GLU A 228     -21.692  31.536   1.466  1.00 62.78           C  
ATOM   3372  HB2 GLU A 228     -21.115  32.432   1.696  1.00 62.78           H  
ATOM   3373  HB3 GLU A 228     -21.999  31.596   0.422  1.00 62.78           H  
ATOM   3374  O   GLU A 228     -21.911  32.710   4.171  1.00 62.78           O  
ATOM   3375  CG  GLU A 228     -20.814  30.286   1.612  1.00 62.78           C  
ATOM   3376  HG2 GLU A 228     -20.473  30.214   2.645  1.00 62.78           H  
ATOM   3377  HG3 GLU A 228     -21.422  29.407   1.397  1.00 62.78           H  
ATOM   3378  CD  GLU A 228     -19.591  30.315   0.674  1.00 62.78           C  
ATOM   3379  OE1 GLU A 228     -19.137  29.218   0.277  1.00 62.78           O  
ATOM   3380  OE2 GLU A 228     -19.077  31.425   0.407  1.00 62.78           O  
ATOM   3381  N   PHE A 229     -23.467  31.207   4.718  1.00 56.75           N  
ATOM   3382  H   PHE A 229     -24.232  30.637   4.386  1.00 56.75           H  
ATOM   3383  CA  PHE A 229     -23.249  31.343   6.153  1.00 56.75           C  
ATOM   3384  HA  PHE A 229     -23.091  32.399   6.376  1.00 56.75           H  
ATOM   3385  C   PHE A 229     -21.967  30.602   6.545  1.00 56.75           C  
ATOM   3386  CB  PHE A 229     -24.479  30.891   6.951  1.00 56.75           C  
ATOM   3387  HB2 PHE A 229     -24.741  29.874   6.660  1.00 56.75           H  
ATOM   3388  HB3 PHE A 229     -24.219  30.868   8.009  1.00 56.75           H  
ATOM   3389  O   PHE A 229     -21.997  29.509   7.100  1.00 56.75           O  
ATOM   3390  CG  PHE A 229     -25.686  31.795   6.789  1.00 56.75           C  
ATOM   3391  CD1 PHE A 229     -25.729  33.046   7.437  1.00 56.75           C  
ATOM   3392  HD1 PHE A 229     -24.897  33.364   8.048  1.00 56.75           H  
ATOM   3393  CD2 PHE A 229     -26.764  31.391   5.982  1.00 56.75           C  
ATOM   3394  HD2 PHE A 229     -26.731  30.449   5.456  1.00 56.75           H  
ATOM   3395  CE1 PHE A 229     -26.847  33.886   7.279  1.00 56.75           C  
ATOM   3396  HE1 PHE A 229     -26.879  34.852   7.761  1.00 56.75           H  
ATOM   3397  CE2 PHE A 229     -27.881  32.229   5.828  1.00 56.75           C  
ATOM   3398  HE2 PHE A 229     -28.693  31.927   5.183  1.00 56.75           H  
ATOM   3399  CZ  PHE A 229     -27.923  33.476   6.473  1.00 56.75           C  
ATOM   3400  HZ  PHE A 229     -28.774  34.124   6.327  1.00 56.75           H  
ATOM   3401  N   SER A 230     -20.815  31.223   6.290  1.00 49.03           N  
ATOM   3402  H   SER A 230     -20.852  32.033   5.687  1.00 49.03           H  
ATOM   3403  CA  SER A 230     -19.536  30.819   6.875  1.00 49.03           C  
ATOM   3404  HA  SER A 230     -19.466  29.732   6.827  1.00 49.03           H  
ATOM   3405  C   SER A 230     -19.513  31.225   8.351  1.00 49.03           C  
ATOM   3406  CB  SER A 230     -18.364  31.376   6.068  1.00 49.03           C  
ATOM   3407  HB2 SER A 230     -18.525  31.148   5.014  1.00 49.03           H  
ATOM   3408  HB3 SER A 230     -18.302  32.457   6.189  1.00 49.03           H  
ATOM   3409  O   SER A 230     -18.878  32.192   8.773  1.00 49.03           O  
ATOM   3410  OG  SER A 230     -17.157  30.765   6.487  1.00 49.03           O  
ATOM   3411  HG  SER A 230     -16.548  30.804   5.746  1.00 49.03           H  
ATOM   3412  N   ARG A 231     -20.305  30.522   9.157  1.00 51.47           N  
ATOM   3413  H   ARG A 231     -20.875  29.810   8.724  1.00 51.47           H  
ATOM   3414  CA  ARG A 231     -20.174  30.473  10.612  1.00 51.47           C  
ATOM   3415  HA  ARG A 231     -19.205  30.895  10.881  1.00 51.47           H  
ATOM   3416  C   ARG A 231     -20.192  29.001  10.997  1.00 51.47           C  
ATOM   3417  CB  ARG A 231     -21.282  31.267  11.316  1.00 51.47           C  
ATOM   3418  HB2 ARG A 231     -22.256  30.933  10.958  1.00 51.47           H  
ATOM   3419  HB3 ARG A 231     -21.223  31.076  12.388  1.00 51.47           H  
ATOM   3420  O   ARG A 231     -20.995  28.268  10.430  1.00 51.47           O  
ATOM   3421  CG  ARG A 231     -21.124  32.773  11.069  1.00 51.47           C  
ATOM   3422  HG2 ARG A 231     -20.117  33.083  11.350  1.00 51.47           H  
ATOM   3423  HG3 ARG A 231     -21.279  32.984  10.011  1.00 51.47           H  
ATOM   3424  CD  ARG A 231     -22.141  33.567  11.890  1.00 51.47           C  
ATOM   3425  HD2 ARG A 231     -23.139  33.211  11.636  1.00 51.47           H  
ATOM   3426  HD3 ARG A 231     -21.959  33.386  12.950  1.00 51.47           H  
ATOM   3427  NE  ARG A 231     -22.036  35.009  11.603  1.00 51.47           N  
ATOM   3428  HE  ARG A 231     -21.274  35.290  11.003  1.00 51.47           H  
ATOM   3429  NH1 ARG A 231     -23.912  35.672  12.747  1.00 51.47           N  
ATOM   3430 HH11 ARG A 231     -24.571  36.389  13.014  1.00 51.47           H  
ATOM   3431 HH12 ARG A 231     -24.077  34.710  13.006  1.00 51.47           H  
ATOM   3432  NH2 ARG A 231     -22.708  37.184  11.629  1.00 51.47           N  
ATOM   3433 HH21 ARG A 231     -23.378  37.889  11.900  1.00 51.47           H  
ATOM   3434 HH22 ARG A 231     -21.951  37.422  11.003  1.00 51.47           H  
ATOM   3435  CZ  ARG A 231     -22.881  35.945  11.995  1.00 51.47           C  
ATOM   3436  N   PRO A 232     -19.314  28.555  11.911  1.00 48.84           N  
ATOM   3437  CA  PRO A 232     -19.241  27.157  12.309  1.00 48.84           C  
ATOM   3438  HA  PRO A 232     -19.051  26.523  11.443  1.00 48.84           H  
ATOM   3439  C   PRO A 232     -20.585  26.777  12.928  1.00 48.84           C  
ATOM   3440  CB  PRO A 232     -18.057  27.068  13.278  1.00 48.84           C  
ATOM   3441  HB2 PRO A 232     -18.212  26.313  14.049  1.00 48.84           H  
ATOM   3442  HB3 PRO A 232     -17.149  26.851  12.716  1.00 48.84           H  
ATOM   3443  O   PRO A 232     -20.905  27.169  14.049  1.00 48.84           O  
ATOM   3444  CG  PRO A 232     -17.963  28.475  13.868  1.00 48.84           C  
ATOM   3445  HG2 PRO A 232     -18.648  28.566  14.711  1.00 48.84           H  
ATOM   3446  HG3 PRO A 232     -16.946  28.716  14.177  1.00 48.84           H  
ATOM   3447  CD  PRO A 232     -18.434  29.373  12.728  1.00 48.84           C  
ATOM   3448  HD2 PRO A 232     -18.954  30.242  13.132  1.00 48.84           H  
ATOM   3449  HD3 PRO A 232     -17.577  29.687  12.132  1.00 48.84           H  
ATOM   3450  N   SER A 233     -21.414  26.106  12.138  1.00 45.78           N  
ATOM   3451  H   SER A 233     -21.137  25.901  11.188  1.00 45.78           H  
ATOM   3452  CA  SER A 233     -22.754  25.702  12.511  1.00 45.78           C  
ATOM   3453  HA  SER A 233     -23.284  26.550  12.945  1.00 45.78           H  
ATOM   3454  C   SER A 233     -22.639  24.600  13.554  1.00 45.78           C  
ATOM   3455  CB  SER A 233     -23.525  25.249  11.264  1.00 45.78           C  
ATOM   3456  HB2 SER A 233     -23.729  26.115  10.634  1.00 45.78           H  
ATOM   3457  HB3 SER A 233     -24.472  24.797  11.559  1.00 45.78           H  
ATOM   3458  O   SER A 233     -22.312  23.459  13.233  1.00 45.78           O  
ATOM   3459  OG  SER A 233     -22.756  24.318  10.526  1.00 45.78           O  
ATOM   3460  HG  SER A 233     -22.618  23.554  11.091  1.00 45.78           H  
ATOM   3461  N   PHE A 234     -22.907  24.960  14.807  1.00 39.95           N  
ATOM   3462  H   PHE A 234     -23.037  25.945  14.993  1.00 39.95           H  
ATOM   3463  CA  PHE A 234     -23.445  24.029  15.787  1.00 39.95           C  
ATOM   3464  HA  PHE A 234     -22.772  23.181  15.912  1.00 39.95           H  
ATOM   3465  C   PHE A 234     -24.776  23.526  15.220  1.00 39.95           C  
ATOM   3466  CB  PHE A 234     -23.622  24.740  17.142  1.00 39.95           C  
ATOM   3467  HB2 PHE A 234     -24.615  24.519  17.533  1.00 39.95           H  
ATOM   3468  HB3 PHE A 234     -23.577  25.821  17.013  1.00 39.95           H  
ATOM   3469  O   PHE A 234     -25.772  24.246  15.204  1.00 39.95           O  
ATOM   3470  CG  PHE A 234     -22.618  24.320  18.194  1.00 39.95           C  
ATOM   3471  CD1 PHE A 234     -22.966  23.321  19.122  1.00 39.95           C  
ATOM   3472  HD1 PHE A 234     -23.935  22.847  19.075  1.00 39.95           H  
ATOM   3473  CD2 PHE A 234     -21.345  24.919  18.254  1.00 39.95           C  
ATOM   3474  HD2 PHE A 234     -21.073  25.678  17.536  1.00 39.95           H  
ATOM   3475  CE1 PHE A 234     -22.051  22.929  20.114  1.00 39.95           C  
ATOM   3476  HE1 PHE A 234     -22.321  22.157  20.820  1.00 39.95           H  
ATOM   3477  CE2 PHE A 234     -20.429  24.525  19.248  1.00 39.95           C  
ATOM   3478  HE2 PHE A 234     -19.451  24.980  19.296  1.00 39.95           H  
ATOM   3479  CZ  PHE A 234     -20.784  23.531  20.178  1.00 39.95           C  
ATOM   3480  HZ  PHE A 234     -20.082  23.221  20.939  1.00 39.95           H  
ATOM   3481  N   SER A 235     -24.751  22.325  14.656  1.00 46.79           N  
ATOM   3482  H   SER A 235     -23.879  21.816  14.654  1.00 46.79           H  
ATOM   3483  CA  SER A 235     -25.944  21.586  14.277  1.00 46.79           C  
ATOM   3484  HA  SER A 235     -26.668  22.243  13.795  1.00 46.79           H  
ATOM   3485  C   SER A 235     -26.544  21.002  15.557  1.00 46.79           C  
ATOM   3486  CB  SER A 235     -25.542  20.482  13.296  1.00 46.79           C  
ATOM   3487  HB2 SER A 235     -24.720  19.902  13.716  1.00 46.79           H  
ATOM   3488  HB3 SER A 235     -25.231  20.917  12.346  1.00 46.79           H  
ATOM   3489  O   SER A 235     -25.888  20.220  16.237  1.00 46.79           O  
ATOM   3490  OG  SER A 235     -26.635  19.636  13.102  1.00 46.79           O  
ATOM   3491  HG  SER A 235     -26.354  18.794  12.735  1.00 46.79           H  
ATOM   3492  N   THR A 236     -27.756  21.418  15.923  1.00 43.12           N  
ATOM   3493  H   THR A 236     -28.195  22.153  15.388  1.00 43.12           H  
ATOM   3494  CA  THR A 236     -28.564  20.767  16.971  1.00 43.12           C  
ATOM   3495  HA  THR A 236     -27.933  20.072  17.525  1.00 43.12           H  
ATOM   3496  C   THR A 236     -29.670  19.912  16.356  1.00 43.12           C  
ATOM   3497  CB  THR A 236     -29.139  21.763  17.991  1.00 43.12           C  
ATOM   3498  HB  THR A 236     -29.728  21.217  18.728  1.00 43.12           H  
ATOM   3499  O   THR A 236     -30.718  19.714  16.971  1.00 43.12           O  
ATOM   3500  CG2 THR A 236     -28.055  22.529  18.744  1.00 43.12           C  
ATOM   3501 HG21 THR A 236     -28.520  23.169  19.494  1.00 43.12           H  
ATOM   3502 HG22 THR A 236     -27.389  21.823  19.240  1.00 43.12           H  
ATOM   3503 HG23 THR A 236     -27.480  23.145  18.052  1.00 43.12           H  
ATOM   3504  OG1 THR A 236     -29.975  22.694  17.339  1.00 43.12           O  
ATOM   3505  HG1 THR A 236     -30.783  22.217  17.136  1.00 43.12           H  
ATOM   3506  N   THR A 237     -29.489  19.433  15.122  1.00 41.98           N  
ATOM   3507  H   THR A 237     -28.602  19.562  14.657  1.00 41.98           H  
ATOM   3508  CA  THR A 237     -30.346  18.361  14.624  1.00 41.98           C  
ATOM   3509  HA  THR A 237     -31.385  18.598  14.853  1.00 41.98           H  
ATOM   3510  C   THR A 237     -29.964  17.103  15.375  1.00 41.98           C  
ATOM   3511  CB  THR A 237     -30.251  18.154  13.108  1.00 41.98           C  
ATOM   3512  HB  THR A 237     -30.851  17.287  12.831  1.00 41.98           H  
ATOM   3513  O   THR A 237     -28.786  16.771  15.443  1.00 41.98           O  
ATOM   3514  CG2 THR A 237     -30.786  19.383  12.369  1.00 41.98           C  
ATOM   3515 HG21 THR A 237     -30.164  20.252  12.586  1.00 41.98           H  
ATOM   3516 HG22 THR A 237     -30.761  19.189  11.297  1.00 41.98           H  
ATOM   3517 HG23 THR A 237     -31.814  19.579  12.671  1.00 41.98           H  
ATOM   3518  OG1 THR A 237     -28.930  17.955  12.678  1.00 41.98           O  
ATOM   3519  HG1 THR A 237     -28.550  17.221  13.165  1.00 41.98           H  
ATOM   3520  N   ILE A 238     -30.967  16.457  15.961  1.00 50.39           N  
ATOM   3521  H   ILE A 238     -31.878  16.892  15.919  1.00 50.39           H  
ATOM   3522  CA  ILE A 238     -30.944  15.085  16.464  1.00 50.39           C  
ATOM   3523  HA  ILE A 238     -30.261  14.997  17.309  1.00 50.39           H  
ATOM   3524  C   ILE A 238     -30.415  14.198  15.332  1.00 50.39           C  
ATOM   3525  CB  ILE A 238     -32.387  14.763  16.931  1.00 50.39           C  
ATOM   3526  HB  ILE A 238     -33.073  15.135  16.170  1.00 50.39           H  
ATOM   3527  O   ILE A 238     -31.161  13.711  14.489  1.00 50.39           O  
ATOM   3528  CG1 ILE A 238     -32.670  15.501  18.266  1.00 50.39           C  
ATOM   3529 HG12 ILE A 238     -32.530  14.819  19.105  1.00 50.39           H  
ATOM   3530 HG13 ILE A 238     -31.966  16.321  18.403  1.00 50.39           H  
ATOM   3531  CG2 ILE A 238     -32.697  13.268  17.106  1.00 50.39           C  
ATOM   3532 HG21 ILE A 238     -33.682  13.138  17.554  1.00 50.39           H  
ATOM   3533 HG22 ILE A 238     -31.948  12.806  17.749  1.00 50.39           H  
ATOM   3534 HG23 ILE A 238     -32.700  12.753  16.145  1.00 50.39           H  
ATOM   3535  CD1 ILE A 238     -34.077  16.103  18.333  1.00 50.39           C  
ATOM   3536 HD11 ILE A 238     -34.200  16.843  17.542  1.00 50.39           H  
ATOM   3537 HD12 ILE A 238     -34.824  15.318  18.215  1.00 50.39           H  
ATOM   3538 HD13 ILE A 238     -34.218  16.588  19.299  1.00 50.39           H  
ATOM   3539  N   GLU A 239     -29.094  14.114  15.226  1.00 52.88           N  
ATOM   3540  H   GLU A 239     -28.526  14.673  15.846  1.00 52.88           H  
ATOM   3541  CA  GLU A 239     -28.416  13.095  14.454  1.00 52.88           C  
ATOM   3542  HA  GLU A 239     -28.927  12.939  13.503  1.00 52.88           H  
ATOM   3543  C   GLU A 239     -28.566  11.845  15.302  1.00 52.88           C  
ATOM   3544  CB  GLU A 239     -26.950  13.473  14.167  1.00 52.88           C  
ATOM   3545  HB2 GLU A 239     -26.442  12.588  13.782  1.00 52.88           H  
ATOM   3546  HB3 GLU A 239     -26.460  13.789  15.088  1.00 52.88           H  
ATOM   3547  O   GLU A 239     -28.100  11.800  16.440  1.00 52.88           O  
ATOM   3548  CG  GLU A 239     -26.859  14.593  13.113  1.00 52.88           C  
ATOM   3549  HG2 GLU A 239     -27.444  14.293  12.244  1.00 52.88           H  
ATOM   3550  HG3 GLU A 239     -27.315  15.497  13.517  1.00 52.88           H  
ATOM   3551  CD  GLU A 239     -25.429  14.927  12.642  1.00 52.88           C  
ATOM   3552  OE1 GLU A 239     -25.310  15.870  11.821  1.00 52.88           O  
ATOM   3553  OE2 GLU A 239     -24.456  14.270  13.078  1.00 52.88           O  
ATOM   3554  N   GLU A 240     -29.335  10.892  14.784  1.00 50.41           N  
ATOM   3555  H   GLU A 240     -29.751  11.050  13.878  1.00 50.41           H  
ATOM   3556  CA  GLU A 240     -29.498   9.570  15.366  1.00 50.41           C  
ATOM   3557  HA  GLU A 240     -30.198   9.619  16.200  1.00 50.41           H  
ATOM   3558  C   GLU A 240     -28.132   9.092  15.872  1.00 50.41           C  
ATOM   3559  CB  GLU A 240     -30.048   8.619  14.288  1.00 50.41           C  
ATOM   3560  HB2 GLU A 240     -29.367   8.632  13.436  1.00 50.41           H  
ATOM   3561  HB3 GLU A 240     -30.077   7.608  14.693  1.00 50.41           H  
ATOM   3562  O   GLU A 240     -27.188   8.956  15.095  1.00 50.41           O  
ATOM   3563  CG  GLU A 240     -31.464   9.004  13.818  1.00 50.41           C  
ATOM   3564  HG2 GLU A 240     -32.142   8.921  14.668  1.00 50.41           H  
ATOM   3565  HG3 GLU A 240     -31.466  10.044  13.490  1.00 50.41           H  
ATOM   3566  CD  GLU A 240     -31.982   8.138  12.656  1.00 50.41           C  
ATOM   3567  OE1 GLU A 240     -33.220   8.116  12.467  1.00 50.41           O  
ATOM   3568  OE2 GLU A 240     -31.151   7.522  11.951  1.00 50.41           O  
ATOM   3569  N   GLU A 241     -28.021   8.861  17.181  1.00 51.33           N  
ATOM   3570  H   GLU A 241     -28.811   9.113  17.758  1.00 51.33           H  
ATOM   3571  CA  GLU A 241     -26.796   8.498  17.913  1.00 51.33           C  
ATOM   3572  HA  GLU A 241     -26.048   9.271  17.738  1.00 51.33           H  
ATOM   3573  C   GLU A 241     -26.154   7.167  17.459  1.00 51.33           C  
ATOM   3574  CB  GLU A 241     -27.134   8.477  19.415  1.00 51.33           C  
ATOM   3575  HB2 GLU A 241     -28.072   7.946  19.572  1.00 51.33           H  
ATOM   3576  HB3 GLU A 241     -26.360   7.925  19.948  1.00 51.33           H  
ATOM   3577  O   GLU A 241     -25.309   6.583  18.128  1.00 51.33           O  
ATOM   3578  CG  GLU A 241     -27.234   9.894  20.007  1.00 51.33           C  
ATOM   3579  HG2 GLU A 241     -26.391  10.481  19.642  1.00 51.33           H  
ATOM   3580  HG3 GLU A 241     -28.152  10.361  19.649  1.00 51.33           H  
ATOM   3581  CD  GLU A 241     -27.208   9.911  21.544  1.00 51.33           C  
ATOM   3582  OE1 GLU A 241     -27.108  11.030  22.094  1.00 51.33           O  
ATOM   3583  OE2 GLU A 241     -27.281   8.821  22.155  1.00 51.33           O  
ATOM   3584  N   THR A 242     -26.527   6.651  16.292  1.00 54.06           N  
ATOM   3585  H   THR A 242     -27.113   7.231  15.709  1.00 54.06           H  
ATOM   3586  CA  THR A 242     -26.028   5.398  15.734  1.00 54.06           C  
ATOM   3587  HA  THR A 242     -25.801   4.726  16.562  1.00 54.06           H  
ATOM   3588  C   THR A 242     -24.719   5.565  14.953  1.00 54.06           C  
ATOM   3589  CB  THR A 242     -27.111   4.710  14.894  1.00 54.06           C  
ATOM   3590  HB  THR A 242     -26.733   3.738  14.579  1.00 54.06           H  
ATOM   3591  O   THR A 242     -24.082   4.570  14.608  1.00 54.06           O  
ATOM   3592  CG2 THR A 242     -28.411   4.495  15.675  1.00 54.06           C  
ATOM   3593 HG21 THR A 242     -28.870   5.448  15.936  1.00 54.06           H  
ATOM   3594 HG22 THR A 242     -29.108   3.923  15.062  1.00 54.06           H  
ATOM   3595 HG23 THR A 242     -28.201   3.938  16.588  1.00 54.06           H  
ATOM   3596  OG1 THR A 242     -27.414   5.461  13.743  1.00 54.06           O  
ATOM   3597  HG1 THR A 242     -28.185   6.009  13.913  1.00 54.06           H  
ATOM   3598  N   THR A 243     -24.242   6.794  14.716  1.00 55.48           N  
ATOM   3599  H   THR A 243     -24.836   7.582  14.932  1.00 55.48           H  
ATOM   3600  CA  THR A 243     -22.991   7.055  13.975  1.00 55.48           C  
ATOM   3601  HA  THR A 243     -22.811   6.182  13.348  1.00 55.48           H  
ATOM   3602  C   THR A 243     -21.722   7.147  14.828  1.00 55.48           C  
ATOM   3603  CB  THR A 243     -23.122   8.240  12.999  1.00 55.48           C  
ATOM   3604  HB  THR A 243     -22.145   8.657  12.754  1.00 55.48           H  
ATOM   3605  O   THR A 243     -20.677   7.567  14.324  1.00 55.48           O  
ATOM   3606  CG2 THR A 243     -23.767   7.779  11.693  1.00 55.48           C  
ATOM   3607 HG21 THR A 243     -24.747   7.349  11.899  1.00 55.48           H  
ATOM   3608 HG22 THR A 243     -23.137   7.037  11.203  1.00 55.48           H  
ATOM   3609 HG23 THR A 243     -23.893   8.637  11.032  1.00 55.48           H  
ATOM   3610  OG1 THR A 243     -23.938   9.256  13.518  1.00 55.48           O  
ATOM   3611  HG1 THR A 243     -23.457   9.815  14.133  1.00 55.48           H  
ATOM   3612  N   PHE A 244     -21.722   6.697  16.086  1.00 52.31           N  
ATOM   3613  H   PHE A 244     -22.591   6.393  16.502  1.00 52.31           H  
ATOM   3614  CA  PHE A 244     -20.479   6.567  16.858  1.00 52.31           C  
ATOM   3615  HA  PHE A 244     -19.877   7.460  16.687  1.00 52.31           H  
ATOM   3616  C   PHE A 244     -19.653   5.365  16.370  1.00 52.31           C  
ATOM   3617  CB  PHE A 244     -20.766   6.522  18.363  1.00 52.31           C  
ATOM   3618  HB2 PHE A 244     -21.358   5.634  18.583  1.00 52.31           H  
ATOM   3619  HB3 PHE A 244     -19.821   6.427  18.899  1.00 52.31           H  
ATOM   3620  O   PHE A 244     -19.664   4.284  16.947  1.00 52.31           O  
ATOM   3621  CG  PHE A 244     -21.487   7.747  18.890  1.00 52.31           C  
ATOM   3622  CD1 PHE A 244     -20.872   9.015  18.867  1.00 52.31           C  
ATOM   3623  HD1 PHE A 244     -19.869   9.126  18.482  1.00 52.31           H  
ATOM   3624  CD2 PHE A 244     -22.779   7.615  19.421  1.00 52.31           C  
ATOM   3625  HD2 PHE A 244     -23.250   6.645  19.488  1.00 52.31           H  
ATOM   3626  CE1 PHE A 244     -21.563  10.145  19.345  1.00 52.31           C  
ATOM   3627  HE1 PHE A 244     -21.100  11.121  19.328  1.00 52.31           H  
ATOM   3628  CE2 PHE A 244     -23.461   8.741  19.907  1.00 52.31           C  
ATOM   3629  HE2 PHE A 244     -24.432   8.632  20.366  1.00 52.31           H  
ATOM   3630  CZ  PHE A 244     -22.864  10.008  19.858  1.00 52.31           C  
ATOM   3631  HZ  PHE A 244     -23.398  10.863  20.244  1.00 52.31           H  
ATOM   3632  N   THR A 245     -18.906   5.535  15.273  1.00 58.09           N  
ATOM   3633  H   THR A 245     -18.996   6.413  14.782  1.00 58.09           H  
ATOM   3634  CA  THR A 245     -18.028   4.471  14.739  1.00 58.09           C  
ATOM   3635  HA  THR A 245     -18.542   3.520  14.881  1.00 58.09           H  
ATOM   3636  C   THR A 245     -16.698   4.349  15.494  1.00 58.09           C  
ATOM   3637  CB  THR A 245     -17.734   4.632  13.235  1.00 58.09           C  
ATOM   3638  HB  THR A 245     -16.700   4.949  13.104  1.00 58.09           H  
ATOM   3639  O   THR A 245     -15.930   3.421  15.256  1.00 58.09           O  
ATOM   3640  CG2 THR A 245     -17.932   3.320  12.479  1.00 58.09           C  
ATOM   3641 HG21 THR A 245     -17.654   3.467  11.435  1.00 58.09           H  
ATOM   3642 HG22 THR A 245     -17.294   2.552  12.915  1.00 58.09           H  
ATOM   3643 HG23 THR A 245     -18.973   3.004  12.547  1.00 58.09           H  
ATOM   3644  OG1 THR A 245     -18.547   5.585  12.590  1.00 58.09           O  
ATOM   3645  HG1 THR A 245     -19.400   5.605  13.031  1.00 58.09           H  
ATOM   3646  N   THR A 246     -16.385   5.295  16.380  1.00 60.70           N  
ATOM   3647  H   THR A 246     -17.090   5.984  16.599  1.00 60.70           H  
ATOM   3648  CA  THR A 246     -15.168   5.317  17.201  1.00 60.70           C  
ATOM   3649  HA  THR A 246     -14.783   4.302  17.290  1.00 60.70           H  
ATOM   3650  C   THR A 246     -15.524   5.805  18.598  1.00 60.70           C  
ATOM   3651  CB  THR A 246     -14.065   6.182  16.558  1.00 60.70           C  
ATOM   3652  HB  THR A 246     -13.727   5.681  15.650  1.00 60.70           H  
ATOM   3653  O   THR A 246     -16.305   6.742  18.742  1.00 60.70           O  
ATOM   3654  CG2 THR A 246     -14.499   7.599  16.178  1.00 60.70           C  
ATOM   3655 HG21 THR A 246     -13.642   8.175  15.829  1.00 60.70           H  
ATOM   3656 HG22 THR A 246     -14.960   8.103  17.028  1.00 60.70           H  
ATOM   3657 HG23 THR A 246     -15.230   7.551  15.372  1.00 60.70           H  
ATOM   3658  OG1 THR A 246     -12.954   6.333  17.413  1.00 60.70           O  
ATOM   3659  HG1 THR A 246     -12.818   7.278  17.508  1.00 60.70           H  
ATOM   3660  N   SER A 247     -14.916   5.206  19.624  1.00 63.51           N  
ATOM   3661  H   SER A 247     -14.262   4.459  19.440  1.00 63.51           H  
ATOM   3662  CA  SER A 247     -15.092   5.603  21.029  1.00 63.51           C  
ATOM   3663  HA  SER A 247     -16.153   5.569  21.278  1.00 63.51           H  
ATOM   3664  C   SER A 247     -14.601   7.022  21.331  1.00 63.51           C  
ATOM   3665  CB  SER A 247     -14.349   4.614  21.930  1.00 63.51           C  
ATOM   3666  HB2 SER A 247     -14.813   3.632  21.841  1.00 63.51           H  
ATOM   3667  HB3 SER A 247     -14.430   4.940  22.967  1.00 63.51           H  
ATOM   3668  O   SER A 247     -14.896   7.572  22.384  1.00 63.51           O  
ATOM   3669  OG  SER A 247     -12.980   4.524  21.559  1.00 63.51           O  
ATOM   3670  HG  SER A 247     -12.542   4.003  22.237  1.00 63.51           H  
ATOM   3671  N   THR A 248     -13.846   7.628  20.412  1.00 70.69           N  
ATOM   3672  H   THR A 248     -13.683   7.122  19.553  1.00 70.69           H  
ATOM   3673  CA  THR A 248     -13.393   9.018  20.502  1.00 70.69           C  
ATOM   3674  HA  THR A 248     -13.828   9.484  21.387  1.00 70.69           H  
ATOM   3675  C   THR A 248     -13.861   9.784  19.264  1.00 70.69           C  
ATOM   3676  CB  THR A 248     -11.867   9.102  20.680  1.00 70.69           C  
ATOM   3677  HB  THR A 248     -11.548  10.134  20.539  1.00 70.69           H  
ATOM   3678  O   THR A 248     -13.257   9.621  18.195  1.00 70.69           O  
ATOM   3679  CG2 THR A 248     -11.449   8.645  22.076  1.00 70.69           C  
ATOM   3680 HG21 THR A 248     -11.936   9.269  22.826  1.00 70.69           H  
ATOM   3681 HG22 THR A 248     -10.369   8.744  22.189  1.00 70.69           H  
ATOM   3682 HG23 THR A 248     -11.740   7.609  22.247  1.00 70.69           H  
ATOM   3683  OG1 THR A 248     -11.173   8.269  19.770  1.00 70.69           O  
ATOM   3684  HG1 THR A 248     -11.449   7.376  19.988  1.00 70.69           H  
ATOM   3685  N   PRO A 249     -14.927  10.604  19.347  1.00 60.22           N  
ATOM   3686  CA  PRO A 249     -15.342  11.438  18.228  1.00 60.22           C  
ATOM   3687  HA  PRO A 249     -15.540  10.820  17.352  1.00 60.22           H  
ATOM   3688  C   PRO A 249     -14.216  12.428  17.913  1.00 60.22           C  
ATOM   3689  CB  PRO A 249     -16.649  12.113  18.662  1.00 60.22           C  
ATOM   3690  HB2 PRO A 249     -17.492  11.492  18.358  1.00 60.22           H  
ATOM   3691  HB3 PRO A 249     -16.756  13.117  18.252  1.00 60.22           H  
ATOM   3692  O   PRO A 249     -13.923  13.358  18.664  1.00 60.22           O  
ATOM   3693  CG  PRO A 249     -16.563  12.128  20.187  1.00 60.22           C  
ATOM   3694  HG2 PRO A 249     -17.550  12.115  20.648  1.00 60.22           H  
ATOM   3695  HG3 PRO A 249     -16.001  13.002  20.515  1.00 60.22           H  
ATOM   3696  CD  PRO A 249     -15.772  10.861  20.509  1.00 60.22           C  
ATOM   3697  HD2 PRO A 249     -15.190  11.027  21.416  1.00 60.22           H  
ATOM   3698  HD3 PRO A 249     -16.456  10.024  20.653  1.00 60.22           H  
ATOM   3699  N   ARG A 250     -13.523  12.219  16.791  1.00 54.27           N  
ATOM   3700  H   ARG A 250     -13.774  11.423  16.222  1.00 54.27           H  
ATOM   3701  CA  ARG A 250     -12.539  13.189  16.310  1.00 54.27           C  
ATOM   3702  HA  ARG A 250     -12.016  13.611  17.168  1.00 54.27           H  
ATOM   3703  C   ARG A 250     -13.294  14.326  15.634  1.00 54.27           C  
ATOM   3704  CB  ARG A 250     -11.505  12.528  15.389  1.00 54.27           C  
ATOM   3705  HB2 ARG A 250     -10.978  13.310  14.841  1.00 54.27           H  
ATOM   3706  HB3 ARG A 250     -12.011  11.887  14.667  1.00 54.27           H  
ATOM   3707  O   ARG A 250     -13.759  14.174  14.515  1.00 54.27           O  
ATOM   3708  CG  ARG A 250     -10.477  11.717  16.189  1.00 54.27           C  
ATOM   3709  HG2 ARG A 250      -9.993  12.364  16.920  1.00 54.27           H  
ATOM   3710  HG3 ARG A 250     -10.979  10.903  16.713  1.00 54.27           H  
ATOM   3711  CD  ARG A 250      -9.419  11.141  15.243  1.00 54.27           C  
ATOM   3712  HD2 ARG A 250      -8.956  11.956  14.687  1.00 54.27           H  
ATOM   3713  HD3 ARG A 250      -9.924  10.478  14.539  1.00 54.27           H  
ATOM   3714  NE  ARG A 250      -8.382  10.398  15.983  1.00 54.27           N  
ATOM   3715  HE  ARG A 250      -8.380  10.517  16.986  1.00 54.27           H  
ATOM   3716  NH1 ARG A 250      -7.575   9.170  14.216  1.00 54.27           N  
ATOM   3717 HH11 ARG A 250      -7.015   8.409  13.860  1.00 54.27           H  
ATOM   3718 HH12 ARG A 250      -8.276   9.586  13.620  1.00 54.27           H  
ATOM   3719  NH2 ARG A 250      -6.722   8.869  16.260  1.00 54.27           N  
ATOM   3720 HH21 ARG A 250      -6.766   9.022  17.257  1.00 54.27           H  
ATOM   3721 HH22 ARG A 250      -6.169   8.107  15.895  1.00 54.27           H  
ATOM   3722  CZ  ARG A 250      -7.565   9.489  15.483  1.00 54.27           C  
ATOM   3723  N   VAL A 251     -13.317  15.491  16.283  1.00 60.65           N  
ATOM   3724  H   VAL A 251     -13.074  15.454  17.262  1.00 60.65           H  
ATOM   3725  CA  VAL A 251     -13.926  16.748  15.784  1.00 60.65           C  
ATOM   3726  HA  VAL A 251     -15.003  16.603  15.689  1.00 60.65           H  
ATOM   3727  C   VAL A 251     -13.397  17.159  14.403  1.00 60.65           C  
ATOM   3728  CB  VAL A 251     -13.667  17.880  16.806  1.00 60.65           C  
ATOM   3729  HB  VAL A 251     -12.590  18.018  16.906  1.00 60.65           H  
ATOM   3730  O   VAL A 251     -14.038  17.891  13.653  1.00 60.65           O  
ATOM   3731  CG1 VAL A 251     -14.281  19.226  16.401  1.00 60.65           C  
ATOM   3732 HG11 VAL A 251     -15.345  19.102  16.202  1.00 60.65           H  
ATOM   3733 HG12 VAL A 251     -14.157  19.951  17.206  1.00 60.65           H  
ATOM   3734 HG13 VAL A 251     -13.792  19.625  15.512  1.00 60.65           H  
ATOM   3735  CG2 VAL A 251     -14.230  17.516  18.187  1.00 60.65           C  
ATOM   3736 HG21 VAL A 251     -14.068  18.335  18.888  1.00 60.65           H  
ATOM   3737 HG22 VAL A 251     -15.301  17.327  18.116  1.00 60.65           H  
ATOM   3738 HG23 VAL A 251     -13.745  16.631  18.598  1.00 60.65           H  
ATOM   3739  N   ARG A 252     -12.205  16.685  14.031  1.00 57.34           N  
ATOM   3740  H   ARG A 252     -11.773  16.000  14.635  1.00 57.34           H  
ATOM   3741  CA  ARG A 252     -11.625  16.953  12.723  1.00 57.34           C  
ATOM   3742  HA  ARG A 252     -12.128  17.823  12.301  1.00 57.34           H  
ATOM   3743  C   ARG A 252     -11.903  15.782  11.794  1.00 57.34           C  
ATOM   3744  CB  ARG A 252     -10.145  17.313  12.893  1.00 57.34           C  
ATOM   3745  HB2 ARG A 252     -10.044  17.922  13.791  1.00 57.34           H  
ATOM   3746  HB3 ARG A 252      -9.542  16.414  13.022  1.00 57.34           H  
ATOM   3747  O   ARG A 252     -11.184  14.785  11.836  1.00 57.34           O  
ATOM   3748  CG  ARG A 252      -9.636  18.133  11.703  1.00 57.34           C  
ATOM   3749  HG2 ARG A 252      -9.593  17.510  10.810  1.00 57.34           H  
ATOM   3750  HG3 ARG A 252     -10.313  18.969  11.528  1.00 57.34           H  
ATOM   3751  CD  ARG A 252      -8.246  18.683  12.034  1.00 57.34           C  
ATOM   3752  HD2 ARG A 252      -8.292  19.175  13.005  1.00 57.34           H  
ATOM   3753  HD3 ARG A 252      -7.546  17.850  12.093  1.00 57.34           H  
ATOM   3754  NE  ARG A 252      -7.794  19.655  11.023  1.00 57.34           N  
ATOM   3755  HE  ARG A 252      -8.406  19.800  10.233  1.00 57.34           H  
ATOM   3756  NH1 ARG A 252      -5.862  20.283  12.089  1.00 57.34           N  
ATOM   3757 HH11 ARG A 252      -6.090  19.641  12.834  1.00 57.34           H  
ATOM   3758 HH12 ARG A 252      -5.052  20.882  12.157  1.00 57.34           H  
ATOM   3759  NH2 ARG A 252      -6.424  21.252  10.155  1.00 57.34           N  
ATOM   3760 HH21 ARG A 252      -5.609  21.843  10.228  1.00 57.34           H  
ATOM   3761 HH22 ARG A 252      -7.074  21.385   9.394  1.00 57.34           H  
ATOM   3762  CZ  ARG A 252      -6.698  20.389  11.092  1.00 57.34           C  
ATOM   3763  N   ASN A 253     -12.869  15.974  10.897  1.00 55.86           N  
ATOM   3764  H   ASN A 253     -13.525  16.723  11.067  1.00 55.86           H  
ATOM   3765  CA  ASN A 253     -12.991  15.216   9.656  1.00 55.86           C  
ATOM   3766  HA  ASN A 253     -13.084  14.155   9.886  1.00 55.86           H  
ATOM   3767  C   ASN A 253     -11.708  15.423   8.841  1.00 55.86           C  
ATOM   3768  CB  ASN A 253     -14.249  15.673   8.884  1.00 55.86           C  
ATOM   3769  HB2 ASN A 253     -14.250  16.759   8.785  1.00 55.86           H  
ATOM   3770  HB3 ASN A 253     -14.233  15.238   7.884  1.00 55.86           H  
ATOM   3771  O   ASN A 253     -11.630  16.274   7.954  1.00 55.86           O  
ATOM   3772  CG  ASN A 253     -15.543  15.228   9.540  1.00 55.86           C  
ATOM   3773  ND2 ASN A 253     -16.650  15.864   9.243  1.00 55.86           N  
ATOM   3774 HD21 ASN A 253     -16.680  16.653   8.613  1.00 55.86           H  
ATOM   3775 HD22 ASN A 253     -17.479  15.529   9.714  1.00 55.86           H  
ATOM   3776  OD1 ASN A 253     -15.566  14.296  10.316  1.00 55.86           O  
ATOM   3777  N   ILE A 254     -10.653  14.679   9.166  1.00 55.67           N  
ATOM   3778  H   ILE A 254     -10.740  14.064   9.962  1.00 55.67           H  
ATOM   3779  CA  ILE A 254      -9.575  14.454   8.218  1.00 55.67           C  
ATOM   3780  HA  ILE A 254      -9.275  15.399   7.765  1.00 55.67           H  
ATOM   3781  C   ILE A 254     -10.235  13.587   7.162  1.00 55.67           C  
ATOM   3782  CB  ILE A 254      -8.334  13.809   8.870  1.00 55.67           C  
ATOM   3783  HB  ILE A 254      -8.628  12.867   9.333  1.00 55.67           H  
ATOM   3784  O   ILE A 254     -10.398  12.388   7.347  1.00 55.67           O  
ATOM   3785  CG1 ILE A 254      -7.767  14.747   9.962  1.00 55.67           C  
ATOM   3786 HG12 ILE A 254      -8.567  15.037  10.643  1.00 55.67           H  
ATOM   3787 HG13 ILE A 254      -7.376  15.653   9.500  1.00 55.67           H  
ATOM   3788  CG2 ILE A 254      -7.271  13.524   7.790  1.00 55.67           C  
ATOM   3789 HG21 ILE A 254      -7.674  12.844   7.039  1.00 55.67           H  
ATOM   3790 HG22 ILE A 254      -6.956  14.448   7.306  1.00 55.67           H  
ATOM   3791 HG23 ILE A 254      -6.407  13.028   8.233  1.00 55.67           H  
ATOM   3792  CD1 ILE A 254      -6.671  14.107  10.822  1.00 55.67           C  
ATOM   3793 HD11 ILE A 254      -5.780  13.913  10.225  1.00 55.67           H  
ATOM   3794 HD12 ILE A 254      -6.406  14.787  11.631  1.00 55.67           H  
ATOM   3795 HD13 ILE A 254      -7.035  13.173  11.250  1.00 55.67           H  
ATOM   3796  N   GLN A 255     -10.696  14.234   6.095  1.00 56.75           N  
ATOM   3797  H   GLN A 255     -10.704  15.244   6.124  1.00 56.75           H  
ATOM   3798  CA  GLN A 255     -11.043  13.575   4.849  1.00 56.75           C  
ATOM   3799  HA  GLN A 255     -11.845  12.853   5.003  1.00 56.75           H  
ATOM   3800  C   GLN A 255      -9.780  12.830   4.407  1.00 56.75           C  
ATOM   3801  CB  GLN A 255     -11.489  14.645   3.834  1.00 56.75           C  
ATOM   3802  HB2 GLN A 255     -11.447  14.231   2.827  1.00 56.75           H  
ATOM   3803  HB3 GLN A 255     -10.772  15.465   3.864  1.00 56.75           H  
ATOM   3804  O   GLN A 255      -8.899  13.401   3.757  1.00 56.75           O  
ATOM   3805  CG  GLN A 255     -12.893  15.223   4.119  1.00 56.75           C  
ATOM   3806  HG2 GLN A 255     -12.913  16.260   3.784  1.00 56.75           H  
ATOM   3807  HG3 GLN A 255     -13.089  15.222   5.192  1.00 56.75           H  
ATOM   3808  CD  GLN A 255     -14.030  14.500   3.395  1.00 56.75           C  
ATOM   3809  NE2 GLN A 255     -15.256  14.624   3.852  1.00 56.75           N  
ATOM   3810 HE21 GLN A 255     -15.971  14.130   3.337  1.00 56.75           H  
ATOM   3811 HE22 GLN A 255     -15.473  15.163   4.678  1.00 56.75           H  
ATOM   3812  OE1 GLN A 255     -13.842  13.844   2.385  1.00 56.75           O  
ATOM   3813  N   GLU A 256      -9.629  11.583   4.853  1.00 58.60           N  
ATOM   3814  H   GLU A 256     -10.295  11.225   5.523  1.00 58.60           H  
ATOM   3815  CA  GLU A 256      -8.636  10.667   4.323  1.00 58.60           C  
ATOM   3816  HA  GLU A 256      -7.632  11.075   4.444  1.00 58.60           H  
ATOM   3817  C   GLU A 256      -8.974  10.547   2.852  1.00 58.60           C  
ATOM   3818  CB  GLU A 256      -8.711   9.288   4.999  1.00 58.60           C  
ATOM   3819  HB2 GLU A 256      -8.059   8.616   4.442  1.00 58.60           H  
ATOM   3820  HB3 GLU A 256      -9.731   8.907   4.955  1.00 58.60           H  
ATOM   3821  O   GLU A 256      -9.972   9.930   2.516  1.00 58.60           O  
ATOM   3822  CG  GLU A 256      -8.250   9.323   6.461  1.00 58.60           C  
ATOM   3823  HG2 GLU A 256      -7.286   9.830   6.505  1.00 58.60           H  
ATOM   3824  HG3 GLU A 256      -8.963   9.907   7.044  1.00 58.60           H  
ATOM   3825  CD  GLU A 256      -8.106   7.924   7.085  1.00 58.60           C  
ATOM   3826  OE1 GLU A 256      -7.625   7.879   8.241  1.00 58.60           O  
ATOM   3827  OE2 GLU A 256      -8.417   6.924   6.399  1.00 58.60           O  
ATOM   3828  N   ARG A 257      -8.227  11.229   1.977  1.00 59.02           N  
ATOM   3829  H   ARG A 257      -7.507  11.831   2.350  1.00 59.02           H  
ATOM   3830  CA  ARG A 257      -8.489  11.202   0.537  1.00 59.02           C  
ATOM   3831  HA  ARG A 257      -9.517  11.518   0.363  1.00 59.02           H  
ATOM   3832  C   ARG A 257      -8.332   9.749   0.073  1.00 59.02           C  
ATOM   3833  CB  ARG A 257      -7.531  12.147  -0.208  1.00 59.02           C  
ATOM   3834  HB2 ARG A 257      -7.600  11.929  -1.274  1.00 59.02           H  
ATOM   3835  HB3 ARG A 257      -6.507  11.953   0.112  1.00 59.02           H  
ATOM   3836  O   ARG A 257      -7.190   9.323  -0.128  1.00 59.02           O  
ATOM   3837  CG  ARG A 257      -7.866  13.630   0.001  1.00 59.02           C  
ATOM   3838  HG2 ARG A 257      -8.887  13.818  -0.332  1.00 59.02           H  
ATOM   3839  HG3 ARG A 257      -7.785  13.881   1.058  1.00 59.02           H  
ATOM   3840  CD  ARG A 257      -6.894  14.495  -0.812  1.00 59.02           C  
ATOM   3841  HD2 ARG A 257      -6.958  14.200  -1.859  1.00 59.02           H  
ATOM   3842  HD3 ARG A 257      -5.881  14.309  -0.453  1.00 59.02           H  
ATOM   3843  NE  ARG A 257      -7.206  15.932  -0.693  1.00 59.02           N  
ATOM   3844  HE  ARG A 257      -8.053  16.166  -0.196  1.00 59.02           H  
ATOM   3845  NH1 ARG A 257      -5.408  16.740  -1.877  1.00 59.02           N  
ATOM   3846 HH11 ARG A 257      -5.106  15.791  -2.042  1.00 59.02           H  
ATOM   3847 HH12 ARG A 257      -4.922  17.519  -2.296  1.00 59.02           H  
ATOM   3848  NH2 ARG A 257      -6.921  18.163  -1.061  1.00 59.02           N  
ATOM   3849 HH21 ARG A 257      -7.796  18.350  -0.593  1.00 59.02           H  
ATOM   3850 HH22 ARG A 257      -6.422  18.928  -1.493  1.00 59.02           H  
ATOM   3851  CZ  ARG A 257      -6.512  16.934  -1.207  1.00 59.02           C  
ATOM   3852  N   PRO A 258      -9.426   8.991  -0.145  1.00 59.45           N  
ATOM   3853  CA  PRO A 258      -9.317   7.578  -0.506  1.00 59.45           C  
ATOM   3854  HA  PRO A 258      -8.643   7.060   0.177  1.00 59.45           H  
ATOM   3855  C   PRO A 258      -8.783   7.430  -1.937  1.00 59.45           C  
ATOM   3856  CB  PRO A 258     -10.734   7.027  -0.340  1.00 59.45           C  
ATOM   3857  HB2 PRO A 258     -10.899   6.763   0.704  1.00 59.45           H  
ATOM   3858  HB3 PRO A 258     -10.921   6.164  -0.980  1.00 59.45           H  
ATOM   3859  O   PRO A 258      -8.335   6.361  -2.348  1.00 59.45           O  
ATOM   3860  CG  PRO A 258     -11.625   8.213  -0.707  1.00 59.45           C  
ATOM   3861  HG2 PRO A 258     -12.590   8.160  -0.204  1.00 59.45           H  
ATOM   3862  HG3 PRO A 258     -11.762   8.245  -1.788  1.00 59.45           H  
ATOM   3863  CD  PRO A 258     -10.822   9.432  -0.258  1.00 59.45           C  
ATOM   3864  HD2 PRO A 258     -10.917  10.223  -1.002  1.00 59.45           H  
ATOM   3865  HD3 PRO A 258     -11.242   9.784   0.684  1.00 59.45           H  
ATOM   3866  N   THR A 259      -8.766   8.537  -2.687  1.00 61.75           N  
ATOM   3867  H   THR A 259      -9.137   9.382  -2.276  1.00 61.75           H  
ATOM   3868  CA  THR A 259      -8.299   8.635  -4.068  1.00 61.75           C  
ATOM   3869  HA  THR A 259      -8.899   7.965  -4.684  1.00 61.75           H  
ATOM   3870  C   THR A 259      -6.845   8.213  -4.248  1.00 61.75           C  
ATOM   3871  CB  THR A 259      -8.480  10.064  -4.606  1.00 61.75           C  
ATOM   3872  HB  THR A 259      -8.173  10.082  -5.651  1.00 61.75           H  
ATOM   3873  O   THR A 259      -6.458   7.877  -5.359  1.00 61.75           O  
ATOM   3874  CG2 THR A 259      -9.926  10.554  -4.510  1.00 61.75           C  
ATOM   3875 HG21 THR A 259     -10.227  10.681  -3.470  1.00 61.75           H  
ATOM   3876 HG22 THR A 259     -10.024  11.509  -5.026  1.00 61.75           H  
ATOM   3877 HG23 THR A 259     -10.590   9.833  -4.989  1.00 61.75           H  
ATOM   3878  OG1 THR A 259      -7.706  11.000  -3.882  1.00 61.75           O  
ATOM   3879  HG1 THR A 259      -7.711  11.798  -4.416  1.00 61.75           H  
ATOM   3880  N   GLN A 260      -6.027   8.169  -3.188  1.00 73.46           N  
ATOM   3881  H   GLN A 260      -6.388   8.429  -2.281  1.00 73.46           H  
ATOM   3882  CA  GLN A 260      -4.646   7.691  -3.308  1.00 73.46           C  
ATOM   3883  HA  GLN A 260      -4.176   8.207  -4.145  1.00 73.46           H  
ATOM   3884  C   GLN A 260      -4.558   6.189  -3.612  1.00 73.46           C  
ATOM   3885  CB  GLN A 260      -3.843   8.023  -2.047  1.00 73.46           C  
ATOM   3886  HB2 GLN A 260      -2.846   7.596  -2.158  1.00 73.46           H  
ATOM   3887  HB3 GLN A 260      -4.318   7.573  -1.176  1.00 73.46           H  
ATOM   3888  O   GLN A 260      -3.660   5.780  -4.347  1.00 73.46           O  
ATOM   3889  CG  GLN A 260      -3.711   9.538  -1.837  1.00 73.46           C  
ATOM   3890  HG2 GLN A 260      -3.350  10.000  -2.756  1.00 73.46           H  
ATOM   3891  HG3 GLN A 260      -4.690   9.955  -1.603  1.00 73.46           H  
ATOM   3892  CD  GLN A 260      -2.748   9.902  -0.712  1.00 73.46           C  
ATOM   3893  NE2 GLN A 260      -2.689  11.158  -0.330  1.00 73.46           N  
ATOM   3894 HE21 GLN A 260      -2.063  11.339   0.441  1.00 73.46           H  
ATOM   3895 HE22 GLN A 260      -3.316  11.842  -0.729  1.00 73.46           H  
ATOM   3896  OE1 GLN A 260      -2.010   9.100  -0.167  1.00 73.46           O  
ATOM   3897  N   LEU A 261      -5.481   5.386  -3.073  1.00 79.56           N  
ATOM   3898  H   LEU A 261      -6.235   5.798  -2.541  1.00 79.56           H  
ATOM   3899  CA  LEU A 261      -5.479   3.930  -3.244  1.00 79.56           C  
ATOM   3900  HA  LEU A 261      -4.456   3.555  -3.206  1.00 79.56           H  
ATOM   3901  C   LEU A 261      -6.048   3.523  -4.611  1.00 79.56           C  
ATOM   3902  CB  LEU A 261      -6.280   3.277  -2.100  1.00 79.56           C  
ATOM   3903  HB2 LEU A 261      -7.317   3.602  -2.180  1.00 79.56           H  
ATOM   3904  HB3 LEU A 261      -6.267   2.199  -2.256  1.00 79.56           H  
ATOM   3905  O   LEU A 261      -5.512   2.642  -5.275  1.00 79.56           O  
ATOM   3906  CG  LEU A 261      -5.802   3.568  -0.662  1.00 79.56           C  
ATOM   3907  HG  LEU A 261      -5.888   4.636  -0.462  1.00 79.56           H  
ATOM   3908  CD1 LEU A 261      -6.702   2.836   0.330  1.00 79.56           C  
ATOM   3909 HD11 LEU A 261      -6.652   1.760   0.160  1.00 79.56           H  
ATOM   3910 HD12 LEU A 261      -6.398   3.057   1.353  1.00 79.56           H  
ATOM   3911 HD13 LEU A 261      -7.734   3.163   0.202  1.00 79.56           H  
ATOM   3912  CD2 LEU A 261      -4.359   3.142  -0.397  1.00 79.56           C  
ATOM   3913 HD21 LEU A 261      -4.151   2.184  -0.874  1.00 79.56           H  
ATOM   3914 HD22 LEU A 261      -4.178   3.055   0.674  1.00 79.56           H  
ATOM   3915 HD23 LEU A 261      -3.696   3.919  -0.779  1.00 79.56           H  
ATOM   3916  N   TYR A 262      -7.099   4.214  -5.058  1.00 81.63           N  
ATOM   3917  H   TYR A 262      -7.471   4.932  -4.452  1.00 81.63           H  
ATOM   3918  CA  TYR A 262      -7.880   3.867  -6.250  1.00 81.63           C  
ATOM   3919  HA  TYR A 262      -7.641   2.840  -6.527  1.00 81.63           H  
ATOM   3920  C   TYR A 262      -7.512   4.723  -7.472  1.00 81.63           C  
ATOM   3921  CB  TYR A 262      -9.376   3.888  -5.900  1.00 81.63           C  
ATOM   3922  HB2 TYR A 262      -9.661   4.895  -5.597  1.00 81.63           H  
ATOM   3923  HB3 TYR A 262      -9.953   3.636  -6.790  1.00 81.63           H  
ATOM   3924  O   TYR A 262      -8.375   5.219  -8.195  1.00 81.63           O  
ATOM   3925  CG  TYR A 262      -9.748   2.906  -4.803  1.00 81.63           C  
ATOM   3926  CD1 TYR A 262      -9.962   1.553  -5.119  1.00 81.63           C  
ATOM   3927  HD1 TYR A 262      -9.926   1.227  -6.148  1.00 81.63           H  
ATOM   3928  CD2 TYR A 262      -9.856   3.330  -3.466  1.00 81.63           C  
ATOM   3929  HD2 TYR A 262      -9.708   4.370  -3.215  1.00 81.63           H  
ATOM   3930  CE1 TYR A 262     -10.239   0.613  -4.113  1.00 81.63           C  
ATOM   3931  HE1 TYR A 262     -10.388  -0.426  -4.370  1.00 81.63           H  
ATOM   3932  CE2 TYR A 262     -10.152   2.398  -2.451  1.00 81.63           C  
ATOM   3933  HE2 TYR A 262     -10.229   2.726  -1.425  1.00 81.63           H  
ATOM   3934  OH  TYR A 262     -10.595   0.133  -1.789  1.00 81.63           O  
ATOM   3935  HH  TYR A 262     -10.680   0.566  -0.936  1.00 81.63           H  
ATOM   3936  CZ  TYR A 262     -10.334   1.035  -2.772  1.00 81.63           C  
ATOM   3937  N   ASN A 263      -6.214   4.920  -7.710  1.00 84.75           N  
ATOM   3938  H   ASN A 263      -5.552   4.440  -7.118  1.00 84.75           H  
ATOM   3939  CA  ASN A 263      -5.741   5.632  -8.897  1.00 84.75           C  
ATOM   3940  HA  ASN A 263      -6.427   6.453  -9.108  1.00 84.75           H  
ATOM   3941  C   ASN A 263      -5.719   4.714 -10.124  1.00 84.75           C  
ATOM   3942  CB  ASN A 263      -4.346   6.217  -8.634  1.00 84.75           C  
ATOM   3943  HB2 ASN A 263      -3.908   6.549  -9.576  1.00 84.75           H  
ATOM   3944  HB3 ASN A 263      -3.694   5.453  -8.212  1.00 84.75           H  
ATOM   3945  O   ASN A 263      -5.255   3.586 -10.035  1.00 84.75           O  
ATOM   3946  CG  ASN A 263      -4.396   7.427  -7.729  1.00 84.75           C  
ATOM   3947  ND2 ASN A 263      -3.586   7.493  -6.705  1.00 84.75           N  
ATOM   3948 HD21 ASN A 263      -3.817   8.262  -6.092  1.00 84.75           H  
ATOM   3949 HD22 ASN A 263      -3.198   6.644  -6.319  1.00 84.75           H  
ATOM   3950  OD1 ASN A 263      -5.112   8.376  -7.982  1.00 84.75           O  
ATOM   3951  N   ARG A 264      -6.063   5.236 -11.311  1.00 84.38           N  
ATOM   3952  H   ARG A 264      -6.507   6.143 -11.307  1.00 84.38           H  
ATOM   3953  CA  ARG A 264      -5.972   4.497 -12.594  1.00 84.38           C  
ATOM   3954  HA  ARG A 264      -6.602   3.610 -12.522  1.00 84.38           H  
ATOM   3955  C   ARG A 264      -4.563   3.967 -12.916  1.00 84.38           C  
ATOM   3956  CB  ARG A 264      -6.508   5.399 -13.724  1.00 84.38           C  
ATOM   3957  HB2 ARG A 264      -5.894   6.297 -13.787  1.00 84.38           H  
ATOM   3958  HB3 ARG A 264      -7.526   5.697 -13.473  1.00 84.38           H  
ATOM   3959  O   ARG A 264      -4.416   3.059 -13.722  1.00 84.38           O  
ATOM   3960  CG  ARG A 264      -6.528   4.712 -15.102  1.00 84.38           C  
ATOM   3961  HG2 ARG A 264      -7.085   3.778 -15.034  1.00 84.38           H  
ATOM   3962  HG3 ARG A 264      -5.508   4.497 -15.418  1.00 84.38           H  
ATOM   3963  CD  ARG A 264      -7.160   5.602 -16.174  1.00 84.38           C  
ATOM   3964  HD2 ARG A 264      -6.643   6.562 -16.185  1.00 84.38           H  
ATOM   3965  HD3 ARG A 264      -8.208   5.765 -15.924  1.00 84.38           H  
ATOM   3966  NE  ARG A 264      -7.056   4.971 -17.504  1.00 84.38           N  
ATOM   3967  HE  ARG A 264      -6.674   4.037 -17.532  1.00 84.38           H  
ATOM   3968  NH1 ARG A 264      -7.990   6.674 -18.733  1.00 84.38           N  
ATOM   3969 HH11 ARG A 264      -8.156   7.196 -17.884  1.00 84.38           H  
ATOM   3970 HH12 ARG A 264      -8.309   7.043 -19.617  1.00 84.38           H  
ATOM   3971  NH2 ARG A 264      -7.312   4.814 -19.762  1.00 84.38           N  
ATOM   3972 HH21 ARG A 264      -7.647   5.198 -20.634  1.00 84.38           H  
ATOM   3973 HH22 ARG A 264      -6.942   3.874 -19.744  1.00 84.38           H  
ATOM   3974  CZ  ARG A 264      -7.450   5.489 -18.655  1.00 84.38           C  
ATOM   3975  N   ARG A 265      -3.523   4.555 -12.316  1.00 86.63           N  
ATOM   3976  H   ARG A 265      -3.742   5.250 -11.617  1.00 86.63           H  
ATOM   3977  CA  ARG A 265      -2.122   4.121 -12.480  1.00 86.63           C  
ATOM   3978  HA  ARG A 265      -1.950   3.834 -13.517  1.00 86.63           H  
ATOM   3979  C   ARG A 265      -1.778   2.873 -11.662  1.00 86.63           C  
ATOM   3980  CB  ARG A 265      -1.161   5.256 -12.098  1.00 86.63           C  
ATOM   3981  HB2 ARG A 265      -0.138   4.904 -12.234  1.00 86.63           H  
ATOM   3982  HB3 ARG A 265      -1.297   5.496 -11.043  1.00 86.63           H  
ATOM   3983  O   ARG A 265      -0.722   2.298 -11.894  1.00 86.63           O  
ATOM   3984  CG  ARG A 265      -1.352   6.527 -12.935  1.00 86.63           C  
ATOM   3985  HG2 ARG A 265      -2.348   6.933 -12.757  1.00 86.63           H  
ATOM   3986  HG3 ARG A 265      -1.244   6.292 -13.994  1.00 86.63           H  
ATOM   3987  CD  ARG A 265      -0.306   7.571 -12.531  1.00 86.63           C  
ATOM   3988  HD2 ARG A 265      -0.293   7.642 -11.443  1.00 86.63           H  
ATOM   3989  HD3 ARG A 265       0.677   7.229 -12.855  1.00 86.63           H  
ATOM   3990  NE  ARG A 265      -0.595   8.886 -13.141  1.00 86.63           N  
ATOM   3991  HE  ARG A 265      -0.719   8.895 -14.143  1.00 86.63           H  
ATOM   3992  NH1 ARG A 265      -0.527  10.180 -11.236  1.00 86.63           N  
ATOM   3993 HH11 ARG A 265      -0.633  11.082 -10.793  1.00 86.63           H  
ATOM   3994 HH12 ARG A 265      -0.295   9.363 -10.690  1.00 86.63           H  
ATOM   3995  NH2 ARG A 265      -0.988  11.129 -13.199  1.00 86.63           N  
ATOM   3996 HH21 ARG A 265      -1.075  12.022 -12.736  1.00 86.63           H  
ATOM   3997 HH22 ARG A 265      -1.129  11.087 -14.198  1.00 86.63           H  
ATOM   3998  CZ  ARG A 265      -0.700  10.052 -12.523  1.00 86.63           C  
ATOM   3999  N   LEU A 266      -2.619   2.524 -10.688  1.00 89.61           N  
ATOM   4000  H   LEU A 266      -3.523   2.970 -10.637  1.00 89.61           H  
ATOM   4001  CA  LEU A 266      -2.437   1.386  -9.802  1.00 89.61           C  
ATOM   4002  HA  LEU A 266      -1.409   1.028  -9.864  1.00 89.61           H  
ATOM   4003  C   LEU A 266      -3.357   0.255 -10.245  1.00 89.61           C  
ATOM   4004  CB  LEU A 266      -2.747   1.794  -8.354  1.00 89.61           C  
ATOM   4005  HB2 LEU A 266      -3.764   2.186  -8.318  1.00 89.61           H  
ATOM   4006  HB3 LEU A 266      -2.726   0.898  -7.734  1.00 89.61           H  
ATOM   4007  O   LEU A 266      -4.571   0.430 -10.335  1.00 89.61           O  
ATOM   4008  CG  LEU A 266      -1.788   2.835  -7.757  1.00 89.61           C  
ATOM   4009  HG  LEU A 266      -1.682   3.688  -8.427  1.00 89.61           H  
ATOM   4010  CD1 LEU A 266      -2.378   3.327  -6.443  1.00 89.61           C  
ATOM   4011 HD11 LEU A 266      -1.637   3.869  -5.854  1.00 89.61           H  
ATOM   4012 HD12 LEU A 266      -3.238   3.969  -6.629  1.00 89.61           H  
ATOM   4013 HD13 LEU A 266      -2.748   2.459  -5.897  1.00 89.61           H  
ATOM   4014  CD2 LEU A 266      -0.412   2.236  -7.486  1.00 89.61           C  
ATOM   4015 HD21 LEU A 266       0.250   2.994  -7.066  1.00 89.61           H  
ATOM   4016 HD22 LEU A 266       0.007   1.885  -8.429  1.00 89.61           H  
ATOM   4017 HD23 LEU A 266      -0.495   1.396  -6.797  1.00 89.61           H  
ATOM   4018  N   GLU A 267      -2.779  -0.910 -10.484  1.00 91.89           N  
ATOM   4019  H   GLU A 267      -1.777  -0.993 -10.393  1.00 91.89           H  
ATOM   4020  CA  GLU A 267      -3.544  -2.129 -10.722  1.00 91.89           C  
ATOM   4021  HA  GLU A 267      -4.453  -1.888 -11.274  1.00 91.89           H  
ATOM   4022  C   GLU A 267      -3.943  -2.748  -9.375  1.00 91.89           C  
ATOM   4023  CB  GLU A 267      -2.703  -3.046 -11.601  1.00 91.89           C  
ATOM   4024  HB2 GLU A 267      -1.770  -3.238 -11.073  1.00 91.89           H  
ATOM   4025  HB3 GLU A 267      -2.468  -2.514 -12.523  1.00 91.89           H  
ATOM   4026  O   GLU A 267      -3.130  -2.827  -8.453  1.00 91.89           O  
ATOM   4027  CG  GLU A 267      -3.386  -4.371 -11.962  1.00 91.89           C  
ATOM   4028  HG2 GLU A 267      -4.273  -4.156 -12.559  1.00 91.89           H  
ATOM   4029  HG3 GLU A 267      -3.705  -4.867 -11.045  1.00 91.89           H  
ATOM   4030  CD  GLU A 267      -2.448  -5.311 -12.739  1.00 91.89           C  
ATOM   4031  OE1 GLU A 267      -2.763  -6.517 -12.785  1.00 91.89           O  
ATOM   4032  OE2 GLU A 267      -1.384  -4.850 -13.214  1.00 91.89           O  
ATOM   4033  N   GLN A 268      -5.210  -3.136  -9.235  1.00 91.17           N  
ATOM   4034  H   GLN A 268      -5.804  -3.163 -10.052  1.00 91.17           H  
ATOM   4035  CA  GLN A 268      -5.779  -3.609  -7.972  1.00 91.17           C  
ATOM   4036  HA  GLN A 268      -5.141  -3.298  -7.145  1.00 91.17           H  
ATOM   4037  C   GLN A 268      -5.863  -5.132  -7.960  1.00 91.17           C  
ATOM   4038  CB  GLN A 268      -7.166  -2.991  -7.758  1.00 91.17           C  
ATOM   4039  HB2 GLN A 268      -7.622  -3.438  -6.875  1.00 91.17           H  
ATOM   4040  HB3 GLN A 268      -7.796  -3.214  -8.619  1.00 91.17           H  
ATOM   4041  O   GLN A 268      -6.488  -5.716  -8.839  1.00 91.17           O  
ATOM   4042  CG  GLN A 268      -7.109  -1.475  -7.550  1.00 91.17           C  
ATOM   4043  HG2 GLN A 268      -6.573  -1.014  -8.379  1.00 91.17           H  
ATOM   4044  HG3 GLN A 268      -6.574  -1.245  -6.628  1.00 91.17           H  
ATOM   4045  CD  GLN A 268      -8.504  -0.871  -7.474  1.00 91.17           C  
ATOM   4046  NE2 GLN A 268      -8.693   0.296  -8.046  1.00 91.17           N  
ATOM   4047 HE21 GLN A 268      -7.941   0.717  -8.573  1.00 91.17           H  
ATOM   4048 HE22 GLN A 268      -9.654   0.599  -8.113  1.00 91.17           H  
ATOM   4049  OE1 GLN A 268      -9.440  -1.420  -6.917  1.00 91.17           O  
ATOM   4050  N   VAL A 269      -5.289  -5.760  -6.934  1.00 93.09           N  
ATOM   4051  H   VAL A 269      -4.800  -5.212  -6.241  1.00 93.09           H  
ATOM   4052  CA  VAL A 269      -5.270  -7.221  -6.771  1.00 93.09           C  
ATOM   4053  HA  VAL A 269      -5.904  -7.683  -7.528  1.00 93.09           H  
ATOM   4054  C   VAL A 269      -5.836  -7.581  -5.398  1.00 93.09           C  
ATOM   4055  CB  VAL A 269      -3.846  -7.776  -6.973  1.00 93.09           C  
ATOM   4056  HB  VAL A 269      -3.181  -7.330  -6.233  1.00 93.09           H  
ATOM   4057  O   VAL A 269      -5.329  -7.103  -4.377  1.00 93.09           O  
ATOM   4058  CG1 VAL A 269      -3.802  -9.299  -6.817  1.00 93.09           C  
ATOM   4059 HG11 VAL A 269      -2.796  -9.671  -7.013  1.00 93.09           H  
ATOM   4060 HG12 VAL A 269      -4.485  -9.779  -7.518  1.00 93.09           H  
ATOM   4061 HG13 VAL A 269      -4.072  -9.600  -5.805  1.00 93.09           H  
ATOM   4062  CG2 VAL A 269      -3.310  -7.434  -8.370  1.00 93.09           C  
ATOM   4063 HG21 VAL A 269      -3.246  -6.353  -8.496  1.00 93.09           H  
ATOM   4064 HG22 VAL A 269      -3.973  -7.841  -9.134  1.00 93.09           H  
ATOM   4065 HG23 VAL A 269      -2.318  -7.866  -8.499  1.00 93.09           H  
ATOM   4066  N   LYS A 270      -6.900  -8.397  -5.375  1.00 92.20           N  
ATOM   4067  H   LYS A 270      -7.198  -8.811  -6.247  1.00 92.20           H  
ATOM   4068  CA  LYS A 270      -7.471  -8.951  -4.138  1.00 92.20           C  
ATOM   4069  HA  LYS A 270      -7.391  -8.206  -3.346  1.00 92.20           H  
ATOM   4070  C   LYS A 270      -6.656 -10.172  -3.732  1.00 92.20           C  
ATOM   4071  CB  LYS A 270      -8.961  -9.336  -4.295  1.00 92.20           C  
ATOM   4072  HB2 LYS A 270      -9.529  -8.482  -4.663  1.00 92.20           H  
ATOM   4073  HB3 LYS A 270      -9.064 -10.145  -5.018  1.00 92.20           H  
ATOM   4074  O   LYS A 270      -6.646 -11.156  -4.457  1.00 92.20           O  
ATOM   4075  CG  LYS A 270      -9.545  -9.786  -2.938  1.00 92.20           C  
ATOM   4076  HG2 LYS A 270      -9.056 -10.714  -2.644  1.00 92.20           H  
ATOM   4077  HG3 LYS A 270      -9.298  -9.030  -2.192  1.00 92.20           H  
ATOM   4078  CD  LYS A 270     -11.071 -10.016  -2.891  1.00 92.20           C  
ATOM   4079  HD2 LYS A 270     -11.366 -10.741  -3.649  1.00 92.20           H  
ATOM   4080  HD3 LYS A 270     -11.585  -9.070  -3.059  1.00 92.20           H  
ATOM   4081  CE  LYS A 270     -11.397 -10.560  -1.481  1.00 92.20           C  
ATOM   4082  HE2 LYS A 270     -11.002 -11.572  -1.396  1.00 92.20           H  
ATOM   4083  HE3 LYS A 270     -10.857  -9.954  -0.754  1.00 92.20           H  
ATOM   4084  NZ  LYS A 270     -12.830 -10.557  -1.080  1.00 92.20           N  
ATOM   4085  HZ1 LYS A 270     -12.912 -10.942  -0.149  1.00 92.20           H  
ATOM   4086  HZ2 LYS A 270     -13.431 -11.104  -1.680  1.00 92.20           H  
ATOM   4087  HZ3 LYS A 270     -13.188  -9.624  -0.932  1.00 92.20           H  
ATOM   4088  N   VAL A 271      -6.043 -10.116  -2.558  1.00 91.79           N  
ATOM   4089  H   VAL A 271      -6.179  -9.292  -1.990  1.00 91.79           H  
ATOM   4090  CA  VAL A 271      -5.274 -11.223  -1.985  1.00 91.79           C  
ATOM   4091  HA  VAL A 271      -4.925 -11.877  -2.784  1.00 91.79           H  
ATOM   4092  C   VAL A 271      -6.190 -12.009  -1.059  1.00 91.79           C  
ATOM   4093  CB  VAL A 271      -4.046 -10.692  -1.229  1.00 91.79           C  
ATOM   4094  HB  VAL A 271      -4.377 -10.049  -0.414  1.00 91.79           H  
ATOM   4095  O   VAL A 271      -6.815 -11.418  -0.181  1.00 91.79           O  
ATOM   4096  CG1 VAL A 271      -3.202 -11.827  -0.635  1.00 91.79           C  
ATOM   4097 HG11 VAL A 271      -2.281 -11.425  -0.213  1.00 91.79           H  
ATOM   4098 HG12 VAL A 271      -2.947 -12.549  -1.411  1.00 91.79           H  
ATOM   4099 HG13 VAL A 271      -3.752 -12.326   0.163  1.00 91.79           H  
ATOM   4100  CG2 VAL A 271      -3.156  -9.855  -2.154  1.00 91.79           C  
ATOM   4101 HG21 VAL A 271      -2.731 -10.489  -2.931  1.00 91.79           H  
ATOM   4102 HG22 VAL A 271      -3.728  -9.052  -2.619  1.00 91.79           H  
ATOM   4103 HG23 VAL A 271      -2.361  -9.395  -1.565  1.00 91.79           H  
ATOM   4104  N   GLN A 272      -6.264 -13.328  -1.233  1.00 87.49           N  
ATOM   4105  H   GLN A 272      -5.779 -13.739  -2.018  1.00 87.49           H  
ATOM   4106  CA  GLN A 272      -7.074 -14.197  -0.366  1.00 87.49           C  
ATOM   4107  HA  GLN A 272      -7.877 -13.613   0.084  1.00 87.49           H  
ATOM   4108  C   GLN A 272      -6.279 -14.796   0.799  1.00 87.49           C  
ATOM   4109  CB  GLN A 272      -7.729 -15.310  -1.191  1.00 87.49           C  
ATOM   4110  HB2 GLN A 272      -6.963 -15.934  -1.651  1.00 87.49           H  
ATOM   4111  HB3 GLN A 272      -8.310 -15.928  -0.506  1.00 87.49           H  
ATOM   4112  O   GLN A 272      -6.857 -15.231   1.790  1.00 87.49           O  
ATOM   4113  CG  GLN A 272      -8.660 -14.753  -2.280  1.00 87.49           C  
ATOM   4114  HG2 GLN A 272      -8.059 -14.330  -3.084  1.00 87.49           H  
ATOM   4115  HG3 GLN A 272      -9.278 -13.960  -1.860  1.00 87.49           H  
ATOM   4116  CD  GLN A 272      -9.595 -15.813  -2.855  1.00 87.49           C  
ATOM   4117  NE2 GLN A 272     -10.029 -15.666  -4.086  1.00 87.49           N  
ATOM   4118 HE21 GLN A 272      -9.662 -14.936  -4.680  1.00 87.49           H  
ATOM   4119 HE22 GLN A 272     -10.619 -16.413  -4.423  1.00 87.49           H  
ATOM   4120  OE1 GLN A 272      -9.982 -16.773  -2.215  1.00 87.49           O  
ATOM   4121  N   ASN A 273      -4.948 -14.808   0.714  1.00 88.71           N  
ATOM   4122  H   ASN A 273      -4.512 -14.458  -0.128  1.00 88.71           H  
ATOM   4123  CA  ASN A 273      -4.114 -15.453   1.719  1.00 88.71           C  
ATOM   4124  HA  ASN A 273      -4.587 -16.409   1.942  1.00 88.71           H  
ATOM   4125  C   ASN A 273      -4.047 -14.633   3.026  1.00 88.71           C  
ATOM   4126  CB  ASN A 273      -2.734 -15.748   1.103  1.00 88.71           C  
ATOM   4127  HB2 ASN A 273      -2.018 -15.970   1.894  1.00 88.71           H  
ATOM   4128  HB3 ASN A 273      -2.372 -14.885   0.545  1.00 88.71           H  
ATOM   4129  O   ASN A 273      -3.529 -13.510   3.022  1.00 88.71           O  
ATOM   4130  CG  ASN A 273      -2.777 -16.965   0.191  1.00 88.71           C  
ATOM   4131  ND2 ASN A 273      -1.927 -17.047  -0.793  1.00 88.71           N  
ATOM   4132 HD21 ASN A 273      -1.453 -16.221  -1.129  1.00 88.71           H  
ATOM   4133 HD22 ASN A 273      -2.037 -17.829  -1.422  1.00 88.71           H  
ATOM   4134  OD1 ASN A 273      -3.558 -17.878   0.381  1.00 88.71           O  
ATOM   4135  N   PRO A 274      -4.470 -15.189   4.183  1.00 88.50           N  
ATOM   4136  CA  PRO A 274      -4.511 -14.460   5.458  1.00 88.50           C  
ATOM   4137  HA  PRO A 274      -5.070 -13.533   5.333  1.00 88.50           H  
ATOM   4138  C   PRO A 274      -3.114 -14.110   5.995  1.00 88.50           C  
ATOM   4139  CB  PRO A 274      -5.276 -15.379   6.417  1.00 88.50           C  
ATOM   4140  HB2 PRO A 274      -4.942 -15.275   7.449  1.00 88.50           H  
ATOM   4141  HB3 PRO A 274      -6.342 -15.164   6.345  1.00 88.50           H  
ATOM   4142  O   PRO A 274      -2.959 -13.177   6.789  1.00 88.50           O  
ATOM   4143  CG  PRO A 274      -5.007 -16.780   5.870  1.00 88.50           C  
ATOM   4144  HG2 PRO A 274      -4.032 -17.130   6.209  1.00 88.50           H  
ATOM   4145  HG3 PRO A 274      -5.790 -17.483   6.152  1.00 88.50           H  
ATOM   4146  CD  PRO A 274      -4.976 -16.546   4.363  1.00 88.50           C  
ATOM   4147  HD2 PRO A 274      -5.986 -16.611   3.959  1.00 88.50           H  
ATOM   4148  HD3 PRO A 274      -4.331 -17.285   3.888  1.00 88.50           H  
ATOM   4149  N   ALA A 275      -2.070 -14.798   5.515  1.00 88.46           N  
ATOM   4150  H   ALA A 275      -2.257 -15.547   4.864  1.00 88.46           H  
ATOM   4151  CA  ALA A 275      -0.675 -14.464   5.801  1.00 88.46           C  
ATOM   4152  HA  ALA A 275      -0.513 -14.542   6.876  1.00 88.46           H  
ATOM   4153  C   ALA A 275      -0.313 -13.023   5.388  1.00 88.46           C  
ATOM   4154  CB  ALA A 275       0.225 -15.487   5.100  1.00 88.46           C  
ATOM   4155  HB1 ALA A 275       1.269 -15.258   5.309  1.00 88.46           H  
ATOM   4156  HB2 ALA A 275       0.065 -15.451   4.022  1.00 88.46           H  
ATOM   4157  HB3 ALA A 275       0.004 -16.491   5.463  1.00 88.46           H  
ATOM   4158  O   ALA A 275       0.604 -12.437   5.959  1.00 88.46           O  
ATOM   4159  N   PHE A 276      -1.067 -12.402   4.473  1.00 91.27           N  
ATOM   4160  H   PHE A 276      -1.821 -12.913   4.037  1.00 91.27           H  
ATOM   4161  CA  PHE A 276      -0.877 -11.007   4.070  1.00 91.27           C  
ATOM   4162  HA  PHE A 276       0.124 -10.897   3.653  1.00 91.27           H  
ATOM   4163  C   PHE A 276      -1.013 -10.005   5.235  1.00 91.27           C  
ATOM   4164  CB  PHE A 276      -1.905 -10.705   2.976  1.00 91.27           C  
ATOM   4165  HB2 PHE A 276      -1.789 -11.429   2.170  1.00 91.27           H  
ATOM   4166  HB3 PHE A 276      -2.909 -10.830   3.382  1.00 91.27           H  
ATOM   4167  O   PHE A 276      -0.354  -8.953   5.250  1.00 91.27           O  
ATOM   4168  CG  PHE A 276      -1.775  -9.318   2.389  1.00 91.27           C  
ATOM   4169  CD1 PHE A 276      -2.697  -8.316   2.736  1.00 91.27           C  
ATOM   4170  HD1 PHE A 276      -3.489  -8.535   3.436  1.00 91.27           H  
ATOM   4171  CD2 PHE A 276      -0.736  -9.034   1.486  1.00 91.27           C  
ATOM   4172  HD2 PHE A 276      -0.037  -9.809   1.209  1.00 91.27           H  
ATOM   4173  CE1 PHE A 276      -2.612  -7.044   2.144  1.00 91.27           C  
ATOM   4174  HE1 PHE A 276      -3.358  -6.296   2.370  1.00 91.27           H  
ATOM   4175  CE2 PHE A 276      -0.648  -7.761   0.895  1.00 91.27           C  
ATOM   4176  HE2 PHE A 276       0.114  -7.567   0.154  1.00 91.27           H  
ATOM   4177  CZ  PHE A 276      -1.597  -6.772   1.213  1.00 91.27           C  
ATOM   4178  HZ  PHE A 276      -1.578  -5.816   0.712  1.00 91.27           H  
ATOM   4179  N   ILE A 277      -1.835 -10.340   6.236  1.00 90.00           N  
ATOM   4180  H   ILE A 277      -2.322 -11.222   6.174  1.00 90.00           H  
ATOM   4181  CA  ILE A 277      -2.055  -9.511   7.426  1.00 90.00           C  
ATOM   4182  HA  ILE A 277      -2.199  -8.478   7.111  1.00 90.00           H  
ATOM   4183  C   ILE A 277      -0.822  -9.559   8.333  1.00 90.00           C  
ATOM   4184  CB  ILE A 277      -3.325  -9.961   8.188  1.00 90.00           C  
ATOM   4185  HB  ILE A 277      -3.167 -10.976   8.554  1.00 90.00           H  
ATOM   4186  O   ILE A 277      -0.234  -8.521   8.646  1.00 90.00           O  
ATOM   4187  CG1 ILE A 277      -4.558  -9.993   7.257  1.00 90.00           C  
ATOM   4188 HG12 ILE A 277      -4.398 -10.731   6.471  1.00 90.00           H  
ATOM   4189 HG13 ILE A 277      -4.694  -9.022   6.779  1.00 90.00           H  
ATOM   4190  CG2 ILE A 277      -3.551  -9.050   9.412  1.00 90.00           C  
ATOM   4191 HG21 ILE A 277      -4.397  -9.404  10.001  1.00 90.00           H  
ATOM   4192 HG22 ILE A 277      -3.742  -8.026   9.090  1.00 90.00           H  
ATOM   4193 HG23 ILE A 277      -2.684  -9.059  10.073  1.00 90.00           H  
ATOM   4194  CD1 ILE A 277      -5.841 -10.391   7.992  1.00 90.00           C  
ATOM   4195 HD11 ILE A 277      -5.666 -11.283   8.594  1.00 90.00           H  
ATOM   4196 HD12 ILE A 277      -6.189  -9.576   8.627  1.00 90.00           H  
ATOM   4197 HD13 ILE A 277      -6.624 -10.617   7.268  1.00 90.00           H  
ATOM   4198  N   THR A 278      -0.427 -10.765   8.743  1.00 90.02           N  
ATOM   4199  H   THR A 278      -0.919 -11.574   8.393  1.00 90.02           H  
ATOM   4200  CA  THR A 278       0.558 -10.989   9.810  1.00 90.02           C  
ATOM   4201  HA  THR A 278       0.540 -10.141  10.496  1.00 90.02           H  
ATOM   4202  C   THR A 278       1.987 -11.102   9.285  1.00 90.02           C  
ATOM   4203  CB  THR A 278       0.196 -12.249  10.616  1.00 90.02           C  
ATOM   4204  HB  THR A 278       0.980 -12.447  11.346  1.00 90.02           H  
ATOM   4205  O   THR A 278       2.900 -10.486   9.835  1.00 90.02           O  
ATOM   4206  CG2 THR A 278      -1.135 -12.109  11.353  1.00 90.02           C  
ATOM   4207 HG21 THR A 278      -1.306 -12.988  11.974  1.00 90.02           H  
ATOM   4208 HG22 THR A 278      -1.958 -12.010  10.645  1.00 90.02           H  
ATOM   4209 HG23 THR A 278      -1.109 -11.228  11.995  1.00 90.02           H  
ATOM   4210  OG1 THR A 278       0.074 -13.354   9.750  1.00 90.02           O  
ATOM   4211  HG1 THR A 278      -0.370 -14.062  10.222  1.00 90.02           H  
ATOM   4212  N   GLN A 279       2.196 -11.865   8.211  1.00 89.06           N  
ATOM   4213  H   GLN A 279       1.391 -12.288   7.772  1.00 89.06           H  
ATOM   4214  CA  GLN A 279       3.505 -12.247   7.682  1.00 89.06           C  
ATOM   4215  HA  GLN A 279       4.272 -11.599   8.106  1.00 89.06           H  
ATOM   4216  C   GLN A 279       3.557 -12.080   6.152  1.00 89.06           C  
ATOM   4217  CB  GLN A 279       3.844 -13.684   8.110  1.00 89.06           C  
ATOM   4218  HB2 GLN A 279       3.061 -14.358   7.763  1.00 89.06           H  
ATOM   4219  HB3 GLN A 279       4.782 -13.974   7.636  1.00 89.06           H  
ATOM   4220  O   GLN A 279       3.733 -13.049   5.423  1.00 89.06           O  
ATOM   4221  CG  GLN A 279       4.011 -13.835   9.630  1.00 89.06           C  
ATOM   4222  HG2 GLN A 279       3.067 -13.617  10.128  1.00 89.06           H  
ATOM   4223  HG3 GLN A 279       4.762 -13.129   9.984  1.00 89.06           H  
ATOM   4224  CD  GLN A 279       4.441 -15.243  10.030  1.00 89.06           C  
ATOM   4225  NE2 GLN A 279       4.635 -15.503  11.303  1.00 89.06           N  
ATOM   4226 HE21 GLN A 279       4.889 -16.460  11.506  1.00 89.06           H  
ATOM   4227 HE22 GLN A 279       4.450 -14.815  12.019  1.00 89.06           H  
ATOM   4228  OE1 GLN A 279       4.628 -16.132   9.222  1.00 89.06           O  
ATOM   4229  N   PRO A 280       3.513 -10.843   5.624  1.00 86.81           N  
ATOM   4230  CA  PRO A 280       3.590 -10.596   4.177  1.00 86.81           C  
ATOM   4231  HA  PRO A 280       2.769 -11.095   3.662  1.00 86.81           H  
ATOM   4232  C   PRO A 280       4.916 -11.062   3.552  1.00 86.81           C  
ATOM   4233  CB  PRO A 280       3.451  -9.076   4.044  1.00 86.81           C  
ATOM   4234  HB2 PRO A 280       2.396  -8.802   4.031  1.00 86.81           H  
ATOM   4235  HB3 PRO A 280       3.958  -8.685   3.161  1.00 86.81           H  
ATOM   4236  O   PRO A 280       5.031 -11.160   2.337  1.00 86.81           O  
ATOM   4237  CG  PRO A 280       4.101  -8.594   5.342  1.00 86.81           C  
ATOM   4238  HG2 PRO A 280       3.837  -7.568   5.601  1.00 86.81           H  
ATOM   4239  HG3 PRO A 280       5.185  -8.691   5.277  1.00 86.81           H  
ATOM   4240  CD  PRO A 280       3.549  -9.589   6.354  1.00 86.81           C  
ATOM   4241  HD2 PRO A 280       2.536  -9.312   6.646  1.00 86.81           H  
ATOM   4242  HD3 PRO A 280       4.199  -9.635   7.228  1.00 86.81           H  
ATOM   4243  N   ARG A 281       5.939 -11.317   4.381  1.00 84.72           N  
ATOM   4244  H   ARG A 281       5.733 -11.312   5.370  1.00 84.72           H  
ATOM   4245  CA  ARG A 281       7.250 -11.804   3.944  1.00 84.72           C  
ATOM   4246  HA  ARG A 281       7.596 -11.221   3.091  1.00 84.72           H  
ATOM   4247  C   ARG A 281       7.218 -13.241   3.434  1.00 84.72           C  
ATOM   4248  CB  ARG A 281       8.272 -11.708   5.084  1.00 84.72           C  
ATOM   4249  HB2 ARG A 281       7.872 -12.200   5.971  1.00 84.72           H  
ATOM   4250  HB3 ARG A 281       9.174 -12.240   4.783  1.00 84.72           H  
ATOM   4251  O   ARG A 281       8.106 -13.582   2.678  1.00 84.72           O  
ATOM   4252  CG  ARG A 281       8.662 -10.265   5.419  1.00 84.72           C  
ATOM   4253  HG2 ARG A 281       7.790  -9.717   5.776  1.00 84.72           H  
ATOM   4254  HG3 ARG A 281       9.055  -9.782   4.525  1.00 84.72           H  
ATOM   4255  CD  ARG A 281       9.738 -10.289   6.509  1.00 84.72           C  
ATOM   4256  HD2 ARG A 281      10.583 -10.881   6.157  1.00 84.72           H  
ATOM   4257  HD3 ARG A 281       9.319 -10.773   7.391  1.00 84.72           H  
ATOM   4258  NE  ARG A 281      10.208  -8.932   6.845  1.00 84.72           N  
ATOM   4259  HE  ARG A 281      10.116  -8.235   6.120  1.00 84.72           H  
ATOM   4260  NH1 ARG A 281      11.092  -9.441   8.903  1.00 84.72           N  
ATOM   4261 HH11 ARG A 281      11.619  -9.180   9.725  1.00 84.72           H  
ATOM   4262 HH12 ARG A 281      10.844 -10.409   8.756  1.00 84.72           H  
ATOM   4263  NH2 ARG A 281      11.249  -7.358   8.118  1.00 84.72           N  
ATOM   4264 HH21 ARG A 281      11.785  -7.123   8.942  1.00 84.72           H  
ATOM   4265 HH22 ARG A 281      11.147  -6.690   7.368  1.00 84.72           H  
ATOM   4266  CZ  ARG A 281      10.842  -8.585   7.951  1.00 84.72           C  
ATOM   4267  N   SER A 282       6.249 -14.068   3.833  1.00 85.47           N  
ATOM   4268  H   SER A 282       5.494 -13.744   4.419  1.00 85.47           H  
ATOM   4269  CA  SER A 282       6.150 -15.439   3.313  1.00 85.47           C  
ATOM   4270  HA  SER A 282       7.150 -15.864   3.226  1.00 85.47           H  
ATOM   4271  C   SER A 282       5.527 -15.501   1.918  1.00 85.47           C  
ATOM   4272  CB  SER A 282       5.351 -16.323   4.269  1.00 85.47           C  
ATOM   4273  HB2 SER A 282       5.843 -16.351   5.242  1.00 85.47           H  
ATOM   4274  HB3 SER A 282       5.310 -17.336   3.867  1.00 85.47           H  
ATOM   4275  O   SER A 282       5.660 -16.514   1.245  1.00 85.47           O  
ATOM   4276  OG  SER A 282       4.038 -15.823   4.417  1.00 85.47           O  
ATOM   4277  HG  SER A 282       3.478 -16.537   4.730  1.00 85.47           H  
ATOM   4278  N   LEU A 283       4.857 -14.429   1.481  1.00 82.39           N  
ATOM   4279  H   LEU A 283       4.763 -13.638   2.102  1.00 82.39           H  
ATOM   4280  CA  LEU A 283       4.190 -14.360   0.179  1.00 82.39           C  
ATOM   4281  HA  LEU A 283       3.851 -15.355  -0.110  1.00 82.39           H  
ATOM   4282  C   LEU A 283       5.122 -13.884  -0.941  1.00 82.39           C  
ATOM   4283  CB  LEU A 283       2.967 -13.432   0.286  1.00 82.39           C  
ATOM   4284  HB2 LEU A 283       3.313 -12.426   0.523  1.00 82.39           H  
ATOM   4285  HB3 LEU A 283       2.485 -13.394  -0.690  1.00 82.39           H  
ATOM   4286  O   LEU A 283       4.832 -14.118  -2.107  1.00 82.39           O  
ATOM   4287  CG  LEU A 283       1.917 -13.859   1.327  1.00 82.39           C  
ATOM   4288  HG  LEU A 283       2.373 -13.910   2.315  1.00 82.39           H  
ATOM   4289  CD1 LEU A 283       0.805 -12.813   1.381  1.00 82.39           C  
ATOM   4290 HD11 LEU A 283       0.058 -13.119   2.113  1.00 82.39           H  
ATOM   4291 HD12 LEU A 283       1.225 -11.845   1.655  1.00 82.39           H  
ATOM   4292 HD13 LEU A 283       0.327 -12.743   0.404  1.00 82.39           H  
ATOM   4293  CD2 LEU A 283       1.287 -15.211   0.999  1.00 82.39           C  
ATOM   4294 HD21 LEU A 283       0.491 -15.444   1.707  1.00 82.39           H  
ATOM   4295 HD22 LEU A 283       2.037 -16.000   1.050  1.00 82.39           H  
ATOM   4296 HD23 LEU A 283       0.864 -15.189  -0.005  1.00 82.39           H  
ATOM   4297  N   MET A 284       6.230 -13.217  -0.603  1.00 81.05           N  
ATOM   4298  H   MET A 284       6.482 -13.177   0.374  1.00 81.05           H  
ATOM   4299  CA  MET A 284       7.194 -12.689  -1.572  1.00 81.05           C  
ATOM   4300  HA  MET A 284       6.908 -13.023  -2.569  1.00 81.05           H  
ATOM   4301  C   MET A 284       8.597 -13.227  -1.312  1.00 81.05           C  
ATOM   4302  CB  MET A 284       7.178 -11.150  -1.595  1.00 81.05           C  
ATOM   4303  HB2 MET A 284       6.166 -10.810  -1.814  1.00 81.05           H  
ATOM   4304  HB3 MET A 284       7.831 -10.821  -2.403  1.00 81.05           H  
ATOM   4305  O   MET A 284       9.004 -13.394  -0.164  1.00 81.05           O  
ATOM   4306  CG  MET A 284       7.658 -10.483  -0.298  1.00 81.05           C  
ATOM   4307  HG2 MET A 284       6.972 -10.753   0.505  1.00 81.05           H  
ATOM   4308  HG3 MET A 284       8.646 -10.867  -0.048  1.00 81.05           H  
ATOM   4309  SD  MET A 284       7.778  -8.670  -0.387  1.00 81.05           S  
ATOM   4310  CE  MET A 284       8.321  -8.346   1.306  1.00 81.05           C  
ATOM   4311  HE1 MET A 284       8.451  -7.273   1.446  1.00 81.05           H  
ATOM   4312  HE2 MET A 284       9.269  -8.855   1.479  1.00 81.05           H  
ATOM   4313  HE3 MET A 284       7.573  -8.725   2.002  1.00 81.05           H  
ATOM   4314  N   VAL A 285       9.363 -13.416  -2.381  1.00 76.63           N  
ATOM   4315  H   VAL A 285       8.980 -13.243  -3.299  1.00 76.63           H  
ATOM   4316  CA  VAL A 285      10.800 -13.681  -2.294  1.00 76.63           C  
ATOM   4317  HA  VAL A 285      11.001 -14.254  -1.388  1.00 76.63           H  
ATOM   4318  C   VAL A 285      11.523 -12.338  -2.188  1.00 76.63           C  
ATOM   4319  CB  VAL A 285      11.280 -14.532  -3.486  1.00 76.63           C  
ATOM   4320  HB  VAL A 285      11.122 -13.978  -4.411  1.00 76.63           H  
ATOM   4321  O   VAL A 285      11.247 -11.412  -2.949  1.00 76.63           O  
ATOM   4322  CG1 VAL A 285      12.767 -14.876  -3.359  1.00 76.63           C  
ATOM   4323 HG11 VAL A 285      13.374 -13.971  -3.390  1.00 76.63           H  
ATOM   4324 HG12 VAL A 285      13.066 -15.504  -4.197  1.00 76.63           H  
ATOM   4325 HG13 VAL A 285      12.958 -15.416  -2.432  1.00 76.63           H  
ATOM   4326  CG2 VAL A 285      10.493 -15.849  -3.559  1.00 76.63           C  
ATOM   4327 HG21 VAL A 285       9.437 -15.655  -3.748  1.00 76.63           H  
ATOM   4328 HG22 VAL A 285      10.870 -16.457  -4.381  1.00 76.63           H  
ATOM   4329 HG23 VAL A 285      10.601 -16.411  -2.631  1.00 76.63           H  
ATOM   4330  N   PHE A 286      12.413 -12.200  -1.206  1.00 71.13           N  
ATOM   4331  H   PHE A 286      12.644 -13.016  -0.657  1.00 71.13           H  
ATOM   4332  CA  PHE A 286      13.262 -11.021  -1.047  1.00 71.13           C  
ATOM   4333  HA  PHE A 286      12.972 -10.256  -1.768  1.00 71.13           H  
ATOM   4334  C   PHE A 286      14.710 -11.402  -1.337  1.00 71.13           C  
ATOM   4335  CB  PHE A 286      13.099 -10.426   0.360  1.00 71.13           C  
ATOM   4336  HB2 PHE A 286      13.249 -11.218   1.093  1.00 71.13           H  
ATOM   4337  HB3 PHE A 286      12.077 -10.065   0.469  1.00 71.13           H  
ATOM   4338  O   PHE A 286      15.229 -12.336  -0.730  1.00 71.13           O  
ATOM   4339  CG  PHE A 286      14.062  -9.289   0.667  1.00 71.13           C  
ATOM   4340  CD1 PHE A 286      15.246  -9.543   1.386  1.00 71.13           C  
ATOM   4341  HD1 PHE A 286      15.481 -10.550   1.696  1.00 71.13           H  
ATOM   4342  CD2 PHE A 286      13.802  -7.989   0.194  1.00 71.13           C  
ATOM   4343  HD2 PHE A 286      12.917  -7.802  -0.398  1.00 71.13           H  
ATOM   4344  CE1 PHE A 286      16.155  -8.502   1.646  1.00 71.13           C  
ATOM   4345  HE1 PHE A 286      17.082  -8.715   2.156  1.00 71.13           H  
ATOM   4346  CE2 PHE A 286      14.718  -6.950   0.440  1.00 71.13           C  
ATOM   4347  HE2 PHE A 286      14.539  -5.966   0.033  1.00 71.13           H  
ATOM   4348  CZ  PHE A 286      15.896  -7.207   1.165  1.00 71.13           C  
ATOM   4349  HZ  PHE A 286      16.628  -6.426   1.311  1.00 71.13           H  
ATOM   4350  N   ASP A 287      15.353 -10.640  -2.216  1.00 71.52           N  
ATOM   4351  H   ASP A 287      14.846  -9.922  -2.713  1.00 71.52           H  
ATOM   4352  CA  ASP A 287      16.782 -10.754  -2.493  1.00 71.52           C  
ATOM   4353  HA  ASP A 287      17.037 -11.800  -2.665  1.00 71.52           H  
ATOM   4354  C   ASP A 287      17.580 -10.243  -1.283  1.00 71.52           C  
ATOM   4355  CB  ASP A 287      17.081  -9.976  -3.785  1.00 71.52           C  
ATOM   4356  HB2 ASP A 287      16.450 -10.367  -4.583  1.00 71.52           H  
ATOM   4357  HB3 ASP A 287      16.823  -8.927  -3.640  1.00 71.52           H  
ATOM   4358  O   ASP A 287      17.565  -9.045  -0.977  1.00 71.52           O  
ATOM   4359  CG  ASP A 287      18.539 -10.074  -4.237  1.00 71.52           C  
ATOM   4360  OD1 ASP A 287      19.271 -10.901  -3.656  1.00 71.52           O  
ATOM   4361  OD2 ASP A 287      18.902  -9.265  -5.127  1.00 71.52           O  
ATOM   4362  N   ASN A 288      18.211 -11.159  -0.543  1.00 73.92           N  
ATOM   4363  H   ASN A 288      18.233 -12.104  -0.899  1.00 73.92           H  
ATOM   4364  CA  ASN A 288      19.072 -10.831   0.587  1.00 73.92           C  
ATOM   4365  HA  ASN A 288      18.752  -9.876   1.005  1.00 73.92           H  
ATOM   4366  C   ASN A 288      20.528 -10.708   0.110  1.00 73.92           C  
ATOM   4367  CB  ASN A 288      18.918 -11.882   1.699  1.00 73.92           C  
ATOM   4368  HB2 ASN A 288      19.191 -12.860   1.303  1.00 73.92           H  
ATOM   4369  HB3 ASN A 288      17.878 -11.922   2.025  1.00 73.92           H  
ATOM   4370  O   ASN A 288      21.239 -11.710   0.103  1.00 73.92           O  
ATOM   4371  CG  ASN A 288      19.804 -11.582   2.901  1.00 73.92           C  
ATOM   4372  ND2 ASN A 288      19.892 -12.500   3.832  1.00 73.92           N  
ATOM   4373 HD21 ASN A 288      20.589 -12.348   4.546  1.00 73.92           H  
ATOM   4374 HD22 ASN A 288      19.520 -13.418   3.631  1.00 73.92           H  
ATOM   4375  OD1 ASN A 288      20.402 -10.522   3.049  1.00 73.92           O  
ATOM   4376  N   PRO A 289      21.038  -9.492  -0.167  1.00 73.89           N  
ATOM   4377  CA  PRO A 289      22.374  -9.318  -0.742  1.00 73.89           C  
ATOM   4378  HA  PRO A 289      22.467  -9.918  -1.648  1.00 73.89           H  
ATOM   4379  C   PRO A 289      23.515  -9.712   0.208  1.00 73.89           C  
ATOM   4380  CB  PRO A 289      22.446  -7.829  -1.097  1.00 73.89           C  
ATOM   4381  HB2 PRO A 289      22.027  -7.677  -2.091  1.00 73.89           H  
ATOM   4382  HB3 PRO A 289      23.463  -7.437  -1.054  1.00 73.89           H  
ATOM   4383  O   PRO A 289      24.676  -9.679  -0.180  1.00 73.89           O  
ATOM   4384  CG  PRO A 289      21.539  -7.178  -0.053  1.00 73.89           C  
ATOM   4385  HG2 PRO A 289      21.175  -6.205  -0.382  1.00 73.89           H  
ATOM   4386  HG3 PRO A 289      22.062  -7.100   0.900  1.00 73.89           H  
ATOM   4387  CD  PRO A 289      20.411  -8.197   0.052  1.00 73.89           C  
ATOM   4388  HD2 PRO A 289      19.694  -8.005  -0.746  1.00 73.89           H  
ATOM   4389  HD3 PRO A 289      19.935  -8.131   1.031  1.00 73.89           H  
ATOM   4390  N   VAL A 290      23.221  -9.993   1.483  1.00 76.76           N  
ATOM   4391  H   VAL A 290      22.245 -10.057   1.736  1.00 76.76           H  
ATOM   4392  CA  VAL A 290      24.232 -10.373   2.483  1.00 76.76           C  
ATOM   4393  HA  VAL A 290      25.195  -9.955   2.193  1.00 76.76           H  
ATOM   4394  C   VAL A 290      24.426 -11.890   2.542  1.00 76.76           C  
ATOM   4395  CB  VAL A 290      23.862  -9.798   3.867  1.00 76.76           C  
ATOM   4396  HB  VAL A 290      22.905 -10.213   4.183  1.00 76.76           H  
ATOM   4397  O   VAL A 290      25.485 -12.345   2.966  1.00 76.76           O  
ATOM   4398  CG1 VAL A 290      24.901 -10.117   4.952  1.00 76.76           C  
ATOM   4399 HG11 VAL A 290      25.892  -9.810   4.618  1.00 76.76           H  
ATOM   4400 HG12 VAL A 290      24.912 -11.188   5.155  1.00 76.76           H  
ATOM   4401 HG13 VAL A 290      24.649  -9.604   5.880  1.00 76.76           H  
ATOM   4402  CG2 VAL A 290      23.732  -8.267   3.812  1.00 76.76           C  
ATOM   4403 HG21 VAL A 290      23.508  -7.875   4.804  1.00 76.76           H  
ATOM   4404 HG22 VAL A 290      22.918  -7.987   3.144  1.00 76.76           H  
ATOM   4405 HG23 VAL A 290      24.662  -7.832   3.446  1.00 76.76           H  
ATOM   4406  N   PHE A 291      23.421 -12.673   2.143  1.00 72.60           N  
ATOM   4407  H   PHE A 291      22.660 -12.262   1.621  1.00 72.60           H  
ATOM   4408  CA  PHE A 291      23.464 -14.130   2.192  1.00 72.60           C  
ATOM   4409  HA  PHE A 291      24.454 -14.468   2.498  1.00 72.60           H  
ATOM   4410  C   PHE A 291      23.207 -14.689   0.796  1.00 72.60           C  
ATOM   4411  CB  PHE A 291      22.456 -14.649   3.225  1.00 72.60           C  
ATOM   4412  HB2 PHE A 291      21.452 -14.375   2.901  1.00 72.60           H  
ATOM   4413  HB3 PHE A 291      22.648 -14.164   4.182  1.00 72.60           H  
ATOM   4414  O   PHE A 291      22.061 -14.806   0.373  1.00 72.60           O  
ATOM   4415  CG  PHE A 291      22.499 -16.151   3.428  1.00 72.60           C  
ATOM   4416  CD1 PHE A 291      21.578 -16.984   2.764  1.00 72.60           C  
ATOM   4417  HD1 PHE A 291      20.850 -16.564   2.085  1.00 72.60           H  
ATOM   4418  CD2 PHE A 291      23.477 -16.721   4.265  1.00 72.60           C  
ATOM   4419  HD2 PHE A 291      24.206 -16.089   4.752  1.00 72.60           H  
ATOM   4420  CE1 PHE A 291      21.623 -18.376   2.951  1.00 72.60           C  
ATOM   4421  HE1 PHE A 291      20.922 -19.015   2.434  1.00 72.60           H  
ATOM   4422  CE2 PHE A 291      23.531 -18.116   4.440  1.00 72.60           C  
ATOM   4423  HE2 PHE A 291      24.299 -18.559   5.056  1.00 72.60           H  
ATOM   4424  CZ  PHE A 291      22.603 -18.943   3.781  1.00 72.60           C  
ATOM   4425  HZ  PHE A 291      22.651 -20.017   3.889  1.00 72.60           H  
ATOM   4426  N   GLU A 292      24.289 -15.039   0.111  1.00 66.67           N  
ATOM   4427  H   GLU A 292      25.202 -14.873   0.510  1.00 66.67           H  
ATOM   4428  CA  GLU A 292      24.255 -15.873  -1.087  1.00 66.67           C  
ATOM   4429  HA  GLU A 292      23.281 -15.809  -1.572  1.00 66.67           H  
ATOM   4430  C   GLU A 292      24.476 -17.323  -0.630  1.00 66.67           C  
ATOM   4431  CB  GLU A 292      25.318 -15.384  -2.090  1.00 66.67           C  
ATOM   4432  HB2 GLU A 292      26.271 -15.282  -1.571  1.00 66.67           H  
ATOM   4433  HB3 GLU A 292      25.429 -16.130  -2.878  1.00 66.67           H  
ATOM   4434  O   GLU A 292      25.541 -17.663  -0.105  1.00 66.67           O  
ATOM   4435  CG  GLU A 292      24.929 -14.038  -2.738  1.00 66.67           C  
ATOM   4436  HG2 GLU A 292      24.038 -14.191  -3.347  1.00 66.67           H  
ATOM   4437  HG3 GLU A 292      24.673 -13.331  -1.949  1.00 66.67           H  
ATOM   4438  CD  GLU A 292      26.037 -13.402  -3.605  1.00 66.67           C  
ATOM   4439  OE1 GLU A 292      25.809 -12.273  -4.105  1.00 66.67           O  
ATOM   4440  OE2 GLU A 292      27.135 -13.993  -3.730  1.00 66.67           O  
ATOM   4441  N   GLU A 293      23.453 -18.173  -0.757  1.00 64.47           N  
ATOM   4442  H   GLU A 293      22.608 -17.860  -1.214  1.00 64.47           H  
ATOM   4443  CA  GLU A 293      23.583 -19.611  -0.511  1.00 64.47           C  
ATOM   4444  HA  GLU A 293      24.145 -19.760   0.411  1.00 64.47           H  
ATOM   4445  C   GLU A 293      24.385 -20.207  -1.669  1.00 64.47           C  
ATOM   4446  CB  GLU A 293      22.197 -20.258  -0.323  1.00 64.47           C  
ATOM   4447  HB2 GLU A 293      21.674 -19.686   0.444  1.00 64.47           H  
ATOM   4448  HB3 GLU A 293      21.621 -20.192  -1.246  1.00 64.47           H  
ATOM   4449  O   GLU A 293      23.857 -20.473  -2.737  1.00 64.47           O  
ATOM   4450  CG  GLU A 293      22.293 -21.729   0.128  1.00 64.47           C  
ATOM   4451  HG2 GLU A 293      23.060 -21.797   0.900  1.00 64.47           H  
ATOM   4452  HG3 GLU A 293      22.619 -22.338  -0.715  1.00 64.47           H  
ATOM   4453  CD  GLU A 293      20.982 -22.303   0.704  1.00 64.47           C  
ATOM   4454  OE1 GLU A 293      21.040 -23.442   1.226  1.00 64.47           O  
ATOM   4455  OE2 GLU A 293      19.951 -21.592   0.712  1.00 64.47           O  
ATOM   4456  N   SER A 294      25.698 -20.322  -1.492  1.00 52.27           N  
ATOM   4457  H   SER A 294      26.085 -19.976  -0.626  1.00 52.27           H  
ATOM   4458  CA  SER A 294      26.630 -20.736  -2.538  1.00 52.27           C  
ATOM   4459  HA  SER A 294      26.591 -20.007  -3.348  1.00 52.27           H  
ATOM   4460  C   SER A 294      26.285 -22.118  -3.116  1.00 52.27           C  
ATOM   4461  CB  SER A 294      28.048 -20.738  -1.945  1.00 52.27           C  
ATOM   4462  HB2 SER A 294      28.314 -19.725  -1.643  1.00 52.27           H  
ATOM   4463  HB3 SER A 294      28.752 -21.074  -2.706  1.00 52.27           H  
ATOM   4464  O   SER A 294      26.629 -23.130  -2.498  1.00 52.27           O  
ATOM   4465  OG  SER A 294      28.118 -21.598  -0.818  1.00 52.27           O  
ATOM   4466  HG  SER A 294      27.616 -22.375  -1.074  1.00 52.27           H  
ATOM   4467  N   VAL A 295      25.681 -22.176  -4.308  1.00 50.77           N  
ATOM   4468  H   VAL A 295      25.230 -21.346  -4.666  1.00 50.77           H  
ATOM   4469  CA  VAL A 295      25.571 -23.406  -5.109  1.00 50.77           C  
ATOM   4470  HA  VAL A 295      26.362 -24.084  -4.790  1.00 50.77           H  
ATOM   4471  C   VAL A 295      25.797 -23.086  -6.594  1.00 50.77           C  
ATOM   4472  CB  VAL A 295      24.225 -24.144  -4.899  1.00 50.77           C  
ATOM   4473  HB  VAL A 295      23.450 -23.679  -5.507  1.00 50.77           H  
ATOM   4474  O   VAL A 295      24.965 -22.482  -7.248  1.00 50.77           O  
ATOM   4475  CG1 VAL A 295      24.386 -25.611  -5.333  1.00 50.77           C  
ATOM   4476 HG11 VAL A 295      23.432 -26.128  -5.231  1.00 50.77           H  
ATOM   4477 HG12 VAL A 295      25.137 -26.107  -4.717  1.00 50.77           H  
ATOM   4478 HG13 VAL A 295      24.690 -25.653  -6.379  1.00 50.77           H  
ATOM   4479  CG2 VAL A 295      23.723 -24.167  -3.447  1.00 50.77           C  
ATOM   4480 HG21 VAL A 295      24.470 -24.612  -2.790  1.00 50.77           H  
ATOM   4481 HG22 VAL A 295      22.796 -24.737  -3.384  1.00 50.77           H  
ATOM   4482 HG23 VAL A 295      23.507 -23.151  -3.118  1.00 50.77           H  
ATOM   4483  N   ASP A 296      26.959 -23.487  -7.114  1.00 54.09           N  
ATOM   4484  H   ASP A 296      27.605 -23.926  -6.473  1.00 54.09           H  
ATOM   4485  CA  ASP A 296      27.356 -23.606  -8.528  1.00 54.09           C  
ATOM   4486  HA  ASP A 296      28.362 -23.191  -8.591  1.00 54.09           H  
ATOM   4487  C   ASP A 296      26.519 -22.846  -9.596  1.00 54.09           C  
ATOM   4488  CB  ASP A 296      27.501 -25.103  -8.856  1.00 54.09           C  
ATOM   4489  HB2 ASP A 296      27.816 -25.203  -9.895  1.00 54.09           H  
ATOM   4490  HB3 ASP A 296      26.531 -25.589  -8.746  1.00 54.09           H  
ATOM   4491  O   ASP A 296      25.554 -23.362 -10.165  1.00 54.09           O  
ATOM   4492  CG  ASP A 296      28.534 -25.818  -7.967  1.00 54.09           C  
ATOM   4493  OD1 ASP A 296      29.446 -25.130  -7.448  1.00 54.09           O  
ATOM   4494  OD2 ASP A 296      28.428 -27.056  -7.835  1.00 54.09           O  
ATOM   4495  N   ILE A 297      27.029 -21.659  -9.960  1.00 58.97           N  
ATOM   4496  H   ILE A 297      27.763 -21.351  -9.340  1.00 58.97           H  
ATOM   4497  CA  ILE A 297      26.569 -20.613 -10.914  1.00 58.97           C  
ATOM   4498  HA  ILE A 297      25.887 -19.951 -10.380  1.00 58.97           H  
ATOM   4499  C   ILE A 297      25.819 -21.092 -12.183  1.00 58.97           C  
ATOM   4500  CB  ILE A 297      27.838 -19.801 -11.333  1.00 58.97           C  
ATOM   4501  HB  ILE A 297      28.546 -20.512 -11.758  1.00 58.97           H  
ATOM   4502  O   ILE A 297      25.064 -20.331 -12.787  1.00 58.97           O  
ATOM   4503  CG1 ILE A 297      28.523 -19.118 -10.118  1.00 58.97           C  
ATOM   4504 HG12 ILE A 297      28.551 -19.795  -9.264  1.00 58.97           H  
ATOM   4505 HG13 ILE A 297      27.940 -18.249  -9.816  1.00 58.97           H  
ATOM   4506  CG2 ILE A 297      27.568 -18.727 -12.411  1.00 58.97           C  
ATOM   4507 HG21 ILE A 297      28.462 -18.139 -12.619  1.00 58.97           H  
ATOM   4508 HG22 ILE A 297      26.772 -18.065 -12.071  1.00 58.97           H  
ATOM   4509 HG23 ILE A 297      27.264 -19.195 -13.347  1.00 58.97           H  
ATOM   4510  CD1 ILE A 297      29.978 -18.690 -10.371  1.00 58.97           C  
ATOM   4511 HD11 ILE A 297      30.559 -19.542 -10.723  1.00 58.97           H  
ATOM   4512 HD12 ILE A 297      30.026 -17.884 -11.104  1.00 58.97           H  
ATOM   4513 HD13 ILE A 297      30.410 -18.330  -9.438  1.00 58.97           H  
ATOM   4514  N   ILE A 298      26.050 -22.320 -12.651  1.00 56.93           N  
ATOM   4515  H   ILE A 298      26.512 -22.962 -12.022  1.00 56.93           H  
ATOM   4516  CA  ILE A 298      25.560 -22.805 -13.952  1.00 56.93           C  
ATOM   4517  HA  ILE A 298      25.519 -21.961 -14.641  1.00 56.93           H  
ATOM   4518  C   ILE A 298      24.126 -23.339 -13.866  1.00 56.93           C  
ATOM   4519  CB  ILE A 298      26.549 -23.836 -14.544  1.00 56.93           C  
ATOM   4520  HB  ILE A 298      26.676 -24.643 -13.823  1.00 56.93           H  
ATOM   4521  O   ILE A 298      23.353 -23.128 -14.797  1.00 56.93           O  
ATOM   4522  CG1 ILE A 298      27.922 -23.162 -14.789  1.00 56.93           C  
ATOM   4523 HG12 ILE A 298      28.257 -22.670 -13.876  1.00 56.93           H  
ATOM   4524 HG13 ILE A 298      27.818 -22.396 -15.559  1.00 56.93           H  
ATOM   4525  CG2 ILE A 298      26.011 -24.442 -15.856  1.00 56.93           C  
ATOM   4526 HG21 ILE A 298      26.717 -25.161 -16.271  1.00 56.93           H  
ATOM   4527 HG22 ILE A 298      25.819 -23.653 -16.583  1.00 56.93           H  
ATOM   4528 HG23 ILE A 298      25.081 -24.980 -15.673  1.00 56.93           H  
ATOM   4529  CD1 ILE A 298      29.040 -24.129 -15.198  1.00 56.93           C  
ATOM   4530 HD11 ILE A 298      28.857 -24.531 -16.195  1.00 56.93           H  
ATOM   4531 HD12 ILE A 298      29.989 -23.594 -15.212  1.00 56.93           H  
ATOM   4532 HD13 ILE A 298      29.104 -24.945 -14.478  1.00 56.93           H  
ATOM   4533  N   PHE A 299      23.752 -24.003 -12.768  1.00 51.04           N  
ATOM   4534  H   PHE A 299      24.388 -24.059 -11.986  1.00 51.04           H  
ATOM   4535  CA  PHE A 299      22.387 -24.522 -12.599  1.00 51.04           C  
ATOM   4536  HA  PHE A 299      21.979 -24.772 -13.579  1.00 51.04           H  
ATOM   4537  C   PHE A 299      21.432 -23.467 -12.022  1.00 51.04           C  
ATOM   4538  CB  PHE A 299      22.424 -25.821 -11.782  1.00 51.04           C  
ATOM   4539  HB2 PHE A 299      21.415 -26.043 -11.436  1.00 51.04           H  
ATOM   4540  HB3 PHE A 299      23.047 -25.681 -10.898  1.00 51.04           H  
ATOM   4541  O   PHE A 299      20.220 -23.580 -12.179  1.00 51.04           O  
ATOM   4542  CG  PHE A 299      22.917 -27.013 -12.586  1.00 51.04           C  
ATOM   4543  CD1 PHE A 299      22.019 -27.715 -13.413  1.00 51.04           C  
ATOM   4544  HD1 PHE A 299      20.986 -27.405 -13.466  1.00 51.04           H  
ATOM   4545  CD2 PHE A 299      24.268 -27.407 -12.538  1.00 51.04           C  
ATOM   4546  HD2 PHE A 299      24.960 -26.872 -11.904  1.00 51.04           H  
ATOM   4547  CE1 PHE A 299      22.464 -28.806 -14.182  1.00 51.04           C  
ATOM   4548  HE1 PHE A 299      21.768 -29.333 -14.818  1.00 51.04           H  
ATOM   4549  CE2 PHE A 299      24.715 -28.497 -13.309  1.00 51.04           C  
ATOM   4550  HE2 PHE A 299      25.752 -28.795 -13.262  1.00 51.04           H  
ATOM   4551  CZ  PHE A 299      23.813 -29.196 -14.131  1.00 51.04           C  
ATOM   4552  HZ  PHE A 299      24.157 -30.032 -14.724  1.00 51.04           H  
ATOM   4553  N   GLU A 300      21.964 -22.399 -11.427  1.00 54.51           N  
ATOM   4554  H   GLU A 300      22.963 -22.369 -11.286  1.00 54.51           H  
ATOM   4555  CA  GLU A 300      21.172 -21.343 -10.801  1.00 54.51           C  
ATOM   4556  HA  GLU A 300      20.438 -21.803 -10.140  1.00 54.51           H  
ATOM   4557  C   GLU A 300      20.373 -20.479 -11.772  1.00 54.51           C  
ATOM   4558  CB  GLU A 300      22.076 -20.439  -9.954  1.00 54.51           C  
ATOM   4559  HB2 GLU A 300      23.091 -20.470 -10.351  1.00 54.51           H  
ATOM   4560  HB3 GLU A 300      21.724 -19.409 -10.009  1.00 54.51           H  
ATOM   4561  O   GLU A 300      19.353 -19.973 -11.350  1.00 54.51           O  
ATOM   4562  CG  GLU A 300      22.063 -20.863  -8.481  1.00 54.51           C  
ATOM   4563  HG2 GLU A 300      21.040 -20.794  -8.111  1.00 54.51           H  
ATOM   4564  HG3 GLU A 300      22.379 -21.904  -8.412  1.00 54.51           H  
ATOM   4565  CD  GLU A 300      22.984 -19.987  -7.619  1.00 54.51           C  
ATOM   4566  OE1 GLU A 300      22.764 -19.971  -6.390  1.00 54.51           O  
ATOM   4567  OE2 GLU A 300      23.872 -19.310  -8.196  1.00 54.51           O  
ATOM   4568  N   GLN A 301      20.728 -20.282 -13.045  1.00 52.26           N  
ATOM   4569  H   GLN A 301      21.563 -20.716 -13.413  1.00 52.26           H  
ATOM   4570  CA  GLN A 301      19.880 -19.411 -13.884  1.00 52.26           C  
ATOM   4571  HA  GLN A 301      19.711 -18.480 -13.343  1.00 52.26           H  
ATOM   4572  C   GLN A 301      18.483 -20.005 -14.108  1.00 52.26           C  
ATOM   4573  CB  GLN A 301      20.563 -19.063 -15.209  1.00 52.26           C  
ATOM   4574  HB2 GLN A 301      20.980 -19.960 -15.666  1.00 52.26           H  
ATOM   4575  HB3 GLN A 301      19.821 -18.637 -15.885  1.00 52.26           H  
ATOM   4576  O   GLN A 301      17.485 -19.299 -13.961  1.00 52.26           O  
ATOM   4577  CG  GLN A 301      21.661 -18.020 -14.973  1.00 52.26           C  
ATOM   4578  HG2 GLN A 301      21.234 -17.168 -14.443  1.00 52.26           H  
ATOM   4579  HG3 GLN A 301      22.443 -18.451 -14.349  1.00 52.26           H  
ATOM   4580  CD  GLN A 301      22.299 -17.505 -16.257  1.00 52.26           C  
ATOM   4581  NE2 GLN A 301      23.103 -16.469 -16.166  1.00 52.26           N  
ATOM   4582 HE21 GLN A 301      23.554 -16.200 -17.029  1.00 52.26           H  
ATOM   4583 HE22 GLN A 301      23.331 -16.103 -15.253  1.00 52.26           H  
ATOM   4584  OE1 GLN A 301      22.118 -17.990 -17.361  1.00 52.26           O  
ATOM   4585  N   ASP A 302      18.411 -21.309 -14.379  1.00 53.47           N  
ATOM   4586  H   ASP A 302      19.267 -21.833 -14.492  1.00 53.47           H  
ATOM   4587  CA  ASP A 302      17.138 -22.008 -14.566  1.00 53.47           C  
ATOM   4588  HA  ASP A 302      16.469 -21.387 -15.162  1.00 53.47           H  
ATOM   4589  C   ASP A 302      16.435 -22.263 -13.225  1.00 53.47           C  
ATOM   4590  CB  ASP A 302      17.375 -23.327 -15.321  1.00 53.47           C  
ATOM   4591  HB2 ASP A 302      18.200 -23.865 -14.855  1.00 53.47           H  
ATOM   4592  HB3 ASP A 302      16.481 -23.943 -15.221  1.00 53.47           H  
ATOM   4593  O   ASP A 302      15.215 -22.122 -13.120  1.00 53.47           O  
ATOM   4594  CG  ASP A 302      17.653 -23.159 -16.822  1.00 53.47           C  
ATOM   4595  OD1 ASP A 302      17.474 -22.039 -17.354  1.00 53.47           O  
ATOM   4596  OD2 ASP A 302      18.020 -24.181 -17.444  1.00 53.47           O  
ATOM   4597  N   VAL A 303      17.194 -22.598 -12.174  1.00 50.62           N  
ATOM   4598  H   VAL A 303      18.189 -22.709 -12.309  1.00 50.62           H  
ATOM   4599  CA  VAL A 303      16.621 -22.872 -10.848  1.00 50.62           C  
ATOM   4600  HA  VAL A 303      15.700 -23.436 -10.995  1.00 50.62           H  
ATOM   4601  C   VAL A 303      16.227 -21.583 -10.131  1.00 50.62           C  
ATOM   4602  CB  VAL A 303      17.548 -23.744  -9.982  1.00 50.62           C  
ATOM   4603  HB  VAL A 303      18.464 -23.194  -9.765  1.00 50.62           H  
ATOM   4604  O   VAL A 303      15.208 -21.587  -9.461  1.00 50.62           O  
ATOM   4605  CG1 VAL A 303      16.872 -24.152  -8.664  1.00 50.62           C  
ATOM   4606 HG11 VAL A 303      17.519 -24.832  -8.109  1.00 50.62           H  
ATOM   4607 HG12 VAL A 303      15.915 -24.636  -8.860  1.00 50.62           H  
ATOM   4608 HG13 VAL A 303      16.705 -23.272  -8.042  1.00 50.62           H  
ATOM   4609  CG2 VAL A 303      17.909 -25.064 -10.677  1.00 50.62           C  
ATOM   4610 HG21 VAL A 303      18.693 -25.571 -10.113  1.00 50.62           H  
ATOM   4611 HG22 VAL A 303      18.266 -24.900 -11.694  1.00 50.62           H  
ATOM   4612 HG23 VAL A 303      17.031 -25.707 -10.737  1.00 50.62           H  
ATOM   4613  N   ALA A 304      16.940 -20.469 -10.303  1.00 54.33           N  
ATOM   4614  H   ALA A 304      17.778 -20.509 -10.866  1.00 54.33           H  
ATOM   4615  CA  ALA A 304      16.558 -19.161  -9.770  1.00 54.33           C  
ATOM   4616  HA  ALA A 304      16.291 -19.281  -8.720  1.00 54.33           H  
ATOM   4617  C   ALA A 304      15.332 -18.616 -10.497  1.00 54.33           C  
ATOM   4618  CB  ALA A 304      17.712 -18.153  -9.841  1.00 54.33           C  
ATOM   4619  HB1 ALA A 304      17.409 -17.226  -9.356  1.00 54.33           H  
ATOM   4620  HB2 ALA A 304      18.585 -18.547  -9.320  1.00 54.33           H  
ATOM   4621  HB3 ALA A 304      17.962 -17.934 -10.879  1.00 54.33           H  
ATOM   4622  O   ALA A 304      14.450 -18.088  -9.834  1.00 54.33           O  
ATOM   4623  N   ALA A 305      15.205 -18.824 -11.814  1.00 56.06           N  
ATOM   4624  H   ALA A 305      15.971 -19.229 -12.333  1.00 56.06           H  
ATOM   4625  CA  ALA A 305      13.969 -18.496 -12.523  1.00 56.06           C  
ATOM   4626  HA  ALA A 305      13.753 -17.438 -12.373  1.00 56.06           H  
ATOM   4627  C   ALA A 305      12.765 -19.291 -11.979  1.00 56.06           C  
ATOM   4628  CB  ALA A 305      14.177 -18.746 -14.021  1.00 56.06           C  
ATOM   4629  HB1 ALA A 305      14.409 -19.796 -14.199  1.00 56.06           H  
ATOM   4630  HB2 ALA A 305      13.270 -18.482 -14.564  1.00 56.06           H  
ATOM   4631  HB3 ALA A 305      15.002 -18.133 -14.385  1.00 56.06           H  
ATOM   4632  O   ALA A 305      11.654 -18.764 -11.913  1.00 56.06           O  
ATOM   4633  N   LEU A 306      12.981 -20.543 -11.554  1.00 51.18           N  
ATOM   4634  H   LEU A 306      13.896 -20.944 -11.702  1.00 51.18           H  
ATOM   4635  CA  LEU A 306      11.939 -21.376 -10.950  1.00 51.18           C  
ATOM   4636  HA  LEU A 306      11.004 -21.153 -11.464  1.00 51.18           H  
ATOM   4637  C   LEU A 306      11.708 -21.067  -9.457  1.00 51.18           C  
ATOM   4638  CB  LEU A 306      12.297 -22.854 -11.191  1.00 51.18           C  
ATOM   4639  HB2 LEU A 306      12.632 -22.979 -12.221  1.00 51.18           H  
ATOM   4640  HB3 LEU A 306      13.129 -23.117 -10.538  1.00 51.18           H  
ATOM   4641  O   LEU A 306      10.570 -21.089  -9.003  1.00 51.18           O  
ATOM   4642  CG  LEU A 306      11.128 -23.825 -10.939  1.00 51.18           C  
ATOM   4643  HG  LEU A 306      10.704 -23.648  -9.950  1.00 51.18           H  
ATOM   4644  CD1 LEU A 306      10.024 -23.685 -11.993  1.00 51.18           C  
ATOM   4645 HD11 LEU A 306       9.557 -22.703 -11.914  1.00 51.18           H  
ATOM   4646 HD12 LEU A 306       9.256 -24.440 -11.824  1.00 51.18           H  
ATOM   4647 HD13 LEU A 306      10.444 -23.807 -12.992  1.00 51.18           H  
ATOM   4648  CD2 LEU A 306      11.635 -25.267 -10.982  1.00 51.18           C  
ATOM   4649 HD21 LEU A 306      12.064 -25.481 -11.961  1.00 51.18           H  
ATOM   4650 HD22 LEU A 306      10.813 -25.954 -10.782  1.00 51.18           H  
ATOM   4651 HD23 LEU A 306      12.401 -25.404 -10.218  1.00 51.18           H  
ATOM   4652  N   ALA A 307      12.759 -20.764  -8.695  1.00 52.00           N  
ATOM   4653  H   ALA A 307      13.671 -20.795  -9.128  1.00 52.00           H  
ATOM   4654  CA  ALA A 307      12.716 -20.447  -7.266  1.00 52.00           C  
ATOM   4655  HA  ALA A 307      12.001 -21.113  -6.785  1.00 52.00           H  
ATOM   4656  C   ALA A 307      12.239 -19.009  -6.997  1.00 52.00           C  
ATOM   4657  CB  ALA A 307      14.099 -20.707  -6.655  1.00 52.00           C  
ATOM   4658  HB1 ALA A 307      14.397 -21.741  -6.831  1.00 52.00           H  
ATOM   4659  HB2 ALA A 307      14.835 -20.038  -7.101  1.00 52.00           H  
ATOM   4660  HB3 ALA A 307      14.063 -20.526  -5.580  1.00 52.00           H  
ATOM   4661  O   ALA A 307      11.693 -18.736  -5.930  1.00 52.00           O  
ATOM   4662  N   GLU A 308      12.365 -18.101  -7.972  1.00 57.88           N  
ATOM   4663  H   GLU A 308      12.930 -18.331  -8.777  1.00 57.88           H  
ATOM   4664  CA  GLU A 308      11.709 -16.786  -7.970  1.00 57.88           C  
ATOM   4665  HA  GLU A 308      11.860 -16.327  -6.993  1.00 57.88           H  
ATOM   4666  C   GLU A 308      10.189 -16.876  -8.163  1.00 57.88           C  
ATOM   4667  CB  GLU A 308      12.302 -15.848  -9.043  1.00 57.88           C  
ATOM   4668  HB2 GLU A 308      12.536 -16.412  -9.946  1.00 57.88           H  
ATOM   4669  HB3 GLU A 308      11.555 -15.104  -9.316  1.00 57.88           H  
ATOM   4670  O   GLU A 308       9.500 -15.854  -8.045  1.00 57.88           O  
ATOM   4671  CG  GLU A 308      13.528 -15.068  -8.546  1.00 57.88           C  
ATOM   4672  HG2 GLU A 308      14.346 -15.763  -8.355  1.00 57.88           H  
ATOM   4673  HG3 GLU A 308      13.269 -14.591  -7.600  1.00 57.88           H  
ATOM   4674  CD  GLU A 308      13.989 -13.988  -9.544  1.00 57.88           C  
ATOM   4675  OE1 GLU A 308      14.472 -12.927  -9.076  1.00 57.88           O  
ATOM   4676  OE2 GLU A 308      13.832 -14.179 -10.772  1.00 57.88           O  
ATOM   4677  N   ALA A 309       9.631 -18.068  -8.418  1.00 60.42           N  
ATOM   4678  H   ALA A 309      10.221 -18.882  -8.509  1.00 60.42           H  
ATOM   4679  CA  ALA A 309       8.192 -18.265  -8.358  1.00 60.42           C  
ATOM   4680  HA  ALA A 309       7.716 -17.513  -8.987  1.00 60.42           H  
ATOM   4681  C   ALA A 309       7.734 -18.047  -6.910  1.00 60.42           C  
ATOM   4682  CB  ALA A 309       7.807 -19.640  -8.914  1.00 60.42           C  
ATOM   4683  HB1 ALA A 309       8.209 -19.758  -9.920  1.00 60.42           H  
ATOM   4684  HB2 ALA A 309       6.721 -19.730  -8.944  1.00 60.42           H  
ATOM   4685  HB3 ALA A 309       8.205 -20.425  -8.271  1.00 60.42           H  
ATOM   4686  O   ALA A 309       7.812 -18.934  -6.061  1.00 60.42           O  
ATOM   4687  N   ALA A 310       7.287 -16.822  -6.626  1.00 67.92           N  
ATOM   4688  H   ALA A 310       7.454 -16.104  -7.316  1.00 67.92           H  
ATOM   4689  CA  ALA A 310       6.700 -16.460  -5.349  1.00 67.92           C  
ATOM   4690  HA  ALA A 310       7.512 -16.410  -4.623  1.00 67.92           H  
ATOM   4691  C   ALA A 310       5.670 -17.529  -4.930  1.00 67.92           C  
ATOM   4692  CB  ALA A 310       6.061 -15.073  -5.470  1.00 67.92           C  
ATOM   4693  HB1 ALA A 310       6.812 -14.340  -5.768  1.00 67.92           H  
ATOM   4694  HB2 ALA A 310       5.259 -15.103  -6.207  1.00 67.92           H  
ATOM   4695  HB3 ALA A 310       5.638 -14.780  -4.510  1.00 67.92           H  
ATOM   4696  O   ALA A 310       4.897 -17.971  -5.788  1.00 67.92           O  
ATOM   4697  N   PRO A 311       5.635 -17.938  -3.642  1.00 73.41           N  
ATOM   4698  CA  PRO A 311       4.729 -18.991  -3.170  1.00 73.41           C  
ATOM   4699  HA  PRO A 311       5.041 -19.944  -3.596  1.00 73.41           H  
ATOM   4700  C   PRO A 311       3.264 -18.736  -3.531  1.00 73.41           C  
ATOM   4701  CB  PRO A 311       4.906 -19.013  -1.648  1.00 73.41           C  
ATOM   4702  HB2 PRO A 311       4.741 -20.009  -1.238  1.00 73.41           H  
ATOM   4703  HB3 PRO A 311       4.241 -18.290  -1.175  1.00 73.41           H  
ATOM   4704  O   PRO A 311       2.487 -19.669  -3.713  1.00 73.41           O  
ATOM   4705  CG  PRO A 311       6.350 -18.558  -1.468  1.00 73.41           C  
ATOM   4706  HG2 PRO A 311       6.537 -18.149  -0.475  1.00 73.41           H  
ATOM   4707  HG3 PRO A 311       7.022 -19.393  -1.664  1.00 73.41           H  
ATOM   4708  CD  PRO A 311       6.514 -17.509  -2.562  1.00 73.41           C  
ATOM   4709  HD2 PRO A 311       6.196 -16.533  -2.195  1.00 73.41           H  
ATOM   4710  HD3 PRO A 311       7.559 -17.481  -2.872  1.00 73.41           H  
ATOM   4711  N   ASP A 312       2.908 -17.457  -3.632  1.00 81.94           N  
ATOM   4712  H   ASP A 312       3.630 -16.759  -3.530  1.00 81.94           H  
ATOM   4713  CA  ASP A 312       1.613 -16.981  -4.077  1.00 81.94           C  
ATOM   4714  HA  ASP A 312       0.920 -17.821  -4.112  1.00 81.94           H  
ATOM   4715  C   ASP A 312       1.751 -16.342  -5.478  1.00 81.94           C  
ATOM   4716  CB  ASP A 312       1.115 -16.016  -2.999  1.00 81.94           C  
ATOM   4717  HB2 ASP A 312       1.170 -16.528  -2.038  1.00 81.94           H  
ATOM   4718  HB3 ASP A 312       1.788 -15.161  -2.946  1.00 81.94           H  
ATOM   4719  O   ASP A 312       2.568 -15.422  -5.647  1.00 81.94           O  
ATOM   4720  CG  ASP A 312      -0.324 -15.543  -3.184  1.00 81.94           C  
ATOM   4721  OD1 ASP A 312      -0.889 -15.742  -4.276  1.00 81.94           O  
ATOM   4722  OD2 ASP A 312      -0.852 -14.992  -2.188  1.00 81.94           O  
ATOM   4723  N   PRO A 313       0.983 -16.798  -6.491  1.00 84.04           N  
ATOM   4724  CA  PRO A 313       1.084 -16.296  -7.863  1.00 84.04           C  
ATOM   4725  HA  PRO A 313       2.072 -16.538  -8.256  1.00 84.04           H  
ATOM   4726  C   PRO A 313       0.883 -14.778  -7.980  1.00 84.04           C  
ATOM   4727  CB  PRO A 313       0.028 -17.068  -8.663  1.00 84.04           C  
ATOM   4728  HB2 PRO A 313       0.490 -17.942  -9.122  1.00 84.04           H  
ATOM   4729  HB3 PRO A 313      -0.446 -16.450  -9.426  1.00 84.04           H  
ATOM   4730  O   PRO A 313       1.492 -14.141  -8.842  1.00 84.04           O  
ATOM   4731  CG  PRO A 313      -0.976 -17.520  -7.605  1.00 84.04           C  
ATOM   4732  HG2 PRO A 313      -1.529 -18.406  -7.918  1.00 84.04           H  
ATOM   4733  HG3 PRO A 313      -1.655 -16.703  -7.360  1.00 84.04           H  
ATOM   4734  CD  PRO A 313      -0.067 -17.809  -6.418  1.00 84.04           C  
ATOM   4735  HD2 PRO A 313       0.379 -18.798  -6.523  1.00 84.04           H  
ATOM   4736  HD3 PRO A 313      -0.649 -17.764  -5.497  1.00 84.04           H  
ATOM   4737  N   ASP A 314       0.105 -14.169  -7.083  1.00 86.29           N  
ATOM   4738  H   ASP A 314      -0.372 -14.735  -6.395  1.00 86.29           H  
ATOM   4739  CA  ASP A 314      -0.187 -12.731  -7.109  1.00 86.29           C  
ATOM   4740  HA  ASP A 314      -0.571 -12.467  -8.094  1.00 86.29           H  
ATOM   4741  C   ASP A 314       1.054 -11.853  -6.846  1.00 86.29           C  
ATOM   4742  CB  ASP A 314      -1.274 -12.437  -6.063  1.00 86.29           C  
ATOM   4743  HB2 ASP A 314      -0.981 -12.869  -5.106  1.00 86.29           H  
ATOM   4744  HB3 ASP A 314      -1.341 -11.358  -5.927  1.00 86.29           H  
ATOM   4745  O   ASP A 314       1.118 -10.680  -7.256  1.00 86.29           O  
ATOM   4746  CG  ASP A 314      -2.670 -12.942  -6.450  1.00 86.29           C  
ATOM   4747  OD1 ASP A 314      -2.861 -13.313  -7.632  1.00 86.29           O  
ATOM   4748  OD2 ASP A 314      -3.560 -12.836  -5.577  1.00 86.29           O  
ATOM   4749  N   PHE A 315       2.061 -12.419  -6.175  1.00 87.05           N  
ATOM   4750  H   PHE A 315       1.954 -13.392  -5.926  1.00 87.05           H  
ATOM   4751  CA  PHE A 315       3.282 -11.741  -5.735  1.00 87.05           C  
ATOM   4752  HA  PHE A 315       3.144 -10.666  -5.847  1.00 87.05           H  
ATOM   4753  C   PHE A 315       4.513 -12.088  -6.582  1.00 87.05           C  
ATOM   4754  CB  PHE A 315       3.497 -12.017  -4.245  1.00 87.05           C  
ATOM   4755  HB2 PHE A 315       3.519 -13.095  -4.091  1.00 87.05           H  
ATOM   4756  HB3 PHE A 315       4.465 -11.625  -3.932  1.00 87.05           H  
ATOM   4757  O   PHE A 315       5.626 -11.683  -6.241  1.00 87.05           O  
ATOM   4758  CG  PHE A 315       2.429 -11.404  -3.364  1.00 87.05           C  
ATOM   4759  CD1 PHE A 315       2.535 -10.068  -2.935  1.00 87.05           C  
ATOM   4760  HD1 PHE A 315       3.387  -9.477  -3.237  1.00 87.05           H  
ATOM   4761  CD2 PHE A 315       1.302 -12.160  -3.009  1.00 87.05           C  
ATOM   4762  HD2 PHE A 315       1.179 -13.163  -3.390  1.00 87.05           H  
ATOM   4763  CE1 PHE A 315       1.531  -9.506  -2.127  1.00 87.05           C  
ATOM   4764  HE1 PHE A 315       1.599  -8.475  -1.812  1.00 87.05           H  
ATOM   4765  CE2 PHE A 315       0.307 -11.610  -2.191  1.00 87.05           C  
ATOM   4766  HE2 PHE A 315      -0.555 -12.211  -1.940  1.00 87.05           H  
ATOM   4767  CZ  PHE A 315       0.428 -10.286  -1.742  1.00 87.05           C  
ATOM   4768  HZ  PHE A 315      -0.346  -9.863  -1.119  1.00 87.05           H  
ATOM   4769  N   GLN A 316       4.341 -12.780  -7.709  1.00 83.93           N  
ATOM   4770  H   GLN A 316       3.418 -13.118  -7.942  1.00 83.93           H  
ATOM   4771  CA  GLN A 316       5.452 -13.083  -8.613  1.00 83.93           C  
ATOM   4772  HA  GLN A 316       6.203 -13.639  -8.053  1.00 83.93           H  
ATOM   4773  C   GLN A 316       6.123 -11.803  -9.135  1.00 83.93           C  
ATOM   4774  CB  GLN A 316       4.976 -13.972  -9.764  1.00 83.93           C  
ATOM   4775  HB2 GLN A 316       4.091 -13.531 -10.224  1.00 83.93           H  
ATOM   4776  HB3 GLN A 316       5.765 -14.034 -10.513  1.00 83.93           H  
ATOM   4777  O   GLN A 316       5.464 -10.849  -9.565  1.00 83.93           O  
ATOM   4778  CG  GLN A 316       4.658 -15.391  -9.273  1.00 83.93           C  
ATOM   4779  HG2 GLN A 316       3.911 -15.348  -8.480  1.00 83.93           H  
ATOM   4780  HG3 GLN A 316       5.561 -15.839  -8.856  1.00 83.93           H  
ATOM   4781  CD  GLN A 316       4.145 -16.300 -10.384  1.00 83.93           C  
ATOM   4782  NE2 GLN A 316       3.754 -17.511 -10.057  1.00 83.93           N  
ATOM   4783 HE21 GLN A 316       3.815 -17.828  -9.100  1.00 83.93           H  
ATOM   4784 HE22 GLN A 316       3.454 -18.105 -10.817  1.00 83.93           H  
ATOM   4785  OE1 GLN A 316       4.108 -15.959 -11.556  1.00 83.93           O  
ATOM   4786  N   GLY A 317       7.458 -11.776  -9.071  1.00 80.66           N  
ATOM   4787  H   GLY A 317       7.939 -12.596  -8.730  1.00 80.66           H  
ATOM   4788  CA  GLY A 317       8.277 -10.650  -9.527  1.00 80.66           C  
ATOM   4789  HA2 GLY A 317       9.326 -10.939  -9.464  1.00 80.66           H  
ATOM   4790  HA3 GLY A 317       8.044 -10.440 -10.571  1.00 80.66           H  
ATOM   4791  C   GLY A 317       8.096  -9.358  -8.722  1.00 80.66           C  
ATOM   4792  O   GLY A 317       8.415  -8.272  -9.216  1.00 80.66           O  
ATOM   4793  N   ILE A 318       7.547  -9.418  -7.505  1.00 86.74           N  
ATOM   4794  H   ILE A 318       7.268 -10.316  -7.136  1.00 86.74           H  
ATOM   4795  CA  ILE A 318       7.435  -8.236  -6.652  1.00 86.74           C  
ATOM   4796  HA  ILE A 318       7.190  -7.400  -7.307  1.00 86.74           H  
ATOM   4797  C   ILE A 318       8.771  -7.912  -5.979  1.00 86.74           C  
ATOM   4798  CB  ILE A 318       6.268  -8.375  -5.662  1.00 86.74           C  
ATOM   4799  HB  ILE A 318       5.434  -8.828  -6.198  1.00 86.74           H  
ATOM   4800  O   ILE A 318       9.422  -8.773  -5.402  1.00 86.74           O  
ATOM   4801  CG1 ILE A 318       5.835  -6.966  -5.219  1.00 86.74           C  
ATOM   4802 HG12 ILE A 318       5.647  -6.352  -6.100  1.00 86.74           H  
ATOM   4803 HG13 ILE A 318       6.619  -6.498  -4.624  1.00 86.74           H  
ATOM   4804  CG2 ILE A 318       6.606  -9.266  -4.456  1.00 86.74           C  
ATOM   4805 HG21 ILE A 318       7.105 -10.174  -4.792  1.00 86.74           H  
ATOM   4806 HG22 ILE A 318       7.267  -8.750  -3.759  1.00 86.74           H  
ATOM   4807 HG23 ILE A 318       5.693  -9.563  -3.939  1.00 86.74           H  
ATOM   4808  CD1 ILE A 318       4.551  -7.012  -4.405  1.00 86.74           C  
ATOM   4809 HD11 ILE A 318       4.729  -7.528  -3.461  1.00 86.74           H  
ATOM   4810 HD12 ILE A 318       3.779  -7.542  -4.963  1.00 86.74           H  
ATOM   4811 HD13 ILE A 318       4.229  -5.992  -4.194  1.00 86.74           H  
ATOM   4812  N   LYS A 319       9.176  -6.639  -6.015  1.00 84.56           N  
ATOM   4813  H   LYS A 319       8.616  -5.987  -6.546  1.00 84.56           H  
ATOM   4814  CA  LYS A 319      10.434  -6.181  -5.406  1.00 84.56           C  
ATOM   4815  HA  LYS A 319      11.116  -7.027  -5.323  1.00 84.56           H  
ATOM   4816  C   LYS A 319      10.252  -5.640  -3.993  1.00 84.56           C  
ATOM   4817  CB  LYS A 319      11.064  -5.134  -6.331  1.00 84.56           C  
ATOM   4818  HB2 LYS A 319      10.388  -4.287  -6.444  1.00 84.56           H  
ATOM   4819  HB3 LYS A 319      11.223  -5.592  -7.308  1.00 84.56           H  
ATOM   4820  O   LYS A 319      11.121  -5.779  -3.138  1.00 84.56           O  
ATOM   4821  CG  LYS A 319      12.411  -4.648  -5.785  1.00 84.56           C  
ATOM   4822  HG2 LYS A 319      12.269  -4.175  -4.813  1.00 84.56           H  
ATOM   4823  HG3 LYS A 319      13.078  -5.502  -5.670  1.00 84.56           H  
ATOM   4824  CD  LYS A 319      13.056  -3.622  -6.711  1.00 84.56           C  
ATOM   4825  HD2 LYS A 319      12.397  -2.760  -6.816  1.00 84.56           H  
ATOM   4826  HD3 LYS A 319      13.233  -4.075  -7.687  1.00 84.56           H  
ATOM   4827  CE  LYS A 319      14.381  -3.211  -6.068  1.00 84.56           C  
ATOM   4828  HE2 LYS A 319      14.184  -2.848  -5.059  1.00 84.56           H  
ATOM   4829  HE3 LYS A 319      15.005  -4.100  -5.980  1.00 84.56           H  
ATOM   4830  NZ  LYS A 319      15.071  -2.177  -6.867  1.00 84.56           N  
ATOM   4831  HZ1 LYS A 319      14.500  -1.346  -6.934  1.00 84.56           H  
ATOM   4832  HZ2 LYS A 319      15.959  -1.952  -6.441  1.00 84.56           H  
ATOM   4833  HZ3 LYS A 319      15.247  -2.542  -7.792  1.00 84.56           H  
ATOM   4834  N   SER A 320       9.169  -4.903  -3.768  1.00 87.20           N  
ATOM   4835  H   SER A 320       8.451  -4.882  -4.478  1.00 87.20           H  
ATOM   4836  CA  SER A 320       8.929  -4.251  -2.482  1.00 87.20           C  
ATOM   4837  HA  SER A 320       9.343  -4.884  -1.698  1.00 87.20           H  
ATOM   4838  C   SER A 320       7.444  -4.105  -2.208  1.00 87.20           C  
ATOM   4839  CB  SER A 320       9.643  -2.893  -2.406  1.00 87.20           C  
ATOM   4840  HB2 SER A 320       9.543  -2.492  -1.398  1.00 87.20           H  
ATOM   4841  HB3 SER A 320      10.704  -3.039  -2.610  1.00 87.20           H  
ATOM   4842  O   SER A 320       6.665  -3.838  -3.125  1.00 87.20           O  
ATOM   4843  OG  SER A 320       9.117  -1.956  -3.327  1.00 87.20           O  
ATOM   4844  HG  SER A 320       9.029  -2.394  -4.177  1.00 87.20           H  
ATOM   4845  N   LEU A 321       7.087  -4.250  -0.932  1.00 89.34           N  
ATOM   4846  H   LEU A 321       7.807  -4.489  -0.265  1.00 89.34           H  
ATOM   4847  CA  LEU A 321       5.761  -3.991  -0.388  1.00 89.34           C  
ATOM   4848  HA  LEU A 321       5.099  -3.674  -1.194  1.00 89.34           H  
ATOM   4849  C   LEU A 321       5.831  -2.848   0.624  1.00 89.34           C  
ATOM   4850  CB  LEU A 321       5.192  -5.266   0.264  1.00 89.34           C  
ATOM   4851  HB2 LEU A 321       5.964  -5.709   0.894  1.00 89.34           H  
ATOM   4852  HB3 LEU A 321       4.361  -4.987   0.910  1.00 89.34           H  
ATOM   4853  O   LEU A 321       6.744  -2.777   1.450  1.00 89.34           O  
ATOM   4854  CG  LEU A 321       4.688  -6.326  -0.731  1.00 89.34           C  
ATOM   4855  HG  LEU A 321       5.477  -6.568  -1.443  1.00 89.34           H  
ATOM   4856  CD1 LEU A 321       4.288  -7.592   0.027  1.00 89.34           C  
ATOM   4857 HD11 LEU A 321       3.447  -7.398   0.694  1.00 89.34           H  
ATOM   4858 HD12 LEU A 321       5.132  -7.970   0.603  1.00 89.34           H  
ATOM   4859 HD13 LEU A 321       4.004  -8.367  -0.685  1.00 89.34           H  
ATOM   4860  CD2 LEU A 321       3.444  -5.827  -1.473  1.00 89.34           C  
ATOM   4861 HD21 LEU A 321       3.034  -6.630  -2.085  1.00 89.34           H  
ATOM   4862 HD22 LEU A 321       2.678  -5.511  -0.765  1.00 89.34           H  
ATOM   4863 HD23 LEU A 321       3.699  -4.994  -2.128  1.00 89.34           H  
ATOM   4864  N   SER A 322       4.840  -1.963   0.594  1.00 91.11           N  
ATOM   4865  H   SER A 322       4.147  -2.047  -0.136  1.00 91.11           H  
ATOM   4866  CA  SER A 322       4.690  -0.908   1.587  1.00 91.11           C  
ATOM   4867  HA  SER A 322       5.672  -0.462   1.741  1.00 91.11           H  
ATOM   4868  C   SER A 322       4.213  -1.458   2.934  1.00 91.11           C  
ATOM   4869  CB  SER A 322       3.761   0.201   1.071  1.00 91.11           C  
ATOM   4870  HB2 SER A 322       3.926   1.105   1.657  1.00 91.11           H  
ATOM   4871  HB3 SER A 322       4.009   0.419   0.033  1.00 91.11           H  
ATOM   4872  O   SER A 322       3.744  -2.595   3.074  1.00 91.11           O  
ATOM   4873  OG  SER A 322       2.392  -0.151   1.166  1.00 91.11           O  
ATOM   4874  HG  SER A 322       2.109  -0.206   2.082  1.00 91.11           H  
ATOM   4875  N   LYS A 323       4.267  -0.592   3.949  1.00 91.85           N  
ATOM   4876  H   LYS A 323       4.674   0.315   3.769  1.00 91.85           H  
ATOM   4877  CA  LYS A 323       3.551  -0.800   5.212  1.00 91.85           C  
ATOM   4878  HA  LYS A 323       3.914  -1.733   5.643  1.00 91.85           H  
ATOM   4879  C   LYS A 323       2.036  -0.964   4.965  1.00 91.85           C  
ATOM   4880  CB  LYS A 323       3.873   0.347   6.185  1.00 91.85           C  
ATOM   4881  HB2 LYS A 323       4.953   0.393   6.322  1.00 91.85           H  
ATOM   4882  HB3 LYS A 323       3.426   0.129   7.155  1.00 91.85           H  
ATOM   4883  O   LYS A 323       1.546  -0.405   3.978  1.00 91.85           O  
ATOM   4884  CG  LYS A 323       3.365   1.720   5.715  1.00 91.85           C  
ATOM   4885  HG2 LYS A 323       3.813   1.974   4.755  1.00 91.85           H  
ATOM   4886  HG3 LYS A 323       2.281   1.690   5.605  1.00 91.85           H  
ATOM   4887  CD  LYS A 323       3.727   2.797   6.743  1.00 91.85           C  
ATOM   4888  HD2 LYS A 323       4.811   2.855   6.842  1.00 91.85           H  
ATOM   4889  HD3 LYS A 323       3.290   2.527   7.705  1.00 91.85           H  
ATOM   4890  CE  LYS A 323       3.169   4.148   6.289  1.00 91.85           C  
ATOM   4891  HE2 LYS A 323       3.626   4.417   5.337  1.00 91.85           H  
ATOM   4892  HE3 LYS A 323       2.098   4.035   6.121  1.00 91.85           H  
ATOM   4893  NZ  LYS A 323       3.413   5.204   7.302  1.00 91.85           N  
ATOM   4894  HZ1 LYS A 323       3.017   6.080   6.993  1.00 91.85           H  
ATOM   4895  HZ2 LYS A 323       4.402   5.326   7.465  1.00 91.85           H  
ATOM   4896  HZ3 LYS A 323       2.966   4.954   8.172  1.00 91.85           H  
ATOM   4897  N   PRO A 324       1.318  -1.697   5.836  1.00 92.53           N  
ATOM   4898  CA  PRO A 324      -0.127  -1.843   5.723  1.00 92.53           C  
ATOM   4899  HA  PRO A 324      -0.393  -2.202   4.729  1.00 92.53           H  
ATOM   4900  C   PRO A 324      -0.827  -0.503   5.964  1.00 92.53           C  
ATOM   4901  CB  PRO A 324      -0.524  -2.905   6.751  1.00 92.53           C  
ATOM   4902  HB2 PRO A 324      -1.527  -2.743   7.148  1.00 92.53           H  
ATOM   4903  HB3 PRO A 324      -0.454  -3.894   6.297  1.00 92.53           H  
ATOM   4904  O   PRO A 324      -0.430   0.275   6.836  1.00 92.53           O  
ATOM   4905  CG  PRO A 324       0.544  -2.758   7.832  1.00 92.53           C  
ATOM   4906  HG2 PRO A 324       0.270  -1.948   8.508  1.00 92.53           H  
ATOM   4907  HG3 PRO A 324       0.688  -3.686   8.385  1.00 92.53           H  
ATOM   4908  CD  PRO A 324       1.793  -2.368   7.041  1.00 92.53           C  
ATOM   4909  HD2 PRO A 324       2.419  -1.718   7.653  1.00 92.53           H  
ATOM   4910  HD3 PRO A 324       2.346  -3.266   6.766  1.00 92.53           H  
ATOM   4911  N   ILE A 325      -1.860  -0.249   5.173  1.00 91.72           N  
ATOM   4912  H   ILE A 325      -2.080  -0.921   4.451  1.00 91.72           H  
ATOM   4913  CA  ILE A 325      -2.764   0.891   5.268  1.00 91.72           C  
ATOM   4914  HA  ILE A 325      -2.466   1.533   6.097  1.00 91.72           H  
ATOM   4915  C   ILE A 325      -4.144   0.313   5.565  1.00 91.72           C  
ATOM   4916  CB  ILE A 325      -2.739   1.722   3.965  1.00 91.72           C  
ATOM   4917  HB  ILE A 325      -3.040   1.073   3.143  1.00 91.72           H  
ATOM   4918  O   ILE A 325      -4.630  -0.553   4.844  1.00 91.72           O  
ATOM   4919  CG1 ILE A 325      -1.313   2.242   3.659  1.00 91.72           C  
ATOM   4920 HG12 ILE A 325      -1.016   2.961   4.423  1.00 91.72           H  
ATOM   4921 HG13 ILE A 325      -0.608   1.411   3.686  1.00 91.72           H  
ATOM   4922  CG2 ILE A 325      -3.742   2.889   4.061  1.00 91.72           C  
ATOM   4923 HG21 ILE A 325      -4.752   2.510   4.221  1.00 91.72           H  
ATOM   4924 HG22 ILE A 325      -3.764   3.454   3.130  1.00 91.72           H  
ATOM   4925 HG23 ILE A 325      -3.481   3.555   4.883  1.00 91.72           H  
ATOM   4926  CD1 ILE A 325      -1.169   2.889   2.275  1.00 91.72           C  
ATOM   4927 HD11 ILE A 325      -1.526   2.203   1.506  1.00 91.72           H  
ATOM   4928 HD12 ILE A 325      -0.118   3.111   2.088  1.00 91.72           H  
ATOM   4929 HD13 ILE A 325      -1.735   3.819   2.224  1.00 91.72           H  
ATOM   4930  N   TYR A 326      -4.762   0.765   6.648  1.00 90.35           N  
ATOM   4931  H   TYR A 326      -4.348   1.520   7.177  1.00 90.35           H  
ATOM   4932  CA  TYR A 326      -6.124   0.378   6.992  1.00 90.35           C  
ATOM   4933  HA  TYR A 326      -6.347  -0.604   6.575  1.00 90.35           H  
ATOM   4934  C   TYR A 326      -7.073   1.393   6.374  1.00 90.35           C  
ATOM   4935  CB  TYR A 326      -6.274   0.280   8.512  1.00 90.35           C  
ATOM   4936  HB2 TYR A 326      -6.075   1.253   8.960  1.00 90.35           H  
ATOM   4937  HB3 TYR A 326      -7.305   0.014   8.746  1.00 90.35           H  
ATOM   4938  O   TYR A 326      -6.870   2.594   6.527  1.00 90.35           O
[truncated: 237,339 more chars]
