# Supplementary material for: Widespread Horizontal Gene Transfer Among Animal Viruses
Source: bioRxiv. 2024 Mar 26:2024.03.25.586562. Preprint. [Version 2] doi: 10.1101/2024.03.25.586562 (PMC11071296; doi:10.1101/2024.03.25.586562)
Supplement: Supplement 7 [file media-7.zip › File7_PDB/Irido37137_Prim-S3H.pdb]

ATOM      1  N   MET A   1      46.415   3.086   0.585  1.00 77.71           N  
ATOM      2  H   MET A   1      47.414   2.969   0.671  1.00 77.71           H  
ATOM      3  H2  MET A   1      46.186   3.389  -0.351  1.00 77.71           H  
ATOM      4  H3  MET A   1      46.203   3.832   1.232  1.00 77.71           H  
ATOM      5  CA  MET A   1      45.699   1.840   0.970  1.00 77.71           C  
ATOM      6  HA  MET A   1      46.010   1.035   0.305  1.00 77.71           H  
ATOM      7  C   MET A   1      44.181   1.958   0.808  1.00 77.71           C  
ATOM      8  CB  MET A   1      46.105   1.443   2.392  1.00 77.71           C  
ATOM      9  HB2 MET A   1      46.024   2.304   3.055  1.00 77.71           H  
ATOM     10  HB3 MET A   1      45.452   0.653   2.763  1.00 77.71           H  
ATOM     11  O   MET A   1      43.526   0.953   0.551  1.00 77.71           O  
ATOM     12  CG  MET A   1      47.549   0.921   2.366  1.00 77.71           C  
ATOM     13  HG2 MET A   1      47.539  -0.079   1.932  1.00 77.71           H  
ATOM     14  HG3 MET A   1      48.163   1.551   1.722  1.00 77.71           H  
ATOM     15  SD  MET A   1      48.393   0.828   3.962  1.00 77.71           S  
ATOM     16  CE  MET A   1      48.852   2.563   4.211  1.00 77.71           C  
ATOM     17  HE1 MET A   1      49.348   2.955   3.323  1.00 77.71           H  
ATOM     18  HE2 MET A   1      47.956   3.145   4.427  1.00 77.71           H  
ATOM     19  HE3 MET A   1      49.529   2.640   5.062  1.00 77.71           H  
ATOM     20  N   ILE A   2      43.639   3.180   0.860  1.00 77.21           N  
ATOM     21  H   ILE A   2      44.197   3.935   1.232  1.00 77.21           H  
ATOM     22  CA  ILE A   2      42.223   3.523   0.624  1.00 77.21           C  
ATOM     23  HA  ILE A   2      41.648   3.221   1.500  1.00 77.21           H  
ATOM     24  C   ILE A   2      41.577   2.809  -0.579  1.00 77.21           C  
ATOM     25  CB  ILE A   2      42.134   5.062   0.496  1.00 77.21           C  
ATOM     26  HB  ILE A   2      42.905   5.381  -0.204  1.00 77.21           H  
ATOM     27  O   ILE A   2      40.602   2.087  -0.387  1.00 77.21           O  
ATOM     28  CG1 ILE A   2      42.399   5.734   1.864  1.00 77.21           C  
ATOM     29 HG12 ILE A   2      41.471   5.799   2.431  1.00 77.21           H  
ATOM     30 HG13 ILE A   2      43.083   5.137   2.467  1.00 77.21           H  
ATOM     31  CG2 ILE A   2      40.786   5.554  -0.053  1.00 77.21           C  
ATOM     32 HG21 ILE A   2      40.661   5.257  -1.094  1.00 77.21           H  
ATOM     33 HG22 ILE A   2      40.737   6.642  -0.036  1.00 77.21           H  
ATOM     34 HG23 ILE A   2      39.952   5.143   0.516  1.00 77.21           H  
ATOM     35  CD1 ILE A   2      42.984   7.143   1.721  1.00 77.21           C  
ATOM     36 HD11 ILE A   2      43.916   7.104   1.157  1.00 77.21           H  
ATOM     37 HD12 ILE A   2      43.195   7.551   2.710  1.00 77.21           H  
ATOM     38 HD13 ILE A   2      42.283   7.801   1.208  1.00 77.21           H  
ATOM     39  N   ALA A   3      42.143   2.928  -1.788  1.00 83.41           N  
ATOM     40  H   ALA A   3      42.886   3.601  -1.911  1.00 83.41           H  
ATOM     41  CA  ALA A   3      41.547   2.347  -3.000  1.00 83.41           C  
ATOM     42  HA  ALA A   3      40.569   2.802  -3.159  1.00 83.41           H  
ATOM     43  C   ALA A   3      41.337   0.821  -2.908  1.00 83.41           C  
ATOM     44  CB  ALA A   3      42.444   2.701  -4.194  1.00 83.41           C  
ATOM     45  HB1 ALA A   3      41.995   2.313  -5.108  1.00 83.41           H  
ATOM     46  HB2 ALA A   3      42.527   3.784  -4.286  1.00 83.41           H  
ATOM     47  HB3 ALA A   3      43.435   2.265  -4.071  1.00 83.41           H  
ATOM     48  O   ALA A   3      40.390   0.286  -3.476  1.00 83.41           O  
ATOM     49  N   SER A   4      42.185   0.117  -2.146  1.00 88.90           N  
ATOM     50  H   SER A   4      42.865   0.631  -1.605  1.00 88.90           H  
ATOM     51  CA  SER A   4      42.061  -1.331  -1.920  1.00 88.90           C  
ATOM     52  HA  SER A   4      41.987  -1.835  -2.884  1.00 88.90           H  
ATOM     53  C   SER A   4      40.809  -1.678  -1.112  1.00 88.90           C  
ATOM     54  CB  SER A   4      43.313  -1.839  -1.198  1.00 88.90           C  
ATOM     55  HB2 SER A   4      44.192  -1.537  -1.768  1.00 88.90           H  
ATOM     56  HB3 SER A   4      43.368  -1.388  -0.207  1.00 88.90           H  
ATOM     57  O   SER A   4      40.108  -2.630  -1.454  1.00 88.90           O  
ATOM     58  OG  SER A   4      43.335  -3.248  -1.047  1.00 88.90           O  
ATOM     59  HG  SER A   4      44.220  -3.471  -0.749  1.00 88.90           H  
ATOM     60  N   LEU A   5      40.503  -0.900  -0.066  1.00 91.11           N  
ATOM     61  H   LEU A   5      41.065  -0.080   0.110  1.00 91.11           H  
ATOM     62  CA  LEU A   5      39.281  -1.072   0.721  1.00 91.11           C  
ATOM     63  HA  LEU A   5      39.176  -2.128   0.971  1.00 91.11           H  
ATOM     64  C   LEU A   5      38.044  -0.667  -0.089  1.00 91.11           C  
ATOM     65  CB  LEU A   5      39.388  -0.263   2.027  1.00 91.11           C  
ATOM     66  HB2 LEU A   5      40.252  -0.612   2.593  1.00 91.11           H  
ATOM     67  HB3 LEU A   5      39.551   0.785   1.775  1.00 91.11           H  
ATOM     68  O   LEU A   5      37.043  -1.373  -0.063  1.00 91.11           O  
ATOM     69  CG  LEU A   5      38.132  -0.356   2.919  1.00 91.11           C  
ATOM     70  HG  LEU A   5      37.261  -0.006   2.366  1.00 91.11           H  
ATOM     71  CD1 LEU A   5      37.866  -1.779   3.416  1.00 91.11           C  
ATOM     72 HD11 LEU A   5      37.633  -2.436   2.578  1.00 91.11           H  
ATOM     73 HD12 LEU A   5      37.007  -1.777   4.087  1.00 91.11           H  
ATOM     74 HD13 LEU A   5      38.732  -2.163   3.955  1.00 91.11           H  
ATOM     75  CD2 LEU A   5      38.305   0.553   4.130  1.00 91.11           C  
ATOM     76 HD21 LEU A   5      39.163   0.231   4.719  1.00 91.11           H  
ATOM     77 HD22 LEU A   5      38.467   1.579   3.801  1.00 91.11           H  
ATOM     78 HD23 LEU A   5      37.403   0.526   4.742  1.00 91.11           H  
ATOM     79  N   GLU A   6      38.112   0.436  -0.834  1.00 91.56           N  
ATOM     80  H   GLU A   6      38.952   0.996  -0.804  1.00 91.56           H  
ATOM     81  CA  GLU A   6      36.983   0.910  -1.642  1.00 91.56           C  
ATOM     82  HA  GLU A   6      36.113   1.016  -0.993  1.00 91.56           H  
ATOM     83  C   GLU A   6      36.600  -0.104  -2.732  1.00 91.56           C  
ATOM     84  CB  GLU A   6      37.301   2.288  -2.243  1.00 91.56           C  
ATOM     85  HB2 GLU A   6      36.476   2.588  -2.888  1.00 91.56           H  
ATOM     86  HB3 GLU A   6      38.207   2.208  -2.844  1.00 91.56           H  
ATOM     87  O   GLU A   6      35.424  -0.442  -2.865  1.00 91.56           O  
ATOM     88  CG  GLU A   6      37.490   3.360  -1.153  1.00 91.56           C  
ATOM     89  HG2 GLU A   6      38.290   3.058  -0.478  1.00 91.56           H  
ATOM     90  HG3 GLU A   6      36.587   3.417  -0.544  1.00 91.56           H  
ATOM     91  CD  GLU A   6      37.839   4.751  -1.702  1.00 91.56           C  
ATOM     92  OE1 GLU A   6      37.664   5.730  -0.933  1.00 91.56           O  
ATOM     93  OE2 GLU A   6      38.376   4.831  -2.827  1.00 91.56           O  
ATOM     94  N   LEU A   7      37.587  -0.669  -3.439  1.00 91.70           N  
ATOM     95  H   LEU A   7      38.527  -0.324  -3.307  1.00 91.70           H  
ATOM     96  CA  LEU A   7      37.381  -1.754  -4.406  1.00 91.70           C  
ATOM     97  HA  LEU A   7      36.652  -1.436  -5.152  1.00 91.70           H  
ATOM     98  C   LEU A   7      36.821  -3.020  -3.745  1.00 91.70           C  
ATOM     99  CB  LEU A   7      38.721  -2.080  -5.093  1.00 91.70           C  
ATOM    100  HB2 LEU A   7      39.497  -2.133  -4.330  1.00 91.70           H  
ATOM    101  HB3 LEU A   7      38.654  -3.065  -5.555  1.00 91.70           H  
ATOM    102  O   LEU A   7      35.931  -3.666  -4.300  1.00 91.70           O  
ATOM    103  CG  LEU A   7      39.132  -1.070  -6.178  1.00 91.70           C  
ATOM    104  HG  LEU A   7      38.990  -0.052  -5.816  1.00 91.70           H  
ATOM    105  CD1 LEU A   7      40.610  -1.261  -6.527  1.00 91.70           C  
ATOM    106 HD11 LEU A   7      40.782  -2.273  -6.894  1.00 91.70           H  
ATOM    107 HD12 LEU A   7      40.897  -0.544  -7.297  1.00 91.70           H  
ATOM    108 HD13 LEU A   7      41.220  -1.084  -5.642  1.00 91.70           H  
ATOM    109  CD2 LEU A   7      38.316  -1.267  -7.458  1.00 91.70           C  
ATOM    110 HD21 LEU A   7      37.259  -1.081  -7.262  1.00 91.70           H  
ATOM    111 HD22 LEU A   7      38.645  -0.556  -8.215  1.00 91.70           H  
ATOM    112 HD23 LEU A   7      38.439  -2.280  -7.839  1.00 91.70           H  
ATOM    113  N   PHE A   8      37.316  -3.375  -2.555  1.00 93.73           N  
ATOM    114  H   PHE A   8      38.054  -2.818  -2.150  1.00 93.73           H  
ATOM    115  CA  PHE A   8      36.804  -4.517  -1.797  1.00 93.73           C  
ATOM    116  HA  PHE A   8      36.881  -5.414  -2.412  1.00 93.73           H  
ATOM    117  C   PHE A   8      35.324  -4.343  -1.444  1.00 93.73           C  
ATOM    118  CB  PHE A   8      37.655  -4.721  -0.540  1.00 93.73           C  
ATOM    119  HB2 PHE A   8      38.667  -4.978  -0.853  1.00 93.73           H  
ATOM    120  HB3 PHE A   8      37.711  -3.791   0.025  1.00 93.73           H  
ATOM    121  O   PHE A   8      34.529  -5.253  -1.676  1.00 93.73           O  
ATOM    122  CG  PHE A   8      37.131  -5.802   0.381  1.00 93.73           C  
ATOM    123  CD1 PHE A   8      36.190  -5.485   1.382  1.00 93.73           C  
ATOM    124  HD1 PHE A   8      35.846  -4.469   1.508  1.00 93.73           H  
ATOM    125  CD2 PHE A   8      37.562  -7.132   0.221  1.00 93.73           C  
ATOM    126  HD2 PHE A   8      38.271  -7.398  -0.549  1.00 93.73           H  
ATOM    127  CE1 PHE A   8      35.679  -6.498   2.210  1.00 93.73           C  
ATOM    128  HE1 PHE A   8      34.943  -6.267   2.966  1.00 93.73           H  
ATOM    129  CE2 PHE A   8      37.071  -8.135   1.070  1.00 93.73           C  
ATOM    130  HE2 PHE A   8      37.404  -9.156   0.954  1.00 93.73           H  
ATOM    131  CZ  PHE A   8      36.130  -7.820   2.062  1.00 93.73           C  
ATOM    132  HZ  PHE A   8      35.759  -8.601   2.708  1.00 93.73           H  
ATOM    133  N   LEU A   9      34.940  -3.171  -0.934  1.00 92.94           N  
ATOM    134  H   LEU A   9      35.646  -2.466  -0.775  1.00 92.94           H  
ATOM    135  CA  LEU A   9      33.554  -2.858  -0.593  1.00 92.94           C  
ATOM    136  HA  LEU A   9      33.169  -3.614   0.092  1.00 92.94           H  
ATOM    137  C   LEU A   9      32.656  -2.885  -1.831  1.00 92.94           C  
ATOM    138  CB  LEU A   9      33.502  -1.479   0.078  1.00 92.94           C  
ATOM    139  HB2 LEU A   9      32.464  -1.154   0.145  1.00 92.94           H  
ATOM    140  HB3 LEU A   9      34.029  -0.770  -0.561  1.00 92.94           H  
ATOM    141  O   LEU A   9      31.593  -3.495  -1.798  1.00 92.94           O  
ATOM    142  CG  LEU A   9      34.110  -1.432   1.486  1.00 92.94           C  
ATOM    143  HG  LEU A   9      35.120  -1.842   1.477  1.00 92.94           H  
ATOM    144  CD1 LEU A   9      34.183   0.029   1.917  1.00 92.94           C  
ATOM    145 HD11 LEU A   9      34.796   0.591   1.212  1.00 92.94           H  
ATOM    146 HD12 LEU A   9      34.657   0.083   2.897  1.00 92.94           H  
ATOM    147 HD13 LEU A   9      33.182   0.459   1.960  1.00 92.94           H  
ATOM    148  CD2 LEU A   9      33.291  -2.217   2.511  1.00 92.94           C  
ATOM    149 HD21 LEU A   9      33.723  -2.092   3.504  1.00 92.94           H  
ATOM    150 HD22 LEU A   9      33.299  -3.279   2.266  1.00 92.94           H  
ATOM    151 HD23 LEU A   9      32.262  -1.857   2.522  1.00 92.94           H  
ATOM    152  N   GLN A  10      33.096  -2.301  -2.948  1.00 90.45           N  
ATOM    153  H   GLN A  10      33.981  -1.815  -2.929  1.00 90.45           H  
ATOM    154  CA  GLN A  10      32.346  -2.358  -4.208  1.00 90.45           C  
ATOM    155  HA  GLN A  10      31.375  -1.885  -4.066  1.00 90.45           H  
ATOM    156  C   GLN A  10      32.073  -3.802  -4.655  1.00 90.45           C  
ATOM    157  CB  GLN A  10      33.110  -1.602  -5.299  1.00 90.45           C  
ATOM    158  HB2 GLN A  10      32.680  -1.854  -6.269  1.00 90.45           H  
ATOM    159  HB3 GLN A  10      34.153  -1.920  -5.297  1.00 90.45           H  
ATOM    160  O   GLN A  10      30.961  -4.101  -5.084  1.00 90.45           O  
ATOM    161  CG  GLN A  10      33.032  -0.078  -5.125  1.00 90.45           C  
ATOM    162  HG2 GLN A  10      31.999   0.245  -5.251  1.00 90.45           H  
ATOM    163  HG3 GLN A  10      33.351   0.204  -4.122  1.00 90.45           H  
ATOM    164  CD  GLN A  10      33.900   0.664  -6.139  1.00 90.45           C  
ATOM    165  NE2 GLN A  10      33.982   1.974  -6.062  1.00 90.45           N  
ATOM    166 HE21 GLN A  10      33.588   2.487  -5.286  1.00 90.45           H  
ATOM    167 HE22 GLN A  10      34.611   2.406  -6.724  1.00 90.45           H  
ATOM    168  OE1 GLN A  10      34.517   0.095  -7.024  1.00 90.45           O  
ATOM    169  N   LYS A  11      33.047  -4.708  -4.491  1.00 90.82           N  
ATOM    170  H   LYS A  11      33.941  -4.380  -4.154  1.00 90.82           H  
ATOM    171  CA  LYS A  11      32.897  -6.141  -4.796  1.00 90.82           C  
ATOM    172  HA  LYS A  11      32.504  -6.237  -5.808  1.00 90.82           H  
ATOM    173  C   LYS A  11      31.889  -6.868  -3.899  1.00 90.82           C  
ATOM    174  CB  LYS A  11      34.269  -6.833  -4.700  1.00 90.82           C  
ATOM    175  HB2 LYS A  11      34.221  -7.637  -3.965  1.00 90.82           H  
ATOM    176  HB3 LYS A  11      35.031  -6.131  -4.363  1.00 90.82           H  
ATOM    177  O   LYS A  11      31.315  -7.858  -4.333  1.00 90.82           O  
ATOM    178  CG  LYS A  11      34.696  -7.423  -6.047  1.00 90.82           C  
ATOM    179  HG2 LYS A  11      33.921  -8.100  -6.408  1.00 90.82           H  
ATOM    180  HG3 LYS A  11      34.834  -6.618  -6.768  1.00 90.82           H  
ATOM    181  CD  LYS A  11      36.007  -8.200  -5.881  1.00 90.82           C  
ATOM    182  HD2 LYS A  11      36.780  -7.527  -5.510  1.00 90.82           H  
ATOM    183  HD3 LYS A  11      35.851  -8.998  -5.156  1.00 90.82           H  
ATOM    184  CE  LYS A  11      36.440  -8.803  -7.220  1.00 90.82           C  
ATOM    185  HE2 LYS A  11      36.622  -7.993  -7.926  1.00 90.82           H  
ATOM    186  HE3 LYS A  11      35.619  -9.406  -7.608  1.00 90.82           H  
ATOM    187  NZ  LYS A  11      37.657  -9.639  -7.063  1.00 90.82           N  
ATOM    188  HZ1 LYS A  11      37.929 -10.042  -7.947  1.00 90.82           H  
ATOM    189  HZ2 LYS A  11      37.478 -10.393  -6.415  1.00 90.82           H  
ATOM    190  HZ3 LYS A  11      38.425  -9.091  -6.701  1.00 90.82           H  
ATOM    191  N   HIS A  12      31.690  -6.392  -2.671  1.00 92.58           N  
ATOM    192  H   HIS A  12      32.208  -5.568  -2.400  1.00 92.58           H  
ATOM    193  CA  HIS A  12      30.826  -7.013  -1.657  1.00 92.58           C  
ATOM    194  HA  HIS A  12      30.538  -8.008  -1.996  1.00 92.58           H  
ATOM    195  C   HIS A  12      29.516  -6.249  -1.438  1.00 92.58           C  
ATOM    196  CB  HIS A  12      31.612  -7.185  -0.351  1.00 92.58           C  
ATOM    197  HB2 HIS A  12      30.943  -7.533   0.436  1.00 92.58           H  
ATOM    198  HB3 HIS A  12      32.024  -6.225  -0.040  1.00 92.58           H  
ATOM    199  O   HIS A  12      28.851  -6.427  -0.413  1.00 92.58           O  
ATOM    200  CG  HIS A  12      32.721  -8.187  -0.480  1.00 92.58           C  
ATOM    201  CD2 HIS A  12      32.646  -9.526  -0.216  1.00 92.58           C  
ATOM    202  HD2 HIS A  12      31.775 -10.057   0.138  1.00 92.58           H  
ATOM    203  ND1 HIS A  12      33.997  -7.921  -0.909  1.00 92.58           N  
ATOM    204  HD1 HIS A  12      34.356  -7.005  -1.136  1.00 92.58           H  
ATOM    205  CE1 HIS A  12      34.686  -9.071  -0.900  1.00 92.58           C  
ATOM    206  HE1 HIS A  12      35.730  -9.175  -1.157  1.00 92.58           H  
ATOM    207  NE2 HIS A  12      33.904 -10.077  -0.483  1.00 92.58           N  
ATOM    208  N   LYS A  13      29.144  -5.364  -2.367  1.00 90.10           N  
ATOM    209  H   LYS A  13      29.722  -5.257  -3.188  1.00 90.10           H  
ATOM    210  CA  LYS A  13      27.901  -4.601  -2.275  1.00 90.10           C  
ATOM    211  HA  LYS A  13      27.896  -4.078  -1.319  1.00 90.10           H  
ATOM    212  C   LYS A  13      26.704  -5.558  -2.292  1.00 90.10           C  
ATOM    213  CB  LYS A  13      27.868  -3.557  -3.397  1.00 90.10           C  
ATOM    214  HB2 LYS A  13      28.831  -3.048  -3.428  1.00 90.10           H  
ATOM    215  HB3 LYS A  13      27.704  -4.049  -4.355  1.00 90.10           H  
ATOM    216  O   LYS A  13      26.574  -6.382  -3.192  1.00 90.10           O  
ATOM    217  CG  LYS A  13      26.775  -2.512  -3.145  1.00 90.10           C  
ATOM    218  HG2 LYS A  13      26.925  -2.064  -2.163  1.00 90.10           H  
ATOM    219  HG3 LYS A  13      25.798  -2.994  -3.170  1.00 90.10           H  
ATOM    220  CD  LYS A  13      26.824  -1.410  -4.209  1.00 90.10           C  
ATOM    221  HD2 LYS A  13      26.665  -1.859  -5.189  1.00 90.10           H  
ATOM    222  HD3 LYS A  13      27.800  -0.926  -4.186  1.00 90.10           H  
ATOM    223  CE  LYS A  13      25.723  -0.387  -3.921  1.00 90.10           C  
ATOM    224  HE2 LYS A  13      24.771  -0.918  -3.889  1.00 90.10           H  
ATOM    225  HE3 LYS A  13      25.897   0.052  -2.938  1.00 90.10           H  
ATOM    226  NZ  LYS A  13      25.670   0.673  -4.956  1.00 90.10           N  
ATOM    227  HZ1 LYS A  13      24.901   1.301  -4.768  1.00 90.10           H  
ATOM    228  HZ2 LYS A  13      25.505   0.257  -5.861  1.00 90.10           H  
ATOM    229  HZ3 LYS A  13      26.531   1.201  -4.975  1.00 90.10           H  
ATOM    230  N   SER A  14      25.840  -5.448  -1.286  1.00 83.40           N  
ATOM    231  H   SER A  14      25.980  -4.689  -0.635  1.00 83.40           H  
ATOM    232  CA  SER A  14      24.593  -6.209  -1.197  1.00 83.40           C  
ATOM    233  HA  SER A  14      24.680  -7.113  -1.799  1.00 83.40           H  
ATOM    234  C   SER A  14      23.446  -5.366  -1.738  1.00 83.40           C  
ATOM    235  CB  SER A  14      24.303  -6.646   0.244  1.00 83.40           C  
ATOM    236  HB2 SER A  14      24.197  -5.766   0.878  1.00 83.40           H  
ATOM    237  HB3 SER A  14      25.134  -7.250   0.609  1.00 83.40           H  
ATOM    238  O   SER A  14      23.242  -4.234  -1.297  1.00 83.40           O  
ATOM    239  OG  SER A  14      23.106  -7.410   0.291  1.00 83.40           O  
ATOM    240  HG  SER A  14      22.916  -7.627   1.207  1.00 83.40           H  
ATOM    241  N   ASN A  15      22.673  -5.949  -2.654  1.00 77.21           N  
ATOM    242  H   ASN A  15      22.947  -6.858  -2.997  1.00 77.21           H  
ATOM    243  CA  ASN A  15      21.419  -5.377  -3.152  1.00 77.21           C  
ATOM    244  HA  ASN A  15      21.428  -4.298  -2.997  1.00 77.21           H  
ATOM    245  C   ASN A  15      20.198  -5.913  -2.380  1.00 77.21           C  
ATOM    246  CB  ASN A  15      21.316  -5.628  -4.666  1.00 77.21           C  
ATOM    247  HB2 ASN A  15      20.361  -5.245  -5.026  1.00 77.21           H  
ATOM    248  HB3 ASN A  15      21.341  -6.701  -4.859  1.00 77.21           H  
ATOM    249  O   ASN A  15      19.063  -5.643  -2.753  1.00 77.21           O  
ATOM    250  CG  ASN A  15      22.406  -4.947  -5.478  1.00 77.21           C  
ATOM    251  ND2 ASN A  15      22.600  -5.385  -6.700  1.00 77.21           N  
ATOM    252 HD21 ASN A  15      23.269  -4.875  -7.258  1.00 77.21           H  
ATOM    253 HD22 ASN A  15      21.971  -6.067  -7.098  1.00 77.21           H  
ATOM    254  OD1 ASN A  15      23.102  -4.039  -5.045  1.00 77.21           O  
ATOM    255  N   THR A  16      20.413  -6.691  -1.314  1.00 72.51           N  
ATOM    256  H   THR A  16      21.362  -6.805  -0.988  1.00 72.51           H  
ATOM    257  CA  THR A  16      19.333  -7.284  -0.513  1.00 72.51           C  
ATOM    258  HA  THR A  16      18.389  -7.155  -1.043  1.00 72.51           H  
ATOM    259  C   THR A  16      19.176  -6.572   0.833  1.00 72.51           C  
ATOM    260  CB  THR A  16      19.515  -8.801  -0.329  1.00 72.51           C  
ATOM    261  HB  THR A  16      18.601  -9.198   0.111  1.00 72.51           H  
ATOM    262  O   THR A  16      20.027  -5.783   1.256  1.00 72.51           O  
ATOM    263  CG2 THR A  16      19.772  -9.552  -1.635  1.00 72.51           C  
ATOM    264 HG21 THR A  16      20.730  -9.263  -2.066  1.00 72.51           H  
ATOM    265 HG22 THR A  16      19.781 -10.624  -1.437  1.00 72.51           H  
ATOM    266 HG23 THR A  16      18.976  -9.333  -2.346  1.00 72.51           H  
ATOM    267  OG1 THR A  16      20.571  -9.076   0.554  1.00 72.51           O  
ATOM    268  HG1 THR A  16      21.392  -8.767   0.163  1.00 72.51           H  
ATOM    269  N   ALA A  17      18.081  -6.860   1.545  1.00 72.26           N  
ATOM    270  H   ALA A  17      17.380  -7.470   1.149  1.00 72.26           H  
ATOM    271  CA  ALA A  17      17.915  -6.422   2.931  1.00 72.26           C  
ATOM    272  HA  ALA A  17      18.024  -5.338   2.968  1.00 72.26           H  
ATOM    273  C   ALA A  17      18.985  -7.022   3.863  1.00 72.26           C  
ATOM    274  CB  ALA A  17      16.499  -6.779   3.394  1.00 72.26           C  
ATOM    275  HB1 ALA A  17      16.356  -7.859   3.373  1.00 72.26           H  
ATOM    276  HB2 ALA A  17      15.761  -6.306   2.746  1.00 72.26           H  
ATOM    277  HB3 ALA A  17      16.347  -6.427   4.415  1.00 72.26           H  
ATOM    278  O   ALA A  17      19.329  -6.397   4.866  1.00 72.26           O  
ATOM    279  N   LEU A  18      19.556  -8.181   3.512  1.00 79.16           N  
ATOM    280  H   LEU A  18      19.308  -8.596   2.625  1.00 79.16           H  
ATOM    281  CA  LEU A  18      20.613  -8.841   4.269  1.00 79.16           C  
ATOM    282  HA  LEU A  18      20.388  -8.722   5.329  1.00 79.16           H  
ATOM    283  C   LEU A  18      21.974  -8.192   3.981  1.00 79.16           C  
ATOM    284  CB  LEU A  18      20.603 -10.343   3.936  1.00 79.16           C  
ATOM    285  HB2 LEU A  18      19.588 -10.727   4.029  1.00 79.16           H  
ATOM    286  HB3 LEU A  18      20.913 -10.467   2.898  1.00 79.16           H  
ATOM    287  O   LEU A  18      22.439  -8.116   2.841  1.00 79.16           O  
ATOM    288  CG  LEU A  18      21.530 -11.180   4.836  1.00 79.16           C  
ATOM    289  HG  LEU A  18      22.516 -10.719   4.880  1.00 79.16           H  
ATOM    290  CD1 LEU A  18      20.973 -11.307   6.255  1.00 79.16           C  
ATOM    291 HD11 LEU A  18      20.920 -10.332   6.739  1.00 79.16           H  
ATOM    292 HD12 LEU A  18      21.632 -11.941   6.850  1.00 79.16           H  
ATOM    293 HD13 LEU A  18      19.981 -11.757   6.234  1.00 79.16           H  
ATOM    294  CD2 LEU A  18      21.688 -12.581   4.251  1.00 79.16           C  
ATOM    295 HD21 LEU A  18      22.352 -13.172   4.883  1.00 79.16           H  
ATOM    296 HD22 LEU A  18      20.719 -13.077   4.194  1.00 79.16           H  
ATOM    297 HD23 LEU A  18      22.121 -12.520   3.253  1.00 79.16           H  
ATOM    298  N   HIS A  19      22.623  -7.708   5.031  1.00 89.99           N  
ATOM    299  H   HIS A  19      22.216  -7.798   5.951  1.00 89.99           H  
ATOM    300  CA  HIS A  19      23.935  -7.076   4.965  1.00 89.99           C  
ATOM    301  HA  HIS A  19      24.568  -7.632   4.273  1.00 89.99           H  
ATOM    302  C   HIS A  19      24.585  -7.116   6.346  1.00 89.99           C  
ATOM    303  CB  HIS A  19      23.794  -5.633   4.456  1.00 89.99           C  
ATOM    304  HB2 HIS A  19      24.785  -5.184   4.389  1.00 89.99           H  
ATOM    305  HB3 HIS A  19      23.378  -5.661   3.449  1.00 89.99           H  
ATOM    306  O   HIS A  19      23.888  -7.141   7.356  1.00 89.99           O  
ATOM    307  CG  HIS A  19      22.922  -4.746   5.307  1.00 89.99           C  
ATOM    308  CD2 HIS A  19      23.341  -3.703   6.081  1.00 89.99           C  
ATOM    309  HD2 HIS A  19      24.364  -3.376   6.198  1.00 89.99           H  
ATOM    310  ND1 HIS A  19      21.559  -4.845   5.474  1.00 89.99           N  
ATOM    311  HD1 HIS A  19      20.965  -5.592   5.144  1.00 89.99           H  
ATOM    312  CE1 HIS A  19      21.168  -3.905   6.341  1.00 89.99           C  
ATOM    313  HE1 HIS A  19      20.165  -3.796   6.726  1.00 89.99           H  
ATOM    314  NE2 HIS A  19      22.214  -3.152   6.700  1.00 89.99           N  
ATOM    315  N   THR A  20      25.915  -7.108   6.386  1.00 92.66           N  
ATOM    316  H   THR A  20      26.433  -7.054   5.521  1.00 92.66           H  
ATOM    317  CA  THR A  20      26.673  -7.048   7.645  1.00 92.66           C  
ATOM    318  HA  THR A  20      26.009  -7.259   8.483  1.00 92.66           H  
ATOM    319  C   THR A  20      27.252  -5.671   7.914  1.00 92.66           C  
ATOM    320  CB  THR A  20      27.794  -8.090   7.697  1.00 92.66           C  
ATOM    321  HB  THR A  20      28.359  -7.941   8.617  1.00 92.66           H  
ATOM    322  O   THR A  20      27.544  -5.359   9.060  1.00 92.66           O  
ATOM    323  CG2 THR A  20      27.239  -9.508   7.716  1.00 92.66           C  
ATOM    324 HG21 THR A  20      28.056 -10.221   7.825  1.00 92.66           H  
ATOM    325 HG22 THR A  20      26.667  -9.718   6.812  1.00 92.66           H  
ATOM    326 HG23 THR A  20      26.577  -9.622   8.575  1.00 92.66           H  
ATOM    327  OG1 THR A  20      28.693  -8.008   6.605  1.00 92.66           O  
ATOM    328  HG1 THR A  20      29.374  -8.647   6.828  1.00 92.66           H  
ATOM    329  N   HIS A  21      27.430  -4.843   6.882  1.00 95.20           N  
ATOM    330  H   HIS A  21      27.184  -5.158   5.954  1.00 95.20           H  
ATOM    331  CA  HIS A  21      28.001  -3.507   7.021  1.00 95.20           C  
ATOM    332  HA  HIS A  21      27.892  -3.181   8.055  1.00 95.20           H  
ATOM    333  C   HIS A  21      27.273  -2.495   6.142  1.00 95.20           C  
ATOM    334  CB  HIS A  21      29.499  -3.523   6.679  1.00 95.20           C  
ATOM    335  HB2 HIS A  21      29.631  -3.876   5.656  1.00 95.20           H  
ATOM    336  HB3 HIS A  21      29.883  -2.504   6.732  1.00 95.20           H  
ATOM    337  O   HIS A  21      26.676  -2.843   5.121  1.00 95.20           O  
ATOM    338  CG  HIS A  21      30.339  -4.385   7.581  1.00 95.20           C  
ATOM    339  CD2 HIS A  21      31.263  -3.951   8.490  1.00 95.20           C  
ATOM    340  HD2 HIS A  21      31.502  -2.922   8.714  1.00 95.20           H  
ATOM    341  ND1 HIS A  21      30.352  -5.761   7.616  1.00 95.20           N  
ATOM    342  HD1 HIS A  21      29.726  -6.370   7.109  1.00 95.20           H  
ATOM    343  CE1 HIS A  21      31.247  -6.144   8.540  1.00 95.20           C  
ATOM    344  HE1 HIS A  21      31.462  -7.163   8.826  1.00 95.20           H  
ATOM    345  NE2 HIS A  21      31.854  -5.075   9.066  1.00 95.20           N  
ATOM    346  N   VAL A  22      27.374  -1.225   6.513  1.00 94.31           N  
ATOM    347  H   VAL A  22      27.865  -1.026   7.373  1.00 94.31           H  
ATOM    348  CA  VAL A  22      26.939  -0.081   5.711  1.00 94.31           C  
ATOM    349  HA  VAL A  22      26.790  -0.420   4.686  1.00 94.31           H  
ATOM    350  C   VAL A  22      28.024   0.984   5.679  1.00 94.31           C  
ATOM    351  CB  VAL A  22      25.608   0.517   6.204  1.00 94.31           C  
ATOM    352  HB  VAL A  22      25.329   1.324   5.526  1.00 94.31           H  
ATOM    353  O   VAL A  22      28.849   1.072   6.585  1.00 94.31           O  
ATOM    354  CG1 VAL A  22      24.494  -0.524   6.160  1.00 94.31           C  
ATOM    355 HG11 VAL A  22      24.489  -1.009   5.184  1.00 94.31           H  
ATOM    356 HG12 VAL A  22      24.663  -1.273   6.934  1.00 94.31           H  
ATOM    357 HG13 VAL A  22      23.531  -0.047   6.340  1.00 94.31           H  
ATOM    358  CG2 VAL A  22      25.687   1.092   7.620  1.00 94.31           C  
ATOM    359 HG21 VAL A  22      26.390   1.925   7.648  1.00 94.31           H  
ATOM    360 HG22 VAL A  22      24.707   1.461   7.922  1.00 94.31           H  
ATOM    361 HG23 VAL A  22      26.008   0.322   8.321  1.00 94.31           H  
ATOM    362  N   SER A  23      28.010   1.821   4.645  1.00 94.30           N  
ATOM    363  H   SER A  23      27.319   1.671   3.924  1.00 94.30           H  
ATOM    364  CA  SER A  23      28.844   3.021   4.579  1.00 94.30           C  
ATOM    365  HA  SER A  23      29.391   3.131   5.515  1.00 94.30           H  
ATOM    366  C   SER A  23      27.988   4.261   4.366  1.00 94.30           C  
ATOM    367  CB  SER A  23      29.876   2.919   3.465  1.00 94.30           C  
ATOM    368  HB2 SER A  23      30.470   2.012   3.573  1.00 94.30           H  
ATOM    369  HB3 SER A  23      29.338   2.887   2.517  1.00 94.30           H  
ATOM    370  O   SER A  23      27.188   4.311   3.429  1.00 94.30           O  
ATOM    371  OG  SER A  23      30.730   4.043   3.502  1.00 94.30           O  
ATOM    372  HG  SER A  23      30.794   4.379   2.605  1.00 94.30           H  
ATOM    373  N   LEU A  24      28.202   5.278   5.205  1.00 91.52           N  
ATOM    374  H   LEU A  24      28.872   5.121   5.944  1.00 91.52           H  
ATOM    375  CA  LEU A  24      27.542   6.589   5.124  1.00 91.52           C  
ATOM    376  HA  LEU A  24      26.532   6.447   4.738  1.00 91.52           H  
ATOM    377  C   LEU A  24      28.253   7.559   4.160  1.00 91.52           C  
ATOM    378  CB  LEU A  24      27.445   7.220   6.527  1.00 91.52           C  
ATOM    379  HB2 LEU A  24      26.853   8.132   6.450  1.00 91.52           H  
ATOM    380  HB3 LEU A  24      28.447   7.519   6.835  1.00 91.52           H  
ATOM    381  O   LEU A  24      27.774   8.666   3.929  1.00 91.52           O  
ATOM    382  CG  LEU A  24      26.841   6.340   7.637  1.00 91.52           C  
ATOM    383  HG  LEU A  24      27.385   5.398   7.706  1.00 91.52           H  
ATOM    384  CD1 LEU A  24      26.978   7.063   8.979  1.00 91.52           C  
ATOM    385 HD11 LEU A  24      28.031   7.249   9.190  1.00 91.52           H  
ATOM    386 HD12 LEU A  24      26.428   8.004   8.956  1.00 91.52           H  
ATOM    387 HD13 LEU A  24      26.574   6.429   9.769  1.00 91.52           H  
ATOM    388  CD2 LEU A  24      25.364   6.052   7.376  1.00 91.52           C  
ATOM    389 HD21 LEU A  24      25.255   5.478   6.456  1.00 91.52           H  
ATOM    390 HD22 LEU A  24      24.957   5.459   8.194  1.00 91.52           H  
ATOM    391 HD23 LEU A  24      24.802   6.982   7.291  1.00 91.52           H  
ATOM    392  N   ALA A  25      29.409   7.167   3.620  1.00 88.71           N  
ATOM    393  H   ALA A  25      29.714   6.224   3.812  1.00 88.71           H  
ATOM    394  CA  ALA A  25      30.202   7.938   2.663  1.00 88.71           C  
ATOM    395  HA  ALA A  25      29.596   8.747   2.254  1.00 88.71           H  
ATOM    396  C   ALA A  25      30.649   7.046   1.502  1.00 88.71           C  
ATOM    397  CB  ALA A  25      31.417   8.545   3.375  1.00 88.71           C  
ATOM    398  HB1 ALA A  25      31.939   9.232   2.709  1.00 88.71           H  
ATOM    399  HB2 ALA A  25      31.104   9.092   4.264  1.00 88.71           H  
ATOM    400  HB3 ALA A  25      32.105   7.754   3.675  1.00 88.71           H  
ATOM    401  O   ALA A  25      30.438   5.837   1.526  1.00 88.71           O  
ATOM    402  N   HIS A  26      31.286   7.627   0.485  1.00 83.18           N  
ATOM    403  H   HIS A  26      31.494   8.614   0.530  1.00 83.18           H  
ATOM    404  CA  HIS A  26      31.804   6.850  -0.637  1.00 83.18           C  
ATOM    405  HA  HIS A  26      30.946   6.362  -1.102  1.00 83.18           H  
ATOM    406  C   HIS A  26      32.832   5.786  -0.180  1.00 83.18           C  
ATOM    407  CB  HIS A  26      32.408   7.782  -1.690  1.00 83.18           C  
ATOM    408  HB2 HIS A  26      33.304   8.256  -1.290  1.00 83.18           H  
ATOM    409  HB3 HIS A  26      31.688   8.562  -1.941  1.00 83.18           H  
ATOM    410  O   HIS A  26      33.758   6.149   0.549  1.00 83.18           O  
ATOM    411  CG  HIS A  26      32.760   7.032  -2.947  1.00 83.18           C  
ATOM    412  CD2 HIS A  26      33.983   6.506  -3.275  1.00 83.18           C  
ATOM    413  HD2 HIS A  26      34.889   6.572  -2.691  1.00 83.18           H  
ATOM    414  ND1 HIS A  26      31.880   6.672  -3.944  1.00 83.18           N  
ATOM    415  HD1 HIS A  26      30.929   6.997  -4.050  1.00 83.18           H  
ATOM    416  CE1 HIS A  26      32.556   5.954  -4.855  1.00 83.18           C  
ATOM    417  HE1 HIS A  26      32.147   5.570  -5.778  1.00 83.18           H  
ATOM    418  NE2 HIS A  26      33.832   5.814  -4.481  1.00 83.18           N  
ATOM    419  N   PRO A  27      32.709   4.514  -0.619  1.00 85.69           N  
ATOM    420  CA  PRO A  27      31.610   3.946  -1.408  1.00 85.69           C  
ATOM    421  HA  PRO A  27      31.371   4.586  -2.257  1.00 85.69           H  
ATOM    422  C   PRO A  27      30.359   3.750  -0.542  1.00 85.69           C  
ATOM    423  CB  PRO A  27      32.147   2.616  -1.949  1.00 85.69           C  
ATOM    424  HB2 PRO A  27      32.675   2.794  -2.885  1.00 85.69           H  
ATOM    425  HB3 PRO A  27      31.359   1.877  -2.093  1.00 85.69           H  
ATOM    426  O   PRO A  27      30.387   3.003   0.428  1.00 85.69           O  
ATOM    427  CG  PRO A  27      33.146   2.177  -0.883  1.00 85.69           C  
ATOM    428  HG2 PRO A  27      33.918   1.533  -1.304  1.00 85.69           H  
ATOM    429  HG3 PRO A  27      32.623   1.671  -0.071  1.00 85.69           H  
ATOM    430  CD  PRO A  27      33.723   3.501  -0.383  1.00 85.69           C  
ATOM    431  HD2 PRO A  27      33.989   3.434   0.671  1.00 85.69           H  
ATOM    432  HD3 PRO A  27      34.593   3.762  -0.985  1.00 85.69           H  
ATOM    433  N   MET A  28      29.258   4.426  -0.884  1.00 89.54           N  
ATOM    434  H   MET A  28      29.261   4.972  -1.733  1.00 89.54           H  
ATOM    435  CA  MET A  28      28.022   4.405  -0.092  1.00 89.54           C  
ATOM    436  HA  MET A  28      28.283   4.355   0.965  1.00 89.54           H  
ATOM    437  C   MET A  28      27.195   3.166  -0.443  1.00 89.54           C  
ATOM    438  CB  MET A  28      27.244   5.711  -0.321  1.00 89.54           C  
ATOM    439  HB2 MET A  28      26.966   5.779  -1.373  1.00 89.54           H  
ATOM    440  HB3 MET A  28      27.894   6.553  -0.082  1.00 89.54           H  
ATOM    441  O   MET A  28      27.036   2.834  -1.622  1.00 89.54           O  
ATOM    442  CG  MET A  28      25.972   5.821   0.529  1.00 89.54           C  
ATOM    443  HG2 MET A  28      26.237   5.809   1.586  1.00 89.54           H  
ATOM    444  HG3 MET A  28      25.337   4.958   0.326  1.00 89.54           H  
ATOM    445  SD  MET A  28      24.987   7.305   0.187  1.00 89.54           S  
ATOM    446  CE  MET A  28      25.922   8.552   1.113  1.00 89.54           C  
ATOM    447  HE1 MET A  28      25.919   8.294   2.172  1.00 89.54           H  
ATOM    448  HE2 MET A  28      25.452   9.527   0.984  1.00 89.54           H  
ATOM    449  HE3 MET A  28      26.950   8.596   0.752  1.00 89.54           H  
ATOM    450  N   GLY A  29      26.648   2.491   0.565  1.00 90.80           N  
ATOM    451  H   GLY A  29      26.815   2.794   1.514  1.00 90.80           H  
ATOM    452  CA  GLY A  29      25.788   1.329   0.351  1.00 90.80           C  
ATOM    453  HA2 GLY A  29      26.119   0.792  -0.538  1.00 90.80           H  
ATOM    454  HA3 GLY A  29      24.766   1.668   0.182  1.00 90.80           H  
ATOM    455  C   GLY A  29      25.781   0.337   1.506  1.00 90.80           C  
ATOM    456  O   GLY A  29      26.324   0.607   2.577  1.00 90.80           O  
ATOM    457  N   LYS A  30      25.143  -0.809   1.254  1.00 92.96           N  
ATOM    458  H   LYS A  30      24.766  -0.938   0.326  1.00 92.96           H  
ATOM    459  CA  LYS A  30      25.106  -1.992   2.119  1.00 92.96           C  
ATOM    460  HA  LYS A  30      25.401  -1.727   3.134  1.00 92.96           H  
ATOM    461  C   LYS A  30      26.094  -3.032   1.595  1.00 92.96           C  
ATOM    462  CB  LYS A  30      23.685  -2.577   2.135  1.00 92.96           C  
ATOM    463  HB2 LYS A  30      23.394  -2.826   1.115  1.00 92.96           H  
ATOM    464  HB3 LYS A  30      23.698  -3.502   2.712  1.00 92.96           H  
ATOM    465  O   LYS A  30      26.234  -3.180   0.382  1.00 92.96           O  
ATOM    466  CG  LYS A  30      22.634  -1.639   2.745  1.00 92.96           C  
ATOM    467  HG2 LYS A  30      22.627  -0.689   2.212  1.00 92.96           H  
ATOM    468  HG3 LYS A  30      22.870  -1.460   3.794  1.00 92.96           H  
ATOM    469  CD  LYS A  30      21.242  -2.272   2.653  1.00 92.96           C  
ATOM    470  HD2 LYS A  30      20.993  -2.436   1.605  1.00 92.96           H  
ATOM    471  HD3 LYS A  30      21.249  -3.235   3.164  1.00 92.96           H  
ATOM    472  CE  LYS A  30      20.203  -1.352   3.299  1.00 92.96           C  
ATOM    473  HE2 LYS A  30      20.464  -1.219   4.349  1.00 92.96           H  
ATOM    474  HE3 LYS A  30      20.245  -0.377   2.812  1.00 92.96           H  
ATOM    475  NZ  LYS A  30      18.841  -1.926   3.177  1.00 92.96           N  
ATOM    476  HZ1 LYS A  30      18.599  -2.058   2.205  1.00 92.96           H  
ATOM    477  HZ2 LYS A  30      18.151  -1.324   3.603  1.00 92.96           H  
ATOM    478  HZ3 LYS A  30      18.804  -2.829   3.628  1.00 92.96           H  
ATOM    479  N   PHE A  31      26.740  -3.770   2.489  1.00 93.68           N  
ATOM    480  H   PHE A  31      26.584  -3.581   3.469  1.00 93.68           H  
ATOM    481  CA  PHE A  31      27.783  -4.736   2.151  1.00 93.68           C  
ATOM    482  HA  PHE A  31      27.729  -4.955   1.084  1.00 93.68           H  
ATOM    483  C   PHE A  31      27.597  -6.049   2.908  1.00 93.68           C  
ATOM    484  CB  PHE A  31      29.167  -4.142   2.440  1.00 93.68           C  
ATOM    485  HB2 PHE A  31      29.298  -4.070   3.520  1.00 93.68           H  
ATOM    486  HB3 PHE A  31      29.929  -4.822   2.058  1.00 93.68           H  
ATOM    487  O   PHE A  31      27.239  -6.048   4.088  1.00 93.68           O  
ATOM    488  CG  PHE A  31      29.387  -2.775   1.831  1.00 93.68           C  
ATOM    489  CD1 PHE A  31      29.682  -2.667   0.464  1.00 93.68           C  
ATOM    490  HD1 PHE A  31      29.794  -3.565  -0.127  1.00 93.68           H  
ATOM    491  CD2 PHE A  31      29.219  -1.614   2.605  1.00 93.68           C  
ATOM    492  HD2 PHE A  31      28.970  -1.689   3.653  1.00 93.68           H  
ATOM    493  CE1 PHE A  31      29.806  -1.406  -0.140  1.00 93.68           C  
ATOM    494  HE1 PHE A  31      30.024  -1.335  -1.195  1.00 93.68           H  
ATOM    495  CE2 PHE A  31      29.343  -0.354   2.000  1.00 93.68           C  
ATOM    496  HE2 PHE A  31      29.177   0.538   2.587  1.00 93.68           H  
ATOM    497  CZ  PHE A  31      29.636  -0.247   0.631  1.00 93.68           C  
ATOM    498  HZ  PHE A  31      29.710   0.723   0.163  1.00 93.68           H  
ATOM    499  N   LEU A  32      27.869  -7.168   2.238  1.00 91.83           N  
ATOM    500  H   LEU A  32      28.189  -7.087   1.284  1.00 91.83           H  
ATOM    501  CA  LEU A  32      27.866  -8.505   2.828  1.00 91.83           C  
ATOM    502  HA  LEU A  32      27.504  -8.442   3.854  1.00 91.83           H  
ATOM    503  C   LEU A  32      29.302  -9.043   2.865  1.00 91.83           C  
ATOM    504  CB  LEU A  32      26.899  -9.402   2.033  1.00 91.83           C  
ATOM    505  HB2 LEU A  32      27.257  -9.479   1.007  1.00 91.83           H  
ATOM    506  HB3 LEU A  32      25.917  -8.931   2.013  1.00 91.83           H  
ATOM    507  O   LEU A  32      29.841  -9.473   1.852  1.00 91.83           O  
ATOM    508  CG  LEU A  32      26.748 -10.821   2.613  1.00 91.83           C  
ATOM    509  HG  LEU A  32      27.725 -11.300   2.676  1.00 91.83           H  
ATOM    510  CD1 LEU A  32      26.120 -10.796   4.007  1.00 91.83           C  
ATOM    511 HD11 LEU A  32      26.803 -10.324   4.713  1.00 91.83           H  
ATOM    512 HD12 LEU A  32      25.941 -11.816   4.347  1.00 91.83           H  
ATOM    513 HD13 LEU A  32      25.170 -10.260   3.987  1.00 91.83           H  
ATOM    514  CD2 LEU A  32      25.856 -11.660   1.702  1.00 91.83           C  
ATOM    515 HD21 LEU A  32      25.773 -12.672   2.098  1.00 91.83           H  
ATOM    516 HD22 LEU A  32      26.295 -11.713   0.706  1.00 91.83           H  
ATOM    517 HD23 LEU A  32      24.862 -11.219   1.635  1.00 91.83           H  
ATOM    518  N   ILE A  33      29.923  -8.980   4.043  1.00 90.80           N  
ATOM    519  H   ILE A  33      29.412  -8.549   4.800  1.00 90.80           H  
ATOM    520  CA  ILE A  33      31.372  -9.209   4.233  1.00 90.80           C  
ATOM    521  HA  ILE A  33      31.834  -9.375   3.260  1.00 90.80           H  
ATOM    522  C   ILE A  33      31.660 -10.492   5.046  1.00 90.80           C  
ATOM    523  CB  ILE A  33      32.016  -7.921   4.824  1.00 90.80           C  
ATOM    524  HB  ILE A  33      31.592  -7.751   5.814  1.00 90.80           H  
ATOM    525  O   ILE A  33      32.806 -10.844   5.293  1.00 90.80           O  
ATOM    526  CG1 ILE A  33      31.688  -6.682   3.946  1.00 90.80           C  
ATOM    527 HG12 ILE A  33      32.054  -6.848   2.933  1.00 90.80           H  
ATOM    528 HG13 ILE A  33      30.606  -6.557   3.896  1.00 90.80           H  
ATOM    529  CG2 ILE A  33      33.537  -8.047   4.985  1.00 90.80           C  
ATOM    530 HG21 ILE A  33      33.785  -8.738   5.791  1.00 90.80           H  
ATOM    531 HG22 ILE A  33      33.970  -7.092   5.282  1.00 90.80           H  
ATOM    532 HG23 ILE A  33      33.984  -8.397   4.054  1.00 90.80           H  
ATOM    533  CD1 ILE A  33      32.241  -5.342   4.457  1.00 90.80           C  
ATOM    534 HD11 ILE A  33      33.306  -5.258   4.244  1.00 90.80           H  
ATOM    535 HD12 ILE A  33      31.731  -4.522   3.951  1.00 90.80           H  
ATOM    536 HD13 ILE A  33      32.081  -5.251   5.531  1.00 90.80           H  
ATOM    537  N   GLN A  34      30.630 -11.231   5.474  1.00 83.37           N  
ATOM    538  H   GLN A  34      29.700 -10.984   5.167  1.00 83.37           H  
ATOM    539  CA  GLN A  34      30.777 -12.315   6.458  1.00 83.37           C  
ATOM    540  HA  GLN A  34      31.142 -11.876   7.387  1.00 83.37           H  
ATOM    541  C   GLN A  34      31.790 -13.401   6.051  1.00 83.37           C  
ATOM    542  CB  GLN A  34      29.393 -12.923   6.724  1.00 83.37           C  
ATOM    543  HB2 GLN A  34      28.680 -12.111   6.869  1.00 83.37           H  
ATOM    544  HB3 GLN A  34      29.072 -13.502   5.858  1.00 83.37           H  
ATOM    545  O   GLN A  34      32.606 -13.806   6.873  1.00 83.37           O  
ATOM    546  CG  GLN A  34      29.371 -13.817   7.974  1.00 83.37           C  
ATOM    547  HG2 GLN A  34      29.961 -14.716   7.796  1.00 83.37           H  
ATOM    548  HG3 GLN A  34      29.813 -13.278   8.812  1.00 83.37           H  
ATOM    549  CD  GLN A  34      27.955 -14.230   8.369  1.00 83.37           C  
ATOM    550  NE2 GLN A  34      27.787 -14.916   9.476  1.00 83.37           N  
ATOM    551 HE21 GLN A  34      28.568 -15.189  10.055  1.00 83.37           H  
ATOM    552 HE22 GLN A  34      26.835 -15.160   9.710  1.00 83.37           H  
ATOM    553  OE1 GLN A  34      26.980 -13.928   7.701  1.00 83.37           O  
ATOM    554  N   SER A  35      31.793 -13.829   4.786  1.00 83.01           N  
ATOM    555  H   SER A  35      31.129 -13.442   4.131  1.00 83.01           H  
ATOM    556  CA  SER A  35      32.712 -14.857   4.269  1.00 83.01           C  
ATOM    557  HA  SER A  35      32.801 -15.652   5.008  1.00 83.01           H  
ATOM    558  C   SER A  35      34.131 -14.349   3.986  1.00 83.01           C  
ATOM    559  CB  SER A  35      32.117 -15.461   2.994  1.00 83.01           C  
ATOM    560  HB2 SER A  35      31.189 -15.973   3.247  1.00 83.01           H  
ATOM    561  HB3 SER A  35      32.809 -16.187   2.567  1.00 83.01           H  
ATOM    562  O   SER A  35      35.040 -15.148   3.791  1.00 83.01           O  
ATOM    563  OG  SER A  35      31.836 -14.441   2.051  1.00 83.01           O  
ATOM    564  HG  SER A  35      32.569 -14.380   1.434  1.00 83.01           H  
ATOM    565  N   THR A  36      34.336 -13.031   3.946  1.00 89.49           N  
ATOM    566  H   THR A  36      33.552 -12.418   4.118  1.00 89.49           H  
ATOM    567  CA  THR A  36      35.613 -12.376   3.605  1.00 89.49           C  
ATOM    568  HA  THR A  36      36.384 -13.140   3.505  1.00 89.49           H  
ATOM    569  C   THR A  36      36.101 -11.458   4.726  1.00 89.49           C  
ATOM    570  CB  THR A  36      35.522 -11.651   2.255  1.00 89.49           C  
ATOM    571  HB  THR A  36      36.436 -11.083   2.078  1.00 89.49           H  
ATOM    572  O   THR A  36      36.895 -10.540   4.508  1.00 89.49           O  
ATOM    573  CG2 THR A  36      35.350 -12.652   1.112  1.00 89.49           C  
ATOM    574 HG21 THR A  36      35.489 -12.144   0.158  1.00 89.49           H  
ATOM    575 HG22 THR A  36      34.357 -13.099   1.145  1.00 89.49           H  
ATOM    576 HG23 THR A  36      36.104 -13.435   1.192  1.00 89.49           H  
ATOM    577  OG1 THR A  36      34.409 -10.786   2.235  1.00 89.49           O  
ATOM    578  HG1 THR A  36      34.267 -10.539   1.319  1.00 89.49           H  
ATOM    579  N   LEU A  37      35.661 -11.729   5.958  1.00 88.33           N  
ATOM    580  H   LEU A  37      34.972 -12.461   6.052  1.00 88.33           H  
ATOM    581  CA  LEU A  37      35.912 -10.883   7.121  1.00 88.33           C  
ATOM    582  HA  LEU A  37      35.527  -9.891   6.884  1.00 88.33           H  
ATOM    583  C   LEU A  37      37.412 -10.732   7.438  1.00 88.33           C  
ATOM    584  CB  LEU A  37      35.109 -11.468   8.299  1.00 88.33           C  
ATOM    585  HB2 LEU A  37      35.586 -12.392   8.624  1.00 88.33           H  
ATOM    586  HB3 LEU A  37      34.102 -11.714   7.961  1.00 88.33           H  
ATOM    587  O   LEU A  37      37.859  -9.650   7.809  1.00 88.33           O  
ATOM    588  CG  LEU A  37      34.990 -10.513   9.495  1.00 88.33           C  
ATOM    589  HG  LEU A  37      35.993 -10.189   9.772  1.00 88.33           H  
ATOM    590  CD1 LEU A  37      34.129  -9.286   9.180  1.00 88.33           C  
ATOM    591 HD11 LEU A  37      33.141  -9.598   8.840  1.00 88.33           H  
ATOM    592 HD12 LEU A  37      34.604  -8.676   8.411  1.00 88.33           H  
ATOM    593 HD13 LEU A  37      34.027  -8.668  10.072  1.00 88.33           H  
ATOM    594  CD2 LEU A  37      34.376 -11.234  10.695  1.00 88.33           C  
ATOM    595 HD21 LEU A  37      34.300 -10.555  11.544  1.00 88.33           H  
ATOM    596 HD22 LEU A  37      33.382 -11.602  10.441  1.00 88.33           H  
ATOM    597 HD23 LEU A  37      35.001 -12.080  10.978  1.00 88.33           H  
ATOM    598  N   ALA A  38      38.210 -11.781   7.222  1.00 89.33           N  
ATOM    599  H   ALA A  38      37.785 -12.648   6.924  1.00 89.33           H  
ATOM    600  CA  ALA A  38      39.665 -11.731   7.378  1.00 89.33           C  
ATOM    601  HA  ALA A  38      39.907 -11.423   8.395  1.00 89.33           H  
ATOM    602  C   ALA A  38      40.322 -10.719   6.420  1.00 89.33           C  
ATOM    603  CB  ALA A  38      40.213 -13.145   7.153  1.00 89.33           C  
ATOM    604  HB1 ALA A  38      39.925 -13.514   6.169  1.00 89.33           H  
ATOM    605  HB2 ALA A  38      41.301 -13.127   7.214  1.00 89.33           H  
ATOM    606  HB3 ALA A  38      39.827 -13.819   7.918  1.00 89.33           H  
ATOM    607  O   ALA A  38      41.111  -9.872   6.841  1.00 89.33           O  
ATOM    608  N   GLU A  39      39.957 -10.765   5.134  1.00 91.80           N  
ATOM    609  H   GLU A  39      39.240 -11.422   4.858  1.00 91.80           H  
ATOM    610  CA  GLU A  39      40.457  -9.826   4.125  1.00 91.80           C  
ATOM    611  HA  GLU A  39      41.547  -9.836   4.146  1.00 91.80           H  
ATOM    612  C   GLU A  39      40.007  -8.391   4.436  1.00 91.80           C  
ATOM    613  CB  GLU A  39      39.990 -10.276   2.726  1.00 91.80           C  
ATOM    614  HB2 GLU A  39      40.357 -11.285   2.538  1.00 91.80           H  
ATOM    615  HB3 GLU A  39      38.901 -10.283   2.692  1.00 91.80           H  
ATOM    616  O   GLU A  39      40.796  -7.446   4.319  1.00 91.80           O  
ATOM    617  CG  GLU A  39      40.528  -9.333   1.640  1.00 91.80           C  
ATOM    618  HG2 GLU A  39      41.615  -9.292   1.714  1.00 91.80           H  
ATOM    619  HG3 GLU A  39      40.140  -8.335   1.844  1.00 91.80           H  
ATOM    620  CD  GLU A  39      40.134  -9.681   0.197  1.00 91.80           C  
ATOM    621  OE1 GLU A  39      40.575  -8.911  -0.696  1.00 91.80           O  
ATOM    622  OE2 GLU A  39      39.360 -10.636  -0.016  1.00 91.80           O  
ATOM    623  N   PHE A  40      38.760  -8.232   4.883  1.00 94.45           N  
ATOM    624  H   PHE A  40      38.158  -9.042   4.930  1.00 94.45           H  
ATOM    625  CA  PHE A  40      38.230  -6.946   5.316  1.00 94.45           C  
ATOM    626  HA  PHE A  40      38.265  -6.253   4.476  1.00 94.45           H  
ATOM    627  C   PHE A  40      39.058  -6.334   6.446  1.00 94.45           C  
ATOM    628  CB  PHE A  40      36.773  -7.106   5.744  1.00 94.45           C  
ATOM    629  HB2 PHE A  40      36.680  -7.945   6.434  1.00 94.45           H  
ATOM    630  HB3 PHE A  40      36.186  -7.344   4.857  1.00 94.45           H  
ATOM    631  O   PHE A  40      39.466  -5.180   6.321  1.00 94.45           O  
ATOM    632  CG  PHE A  40      36.212  -5.868   6.410  1.00 94.45           C  
ATOM    633  CD1 PHE A  40      36.029  -5.836   7.806  1.00 94.45           C  
ATOM    634  HD1 PHE A  40      36.258  -6.701   8.410  1.00 94.45           H  
ATOM    635  CD2 PHE A  40      35.924  -4.728   5.636  1.00 94.45           C  
ATOM    636  HD2 PHE A  40      36.079  -4.748   4.567  1.00 94.45           H  
ATOM    637  CE1 PHE A  40      35.548  -4.669   8.423  1.00 94.45           C  
ATOM    638  HE1 PHE A  40      35.389  -4.651   9.491  1.00 94.45           H  
ATOM    639  CE2 PHE A  40      35.442  -3.563   6.253  1.00 94.45           C  
ATOM    640  HE2 PHE A  40      35.210  -2.690   5.661  1.00 94.45           H  
ATOM    641  CZ  PHE A  40      35.257  -3.535   7.645  1.00 94.45           C  
ATOM    642  HZ  PHE A  40      34.883  -2.639   8.118  1.00 94.45           H  
ATOM    643  N   TRP A  41      39.362  -7.089   7.508  1.00 93.98           N  
ATOM    644  H   TRP A  41      38.978  -8.021   7.572  1.00 93.98           H  
ATOM    645  CA  TRP A  41      40.130  -6.564   8.639  1.00 93.98           C  
ATOM    646  HA  TRP A  41      39.611  -5.683   9.015  1.00 93.98           H  
ATOM    647  C   TRP A  41      41.526  -6.092   8.232  1.00 93.98           C  
ATOM    648  CB  TRP A  41      40.206  -7.600   9.766  1.00 93.98           C  
ATOM    649  HB2 TRP A  41      40.533  -8.556   9.356  1.00 93.98           H  
ATOM    650  HB3 TRP A  41      40.958  -7.275  10.485  1.00 93.98           H  
ATOM    651  O   TRP A  41      41.951  -5.024   8.668  1.00 93.98           O  
ATOM    652  CG  TRP A  41      38.929  -7.790  10.524  1.00 93.98           C  
ATOM    653  CD1 TRP A  41      38.320  -8.973  10.758  1.00 93.98           C  
ATOM    654  HD1 TRP A  41      38.679  -9.930  10.410  1.00 93.98           H  
ATOM    655  CD2 TRP A  41      38.092  -6.778  11.166  1.00 93.98           C  
ATOM    656  CE2 TRP A  41      36.962  -7.430  11.746  1.00 93.98           C  
ATOM    657  CE3 TRP A  41      38.184  -5.378  11.344  1.00 93.98           C  
ATOM    658  HE3 TRP A  41      39.036  -4.845  10.947  1.00 93.98           H  
ATOM    659  NE1 TRP A  41      37.168  -8.765  11.491  1.00 93.98           N  
ATOM    660  HE1 TRP A  41      36.544  -9.506  11.775  1.00 93.98           H  
ATOM    661  CH2 TRP A  41      36.067  -5.342  12.563  1.00 93.98           C  
ATOM    662  HH2 TRP A  41      35.290  -4.790  13.072  1.00 93.98           H  
ATOM    663  CZ2 TRP A  41      35.958  -6.735  12.430  1.00 93.98           C  
ATOM    664  HZ2 TRP A  41      35.107  -7.253  12.848  1.00 93.98           H  
ATOM    665  CZ3 TRP A  41      37.180  -4.669  12.032  1.00 93.98           C  
ATOM    666  HZ3 TRP A  41      37.249  -3.597  12.143  1.00 93.98           H  
ATOM    667  N   VAL A  42      42.217  -6.816   7.344  1.00 93.01           N  
ATOM    668  H   VAL A  42      41.814  -7.685   7.022  1.00 93.01           H  
ATOM    669  CA  VAL A  42      43.517  -6.379   6.800  1.00 93.01           C  
ATOM    670  HA  VAL A  42      44.216  -6.203   7.618  1.00 93.01           H  
ATOM    671  C   VAL A  42      43.385  -5.041   6.074  1.00 93.01           C  
ATOM    672  CB  VAL A  42      44.131  -7.462   5.891  1.00 93.01           C  
ATOM    673  HB  VAL A  42      43.425  -7.714   5.099  1.00 93.01           H  
ATOM    674  O   VAL A  42      44.133  -4.102   6.351  1.00 93.01           O  
ATOM    675  CG1 VAL A  42      45.441  -6.994   5.244  1.00 93.01           C  
ATOM    676 HG11 VAL A  42      46.149  -6.685   6.013  1.00 93.01           H  
ATOM    677 HG12 VAL A  42      45.259  -6.160   4.567  1.00 93.01           H  
ATOM    678 HG13 VAL A  42      45.880  -7.810   4.668  1.00 93.01           H  
ATOM    679  CG2 VAL A  42      44.445  -8.729   6.695  1.00 93.01           C  
ATOM    680 HG21 VAL A  42      44.866  -9.491   6.038  1.00 93.01           H  
ATOM    681 HG22 VAL A  42      45.161  -8.506   7.486  1.00 93.01           H  
ATOM    682 HG23 VAL A  42      43.536  -9.134   7.139  1.00 93.01           H  
ATOM    683  N   LYS A  43      42.407  -4.913   5.172  1.00 93.78           N  
ATOM    684  H   LYS A  43      41.786  -5.696   5.028  1.00 93.78           H  
ATOM    685  CA  LYS A  43      42.224  -3.687   4.380  1.00 93.78           C  
ATOM    686  HA  LYS A  43      43.188  -3.390   3.967  1.00 93.78           H  
ATOM    687  C   LYS A  43      41.748  -2.509   5.226  1.00 93.78           C  
ATOM    688  CB  LYS A  43      41.246  -3.951   3.234  1.00 93.78           C  
ATOM    689  HB2 LYS A  43      41.028  -3.007   2.734  1.00 93.78           H  
ATOM    690  HB3 LYS A  43      40.317  -4.348   3.642  1.00 93.78           H  
ATOM    691  O   LYS A  43      42.255  -1.401   5.050  1.00 93.78           O  
ATOM    692  CG  LYS A  43      41.818  -4.930   2.202  1.00 93.78           C  
ATOM    693  HG2 LYS A  43      42.729  -4.517   1.770  1.00 93.78           H  
ATOM    694  HG3 LYS A  43      42.048  -5.884   2.676  1.00 93.78           H  
ATOM    695  CD  LYS A  43      40.775  -5.145   1.106  1.00 93.78           C  
ATOM    696  HD2 LYS A  43      39.826  -5.404   1.576  1.00 93.78           H  
ATOM    697  HD3 LYS A  43      40.638  -4.224   0.538  1.00 93.78           H  
ATOM    698  CE  LYS A  43      41.141  -6.290   0.169  1.00 93.78           C  
ATOM    699  HE2 LYS A  43      41.296  -7.190   0.764  1.00 93.78           H  
ATOM    700  HE3 LYS A  43      40.292  -6.497  -0.481  1.00 93.78           H  
ATOM    701  NZ  LYS A  43      42.343  -6.050  -0.650  1.00 93.78           N  
ATOM    702  HZ1 LYS A  43      42.275  -5.164  -1.130  1.00 93.78           H  
ATOM    703  HZ2 LYS A  43      42.402  -6.810  -1.312  1.00 93.78           H  
ATOM    704  HZ3 LYS A  43      43.163  -6.068  -0.062  1.00 93.78           H  
ATOM    705  N   TYR A  44      40.797  -2.736   6.132  1.00 95.18           N  
ATOM    706  H   TYR A  44      40.437  -3.676   6.219  1.00 95.18           H  
ATOM    707  CA  TYR A  44      40.225  -1.703   6.991  1.00 95.18           C  
ATOM    708  HA  TYR A  44      39.886  -0.878   6.364  1.00 95.18           H  
ATOM    709  C   TYR A  44      41.278  -1.130   7.938  1.00 95.18           C  
ATOM    710  CB  TYR A  44      39.004  -2.248   7.745  1.00 95.18           C  
ATOM    711  HB2 TYR A  44      39.306  -3.096   8.360  1.00 95.18           H  
ATOM    712  HB3 TYR A  44      38.274  -2.613   7.022  1.00 95.18           H  
ATOM    713  O   TYR A  44      41.504   0.079   7.929  1.00 95.18           O  
ATOM    714  CG  TYR A  44      38.333  -1.203   8.618  1.00 95.18           C  
ATOM    715  CD1 TYR A  44      38.481  -1.244  10.019  1.00 95.18           C  
ATOM    716  HD1 TYR A  44      39.048  -2.039  10.479  1.00 95.18           H  
ATOM    717  CD2 TYR A  44      37.594  -0.161   8.024  1.00 95.18           C  
ATOM    718  HD2 TYR A  44      37.480  -0.132   6.950  1.00 95.18           H  
ATOM    719  CE1 TYR A  44      37.897  -0.242  10.818  1.00 95.18           C  
ATOM    720  HE1 TYR A  44      38.021  -0.253  11.891  1.00 95.18           H  
ATOM    721  CE2 TYR A  44      37.009   0.841   8.825  1.00 95.18           C  
ATOM    722  HE2 TYR A  44      36.462   1.661   8.384  1.00 95.18           H  
ATOM    723  OH  TYR A  44      36.657   1.801  10.992  1.00 95.18           O  
ATOM    724  HH  TYR A  44      36.944   1.710  11.904  1.00 95.18           H  
ATOM    725  CZ  TYR A  44      37.159   0.799  10.223  1.00 95.18           C  
ATOM    726  N   THR A  45      41.996  -1.988   8.667  1.00 93.00           N  
ATOM    727  H   THR A  45      41.773  -2.973   8.629  1.00 93.00           H  
ATOM    728  CA  THR A  45      43.048  -1.582   9.612  1.00 93.00           C  
ATOM    729  HA  THR A  45      42.606  -0.958  10.389  1.00 93.00           H  
ATOM    730  C   THR A  45      44.160  -0.774   8.941  1.00 93.00           C  
ATOM    731  CB  THR A  45      43.622  -2.831  10.284  1.00 93.00           C  
ATOM    732  HB  THR A  45      43.944  -3.544   9.525  1.00 93.00           H  
ATOM    733  O   THR A  45      44.646   0.206   9.505  1.00 93.00           O  
ATOM    734  CG2 THR A  45      44.784  -2.559  11.226  1.00 93.00           C  
ATOM    735 HG21 THR A  45      45.636  -2.147  10.686  1.00 93.00           H  
ATOM    736 HG22 THR A  45      44.480  -1.877  12.021  1.00 93.00           H  
ATOM    737 HG23 THR A  45      45.079  -3.519  11.650  1.00 93.00           H  
ATOM    738  OG1 THR A  45      42.612  -3.404  11.080  1.00 93.00           O  
ATOM    739  HG1 THR A  45      42.997  -4.157  11.534  1.00 93.00           H  
ATOM    740  N   SER A  46      44.543  -1.132   7.715  1.00 91.36           N  
ATOM    741  H   SER A  46      44.189  -1.993   7.325  1.00 91.36           H  
ATOM    742  CA  SER A  46      45.502  -0.355   6.926  1.00 91.36           C  
ATOM    743  HA  SER A  46      46.384  -0.150   7.533  1.00 91.36           H  
ATOM    744  C   SER A  46      44.944   0.994   6.462  1.00 91.36           C  
ATOM    745  CB  SER A  46      45.932  -1.190   5.723  1.00 91.36           C  
ATOM    746  HB2 SER A  46      45.058  -1.650   5.260  1.00 91.36           H  
ATOM    747  HB3 SER A  46      46.419  -0.554   4.984  1.00 91.36           H  
ATOM    748  O   SER A  46      45.650   2.000   6.504  1.00 91.36           O  
ATOM    749  OG  SER A  46      46.829  -2.191   6.155  1.00 91.36           O  
ATOM    750  HG  SER A  46      47.683  -2.058   5.738  1.00 91.36           H  
ATOM    751  N   ALA A  47      43.683   1.043   6.029  1.00 92.73           N  
ATOM    752  H   ALA A  47      43.129   0.199   6.042  1.00 92.73           H  
ATOM    753  CA  ALA A  47      43.076   2.251   5.474  1.00 92.73           C  
ATOM    754  HA  ALA A  47      43.776   2.694   4.766  1.00 92.73           H  
ATOM    755  C   ALA A  47      42.777   3.325   6.538  1.00 92.73           C  
ATOM    756  CB  ALA A  47      41.821   1.834   4.701  1.00 92.73           C  
ATOM    757  HB1 ALA A  47      41.424   2.691   4.157  1.00 92.73           H  
ATOM    758  HB2 ALA A  47      41.067   1.462   5.394  1.00 92.73           H  
ATOM    759  HB3 ALA A  47      42.067   1.055   3.980  1.00 92.73           H  
ATOM    760  O   ALA A  47      42.995   4.511   6.280  1.00 92.73           O  
ATOM    761  N   ILE A  48      42.346   2.933   7.745  1.00 92.71           N  
ATOM    762  H   ILE A  48      42.158   1.952   7.891  1.00 92.71           H  
ATOM    763  CA  ILE A  48      42.007   3.882   8.825  1.00 92.71           C  
ATOM    764  HA  ILE A  48      41.346   4.636   8.398  1.00 92.71           H  
ATOM    765  C   ILE A  48      43.217   4.646   9.383  1.00 92.71           C  
ATOM    766  CB  ILE A  48      41.228   3.205   9.971  1.00 92.71           C  
ATOM    767  HB  ILE A  48      41.014   3.971  10.716  1.00 92.71           H  
ATOM    768  O   ILE A  48      43.044   5.665  10.051  1.00 92.71           O  
ATOM    769  CG1 ILE A  48      42.058   2.105  10.670  1.00 92.71           C  
ATOM    770 HG12 ILE A  48      43.035   2.506  10.939  1.00 92.71           H  
ATOM    771 HG13 ILE A  48      42.220   1.275   9.982  1.00 92.71           H  
ATOM    772  CG2 ILE A  48      39.871   2.708   9.452  1.00 92.71           C  
ATOM    773 HG21 ILE A  48      39.280   3.550   9.091  1.00 92.71           H  
ATOM    774 HG22 ILE A  48      39.326   2.237  10.270  1.00 92.71           H  
ATOM    775 HG23 ILE A  48      39.992   1.985   8.646  1.00 92.71           H  
ATOM    776  CD1 ILE A  48      41.429   1.558  11.955  1.00 92.71           C  
ATOM    777 HD11 ILE A  48      41.177   2.379  12.627  1.00 92.71           H  
ATOM    778 HD12 ILE A  48      40.532   0.982  11.727  1.00 92.71           H  
ATOM    779 HD13 ILE A  48      42.145   0.902  12.450  1.00 92.71           H  
ATOM    780  N   LYS A  49      44.443   4.178   9.105  1.00 90.83           N  
ATOM    781  H   LYS A  49      44.505   3.320   8.576  1.00 90.83           H  
ATOM    782  CA  LYS A  49      45.690   4.886   9.441  1.00 90.83           C  
ATOM    783  HA  LYS A  49      45.635   5.245  10.469  1.00 90.83           H  
ATOM    784  C   LYS A  49      45.902   6.129   8.571  1.00 90.83           C  
ATOM    785  CB  LYS A  49      46.894   3.935   9.301  1.00 90.83           C  
ATOM    786  HB2 LYS A  49      47.813   4.507   9.429  1.00 90.83           H  
ATOM    787  HB3 LYS A  49      46.898   3.511   8.297  1.00 90.83           H  
ATOM    788  O   LYS A  49      46.537   7.074   9.027  1.00 90.83           O  
ATOM    789  CG  LYS A  49      46.879   2.804  10.338  1.00 90.83           C  
ATOM    790  HG2 LYS A  49      45.925   2.280  10.284  1.00 90.83           H  
ATOM    791  HG3 LYS A  49      46.975   3.236  11.334  1.00 90.83           H  
ATOM    792  CD  LYS A  49      48.015   1.793  10.112  1.00 90.83           C  
ATOM    793  HD2 LYS A  49      48.979   2.288  10.231  1.00 90.83           H  
ATOM    794  HD3 LYS A  49      47.936   1.375   9.108  1.00 90.83           H  
ATOM    795  CE  LYS A  49      47.855   0.678  11.151  1.00 90.83           C  
ATOM    796  HE2 LYS A  49      46.874   0.221  11.021  1.00 90.83           H  
ATOM    797  HE3 LYS A  49      47.857   1.120  12.147  1.00 90.83           H  
ATOM    798  NZ  LYS A  49      48.893  -0.381  11.096  1.00 90.83           N  
ATOM    799  HZ1 LYS A  49      48.818  -0.945  10.261  1.00 90.83           H  
ATOM    800  HZ2 LYS A  49      49.829  -0.020  11.214  1.00 90.83           H  
ATOM    801  HZ3 LYS A  49      48.707  -0.988  11.881  1.00 90.83           H  
ATOM    802  N   GLU A  50      45.382   6.128   7.341  1.00 89.75           N  
ATOM    803  H   GLU A  50      44.846   5.321   7.054  1.00 89.75           H  
ATOM    804  CA  GLU A  50      45.493   7.251   6.399  1.00 89.75           C  
ATOM    805  HA  GLU A  50      46.445   7.760   6.552  1.00 89.75           H  
ATOM    806  C   GLU A  50      44.388   8.295   6.648  1.00 89.75           C  
ATOM    807  CB  GLU A  50      45.448   6.744   4.933  1.00 89.75           C  
ATOM    808  HB2 GLU A  50      44.527   6.181   4.784  1.00 89.75           H  
ATOM    809  HB3 GLU A  50      45.418   7.611   4.273  1.00 89.75           H  
ATOM    810  O   GLU A  50      44.665   9.493   6.684  1.00 89.75           O  
ATOM    811  CG  GLU A  50      46.648   5.867   4.510  1.00 89.75           C  
ATOM    812  HG2 GLU A  50      47.557   6.459   4.618  1.00 89.75           H  
ATOM    813  HG3 GLU A  50      46.719   5.025   5.198  1.00 89.75           H  
ATOM    814  CD  GLU A  50      46.585   5.302   3.061  1.00 89.75           C  
ATOM    815  OE1 GLU A  50      47.581   4.733   2.562  1.00 89.75           O  
ATOM    816  OE2 GLU A  50      45.523   5.246   2.398  1.00 89.75           O  
ATOM    817  N   ARG A  51      43.132   7.855   6.825  1.00 89.79           N  
ATOM    818  H   ARG A  51      42.972   6.858   6.807  1.00 89.79           H  
ATOM    819  CA  ARG A  51      41.974   8.731   7.086  1.00 89.79           C  
ATOM    820  HA  ARG A  51      42.303   9.517   7.766  1.00 89.79           H  
ATOM    821  C   ARG A  51      40.816   7.974   7.751  1.00 89.79           C  
ATOM    822  CB  ARG A  51      41.506   9.384   5.767  1.00 89.79           C  
ATOM    823  HB2 ARG A  51      42.355   9.874   5.291  1.00 89.79           H  
ATOM    824  HB3 ARG A  51      40.773  10.157   5.997  1.00 89.79           H  
ATOM    825  O   ARG A  51      40.699   6.769   7.534  1.00 89.79           O  
ATOM    826  CG  ARG A  51      40.867   8.402   4.767  1.00 89.79           C  
ATOM    827  HG2 ARG A  51      41.589   7.635   4.487  1.00 89.79           H  
ATOM    828  HG3 ARG A  51      40.000   7.922   5.220  1.00 89.79           H  
ATOM    829  CD  ARG A  51      40.396   9.156   3.520  1.00 89.79           C  
ATOM    830  HD2 ARG A  51      39.744   9.965   3.846  1.00 89.79           H  
ATOM    831  HD3 ARG A  51      41.263   9.587   3.019  1.00 89.79           H  
ATOM    832  NE  ARG A  51      39.678   8.268   2.579  1.00 89.79           N  
ATOM    833  HE  ARG A  51      39.986   7.307   2.525  1.00 89.79           H  
ATOM    834  NH1 ARG A  51      38.101   9.768   1.846  1.00 89.79           N  
ATOM    835 HH11 ARG A  51      38.458  10.450   2.500  1.00 89.79           H  
ATOM    836 HH12 ARG A  51      37.325   9.969   1.232  1.00 89.79           H  
ATOM    837  NH2 ARG A  51      38.141   7.734   0.961  1.00 89.79           N  
ATOM    838 HH21 ARG A  51      38.506   6.811   0.776  1.00 89.79           H  
ATOM    839 HH22 ARG A  51      37.370   7.953   0.346  1.00 89.79           H  
ATOM    840  CZ  ARG A  51      38.650   8.585   1.807  1.00 89.79           C  
ATOM    841  N   PRO A  52      39.907   8.652   8.480  1.00 90.39           N  
ATOM    842  CA  PRO A  52      38.674   8.022   8.943  1.00 90.39           C  
ATOM    843  HA  PRO A  52      38.910   7.117   9.503  1.00 90.39           H  
ATOM    844  C   PRO A  52      37.764   7.654   7.762  1.00 90.39           C  
ATOM    845  CB  PRO A  52      38.016   9.036   9.883  1.00 90.39           C  
ATOM    846  HB2 PRO A  52      36.928   8.966   9.873  1.00 90.39           H  
ATOM    847  HB3 PRO A  52      38.395   8.889  10.894  1.00 90.39           H  
ATOM    848  O   PRO A  52      37.642   8.408   6.793  1.00 90.39           O  
ATOM    849  CG  PRO A  52      38.509  10.379   9.343  1.00 90.39           C  
ATOM    850  HG2 PRO A  52      37.887  10.684   8.502  1.00 90.39           H  
ATOM    851  HG3 PRO A  52      38.512  11.148  10.115  1.00 90.39           H  
ATOM    852  CD  PRO A  52      39.922  10.062   8.850  1.00 90.39           C  
ATOM    853  HD2 PRO A  52      40.636  10.210   9.660  1.00 90.39           H  
ATOM    854  HD3 PRO A  52      40.172  10.708   8.008  1.00 90.39           H  
ATOM    855  N   PHE A  53      37.103   6.505   7.872  1.00 92.40           N  
ATOM    856  H   PHE A  53      37.241   5.964   8.714  1.00 92.40           H  
ATOM    857  CA  PHE A  53      36.038   6.062   6.965  1.00 92.40           C  
ATOM    858  HA  PHE A  53      36.054   6.666   6.057  1.00 92.40           H  
ATOM    859  C   PHE A  53      34.666   6.285   7.609  1.00 92.40           C  
ATOM    860  CB  PHE A  53      36.293   4.601   6.559  1.00 92.40           C  
ATOM    861  HB2 PHE A  53      35.358   4.139   6.241  1.00 92.40           H  
ATOM    862  HB3 PHE A  53      36.652   4.035   7.418  1.00 92.40           H  
ATOM    863  O   PHE A  53      34.581   6.735   8.745  1.00 92.40           O  
ATOM    864  CG  PHE A  53      37.286   4.483   5.420  1.00 92.40           C  
ATOM    865  CD1 PHE A  53      36.833   4.208   4.114  1.00 92.40           C  
ATOM    866  HD1 PHE A  53      35.781   4.054   3.921  1.00 92.40           H  
ATOM    867  CD2 PHE A  53      38.658   4.697   5.652  1.00 92.40           C  
ATOM    868  HD2 PHE A  53      39.016   4.916   6.647  1.00 92.40           H  
ATOM    869  CE1 PHE A  53      37.749   4.126   3.051  1.00 92.40           C  
ATOM    870  HE1 PHE A  53      37.401   3.902   2.054  1.00 92.40           H  
ATOM    871  CE2 PHE A  53      39.572   4.628   4.589  1.00 92.40           C  
ATOM    872  HE2 PHE A  53      40.622   4.795   4.783  1.00 92.40           H  
ATOM    873  CZ  PHE A  53      39.119   4.320   3.295  1.00 92.40           C  
ATOM    874  HZ  PHE A  53      39.825   4.209   2.486  1.00 92.40           H  
ATOM    875  N   SER A  54      33.577   5.992   6.901  1.00 95.05           N  
ATOM    876  H   SER A  54      33.688   5.651   5.956  1.00 95.05           H  
ATOM    877  CA  SER A  54      32.213   6.094   7.444  1.00 95.05           C  
ATOM    878  HA  SER A  54      32.261   6.384   8.493  1.00 95.05           H  
ATOM    879  C   SER A  54      31.504   4.743   7.455  1.00 95.05           C  
ATOM    880  CB  SER A  54      31.405   7.172   6.722  1.00 95.05           C  
ATOM    881  HB2 SER A  54      31.264   6.892   5.679  1.00 95.05           H  
ATOM    882  HB3 SER A  54      30.435   7.246   7.214  1.00 95.05           H  
ATOM    883  O   SER A  54      30.342   4.657   7.062  1.00 95.05           O  
ATOM    884  OG  SER A  54      32.038   8.433   6.812  1.00 95.05           O  
ATOM    885  HG  SER A  54      32.238   8.568   7.742  1.00 95.05           H  
ATOM    886  N   LEU A  55      32.226   3.697   7.868  1.00 96.15           N  
ATOM    887  H   LEU A  55      33.136   3.863   8.272  1.00 96.15           H  
ATOM    888  CA  LEU A  55      31.734   2.323   7.905  1.00 96.15           C  
ATOM    889  HA  LEU A  55      30.953   2.212   7.153  1.00 96.15           H  
ATOM    890  C   LEU A  55      31.106   1.986   9.258  1.00 96.15           C  
ATOM    891  CB  LEU A  55      32.877   1.348   7.578  1.00 96.15           C  
ATOM    892  HB2 LEU A  55      32.560   0.336   7.826  1.00 96.15           H  
ATOM    893  HB3 LEU A  55      33.731   1.591   8.210  1.00 96.15           H  
ATOM    894  O   LEU A  55      31.659   2.314  10.309  1.00 96.15           O  
ATOM    895  CG  LEU A  55      33.301   1.369   6.102  1.00 96.15           C  
ATOM    896  HG  LEU A  55      33.417   2.399   5.763  1.00 96.15           H  
ATOM    897  CD1 LEU A  55      34.641   0.658   5.948  1.00 96.15           C  
ATOM    898 HD11 LEU A  55      34.951   0.672   4.903  1.00 96.15           H  
ATOM    899 HD12 LEU A  55      35.396   1.192   6.525  1.00 96.15           H  
ATOM    900 HD13 LEU A  55      34.567  -0.370   6.303  1.00 96.15           H  
ATOM    901  CD2 LEU A  55      32.278   0.659   5.215  1.00 96.15           C  
ATOM    902 HD21 LEU A  55      32.240  -0.403   5.459  1.00 96.15           H  
ATOM    903 HD22 LEU A  55      31.285   1.083   5.368  1.00 96.15           H  
ATOM    904 HD23 LEU A  55      32.552   0.781   4.168  1.00 96.15           H  
ATOM    905  N   ALA A  56      29.971   1.298   9.211  1.00 96.42           N  
ATOM    906  H   ALA A  56      29.588   1.060   8.307  1.00 96.42           H  
ATOM    907  CA  ALA A  56      29.249   0.804  10.371  1.00 96.42           C  
ATOM    908  HA  ALA A  56      29.906   0.846  11.240  1.00 96.42           H  
ATOM    909  C   ALA A  56      28.845  -0.663  10.188  1.00 96.42           C  
ATOM    910  CB  ALA A  56      28.038   1.710  10.622  1.00 96.42           C  
ATOM    911  HB1 ALA A  56      28.361   2.732  10.822  1.00 96.42           H  
ATOM    912  HB2 ALA A  56      27.484   1.346  11.487  1.00 96.42           H  
ATOM    913  HB3 ALA A  56      27.382   1.706   9.752  1.00 96.42           H  
ATOM    914  O   ALA A  56      28.563  -1.102   9.072  1.00 96.42           O  
ATOM    915  N   GLU A  57      28.809  -1.408  11.283  1.00 95.57           N  
ATOM    916  H   GLU A  57      29.005  -0.959  12.167  1.00 95.57           H  
ATOM    917  CA  GLU A  57      28.333  -2.787  11.358  1.00 95.57           C  
ATOM    918  HA  GLU A  57      28.562  -3.310  10.430  1.00 95.57           H  
ATOM    919  C   GLU A  57      26.815  -2.813  11.560  1.00 95.57           C  
ATOM    920  CB  GLU A  57      29.052  -3.514  12.502  1.00 95.57           C  
ATOM    921  HB2 GLU A  57      28.521  -4.437  12.733  1.00 95.57           H  
ATOM    922  HB3 GLU A  57      29.043  -2.862  13.376  1.00 95.57           H  
ATOM    923  O   GLU A  57      26.254  -2.008  12.303  1.00 95.57           O  
ATOM    924  CG  GLU A  57      30.499  -3.862  12.134  1.00 95.57           C  
ATOM    925  HG2 GLU A  57      31.026  -2.952  11.849  1.00 95.57           H  
ATOM    926  HG3 GLU A  57      30.466  -4.520  11.265  1.00 95.57           H  
ATOM    927  CD  GLU A  57      31.259  -4.562  13.271  1.00 95.57           C  
ATOM    928  OE1 GLU A  57      31.784  -5.677  13.054  1.00 95.57           O  
ATOM    929  OE2 GLU A  57      31.376  -3.989  14.375  1.00 95.57           O  
ATOM    930  N   ALA A  58      26.139  -3.736  10.881  1.00 92.91           N  
ATOM    931  H   ALA A  58      26.665  -4.418  10.353  1.00 92.91           H  
ATOM    932  CA  ALA A  58      24.736  -4.028  11.133  1.00 92.91           C  
ATOM    933  HA  ALA A  58      24.215  -3.083  11.287  1.00 92.91           H  
ATOM    934  C   ALA A  58      24.616  -4.890  12.403  1.00 92.91           C  
ATOM    935  CB  ALA A  58      24.128  -4.712   9.903  1.00 92.91           C  
ATOM    936  HB1 ALA A  58      24.265  -4.089   9.020  1.00 92.91           H  
ATOM    937  HB2 ALA A  58      24.607  -5.678   9.744  1.00 92.91           H  
ATOM    938  HB3 ALA A  58      23.062  -4.874  10.067  1.00 92.91           H  
ATOM    939  O   ALA A  58      25.353  -5.871  12.530  1.00 92.91           O  
ATOM    940  N   PRO A  59      23.702  -4.560  13.329  1.00 91.31           N  
ATOM    941  CA  PRO A  59      23.535  -5.334  14.553  1.00 91.31           C  
ATOM    942  HA  PRO A  59      24.501  -5.447  15.046  1.00 91.31           H  
ATOM    943  C   PRO A  59      22.973  -6.736  14.272  1.00 91.31           C  
ATOM    944  CB  PRO A  59      22.627  -4.485  15.443  1.00 91.31           C  
ATOM    945  HB2 PRO A  59      23.236  -3.824  16.060  1.00 91.31           H  
ATOM    946  HB3 PRO A  59      21.985  -5.103  16.071  1.00 91.31           H  
ATOM    947  O   PRO A  59      22.024  -6.894  13.500  1.00 91.31           O  
ATOM    948  CG  PRO A  59      21.820  -3.649  14.451  1.00 91.31           C  
ATOM    949  HG2 PRO A  59      21.497  -2.710  14.900  1.00 91.31           H  
ATOM    950  HG3 PRO A  59      20.969  -4.224  14.084  1.00 91.31           H  
ATOM    951  CD  PRO A  59      22.803  -3.415  13.311  1.00 91.31           C  
ATOM    952  HD2 PRO A  59      22.266  -3.336  12.366  1.00 91.31           H  
ATOM    953  HD3 PRO A  59      23.375  -2.507  13.504  1.00 91.31           H  
ATOM    954  N   GLY A  60      23.565  -7.750  14.913  1.00 88.43           N  
ATOM    955  H   GLY A  60      24.322  -7.530  15.545  1.00 88.43           H  
ATOM    956  CA  GLY A  60      23.116  -9.148  14.878  1.00 88.43           C  
ATOM    957  HA2 GLY A  60      22.797  -9.407  13.869  1.00 88.43           H  
ATOM    958  HA3 GLY A  60      23.952  -9.792  15.151  1.00 88.43           H  
ATOM    959  C   GLY A  60      21.963  -9.431  15.846  1.00 88.43           C  
ATOM    960  O   GLY A  60      21.411  -8.514  16.445  1.00 88.43           O  
ATOM    961  N   LYS A  61      21.568 -10.701  16.018  1.00 88.44           N  
ATOM    962  H   LYS A  61      22.091 -11.436  15.565  1.00 88.44           H  
ATOM    963  CA  LYS A  61      20.613 -11.087  17.079  1.00 88.44           C  
ATOM    964  HA  LYS A  61      19.713 -10.475  17.012  1.00 88.44           H  
ATOM    965  C   LYS A  61      21.224 -10.811  18.457  1.00 88.44           C  
ATOM    966  CB  LYS A  61      20.220 -12.565  16.912  1.00 88.44           C  
ATOM    967  HB2 LYS A  61      19.743 -12.702  15.942  1.00 88.44           H  
ATOM    968  HB3 LYS A  61      21.114 -13.187  16.944  1.00 88.44           H  
ATOM    969  O   LYS A  61      20.598 -10.178  19.306  1.00 88.44           O  
ATOM    970  CG  LYS A  61      19.252 -13.020  18.015  1.00 88.44           C  
ATOM    971  HG2 LYS A  61      18.328 -12.446  17.944  1.00 88.44           H  
ATOM    972  HG3 LYS A  61      19.700 -12.841  18.992  1.00 88.44           H  
ATOM    973  CD  LYS A  61      18.935 -14.514  17.913  1.00 88.44           C  
ATOM    974  HD2 LYS A  61      18.415 -14.726  16.979  1.00 88.44           H  
ATOM    975  HD3 LYS A  61      19.868 -15.077  17.953  1.00 88.44           H  
ATOM    976  CE  LYS A  61      18.058 -14.883  19.112  1.00 88.44           C  
ATOM    977  HE2 LYS A  61      18.543 -14.509  20.014  1.00 88.44           H  
ATOM    978  HE3 LYS A  61      17.103 -14.364  19.039  1.00 88.44           H  
ATOM    979  NZ  LYS A  61      17.861 -16.345  19.233  1.00 88.44           N  
ATOM    980  HZ1 LYS A  61      17.314 -16.532  20.061  1.00 88.44           H  
ATOM    981  HZ2 LYS A  61      18.760 -16.790  19.345  1.00 88.44           H  
ATOM    982  HZ3 LYS A  61      17.382 -16.719  18.427  1.00 88.44           H  
ATOM    983  N   GLU A  62      22.471 -11.223  18.621  1.00 92.68           N  
ATOM    984  H   GLU A  62      22.858 -11.851  17.930  1.00 92.68           H  
ATOM    985  CA  GLU A  62      23.333 -10.920  19.749  1.00 92.68           C  
ATOM    986  HA  GLU A  62      22.714 -10.734  20.627  1.00 92.68           H  
ATOM    987  C   GLU A  62      24.157  -9.661  19.454  1.00 92.68           C  
ATOM    988  CB  GLU A  62      24.251 -12.116  20.059  1.00 92.68           C  
ATOM    989  HB2 GLU A  62      24.739 -11.913  21.012  1.00 92.68           H  
ATOM    990  HB3 GLU A  62      25.037 -12.182  19.306  1.00 92.68           H  
ATOM    991  O   GLU A  62      24.630  -9.447  18.336  1.00 92.68           O  
ATOM    992  CG  GLU A  62      23.537 -13.479  20.171  1.00 92.68           C  
ATOM    993  HG2 GLU A  62      22.662 -13.362  20.811  1.00 92.68           H  
ATOM    994  HG3 GLU A  62      24.227 -14.166  20.661  1.00 92.68           H  
ATOM    995  CD  GLU A  62      23.119 -14.126  18.835  1.00 92.68           C  
ATOM    996  OE1 GLU A  62      22.326 -15.094  18.880  1.00 92.68           O  
ATOM    997  OE2 GLU A  62      23.533 -13.626  17.759  1.00 92.68           O  
ATOM    998  N   SER A  63      24.347  -8.827  20.471  1.00 94.00           N  
ATOM    999  H   SER A  63      23.947  -9.063  21.368  1.00 94.00           H  
ATOM   1000  CA  SER A  63      25.148  -7.603  20.396  1.00 94.00           C  
ATOM   1001  HA  SER A  63      25.846  -7.666  19.561  1.00 94.00           H  
ATOM   1002  C   SER A  63      25.925  -7.447  21.696  1.00 94.00           C  
ATOM   1003  CB  SER A  63      24.218  -6.403  20.175  1.00 94.00           C  
ATOM   1004  HB2 SER A  63      23.484  -6.367  20.980  1.00 94.00           H  
ATOM   1005  HB3 SER A  63      23.689  -6.544  19.232  1.00 94.00           H  
ATOM   1006  O   SER A  63      25.405  -7.841  22.748  1.00 94.00           O  
ATOM   1007  OG  SER A  63      24.905  -5.168  20.128  1.00 94.00           O  
ATOM   1008  HG  SER A  63      25.142  -4.893  21.017  1.00 94.00           H  
ATOM   1009  N   PRO A  64      27.128  -6.841  21.686  1.00 95.73           N  
ATOM   1010  CA  PRO A  64      27.706  -6.378  22.932  1.00 95.73           C  
ATOM   1011  HA  PRO A  64      27.818  -7.213  23.624  1.00 95.73           H  
ATOM   1012  C   PRO A  64      26.790  -5.316  23.543  1.00 95.73           C  
ATOM   1013  CB  PRO A  64      29.088  -5.835  22.585  1.00 95.73           C  
ATOM   1014  HB2 PRO A  64      29.809  -6.653  22.584  1.00 95.73           H  
ATOM   1015  HB3 PRO A  64      29.408  -5.046  23.265  1.00 95.73           H  
ATOM   1016  O   PRO A  64      25.951  -4.723  22.853  1.00 95.73           O  
ATOM   1017  CG  PRO A  64      28.895  -5.319  21.165  1.00 95.73           C  
ATOM   1018  HG2 PRO A  64      29.837  -5.327  20.617  1.00 95.73           H  
ATOM   1019  HG3 PRO A  64      28.482  -4.311  21.197  1.00 95.73           H  
ATOM   1020  CD  PRO A  64      27.860  -6.268  20.559  1.00 95.73           C  
ATOM   1021  HD2 PRO A  64      28.360  -7.051  19.990  1.00 95.73           H  
ATOM   1022  HD3 PRO A  64      27.212  -5.710  19.882  1.00 95.73           H  
ATOM   1023  N   ILE A  65      26.958  -5.059  24.835  1.00 96.20           N  
ATOM   1024  H   ILE A  65      27.571  -5.652  25.376  1.00 96.20           H  
ATOM   1025  CA  ILE A  65      26.310  -3.908  25.462  1.00 96.20           C  
ATOM   1026  HA  ILE A  65      25.286  -3.851  25.092  1.00 96.20           H  
ATOM   1027  C   ILE A  65      27.033  -2.646  25.001  1.00 96.20           C  
ATOM   1028  CB  ILE A  65      26.210  -4.057  26.986  1.00 96.20           C  
ATOM   1029  HB  ILE A  65      27.208  -4.212  27.397  1.00 96.20           H  
ATOM   1030  O   ILE A  65      28.237  -2.468  25.230  1.00 96.20           O  
ATOM   1031  CG1 ILE A  65      25.346  -5.302  27.282  1.00 96.20           C  
ATOM   1032 HG12 ILE A  65      25.749  -6.173  26.766  1.00 96.20           H  
ATOM   1033 HG13 ILE A  65      24.328  -5.138  26.930  1.00 96.20           H  
ATOM   1034  CG2 ILE A  65      25.611  -2.788  27.624  1.00 96.20           C  
ATOM   1035 HG21 ILE A  65      25.592  -2.884  28.710  1.00 96.20           H  
ATOM   1036 HG22 ILE A  65      26.215  -1.912  27.389  1.00 96.20           H  
ATOM   1037 HG23 ILE A  65      24.598  -2.627  27.257  1.00 96.20           H  
ATOM   1038  CD1 ILE A  65      25.309  -5.646  28.759  1.00 96.20           C  
ATOM   1039 HD11 ILE A  65      24.758  -4.879  29.303  1.00 96.20           H  
ATOM   1040 HD12 ILE A  65      24.812  -6.607  28.892  1.00 96.20           H  
ATOM   1041 HD13 ILE A  65      26.329  -5.714  29.136  1.00 96.20           H  
ATOM   1042  N   LEU A  66      26.270  -1.797  24.322  1.00 96.17           N  
ATOM   1043  H   LEU A  66      25.293  -2.027  24.215  1.00 96.17           H  
ATOM   1044  CA  LEU A  66      26.694  -0.534  23.740  1.00 96.17           C  
ATOM   1045  HA  LEU A  66      27.748  -0.354  23.949  1.00 96.17           H  
ATOM   1046  C   LEU A  66      25.872   0.570  24.383  1.00 96.17           C  
ATOM   1047  CB  LEU A  66      26.467  -0.552  22.220  1.00 96.17           C  
ATOM   1048  HB2 LEU A  66      25.402  -0.705  22.043  1.00 96.17           H  
ATOM   1049  HB3 LEU A  66      26.731   0.419  21.802  1.00 96.17           H  
ATOM   1050  O   LEU A  66      24.665   0.434  24.556  1.00 96.17           O  
ATOM   1051  CG  LEU A  66      27.253  -1.648  21.489  1.00 96.17           C  
ATOM   1052  HG  LEU A  66      27.102  -2.603  21.992  1.00 96.17           H  
ATOM   1053  CD1 LEU A  66      26.732  -1.803  20.066  1.00 96.17           C  
ATOM   1054 HD11 LEU A  66      27.118  -2.731  19.644  1.00 96.17           H  
ATOM   1055 HD12 LEU A  66      25.645  -1.876  20.073  1.00 96.17           H  
ATOM   1056 HD13 LEU A  66      27.027  -0.950  19.456  1.00 96.17           H  
ATOM   1057  CD2 LEU A  66      28.752  -1.346  21.473  1.00 96.17           C  
ATOM   1058 HD21 LEU A  66      29.268  -2.086  20.862  1.00 96.17           H  
ATOM   1059 HD22 LEU A  66      29.145  -1.391  22.489  1.00 96.17           H  
ATOM   1060 HD23 LEU A  66      28.923  -0.353  21.056  1.00 96.17           H  
ATOM   1061  N   VAL A  67      26.537   1.657  24.742  1.00 96.25           N  
ATOM   1062  H   VAL A  67      27.534   1.693  24.586  1.00 96.25           H  
ATOM   1063  CA  VAL A  67      25.881   2.830  25.310  1.00 96.25           C  
ATOM   1064  HA  VAL A  67      24.799   2.722  25.235  1.00 96.25           H  
ATOM   1065  C   VAL A  67      26.309   4.017  24.485  1.00 96.25           C  
ATOM   1066  CB  VAL A  67      26.240   3.044  26.787  1.00 96.25           C  
ATOM   1067  HB  VAL A  67      27.238   3.479  26.843  1.00 96.25           H  
ATOM   1068  O   VAL A  67      27.503   4.309  24.413  1.00 96.25           O  
ATOM   1069  CG1 VAL A  67      25.297   4.057  27.434  1.00 96.25           C  
ATOM   1070 HG11 VAL A  67      25.623   4.268  28.453  1.00 96.25           H  
ATOM   1071 HG12 VAL A  67      24.284   3.655  27.450  1.00 96.25           H  
ATOM   1072 HG13 VAL A  67      25.295   4.987  26.866  1.00 96.25           H  
ATOM   1073  CG2 VAL A  67      26.212   1.732  27.588  1.00 96.25           C  
ATOM   1074 HG21 VAL A  67      26.996   1.058  27.244  1.00 96.25           H  
ATOM   1075 HG22 VAL A  67      26.372   1.935  28.647  1.00 96.25           H  
ATOM   1076 HG23 VAL A  67      25.249   1.241  27.446  1.00 96.25           H  
ATOM   1077  N   ASP A  68      25.342   4.687  23.879  1.00 95.72           N  
ATOM   1078  H   ASP A  68      24.386   4.374  23.968  1.00 95.72           H  
ATOM   1079  CA  ASP A  68      25.548   5.980  23.244  1.00 95.72           C  
ATOM   1080  HA  ASP A  68      26.616   6.164  23.129  1.00 95.72           H  
ATOM   1081  C   ASP A  68      24.976   7.065  24.158  1.00 95.72           C  
ATOM   1082  CB  ASP A  68      24.940   5.981  21.836  1.00 95.72           C  
ATOM   1083  HB2 ASP A  68      25.254   5.074  21.320  1.00 95.72           H  
ATOM   1084  HB3 ASP A  68      23.852   5.966  21.907  1.00 95.72           H  
ATOM   1085  O   ASP A  68      23.812   7.003  24.570  1.00 95.72           O  
ATOM   1086  CG  ASP A  68      25.385   7.186  20.998  1.00 95.72           C  
ATOM   1087  OD1 ASP A  68      26.061   8.072  21.571  1.00 95.72           O  
ATOM   1088  OD2 ASP A  68      25.112   7.161  19.775  1.00 95.72           O  
ATOM   1089  N   VAL A  69      25.830   8.014  24.538  1.00 95.87           N  
ATOM   1090  H   VAL A  69      26.738   8.029  24.096  1.00 95.87           H  
ATOM   1091  CA  VAL A  69      25.460   9.166  25.352  1.00 95.87           C  
ATOM   1092  HA  VAL A  69      24.391   9.119  25.557  1.00 95.87           H  
ATOM   1093  C   VAL A  69      25.728  10.428  24.557  1.00 95.87           C  
ATOM   1094  CB  VAL A  69      26.188   9.192  26.706  1.00 95.87           C  
ATOM   1095  HB  VAL A  69      27.265   9.256  26.553  1.00 95.87           H  
ATOM   1096  O   VAL A  69      26.879  10.839  24.386  1.00 95.87           O  
ATOM   1097  CG1 VAL A  69      25.742  10.404  27.536  1.00 95.87           C  
ATOM   1098 HG11 VAL A  69      24.664  10.364  27.696  1.00 95.87           H  
ATOM   1099 HG12 VAL A  69      26.003  11.331  27.025  1.00 95.87           H  
ATOM   1100 HG13 VAL A  69      26.255  10.384  28.498  1.00 95.87           H  
ATOM   1101  CG2 VAL A  69      25.882   7.930  27.519  1.00 95.87           C  
ATOM   1102 HG21 VAL A  69      26.291   8.014  28.526  1.00 95.87           H  
ATOM   1103 HG22 VAL A  69      26.340   7.072  27.028  1.00 95.87           H  
ATOM   1104 HG23 VAL A  69      24.803   7.783  27.569  1.00 95.87           H  
ATOM   1105  N   ASP A  70      24.644  11.089  24.168  1.00 91.91           N  
ATOM   1106  H   ASP A  70      23.745  10.668  24.357  1.00 91.91           H  
ATOM   1107  CA  ASP A  70      24.665  12.350  23.441  1.00 91.91           C  
ATOM   1108  HA  ASP A  70      25.696  12.599  23.188  1.00 91.91           H  
ATOM   1109  C   ASP A  70      24.134  13.484  24.328  1.00 91.91           C  
ATOM   1110  CB  ASP A  70      23.877  12.220  22.125  1.00 91.91           C  
ATOM   1111  HB2 ASP A  70      23.444  13.193  21.894  1.00 91.91           H  
ATOM   1112  HB3 ASP A  70      23.048  11.525  22.259  1.00 91.91           H  
ATOM   1113  O   ASP A  70      23.004  13.476  24.827  1.00 91.91           O  
ATOM   1114  CG  ASP A  70      24.711  11.810  20.899  1.00 91.91           C  
ATOM   1115  OD1 ASP A  70      25.921  12.150  20.860  1.00 91.91           O  
ATOM   1116  OD2 ASP A  70      24.080  11.428  19.887  1.00 91.91           O  
ATOM   1117  N   VAL A  71      24.958  14.514  24.514  1.00 93.66           N  
ATOM   1118  H   VAL A  71      25.860  14.486  24.061  1.00 93.66           H  
ATOM   1119  CA  VAL A  71      24.611  15.716  25.278  1.00 93.66           C  
ATOM   1120  HA  VAL A  71      23.557  15.657  25.548  1.00 93.66           H  
ATOM   1121  C   VAL A  71      24.762  16.958  24.408  1.00 93.66           C  
ATOM   1122  CB  VAL A  71      25.389  15.825  26.604  1.00 93.66           C  
ATOM   1123  HB  VAL A  71      25.182  16.805  27.035  1.00 93.66           H  
ATOM   1124  O   VAL A  71      25.723  17.133  23.656  1.00 93.66           O  
ATOM   1125  CG1 VAL A  71      24.939  14.770  27.618  1.00 93.66           C  
ATOM   1126 HG11 VAL A  71      23.882  14.909  27.842  1.00 93.66           H  
ATOM   1127 HG12 VAL A  71      25.507  14.870  28.543  1.00 93.66           H  
ATOM   1128 HG13 VAL A  71      25.088  13.768  27.214  1.00 93.66           H  
ATOM   1129  CG2 VAL A  71      26.900  15.692  26.437  1.00 93.66           C  
ATOM   1130 HG21 VAL A  71      27.154  14.682  26.117  1.00 93.66           H  
ATOM   1131 HG22 VAL A  71      27.230  16.404  25.681  1.00 93.66           H  
ATOM   1132 HG23 VAL A  71      27.388  15.899  27.390  1.00 93.66           H  
ATOM   1133  N   SER A  72      23.789  17.858  24.507  1.00 92.55           N  
ATOM   1134  H   SER A  72      23.012  17.682  25.127  1.00 92.55           H  
ATOM   1135  CA  SER A  72      23.788  19.090  23.725  1.00 92.55           C  
ATOM   1136  HA  SER A  72      24.821  19.350  23.495  1.00 92.55           H  
ATOM   1137  C   SER A  72      23.184  20.250  24.494  1.00 92.55           C  
ATOM   1138  CB  SER A  72      23.047  18.888  22.402  1.00 92.55           C  
ATOM   1139  HB2 SER A  72      23.180  19.780  21.789  1.00 92.55           H  
ATOM   1140  HB3 SER A  72      23.472  18.035  21.874  1.00 92.55           H  
ATOM   1141  O   SER A  72      22.161  20.082  25.160  1.00 92.55           O  
ATOM   1142  OG  SER A  72      21.665  18.672  22.612  1.00 92.55           O  
ATOM   1143  HG  SER A  72      21.420  19.087  23.443  1.00 92.55           H  
ATOM   1144  N   GLU A  73      23.773  21.430  24.333  1.00 92.45           N  
ATOM   1145  H   GLU A  73      24.587  21.478  23.736  1.00 92.45           H  
ATOM   1146  CA  GLU A  73      23.316  22.685  24.931  1.00 92.45           C  
ATOM   1147  HA  GLU A  73      22.260  22.598  25.190  1.00 92.45           H  
ATOM   1148  C   GLU A  73      23.451  23.838  23.926  1.00 92.45           C  
ATOM   1149  CB  GLU A  73      24.096  22.986  26.224  1.00 92.45           C  
ATOM   1150  HB2 GLU A  73      25.163  23.002  26.004  1.00 92.45           H  
ATOM   1151  HB3 GLU A  73      23.799  23.974  26.578  1.00 92.45           H  
ATOM   1152  O   GLU A  73      24.180  23.747  22.933  1.00 92.45           O  
ATOM   1153  CG  GLU A  73      23.812  21.963  27.340  1.00 92.45           C  
ATOM   1154  HG2 GLU A  73      22.734  21.914  27.496  1.00 92.45           H  
ATOM   1155  HG3 GLU A  73      24.152  20.980  27.014  1.00 92.45           H  
ATOM   1156  CD  GLU A  73      24.495  22.290  28.678  1.00 92.45           C  
ATOM   1157  OE1 GLU A  73      24.330  21.470  29.610  1.00 92.45           O  
ATOM   1158  OE2 GLU A  73      25.173  23.341  28.773  1.00 92.45           O  
ATOM   1159  N   LYS A  74      22.738  24.945  24.157  1.00 91.12           N  
ATOM   1160  H   LYS A  74      22.227  25.007  25.026  1.00 91.12           H  
ATOM   1161  CA  LYS A  74      22.881  26.151  23.331  1.00 91.12           C  
ATOM   1162  HA  LYS A  74      22.687  25.885  22.292  1.00 91.12           H  
ATOM   1163  C   LYS A  74      24.322  26.661  23.427  1.00 91.12           C  
ATOM   1164  CB  LYS A  74      21.868  27.210  23.783  1.00 91.12           C  
ATOM   1165  HB2 LYS A  74      20.871  26.771  23.767  1.00 91.12           H  
ATOM   1166  HB3 LYS A  74      22.098  27.512  24.805  1.00 91.12           H  
ATOM   1167  O   LYS A  74      24.851  26.793  24.526  1.00 91.12           O  
ATOM   1168  CG  LYS A  74      21.882  28.445  22.870  1.00 91.12           C  
ATOM   1169  HG2 LYS A  74      21.652  28.143  21.849  1.00 91.12           H  
ATOM   1170  HG3 LYS A  74      22.869  28.907  22.891  1.00 91.12           H  
ATOM   1171  CD  LYS A  74      20.848  29.473  23.344  1.00 91.12           C  
ATOM   1172  HD2 LYS A  74      19.854  29.027  23.310  1.00 91.12           H  
ATOM   1173  HD3 LYS A  74      21.079  29.757  24.371  1.00 91.12           H  
ATOM   1174  CE  LYS A  74      20.898  30.711  22.444  1.00 91.12           C  
ATOM   1175  HE2 LYS A  74      20.666  30.410  21.423  1.00 91.12           H  
ATOM   1176  HE3 LYS A  74      21.916  31.100  22.452  1.00 91.12           H  
ATOM   1177  NZ  LYS A  74      19.949  31.755  22.905  1.00 91.12           N  
ATOM   1178  HZ1 LYS A  74      19.001  31.406  22.902  1.00 91.12           H  
ATOM   1179  HZ2 LYS A  74      19.999  32.567  22.307  1.00 91.12           H  
ATOM   1180  HZ3 LYS A  74      20.181  32.043  23.845  1.00 91.12           H  
ATOM   1181  N   PHE A  75      24.941  26.964  22.288  1.00 92.21           N  
ATOM   1182  H   PHE A  75      24.449  26.882  21.410  1.00 92.21           H  
ATOM   1183  CA  PHE A  75      26.315  27.453  22.275  1.00 92.21           C  
ATOM   1184  HA  PHE A  75      26.900  26.824  22.946  1.00 92.21           H  
ATOM   1185  C   PHE A  75      26.382  28.894  22.803  1.00 92.21           C  
ATOM   1186  CB  PHE A  75      26.892  27.314  20.863  1.00 92.21           C  
ATOM   1187  HB2 PHE A  75      26.306  27.941  20.192  1.00 92.21           H  
ATOM   1188  HB3 PHE A  75      26.782  26.280  20.536  1.00 92.21           H  
ATOM   1189  O   PHE A  75      25.732  29.790  22.264  1.00 92.21           O  
ATOM   1190  CG  PHE A  75      28.356  27.686  20.738  1.00 92.21           C  
ATOM   1191  CD1 PHE A  75      28.764  28.644  19.791  1.00 92.21           C  
ATOM   1192  HD1 PHE A  75      28.035  29.132  19.161  1.00 92.21           H  
ATOM   1193  CD2 PHE A  75      29.320  27.074  21.562  1.00 92.21           C  
ATOM   1194  HD2 PHE A  75      29.031  26.360  22.320  1.00 92.21           H  
ATOM   1195  CE1 PHE A  75      30.124  28.978  19.664  1.00 92.21           C  
ATOM   1196  HE1 PHE A  75      30.433  29.720  18.943  1.00 92.21           H  
ATOM   1197  CE2 PHE A  75      30.678  27.400  21.427  1.00 92.21           C  
ATOM   1198  HE2 PHE A  75      31.410  26.924  22.063  1.00 92.21           H  
ATOM   1199  CZ  PHE A  75      31.082  28.354  20.481  1.00 92.21           C  
ATOM   1200  HZ  PHE A  75      32.126  28.618  20.392  1.00 92.21           H  
ATOM   1201  N   ASP A  76      27.169  29.101  23.858  1.00 88.89           N  
ATOM   1202  H   ASP A  76      27.662  28.318  24.263  1.00 88.89           H  
ATOM   1203  CA  ASP A  76      27.373  30.378  24.558  1.00 88.89           C  
ATOM   1204  HA  ASP A  76      26.559  31.053  24.295  1.00 88.89           H  
ATOM   1205  C   ASP A  76      28.675  31.093  24.138  1.00 88.89           C  
ATOM   1206  CB  ASP A  76      27.293  30.138  26.085  1.00 88.89           C  
ATOM   1207  HB2 ASP A  76      27.387  31.094  26.600  1.00 88.89           H  
ATOM   1208  HB3 ASP A  76      26.305  29.739  26.317  1.00 88.89           H  
ATOM   1209  O   ASP A  76      29.041  32.115  24.713  1.00 88.89           O  
ATOM   1210  CG  ASP A  76      28.355  29.168  26.638  1.00 88.89           C  
ATOM   1211  OD1 ASP A  76      29.237  28.752  25.851  1.00 88.89           O  
ATOM   1212  OD2 ASP A  76      28.263  28.775  27.830  1.00 88.89           O  
ATOM   1213  N   GLY A  77      29.371  30.571  23.122  1.00 87.91           N  
ATOM   1214  H   GLY A  77      29.019  29.716  22.713  1.00 87.91           H  
ATOM   1215  CA  GLY A  77      30.662  31.076  22.651  1.00 87.91           C  
ATOM   1216  HA2 GLY A  77      30.703  30.987  21.565  1.00 87.91           H  
ATOM   1217  HA3 GLY A  77      30.756  32.132  22.906  1.00 87.91           H  
ATOM   1218  C   GLY A  77      31.874  30.346  23.236  1.00 87.91           C  
ATOM   1219  O   GLY A  77      32.978  30.531  22.724  1.00 87.91           O  
ATOM   1220  N   GLN A  78      31.701  29.486  24.248  1.00 89.44           N  
ATOM   1221  H   GLN A  78      30.781  29.356  24.643  1.00 89.44           H  
ATOM   1222  CA  GLN A  78      32.790  28.694  24.824  1.00 89.44           C  
ATOM   1223  HA  GLN A  78      33.738  29.023  24.398  1.00 89.44           H  
ATOM   1224  C   GLN A  78      32.647  27.205  24.496  1.00 89.44           C  
ATOM   1225  CB  GLN A  78      32.889  28.920  26.337  1.00 89.44           C  
ATOM   1226  HB2 GLN A  78      33.661  28.258  26.729  1.00 89.44           H  
ATOM   1227  HB3 GLN A  78      31.942  28.665  26.812  1.00 89.44           H  
ATOM   1228  O   GLN A  78      31.612  26.581  24.722  1.00 89.44           O  
ATOM   1229  CG  GLN A  78      33.263  30.371  26.677  1.00 89.44           C  
ATOM   1230  HG2 GLN A  78      34.142  30.664  26.103  1.00 89.44           H  
ATOM   1231  HG3 GLN A  78      32.438  31.029  26.403  1.00 89.44           H  
ATOM   1232  CD  GLN A  78      33.573  30.577  28.157  1.00 89.44           C  
ATOM   1233  NE2 GLN A  78      33.821  31.799  28.575  1.00 89.44           N  
ATOM   1234 HE21 GLN A  78      33.754  32.582  27.941  1.00 89.44           H  
ATOM   1235 HE22 GLN A  78      34.008  31.895  29.563  1.00 89.44           H  
ATOM   1236  OE1 GLN A  78      33.624  29.663  28.964  1.00 89.44           O  
ATOM   1237  N   VAL A  79      33.719  26.603  23.976  1.00 90.58           N  
ATOM   1238  H   VAL A  79      34.557  27.148  23.832  1.00 90.58           H  
ATOM   1239  CA  VAL A  79      33.784  25.152  23.759  1.00 90.58           C  
ATOM   1240  HA  VAL A  79      32.790  24.785  23.503  1.00 90.58           H  
ATOM   1241  C   VAL A  79      34.211  24.494  25.071  1.00 90.58           C  
ATOM   1242  CB  VAL A  79      34.717  24.794  22.586  1.00 90.58           C  
ATOM   1243  HB  VAL A  79      35.734  25.116  22.812  1.00 90.58           H  
ATOM   1244  O   VAL A  79      35.385  24.525  25.432  1.00 90.58           O  
ATOM   1245  CG1 VAL A  79      34.717  23.285  22.320  1.00 90.58           C  
ATOM   1246 HG11 VAL A  79      33.716  22.963  22.032  1.00 90.58           H  
ATOM   1247 HG12 VAL A  79      35.407  23.052  21.509  1.00 90.58           H  
ATOM   1248 HG13 VAL A  79      35.040  22.739  23.206  1.00 90.58           H  
ATOM   1249  CG2 VAL A  79      34.264  25.480  21.287  1.00 90.58           C  
ATOM   1250 HG21 VAL A  79      33.235  25.204  21.055  1.00 90.58           H  
ATOM   1251 HG22 VAL A  79      34.911  25.176  20.465  1.00 90.58           H  
ATOM   1252 HG23 VAL A  79      34.329  26.563  21.389  1.00 90.58           H  
ATOM   1253  N   LYS A  80      33.247  23.914  25.793  1.00 91.95           N  
ATOM   1254  H   LYS A  80      32.302  23.978  25.442  1.00 91.95           H  
ATOM   1255  CA  LYS A  80      33.446  23.214  27.074  1.00 91.95           C  
ATOM   1256  HA  LYS A  80      34.516  23.152  27.268  1.00 91.95           H  
ATOM   1257  C   LYS A  80      32.927  21.776  27.011  1.00 91.95           C  
ATOM   1258  CB  LYS A  80      32.819  24.036  28.220  1.00 91.95           C  
ATOM   1259  HB2 LYS A  80      33.105  23.595  29.175  1.00 91.95           H  
ATOM   1260  HB3 LYS A  80      33.235  25.043  28.182  1.00 91.95           H  
ATOM   1261  O   LYS A  80      32.065  21.464  26.190  1.00 91.95           O  
ATOM   1262  CG  LYS A  80      31.281  24.126  28.163  1.00 91.95           C  
ATOM   1263  HG2 LYS A  80      30.854  23.157  28.421  1.00 91.95           H  
ATOM   1264  HG3 LYS A  80      30.970  24.383  27.151  1.00 91.95           H  
ATOM   1265  CD  LYS A  80      30.730  25.198  29.118  1.00 91.95           C  
ATOM   1266  HD2 LYS A  80      31.033  24.981  30.142  1.00 91.95           H  
ATOM   1267  HD3 LYS A  80      31.137  26.165  28.820  1.00 91.95           H  
ATOM   1268  CE  LYS A  80      29.197  25.240  29.023  1.00 91.95           C  
ATOM   1269  HE2 LYS A  80      28.911  25.095  27.981  1.00 91.95           H  
ATOM   1270  HE3 LYS A  80      28.784  24.406  29.589  1.00 91.95           H  
ATOM   1271  NZ  LYS A  80      28.619  26.527  29.492  1.00 91.95           N  
ATOM   1272  HZ1 LYS A  80      28.785  27.272  28.831  1.00 91.95           H  
ATOM   1273  HZ2 LYS A  80      27.612  26.462  29.528  1.00 91.95           H  
ATOM   1274  HZ3 LYS A  80      28.978  26.812  30.392  1.00 91.95           H  
ATOM   1275  N   SER A  81      33.437  20.901  27.879  1.00 92.44           N  
ATOM   1276  H   SER A  81      34.107  21.226  28.561  1.00 92.44           H  
ATOM   1277  CA  SER A  81      32.838  19.571  28.054  1.00 92.44           C  
ATOM   1278  HA  SER A  81      32.748  19.097  27.077  1.00 92.44           H  
ATOM   1279  C   SER A  81      31.444  19.713  28.661  1.00 92.44           C  
ATOM   1280  CB  SER A  81      33.680  18.652  28.943  1.00 92.44           C  
ATOM   1281  HB2 SER A  81      34.704  18.611  28.571  1.00 92.44           H  
ATOM   1282  HB3 SER A  81      33.678  19.019  29.969  1.00 92.44           H  
ATOM   1283  O   SER A  81      31.260  20.463  29.620  1.00 92.44           O  
ATOM   1284  OG  SER A  81      33.108  17.359  28.887  1.00 92.44           O  
ATOM   1285  HG  SER A  81      33.045  16.982  29.768  1.00 92.44           H  
ATOM   1286  N   LEU A  82      30.471  18.989  28.110  1.00 93.93           N  
ATOM   1287  H   LEU A  82      30.709  18.421  27.310  1.00 93.93           H  
ATOM   1288  CA  LEU A  82      29.084  18.994  28.596  1.00 93.93           C  
ATOM   1289  HA  LEU A  82      28.888  19.933  29.113  1.00 93.93           H  
ATOM   1290  C   LEU A  82      28.792  17.894  29.628  1.00 93.93           C  
ATOM   1291  CB  LEU A  82      28.125  18.899  27.404  1.00 93.93           C  
ATOM   1292  HB2 LEU A  82      27.105  18.840  27.786  1.00 93.93           H  
ATOM   1293  HB3 LEU A  82      28.338  17.968  26.878  1.00 93.93           H  
ATOM   1294  O   LEU A  82      27.712  17.867  30.211  1.00 93.93           O  
ATOM   1295  CG  LEU A  82      28.197  20.061  26.403  1.00 93.93           C  
ATOM   1296  HG  LEU A  82      29.184  20.095  25.941  1.00 93.93           H  
ATOM   1297  CD1 LEU A  82      27.161  19.833  25.306  1.00 93.93           C  
ATOM   1298 HD11 LEU A  82      26.162  19.800  25.740  1.00 93.93           H  
ATOM   1299 HD12 LEU A  82      27.363  18.893  24.791  1.00 93.93           H  
ATOM   1300 HD13 LEU A  82      27.209  20.649  24.585  1.00 93.93           H  
ATOM   1301  CD2 LEU A  82      27.914  21.401  27.078  1.00 93.93           C  
ATOM   1302 HD21 LEU A  82      27.722  22.170  26.330  1.00 93.93           H  
ATOM   1303 HD22 LEU A  82      27.033  21.321  27.715  1.00 93.93           H  
ATOM   1304 HD23 LEU A  82      28.769  21.701  27.684  1.00 93.93           H  
ATOM   1305  N   TYR A  83      29.751  17.003  29.872  1.00 94.83           N  
ATOM   1306  H   TYR A  83      30.642  17.110  29.408  1.00 94.83           H  
ATOM   1307  CA  TYR A  83      29.674  15.978  30.907  1.00 94.83           C  
ATOM   1308  HA  TYR A  83      28.852  16.207  31.585  1.00 94.83           H  
ATOM   1309  C   TYR A  83      30.956  15.988  31.744  1.00 94.83           C  
ATOM   1310  CB  TYR A  83      29.372  14.608  30.282  1.00 94.83           C  
ATOM   1311  HB2 TYR A  83      29.238  13.882  31.084  1.00 94.83           H  
ATOM   1312  HB3 TYR A  83      28.423  14.668  29.749  1.00 94.83           H  
ATOM   1313  O   TYR A  83      32.024  16.411  31.284  1.00 94.83           O  
ATOM   1314  CG  TYR A  83      30.442  14.089  29.340  1.00 94.83           C  
ATOM   1315  CD1 TYR A  83      30.287  14.204  27.943  1.00 94.83           C  
ATOM   1316  HD1 TYR A  83      29.377  14.614  27.533  1.00 94.83           H  
ATOM   1317  CD2 TYR A  83      31.595  13.475  29.867  1.00 94.83           C  
ATOM   1318  HD2 TYR A  83      31.706  13.351  30.934  1.00 94.83           H  
ATOM   1319  CE1 TYR A  83      31.302  13.731  27.084  1.00 94.83           C  
ATOM   1320  HE1 TYR A  83      31.198  13.782  26.010  1.00 94.83           H  
ATOM   1321  CE2 TYR A  83      32.611  13.015  29.010  1.00 94.83           C  
ATOM   1322  HE2 TYR A  83      33.499  12.550  29.412  1.00 94.83           H  
ATOM   1323  OH  TYR A  83      33.467  12.736  26.792  1.00 94.83           O  
ATOM   1324  HH  TYR A  83      34.191  12.351  27.291  1.00 94.83           H  
ATOM   1325  CZ  TYR A  83      32.473  13.153  27.617  1.00 94.83           C  
ATOM   1326  N   SER A  84      30.832  15.550  32.991  1.00 94.65           N  
ATOM   1327  H   SER A  84      29.926  15.218  33.289  1.00 94.65           H  
ATOM   1328  CA  SER A  84      31.938  15.382  33.930  1.00 94.65           C  
ATOM   1329  HA  SER A  84      32.785  15.982  33.596  1.00 94.65           H  
ATOM   1330  C   SER A  84      32.399  13.928  33.995  1.00 94.65           C  
ATOM   1331  CB  SER A  84      31.527  15.890  35.316  1.00 94.65           C  
ATOM   1332  HB2 SER A  84      31.137  16.904  35.232  1.00 94.65           H  
ATOM   1333  HB3 SER A  84      32.404  15.910  35.963  1.00 94.65           H  
ATOM   1334  O   SER A  84      31.691  13.013  33.579  1.00 94.65           O  
ATOM   1335  OG  SER A  84      30.550  15.055  35.902  1.00 94.65           O  
ATOM   1336  HG  SER A  84      29.749  15.095  35.376  1.00 94.65           H  
ATOM   1337  N   ASP A  85      33.573  13.704  34.579  1.00 93.69           N  
ATOM   1338  H   ASP A  85      34.145  14.483  34.872  1.00 93.69           H  
ATOM   1339  CA  ASP A  85      34.060  12.352  34.859  1.00 93.69           C  
ATOM   1340  HA  ASP A  85      34.148  11.806  33.920  1.00 93.69           H  
ATOM   1341  C   ASP A  85      33.095  11.570  35.771  1.00 93.69           C  
ATOM   1342  CB  ASP A  85      35.445  12.478  35.506  1.00 93.69           C  
ATOM   1343  HB2 ASP A  85      36.061  13.146  34.903  1.00 93.69           H  
ATOM   1344  HB3 ASP A  85      35.345  12.913  36.501  1.00 93.69           H  
ATOM   1345  O   ASP A  85      32.828  10.391  35.552  1.00 93.69           O  
ATOM   1346  CG  ASP A  85      36.152  11.130  35.593  1.00 93.69           C  
ATOM   1347  OD1 ASP A  85      36.059  10.376  34.605  1.00 93.69           O  
ATOM   1348  OD2 ASP A  85      36.846  10.873  36.593  1.00 93.69           O  
ATOM   1349  N   GLN A  86      32.482  12.258  36.740  1.00 95.03           N  
ATOM   1350  H   GLN A  86      32.700  13.238  36.844  1.00 95.03           H  
ATOM   1351  CA  GLN A  86      31.486  11.671  37.634  1.00 95.03           C  
ATOM   1352  HA  GLN A  86      31.939  10.806  38.118  1.00 95.03           H  
ATOM   1353  C   GLN A  86      30.238  11.192  36.880  1.00 95.03           C  
ATOM   1354  CB  GLN A  86      31.112  12.708  38.706  1.00 95.03           C  
ATOM   1355  HB2 GLN A  86      32.022  13.090  39.169  1.00 95.03           H  
ATOM   1356  HB3 GLN A  86      30.598  13.545  38.233  1.00 95.03           H  
ATOM   1357  O   GLN A  86      29.673  10.158  37.233  1.00 95.03           O  
ATOM   1358  CG  GLN A  86      30.204  12.130  39.803  1.00 95.03           C  
ATOM   1359  HG2 GLN A  86      29.963  12.921  40.513  1.00 95.03           H  
ATOM   1360  HG3 GLN A  86      29.268  11.787  39.364  1.00 95.03           H  
ATOM   1361  CD  GLN A  86      30.859  10.986  40.574  1.00 95.03           C  
ATOM   1362  NE2 GLN A  86      30.102  10.013  41.029  1.00 95.03           N  
ATOM   1363 HE21 GLN A  86      30.593   9.262  41.493  1.00 95.03           H  
ATOM   1364 HE22 GLN A  86      29.120   9.975  40.796  1.00 95.03           H  
ATOM   1365  OE1 GLN A  86      32.056  10.944  40.792  1.00 95.03           O  
ATOM   1366  N   ASP A  87      29.825  11.917  35.836  1.00 96.25           N  
ATOM   1367  H   ASP A  87      30.352  12.740  35.580  1.00 96.25           H  
ATOM   1368  CA  ASP A  87      28.698  11.517  34.990  1.00 96.25           C  
ATOM   1369  HA  ASP A  87      27.832  11.322  35.622  1.00 96.25           H  
ATOM   1370  C   ASP A  87      29.026  10.217  34.233  1.00 96.25           C  
ATOM   1371  CB  ASP A  87      28.325  12.643  34.007  1.00 96.25           C  
ATOM   1372  HB2 ASP A  87      29.170  12.846  33.349  1.00 96.25           H  
ATOM   1373  HB3 ASP A  87      27.512  12.282  33.377  1.00 96.25           H  
ATOM   1374  O   ASP A  87      28.203   9.303  34.190  1.00 96.25           O  
ATOM   1375  CG  ASP A  87      27.866  13.953  34.668  1.00 96.25           C  
ATOM   1376  OD1 ASP A  87      26.981  13.933  35.548  1.00 96.25           O  
ATOM   1377  OD2 ASP A  87      28.426  15.023  34.313  1.00 96.25           O  
ATOM   1378  N   VAL A  88      30.250  10.087  33.705  1.00 96.82           N  
ATOM   1379  H   VAL A  88      30.893  10.862  33.795  1.00 96.82           H  
ATOM   1380  CA  VAL A  88      30.721   8.850  33.055  1.00 96.82           C  
ATOM   1381  HA  VAL A  88      30.018   8.581  32.267  1.00 96.82           H  
ATOM   1382  C   VAL A  88      30.748   7.692  34.054  1.00 96.82           C  
ATOM   1383  CB  VAL A  88      32.111   9.038  32.414  1.00 96.82           C  
ATOM   1384  HB  VAL A  88      32.831   9.331  33.178  1.00 96.82           H  
ATOM   1385  O   VAL A  88      30.196   6.627  33.776  1.00 96.82           O  
ATOM   1386  CG1 VAL A  88      32.605   7.742  31.762  1.00 96.82           C  
ATOM   1387 HG11 VAL A  88      31.874   7.393  31.032  1.00 96.82           H  
ATOM   1388 HG12 VAL A  88      33.553   7.935  31.260  1.00 96.82           H  
ATOM   1389 HG13 VAL A  88      32.765   6.970  32.514  1.00 96.82           H  
ATOM   1390  CG2 VAL A  88      32.090  10.121  31.330  1.00 96.82           C  
ATOM   1391 HG21 VAL A  88      33.089  10.249  30.912  1.00 96.82           H  
ATOM   1392 HG22 VAL A  88      31.773  11.074  31.755  1.00 96.82           H  
ATOM   1393 HG23 VAL A  88      31.404   9.840  30.531  1.00 96.82           H  
ATOM   1394  N   HIS A  89      31.332   7.902  35.237  1.00 96.64           N  
ATOM   1395  H   HIS A  89      31.779   8.794  35.396  1.00 96.64           H  
ATOM   1396  CA  HIS A  89      31.376   6.901  36.306  1.00 96.64           C  
ATOM   1397  HA  HIS A  89      31.918   6.025  35.949  1.00 96.64           H  
ATOM   1398  C   HIS A  89      29.977   6.423  36.716  1.00 96.64           C  
ATOM   1399  CB  HIS A  89      32.119   7.480  37.521  1.00 96.64           C  
ATOM   1400  HB2 HIS A  89      31.751   6.993  38.424  1.00 96.64           H  
ATOM   1401  HB3 HIS A  89      31.908   8.545  37.619  1.00 96.64           H  
ATOM   1402  O   HIS A  89      29.768   5.223  36.902  1.00 96.64           O  
ATOM   1403  CG  HIS A  89      33.608   7.255  37.471  1.00 96.64           C  
ATOM   1404  CD2 HIS A  89      34.589   8.153  37.134  1.00 96.64           C  
ATOM   1405  HD2 HIS A  89      34.448   9.180  36.832  1.00 96.64           H  
ATOM   1406  ND1 HIS A  89      34.240   6.089  37.834  1.00 96.64           N  
ATOM   1407  HD1 HIS A  89      33.805   5.250  38.190  1.00 96.64           H  
ATOM   1408  CE1 HIS A  89      35.561   6.287  37.738  1.00 96.64           C  
ATOM   1409  HE1 HIS A  89      36.316   5.560  37.996  1.00 96.64           H  
ATOM   1410  NE2 HIS A  89      35.829   7.517  37.287  1.00 96.64           N  
ATOM   1411  N   LEU A  90      29.011   7.340  36.819  1.00 96.95           N  
ATOM   1412  H   LEU A  90      29.254   8.309  36.669  1.00 96.95           H  
ATOM   1413  CA  LEU A  90      27.628   7.025  37.163  1.00 96.95           C  
ATOM   1414  HA  LEU A  90      27.627   6.482  38.108  1.00 96.95           H  
ATOM   1415  C   LEU A  90      26.967   6.122  36.111  1.00 96.95           C  
ATOM   1416  CB  LEU A  90      26.868   8.350  37.340  1.00 96.95           C  
ATOM   1417  HB2 LEU A  90      27.354   8.938  38.119  1.00 96.95           H  
ATOM   1418  HB3 LEU A  90      26.934   8.912  36.409  1.00 96.95           H  
ATOM   1419  O   LEU A  90      26.330   5.134  36.479  1.00 96.95           O  
ATOM   1420  CG  LEU A  90      25.384   8.179  37.696  1.00 96.95           C  
ATOM   1421  HG  LEU A  90      24.905   7.542  36.953  1.00 96.95           H  
ATOM   1422  CD1 LEU A  90      25.189   7.559  39.081  1.00 96.95           C  
ATOM   1423 HD11 LEU A  90      25.667   8.178  39.840  1.00 96.95           H  
ATOM   1424 HD12 LEU A  90      24.123   7.484  39.296  1.00 96.95           H  
ATOM   1425 HD13 LEU A  90      25.618   6.558  39.103  1.00 96.95           H  
ATOM   1426  CD2 LEU A  90      24.696   9.541  37.659  1.00 96.95           C  
ATOM   1427 HD21 LEU A  90      23.628   9.407  37.830  1.00 96.95           H  
ATOM   1428 HD22 LEU A  90      25.116  10.199  38.420  1.00 96.95           H  
ATOM   1429 HD23 LEU A  90      24.830   9.992  36.675  1.00 96.95           H  
ATOM   1430  N   VAL A  91      27.138   6.426  34.820  1.00 97.47           N  
ATOM   1431  H   VAL A  91      27.666   7.255  34.586  1.00 97.47           H  
ATOM   1432  CA  VAL A  91      26.579   5.607  33.730  1.00 97.47           C  
ATOM   1433  HA  VAL A  91      25.521   5.440  33.932  1.00 97.47           H  
ATOM   1434  C   VAL A  91      27.243   4.230  33.693  1.00 97.47           C  
ATOM   1435  CB  VAL A  91      26.688   6.318  32.367  1.00 97.47           C  
ATOM   1436  HB  VAL A  91      27.732   6.552  32.158  1.00 97.47           H  
ATOM   1437  O   VAL A  91      26.543   3.221  33.649  1.00 97.47           O  
ATOM   1438  CG1 VAL A  91      26.133   5.457  31.226  1.00 97.47           C  
ATOM   1439 HG11 VAL A  91      26.218   5.990  30.279  1.00 97.47           H  
ATOM   1440 HG12 VAL A  91      25.085   5.221  31.412  1.00 97.47           H  
ATOM   1441 HG13 VAL A  91      26.688   4.523  31.143  1.00 97.47           H  
ATOM   1442  CG2 VAL A  91      25.870   7.613  32.354  1.00 97.47           C  
ATOM   1443 HG21 VAL A  91      26.230   8.303  33.118  1.00 97.47           H  
ATOM   1444 HG22 VAL A  91      24.819   7.396  32.546  1.00 97.47           H  
ATOM   1445 HG23 VAL A  91      25.961   8.089  31.378  1.00 97.47           H  
ATOM   1446  N   VAL A  92      28.576   4.157  33.791  1.00 97.80           N  
ATOM   1447  H   VAL A  92      29.103   5.017  33.840  1.00 97.80           H  
ATOM   1448  CA  VAL A  92      29.302   2.873  33.843  1.00 97.80           C  
ATOM   1449  HA  VAL A  92      29.103   2.318  32.926  1.00 97.80           H  
ATOM   1450  C   VAL A  92      28.801   2.019  35.008  1.00 97.80           C  
ATOM   1451  CB  VAL A  92      30.822   3.097  33.959  1.00 97.80           C  
ATOM   1452  HB  VAL A  92      31.022   3.753  34.807  1.00 97.80           H  
ATOM   1453  O   VAL A  92      28.493   0.843  34.819  1.00 97.80           O  
ATOM   1454  CG1 VAL A  92      31.599   1.787  34.163  1.00 97.80           C  
ATOM   1455 HG11 VAL A  92      31.397   1.098  33.343  1.00 97.80           H  
ATOM   1456 HG12 VAL A  92      32.666   2.002  34.204  1.00 97.80           H  
ATOM   1457 HG13 VAL A  92      31.316   1.312  35.102  1.00 97.80           H  
ATOM   1458  CG2 VAL A  92      31.391   3.745  32.692  1.00 97.80           C  
ATOM   1459 HG21 VAL A  92      32.415   4.067  32.880  1.00 97.80           H  
ATOM   1460 HG22 VAL A  92      31.379   3.032  31.867  1.00 97.80           H  
ATOM   1461 HG23 VAL A  92      30.807   4.620  32.404  1.00 97.80           H  
ATOM   1462  N   HIS A  93      28.663   2.612  36.197  1.00 97.68           N  
ATOM   1463  H   HIS A  93      28.931   3.581  36.290  1.00 97.68           H  
ATOM   1464  CA  HIS A  93      28.143   1.925  37.376  1.00 97.68           C  
ATOM   1465  HA  HIS A  93      28.778   1.066  37.592  1.00 97.68           H  
ATOM   1466  C   HIS A  93      26.711   1.411  37.165  1.00 97.68           C  
ATOM   1467  CB  HIS A  93      28.187   2.885  38.569  1.00 97.68           C  
ATOM   1468  HB2 HIS A  93      29.201   3.259  38.715  1.00 97.68           H  
ATOM   1469  HB3 HIS A  93      27.554   3.748  38.364  1.00 97.68           H  
ATOM   1470  O   HIS A  93      26.412   0.271  37.518  1.00 97.68           O  
ATOM   1471  CG  HIS A  93      27.714   2.237  39.841  1.00 97.68           C  
ATOM   1472  CD2 HIS A  93      28.444   1.445  40.686  1.00 97.68           C  
ATOM   1473  HD2 HIS A  93      29.486   1.187  40.573  1.00 97.68           H  
ATOM   1474  ND1 HIS A  93      26.429   2.280  40.327  1.00 97.68           N  
ATOM   1475  HD1 HIS A  93      25.643   2.731  39.881  1.00 97.68           H  
ATOM   1476  CE1 HIS A  93      26.388   1.542  41.446  1.00 97.68           C  
ATOM   1477  HE1 HIS A  93      25.506   1.376  42.047  1.00 97.68           H  
ATOM   1478  NE2 HIS A  93      27.591   1.013  41.709  1.00 97.68           N  
ATOM   1479  N   ALA A  94      25.830   2.229  36.577  1.00 97.33           N  
ATOM   1480  H   ALA A  94      26.131   3.154  36.308  1.00 97.33           H  
ATOM   1481  CA  ALA A  94      24.444   1.857  36.301  1.00 97.33           C  
ATOM   1482  HA  ALA A  94      23.950   1.616  37.242  1.00 97.33           H  
ATOM   1483  C   ALA A  94      24.359   0.617  35.398  1.00 97.33           C  
ATOM   1484  CB  ALA A  94      23.727   3.056  35.670  1.00 97.33           C  
ATOM   1485  HB1 ALA A  94      24.125   3.261  34.676  1.00 97.33           H  
ATOM   1486  HB2 ALA A  94      22.662   2.839  35.584  1.00 97.33           H  
ATOM   1487  HB3 ALA A  94      23.865   3.942  36.290  1.00 97.33           H  
ATOM   1488  O   ALA A  94      23.658  -0.339  35.729  1.00 97.33           O  
ATOM   1489  N   PHE A  95      25.129   0.593  34.305  1.00 97.52           N  
ATOM   1490  H   PHE A  95      25.677   1.410  34.080  1.00 97.52           H  
ATOM   1491  CA  PHE A  95      25.184  -0.565  33.410  1.00 97.52           C  
ATOM   1492  HA  PHE A  95      24.166  -0.853  33.147  1.00 97.52           H  
ATOM   1493  C   PHE A  95      25.815  -1.782  34.081  1.00 97.52           C  
ATOM   1494  CB  PHE A  95      25.922  -0.209  32.116  1.00 97.52           C  
ATOM   1495  HB2 PHE A  95      26.764   0.449  32.332  1.00 97.52           H  
ATOM   1496  HB3 PHE A  95      26.326  -1.121  31.678  1.00 97.52           H  
ATOM   1497  O   PHE A  95      25.259  -2.871  33.996  1.00 97.52           O  
ATOM   1498  CG  PHE A  95      25.012   0.427  31.090  1.00 97.52           C  
ATOM   1499  CD1 PHE A  95      24.272  -0.386  30.211  1.00 97.52           C  
ATOM   1500  HD1 PHE A  95      24.363  -1.461  30.256  1.00 97.52           H  
ATOM   1501  CD2 PHE A  95      24.872   1.824  31.030  1.00 97.52           C  
ATOM   1502  HD2 PHE A  95      25.438   2.458  31.696  1.00 97.52           H  
ATOM   1503  CE1 PHE A  95      23.395   0.197  29.280  1.00 97.52           C  
ATOM   1504  HE1 PHE A  95      22.826  -0.421  28.602  1.00 97.52           H  
ATOM   1505  CE2 PHE A  95      24.000   2.406  30.099  1.00 97.52           C  
ATOM   1506  HE2 PHE A  95      23.906   3.481  30.047  1.00 97.52           H  
ATOM   1507  CZ  PHE A  95      23.253   1.593  29.230  1.00 97.52           C  
ATOM   1508  HZ  PHE A  95      22.579   2.037  28.512  1.00 97.52           H  
ATOM   1509  N   GLN A  96      26.930  -1.627  34.801  1.00 97.63           N  
ATOM   1510  H   GLN A  96      27.355  -0.712  34.856  1.00 97.63           H  
ATOM   1511  CA  GLN A  96      27.549  -2.748  35.517  1.00 97.63           C  
ATOM   1512  HA  GLN A  96      27.792  -3.529  34.797  1.00 97.63           H  
ATOM   1513  C   GLN A  96      26.601  -3.371  36.543  1.00 97.63           C  
ATOM   1514  CB  GLN A  96      28.831  -2.287  36.216  1.00 97.63           C  
ATOM   1515  HB2 GLN A  96      29.139  -3.048  36.933  1.00 97.63           H  
ATOM   1516  HB3 GLN A  96      28.644  -1.358  36.754  1.00 97.63           H  
ATOM   1517  O   GLN A  96      26.568  -4.592  36.687  1.00 97.63           O  
ATOM   1518  CG  GLN A  96      29.968  -2.095  35.209  1.00 97.63           C  
ATOM   1519  HG2 GLN A  96      29.692  -1.357  34.456  1.00 97.63           H  
ATOM   1520  HG3 GLN A  96      30.142  -3.041  34.695  1.00 97.63           H  
ATOM   1521  CD  GLN A  96      31.264  -1.650  35.868  1.00 97.63           C  
ATOM   1522  NE2 GLN A  96      32.380  -1.899  35.227  1.00 97.63           N  
ATOM   1523 HE21 GLN A  96      33.244  -1.643  35.684  1.00 97.63           H  
ATOM   1524 HE22 GLN A  96      32.388  -2.419  34.362  1.00 97.63           H  
ATOM   1525  OE1 GLN A  96      31.309  -1.102  36.957  1.00 97.63           O  
ATOM   1526  N   ARG A  97      25.805  -2.549  37.231  1.00 95.26           N  
ATOM   1527  H   ARG A  97      25.909  -1.555  37.089  1.00 95.26           H  
ATOM   1528  CA  ARG A  97      24.757  -3.017  38.135  1.00 95.26           C  
ATOM   1529  HA  ARG A  97      25.185  -3.732  38.838  1.00 95.26           H  
ATOM   1530  C   ARG A  97      23.662  -3.774  37.381  1.00 95.26           C  
ATOM   1531  CB  ARG A  97      24.212  -1.821  38.920  1.00 95.26           C  
ATOM   1532  HB2 ARG A  97      25.017  -1.378  39.507  1.00 95.26           H  
ATOM   1533  HB3 ARG A  97      23.826  -1.068  38.232  1.00 95.26           H  
ATOM   1534  O   ARG A  97      23.375  -4.909  37.747  1.00 95.26           O  
ATOM   1535  CG  ARG A  97      23.090  -2.272  39.851  1.00 95.26           C  
ATOM   1536  HG2 ARG A  97      22.270  -2.686  39.263  1.00 95.26           H  
ATOM   1537  HG3 ARG A  97      23.459  -3.040  40.530  1.00 95.26           H  
ATOM   1538  CD  ARG A  97      22.544  -1.103  40.654  1.00 95.26           C  
ATOM   1539  HD2 ARG A  97      23.323  -0.734  41.321  1.00 95.26           H  
ATOM   1540  HD3 ARG A  97      22.236  -0.309  39.974  1.00 95.26           H  
ATOM   1541  NE  ARG A  97      21.382  -1.581  41.403  1.00 95.26           N  
ATOM   1542  HE  ARG A  97      20.912  -2.385  41.012  1.00 95.26           H  
ATOM   1543  NH1 ARG A  97      21.494  -0.204  43.234  1.00 95.26           N  
ATOM   1544 HH11 ARG A  97      22.307   0.235  42.825  1.00 95.26           H  
ATOM   1545 HH12 ARG A  97      21.121   0.075  44.130  1.00 95.26           H  
ATOM   1546  NH2 ARG A  97      19.896  -1.782  43.053  1.00 95.26           N  
ATOM   1547 HH21 ARG A  97      19.542  -2.554  42.507  1.00 95.26           H  
ATOM   1548 HH22 ARG A  97      19.501  -1.557  43.955  1.00 95.26           H  
ATOM   1549  CZ  ARG A  97      20.932  -1.175  42.564  1.00 95.26           C  
ATOM   1550  N   ALA A  98      23.100  -3.185  36.326  1.00 95.30           N  
ATOM   1551  H   ALA A  98      23.382  -2.247  36.081  1.00 95.30           H  
ATOM   1552  CA  ALA A  98      22.047  -3.818  35.533  1.00 95.30           C  
ATOM   1553  HA  ALA A  98      21.195  -4.027  36.180  1.00 95.30           H  
ATOM   1554  C   ALA A  98      22.503  -5.158  34.929  1.00 95.30           C  
ATOM   1555  CB  ALA A  98      21.602  -2.830  34.450  1.00 95.30           C  
ATOM   1556  HB1 ALA A  98      20.774  -3.258  33.884  1.00 95.30           H  
ATOM   1557  HB2 ALA A  98      21.265  -1.903  34.914  1.00 95.30           H  
ATOM   1558  HB3 ALA A  98      22.427  -2.613  33.773  1.00 95.30           H  
ATOM   1559  O   ALA A  98      21.769  -6.136  34.966  1.00 95.30           O  
ATOM   1560  N   ILE A  99      23.749  -5.247  34.452  1.00 95.83           N  
ATOM   1561  H   ILE A  99      24.302  -4.403  34.406  1.00 95.83           H  
ATOM   1562  CA  ILE A  99      24.324  -6.496  33.933  1.00 95.83           C  
ATOM   1563  HA  ILE A  99      23.674  -6.876  33.144  1.00 95.83           H  
ATOM   1564  C   ILE A  99      24.378  -7.573  35.021  1.00 95.83           C  
ATOM   1565  CB  ILE A  99      25.721  -6.241  33.328  1.00 95.83           C  
ATOM   1566  HB  ILE A  99      26.342  -5.745  34.074  1.00 95.83           H  
ATOM   1567  O   ILE A  99      23.986  -8.709  34.767  1.00 95.83           O  
ATOM   1568  CG1 ILE A  99      25.607  -5.346  32.081  1.00 95.83           C  
ATOM   1569 HG12 ILE A  99      24.884  -4.545  32.238  1.00 95.83           H  
ATOM   1570 HG13 ILE A  99      25.213  -5.964  31.274  1.00 95.83           H  
ATOM   1571  CG2 ILE A  99      26.389  -7.569  32.915  1.00 95.83           C  
ATOM   1572 HG21 ILE A  99      25.741  -8.118  32.232  1.00 95.83           H  
ATOM   1573 HG22 ILE A  99      26.580  -8.193  33.788  1.00 95.83           H  
ATOM   1574 HG23 ILE A  99      27.343  -7.389  32.419  1.00 95.83           H  
ATOM   1575  CD1 ILE A  99      26.938  -4.702  31.657  1.00 95.83           C  
ATOM   1576 HD11 ILE A  99      27.370  -4.157  32.496  1.00 95.83           H  
ATOM   1577 HD12 ILE A  99      27.645  -5.459  31.316  1.00 95.83           H  
ATOM   1578 HD13 ILE A  99      26.758  -3.999  30.844  1.00 95.83           H  
ATOM   1579  N   ARG A 100      24.822  -7.236  36.240  1.00 94.03           N  
ATOM   1580  H   ARG A 100      25.090  -6.276  36.400  1.00 94.03           H  
ATOM   1581  CA  ARG A 100      24.856  -8.192  37.363  1.00 94.03           C  
ATOM   1582  HA  ARG A 100      25.426  -9.073  37.068  1.00 94.03           H  
ATOM   1583  C   ARG A 100      23.459  -8.706  37.726  1.00 94.03           C  
ATOM   1584  CB  ARG A 100      25.501  -7.542  38.594  1.00 94.03           C  
ATOM   1585  HB2 ARG A 100      25.004  -6.592  38.793  1.00 94.03           H  
ATOM   1586  HB3 ARG A 100      25.337  -8.189  39.456  1.00 94.03           H  
ATOM   1587  O   ARG A 100      23.316  -9.886  38.042  1.00 94.03           O  
ATOM   1588  CG  ARG A 100      27.012  -7.313  38.451  1.00 94.03           C  
ATOM   1589  HG2 ARG A 100      27.521  -8.276  38.420  1.00 94.03           H  
ATOM   1590  HG3 ARG A 100      27.232  -6.779  37.526  1.00 94.03           H  
ATOM   1591  CD  ARG A 100      27.492  -6.495  39.659  1.00 94.03           C  
ATOM   1592  HD2 ARG A 100      26.868  -5.605  39.736  1.00 94.03           H  
ATOM   1593  HD3 ARG A 100      27.347  -7.079  40.569  1.00 94.03           H  
ATOM   1594  NE  ARG A 100      28.897  -6.055  39.559  1.00 94.03           N  
ATOM   1595  HE  ARG A 100      29.042  -5.076  39.356  1.00 94.03           H  
ATOM   1596  NH1 ARG A 100      29.923  -8.072  39.949  1.00 94.03           N  
ATOM   1597 HH11 ARG A 100      29.029  -8.528  39.843  1.00 94.03           H  
ATOM   1598 HH12 ARG A 100      30.758  -8.635  40.025  1.00 94.03           H  
ATOM   1599  NH2 ARG A 100      31.150  -6.205  39.826  1.00 94.03           N  
ATOM   1600 HH21 ARG A 100      31.962  -6.747  40.083  1.00 94.03           H  
ATOM   1601 HH22 ARG A 100      31.252  -5.209  39.697  1.00 94.03           H  
ATOM   1602  CZ  ARG A 100      29.979  -6.778  39.778  1.00 94.03           C  
ATOM   1603  N   GLU A 101      22.456  -7.830  37.679  1.00 92.12           N  
ATOM   1604  H   GLU A 101      22.668  -6.873  37.437  1.00 92.12           H  
ATOM   1605  CA  GLU A 101      21.054  -8.171  37.956  1.00 92.12           C  
ATOM   1606  HA  GLU A 101      21.003  -8.761  38.871  1.00 92.12           H  
ATOM   1607  C   GLU A 101      20.443  -9.049  36.850  1.00 92.12           C  
ATOM   1608  CB  GLU A 101      20.228  -6.882  38.179  1.00 92.12           C  
ATOM   1609  HB2 GLU A 101      19.174  -7.156  38.221  1.00 92.12           H  
ATOM   1610  HB3 GLU A 101      20.375  -6.206  37.337  1.00 92.12           H  
ATOM   1611  O   GLU A 101      19.654  -9.938  37.153  1.00 92.12           O  
ATOM   1612  CG  GLU A 101      20.592  -6.151  39.494  1.00 92.12           C  
ATOM   1613  HG2 GLU A 101      20.430  -6.838  40.324  1.00 92.12           H  
ATOM   1614  HG3 GLU A 101      21.655  -5.907  39.483  1.00 92.12           H  
ATOM   1615  CD  GLU A 101      19.790  -4.855  39.766  1.00 92.12           C  
ATOM   1616  OE1 GLU A 101      20.247  -4.022  40.602  1.00 92.12           O  
ATOM   1617  OE2 GLU A 101      18.711  -4.668  39.169  1.00 92.12           O  
ATOM   1618  N   CYS A 102      20.842  -8.858  35.589  1.00 91.84           N  
ATOM   1619  H   CYS A 102      21.418  -8.051  35.398  1.00 91.84           H  
ATOM   1620  CA  CYS A 102      20.233  -9.539  34.444  1.00 91.84           C  
ATOM   1621  HA  CYS A 102      19.221  -9.847  34.708  1.00 91.84           H  
ATOM   1622  C   CYS A 102      20.959 -10.803  33.970  1.00 91.84           C  
ATOM   1623  CB  CYS A 102      20.131  -8.551  33.278  1.00 91.84           C  
ATOM   1624  HB2 CYS A 102      21.117  -8.142  33.056  1.00 91.84           H  
ATOM   1625  HB3 CYS A 102      19.751  -9.071  32.399  1.00 91.84           H  
ATOM   1626  O   CYS A 102      20.333 -11.614  33.301  1.00 91.84           O  
ATOM   1627  SG  CYS A 102      18.994  -7.215  33.706  1.00 91.84           S  
ATOM   1628  HG  CYS A 102      19.119  -6.512  32.577  1.00 91.84           H  
ATOM   1629  N   VAL A 103      22.255 -10.983  34.244  1.00 91.54           N  
ATOM   1630  H   VAL A 103      22.734 -10.263  34.765  1.00 91.54           H  
ATOM   1631  CA  VAL A 103      23.082 -12.043  33.625  1.00 91.54           C  
ATOM   1632  HA  VAL A 103      22.486 -12.579  32.886  1.00 91.54           H  
ATOM   1633  C   VAL A 103      23.535 -13.074  34.661  1.00 91.54           C  
ATOM   1634  CB  VAL A 103      24.271 -11.425  32.863  1.00 91.54           C  
ATOM   1635  HB  VAL A 103      24.902 -10.871  33.557  1.00 91.54           H  
ATOM   1636  O   VAL A 103      24.023 -12.707  35.732  1.00 91.54           O  
ATOM   1637  CG1 VAL A 103      25.132 -12.501  32.199  1.00 91.54           C  
ATOM   1638 HG11 VAL A 103      25.608 -13.131  32.949  1.00 91.54           H  
ATOM   1639 HG12 VAL A 103      25.916 -12.035  31.602  1.00 91.54           H  
ATOM   1640 HG13 VAL A 103      24.505 -13.117  31.553  1.00 91.54           H  
ATOM   1641  CG2 VAL A 103      23.784 -10.470  31.761  1.00 91.54           C  
ATOM   1642 HG21 VAL A 103      24.633 -10.095  31.191  1.00 91.54           H  
ATOM   1643 HG22 VAL A 103      23.109 -10.998  31.086  1.00 91.54           H  
ATOM   1644 HG23 VAL A 103      23.263  -9.620  32.201  1.00 91.54           H  
ATOM   1645  N   GLU A 104      23.359 -14.365  34.355  1.00 80.54           N  
ATOM   1646  H   GLU A 104      22.974 -14.592  33.450  1.00 80.54           H  
ATOM   1647  CA  GLU A 104      23.546 -15.488  35.293  1.00 80.54           C  
ATOM   1648  HA  GLU A 104      23.024 -15.254  36.221  1.00 80.54           H  
ATOM   1649  C   GLU A 104      25.016 -15.706  35.689  1.00 80.54           C  
ATOM   1650  CB  GLU A 104      22.877 -16.738  34.690  1.00 80.54           C  
ATOM   1651  HB2 GLU A 104      21.876 -16.450  34.366  1.00 80.54           H  
ATOM   1652  HB3 GLU A 104      23.438 -17.064  33.815  1.00 80.54           H  
ATOM   1653  O   GLU A 104      25.337 -15.697  36.883  1.00 80.54           O  
ATOM   1654  CG  GLU A 104      22.745 -17.900  35.688  1.00 80.54           C  
ATOM   1655  HG2 GLU A 104      23.739 -18.285  35.917  1.00 80.54           H  
ATOM   1656  HG3 GLU A 104      22.321 -17.506  36.611  1.00 80.54           H  
ATOM   1657  CD  GLU A 104      21.846 -19.043  35.177  1.00 80.54           C  
ATOM   1658  OE1 GLU A 104      21.469 -19.880  36.027  1.00 80.54           O  
ATOM   1659  OE2 GLU A 104      21.483 -19.026  33.981  1.00 80.54           O  
ATOM   1660  N   GLU A 105      25.914 -15.771  34.700  1.00 82.65           N  
ATOM   1661  H   GLU A 105      25.548 -15.793  33.759  1.00 82.65           H  
ATOM   1662  CA  GLU A 105      27.350 -16.054  34.852  1.00 82.65           C  
ATOM   1663  HA  GLU A 105      27.556 -16.338  35.884  1.00 82.65           H  
ATOM   1664  C   GLU A 105      28.213 -14.819  34.528  1.00 82.65           C  
ATOM   1665  CB  GLU A 105      27.741 -17.250  33.973  1.00 82.65           C  
ATOM   1666  HB2 GLU A 105      27.498 -17.020  32.935  1.00 82.65           H  
ATOM   1667  HB3 GLU A 105      28.818 -17.394  34.058  1.00 82.65           H  
ATOM   1668  O   GLU A 105      28.779 -14.669  33.442  1.00 82.65           O  
ATOM   1669  CG  GLU A 105      27.042 -18.555  34.383  1.00 82.65           C  
ATOM   1670  HG2 GLU A 105      27.233 -18.730  35.442  1.00 82.65           H  
ATOM   1671  HG3 GLU A 105      25.966 -18.445  34.244  1.00 82.65           H  
ATOM   1672  CD  GLU A 105      27.533 -19.761  33.567  1.00 82.65           C  
ATOM   1673  OE1 GLU A 105      27.270 -20.899  34.013  1.00 82.65           O  
ATOM   1674  OE2 GLU A 105      28.184 -19.543  32.519  1.00 82.65           O  
ATOM   1675  N   CYS A 106      28.295 -13.882  35.475  1.00 86.11           N  
ATOM   1676  H   CYS A 106      27.808 -14.048  36.344  1.00 86.11           H  
ATOM   1677  CA  CYS A 106      28.977 -12.602  35.274  1.00 86.11           C  
ATOM   1678  HA  CYS A 106      29.294 -12.526  34.234  1.00 86.11           H  
ATOM   1679  C   CYS A 106      30.251 -12.467  36.125  1.00 86.11           C  
ATOM   1680  CB  CYS A 106      27.965 -11.472  35.501  1.00 86.11           C  
ATOM   1681  HB2 CYS A 106      27.041 -11.689  34.965  1.00 86.11           H  
ATOM   1682  HB3 CYS A 106      27.744 -11.387  36.565  1.00 86.11           H  
ATOM   1683  O   CYS A 106      30.224 -11.915  37.230  1.00 86.11           O  
ATOM   1684  SG  CYS A 106      28.671  -9.921  34.882  1.00 86.11           S  
ATOM   1685  HG  CYS A 106      28.623 -10.254  33.589  1.00 86.11           H  
ATOM   1686  N   ASP A 107      31.390 -12.924  35.595  1.00 91.54           N  
ATOM   1687  H   ASP A 107      31.355 -13.517  34.778  1.00 91.54           H  
ATOM   1688  CA  ASP A 107      32.695 -12.665  36.207  1.00 91.54           C  
ATOM   1689  HA  ASP A 107      32.636 -13.007  37.241  1.00 91.54           H  
ATOM   1690  C   ASP A 107      33.053 -11.170  36.185  1.00 91.54           C  
ATOM   1691  CB  ASP A 107      33.821 -13.439  35.510  1.00 91.54           C  
ATOM   1692  HB2 ASP A 107      33.813 -13.213  34.443  1.00 91.54           H  
ATOM   1693  HB3 ASP A 107      34.779 -13.094  35.900  1.00 91.54           H  
ATOM   1694  O   ASP A 107      32.718 -10.456  35.232  1.00 91.54           O  
ATOM   1695  CG  ASP A 107      33.746 -14.942  35.746  1.00 91.54           C  
ATOM   1696  OD1 ASP A 107      33.409 -15.312  36.891  1.00 91.54           O  
ATOM   1697  OD2 ASP A 107      34.110 -15.669  34.803  1.00 91.54           O  
ATOM   1698  N   PRO A 108      33.849 -10.677  37.158  1.00 93.21           N  
ATOM   1699  CA  PRO A 108      34.344  -9.300  37.149  1.00 93.21           C  
ATOM   1700  HA  PRO A 108      33.504  -8.630  37.332  1.00 93.21           H  
ATOM   1701  C   PRO A 108      35.022  -8.904  35.828  1.00 93.21           C  
ATOM   1702  CB  PRO A 108      35.333  -9.232  38.319  1.00 93.21           C  
ATOM   1703  HB2 PRO A 108      36.332  -9.513  37.985  1.00 93.21           H  
ATOM   1704  HB3 PRO A 108      35.352  -8.243  38.779  1.00 93.21           H  
ATOM   1705  O   PRO A 108      34.934  -7.761  35.386  1.00 93.21           O  
ATOM   1706  CG  PRO A 108      34.817 -10.291  39.291  1.00 93.21           C  
ATOM   1707  HG2 PRO A 108      35.607 -10.667  39.942  1.00 93.21           H  
ATOM   1708  HG3 PRO A 108      33.995  -9.883  39.878  1.00 93.21           H  
ATOM   1709  CD  PRO A 108      34.289 -11.378  38.359  1.00 93.21           C  
ATOM   1710  HD2 PRO A 108      35.087 -12.076  38.106  1.00 93.21           H  
ATOM   1711  HD3 PRO A 108      33.467 -11.907  38.842  1.00 93.21           H  
ATOM   1712  N   SER A 109      35.681  -9.845  35.149  1.00 93.20           N  
ATOM   1713  H   SER A 109      35.654 -10.797  35.485  1.00 93.20           H  
ATOM   1714  CA  SER A 109      36.339  -9.541  33.879  1.00 93.20           C  
ATOM   1715  HA  SER A 109      36.963  -8.662  34.043  1.00 93.20           H  
ATOM   1716  C   SER A 109      35.346  -9.172  32.762  1.00 93.20           C  
ATOM   1717  CB  SER A 109      37.278 -10.686  33.484  1.00 93.20           C  
ATOM   1718  HB2 SER A 109      37.640 -11.206  34.370  1.00 93.20           H  
ATOM   1719  HB3 SER A 109      38.137 -10.251  32.974  1.00 93.20           H  
ATOM   1720  O   SER A 109      35.687  -8.337  31.919  1.00 93.20           O  
ATOM   1721  OG  SER A 109      36.676 -11.602  32.597  1.00 93.20           O  
ATOM   1722  HG  SER A 109      36.160 -12.273  33.049  1.00 93.20           H  
ATOM   1723  N   HIS A 110      34.120  -9.710  32.780  1.00 94.62           N  
ATOM   1724  H   HIS A 110      33.868 -10.340  33.528  1.00 94.62           H  
ATOM   1725  CA  HIS A 110      33.091  -9.472  31.760  1.00 94.62           C  
ATOM   1726  HA  HIS A 110      33.550  -9.560  30.775  1.00 94.62           H  
ATOM   1727  C   HIS A 110      32.478  -8.068  31.846  1.00 94.62           C  
ATOM   1728  CB  HIS A 110      32.001 -10.551  31.856  1.00 94.62           C  
ATOM   1729  HB2 HIS A 110      31.330 -10.400  31.011  1.00 94.62           H  
ATOM   1730  HB3 HIS A 110      31.438 -10.429  32.781  1.00 94.62           H  
ATOM   1731  O   HIS A 110      32.059  -7.502  30.841  1.00 94.62           O  
ATOM   1732  CG  HIS A 110      32.508 -11.967  31.764  1.00 94.62           C  
ATOM   1733  CD2 HIS A 110      33.567 -12.395  31.013  1.00 94.62           C  
ATOM   1734  HD2 HIS A 110      34.178 -11.784  30.366  1.00 94.62           H  
ATOM   1735  ND1 HIS A 110      31.997 -13.078  32.402  1.00 94.62           N  
ATOM   1736  HD1 HIS A 110      31.078 -13.165  32.813  1.00 94.62           H  
ATOM   1737  CE1 HIS A 110      32.780 -14.129  32.096  1.00 94.62           C  
ATOM   1738  HE1 HIS A 110      32.627 -15.143  32.438  1.00 94.62           H  
ATOM   1739  NE2 HIS A 110      33.763 -13.749  31.264  1.00 94.62           N  
ATOM   1740  N   LEU A 111      32.523  -7.454  33.031  1.00 96.76           N  
ATOM   1741  H   LEU A 111      32.874  -7.989  33.813  1.00 96.76           H  
ATOM   1742  CA  LEU A 111      32.051  -6.088  33.289  1.00 96.76           C  
ATOM   1743  HA  LEU A 111      31.144  -5.917  32.708  1.00 96.76           H  
ATOM   1744  C   LEU A 111      33.040  -5.000  32.851  1.00 96.76           C  
ATOM   1745  CB  LEU A 111      31.726  -5.968  34.783  1.00 96.76           C  
ATOM   1746  HB2 LEU A 111      32.620  -6.230  35.349  1.00 96.76           H  
ATOM   1747  HB3 LEU A 111      31.470  -4.936  35.022  1.00 96.76           H  
ATOM   1748  O   LEU A 111      32.815  -3.817  33.119  1.00 96.76           O  
ATOM   1749  CG  LEU A 111      30.566  -6.873  35.216  1.00 96.76           C  
ATOM   1750  HG  LEU A 111      30.765  -7.904  34.925  1.00 96.76           H  
ATOM   1751  CD1 LEU A 111      30.457  -6.818  36.728  1.00 96.76           C  
ATOM   1752 HD11 LEU A 111      29.653  -7.488  37.035  1.00 96.76           H  
ATOM   1753 HD12 LEU A 111      30.241  -5.798  37.044  1.00 96.76           H  
ATOM   1754 HD13 LEU A 111      31.391  -7.169  37.165  1.00 96.76           H  
ATOM   1755  CD2 LEU A 111      29.234  -6.414  34.628  1.00 96.76           C  
ATOM   1756 HD21 LEU A 111      29.056  -5.364  34.863  1.00 96.76           H  
ATOM   1757 HD22 LEU A 111      29.234  -6.552  33.547  1.00 96.76           H  
ATOM   1758 HD23 LEU A 111      28.422  -7.008  35.046  1.00 96.76           H  
ATOM   1759  N   THR A 112      34.142  -5.386  32.203  1.00 97.33           N  
ATOM   1760  H   THR A 112      34.231  -6.366  31.975  1.00 97.33           H  
ATOM   1761  CA  THR A 112      35.138  -4.437  31.705  1.00 97.33           C  
ATOM   1762  HA  THR A 112      35.431  -3.795  32.535  1.00 97.33           H  
ATOM   1763  C   THR A 112      34.534  -3.578  30.597  1.00 97.33           C  
ATOM   1764  CB  THR A 112      36.398  -5.129  31.177  1.00 97.33           C  
ATOM   1765  HB  THR A 112      36.153  -5.711  30.289  1.00 97.33           H  
ATOM   1766  O   THR A 112      34.151  -4.085  29.541  1.00 97.33           O  
ATOM   1767  CG2 THR A 112      37.484  -4.115  30.829  1.00 97.33           C  
ATOM   1768 HG21 THR A 112      37.178  -3.504  29.979  1.00 97.33           H  
ATOM   1769 HG22 THR A 112      37.680  -3.472  31.687  1.00 97.33           H  
ATOM   1770 HG23 THR A 112      38.392  -4.659  30.568  1.00 97.33           H  
ATOM   1771  OG1 THR A 112      36.975  -5.992  32.133  1.00 97.33           O  
ATOM   1772  HG1 THR A 112      36.386  -6.745  32.215  1.00 97.33           H  
ATOM   1773  N   CYS A 113      34.510  -2.269  30.823  1.00 97.78           N  
ATOM   1774  H   CYS A 113      34.885  -1.939  31.701  1.00 97.78           H  
ATOM   1775  CA  CYS A 113      33.913  -1.286  29.930  1.00 97.78           C  
ATOM   1776  HA  CYS A 113      33.342  -1.787  29.148  1.00 97.78           H  
ATOM   1777  C   CYS A 113      34.994  -0.423  29.272  1.00 97.78           C  
ATOM   1778  CB  CYS A 113      32.938  -0.451  30.759  1.00 97.78           C  
ATOM   1779  HB2 CYS A 113      33.464   0.025  31.587  1.00 97.78           H  
ATOM   1780  HB3 CYS A 113      32.162  -1.099  31.166  1.00 97.78           H  
ATOM   1781  O   CYS A 113      35.909   0.052  29.943  1.00 97.78           O  
ATOM   1782  SG  CYS A 113      32.173   0.817  29.728  1.00 97.78           S  
ATOM   1783  HG  CYS A 113      33.274   1.470  29.346  1.00 97.78           H  
ATOM   1784  N   VAL A 114      34.882  -0.171  27.973  1.00 98.34           N  
ATOM   1785  H   VAL A 114      34.089  -0.566  27.488  1.00 98.34           H  
ATOM   1786  CA  VAL A 114      35.742   0.750  27.222  1.00 98.34           C  
ATOM   1787  HA  VAL A 114      36.674   0.900  27.766  1.00 98.34           H  
ATOM   1788  C   VAL A 114      35.035   2.090  27.099  1.00 98.34           C  
ATOM   1789  CB  VAL A 114      36.092   0.190  25.832  1.00 98.34           C  
ATOM   1790  HB  VAL A 114      35.185   0.091  25.236  1.00 98.34           H  
ATOM   1791  O   VAL A 114      33.886   2.134  26.670  1.00 98.34           O  
ATOM   1792  CG1 VAL A 114      37.072   1.115  25.098  1.00 98.34           C  
ATOM   1793 HG11 VAL A 114      36.603   2.080  24.904  1.00 98.34           H  
ATOM   1794 HG12 VAL A 114      37.968   1.265  25.700  1.00 98.34           H  
ATOM   1795 HG13 VAL A 114      37.348   0.677  24.139  1.00 98.34           H  
ATOM   1796  CG2 VAL A 114      36.749  -1.189  25.954  1.00 98.34           C  
ATOM   1797 HG21 VAL A 114      36.070  -1.892  26.438  1.00 98.34           H  
ATOM   1798 HG22 VAL A 114      37.664  -1.101  26.539  1.00 98.34           H  
ATOM   1799 HG23 VAL A 114      36.992  -1.586  24.969  1.00 98.34           H  
ATOM   1800  N   LEU A 115      35.730   3.170  27.454  1.00 98.35           N  
ATOM   1801  H   LEU A 115      36.687   3.060  27.759  1.00 98.35           H  
ATOM   1802  CA  LEU A 115      35.266   4.536  27.247  1.00 98.35           C  
ATOM   1803  HA  LEU A 115      34.178   4.543  27.185  1.00 98.35           H  
ATOM   1804  C   LEU A 115      35.833   5.065  25.931  1.00 98.35           C  
ATOM   1805  CB  LEU A 115      35.690   5.388  28.453  1.00 98.35           C  
ATOM   1806  HB2 LEU A 115      35.231   4.963  29.346  1.00 98.35           H  
ATOM   1807  HB3 LEU A 115      36.772   5.321  28.560  1.00 98.35           H  
ATOM   1808  O   LEU A 115      37.056   5.087  25.738  1.00 98.35           O  
ATOM   1809  CG  LEU A 115      35.312   6.876  28.347  1.00 98.35           C  
ATOM   1810  HG  LEU A 115      35.763   7.273  27.437  1.00 98.35           H  
ATOM   1811  CD1 LEU A 115      33.803   7.102  28.280  1.00 98.35           C  
ATOM   1812 HD11 LEU A 115      33.395   6.686  27.359  1.00 98.35           H  
ATOM   1813 HD12 LEU A 115      33.590   8.171  28.287  1.00 98.35           H  
ATOM   1814 HD13 LEU A 115      33.316   6.637  29.137  1.00 98.35           H  
ATOM   1815  CD2 LEU A 115      35.886   7.647  29.535  1.00 98.35           C  
ATOM   1816 HD21 LEU A 115      35.548   7.212  30.476  1.00 98.35           H  
ATOM   1817 HD22 LEU A 115      35.573   8.690  29.482  1.00 98.35           H  
ATOM   1818 HD23 LEU A 115      36.975   7.615  29.491  1.00 98.35           H  
ATOM   1819  N   LEU A 116      34.944   5.497  25.037  1.00 98.12           N  
ATOM   1820  H   LEU A 116      33.960   5.429  25.255  1.00 98.12           H  
ATOM   1821  CA  LEU A 116      35.317   6.189  23.815  1.00 98.12           C  
ATOM   1822  HA  LEU A 116      36.405   6.245  23.780  1.00 98.12           H  
ATOM   1823  C   LEU A 116      34.780   7.615  23.834  1.00 98.12           C  
ATOM   1824  CB  LEU A 116      34.861   5.460  22.547  1.00 98.12           C  
ATOM   1825  HB2 LEU A 116      35.388   5.963  21.736  1.00 98.12           H  
ATOM   1826  HB3 LEU A 116      33.793   5.619  22.398  1.00 98.12           H  
ATOM   1827  O   LEU A 116      33.580   7.832  23.963  1.00 98.12           O  
ATOM   1828  CG  LEU A 116      35.167   3.959  22.431  1.00 98.12           C  
ATOM   1829  HG  LEU A 116      36.121   3.735  22.908  1.00 98.12           H  
ATOM   1830  CD1 LEU A 116      34.081   3.059  23.028  1.00 98.12           C  
ATOM   1831 HD11 LEU A 116      34.381   2.014  22.955  1.00 98.12           H  
ATOM   1832 HD12 LEU A 116      33.922   3.293  24.081  1.00 98.12           H  
ATOM   1833 HD13 LEU A 116      33.139   3.199  22.498  1.00 98.12           H  
ATOM   1834  CD2 LEU A 116      35.281   3.644  20.937  1.00 98.12           C  
ATOM   1835 HD21 LEU A 116      34.537   4.205  20.372  1.00 98.12           H  
ATOM   1836 HD22 LEU A 116      36.282   3.904  20.593  1.00 98.12           H  
ATOM   1837 HD23 LEU A 116      35.088   2.586  20.758  1.00 98.12           H  
ATOM   1838  N   GLU A 117      35.663   8.587  23.642  1.00 97.01           N  
ATOM   1839  H   GLU A 117      36.632   8.338  23.505  1.00 97.01           H  
ATOM   1840  CA  GLU A 117      35.315  10.006  23.723  1.00 97.01           C  
ATOM   1841  HA  GLU A 117      34.237  10.115  23.833  1.00 97.01           H  
ATOM   1842  C   GLU A 117      35.713  10.744  22.453  1.00 97.01           C  
ATOM   1843  CB  GLU A 117      35.951  10.677  24.948  1.00 97.01           C  
ATOM   1844  HB2 GLU A 117      37.036  10.651  24.846  1.00 97.01           H  
ATOM   1845  HB3 GLU A 117      35.639  11.721  24.985  1.00 97.01           H  
ATOM   1846  O   GLU A 117      36.556  10.306  21.657  1.00 97.01           O  
ATOM   1847  CG  GLU A 117      35.532   9.998  26.252  1.00 97.01           C  
ATOM   1848  HG2 GLU A 117      34.446  10.008  26.337  1.00 97.01           H  
ATOM   1849  HG3 GLU A 117      35.864   8.960  26.213  1.00 97.01           H  
ATOM   1850  CD  GLU A 117      36.165  10.676  27.466  1.00 97.01           C  
ATOM   1851  OE1 GLU A 117      35.519  11.593  28.021  1.00 97.01           O  
ATOM   1852  OE2 GLU A 117      37.299  10.275  27.824  1.00 97.01           O  
ATOM   1853  N   LYS A 118      35.094  11.905  22.279  1.00 93.59           N  
ATOM   1854  H   LYS A 118      34.422  12.199  22.973  1.00 93.59           H  
ATOM   1855  CA  LYS A 118      35.359  12.823  21.186  1.00 93.59           C  
ATOM   1856  HA  LYS A 118      36.348  12.610  20.781  1.00 93.59           H  
ATOM   1857  C   LYS A 118      35.301  14.261  21.715  1.00 93.59           C  
ATOM   1858  CB  LYS A 118      34.310  12.552  20.112  1.00 93.59           C  
ATOM   1859  HB2 LYS A 118      33.320  12.655  20.554  1.00 93.59           H  
ATOM   1860  HB3 LYS A 118      34.423  11.529  19.752  1.00 93.59           H  
ATOM   1861  O   LYS A 118      34.485  14.538  22.584  1.00 93.59           O  
ATOM   1862  CG  LYS A 118      34.441  13.516  18.939  1.00 93.59           C  
ATOM   1863  HG2 LYS A 118      34.279  14.538  19.282  1.00 93.59           H  
ATOM   1864  HG3 LYS A 118      35.426  13.425  18.481  1.00 93.59           H  
ATOM   1865  CD  LYS A 118      33.373  13.171  17.922  1.00 93.59           C  
ATOM   1866  HD2 LYS A 118      33.680  12.267  17.396  1.00 93.59           H  
ATOM   1867  HD3 LYS A 118      32.422  12.983  18.419  1.00 93.59           H  
ATOM   1868  CE  LYS A 118      33.213  14.352  16.980  1.00 93.59           C  
ATOM   1869  HE2 LYS A 118      34.191  14.782  16.765  1.00 93.59           H  
ATOM   1870  HE3 LYS A 118      32.620  15.117  17.482  1.00 93.59           H  
ATOM   1871  NZ  LYS A 118      32.553  13.881  15.758  1.00 93.59           N  
ATOM   1872  HZ1 LYS A 118      33.133  13.161  15.351  1.00 93.59           H  
ATOM   1873  HZ2 LYS A 118      32.406  14.648  15.117  1.00 93.59           H  
ATOM   1874  HZ3 LYS A 118      31.673  13.454  16.010  1.00 93.59           H  
ATOM   1875  N   PRO A 119      36.125  15.187  21.191  1.00 93.12           N  
ATOM   1876  CA  PRO A 119      36.047  16.590  21.585  1.00 93.12           C  
ATOM   1877  HA  PRO A 119      36.259  16.635  22.654  1.00 93.12           H  
ATOM   1878  C   PRO A 119      34.676  17.224  21.273  1.00 93.12           C  
ATOM   1879  CB  PRO A 119      37.168  17.302  20.823  1.00 93.12           C  
ATOM   1880  HB2 PRO A 119      37.622  18.091  21.421  1.00 93.12           H  
ATOM   1881  HB3 PRO A 119      36.785  17.710  19.887  1.00 93.12           H  
ATOM   1882  O   PRO A 119      34.085  16.887  20.236  1.00 93.12           O  
ATOM   1883  CG  PRO A 119      38.160  16.182  20.515  1.00 93.12           C  
ATOM   1884  HG2 PRO A 119      38.759  16.402  19.632  1.00 93.12           H  
ATOM   1885  HG3 PRO A 119      38.799  16.012  21.382  1.00 93.12           H  
ATOM   1886  CD  PRO A 119      37.257  14.973  20.303  1.00 93.12           C  
ATOM   1887  HD2 PRO A 119      37.805  14.063  20.548  1.00 93.12           H  
ATOM   1888  HD3 PRO A 119      36.912  14.951  19.269  1.00 93.12           H  
ATOM   1889  N   PRO A 120      34.215  18.195  22.086  1.00 94.03           N  
ATOM   1890  CA  PRO A 120      32.997  18.944  21.806  1.00 94.03           C  
ATOM   1891  HA  PRO A 120      32.165  18.240  21.782  1.00 94.03           H  
ATOM   1892  C   PRO A 120      33.089  19.688  20.469  1.00 94.03           C  
ATOM   1893  CB  PRO A 120      32.803  19.921  22.970  1.00 94.03           C  
ATOM   1894  HB2 PRO A 120      31.766  19.940  23.307  1.00 94.03           H  
ATOM   1895  HB3 PRO A 120      33.116  20.922  22.673  1.00 94.03           H  
ATOM   1896  O   PRO A 120      34.159  20.161  20.077  1.00 94.03           O  
ATOM   1897  CG  PRO A 120      33.736  19.429  24.073  1.00 94.03           C  
ATOM   1898  HG2 PRO A 120      33.190  18.776  24.755  1.00 94.03           H  
ATOM   1899  HG3 PRO A 120      34.172  20.261  24.626  1.00 94.03           H  
ATOM   1900  CD  PRO A 120      34.809  18.631  23.341  1.00 94.03           C  
ATOM   1901  HD2 PRO A 120      35.667  19.271  23.134  1.00 94.03           H  
ATOM   1902  HD3 PRO A 120      35.103  17.784  23.960  1.00 94.03           H  
ATOM   1903  N   TYR A 121      31.965  19.825  19.770  1.00 93.28           N  
ATOM   1904  H   TYR A 121      31.114  19.436  20.149  1.00 93.28           H  
ATOM   1905  CA  TYR A 121      31.898  20.532  18.492  1.00 93.28           C  
ATOM   1906  HA  TYR A 121      32.720  21.246  18.451  1.00 93.28           H  
ATOM   1907  C   TYR A 121      30.608  21.339  18.360  1.00 93.28           C  
ATOM   1908  CB  TYR A 121      32.081  19.551  17.322  1.00 93.28           C  
ATOM   1909  HB2 TYR A 121      32.134  20.123  16.396  1.00 93.28           H  
ATOM   1910  HB3 TYR A 121      33.041  19.048  17.441  1.00 93.28           H  
ATOM   1911  O   TYR A 121      29.569  20.986  18.916  1.00 93.28           O  
ATOM   1912  CG  TYR A 121      30.995  18.497  17.185  1.00 93.28           C  
ATOM   1913  CD1 TYR A 121      31.063  17.318  17.955  1.00 93.28           C  
ATOM   1914  HD1 TYR A 121      31.872  17.181  18.657  1.00 93.28           H  
ATOM   1915  CD2 TYR A 121      29.897  18.717  16.326  1.00 93.28           C  
ATOM   1916  HD2 TYR A 121      29.812  19.654  15.797  1.00 93.28           H  
ATOM   1917  CE1 TYR A 121      30.034  16.359  17.876  1.00 93.28           C  
ATOM   1918  HE1 TYR A 121      30.056  15.489  18.516  1.00 93.28           H  
ATOM   1919  CE2 TYR A 121      28.872  17.752  16.235  1.00 93.28           C  
ATOM   1920  HE2 TYR A 121      27.986  17.936  15.645  1.00 93.28           H  
ATOM   1921  OH  TYR A 121      27.934  15.667  16.935  1.00 93.28           O  
ATOM   1922  HH  TYR A 121      27.962  15.013  17.637  1.00 93.28           H  
ATOM   1923  CZ  TYR A 121      28.938  16.577  17.016  1.00 93.28           C  
ATOM   1924  N   VAL A 122      30.677  22.432  17.601  1.00 92.44           N  
ATOM   1925  H   VAL A 122      31.552  22.659  17.152  1.00 92.44           H  
ATOM   1926  CA  VAL A 122      29.527  23.302  17.335  1.00 92.44           C  
ATOM   1927  HA  VAL A 122      28.810  23.186  18.147  1.00 92.44           H  
ATOM   1928  C   VAL A 122      28.844  22.868  16.043  1.00 92.44           C  
ATOM   1929  CB  VAL A 122      29.932  24.786  17.307  1.00 92.44           C  
ATOM   1930  HB  VAL A 122      30.640  24.953  16.495  1.00 92.44           H  
ATOM   1931  O   VAL A 122      29.501  22.583  15.041  1.00 92.44           O  
ATOM   1932  CG1 VAL A 122      28.718  25.702  17.104  1.00 92.44           C  
ATOM   1933 HG11 VAL A 122      29.029  26.745  17.162  1.00 92.44           H  
ATOM   1934 HG12 VAL A 122      27.975  25.508  17.877  1.00 92.44           H  
ATOM   1935 HG13 VAL A 122      28.276  25.534  16.122  1.00 92.44           H  
ATOM   1936  CG2 VAL A 122      30.599  25.189  18.629  1.00 92.44           C  
ATOM   1937 HG21 VAL A 122      31.516  24.622  18.791  1.00 92.44           H  
ATOM   1938 HG22 VAL A 122      30.860  26.247  18.599  1.00 92.44           H  
ATOM   1939 HG23 VAL A 122      29.916  25.016  19.461  1.00 92.44           H  
ATOM   1940  N   GLU A 123      27.517  22.826  16.062  1.00 90.49           N  
ATOM   1941  H   GLU A 123      27.045  23.023  16.933  1.00 90.49           H  
ATOM   1942  CA  GLU A 123      26.687  22.543  14.898  1.00 90.49           C  
ATOM   1943  HA  GLU A 123      27.320  22.523  14.011  1.00 90.49           H  
ATOM   1944  C   GLU A 123      25.652  23.653  14.694  1.00 90.49           C  
ATOM   1945  CB  GLU A 123      26.062  21.151  15.051  1.00 90.49           C  
ATOM   1946  HB2 GLU A 123      26.866  20.450  15.275  1.00 90.49           H  
ATOM   1947  HB3 GLU A 123      25.362  21.146  15.886  1.00 90.49           H  
ATOM   1948  O   GLU A 123      24.994  24.095  15.637  1.00 90.49           O  
ATOM   1949  CG  GLU A 123      25.352  20.677  13.778  1.00 90.49           C  
ATOM   1950  HG2 GLU A 123      25.945  20.960  12.908  1.00 90.49           H  
ATOM   1951  HG3 GLU A 123      24.376  21.158  13.701  1.00 90.49           H  
ATOM   1952  CD  GLU A 123      25.201  19.155  13.818  1.00 90.49           C  
ATOM   1953  OE1 GLU A 123      26.009  18.475  13.132  1.00 90.49           O  
ATOM   1954  OE2 GLU A 123      24.381  18.661  14.625  1.00 90.49           O  
ATOM   1955  N   THR A 124      25.529  24.118  13.451  1.00 88.92           N  
ATOM   1956  H   THR A 124      26.110  23.733  12.721  1.00 88.92           H  
ATOM   1957  CA  THR A 124      24.553  25.139  13.060  1.00 88.92           C  
ATOM   1958  HA  THR A 124      24.387  25.815  13.899  1.00 88.92           H  
ATOM   1959  C   THR A 124      23.232  24.469  12.704  1.00 88.92           C  
ATOM   1960  CB  THR A 124      25.068  25.978  11.883  1.00 88.92           C  
ATOM   1961  HB  THR A 124      25.122  25.359  10.988  1.00 88.92           H  
ATOM   1962  O   THR A 124      23.187  23.589  11.846  1.00 88.92           O  
ATOM   1963  CG2 THR A 124      24.184  27.192  11.606  1.00 88.92           C  
ATOM   1964 HG21 THR A 124      24.634  27.815  10.833  1.00 88.92           H  
ATOM   1965 HG22 THR A 124      24.055  27.781  12.514  1.00 88.92           H  
ATOM   1966 HG23 THR A 124      23.207  26.864  11.252  1.00 88.92           H  
ATOM   1967  OG1 THR A 124      26.361  26.469  12.172  1.00 88.92           O  
ATOM   1968  HG1 THR A 124      26.648  26.964  11.401  1.00 88.92           H  
ATOM   1969  N   THR A 125      22.150  24.879  13.358  1.00 80.84           N  
ATOM   1970  H   THR A 125      22.250  25.627  14.029  1.00 80.84           H  
ATOM   1971  CA  THR A 125      20.796  24.400  13.070  1.00 80.84           C  
ATOM   1972  HA  THR A 125      20.848  23.331  12.865  1.00 80.84           H  
ATOM   1973  C   THR A 125      20.225  25.082  11.828  1.00 80.84           C  
ATOM   1974  CB  THR A 125      19.851  24.601  14.265  1.00 80.84           C  
ATOM   1975  HB  THR A 125      18.905  24.110  14.040  1.00 80.84           H  
ATOM   1976  O   THR A 125      20.668  26.162  11.436  1.00 80.84           O  
ATOM   1977  CG2 THR A 125      20.397  24.003  15.556  1.00 80.84           C  
ATOM   1978 HG21 THR A 125      19.635  24.082  16.332  1.00 80.84           H  
ATOM   1979 HG22 THR A 125      20.634  22.951  15.398  1.00 80.84           H  
ATOM   1980 HG23 THR A 125      21.299  24.527  15.873  1.00 80.84           H  
ATOM   1981  OG1 THR A 125      19.590  25.962  14.512  1.00 80.84           O  
ATOM   1982  HG1 THR A 125      19.603  26.067  15.466  1.00 80.84           H  
ATOM   1983  N   GLY A 126      19.189  24.491  11.221  1.00 75.22           N  
ATOM   1984  H   GLY A 126      18.876  23.591  11.555  1.00 75.22           H  
ATOM   1985  CA  GLY A 126      18.530  25.052  10.031  1.00 75.22           C  
ATOM   1986  HA2 GLY A 126      17.720  24.388   9.728  1.00 75.22           H  
ATOM   1987  HA3 GLY A 126      19.252  25.105   9.217  1.00 75.22           H  
ATOM   1988  C   GLY A 126      17.934  26.458  10.221  1.00 75.22           C  
ATOM   1989  O   GLY A 126      17.728  27.160   9.239  1.00 75.22           O  
ATOM   1990  N   PHE A 127      17.714  26.892  11.469  1.00 76.89           N  
ATOM   1991  H   PHE A 127      17.945  26.269  12.230  1.00 76.89           H  
ATOM   1992  CA  PHE A 127      17.220  28.231  11.822  1.00 76.89           C  
ATOM   1993  HA  PHE A 127      16.728  28.660  10.949  1.00 76.89           H  
ATOM   1994  C   PHE A 127      18.343  29.219  12.200  1.00 76.89           C  
ATOM   1995  CB  PHE A 127      16.163  28.107  12.931  1.00 76.89           C  
ATOM   1996  HB2 PHE A 127      16.637  27.712  13.829  1.00 76.89           H  
ATOM   1997  HB3 PHE A 127      15.786  29.101  13.172  1.00 76.89           H  
ATOM   1998  O   PHE A 127      18.068  30.280  12.753  1.00 76.89           O  
ATOM   1999  CG  PHE A 127      14.974  27.238  12.564  1.00 76.89           C  
ATOM   2000  CD1 PHE A 127      13.989  27.731  11.687  1.00 76.89           C  
ATOM   2001  HD1 PHE A 127      14.078  28.726  11.278  1.00 76.89           H  
ATOM   2002  CD2 PHE A 127      14.850  25.940  13.094  1.00 76.89           C  
ATOM   2003  HD2 PHE A 127      15.597  25.557  13.774  1.00 76.89           H  
ATOM   2004  CE1 PHE A 127      12.886  26.930  11.342  1.00 76.89           C  
ATOM   2005  HE1 PHE A 127      12.131  27.311  10.671  1.00 76.89           H  
ATOM   2006  CE2 PHE A 127      13.748  25.138  12.747  1.00 76.89           C  
ATOM   2007  HE2 PHE A 127      13.647  24.145  13.159  1.00 76.89           H  
ATOM   2008  CZ  PHE A 127      12.766  25.634  11.871  1.00 76.89           C  
ATOM   2009  HZ  PHE A 127      11.917  25.020  11.609  1.00 76.89           H  
ATOM   2010  N   GLY A 128      19.612  28.872  11.951  1.00 80.50           N  
ATOM   2011  H   GLY A 128      19.790  27.975  11.521  1.00 80.50           H  
ATOM   2012  CA  GLY A 128      20.773  29.729  12.227  1.00 80.50           C  
ATOM   2013  HA2 GLY A 128      21.607  29.391  11.612  1.00 80.50           H  
ATOM   2014  HA3 GLY A 128      20.536  30.754  11.943  1.00 80.50           H  
ATOM   2015  C   GLY A 128      21.250  29.744  13.685  1.00 80.50           C  
ATOM   2016  O   GLY A 128      22.166  30.488  14.018  1.00 80.50           O  
ATOM   2017  N   GLY A 129      20.666  28.931  14.570  1.00 86.13           N  
ATOM   2018  H   GLY A 129      19.970  28.286  14.225  1.00 86.13           H  
ATOM   2019  CA  GLY A 129      21.152  28.776  15.944  1.00 86.13           C  
ATOM   2020  HA2 GLY A 129      20.367  28.345  16.565  1.00 86.13           H  
ATOM   2021  HA3 GLY A 129      21.409  29.756  16.346  1.00 86.13           H  
ATOM   2022  C   GLY A 129      22.384  27.870  16.015  1.00 86.13           C  
ATOM   2023  O   GLY A 129      22.487  26.908  15.260  1.00 86.13           O  
ATOM   2024  N   HIS A 130      23.293  28.127  16.953  1.00 91.24           N  
ATOM   2025  H   HIS A 130      23.176  28.940  17.540  1.00 91.24           H  
ATOM   2026  CA  HIS A 130      24.451  27.266  17.206  1.00 91.24           C  
ATOM   2027  HA  HIS A 130      24.594  26.590  16.363  1.00 91.24           H  
ATOM   2028  C   HIS A 130      24.227  26.406  18.453  1.00 91.24           C  
ATOM   2029  CB  HIS A 130      25.718  28.118  17.311  1.00 91.24           C  
ATOM   2030  HB2 HIS A 130      25.597  28.843  18.116  1.00 91.24           H  
ATOM   2031  HB3 HIS A 130      26.561  27.473  17.563  1.00 91.24           H  
ATOM   2032  O   HIS A 130      23.855  26.913  19.515  1.00 91.24           O  
ATOM   2033  CG  HIS A 130      26.042  28.851  16.036  1.00 91.24           C  
ATOM   2034  CD2 HIS A 130      25.934  30.201  15.828  1.00 91.24           C  
ATOM   2035  HD2 HIS A 130      25.605  30.933  16.550  1.00 91.24           H  
ATOM   2036  ND1 HIS A 130      26.477  28.293  14.853  1.00 91.24           N  
ATOM   2037  HD1 HIS A 130      26.612  27.313  14.651  1.00 91.24           H  
ATOM   2038  CE1 HIS A 130      26.635  29.286  13.964  1.00 91.24           C  
ATOM   2039  HE1 HIS A 130      26.962  29.158  12.942  1.00 91.24           H  
ATOM   2040  NE2 HIS A 130      26.322  30.466  14.514  1.00 91.24           N  
ATOM   2041  N   ILE A 131      24.464  25.103  18.326  1.00 93.21           N  
ATOM   2042  H   ILE A 131      24.746  24.752  17.422  1.00 93.21           H  
ATOM   2043  CA  ILE A 131      24.369  24.130  19.417  1.00 93.21           C  
ATOM   2044  HA  ILE A 131      24.067  24.631  20.337  1.00 93.21           H  
ATOM   2045  C   ILE A 131      25.756  23.541  19.652  1.00 93.21           C  
ATOM   2046  CB  ILE A 131      23.306  23.055  19.100  1.00 93.21           C  
ATOM   2047  HB  ILE A 131      23.558  22.591  18.146  1.00 93.21           H  
ATOM   2048  O   ILE A 131      26.429  23.136  18.705  1.00 93.21           O  
ATOM   2049  CG1 ILE A 131      21.912  23.715  18.980  1.00 93.21           C  
ATOM   2050 HG12 ILE A 131      21.937  24.470  18.194  1.00 93.21           H  
ATOM   2051 HG13 ILE A 131      21.670  24.216  19.917  1.00 93.21           H  
ATOM   2052  CG2 ILE A 131      23.279  21.953  20.176  1.00 93.21           C  
ATOM   2053 HG21 ILE A 131      22.596  21.153  19.887  1.00 93.21           H  
ATOM   2054 HG22 ILE A 131      24.263  21.498  20.293  1.00 93.21           H  
ATOM   2055 HG23 ILE A 131      22.960  22.363  21.134  1.00 93.21           H  
ATOM   2056  CD1 ILE A 131      20.777  22.740  18.642  1.00 93.21           C  
ATOM   2057 HD11 ILE A 131      19.859  23.302  18.471  1.00 93.21           H  
ATOM   2058 HD12 ILE A 131      20.596  22.060  19.474  1.00 93.21           H  
ATOM   2059 HD13 ILE A 131      21.028  22.166  17.750  1.00 93.21           H  
ATOM   2060  N   LEU A 132      26.172  23.483  20.914  1.00 94.79           N  
ATOM   2061  H   LEU A 132      25.525  23.751  21.642  1.00 94.79           H  
ATOM   2062  CA  LEU A 132      27.347  22.736  21.335  1.00 94.79           C  
ATOM   2063  HA  LEU A 132      28.095  22.773  20.543  1.00 94.79           H  
ATOM   2064  C   LEU A 132      26.929  21.287  21.565  1.00 94.79           C  
ATOM   2065  CB  LEU A 132      27.923  23.384  22.603  1.00 94.79           C  
ATOM   2066  HB2 LEU A 132      28.093  24.441  22.399  1.00 94.79           H  
ATOM   2067  HB3 LEU A 132      27.181  23.317  23.397  1.00 94.79           H  
ATOM   2068  O   LEU A 132      26.007  21.026  22.337  1.00 94.79           O  
ATOM   2069  CG  LEU A 132      29.238  22.758  23.104  1.00 94.79           C  
ATOM   2070  HG  LEU A 132      29.070  21.713  23.363  1.00 94.79           H  
ATOM   2071  CD1 LEU A 132      30.365  22.842  22.072  1.00 94.79           C  
ATOM   2072 HD11 LEU A 132      30.489  23.870  21.732  1.00 94.79           H  
ATOM   2073 HD12 LEU A 132      30.144  22.194  21.223  1.00 94.79           H  
ATOM   2074 HD13 LEU A 132      31.295  22.500  22.526  1.00 94.79           H  
ATOM   2075  CD2 LEU A 132      29.708  23.504  24.351  1.00 94.79           C  
ATOM   2076 HD21 LEU A 132      30.003  24.522  24.098  1.00 94.79           H  
ATOM   2077 HD22 LEU A 132      30.552  22.975  24.794  1.00 94.79           H  
ATOM   2078 HD23 LEU A 132      28.904  23.552  25.085  1.00 94.79           H  
ATOM   2079  N   LYS A 133      27.595  20.356  20.887  1.00 93.80           N  
ATOM   2080  H   LYS A 133      28.324  20.653  20.254  1.00 93.80           H  
ATOM   2081  CA  LYS A 133      27.385  18.917  21.035  1.00 93.80           C  
ATOM   2082  HA  LYS A 133      26.577  18.732  21.742  1.00 93.80           H  
ATOM   2083  C   LYS A 133      28.629  18.267  21.613  1.00 93.80           C  
ATOM   2084  CB  LYS A 133      27.004  18.284  19.693  1.00 93.80           C  
ATOM   2085  HB2 LYS A 133      27.735  18.561  18.933  1.00 93.80           H  
ATOM   2086  HB3 LYS A 133      27.016  17.201  19.810  1.00 93.80           H  
ATOM   2087  O   LYS A 133      29.750  18.587  21.216  1.00 93.80           O  
ATOM   2088  CG  LYS A 133      25.601  18.717  19.249  1.00 93.80           C  
ATOM   2089  HG2 LYS A 133      25.599  19.779  19.001  1.00 93.80           H  
ATOM   2090  HG3 LYS A 133      24.906  18.543  20.071  1.00 93.80           H  
ATOM   2091  CD  LYS A 133      25.143  17.907  18.033  1.00 93.80           C  
ATOM   2092  HD2 LYS A 133      25.727  18.199  17.161  1.00 93.80           H  
ATOM   2093  HD3 LYS A 133      25.295  16.846  18.230  1.00 93.80           H  
ATOM   2094  CE  LYS A 133      23.656  18.159  17.781  1.00 93.80           C  
ATOM   2095  HE2 LYS A 133      23.101  17.893  18.680  1.00 93.80           H  
ATOM   2096  HE3 LYS A 133      23.508  19.221  17.584  1.00 93.80           H  
ATOM   2097  NZ  LYS A 133      23.175  17.362  16.632  1.00 93.80           N  
ATOM   2098  HZ1 LYS A 133      22.183  17.488  16.488  1.00 93.80           H  
ATOM   2099  HZ2 LYS A 133      23.641  17.686  15.797  1.00 93.80           H  
ATOM   2100  HZ3 LYS A 133      23.377  16.381  16.763  1.00 93.80           H  
ATOM   2101  N   ASN A 134      28.412  17.338  22.527  1.00 94.43           N  
ATOM   2102  H   ASN A 134      27.460  17.120  22.783  1.00 94.43           H  
ATOM   2103  CA  ASN A 134      29.436  16.494  23.116  1.00 94.43           C  
ATOM   2104  HA  ASN A 134      30.251  16.362  22.405  1.00 94.43           H  
ATOM   2105  C   ASN A 134      28.818  15.121  23.406  1.00 94.43           C  
ATOM   2106  CB  ASN A 134      29.958  17.181  24.389  1.00 94.43           C  
ATOM   2107  HB2 ASN A 134      30.036  18.257  24.230  1.00 94.43           H  
ATOM   2108  HB3 ASN A 134      29.257  16.997  25.203  1.00 94.43           H  
ATOM   2109  O   ASN A 134      27.600  14.992  23.453  1.00 94.43           O  
ATOM   2110  CG  ASN A 134      31.328  16.696  24.794  1.00 94.43           C  
ATOM   2111  ND2 ASN A 134      31.578  16.516  26.068  1.00 94.43           N  
ATOM   2112 HD21 ASN A 134      32.482  16.119  26.281  1.00 94.43           H  
ATOM   2113 HD22 ASN A 134      30.828  16.393  26.733  1.00 94.43           H  
ATOM   2114  OD1 ASN A 134      32.200  16.514  23.969  1.00 94.43           O  
ATOM   2115  N   GLY A 135      29.634  14.102  23.624  1.00 94.19           N  
ATOM   2116  H   GLY A 135      30.636  14.208  23.559  1.00 94.19           H  
ATOM   2117  CA  GLY A 135      29.113  12.775  23.922  1.00 94.19           C  
ATOM   2118  HA2 GLY A 135      28.513  12.810  24.832  1.00 94.19           H  
ATOM   2119  HA3 GLY A 135      28.471  12.434  23.109  1.00 94.19           H  
ATOM   2120  C   GLY A 135      30.224  11.764  24.115  1.00 94.19           C  
ATOM   2121  O   GLY A 135      31.391  12.055  23.838  1.00 94.19           O  
ATOM   2122  N   PHE A 136      29.857  10.580  24.581  1.00 96.92           N  
ATOM   2123  H   PHE A 136      28.872  10.395  24.707  1.00 96.92           H  
ATOM   2124  CA  PHE A 136      30.773   9.461  24.753  1.00 96.92           C  
ATOM   2125  HA  PHE A 136      31.576   9.541  24.020  1.00 96.92           H  
ATOM   2126  C   PHE A 136      30.051   8.146  24.495  1.00 96.92           C  
ATOM   2127  CB  PHE A 136      31.414   9.484  26.147  1.00 96.92           C  
ATOM   2128  HB2 PHE A 136      31.950  10.426  26.268  1.00 96.92           H  
ATOM   2129  HB3 PHE A 136      32.160   8.691  26.196  1.00 96.92           H  
ATOM   2130  O   PHE A 136      28.846   8.035  24.704  1.00 96.92           O  
ATOM   2131  CG  PHE A 136      30.456   9.313  27.311  1.00 96.92           C  
ATOM   2132  CD1 PHE A 136      29.877  10.443  27.913  1.00 96.92           C  
ATOM   2133  HD1 PHE A 136      30.095  11.428  27.526  1.00 96.92           H  
ATOM   2134  CD2 PHE A 136      30.158   8.031  27.811  1.00 96.92           C  
ATOM   2135  HD2 PHE A 136      30.586   7.155  27.345  1.00 96.92           H  
ATOM   2136  CE1 PHE A 136      29.026  10.302  29.021  1.00 96.92           C  
ATOM   2137  HE1 PHE A 136      28.607  11.182  29.487  1.00 96.92           H  
ATOM   2138  CE2 PHE A 136      29.293   7.887  28.911  1.00 96.92           C  
ATOM   2139  HE2 PHE A 136      29.052   6.903  29.285  1.00 96.92           H  
ATOM   2140  CZ  PHE A 136      28.735   9.022  29.522  1.00 96.92           C  
ATOM   2141  HZ  PHE A 136      28.080   8.908  30.373  1.00 96.92           H  
ATOM   2142  N   HIS A 137      30.810   7.143  24.068  1.00 97.23           N  
ATOM   2143  H   HIS A 137      31.803   7.296  23.969  1.00 97.23           H  
ATOM   2144  CA  HIS A 137      30.312   5.781  23.973  1.00 97.23           C  
ATOM   2145  HA  HIS A 137      29.230   5.796  24.109  1.00 97.23           H  
ATOM   2146  C   HIS A 137      30.916   4.921  25.077  1.00 97.23           C  
ATOM   2147  CB  HIS A 137      30.583   5.165  22.599  1.00 97.23           C  
ATOM   2148  HB2 HIS A 137      30.181   4.151  22.603  1.00 97.23           H  
ATOM   2149  HB3 HIS A 137      31.661   5.093  22.456  1.00 97.23           H  
ATOM   2150  O   HIS A 137      32.099   5.054  25.412  1.00 97.23           O  
ATOM   2151  CG  HIS A 137      30.000   5.877  21.405  1.00 97.23           C  
ATOM   2152  CD2 HIS A 137      29.090   6.906  21.371  1.00 97.23           C  
ATOM   2153  HD2 HIS A 137      28.615   7.389  22.212  1.00 97.23           H  
ATOM   2154  ND1 HIS A 137      30.268   5.536  20.098  1.00 97.23           N  
ATOM   2155  HD1 HIS A 137      30.730   4.690  19.796  1.00 97.23           H  
ATOM   2156  CE1 HIS A 137      29.549   6.339  19.303  1.00 97.23           C  
ATOM   2157  HE1 HIS A 137      29.480   6.259  18.228  1.00 97.23           H  
ATOM   2158  NE2 HIS A 137      28.864   7.220  20.028  1.00 97.23           N  
ATOM   2159  N   LEU A 138      30.116   3.989  25.583  1.00 97.87           N  
ATOM   2160  H   LEU A 138      29.167   3.952  25.239  1.00 97.87           H  
ATOM   2161  CA  LEU A 138      30.592   2.866  26.376  1.00 97.87           C  
ATOM   2162  HA  LEU A 138      31.656   2.993  26.576  1.00 97.87           H  
ATOM   2163  C   LEU A 138      30.417   1.580  25.580  1.00 97.87           C  
ATOM   2164  CB  LEU A 138      29.877   2.778  27.727  1.00 97.87           C  
ATOM   2165  HB2 LEU A 138      30.328   1.968  28.300  1.00 97.87           H  
ATOM   2166  HB3 LEU A 138      28.849   2.457  27.559  1.00 97.87           H  
ATOM   2167  O   LEU A 138      29.412   1.382  24.901  1.00 97.87           O  
ATOM   2168  CG  LEU A 138      29.889   4.059  28.574  1.00 97.87           C  
ATOM   2169  HG  LEU A 138      29.413   4.870  28.022  1.00 97.87           H  
ATOM   2170  CD1 LEU A 138      29.087   3.812  29.848  1.00 97.87           C  
ATOM   2171 HD11 LEU A 138      28.059   3.572  29.576  1.00 97.87           H  
ATOM   2172 HD12 LEU A 138      29.508   2.975  30.404  1.00 97.87           H  
ATOM   2173 HD13 LEU A 138      29.091   4.706  30.471  1.00 97.87           H  
ATOM   2174  CD2 LEU A 138      31.306   4.484  28.964  1.00 97.87           C  
ATOM   2175 HD21 LEU A 138      31.808   3.681  29.504  1.00 97.87           H  
ATOM   2176 HD22 LEU A 138      31.255   5.369  29.599  1.00 97.87           H  
ATOM   2177 HD23 LEU A 138      31.874   4.733  28.068  1.00 97.87           H  
ATOM   2178  N   HIS A 139      31.398   0.696  25.678  1.00 97.66           N  
ATOM   2179  H   HIS A 139      32.209   0.942  26.228  1.00 97.66           H  
ATOM   2180  CA  HIS A 139      31.368  -0.597  25.012  1.00 97.66           C  
ATOM   2181  HA  HIS A 139      30.355  -0.824  24.680  1.00 97.66           H  
ATOM   2182  C   HIS A 139      31.802  -1.668  26.005  1.00 97.66           C  
ATOM   2183  CB  HIS A 139      32.282  -0.521  23.779  1.00 97.66           C  
ATOM   2184  HB2 HIS A 139      33.322  -0.455  24.100  1.00 97.66           H  
ATOM   2185  HB3 HIS A 139      32.045   0.393  23.234  1.00 97.66           H  
ATOM   2186  O   HIS A 139      32.836  -1.507  26.649  1.00 97.66           O  
ATOM   2187  CG  HIS A 139      32.147  -1.671  22.816  1.00 97.66           C  
ATOM   2188  CD2 HIS A 139      32.080  -1.570  21.453  1.00 97.66           C  
ATOM   2189  HD2 HIS A 139      32.101  -0.657  20.876  1.00 97.66           H  
ATOM   2190  ND1 HIS A 139      32.070  -3.012  23.121  1.00 97.66           N  
ATOM   2191  HD1 HIS A 139      31.999  -3.417  24.044  1.00 97.66           H  
ATOM   2192  CE1 HIS A 139      31.959  -3.698  21.973  1.00 97.66           C  
ATOM   2193  HE1 HIS A 139      31.853  -4.770  21.887  1.00 97.66           H  
ATOM   2194  NE2 HIS A 139      31.972  -2.859  20.933  1.00 97.66           N  
ATOM   2195  N   PHE A 140      31.063  -2.775  26.097  1.00 97.36           N  
ATOM   2196  H   PHE A 140      30.159  -2.780  25.646  1.00 97.36           H  
ATOM   2197  CA  PHE A 140      31.420  -3.943  26.911  1.00 97.36           C  
ATOM   2198  HA  PHE A 140      32.263  -3.711  27.562  1.00 97.36           H  
ATOM   2199  C   PHE A 140      31.823  -5.117  26.000  1.00 97.36           C  
ATOM   2200  CB  PHE A 140      30.248  -4.312  27.827  1.00 97.36           C  
ATOM   2201  HB2 PHE A 140      29.359  -4.472  27.217  1.00 97.36           H  
ATOM   2202  HB3 PHE A 140      30.493  -5.260  28.306  1.00 97.36           H  
ATOM   2203  O   PHE A 140      30.986  -5.949  25.656  1.00 97.36           O  
ATOM   2204  CG  PHE A 140      29.938  -3.310  28.923  1.00 97.36           C  
ATOM   2205  CD1 PHE A 140      30.375  -3.562  30.237  1.00 97.36           C  
ATOM   2206  HD1 PHE A 140      30.937  -4.458  30.457  1.00 97.36           H  
ATOM   2207  CD2 PHE A 140      29.197  -2.145  28.648  1.00 97.36           C  
ATOM   2208  HD2 PHE A 140      28.840  -1.949  27.647  1.00 97.36           H  
ATOM   2209  CE1 PHE A 140      30.068  -2.659  31.269  1.00 97.36           C  
ATOM   2210  HE1 PHE A 140      30.397  -2.863  32.277  1.00 97.36           H  
ATOM   2211  CE2 PHE A 140      28.902  -1.234  29.677  1.00 97.36           C  
ATOM   2212  HE2 PHE A 140      28.327  -0.346  29.460  1.00 97.36           H  
ATOM   2213  CZ  PHE A 140      29.336  -1.491  30.989  1.00 97.36           C  
ATOM   2214  HZ  PHE A 140      29.100  -0.795  31.780  1.00 97.36           H  
ATOM   2215  N   PRO A 141      33.094  -5.221  25.556  1.00 96.24           N  
ATOM   2216  CA  PRO A 141      33.494  -6.192  24.530  1.00 96.24           C  
ATOM   2217  HA  PRO A 141      32.843  -6.080  23.663  1.00 96.24           H  
ATOM   2218  C   PRO A 141      33.447  -7.653  24.985  1.00 96.24           C  
ATOM   2219  CB  PRO A 141      34.927  -5.816  24.138  1.00 96.24           C  
ATOM   2220  HB2 PRO A 141      35.642  -6.446  24.668  1.00 96.24           H  
ATOM   2221  HB3 PRO A 141      35.075  -5.915  23.063  1.00 96.24           H  
ATOM   2222  O   PRO A 141      33.608  -8.554  24.171  1.00 96.24           O  
ATOM   2223  CG  PRO A 141      35.082  -4.373  24.599  1.00 96.24           C  
ATOM   2224  HG2 PRO A 141      34.652  -3.698  23.859  1.00 96.24           H  
ATOM   2225  HG3 PRO A 141      36.122  -4.116  24.799  1.00 96.24           H  
ATOM   2226  CD  PRO A 141      34.231  -4.367  25.861  1.00 96.24           C  
ATOM   2227  HD2 PRO A 141      34.786  -4.796  26.695  1.00 96.24           H  
ATOM   2228  HD3 PRO A 141      33.954  -3.339  26.094  1.00 96.24           H  
ATOM   2229  N   LYS A 142      33.303  -7.899  26.287  1.00 96.33           N  
ATOM   2230  H   LYS A 142      33.141  -7.110  26.896  1.00 96.33           H  
ATOM   2231  CA  LYS A 142      33.236  -9.240  26.885  1.00 96.33           C  
ATOM   2232  HA  LYS A 142      33.511  -9.995  26.149  1.00 96.33           H  
ATOM   2233  C   LYS A 142      31.815  -9.609  27.327  1.00 96.33           C  
ATOM   2234  CB  LYS A 142      34.222  -9.330  28.060  1.00 96.33           C  
ATOM   2235  HB2 LYS A 142      34.109 -10.299  28.546  1.00 96.33           H  
ATOM   2236  HB3 LYS A 142      33.966  -8.553  28.779  1.00 96.33           H  
ATOM   2237  O   LYS A 142      31.666 -10.543  28.095  1.00 96.33           O  
ATOM   2238  CG  LYS A 142      35.695  -9.189  27.655  1.00 96.33           C  
ATOM   2239  HG2 LYS A 142      35.992 -10.053  27.061  1.00 96.33           H  
ATOM   2240  HG3 LYS A 142      35.834  -8.278  27.072  1.00 96.33           H  
ATOM   2241  CD  LYS A 142      36.560  -9.111  28.915  1.00 96.33           C  
ATOM   2242  HD2 LYS A 142      36.211  -8.261  29.502  1.00 96.33           H  
ATOM   2243  HD3 LYS A 142      36.440 -10.024  29.498  1.00 96.33           H  
ATOM   2244  CE  LYS A 142      38.034  -8.890  28.573  1.00 96.33           C  
ATOM   2245  HE2 LYS A 142      38.106  -8.018  27.923  1.00 96.33           H  
ATOM   2246  HE3 LYS A 142      38.405  -9.758  28.027  1.00 96.33           H  
ATOM   2247  NZ  LYS A 142      38.834  -8.660  29.800  1.00 96.33           N  
ATOM   2248  HZ1 LYS A 142      38.379  -7.966  30.375  1.00 96.33           H  
ATOM   2249  HZ2 LYS A 142      39.753  -8.309  29.572  1.00 96.33           H  
ATOM   2250  HZ3 LYS A 142      38.904  -9.512  30.338  1.00 96.33           H  
ATOM   2251  N   MET A 143      30.803  -8.840  26.918  1.00 96.12           N  
ATOM   2252  H   MET A 143      30.990  -8.077  26.283  1.00 96.12           H  
ATOM   2253  CA  MET A 143      29.416  -9.034  27.340  1.00 96.12           C  
ATOM   2254  HA  MET A 143      29.292 -10.050  27.717  1.00 96.12           H  
ATOM   2255  C   MET A 143      28.484  -8.872  26.144  1.00 96.12           C  
ATOM   2256  CB  MET A 143      29.090  -8.059  28.481  1.00 96.12           C  
ATOM   2257  HB2 MET A 143      29.185  -7.037  28.115  1.00 96.12           H  
ATOM   2258  HB3 MET A 143      29.811  -8.198  29.287  1.00 96.12           H  
ATOM   2259  O   MET A 143      27.961  -7.785  25.890  1.00 96.12           O  
ATOM   2260  CG  MET A 143      27.676  -8.229  29.049  1.00 96.12           C  
ATOM   2261  HG2 MET A 143      26.955  -7.953  28.280  1.00 96.12           H  
ATOM   2262  HG3 MET A 143      27.562  -7.523  29.872  1.00 96.12           H  
ATOM   2263  SD  MET A 143      27.213  -9.868  29.666  1.00 96.12           S  
ATOM   2264  CE  MET A 143      28.533 -10.181  30.856  1.00 96.12           C  
ATOM   2265  HE1 MET A 143      29.439 -10.386  30.286  1.00 96.12           H  
ATOM   2266  HE2 MET A 143      28.672  -9.319  31.508  1.00 96.12           H  
ATOM   2267  HE3 MET A 143      28.287 -11.066  31.444  1.00 96.12           H  
ATOM   2268  N   PHE A 144      28.315  -9.960  25.398  1.00 95.85           N  
ATOM   2269  H   PHE A 144      28.780 -10.812  25.678  1.00 95.85           H  
ATOM   2270  CA  PHE A 144      27.318 -10.095  24.348  1.00 95.85           C  
ATOM   2271  HA  PHE A 144      27.024  -9.106  23.997  1.00 95.85           H  
ATOM   2272  C   PHE A 144      26.082 -10.779  24.909  1.00 95.85           C  
ATOM   2273  CB  PHE A 144      27.866 -10.877  23.152  1.00 95.85           C  
ATOM   2274  HB2 PHE A 144      27.023 -11.165  22.523  1.00 95.85           H  
ATOM   2275  HB3 PHE A 144      28.331 -11.802  23.494  1.00 95.85           H  
ATOM   2276  O   PHE A 144      26.172 -11.824  25.545  1.00 95.85           O  
ATOM   2277  CG  PHE A 144      28.859 -10.122  22.297  1.00 95.85           C  
ATOM   2278  CD1 PHE A 144      28.520  -9.797  20.974  1.00 95.85           C  
ATOM   2279  HD1 PHE A 144      27.546 -10.047  20.580  1.00 95.85           H  
ATOM   2280  CD2 PHE A 144      30.147  -9.821  22.780  1.00 95.85           C  
ATOM   2281  HD2 PHE A 144      30.429 -10.110  23.782  1.00 95.85           H  
ATOM   2282  CE1 PHE A 144      29.467  -9.183  20.143  1.00 95.85           C  
ATOM   2283  HE1 PHE A 144      29.210  -8.971  19.115  1.00 95.85           H  
ATOM   2284  CE2 PHE A 144      31.075  -9.164  21.954  1.00 95.85           C  
ATOM   2285  HE2 PHE A 144      32.064  -8.934  22.323  1.00 95.85           H  
ATOM   2286  CZ  PHE A 144      30.732  -8.833  20.635  1.00 95.85           C  
ATOM   2287  HZ  PHE A 144      31.442  -8.333  19.993  1.00 95.85           H  
ATOM   2288  N   VAL A 145      24.922 -10.199  24.638  1.00 94.82           N  
ATOM   2289  H   VAL A 145      24.923  -9.364  24.071  1.00 94.82           H  
ATOM   2290  CA  VAL A 145      23.620 -10.742  25.033  1.00 94.82           C  
ATOM   2291  HA  VAL A 145      23.704 -11.819  25.178  1.00 94.82           H  
ATOM   2292  C   VAL A 145      22.626 -10.511  23.897  1.00 94.82           C  
ATOM   2293  CB  VAL A 145      23.126 -10.131  26.365  1.00 94.82           C  
ATOM   2294  HB  VAL A 145      22.143 -10.549  26.584  1.00 94.82           H  
ATOM   2295  O   VAL A 145      22.880  -9.711  22.988  1.00 94.82           O  
ATOM   2296  CG1 VAL A 145      24.037 -10.449  27.555  1.00 94.82           C  
ATOM   2297 HG11 VAL A 145      23.575 -10.106  28.480  1.00 94.82           H  
ATOM   2298 HG12 VAL A 145      25.006  -9.963  27.438  1.00 94.82           H  
ATOM   2299 HG13 VAL A 145      24.189 -11.526  27.622  1.00 94.82           H  
ATOM   2300  CG2 VAL A 145      22.990  -8.611  26.288  1.00 94.82           C  
ATOM   2301 HG21 VAL A 145      22.309  -8.374  25.471  1.00 94.82           H  
ATOM   2302 HG22 VAL A 145      22.574  -8.235  27.222  1.00 94.82           H  
ATOM   2303 HG23 VAL A 145      23.959  -8.143  26.111  1.00 94.82           H  
ATOM   2304  N   ASP A 146      21.487 -11.199  23.935  1.00 92.43           N  
ATOM   2305  H   ASP A 146      21.319 -11.830  24.705  1.00 92.43           H  
ATOM   2306  CA  ASP A 146      20.393 -10.944  22.995  1.00 92.43           C  
ATOM   2307  HA  ASP A 146      20.753 -11.139  21.984  1.00 92.43           H  
ATOM   2308  C   ASP A 146      19.946  -9.470  23.073  1.00 92.43           C  
ATOM   2309  CB  ASP A 146      19.237 -11.915  23.272  1.00 92.43           C  
ATOM   2310  HB2 ASP A 146      18.792 -11.681  24.239  1.00 92.43           H  
ATOM   2311  HB3 ASP A 146      19.630 -12.931  23.316  1.00 92.43           H  
ATOM   2312  O   ASP A 146      19.789  -8.901  24.158  1.00 92.43           O  
ATOM   2313  CG  ASP A 146      18.167 -11.835  22.180  1.00 92.43           C  
ATOM   2314  OD1 ASP A 146      17.533 -10.760  22.078  1.00 92.43           O  
ATOM   2315  OD2 ASP A 146      18.041 -12.814  21.410  1.00 92.43           O  
ATOM   2316  N   ARG A 147      19.749  -8.820  21.923  1.00 91.97           N  
ATOM   2317  H   ARG A 147      19.859  -9.335  21.061  1.00 91.97           H  
ATOM   2318  CA  ARG A 147      19.346  -7.406  21.879  1.00 91.97           C  
ATOM   2319  HA  ARG A 147      20.085  -6.799  22.403  1.00 91.97           H  
ATOM   2320  C   ARG A 147      18.011  -7.131  22.560  1.00 91.97           C  
ATOM   2321  CB  ARG A 147      19.238  -6.949  20.431  1.00 91.97           C  
ATOM   2322  HB2 ARG A 147      18.734  -5.982  20.414  1.00 91.97           H  
ATOM   2323  HB3 ARG A 147      18.636  -7.662  19.868  1.00 91.97           H  
ATOM   2324  O   ARG A 147      17.848  -6.073  23.168  1.00 91.97           O  
ATOM   2325  CG  ARG A 147      20.614  -6.785  19.785  1.00 91.97           C  
ATOM   2326  HG2 ARG A 147      21.242  -6.171  20.431  1.00 91.97           H  
ATOM   2327  HG3 ARG A 147      21.100  -7.748  19.628  1.00 91.97           H  
ATOM   2328  CD  ARG A 147      20.434  -6.057  18.463  1.00 91.97           C  
ATOM   2329  HD2 ARG A 147      19.943  -5.109  18.684  1.00 91.97           H  
ATOM   2330  HD3 ARG A 147      21.419  -5.868  18.035  1.00 91.97           H  
ATOM   2331  NE  ARG A 147      19.606  -6.814  17.516  1.00 91.97           N  
ATOM   2332  HE  ARG A 147      19.696  -7.819  17.574  1.00 91.97           H  
ATOM   2333  NH1 ARG A 147      19.212  -5.081  16.094  1.00 91.97           N  
ATOM   2334 HH11 ARG A 147      18.762  -4.684  15.281  1.00 91.97           H  
ATOM   2335 HH12 ARG A 147      19.723  -4.498  16.741  1.00 91.97           H  
ATOM   2336  NH2 ARG A 147      18.407  -7.112  15.610  1.00 91.97           N  
ATOM   2337 HH21 ARG A 147      18.080  -6.753  14.725  1.00 91.97           H  
ATOM   2338 HH22 ARG A 147      18.363  -8.097  15.831  1.00 91.97           H  
ATOM   2339  CZ  ARG A 147      19.076  -6.334  16.413  1.00 91.97           C  
ATOM   2340  N   GLN A 148      17.059  -8.057  22.466  1.00 88.04           N  
ATOM   2341  H   GLN A 148      17.291  -8.957  22.070  1.00 88.04           H  
ATOM   2342  CA  GLN A 148      15.766  -7.911  23.121  1.00 88.04           C  
ATOM   2343  HA  GLN A 148      15.342  -6.942  22.855  1.00 88.04           H  
ATOM   2344  C   GLN A 148      15.935  -7.933  24.643  1.00 88.04           C  
ATOM   2345  CB  GLN A 148      14.790  -9.001  22.664  1.00 88.04           C  
ATOM   2346  HB2 GLN A 148      13.827  -8.794  23.130  1.00 88.04           H  
ATOM   2347  HB3 GLN A 148      15.145  -9.973  23.008  1.00 88.04           H  
ATOM   2348  O   GLN A 148      15.312  -7.125  25.322  1.00 88.04           O  
ATOM   2349  CG  GLN A 148      14.545  -9.049  21.150  1.00 88.04           C  
ATOM   2350  HG2 GLN A 148      14.212  -8.068  20.812  1.00 88.04           H  
ATOM   2351  HG3 GLN A 148      15.469  -9.306  20.632  1.00 88.04           H  
ATOM   2352  CD  GLN A 148      13.488 -10.089  20.785  1.00 88.04           C  
ATOM   2353  NE2 GLN A 148      12.876  -9.993  19.625  1.00 88.04           N  
ATOM   2354 HE21 GLN A 148      13.121  -9.286  18.946  1.00 88.04           H  
ATOM   2355 HE22 GLN A 148      12.200 -10.722  19.447  1.00 88.04           H  
ATOM   2356  OE1 GLN A 148      13.169 -10.998  21.527  1.00 88.04           O  
ATOM   2357  N   VAL A 149      16.852  -8.750  25.175  1.00 90.23           N  
ATOM   2358  H   VAL A 149      17.351  -9.372  24.555  1.00 90.23           H  
ATOM   2359  CA  VAL A 149      17.196  -8.757  26.610  1.00 90.23           C  
ATOM   2360  HA  VAL A 149      16.282  -8.926  27.179  1.00 90.23           H  
ATOM   2361  C   VAL A 149      17.759  -7.402  27.046  1.00 90.23           C  
ATOM   2362  CB  VAL A 149      18.185  -9.899  26.933  1.00 90.23           C  
ATOM   2363  HB  VAL A 149      19.025  -9.852  26.241  1.00 90.23           H  
ATOM   2364  O   VAL A 149      17.381  -6.891  28.102  1.00 90.23           O  
ATOM   2365  CG1 VAL A 149      18.782  -9.850  28.347  1.00 90.23           C  
ATOM   2366 HG11 VAL A 149      18.009  -9.994  29.101  1.00 90.23           H  
ATOM   2367 HG12 VAL A 149      19.297  -8.906  28.523  1.00 90.23           H  
ATOM   2368 HG13 VAL A 149      19.519 -10.647  28.447  1.00 90.23           H  
ATOM   2369  CG2 VAL A 149      17.500 -11.258  26.757  1.00 90.23           C  
ATOM   2370 HG21 VAL A 149      16.712 -11.382  27.499  1.00 90.23           H  
ATOM   2371 HG22 VAL A 149      18.234 -12.056  26.874  1.00 90.23           H  
ATOM   2372 HG23 VAL A 149      17.059 -11.342  25.764  1.00 90.23           H  
ATOM   2373  N   GLN A 150      18.611  -6.772  26.227  1.00 93.56           N  
ATOM   2374  H   GLN A 150      18.904  -7.238  25.380  1.00 93.56           H  
ATOM   2375  CA  GLN A 150      19.109  -5.423  26.532  1.00 93.56           C  
ATOM   2376  HA  GLN A 150      19.594  -5.461  27.507  1.00 93.56           H  
ATOM   2377  C   GLN A 150      17.956  -4.419  26.629  1.00 93.56           C  
ATOM   2378  CB  GLN A 150      20.142  -4.922  25.508  1.00 93.56           C  
ATOM   2379  HB2 GLN A 150      19.671  -4.773  24.536  1.00 93.56           H  
ATOM   2380  HB3 GLN A 150      20.511  -3.958  25.856  1.00 93.56           H  
ATOM   2381  O   GLN A 150      17.856  -3.694  27.619  1.00 93.56           O  
ATOM   2382  CG  GLN A 150      21.325  -5.880  25.342  1.00 93.56           C  
ATOM   2383  HG2 GLN A 150      21.680  -6.184  26.326  1.00 93.56           H  
ATOM   2384  HG3 GLN A 150      20.972  -6.758  24.801  1.00 93.56           H  
ATOM   2385  CD  GLN A 150      22.505  -5.286  24.582  1.00 93.56           C  
ATOM   2386  NE2 GLN A 150      23.232  -6.070  23.818  1.00 93.56           N  
ATOM   2387 HE21 GLN A 150      23.054  -7.061  23.742  1.00 93.56           H  
ATOM   2388 HE22 GLN A 150      24.061  -5.650  23.421  1.00 93.56           H  
ATOM   2389  OE1 GLN A 150      22.829  -4.117  24.690  1.00 93.56           O  
ATOM   2390  N   LYS A 151      17.068  -4.410  25.629  1.00 89.74           N  
ATOM   2391  H   LYS A 151      17.222  -5.055  24.867  1.00 89.74           H  
ATOM   2392  CA  LYS A 151      15.938  -3.475  25.532  1.00 89.74           C  
ATOM   2393  HA  LYS A 151      16.307  -2.457  25.654  1.00 89.74           H  
ATOM   2394  C   LYS A 151      14.886  -3.691  26.624  1.00 89.74           C  
ATOM   2395  CB  LYS A 151      15.325  -3.615  24.130  1.00 89.74           C  
ATOM   2396  HB2 LYS A 151      14.910  -4.617  24.026  1.00 89.74           H  
ATOM   2397  HB3 LYS A 151      16.111  -3.489  23.385  1.00 89.74           H  
ATOM   2398  O   LYS A 151      14.341  -2.722  27.137  1.00 89.74           O  
ATOM   2399  CG  LYS A 151      14.225  -2.576  23.861  1.00 89.74           C  
ATOM   2400  HG2 LYS A 151      14.651  -1.573  23.883  1.00 89.74           H  
ATOM   2401  HG3 LYS A 151      13.458  -2.651  24.631  1.00 89.74           H  
ATOM   2402  CD  LYS A 151      13.562  -2.829  22.504  1.00 89.74           C  
ATOM   2403  HD2 LYS A 151      14.269  -2.627  21.699  1.00 89.74           H  
ATOM   2404  HD3 LYS A 151      13.263  -3.876  22.465  1.00 89.74           H  
ATOM   2405  CE  LYS A 151      12.320  -1.942  22.358  1.00 89.74           C  
ATOM   2406  HE2 LYS A 151      11.821  -1.904  23.327  1.00 89.74           H  
ATOM   2407  HE3 LYS A 151      12.624  -0.925  22.109  1.00 89.74           H  
ATOM   2408  NZ  LYS A 151      11.375  -2.493  21.354  1.00 89.74           N  
ATOM   2409  HZ1 LYS A 151      10.482  -2.023  21.403  1.00 89.74           H  
ATOM   2410  HZ2 LYS A 151      11.743  -2.440  20.415  1.00 89.74           H  
ATOM   2411  HZ3 LYS A 151      11.167  -3.460  21.563  1.00 89.74           H  
ATOM   2412  N   VAL A 152      14.583  -4.942  26.964  1.00 90.06           N  
ATOM   2413  H   VAL A 152      15.038  -5.691  26.462  1.00 90.06           H  
ATOM   2414  CA  VAL A 152      13.499  -5.298  27.894  1.00 90.06           C  
ATOM   2415  HA  VAL A 152      12.702  -4.559  27.803  1.00 90.06           H  
ATOM   2416  C   VAL A 152      13.950  -5.255  29.351  1.00 90.06           C  
ATOM   2417  CB  VAL A 152      12.898  -6.668  27.517  1.00 90.06           C  
ATOM   2418  HB  VAL A 152      13.704  -7.398  27.442  1.00 90.06           H  
ATOM   2419  O   VAL A 152      13.136  -4.943  30.216  1.00 90.06           O  
ATOM   2420  CG1 VAL A 152      11.877  -7.199  28.528  1.00 90.06           C  
ATOM   2421 HG11 VAL A 152      12.357  -7.399  29.486  1.00 90.06           H  
ATOM   2422 HG12 VAL A 152      11.066  -6.485  28.668  1.00 90.06           H  
ATOM   2423 HG13 VAL A 152      11.463  -8.142  28.169  1.00 90.06           H  
ATOM   2424  CG2 VAL A 152      12.176  -6.567  26.165  1.00 90.06           C  
ATOM   2425 HG21 VAL A 152      11.355  -5.853  26.230  1.00 90.06           H  
ATOM   2426 HG22 VAL A 152      11.771  -7.543  25.897  1.00 90.06           H  
ATOM   2427 HG23 VAL A 152      12.866  -6.256  25.381  1.00 90.06           H  
ATOM   2428  N   TYR A 153      15.227  -5.516  29.646  1.00 92.49           N  
ATOM   2429  H   TYR A 153      15.844  -5.811  28.902  1.00 92.49           H  
ATOM   2430  CA  TYR A 153      15.715  -5.586  31.027  1.00 92.49           C  
ATOM   2431  HA  TYR A 153      14.898  -5.371  31.715  1.00 92.49           H  
ATOM   2432  C   TYR A 153      16.797  -4.550  31.336  1.00 92.49           C  
ATOM   2433  CB  TYR A 153      16.183  -7.011  31.344  1.00 92.49           C  
ATOM   2434  HB2 TYR A 153      17.074  -7.243  30.761  1.00 92.49           H  
ATOM   2435  HB3 TYR A 153      16.462  -7.041  32.398  1.00 92.49           H  
ATOM   2436  O   TYR A 153      16.619  -3.731  32.237  1.00 92.49           O  
ATOM   2437  CG  TYR A 153      15.135  -8.081  31.109  1.00 92.49           C  
ATOM   2438  CD1 TYR A 153      14.009  -8.163  31.949  1.00 92.49           C  
ATOM   2439  HD1 TYR A 153      13.905  -7.478  32.777  1.00 92.49           H  
ATOM   2440  CD2 TYR A 153      15.284  -8.996  30.053  1.00 92.49           C  
ATOM   2441  HD2 TYR A 153      16.142  -8.924  29.401  1.00 92.49           H  
ATOM   2442  CE1 TYR A 153      13.030  -9.154  31.732  1.00 92.49           C  
ATOM   2443  HE1 TYR A 153      12.171  -9.229  32.382  1.00 92.49           H  
ATOM   2444  CE2 TYR A 153      14.323 -10.002  29.847  1.00 92.49           C  
ATOM   2445  HE2 TYR A 153      14.438 -10.723  29.050  1.00 92.49           H  
ATOM   2446  OH  TYR A 153      12.274 -11.060  30.463  1.00 92.49           O  
ATOM   2447  HH  TYR A 153      11.536 -11.062  31.077  1.00 92.49           H  
ATOM   2448  CZ  TYR A 153      13.191 -10.084  30.684  1.00 92.49           C  
ATOM   2449  N   ILE A 154      17.907  -4.548  30.590  1.00 94.09           N  
ATOM   2450  H   ILE A 154      17.949  -5.170  29.796  1.00 94.09           H  
ATOM   2451  CA  ILE A 154      19.092  -3.746  30.943  1.00 94.09           C  
ATOM   2452  HA  ILE A 154      19.334  -3.957  31.985  1.00 94.09           H  
ATOM   2453  C   ILE A 154      18.791  -2.246  30.873  1.00 94.09           C  
ATOM   2454  CB  ILE A 154      20.325  -4.132  30.093  1.00 94.09           C  
ATOM   2455  HB  ILE A 154      20.100  -3.943  29.043  1.00 94.09           H  
ATOM   2456  O   ILE A 154      18.982  -1.550  31.869  1.00 94.09           O  
ATOM   2457  CG1 ILE A 154      20.625  -5.641  30.273  1.00 94.09           C  
ATOM   2458 HG12 ILE A 154      19.786  -6.218  29.886  1.00 94.09           H  
ATOM   2459 HG13 ILE A 154      20.726  -5.865  31.335  1.00 94.09           H  
ATOM   2460  CG2 ILE A 154      21.550  -3.271  30.463  1.00 94.09           C  
ATOM   2461 HG21 ILE A 154      21.842  -3.460  31.496  1.00 94.09           H  
ATOM   2462 HG22 ILE A 154      22.386  -3.499  29.804  1.00 94.09           H  
ATOM   2463 HG23 ILE A 154      21.331  -2.210  30.342  1.00 94.09           H  
ATOM   2464  CD1 ILE A 154      21.884  -6.134  29.557  1.00 94.09           C  
ATOM   2465 HD11 ILE A 154      21.912  -5.751  28.537  1.00 94.09           H  
ATOM   2466 HD12 ILE A 154      21.884  -7.224  29.534  1.00 94.09           H  
ATOM   2467 HD13 ILE A 154      22.766  -5.801  30.104  1.00 94.09           H  
ATOM   2468  N   PHE A 155      18.292  -1.745  29.738  1.00 93.94           N  
ATOM   2469  H   PHE A 155      18.116  -2.369  28.963  1.00 93.94           H  
ATOM   2470  CA  PHE A 155      17.973  -0.322  29.584  1.00 93.94           C  
ATOM   2471  HA  PHE A 155      18.871   0.246  29.826  1.00 93.94           H  
ATOM   2472  C   PHE A 155      16.909   0.146  30.590  1.00 93.94           C  
ATOM   2473  CB  PHE A 155      17.609   0.022  28.131  1.00 93.94           C  
ATOM   2474  HB2 PHE A 155      16.977  -0.755  27.701  1.00 93.94           H  
ATOM   2475  HB3 PHE A 155      17.042   0.952  28.120  1.00 93.94           H  
ATOM   2476  O   PHE A 155      17.182   1.112  31.298  1.00 93.94           O  
ATOM   2477  CG  PHE A 155      18.814   0.205  27.236  1.00 93.94           C  
ATOM   2478  CD1 PHE A 155      19.515   1.425  27.231  1.00 93.94           C  
ATOM   2479  HD1 PHE A 155      19.179   2.247  27.846  1.00 93.94           H  
ATOM   2480  CD2 PHE A 155      19.237  -0.844  26.402  1.00 93.94           C  
ATOM   2481  HD2 PHE A 155      18.687  -1.772  26.376  1.00 93.94           H  
ATOM   2482  CE1 PHE A 155      20.638   1.583  26.398  1.00 93.94           C  
ATOM   2483  HE1 PHE A 155      21.165   2.525  26.357  1.00 93.94           H  
ATOM   2484  CE2 PHE A 155      20.367  -0.688  25.586  1.00 93.94           C  
ATOM   2485  HE2 PHE A 155      20.702  -1.504  24.961  1.00 93.94           H  
ATOM   2486  CZ  PHE A 155      21.064   0.529  25.576  1.00 93.94           C  
ATOM   2487  HZ  PHE A 155      21.922   0.655  24.932  1.00 93.94           H  
ATOM   2488  N   PRO A 156      15.765  -0.545  30.775  1.00 91.82           N  
ATOM   2489  CA  PRO A 156      14.785  -0.169  31.794  1.00 91.82           C  
ATOM   2490  HA  PRO A 156      14.387   0.813  31.536  1.00 91.82           H  
ATOM   2491  C   PRO A 156      15.347  -0.103  33.222  1.00 91.82           C  
ATOM   2492  CB  PRO A 156      13.668  -1.206  31.661  1.00 91.82           C  
ATOM   2493  HB2 PRO A 156      13.932  -2.114  32.204  1.00 91.82           H  
ATOM   2494  HB3 PRO A 156      12.704  -0.816  31.987  1.00 91.82           H  
ATOM   2495  O   PRO A 156      15.031   0.835  33.960  1.00 91.82           O  
ATOM   2496  CG  PRO A 156      13.685  -1.509  30.169  1.00 91.82           C  
ATOM   2497  HG2 PRO A 156      13.200  -2.456  29.931  1.00 91.82           H  
ATOM   2498  HG3 PRO A 156      13.214  -0.695  29.619  1.00 91.82           H  
ATOM   2499  CD  PRO A 156      15.181  -1.533  29.877  1.00 91.82           C  
ATOM   2500  HD2 PRO A 156      15.333  -1.262  28.832  1.00 91.82           H  
ATOM   2501  HD3 PRO A 156      15.588  -2.523  30.081  1.00 91.82           H  
ATOM   2502  N   ILE A 157      16.206  -1.050  33.624  1.00 94.22           N  
ATOM   2503  H   ILE A 157      16.424  -1.809  32.995  1.00 94.22           H  
ATOM   2504  CA  ILE A 157      16.865  -1.026  34.943  1.00 94.22           C  
ATOM   2505  HA  ILE A 157      16.104  -0.882  35.710  1.00 94.22           H  
ATOM   2506  C   ILE A 157      17.826   0.164  35.049  1.00 94.22           C  
ATOM   2507  CB  ILE A 157      17.572  -2.373  35.224  1.00 94.22           C  
ATOM   2508  HB  ILE A 157      18.185  -2.630  34.361  1.00 94.22           H  
ATOM   2509  O   ILE A 157      17.826   0.867  36.063  1.00 94.22           O  
ATOM   2510  CG1 ILE A 157      16.509  -3.476  35.442  1.00 94.22           C  
ATOM   2511 HG12 ILE A 157      15.746  -3.415  34.666  1.00 94.22           H  
ATOM   2512 HG13 ILE A 157      16.014  -3.328  36.401  1.00 94.22           H  
ATOM   2513  CG2 ILE A 157      18.490  -2.291  36.462  1.00 94.22           C  
ATOM   2514 HG21 ILE A 157      19.297  -1.576  36.304  1.00 94.22           H  
ATOM   2515 HG22 ILE A 157      18.946  -3.260  36.663  1.00 94.22           H  
ATOM   2516 HG23 ILE A 157      17.913  -2.001  37.340  1.00 94.22           H  
ATOM   2517  CD1 ILE A 157      17.093  -4.889  35.394  1.00 94.22           C  
ATOM   2518 HD11 ILE A 157      17.661  -4.996  34.470  1.00 94.22           H  
ATOM   2519 HD12 ILE A 157      16.282  -5.617  35.402  1.00 94.22           H  
ATOM   2520 HD13 ILE A 157      17.739  -5.077  36.252  1.00 94.22           H  
ATOM   2521  N   VAL A 158      18.604   0.439  33.998  1.00 95.67           N  
ATOM   2522  H   VAL A 158      18.552  -0.169  33.193  1.00 95.67           H  
ATOM   2523  CA  VAL A 158      19.502   1.602  33.936  1.00 95.67           C  
ATOM   2524  HA  VAL A 158      20.166   1.574  34.800  1.00 95.67           H  
ATOM   2525  C   VAL A 158      18.717   2.911  34.027  1.00 95.67           C  
ATOM   2526  CB  VAL A 158      20.373   1.559  32.665  1.00 95.67           C  
ATOM   2527  HB  VAL A 158      19.748   1.357  31.796  1.00 95.67           H  
ATOM   2528  O   VAL A 158      19.060   3.762  34.846  1.00 95.67           O  
ATOM   2529  CG1 VAL A 158      21.121   2.875  32.422  1.00 95.67           C  
ATOM   2530 HG11 VAL A 158      21.801   2.752  31.579  1.00 95.67           H  
ATOM   2531 HG12 VAL A 158      21.688   3.163  33.307  1.00 95.67           H  
ATOM   2532 HG13 VAL A 158      20.415   3.663  32.159  1.00 95.67           H  
ATOM   2533  CG2 VAL A 158      21.428   0.454  32.781  1.00 95.67           C  
ATOM   2534 HG21 VAL A 158      20.949  -0.508  32.964  1.00 95.67           H  
ATOM   2535 HG22 VAL A 158      22.112   0.672  33.601  1.00 95.67           H  
ATOM   2536 HG23 VAL A 158      21.988   0.384  31.848  1.00 95.67           H  
ATOM   2537  N   THR A 159      17.638   3.069  33.260  1.00 93.43           N  
ATOM   2538  H   THR A 159      17.435   2.370  32.560  1.00 93.43           H  
ATOM   2539  CA  THR A 159      16.773   4.257  33.297  1.00 93.43           C  
ATOM   2540  HA  THR A 159      17.370   5.138  33.061  1.00 93.43           H  
ATOM   2541  C   THR A 159      16.175   4.455  34.686  1.00 93.43           C  
ATOM   2542  CB  THR A 159      15.656   4.141  32.251  1.00 93.43           C  
ATOM   2543  HB  THR A 159      15.057   3.253  32.452  1.00 93.43           H  
ATOM   2544  O   THR A 159      16.199   5.565  35.216  1.00 93.43           O  
ATOM   2545  CG2 THR A 159      14.741   5.365  32.207  1.00 93.43           C  
ATOM   2546 HG21 THR A 159      14.184   5.453  33.140  1.00 93.43           H  
ATOM   2547 HG22 THR A 159      15.332   6.268  32.057  1.00 93.43           H  
ATOM   2548 HG23 THR A 159      14.027   5.258  31.390  1.00 93.43           H  
ATOM   2549  OG1 THR A 159      16.238   4.025  30.979  1.00 93.43           O  
ATOM   2550  HG1 THR A 159      15.920   4.742  30.425  1.00 93.43           H  
ATOM   2551  N   LYS A 160      15.706   3.377  35.331  1.00 92.67           N  
ATOM   2552  H   LYS A 160      15.703   2.494  34.842  1.00 92.67           H  
ATOM   2553  CA  LYS A 160      15.213   3.423  36.716  1.00 92.67           C  
ATOM   2554  HA  LYS A 160      14.420   4.168  36.772  1.00 92.67           H  
ATOM   2555  C   LYS A 160      16.302   3.874  37.694  1.00 92.67           C  
ATOM   2556  CB  LYS A 160      14.635   2.048  37.088  1.00 92.67           C  
ATOM   2557  HB2 LYS A 160      15.424   1.298  37.042  1.00 92.67           H  
ATOM   2558  HB3 LYS A 160      13.878   1.786  36.349  1.00 92.67           H  
ATOM   2559  O   LYS A 160      16.015   4.673  38.581  1.00 92.67           O  
ATOM   2560  CG  LYS A 160      13.992   2.013  38.487  1.00 92.67           C  
ATOM   2561  HG2 LYS A 160      13.232   2.792  38.553  1.00 92.67           H  
ATOM   2562  HG3 LYS A 160      14.751   2.187  39.249  1.00 92.67           H  
ATOM   2563  CD  LYS A 160      13.336   0.644  38.730  1.00 92.67           C  
ATOM   2564  HD2 LYS A 160      14.098  -0.134  38.668  1.00 92.67           H  
ATOM   2565  HD3 LYS A 160      12.604   0.471  37.942  1.00 92.67           H  
ATOM   2566  CE  LYS A 160      12.630   0.560  40.092  1.00 92.67           C  
ATOM   2567  HE2 LYS A 160      11.968   1.420  40.191  1.00 92.67           H  
ATOM   2568  HE3 LYS A 160      13.381   0.616  40.880  1.00 92.67           H  
ATOM   2569  NZ  LYS A 160      11.835  -0.696  40.217  1.00 92.67           N  
ATOM   2570  HZ1 LYS A 160      11.370  -0.767  41.111  1.00 92.67           H  
ATOM   2571  HZ2 LYS A 160      11.103  -0.743  39.523  1.00 92.67           H  
ATOM   2572  HZ3 LYS A 160      12.408  -1.518  40.088  1.00 92.67           H  
ATOM   2573  N   PHE A 161      17.535   3.392  37.533  1.00 94.67           N  
ATOM   2574  H   PHE A 161      17.687   2.719  36.795  1.00 94.67           H  
ATOM   2575  CA  PHE A 161      18.671   3.762  38.381  1.00 94.67           C  
ATOM   2576  HA  PHE A 161      18.377   3.665  39.426  1.00 94.67           H  
ATOM   2577  C   PHE A 161      19.119   5.217  38.178  1.00 94.67           C  
ATOM   2578  CB  PHE A 161      19.830   2.790  38.110  1.00 94.67           C  
ATOM   2579  HB2 PHE A 161      20.123   2.857  37.062  1.00 94.67           H  
ATOM   2580  HB3 PHE A 161      19.485   1.771  38.285  1.00 94.67           H  
ATOM   2581  O   PHE A 161      19.479   5.892  39.139  1.00 94.67           O  
ATOM   2582  CG  PHE A 161      21.049   3.045  38.974  1.00 94.67           C  
ATOM   2583  CD1 PHE A 161      22.062   3.912  38.528  1.00 94.67           C  
ATOM   2584  HD1 PHE A 161      21.971   4.388  37.563  1.00 94.67           H  
ATOM   2585  CD2 PHE A 161      21.146   2.459  40.249  1.00 94.67           C  
ATOM   2586  HD2 PHE A 161      20.354   1.814  40.601  1.00 94.67           H  
ATOM   2587  CE1 PHE A 161      23.173   4.186  39.343  1.00 94.67           C  
ATOM   2588  HE1 PHE A 161      23.936   4.866  38.992  1.00 94.67           H  
ATOM   2589  CE2 PHE A 161      22.248   2.747  41.075  1.00 94.67           C  
ATOM   2590  HE2 PHE A 161      22.296   2.341  42.074  1.00 94.67           H  
ATOM   2591  CZ  PHE A 161      23.262   3.611  40.623  1.00 94.67           C  
ATOM   2592  HZ  PHE A 161      24.090   3.861  41.269  1.00 94.67           H  
ATOM   2593  N   LEU A 162      19.094   5.710  36.939  1.00 95.47           N  
ATOM   2594  H   LEU A 162      18.830   5.089  36.187  1.00 95.47           H  
ATOM   2595  CA  LEU A 162      19.504   7.073  36.592  1.00 95.47           C  
ATOM   2596  HA  LEU A 162      20.304   7.374  37.269  1.00 95.47           H  
ATOM   2597  C   LEU A 162      18.402   8.115  36.792  1.00 95.47           C  
ATOM   2598  CB  LEU A 162      20.039   7.090  35.155  1.00 95.47           C  
ATOM   2599  HB2 LEU A 162      20.219   8.122  34.853  1.00 95.47           H  
ATOM   2600  HB3 LEU A 162      19.276   6.678  34.494  1.00 95.47           H  
ATOM   2601  O   LEU A 162      18.657   9.306  36.593  1.00 95.47           O  
ATOM   2602  CG  LEU A 162      21.346   6.304  34.977  1.00 95.47           C  
ATOM   2603  HG  LEU A 162      21.207   5.261  35.260  1.00 95.47           H  
ATOM   2604  CD1 LEU A 162      21.740   6.362  33.514  1.00 95.47           C  
ATOM   2605 HD11 LEU A 162      20.931   5.922  32.930  1.00 95.47           H  
ATOM   2606 HD12 LEU A 162      22.649   5.782  33.355  1.00 95.47           H  
ATOM   2607 HD13 LEU A 162      21.894   7.393  33.196  1.00 95.47           H  
ATOM   2608  CD2 LEU A 162      22.506   6.880  35.790  1.00 95.47           C  
ATOM   2609 HD21 LEU A 162      22.614   7.944  35.582  1.00 95.47           H  
ATOM   2610 HD22 LEU A 162      22.327   6.740  36.856  1.00 95.47           H  
ATOM   2611 HD23 LEU A 162      23.429   6.363  35.527  1.00 95.47           H  
ATOM   2612  N   LYS A 163      17.205   7.699  37.203  1.00 93.41           N  
ATOM   2613  H   LYS A 163      17.061   6.704  37.300  1.00 93.41           H  
ATOM   2614  CA  LYS A 163      16.089   8.594  37.502  1.00 93.41           C  
ATOM   2615  HA  LYS A 163      15.831   9.116  36.581  1.00 93.41           H  
ATOM   2616  C   LYS A 163      16.477   9.648  38.543  1.00 93.41           C  
ATOM   2617  CB  LYS A 163      14.882   7.752  37.923  1.00 93.41           C  
ATOM   2618  HB2 LYS A 163      15.078   7.278  38.885  1.00 93.41           H  
ATOM   2619  HB3 LYS A 163      14.725   6.975  37.175  1.00 93.41           H  
ATOM   2620  O   LYS A 163      17.006   9.324  39.603  1.00 93.41           O  
ATOM   2621  CG  LYS A 163      13.617   8.610  38.016  1.00 93.41           C  
ATOM   2622  HG2 LYS A 163      13.503   9.178  37.093  1.00 93.41           H  
ATOM   2623  HG3 LYS A 163      13.702   9.307  38.849  1.00 93.41           H  
ATOM   2624  CD  LYS A 163      12.378   7.736  38.206  1.00 93.41           C  
ATOM   2625  HD2 LYS A 163      12.439   7.222  39.166  1.00 93.41           H  
ATOM   2626  HD3 LYS A 163      12.334   7.003  37.401  1.00 93.41           H  
ATOM   2627  CE  LYS A 163      11.140   8.634  38.153  1.00 93.41           C  
ATOM   2628  HE2 LYS A 163      11.200   9.360  38.964  1.00 93.41           H  
ATOM   2629  HE3 LYS A 163      11.167   9.187  37.214  1.00 93.41           H  
ATOM   2630  NZ  LYS A 163       9.890   7.843  38.246  1.00 93.41           N  
ATOM   2631  HZ1 LYS A 163       9.085   8.450  38.185  1.00 93.41           H  
ATOM   2632  HZ2 LYS A 163       9.842   7.189  37.477  1.00 93.41           H  
ATOM   2633  HZ3 LYS A 163       9.852   7.328  39.114  1.00 93.41           H  
ATOM   2634  N   GLY A 164      16.209  10.917  38.246  1.00 92.26           N  
ATOM   2635  H   GLY A 164      15.784  11.117  37.351  1.00 92.26           H  
ATOM   2636  CA  GLY A 164      16.573  12.067  39.076  1.00 92.26           C  
ATOM   2637  HA2 GLY A 164      16.394  11.826  40.124  1.00 92.26           H  
ATOM   2638  HA3 GLY A 164      15.934  12.905  38.797  1.00 92.26           H  
ATOM   2639  C   GLY A 164      18.028  12.526  38.938  1.00 92.26           C  
ATOM   2640  O   GLY A 164      18.441  13.451  39.636  1.00 92.26           O  
ATOM   2641  N   THR A 165      18.821  11.911  38.057  1.00 93.58           N  
ATOM   2642  H   THR A 165      18.422  11.180  37.486  1.00 93.58           H  
ATOM   2643  CA  THR A 165      20.219  12.298  37.811  1.00 93.58           C  
ATOM   2644  HA  THR A 165      20.562  12.907  38.647  1.00 93.58           H  
ATOM   2645  C   THR A 165      20.344  13.153  36.546  1.00 93.58           C  
ATOM   2646  CB  THR A 165      21.158  11.082  37.743  1.00 93.58           C  
ATOM   2647  HB  THR A 165      22.179  11.453  37.828  1.00 93.58           H  
ATOM   2648  O   THR A 165      19.448  13.187  35.704  1.00 93.58           O  
ATOM   2649  CG2 THR A 165      20.937  10.065  38.868  1.00 93.58           C  
ATOM   2650 HG21 THR A 165      21.612   9.217  38.748  1.00 93.58           H  
ATOM   2651 HG22 THR A 165      21.127  10.537  39.832  1.00 93.58           H  
ATOM   2652 HG23 THR A 165      19.916   9.683  38.863  1.00 93.58           H  
ATOM   2653  OG1 THR A 165      21.054  10.440  36.496  1.00 93.58           O  
ATOM   2654  HG1 THR A 165      20.195  10.014  36.480  1.00 93.58           H  
ATOM   2655  N   ARG A 166      21.497  13.808  36.342  1.00 90.43           N  
ATOM   2656  H   ARG A 166      22.225  13.728  37.037  1.00 90.43           H  
ATOM   2657  CA  ARG A 166      21.776  14.567  35.101  1.00 90.43           C  
ATOM   2658  HA  ARG A 166      20.976  15.291  34.948  1.00 90.43           H  
ATOM   2659  C   ARG A 166      21.773  13.694  33.836  1.00 90.43           C  
ATOM   2660  CB  ARG A 166      23.119  15.309  35.217  1.00 90.43           C  
ATOM   2661  HB2 ARG A 166      23.364  15.740  34.246  1.00 90.43           H  
ATOM   2662  HB3 ARG A 166      23.905  14.599  35.475  1.00 90.43           H  
ATOM   2663  O   ARG A 166      21.667  14.237  32.735  1.00 90.43           O  
ATOM   2664  CG  ARG A 166      23.080  16.440  36.256  1.00 90.43           C  
ATOM   2665  HG2 ARG A 166      22.290  17.148  36.006  1.00 90.43           H  
ATOM   2666  HG3 ARG A 166      22.866  16.015  37.236  1.00 90.43           H  
ATOM   2667  CD  ARG A 166      24.426  17.173  36.336  1.00 90.43           C  
ATOM   2668  HD2 ARG A 166      24.423  17.804  37.225  1.00 90.43           H  
ATOM   2669  HD3 ARG A 166      25.211  16.426  36.454  1.00 90.43           H  
ATOM   2670  NE  ARG A 166      24.683  18.024  35.153  1.00 90.43           N  
ATOM   2671  HE  ARG A 166      23.878  18.406  34.678  1.00 90.43           H  
ATOM   2672  NH1 ARG A 166      26.972  17.857  35.160  1.00 90.43           N  
ATOM   2673 HH11 ARG A 166      27.835  17.951  34.644  1.00 90.43           H  
ATOM   2674 HH12 ARG A 166      26.901  17.042  35.752  1.00 90.43           H  
ATOM   2675  NH2 ARG A 166      25.969  19.127  33.623  1.00 90.43           N  
ATOM   2676 HH21 ARG A 166      26.865  19.260  33.177  1.00 90.43           H  
ATOM   2677 HH22 ARG A 166      25.148  19.477  33.150  1.00 90.43           H  
ATOM   2678  CZ  ARG A 166      25.869  18.337  34.658  1.00 90.43           C  
ATOM   2679  N   MET A 167      21.881  12.373  33.999  1.00 92.62           N  
ATOM   2680  H   MET A 167      21.882  12.009  34.942  1.00 92.62           H  
ATOM   2681  CA  MET A 167      22.012  11.400  32.914  1.00 92.62           C  
ATOM   2682  HA  MET A 167      22.290  11.931  32.004  1.00 92.62           H  
ATOM   2683  C   MET A 167      20.704  10.668  32.578  1.00 92.62           C  
ATOM   2684  CB  MET A 167      23.152  10.413  33.232  1.00 92.62           C  
ATOM   2685  HB2 MET A 167      23.269   9.722  32.398  1.00 92.62           H  
ATOM   2686  HB3 MET A 167      22.894   9.838  34.121  1.00 92.62           H  
ATOM   2687  O   MET A 167      20.701   9.897  31.626  1.00 92.62           O  
ATOM   2688  CG  MET A 167      24.495  11.119  33.467  1.00 92.62           C  
ATOM   2689  HG2 MET A 167      25.259  10.370  33.671  1.00 92.62           H  
ATOM   2690  HG3 MET A 167      24.412  11.739  34.360  1.00 92.62           H  
ATOM   2691  SD  MET A 167      25.052  12.178  32.100  1.00 92.62           S  
ATOM   2692  CE  MET A 167      26.091  11.004  31.198  1.00 92.62           C  
ATOM   2693  HE1 MET A 167      26.832  10.567  31.868  1.00 92.62           H  
ATOM   2694  HE2 MET A 167      25.465  10.218  30.775  1.00 92.62           H  
ATOM   2695  HE3 MET A 167      26.598  11.535  30.393  1.00 92.62           H  
ATOM   2696  N   GLU A 168      19.600  10.926  33.296  1.00 89.89           N  
ATOM   2697  H   GLU A 168      19.662  11.586  34.058  1.00 89.89           H  
ATOM   2698  CA  GLU A 168      18.315  10.208  33.153  1.00 89.89           C  
ATOM   2699  HA  GLU A 168      18.429   9.193  33.535  1.00 89.89           H  
ATOM   2700  C   GLU A 168      17.824  10.089  31.700  1.00 89.89           C  
ATOM   2701  CB  GLU A 168      17.251  10.928  34.005  1.00 89.89           C  
ATOM   2702  HB2 GLU A 168      17.629  11.021  35.023  1.00 89.89           H  
ATOM   2703  HB3 GLU A 168      17.097  11.933  33.611  1.00 89.89           H  
ATOM   2704  O   GLU A 168      17.374   9.027  31.284  1.00 89.89           O  
ATOM   2705  CG  GLU A 168      15.902  10.186  34.031  1.00 89.89           C  
ATOM   2706  HG2 GLU A 168      15.489  10.164  33.022  1.00 89.89           H  
ATOM   2707  HG3 GLU A 168      16.079   9.156  34.341  1.00 89.89           H  
ATOM   2708  CD  GLU A 168      14.864  10.822  34.972  1.00 89.89           C  
ATOM   2709  OE1 GLU A 168      13.685  10.396  34.941  1.00 89.89           O  
ATOM   2710  OE2 GLU A 168      15.236  11.691  35.790  1.00 89.89           O  
ATOM   2711  N   TYR A 169      17.956  11.161  30.916  1.00 88.07           N  
ATOM   2712  H   TYR A 169      18.325  11.998  31.346  1.00 88.07           H  
ATOM   2713  CA  TYR A 169      17.449  11.246  29.539  1.00 88.07           C  
ATOM   2714  HA  TYR A 169      16.934  10.318  29.292  1.00 88.07           H  
ATOM   2715  C   TYR A 169      18.563  11.404  28.499  1.00 88.07           C  
ATOM   2716  CB  TYR A 169      16.426  12.386  29.441  1.00 88.07           C  
ATOM   2717  HB2 TYR A 169      15.981  12.377  28.446  1.00 88.07           H  
ATOM   2718  HB3 TYR A 169      16.945  13.336  29.563  1.00 88.07           H  
ATOM   2719  O   TYR A 169      18.360  12.033  27.460  1.00 88.07           O  
ATOM   2720  CG  TYR A 169      15.300  12.299  30.447  1.00 88.07           C  
ATOM   2721  CD1 TYR A 169      14.406  11.213  30.400  1.00 88.07           C  
ATOM   2722  HD1 TYR A 169      14.526  10.441  29.654  1.00 88.07           H  
ATOM   2723  CD2 TYR A 169      15.163  13.288  31.440  1.00 88.07           C  
ATOM   2724  HD2 TYR A 169      15.863  14.109  31.495  1.00 88.07           H  
ATOM   2725  CE1 TYR A 169      13.374  11.112  31.350  1.00 88.07           C  
ATOM   2726  HE1 TYR A 169      12.706  10.263  31.347  1.00 88.07           H  
ATOM   2727  CE2 TYR A 169      14.128  13.190  32.387  1.00 88.07           C  
ATOM   2728  HE2 TYR A 169      14.034  13.912  33.185  1.00 88.07           H  
ATOM   2729  OH  TYR A 169      12.304  11.958  33.320  1.00 88.07           O  
ATOM   2730  HH  TYR A 169      12.656  11.344  33.968  1.00 88.07           H  
ATOM   2731  CZ  TYR A 169      13.232  12.103  32.342  1.00 88.07           C  
ATOM   2732  N   ARG A 170      19.781  10.951  28.813  1.00 91.63           N  
ATOM   2733  H   ARG A 170      19.891  10.450  29.683  1.00 91.63           H  
ATOM   2734  CA  ARG A 170      20.963  11.176  27.958  1.00 91.63           C  
ATOM   2735  HA  ARG A 170      20.705  11.842  27.135  1.00 91.63           H  
ATOM   2736  C   ARG A 170      21.454   9.931  27.231  1.00 91.63           C  
ATOM   2737  CB  ARG A 170      22.090  11.831  28.773  1.00 91.63           C  
ATOM   2738  HB2 ARG A 170      22.936  12.020  28.112  1.00 91.63           H  
ATOM   2739  HB3 ARG A 170      22.422  11.139  29.548  1.00 91.63           H  
ATOM   2740  O   ARG A 170      22.356  10.052  26.413  1.00 91.63           O  
ATOM   2741  CG  ARG A 170      21.698  13.161  29.431  1.00 91.63           C  
ATOM   2742  HG2 ARG A 170      20.949  12.986  30.203  1.00 91.63           H  
ATOM   2743  HG3 ARG A 170      22.587  13.577  29.906  1.00 91.63           H  
ATOM   2744  CD  ARG A 170      21.148  14.166  28.413  1.00 91.63           C  
ATOM   2745  HD2 ARG A 170      20.174  13.821  28.066  1.00 91.63           H  
ATOM   2746  HD3 ARG A 170      21.820  14.206  27.555  1.00 91.63           H  
ATOM   2747  NE  ARG A 170      20.998  15.501  29.014  1.00 91.63           N  
ATOM   2748  HE  ARG A 170      21.142  15.558  30.012  1.00 91.63           H  
ATOM   2749  NH1 ARG A 170      20.427  16.590  27.081  1.00 91.63           N  
ATOM   2750 HH11 ARG A 170      20.118  17.420  26.596  1.00 91.63           H  
ATOM   2751 HH12 ARG A 170      20.466  15.700  26.605  1.00 91.63           H  
ATOM   2752  NH2 ARG A 170      20.570  17.735  28.997  1.00 91.63           N  
ATOM   2753 HH21 ARG A 170      20.787  17.771  29.983  1.00 91.63           H  
ATOM   2754 HH22 ARG A 170      20.389  18.587  28.485  1.00 91.63           H  
ATOM   2755  CZ  ARG A 170      20.664  16.600  28.365  1.00 91.63           C  
ATOM   2756  N   ILE A 171      20.889   8.768  27.537  1.00 92.81           N  
ATOM   2757  H   ILE A 171      20.085   8.770  28.148  1.00 92.81           H  
ATOM   2758  CA  ILE A 171      21.268   7.491  26.934  1.00 92.81           C  
ATOM   2759  HA  ILE A 171      22.272   7.563  26.516  1.00 92.81           H  
ATOM   2760  C   ILE A 171      20.305   7.173  25.793  1.00 92.81           C  
ATOM   2761  CB  ILE A 171      21.274   6.385  28.006  1.00 92.81           C  
ATOM   2762  HB  ILE A 171      20.294   6.365  28.484  1.00 92.81           H  
ATOM   2763  O   ILE A 171      19.093   7.201  25.999  1.00 92.81           O  
ATOM   2764  CG1 ILE A 171      22.351   6.668  29.075  1.00 92.81           C  
ATOM   2765 HG12 ILE A 171      23.335   6.424  28.677  1.00 92.81           H  
ATOM   2766 HG13 ILE A 171      22.349   7.722  29.355  1.00 92.81           H  
ATOM   2767  CG2 ILE A 171      21.529   5.013  27.361  1.00 92.81           C  
ATOM   2768 HG21 ILE A 171      22.448   5.038  26.774  1.00 92.81           H  
ATOM   2769 HG22 ILE A 171      20.701   4.759  26.699  1.00 92.81           H  
ATOM   2770 HG23 ILE A 171      21.591   4.228  28.114  1.00 92.81           H  
ATOM   2771  CD1 ILE A 171      22.118   5.866  30.350  1.00 92.81           C  
ATOM   2772 HD11 ILE A 171      21.144   6.139  30.758  1.00 92.81           H  
ATOM   2773 HD12 ILE A 171      22.907   6.108  31.062  1.00 92.81           H  
ATOM   2774 HD13 ILE A 171      22.129   4.794  30.153  1.00 92.81           H  
ATOM   2775  N   ASP A 172      20.846   6.840  24.622  1.00 89.75           N  
ATOM   2776  H   ASP A 172      21.850   6.864  24.520  1.00 89.75           H  
ATOM   2777  CA  ASP A 172      20.066   6.307  23.504  1.00 89.75           C  
ATOM   2778  HA  ASP A 172      19.080   6.770  23.506  1.00 89.75           H  
ATOM   2779  C   ASP A 172      19.874   4.789  23.667  1.00 89.75           C  
ATOM   2780  CB  ASP A 172      20.735   6.678  22.169  1.00 89.75           C  
ATOM   2781  HB2 ASP A 172      20.895   7.756  22.144  1.00 89.75           H  
ATOM   2782  HB3 ASP A 172      21.706   6.186  22.112  1.00 89.75           H  
ATOM   2783  O   ASP A 172      20.806   3.992  23.500  1.00 89.75           O  
ATOM   2784  CG  ASP A 172      19.908   6.279  20.937  1.00 89.75           C  
ATOM   2785  OD1 ASP A 172      18.809   5.707  21.111  1.00 89.75           O  
ATOM   2786  OD2 ASP A 172      20.360   6.538  19.800  1.00 89.75           O  
ATOM   2787  N   ASP A 173      18.651   4.379  23.997  1.00 84.26           N  
ATOM   2788  H   ASP A 173      17.902   5.057  24.010  1.00 84.26           H  
ATOM   2789  CA  ASP A 173      18.252   2.975  24.128  1.00 84.26           C  
ATOM   2790  HA  ASP A 173      19.059   2.439  24.628  1.00 84.26           H  
ATOM   2791  C   ASP A 173      18.055   2.269  22.777  1.00 84.26           C  
ATOM   2792  CB  ASP A 173      17.008   2.874  25.026  1.00 84.26           C  
ATOM   2793  HB2 ASP A 173      16.814   1.819  25.221  1.00 84.26           H  
ATOM   2794  HB3 ASP A 173      17.229   3.346  25.983  1.00 84.26           H  
ATOM   2795  O   ASP A 173      18.048   1.037  22.707  1.00 84.26           O  
ATOM   2796  CG  ASP A 173      15.731   3.505  24.449  1.00 84.26           C  
ATOM   2797  OD1 ASP A 173      15.808   4.220  23.424  1.00 84.26           O  
ATOM   2798  OD2 ASP A 173      14.663   3.269  25.054  1.00 84.26           O  
ATOM   2799  N   ASN A 174      17.978   3.019  21.675  1.00 85.05           N  
ATOM   2800  H   ASN A 174      17.988   4.024  21.780  1.00 85.05           H  
ATOM   2801  CA  ASN A 174      17.911   2.473  20.327  1.00 85.05           C  
ATOM   2802  HA  ASN A 174      17.363   1.532  20.379  1.00 85.05           H  
ATOM   2803  C   ASN A 174      19.298   2.147  19.746  1.00 85.05           C  
ATOM   2804  CB  ASN A 174      17.109   3.439  19.452  1.00 85.05           C  
ATOM   2805  HB2 ASN A 174      17.707   4.333  19.269  1.00 85.05           H  
ATOM   2806  HB3 ASN A 174      16.205   3.741  19.980  1.00 85.05           H  
ATOM   2807  O   ASN A 174      19.389   1.571  18.656  1.00 85.05           O  
ATOM   2808  CG  ASN A 174      16.701   2.804  18.141  1.00 85.05           C  
ATOM   2809  ND2 ASN A 174      16.918   3.491  17.044  1.00 85.05           N  
ATOM   2810 HD21 ASN A 174      16.690   3.044  16.168  1.00 85.05           H  
ATOM   2811 HD22 ASN A 174      17.403   4.373  17.130  1.00 85.05           H  
ATOM   2812  OD1 ASN A 174      16.180   1.696  18.074  1.00 85.05           O  
ATOM   2813  N   SER A 175      20.376   2.446  20.478  1.00 85.43           N  
ATOM   2814  H   SER A 175      20.220   2.949  21.340  1.00 85.43           H  
ATOM   2815  CA  SER A 175      21.765   2.126  20.112  1.00 85.43           C  
ATOM   2816  HA  SER A 175      22.042   2.740  19.255  1.00 85.43           H  
ATOM   2817  C   SER A 175      21.976   0.650  19.728  1.00 85.43           C  
ATOM   2818  CB  SER A 175      22.713   2.517  21.249  1.00 85.43           C  
ATOM   2819  HB2 SER A 175      23.719   2.164  21.018  1.00 85.43           H  
ATOM   2820  HB3 SER A 175      22.736   3.603  21.342  1.00 85.43           H  
ATOM   2821  O   SER A 175      22.807   0.344  18.876  1.00 85.43           O  
ATOM   2822  OG  SER A 175      22.296   1.958  22.476  1.00 85.43           O  
ATOM   2823  HG  SER A 175      21.765   2.617  22.930  1.00 85.43           H  
ATOM   2824  N   VAL A 176      21.166  -0.268  20.264  1.00 86.00           N  
ATOM   2825  H   VAL A 176      20.548   0.047  20.998  1.00 86.00           H  
ATOM   2826  CA  VAL A 176      21.196  -1.706  19.933  1.00 86.00           C  
ATOM   2827  HA  VAL A 176      22.239  -2.023  19.917  1.00 86.00           H  
ATOM   2828  C   VAL A 176      20.619  -2.053  18.552  1.00 86.00           C  
ATOM   2829  CB  VAL A 176      20.478  -2.529  21.021  1.00 86.00           C  
ATOM   2830  HB  VAL A 176      20.536  -3.582  20.749  1.00 86.00           H  
ATOM   2831  O   VAL A 176      20.913  -3.114  17.997  1.00 86.00           O  
ATOM   2832  CG1 VAL A 176      21.175  -2.363  22.372  1.00 86.00           C  
ATOM   2833 HG11 VAL A 176      22.228  -2.633  22.284  1.00 86.00           H  
ATOM   2834 HG12 VAL A 176      21.105  -1.331  22.714  1.00 86.00           H  
ATOM   2835 HG13 VAL A 176      20.711  -3.018  23.109  1.00 86.00           H  
ATOM   2836  CG2 VAL A 176      18.994  -2.164  21.183  1.00 86.00           C  
ATOM   2837 HG21 VAL A 176      18.553  -2.778  21.968  1.00 86.00           H  
ATOM   2838 HG22 VAL A 176      18.882  -1.117  21.462  1.00 86.00           H  
ATOM   2839 HG23 VAL A 176      18.454  -2.355  20.255  1.00 86.00           H  
ATOM   2840  N   ASN A 177      19.771  -1.200  17.972  1.00 84.77           N  
ATOM   2841  H   ASN A 177      19.596  -0.319  18.435  1.00 84.77           H  
ATOM   2842  CA  ASN A 177      19.096  -1.471  16.694  1.00 84.77           C  
ATOM   2843  HA  ASN A 177      19.164  -2.533  16.461  1.00 84.77           H  
ATOM   2844  C   ASN A 177      19.714  -0.737  15.507  1.00 84.77           C  
ATOM   2845  CB  ASN A 177      17.614  -1.115  16.808  1.00 84.77           C  
ATOM   2846  HB2 ASN A 177      17.536  -0.060  17.073  1.00 84.77           H  
ATOM   2847  HB3 ASN A 177      17.122  -1.259  15.846  1.00 84.77           H  
ATOM   2848  O   ASN A 177      19.432  -1.089  14.359  1.00 84.77           O  
ATOM   2849  CG  ASN A 177      16.888  -1.962  17.825  1.00 84.77           C  
ATOM   2850  ND2 ASN A 177      16.082  -1.340  18.650  1.00 84.77           N  
ATOM   2851 HD21 ASN A 177      16.031  -0.332  18.610  1.00 84.77           H  
ATOM   2852 HD22 ASN A 177      15.713  -1.871  19.426  1.00 84.77           H  
ATOM   2853  OD1 ASN A 177      17.036  -3.175  17.878  1.00 84.77           O  
ATOM   2854  N   VAL A 178      20.527   0.280  15.769  1.00 90.94           N  
ATOM   2855  H   VAL A 178      20.744   0.487  16.734  1.00 90.94           H  
ATOM   2856  CA  VAL A 178      21.156   1.094  14.731  1.00 90.94           C  
ATOM   2857  HA  VAL A 178      20.493   1.111  13.866  1.00 90.94           H  
ATOM   2858  C   VAL A 178      22.471   0.479  14.262  1.00 90.94           C  
ATOM   2859  CB  VAL A 178      21.335   2.554  15.183  1.00 90.94           C  
ATOM   2860  HB  VAL A 178      21.795   3.111  14.367  1.00 90.94           H  
ATOM   2861  O   VAL A 178      23.131  -0.269  14.980  1.00 90.94           O  
ATOM   2862  CG1 VAL A 178      19.974   3.197  15.474  1.00 90.94           C  
ATOM   2863 HG11 VAL A 178      19.328   3.120  14.600  1.00 90.94           H  
ATOM   2864 HG12 VAL A 178      19.498   2.700  16.320  1.00 90.94           H  
ATOM   2865 HG13 VAL A 178      20.113   4.247  15.729  1.00 90.94           H  
ATOM   2866  CG2 VAL A 178      22.228   2.689  16.415  1.00 90.94           C  
ATOM   2867 HG21 VAL A 178      21.786   2.133  17.242  1.00 90.94           H  
ATOM   2868 HG22 VAL A 178      23.223   2.291  16.214  1.00 90.94           H  
ATOM   2869 HG23 VAL A 178      22.319   3.736  16.704  1.00 90.94           H  
ATOM   2870  N   HIS A 179      22.872   0.810  13.034  1.00 93.84           N  
ATOM   2871  H   HIS A 179      22.270   1.372  12.449  1.00 93.84           H  
ATOM   2872  CA  HIS A 179      24.207   0.481  12.545  1.00 93.84           C  
ATOM   2873  HA  HIS A 179      24.347  -0.596  12.634  1.00 93.84           H  
ATOM   2874  C   HIS A 179      25.268   1.175  13.393  1.00 93.84           C  
ATOM   2875  CB  HIS A 179      24.359   0.885  11.079  1.00 93.84           C  
ATOM   2876  HB2 HIS A 179      24.184   1.956  10.970  1.00 93.84           H  
ATOM   2877  HB3 HIS A 179      25.378   0.665  10.761  1.00 93.84           H  
ATOM   2878  O   HIS A 179      25.273   2.403  13.507  1.00 93.84           O  
ATOM   2879  CG  HIS A 179      23.424   0.140  10.177  1.00 93.84           C  
ATOM   2880  CD2 HIS A 179      23.707  -1.039   9.564  1.00 93.84           C  
ATOM   2881  HD2 HIS A 179      24.639  -1.583   9.628  1.00 93.84           H  
ATOM   2882  ND1 HIS A 179      22.117   0.520   9.875  1.00 93.84           N  
ATOM   2883  CE1 HIS A 179      21.629  -0.462   9.107  1.00 93.84           C  
ATOM   2884  HE1 HIS A 179      20.623  -0.490   8.716  1.00 93.84           H  
ATOM   2885  NE2 HIS A 179      22.563  -1.403   8.900  1.00 93.84           N  
ATOM   2886  HE2 HIS A 179      22.440  -2.230   8.335  1.00 93.84           H  
ATOM   2887  N   TRP A 180      26.195   0.397  13.940  1.00 95.86           N  
ATOM   2888  H   TRP A 180      26.163  -0.596  13.757  1.00 95.86           H  
ATOM   2889  CA  TRP A 180      27.210   0.898  14.856  1.00 95.86           C  
ATOM   2890  HA  TRP A 180      26.845   1.814  15.320  1.00 95.86           H  
ATOM   2891  C   TRP A 180      28.512   1.207  14.121  1.00 95.86           C  
ATOM   2892  CB  TRP A 180      27.426  -0.112  15.975  1.00 95.86           C  
ATOM   2893  HB2 TRP A 180      26.458  -0.442  16.351  1.00 95.86           H  
ATOM   2894  HB3 TRP A 180      27.958  -0.978  15.582  1.00 95.86           H  
ATOM   2895  O   TRP A 180      29.065   0.345  13.439  1.00 95.86           O  
ATOM   2896  CG  TRP A 180      28.187   0.458  17.121  1.00 95.86           C  
ATOM   2897  CD1 TRP A 180      29.497   0.257  17.380  1.00 95.86           C  
ATOM   2898  HD1 TRP A 180      30.155  -0.364  16.790  1.00 95.86           H  
ATOM   2899  CD2 TRP A 180      27.695   1.348  18.165  1.00 95.86           C  
ATOM   2900  CE2 TRP A 180      28.776   1.637  19.050  1.00 95.86           C  
ATOM   2901  CE3 TRP A 180      26.443   1.928  18.460  1.00 95.86           C  
ATOM   2902  HE3 TRP A 180      25.590   1.710  17.834  1.00 95.86           H  
ATOM   2903  NE1 TRP A 180      29.845   0.938  18.528  1.00 95.86           N  
ATOM   2904  HE1 TRP A 180      30.761   0.863  18.948  1.00 95.86           H  
ATOM   2905  CH2 TRP A 180      27.371   3.040  20.430  1.00 95.86           C  
ATOM   2906  HH2 TRP A 180      27.232   3.689  21.283  1.00 95.86           H  
ATOM   2907  CZ2 TRP A 180      28.624   2.458  20.177  1.00 95.86           C  
ATOM   2908  HZ2 TRP A 180      29.450   2.636  20.849  1.00 95.86           H  
ATOM   2909  CZ3 TRP A 180      26.288   2.777  19.571  1.00 95.86           C  
ATOM   2910  HZ3 TRP A 180      25.330   3.234  19.770  1.00 95.86           H  
ATOM   2911  N   LEU A 181      29.013   2.440  14.225  1.00 96.36           N  
ATOM   2912  H   LEU A 181      28.561   3.081  14.861  1.00 96.36           H  
ATOM   2913  CA  LEU A 181      30.252   2.842  13.550  1.00 96.36           C  
ATOM   2914  HA  LEU A 181      30.149   2.630  12.485  1.00 96.36           H  
ATOM   2915  C   LEU A 181      31.444   2.023  14.059  1.00 96.36           C  
ATOM   2916  CB  LEU A 181      30.511   4.347  13.731  1.00 96.36           C  
ATOM   2917  HB2 LEU A 181      30.339   4.597  14.778  1.00 96.36           H  
ATOM   2918  HB3 LEU A 181      31.559   4.554  13.515  1.00 96.36           H  
ATOM   2919  O   LEU A 181      31.701   1.961  15.261  1.00 96.36           O  
ATOM   2920  CG  LEU A 181      29.642   5.247  12.836  1.00 96.36           C  
ATOM   2921  HG  LEU A 181      28.600   4.933  12.889  1.00 96.36           H  
ATOM   2922  CD1 LEU A 181      29.743   6.696  13.319  1.00 96.36           C  
ATOM   2923 HD11 LEU A 181      29.143   7.336  12.671  1.00 96.36           H  
ATOM   2924 HD12 LEU A 181      30.785   7.014  13.316  1.00 96.36           H  
ATOM   2925 HD13 LEU A 181      29.353   6.756  14.335  1.00 96.36           H  
ATOM   2926  CD2 LEU A 181      30.101   5.241  11.373  1.00 96.36           C  
ATOM   2927 HD21 LEU A 181      31.135   5.579  11.301  1.00 96.36           H  
ATOM   2928 HD22 LEU A 181      29.456   5.886  10.777  1.00 96.36           H  
ATOM   2929 HD23 LEU A 181      30.037   4.231  10.968  1.00 96.36           H  
ATOM   2930  N   LEU A 182      32.218   1.465  13.127  1.00 96.57           N  
ATOM   2931  H   LEU A 182      31.969   1.585  12.155  1.00 96.57           H  
ATOM   2932  CA  LEU A 182      33.463   0.777  13.454  1.00 96.57           C  
ATOM   2933  HA  LEU A 182      33.245  -0.016  14.170  1.00 96.57           H  
ATOM   2934  C   LEU A 182      34.454   1.742  14.109  1.00 96.57           C  
ATOM   2935  CB  LEU A 182      34.078   0.179  12.179  1.00 96.57           C  
ATOM   2936  HB2 LEU A 182      35.134  -0.026  12.359  1.00 96.57           H  
ATOM   2937  HB3 LEU A 182      34.014   0.920  11.382  1.00 96.57           H  
ATOM   2938  O   LEU A 182      34.526   2.923  13.758  1.00 96.57           O  
ATOM   2939  CG  LEU A 182      33.419  -1.127  11.715  1.00 96.57           C  
ATOM   2940  HG  LEU A 182      32.339  -0.997  11.648  1.00 96.57           H  
ATOM   2941  CD1 LEU A 182      33.958  -1.486  10.333  1.00 96.57           C  
ATOM   2942 HD11 LEU A 182      33.725  -0.689   9.627  1.00 96.57           H  
ATOM   2943 HD12 LEU A 182      33.483  -2.409  10.001  1.00 96.57           H  
ATOM   2944 HD13 LEU A 182      35.037  -1.635  10.379  1.00 96.57           H  
ATOM   2945  CD2 LEU A 182      33.759  -2.279  12.660  1.00 96.57           C  
ATOM   2946 HD21 LEU A 182      33.234  -2.161  13.607  1.00 96.57           H  
ATOM   2947 HD22 LEU A 182      34.833  -2.332  12.841  1.00 96.57           H  
ATOM   2948 HD23 LEU A 182      33.434  -3.224  12.223  1.00 96.57           H  
ATOM   2949  N   TYR A 183      35.302   1.233  15.002  1.00 96.75           N  
ATOM   2950  H   TYR A 183      35.193   0.270  15.288  1.00 96.75           H  
ATOM   2951  CA  TYR A 183      36.372   2.048  15.571  1.00 96.75           C  
ATOM   2952  HA  TYR A 183      35.908   2.863  16.127  1.00 96.75           H  
ATOM   2953  C   TYR A 183      37.262   2.647  14.470  1.00 96.75           C  
ATOM   2954  CB  TYR A 183      37.220   1.229  16.536  1.00 96.75           C  
ATOM   2955  HB2 TYR A 183      37.714   0.446  15.962  1.00 96.75           H  
ATOM   2956  HB3 TYR A 183      36.579   0.767  17.287  1.00 96.75           H  
ATOM   2957  O   TYR A 183      37.653   1.963  13.520  1.00 96.75           O  
ATOM   2958  CG  TYR A 183      38.275   2.066  17.222  1.00 96.75           C  
ATOM   2959  CD1 TYR A 183      39.623   1.995  16.821  1.00 96.75           C  
ATOM   2960  HD1 TYR A 183      39.915   1.315  16.034  1.00 96.75           H  
ATOM   2961  CD2 TYR A 183      37.886   2.962  18.228  1.00 96.75           C  
ATOM   2962  HD2 TYR A 183      36.848   3.025  18.519  1.00 96.75           H  
ATOM   2963  CE1 TYR A 183      40.592   2.795  17.455  1.00 96.75           C  
ATOM   2964  HE1 TYR A 183      41.629   2.718  17.161  1.00 96.75           H  
ATOM   2965  CE2 TYR A 183      38.844   3.774  18.852  1.00 96.75           C  
ATOM   2966  HE2 TYR A 183      38.529   4.456  19.628  1.00 96.75           H  
ATOM   2967  OH  TYR A 183      41.130   4.442  19.124  1.00 96.75           O  
ATOM   2968  HH  TYR A 183      42.014   4.213  18.828  1.00 96.75           H  
ATOM   2969  CZ  TYR A 183      40.201   3.682  18.483  1.00 96.75           C  
ATOM   2970  N   GLY A 184      37.575   3.939  14.590  1.00 94.72           N  
ATOM   2971  H   GLY A 184      37.219   4.432  15.397  1.00 94.72           H  
ATOM   2972  CA  GLY A 184      38.287   4.709  13.565  1.00 94.72           C  
ATOM   2973  HA2 GLY A 184      39.039   4.075  13.096  1.00 94.72           H  
ATOM   2974  HA3 GLY A 184      38.796   5.546  14.043  1.00 94.72           H  
ATOM   2975  C   GLY A 184      37.392   5.272  12.453  1.00 94.72           C  
ATOM   2976  O   GLY A 184      37.838   6.158  11.723  1.00 94.72           O  
ATOM   2977  N   SER A 185      36.133   4.833  12.355  1.00 96.18           N  
ATOM   2978  H   SER A 185      35.799   4.129  12.999  1.00 96.18           H  
ATOM   2979  CA  SER A 185      35.136   5.427  11.464  1.00 96.18           C  
ATOM   2980  HA  SER A 185      35.678   5.862  10.624  1.00 96.18           H  
ATOM   2981  C   SER A 185      34.363   6.570  12.131  1.00 96.18           C  
ATOM   2982  CB  SER A 185      34.179   4.378  10.876  1.00 96.18           C  
ATOM   2983  HB2 SER A 185      33.753   3.748  11.657  1.00 96.18           H  
ATOM   2984  HB3 SER A 185      33.357   4.888  10.375  1.00 96.18           H  
ATOM   2985  O   SER A 185      34.255   6.670  13.353  1.00 96.18           O  
ATOM   2986  OG  SER A 185      34.853   3.590   9.912  1.00 96.18           O  
ATOM   2987  HG  SER A 185      35.403   2.958  10.382  1.00 96.18           H  
ATOM   2988  N   ALA A 186      33.832   7.469  11.308  1.00 93.96           N  
ATOM   2989  H   ALA A 186      33.970   7.332  10.317  1.00 93.96           H  
ATOM   2990  CA  ALA A 186      33.062   8.634  11.710  1.00 93.96           C  
ATOM   2991  HA  ALA A 186      32.571   8.429  12.662  1.00 93.96           H  
ATOM   2992  C   ALA A 186      31.994   8.975  10.665  1.00 93.96           C  
ATOM   2993  CB  ALA A 186      34.023   9.812  11.888  1.00 93.96           C  
ATOM   2994  HB1 ALA A 186      34.840   9.520  12.548  1.00 93.96           H  
ATOM   2995  HB2 ALA A 186      34.441  10.097  10.922  1.00 93.96           H  
ATOM   2996  HB3 ALA A 186      33.495  10.664  12.315  1.00 93.96           H  
ATOM   2997  O   ALA A 186      32.129   8.651   9.483  1.00 93.96           O  
ATOM   2998  N   LYS A 187      30.953   9.704  11.081  1.00 91.83           N  
ATOM   2999  H   LYS A 187      30.892   9.928  12.064  1.00 91.83           H  
ATOM   3000  CA  LYS A 187      30.025  10.350  10.137  1.00 91.83           C  
ATOM   3001  HA  LYS A 187      29.565   9.560   9.542  1.00 91.83           H  
ATOM   3002  C   LYS A 187      30.806  11.273   9.173  1.00 91.83           C  
ATOM   3003  CB  LYS A 187      28.916  11.111  10.893  1.00 91.83           C  
ATOM   3004  HB2 LYS A 187      28.328  11.685  10.177  1.00 91.83           H  
ATOM   3005  HB3 LYS A 187      29.373  11.809  11.595  1.00 91.83           H  
ATOM   3006  O   LYS A 187      31.837  11.821   9.579  1.00 91.83           O  
ATOM   3007  CG  LYS A 187      27.965  10.165  11.653  1.00 91.83           C  
ATOM   3008  HG2 LYS A 187      28.546   9.583  12.368  1.00 91.83           H  
ATOM   3009  HG3 LYS A 187      27.509   9.478  10.940  1.00 91.83           H  
ATOM   3010  CD  LYS A 187      26.847  10.895  12.426  1.00 91.83           C  
ATOM   3011  HD2 LYS A 187      27.301  11.567  13.155  1.00 91.83           H  
ATOM   3012  HD3 LYS A 187      26.237  11.475  11.733  1.00 91.83           H  
ATOM   3013  CE  LYS A 187      25.961   9.865  13.160  1.00 91.83           C  
ATOM   3014  HE2 LYS A 187      26.611   9.179  13.704  1.00 91.83           H  
ATOM   3015  HE3 LYS A 187      25.426   9.271  12.420  1.00 91.83           H  
ATOM   3016  NZ  LYS A 187      24.989  10.456  14.127  1.00 91.83           N  
ATOM   3017  HZ1 LYS A 187      25.451  10.936  14.886  1.00 91.83           H  
ATOM   3018  HZ2 LYS A 187      24.466   9.724  14.585  1.00 91.83           H  
ATOM   3019  HZ3 LYS A 187      24.320  11.072  13.688  1.00 91.83           H  
ATOM   3020  N   PRO A 188      30.338  11.480   7.926  1.00 89.59           N  
ATOM   3021  CA  PRO A 188      31.047  12.298   6.941  1.00 89.59           C  
ATOM   3022  HA  PRO A 188      31.945  11.759   6.637  1.00 89.59           H  
ATOM   3023  C   PRO A 188      31.432  13.681   7.489  1.00 89.59           C  
ATOM   3024  CB  PRO A 188      30.103  12.412   5.740  1.00 89.59           C  
ATOM   3025  HB2 PRO A 188      30.650  12.449   4.799  1.00 89.59           H  
ATOM   3026  HB3 PRO A 188      29.465  13.290   5.843  1.00 89.59           H  
ATOM   3027  O   PRO A 188      30.603  14.380   8.069  1.00 89.59           O  
ATOM   3028  CG  PRO A 188      29.238  11.157   5.839  1.00 89.59           C  
ATOM   3029  HG2 PRO A 188      29.751  10.315   5.373  1.00 89.59           H  
ATOM   3030  HG3 PRO A 188      28.258  11.301   5.384  1.00 89.59           H  
ATOM   3031  CD  PRO A 188      29.133  10.906   7.339  1.00 89.59           C  
ATOM   3032  HD2 PRO A 188      29.063   9.833   7.520  1.00 89.59           H  
ATOM   3033  HD3 PRO A 188      28.255  11.417   7.735  1.00 89.59           H  
ATOM   3034  N   GLY A 189      32.701  14.068   7.330  1.00 86.41           N  
ATOM   3035  H   GLY A 189      33.340  13.437   6.868  1.00 86.41           H  
ATOM   3036  CA  GLY A 189      33.218  15.366   7.789  1.00 86.41           C  
ATOM   3037  HA2 GLY A 189      34.201  15.529   7.347  1.00 86.41           H  
ATOM   3038  HA3 GLY A 189      32.554  16.156   7.436  1.00 86.41           H  
ATOM   3039  C   GLY A 189      33.360  15.521   9.310  1.00 86.41           C  
ATOM   3040  O   GLY A 189      33.637  16.619   9.786  1.00 86.41           O  
ATOM   3041  N   LYS A 190      33.172  14.453  10.092  1.00 89.83           N  
ATOM   3042  H   LYS A 190      32.935  13.574   9.654  1.00 89.83           H  
ATOM   3043  CA  LYS A 190      33.303  14.467  11.555  1.00 89.83           C  
ATOM   3044  HA  LYS A 190      33.487  15.490  11.885  1.00 89.83           H  
ATOM   3045  C   LYS A 190      34.515  13.634  11.994  1.00 89.83           C  
ATOM   3046  CB  LYS A 190      31.986  13.977  12.186  1.00 89.83           C  
ATOM   3047  HB2 LYS A 190      32.085  14.008  13.271  1.00 89.83           H  
ATOM   3048  HB3 LYS A 190      31.845  12.933  11.910  1.00 89.83           H  
ATOM   3049  O   LYS A 190      35.002  12.777  11.266  1.00 89.83           O  
ATOM   3050  CG  LYS A 190      30.703  14.749  11.804  1.00 89.83           C  
ATOM   3051  HG2 LYS A 190      29.864  14.181  12.205  1.00 89.83           H  
ATOM   3052  HG3 LYS A 190      30.591  14.758  10.719  1.00 89.83           H  
ATOM   3053  CD  LYS A 190      30.583  16.195  12.335  1.00 89.83           C  
ATOM   3054  HD2 LYS A 190      31.324  16.830  11.849  1.00 89.83           H  
ATOM   3055  HD3 LYS A 190      30.748  16.198  13.412  1.00 89.83           H  
ATOM   3056  CE  LYS A 190      29.158  16.714  12.031  1.00 89.83           C  
ATOM   3057  HE2 LYS A 190      28.449  15.953  12.357  1.00 89.83           H  
ATOM   3058  HE3 LYS A 190      29.041  16.814  10.952  1.00 89.83           H  
ATOM   3059  NZ  LYS A 190      28.796  17.996  12.702  1.00 89.83           N  
ATOM   3060  HZ1 LYS A 190      29.002  17.975  13.690  1.00 89.83           H  
ATOM   3061  HZ2 LYS A 190      29.245  18.794  12.276  1.00 89.83           H  
ATOM   3062  HZ3 LYS A 190      27.799  18.149  12.653  1.00 89.83           H  
ATOM   3063  N   THR A 191      34.997  13.870  13.212  1.00 92.06           N  
ATOM   3064  H   THR A 191      34.654  14.658  13.743  1.00 92.06           H  
ATOM   3065  CA  THR A 191      36.059  13.058  13.830  1.00 92.06           C  
ATOM   3066  HA  THR A 191      36.738  12.744  13.037  1.00 92.06           H  
ATOM   3067  C   THR A 191      35.497  11.798  14.504  1.00 92.06           C  
ATOM   3068  CB  THR A 191      36.876  13.886  14.831  1.00 92.06           C  
ATOM   3069  HB  THR A 191      37.533  13.231  15.404  1.00 92.06           H  
ATOM   3070  O   THR A 191      34.360  11.846  14.991  1.00 92.06           O  
ATOM   3071  CG2 THR A 191      37.715  14.947  14.125  1.00 92.06           C  
ATOM   3072 HG21 THR A 191      37.075  15.653  13.595  1.00 92.06           H  
ATOM   3073 HG22 THR A 191      38.386  14.470  13.410  1.00 92.06           H  
ATOM   3074 HG23 THR A 191      38.315  15.490  14.855  1.00 92.06           H  
ATOM   3075  OG1 THR A 191      36.023  14.584  15.703  1.00 92.06           O  
ATOM   3076  HG1 THR A 191      36.578  15.061  16.324  1.00 92.06           H  
ATOM   3077  N   PRO A 192      36.255  10.685  14.531  1.00 94.33           N  
ATOM   3078  CA  PRO A 192      35.847   9.442  15.188  1.00 94.33           C  
ATOM   3079  HA  PRO A 192      34.818   9.193  14.932  1.00 94.33           H  
ATOM   3080  C   PRO A 192      35.970   9.539  16.714  1.00 94.33           C  
ATOM   3081  CB  PRO A 192      36.782   8.367  14.618  1.00 94.33           C  
ATOM   3082  HB2 PRO A 192      36.945   7.543  15.312  1.00 94.33           H  
ATOM   3083  HB3 PRO A 192      36.384   7.994  13.674  1.00 94.33           H  
ATOM   3084  O   PRO A 192      36.808  10.291  17.222  1.00 94.33           O  
ATOM   3085  CG  PRO A 192      38.066   9.137  14.328  1.00 94.33           C  
ATOM   3086  HG2 PRO A 192      38.642   9.249  15.247  1.00 94.33           H  
ATOM   3087  HG3 PRO A 192      38.661   8.651  13.555  1.00 94.33           H  
ATOM   3088  CD  PRO A 192      37.545  10.499  13.873  1.00 94.33           C  
ATOM   3089  HD2 PRO A 192      37.399  10.488  12.793  1.00 94.33           H  
ATOM   3090  HD3 PRO A 192      38.253  11.280  14.151  1.00 94.33           H  
ATOM   3091  N   TYR A 193      35.181   8.734  17.428  1.00 96.28           N  
ATOM   3092  H   TYR A 193      34.542   8.120  16.943  1.00 96.28           H  
ATOM   3093  CA  TYR A 193      35.389   8.481  18.856  1.00 96.28           C  
ATOM   3094  HA  TYR A 193      35.502   9.432  19.375  1.00 96.28           H  
ATOM   3095  C   TYR A 193      36.676   7.674  19.055  1.00 96.28           C  
ATOM   3096  CB  TYR A 193      34.185   7.751  19.463  1.00 96.28           C  
ATOM   3097  HB2 TYR A 193      34.461   7.417  20.463  1.00 96.28           H  
ATOM   3098  HB3 TYR A 193      33.950   6.865  18.873  1.00 96.28           H  
ATOM   3099  O   TYR A 193      36.984   6.768  18.275  1.00 96.28           O  
ATOM   3100  CG  TYR A 193      32.949   8.610  19.608  1.00 96.28           C  
ATOM   3101  CD1 TYR A 193      32.656   9.217  20.845  1.00 96.28           C  
ATOM   3102  HD1 TYR A 193      33.294   9.057  21.701  1.00 96.28           H  
ATOM   3103  CD2 TYR A 193      32.082   8.789  18.514  1.00 96.28           C  
ATOM   3104  HD2 TYR A 193      32.267   8.276  17.582  1.00 96.28           H  
ATOM   3105  CE1 TYR A 193      31.496  10.003  20.988  1.00 96.28           C  
ATOM   3106  HE1 TYR A 193      31.252  10.456  21.937  1.00 96.28           H  
ATOM   3107  CE2 TYR A 193      30.940   9.599  18.651  1.00 96.28           C  
ATOM   3108  HE2 TYR A 193      30.229   9.706  17.844  1.00 96.28           H  
ATOM   3109  OH  TYR A 193      29.538  10.992  19.976  1.00 96.28           O  
ATOM   3110  HH  TYR A 193      29.018  10.837  20.768  1.00 96.28           H  
ATOM   3111  CZ  TYR A 193      30.634  10.196  19.890  1.00 96.28           C  
ATOM   3112  N   LYS A 194      37.448   8.014  20.089  1.00 96.48           N  
ATOM   3113  H   LYS A 194      37.122   8.743  20.708  1.00 96.48           H  
ATOM   3114  CA  LYS A 194      38.733   7.376  20.401  1.00 96.48           C  
ATOM   3115  HA  LYS A 194      38.922   6.568  19.695  1.00 96.48           H  
ATOM   3116  C   LYS A 194      38.702   6.772  21.792  1.00 96.48           C  
ATOM   3117  CB  LYS A 194      39.877   8.387  20.284  1.00 96.48           C  
ATOM   3118  HB2 LYS A 194      40.787   7.928  20.671  1.00 96.48           H  
ATOM   3119  HB3 LYS A 194      39.650   9.264  20.890  1.00 96.48           H  
ATOM   3120  O   LYS A 194      38.142   7.370  22.703  1.00 96.48           O  
ATOM   3121  CG  LYS A 194      40.112   8.804  18.828  1.00 96.48           C  
ATOM   3122  HG2 LYS A 194      40.278   7.914  18.221  1.00 96.48           H  
ATOM   3123  HG3 LYS A 194      39.239   9.335  18.449  1.00 96.48           H  
ATOM   3124  CD  LYS A 194      41.340   9.713  18.736  1.00 96.48           C  
ATOM   3125  HD2 LYS A 194      42.205   9.185  19.137  1.00 96.48           H  
ATOM   3126  HD3 LYS A 194      41.161  10.610  19.328  1.00 96.48           H  
ATOM   3127  CE  LYS A 194      41.591  10.090  17.275  1.00 96.48           C  
ATOM   3128  HE2 LYS A 194      40.708  10.605  16.897  1.00 96.48           H  
ATOM   3129  HE3 LYS A 194      41.714   9.174  16.699  1.00 96.48           H  
ATOM   3130  NZ  LYS A 194      42.793  10.950  17.142  1.00 96.48           N  
ATOM   3131  HZ1 LYS A 194      42.961  11.179  16.173  1.00 96.48           H  
ATOM   3132  HZ2 LYS A 194      42.668  11.807  17.662  1.00 96.48           H  
ATOM   3133  HZ3 LYS A 194      43.606  10.474  17.506  1.00 96.48           H  
ATOM   3134  N   VAL A 195      39.354   5.623  21.958  1.00 97.19           N  
ATOM   3135  H   VAL A 195      39.830   5.212  21.167  1.00 97.19           H  
ATOM   3136  CA  VAL A 195      39.538   5.010  23.278  1.00 97.19           C  
ATOM   3137  HA  VAL A 195      38.563   4.857  23.740  1.00 97.19           H  
ATOM   3138  C   VAL A 195      40.354   5.954  24.160  1.00 97.19           C  
ATOM   3139  CB  VAL A 195      40.243   3.646  23.163  1.00 97.19           C  
ATOM   3140  HB  VAL A 195      41.190   3.772  22.638  1.00 97.19           H  
ATOM   3141  O   VAL A 195      41.482   6.298  23.799  1.00 97.19           O  
ATOM   3142  CG1 VAL A 195      40.534   3.043  24.541  1.00 97.19           C  
ATOM   3143 HG11 VAL A 195      39.609   2.941  25.109  1.00 97.19           H  
ATOM   3144 HG12 VAL A 195      41.229   3.671  25.098  1.00 97.19           H  
ATOM   3145 HG13 VAL A 195      40.999   2.066  24.412  1.00 97.19           H  
ATOM   3146  CG2 VAL A 195      39.391   2.641  22.380  1.00 97.19           C  
ATOM   3147 HG21 VAL A 195      39.880   1.668  22.365  1.00 97.19           H  
ATOM   3148 HG22 VAL A 195      38.411   2.541  22.847  1.00 97.19           H  
ATOM   3149 HG23 VAL A 195      39.261   2.972  21.349  1.00 97.19           H  
ATOM   3150  N   THR A 196      39.807   6.342  25.311  1.00 95.85           N  
ATOM   3151  H   THR A 196      38.847   6.094  25.505  1.00 95.85           H  
ATOM   3152  CA  THR A 196      40.506   7.180  26.300  1.00 95.85           C  
ATOM   3153  HA  THR A 196      41.421   7.576  25.859  1.00 95.85           H  
ATOM   3154  C   THR A 196      40.941   6.379  27.522  1.00 95.85           C  
ATOM   3155  CB  THR A 196      39.659   8.387  26.721  1.00 95.85           C  
ATOM   3156  HB  THR A 196      40.192   8.937  27.496  1.00 95.85           H  
ATOM   3157  O   THR A 196      42.086   6.494  27.959  1.00 95.85           O  
ATOM   3158  CG2 THR A 196      39.417   9.321  25.538  1.00 95.85           C  
ATOM   3159 HG21 THR A 196      40.353   9.512  25.013  1.00 95.85           H  
ATOM   3160 HG22 THR A 196      39.030  10.270  25.909  1.00 95.85           H  
ATOM   3161 HG23 THR A 196      38.697   8.878  24.851  1.00 95.85           H  
ATOM   3162  OG1 THR A 196      38.418   7.968  27.222  1.00 95.85           O  
ATOM   3163  HG1 THR A 196      37.951   8.771  27.466  1.00 95.85           H  
ATOM   3164  N   CYS A 197      40.075   5.509  28.044  1.00 96.24           N  
ATOM   3165  H   CYS A 197      39.137   5.493  27.671  1.00 96.24           H  
ATOM   3166  CA  CYS A 197      40.405   4.567  29.112  1.00 96.24           C  
ATOM   3167  HA  CYS A 197      41.418   4.197  28.951  1.00 96.24           H  
ATOM   3168  C   CYS A 197      39.469   3.351  29.110  1.00 96.24           C  
ATOM   3169  CB  CYS A 197      40.368   5.300  30.465  1.00 96.24           C  
ATOM   3170  HB2 CYS A 197      40.840   4.684  31.230  1.00 96.24           H  
ATOM   3171  HB3 CYS A 197      40.921   6.235  30.381  1.00 96.24           H  
ATOM   3172  O   CYS A 197      38.589   3.205  28.260  1.00 96.24           O  
ATOM   3173  SG  CYS A 197      38.656   5.645  30.961  1.00 96.24           S  
ATOM   3174  HG  CYS A 197      38.245   4.398  31.208  1.00 96.24           H  
ATOM   3175  N   CYS A 198      39.651   2.472  30.090  1.00 97.55           N  
ATOM   3176  H   CYS A 198      40.411   2.600  30.742  1.00 97.55           H  
ATOM   3177  CA  CYS A 198      38.699   1.420  30.417  1.00 97.55           C  
ATOM   3178  HA  CYS A 198      37.777   1.570  29.856  1.00 97.55           H  
ATOM   3179  C   CYS A 198      38.335   1.484  31.901  1.00 97.55           C  
ATOM   3180  CB  CYS A 198      39.297   0.064  30.027  1.00 97.55           C  
ATOM   3181  HB2 CYS A 198      40.225  -0.094  30.577  1.00 97.55           H  
ATOM   3182  HB3 CYS A 198      38.589  -0.730  30.261  1.00 97.55           H  
ATOM   3183  O   CYS A 198      39.068   2.077  32.691  1.00 97.55           O  
ATOM   3184  SG  CYS A 198      39.674   0.044  28.259  1.00 97.55           S  
ATOM   3185  HG  CYS A 198      38.937   1.116  27.951  1.00 97.55           H  
ATOM   3186  N   PHE A 199      37.229   0.852  32.272  1.00 98.20           N  
ATOM   3187  H   PHE A 199      36.674   0.403  31.557  1.00 98.20           H  
ATOM   3188  CA  PHE A 199      36.793   0.670  33.650  1.00 98.20           C  
ATOM   3189  HA  PHE A 199      37.519   1.130  34.321  1.00 98.20           H  
ATOM   3190  C   PHE A 199      36.712  -0.819  33.975  1.00 98.20           C  
ATOM   3191  CB  PHE A 199      35.450   1.367  33.877  1.00 98.20           C  
ATOM   3192  HB2 PHE A 199      34.707   0.937  33.206  1.00 98.20           H  
ATOM   3193  HB3 PHE A 199      35.123   1.164  34.896  1.00 98.20           H  
ATOM   3194  O   PHE A 199      36.185  -1.598  33.177  1.00 98.20           O  
ATOM   3195  CG  PHE A 199      35.496   2.869  33.678  1.00 98.20           C  
ATOM   3196  CD1 PHE A 199      35.935   3.702  34.721  1.00 98.20           C  
ATOM   3197  HD1 PHE A 199      36.262   3.270  35.656  1.00 98.20           H  
ATOM   3198  CD2 PHE A 199      35.087   3.440  32.458  1.00 98.20           C  
ATOM   3199  HD2 PHE A 199      34.728   2.810  31.657  1.00 98.20           H  
ATOM   3200  CE1 PHE A 199      35.945   5.096  34.554  1.00 98.20           C  
ATOM   3201  HE1 PHE A 199      36.269   5.745  35.355  1.00 98.20           H  
ATOM   3202  CE2 PHE A 199      35.084   4.837  32.303  1.00 98.20           C  
ATOM   3203  HE2 PHE A 199      34.696   5.281  31.398  1.00 98.20           H  
ATOM   3204  CZ  PHE A 199      35.514   5.667  33.349  1.00 98.20           C  
ATOM   3205  HZ  PHE A 199      35.486   6.742  33.240  1.00 98.20           H  
ATOM   3206  N   ASP A 200      37.235  -1.213  35.134  1.00 96.95           N  
ATOM   3207  H   ASP A 200      37.648  -0.516  35.737  1.00 96.95           H  
ATOM   3208  CA  ASP A 200      37.046  -2.558  35.681  1.00 96.95           C  
ATOM   3209  HA  ASP A 200      37.095  -3.267  34.854  1.00 96.95           H  
ATOM   3210  C   ASP A 200      35.654  -2.723  36.325  1.00 96.95           C  
ATOM   3211  CB  ASP A 200      38.206  -2.908  36.638  1.00 96.95           C  
ATOM   3212  HB2 ASP A 200      39.149  -2.632  36.167  1.00 96.95           H  
ATOM   3213  HB3 ASP A 200      38.215  -3.991  36.768  1.00 96.95           H  
ATOM   3214  O   ASP A 200      34.868  -1.778  36.397  1.00 96.95           O  
ATOM   3215  CG  ASP A 200      38.160  -2.270  38.037  1.00 96.95           C  
ATOM   3216  OD1 ASP A 200      37.179  -1.572  38.374  1.00 96.95           O  
ATOM   3217  OD2 ASP A 200      39.095  -2.532  38.824  1.00 96.95           O  
ATOM   3218  N   ALA A 201      35.357  -3.919  36.840  1.00 95.48           N  
ATOM   3219  H   ALA A 201      36.032  -4.662  36.729  1.00 95.48           H  
ATOM   3220  CA  ALA A 201      34.094  -4.258  37.509  1.00 95.48           C  
ATOM   3221  HA  ALA A 201      33.277  -4.163  36.794  1.00 95.48           H  
ATOM   3222  C   ALA A 201      33.731  -3.425  38.750  1.00 95.48           C  
ATOM   3223  CB  ALA A 201      34.214  -5.711  37.956  1.00 95.48           C  
ATOM   3224  HB1 ALA A 201      33.279  -6.046  38.405  1.00 95.48           H  
ATOM   3225  HB2 ALA A 201      35.027  -5.820  38.674  1.00 95.48           H  
ATOM   3226  HB3 ALA A 201      34.409  -6.329  37.080  1.00 95.48           H  
ATOM   3227  O   ALA A 201      32.611  -3.552  39.250  1.00 95.48           O  
ATOM   3228  N   ASN A 202      34.684  -2.654  39.278  1.00 95.54           N  
ATOM   3229  H   ASN A 202      35.549  -2.551  38.767  1.00 95.54           H  
ATOM   3230  CA  ASN A 202      34.527  -1.776  40.433  1.00 95.54           C  
ATOM   3231  HA  ASN A 202      33.558  -1.958  40.899  1.00 95.54           H  
ATOM   3232  C   ASN A 202      34.554  -0.302  40.012  1.00 95.54           C  
ATOM   3233  CB  ASN A 202      35.630  -2.080  41.458  1.00 95.54           C  
ATOM   3234  HB2 ASN A 202      36.596  -1.843  41.014  1.00 95.54           H  
ATOM   3235  HB3 ASN A 202      35.490  -1.449  42.335  1.00 95.54           H  
ATOM   3236  O   ASN A 202      34.811   0.567  40.845  1.00 95.54           O  
ATOM   3237  CG  ASN A 202      35.621  -3.516  41.929  1.00 95.54           C  
ATOM   3238  ND2 ASN A 202      36.730  -4.204  41.796  1.00 95.54           N  
ATOM   3239 HD21 ASN A 202      36.684  -5.171  42.086  1.00 95.54           H  
ATOM   3240 HD22 ASN A 202      37.482  -3.827  41.237  1.00 95.54           H  
ATOM   3241  OD1 ASN A 202      34.639  -4.038  42.424  1.00 95.54           O  
ATOM   3242  N   THR A 203      34.334  -0.009  38.726  1.00 95.65           N  
ATOM   3243  H   THR A 203      34.168  -0.781  38.096  1.00 95.65           H  
ATOM   3244  CA  THR A 203      34.394   1.331  38.123  1.00 95.65           C  
ATOM   3245  HA  THR A 203      34.232   1.185  37.055  1.00 95.65           H  
ATOM   3246  C   THR A 203      35.760   2.017  38.233  1.00 95.65           C  
ATOM   3247  CB  THR A 203      33.251   2.247  38.602  1.00 95.65           C  
ATOM   3248  HB  THR A 203      33.271   3.165  38.013  1.00 95.65           H  
ATOM   3249  O   THR A 203      35.852   3.234  38.086  1.00 95.65           O  
ATOM   3250  CG2 THR A 203      31.870   1.629  38.434  1.00 95.65           C  
ATOM   3251 HG21 THR A 203      31.671   1.452  37.377  1.00 95.65           H  
ATOM   3252 HG22 THR A 203      31.130   2.329  38.821  1.00 95.65           H  
ATOM   3253 HG23 THR A 203      31.788   0.692  38.985  1.00 95.65           H  
ATOM   3254  OG1 THR A 203      33.379   2.598  39.959  1.00 95.65           O  
ATOM   3255  HG1 THR A 203      33.825   1.875  40.406  1.00 95.65           H  
ATOM   3256  N   LYS A 204      36.853   1.276  38.466  1.00 96.22           N  
ATOM   3257  H   LYS A 204      36.762   0.272  38.515  1.00 96.22           H  
ATOM   3258  CA  LYS A 204      38.203   1.859  38.519  1.00 96.22           C  
ATOM   3259  HA  LYS A 204      38.126   2.866  38.928  1.00 96.22           H  
ATOM   3260  C   LYS A 204      38.795   1.971  37.121  1.00 96.22           C  
ATOM   3261  CB  LYS A 204      39.134   1.052  39.430  1.00 96.22           C  
ATOM   3262  HB2 LYS A 204      39.196   0.025  39.070  1.00 96.22           H  
ATOM   3263  HB3 LYS A 204      40.133   1.485  39.376  1.00 96.22           H  
ATOM   3264  O   LYS A 204      38.716   1.035  36.327  1.00 96.22           O  
ATOM   3265  CG  LYS A 204      38.671   1.065  40.890  1.00 96.22           C  
ATOM   3266  HG2 LYS A 204      38.634   2.095  41.245  1.00 96.22           H  
ATOM   3267  HG3 LYS A 204      37.677   0.625  40.968  1.00 96.22           H  
ATOM   3268  CD  LYS A 204      39.644   0.260  41.753  1.00 96.22           C  
ATOM   3269  HD2 LYS A 204      40.649   0.669  41.646  1.00 96.22           H  
ATOM   3270  HD3 LYS A 204      39.638  -0.776  41.413  1.00 96.22           H  
ATOM   3271  CE  LYS A 204      39.203   0.336  43.216  1.00 96.22           C  
ATOM   3272  HE2 LYS A 204      38.179  -0.031  43.283  1.00 96.22           H  
ATOM   3273  HE3 LYS A 204      39.199   1.381  43.525  1.00 96.22           H  
ATOM   3274  NZ  LYS A 204      40.094  -0.463  44.090  1.00 96.22           N  
ATOM   3275  HZ1 LYS A 204      40.075  -1.431  43.803  1.00 96.22           H  
ATOM   3276  HZ2 LYS A 204      39.784  -0.408  45.050  1.00 96.22           H  
ATOM   3277  HZ3 LYS A 204      41.044  -0.125  44.030  1.00 96.22           H  
ATOM   3278  N   ARG A 205      39.438   3.109  36.838  1.00 96.83           N  
ATOM   3279  H   ARG A 205      39.457   3.827  37.548  1.00 96.83           H  
ATOM   3280  CA  ARG A 205      40.124   3.354  35.563  1.00 96.83           C  
ATOM   3281  HA  ARG A 205      39.422   3.122  34.762  1.00 96.83           H  
ATOM   3282  C   ARG A 205      41.325   2.417  35.407  1.00 96.83           C  
ATOM   3283  CB  ARG A 205      40.529   4.834  35.426  1.00 96.83           C  
ATOM   3284  HB2 ARG A 205      41.234   4.930  34.601  1.00 96.83           H  
ATOM   3285  HB3 ARG A 205      41.025   5.162  36.340  1.00 96.83           H  
ATOM   3286  O   ARG A 205      42.215   2.391  36.253  1.00 96.83           O  
ATOM   3287  CG  ARG A 205      39.321   5.743  35.133  1.00 96.83           C  
ATOM   3288  HG2 ARG A 205      38.886   5.446  34.179  1.00 96.83           H  
ATOM   3289  HG3 ARG A 205      38.571   5.618  35.913  1.00 96.83           H  
ATOM   3290  CD  ARG A 205      39.714   7.230  35.069  1.00 96.83           C  
ATOM   3291  HD2 ARG A 205      39.931   7.575  36.080  1.00 96.83           H  
ATOM   3292  HD3 ARG A 205      40.624   7.341  34.480  1.00 96.83           H  
ATOM   3293  NE  ARG A 205      38.632   8.069  34.506  1.00 96.83           N  
ATOM   3294  HE  ARG A 205      37.902   8.385  35.128  1.00 96.83           H  
ATOM   3295  NH1 ARG A 205      39.411   8.240  32.346  1.00 96.83           N  
ATOM   3296 HH11 ARG A 205      40.209   7.674  32.596  1.00 96.83           H  
ATOM   3297 HH12 ARG A 205      39.182   8.447  31.384  1.00 96.83           H  
ATOM   3298  NH2 ARG A 205      37.457   9.085  32.822  1.00 96.83           N  
ATOM   3299 HH21 ARG A 205      36.795   9.422  33.507  1.00 96.83           H  
ATOM   3300 HH22 ARG A 205      37.354   9.412  31.872  1.00 96.83           H  
ATOM   3301  CZ  ARG A 205      38.503   8.462  33.248  1.00 96.83           C  
ATOM   3302  N   ILE A 206      41.370   1.701  34.290  1.00 96.62           N  
ATOM   3303  H   ILE A 206      40.582   1.782  33.663  1.00 96.62           H  
ATOM   3304  CA  ILE A 206      42.479   0.838  33.870  1.00 96.62           C  
ATOM   3305  HA  ILE A 206      43.347   1.066  34.487  1.00 96.62           H  
ATOM   3306  C   ILE A 206      42.875   1.161  32.426  1.00 96.62           C  
ATOM   3307  CB  ILE A 206      42.156  -0.662  34.078  1.00 96.62           C  
ATOM   3308  HB  ILE A 206      43.023  -1.231  33.743  1.00 96.62           H  
ATOM   3309  O   ILE A 206      42.110   1.760  31.661  1.00 96.62           O  
ATOM   3310  CG1 ILE A 206      40.943  -1.121  33.244  1.00 96.62           C  
ATOM   3311 HG12 ILE A 206      40.047  -0.586  33.561  1.00 96.62           H  
ATOM   3312 HG13 ILE A 206      41.149  -0.884  32.201  1.00 96.62           H  
ATOM   3313  CG2 ILE A 206      41.969  -0.961  35.574  1.00 96.62           C  
ATOM   3314 HG21 ILE A 206      41.038  -0.527  35.937  1.00 96.62           H  
ATOM   3315 HG22 ILE A 206      41.943  -2.037  35.748  1.00 96.62           H  
ATOM   3316 HG23 ILE A 206      42.799  -0.545  36.146  1.00 96.62           H  
ATOM   3317  CD1 ILE A 206      40.666  -2.626  33.307  1.00 96.62           C  
ATOM   3318 HD11 ILE A 206      41.556  -3.180  33.009  1.00 96.62           H  
ATOM   3319 HD12 ILE A 206      40.380  -2.924  34.316  1.00 96.62           H  
ATOM   3320 HD13 ILE A 206      39.846  -2.869  32.632  1.00 96.62           H  
ATOM   3321  N   LYS A 207      44.097   0.785  32.042  1.00 95.74           N  
ATOM   3322  H   LYS A 207      44.657   0.238  32.680  1.00 95.74           H  
ATOM   3323  CA  LYS A 207      44.574   0.989  30.670  1.00 95.74           C  
ATOM   3324  HA  LYS A 207      44.229   1.965  30.328  1.00 95.74           H  
ATOM   3325  C   LYS A 207      43.977  -0.057  29.723  1.00 95.74           C  
ATOM   3326  CB  LYS A 207      46.102   0.976  30.614  1.00 95.74           C  
ATOM   3327  HB2 LYS A 207      46.384   1.118  29.570  1.00 95.74           H  
ATOM   3328  HB3 LYS A 207      46.460   0.005  30.956  1.00 95.74           H  
ATOM   3329  O   LYS A 207      43.733  -1.198  30.112  1.00 95.74           O  
ATOM   3330  CG  LYS A 207      46.790   2.082  31.421  1.00 95.74           C  
ATOM   3331  HG2 LYS A 207      46.443   3.055  31.073  1.00 95.74           H  
ATOM   3332  HG3 LYS A 207      46.556   1.972  32.480  1.00 95.74           H  
ATOM   3333  CD  LYS A 207      48.307   1.972  31.219  1.00 95.74           C  
ATOM   3334  HD2 LYS A 207      48.640   1.002  31.589  1.00 95.74           H  
ATOM   3335  HD3 LYS A 207      48.533   2.031  30.154  1.00 95.74           H  
ATOM   3336  CE  LYS A 207      49.036   3.091  31.965  1.00 95.74           C  
ATOM   3337  HE2 LYS A 207      48.702   4.050  31.569  1.00 95.74           H  
ATOM   3338  HE3 LYS A 207      48.755   3.046  33.018  1.00 95.74           H  
ATOM   3339  NZ  LYS A 207      50.506   2.953  31.820  1.00 95.74           N  
ATOM   3340  HZ1 LYS A 207      50.806   2.067  32.202  1.00 95.74           H  
ATOM   3341  HZ2 LYS A 207      50.764   2.970  30.844  1.00 95.74           H  
ATOM   3342  HZ3 LYS A 207      50.987   3.695  32.306  1.00 95.74           H  
ATOM   3343  N   PHE A 208      43.779   0.325  28.461  1.00 95.13           N  
ATOM   3344  H   PHE A 208      43.981   1.282  28.210  1.00 95.13           H  
ATOM   3345  CA  PHE A 208      43.197  -0.557  27.442  1.00 95.13           C  
ATOM   3346  HA  PHE A 208      42.224  -0.902  27.789  1.00 95.13           H  
ATOM   3347  C   PHE A 208      44.047  -1.814  27.187  1.00 95.13           C  
ATOM   3348  CB  PHE A 208      42.994   0.252  26.152  1.00 95.13           C  
ATOM   3349  HB2 PHE A 208      42.391   1.131  26.382  1.00 95.13           H  
ATOM   3350  HB3 PHE A 208      43.961   0.601  25.790  1.00 95.13           H  
ATOM   3351  O   PHE A 208      43.512  -2.910  27.042  1.00 95.13           O  
ATOM   3352  CG  PHE A 208      42.307  -0.528  25.048  1.00 95.13           C  
ATOM   3353  CD1 PHE A 208      43.065  -1.300  24.150  1.00 95.13           C  
ATOM   3354  HD1 PHE A 208      44.142  -1.319  24.232  1.00 95.13           H  
ATOM   3355  CD2 PHE A 208      40.905  -0.515  24.934  1.00 95.13           C  
ATOM   3356  HD2 PHE A 208      40.306   0.076  25.611  1.00 95.13           H  
ATOM   3357  CE1 PHE A 208      42.427  -2.075  23.167  1.00 95.13           C  
ATOM   3358  HE1 PHE A 208      43.012  -2.694  22.503  1.00 95.13           H  
ATOM   3359  CE2 PHE A 208      40.267  -1.261  23.930  1.00 95.13           C  
ATOM   3360  HE2 PHE A 208      39.190  -1.248  23.846  1.00 95.13           H  
ATOM   3361  CZ  PHE A 208      41.027  -2.045  23.048  1.00 95.13           C  
ATOM   3362  HZ  PHE A 208      40.534  -2.632  22.287  1.00 95.13           H  
ATOM   3363  N   ASP A 209      45.374  -1.678  27.186  1.00 93.32           N  
ATOM   3364  H   ASP A 209      45.775  -0.800  27.483  1.00 93.32           H  
ATOM   3365  CA  ASP A 209      46.302  -2.807  27.072  1.00 93.32           C  
ATOM   3366  HA  ASP A 209      46.020  -3.401  26.204  1.00 93.32           H  
ATOM   3367  C   ASP A 209      46.187  -3.767  28.256  1.00 93.32           C  
ATOM   3368  CB  ASP A 209      47.742  -2.299  26.853  1.00 93.32           C  
ATOM   3369  HB2 ASP A 209      48.395  -3.164  26.738  1.00 93.32           H  
ATOM   3370  HB3 ASP A 209      47.770  -1.740  25.918  1.00 93.32           H  
ATOM   3371  O   ASP A 209      46.048  -4.969  28.053  1.00 93.32           O  
ATOM   3372  CG  ASP A 209      48.302  -1.398  27.967  1.00 93.32           C  
ATOM   3373  OD1 ASP A 209      47.501  -0.874  28.772  1.00 93.32           O  
ATOM   3374  OD2 ASP A 209      49.531  -1.188  27.987  1.00 93.32           O  
ATOM   3375  N   GLN A 210      46.132  -3.256  29.484  1.00 92.93           N  
ATOM   3376  H   GLN A 210      46.301  -2.266  29.585  1.00 92.93           H  
ATOM   3377  CA  GLN A 210      45.903  -4.078  30.671  1.00 92.93           C  
ATOM   3378  HA  GLN A 210      46.710  -4.806  30.750  1.00 92.93           H  
ATOM   3379  C   GLN A 210      44.579  -4.860  30.591  1.00 92.93           C  
ATOM   3380  CB  GLN A 210      45.942  -3.162  31.899  1.00 92.93           C  
ATOM   3381  HB2 GLN A 210      45.113  -2.456  31.851  1.00 92.93           H  
ATOM   3382  HB3 GLN A 210      46.876  -2.599  31.890  1.00 92.93           H  
ATOM   3383  O   GLN A 210      44.524  -6.019  30.994  1.00 92.93           O  
ATOM   3384  CG  GLN A 210      45.851  -3.941  33.218  1.00 92.93           C  
ATOM   3385  HG2 GLN A 210      46.694  -4.628  33.292  1.00 92.93           H  
ATOM   3386  HG3 GLN A 210      44.929  -4.523  33.242  1.00 92.93           H  
ATOM   3387  CD  GLN A 210      45.852  -3.025  34.435  1.00 92.93           C  
ATOM   3388  NE2 GLN A 210      45.783  -3.580  35.624  1.00 92.93           N  
ATOM   3389 HE21 GLN A 210      45.744  -2.949  36.411  1.00 92.93           H  
ATOM   3390 HE22 GLN A 210      45.692  -4.581  35.724  1.00 92.93           H  
ATOM   3391  OE1 GLN A 210      45.909  -1.806  34.347  1.00 92.93           O  
ATOM   3392  N   ALA A 211      43.526  -4.243  30.052  1.00 93.73           N  
ATOM   3393  H   ALA A 211      43.639  -3.280  29.772  1.00 93.73           H  
ATOM   3394  CA  ALA A 211      42.187  -4.822  29.974  1.00 93.73           C  
ATOM   3395  HA  ALA A 211      41.950  -5.299  30.925  1.00 93.73           H  
ATOM   3396  C   ALA A 211      42.015  -5.888  28.869  1.00 93.73           C  
ATOM   3397  CB  ALA A 211      41.229  -3.645  29.772  1.00 93.73           C  
ATOM   3398  HB1 ALA A 211      40.213  -4.015  29.637  1.00 93.73           H  
ATOM   3399  HB2 ALA A 211      41.514  -3.077  28.887  1.00 93.73           H  
ATOM   3400  HB3 ALA A 211      41.265  -2.977  30.632  1.00 93.73           H  
ATOM   3401  O   ALA A 211      41.258  -6.854  29.054  1.00 93.73           O  
ATOM   3402  N   PHE A 212      42.698  -5.715  27.727  1.00 95.39           N  
ATOM   3403  H   PHE A 212      43.242  -4.868  27.643  1.00 95.39           H  
ATOM   3404  CA  PHE A 212      42.426  -6.469  26.493  1.00 95.39           C  
ATOM   3405  HA  PHE A 212      41.775  -7.307  26.739  1.00 95.39           H  
ATOM   3406  C   PHE A 212      43.649  -7.115  25.826  1.00 95.39           C  
ATOM   3407  CB  PHE A 212      41.644  -5.585  25.503  1.00 95.39           C  
ATOM   3408  HB2 PHE A 212      42.224  -4.690  25.277  1.00 95.39           H  
ATOM   3409  HB3 PHE A 212      41.503  -6.129  24.570  1.00 95.39           H  
ATOM   3410  O   PHE A 212      43.489  -7.722  24.771  1.00 95.39           O  
ATOM   3411  CG  PHE A 212      40.274  -5.188  26.010  1.00 95.39           C  
ATOM   3412  CD1 PHE A 212      39.202  -6.093  25.923  1.00 95.39           C  
ATOM   3413  HD1 PHE A 212      39.340  -7.041  25.424  1.00 95.39           H  
ATOM   3414  CD2 PHE A 212      40.078  -3.934  26.610  1.00 95.39           C  
ATOM   3415  HD2 PHE A 212      40.889  -3.223  26.656  1.00 95.39           H  
ATOM   3416  CE1 PHE A 212      37.949  -5.765  26.468  1.00 95.39           C  
ATOM   3417  HE1 PHE A 212      37.125  -6.459  26.390  1.00 95.39           H  
ATOM   3418  CE2 PHE A 212      38.832  -3.615  27.177  1.00 95.39           C  
ATOM   3419  HE2 PHE A 212      38.698  -2.670  27.681  1.00 95.39           H  
ATOM   3420  CZ  PHE A 212      37.768  -4.528  27.108  1.00 95.39           C  
ATOM   3421  HZ  PHE A 212      36.812  -4.273  27.541  1.00 95.39           H  
ATOM   3422  N   LYS A 213      44.853  -7.075  26.420  1.00 90.76           N  
ATOM   3423  H   LYS A 213      44.966  -6.497  27.241  1.00 90.76           H  
ATOM   3424  CA  LYS A 213      46.061  -7.710  25.841  1.00 90.76           C  
ATOM   3425  HA  LYS A 213      46.316  -7.192  24.917  1.00 90.76           H  
ATOM   3426  C   LYS A 213      45.864  -9.180  25.447  1.00 90.76           C  
ATOM   3427  CB  LYS A 213      47.238  -7.552  26.816  1.00 90.76           C  
ATOM   3428  HB2 LYS A 213      47.435  -6.487  26.936  1.00 90.76           H  
ATOM   3429  HB3 LYS A 213      46.976  -7.984  27.782  1.00 90.76           H  
ATOM   3430  O   LYS A 213      46.421  -9.611  24.445  1.00 90.76           O  
ATOM   3431  CG  LYS A 213      48.548  -8.167  26.314  1.00 90.76           C  
ATOM   3432  HG2 LYS A 213      48.445  -9.249  26.227  1.00 90.76           H  
ATOM   3433  HG3 LYS A 213      48.790  -7.749  25.337  1.00 90.76           H  
ATOM   3434  CD  LYS A 213      49.679  -7.856  27.298  1.00 90.76           C  
ATOM   3435  HD2 LYS A 213      49.768  -6.776  27.419  1.00 90.76           H  
ATOM   3436  HD3 LYS A 213      49.445  -8.310  28.261  1.00 90.76           H  
ATOM   3437  CE  LYS A 213      50.990  -8.427  26.755  1.00 90.76           C  
ATOM   3438  HE2 LYS A 213      51.204  -7.957  25.795  1.00 90.76           H  
ATOM   3439  HE3 LYS A 213      50.850  -9.494  26.577  1.00 90.76           H  
ATOM   3440  NZ  LYS A 213      52.110  -8.209  27.702  1.00 90.76           N  
ATOM   3441  HZ1 LYS A 213      52.967  -8.590  27.326  1.00 90.76           H  
ATOM   3442  HZ2 LYS A 213      51.917  -8.671  28.579  1.00 90.76           H  
ATOM   3443  HZ3 LYS A 213      52.240  -7.222  27.877  1.00 90.76           H  
ATOM   3444  N   ASN A 214      45.060  -9.920  26.213  1.00 90.14           N  
ATOM   3445  H   ASN A 214      44.637  -9.467  27.010  1.00 90.14           H  
ATOM   3446  CA  ASN A 214      44.774 -11.341  25.983  1.00 90.14           C  
ATOM   3447  HA  ASN A 214      45.492 -11.736  25.265  1.00 90.14           H  
ATOM   3448  C   ASN A 214      43.381 -11.588  25.368  1.00 90.14           C  
ATOM   3449  CB  ASN A 214      44.965 -12.109  27.304  1.00 90.14           C  
ATOM   3450  HB2 ASN A 214      44.244 -11.745  28.036  1.00 90.14           H  
ATOM   3451  HB3 ASN A 214      44.762 -13.166  27.136  1.00 90.14           H  
ATOM   3452  O   ASN A 214      42.888 -12.710  25.411  1.00 90.14           O  
ATOM   3453  CG  ASN A 214      46.363 -12.009  27.890  1.00 90.14           C  
ATOM   3454  ND2 ASN A 214      46.492 -12.240  29.174  1.00 90.14           N  
ATOM   3455 HD21 ASN A 214      45.698 -12.554  29.715  1.00 90.14           H  
ATOM   3456 HD22 ASN A 214      47.434 -12.252  29.538  1.00 90.14           H  
ATOM   3457  OD1 ASN A 214      47.349 -11.715  27.235  1.00 90.14           O  
ATOM   3458  N   TYR A 215      42.713 -10.552  24.854  1.00 93.62           N  
ATOM   3459  H   TYR A 215      43.179  -9.662  24.757  1.00 93.62           H  
ATOM   3460  CA  TYR A 215      41.371 -10.678  24.287  1.00 93.62           C  
ATOM   3461  HA  TYR A 215      40.742 -11.212  24.999  1.00 93.62           H  
ATOM   3462  C   TYR A 215      41.387 -11.487  22.983  1.00 93.62           C  
ATOM   3463  CB  TYR A 215      40.780  -9.281  24.088  1.00 93.62           C  
ATOM   3464  HB2 TYR A 215      40.854  -8.739  25.030  1.00 93.62           H  
ATOM   3465  HB3 TYR A 215      41.374  -8.744  23.348  1.00 93.62           H  
ATOM   3466  O   TYR A 215      42.274 -11.311  22.140  1.00 93.62           O  
ATOM   3467  CG  TYR A 215      39.333  -9.282  23.646  1.00 93.62           C  
ATOM   3468  CD1 TYR A 215      39.031  -9.289  22.274  1.00 93.62           C  
ATOM   3469  HD1 TYR A 215      39.825  -9.318  21.543  1.00 93.62           H  
ATOM   3470  CD2 TYR A 215      38.293  -9.306  24.597  1.00 93.62           C  
ATOM   3471  HD2 TYR A 215      38.520  -9.357  25.652  1.00 93.62           H  
ATOM   3472  CE1 TYR A 215      37.694  -9.300  21.848  1.00 93.62           C  
ATOM   3473  HE1 TYR A 215      37.467  -9.342  20.793  1.00 93.62           H  
ATOM   3474  CE2 TYR A 215      36.951  -9.305  24.171  1.00 93.62           C  
ATOM   3475  HE2 TYR A 215      36.135  -9.366  24.877  1.00 93.62           H  
ATOM   3476  OH  TYR A 215      35.368  -9.353  22.366  1.00 93.62           O  
ATOM   3477  HH  TYR A 215      34.732  -9.287  23.082  1.00 93.62           H  
ATOM   3478  CZ  TYR A 215      36.652  -9.311  22.795  1.00 93.62           C  
ATOM   3479  N   ASN A 216      40.402 -12.368  22.805  1.00 91.84           N  
ATOM   3480  H   ASN A 216      39.653 -12.432  23.479  1.00 91.84           H  
ATOM   3481  CA  ASN A 216      40.297 -13.192  21.611  1.00 91.84           C  
ATOM   3482  HA  ASN A 216      41.306 -13.396  21.254  1.00 91.84           H  
ATOM   3483  C   ASN A 216      39.541 -12.442  20.505  1.00 91.84           C  
ATOM   3484  CB  ASN A 216      39.648 -14.532  21.981  1.00 91.84           C  
ATOM   3485  HB2 ASN A 216      38.579 -14.387  22.133  1.00 91.84           H  
ATOM   3486  HB3 ASN A 216      40.066 -14.917  22.911  1.00 91.84           H  
ATOM   3487  O   ASN A 216      38.397 -12.034  20.681  1.00 91.84           O  
ATOM   3488  CG  ASN A 216      39.864 -15.586  20.914  1.00 91.84           C  
ATOM   3489  ND2 ASN A 216      38.968 -16.537  20.846  1.00 91.84           N  
ATOM   3490 HD21 ASN A 216      38.196 -16.529  21.498  1.00 91.84           H  
ATOM   3491 HD22 ASN A 216      39.015 -17.241  20.123  1.00 91.84           H  
ATOM   3492  OD1 ASN A 216      40.863 -15.562  20.191  1.00 91.84           O  
ATOM   3493  N   VAL A 217      40.189 -12.236  19.360  1.00 91.26           N  
ATOM   3494  H   VAL A 217      41.083 -12.689  19.236  1.00 91.26           H  
ATOM   3495  CA  VAL A 217      39.604 -11.567  18.185  1.00 91.26           C  
ATOM   3496  HA  VAL A 217      38.664 -11.096  18.472  1.00 91.26           H  
ATOM   3497  C   VAL A 217      39.276 -12.593  17.105  1.00 91.26           C  
ATOM   3498  CB  VAL A 217      40.518 -10.457  17.633  1.00 91.26           C  
ATOM   3499  HB  VAL A 217      40.048 -10.049  16.738  1.00 91.26           H  
ATOM   3500  O   VAL A 217      39.936 -13.627  17.025  1.00 91.26           O  
ATOM   3501  CG1 VAL A 217      40.673  -9.309  18.638  1.00 91.26           C  
ATOM   3502 HG11 VAL A 217      41.249  -8.502  18.186  1.00 91.26           H  
ATOM   3503 HG12 VAL A 217      41.185  -9.657  19.535  1.00 91.26           H  
ATOM   3504 HG13 VAL A 217      39.689  -8.926  18.910  1.00 91.26           H  
ATOM   3505  CG2 VAL A 217      41.913 -10.965  17.246  1.00 91.26           C  
ATOM   3506 HG21 VAL A 217      41.825 -11.788  16.537  1.00 91.26           H  
ATOM   3507 HG22 VAL A 217      42.466 -10.163  16.758  1.00 91.26           H  
ATOM   3508 HG23 VAL A 217      42.459 -11.295  18.130  1.00 91.26           H  
ATOM   3509  N   CYS A 218      38.305 -12.283  16.240  1.00 85.48           N  
ATOM   3510  H   CYS A 218      37.802 -11.415  16.356  1.00 85.48           H  
ATOM   3511  CA  CYS A 218      37.886 -13.178  15.155  1.00 85.48           C  
ATOM   3512  HA  CYS A 218      37.580 -14.136  15.575  1.00 85.48           H  
ATOM   3513  C   CYS A 218      39.013 -13.469  14.149  1.00 85.48           C  
ATOM   3514  CB  CYS A 218      36.691 -12.558  14.415  1.00 85.48           C  
ATOM   3515  HB2 CYS A 218      36.421 -13.216  13.589  1.00 85.48           H  
ATOM   3516  HB3 CYS A 218      36.964 -11.584  14.007  1.00 85.48           H  
ATOM   3517  O   CYS A 218      39.027 -14.529  13.533  1.00 85.48           O  
ATOM   3518  SG  CYS A 218      35.242 -12.394  15.497  1.00 85.48           S  
ATOM   3519  HG  CYS A 218      35.667 -11.392  16.272  1.00 85.48           H  
ATOM   3520  N   PHE A 219      39.958 -12.540  13.962  1.00 86.79           N  
ATOM   3521  H   PHE A 219      39.875 -11.645  14.422  1.00 86.79           H  
ATOM   3522  CA  PHE A 219      41.067 -12.716  13.033  1.00 86.79           C  
ATOM   3523  HA  PHE A 219      41.199 -13.779  12.831  1.00 86.79           H  
ATOM   3524  C   PHE A 219      42.389 -12.192  13.609  1.00 86.79           C  
ATOM   3525  CB  PHE A 219      40.705 -12.041  11.707  1.00 86.79           C  
ATOM   3526  HB2 PHE A 219      39.836 -12.541  11.279  1.00 86.79           H  
ATOM   3527  HB3 PHE A 219      40.430 -11.003  11.895  1.00 86.79           H  
ATOM   3528  O   PHE A 219      42.544 -11.008  13.920  1.00 86.79           O  
ATOM   3529  CG  PHE A 219      41.831 -12.078  10.700  1.00 86.79           C  
ATOM   3530  CD1 PHE A 219      42.572 -10.912  10.442  1.00 86.79           C  
ATOM   3531  HD1 PHE A 219      42.315  -9.988  10.939  1.00 86.79           H  
ATOM   3532  CD2 PHE A 219      42.170 -13.285  10.062  1.00 86.79           C  
ATOM   3533  HD2 PHE A 219      41.608 -14.184  10.267  1.00 86.79           H  
ATOM   3534  CE1 PHE A 219      43.647 -10.949   9.539  1.00 86.79           C  
ATOM   3535  HE1 PHE A 219      44.210 -10.050   9.337  1.00 86.79           H  
ATOM   3536  CE2 PHE A 219      43.250 -13.322   9.163  1.00 86.79           C  
ATOM   3537  HE2 PHE A 219      43.518 -14.250   8.680  1.00 86.79           H  
ATOM   3538  CZ  PHE A 219      43.986 -12.154   8.899  1.00 86.79           C  
ATOM   3539  HZ  PHE A 219      44.815 -12.185   8.207  1.00 86.79           H  
ATOM   3540  N   LYS A 220      43.384 -13.079  13.711  1.00 82.58           N  
ATOM   3541  H   LYS A 220      43.213 -14.019  13.383  1.00 82.58           H  
ATOM   3542  CA  LYS A 220      44.754 -12.734  14.113  1.00 82.58           C  
ATOM   3543  HA  LYS A 220      44.771 -11.720  14.511  1.00 82.58           H  
ATOM   3544  C   LYS A 220      45.658 -12.757  12.883  1.00 82.58           C  
ATOM   3545  CB  LYS A 220      45.248 -13.681  15.224  1.00 82.58           C  
ATOM   3546  HB2 LYS A 220      46.297 -13.466  15.431  1.00 82.58           H  
ATOM   3547  HB3 LYS A 220      45.168 -14.713  14.883  1.00 82.58           H  
ATOM   3548  O   LYS A 220      45.720 -13.764  12.187  1.00 82.58           O  
ATOM   3549  CG  LYS A 220      44.442 -13.501  16.522  1.00 82.58           C  
ATOM   3550  HG2 LYS A 220      43.389 -13.691  16.314  1.00 82.58           H  
ATOM   3551  HG3 LYS A 220      44.547 -12.471  16.864  1.00 82.58           H  
ATOM   3552  CD  LYS A 220      44.888 -14.450  17.645  1.00 82.58           C  
ATOM   3553  HD2 LYS A 220      45.916 -14.228  17.933  1.00 82.58           H  
ATOM   3554  HD3 LYS A 220      44.824 -15.476  17.283  1.00 82.58           H  
ATOM   3555  CE  LYS A 220      43.941 -14.261  18.840  1.00 82.58           C  
ATOM   3556  HE2 LYS A 220      42.919 -14.312  18.465  1.00 82.58           H  
ATOM   3557  HE3 LYS A 220      44.086 -13.266  19.261  1.00 82.58           H  
ATOM   3558  NZ  LYS A 220      44.105 -15.299  19.887  1.00 82.58           N  
ATOM   3559  HZ1 LYS A 220      43.352 -15.219  20.555  1.00 82.58           H  
ATOM   3560  HZ2 LYS A 220      44.993 -15.227  20.362  1.00 82.58           H  
ATOM   3561  HZ3 LYS A 220      44.001 -16.218  19.482  1.00 82.58           H  
ATOM   3562  N   SER A 221      46.376 -11.661  12.650  1.00 84.43           N  
ATOM   3563  H   SER A 221      46.292 -10.885  13.292  1.00 84.43           H  
ATOM   3564  CA  SER A 221      47.462 -11.589  11.670  1.00 84.43           C  
ATOM   3565  HA  SER A 221      47.502 -12.526  11.114  1.00 84.43           H  
ATOM   3566  C   SER A 221      48.787 -11.366  12.402  1.00 84.43           C  
ATOM   3567  CB  SER A 221      47.223 -10.465  10.657  1.00 84.43           C  
ATOM   3568  HB2 SER A 221      47.095  -9.518  11.180  1.00 84.43           H  
ATOM   3569  HB3 SER A 221      46.330 -10.686  10.073  1.00 84.43           H  
ATOM   3570  O   SER A 221      48.811 -10.546  13.324  1.00 84.43           O  
ATOM   3571  OG  SER A 221      48.343 -10.379   9.799  1.00 84.43           O  
ATOM   3572  HG  SER A 221      48.215  -9.705   9.128  1.00 84.43           H  
ATOM   3573  N   PRO A 222      49.886 -12.039  12.010  1.00 82.34           N  
ATOM   3574  CA  PRO A 222      51.213 -11.761  12.560  1.00 82.34           C  
ATOM   3575  HA  PRO A 222      51.207 -11.924  13.638  1.00 82.34           H  
ATOM   3576  C   PRO A 222      51.675 -10.313  12.313  1.00 82.34           C  
ATOM   3577  CB  PRO A 222      52.144 -12.784  11.900  1.00 82.34           C  
ATOM   3578  HB2 PRO A 222      52.205 -13.673  12.529  1.00 82.34           H  
ATOM   3579  HB3 PRO A 222      53.141 -12.380  11.723  1.00 82.34           H  
ATOM   3580  O   PRO A 222      52.490  -9.804  13.076  1.00 82.34           O  
ATOM   3581  CG  PRO A 222      51.440 -13.139  10.592  1.00 82.34           C  
ATOM   3582  HG2 PRO A 222      51.679 -12.392   9.835  1.00 82.34           H  
ATOM   3583  HG3 PRO A 222      51.707 -14.137  10.244  1.00 82.34           H  
ATOM   3584  CD  PRO A 222      49.964 -13.041  10.955  1.00 82.34           C  
ATOM   3585  HD2 PRO A 222      49.393 -12.755  10.072  1.00 82.34           H  
ATOM   3586  HD3 PRO A 222      49.612 -13.999  11.338  1.00 82.34           H  
ATOM   3587  N   ASP A 223      51.111  -9.628  11.313  1.00 85.42           N  
ATOM   3588  H   ASP A 223      50.483 -10.116  10.690  1.00 85.42           H  
ATOM   3589  CA  ASP A 223      51.444  -8.236  10.982  1.00 85.42           C  
ATOM   3590  HA  ASP A 223      52.513  -8.088  11.131  1.00 85.42           H  
ATOM   3591  C   ASP A 223      50.708  -7.202  11.854  1.00 85.42           C  
ATOM   3592  CB  ASP A 223      51.130  -7.980   9.501  1.00 85.42           C  
ATOM   3593  HB2 ASP A 223      51.383  -6.949   9.255  1.00 85.42           H  
ATOM   3594  HB3 ASP A 223      50.059  -8.108   9.344  1.00 85.42           H  
ATOM   3595  O   ASP A 223      50.932  -5.996  11.723  1.00 85.42           O  
ATOM   3596  CG  ASP A 223      51.905  -8.893   8.552  1.00 85.42           C  
ATOM   3597  OD1 ASP A 223      53.107  -9.124   8.809  1.00 85.42           O  
ATOM   3598  OD2 ASP A 223      51.272  -9.340   7.571  1.00 85.42           O  
ATOM   3599  N   PHE A 224      49.789  -7.635  12.723  1.00 89.78           N  
ATOM   3600  H   PHE A 224      49.676  -8.631  12.851  1.00 89.78           H  
ATOM   3601  CA  PHE A 224      49.003  -6.728  13.555  1.00 89.78           C  
ATOM   3602  HA  PHE A 224      48.927  -5.760  13.058  1.00 89.78           H  
ATOM   3603  C   PHE A 224      49.692  -6.452  14.890  1.00 89.78           C  
ATOM   3604  CB  PHE A 224      47.573  -7.258  13.730  1.00 89.78           C  
ATOM   3605  HB2 PHE A 224      47.105  -6.690  14.534  1.00 89.78           H  
ATOM   3606  HB3 PHE A 224      47.618  -8.296  14.057  1.00 89.78           H  
ATOM   3607  O   PHE A 224      49.878  -7.339  15.722  1.00 89.78           O  
ATOM   3608  CG  PHE A 224      46.650  -7.157  12.521  1.00 89.78           C  
ATOM   3609  CD1 PHE A 224      47.043  -6.540  11.311  1.00 89.78           C  
ATOM   3610  HD1 PHE A 224      48.042  -6.152  11.176  1.00 89.78           H  
ATOM   3611  CD2 PHE A 224      45.346  -7.677  12.627  1.00 89.78           C  
ATOM   3612  HD2 PHE A 224      45.043  -8.197  13.524  1.00 89.78           H  
ATOM   3613  CE1 PHE A 224      46.133  -6.416  10.247  1.00 89.78           C  
ATOM   3614  HE1 PHE A 224      46.440  -5.939   9.328  1.00 89.78           H  
ATOM   3615  CE2 PHE A 224      44.435  -7.545  11.567  1.00 89.78           C  
ATOM   3616  HE2 PHE A 224      43.437  -7.951  11.647  1.00 89.78           H  
ATOM   3617  CZ  PHE A 224      44.824  -6.904  10.385  1.00 89.78           C  
ATOM   3618  HZ  PHE A 224      44.108  -6.804   9.583  1.00 89.78           H  
ATOM   3619  N   SER A 225      49.994  -5.177  15.143  1.00 91.58           N  
ATOM   3620  H   SER A 225      49.809  -4.487  14.428  1.00 91.58           H  
ATOM   3621  CA  SER A 225      50.314  -4.720  16.494  1.00 91.58           C  
ATOM   3622  HA  SER A 225      51.062  -5.395  16.910  1.00 91.58           H  
ATOM   3623  C   SER A 225      49.069  -4.771  17.387  1.00 91.58           C  
ATOM   3624  CB  SER A 225      50.914  -3.311  16.459  1.00 91.58           C  
ATOM   3625  HB2 SER A 225      51.369  -3.099  17.426  1.00 91.58           H  
ATOM   3626  HB3 SER A 225      51.691  -3.264  15.696  1.00 91.58           H  
ATOM   3627  O   SER A 225      47.938  -4.763  16.908  1.00 91.58           O  
ATOM   3628  OG  SER A 225      49.928  -2.331  16.196  1.00 91.58           O  
ATOM   3629  HG  SER A 225      49.678  -2.437  15.276  1.00 91.58           H  
ATOM   3630  N   PHE A 226      49.237  -4.723  18.710  1.00 90.94           N  
ATOM   3631  H   PHE A 226      50.168  -4.803  19.092  1.00 90.94           H  
ATOM   3632  CA  PHE A 226      48.084  -4.680  19.620  1.00 90.94           C  
ATOM   3633  HA  PHE A 226      47.499  -5.588  19.475  1.00 90.94           H  
ATOM   3634  C   PHE A 226      47.132  -3.495  19.339  1.00 90.94           C  
ATOM   3635  CB  PHE A 226      48.594  -4.658  21.065  1.00 90.94           C  
ATOM   3636  HB2 PHE A 226      49.259  -3.804  21.197  1.00 90.94           H  
ATOM   3637  HB3 PHE A 226      49.169  -5.565  21.252  1.00 90.94           H  
ATOM   3638  O   PHE A 226      45.917  -3.628  19.464  1.00 90.94           O  
ATOM   3639  CG  PHE A 226      47.473  -4.582  22.077  1.00 90.94           C  
ATOM   3640  CD1 PHE A 226      47.274  -3.408  22.824  1.00 90.94           C  
ATOM   3641  HD1 PHE A 226      47.951  -2.573  22.721  1.00 90.94           H  
ATOM   3642  CD2 PHE A 226      46.573  -5.656  22.206  1.00 90.94           C  
ATOM   3643  HD2 PHE A 226      46.704  -6.555  21.622  1.00 90.94           H  
ATOM   3644  CE1 PHE A 226      46.176  -3.309  23.691  1.00 90.94           C  
ATOM   3645  HE1 PHE A 226      46.024  -2.398  24.251  1.00 90.94           H  
ATOM   3646  CE2 PHE A 226      45.469  -5.549  23.067  1.00 90.94           C  
ATOM   3647  HE2 PHE A 226      44.761  -6.362  23.130  1.00 90.94           H  
ATOM   3648  CZ  PHE A 226      45.274  -4.379  23.819  1.00 90.94           C  
ATOM   3649  HZ  PHE A 226      44.422  -4.294  24.477  1.00 90.94           H  
ATOM   3650  N   LYS A 227      47.659  -2.347  18.885  1.00 91.10           N  
ATOM   3651  H   LYS A 227      48.646  -2.336  18.672  1.00 91.10           H  
ATOM   3652  CA  LYS A 227      46.833  -1.192  18.484  1.00 91.10           C  
ATOM   3653  HA  LYS A 227      46.108  -0.985  19.271  1.00 91.10           H  
ATOM   3654  C   LYS A 227      46.006  -1.465  17.223  1.00 91.10           C  
ATOM   3655  CB  LYS A 227      47.708   0.048  18.260  1.00 91.10           C  
ATOM   3656  HB2 LYS A 227      48.507  -0.193  17.559  1.00 91.10           H  
ATOM   3657  HB3 LYS A 227      47.088   0.824  17.811  1.00 91.10           H  
ATOM   3658  O   LYS A 227      44.915  -0.920  17.090  1.00 91.10           O  
ATOM   3659  CG  LYS A 227      48.304   0.602  19.562  1.00 91.10           C  
ATOM   3660  HG2 LYS A 227      48.987  -0.130  19.992  1.00 91.10           H  
ATOM   3661  HG3 LYS A 227      47.500   0.799  20.271  1.00 91.10           H  
ATOM   3662  CD  LYS A 227      49.062   1.905  19.278  1.00 91.10           C  
ATOM   3663  HD2 LYS A 227      49.858   1.702  18.562  1.00 91.10           H  
ATOM   3664  HD3 LYS A 227      48.373   2.631  18.846  1.00 91.10           H  
ATOM   3665  CE  LYS A 227      49.661   2.471  20.570  1.00 91.10           C  
ATOM   3666  HE2 LYS A 227      50.315   1.716  21.006  1.00 91.10           H  
ATOM   3667  HE3 LYS A 227      48.852   2.658  21.277  1.00 91.10           H  
ATOM   3668  NZ  LYS A 227      50.423   3.720  20.315  1.00 91.10           N  
ATOM   3669  HZ1 LYS A 227      49.820   4.431  19.927  1.00 91.10           H  
ATOM   3670  HZ2 LYS A 227      51.174   3.545  19.662  1.00 91.10           H  
ATOM   3671  HZ3 LYS A 227      50.825   4.071  21.172  1.00 91.10           H  
ATOM   3672  N   ASP A 228      46.505  -2.314  16.329  1.00 93.22           N  
ATOM   3673  H   ASP A 228      47.373  -2.785  16.541  1.00 93.22           H  
ATOM   3674  CA  ASP A 228      45.821  -2.715  15.096  1.00 93.22           C  
ATOM   3675  HA  ASP A 228      45.423  -1.829  14.601  1.00 93.22           H  
ATOM   3676  C   ASP A 228      44.631  -3.652  15.361  1.00 93.22           C  
ATOM   3677  CB  ASP A 228      46.840  -3.374  14.154  1.00 93.22           C  
ATOM   3678  HB2 ASP A 228      46.331  -3.771  13.276  1.00 93.22           H  
ATOM   3679  HB3 ASP A 228      47.301  -4.233  14.641  1.00 93.22           H  
ATOM   3680  O   ASP A 228      43.764  -3.811  14.505  1.00 93.22           O  
ATOM   3681  CG  ASP A 228      47.922  -2.401  13.694  1.00 93.22           C  
ATOM   3682  OD1 ASP A 228      47.600  -1.260  13.299  1.00 93.22           O  
ATOM   3683  OD2 ASP A 228      49.118  -2.758  13.740  1.00 93.22           O  
ATOM   3684  N   LEU A 229      44.554  -4.236  16.563  1.00 93.96           N  
ATOM   3685  H   LEU A 229      45.320  -4.099  17.206  1.00 93.96           H  
ATOM   3686  CA  LEU A 229      43.455  -5.107  16.982  1.00 93.96           C  
ATOM   3687  HA  LEU A 229      43.073  -5.634  16.107  1.00 93.96           H  
ATOM   3688  C   LEU A 229      42.253  -4.346  17.558  1.00 93.96           C  
ATOM   3689  CB  LEU A 229      43.976  -6.154  17.985  1.00 93.96           C  
ATOM   3690  HB2 LEU A 229      43.143  -6.794  18.274  1.00 93.96           H  
ATOM   3691  HB3 LEU A 229      44.319  -5.641  18.883  1.00 93.96           H  
ATOM   3692  O   LEU A 229      41.187  -4.940  17.696  1.00 93.96           O  
ATOM   3693  CG  LEU A 229      45.113  -7.049  17.460  1.00 93.96           C  
ATOM   3694  HG  LEU A 229      45.986  -6.437  17.234  1.00 93.96           H  
ATOM   3695  CD1 LEU A 229      45.512  -8.063  18.530  1.00 93.96           C  
ATOM   3696 HD11 LEU A 229      44.674  -8.725  18.749  1.00 93.96           H  
ATOM   3697 HD12 LEU A 229      46.357  -8.653  18.177  1.00 93.96           H  
ATOM   3698 HD13 LEU A 229      45.803  -7.540  19.441  1.00 93.96           H  
ATOM   3699  CD2 LEU A 229      44.707  -7.809  16.199  1.00 93.96           C  
ATOM   3700 HD21 LEU A 229      44.559  -7.097  15.387  1.00 93.96           H  
ATOM   3701 HD22 LEU A 229      43.783  -8.362  16.372  1.00 93.96           H  
ATOM   3702 HD23 LEU A 229      45.501  -8.500  15.917  1.00 93.96           H  
ATOM   3703  N   ILE A 230      42.380  -3.048  17.868  1.00 95.52           N  
ATOM   3704  H   ILE A 230      43.270  -2.603  17.693  1.00 95.52           H  
ATOM   3705  CA  ILE A 230      41.302  -2.264  18.503  1.00 95.52           C  
ATOM   3706  HA  ILE A 230      41.083  -2.737  19.460  1.00 95.52           H  
ATOM   3707  C   ILE A 230      39.985  -2.317  17.703  1.00 95.52           C  
ATOM   3708  CB  ILE A 230      41.734  -0.808  18.813  1.00 95.52           C  
ATOM   3709  HB  ILE A 230      42.014  -0.305  17.887  1.00 95.52           H  
ATOM   3710  O   ILE A 230      38.955  -2.575  18.328  1.00 95.52           O  
ATOM   3711  CG1 ILE A 230      42.950  -0.784  19.763  1.00 95.52           C  
ATOM   3712 HG12 ILE A 230      42.649  -1.188  20.730  1.00 95.52           H  
ATOM   3713 HG13 ILE A 230      43.738  -1.428  19.372  1.00 95.52           H  
ATOM   3714  CG2 ILE A 230      40.565  -0.033  19.455  1.00 95.52           C  
ATOM   3715 HG21 ILE A 230      40.254  -0.520  20.379  1.00 95.52           H  
ATOM   3716 HG22 ILE A 230      40.848   0.996  19.676  1.00 95.52           H  
ATOM   3717 HG23 ILE A 230      39.708   0.010  18.782  1.00 95.52           H  
ATOM   3718  CD1 ILE A 230      43.556   0.609  19.981  1.00 95.52           C  
ATOM   3719 HD11 ILE A 230      44.476   0.510  20.556  1.00 95.52           H  
ATOM   3720 HD12 ILE A 230      43.786   1.067  19.019  1.00 95.52           H  
ATOM   3721 HD13 ILE A 230      42.870   1.246  20.540  1.00 95.52           H  
ATOM   3722  N   PRO A 231      39.967  -2.150  16.361  1.00 95.33           N  
ATOM   3723  CA  PRO A 231      38.734  -2.286  15.585  1.00 95.33           C  
ATOM   3724  HA  PRO A 231      38.024  -1.526  15.909  1.00 95.33           H  
ATOM   3725  C   PRO A 231      38.030  -3.632  15.733  1.00 95.33           C  
ATOM   3726  CB  PRO A 231      39.127  -2.046  14.127  1.00 95.33           C  
ATOM   3727  HB2 PRO A 231      39.374  -2.990  13.640  1.00 95.33           H  
ATOM   3728  HB3 PRO A 231      38.324  -1.543  13.589  1.00 95.33           H  
ATOM   3729  O   PRO A 231      36.808  -3.671  15.739  1.00 95.33           O  
ATOM   3730  CG  PRO A 231      40.386  -1.192  14.219  1.00 95.33           C  
ATOM   3731  HG2 PRO A 231      40.112  -0.145  14.352  1.00 95.33           H  
ATOM   3732  HG3 PRO A 231      41.022  -1.316  13.342  1.00 95.33           H  
ATOM   3733  CD  PRO A 231      41.055  -1.732  15.481  1.00 95.33           C  
ATOM   3734  HD2 PRO A 231      41.658  -2.603  15.221  1.00 95.33           H  
ATOM   3735  HD3 PRO A 231      41.685  -0.960  15.923  1.00 95.33           H  
ATOM   3736  N   GLN A 232      38.790  -4.717  15.890  1.00 94.87           N  
ATOM   3737  H   GLN A 232      39.791  -4.606  15.960  1.00 94.87           H  
ATOM   3738  CA  GLN A 232      38.228  -6.052  16.078  1.00 94.87           C  
ATOM   3739  HA  GLN A 232      37.374  -6.184  15.413  1.00 94.87           H  
ATOM   3740  C   GLN A 232      37.738  -6.273  17.509  1.00 94.87           C  
ATOM   3741  CB  GLN A 232      39.279  -7.111  15.743  1.00 94.87           C  
ATOM   3742  HB2 GLN A 232      40.156  -6.989  16.379  1.00 94.87           H  
ATOM   3743  HB3 GLN A 232      38.839  -8.086  15.956  1.00 94.87           H  
ATOM   3744  O   GLN A 232      36.696  -6.887  17.716  1.00 94.87           O  
ATOM   3745  CG  GLN A 232      39.708  -7.080  14.276  1.00 94.87           C  
ATOM   3746  HG2 GLN A 232      38.813  -7.091  13.654  1.00 94.87           H  
ATOM   3747  HG3 GLN A 232      40.281  -6.178  14.064  1.00 94.87           H  
ATOM   3748  CD  GLN A 232      40.528  -8.318  13.959  1.00 94.87           C  
ATOM   3749  NE2 GLN A 232      41.807  -8.197  13.691  1.00 94.87           N  
ATOM   3750 HE21 GLN A 232      42.286  -9.084  13.633  1.00 94.87           H  
ATOM   3751 HE22 GLN A 232      42.263  -7.296  13.670  1.00 94.87           H  
ATOM   3752  OE1 GLN A 232      40.045  -9.437  14.028  1.00 94.87           O  
ATOM   3753  N   ILE A 233      38.471  -5.764  18.504  1.00 95.83           N  
ATOM   3754  H   ILE A 233      39.333  -5.291  18.271  1.00 95.83           H  
ATOM   3755  CA  ILE A 233      38.056  -5.829  19.913  1.00 95.83           C  
ATOM   3756  HA  ILE A 233      37.902  -6.872  20.188  1.00 95.83           H  
ATOM   3757  C   ILE A 233      36.707  -5.118  20.085  1.00 95.83           C  
ATOM   3758  CB  ILE A 233      39.150  -5.235  20.833  1.00 95.83           C  
ATOM   3759  HB  ILE A 233      39.396  -4.235  20.476  1.00 95.83           H  
ATOM   3760  O   ILE A 233      35.826  -5.645  20.755  1.00 95.83           O  
ATOM   3761  CG1 ILE A 233      40.427  -6.108  20.795  1.00 95.83           C  
ATOM   3762 HG12 ILE A 233      40.652  -6.395  19.767  1.00 95.83           H  
ATOM   3763 HG13 ILE A 233      40.252  -7.026  21.356  1.00 95.83           H  
ATOM   3764  CG2 ILE A 233      38.645  -5.120  22.287  1.00 95.83           C  
ATOM   3765 HG21 ILE A 233      39.431  -4.757  22.949  1.00 95.83           H  
ATOM   3766 HG22 ILE A 233      37.815  -4.416  22.350  1.00 95.83           H  
ATOM   3767 HG23 ILE A 233      38.305  -6.093  22.641  1.00 95.83           H  
ATOM   3768  CD1 ILE A 233      41.679  -5.423  21.358  1.00 95.83           C  
ATOM   3769 HD11 ILE A 233      42.531  -6.094  21.255  1.00 95.83           H  
ATOM   3770 HD12 ILE A 233      41.883  -4.509  20.799  1.00 95.83           H  
ATOM   3771 HD13 ILE A 233      41.550  -5.182  22.413  1.00 95.83           H  
ATOM   3772  N   LEU A 234      36.533  -3.964  19.436  1.00 96.81           N  
ATOM   3773  H   LEU A 234      37.304  -3.616  18.883  1.00 96.81           H  
ATOM   3774  CA  LEU A 234      35.322  -3.136  19.491  1.00 96.81           C  
ATOM   3775  HA  LEU A 234      34.779  -3.365  20.408  1.00 96.81           H  
ATOM   3776  C   LEU A 234      34.320  -3.423  18.358  1.00 96.81           C  
ATOM   3777  CB  LEU A 234      35.733  -1.654  19.526  1.00 96.81           C  
ATOM   3778  HB2 LEU A 234      36.217  -1.411  18.580  1.00 96.81           H  
ATOM   3779  HB3 LEU A 234      34.831  -1.047  19.607  1.00 96.81           H  
ATOM   3780  O   LEU A 234      33.444  -2.602  18.098  1.00 96.81           O  
ATOM   3781  CG  LEU A 234      36.675  -1.277  20.679  1.00 96.81           C  
ATOM   3782  HG  LEU A 234      37.607  -1.838  20.608  1.00 96.81           H  
ATOM   3783  CD1 LEU A 234      37.013   0.206  20.591  1.00 96.81           C  
ATOM   3784 HD11 LEU A 234      36.089   0.775  20.696  1.00 96.81           H  
ATOM   3785 HD12 LEU A 234      37.705   0.478  21.388  1.00 96.81           H  
ATOM   3786 HD13 LEU A 234      37.470   0.422  19.626  1.00 96.81           H  
ATOM   3787  CD2 LEU A 234      36.049  -1.534  22.048  1.00 96.81           C  
ATOM   3788 HD21 LEU A 234      36.716  -1.162  22.825  1.00 96.81           H  
ATOM   3789 HD22 LEU A 234      35.083  -1.034  22.121  1.00 96.81           H  
ATOM   3790 HD23 LEU A 234      35.908  -2.606  22.190  1.00 96.81           H  
ATOM   3791  N   SER A 235      34.473  -4.549  17.657  1.00 95.71           N  
ATOM   3792  H   SER A 235      35.222  -5.178  17.907  1.00 95.71           H  
ATOM   3793  CA  SER A 235      33.480  -5.012  16.685  1.00 95.71           C  
ATOM   3794  HA  SER A 235      33.165  -4.166  16.073  1.00 95.71           H  
ATOM   3795  C   SER A 235      32.263  -5.566  17.416  1.00 95.71           C  
ATOM   3796  CB  SER A 235      34.082  -6.068  15.757  1.00 95.71           C  
ATOM   3797  HB2 SER A 235      34.617  -6.799  16.363  1.00 95.71           H  
ATOM   3798  HB3 SER A 235      34.794  -5.591  15.083  1.00 95.71           H  
ATOM   3799  O   SER A 235      32.407  -6.369  18.348  1.00 95.71           O  
ATOM   3800  OG  SER A 235      33.104  -6.774  15.015  1.00 95.71           O  
ATOM   3801  HG  SER A 235      32.700  -6.219  14.344  1.00 95.71           H  
ATOM   3802  N   ILE A 236      31.075  -5.186  16.944  1.00 95.56           N  
ATOM   3803  H   ILE A 236      31.068  -4.579  16.138  1.00 95.56           H  
ATOM   3804  CA  ILE A 236      29.789  -5.634  17.492  1.00 95.56           C  
ATOM   3805  HA  ILE A 236      29.922  -5.764  18.566  1.00 95.56           H  
ATOM   3806  C   ILE A 236      29.360  -7.003  16.962  1.00 95.56           C  
ATOM   3807  CB  ILE A 236      28.682  -4.578  17.291  1.00 95.56           C  
ATOM   3808  HB  ILE A 236      27.807  -4.909  17.850  1.00 95.56           H  
ATOM   3809  O   ILE A 236      28.361  -7.559  17.409  1.00 95.56           O  
ATOM   3810  CG1 ILE A 236      28.274  -4.417  15.813  1.00 95.56           C  
ATOM   3811 HG12 ILE A 236      28.997  -3.762  15.328  1.00 95.56           H  
ATOM   3812 HG13 ILE A 236      28.283  -5.378  15.298  1.00 95.56           H  
ATOM   3813  CG2 ILE A 236      29.134  -3.224  17.866  1.00 95.56           C  
ATOM   3814 HG21 ILE A 236      29.990  -2.835  17.315  1.00 95.56           H  
ATOM   3815 HG22 ILE A 236      28.327  -2.494  17.791  1.00 95.56           H  
ATOM   3816 HG23 ILE A 236      29.418  -3.340  18.912  1.00 95.56           H  
ATOM   3817  CD1 ILE A 236      26.870  -3.829  15.647  1.00 95.56           C  
ATOM   3818 HD11 ILE A 236      26.145  -4.493  16.119  1.00 95.56           H  
ATOM   3819 HD12 ILE A 236      26.798  -2.851  16.123  1.00 95.56           H  
ATOM   3820 HD13 ILE A 236      26.634  -3.732  14.587  1.00 95.56           H  
ATOM   3821  N   ASN A 237      30.103  -7.564  16.008  1.00 92.51           N  
ATOM   3822  H   ASN A 237      30.907  -7.058  15.666  1.00 92.51           H  
ATOM   3823  CA  ASN A 237      29.848  -8.891  15.473  1.00 92.51           C  
ATOM   3824  HA  ASN A 237      28.773  -9.065  15.424  1.00 92.51           H  
ATOM   3825  C   ASN A 237      30.476  -9.957  16.379  1.00 92.51           C  
ATOM   3826  CB  ASN A 237      30.418  -8.939  14.049  1.00 92.51           C  
ATOM   3827  HB2 ASN A 237      29.908  -8.202  13.429  1.00 92.51           H  
ATOM   3828  HB3 ASN A 237      31.477  -8.681  14.076  1.00 92.51           H  
ATOM   3829  O   ASN A 237      31.698 -10.081  16.407  1.00 92.51           O  
ATOM   3830  CG  ASN A 237      30.281 -10.304  13.404  1.00 92.51           C  
ATOM   3831  ND2 ASN A 237      30.859 -10.475  12.241  1.00 92.51           N  
ATOM   3832 HD21 ASN A 237      30.807 -11.408  11.857  1.00 92.51           H  
ATOM   3833 HD22 ASN A 237      31.406  -9.720  11.853  1.00 92.51           H  
ATOM   3834  OD1 ASN A 237      29.670 -11.233  13.909  1.00 92.51           O  
ATOM   3835  N   LEU A 238      29.668 -10.763  17.075  1.00 91.41           N  
ATOM   3836  H   LEU A 238      28.672 -10.607  17.021  1.00 91.41           H  
ATOM   3837  CA  LEU A 238      30.155 -11.829  17.961  1.00 91.41           C  
ATOM   3838  HA  LEU A 238      30.674 -11.370  18.803  1.00 91.41           H  
ATOM   3839  C   LEU A 238      31.153 -12.765  17.252  1.00 91.41           C  
ATOM   3840  CB  LEU A 238      28.933 -12.599  18.500  1.00 91.41           C  
ATOM   3841  HB2 LEU A 238      28.260 -11.897  18.991  1.00 91.41           H  
ATOM   3842  HB3 LEU A 238      28.398 -13.032  17.655  1.00 91.41           H  
ATOM   3843  O   LEU A 238      32.211 -13.073  17.807  1.00 91.41           O  
ATOM   3844  CG  LEU A 238      29.264 -13.732  19.492  1.00 91.41           C  
ATOM   3845  HG  LEU A 238      29.911 -14.464  19.008  1.00 91.41           H  
ATOM   3846  CD1 LEU A 238      29.948 -13.223  20.759  1.00 91.41           C  
ATOM   3847 HD11 LEU A 238      29.337 -12.450  21.225  1.00 91.41           H  
ATOM   3848 HD12 LEU A 238      30.939 -12.829  20.530  1.00 91.41           H  
ATOM   3849 HD13 LEU A 238      30.058 -14.043  21.469  1.00 91.41           H  
ATOM   3850  CD2 LEU A 238      27.972 -14.431  19.908  1.00 91.41           C  
ATOM   3851 HD21 LEU A 238      27.427 -14.764  19.024  1.00 91.41           H  
ATOM   3852 HD22 LEU A 238      28.209 -15.307  20.513  1.00 91.41           H  
ATOM   3853 HD23 LEU A 238      27.337 -13.755  20.480  1.00 91.41           H  
ATOM   3854  N   GLY A 239      30.863 -13.143  16.002  1.00 86.52           N  
ATOM   3855  H   GLY A 239      30.029 -12.768  15.572  1.00 86.52           H  
ATOM   3856  CA  GLY A 239      31.673 -14.084  15.230  1.00 86.52           C  
ATOM   3857  HA2 GLY A 239      32.642 -13.632  15.020  1.00 86.52           H  
ATOM   3858  HA3 GLY A 239      31.181 -14.305  14.282  1.00 86.52           H  
ATOM   3859  C   GLY A 239      31.879 -15.402  15.981  1.00 86.52           C  
ATOM   3860  O   GLY A 239      30.944 -15.946  16.567  1.00 86.52           O  
ATOM   3861  N   ASP A 240      33.119 -15.888  16.002  1.00 85.57           N  
ATOM   3862  H   ASP A 240      33.835 -15.426  15.460  1.00 85.57           H  
ATOM   3863  CA  ASP A 240      33.488 -17.126  16.701  1.00 85.57           C  
ATOM   3864  HA  ASP A 240      32.648 -17.819  16.638  1.00 85.57           H  
ATOM   3865  C   ASP A 240      33.762 -16.929  18.203  1.00 85.57           C  
ATOM   3866  CB  ASP A 240      34.675 -17.790  15.983  1.00 85.57           C  
ATOM   3867  HB2 ASP A 240      34.983 -18.676  16.539  1.00 85.57           H  
ATOM   3868  HB3 ASP A 240      35.514 -17.094  15.965  1.00 85.57           H  
ATOM   3869  O   ASP A 240      34.086 -17.895  18.893  1.00 85.57           O  
ATOM   3870  CG  ASP A 240      34.329 -18.229  14.557  1.00 85.57           C  
ATOM   3871  OD1 ASP A 240      33.194 -18.718  14.351  1.00 85.57           O  
ATOM   3872  OD2 ASP A 240      35.204 -18.057  13.681  1.00 85.57           O  
ATOM   3873  N   ARG A 241      33.610 -15.704  18.736  1.00 90.59           N  
ATOM   3874  H   ARG A 241      33.229 -14.982  18.141  1.00 90.59           H  
ATOM   3875  CA  ARG A 241      33.917 -15.346  20.135  1.00 90.59           C  
ATOM   3876  HA  ARG A 241      34.795 -15.913  20.446  1.00 90.59           H  
ATOM   3877  C   ARG A 241      32.809 -15.753  21.115  1.00 90.59           C  
ATOM   3878  CB  ARG A 241      34.248 -13.854  20.275  1.00 90.59           C  
ATOM   3879  HB2 ARG A 241      33.337 -13.270  20.140  1.00 90.59           H  
ATOM   3880  HB3 ARG A 241      34.603 -13.716  21.296  1.00 90.59           H  
ATOM   3881  O   ARG A 241      32.373 -14.952  21.946  1.00 90.59           O  
ATOM   3882  CG  ARG A 241      35.340 -13.318  19.345  1.00 90.59           C  
ATOM   3883  HG2 ARG A 241      36.283 -13.803  19.596  1.00 90.59           H  
ATOM   3884  HG3 ARG A 241      35.099 -13.535  18.304  1.00 90.59           H  
ATOM   3885  CD  ARG A 241      35.493 -11.799  19.523  1.00 90.59           C  
ATOM   3886  HD2 ARG A 241      35.533 -11.567  20.588  1.00 90.59           H  
ATOM   3887  HD3 ARG A 241      36.444 -11.503  19.079  1.00 90.59           H  
ATOM   3888  NE  ARG A 241      34.412 -11.027  18.872  1.00 90.59           N  
ATOM   3889  HE  ARG A 241      33.713 -11.548  18.363  1.00 90.59           H  
ATOM   3890  NH1 ARG A 241      35.041  -8.941  19.623  1.00 90.59           N  
ATOM   3891 HH11 ARG A 241      35.415  -9.338  20.473  1.00 90.59           H  
ATOM   3892 HH12 ARG A 241      34.934  -7.939  19.557  1.00 90.59           H  
ATOM   3893  NH2 ARG A 241      33.454  -9.076  18.144  1.00 90.59           N  
ATOM   3894 HH21 ARG A 241      33.305  -8.080  18.229  1.00 90.59           H  
ATOM   3895 HH22 ARG A 241      32.861  -9.586  17.505  1.00 90.59           H  
ATOM   3896  CZ  ARG A 241      34.304  -9.706  18.882  1.00 90.59           C  
ATOM   3897  N   LYS A 242      32.298 -16.978  20.981  1.00 89.48           N  
ATOM   3898  H   LYS A 242      32.792 -17.588  20.345  1.00 89.48           H  
ATOM   3899  CA  LYS A 242      31.134 -17.485  21.730  1.00 89.48           C  
ATOM   3900  HA  LYS A 242      30.279 -16.838  21.533  1.00 89.48           H  
ATOM   3901  C   LYS A 242      31.334 -17.450  23.246  1.00 89.48           C  
ATOM   3902  CB  LYS A 242      30.794 -18.911  21.281  1.00 89.48           C  
ATOM   3903  HB2 LYS A 242      31.659 -19.555  21.441  1.00 89.48           H  
ATOM   3904  HB3 LYS A 242      29.972 -19.278  21.895  1.00 89.48           H  
ATOM   3905  O   LYS A 242      30.351 -17.381  23.968  1.00 89.48           O  
ATOM   3906  CG  LYS A 242      30.373 -18.968  19.807  1.00 89.48           C  
ATOM   3907  HG2 LYS A 242      29.550 -18.274  19.638  1.00 89.48           H  
ATOM   3908  HG3 LYS A 242      31.213 -18.682  19.173  1.00 89.48           H  
ATOM   3909  CD  LYS A 242      29.926 -20.385  19.442  1.00 89.48           C  
ATOM   3910  HD2 LYS A 242      30.740 -21.080  19.645  1.00 89.48           H  
ATOM   3911  HD3 LYS A 242      29.061 -20.653  20.049  1.00 89.48           H  
ATOM   3912  CE  LYS A 242      29.559 -20.433  17.959  1.00 89.48           C  
ATOM   3913  HE2 LYS A 242      28.779 -19.695  17.769  1.00 89.48           H  
ATOM   3914  HE3 LYS A 242      30.433 -20.142  17.376  1.00 89.48           H  
ATOM   3915  NZ  LYS A 242      29.101 -21.785  17.564  1.00 89.48           N  
ATOM   3916  HZ1 LYS A 242      28.276 -22.038  18.089  1.00 89.48           H  
ATOM   3917  HZ2 LYS A 242      29.829 -22.462  17.747  1.00 89.48           H  
ATOM   3918  HZ3 LYS A 242      28.883 -21.800  16.578  1.00 89.48           H  
ATOM   3919  N   GLU A 243      32.578 -17.435  23.719  1.00 92.00           N  
ATOM   3920  H   GLU A 243      33.342 -17.473  23.060  1.00 92.00           H  
ATOM   3921  CA  GLU A 243      32.930 -17.273  25.132  1.00 92.00           C  
ATOM   3922  HA  GLU A 243      32.418 -18.048  25.702  1.00 92.00           H  
ATOM   3923  C   GLU A 243      32.482 -15.935  25.744  1.00 92.00           C  
ATOM   3924  CB  GLU A 243      34.449 -17.471  25.321  1.00 92.00           C  
ATOM   3925  HB2 GLU A 243      34.638 -17.479  26.394  1.00 92.00           H  
ATOM   3926  HB3 GLU A 243      34.735 -18.455  24.949  1.00 92.00           H  
ATOM   3927  O   GLU A 243      32.424 -15.822  26.963  1.00 92.00           O  
ATOM   3928  CG  GLU A 243      35.381 -16.400  24.700  1.00 92.00           C  
ATOM   3929  HG2 GLU A 243      34.905 -15.420  24.732  1.00 92.00           H  
ATOM   3930  HG3 GLU A 243      36.267 -16.338  25.331  1.00 92.00           H  
ATOM   3931  CD  GLU A 243      35.843 -16.694  23.261  1.00 92.00           C  
ATOM   3932  OE1 GLU A 243      37.001 -16.343  22.916  1.00 92.00           O  
ATOM   3933  OE2 GLU A 243      35.043 -17.250  22.477  1.00 92.00           O  
ATOM   3934  N   TYR A 244      32.180 -14.923  24.924  1.00 94.42           N  
ATOM   3935  H   TYR A 244      32.288 -15.061  23.929  1.00 94.42           H  
ATOM   3936  CA  TYR A 244      31.673 -13.628  25.389  1.00 94.42           C  
ATOM   3937  HA  TYR A 244      31.894 -13.518  26.451  1.00 94.42           H  
ATOM   3938  C   TYR A 244      30.151 -13.506  25.286  1.00 94.42           C  
ATOM   3939  CB  TYR A 244      32.376 -12.490  24.633  1.00 94.42           C  
ATOM   3940  HB2 TYR A 244      32.065 -12.534  23.589  1.00 94.42           H  
ATOM   3941  HB3 TYR A 244      32.032 -11.537  25.036  1.00 94.42           H  
ATOM   3942  O   TYR A 244      29.617 -12.441  25.600  1.00 94.42           O  
ATOM   3943  CG  TYR A 244      33.893 -12.505  24.704  1.00 94.42           C  
ATOM   3944  CD1 TYR A 244      34.552 -12.731  25.927  1.00 94.42           C  
ATOM   3945  HD1 TYR A 244      33.977 -12.904  26.825  1.00 94.42           H  
ATOM   3946  CD2 TYR A 244      34.645 -12.314  23.533  1.00 94.42           C  
ATOM   3947  HD2 TYR A 244      34.127 -12.109  22.607  1.00 94.42           H  
ATOM   3948  CE1 TYR A 244      35.957 -12.820  25.966  1.00 94.42           C  
ATOM   3949  HE1 TYR A 244      36.443 -13.056  26.901  1.00 94.42           H  
ATOM   3950  CE2 TYR A 244      36.051 -12.410  23.561  1.00 94.42           C  
ATOM   3951  HE2 TYR A 244      36.631 -12.308  22.656  1.00 94.42           H  
ATOM   3952  OH  TYR A 244      38.065 -12.781  24.827  1.00 94.42           O  
ATOM   3953  HH  TYR A 244      38.302 -13.280  25.613  1.00 94.42           H  
ATOM   3954  CZ  TYR A 244      36.709 -12.671  24.780  1.00 94.42           C  
ATOM   3955  N   TYR A 245      29.455 -14.547  24.815  1.00 94.85           N  
ATOM   3956  H   TYR A 245      29.940 -15.421  24.669  1.00 94.85           H  
ATOM   3957  CA  TYR A 245      27.998 -14.596  24.822  1.00 94.85           C  
ATOM   3958  HA  TYR A 245      27.609 -13.588  24.678  1.00 94.85           H  
ATOM   3959  C   TYR A 245      27.490 -15.107  26.168  1.00 94.85           C  
ATOM   3960  CB  TYR A 245      27.473 -15.455  23.671  1.00 94.85           C  
ATOM   3961  HB2 TYR A 245      27.785 -15.000  22.731  1.00 94.85           H  
ATOM   3962  HB3 TYR A 245      27.919 -16.448  23.731  1.00 94.85           H  
ATOM   3963  O   TYR A 245      27.914 -16.160  26.638  1.00 94.85           O  
ATOM   3964  CG  TYR A 245      25.962 -15.591  23.675  1.00 94.85           C  
ATOM   3965  CD1 TYR A 245      25.362 -16.792  24.102  1.00 94.85           C  
ATOM   3966  HD1 TYR A 245      25.979 -17.616  24.430  1.00 94.85           H  
ATOM   3967  CD2 TYR A 245      25.157 -14.494  23.313  1.00 94.85           C  
ATOM   3968  HD2 TYR A 245      25.616 -13.562  23.019  1.00 94.85           H  
ATOM   3969  CE1 TYR A 245      23.959 -16.911  24.128  1.00 94.85           C  
ATOM   3970  HE1 TYR A 245      23.486 -17.824  24.460  1.00 94.85           H  
ATOM   3971  CE2 TYR A 245      23.753 -14.607  23.348  1.00 94.85           C  
ATOM   3972  HE2 TYR A 245      23.134 -13.766  23.073  1.00 94.85           H  
ATOM   3973  OH  TYR A 245      21.799 -15.947  23.732  1.00 94.85           O  
ATOM   3974  HH  TYR A 245      21.367 -15.142  23.436  1.00 94.85           H  
ATOM   3975  CZ  TYR A 245      23.153 -15.823  23.738  1.00 94.85           C  
ATOM   3976  N   HIS A 246      26.549 -14.377  26.759  1.00 94.91           N  
ATOM   3977  H   HIS A 246      26.230 -13.535  26.301  1.00 94.91           H  
ATOM   3978  CA  HIS A 246      25.945 -14.715  28.037  1.00 94.91           C  
ATOM   3979  HA  HIS A 246      26.287 -15.704  28.344  1.00 94.91           H  
ATOM   3980  C   HIS A 246      24.422 -14.769  27.938  1.00 94.91           C  
ATOM   3981  CB  HIS A 246      26.391 -13.723  29.114  1.00 94.91           C  
ATOM   3982  HB2 HIS A 246      26.053 -12.721  28.848  1.00 94.91           H  
ATOM   3983  HB3 HIS A 246      25.915 -14.014  30.050  1.00 94.91           H  
ATOM   3984  O   HIS A 246      23.792 -14.002  27.206  1.00 94.91           O  
ATOM   3985  CG  HIS A 246      27.878 -13.703  29.344  1.00 94.91           C  
ATOM   3986  CD2 HIS A 246      28.787 -12.902  28.709  1.00 94.91           C  
ATOM   3987  HD2 HIS A 246      28.555 -12.167  27.953  1.00 94.91           H  
ATOM   3988  ND1 HIS A 246      28.584 -14.520  30.197  1.00 94.91           N  
ATOM   3989  HD1 HIS A 246      28.218 -15.265  30.772  1.00 94.91           H  
ATOM   3990  CE1 HIS A 246      29.886 -14.232  30.057  1.00 94.91           C  
ATOM   3991  HE1 HIS A 246      30.690 -14.763  30.546  1.00 94.91           H  
ATOM   3992  NE2 HIS A 246      30.058 -13.221  29.191  1.00 94.91           N  
ATOM   3993  N   SER A 247      23.836 -15.662  28.732  1.00 91.04           N  
ATOM   3994  H   SER A 247      24.413 -16.227  29.339  1.00 91.04           H  
ATOM   3995  CA  SER A 247      22.387 -15.818  28.834  1.00 91.04           C  
ATOM   3996  HA  SER A 247      21.949 -15.490  27.891  1.00 91.04           H  
ATOM   3997  C   SER A 247      21.813 -14.959  29.969  1.00 91.04           C  
ATOM   3998  CB  SER A 247      22.010 -17.291  29.005  1.00 91.04           C  
ATOM   3999  HB2 SER A 247      22.472 -17.695  29.906  1.00 91.04           H  
ATOM   4000  HB3 SER A 247      20.928 -17.382  29.097  1.00 91.04           H  
ATOM   4001  O   SER A 247      22.489 -14.736  30.983  1.00 91.04           O  
ATOM   4002  OG  SER A 247      22.442 -18.013  27.866  1.00 91.04           O  
ATOM   4003  HG  SER A 247      23.283 -18.428  28.074  1.00 91.04           H  
ATOM   4004  N   PRO A 248      20.574 -14.458  29.819  1.00 88.14           N  
ATOM   4005  CA  PRO A 248      19.869 -13.801  30.913  1.00 88.14           C  
ATOM   4006  HA  PRO A 248      20.461 -12.962  31.280  1.00 88.14           H  
ATOM   4007  C   PRO A 248      19.595 -14.780  32.064  1.00 88.14           C  
ATOM   4008  CB  PRO A 248      18.564 -13.284  30.299  1.00 88.14           C  
ATOM   4009  HB2 PRO A 248      18.719 -12.283  29.897  1.00 88.14           H  
ATOM   4010  HB3 PRO A 248      17.740 -13.286  31.012  1.00 88.14           H  
ATOM   4011  O   PRO A 248      19.418 -15.974  31.836  1.00 88.14           O  
ATOM   4012  CG  PRO A 248      18.294 -14.266  29.162  1.00 88.14           C  
ATOM   4013  HG2 PRO A 248      17.820 -15.162  29.561  1.00 88.14           H  
ATOM   4014  HG3 PRO A 248      17.676 -13.827  28.379  1.00 88.14           H  
ATOM   4015  CD  PRO A 248      19.695 -14.610  28.664  1.00 88.14           C  
ATOM   4016  HD2 PRO A 248      19.703 -15.628  28.276  1.00 88.14           H  
ATOM   4017  HD3 PRO A 248      19.995 -13.907  27.886  1.00 88.14           H  
ATOM   4018  N   ARG A 249      19.505 -14.269  33.297  1.00 87.43           N  
ATOM   4019  H   ARG A 249      19.633 -13.271  33.388  1.00 87.43           H  
ATOM   4020  CA  ARG A 249      18.978 -15.015  34.450  1.00 87.43           C  
ATOM   4021  HA  ARG A 249      19.556 -15.932  34.571  1.00 87.43           H  
ATOM   4022  C   ARG A 249      17.531 -15.429  34.191  1.00 87.43           C  
ATOM   4023  CB  ARG A 249      19.035 -14.168  35.737  1.00 87.43           C  
ATOM   4024  HB2 ARG A 249      18.567 -13.201  35.555  1.00 87.43           H  
ATOM   4025  HB3 ARG A 249      18.470 -14.675  36.519  1.00 87.43           H  
ATOM   4026  O   ARG A 249      16.777 -14.704  33.545  1.00 87.43           O  
ATOM   4027  CG  ARG A 249      20.464 -13.958  36.237  1.00 87.43           C  
ATOM   4028  HG2 ARG A 249      21.016 -13.405  35.478  1.00 87.43           H  
ATOM   4029  HG3 ARG A 249      20.919 -14.937  36.388  1.00 87.43           H  
ATOM   4030  CD  ARG A 249      20.510 -13.175  37.557  1.00 87.43           C  
ATOM   4031  HD2 ARG A 249      20.009 -13.747  38.338  1.00 87.43           H  
ATOM   4032  HD3 ARG A 249      19.953 -12.247  37.426  1.00 87.43           H  
ATOM   4033  NE  ARG A 249      21.901 -12.860  37.944  1.00 87.43           N  
ATOM   4034  HE  ARG A 249      22.283 -11.993  37.595  1.00 87.43           H  
ATOM   4035  NH1 ARG A 249      22.370 -14.781  39.117  1.00 87.43           N  
ATOM   4036 HH11 ARG A 249      23.058 -15.451  39.430  1.00 87.43           H  
ATOM   4037 HH12 ARG A 249      21.389 -15.020  39.102  1.00 87.43           H  
ATOM   4038  NH2 ARG A 249      24.024 -13.437  38.469  1.00 87.43           N  
ATOM   4039 HH21 ARG A 249      24.644 -14.230  38.547  1.00 87.43           H  
ATOM   4040 HH22 ARG A 249      24.273 -12.754  37.768  1.00 87.43           H  
ATOM   4041  CZ  ARG A 249      22.751 -13.679  38.532  1.00 87.43           C  
ATOM   4042  N   ALA A 250      17.112 -16.542  34.781  1.00 79.01           N  
ATOM   4043  H   ALA A 250      17.779 -17.133  35.256  1.00 79.01           H  
ATOM   4044  CA  ALA A 250      15.696 -16.874  34.860  1.00 79.01           C  
ATOM   4045  HA  ALA A 250      15.284 -16.862  33.851  1.00 79.01           H  
ATOM   4046  C   ALA A 250      14.937 -15.828  35.707  1.00 79.01           C  
ATOM   4047  CB  ALA A 250      15.554 -18.295  35.417  1.00 79.01           C  
ATOM   4048  HB1 ALA A 250      14.499 -18.561  35.487  1.00 79.01           H  
ATOM   4049  HB2 ALA A 250      16.051 -19.002  34.753  1.00 79.01           H  
ATOM   4050  HB3 ALA A 250      16.003 -18.355  36.409  1.00 79.01           H  
ATOM   4051  O   ALA A 250      15.407 -15.438  36.776  1.00 79.01           O  
ATOM   4052  N   SER A 251      13.744 -15.423  35.250  1.00 74.20           N  
ATOM   4053  H   SER A 251      13.446 -15.758  34.345  1.00 74.20           H  
ATOM   4054  CA  SER A 251      12.797 -14.558  35.986  1.00 74.20           C  
ATOM   4055  HA  SER A 251      11.952 -14.373  35.322  1.00 74.20           H  
ATOM   4056  C   SER A 251      13.335 -13.168  36.374  1.00 74.20           C  
ATOM   4057  CB  SER A 251      12.229 -15.298  37.205  1.00 74.20           C  
ATOM   4058  HB2 SER A 251      11.439 -14.696  37.653  1.00 74.20           H  
ATOM   4059  HB3 SER A 251      13.017 -15.449  37.942  1.00 74.20           H  
ATOM   4060  O   SER A 251      13.354 -12.794  37.548  1.00 74.20           O  
ATOM   4061  OG  SER A 251      11.696 -16.552  36.831  1.00 74.20           O  
ATOM   4062  HG  SER A 251      12.376 -17.044  36.364  1.00 74.20           H  
ATOM   4063  N   ILE A 252      13.767 -12.373  35.391  1.00 79.18           N  
ATOM   4064  H   ILE A 252      13.717 -12.711  34.441  1.00 79.18           H  
ATOM   4065  CA  ILE A 252      14.206 -10.987  35.618  1.00 79.18           C  
ATOM   4066  HA  ILE A 252      14.771 -10.953  36.549  1.00 79.18           H  
ATOM   4067  C   ILE A 252      12.980 -10.076  35.758  1.00 79.18           C  
ATOM   4068  CB  ILE A 252      15.134 -10.486  34.489  1.00 79.18           C  
ATOM   4069  HB  ILE A 252      14.557 -10.463  33.564  1.00 79.18           H  
ATOM   4070  O   ILE A 252      12.157  -9.983  34.849  1.00 79.18           O  
ATOM   4071  CG1 ILE A 252      16.344 -11.417  34.276  1.00 79.18           C  
ATOM   4072 HG12 ILE A 252      17.058 -11.290  35.089  1.00 79.18           H  
ATOM   4073 HG13 ILE A 252      16.014 -12.456  34.282  1.00 79.18           H  
ATOM   4074  CG2 ILE A 252      15.639  -9.063  34.808  1.00 79.18           C  
ATOM   4075 HG21 ILE A 252      14.805  -8.366  34.895  1.00 79.18           H  
ATOM   4076 HG22 ILE A 252      16.203  -9.063  35.740  1.00 79.18           H  
ATOM   4077 HG23 ILE A 252      16.286  -8.702  34.009  1.00 79.18           H  
ATOM   4078  CD1 ILE A 252      17.046 -11.185  32.935  1.00 79.18           C  
ATOM   4079 HD11 ILE A 252      17.494 -10.192  32.892  1.00 79.18           H  
ATOM   4080 HD12 ILE A 252      16.335 -11.300  32.117  1.00 79.18           H  
ATOM   4081 HD13 ILE A 252      17.835 -11.929  32.825  1.00 79.18           H  
ATOM   4082  N   ALA A 253      12.883  -9.337  36.863  1.00 81.33           N  
ATOM   4083  H   ALA A 253      13.570  -9.457  37.595  1.00 81.33           H  
ATOM   4084  CA  ALA A 253      11.865  -8.303  37.009  1.00 81.33           C  
ATOM   4085  HA  ALA A 253      10.899  -8.723  36.729  1.00 81.33           H  
ATOM   4086  C   ALA A 253      12.172  -7.120  36.073  1.00 81.33           C  
ATOM   4087  CB  ALA A 253      11.787  -7.879  38.481  1.00 81.33           C  
ATOM   4088  HB1 ALA A 253      12.743  -7.463  38.801  1.00 81.33           H  
ATOM   4089  HB2 ALA A 253      11.010  -7.124  38.600  1.00 81.33           H  
ATOM   4090  HB3 ALA A 253      11.540  -8.742  39.099  1.00 81.33           H  
ATOM   4091  O   ALA A 253      13.176  -6.427  36.252  1.00 81.33           O  
ATOM   4092  N   THR A 254      11.307  -6.865  35.087  1.00 84.12           N  
ATOM   4093  H   THR A 254      10.515  -7.480  34.963  1.00 84.12           H  
ATOM   4094  CA  THR A 254      11.414  -5.673  34.234  1.00 84.12           C  
ATOM   4095  HA  THR A 254      12.456  -5.353  34.257  1.00 84.12           H  
ATOM   4096  C   THR A 254      10.528  -4.531  34.748  1.00 84.12           C  
ATOM   4097  CB  THR A 254      11.151  -5.948  32.748  1.00 84.12           C  
ATOM   4098  HB  THR A 254      11.908  -6.638  32.375  1.00 84.12           H  
ATOM   4099  O   THR A 254       9.334  -4.737  34.972  1.00 84.12           O  
ATOM   4100  CG2 THR A 254       9.777  -6.518  32.419  1.00 84.12           C  
ATOM   4101 HG21 THR A 254       9.728  -6.742  31.353  1.00 84.12           H  
ATOM   4102 HG22 THR A 254       9.005  -5.786  32.657  1.00 84.12           H  
ATOM   4103 HG23 THR A 254       9.601  -7.438  32.977  1.00 84.12           H  
ATOM   4104  OG1 THR A 254      11.275  -4.722  32.063  1.00 84.12           O  
ATOM   4105  HG1 THR A 254      11.888  -4.862  31.337  1.00 84.12           H  
ATOM   4106  N   PRO A 255      11.056  -3.295  34.859  1.00 85.80           N  
ATOM   4107  CA  PRO A 255      10.248  -2.095  35.093  1.00 85.80           C  
ATOM   4108  HA  PRO A 255       9.774  -2.181  36.070  1.00 85.80           H  
ATOM   4109  C   PRO A 255       9.148  -1.841  34.043  1.00 85.80           C  
ATOM   4110  CB  PRO A 255      11.252  -0.935  35.108  1.00 85.80           C  
ATOM   4111  HB2 PRO A 255      10.952  -0.156  35.809  1.00 85.80           H  
ATOM   4112  HB3 PRO A 255      11.357  -0.520  34.106  1.00 85.80           H  
ATOM   4113  O   PRO A 255       8.276  -1.007  34.276  1.00 85.80           O  
ATOM   4114  CG  PRO A 255      12.568  -1.592  35.517  1.00 85.80           C  
ATOM   4115  HG2 PRO A 255      12.600  -1.707  36.601  1.00 85.80           H  
ATOM   4116  HG3 PRO A 255      13.433  -1.033  35.162  1.00 85.80           H  
ATOM   4117  CD  PRO A 255      12.474  -2.966  34.867  1.00 85.80           C  
ATOM   4118  HD2 PRO A 255      13.050  -3.686  35.449  1.00 85.80           H  
ATOM   4119  HD3 PRO A 255      12.840  -2.931  33.841  1.00 85.80           H  
ATOM   4120  N   LEU A 256       9.174  -2.520  32.888  1.00 84.86           N  
ATOM   4121  H   LEU A 256       9.904  -3.200  32.732  1.00 84.86           H  
ATOM   4122  CA  LEU A 256       8.121  -2.401  31.874  1.00 84.86           C  
ATOM   4123  HA  LEU A 256       7.961  -1.346  31.652  1.00 84.86           H  
ATOM   4124  C   LEU A 256       6.768  -2.935  32.367  1.00 84.86           C  
ATOM   4125  CB  LEU A 256       8.547  -3.123  30.583  1.00 84.86           C  
ATOM   4126  HB2 LEU A 256       8.789  -4.158  30.822  1.00 84.86           H  
ATOM   4127  HB3 LEU A 256       7.693  -3.138  29.905  1.00 84.86           H  
ATOM   4128  O   LEU A 256       5.741  -2.350  32.043  1.00 84.86           O  
ATOM   4129  CG  LEU A 256       9.733  -2.485  29.838  1.00 84.86           C  
ATOM   4130  HG  LEU A 256      10.599  -2.435  30.499  1.00 84.86           H  
ATOM   4131  CD1 LEU A 256      10.097  -3.347  28.630  1.00 84.86           C  
ATOM   4132 HD11 LEU A 256      10.950  -2.911  28.110  1.00 84.86           H  
ATOM   4133 HD12 LEU A 256      10.365  -4.346  28.973  1.00 84.86           H  
ATOM   4134 HD13 LEU A 256       9.250  -3.413  27.948  1.00 84.86           H  
ATOM   4135  CD2 LEU A 256       9.414  -1.074  29.338  1.00 84.86           C  
ATOM   4136 HD21 LEU A 256       8.505  -1.088  28.738  1.00 84.86           H  
ATOM   4137 HD22 LEU A 256       9.281  -0.397  30.182  1.00 84.86           H  
ATOM   4138 HD23 LEU A 256      10.237  -0.702  28.727  1.00 84.86           H  
ATOM   4139  N   LEU A 257       6.744  -3.979  33.201  1.00 85.42           N  
ATOM   4140  H   LEU A 257       7.614  -4.393  33.502  1.00 85.42           H  
ATOM   4141  CA  LEU A 257       5.487  -4.505  33.754  1.00 85.42           C  
ATOM   4142  HA  LEU A 257       4.782  -4.677  32.941  1.00 85.42           H  
ATOM   4143  C   LEU A 257       4.815  -3.490  34.696  1.00 85.42           C  
ATOM   4144  CB  LEU A 257       5.759  -5.839  34.469  1.00 85.42           C  
ATOM   4145  HB2 LEU A 257       6.543  -5.682  35.211  1.00 85.42           H  
ATOM   4146  HB3 LEU A 257       4.856  -6.134  35.004  1.00 85.42           H  
ATOM   4147  O   LEU A 257       3.602  -3.282  34.633  1.00 85.42           O  
ATOM   4148  CG  LEU A 257       6.169  -6.998  33.540  1.00 85.42           C  
ATOM   4149  HG  LEU A 257       7.032  -6.700  32.945  1.00 85.42           H  
ATOM   4150  CD1 LEU A 257       6.567  -8.208  34.382  1.00 85.42           C  
ATOM   4151 HD11 LEU A 257       6.892  -9.019  33.731  1.00 85.42           H  
ATOM   4152 HD12 LEU A 257       7.386  -7.944  35.052  1.00 85.42           H  
ATOM   4153 HD13 LEU A 257       5.714  -8.551  34.968  1.00 85.42           H  
ATOM   4154  CD2 LEU A 257       5.053  -7.409  32.580  1.00 85.42           C  
ATOM   4155 HD21 LEU A 257       4.140  -7.627  33.134  1.00 85.42           H  
ATOM   4156 HD22 LEU A 257       4.860  -6.616  31.857  1.00 85.42           H  
ATOM   4157 HD23 LEU A 257       5.348  -8.305  32.034  1.00 85.42           H  
ATOM   4158  N   ASP A 258       5.608  -2.775  35.502  1.00 85.78           N  
ATOM   4159  H   ASP A 258       6.582  -3.034  35.568  1.00 85.78           H  
ATOM   4160  CA  ASP A 258       5.120  -1.659  36.328  1.00 85.78           C  
ATOM   4161  HA  ASP A 258       4.342  -2.017  37.002  1.00 85.78           H  
ATOM   4162  C   ASP A 258       4.536  -0.536  35.448  1.00 85.78           C  
ATOM   4163  CB  ASP A 258       6.260  -1.070  37.182  1.00 85.78           C  
ATOM   4164  HB2 ASP A 258       7.047  -0.706  36.522  1.00 85.78           H  
ATOM   4165  HB3 ASP A 258       5.868  -0.207  37.719  1.00 85.78           H  
ATOM   4166  O   ASP A 258       3.537   0.101  35.788  1.00 85.78           O  
ATOM   4167  CG  ASP A 258       6.884  -2.011  38.221  1.00 85.78           C  
ATOM   4168  OD1 ASP A 258       6.193  -2.945  38.675  1.00 85.78           O  
ATOM   4169  OD2 ASP A 258       8.060  -1.746  38.591  1.00 85.78           O  
ATOM   4170  N   LYS A 259       5.145  -0.291  34.281  1.00 86.16           N  
ATOM   4171  H   LYS A 259       5.949  -0.855  34.046  1.00 86.16           H  
ATOM   4172  CA  LYS A 259       4.649   0.691  33.313  1.00 86.16           C  
ATOM   4173  HA  LYS A 259       4.476   1.630  33.838  1.00 86.16           H  
ATOM   4174  C   LYS A 259       3.297   0.262  32.735  1.00 86.16           C  
ATOM   4175  CB  LYS A 259       5.706   0.922  32.225  1.00 86.16           C  
ATOM   4176  HB2 LYS A 259       6.654   1.192  32.690  1.00 86.16           H  
ATOM   4177  HB3 LYS A 259       5.851   0.001  31.661  1.00 86.16           H  
ATOM   4178  O   LYS A 259       2.379   1.079  32.729  1.00 86.16           O  
ATOM   4179  CG  LYS A 259       5.299   2.022  31.239  1.00 86.16           C  
ATOM   4180  HG2 LYS A 259       5.351   2.994  31.730  1.00 86.16           H  
ATOM   4181  HG3 LYS A 259       4.279   1.851  30.895  1.00 86.16           H  
ATOM   4182  CD  LYS A 259       6.222   1.992  30.020  1.00 86.16           C  
ATOM   4183  HD2 LYS A 259       6.194   0.992  29.586  1.00 86.16           H  
ATOM   4184  HD3 LYS A 259       7.247   2.226  30.306  1.00 86.16           H  
ATOM   4185  CE  LYS A 259       5.710   3.000  28.994  1.00 86.16           C  
ATOM   4186  HE2 LYS A 259       4.621   2.964  29.000  1.00 86.16           H  
ATOM   4187  HE3 LYS A 259       6.028   4.004  29.277  1.00 86.16           H  
ATOM   4188  NZ  LYS A 259       6.185   2.649  27.645  1.00 86.16           N  
ATOM   4189  HZ1 LYS A 259       7.188   2.604  27.534  1.00 86.16           H  
ATOM   4190  HZ2 LYS A 259       5.796   3.210  26.901  1.00 86.16           H  
ATOM   4191  HZ3 LYS A 259       5.980   1.686  27.423  1.00 86.16           H  
ATOM   4192  N   PHE A 260       3.150  -0.982  32.285  1.00 87.04           N  
ATOM   4193  H   PHE A 260       3.949  -1.600  32.295  1.00 87.04           H  
ATOM   4194  CA  PHE A 260       1.894  -1.467  31.698  1.00 87.04           C  
ATOM   4195  HA  PHE A 260       1.574  -0.768  30.925  1.00 87.04           H  
ATOM   4196  C   PHE A 260       0.754  -1.505  32.720  1.00 87.04           C  
ATOM   4197  CB  PHE A 260       2.117  -2.834  31.039  1.00 87.04           C  
ATOM   4198  HB2 PHE A 260       1.185  -3.149  30.568  1.00 87.04           H  
ATOM   4199  HB3 PHE A 260       2.355  -3.559  31.817  1.00 87.04           H  
ATOM   4200  O   PHE A 260      -0.325  -0.983  32.448  1.00 87.04           O  
ATOM   4201  CG  PHE A 260       3.208  -2.865  29.983  1.00 87.04           C  
ATOM   4202  CD1 PHE A 260       3.358  -1.803  29.069  1.00 87.04           C  
ATOM   4203  HD1 PHE A 260       2.665  -0.974  29.071  1.00 87.04           H  
ATOM   4204  CD2 PHE A 260       4.069  -3.975  29.900  1.00 87.04           C  
ATOM   4205  HD2 PHE A 260       3.939  -4.807  30.577  1.00 87.04           H  
ATOM   4206  CE1 PHE A 260       4.384  -1.835  28.113  1.00 87.04           C  
ATOM   4207  HE1 PHE A 260       4.475  -1.031  27.397  1.00 87.04           H  
ATOM   4208  CE2 PHE A 260       5.091  -4.010  28.938  1.00 87.04           C  
ATOM   4209  HE2 PHE A 260       5.743  -4.869  28.875  1.00 87.04           H  
ATOM   4210  CZ  PHE A 260       5.258  -2.933  28.054  1.00 87.04           C  
ATOM   4211  HZ  PHE A 260       6.038  -2.963  27.308  1.00 87.04           H  
ATOM   4212  N   SER A 261       1.019  -1.983  33.938  1.00 86.01           N  
ATOM   4213  H   SER A 261       1.914  -2.419  34.106  1.00 86.01           H  
ATOM   4214  CA  SER A 261       0.033  -1.957  35.030  1.00 86.01           C  
ATOM   4215  HA  SER A 261      -0.866  -2.475  34.696  1.00 86.01           H  
ATOM   4216  C   SER A 261      -0.392  -0.533  35.423  1.00 86.01           C  
ATOM   4217  CB  SER A 261       0.568  -2.711  36.249  1.00 86.01           C  
ATOM   4218  HB2 SER A 261      -0.151  -2.630  37.064  1.00 86.01           H  
ATOM   4219  HB3 SER A 261       0.687  -3.765  35.997  1.00 86.01           H  
ATOM   4220  O   SER A 261      -1.549  -0.293  35.776  1.00 86.01           O  
ATOM   4221  OG  SER A 261       1.811  -2.179  36.660  1.00 86.01           O  
ATOM   4222  HG  SER A 261       2.484  -2.596  36.117  1.00 86.01           H  
ATOM   4223  N   SER A 262       0.494   0.463  35.296  1.00 84.68           N  
ATOM   4224  H   SER A 262       1.459   0.220  35.122  1.00 84.68           H  
ATOM   4225  CA  SER A 262       0.127   1.863  35.554  1.00 84.68           C  
ATOM   4226  HA  SER A 262      -0.337   1.894  36.540  1.00 84.68           H  
ATOM   4227  C   SER A 262      -0.907   2.416  34.561  1.00 84.68           C  
ATOM   4228  CB  SER A 262       1.370   2.754  35.625  1.00 84.68           C  
ATOM   4229  HB2 SER A 262       1.099   3.677  36.138  1.00 84.68           H  
ATOM   4230  HB3 SER A 262       2.140   2.255  36.212  1.00 84.68           H  
ATOM   4231  O   SER A 262      -1.749   3.229  34.955  1.00 84.68           O  
ATOM   4232  OG  SER A 262       1.886   3.096  34.353  1.00 84.68           O  
ATOM   4233  HG  SER A 262       2.020   2.297  33.838  1.00 84.68           H  
ATOM   4234  N   ILE A 263      -0.924   1.932  33.310  1.00 81.78           N  
ATOM   4235  H   ILE A 263      -0.268   1.201  33.071  1.00 81.78           H  
ATOM   4236  CA  ILE A 263      -1.897   2.346  32.282  1.00 81.78           C  
ATOM   4237  HA  ILE A 263      -1.838   3.429  32.165  1.00 81.78           H  
ATOM   4238  C   ILE A 263      -3.312   2.013  32.754  1.00 81.78           C  
ATOM   4239  CB  ILE A 263      -1.588   1.703  30.908  1.00 81.78           C  
ATOM   4240  HB  ILE A 263      -1.568   0.619  31.021  1.00 81.78           H  
ATOM   4241  O   ILE A 263      -4.180   2.891  32.755  1.00 81.78           O  
ATOM   4242  CG1 ILE A 263      -0.206   2.180  30.402  1.00 81.78           C  
ATOM   4243 HG12 ILE A 263       0.538   2.028  31.184  1.00 81.78           H  
ATOM   4244 HG13 ILE A 263      -0.248   3.247  30.182  1.00 81.78           H  
ATOM   4245  CG2 ILE A 263      -2.685   2.036  29.879  1.00 81.78           C  
ATOM   4246 HG21 ILE A 263      -2.469   1.559  28.923  1.00 81.78           H  
ATOM   4247 HG22 ILE A 263      -3.654   1.651  30.197  1.00 81.78           H  
ATOM   4248 HG23 ILE A 263      -2.759   3.113  29.729  1.00 81.78           H  
ATOM   4249  CD1 ILE A 263       0.297   1.434  29.161  1.00 81.78           C  
ATOM   4250 HD11 ILE A 263       1.328   1.726  28.957  1.00 81.78           H  
ATOM   4251 HD12 ILE A 263       0.262   0.359  29.337  1.00 81.78           H  
ATOM   4252 HD13 ILE A 263      -0.312   1.678  28.290  1.00 81.78           H  
ATOM   4253  N   ARG A 264      -3.514   0.799  33.283  1.00 75.59           N  
ATOM   4254  H   ARG A 264      -2.745   0.144  33.256  1.00 75.59           H  
ATOM   4255  CA  ARG A 264      -4.785   0.347  33.861  1.00 75.59           C  
ATOM   4256  HA  ARG A 264      -5.533   0.308  33.069  1.00 75.59           H  
ATOM   4257  C   ARG A 264      -5.311   1.297  34.937  1.00 75.59           C  
ATOM   4258  CB  ARG A 264      -4.574  -1.071  34.410  1.00 75.59           C  
ATOM   4259  HB2 ARG A 264      -3.808  -1.056  35.185  1.00 75.59           H  
ATOM   4260  HB3 ARG A 264      -4.227  -1.715  33.602  1.00 75.59           H  
ATOM   4261  O   ARG A 264      -6.496   1.625  34.939  1.00 75.59           O  
ATOM   4262  CG  ARG A 264      -5.847  -1.672  35.006  1.00 75.59           C  
ATOM   4263  HG2 ARG A 264      -6.626  -1.703  34.244  1.00 75.59           H  
ATOM   4264  HG3 ARG A 264      -6.187  -1.076  35.853  1.00 75.59           H  
ATOM   4265  CD  ARG A 264      -5.543  -3.088  35.481  1.00 75.59           C  
ATOM   4266  HD2 ARG A 264      -5.188  -3.666  34.628  1.00 75.59           H  
ATOM   4267  HD3 ARG A 264      -4.748  -3.060  36.226  1.00 75.59           H  
ATOM   4268  NE  ARG A 264      -6.740  -3.729  36.051  1.00 75.59           N  
ATOM   4269  HE  ARG A 264      -7.579  -3.177  36.159  1.00 75.59           H  
ATOM   4270  NH1 ARG A 264      -5.849  -5.839  36.043  1.00 75.59           N  
ATOM   4271 HH11 ARG A 264      -4.954  -5.423  35.830  1.00 75.59           H  
ATOM   4272 HH12 ARG A 264      -5.978  -6.617  35.411  1.00 75.59           H  
ATOM   4273  NH2 ARG A 264      -8.022  -5.566  36.444  1.00 75.59           N  
ATOM   4274 HH21 ARG A 264      -8.865  -5.018  36.358  1.00 75.59           H  
ATOM   4275 HH22 ARG A 264      -8.050  -6.571  36.345  1.00 75.59           H  
ATOM   4276  CZ  ARG A 264      -6.863  -5.036  36.179  1.00 75.59           C  
ATOM   4277  N   THR A 265      -4.437   1.782  35.821  1.00 76.06           N  
ATOM   4278  H   THR A 265      -3.487   1.443  35.767  1.00 76.06           H  
ATOM   4279  CA  THR A 265      -4.824   2.713  36.901  1.00 76.06           C  
ATOM   4280  HA  THR A 265      -5.735   2.333  37.361  1.00 76.06           H  
ATOM   4281  C   THR A 265      -5.159   4.128  36.416  1.00 76.06           C  
ATOM   4282  CB  THR A 265      -3.761   2.789  38.007  1.00 76.06           C  
ATOM   4283  HB  THR A 265      -4.144   3.432  38.799  1.00 76.06           H  
ATOM   4284  O   THR A 265      -5.805   4.884  37.138  1.00 76.06           O  
ATOM   4285  CG2 THR A 265      -3.466   1.425  38.631  1.00 76.06           C  
ATOM   4286 HG21 THR A 265      -3.008   0.759  37.900  1.00 76.06           H  
ATOM   4287 HG22 THR A 265      -2.777   1.553  39.466  1.00 76.06           H  
ATOM   4288 HG23 THR A 265      -4.389   0.979  39.000  1.00 76.06           H  
ATOM   4289  OG1 THR A 265      -2.541   3.338  37.558  1.00 76.06           O  
ATOM   4290  HG1 THR A 265      -2.411   3.159  36.624  1.00 76.06           H  
ATOM   4291  N   SER A 266      -4.752   4.491  35.195  1.00 73.91           N  
ATOM   4292  H   SER A 266      -4.239   3.814  34.649  1.00 73.91           H  
ATOM   4293  CA  SER A 266      -4.928   5.834  34.623  1.00 73.91           C  
ATOM   4294  HA  SER A 266      -5.076   6.535  35.445  1.00 73.91           H  
ATOM   4295  C   SER A 266      -6.154   5.990  33.707  1.00 73.91           C  
ATOM   4296  CB  SER A 266      -3.633   6.253  33.921  1.00 73.91           C  
ATOM   4297  HB2 SER A 266      -3.669   7.323  33.715  1.00 73.91           H  
ATOM   4298  HB3 SER A 266      -2.788   6.059  34.583  1.00 73.91           H  
ATOM   4299  O   SER A 266      -6.413   7.090  33.207  1.00 73.91           O  
ATOM   4300  OG  SER A 266      -3.435   5.568  32.701  1.00 73.91           O  
ATOM   4301  HG  SER A 266      -3.683   4.644  32.780  1.00 73.91           H  
ATOM   4302  N   ARG A 267      -6.924   4.912  33.492  1.00 69.40           N  
ATOM   4303  H   ARG A 267      -6.647   4.052  33.943  1.00 69.40           H  
ATOM   4304  CA  ARG A 267      -8.085   4.874  32.586  1.00 69.40           C  
ATOM   4305  HA  ARG A 267      -7.740   5.118  31.581  1.00 69.40           H  
ATOM   4306  C   ARG A 267      -9.161   5.895  32.977  1.00 69.40           C  
ATOM   4307  CB  ARG A 267      -8.678   3.453  32.558  1.00 69.40           C  
ATOM   4308  HB2 ARG A 267      -8.853   3.124  33.582  1.00 69.40           H  
ATOM   4309  HB3 ARG A 267      -9.640   3.482  32.045  1.00 69.40           H  
ATOM   4310  O   ARG A 267      -9.518   6.041  34.147  1.00 69.40           O  
ATOM   4311  CG  ARG A 267      -7.786   2.427  31.835  1.00 69.40           C  
ATOM   4312  HG2 ARG A 267      -6.778   2.445  32.249  1.00 69.40           H  
ATOM   4313  HG3 ARG A 267      -7.738   2.674  30.774  1.00 69.40           H  
ATOM   4314  CD  ARG A 267      -8.374   1.019  32.012  1.00 69.40           C  
ATOM   4315  HD2 ARG A 267      -8.331   0.765  33.071  1.00 69.40           H  
ATOM   4316  HD3 ARG A 267      -9.418   1.031  31.700  1.00 69.40           H  
ATOM   4317  NE  ARG A 267      -7.658  -0.007  31.226  1.00 69.40           N  
ATOM   4318  HE  ARG A 267      -7.120   0.292  30.425  1.00 69.40           H  
ATOM   4319  NH1 ARG A 267      -8.456  -1.883  32.320  1.00 69.40           N  
ATOM   4320 HH11 ARG A 267      -8.402  -2.888  32.398  1.00 69.40           H  
ATOM   4321 HH12 ARG A 267      -9.038  -1.320  32.924  1.00 69.40           H  
ATOM   4322  NH2 ARG A 267      -7.038  -2.128  30.674  1.00 69.40           N  
ATOM   4323 HH21 ARG A 267      -6.483  -1.841  29.881  1.00 69.40           H  
ATOM   4324 HH22 ARG A 267      -6.866  -3.092  30.921  1.00 69.40           H  
ATOM   4325  CZ  ARG A 267      -7.717  -1.317  31.407  1.00 69.40           C  
ATOM   4326  N   LYS A 268      -9.751   6.567  31.982  1.00 57.79           N  
ATOM   4327  H   LYS A 268      -9.470   6.333  31.040  1.00 57.79           H  
ATOM   4328  CA  LYS A 268     -10.963   7.379  32.187  1.00 57.79           C  
ATOM   4329  HA  LYS A 268     -10.880   7.843  33.170  1.00 57.79           H  
ATOM   4330  C   LYS A 268     -12.200   6.466  32.171  1.00 57.79           C  
ATOM   4331  CB  LYS A 268     -11.079   8.491  31.138  1.00 57.79           C  
ATOM   4332  HB2 LYS A 268     -10.974   8.060  30.143  1.00 57.79           H  
ATOM   4333  HB3 LYS A 268     -12.069   8.941  31.215  1.00 57.79           H  
ATOM   4334  O   LYS A 268     -12.313   5.642  31.272  1.00 57.79           O  
ATOM   4335  CG  LYS A 268     -10.024   9.584  31.353  1.00 57.79           C  
ATOM   4336  HG2 LYS A 268      -9.028   9.151  31.261  1.00 57.79           H  
ATOM   4337  HG3 LYS A 268     -10.137  10.007  32.352  1.00 57.79           H  
ATOM   4338  CD  LYS A 268     -10.193  10.692  30.309  1.00 57.79           C  
ATOM   4339  HD2 LYS A 268     -11.180  11.141  30.413  1.00 57.79           H  
ATOM   4340  HD3 LYS A 268     -10.102  10.250  29.317  1.00 57.79           H  
ATOM   4341  CE  LYS A 268      -9.108  11.753  30.501  1.00 57.79           C  
ATOM   4342  HE2 LYS A 268      -8.140  11.252  30.501  1.00 57.79           H  
ATOM   4343  HE3 LYS A 268      -9.240  12.220  31.477  1.00 57.79           H  
ATOM   4344  NZ  LYS A 268      -9.158  12.764  29.419  1.00 57.79           N  
ATOM   4345  HZ1 LYS A 268      -8.424  13.446  29.541  1.00 57.79           H  
ATOM   4346  HZ2 LYS A 268     -10.056  13.226  29.406  1.00 57.79           H  
ATOM   4347  HZ3 LYS A 268      -9.019  12.306  28.529  1.00 57.79           H  
ATOM   4348  N   PRO A 269     -13.167   6.627  33.092  1.00 49.27           N  
ATOM   4349  CA  PRO A 269     -14.288   5.692  33.262  1.00 49.27           C  
ATOM   4350  HA  PRO A 269     -13.901   4.675  33.195  1.00 49.27           H  
ATOM   4351  C   PRO A 269     -15.409   5.795  32.201  1.00 49.27           C  
ATOM   4352  CB  PRO A 269     -14.766   5.922  34.706  1.00 49.27           C  
ATOM   4353  HB2 PRO A 269     -15.827   5.721  34.856  1.00 49.27           H  
ATOM   4354  HB3 PRO A 269     -14.180   5.295  35.377  1.00 49.27           H  
ATOM   4355  O   PRO A 269     -16.562   5.521  32.512  1.00 49.27           O  
ATOM   4356  CG  PRO A 269     -14.425   7.386  34.967  1.00 49.27           C  
ATOM   4357  HG2 PRO A 269     -14.300   7.591  36.030  1.00 49.27           H  
ATOM   4358  HG3 PRO A 269     -15.199   8.023  34.539  1.00 49.27           H  
ATOM   4359  CD  PRO A 269     -13.122   7.572  34.197  1.00 49.27           C  
ATOM   4360  HD2 PRO A 269     -12.283   7.327  34.848  1.00 49.27           H  
ATOM   4361  HD3 PRO A 269     -13.039   8.599  33.840  1.00 49.27           H  
ATOM   4362  N   PHE A 270     -15.123   6.192  30.956  1.00 40.52           N  
ATOM   4363  H   PHE A 270     -14.154   6.233  30.676  1.00 40.52           H  
ATOM   4364  CA  PHE A 270     -16.157   6.398  29.930  1.00 40.52           C  
ATOM   4365  HA  PHE A 270     -17.114   6.036  30.306  1.00 40.52           H  
ATOM   4366  C   PHE A 270     -15.902   5.582  28.657  1.00 40.52           C  
ATOM   4367  CB  PHE A 270     -16.344   7.905  29.656  1.00 40.52           C  
ATOM   4368  HB2 PHE A 270     -16.320   8.102  28.584  1.00 40.52           H  
ATOM   4369  HB3 PHE A 270     -15.519   8.469  30.091  1.00 40.52           H  
ATOM   4370  O   PHE A 270     -15.250   6.062  27.736  1.00 40.52           O  
ATOM   4371  CG  PHE A 270     -17.657   8.449  30.181  1.00 40.52           C  
ATOM   4372  CD1 PHE A 270     -18.824   8.343  29.399  1.00 40.52           C  
ATOM   4373  HD1 PHE A 270     -18.781   7.874  28.427  1.00 40.52           H  
ATOM   4374  CD2 PHE A 270     -17.722   9.041  31.455  1.00 40.52           C  
ATOM   4375  HD2 PHE A 270     -16.834   9.097  32.068  1.00 40.52           H  
ATOM   4376  CE1 PHE A 270     -20.047   8.837  29.885  1.00 40.52           C  
ATOM   4377  HE1 PHE A 270     -20.941   8.746  29.286  1.00 40.52           H  
ATOM   4378  CE2 PHE A 270     -18.944   9.539  31.940  1.00 40.52           C  
ATOM   4379  HE2 PHE A 270     -18.994   9.983  32.923  1.00 40.52           H  
ATOM   4380  CZ  PHE A 270     -20.106   9.438  31.155  1.00 40.52           C  
ATOM   4381  HZ  PHE A 270     -21.048   9.809  31.532  1.00 40.52           H  
ATOM   4382  N   VAL A 271     -16.494   4.385  28.588  1.00 46.11           N  
ATOM   4383  H   VAL A 271     -16.956   4.032  29.414  1.00 46.11           H  
ATOM   4384  CA  VAL A 271     -16.754   3.632  27.347  1.00 46.11           C  
ATOM   4385  HA  VAL A 271     -16.827   4.340  26.521  1.00 46.11           H  
ATOM   4386  C   VAL A 271     -18.116   2.923  27.501  1.00 46.11           C  
ATOM   4387  CB  VAL A 271     -15.609   2.643  27.012  1.00 46.11           C  
ATOM   4388  HB  VAL A 271     -15.555   1.897  27.805  1.00 46.11           H  
ATOM   4389  O   VAL A 271     -18.479   2.525  28.608  1.00 46.11           O  
ATOM   4390  CG1 VAL A 271     -15.840   1.968  25.651  1.00 46.11           C  
ATOM   4391 HG11 VAL A 271     -16.749   1.366  25.658  1.00 46.11           H  
ATOM   4392 HG12 VAL A 271     -15.018   1.285  25.439  1.00 46.11           H  
ATOM   4393 HG13 VAL A 271     -15.889   2.711  24.855  1.00 46.11           H  
ATOM   4394  CG2 VAL A 271     -14.225   3.299  26.936  1.00 46.11           C  
ATOM   4395 HG21 VAL A 271     -13.936   3.697  27.909  1.00 46.11           H  
ATOM   4396 HG22 VAL A 271     -13.478   2.559  26.651  1.00 46.11           H  
ATOM   4397 HG23 VAL A 271     -14.222   4.101  26.198  1.00 46.11           H  
ATOM   4398  N   GLN A 272     -18.907   2.812  26.420  1.00 46.66           N  
ATOM   4399  H   GLN A 272     -18.536   3.135  25.539  1.00 46.66           H  
ATOM   4400  CA  GLN A 272     -20.238   2.157  26.398  1.00 46.66           C  
ATOM   4401  HA  GLN A 272     -20.934   2.730  27.010  1.00 46.66           H  
ATOM   4402  C   GLN A 272     -20.222   0.724  26.964  1.00 46.66           C  
ATOM   4403  CB  GLN A 272     -20.748   2.103  24.942  1.00 46.66           C  
ATOM   4404  HB2 GLN A 272     -19.894   2.049  24.266  1.00 46.66           H  
ATOM   4405  HB3 GLN A 272     -21.331   1.193  24.798  1.00 46.66           H  
ATOM   4406  O   GLN A 272     -21.194   0.289  27.581  1.00 46.66           O  
ATOM   4407  CG  GLN A 272     -21.653   3.283  24.553  1.00 46.66           C  
ATOM   4408  HG2 GLN A 272     -22.567   3.238  25.146  1.00 46.66           H  
ATOM   4409  HG3 GLN A 272     -21.143   4.221  24.773  1.00 46.66           H  
ATOM   4410  CD  GLN A 272     -22.017   3.272  23.067  1.00 46.66           C  
ATOM   4411  NE2 GLN A 272     -23.106   3.890  22.667  1.00 46.66           N  
ATOM   4412 HE21 GLN A 272     -23.746   4.319  23.320  1.00 46.66           H  
ATOM   4413 HE22 GLN A 272     -23.292   3.825  21.676  1.00 46.66           H  
ATOM   4414  OE1 GLN A 272     -21.321   2.733  22.228  1.00 46.66           O  
ATOM   4415  N   MET A 273     -19.107   0.018  26.776  1.00 57.00           N  
ATOM   4416  H   MET A 273     -18.362   0.451  26.250  1.00 57.00           H  
ATOM   4417  CA  MET A 273     -18.729  -1.198  27.484  1.00 57.00           C  
ATOM   4418  HA  MET A 273     -19.513  -1.502  28.177  1.00 57.00           H  
ATOM   4419  C   MET A 273     -17.457  -0.918  28.282  1.00 57.00           C  
ATOM   4420  CB  MET A 273     -18.457  -2.317  26.475  1.00 57.00           C  
ATOM   4421  HB2 MET A 273     -18.061  -1.909  25.545  1.00 57.00           H  
ATOM   4422  HB3 MET A 273     -17.683  -2.949  26.911  1.00 57.00           H  
ATOM   4423  O   MET A 273     -16.553  -0.275  27.764  1.00 57.00           O  
ATOM   4424  CG  MET A 273     -19.707  -3.157  26.189  1.00 57.00           C  
ATOM   4425  HG2 MET A 273     -20.112  -3.513  27.136  1.00 57.00           H  
ATOM   4426  HG3 MET A 273     -20.453  -2.514  25.720  1.00 57.00           H  
ATOM   4427  SD  MET A 273     -19.430  -4.595  25.112  1.00 57.00           S  
ATOM   4428  CE  MET A 273     -18.214  -5.523  26.094  1.00 57.00           C  
ATOM   4429  HE1 MET A 273     -17.671  -6.208  25.442  1.00 57.00           H  
ATOM   4430  HE2 MET A 273     -18.713  -6.058  26.902  1.00 57.00           H  
ATOM   4431  HE3 MET A 273     -17.453  -4.871  26.522  1.00 57.00           H  
ATOM   4432  N   SER A 274     -17.347  -1.407  29.520  1.00 67.55           N  
ATOM   4433  H   SER A 274     -18.068  -2.001  29.905  1.00 67.55           H  
ATOM   4434  CA  SER A 274     -16.062  -1.318  30.219  1.00 67.55           C  
ATOM   4435  HA  SER A 274     -15.763  -0.271  30.240  1.00 67.55           H  
ATOM   4436  C   SER A 274     -14.999  -2.093  29.434  1.00 67.55           C  
ATOM   4437  CB  SER A 274     -16.156  -1.805  31.672  1.00 67.55           C  
ATOM   4438  HB2 SER A 274     -15.186  -1.669  32.149  1.00 67.55           H  
ATOM   4439  HB3 SER A 274     -16.889  -1.199  32.206  1.00 67.55           H  
ATOM   4440  O   SER A 274     -15.288  -3.170  28.909  1.00 67.55           O  
ATOM   4441  OG  SER A 274     -16.523  -3.169  31.767  1.00 67.55           O  
ATOM   4442  HG  SER A 274     -16.288  -3.481  32.644  1.00 67.55           H  
ATOM   4443  N   ILE A 275     -13.768  -1.577  29.396  1.00 73.57           N  
ATOM   4444  H   ILE A 275     -13.625  -0.629  29.715  1.00 73.57           H  
ATOM   4445  CA  ILE A 275     -12.605  -2.290  28.838  1.00 73.57           C  
ATOM   4446  HA  ILE A 275     -12.732  -2.399  27.761  1.00 73.57           H  
ATOM   4447  C   ILE A 275     -12.512  -3.706  29.430  1.00 73.57           C  
ATOM   4448  CB  ILE A 275     -11.318  -1.469  29.097  1.00 73.57           C  
ATOM   4449  HB  ILE A 275     -11.296  -1.178  30.147  1.00 73.57           H  
ATOM   4450  O   ILE A 275     -12.259  -4.663  28.714  1.00 73.57           O  
ATOM   4451  CG1 ILE A 275     -11.323  -0.188  28.230  1.00 73.57           C  
ATOM   4452 HG12 ILE A 275     -12.298   0.297  28.293  1.00 73.57           H  
ATOM   4453 HG13 ILE A 275     -11.158  -0.459  27.187  1.00 73.57           H  
ATOM   4454  CG2 ILE A 275     -10.060  -2.311  28.817  1.00 73.57           C  
ATOM   4455 HG21 ILE A 275     -10.140  -2.771  27.832  1.00 73.57           H  
ATOM   4456 HG22 ILE A 275      -9.160  -1.696  28.824  1.00 73.57           H  
ATOM   4457 HG23 ILE A 275      -9.937  -3.096  29.563  1.00 73.57           H  
ATOM   4458  CD1 ILE A 275     -10.275   0.855  28.642  1.00 73.57           C  
ATOM   4459 HD11 ILE A 275     -10.389   1.741  28.017  1.00 73.57           H  
ATOM   4460 HD12 ILE A 275      -9.264   0.473  28.506  1.00 73.57           H  
ATOM   4461 HD13 ILE A 275     -10.427   1.141  29.683  1.00 73.57           H  
ATOM   4462  N   GLU A 276     -12.831  -3.874  30.717  1.00 77.77           N  
ATOM   4463  H   GLU A 276     -13.003  -3.049  31.274  1.00 77.77           H  
ATOM   4464  CA  GLU A 276     -12.927  -5.187  31.375  1.00 77.77           C  
ATOM   4465  HA  GLU A 276     -11.957  -5.684  31.353  1.00 77.77           H  
ATOM   4466  C   GLU A 276     -13.953  -6.119  30.711  1.00 77.77           C  
ATOM   4467  CB  GLU A 276     -13.364  -4.987  32.832  1.00 77.77           C  
ATOM   4468  HB2 GLU A 276     -14.332  -4.485  32.834  1.00 77.77           H  
ATOM   4469  HB3 GLU A 276     -13.484  -5.966  33.296  1.00 77.77           H  
ATOM   4470  O   GLU A 276     -13.721  -7.316  30.544  1.00 77.77           O  
ATOM   4471  CG  GLU A 276     -12.374  -4.168  33.670  1.00 77.77           C  
ATOM   4472  HG2 GLU A 276     -12.231  -3.192  33.206  1.00 77.77           H  
ATOM   4473  HG3 GLU A 276     -11.414  -4.684  33.681  1.00 77.77           H  
ATOM   4474  CD  GLU A 276     -12.864  -3.954  35.110  1.00 77.77           C  
ATOM   4475  OE1 GLU A 276     -12.033  -3.487  35.921  1.00 77.77           O  
ATOM   4476  OE2 GLU A 276     -14.063  -4.209  35.379  1.00 77.77           O  
ATOM   4477  N   GLY A 277     -15.108  -5.573  30.325  1.00 79.03           N  
ATOM   4478  H   GLY A 277     -15.207  -4.571  30.395  1.00 79.03           H  
ATOM   4479  CA  GLY A 277     -16.144  -6.301  29.609  1.00 79.03           C  
ATOM   4480  HA2 GLY A 277     -17.017  -5.657  29.514  1.00 79.03           H  
ATOM   4481  HA3 GLY A 277     -16.411  -7.197  30.169  1.00 79.03           H  
ATOM   4482  C   GLY A 277     -15.698  -6.711  28.210  1.00 79.03           C  
ATOM   4483  O   GLY A 277     -16.021  -7.822  27.795  1.00 79.03           O  
ATOM   4484  N   GLU A 278     -14.965  -5.848  27.499  1.00 80.87           N  
ATOM   4485  H   GLU A 278     -14.734  -4.958  27.917  1.00 80.87           H  
ATOM   4486  CA  GLU A 278     -14.388  -6.149  26.183  1.00 80.87           C  
ATOM   4487  HA  GLU A 278     -15.156  -6.586  25.545  1.00 80.87           H  
ATOM   4488  C   GLU A 278     -13.257  -7.178  26.269  1.00 80.87           C  
ATOM   4489  CB  GLU A 278     -13.901  -4.881  25.473  1.00 80.87           C  
ATOM   4490  HB2 GLU A 278     -13.431  -5.199  24.543  1.00 80.87           H  
ATOM   4491  HB3 GLU A 278     -13.165  -4.363  26.089  1.00 80.87           H  
ATOM   4492  O   GLU A 278     -13.268  -8.144  25.507  1.00 80.87           O  
ATOM   4493  CG  GLU A 278     -15.059  -3.933  25.130  1.00 80.87           C  
ATOM   4494  HG2 GLU A 278     -15.866  -4.524  24.697  1.00 80.87           H  
ATOM   4495  HG3 GLU A 278     -15.429  -3.478  26.049  1.00 80.87           H  
ATOM   4496  CD  GLU A 278     -14.678  -2.832  24.130  1.00 80.87           C  
ATOM   4497  OE1 GLU A 278     -15.624  -2.149  23.675  1.00 80.87           O  
ATOM   4498  OE2 GLU A 278     -13.485  -2.728  23.775  1.00 80.87           O  
ATOM   4499  N   MET A 279     -12.360  -7.041  27.248  1.00 87.19           N  
ATOM   4500  H   MET A 279     -12.388  -6.196  27.800  1.00 87.19           H  
ATOM   4501  CA  MET A 279     -11.284  -7.994  27.530  1.00 87.19           C  
ATOM   4502  HA  MET A 279     -10.668  -8.096  26.637  1.00 87.19           H  
ATOM   4503  C   MET A 279     -11.823  -9.387  27.840  1.00 87.19           C  
ATOM   4504  CB  MET A 279     -10.412  -7.487  28.692  1.00 87.19           C  
ATOM   4505  HB2 MET A 279      -9.893  -8.330  29.149  1.00 87.19           H  
ATOM   4506  HB3 MET A 279     -11.040  -7.039  29.462  1.00 87.19           H  
ATOM   4507  O   MET A 279     -11.361 -10.358  27.248  1.00 87.19           O  
ATOM   4508  CG  MET A 279      -9.362  -6.469  28.228  1.00 87.19           C  
ATOM   4509  HG2 MET A 279      -9.874  -5.580  27.859  1.00 87.19           H  
ATOM   4510  HG3 MET A 279      -8.767  -6.174  29.092  1.00 87.19           H  
ATOM   4511  SD  MET A 279      -8.227  -7.052  26.929  1.00 87.19           S  
ATOM   4512  CE  MET A 279      -7.523  -8.530  27.718  1.00 87.19           C  
ATOM   4513  HE1 MET A 279      -8.299  -9.275  27.893  1.00 87.19           H  
ATOM   4514  HE2 MET A 279      -7.062  -8.260  28.668  1.00 87.19           H  
ATOM   4515  HE3 MET A 279      -6.769  -8.972  27.067  1.00 87.19           H  
ATOM   4516  N   ARG A 280     -12.885  -9.503  28.648  1.00 87.81           N  
ATOM   4517  H   ARG A 280     -13.189  -8.686  29.158  1.00 87.81           H  
ATOM   4518  CA  ARG A 280     -13.547 -10.799  28.872  1.00 87.81           C  
ATOM   4519  HA  ARG A 280     -12.799 -11.498  29.248  1.00 87.81           H  
ATOM   4520  C   ARG A 280     -14.082 -11.405  27.571  1.00 87.81           C  
ATOM   4521  CB  ARG A 280     -14.652 -10.634  29.922  1.00 87.81           C  
ATOM   4522  HB2 ARG A 280     -14.218 -10.186  30.816  1.00 87.81           H  
ATOM   4523  HB3 ARG A 280     -15.421  -9.964  29.537  1.00 87.81           H  
ATOM   4524  O   ARG A 280     -14.047 -12.619  27.399  1.00 87.81           O  
ATOM   4525  CG  ARG A 280     -15.281 -11.988  30.291  1.00 87.81           C  
ATOM   4526  HG2 ARG A 280     -14.510 -12.666  30.658  1.00 87.81           H  
ATOM   4527  HG3 ARG A 280     -15.732 -12.433  29.404  1.00 87.81           H  
ATOM   4528  CD  ARG A 280     -16.386 -11.842  31.340  1.00 87.81           C  
ATOM   4529  HD2 ARG A 280     -17.074 -11.063  31.010  1.00 87.81           H  
ATOM   4530  HD3 ARG A 280     -16.925 -12.788  31.394  1.00 87.81           H  
ATOM   4531  NE  ARG A 280     -15.839 -11.527  32.671  1.00 87.81           N  
ATOM   4532  HE  ARG A 280     -14.852 -11.705  32.789  1.00 87.81           H  
ATOM   4533  NH1 ARG A 280     -17.758 -10.701  33.621  1.00 87.81           N  
ATOM   4534 HH11 ARG A 280     -18.222 -10.835  32.735  1.00 87.81           H  
ATOM   4535 HH12 ARG A 280     -18.220 -10.264  34.406  1.00 87.81           H  
ATOM   4536  NH2 ARG A 280     -15.878 -10.810  34.826  1.00 87.81           N  
ATOM   4537 HH21 ARG A 280     -14.887 -10.997  34.882  1.00 87.81           H  
ATOM   4538 HH22 ARG A 280     -16.339 -10.350  35.599  1.00 87.81           H  
ATOM   4539  CZ  ARG A 280     -16.493 -11.017  33.697  1.00 87.81           C  
ATOM   4540  N   GLN A 281     -14.589 -10.585  26.642  1.00 87.23           N  
ATOM   4541  H   GLN A 281     -14.504  -9.589  26.785  1.00 87.23           H  
ATOM   4542  CA  GLN A 281     -14.994 -11.103  25.328  1.00 87.23           C  
ATOM   4543  HA  GLN A 281     -15.633 -11.973  25.482  1.00 87.23           H  
ATOM   4544  C   GLN A 281     -13.788 -11.564  24.518  1.00 87.23           C  
ATOM   4545  CB  GLN A 281     -15.751 -10.082  24.463  1.00 87.23           C  
ATOM   4546  HB2 GLN A 281     -15.048  -9.379  24.015  1.00 87.23           H  
ATOM   4547  HB3 GLN A 281     -16.199 -10.641  23.643  1.00 87.23           H  
ATOM   4548  O   GLN A 281     -13.876 -12.583  23.840  1.00 87.23           O  
ATOM   4549  CG  GLN A 281     -16.822  -9.271  25.190  1.00 87.23           C  
ATOM   4550  HG2 GLN A 281     -17.200  -9.822  26.051  1.00 87.23           H  
ATOM   4551  HG3 GLN A 281     -16.335  -8.362  25.543  1.00 87.23           H  
ATOM   4552  CD  GLN A 281     -17.985  -8.817  24.320  1.00 87.23           C  
ATOM   4553  NE2 GLN A 281     -18.991  -8.226  24.921  1.00 87.23           N  
ATOM   4554 HE21 GLN A 281     -18.823  -7.833  25.836  1.00 87.23           H  
ATOM   4555 HE22 GLN A 281     -19.653  -7.775  24.306  1.00 87.23           H  
ATOM   4556  OE1 GLN A 281     -18.129  -9.139  23.153  1.00 87.23           O  
ATOM   4557  N   ALA A 282     -12.695 -10.803  24.559  1.00 90.89           N  
ATOM   4558  H   ALA A 282     -12.695  -9.970  25.130  1.00 90.89           H  
ATOM   4559  CA  ALA A 282     -11.470 -11.137  23.857  1.00 90.89           C  
ATOM   4560  HA  ALA A 282     -11.696 -11.240  22.796  1.00 90.89           H  
ATOM   4561  C   ALA A 282     -10.922 -12.484  24.342  1.00 90.89           C  
ATOM   4562  CB  ALA A 282     -10.465  -9.994  24.024  1.00 90.89           C  
ATOM   4563  HB1 ALA A 282      -9.616 -10.163  23.362  1.00 90.89           H  
ATOM   4564  HB2 ALA A 282     -10.935  -9.043  23.774  1.00 90.89           H  
ATOM   4565  HB3 ALA A 282     -10.099  -9.951  25.050  1.00 90.89           H  
ATOM   4566  O   ALA A 282     -10.658 -13.339  23.511  1.00 90.89           O  
ATOM   4567  N   GLU A 283     -10.864 -12.721  25.653  1.00 92.90           N  
ATOM   4568  H   GLU A 283     -11.052 -11.956  26.286  1.00 92.90           H  
ATOM   4569  CA  GLU A 283     -10.452 -14.003  26.243  1.00 92.90           C  
ATOM   4570  HA  GLU A 283      -9.423 -14.225  25.961  1.00 92.90           H  
ATOM   4571  C   GLU A 283     -11.327 -15.176  25.774  1.00 92.90           C  
ATOM   4572  CB  GLU A 283     -10.538 -13.907  27.771  1.00 92.90           C  
ATOM   4573  HB2 GLU A 283     -11.524 -13.523  28.034  1.00 92.90           H  
ATOM   4574  HB3 GLU A 283     -10.436 -14.906  28.193  1.00 92.90           H  
ATOM   4575  O   GLU A 283     -10.807 -16.201  25.334  1.00 92.90           O  
ATOM   4576  CG  GLU A 283      -9.457 -13.011  28.392  1.00 92.90           C  
ATOM   4577  HG2 GLU A 283      -9.432 -12.055  27.870  1.00 92.90           H  
ATOM   4578  HG3 GLU A 283      -8.488 -13.491  28.252  1.00 92.90           H  
ATOM   4579  CD  GLU A 283      -9.696 -12.757  29.890  1.00 92.90           C  
ATOM   4580  OE1 GLU A 283      -8.904 -11.985  30.468  1.00 92.90           O  
ATOM   4581  OE2 GLU A 283     -10.685 -13.291  30.453  1.00 92.90           O  
ATOM   4582  N   GLU A 284     -12.658 -15.018  25.809  1.00 93.44           N  
ATOM   4583  H   GLU A 284     -13.025 -14.169  26.213  1.00 93.44           H  
ATOM   4584  CA  GLU A 284     -13.594 -16.039  25.316  1.00 93.44           C  
ATOM   4585  HA  GLU A 284     -13.426 -16.968  25.860  1.00 93.44           H  
ATOM   4586  C   GLU A 284     -13.367 -16.347  23.825  1.00 93.44           C  
ATOM   4587  CB  GLU A 284     -15.055 -15.585  25.525  1.00 93.44           C  
ATOM   4588  HB2 GLU A 284     -15.168 -14.580  25.119  1.00 93.44           H  
ATOM   4589  HB3 GLU A 284     -15.706 -16.247  24.955  1.00 93.44           H  
ATOM   4590  O   GLU A 284     -13.433 -17.507  23.424  1.00 93.44           O  
ATOM   4591  CG  GLU A 284     -15.545 -15.603  26.987  1.00 93.44           C  
ATOM   4592  HG2 GLU A 284     -14.862 -15.028  27.612  1.00 93.44           H  
ATOM   4593  HG3 GLU A 284     -15.519 -16.634  27.338  1.00 93.44           H  
ATOM   4594  CD  GLU A 284     -16.981 -15.048  27.166  1.00 93.44           C  
ATOM   4595  OE1 GLU A 284     -17.657 -15.424  28.156  1.00 93.44           O  
ATOM   4596  OE2 GLU A 284     -17.475 -14.271  26.305  1.00 93.44           O  
ATOM   4597  N   LEU A 285     -13.095 -15.325  23.006  1.00 93.43           N  
ATOM   4598  H   LEU A 285     -13.028 -14.403  23.412  1.00 93.43           H  
ATOM   4599  CA  LEU A 285     -12.829 -15.482  21.574  1.00 93.43           C  
ATOM   4600  HA  LEU A 285     -13.564 -16.168  21.152  1.00 93.43           H  
ATOM   4601  C   LEU A 285     -11.456 -16.110  21.309  1.00 93.43           C  
ATOM   4602  CB  LEU A 285     -12.943 -14.116  20.872  1.00 93.43           C  
ATOM   4603  HB2 LEU A 285     -12.560 -14.214  19.856  1.00 93.43           H  
ATOM   4604  HB3 LEU A 285     -12.305 -13.407  21.399  1.00 93.43           H  
ATOM   4605  O   LEU A 285     -11.354 -16.978  20.451  1.00 93.43           O  
ATOM   4606  CG  LEU A 285     -14.374 -13.553  20.802  1.00 93.43           C  
ATOM   4607  HG  LEU A 285     -14.857 -13.610  21.778  1.00 93.43           H  
ATOM   4608  CD1 LEU A 285     -14.330 -12.086  20.367  1.00 93.43           C  
ATOM   4609 HD11 LEU A 285     -13.891 -12.005  19.373  1.00 93.43           H  
ATOM   4610 HD12 LEU A 285     -13.724 -11.524  21.078  1.00 93.43           H  
ATOM   4611 HD13 LEU A 285     -15.340 -11.675  20.369  1.00 93.43           H  
ATOM   4612  CD2 LEU A 285     -15.246 -14.317  19.802  1.00 93.43           C  
ATOM   4613 HD21 LEU A 285     -16.236 -13.864  19.750  1.00 93.43           H  
ATOM   4614 HD22 LEU A 285     -14.772 -14.317  18.821  1.00 93.43           H  
ATOM   4615 HD23 LEU A 285     -15.363 -15.347  20.137  1.00 93.43           H  
ATOM   4616  N   ILE A 286     -10.419 -15.712  22.050  1.00 93.93           N  
ATOM   4617  H   ILE A 286     -10.583 -15.000  22.747  1.00 93.93           H  
ATOM   4618  CA  ILE A 286      -9.061 -16.266  21.949  1.00 93.93           C  
ATOM   4619  HA  ILE A 286      -8.713 -16.177  20.920  1.00 93.93           H  
ATOM   4620  C   ILE A 286      -9.065 -17.760  22.266  1.00 93.93           C  
ATOM   4621  CB  ILE A 286      -8.096 -15.479  22.867  1.00 93.93           C  
ATOM   4622  HB  ILE A 286      -8.573 -15.377  23.841  1.00 93.93           H  
ATOM   4623  O   ILE A 286      -8.423 -18.528  21.559  1.00 93.93           O  
ATOM   4624  CG1 ILE A 286      -7.848 -14.054  22.320  1.00 93.93           C  
ATOM   4625 HG12 ILE A 286      -7.475 -13.431  23.133  1.00 93.93           H  
ATOM   4626 HG13 ILE A 286      -8.788 -13.620  21.979  1.00 93.93           H  
ATOM   4627  CG2 ILE A 286      -6.758 -16.206  23.095  1.00 93.93           C  
ATOM   4628 HG21 ILE A 286      -6.912 -17.108  23.687  1.00 93.93           H  
ATOM   4629 HG22 ILE A 286      -6.078 -15.558  23.649  1.00 93.93           H  
ATOM   4630 HG23 ILE A 286      -6.303 -16.482  22.143  1.00 93.93           H  
ATOM   4631  CD1 ILE A 286      -6.866 -13.949  21.154  1.00 93.93           C  
ATOM   4632 HD11 ILE A 286      -7.102 -14.670  20.372  1.00 93.93           H  
ATOM   4633 HD12 ILE A 286      -6.931 -12.939  20.749  1.00 93.93           H  
ATOM   4634 HD13 ILE A 286      -5.851 -14.125  21.511  1.00 93.93           H  
ATOM   4635  N   ALA A 287      -9.857 -18.196  23.247  1.00 93.72           N  
ATOM   4636  H   ALA A 287     -10.335 -17.518  23.823  1.00 93.72           H  
ATOM   4637  CA  ALA A 287     -10.020 -19.614  23.561  1.00 93.72           C  
ATOM   4638  HA  ALA A 287      -9.034 -20.040  23.745  1.00 93.72           H  
ATOM   4639  C   ALA A 287     -10.661 -20.442  22.423  1.00 93.72           C  
ATOM   4640  CB  ALA A 287     -10.841 -19.712  24.851  1.00 93.72           C  
ATOM   4641  HB1 ALA A 287     -10.927 -20.757  25.150  1.00 93.72           H  
ATOM   4642  HB2 ALA A 287     -10.346 -19.154  25.646  1.00 93.72           H  
ATOM   4643  HB3 ALA A 287     -11.838 -19.301  24.690  1.00 93.72           H  
ATOM   4644  O   ALA A 287     -10.581 -21.668  22.440  1.00 93.72           O  
ATOM   4645  N   MET A 288     -11.314 -19.797  21.447  1.00 94.18           N  
ATOM   4646  H   MET A 288     -11.336 -18.788  21.481  1.00 94.18           H  
ATOM   4647  CA  MET A 288     -11.903 -20.447  20.265  1.00 94.18           C  
ATOM   4648  HA  MET A 288     -12.096 -21.497  20.487  1.00 94.18           H  
ATOM   4649  C   MET A 288     -10.988 -20.412  19.036  1.00 94.18           C  
ATOM   4650  CB  MET A 288     -13.233 -19.772  19.900  1.00 94.18           C  
ATOM   4651  HB2 MET A 288     -13.050 -18.721  19.676  1.00 94.18           H  
ATOM   4652  HB3 MET A 288     -13.647 -20.237  19.005  1.00 94.18           H  
ATOM   4653  O   MET A 288     -11.301 -21.065  18.042  1.00 94.18           O  
ATOM   4654  CG  MET A 288     -14.273 -19.866  21.009  1.00 94.18           C  
ATOM   4655  HG2 MET A 288     -13.821 -19.511  21.935  1.00 94.18           H  
ATOM   4656  HG3 MET A 288     -14.564 -20.907  21.147  1.00 94.18           H  
ATOM   4657  SD  MET A 288     -15.746 -18.867  20.678  1.00 94.18           S  
ATOM   4658  CE  MET A 288     -16.375 -18.829  22.370  1.00 94.18           C  
ATOM   4659  HE1 MET A 288     -16.977 -17.929  22.494  1.00 94.18           H  
ATOM   4660  HE2 MET A 288     -15.548 -18.785  23.078  1.00 94.18           H  
ATOM   4661  HE3 MET A 288     -16.971 -19.722  22.560  1.00 94.18           H  
ATOM   4662  N   ILE A 289      -9.912 -19.625  19.075  1.00 95.07           N  
ATOM   4663  H   ILE A 289      -9.656 -19.205  19.957  1.00 95.07           H  
ATOM   4664  CA  ILE A 289      -8.977 -19.451  17.961  1.00 95.07           C  
ATOM   4665  HA  ILE A 289      -9.535 -19.480  17.025  1.00 95.07           H  
ATOM   4666  C   ILE A 289      -7.996 -20.630  17.920  1.00 95.07           C  
ATOM   4667  CB  ILE A 289      -8.305 -18.061  18.069  1.00 95.07           C  
ATOM   4668  HB  ILE A 289      -7.975 -17.895  19.094  1.00 95.07           H  
ATOM   4669  O   ILE A 289      -7.540 -21.097  18.962  1.00 95.07           O  
ATOM   4670  CG1 ILE A 289      -9.340 -16.978  17.678  1.00 95.07           C  
ATOM   4671 HG12 ILE A 289     -10.253 -17.129  18.253  1.00 95.07           H  
ATOM   4672 HG13 ILE A 289      -9.605 -17.110  16.629  1.00 95.07           H  
ATOM   4673  CG2 ILE A 289      -7.079 -17.967  17.156  1.00 95.07           C  
ATOM   4674 HG21 ILE A 289      -7.389 -18.215  16.141  1.00 95.07           H  
ATOM   4675 HG22 ILE A 289      -6.312 -18.671  17.478  1.00 95.07           H  
ATOM   4676 HG23 ILE A 289      -6.640 -16.970  17.194  1.00 95.07           H  
ATOM   4677  CD1 ILE A 289      -8.895 -15.525  17.890  1.00 95.07           C  
ATOM   4678 HD11 ILE A 289      -8.068 -15.270  17.228  1.00 95.07           H  
ATOM   4679 HD12 ILE A 289      -9.732 -14.862  17.673  1.00 95.07           H  
ATOM   4680 HD13 ILE A 289      -8.596 -15.378  18.928  1.00 95.07           H  
ATOM   4681  N   ASP A 290      -7.666 -21.111  16.715  1.00 93.54           N  
ATOM   4682  H   ASP A 290      -8.007 -20.634  15.892  1.00 93.54           H  
ATOM   4683  CA  ASP A 290      -6.741 -22.239  16.535  1.00 93.54           C  
ATOM   4684  HA  ASP A 290      -7.149 -23.083  17.092  1.00 93.54           H  
ATOM   4685  C   ASP A 290      -5.341 -21.871  17.077  1.00 93.54           C  
ATOM   4686  CB  ASP A 290      -6.689 -22.675  15.052  1.00 93.54           C  
ATOM   4687  HB2 ASP A 290      -7.709 -22.861  14.715  1.00 93.54           H  
ATOM   4688  HB3 ASP A 290      -6.290 -21.855  14.455  1.00 93.54           H  
ATOM   4689  O   ASP A 290      -4.755 -20.883  16.613  1.00 93.54           O  
ATOM   4690  CG  ASP A 290      -5.854 -23.944  14.765  1.00 93.54           C  
ATOM   4691  OD1 ASP A 290      -4.975 -24.309  15.577  1.00 93.54           O  
ATOM   4692  OD2 ASP A 290      -6.038 -24.556  13.686  1.00 93.54           O  
ATOM   4693  N   PRO A 291      -4.758 -22.664  18.000  1.00 93.07           N  
ATOM   4694  CA  PRO A 291      -3.405 -22.449  18.519  1.00 93.07           C  
ATOM   4695  HA  PRO A 291      -3.404 -21.556  19.143  1.00 93.07           H  
ATOM   4696  C   PRO A 291      -2.332 -22.305  17.432  1.00 93.07           C  
ATOM   4697  CB  PRO A 291      -3.116 -23.674  19.390  1.00 93.07           C  
ATOM   4698  HB2 PRO A 291      -2.459 -23.428  20.225  1.00 93.07           H  
ATOM   4699  HB3 PRO A 291      -2.674 -24.468  18.788  1.00 93.07           H  
ATOM   4700  O   PRO A 291      -1.355 -21.584  17.618  1.00 93.07           O  
ATOM   4701  CG  PRO A 291      -4.498 -24.118  19.862  1.00 93.07           C  
ATOM   4702  HG2 PRO A 291      -4.522 -25.178  20.116  1.00 93.07           H  
ATOM   4703  HG3 PRO A 291      -4.829 -23.513  20.707  1.00 93.07           H  
ATOM   4704  CD  PRO A 291      -5.383 -23.800  18.668  1.00 93.07           C  
ATOM   4705  HD2 PRO A 291      -6.386 -23.556  19.017  1.00 93.07           H  
ATOM   4706  HD3 PRO A 291      -5.413 -24.659  17.996  1.00 93.07           H  
ATOM   4707  N   ARG A 292      -2.521 -22.918  16.253  1.00 92.70           N  
ATOM   4708  H   ARG A 292      -3.371 -23.453  16.138  1.00 92.70           H  
ATOM   4709  CA  ARG A 292      -1.595 -22.801  15.109  1.00 92.70           C  
ATOM   4710  HA  ARG A 292      -0.603 -23.137  15.409  1.00 92.70           H  
ATOM   4711  C   ARG A 292      -1.428 -21.368  14.612  1.00 92.70           C  
ATOM   4712  CB  ARG A 292      -2.105 -23.658  13.952  1.00 92.70           C  
ATOM   4713  HB2 ARG A 292      -3.134 -23.378  13.728  1.00 92.70           H  
ATOM   4714  HB3 ARG A 292      -1.496 -23.465  13.068  1.00 92.70           H  
ATOM   4715  O   ARG A 292      -0.415 -21.052  13.991  1.00 92.70           O  
ATOM   4716  CG  ARG A 292      -2.026 -25.150  14.276  1.00 92.70           C  
ATOM   4717  HG2 ARG A 292      -0.981 -25.450  14.355  1.00 92.70           H  
ATOM   4718  HG3 ARG A 292      -2.537 -25.367  15.214  1.00 92.70           H  
ATOM   4719  CD  ARG A 292      -2.712 -25.911  13.148  1.00 92.70           C  
ATOM   4720  HD2 ARG A 292      -3.756 -25.598  13.124  1.00 92.70           H  
ATOM   4721  HD3 ARG A 292      -2.237 -25.650  12.202  1.00 92.70           H  
ATOM   4722  NE  ARG A 292      -2.629 -27.362  13.364  1.00 92.70           N  
ATOM   4723  HE  ARG A 292      -2.068 -27.660  14.150  1.00 92.70           H  
ATOM   4724  NH1 ARG A 292      -4.112 -27.921  11.722  1.00 92.70           N  
ATOM   4725 HH11 ARG A 292      -4.727 -28.594  11.286  1.00 92.70           H  
ATOM   4726 HH12 ARG A 292      -4.328 -26.936  11.665  1.00 92.70           H  
ATOM   4727  NH2 ARG A 292      -3.185 -29.530  12.975  1.00 92.70           N  
ATOM   4728 HH21 ARG A 292      -3.743 -30.215  12.486  1.00 92.70           H  
ATOM   4729 HH22 ARG A 292      -2.608 -29.792  13.761  1.00 92.70           H  
ATOM   4730  CZ  ARG A 292      -3.304 -28.264  12.686  1.00 92.70           C  
ATOM   4731  N   ARG A 293      -2.385 -20.478  14.893  1.00 93.84           N  
ATOM   4732  H   ARG A 293      -3.180 -20.789  15.432  1.00 93.84           H  
ATOM   4733  CA  ARG A 293      -2.242 -19.046  14.600  1.00 93.84           C  
ATOM   4734  HA  ARG A 293      -1.944 -18.918  13.560  1.00 93.84           H  
ATOM   4735  C   ARG A 293      -1.138 -18.377  15.419  1.00 93.84           C  
ATOM   4736  CB  ARG A 293      -3.576 -18.329  14.816  1.00 93.84           C  
ATOM   4737  HB2 ARG A 293      -3.974 -18.557  15.805  1.00 93.84           H  
ATOM   4738  HB3 ARG A 293      -3.398 -17.255  14.770  1.00 93.84           H  
ATOM   4739  O   ARG A 293      -0.660 -17.329  15.005  1.00 93.84           O  
ATOM   4740  CG  ARG A 293      -4.617 -18.715  13.765  1.00 93.84           C  
ATOM   4741  HG2 ARG A 293      -5.045 -19.686  14.015  1.00 93.84           H  
ATOM   4742  HG3 ARG A 293      -4.155 -18.765  12.779  1.00 93.84           H  
ATOM   4743  CD  ARG A 293      -5.707 -17.647  13.752  1.00 93.84           C  
ATOM   4744  HD2 ARG A 293      -5.278 -16.708  13.400  1.00 93.84           H  
ATOM   4745  HD3 ARG A 293      -6.063 -17.479  14.769  1.00 93.84           H  
ATOM   4746  NE  ARG A 293      -6.824 -18.057  12.901  1.00 93.84           N  
ATOM   4747  HE  ARG A 293      -7.474 -18.716  13.305  1.00 93.84           H  
ATOM   4748  NH1 ARG A 293      -6.270 -16.879  11.008  1.00 93.84           N  
ATOM   4749 HH11 ARG A 293      -5.330 -17.172  10.784  1.00 93.84           H  
ATOM   4750 HH12 ARG A 293      -6.105 -16.042  11.547  1.00 93.84           H  
ATOM   4751  NH2 ARG A 293      -7.910 -18.352  10.944  1.00 93.84           N  
ATOM   4752 HH21 ARG A 293      -7.971 -18.160   9.954  1.00 93.84           H  
ATOM   4753 HH22 ARG A 293      -8.438 -19.083  11.399  1.00 93.84           H  
ATOM   4754  CZ  ARG A 293      -6.983 -17.771  11.633  1.00 93.84           C  
ATOM   4755  N   ALA A 294      -0.707 -18.966  16.538  1.00 93.32           N  
ATOM   4756  H   ALA A 294      -1.141 -19.822  16.850  1.00 93.32           H  
ATOM   4757  CA  ALA A 294       0.465 -18.502  17.279  1.00 93.32           C  
ATOM   4758  HA  ALA A 294       0.402 -17.419  17.390  1.00 93.32           H  
ATOM   4759  C   ALA A 294       1.784 -18.807  16.538  1.00 93.32           C  
ATOM   4760  CB  ALA A 294       0.441 -19.119  18.684  1.00 93.32           C  
ATOM   4761  HB1 ALA A 294       0.585 -20.198  18.625  1.00 93.32           H  
ATOM   4762  HB2 ALA A 294       1.245 -18.693  19.285  1.00 93.32           H  
ATOM   4763  HB3 ALA A 294      -0.509 -18.913  19.176  1.00 93.32           H  
ATOM   4764  O   ALA A 294       2.764 -18.085  16.707  1.00 93.32           O  
ATOM   4765  N   ASP A 295       1.814 -19.833  15.676  1.00 90.81           N  
ATOM   4766  H   ASP A 295       0.988 -20.406  15.576  1.00 90.81           H  
ATOM   4767  CA  ASP A 295       2.999 -20.188  14.882  1.00 90.81           C  
ATOM   4768  HA  ASP A 295       3.886 -20.059  15.503  1.00 90.81           H  
ATOM   4769  C   ASP A 295       3.174 -19.321  13.629  1.00 90.81           C  
ATOM   4770  CB  ASP A 295       2.928 -21.654  14.432  1.00 90.81           C  
ATOM   4771  HB2 ASP A 295       3.769 -21.851  13.766  1.00 90.81           H  
ATOM   4772  HB3 ASP A 295       2.016 -21.819  13.859  1.00 90.81           H  
ATOM   4773  O   ASP A 295       4.306 -19.175  13.132  1.00 90.81           O  
ATOM   4774  CG  ASP A 295       3.014 -22.651  15.579  1.00 90.81           C  
ATOM   4775  OD1 ASP A 295       3.851 -22.404  16.479  1.00 90.81           O  
ATOM   4776  OD2 ASP A 295       2.328 -23.688  15.479  1.00 90.81           O  
ATOM   4777  N   ASP A 296       2.065 -18.790  13.102  1.00 89.27           N  
ATOM   4778  H   ASP A 296       1.195 -18.965  13.584  1.00 89.27           H  
ATOM   4779  CA  ASP A 296       2.042 -17.841  11.993  1.00 89.27           C  
ATOM   4780  HA  ASP A 296       2.850 -18.098  11.308  1.00 89.27           H  
ATOM   4781  C   ASP A 296       2.280 -16.419  12.507  1.00 89.27           C  
ATOM   4782  CB  ASP A 296       0.740 -17.926  11.184  1.00 89.27           C  
ATOM   4783  HB2 ASP A 296       0.616 -18.940  10.804  1.00 89.27           H  
ATOM   4784  HB3 ASP A 296      -0.113 -17.688  11.819  1.00 89.27           H  
ATOM   4785  O   ASP A 296       1.505 -15.861  13.281  1.00 89.27           O  
ATOM   4786  CG  ASP A 296       0.824 -16.944  10.010  1.00 89.27           C  
ATOM   4787  OD1 ASP A 296       1.386 -17.344   8.967  1.00 89.27           O  
ATOM   4788  OD2 ASP A 296       0.502 -15.749  10.203  1.00 89.27           O  
ATOM   4789  N   ARG A 297       3.370 -15.797  12.049  1.00 87.04           N  
ATOM   4790  H   ARG A 297       3.940 -16.292  11.378  1.00 87.04           H  
ATOM   4791  CA  ARG A 297       3.780 -14.478  12.541  1.00 87.04           C  
ATOM   4792  HA  ARG A 297       3.864 -14.546  13.626  1.00 87.04           H  
ATOM   4793  C   ARG A 297       2.733 -13.392  12.274  1.00 87.04           C  
ATOM   4794  CB  ARG A 297       5.145 -14.115  11.939  1.00 87.04           C  
ATOM   4795  HB2 ARG A 297       5.859 -14.894  12.207  1.00 87.04           H  
ATOM   4796  HB3 ARG A 297       5.071 -14.060  10.853  1.00 87.04           H  
ATOM   4797  O   ARG A 297       2.623 -12.463  13.073  1.00 87.04           O  
ATOM   4798  CG  ARG A 297       5.635 -12.771  12.488  1.00 87.04           C  
ATOM   4799  HG2 ARG A 297       5.036 -11.961  12.073  1.00 87.04           H  
ATOM   4800  HG3 ARG A 297       5.507 -12.774  13.570  1.00 87.04           H  
ATOM   4801  CD  ARG A 297       7.103 -12.509  12.147  1.00 87.04           C  
ATOM   4802  HD2 ARG A 297       7.196 -12.364  11.070  1.00 87.04           H  
ATOM   4803  HD3 ARG A 297       7.700 -13.376  12.429  1.00 87.04           H  
ATOM   4804  NE  ARG A 297       7.601 -11.315  12.861  1.00 87.04           N  
ATOM   4805  HE  ARG A 297       7.713 -10.467  12.324  1.00 87.04           H  
ATOM   4806  NH1 ARG A 297       7.741 -12.255  14.969  1.00 87.04           N  
ATOM   4807 HH11 ARG A 297       7.310 -13.124  14.687  1.00 87.04           H  
ATOM   4808 HH12 ARG A 297       8.127 -12.202  15.900  1.00 87.04           H  
ATOM   4809  NH2 ARG A 297       8.385 -10.193  14.709  1.00 87.04           N  
ATOM   4810 HH21 ARG A 297       8.641 -10.306  15.680  1.00 87.04           H  
ATOM   4811 HH22 ARG A 297       8.518  -9.325  14.210  1.00 87.04           H  
ATOM   4812  CZ  ARG A 297       7.893 -11.258  14.154  1.00 87.04           C  
ATOM   4813  N   THR A 298       2.015 -13.461  11.155  1.00 86.08           N  
ATOM   4814  H   THR A 298       1.992 -14.332  10.644  1.00 86.08           H  
ATOM   4815  CA  THR A 298       1.030 -12.442  10.782  1.00 86.08           C  
ATOM   4816  HA  THR A 298       1.461 -11.451  10.927  1.00 86.08           H  
ATOM   4817  C   THR A 298      -0.200 -12.547  11.669  1.00 86.08           C  
ATOM   4818  CB  THR A 298       0.622 -12.576   9.308  1.00 86.08           C  
ATOM   4819  HB  THR A 298       0.226 -13.573   9.115  1.00 86.08           H  
ATOM   4820  O   THR A 298      -0.656 -11.530  12.200  1.00 86.08           O  
ATOM   4821  CG2 THR A 298      -0.431 -11.543   8.901  1.00 86.08           C  
ATOM   4822 HG21 THR A 298      -0.680 -11.683   7.849  1.00 86.08           H  
ATOM   4823 HG22 THR A 298      -1.345 -11.694   9.476  1.00 86.08           H  
ATOM   4824 HG23 THR A 298      -0.052 -10.534   9.064  1.00 86.08           H  
ATOM   4825  OG1 THR A 298       1.738 -12.351   8.473  1.00 86.08           O  
ATOM   4826  HG1 THR A 298       1.487 -12.693   7.612  1.00 86.08           H  
ATOM   4827  N   ASP A 299      -0.723 -13.755  11.853  1.00 90.40           N  
ATOM   4828  H   ASP A 299      -0.318 -14.543  11.368  1.00 90.40           H  
ATOM   4829  CA  ASP A 299      -1.884 -13.996  12.702  1.00 90.40           C  
ATOM   4830  HA  ASP A 299      -2.682 -13.310  12.417  1.00 90.40           H  
ATOM   4831  C   ASP A 299      -1.560 -13.713  14.174  1.00 90.40           C  
ATOM   4832  CB  ASP A 299      -2.396 -15.427  12.497  1.00 90.40           C  
ATOM   4833  HB2 ASP A 299      -3.097 -15.638  13.304  1.00 90.40           H  
ATOM   4834  HB3 ASP A 299      -1.568 -16.131  12.573  1.00 90.40           H  
ATOM   4835  O   ASP A 299      -2.310 -12.990  14.835  1.00 90.40           O  
ATOM   4836  CG  ASP A 299      -3.154 -15.643  11.180  1.00 90.40           C  
ATOM   4837  OD1 ASP A 299      -3.510 -14.643  10.511  1.00 90.40           O  
ATOM   4838  OD2 ASP A 299      -3.562 -16.802  10.930  1.00 90.40           O  
ATOM   4839  N   TRP A 300      -0.397 -14.162  14.655  1.00 94.13           N  
ATOM   4840  H   TRP A 300       0.128 -14.816  14.093  1.00 94.13           H  
ATOM   4841  CA  TRP A 300       0.093 -13.890  16.006  1.00 94.13           C  
ATOM   4842  HA  TRP A 300      -0.604 -14.318  16.726  1.00 94.13           H  
ATOM   4843  C   TRP A 300       0.207 -12.389  16.311  1.00 94.13           C  
ATOM   4844  CB  TRP A 300       1.451 -14.571  16.183  1.00 94.13           C  
ATOM   4845  HB2 TRP A 300       1.321 -15.652  16.119  1.00 94.13           H  
ATOM   4846  HB3 TRP A 300       2.109 -14.270  15.368  1.00 94.13           H  
ATOM   4847  O   TRP A 300      -0.312 -11.918  17.328  1.00 94.13           O  
ATOM   4848  CG  TRP A 300       2.127 -14.242  17.470  1.00 94.13           C  
ATOM   4849  CD1 TRP A 300       1.693 -14.607  18.695  1.00 94.13           C  
ATOM   4850  HD1 TRP A 300       0.820 -15.210  18.897  1.00 94.13           H  
ATOM   4851  CD2 TRP A 300       3.350 -13.476  17.687  1.00 94.13           C  
ATOM   4852  CE2 TRP A 300       3.613 -13.447  19.086  1.00 94.13           C  
ATOM   4853  CE3 TRP A 300       4.266 -12.808  16.846  1.00 94.13           C  
ATOM   4854  HE3 TRP A 300       4.081 -12.803  15.782  1.00 94.13           H  
ATOM   4855  NE1 TRP A 300       2.554 -14.113  19.648  1.00 94.13           N  
ATOM   4856  HE1 TRP A 300       2.434 -14.269  20.638  1.00 94.13           H  
ATOM   4857  CH2 TRP A 300       5.668 -12.236  18.762  1.00 94.13           C  
ATOM   4858  HH2 TRP A 300       6.581 -11.825  19.166  1.00 94.13           H  
ATOM   4859  CZ2 TRP A 300       4.751 -12.845  19.625  1.00 94.13           C  
ATOM   4860  HZ2 TRP A 300       4.925 -12.878  20.691  1.00 94.13           H  
ATOM   4861  CZ3 TRP A 300       5.404 -12.176  17.384  1.00 94.13           C  
ATOM   4862  HZ3 TRP A 300       6.094 -11.647  16.743  1.00 94.13           H  
ATOM   4863  N   LEU A 301       0.827 -11.613  15.411  1.00 91.56           N  
ATOM   4864  H   LEU A 301       1.240 -12.056  14.603  1.00 91.56           H  
ATOM   4865  CA  LEU A 301       0.903 -10.155  15.549  1.00 91.56           C  
ATOM   4866  HA  LEU A 301       1.290  -9.914  16.540  1.00 91.56           H  
ATOM   4867  C   LEU A 301      -0.479  -9.506  15.454  1.00 91.56           C  
ATOM   4868  CB  LEU A 301       1.826  -9.560  14.471  1.00 91.56           C  
ATOM   4869  HB2 LEU A 301       1.636  -8.488  14.409  1.00 91.56           H  
ATOM   4870  HB3 LEU A 301       1.558  -9.995  13.508  1.00 91.56           H  
ATOM   4871  O   LEU A 301      -0.759  -8.572  16.198  1.00 91.56           O  
ATOM   4872  CG  LEU A 301       3.329  -9.757  14.721  1.00 91.56           C  
ATOM   4873  HG  LEU A 301       3.550 -10.815  14.866  1.00 91.56           H  
ATOM   4874  CD1 LEU A 301       4.118  -9.261  13.507  1.00 91.56           C  
ATOM   4875 HD11 LEU A 301       3.938  -8.197  13.355  1.00 91.56           H  
ATOM   4876 HD12 LEU A 301       5.182  -9.439  13.667  1.00 91.56           H  
ATOM   4877 HD13 LEU A 301       3.795  -9.814  12.625  1.00 91.56           H  
ATOM   4878  CD2 LEU A 301       3.822  -8.977  15.939  1.00 91.56           C  
ATOM   4879 HD21 LEU A 301       4.909  -9.042  15.993  1.00 91.56           H  
ATOM   4880 HD22 LEU A 301       3.518  -7.932  15.873  1.00 91.56           H  
ATOM   4881 HD23 LEU A 301       3.411  -9.416  16.848  1.00 91.56           H  
ATOM   4882  N   THR A 302      -1.352  -9.990  14.564  1.00 90.89           N  
ATOM   4883  H   THR A 302      -1.067 -10.780  14.003  1.00 90.89           H  
ATOM   4884  CA  THR A 302      -2.726  -9.479  14.419  1.00 90.89           C  
ATOM   4885  HA  THR A 302      -2.686  -8.415  14.184  1.00 90.89           H  
ATOM   4886  C   THR A 302      -3.505  -9.625  15.726  1.00 90.89           C  
ATOM   4887  CB  THR A 302      -3.468 -10.192  13.275  1.00 90.89           C  
ATOM   4888  HB  THR A 302      -3.479 -11.268  13.449  1.00 90.89           H  
ATOM   4889  O   THR A 302      -4.185  -8.686  16.138  1.00 90.89           O  
ATOM   4890  CG2 THR A 302      -4.910  -9.715  13.115  1.00 90.89           C  
ATOM   4891 HG21 THR A 302      -5.342 -10.159  12.219  1.00 90.89           H  
ATOM   4892 HG22 THR A 302      -5.502 -10.032  13.974  1.00 90.89           H  
ATOM   4893 HG23 THR A 302      -4.933  -8.628  13.042  1.00 90.89           H  
ATOM   4894  OG1 THR A 302      -2.831  -9.935  12.042  1.00 90.89           O  
ATOM   4895  HG1 THR A 302      -2.045 -10.485  12.041  1.00 90.89           H  
ATOM   4896  N   ILE A 303      -3.372 -10.766  16.405  1.00 94.40           N  
ATOM   4897  H   ILE A 303      -2.810 -11.502  16.002  1.00 94.40           H  
ATOM   4898  CA  ILE A 303      -3.986 -11.014  17.713  1.00 94.40           C  
ATOM   4899  HA  ILE A 303      -5.050 -10.786  17.652  1.00 94.40           H  
ATOM   4900  C   ILE A 303      -3.403 -10.077  18.777  1.00 94.40           C  
ATOM   4901  CB  ILE A 303      -3.837 -12.507  18.075  1.00 94.40           C  
ATOM   4902  HB  ILE A 303      -2.812 -12.822  17.879  1.00 94.40           H  
ATOM   4903  O   ILE A 303      -4.169  -9.424  19.486  1.00 94.40           O  
ATOM   4904  CG1 ILE A 303      -4.793 -13.329  17.180  1.00 94.40           C  
ATOM   4905 HG12 ILE A 303      -4.694 -13.002  16.145  1.00 94.40           H  
ATOM   4906 HG13 ILE A 303      -5.824 -13.151  17.487  1.00 94.40           H  
ATOM   4907  CG2 ILE A 303      -4.130 -12.742  19.565  1.00 94.40           C  
ATOM   4908 HG21 ILE A 303      -3.335 -12.319  20.179  1.00 94.40           H  
ATOM   4909 HG22 ILE A 303      -5.072 -12.263  19.834  1.00 94.40           H  
ATOM   4910 HG23 ILE A 303      -4.176 -13.808  19.785  1.00 94.40           H  
ATOM   4911  CD1 ILE A 303      -4.523 -14.835  17.197  1.00 94.40           C  
ATOM   4912 HD11 ILE A 303      -3.478 -15.023  16.952  1.00 94.40           H  
ATOM   4913 HD12 ILE A 303      -4.765 -15.256  18.173  1.00 94.40           H  
ATOM   4914 HD13 ILE A 303      -5.147 -15.316  16.443  1.00 94.40           H  
ATOM   4915  N   GLY A 304      -2.074  -9.934  18.833  1.00 94.10           N  
ATOM   4916  H   GLY A 304      -1.497 -10.518  18.245  1.00 94.10           H  
ATOM   4917  CA  GLY A 304      -1.417  -8.993  19.745  1.00 94.10           C  
ATOM   4918  HA2 GLY A 304      -0.341  -9.025  19.571  1.00 94.10           H  
ATOM   4919  HA3 GLY A 304      -1.611  -9.287  20.776  1.00 94.10           H  
ATOM   4920  C   GLY A 304      -1.895  -7.552  19.547  1.00 94.10           C  
ATOM   4921  O   GLY A 304      -2.260  -6.879  20.506  1.00 94.10           O  
ATOM   4922  N   PHE A 305      -2.007  -7.103  18.295  1.00 92.72           N  
ATOM   4923  H   PHE A 305      -1.678  -7.698  17.548  1.00 92.72           H  
ATOM   4924  CA  PHE A 305      -2.535  -5.783  17.949  1.00 92.72           C  
ATOM   4925  HA  PHE A 305      -1.967  -5.029  18.493  1.00 92.72           H  
ATOM   4926  C   PHE A 305      -4.005  -5.589  18.347  1.00 92.72           C  
ATOM   4927  CB  PHE A 305      -2.378  -5.562  16.440  1.00 92.72           C  
ATOM   4928  HB2 PHE A 305      -3.035  -4.742  16.148  1.00 92.72           H  
ATOM   4929  HB3 PHE A 305      -2.740  -6.446  15.916  1.00 92.72           H  
ATOM   4930  O   PHE A 305      -4.368  -4.488  18.769  1.00 92.72           O  
ATOM   4931  CG  PHE A 305      -0.985  -5.216  15.951  1.00 92.72           C  
ATOM   4932  CD1 PHE A 305      -0.234  -4.200  16.573  1.00 92.72           C  
ATOM   4933  HD1 PHE A 305      -0.639  -3.661  17.417  1.00 92.72           H  
ATOM   4934  CD2 PHE A 305      -0.449  -5.890  14.837  1.00 92.72           C  
ATOM   4935  HD2 PHE A 305      -1.021  -6.667  14.353  1.00 92.72           H  
ATOM   4936  CE1 PHE A 305       1.056  -3.889  16.108  1.00 92.72           C  
ATOM   4937  HE1 PHE A 305       1.631  -3.117  16.596  1.00 92.72           H  
ATOM   4938  CE2 PHE A 305       0.844  -5.586  14.377  1.00 92.72           C
[truncated: 715,563 more chars]
