# Supplementary material for: Widespread Horizontal Gene Transfer Among Animal Viruses
Source: bioRxiv. 2024 Mar 26:2024.03.25.586562. Preprint. [Version 2] doi: 10.1101/2024.03.25.586562 (PMC11071296; doi:10.1101/2024.03.25.586562)
Supplement: Supplement 7 [file media-7.zip › File7_PDB/Meld12701_Penton_one_halfsmoke.pdb]

ATOM      1  N   MET A   1      24.300   8.143 -22.818  1.00 87.12           N  
ATOM      2  H   MET A   1      24.596   7.181 -22.912  1.00 87.12           H  
ATOM      3  H2  MET A   1      24.673   8.684 -23.586  1.00 87.12           H  
ATOM      4  H3  MET A   1      23.293   8.155 -22.891  1.00 87.12           H  
ATOM      5  CA  MET A   1      24.722   8.710 -21.518  1.00 87.12           C  
ATOM      6  HA  MET A   1      25.805   8.628 -21.424  1.00 87.12           H  
ATOM      7  C   MET A   1      24.074   7.937 -20.377  1.00 87.12           C  
ATOM      8  CB  MET A   1      24.345  10.195 -21.450  1.00 87.12           C  
ATOM      9  HB2 MET A   1      24.790  10.705 -22.305  1.00 87.12           H  
ATOM     10  HB3 MET A   1      23.263  10.301 -21.519  1.00 87.12           H  
ATOM     11  O   MET A   1      22.858   7.802 -20.379  1.00 87.12           O  
ATOM     12  CG  MET A   1      24.832  10.888 -20.175  1.00 87.12           C  
ATOM     13  HG2 MET A   1      25.914  10.783 -20.095  1.00 87.12           H  
ATOM     14  HG3 MET A   1      24.364  10.433 -19.302  1.00 87.12           H  
ATOM     15  SD  MET A   1      24.413  12.644 -20.202  1.00 87.12           S  
ATOM     16  CE  MET A   1      25.246  13.252 -18.711  1.00 87.12           C  
ATOM     17  HE1 MET A   1      26.136  13.812 -18.997  1.00 87.12           H  
ATOM     18  HE2 MET A   1      24.574  13.921 -18.173  1.00 87.12           H  
ATOM     19  HE3 MET A   1      25.536  12.420 -18.070  1.00 87.12           H  
ATOM     20  N   LYS A   2      24.863   7.415 -19.432  1.00 89.40           N  
ATOM     21  H   LYS A   2      25.849   7.633 -19.441  1.00 89.40           H  
ATOM     22  CA  LYS A   2      24.375   6.737 -18.218  1.00 89.40           C  
ATOM     23  HA  LYS A   2      23.355   6.383 -18.367  1.00 89.40           H  
ATOM     24  C   LYS A   2      24.337   7.734 -17.059  1.00 89.40           C  
ATOM     25  CB  LYS A   2      25.262   5.510 -17.927  1.00 89.40           C  
ATOM     26  HB2 LYS A   2      25.088   4.769 -18.706  1.00 89.40           H  
ATOM     27  HB3 LYS A   2      26.309   5.813 -17.972  1.00 89.40           H  
ATOM     28  O   LYS A   2      25.273   8.515 -16.920  1.00 89.40           O  
ATOM     29  CG  LYS A   2      25.014   4.857 -16.556  1.00 89.40           C  
ATOM     30  HG2 LYS A   2      23.953   4.638 -16.434  1.00 89.40           H  
ATOM     31  HG3 LYS A   2      25.316   5.559 -15.778  1.00 89.40           H  
ATOM     32  CD  LYS A   2      25.818   3.556 -16.390  1.00 89.40           C  
ATOM     33  HD2 LYS A   2      25.274   2.749 -16.880  1.00 89.40           H  
ATOM     34  HD3 LYS A   2      26.801   3.656 -16.850  1.00 89.40           H  
ATOM     35  CE  LYS A   2      26.001   3.238 -14.900  1.00 89.40           C  
ATOM     36  HE2 LYS A   2      26.749   3.907 -14.474  1.00 89.40           H  
ATOM     37  HE3 LYS A   2      25.056   3.442 -14.398  1.00 89.40           H  
ATOM     38  NZ  LYS A   2      26.364   1.820 -14.652  1.00 89.40           N  
ATOM     39  HZ1 LYS A   2      27.255   1.534 -15.032  1.00 89.40           H  
ATOM     40  HZ2 LYS A   2      25.616   1.259 -15.032  1.00 89.40           H  
ATOM     41  HZ3 LYS A   2      26.265   1.598 -13.672  1.00 89.40           H  
ATOM     42  N   LEU A   3      23.282   7.692 -16.251  1.00 92.10           N  
ATOM     43  H   LEU A   3      22.581   6.982 -16.413  1.00 92.10           H  
ATOM     44  CA  LEU A   3      23.096   8.535 -15.070  1.00 92.10           C  
ATOM     45  HA  LEU A   3      24.037   9.024 -14.817  1.00 92.10           H  
ATOM     46  C   LEU A   3      22.694   7.678 -13.867  1.00 92.10           C  
ATOM     47  CB  LEU A   3      22.036   9.614 -15.347  1.00 92.10           C  
ATOM     48  HB2 LEU A   3      21.846  10.151 -14.417  1.00 92.10           H  
ATOM     49  HB3 LEU A   3      21.112   9.115 -15.639  1.00 92.10           H  
ATOM     50  O   LEU A   3      22.043   6.643 -14.023  1.00 92.10           O  
ATOM     51  CG  LEU A   3      22.399  10.646 -16.428  1.00 92.10           C  
ATOM     52  HG  LEU A   3      22.562  10.142 -17.381  1.00 92.10           H  
ATOM     53  CD1 LEU A   3      21.256  11.645 -16.597  1.00 92.10           C  
ATOM     54 HD11 LEU A   3      21.257  12.355 -15.769  1.00 92.10           H  
ATOM     55 HD12 LEU A   3      20.301  11.121 -16.593  1.00 92.10           H  
ATOM     56 HD13 LEU A   3      21.377  12.193 -17.531  1.00 92.10           H  
ATOM     57  CD2 LEU A   3      23.640  11.453 -16.052  1.00 92.10           C  
ATOM     58 HD21 LEU A   3      23.726  12.316 -16.712  1.00 92.10           H  
ATOM     59 HD22 LEU A   3      23.556  11.817 -15.028  1.00 92.10           H  
ATOM     60 HD23 LEU A   3      24.538  10.844 -16.144  1.00 92.10           H  
ATOM     61  N   ILE A   4      23.092   8.118 -12.673  1.00 93.55           N  
ATOM     62  H   ILE A   4      23.559   9.012 -12.615  1.00 93.55           H  
ATOM     63  CA  ILE A   4      22.771   7.470 -11.400  1.00 93.55           C  
ATOM     64  HA  ILE A   4      22.016   6.703 -11.573  1.00 93.55           H  
ATOM     65  C   ILE A   4      22.176   8.522 -10.469  1.00 93.55           C  
ATOM     66  CB  ILE A   4      24.007   6.783 -10.772  1.00 93.55           C  
ATOM     67  HB  ILE A   4      24.771   7.540 -10.595  1.00 93.55           H  
ATOM     68  O   ILE A   4      22.755   9.593 -10.294  1.00 93.55           O  
ATOM     69  CG1 ILE A   4      24.586   5.711 -11.727  1.00 93.55           C  
ATOM     70 HG12 ILE A   4      23.848   4.921 -11.863  1.00 93.55           H  
ATOM     71 HG13 ILE A   4      24.786   6.160 -12.700  1.00 93.55           H  
ATOM     72  CG2 ILE A   4      23.630   6.143  -9.419  1.00 93.55           C  
ATOM     73 HG21 ILE A   4      24.500   5.675  -8.959  1.00 93.55           H  
ATOM     74 HG22 ILE A   4      22.853   5.392  -9.564  1.00 93.55           H  
ATOM     75 HG23 ILE A   4      23.269   6.897  -8.720  1.00 93.55           H  
ATOM     76  CD1 ILE A   4      25.903   5.083 -11.254  1.00 93.55           C  
ATOM     77 HD11 ILE A   4      26.626   5.865 -11.022  1.00 93.55           H  
ATOM     78 HD12 ILE A   4      26.304   4.453 -12.048  1.00 93.55           H  
ATOM     79 HD13 ILE A   4      25.737   4.461 -10.375  1.00 93.55           H  
ATOM     80  N   PHE A   5      21.040   8.199  -9.859  1.00 94.34           N  
ATOM     81  H   PHE A   5      20.641   7.291 -10.050  1.00 94.34           H  
ATOM     82  CA  PHE A   5      20.333   9.061  -8.918  1.00 94.34           C  
ATOM     83  HA  PHE A   5      20.921   9.961  -8.740  1.00 94.34           H  
ATOM     84  C   PHE A   5      20.150   8.343  -7.591  1.00 94.34           C  
ATOM     85  CB  PHE A   5      18.981   9.489  -9.496  1.00 94.34           C  
ATOM     86  HB2 PHE A   5      18.359   8.607  -9.646  1.00 94.34           H  
ATOM     87  HB3 PHE A   5      18.473  10.132  -8.777  1.00 94.34           H  
ATOM     88  O   PHE A   5      19.904   7.138  -7.559  1.00 94.34           O  
ATOM     89  CG  PHE A   5      19.112  10.229 -10.808  1.00 94.34           C  
ATOM     90  CD1 PHE A   5      19.286  11.625 -10.828  1.00 94.34           C  
ATOM     91  HD1 PHE A   5      19.295  12.191  -9.908  1.00 94.34           H  
ATOM     92  CD2 PHE A   5      19.106   9.506 -12.014  1.00 94.34           C  
ATOM     93  HD2 PHE A   5      18.975   8.434 -12.005  1.00 94.34           H  
ATOM     94  CE1 PHE A   5      19.447  12.287 -12.058  1.00 94.34           C  
ATOM     95  HE1 PHE A   5      19.548  13.361 -12.103  1.00 94.34           H  
ATOM     96  CE2 PHE A   5      19.284  10.174 -13.234  1.00 94.34           C  
ATOM     97  HE2 PHE A   5      19.270   9.620 -14.161  1.00 94.34           H  
ATOM     98  CZ  PHE A   5      19.468  11.564 -13.255  1.00 94.34           C  
ATOM     99  HZ  PHE A   5      19.583  12.082 -14.196  1.00 94.34           H  
ATOM    100  N   THR A   6      20.233   9.101  -6.500  1.00 94.32           N  
ATOM    101  H   THR A   6      20.367  10.095  -6.612  1.00 94.32           H  
ATOM    102  CA  THR A   6      19.863   8.627  -5.165  1.00 94.32           C  
ATOM    103  HA  THR A   6      19.219   7.756  -5.281  1.00 94.32           H  
ATOM    104  C   THR A   6      19.052   9.700  -4.457  1.00 94.32           C  
ATOM    105  CB  THR A   6      21.073   8.217  -4.303  1.00 94.32           C  
ATOM    106  HB  THR A   6      20.698   7.768  -3.384  1.00 94.32           H  
ATOM    107  O   THR A   6      19.335  10.887  -4.607  1.00 94.32           O  
ATOM    108  CG2 THR A   6      21.995   7.205  -4.981  1.00 94.32           C  
ATOM    109 HG21 THR A   6      22.468   7.643  -5.860  1.00 94.32           H  
ATOM    110 HG22 THR A   6      21.413   6.333  -5.281  1.00 94.32           H  
ATOM    111 HG23 THR A   6      22.766   6.889  -4.279  1.00 94.32           H  
ATOM    112  OG1 THR A   6      21.866   9.331  -3.952  1.00 94.32           O  
ATOM    113  HG1 THR A   6      21.824   9.955  -4.680  1.00 94.32           H  
ATOM    114  N   SER A   7      18.049   9.296  -3.688  1.00 94.11           N  
ATOM    115  H   SER A   7      17.844   8.309  -3.632  1.00 94.11           H  
ATOM    116  CA  SER A   7      17.242  10.194  -2.857  1.00 94.11           C  
ATOM    117  HA  SER A   7      17.881  10.965  -2.425  1.00 94.11           H  
ATOM    118  C   SER A   7      16.602   9.393  -1.726  1.00 94.11           C  
ATOM    119  CB  SER A   7      16.167  10.883  -3.707  1.00 94.11           C  
ATOM    120  HB2 SER A   7      15.468  10.127  -4.066  1.00 94.11           H  
ATOM    121  HB3 SER A   7      16.632  11.377  -4.560  1.00 94.11           H  
ATOM    122  O   SER A   7      16.653   8.166  -1.729  1.00 94.11           O  
ATOM    123  OG  SER A   7      15.445  11.836  -2.951  1.00 94.11           O  
ATOM    124  HG  SER A   7      14.720  12.156  -3.494  1.00 94.11           H  
ATOM    125  N   THR A   8      16.024  10.072  -0.739  1.00 91.57           N  
ATOM    126  H   THR A   8      16.020  11.080  -0.801  1.00 91.57           H  
ATOM    127  CA  THR A   8      15.182   9.458   0.303  1.00 91.57           C  
ATOM    128  HA  THR A   8      15.411   8.395   0.378  1.00 91.57           H  
ATOM    129  C   THR A   8      13.690   9.541  -0.015  1.00 91.57           C  
ATOM    130  CB  THR A   8      15.446  10.094   1.673  1.00 91.57           C  
ATOM    131  HB  THR A   8      14.746   9.696   2.407  1.00 91.57           H  
ATOM    132  O   THR A   8      12.875   8.975   0.696  1.00 91.57           O  
ATOM    133  CG2 THR A   8      16.868   9.823   2.164  1.00 91.57           C  
ATOM    134 HG21 THR A   8      17.034   8.746   2.211  1.00 91.57           H  
ATOM    135 HG22 THR A   8      17.593  10.287   1.496  1.00 91.57           H  
ATOM    136 HG23 THR A   8      16.983  10.237   3.166  1.00 91.57           H  
ATOM    137  OG1 THR A   8      15.302  11.496   1.591  1.00 91.57           O  
ATOM    138  HG1 THR A   8      14.372  11.699   1.718  1.00 91.57           H  
ATOM    139  N   GLY A   9      13.312  10.254  -1.071  1.00 91.56           N  
ATOM    140  H   GLY A   9      14.027  10.674  -1.648  1.00 91.56           H  
ATOM    141  CA  GLY A   9      11.926  10.428  -1.495  1.00 91.56           C  
ATOM    142  HA2 GLY A   9      11.355   9.512  -1.337  1.00 91.56           H  
ATOM    143  HA3 GLY A   9      11.464  11.226  -0.913  1.00 91.56           H  
ATOM    144  C   GLY A   9      11.882  10.786  -2.969  1.00 91.56           C  
ATOM    145  O   GLY A   9      12.814  10.467  -3.707  1.00 91.56           O  
ATOM    146  N   LYS A  10      10.834  11.478  -3.400  1.00 93.13           N  
ATOM    147  H   LYS A  10      10.087  11.681  -2.752  1.00 93.13           H  
ATOM    148  CA  LYS A  10      10.756  12.023  -4.755  1.00 93.13           C  
ATOM    149  HA  LYS A  10      10.725  11.196  -5.464  1.00 93.13           H  
ATOM    150  C   LYS A  10      11.975  12.885  -5.091  1.00 93.13           C  
ATOM    151  CB  LYS A  10       9.450  12.804  -4.859  1.00 93.13           C  
ATOM    152  HB2 LYS A  10       9.403  13.546  -4.062  1.00 93.13           H  
ATOM    153  HB3 LYS A  10       8.633  12.097  -4.711  1.00 93.13           H  
ATOM    154  O   LYS A  10      12.448  13.662  -4.264  1.00 93.13           O  
ATOM    155  CG  LYS A  10       9.277  13.517  -6.203  1.00 93.13           C  
ATOM    156  HG2 LYS A  10       9.932  14.387  -6.256  1.00 93.13           H  
ATOM    157  HG3 LYS A  10       9.510  12.845  -7.029  1.00 93.13           H  
ATOM    158  CD  LYS A  10       7.824  13.961  -6.281  1.00 93.13           C  
ATOM    159  HD2 LYS A  10       7.183  13.093  -6.123  1.00 93.13           H  
ATOM    160  HD3 LYS A  10       7.622  14.681  -5.488  1.00 93.13           H  
ATOM    161  CE  LYS A  10       7.497  14.566  -7.635  1.00 93.13           C  
ATOM    162  HE2 LYS A  10       7.790  13.862  -8.413  1.00 93.13           H  
ATOM    163  HE3 LYS A  10       8.057  15.491  -7.768  1.00 93.13           H  
ATOM    164  NZ  LYS A  10       6.040  14.798  -7.669  1.00 93.13           N  
ATOM    165  HZ1 LYS A  10       5.749  15.130  -8.578  1.00 93.13           H  
ATOM    166  HZ2 LYS A  10       5.771  15.437  -6.935  1.00 93.13           H  
ATOM    167  HZ3 LYS A  10       5.574  13.928  -7.456  1.00 93.13           H  
ATOM    168  N   ILE A  11      12.465  12.763  -6.320  1.00 93.41           N  
ATOM    169  H   ILE A  11      12.011  12.115  -6.948  1.00 93.41           H  
ATOM    170  CA  ILE A  11      13.480  13.654  -6.877  1.00 93.41           C  
ATOM    171  HA  ILE A  11      13.758  14.377  -6.111  1.00 93.41           H  
ATOM    172  C   ILE A  11      12.873  14.440  -8.035  1.00 93.41           C  
ATOM    173  CB  ILE A  11      14.760  12.873  -7.245  1.00 93.41           C  
ATOM    174  HB  ILE A  11      14.930  12.147  -6.450  1.00 93.41           H  
ATOM    175  O   ILE A  11      12.113  13.900  -8.835  1.00 93.41           O  
ATOM    176  CG1 ILE A  11      15.987  13.802  -7.279  1.00 93.41           C  
ATOM    177 HG12 ILE A  11      16.023  14.366  -6.346  1.00 93.41           H  
ATOM    178 HG13 ILE A  11      15.912  14.508  -8.106  1.00 93.41           H  
ATOM    179  CG2 ILE A  11      14.612  12.097  -8.561  1.00 93.41           C  
ATOM    180 HG21 ILE A  11      15.476  11.453  -8.725  1.00 93.41           H  
ATOM    181 HG22 ILE A  11      13.713  11.484  -8.503  1.00 93.41           H  
ATOM    182 HG23 ILE A  11      14.530  12.778  -9.408  1.00 93.41           H  
ATOM    183  CD1 ILE A  11      17.298  13.014  -7.397  1.00 93.41           C  
ATOM    184 HD11 ILE A  11      17.261  12.118  -6.777  1.00 93.41           H  
ATOM    185 HD12 ILE A  11      17.473  12.731  -8.435  1.00 93.41           H  
ATOM    186 HD13 ILE A  11      18.124  13.628  -7.039  1.00 93.41           H  
ATOM    187  N   ALA A  12      13.214  15.718  -8.114  1.00 92.52           N  
ATOM    188  H   ALA A  12      13.793  16.107  -7.384  1.00 92.52           H  
ATOM    189  CA  ALA A  12      12.968  16.570  -9.265  1.00 92.52           C  
ATOM    190  HA  ALA A  12      12.931  15.974 -10.177  1.00 92.52           H  
ATOM    191  C   ALA A  12      14.155  17.524  -9.342  1.00 92.52           C  
ATOM    192  CB  ALA A  12      11.632  17.301  -9.092  1.00 92.52           C  
ATOM    193  HB1 ALA A  12      11.471  17.970  -9.937  1.00 92.52           H  
ATOM    194  HB2 ALA A  12      10.821  16.573  -9.056  1.00 92.52           H  
ATOM    195  HB3 ALA A  12      11.637  17.885  -8.171  1.00 92.52           H  
ATOM    196  O   ALA A  12      14.288  18.417  -8.504  1.00 92.52           O  
ATOM    197  N   GLN A  13      15.064  17.279 -10.281  1.00 91.98           N  
ATOM    198  H   GLN A  13      14.898  16.551 -10.961  1.00 91.98           H  
ATOM    199  CA  GLN A  13      16.313  18.025 -10.347  1.00 91.98           C  
ATOM    200  HA  GLN A  13      16.199  18.943  -9.771  1.00 91.98           H  
ATOM    201  C   GLN A  13      16.648  18.455 -11.763  1.00 91.98           C  
ATOM    202  CB  GLN A  13      17.461  17.244  -9.693  1.00 91.98           C  
ATOM    203  HB2 GLN A  13      17.169  16.973  -8.679  1.00 91.98           H  
ATOM    204  HB3 GLN A  13      18.322  17.909  -9.620  1.00 91.98           H  
ATOM    205  O   GLN A  13      16.326  17.779 -12.744  1.00 91.98           O  
ATOM    206  CG  GLN A  13      17.895  15.979 -10.447  1.00 91.98           C  
ATOM    207  HG2 GLN A  13      18.129  16.225 -11.483  1.00 91.98           H  
ATOM    208  HG3 GLN A  13      17.093  15.240 -10.438  1.00 91.98           H  
ATOM    209  CD  GLN A  13      19.132  15.376  -9.795  1.00 91.98           C  
ATOM    210  NE2 GLN A  13      20.174  15.088 -10.534  1.00 91.98           N  
ATOM    211 HE21 GLN A  13      20.996  14.800 -10.023  1.00 91.98           H  
ATOM    212 HE22 GLN A  13      20.220  15.407 -11.491  1.00 91.98           H  
ATOM    213  OE1 GLN A  13      19.214  15.188  -8.597  1.00 91.98           O  
ATOM    214  N   ARG A  14      17.365  19.573 -11.843  1.00 91.50           N  
ATOM    215  H   ARG A  14      17.639  20.017 -10.978  1.00 91.50           H  
ATOM    216  CA  ARG A  14      18.068  19.966 -13.055  1.00 91.50           C  
ATOM    217  HA  ARG A  14      17.434  19.732 -13.910  1.00 91.50           H  
ATOM    218  C   ARG A  14      19.339  19.134 -13.186  1.00 91.50           C  
ATOM    219  CB  ARG A  14      18.347  21.471 -13.054  1.00 91.50           C  
ATOM    220  HB2 ARG A  14      18.997  21.709 -13.896  1.00 91.50           H  
ATOM    221  HB3 ARG A  14      18.856  21.747 -12.131  1.00 91.50           H  
ATOM    222  O   ARG A  14      19.997  18.842 -12.192  1.00 91.50           O  
ATOM    223  CG  ARG A  14      17.036  22.258 -13.195  1.00 91.50           C  
ATOM    224  HG2 ARG A  14      16.346  21.982 -12.398  1.00 91.50           H  
ATOM    225  HG3 ARG A  14      16.581  22.022 -14.157  1.00 91.50           H  
ATOM    226  CD  ARG A  14      17.258  23.764 -13.130  1.00 91.50           C  
ATOM    227  HD2 ARG A  14      16.292  24.245 -12.983  1.00 91.50           H  
ATOM    228  HD3 ARG A  14      17.874  23.994 -12.261  1.00 91.50           H  
ATOM    229  NE  ARG A  14      17.910  24.270 -14.353  1.00 91.50           N  
ATOM    230  HE  ARG A  14      18.914  24.171 -14.400  1.00 91.50           H  
ATOM    231  NH1 ARG A  14      15.996  24.974 -15.423  1.00 91.50           N  
ATOM    232 HH11 ARG A  14      15.429  24.337 -14.883  1.00 91.50           H  
ATOM    233 HH12 ARG A  14      15.525  25.413 -16.201  1.00 91.50           H  
ATOM    234  NH2 ARG A  14      18.006  25.421 -16.303  1.00 91.50           N  
ATOM    235 HH21 ARG A  14      19.014  25.381 -16.251  1.00 91.50           H  
ATOM    236 HH22 ARG A  14      17.533  25.929 -17.037  1.00 91.50           H  
ATOM    237  CZ  ARG A  14      17.297  24.882 -15.349  1.00 91.50           C  
ATOM    238  N   LEU A  15      19.657  18.735 -14.407  1.00 89.86           N  
ATOM    239  H   LEU A  15      19.067  19.046 -15.165  1.00 89.86           H  
ATOM    240  CA  LEU A  15      20.897  18.050 -14.744  1.00 89.86           C  
ATOM    241  HA  LEU A  15      21.191  17.405 -13.916  1.00 89.86           H  
ATOM    242  C   LEU A  15      21.997  19.095 -14.945  1.00 89.86           C  
ATOM    243  CB  LEU A  15      20.690  17.189 -16.005  1.00 89.86           C  
ATOM    244  HB2 LEU A  15      20.491  17.853 -16.846  1.00 89.86           H  
ATOM    245  HB3 LEU A  15      21.620  16.661 -16.215  1.00 89.86           H  
ATOM    246  O   LEU A  15      21.790  20.061 -15.681  1.00 89.86           O  
ATOM    247  CG  LEU A  15      19.543  16.162 -15.916  1.00 89.86           C  
ATOM    248  HG  LEU A  15      18.598  16.680 -15.753  1.00 89.86           H  
ATOM    249  CD1 LEU A  15      19.435  15.398 -17.234  1.00 89.86           C  
ATOM    250 HD11 LEU A  15      18.588  14.713 -17.196  1.00 89.86           H  
ATOM    251 HD12 LEU A  15      20.352  14.835 -17.406  1.00 89.86           H  
ATOM    252 HD13 LEU A  15      19.279  16.101 -18.052  1.00 89.86           H  
ATOM    253  CD2 LEU A  15      19.751  15.149 -14.788  1.00 89.86           C  
ATOM    254 HD21 LEU A  15      19.708  15.660 -13.826  1.00 89.86           H  
ATOM    255 HD22 LEU A  15      20.716  14.655 -14.899  1.00 89.86           H  
ATOM    256 HD23 LEU A  15      18.952  14.408 -14.815  1.00 89.86           H  
ATOM    257  N   ASP A  16      23.160  18.880 -14.329  1.00 87.17           N  
ATOM    258  H   ASP A  16      23.215  18.166 -13.617  1.00 87.17           H  
ATOM    259  CA  ASP A  16      24.320  19.775 -14.469  1.00 87.17           C  
ATOM    260  HA  ASP A  16      24.052  20.775 -14.127  1.00 87.17           H  
ATOM    261  C   ASP A  16      24.777  19.881 -15.929  1.00 87.17           C  
ATOM    262  CB  ASP A  16      25.484  19.252 -13.613  1.00 87.17           C  
ATOM    263  HB2 ASP A  16      25.727  18.237 -13.925  1.00 87.17           H  
ATOM    264  HB3 ASP A  16      26.359  19.877 -13.794  1.00 87.17           H  
ATOM    265  O   ASP A  16      25.126  20.956 -16.415  1.00 87.17           O  
ATOM    266  CG  ASP A  16      25.191  19.268 -12.111  1.00 87.17           C  
ATOM    267  OD1 ASP A  16      24.403  20.137 -11.677  1.00 87.17           O  
ATOM    268  OD2 ASP A  16      25.740  18.384 -11.421  1.00 87.17           O  
ATOM    269  N   LEU A  17      24.702  18.759 -16.648  1.00 87.01           N  
ATOM    270  H   LEU A  17      24.370  17.930 -16.176  1.00 87.01           H  
ATOM    271  CA  LEU A  17      24.927  18.682 -18.083  1.00 87.01           C  
ATOM    272  HA  LEU A  17      25.222  19.664 -18.451  1.00 87.01           H  
ATOM    273  C   LEU A  17      23.625  18.260 -18.776  1.00 87.01           C  
ATOM    274  CB  LEU A  17      26.092  17.727 -18.378  1.00 87.01           C  
ATOM    275  HB2 LEU A  17      25.888  16.768 -17.902  1.00 87.01           H  
ATOM    276  HB3 LEU A  17      26.146  17.562 -19.454  1.00 87.01           H  
ATOM    277  O   LEU A  17      23.136  17.152 -18.531  1.00 87.01           O  
ATOM    278  CG  LEU A  17      27.455  18.257 -17.891  1.00 87.01           C  
ATOM    279  HG  LEU A  17      27.406  18.482 -16.826  1.00 87.01           H  
ATOM    280  CD1 LEU A  17      28.513  17.174 -18.095  1.00 87.01           C  
ATOM    281 HD11 LEU A  17      28.238  16.278 -17.539  1.00 87.01           H  
ATOM    282 HD12 LEU A  17      28.605  16.936 -19.155  1.00 87.01           H  
ATOM    283 HD13 LEU A  17      29.475  17.530 -17.726  1.00 87.01           H  
ATOM    284  CD2 LEU A  17      27.902  19.512 -18.647  1.00 87.01           C  
ATOM    285 HD21 LEU A  17      27.884  19.337 -19.723  1.00 87.01           H  
ATOM    286 HD22 LEU A  17      27.257  20.354 -18.395  1.00 87.01           H  
ATOM    287 HD23 LEU A  17      28.917  19.777 -18.351  1.00 87.01           H  
ATOM    288  N   PRO A  18      23.051  19.116 -19.644  1.00 87.90           N  
ATOM    289  CA  PRO A  18      21.895  18.752 -20.450  1.00 87.90           C  
ATOM    290  HA  PRO A  18      21.052  18.565 -19.784  1.00 87.90           H  
ATOM    291  C   PRO A  18      22.174  17.518 -21.308  1.00 87.90           C  
ATOM    292  CB  PRO A  18      21.609  19.970 -21.335  1.00 87.90           C  
ATOM    293  HB2 PRO A  18      22.149  19.884 -22.278  1.00 87.90           H  
ATOM    294  HB3 PRO A  18      20.542  20.083 -21.530  1.00 87.90           H  
ATOM    295  O   PRO A  18      23.206  17.440 -21.973  1.00 87.90           O  
ATOM    296  CG  PRO A  18      22.197  21.135 -20.539  1.00 87.90           C  
ATOM    297  HG2 PRO A  18      21.499  21.459 -19.767  1.00 87.90           H  
ATOM    298  HG3 PRO A  18      22.478  21.968 -21.183  1.00 87.90           H  
ATOM    299  CD  PRO A  18      23.414  20.506 -19.874  1.00 87.90           C  
ATOM    300  HD2 PRO A  18      24.274  20.551 -20.542  1.00 87.90           H  
ATOM    301  HD3 PRO A  18      23.631  21.023 -18.939  1.00 87.90           H  
ATOM    302  N   VAL A  19      21.215  16.598 -21.380  1.00 89.09           N  
ATOM    303  H   VAL A  19      20.367  16.742 -20.851  1.00 89.09           H  
ATOM    304  CA  VAL A  19      21.284  15.481 -22.330  1.00 89.09           C  
ATOM    305  HA  VAL A  19      22.333  15.219 -22.473  1.00 89.09           H  
ATOM    306  C   VAL A  19      20.712  15.957 -23.659  1.00 89.09           C  
ATOM    307  CB  VAL A  19      20.565  14.219 -21.823  1.00 89.09           C  
ATOM    308  HB  VAL A  19      19.487  14.356 -21.904  1.00 89.09           H  
ATOM    309  O   VAL A  19      19.573  16.423 -23.709  1.00 89.09           O  
ATOM    310  CG1 VAL A  19      20.980  13.010 -22.670  1.00 89.09           C  
ATOM    311 HG11 VAL A  19      20.392  12.143 -22.370  1.00 89.09           H  
ATOM    312 HG12 VAL A  19      22.039  12.798 -22.520  1.00 89.09           H  
ATOM    313 HG13 VAL A  19      20.806  13.207 -23.728  1.00 89.09           H  
ATOM    314  CG2 VAL A  19      20.886  13.909 -20.359  1.00 89.09           C  
ATOM    315 HG21 VAL A  19      20.444  14.677 -19.724  1.00 89.09           H  
ATOM    316 HG22 VAL A  19      20.461  12.946 -20.074  1.00 89.09           H  
ATOM    317 HG23 VAL A  19      21.964  13.905 -20.200  1.00 89.09           H  
ATOM    318  N   ILE A  20      21.494  15.872 -24.734  1.00 89.29           N  
ATOM    319  H   ILE A  20      22.416  15.475 -24.624  1.00 89.29           H  
ATOM    320  CA  ILE A  20      21.127  16.373 -26.067  1.00 89.29           C  
ATOM    321  HA  ILE A  20      20.140  16.832 -26.007  1.00 89.29           H  
ATOM    322  C   ILE A  20      21.021  15.201 -27.051  1.00 89.29           C  
ATOM    323  CB  ILE A  20      22.111  17.475 -26.539  1.00 89.29           C  
ATOM    324  HB  ILE A  20      23.101  17.030 -26.636  1.00 89.29           H  
ATOM    325  O   ILE A  20      21.727  14.204 -26.924  1.00 89.29           O  
ATOM    326  CG1 ILE A  20      22.196  18.626 -25.504  1.00 89.29           C  
ATOM    327 HG12 ILE A  20      22.460  18.217 -24.528  1.00 89.29           H  
ATOM    328 HG13 ILE A  20      21.222  19.107 -25.414  1.00 89.29           H  
ATOM    329  CG2 ILE A  20      21.694  18.039 -27.914  1.00 89.29           C  
ATOM    330 HG21 ILE A  20      20.681  18.438 -27.869  1.00 89.29           H  
ATOM    331 HG22 ILE A  20      21.754  17.262 -28.677  1.00 89.29           H  
ATOM    332 HG23 ILE A  20      22.380  18.825 -28.228  1.00 89.29           H  
ATOM    333  CD1 ILE A  20      23.255  19.691 -25.819  1.00 89.29           C  
ATOM    334 HD11 ILE A  20      24.214  19.215 -26.023  1.00 89.29           H  
ATOM    335 HD12 ILE A  20      22.954  20.296 -26.675  1.00 89.29           H  
ATOM    336 HD13 ILE A  20      23.367  20.350 -24.958  1.00 89.29           H  
ATOM    337  N   GLY A  21      20.132  15.323 -28.039  1.00 89.84           N  
ATOM    338  H   GLY A  21      19.559  16.154 -28.044  1.00 89.84           H  
ATOM    339  CA  GLY A  21      19.963  14.354 -29.122  1.00 89.84           C  
ATOM    340  HA2 GLY A  21      19.311  14.780 -29.885  1.00 89.84           H  
ATOM    341  HA3 GLY A  21      20.932  14.142 -29.574  1.00 89.84           H  
ATOM    342  C   GLY A  21      19.351  13.033 -28.662  1.00 89.84           C  
ATOM    343  O   GLY A  21      19.725  11.986 -29.181  1.00 89.84           O  
ATOM    344  N   ILE A  22      18.459  13.069 -27.669  1.00 91.61           N  
ATOM    345  H   ILE A  22      18.163  13.970 -27.321  1.00 91.61           H  
ATOM    346  CA  ILE A  22      17.897  11.875 -27.030  1.00 91.61           C  
ATOM    347  HA  ILE A  22      18.724  11.216 -26.766  1.00 91.61           H  
ATOM    348  C   ILE A  22      16.982  11.137 -28.011  1.00 91.61           C  
ATOM    349  CB  ILE A  22      17.132  12.228 -25.736  1.00 91.61           C  
ATOM    350  HB  ILE A  22      16.222  12.760 -26.013  1.00 91.61           H  
ATOM    351  O   ILE A  22      16.090  11.726 -28.618  1.00 91.61           O  
ATOM    352  CG1 ILE A  22      17.958  13.130 -24.791  1.00 91.61           C  
ATOM    353 HG12 ILE A  22      18.502  13.896 -25.343  1.00 91.61           H  
ATOM    354 HG13 ILE A  22      18.683  12.519 -24.253  1.00 91.61           H  
ATOM    355  CG2 ILE A  22      16.735  10.936 -24.994  1.00 91.61           C  
ATOM    356 HG21 ILE A  22      16.200  11.172 -24.075  1.00 91.61           H  
ATOM    357 HG22 ILE A  22      16.072  10.330 -25.612  1.00 91.61           H  
ATOM    358 HG23 ILE A  22      17.624  10.352 -24.756  1.00 91.61           H  
ATOM    359  CD1 ILE A  22      17.071  13.870 -23.795  1.00 91.61           C  
ATOM    360 HD11 ILE A  22      16.570  13.162 -23.135  1.00 91.61           H  
ATOM    361 HD12 ILE A  22      17.694  14.542 -23.205  1.00 91.61           H  
ATOM    362 HD13 ILE A  22      16.326  14.462 -24.327  1.00 91.61           H  
ATOM    363  N   LYS A  23      17.191   9.828 -28.145  1.00 91.68           N  
ATOM    364  H   LYS A  23      17.999   9.441 -27.681  1.00 91.68           H  
ATOM    365  CA  LYS A  23      16.330   8.931 -28.930  1.00 91.68           C  
ATOM    366  HA  LYS A  23      15.589   9.505 -29.486  1.00 91.68           H  
ATOM    367  C   LYS A  23      15.535   7.987 -28.061  1.00 91.68           C  
ATOM    368  CB  LYS A  23      17.179   8.095 -29.897  1.00 91.68           C  
ATOM    369  HB2 LYS A  23      16.528   7.400 -30.428  1.00 91.68           H  
ATOM    370  HB3 LYS A  23      17.904   7.510 -29.331  1.00 91.68           H  
ATOM    371  O   LYS A  23      14.388   7.684 -28.371  1.00 91.68           O  
ATOM    372  CG  LYS A  23      17.933   8.924 -30.929  1.00 91.68           C  
ATOM    373  HG2 LYS A  23      18.482   8.236 -31.572  1.00 91.68           H  
ATOM    374  HG3 LYS A  23      18.660   9.556 -30.419  1.00 91.68           H  
ATOM    375  CD  LYS A  23      17.005   9.793 -31.791  1.00 91.68           C  
ATOM    376  HD2 LYS A  23      16.536  10.565 -31.182  1.00 91.68           H  
ATOM    377  HD3 LYS A  23      16.257   9.186 -32.300  1.00 91.68           H  
ATOM    378  CE  LYS A  23      17.960  10.425 -32.784  1.00 91.68           C  
ATOM    379  HE2 LYS A  23      18.831  10.734 -32.206  1.00 91.68           H  
ATOM    380  HE3 LYS A  23      18.329   9.682 -33.491  1.00 91.68           H  
ATOM    381  NZ  LYS A  23      17.469  11.623 -33.481  1.00 91.68           N  
ATOM    382  HZ1 LYS A  23      18.314  12.090 -33.775  1.00 91.68           H  
ATOM    383  HZ2 LYS A  23      16.900  11.387 -34.281  1.00 91.68           H  
ATOM    384  HZ3 LYS A  23      17.003  12.241 -32.832  1.00 91.68           H  
ATOM    385  N   GLN A  24      16.165   7.478 -27.010  1.00 92.03           N  
ATOM    386  H   GLN A  24      17.099   7.798 -26.797  1.00 92.03           H  
ATOM    387  CA  GLN A  24      15.594   6.423 -26.190  1.00 92.03           C  
ATOM    388  HA  GLN A  24      14.507   6.494 -26.227  1.00 92.03           H  
ATOM    389  C   GLN A  24      16.025   6.587 -24.740  1.00 92.03           C  
ATOM    390  CB  GLN A  24      16.005   5.038 -26.711  1.00 92.03           C  
ATOM    391  HB2 GLN A  24      15.445   4.299 -26.138  1.00 92.03           H  
ATOM    392  HB3 GLN A  24      17.068   4.877 -26.529  1.00 92.03           H  
ATOM    393  O   GLN A  24      17.117   7.087 -24.462  1.00 92.03           O  
ATOM    394  CG  GLN A  24      15.688   4.800 -28.194  1.00 92.03           C  
ATOM    395  HG2 GLN A  24      16.202   5.532 -28.817  1.00 92.03           H  
ATOM    396  HG3 GLN A  24      14.613   4.913 -28.337  1.00 92.03           H  
ATOM    397  CD  GLN A  24      16.134   3.435 -28.691  1.00 92.03           C  
ATOM    398  NE2 GLN A  24      15.388   2.835 -29.593  1.00 92.03           N  
ATOM    399 HE21 GLN A  24      14.581   3.309 -29.972  1.00 92.03           H  
ATOM    400 HE22 GLN A  24      15.715   1.943 -29.934  1.00 92.03           H  
ATOM    401  OE1 GLN A  24      17.179   2.925 -28.325  1.00 92.03           O  
ATOM    402  N   PHE A  25      15.179   6.120 -23.835  1.00 92.15           N  
ATOM    403  H   PHE A  25      14.295   5.745 -24.151  1.00 92.15           H  
ATOM    404  CA  PHE A  25      15.429   6.065 -22.405  1.00 92.15           C  
ATOM    405  HA  PHE A  25      16.473   6.298 -22.192  1.00 92.15           H  
ATOM    406  C   PHE A  25      15.132   4.661 -21.885  1.00 92.15           C  
ATOM    407  CB  PHE A  25      14.551   7.108 -21.717  1.00 92.15           C  
ATOM    408  HB2 PHE A  25      13.534   7.021 -22.101  1.00 92.15           H  
ATOM    409  HB3 PHE A  25      14.914   8.104 -21.973  1.00 92.15           H  
ATOM    410  O   PHE A  25      14.136   4.060 -22.283  1.00 92.15           O  
ATOM    411  CG  PHE A  25      14.507   6.965 -20.214  1.00 92.15           C  
ATOM    412  CD1 PHE A  25      13.408   6.337 -19.607  1.00 92.15           C  
ATOM    413  HD1 PHE A  25      12.612   5.934 -20.216  1.00 92.15           H  
ATOM    414  CD2 PHE A  25      15.572   7.421 -19.421  1.00 92.15           C  
ATOM    415  HD2 PHE A  25      16.465   7.813 -19.884  1.00 92.15           H  
ATOM    416  CE1 PHE A  25      13.341   6.231 -18.210  1.00 92.15           C  
ATOM    417  HE1 PHE A  25      12.489   5.747 -17.757  1.00 92.15           H  
ATOM    418  CE2 PHE A  25      15.483   7.368 -18.021  1.00 92.15           C  
ATOM    419  HE2 PHE A  25      16.276   7.776 -17.413  1.00 92.15           H  
ATOM    420  CZ  PHE A  25      14.363   6.779 -17.415  1.00 92.15           C  
ATOM    421  HZ  PHE A  25      14.292   6.742 -16.338  1.00 92.15           H  
ATOM    422  N   ALA A  26      15.974   4.156 -20.986  1.00 92.68           N  
ATOM    423  H   ALA A  26      16.783   4.696 -20.713  1.00 92.68           H  
ATOM    424  CA  ALA A  26      15.721   2.909 -20.277  1.00 92.68           C  
ATOM    425  HA  ALA A  26      14.647   2.728 -20.248  1.00 92.68           H  
ATOM    426  C   ALA A  26      16.214   2.973 -18.830  1.00 92.68           C  
ATOM    427  CB  ALA A  26      16.368   1.740 -21.027  1.00 92.68           C  
ATOM    428  HB1 ALA A  26      15.880   1.615 -21.994  1.00 92.68           H  
ATOM    429  HB2 ALA A  26      16.232   0.817 -20.465  1.00 92.68           H  
ATOM    430  HB3 ALA A  26      17.434   1.919 -21.168  1.00 92.68           H  
ATOM    431  O   ALA A  26      17.211   3.631 -18.511  1.00 92.68           O  
ATOM    432  N   ILE A  27      15.527   2.226 -17.970  1.00 93.59           N  
ATOM    433  H   ILE A  27      14.753   1.686 -18.331  1.00 93.59           H  
ATOM    434  CA  ILE A  27      15.963   1.926 -16.609  1.00 93.59           C  
ATOM    435  HA  ILE A  27      16.539   2.763 -16.215  1.00 93.59           H  
ATOM    436  C   ILE A  27      16.878   0.704 -16.660  1.00 93.59           C  
ATOM    437  CB  ILE A  27      14.738   1.704 -15.701  1.00 93.59           C  
ATOM    438  HB  ILE A  27      14.148   0.886 -16.115  1.00 93.59           H  
ATOM    439  O   ILE A  27      16.503  -0.334 -17.199  1.00 93.59           O  
ATOM    440  CG1 ILE A  27      13.822   2.947 -15.646  1.00 93.59           C  
ATOM    441 HG12 ILE A  27      12.954   2.707 -15.032  1.00 93.59           H  
ATOM    442 HG13 ILE A  27      13.442   3.168 -16.644  1.00 93.59           H  
ATOM    443  CG2 ILE A  27      15.170   1.288 -14.286  1.00 93.59           C  
ATOM    444 HG21 ILE A  27      14.294   1.259 -13.638  1.00 93.59           H  
ATOM    445 HG22 ILE A  27      15.901   1.984 -13.875  1.00 93.59           H  
ATOM    446 HG23 ILE A  27      15.607   0.289 -14.304  1.00 93.59           H  
ATOM    447  CD1 ILE A  27      14.492   4.211 -15.090  1.00 93.59           C  
ATOM    448 HD11 ILE A  27      14.919   4.023 -14.105  1.00 93.59           H  
ATOM    449 HD12 ILE A  27      15.275   4.552 -15.768  1.00 93.59           H  
ATOM    450 HD13 ILE A  27      13.746   4.999 -14.986  1.00 93.59           H  
ATOM    451  N   LEU A  28      18.081   0.833 -16.103  1.00 92.71           N  
ATOM    452  H   LEU A  28      18.295   1.694 -15.618  1.00 92.71           H  
ATOM    453  CA  LEU A  28      19.069  -0.243 -16.050  1.00 92.71           C  
ATOM    454  HA  LEU A  28      18.848  -0.991 -16.812  1.00 92.71           H  
ATOM    455  C   LEU A  28      19.028  -0.978 -14.714  1.00 92.71           C  
ATOM    456  CB  LEU A  28      20.476   0.322 -16.299  1.00 92.71           C  
ATOM    457  HB2 LEU A  28      21.190  -0.489 -16.154  1.00 92.71           H  
ATOM    458  HB3 LEU A  28      20.691   1.084 -15.550  1.00 92.71           H  
ATOM    459  O   LEU A  28      19.024  -2.205 -14.690  1.00 92.71           O  
ATOM    460  CG  LEU A  28      20.708   0.925 -17.694  1.00 92.71           C  
ATOM    461  HG  LEU A  28      20.086   1.811 -17.822  1.00 92.71           H  
ATOM    462  CD1 LEU A  28      22.175   1.339 -17.814  1.00 92.71           C  
ATOM    463 HD11 LEU A  28      22.818   0.503 -17.540  1.00 92.71           H  
ATOM    464 HD12 LEU A  28      22.407   1.633 -18.838  1.00 92.71           H  
ATOM    465 HD13 LEU A  28      22.376   2.169 -17.137  1.00 92.71           H  
ATOM    466  CD2 LEU A  28      20.391  -0.070 -18.812  1.00 92.71           C  
ATOM    467 HD21 LEU A  28      20.703   0.324 -19.779  1.00 92.71           H  
ATOM    468 HD22 LEU A  28      19.317  -0.254 -18.853  1.00 92.71           H  
ATOM    469 HD23 LEU A  28      20.909  -1.012 -18.630  1.00 92.71           H  
ATOM    470  N   LYS A  29      18.984  -0.237 -13.604  1.00 94.58           N  
ATOM    471  H   LYS A  29      18.953   0.768 -13.696  1.00 94.58           H  
ATOM    472  CA  LYS A  29      18.943  -0.812 -12.258  1.00 94.58           C  
ATOM    473  HA  LYS A  29      18.443  -1.778 -12.325  1.00 94.58           H  
ATOM    474  C   LYS A  29      18.117   0.061 -11.324  1.00 94.58           C  
ATOM    475  CB  LYS A  29      20.379  -1.048 -11.730  1.00 94.58           C  
ATOM    476  HB2 LYS A  29      20.851  -0.100 -11.471  1.00 94.58           H  
ATOM    477  HB3 LYS A  29      20.970  -1.537 -12.505  1.00 94.58           H  
ATOM    478  O   LYS A  29      18.182   1.284 -11.405  1.00 94.58           O  
ATOM    479  CG  LYS A  29      20.355  -1.954 -10.491  1.00 94.58           C  
ATOM    480  HG2 LYS A  29      19.775  -2.841 -10.747  1.00 94.58           H  
ATOM    481  HG3 LYS A  29      19.842  -1.433  -9.684  1.00 94.58           H  
ATOM    482  CD  LYS A  29      21.720  -2.430  -9.961  1.00 94.58           C  
ATOM    483  HD2 LYS A  29      22.296  -1.585  -9.584  1.00 94.58           H  
ATOM    484  HD3 LYS A  29      22.265  -2.949 -10.749  1.00 94.58           H  
ATOM    485  CE  LYS A  29      21.349  -3.405  -8.825  1.00 94.58           C  
ATOM    486  HE2 LYS A  29      20.681  -4.159  -9.240  1.00 94.58           H  
ATOM    487  HE3 LYS A  29      20.762  -2.865  -8.082  1.00 94.58           H  
ATOM    488  NZ  LYS A  29      22.463  -4.108  -8.141  1.00 94.58           N  
ATOM    489  HZ1 LYS A  29      23.060  -3.478  -7.626  1.00 94.58           H  
ATOM    490  HZ2 LYS A  29      22.986  -4.690  -8.780  1.00 94.58           H  
ATOM    491  HZ3 LYS A  29      22.045  -4.735  -7.469  1.00 94.58           H  
ATOM    492  N   VAL A  30      17.384  -0.560 -10.411  1.00 95.67           N  
ATOM    493  H   VAL A  30      17.356  -1.569 -10.427  1.00 95.67           H  
ATOM    494  CA  VAL A  30      16.738   0.111  -9.282  1.00 95.67           C  
ATOM    495  HA  VAL A  30      17.172   1.105  -9.174  1.00 95.67           H  
ATOM    496  C   VAL A  30      17.042  -0.671  -8.008  1.00 95.67           C  
ATOM    497  CB  VAL A  30      15.224   0.292  -9.501  1.00 95.67           C  
ATOM    498  HB  VAL A  30      14.727  -0.677  -9.490  1.00 95.67           H  
ATOM    499  O   VAL A  30      16.980  -1.898  -8.001  1.00 95.67           O  
ATOM    500  CG1 VAL A  30      14.640   1.156  -8.386  1.00 95.67           C  
ATOM    501 HG11 VAL A  30      14.721   0.620  -7.440  1.00 95.67           H  
ATOM    502 HG12 VAL A  30      15.182   2.098  -8.309  1.00 95.67           H  
ATOM    503 HG13 VAL A  30      13.588   1.368  -8.579  1.00 95.67           H  
ATOM    504  CG2 VAL A  30      14.916   0.986 -10.832  1.00 95.67           C  
ATOM    505 HG21 VAL A  30      13.844   1.158 -10.928  1.00 95.67           H  
ATOM    506 HG22 VAL A  30      15.231   0.345 -11.656  1.00 95.67           H  
ATOM    507 HG23 VAL A  30      15.444   1.937 -10.893  1.00 95.67           H  
ATOM    508  N   ILE A  31      17.401   0.042  -6.943  1.00 96.33           N  
ATOM    509  H   ILE A  31      17.439   1.046  -7.039  1.00 96.33           H  
ATOM    510  CA  ILE A  31      17.619  -0.511  -5.604  1.00 96.33           C  
ATOM    511  HA  ILE A  31      17.288  -1.549  -5.578  1.00 96.33           H  
ATOM    512  C   ILE A  31      16.766   0.300  -4.634  1.00 96.33           C  
ATOM    513  CB  ILE A  31      19.111  -0.476  -5.207  1.00 96.33           C  
ATOM    514  HB  ILE A  31      19.427   0.566  -5.152  1.00 96.33           H  
ATOM    515  O   ILE A  31      17.004   1.500  -4.469  1.00 96.33           O  
ATOM    516  CG1 ILE A  31      19.996  -1.200  -6.247  1.00 96.33           C  
ATOM    517 HG12 ILE A  31      19.874  -0.714  -7.216  1.00 96.33           H  
ATOM    518 HG13 ILE A  31      19.669  -2.235  -6.341  1.00 96.33           H  
ATOM    519  CG2 ILE A  31      19.298  -1.095  -3.813  1.00 96.33           C  
ATOM    520 HG21 ILE A  31      18.652  -0.616  -3.078  1.00 96.33           H  
ATOM    521 HG22 ILE A  31      19.058  -2.158  -3.860  1.00 96.33           H  
ATOM    522 HG23 ILE A  31      20.326  -0.978  -3.469  1.00 96.33           H  
ATOM    523  CD1 ILE A  31      21.494  -1.173  -5.917  1.00 96.33           C  
ATOM    524 HD11 ILE A  31      21.710  -1.841  -5.084  1.00 96.33           H  
ATOM    525 HD12 ILE A  31      22.066  -1.504  -6.784  1.00 96.33           H  
ATOM    526 HD13 ILE A  31      21.801  -0.158  -5.664  1.00 96.33           H  
ATOM    527  N   LEU A  32      15.784  -0.340  -4.000  1.00 95.13           N  
ATOM    528  H   LEU A  32      15.686  -1.334  -4.149  1.00 95.13           H  
ATOM    529  CA  LEU A  32      14.872   0.299  -3.051  1.00 95.13           C  
ATOM    530  HA  LEU A  32      15.150   1.349  -2.960  1.00 95.13           H  
ATOM    531  C   LEU A  32      14.969  -0.373  -1.681  1.00 95.13           C  
ATOM    532  CB  LEU A  32      13.406   0.252  -3.525  1.00 95.13           C  
ATOM    533  HB2 LEU A  32      12.813   0.891  -2.871  1.00 95.13           H  
ATOM    534  HB3 LEU A  32      13.029  -0.763  -3.402  1.00 95.13           H  
ATOM    535  O   LEU A  32      14.980  -1.598  -1.604  1.00 95.13           O  
ATOM    536  CG  LEU A  32      13.162   0.669  -4.976  1.00 95.13           C  
ATOM    537  HG  LEU A  32      13.729   0.009  -5.633  1.00 95.13           H  
ATOM    538  CD1 LEU A  32      11.693   0.525  -5.342  1.00 95.13           C  
ATOM    539 HD11 LEU A  32      11.540   0.790  -6.388  1.00 95.13           H  
ATOM    540 HD12 LEU A  32      11.083   1.174  -4.714  1.00 95.13           H  
ATOM    541 HD13 LEU A  32      11.381  -0.510  -5.198  1.00 95.13           H  
ATOM    542  CD2 LEU A  32      13.576   2.114  -5.211  1.00 95.13           C  
ATOM    543 HD21 LEU A  32      13.353   2.371  -6.247  1.00 95.13           H  
ATOM    544 HD22 LEU A  32      13.047   2.786  -4.536  1.00 95.13           H  
ATOM    545 HD23 LEU A  32      14.655   2.195  -5.081  1.00 95.13           H  
ATOM    546  N   PRO A  33      14.967   0.388  -0.583  1.00 95.41           N  
ATOM    547  CA  PRO A  33      14.683  -0.176   0.728  1.00 95.41           C  
ATOM    548  HA  PRO A  33      15.272  -1.076   0.903  1.00 95.41           H  
ATOM    549  C   PRO A  33      13.186  -0.519   0.807  1.00 95.41           C  
ATOM    550  CB  PRO A  33      15.109   0.919   1.708  1.00 95.41           C  
ATOM    551  HB2 PRO A  33      14.533   0.890   2.632  1.00 95.41           H  
ATOM    552  HB3 PRO A  33      16.175   0.821   1.917  1.00 95.41           H  
ATOM    553  O   PRO A  33      12.343   0.355   0.596  1.00 95.41           O  
ATOM    554  CG  PRO A  33      14.861   2.207   0.919  1.00 95.41           C  
ATOM    555  HG2 PRO A  33      15.527   3.019   1.210  1.00 95.41           H  
ATOM    556  HG3 PRO A  33      13.814   2.487   1.034  1.00 95.41           H  
ATOM    557  CD  PRO A  33      15.103   1.831  -0.532  1.00 95.41           C  
ATOM    558  HD2 PRO A  33      14.364   2.324  -1.164  1.00 95.41           H  
ATOM    559  HD3 PRO A  33      16.114   2.106  -0.832  1.00 95.41           H  
ATOM    560  N   TYR A  34      12.834  -1.763   1.139  1.00 95.39           N  
ATOM    561  H   TYR A  34      13.548  -2.454   1.323  1.00 95.39           H  
ATOM    562  CA  TYR A  34      11.436  -2.148   1.368  1.00 95.39           C  
ATOM    563  HA  TYR A  34      10.822  -1.605   0.650  1.00 95.39           H  
ATOM    564  C   TYR A  34      10.997  -1.731   2.772  1.00 95.39           C  
ATOM    565  CB  TYR A  34      11.203  -3.637   1.107  1.00 95.39           C  
ATOM    566  HB2 TYR A  34      11.707  -4.221   1.877  1.00 95.39           H  
ATOM    567  HB3 TYR A  34      11.671  -3.893   0.157  1.00 95.39           H  
ATOM    568  O   TYR A  34      10.799  -2.539   3.674  1.00 95.39           O  
ATOM    569  CG  TYR A  34       9.743  -4.071   1.038  1.00 95.39           C  
ATOM    570  CD1 TYR A  34       9.480  -5.441   0.865  1.00 95.39           C  
ATOM    571  HD1 TYR A  34      10.292  -6.149   0.788  1.00 95.39           H  
ATOM    572  CD2 TYR A  34       8.654  -3.167   1.136  1.00 95.39           C  
ATOM    573  HD2 TYR A  34       8.790  -2.102   1.253  1.00 95.39           H  
ATOM    574  CE1 TYR A  34       8.160  -5.914   0.812  1.00 95.39           C  
ATOM    575  HE1 TYR A  34       7.974  -6.971   0.688  1.00 95.39           H  
ATOM    576  CE2 TYR A  34       7.330  -3.640   1.076  1.00 95.39           C  
ATOM    577  HE2 TYR A  34       6.485  -2.971   1.143  1.00 95.39           H  
ATOM    578  OH  TYR A  34       5.812  -5.483   0.842  1.00 95.39           O  
ATOM    579  HH  TYR A  34       5.773  -6.412   0.603  1.00 95.39           H  
ATOM    580  CZ  TYR A  34       7.080  -5.015   0.907  1.00 95.39           C  
ATOM    581  N   SER A  35      10.936  -0.423   2.983  1.00 93.60           N  
ATOM    582  H   SER A  35      11.218   0.185   2.228  1.00 93.60           H  
ATOM    583  CA  SER A  35      10.645   0.183   4.278  1.00 93.60           C  
ATOM    584  HA  SER A  35      10.557  -0.591   5.041  1.00 93.60           H  
ATOM    585  C   SER A  35       9.333   0.951   4.295  1.00 93.60           C  
ATOM    586  CB  SER A  35      11.796   1.106   4.671  1.00 93.60           C  
ATOM    587  HB2 SER A  35      12.705   0.517   4.797  1.00 93.60           H  
ATOM    588  HB3 SER A  35      11.562   1.602   5.613  1.00 93.60           H  
ATOM    589  O   SER A  35       8.925   1.368   5.370  1.00 93.60           O  
ATOM    590  OG  SER A  35      11.994   2.063   3.648  1.00 93.60           O  
ATOM    591  HG  SER A  35      12.390   2.862   4.002  1.00 93.60           H  
ATOM    592  N   PHE A  36       8.686   1.179   3.150  1.00 94.16           N  
ATOM    593  H   PHE A  36       9.001   0.696   2.321  1.00 94.16           H  
ATOM    594  CA  PHE A  36       7.362   1.799   3.104  1.00 94.16           C  
ATOM    595  HA  PHE A  36       7.372   2.679   3.748  1.00 94.16           H  
ATOM    596  C   PHE A  36       6.298   0.850   3.667  1.00 94.16           C  
ATOM    597  CB  PHE A  36       7.054   2.265   1.678  1.00 94.16           C  
ATOM    598  HB2 PHE A  36       6.067   2.728   1.658  1.00 94.16           H  
ATOM    599  HB3 PHE A  36       7.784   3.032   1.418  1.00 94.16           H  
ATOM    600  O   PHE A  36       6.518  -0.356   3.731  1.00 94.16           O  
ATOM    601  CG  PHE A  36       7.108   1.174   0.627  1.00 94.16           C  
ATOM    602  CD1 PHE A  36       8.319   0.905  -0.042  1.00 94.16           C  
ATOM    603  HD1 PHE A  36       9.204   1.483   0.179  1.00 94.16           H  
ATOM    604  CD2 PHE A  36       5.960   0.414   0.332  1.00 94.16           C  
ATOM    605  HD2 PHE A  36       5.027   0.582   0.848  1.00 94.16           H  
ATOM    606  CE1 PHE A  36       8.386  -0.127  -0.993  1.00 94.16           C  
ATOM    607  HE1 PHE A  36       9.314  -0.352  -1.498  1.00 94.16           H  
ATOM    608  CE2 PHE A  36       6.028  -0.611  -0.624  1.00 94.16           C  
ATOM    609  HE2 PHE A  36       5.156  -1.214  -0.827  1.00 94.16           H  
ATOM    610  CZ  PHE A  36       7.239  -0.884  -1.278  1.00 94.16           C  
ATOM    611  HZ  PHE A  36       7.288  -1.696  -1.989  1.00 94.16           H  
ATOM    612  N   HIS A  37       5.184   1.410   4.136  1.00 95.04           N  
ATOM    613  H   HIS A  37       5.029   2.399   4.002  1.00 95.04           H  
ATOM    614  CA  HIS A  37       4.120   0.648   4.788  1.00 95.04           C  
ATOM    615  HA  HIS A  37       4.501  -0.322   5.107  1.00 95.04           H  
ATOM    616  C   HIS A  37       2.950   0.409   3.834  1.00 95.04           C  
ATOM    617  CB  HIS A  37       3.627   1.386   6.038  1.00 95.04           C  
ATOM    618  HB2 HIS A  37       2.847   0.780   6.498  1.00 95.04           H  
ATOM    619  HB3 HIS A  37       3.177   2.329   5.727  1.00 95.04           H  
ATOM    620  O   HIS A  37       2.470   1.367   3.218  1.00 95.04           O  
ATOM    621  CG  HIS A  37       4.654   1.697   7.096  1.00 95.04           C  
ATOM    622  CD2 HIS A  37       5.903   1.155   7.253  1.00 95.04           C  
ATOM    623  HD2 HIS A  37       6.361   0.411   6.617  1.00 95.04           H  
ATOM    624  ND1 HIS A  37       4.456   2.567   8.142  1.00 95.04           N  
ATOM    625  HD1 HIS A  37       3.572   2.985   8.393  1.00 95.04           H  
ATOM    626  CE1 HIS A  37       5.552   2.552   8.913  1.00 95.04           C  
ATOM    627  HE1 HIS A  37       5.658   3.079   9.850  1.00 95.04           H  
ATOM    628  NE2 HIS A  37       6.476   1.731   8.393  1.00 95.04           N  
ATOM    629  N   ARG A  38       2.455  -0.828   3.799  1.00 94.99           N  
ATOM    630  H   ARG A  38       2.999  -1.566   4.223  1.00 94.99           H  
ATOM    631  CA  ARG A  38       1.235  -1.228   3.097  1.00 94.99           C  
ATOM    632  HA  ARG A  38       1.320  -0.958   2.045  1.00 94.99           H  
ATOM    633  C   ARG A  38      -0.002  -0.535   3.665  1.00 94.99           C  
ATOM    634  CB  ARG A  38       1.137  -2.757   3.175  1.00 94.99           C  
ATOM    635  HB2 ARG A  38       1.124  -3.087   4.213  1.00 94.99           H  
ATOM    636  HB3 ARG A  38       2.018  -3.179   2.691  1.00 94.99           H  
ATOM    637  O   ARG A  38      -0.725   0.158   2.943  1.00 94.99           O  
ATOM    638  CG  ARG A  38      -0.118  -3.267   2.464  1.00 94.99           C  
ATOM    639  HG2 ARG A  38      -1.003  -3.044   3.059  1.00 94.99           H  
ATOM    640  HG3 ARG A  38      -0.210  -2.772   1.497  1.00 94.99           H  
ATOM    641  CD  ARG A  38      -0.016  -4.776   2.258  1.00 94.99           C  
ATOM    642  HD2 ARG A  38      -0.008  -5.260   3.234  1.00 94.99           H  
ATOM    643  HD3 ARG A  38       0.917  -5.011   1.747  1.00 94.99           H  
ATOM    644  NE  ARG A  38      -1.147  -5.277   1.465  1.00 94.99           N  
ATOM    645  HE  ARG A  38      -1.911  -5.746   1.930  1.00 94.99           H  
ATOM    646  NH1 ARG A  38      -0.408  -4.588  -0.578  1.00 94.99           N  
ATOM    647 HH11 ARG A  38       0.417  -4.145  -0.199  1.00 94.99           H  
ATOM    648 HH12 ARG A  38      -0.640  -4.271  -1.508  1.00 94.99           H  
ATOM    649  NH2 ARG A  38      -2.404  -5.518  -0.400  1.00 94.99           N  
ATOM    650 HH21 ARG A  38      -2.576  -5.235  -1.354  1.00 94.99           H  
ATOM    651 HH22 ARG A  38      -3.129  -5.934   0.168  1.00 94.99           H  
ATOM    652  CZ  ARG A  38      -1.299  -5.148   0.164  1.00 94.99           C  
ATOM    653  N   ILE A  39      -0.199  -0.647   4.982  1.00 96.86           N  
ATOM    654  H   ILE A  39       0.466  -1.193   5.512  1.00 96.86           H  
ATOM    655  CA  ILE A  39      -1.228   0.096   5.719  1.00 96.86           C  
ATOM    656  HA  ILE A  39      -2.044   0.340   5.038  1.00 96.86           H  
ATOM    657  C   ILE A  39      -0.606   1.403   6.203  1.00 96.86           C  
ATOM    658  CB  ILE A  39      -1.834  -0.743   6.866  1.00 96.86           C  
ATOM    659  HB  ILE A  39      -1.034  -1.048   7.540  1.00 96.86           H  
ATOM    660  O   ILE A  39       0.367   1.410   6.960  1.00 96.86           O  
ATOM    661  CG1 ILE A  39      -2.506  -2.012   6.292  1.00 96.86           C  
ATOM    662 HG12 ILE A  39      -3.303  -1.723   5.608  1.00 96.86           H  
ATOM    663 HG13 ILE A  39      -1.770  -2.580   5.722  1.00 96.86           H  
ATOM    664  CG2 ILE A  39      -2.848   0.106   7.660  1.00 96.86           C  
ATOM    665 HG21 ILE A  39      -2.343   0.930   8.165  1.00 96.86           H  
ATOM    666 HG22 ILE A  39      -3.616   0.495   6.992  1.00 96.86           H  
ATOM    667 HG23 ILE A  39      -3.328  -0.498   8.429  1.00 96.86           H  
ATOM    668  CD1 ILE A  39      -3.088  -2.960   7.349  1.00 96.86           C  
ATOM    669 HD11 ILE A  39      -4.165  -2.811   7.428  1.00 96.86           H  
ATOM    670 HD12 ILE A  39      -2.632  -2.784   8.323  1.00 96.86           H  
ATOM    671 HD13 ILE A  39      -2.900  -3.992   7.054  1.00 96.86           H  
ATOM    672  N   ARG A  40      -1.144   2.538   5.754  1.00 95.21           N  
ATOM    673  H   ARG A  40      -1.980   2.483   5.191  1.00 95.21           H  
ATOM    674  CA  ARG A  40      -0.584   3.866   6.033  1.00 95.21           C  
ATOM    675  HA  ARG A  40      -0.189   3.856   7.048  1.00 95.21           H  
ATOM    676  C   ARG A  40      -1.643   4.946   5.988  1.00 95.21           C  
ATOM    677  CB  ARG A  40       0.558   4.181   5.053  1.00 95.21           C  
ATOM    678  HB2 ARG A  40       1.371   3.481   5.247  1.00 95.21           H  
ATOM    679  HB3 ARG A  40       0.930   5.186   5.253  1.00 95.21           H  
ATOM    680  O   ARG A  40      -2.651   4.787   5.321  1.00 95.21           O  
ATOM    681  CG  ARG A  40       0.176   4.071   3.566  1.00 95.21           C  
ATOM    682  HG2 ARG A  40      -0.106   3.044   3.334  1.00 95.21           H  
ATOM    683  HG3 ARG A  40      -0.655   4.737   3.334  1.00 95.21           H  
ATOM    684  CD  ARG A  40       1.394   4.457   2.724  1.00 95.21           C  
ATOM    685  HD2 ARG A  40       1.574   5.522   2.873  1.00 95.21           H  
ATOM    686  HD3 ARG A  40       2.259   3.898   3.080  1.00 95.21           H  
ATOM    687  NE  ARG A  40       1.218   4.165   1.289  1.00 95.21           N  
ATOM    688  HE  ARG A  40       0.616   3.392   1.045  1.00 95.21           H  
ATOM    689  NH1 ARG A  40       2.765   5.659   0.524  1.00 95.21           N  
ATOM    690 HH11 ARG A  40       2.813   6.013   1.469  1.00 95.21           H  
ATOM    691 HH12 ARG A  40       3.019   6.247  -0.257  1.00 95.21           H  
ATOM    692  NH2 ARG A  40       1.746   4.346  -0.926  1.00 95.21           N  
ATOM    693 HH21 ARG A  40       1.157   3.555  -1.142  1.00 95.21           H  
ATOM    694 HH22 ARG A  40       2.220   4.783  -1.703  1.00 95.21           H  
ATOM    695  CZ  ARG A  40       1.904   4.712   0.304  1.00 95.21           C  
ATOM    696  N   SER A  41      -1.376   6.055   6.671  1.00 94.81           N  
ATOM    697  H   SER A  41      -0.494   6.121   7.158  1.00 94.81           H  
ATOM    698  CA  SER A  41      -2.275   7.207   6.682  1.00 94.81           C  
ATOM    699  HA  SER A  41      -3.262   6.836   6.960  1.00 94.81           H  
ATOM    700  C   SER A  41      -2.381   7.866   5.299  1.00 94.81           C  
ATOM    701  CB  SER A  41      -1.808   8.209   7.739  1.00 94.81           C  
ATOM    702  HB2 SER A  41      -0.846   8.625   7.440  1.00 94.81           H  
ATOM    703  HB3 SER A  41      -1.686   7.693   8.691  1.00 94.81           H  
ATOM    704  O   SER A  41      -1.350   8.007   4.631  1.00 94.81           O  
ATOM    705  OG  SER A  41      -2.732   9.260   7.911  1.00 94.81           O  
ATOM    706  HG  SER A  41      -3.540   8.891   8.275  1.00 94.81           H  
ATOM    707  N   PRO A  42      -3.587   8.298   4.879  1.00 94.48           N  
ATOM    708  CA  PRO A  42      -4.864   8.241   5.612  1.00 94.48           C  
ATOM    709  HA  PRO A  42      -4.718   8.428   6.676  1.00 94.48           H  
ATOM    710  C   PRO A  42      -5.629   6.906   5.498  1.00 94.48           C  
ATOM    711  CB  PRO A  42      -5.672   9.408   5.046  1.00 94.48           C  
ATOM    712  HB2 PRO A  42      -5.359  10.336   5.525  1.00 94.48           H  
ATOM    713  HB3 PRO A  42      -6.747   9.266   5.157  1.00 94.48           H  
ATOM    714  O   PRO A  42      -6.634   6.737   6.178  1.00 94.48           O  
ATOM    715  CG  PRO A  42      -5.247   9.417   3.580  1.00 94.48           C  
ATOM    716  HG2 PRO A  42      -5.802   8.653   3.035  1.00 94.48           H  
ATOM    717  HG3 PRO A  42      -5.394  10.395   3.120  1.00 94.48           H  
ATOM    718  CD  PRO A  42      -3.769   9.031   3.635  1.00 94.48           C  
ATOM    719  HD2 PRO A  42      -3.152   9.930   3.651  1.00 94.48           H  
ATOM    720  HD3 PRO A  42      -3.509   8.411   2.777  1.00 94.48           H  
ATOM    721  N   ASP A  43      -5.155   5.946   4.704  1.00 95.91           N  
ATOM    722  H   ASP A  43      -4.309   6.126   4.183  1.00 95.91           H  
ATOM    723  CA  ASP A  43      -5.798   4.642   4.451  1.00 95.91           C  
ATOM    724  HA  ASP A  43      -6.875   4.804   4.410  1.00 95.91           H  
ATOM    725  C   ASP A  43      -5.532   3.597   5.556  1.00 95.91           C  
ATOM    726  CB  ASP A  43      -5.371   4.094   3.086  1.00 95.91           C  
ATOM    727  HB2 ASP A  43      -4.367   3.684   3.193  1.00 95.91           H  
ATOM    728  HB3 ASP A  43      -6.039   3.281   2.800  1.00 95.91           H  
ATOM    729  O   ASP A  43      -5.275   2.420   5.301  1.00 95.91           O  
ATOM    730  CG  ASP A  43      -5.360   5.145   1.984  1.00 95.91           C  
ATOM    731  OD1 ASP A  43      -6.427   5.716   1.687  1.00 95.91           O  
ATOM    732  OD2 ASP A  43      -4.242   5.374   1.460  1.00 95.91           O  
ATOM    733  N   ASN A  44      -5.538   4.038   6.811  1.00 97.85           N  
ATOM    734  H   ASN A  44      -5.741   5.018   6.945  1.00 97.85           H  
ATOM    735  CA  ASN A  44      -5.376   3.205   8.004  1.00 97.85           C  
ATOM    736  HA  ASN A  44      -5.343   2.159   7.701  1.00 97.85           H  
ATOM    737  C   ASN A  44      -6.584   3.331   8.947  1.00 97.85           C  
ATOM    738  CB  ASN A  44      -4.041   3.544   8.686  1.00 97.85           C  
ATOM    739  HB2 ASN A  44      -3.851   2.798   9.458  1.00 97.85           H  
ATOM    740  HB3 ASN A  44      -3.233   3.485   7.956  1.00 97.85           H  
ATOM    741  O   ASN A  44      -6.462   3.097  10.151  1.00 97.85           O  
ATOM    742  CG  ASN A  44      -4.032   4.927   9.321  1.00 97.85           C  
ATOM    743  ND2 ASN A  44      -3.561   5.056  10.533  1.00 97.85           N  
ATOM    744 HD21 ASN A  44      -3.744   5.946  10.976  1.00 97.85           H  
ATOM    745 HD22 ASN A  44      -3.423   4.220  11.082  1.00 97.85           H  
ATOM    746  OD1 ASN A  44      -4.403   5.935   8.746  1.00 97.85           O  
ATOM    747  N   LEU A  45      -7.725   3.761   8.409  1.00 98.58           N  
ATOM    748  H   LEU A  45      -7.765   3.882   7.407  1.00 98.58           H  
ATOM    749  CA  LEU A  45      -8.940   4.064   9.152  1.00 98.58           C  
ATOM    750  HA  LEU A  45      -8.758   3.934  10.219  1.00 98.58           H  
ATOM    751  C   LEU A  45     -10.061   3.107   8.746  1.00 98.58           C  
ATOM    752  CB  LEU A  45      -9.351   5.527   8.903  1.00 98.58           C  
ATOM    753  HB2 LEU A  45     -10.247   5.735   9.488  1.00 98.58           H  
ATOM    754  HB3 LEU A  45      -9.613   5.633   7.851  1.00 98.58           H  
ATOM    755  O   LEU A  45     -10.317   2.924   7.560  1.00 98.58           O  
ATOM    756  CG  LEU A  45      -8.280   6.581   9.239  1.00 98.58           C  
ATOM    757  HG  LEU A  45      -7.393   6.414   8.628  1.00 98.58           H  
ATOM    758  CD1 LEU A  45      -8.819   7.979   8.933  1.00 98.58           C  
ATOM    759 HD11 LEU A  45      -8.051   8.723   9.142  1.00 98.58           H  
ATOM    760 HD12 LEU A  45      -9.080   8.034   7.876  1.00 98.58           H  
ATOM    761 HD13 LEU A  45      -9.705   8.180   9.535  1.00 98.58           H  
ATOM    762  CD2 LEU A  45      -7.857   6.542  10.705  1.00 98.58           C  
ATOM    763 HD21 LEU A  45      -7.397   5.578  10.922  1.00 98.58           H  
ATOM    764 HD22 LEU A  45      -8.725   6.680  11.350  1.00 98.58           H  
ATOM    765 HD23 LEU A  45      -7.128   7.328  10.903  1.00 98.58           H  
ATOM    766  N   ILE A  46     -10.751   2.551   9.737  1.00 98.65           N  
ATOM    767  H   ILE A  46     -10.457   2.750  10.682  1.00 98.65           H  
ATOM    768  CA  ILE A  46     -11.992   1.795   9.571  1.00 98.65           C  
ATOM    769  HA  ILE A  46     -12.166   1.591   8.515  1.00 98.65           H  
ATOM    770  C   ILE A  46     -13.122   2.675  10.119  1.00 98.65           C  
ATOM    771  CB  ILE A  46     -11.915   0.423  10.279  1.00 98.65           C  
ATOM    772  HB  ILE A  46     -11.750   0.593  11.343  1.00 98.65           H  
ATOM    773  O   ILE A  46     -13.291   2.740  11.340  1.00 98.65           O  
ATOM    774  CG1 ILE A  46     -10.721  -0.412   9.771  1.00 98.65           C  
ATOM    775 HG12 ILE A  46      -9.803   0.158   9.913  1.00 98.65           H  
ATOM    776 HG13 ILE A  46     -10.838  -0.600   8.704  1.00 98.65           H  
ATOM    777  CG2 ILE A  46     -13.254  -0.324  10.113  1.00 98.65           C  
ATOM    778 HG21 ILE A  46     -14.074   0.252  10.543  1.00 98.65           H  
ATOM    779 HG22 ILE A  46     -13.469  -0.487   9.057  1.00 98.65           H  
ATOM    780 HG23 ILE A  46     -13.236  -1.283  10.631  1.00 98.65           H  
ATOM    781  CD1 ILE A  46     -10.537  -1.751  10.496  1.00 98.65           C  
ATOM    782 HD11 ILE A  46     -10.465  -1.589  11.571  1.00 98.65           H  
ATOM    783 HD12 ILE A  46      -9.626  -2.230  10.136  1.00 98.65           H  
ATOM    784 HD13 ILE A  46     -11.369  -2.423  10.285  1.00 98.65           H  
ATOM    785  N   PRO A  47     -13.852   3.411   9.267  1.00 98.47           N  
ATOM    786  CA  PRO A  47     -15.096   4.061   9.658  1.00 98.47           C  
ATOM    787  HA  PRO A  47     -14.970   4.592  10.602  1.00 98.47           H  
ATOM    788  C   PRO A  47     -16.201   3.008   9.819  1.00 98.47           C  
ATOM    789  CB  PRO A  47     -15.382   5.074   8.550  1.00 98.47           C  
ATOM    790  HB2 PRO A  47     -14.853   6.003   8.764  1.00 98.47           H  
ATOM    791  HB3 PRO A  47     -16.448   5.268   8.430  1.00 98.47           H  
ATOM    792  O   PRO A  47     -16.308   2.076   9.018  1.00 98.47           O  
ATOM    793  CG  PRO A  47     -14.774   4.417   7.312  1.00 98.47           C  
ATOM    794  HG2 PRO A  47     -15.493   3.719   6.883  1.00 98.47           H  
ATOM    795  HG3 PRO A  47     -14.462   5.154   6.572  1.00 98.47           H  
ATOM    796  CD  PRO A  47     -13.585   3.630   7.853  1.00 98.47           C  
ATOM    797  HD2 PRO A  47     -12.674   4.218   7.741  1.00 98.47           H  
ATOM    798  HD3 PRO A  47     -13.501   2.687   7.312  1.00 98.47           H  
ATOM    799  N   PHE A  48     -16.989   3.117  10.885  1.00 98.61           N  
ATOM    800  H   PHE A  48     -16.876   3.902  11.510  1.00 98.61           H  
ATOM    801  CA  PHE A  48     -18.091   2.198  11.153  1.00 98.61           C  
ATOM    802  HA  PHE A  48     -18.541   1.935  10.195  1.00 98.61           H  
ATOM    803  C   PHE A  48     -19.185   2.858  11.994  1.00 98.61           C  
ATOM    804  CB  PHE A  48     -17.575   0.897  11.801  1.00 98.61           C  
ATOM    805  HB2 PHE A  48     -16.803   0.469  11.161  1.00 98.61           H  
ATOM    806  HB3 PHE A  48     -18.394   0.177  11.821  1.00 98.61           H  
ATOM    807  O   PHE A  48     -18.904   3.690  12.856  1.00 98.61           O  
ATOM    808  CG  PHE A  48     -17.019   1.003  13.210  1.00 98.61           C  
ATOM    809  CD1 PHE A  48     -15.755   1.577  13.432  1.00 98.61           C  
ATOM    810  HD1 PHE A  48     -15.203   1.980  12.596  1.00 98.61           H  
ATOM    811  CD2 PHE A  48     -17.738   0.471  14.297  1.00 98.61           C  
ATOM    812  HD2 PHE A  48     -18.711   0.029  14.143  1.00 98.61           H  
ATOM    813  CE1 PHE A  48     -15.206   1.619  14.726  1.00 98.61           C  
ATOM    814  HE1 PHE A  48     -14.231   2.055  14.883  1.00 98.61           H  
ATOM    815  CE2 PHE A  48     -17.184   0.502  15.590  1.00 98.61           C  
ATOM    816  HE2 PHE A  48     -17.727   0.077  16.421  1.00 98.61           H  
ATOM    817  CZ  PHE A  48     -15.920   1.073  15.806  1.00 98.61           C  
ATOM    818  HZ  PHE A  48     -15.507   1.081  16.804  1.00 98.61           H  
ATOM    819  N   ASP A  49     -20.432   2.453  11.775  1.00 98.45           N  
ATOM    820  H   ASP A  49     -20.578   1.760  11.055  1.00 98.45           H  
ATOM    821  CA  ASP A  49     -21.543   2.736  12.681  1.00 98.45           C  
ATOM    822  HA  ASP A  49     -21.362   3.679  13.196  1.00 98.45           H  
ATOM    823  C   ASP A  49     -21.643   1.622  13.719  1.00 98.45           C  
ATOM    824  CB  ASP A  49     -22.863   2.879  11.915  1.00 98.45           C  
ATOM    825  HB2 ASP A  49     -22.783   3.700  11.202  1.00 98.45           H  
ATOM    826  HB3 ASP A  49     -23.067   1.960  11.365  1.00 98.45           H  
ATOM    827  O   ASP A  49     -21.678   0.441  13.376  1.00 98.45           O  
ATOM    828  CG  ASP A  49     -24.019   3.155  12.883  1.00 98.45           C  
ATOM    829  OD1 ASP A  49     -24.769   2.206  13.220  1.00 98.45           O  
ATOM    830  OD2 ASP A  49     -24.130   4.310  13.347  1.00 98.45           O  
ATOM    831  N   GLU A  50     -21.713   1.994  14.990  1.00 97.03           N  
ATOM    832  H   GLU A  50     -21.628   2.978  15.198  1.00 97.03           H  
ATOM    833  CA  GLU A  50     -21.909   1.079  16.105  1.00 97.03           C  
ATOM    834  HA  GLU A  50     -21.979   0.054  15.741  1.00 97.03           H  
ATOM    835  C   GLU A  50     -23.215   1.430  16.811  1.00 97.03           C  
ATOM    836  CB  GLU A  50     -20.693   1.162  17.026  1.00 97.03           C  
ATOM    837  HB2 GLU A  50     -20.620   2.162  17.452  1.00 97.03           H  
ATOM    838  HB3 GLU A  50     -19.800   0.978  16.429  1.00 97.03           H  
ATOM    839  O   GLU A  50     -23.284   2.375  17.600  1.00 97.03           O  
ATOM    840  CG  GLU A  50     -20.752   0.126  18.149  1.00 97.03           C  
ATOM    841  HG2 GLU A  50     -20.860  -0.868  17.715  1.00 97.03           H  
ATOM    842  HG3 GLU A  50     -21.613   0.315  18.790  1.00 97.03           H  
ATOM    843  CD  GLU A  50     -19.470   0.206  18.974  1.00 97.03           C  
ATOM    844  OE1 GLU A  50     -19.270   1.196  19.708  1.00 97.03           O  
ATOM    845  OE2 GLU A  50     -18.645  -0.730  18.904  1.00 97.03           O  
ATOM    846  N   ASN A  51     -24.272   0.674  16.505  1.00 93.64           N  
ATOM    847  H   ASN A  51     -24.133  -0.101  15.872  1.00 93.64           H  
ATOM    848  CA  ASN A  51     -25.607   0.870  17.066  1.00 93.64           C  
ATOM    849  HA  ASN A  51     -26.297   0.292  16.452  1.00 93.64           H  
ATOM    850  C   ASN A  51     -26.091   2.340  16.980  1.00 93.64           C  
ATOM    851  CB  ASN A  51     -25.605   0.261  18.478  1.00 93.64           C  
ATOM    852  HB2 ASN A  51     -25.205  -0.752  18.435  1.00 93.64           H  
ATOM    853  HB3 ASN A  51     -24.950   0.858  19.113  1.00 93.64           H  
ATOM    854  O   ASN A  51     -26.613   2.893  17.952  1.00 93.64           O  
ATOM    855  CG  ASN A  51     -26.982   0.188  19.103  1.00 93.64           C  
ATOM    856  ND2 ASN A  51     -27.092   0.523  20.367  1.00 93.64           N  
ATOM    857 HD21 ASN A  51     -28.028   0.523  20.745  1.00 93.64           H  
ATOM    858 HD22 ASN A  51     -26.292   0.940  20.822  1.00 93.64           H  
ATOM    859  OD1 ASN A  51     -27.967  -0.203  18.495  1.00 93.64           O  
ATOM    860  N   GLY A  52     -25.892   2.985  15.823  1.00 92.76           N  
ATOM    861  H   GLY A  52     -25.425   2.513  15.062  1.00 92.76           H  
ATOM    862  CA  GLY A  52     -26.272   4.378  15.570  1.00 92.76           C  
ATOM    863  HA2 GLY A  52     -27.206   4.600  16.085  1.00 92.76           H  
ATOM    864  HA3 GLY A  52     -26.434   4.491  14.498  1.00 92.76           H  
ATOM    865  C   GLY A  52     -25.235   5.430  15.982  1.00 92.76           C  
ATOM    866  O   GLY A  52     -25.544   6.624  15.939  1.00 92.76           O  
ATOM    867  N   SER A  53     -24.041   5.019  16.422  1.00 95.98           N  
ATOM    868  H   SER A  53     -23.855   4.026  16.414  1.00 95.98           H  
ATOM    869  CA  SER A  53     -22.925   5.916  16.743  1.00 95.98           C  
ATOM    870  HA  SER A  53     -23.276   6.948  16.745  1.00 95.98           H  
ATOM    871  C   SER A  53     -21.806   5.799  15.711  1.00 95.98           C  
ATOM    872  CB  SER A  53     -22.370   5.621  18.141  1.00 95.98           C  
ATOM    873  HB2 SER A  53     -21.576   6.332  18.370  1.00 95.98           H  
ATOM    874  HB3 SER A  53     -21.960   4.612  18.172  1.00 95.98           H  
ATOM    875  O   SER A  53     -21.173   4.751  15.596  1.00 95.98           O  
ATOM    876  OG  SER A  53     -23.398   5.741  19.104  1.00 95.98           O  
ATOM    877  HG  SER A  53     -24.001   5.017  18.922  1.00 95.98           H  
ATOM    878  N   THR A  54     -21.495   6.895  15.016  1.00 97.43           N  
ATOM    879  H   THR A  54     -22.109   7.695  15.063  1.00 97.43           H  
ATOM    880  CA  THR A  54     -20.358   6.955  14.085  1.00 97.43           C  
ATOM    881  HA  THR A  54     -20.434   6.114  13.395  1.00 97.43           H  
ATOM    882  C   THR A  54     -19.028   6.851  14.832  1.00 97.43           C  
ATOM    883  CB  THR A  54     -20.376   8.249  13.262  1.00 97.43           C  
ATOM    884  HB  THR A  54     -20.192   9.096  13.923  1.00 97.43           H  
ATOM    885  O   THR A  54     -18.712   7.681  15.689  1.00 97.43           O  
ATOM    886  CG2 THR A  54     -19.330   8.258  12.149  1.00 97.43           C  
ATOM    887 HG21 THR A  54     -19.438   9.165  11.553  1.00 97.43           H  
ATOM    888 HG22 THR A  54     -19.464   7.392  11.501  1.00 97.43           H  
ATOM    889 HG23 THR A  54     -18.325   8.234  12.572  1.00 97.43           H  
ATOM    890  OG1 THR A  54     -21.634   8.431  12.655  1.00 97.43           O  
ATOM    891  HG1 THR A  54     -21.773   7.689  12.062  1.00 97.43           H  
ATOM    892  N   CYS A  55     -18.228   5.857  14.465  1.00 98.27           N  
ATOM    893  H   CYS A  55     -18.565   5.213  13.764  1.00 98.27           H  
ATOM    894  CA  CYS A  55     -16.936   5.530  15.051  1.00 98.27           C  
ATOM    895  HA  CYS A  55     -16.658   6.296  15.775  1.00 98.27           H  
ATOM    896  C   CYS A  55     -15.849   5.467  13.967  1.00 98.27           C  
ATOM    897  CB  CYS A  55     -17.058   4.187  15.784  1.00 98.27           C  
ATOM    898  HB2 CYS A  55     -17.377   3.420  15.078  1.00 98.27           H  
ATOM    899  HB3 CYS A  55     -16.092   3.899  16.198  1.00 98.27           H  
ATOM    900  O   CYS A  55     -16.119   5.195  12.799  1.00 98.27           O  
ATOM    901  SG  CYS A  55     -18.267   4.283  17.131  1.00 98.27           S  
ATOM    902  HG  CYS A  55     -19.356   4.315  16.358  1.00 98.27           H  
ATOM    903  N   VAL A  56     -14.591   5.699  14.357  1.00 98.43           N  
ATOM    904  H   VAL A  56     -14.417   5.915  15.328  1.00 98.43           H  
ATOM    905  CA  VAL A  56     -13.433   5.524  13.465  1.00 98.43           C  
ATOM    906  HA  VAL A  56     -13.732   4.908  12.617  1.00 98.43           H  
ATOM    907  C   VAL A  56     -12.332   4.777  14.205  1.00 98.43           C  
ATOM    908  CB  VAL A  56     -12.915   6.860  12.892  1.00 98.43           C  
ATOM    909  HB  VAL A  56     -12.544   7.486  13.703  1.00 98.43           H  
ATOM    910  O   VAL A  56     -11.679   5.319  15.099  1.00 98.43           O  
ATOM    911  CG1 VAL A  56     -11.772   6.614  11.897  1.00 98.43           C  
ATOM    912 HG11 VAL A  56     -11.435   7.562  11.476  1.00 98.43           H  
ATOM    913 HG12 VAL A  56     -10.926   6.141  12.394  1.00 98.43           H  
ATOM    914 HG13 VAL A  56     -12.119   5.969  11.089  1.00 98.43           H  
ATOM    915  CG2 VAL A  56     -14.009   7.637  12.148  1.00 98.43           C  
ATOM    916 HG21 VAL A  56     -14.804   7.923  12.837  1.00 98.43           H  
ATOM    917 HG22 VAL A  56     -13.594   8.543  11.706  1.00 98.43           H  
ATOM    918 HG23 VAL A  56     -14.437   7.017  11.360  1.00 98.43           H  
ATOM    919  N   ALA A  57     -12.105   3.527  13.819  1.00 98.65           N  
ATOM    920  H   ALA A  57     -12.654   3.157  13.056  1.00 98.65           H  
ATOM    921  CA  ALA A  57     -10.984   2.729  14.289  1.00 98.65           C  
ATOM    922  HA  ALA A  57     -10.794   2.954  15.339  1.00 98.65           H  
ATOM    923  C   ALA A  57      -9.718   3.095  13.507  1.00 98.65           C  
ATOM    924  CB  ALA A  57     -11.370   1.251  14.209  1.00 98.65           C  
ATOM    925  HB1 ALA A  57     -10.486   0.615  14.157  1.00 98.65           H  
ATOM    926  HB2 ALA A  57     -12.003   1.066  13.341  1.00 98.65           H  
ATOM    927  HB3 ALA A  57     -11.953   0.995  15.094  1.00 98.65           H  
ATOM    928  O   ALA A  57      -9.725   3.160  12.283  1.00 98.65           O  
ATOM    929  N   THR A  58      -8.621   3.361  14.219  1.00 98.66           N  
ATOM    930  H   THR A  58      -8.671   3.265  15.223  1.00 98.66           H  
ATOM    931  CA  THR A  58      -7.333   3.739  13.614  1.00 98.66           C  
ATOM    932  HA  THR A  58      -7.455   3.881  12.541  1.00 98.66           H  
ATOM    933  C   THR A  58      -6.311   2.630  13.824  1.00 98.66           C  
ATOM    934  CB  THR A  58      -6.816   5.064  14.187  1.00 98.66           C  
ATOM    935  HB  THR A  58      -6.637   4.948  15.256  1.00 98.66           H  
ATOM    936  O   THR A  58      -5.883   2.374  14.957  1.00 98.66           O  
ATOM    937  CG2 THR A  58      -5.527   5.538  13.513  1.00 98.66           C  
ATOM    938 HG21 THR A  58      -5.664   5.574  12.432  1.00 98.66           H  
ATOM    939 HG22 THR A  58      -5.273   6.533  13.878  1.00 98.66           H  
ATOM    940 HG23 THR A  58      -4.710   4.856  13.748  1.00 98.66           H  
ATOM    941  OG1 THR A  58      -7.772   6.082  14.006  1.00 98.66           O  
ATOM    942  HG1 THR A  58      -8.644   5.704  14.148  1.00 98.66           H  
ATOM    943  N   LEU A  59      -5.907   1.997  12.725  1.00 98.67           N  
ATOM    944  H   LEU A  59      -6.292   2.281  11.836  1.00 98.67           H  
ATOM    945  CA  LEU A  59      -4.816   1.030  12.693  1.00 98.67           C  
ATOM    946  HA  LEU A  59      -4.871   0.393  13.576  1.00 98.67           H  
ATOM    947  C   LEU A  59      -3.481   1.773  12.728  1.00 98.67           C  
ATOM    948  CB  LEU A  59      -4.901   0.135  11.443  1.00 98.67           C  
ATOM    949  HB2 LEU A  59      -3.928  -0.338  11.309  1.00 98.67           H  
ATOM    950  HB3 LEU A  59      -5.086   0.752  10.563  1.00 98.67           H  
ATOM    951  O   LEU A  59      -3.327   2.869  12.187  1.00 98.67           O  
ATOM    952  CG  LEU A  59      -5.944  -0.994  11.508  1.00 98.67           C  
ATOM    953  HG  LEU A  59      -5.757  -1.611  12.387  1.00 98.67           H  
ATOM    954  CD1 LEU A  59      -7.384  -0.500  11.593  1.00 98.67           C  
ATOM    955 HD11 LEU A  59      -7.558   0.014  12.539  1.00 98.67           H  
ATOM    956 HD12 LEU A  59      -8.050  -1.362  11.565  1.00 98.67           H  
ATOM    957 HD13 LEU A  59      -7.603   0.166  10.759  1.00 98.67           H  
ATOM    958  CD2 LEU A  59      -5.798  -1.871  10.266  1.00 98.67           C  
ATOM    959 HD21 LEU A  59      -4.796  -2.300  10.231  1.00 98.67           H  
ATOM    960 HD22 LEU A  59      -6.518  -2.689  10.298  1.00 98.67           H  
ATOM    961 HD23 LEU A  59      -5.972  -1.279   9.368  1.00 98.67           H  
ATOM    962  N   THR A  60      -2.486   1.163  13.343  1.00 98.10           N  
ATOM    963  H   THR A  60      -2.670   0.263  13.762  1.00 98.10           H  
ATOM    964  CA  THR A  60      -1.112   1.644  13.337  1.00 98.10           C  
ATOM    965  HA  THR A  60      -1.116   2.696  13.623  1.00 98.10           H  
ATOM    966  C   THR A  60      -0.548   1.474  11.923  1.00 98.10           C  
ATOM    967  CB  THR A  60      -0.269   0.886  14.370  1.00 98.10           C  
ATOM    968  HB  THR A  60      -0.171  -0.160  14.079  1.00 98.10           H  
ATOM    969  O   THR A  60      -0.644   0.393  11.351  1.00 98.10           O  
ATOM    970  CG2 THR A  60       1.124   1.496  14.521  1.00 98.10           C  
ATOM    971 HG21 THR A  60       1.681   1.387  13.591  1.00 98.10           H  
ATOM    972 HG22 THR A  60       1.043   2.550  14.784  1.00 98.10           H  
ATOM    973 HG23 THR A  60       1.660   0.966  15.309  1.00 98.10           H  
ATOM    974  OG1 THR A  60      -0.903   0.951  15.629  1.00 98.10           O  
ATOM    975  HG1 THR A  60      -1.629   0.324  15.580  1.00 98.10           H  
ATOM    976  N   PRO A  61       0.038   2.512  11.304  1.00 96.50           N  
ATOM    977  CA  PRO A  61       0.709   2.341  10.022  1.00 96.50           C  
ATOM    978  HA  PRO A  61      -0.034   2.023   9.291  1.00 96.50           H  
ATOM    979  C   PRO A  61       1.836   1.309  10.112  1.00 96.50           C  
ATOM    980  CB  PRO A  61       1.241   3.728   9.659  1.00 96.50           C  
ATOM    981  HB2 PRO A  61       2.225   3.883  10.100  1.00 96.50           H  
ATOM    982  HB3 PRO A  61       1.286   3.882   8.581  1.00 96.50           H  
ATOM    983  O   PRO A  61       2.692   1.413  10.992  1.00 96.50           O  
ATOM    984  CG  PRO A  61       0.240   4.657  10.344  1.00 96.50           C  
ATOM    985  HG2 PRO A  61       0.656   5.649  10.519  1.00 96.50           H  
ATOM    986  HG3 PRO A  61      -0.672   4.719   9.750  1.00 96.50           H  
ATOM    987  CD  PRO A  61      -0.043   3.920  11.652  1.00 96.50           C  
ATOM    988  HD2 PRO A  61       0.722   4.156  12.391  1.00 96.50           H  
ATOM    989  HD3 PRO A  61      -1.032   4.189  12.023  1.00 96.50           H  
ATOM    990  N   GLY A  62       1.888   0.367   9.176  1.00 95.75           N  
ATOM    991  H   GLY A  62       1.186   0.345   8.450  1.00 95.75           H  
ATOM    992  CA  GLY A  62       2.887  -0.693   9.201  1.00 95.75           C  
ATOM    993  HA2 GLY A  62       2.839  -1.192  10.169  1.00 95.75           H  
ATOM    994  HA3 GLY A  62       3.880  -0.255   9.097  1.00 95.75           H  
ATOM    995  C   GLY A  62       2.707  -1.750   8.120  1.00 95.75           C  
ATOM    996  O   GLY A  62       1.819  -1.673   7.269  1.00 95.75           O  
ATOM    997  N   ASN A  63       3.592  -2.741   8.184  1.00 95.20           N  
ATOM    998  H   ASN A  63       4.252  -2.736   8.948  1.00 95.20           H  
ATOM    999  CA  ASN A  63       3.542  -3.957   7.386  1.00 95.20           C  
ATOM   1000  HA  ASN A  63       2.749  -3.899   6.640  1.00 95.20           H  
ATOM   1001  C   ASN A  63       3.257  -5.128   8.323  1.00 95.20           C  
ATOM   1002  CB  ASN A  63       4.883  -4.134   6.671  1.00 95.20           C  
ATOM   1003  HB2 ASN A  63       5.676  -4.122   7.419  1.00 95.20           H  
ATOM   1004  HB3 ASN A  63       4.879  -5.098   6.162  1.00 95.20           H  
ATOM   1005  O   ASN A  63       4.115  -5.489   9.129  1.00 95.20           O  
ATOM   1006  CG  ASN A  63       5.122  -3.064   5.632  1.00 95.20           C  
ATOM   1007  ND2 ASN A  63       6.266  -2.425   5.629  1.00 95.20           N  
ATOM   1008 HD21 ASN A  63       7.023  -2.731   6.224  1.00 95.20           H  
ATOM   1009 HD22 ASN A  63       6.398  -1.804   4.844  1.00 95.20           H  
ATOM   1010  OD1 ASN A  63       4.258  -2.745   4.842  1.00 95.20           O  
ATOM   1011  N   TYR A  64       2.056  -5.682   8.220  1.00 96.18           N  
ATOM   1012  H   TYR A  64       1.422  -5.347   7.509  1.00 96.18           H  
ATOM   1013  CA  TYR A  64       1.612  -6.831   9.002  1.00 96.18           C  
ATOM   1014  HA  TYR A  64       2.138  -6.871   9.956  1.00 96.18           H  
ATOM   1015  C   TYR A  64       1.939  -8.090   8.208  1.00 96.18           C  
ATOM   1016  CB  TYR A  64       0.111  -6.687   9.280  1.00 96.18           C  
ATOM   1017  HB2 TYR A  64      -0.437  -6.628   8.340  1.00 96.18           H  
ATOM   1018  HB3 TYR A  64      -0.224  -7.583   9.802  1.00 96.18           H  
ATOM   1019  O   TYR A  64       1.310  -8.347   7.187  1.00 96.18           O  
ATOM   1020  CG  TYR A  64      -0.217  -5.471  10.124  1.00 96.18           C  
ATOM   1021  CD1 TYR A  64      -0.229  -5.601  11.521  1.00 96.18           C  
ATOM   1022  HD1 TYR A  64      -0.064  -6.572  11.965  1.00 96.18           H  
ATOM   1023  CD2 TYR A  64      -0.446  -4.212   9.531  1.00 96.18           C  
ATOM   1024  HD2 TYR A  64      -0.449  -4.111   8.456  1.00 96.18           H  
ATOM   1025  CE1 TYR A  64      -0.439  -4.481  12.338  1.00 96.18           C  
ATOM   1026  HE1 TYR A  64      -0.437  -4.593  13.413  1.00 96.18           H  
ATOM   1027  CE2 TYR A  64      -0.647  -3.080  10.346  1.00 96.18           C  
ATOM   1028  HE2 TYR A  64      -0.800  -2.100   9.918  1.00 96.18           H  
ATOM   1029  OH  TYR A  64      -0.743  -2.135  12.552  1.00 96.18           O  
ATOM   1030  HH  TYR A  64      -0.755  -2.393  13.476  1.00 96.18           H  
ATOM   1031  CZ  TYR A  64      -0.626  -3.217  11.749  1.00 96.18           C  
ATOM   1032  N   THR A  65       2.962  -8.838   8.618  1.00 90.69           N  
ATOM   1033  H   THR A  65       3.427  -8.616   9.487  1.00 90.69           H  
ATOM   1034  CA  THR A  65       3.425 -10.018   7.863  1.00 90.69           C  
ATOM   1035  HA  THR A  65       3.077  -9.948   6.833  1.00 90.69           H  
ATOM   1036  C   THR A  65       2.852 -11.317   8.410  1.00 90.69           C  
ATOM   1037  CB  THR A  65       4.954 -10.097   7.814  1.00 90.69           C  
ATOM   1038  HB  THR A  65       5.247 -11.005   7.286  1.00 90.69           H  
ATOM   1039  O   THR A  65       2.883 -12.342   7.728  1.00 90.69           O  
ATOM   1040  CG2 THR A  65       5.569  -8.895   7.096  1.00 90.69           C  
ATOM   1041 HG21 THR A  65       6.646  -9.033   7.005  1.00 90.69           H  
ATOM   1042 HG22 THR A  65       5.367  -7.980   7.653  1.00 90.69           H  
ATOM   1043 HG23 THR A  65       5.138  -8.808   6.099  1.00 90.69           H  
ATOM   1044  OG1 THR A  65       5.486 -10.127   9.115  1.00 90.69           O  
ATOM   1045  HG1 THR A  65       6.440 -10.217   9.047  1.00 90.69           H  
ATOM   1046  N   VAL A  66       2.298 -11.280   9.623  1.00 90.64           N  
ATOM   1047  H   VAL A  66       2.369 -10.424  10.154  1.00 90.64           H  
ATOM   1048  CA  VAL A  66       1.638 -12.415  10.258  1.00 90.64           C  
ATOM   1049  HA  VAL A  66       1.766 -13.297   9.630  1.00 90.64           H  
ATOM   1050  C   VAL A  66       0.142 -12.134  10.380  1.00 90.64           C  
ATOM   1051  CB  VAL A  66       2.283 -12.726  11.619  1.00 90.64           C  
ATOM   1052  HB  VAL A  66       2.066 -11.907  12.306  1.00 90.64           H  
ATOM   1053  O   VAL A  66      -0.274 -11.075  10.842  1.00 90.64           O  
ATOM   1054  CG1 VAL A  66       1.719 -14.020  12.216  1.00 90.64           C  
ATOM   1055 HG11 VAL A  66       2.182 -14.203  13.186  1.00 90.64           H  
ATOM   1056 HG12 VAL A  66       1.921 -14.860  11.552  1.00 90.64           H  
ATOM   1057 HG13 VAL A  66       0.645 -13.925  12.372  1.00 90.64           H  
ATOM   1058  CG2 VAL A  66       3.807 -12.887  11.518  1.00 90.64           C  
ATOM   1059 HG21 VAL A  66       4.215 -13.170  12.489  1.00 90.64           H  
ATOM   1060 HG22 VAL A  66       4.259 -11.935  11.240  1.00 90.64           H  
ATOM   1061 HG23 VAL A  66       4.060 -13.640  10.772  1.00 90.64           H  
ATOM   1062  N   VAL A  67      -0.676 -13.122  10.012  1.00 93.49           N  
ATOM   1063  H   VAL A  67      -0.259 -13.942   9.594  1.00 93.49           H  
ATOM   1064  CA  VAL A  67      -2.149 -13.062  10.070  1.00 93.49           C  
ATOM   1065  HA  VAL A  67      -2.510 -12.329   9.350  1.00 93.49           H  
ATOM   1066  C   VAL A  67      -2.644 -12.619  11.454  1.00 93.49           C  
ATOM   1067  CB  VAL A  67      -2.718 -14.445   9.691  1.00 93.49           C  
ATOM   1068  HB  VAL A  67      -2.269 -15.198  10.338  1.00 93.49           H  
ATOM   1069  O   VAL A  67      -3.465 -11.713  11.566  1.00 93.49           O  
ATOM   1070  CG1 VAL A  67      -4.232 -14.546   9.825  1.00 93.49           C  
ATOM   1071 HG11 VAL A  67      -4.563 -14.284  10.830  1.00 93.49           H  
ATOM   1072 HG12 VAL A  67      -4.702 -13.885   9.097  1.00 93.49           H  
ATOM   1073 HG13 VAL A  67      -4.560 -15.567   9.629  1.00 93.49           H  
ATOM   1074  CG2 VAL A  67      -2.381 -14.785   8.230  1.00 93.49           C  
ATOM   1075 HG21 VAL A  67      -1.302 -14.836   8.081  1.00 93.49           H  
ATOM   1076 HG22 VAL A  67      -2.810 -15.753   7.970  1.00 93.49           H  
ATOM   1077 HG23 VAL A  67      -2.797 -14.027   7.567  1.00 93.49           H  
ATOM   1078  N   THR A  68      -2.062 -13.168  12.520  1.00 96.27           N  
ATOM   1079  H   THR A  68      -1.358 -13.880  12.390  1.00 96.27           H  
ATOM   1080  CA  THR A  68      -2.446 -12.821  13.894  1.00 96.27           C  
ATOM   1081  HA  THR A  68      -3.531 -12.893  13.975  1.00 96.27           H  
ATOM   1082  C   THR A  68      -2.086 -11.391  14.292  1.00 96.27           C  
ATOM   1083  CB  THR A  68      -1.837 -13.795  14.906  1.00 96.27           C  
ATOM   1084  HB  THR A  68      -2.117 -13.480  15.911  1.00 96.27           H  
ATOM   1085  O   THR A  68      -2.708 -10.837  15.195  1.00 96.27           O  
ATOM   1086  CG2 THR A  68      -2.306 -15.235  14.701  1.00 96.27           C  
ATOM   1087 HG21 THR A  68      -1.964 -15.616  13.738  1.00 96.27           H  
ATOM   1088 HG22 THR A  68      -1.928 -15.869  15.503  1.00 96.27           H  
ATOM   1089 HG23 THR A  68      -3.395 -15.260  14.717  1.00 96.27           H  
ATOM   1090  OG1 THR A  68      -0.429 -13.812  14.802  1.00 96.27           O  
ATOM   1091  HG1 THR A  68      -0.100 -14.386  15.497  1.00 96.27           H  
ATOM   1092  N   GLU A  69      -1.102 -10.755  13.652  1.00 97.42           N  
ATOM   1093  H   GLU A  69      -0.666 -11.197  12.854  1.00 97.42           H  
ATOM   1094  CA  GLU A  69      -0.771  -9.356  13.936  1.00 97.42           C  
ATOM   1095  HA  GLU A  69      -0.713  -9.207  15.014  1.00 97.42           H  
ATOM   1096  C   GLU A  69      -1.865  -8.425  13.412  1.00 97.42           C  
ATOM   1097  CB  GLU A  69       0.582  -8.964  13.329  1.00 97.42           C  
ATOM   1098  HB2 GLU A  69       0.729  -7.895  13.481  1.00 97.42           H  
ATOM   1099  HB3 GLU A  69       0.555  -9.158  12.256  1.00 97.42           H  
ATOM   1100  O   GLU A  69      -2.281  -7.520  14.136  1.00 97.42           O  
ATOM   1101  CG  GLU A  69       1.776  -9.673  13.978  1.00 97.42           C  
ATOM   1102  HG2 GLU A  69       1.578 -10.742  14.049  1.00 97.42           H  
ATOM   1103  HG3 GLU A  69       1.875  -9.300  14.998  1.00 97.42           H  
ATOM   1104  CD  GLU A  69       3.095  -9.439  13.215  1.00 97.42           C  
ATOM   1105  OE1 GLU A  69       4.153  -9.631  13.857  1.00 97.42           O  
ATOM   1106  OE2 GLU A  69       3.049  -9.096  12.007  1.00 97.42           O  
ATOM   1107  N   ILE A  70      -2.368  -8.665  12.194  1.00 98.00           N  
ATOM   1108  H   ILE A  70      -2.030  -9.459  11.668  1.00 98.00           H  
ATOM   1109  CA  ILE A  70      -3.438  -7.833  11.634  1.00 98.00           C  
ATOM   1110  HA  ILE A  70      -3.170  -6.803  11.869  1.00 98.00           H  
ATOM   1111  C   ILE A  70      -4.783  -8.085  12.328  1.00 98.00           C  
ATOM   1112  CB  ILE A  70      -3.516  -7.934  10.094  1.00 98.00           C  
ATOM   1113  HB  ILE A  70      -2.528  -7.712   9.691  1.00 98.00           H  
ATOM   1114  O   ILE A  70      -5.494  -7.125  12.610  1.00 98.00           O  
ATOM   1115  CG1 ILE A  70      -4.489  -6.901   9.485  1.00 98.00           C  
ATOM   1116 HG12 ILE A  70      -5.501  -7.079   9.849  1.00 98.00           H  
ATOM   1117 HG13 ILE A  70      -4.503  -7.025   8.402  1.00 98.00           H  
ATOM   1118  CG2 ILE A  70      -3.899  -9.335   9.600  1.00 98.00           C  
ATOM   1119 HG21 ILE A  70      -3.068 -10.019   9.769  1.00 98.00           H  
ATOM   1120 HG22 ILE A  70      -4.114  -9.307   8.532  1.00 98.00           H  
ATOM   1121 HG23 ILE A  70      -4.793  -9.702  10.105  1.00 98.00           H  
ATOM   1122  CD1 ILE A  70      -4.101  -5.445   9.771  1.00 98.00           C  
ATOM   1123 HD11 ILE A  70      -3.071  -5.269   9.463  1.00 98.00           H  
ATOM   1124 HD12 ILE A  70      -4.757  -4.781   9.207  1.00 98.00           H  
ATOM   1125 HD13 ILE A  70      -4.214  -5.214  10.830  1.00 98.00           H  
ATOM   1126  N   GLU A  71      -5.112  -9.331  12.693  1.00 98.56           N  
ATOM   1127  H   GLU A  71      -4.518 -10.094  12.401  1.00 98.56           H  
ATOM   1128  CA  GLU A  71      -6.320  -9.651  13.477  1.00 98.56           C  
ATOM   1129  HA  GLU A  71      -7.217  -9.395  12.912  1.00 98.56           H  
ATOM   1130  C   GLU A  71      -6.348  -8.875  14.797  1.00 98.56           C  
ATOM   1131  CB  GLU A  71      -6.342 -11.144  13.828  1.00 98.56           C  
ATOM   1132  HB2 GLU A  71      -7.099 -11.321  14.592  1.00 98.56           H  
ATOM   1133  HB3 GLU A  71      -5.369 -11.398  14.248  1.00 98.56           H  
ATOM   1134  O   GLU A  71      -7.319  -8.183  15.117  1.00 98.56           O  
ATOM   1135  CG  GLU A  71      -6.649 -12.056  12.639  1.00 98.56           C  
ATOM   1136  HG2 GLU A  71      -7.693 -11.914  12.360  1.00 98.56           H  
ATOM   1137  HG3 GLU A  71      -6.033 -11.759  11.790  1.00 98.56           H  
ATOM   1138  CD  GLU A  71      -6.388 -13.538  12.956  1.00 98.56           C  
ATOM   1139  OE1 GLU A  71      -6.890 -14.374  12.182  1.00 98.56           O  
ATOM   1140  OE2 GLU A  71      -5.650 -13.846  13.922  1.00 98.56           O  
ATOM   1141  N   ASN A  72      -5.246  -8.956  15.551  1.00 98.54           N  
ATOM   1142  H   ASN A  72      -4.485  -9.532  15.218  1.00 98.54           H  
ATOM   1143  CA  ASN A  72      -5.116  -8.283  16.836  1.00 98.54           C  
ATOM   1144  HA  ASN A  72      -5.964  -8.555  17.465  1.00 98.54           H  
ATOM   1145  C   ASN A  72      -5.147  -6.763  16.686  1.00 98.54           C  
ATOM   1146  CB  ASN A  72      -3.816  -8.730  17.516  1.00 98.54           C  
ATOM   1147  HB2 ASN A  72      -3.586  -8.047  18.333  1.00 98.54           H  
ATOM   1148  HB3 ASN A  72      -2.994  -8.688  16.801  1.00 98.54           H  
ATOM   1149  O   ASN A  72      -5.723  -6.083  17.535  1.00 98.54           O  
ATOM   1150  CG  ASN A  72      -3.926 -10.117  18.117  1.00 98.54           C  
ATOM   1151  ND2 ASN A  72      -2.931 -10.947  17.948  1.00 98.54           N  
ATOM   1152 HD21 ASN A  72      -2.380 -10.779  17.118  1.00 98.54           H  
ATOM   1153 HD22 ASN A  72      -3.137 -11.893  18.235  1.00 98.54           H  
ATOM   1154  OD1 ASN A  72      -4.882 -10.466  18.787  1.00 98.54           O  
ATOM   1155  N   GLU A  73      -4.554  -6.223  15.622  1.00 98.71           N  
ATOM   1156  H   GLU A  73      -4.069  -6.816  14.965  1.00 98.71           H  
ATOM   1157  CA  GLU A  73      -4.569  -4.786  15.390  1.00 98.71           C  
ATOM   1158  HA  GLU A  73      -4.274  -4.300  16.320  1.00 98.71           H  
ATOM   1159  C   GLU A  73      -5.968  -4.267  15.044  1.00 98.71           C  
ATOM   1160  CB  GLU A  73      -3.555  -4.420  14.301  1.00 98.71           C  
ATOM   1161  HB2 GLU A  73      -2.556  -4.733  14.605  1.00 98.71           H  
ATOM   1162  HB3 GLU A  73      -3.816  -4.936  13.377  1.00 98.71           H  
ATOM   1163  O   GLU A  73      -6.399  -3.266  15.621  1.00 98.71           O  
ATOM   1164  CG  GLU A  73      -3.561  -2.911  14.040  1.00 98.71           C  
ATOM   1165  HG2 GLU A  73      -2.987  -2.711  13.135  1.00 98.71           H  
ATOM   1166  HG3 GLU A  73      -4.575  -2.588  13.804  1.00 98.71           H  
ATOM   1167  CD  GLU A  73      -3.052  -2.051  15.205  1.00 98.71           C  
ATOM   1168  OE1 GLU A  73      -3.050  -0.811  15.066  1.00 98.71           O  
ATOM   1169  OE2 GLU A  73      -2.699  -2.538  16.298  1.00 98.71           O  
ATOM   1170  N   VAL A  74      -6.691  -4.941  14.144  1.00 98.82           N  
ATOM   1171  H   VAL A  74      -6.282  -5.753  13.703  1.00 98.82           H  
ATOM   1172  CA  VAL A  74      -8.069  -4.569  13.787  1.00 98.82           C  
ATOM   1173  HA  VAL A  74      -8.081  -3.536  13.440  1.00 98.82           H  
ATOM   1174  C   VAL A  74      -8.954  -4.641  15.028  1.00 98.82           C  
ATOM   1175  CB  VAL A  74      -8.613  -5.465  12.658  1.00 98.82           C  
ATOM   1176  HB  VAL A  74      -8.465  -6.509  12.933  1.00 98.82           H  
ATOM   1177  O   VAL A  74      -9.652  -3.676  15.339  1.00 98.82           O  
ATOM   1178  CG1 VAL A  74     -10.105  -5.226  12.384  1.00 98.82           C  
ATOM   1179 HG11 VAL A  74     -10.282  -4.178  12.144  1.00 98.82           H  
ATOM   1180 HG12 VAL A  74     -10.710  -5.497  13.249  1.00 98.82           H  
ATOM   1181 HG13 VAL A  74     -10.427  -5.843  11.544  1.00 98.82           H  
ATOM   1182  CG2 VAL A  74      -7.879  -5.190  11.341  1.00 98.82           C  
ATOM   1183 HG21 VAL A  74      -8.115  -4.186  10.987  1.00 98.82           H  
ATOM   1184 HG22 VAL A  74      -8.198  -5.911  10.588  1.00 98.82           H  
ATOM   1185 HG23 VAL A  74      -6.801  -5.279  11.470  1.00 98.82           H  
ATOM   1186  N   LYS A  75      -8.852  -5.730  15.803  1.00 98.82           N  
ATOM   1187  H   LYS A  75      -8.256  -6.483  15.490  1.00 98.82           H  
ATOM   1188  CA  LYS A  75      -9.559  -5.873  17.080  1.00 98.82           C  
ATOM   1189  HA  LYS A  75     -10.633  -5.851  16.894  1.00 98.82           H  
ATOM   1190  C   LYS A  75      -9.255  -4.710  18.026  1.00 98.82           C  
ATOM   1191  CB  LYS A  75      -9.188  -7.221  17.709  1.00 98.82           C  
ATOM   1192  HB2 LYS A  75      -9.520  -8.030  17.058  1.00 98.82           H  
ATOM   1193  HB3 LYS A  75      -8.106  -7.291  17.821  1.00 98.82           H  
ATOM   1194  O   LYS A  75     -10.174  -4.042  18.493  1.00 98.82           O  
ATOM   1195  CG  LYS A  75      -9.847  -7.363  19.082  1.00 98.82           C  
ATOM   1196  HG2 LYS A  75     -10.928  -7.265  18.975  1.00 98.82           H  
ATOM   1197  HG3 LYS A  75      -9.486  -6.581  19.749  1.00 98.82           H  
ATOM   1198  CD  LYS A  75      -9.519  -8.707  19.716  1.00 98.82           C  
ATOM   1199  HD2 LYS A  75      -9.968  -9.504  19.125  1.00 98.82           H  
ATOM   1200  HD3 LYS A  75      -8.439  -8.841  19.776  1.00 98.82           H  
ATOM   1201  CE  LYS A  75     -10.131  -8.660  21.112  1.00 98.82           C  
ATOM   1202  HE2 LYS A  75     -11.178  -8.371  21.018  1.00 98.82           H  
ATOM   1203  HE3 LYS A  75      -9.651  -7.873  21.694  1.00 98.82           H  
ATOM   1204  NZ  LYS A  75     -10.037  -9.967  21.781  1.00 98.82           N  
ATOM   1205  HZ1 LYS A  75      -9.072 -10.259  21.838  1.00 98.82           H  
ATOM   1206  HZ2 LYS A  75     -10.578 -10.629  21.243  1.00 98.82           H  
ATOM   1207  HZ3 LYS A  75     -10.451  -9.875  22.697  1.00 98.82           H  
ATOM   1208  N   ARG A  76      -7.970  -4.441  18.286  1.00 98.71           N  
ATOM   1209  H   ARG A  76      -7.275  -5.026  17.845  1.00 98.71           H  
ATOM   1210  CA  ARG A  76      -7.520  -3.361  19.178  1.00 98.71           C  
ATOM   1211  HA  ARG A  76      -7.896  -3.552  20.183  1.00 98.71           H  
ATOM   1212  C   ARG A  76      -8.078  -2.008  18.734  1.00 98.71           C  
ATOM   1213  CB  ARG A  76      -5.981  -3.339  19.180  1.00 98.71           C  
ATOM   1214  HB2 ARG A  76      -5.642  -3.145  18.163  1.00 98.71           H  
ATOM   1215  HB3 ARG A  76      -5.607  -4.322  19.469  1.00 98.71           H  
ATOM   1216  O   ARG A  76      -8.500  -1.217  19.576  1.00 98.71           O  
ATOM   1217  CG  ARG A  76      -5.375  -2.298  20.139  1.00 98.71           C  
ATOM   1218  HG2 ARG A  76      -6.012  -1.416  20.211  1.00 98.71           H  
ATOM   1219  HG3 ARG A  76      -5.317  -2.739  21.134  1.00 98.71           H  
ATOM   1220  CD  ARG A  76      -3.969  -1.850  19.703  1.00 98.71           C  
ATOM   1221  HD2 ARG A  76      -3.540  -1.216  20.479  1.00 98.71           H  
ATOM   1222  HD3 ARG A  76      -3.339  -2.734  19.607  1.00 98.71           H  
ATOM   1223  NE  ARG A  76      -3.958  -1.123  18.415  1.00 98.71           N  
ATOM   1224  HE  ARG A  76      -3.526  -1.605  17.640  1.00 98.71           H  
ATOM   1225  NH1 ARG A  76      -5.011   0.821  19.054  1.00 98.71           N  
ATOM   1226 HH11 ARG A  76      -5.429   1.697  18.773  1.00 98.71           H  
ATOM   1227 HH12 ARG A  76      -5.155   0.425  19.972  1.00 98.71           H  
ATOM   1228  NH2 ARG A  76      -4.416   0.552  16.937  1.00 98.71           N  
ATOM   1229 HH21 ARG A  76      -3.960  -0.006  16.229  1.00 98.71           H  
ATOM   1230 HH22 ARG A  76      -4.907   1.379  16.629  1.00 98.71           H  
ATOM   1231  CZ  ARG A  76      -4.454   0.073  18.143  1.00 98.71           C  
ATOM   1232  N   ALA A  77      -8.052  -1.723  17.434  1.00 98.78           N  
ATOM   1233  H   ALA A  77      -7.675  -2.411  16.797  1.00 98.78           H  
ATOM   1234  CA  ALA A  77      -8.521  -0.459  16.883  1.00 98.78           C  
ATOM   1235  HA  ALA A  77      -8.054   0.354  17.440  1.00 98.78           H  
ATOM   1236  C   ALA A  77     -10.045  -0.289  17.029  1.00 98.78           C  
ATOM   1237  CB  ALA A  77      -8.052  -0.363  15.428  1.00 98.78           C  
ATOM   1238  HB1 ALA A  77      -6.970  -0.487  15.374  1.00 98.78           H  
ATOM   1239  HB2 ALA A  77      -8.314   0.613  15.020  1.00 98.78           H  
ATOM   1240  HB3 ALA A  77      -8.525  -1.142  14.829  1.00 98.78           H  
ATOM   1241  O   ALA A  77     -10.486   0.794  17.420  1.00 98.78           O  
ATOM   1242  N   LEU A  78     -10.827  -1.345  16.774  1.00 98.86           N  
ATOM   1243  H   LEU A  78     -10.394  -2.194  16.440  1.00 98.86           H  
ATOM   1244  CA  LEU A  78     -12.285  -1.358  16.955  1.00 98.86           C  
ATOM   1245  HA  LEU A  78     -12.735  -0.527  16.411  1.00 98.86           H  
ATOM   1246  C   LEU A  78     -12.678  -1.171  18.422  1.00 98.86           C  
ATOM   1247  CB  LEU A  78     -12.865  -2.675  16.410  1.00 98.86           C  
ATOM   1248  HB2 LEU A  78     -12.316  -3.505  16.856  1.00 98.86           H  
ATOM   1249  HB3 LEU A  78     -13.903  -2.760  16.731  1.00 98.86           H  
ATOM   1250  O   LEU A  78     -13.467  -0.285  18.739  1.00 98.86           O  
ATOM   1251  CG  LEU A  78     -12.827  -2.810  14.878  1.00 98.86           C  
ATOM   1252  HG  LEU A  78     -11.829  -2.581  14.505  1.00 98.86           H  
ATOM   1253  CD1 LEU A  78     -13.171  -4.249  14.498  1.00 98.86           C  
ATOM   1254 HD11 LEU A  78     -14.180  -4.488  14.833  1.00 98.86           H  
ATOM   1255 HD12 LEU A  78     -12.462  -4.933  14.965  1.00 98.86           H  
ATOM   1256 HD13 LEU A  78     -13.109  -4.363  13.416  1.00 98.86           H  
ATOM   1257  CD2 LEU A  78     -13.826  -1.877  14.190  1.00 98.86           C  
ATOM   1258 HD21 LEU A  78     -13.805  -2.040  13.113  1.00 98.86           H  
ATOM   1259 HD22 LEU A  78     -13.573  -0.834  14.384  1.00 98.86           H  
ATOM   1260 HD23 LEU A  78     -14.834  -2.068  14.557  1.00 98.86           H  
ATOM   1261  N   GLU A  79     -12.075  -1.935  19.334  1.00 98.77           N  
ATOM   1262  H   GLU A  79     -11.450  -2.662  19.015  1.00 98.77           H  
ATOM   1263  CA  GLU A  79     -12.362  -1.840  20.772  1.00 98.77           C  
ATOM   1264  HA  GLU A  79     -13.432  -1.963  20.934  1.00 98.77           H  
ATOM   1265  C   GLU A  79     -11.970  -0.467  21.344  1.00 98.77           C  
ATOM   1266  CB  GLU A  79     -11.628  -2.966  21.522  1.00 98.77           C  
ATOM   1267  HB2 GLU A  79     -10.568  -2.930  21.271  1.00 98.77           H  
ATOM   1268  HB3 GLU A  79     -11.736  -2.800  22.594  1.00 98.77           H  
ATOM   1269  O   GLU A  79     -12.680   0.094  22.184  1.00 98.77           O  
ATOM   1270  CG  GLU A  79     -12.202  -4.351  21.183  1.00 98.77           C  
ATOM   1271  HG2 GLU A  79     -12.132  -4.527  20.109  1.00 98.77           H  
ATOM   1272  HG3 GLU A  79     -13.261  -4.355  21.440  1.00 98.77           H  
ATOM   1273  CD  GLU A  79     -11.517  -5.516  21.914  1.00 98.77           C  
ATOM   1274  OE1 GLU A  79     -12.149  -6.597  21.983  1.00 98.77           O  
ATOM   1275  OE2 GLU A  79     -10.358  -5.382  22.376  1.00 98.77           O  
ATOM   1276  N   ALA A  80     -10.872   0.127  20.858  1.00 98.70           N  
ATOM   1277  H   ALA A  80     -10.305  -0.381  20.194  1.00 98.70           H  
ATOM   1278  CA  ALA A  80     -10.484   1.485  21.228  1.00 98.70           C  
ATOM   1279  HA  ALA A  80     -10.448   1.546  22.316  1.00 98.70           H  
ATOM   1280  C   ALA A  80     -11.510   2.526  20.748  1.00 98.70           C  
ATOM   1281  CB  ALA A  80      -9.081   1.777  20.683  1.00 98.70           C  
ATOM   1282  HB1 ALA A  80      -8.373   1.060  21.097  1.00 98.70           H  
ATOM   1283  HB2 ALA A  80      -8.783   2.785  20.972  1.00 98.70           H  
ATOM   1284  HB3 ALA A  80      -9.080   1.698  19.596  1.00 98.70           H  
ATOM   1285  O   ALA A  80     -11.900   3.396  21.527  1.00 98.70           O  
ATOM   1286  N   ALA A  81     -11.978   2.430  19.500  1.00 98.49           N  
ATOM   1287  H   ALA A  81     -11.650   1.679  18.910  1.00 98.49           H  
ATOM   1288  CA  ALA A  81     -13.000   3.327  18.963  1.00 98.49           C  
ATOM   1289  HA  ALA A  81     -12.680   4.358  19.112  1.00 98.49           H  
ATOM   1290  C   ALA A  81     -14.350   3.164  19.680  1.00 98.49           C  
ATOM   1291  CB  ALA A  81     -13.114   3.082  17.458  1.00 98.49           C  
ATOM   1292  HB1 ALA A  81     -13.368   2.040  17.265  1.00 98.49           H  
ATOM   1293  HB2 ALA A  81     -12.159   3.313  16.987  1.00 98.49           H  
ATOM   1294  HB3 ALA A  81     -13.884   3.728  17.037  1.00 98.49           H  
ATOM   1295  O   ALA A  81     -14.964   4.162  20.050  1.00 98.49           O  
ATOM   1296  N   SER A  82     -14.756   1.927  19.971  1.00 98.42           N  
ATOM   1297  H   SER A  82     -14.233   1.150  19.593  1.00 98.42           H  
ATOM   1298  CA  SER A  82     -15.971   1.625  20.735  1.00 98.42           C  
ATOM   1299  HA  SER A  82     -16.826   2.088  20.244  1.00 98.42           H  
ATOM   1300  C   SER A  82     -15.903   2.139  22.178  1.00 98.42           C  
ATOM   1301  CB  SER A  82     -16.181   0.116  20.745  1.00 98.42           C  
ATOM   1302  HB2 SER A  82     -15.393  -0.374  21.317  1.00 98.42           H  
ATOM   1303  HB3 SER A  82     -16.176  -0.262  19.723  1.00 98.42           H  
ATOM   1304  O   SER A  82     -16.875   2.635  22.749  1.00 98.42           O  
ATOM   1305  OG  SER A  82     -17.431  -0.136  21.331  1.00 98.42           O  
ATOM   1306  HG  SER A  82     -18.073   0.091  20.654  1.00 98.42           H  
ATOM   1307  N   THR A  83     -14.725   2.088  22.802  1.00 98.22           N  
ATOM   1308  H   THR A  83     -13.956   1.622  22.340  1.00 98.22           H  
ATOM   1309  CA  THR A  83     -14.526   2.690  24.128  1.00 98.22           C  
ATOM   1310  HA  THR A  83     -15.294   2.314  24.804  1.00 98.22           H  
ATOM   1311  C   THR A  83     -14.674   4.213  24.070  1.00 98.22           C  
ATOM   1312  CB  THR A  83     -13.159   2.304  24.703  1.00 98.22           C  
ATOM   1313  HB  THR A  83     -12.368   2.663  24.046  1.00 98.22           H  
ATOM   1314  O   THR A  83     -15.264   4.808  24.970  1.00 98.22           O  
ATOM   1315  CG2 THR A  83     -12.935   2.867  26.108  1.00 98.22           C  
ATOM   1316 HG21 THR A  83     -12.005   2.467  26.511  1.00 98.22           H  
ATOM   1317 HG22 THR A  83     -12.864   3.954  26.073  1.00 98.22           H  
ATOM   1318 HG23 THR A  83     -13.761   2.577  26.758  1.00 98.22           H  
ATOM   1319  OG1 THR A  83     -13.059   0.904  24.818  1.00 98.22           O  
ATOM   1320  HG1 THR A  83     -13.014   0.536  23.932  1.00 98.22           H  
ATOM   1321  N   LEU A  84     -14.173   4.852  23.007  1.00 97.51           N  
ATOM   1322  H   LEU A  84     -13.729   4.303  22.285  1.00 97.51           H  
ATOM   1323  CA  LEU A  84     -14.286   6.299  22.802  1.00 97.51           C  
ATOM   1324  HA  LEU A  84     -14.012   6.805  23.728  1.00 97.51           H  
ATOM   1325  C   LEU A  84     -15.723   6.750  22.489  1.00 97.51           C  
ATOM   1326  CB  LEU A  84     -13.324   6.737  21.682  1.00 97.51           C  
ATOM   1327  HB2 LEU A  84     -13.561   7.762  21.399  1.00 97.51           H  
ATOM   1328  HB3 LEU A  84     -13.503   6.112  20.807  1.00 97.51           H  
ATOM   1329  O   LEU A  84     -16.097   7.849  22.896  1.00 97.51           O  
ATOM   1330  CG  LEU A  84     -11.831   6.669  22.049  1.00 97.51           C  
ATOM   1331  HG  LEU A  84     -11.591   5.698  22.484  1.00 97.51           H  
ATOM   1332  CD1 LEU A  84     -10.986   6.862  20.787  1.00 97.51           C  
ATOM   1333 HD11 LEU A  84     -11.215   6.066  20.079  1.00 97.51           H  
ATOM   1334 HD12 LEU A  84      -9.927   6.809  21.037  1.00 97.51           H  
ATOM   1335 HD13 LEU A  84     -11.211   7.825  20.328  1.00 97.51           H  
ATOM   1336  CD2 LEU A  84     -11.434   7.750  23.058  1.00 97.51           C  
ATOM   1337 HD21 LEU A  84     -10.364   7.691  23.256  1.00 97.51           H  
ATOM   1338 HD22 LEU A  84     -11.679   8.735  22.662  1.00 97.51           H  
ATOM   1339 HD23 LEU A  84     -11.969   7.594  23.995  1.00 97.51           H  
ATOM   1340  N   SER A  85     -16.527   5.918  21.815  1.00 95.59           N  
ATOM   1341  H   SER A  85     -16.145   5.060  21.445  1.00 95.59           H  
ATOM   1342  CA  SER A  85     -17.958   6.175  21.573  1.00 95.59           C  
ATOM   1343  HA  SER A  85     -18.072   7.207  21.242  1.00 95.59           H  
ATOM   1344  C   SER A  85     -18.817   6.000  22.834  1.00 95.59           C  
ATOM   1345  CB  SER A  85     -18.475   5.265  20.447  1.00 95.59           C  
ATOM   1346  HB2 SER A  85     -19.447   5.624  20.109  1.00 95.59           H  
ATOM   1347  HB3 SER A  85     -17.772   5.300  19.615  1.00 95.59           H  
ATOM   1348  O   SER A  85     -19.938   6.502  22.903  1.00 95.59           O  
ATOM   1349  OG  SER A  85     -18.609   3.935  20.909  1.00 95.59           O  
ATOM   1350  HG  SER A  85     -18.865   3.336  20.204  1.00 95.59           H  
ATOM   1351  N   GLY A  86     -18.281   5.323  23.856  1.00 95.41           N  
ATOM   1352  H   GLY A  86     -17.372   4.911  23.699  1.00 95.41           H  
ATOM   1353  CA  GLY A  86     -18.955   5.025  25.118  1.00 95.41           C  
ATOM   1354  HA2 GLY A  86     -19.672   5.815  25.344  1.00 95.41           H  
ATOM   1355  HA3 GLY A  86     -18.207   4.999  25.910  1.00 95.41           H  
ATOM   1356  C   GLY A  86     -19.703   3.689  25.135  1.00 95.41           C  
ATOM   1357  O   GLY A  86     -20.263   3.341  26.174  1.00 95.41           O  
ATOM   1358  N   ALA A  87     -19.701   2.928  24.036  1.00 95.11           N  
ATOM   1359  H   ALA A  87     -19.215   3.250  23.211  1.00 95.11           H  
ATOM   1360  CA  ALA A  87     -20.318   1.603  23.995  1.00 95.11           C  
ATOM   1361  HA  ALA A  87     -21.257   1.628  24.547  1.00 95.11           H  
ATOM   1362  C   ALA A  87     -19.426   0.525  24.636  1.00 95.11           C  
ATOM   1363  CB  ALA A  87     -20.629   1.264  22.542  1.00 95.11           C  
ATOM   1364  HB1 ALA A  87     -21.193   0.334  22.485  1.00 95.11           H  
ATOM   1365  HB2 ALA A  87     -19.680   1.140  22.020  1.00 95.11           H  
ATOM   1366  HB3 ALA A  87     -21.200   2.064  22.071  1.00 95.11           H  
ATOM   1367  O   ALA A  87     -19.933  -0.352  25.336  1.00 95.11           O  
ATOM   1368  N   GLY A  88     -18.105   0.606  24.429  1.00 96.66           N  
ATOM   1369  H   GLY A  88     -17.780   1.314  23.786  1.00 96.66           H  
ATOM   1370  CA  GLY A  88     -17.118  -0.301  25.026  1.00 96.66           C  
ATOM   1371  HA2 GLY A  88     -17.156  -0.213  26.112  1.00 96.66           H  
ATOM   1372  HA3 GLY A  88     -16.124  -0.014  24.683  1.00 96.66           H  
ATOM   1373  C   GLY A  88     -17.332  -1.771  24.653  1.00 96.66           C  
ATOM   1374  O   GLY A  88     -17.190  -2.653  25.502  1.00 96.66           O  
ATOM   1375  N   LEU A  89     -17.728  -2.036  23.408  1.00 97.44           N  
ATOM   1376  H   LEU A  89     -17.771  -1.273  22.748  1.00 97.44           H  
ATOM   1377  CA  LEU A  89     -17.965  -3.379  22.902  1.00 97.44           C  
ATOM   1378  HA  LEU A  89     -18.586  -3.905  23.627  1.00 97.44           H  
ATOM   1379  C   LEU A  89     -16.659  -4.161  22.761  1.00 97.44           C  
ATOM   1380  CB  LEU A  89     -18.705  -3.339  21.557  1.00 97.44           C  
ATOM   1381  HB2 LEU A  89     -18.871  -4.367  21.236  1.00 97.44           H  
ATOM   1382  HB3 LEU A  89     -18.059  -2.865  20.819  1.00 97.44           H  
ATOM   1383  O   LEU A  89     -15.603  -3.620  22.437  1.00 97.44           O  
ATOM   1384  CG  LEU A  89     -20.052  -2.603  21.548  1.00 97.44           C  
ATOM   1385  HG  LEU A  89     -19.884  -1.531  21.652  1.00 97.44           H  
ATOM   1386  CD1 LEU A  89     -20.744  -2.875  20.217  1.00 97.44           C  
ATOM   1387 HD11 LEU A  89     -21.607  -2.217  20.114  1.00 97.44           H  
ATOM   1388 HD12 LEU A  89     -21.033  -3.924  20.152  1.00 97.44           H  
ATOM   1389 HD13 LEU A  89     -20.059  -2.672  19.394  1.00 97.44           H  
ATOM   1390  CD2 LEU A  89     -21.001  -3.069  22.659  1.00 97.44           C  
ATOM   1391 HD21 LEU A  89     -21.149  -4.147  22.601  1.00 97.44           H  
ATOM   1392 HD22 LEU A  89     -21.955  -2.553  22.549  1.00 97.44           H  
ATOM   1393 HD23 LEU A  89     -20.587  -2.798  23.630  1.00 97.44           H  
ATOM   1394  N   ILE A  90     -16.772  -5.470  22.969  1.00 98.22           N  
ATOM   1395  H   ILE A  90     -17.691  -5.832  23.177  1.00 98.22           H  
ATOM   1396  CA  ILE A  90     -15.699  -6.431  22.723  1.00 98.22           C  
ATOM   1397  HA  ILE A  90     -14.736  -5.923  22.772  1.00 98.22           H  
ATOM   1398  C   ILE A  90     -15.878  -6.973  21.311  1.00 98.22           C  
ATOM   1399  CB  ILE A  90     -15.705  -7.546  23.790  1.00 98.22           C  
ATOM   1400  HB  ILE A  90     -16.677  -8.037  23.770  1.00 98.22           H  
ATOM   1401  O   ILE A  90     -16.986  -7.382  20.943  1.00 98.22           O  
ATOM   1402  CG1 ILE A  90     -15.493  -6.929  25.194  1.00 98.22           C  
ATOM   1403 HG12 ILE A  90     -16.248  -6.163  25.375  1.00 98.22           H  
ATOM   1404 HG13 ILE A  90     -14.516  -6.447  25.233  1.00 98.22           H  
ATOM   1405  CG2 ILE A  90     -14.625  -8.603  23.486  1.00 98.22           C  
ATOM   1406 HG21 ILE A  90     -13.640  -8.137  23.500  1.00 98.22           H  
ATOM   1407 HG22 ILE A  90     -14.658  -9.409  24.219  1.00 98.22           H  
ATOM   1408 HG23 ILE A  90     -14.787  -9.048  22.505  1.00 98.22           H  
ATOM   1409  CD1 ILE A  90     -15.599  -7.933  26.348  1.00 98.22           C  
ATOM   1410 HD11 ILE A  90     -15.580  -7.392  27.294  1.00 98.22           H  
ATOM   1411 HD12 ILE A  90     -14.758  -8.626  26.331  1.00 98.22           H  
ATOM   1412 HD13 ILE A  90     -16.535  -8.487  26.274  1.00 98.22           H  
ATOM   1413  N   TYR A  91     -14.790  -7.006  20.550  1.00 98.64           N  
ATOM   1414  H   TYR A  91     -13.905  -6.736  20.956  1.00 98.64           H  
ATOM   1415  CA  TYR A  91     -14.784  -7.529  19.190  1.00 98.64           C  
ATOM   1416  HA  TYR A  91     -15.809  -7.757  18.898  1.00 98.64           H  
ATOM   1417  C   TYR A  91     -13.999  -8.839  19.110  1.00 98.64           C  
ATOM   1418  CB  TYR A  91     -14.282  -6.469  18.200  1.00 98.64           C  
ATOM   1419  HB2 TYR A  91     -14.021  -6.963  17.264  1.00 98.64           H  
ATOM   1420  HB3 TYR A  91     -13.371  -6.009  18.586  1.00 98.64           H  
ATOM   1421  O   TYR A  91     -12.982  -9.040  19.780  1.00 98.64           O  
ATOM   1422  CG  TYR A  91     -15.309  -5.391  17.893  1.00 98.64           C  
ATOM   1423  CD1 TYR A  91     -16.129  -5.513  16.753  1.00 98.64           C  
ATOM   1424  HD1 TYR A  91     -16.028  -6.372  16.106  1.00 98.64           H  
ATOM   1425  CD2 TYR A  91     -15.462  -4.280  18.747  1.00 98.64           C  
ATOM   1426  HD2 TYR A  91     -14.846  -4.181  19.628  1.00 98.64           H  
ATOM   1427  CE1 TYR A  91     -17.090  -4.525  16.460  1.00 98.64           C  
ATOM   1428  HE1 TYR A  91     -17.725  -4.610  15.591  1.00 98.64           H  
ATOM   1429  CE2 TYR A  91     -16.431  -3.297  18.462  1.00 98.64           C  
ATOM   1430  HE2 TYR A  91     -16.560  -2.446  19.114  1.00 98.64           H  
ATOM   1431  OH  TYR A  91     -18.213  -2.501  17.056  1.00 98.64           O  
ATOM   1432  HH  TYR A  91     -18.296  -1.843  17.750  1.00 98.64           H  
ATOM   1433  CZ  TYR A  91     -17.250  -3.419  17.320  1.00 98.64           C  
ATOM   1434  N   THR A  92     -14.469  -9.742  18.255  1.00 98.51           N  
ATOM   1435  H   THR A  92     -15.305  -9.508  17.739  1.00 98.51           H  
ATOM   1436  CA  THR A  92     -13.681 -10.881  17.775  1.00 98.51           C  
ATOM   1437  HA  THR A  92     -12.748 -10.946  18.335  1.00 98.51           H  
ATOM   1438  C   THR A  92     -13.332 -10.627  16.318  1.00 98.51           C  
ATOM   1439  CB  THR A  92     -14.415 -12.212  17.974  1.00 98.51           C  
ATOM   1440  HB  THR A  92     -15.345 -12.215  17.405  1.00 98.51           H  
ATOM   1441  O   THR A  92     -14.197 -10.239  15.538  1.00 98.51           O  
ATOM   1442  CG2 THR A  92     -13.577 -13.421  17.566  1.00 98.51           C  
ATOM   1443 HG21 THR A  92     -12.638 -13.436  18.118  1.00 98.51           H  
ATOM   1444 HG22 THR A  92     -14.138 -14.331  17.778  1.00 98.51           H  
ATOM   1445 HG23 THR A  92     -13.373 -13.393  16.496  1.00 98.51           H  
ATOM   1446  OG1 THR A  92     -14.713 -12.347  19.347  1.00 98.51           O  
ATOM   1447  HG1 THR A  92     -15.351 -11.657  19.540  1.00 98.51           H  
ATOM   1448  N   VAL A  93     -12.060 -10.808  15.974  1.00 98.75           N  
ATOM   1449  H   VAL A  93     -11.408 -11.177  16.652  1.00 98.75           H  
ATOM   1450  CA  VAL A  93     -11.553 -10.696  14.606  1.00 98.75           C  
ATOM   1451  HA  VAL A  93     -12.393 -10.632  13.914  1.00 98.75           H  
ATOM   1452  C   VAL A  93     -10.773 -11.968  14.315  1.00 98.75           C  
ATOM   1453  CB  VAL A  93     -10.684  -9.442  14.402  1.00 98.75           C  
ATOM   1454  HB  VAL A  93      -9.789  -9.516  15.018  1.00 98.75           H  
ATOM   1455  O   VAL A  93      -9.878 -12.310  15.085  1.00 98.75           O  
ATOM   1456  CG1 VAL A  93     -10.267  -9.313  12.931  1.00 98.75           C  
ATOM   1457 HG11 VAL A  93     -11.149  -9.260  12.293  1.00 98.75           H  
ATOM   1458 HG12 VAL A  93      -9.662 -10.170  12.634  1.00 98.75           H  
ATOM   1459 HG13 VAL A  93      -9.669  -8.413  12.791  1.00 98.75           H  
ATOM   1460  CG2 VAL A  93     -11.446  -8.170  14.804  1.00 98.75           C  
ATOM   1461 HG21 VAL A  93     -12.387  -8.109  14.257  1.00 98.75           H  
ATOM   1462 HG22 VAL A  93     -11.659  -8.176  15.873  1.00 98.75           H  
ATOM   1463 HG23 VAL A  93     -10.834  -7.295  14.581  1.00 98.75           H  
ATOM   1464  N   ASP A  94     -11.148 -12.670  13.252  1.00 98.36           N  
ATOM   1465  H   ASP A  94     -11.917 -12.326  12.695  1.00 98.36           H  
ATOM   1466  CA  ASP A  94     -10.560 -13.951  12.847  1.00 98.36           C  
ATOM   1467  HA  ASP A  94      -9.573 -14.072  13.293  1.00 98.36           H  
ATOM   1468  C   ASP A  94     -10.413 -13.989  11.327  1.00 98.36           C  
ATOM   1469  CB  ASP A  94     -11.458 -15.101  13.336  1.00 98.36           C  
ATOM   1470  HB2 ASP A  94     -11.558 -15.032  14.419  1.00 98.36           H  
ATOM   1471  HB3 ASP A  94     -12.453 -14.982  12.907  1.00 98.36           H  
ATOM   1472  O   ASP A  94     -11.342 -13.634  10.601  1.00 98.36           O  
ATOM   1473  CG  ASP A  94     -10.919 -16.496  12.979  1.00 98.36           C  
ATOM   1474  OD1 ASP A  94     -10.032 -16.980  13.716  1.00 98.36           O  
ATOM   1475  OD2 ASP A  94     -11.457 -17.118  12.030  1.00 98.36           O  
ATOM   1476  N   ILE A  95      -9.255 -14.411  10.836  1.00 98.56           N  
ATOM   1477  H   ILE A  95      -8.506 -14.630  11.478  1.00 98.56           H  
ATOM   1478  CA  ILE A  95      -9.013 -14.714   9.433  1.00 98.56           C  
ATOM   1479  HA  ILE A  95      -9.831 -14.320   8.831  1.00 98.56           H  
ATOM   1480  C   ILE A  95      -9.003 -16.230   9.299  1.00 98.56           C  
ATOM   1481  CB  ILE A  95      -7.713 -14.065   8.924  1.00 98.56           C  
ATOM   1482  HB  ILE A  95      -6.895 -14.414   9.555  1.00 98.56           H  
ATOM   1483  O   ILE A  95      -8.107 -16.931   9.774  1.00 98.56           O  
ATOM   1484  CG1 ILE A  95      -7.800 -12.524   9.009  1.00 98.56           C  
ATOM   1485 HG12 ILE A  95      -8.139 -12.227  10.002  1.00 98.56           H  
ATOM   1486 HG13 ILE A  95      -8.543 -12.174   8.293  1.00 98.56           H  
ATOM   1487  CG2 ILE A  95      -7.446 -14.502   7.467  1.00 98.56           C  
ATOM   1488 HG21 ILE A  95      -8.257 -14.157   6.826  1.00 98.56           H  
ATOM   1489 HG22 ILE A  95      -7.361 -15.586   7.398  1.00 98.56           H  
ATOM   1490 HG23 ILE A  95      -6.506 -14.084   7.106  1.00 98.56           H  
ATOM   1491  CD1 ILE A  95      -6.473 -11.795   8.750  1.00 98.56           C  
ATOM   1492 HD11 ILE A  95      -5.760 -12.032   9.539  1.00 98.56           H  
ATOM   1493 HD12 ILE A  95      -6.053 -12.062   7.780  1.00 98.56           H  
ATOM   1494 HD13 ILE A  95      -6.639 -10.718   8.760  1.00 98.56           H  
ATOM   1495  N   ASN A  96      -9.994 -16.753   8.584  1.00 97.76           N  
ATOM   1496  H   ASN A  96     -10.698 -16.131   8.214  1.00 97.76           H  
ATOM   1497  CA  ASN A  96     -10.114 -18.189   8.412  1.00 97.76           C  
ATOM   1498  HA  ASN A  96     -10.158 -18.639   9.404  1.00 97.76           H  
ATOM   1499  C   ASN A  96      -8.897 -18.747   7.657  1.00 97.76           C  
ATOM   1500  CB  ASN A  96     -11.414 -18.484   7.665  1.00 97.76           C  
ATOM   1501  HB2 ASN A  96     -11.351 -18.056   6.664  1.00 97.76           H  
ATOM   1502  HB3 ASN A  96     -12.244 -18.007   8.185  1.00 97.76           H  
ATOM   1503  O   ASN A  96      -8.675 -18.413   6.499  1.00 97.76           O  
ATOM   1504  CG  ASN A  96     -11.661 -19.974   7.564  1.00 97.76           C  
ATOM   1505  ND2 ASN A  96     -12.507 -20.494   8.419  1.00 97.76           N  
ATOM   1506 HD21 ASN A  96     -12.911 -19.885   9.116  1.00 97.76           H  
ATOM   1507 HD22 ASN A  96     -12.670 -21.490   8.386  1.00 97.76           H  
ATOM   1508  OD1 ASN A  96     -11.063 -20.706   6.787  1.00 97.76           O  
ATOM   1509  N   VAL A  97      -8.151 -19.667   8.265  1.00 95.29           N  
ATOM   1510  H   VAL A  97      -8.293 -19.783   9.259  1.00 95.29           H  
ATOM   1511  CA  VAL A  97      -6.919 -20.223   7.669  1.00 95.29           C  
ATOM   1512  HA  VAL A  97      -6.250 -19.390   7.451  1.00 95.29           H  
ATOM   1513  C   VAL A  97      -7.122 -20.966   6.342  1.00 95.29           C  
ATOM   1514  CB  VAL A  97      -6.199 -21.156   8.659  1.00 95.29           C  
ATOM   1515  HB  VAL A  97      -5.290 -21.528   8.186  1.00 95.29           H  
ATOM   1516  O   VAL A  97      -6.161 -21.157   5.602  1.00 95.29           O  
ATOM   1517  CG1 VAL A  97      -5.778 -20.401   9.924  1.00 95.29           C  
ATOM   1518 HG11 VAL A  97      -6.649 -20.060  10.485  1.00 95.29           H  
ATOM   1519 HG12 VAL A  97      -5.184 -19.530   9.650  1.00 95.29           H  
ATOM   1520 HG13 VAL A  97      -5.177 -21.048  10.562  1.00 95.29           H  
ATOM   1521  CG2 VAL A  97      -7.052 -22.370   9.064  1.00 95.29           C  
ATOM   1522 HG21 VAL A  97      -7.285 -22.974   8.187  1.00 95.29           H  
ATOM   1523 HG22 VAL A  97      -6.490 -22.988   9.764  1.00 95.29           H  
ATOM   1524 HG23 VAL A  97      -7.976 -22.046   9.543  1.00 95.29           H  
ATOM   1525  N   ASN A  98      -8.346 -21.410   6.039  1.00 96.63           N  
ATOM   1526  H   ASN A  98      -9.113 -21.141   6.639  1.00 96.63           H  
ATOM   1527  CA  ASN A  98      -8.649 -22.132   4.803  1.00 96.63           C  
ATOM   1528  HA  ASN A  98      -7.742 -22.617   4.440  1.00 96.63           H  
ATOM   1529  C   ASN A  98      -9.128 -21.200   3.687  1.00 96.63           C  
ATOM   1530  CB  ASN A  98      -9.697 -23.225   5.065  1.00 96.63           C  
ATOM   1531  HB2 ASN A  98      -9.855 -23.783   4.143  1.00 96.63           H  
ATOM   1532  HB3 ASN A  98     -10.645 -22.763   5.339  1.00 96.63           H  
ATOM   1533  O   ASN A  98      -8.806 -21.444   2.528  1.00 96.63           O  
ATOM   1534  CG  ASN A  98      -9.279 -24.214   6.132  1.00 96.63           C  
ATOM   1535  ND2 ASN A  98     -10.058 -24.345   7.179  1.00 96.63           N  
ATOM   1536 HD21 ASN A  98     -10.824 -23.698   7.298  1.00 96.63           H  
ATOM   1537 HD22 ASN A  98      -9.714 -24.952   7.910  1.00 96.63           H  
ATOM   1538  OD1 ASN A  98      -8.271 -24.892   6.046  1.00 96.63           O  
ATOM   1539  N   THR A  99      -9.920 -20.173   4.012  1.00 97.39           N  
ATOM   1540  H   THR A  99     -10.174 -20.032   4.979  1.00 97.39           H  
ATOM   1541  CA  THR A  99     -10.471 -19.249   3.003  1.00 97.39           C  
ATOM   1542  HA  THR A  99     -10.396 -19.712   2.019  1.00 97.39           H  
ATOM   1543  C   THR A  99      -9.699 -17.941   2.896  1.00 97.39           C  
ATOM   1544  CB  THR A  99     -11.962 -18.945   3.220  1.00 97.39           C  
ATOM   1545  HB  THR A  99     -12.328 -18.389   2.357  1.00 97.39           H  
ATOM   1546  O   THR A  99      -9.812 -17.269   1.884  1.00 97.39           O  
ATOM   1547  CG2 THR A  99     -12.809 -20.210   3.374  1.00 97.39           C  
ATOM   1548 HG21 THR A  99     -12.639 -20.868   2.522  1.00 97.39           H  
ATOM   1549 HG22 THR A  99     -13.862 -19.932   3.406  1.00 97.39           H  
ATOM   1550 HG23 THR A  99     -12.548 -20.729   4.296  1.00 97.39           H  
ATOM   1551  OG1 THR A  99     -12.172 -18.164   4.368  1.00 97.39           O  
ATOM   1552  HG1 THR A  99     -12.617 -17.366   4.074  1.00 97.39           H  
ATOM   1553  N   GLY A 100      -8.928 -17.570   3.917  1.00 97.18           N  
ATOM   1554  H   GLY A 100      -8.875 -18.174   4.725  1.00 97.18           H  
ATOM   1555  CA  GLY A 100      -8.239 -16.286   4.021  1.00 97.18           C  
ATOM   1556  HA2 GLY A 100      -7.681 -16.110   3.101  1.00 97.18           H  
ATOM   1557  HA3 GLY A 100      -7.535 -16.331   4.851  1.00 97.18           H  
ATOM   1558  C   GLY A 100      -9.167 -15.091   4.260  1.00 97.18           C  
ATOM   1559  O   GLY A 100      -8.721 -13.957   4.130  1.00 97.18           O  
ATOM   1560  N   PHE A 101     -10.445 -15.324   4.580  1.00 98.52           N  
ATOM   1561  H   PHE A 101     -10.738 -16.282   4.708  1.00 98.52           H  
ATOM   1562  CA  PHE A 101     -11.437 -14.257   4.753  1.00 98.52           C  
ATOM   1563  HA  PHE A 101     -11.173 -13.412   4.117  1.00 98.52           H  
ATOM   1564  C   PHE A 101     -11.448 -13.764   6.195  1.00 98.52           C  
ATOM   1565  CB  PHE A 101     -12.839 -14.728   4.338  1.00 98.52           C  
ATOM   1566  HB2 PHE A 101     -13.534 -13.911   4.529  1.00 98.52           H  
ATOM   1567  HB3 PHE A 101     -13.133 -15.559   4.980  1.00 98.52           H  
ATOM   1568  O   PHE A 101     -11.566 -14.572   7.122  1.00 98.52           O  
ATOM   1569  CG  PHE A 101     -13.028 -15.146   2.889  1.00 98.52           C  
ATOM   1570  CD1 PHE A 101     -12.027 -14.947   1.917  1.00 98.52           C  
ATOM   1571  HD1 PHE A 101     -11.084 -14.486   2.168  1.00 98.52           H  
ATOM   1572  CD2 PHE A 101     -14.260 -15.700   2.496  1.00 98.52           C  
ATOM   1573  HD2 PHE A 101     -15.057 -15.800   3.219  1.00 98.52           H  
ATOM   1574  CE1 PHE A 101     -12.248 -15.303   0.579  1.00 98.52           C  
ATOM   1575  HE1 PHE A 101     -11.480 -15.120  -0.157  1.00 98.52           H  
ATOM   1576  CE2 PHE A 101     -14.485 -16.053   1.153  1.00 98.52           C  
ATOM   1577  HE2 PHE A 101     -15.450 -16.429   0.847  1.00 98.52           H  
ATOM   1578  CZ  PHE A 101     -13.479 -15.851   0.193  1.00 98.52           C  
ATOM   1579  HZ  PHE A 101     -13.665 -16.075  -0.847  1.00 98.52           H  
ATOM   1580  N   MET A 102     -11.374 -12.445   6.370  1.00 98.67           N  
ATOM   1581  H   MET A 102     -11.295 -11.848   5.560  1.00 98.67           H  
ATOM   1582  CA  MET A 102     -11.533 -11.806   7.672  1.00 98.67           C  
ATOM   1583  HA  MET A 102     -10.959 -12.373   8.405  1.00 98.67           H  
ATOM   1584  C   MET A 102     -13.001 -11.819   8.100  1.00 98.67           C  
ATOM   1585  CB  MET A 102     -10.963 -10.382   7.630  1.00 98.67           C  
ATOM   1586  HB2 MET A 102      -9.922 -10.432   7.310  1.00 98.67           H  
ATOM   1587  HB3 MET A 102     -11.516  -9.785   6.904  1.00 98.67           H  
ATOM   1588  O   MET A 102     -13.905 -11.564   7.311  1.00 98.67           O  
ATOM   1589  CG  MET A 102     -11.026  -9.699   9.002  1.00 98.67           C  
ATOM   1590  HG2 MET A 102     -12.072  -9.515   9.247  1.00 98.67           H  
ATOM   1591  HG3 MET A 102     -10.618 -10.375   9.754  1.00 98.67           H  
ATOM   1592  SD  MET A 102     -10.146  -8.117   9.123  1.00 98.67           S  
ATOM   1593  CE  MET A 102      -8.438  -8.711   9.055  1.00 98.67           C  
ATOM   1594  HE1 MET A 102      -8.211  -9.064   8.048  1.00 98.67           H  
ATOM   1595  HE2 MET A 102      -8.310  -9.522   9.772  1.00 98.67           H  
ATOM   1596  HE3 MET A 102      -7.756  -7.902   9.317  1.00 98.67           H  
ATOM   1597  N   THR A 103     -13.250 -12.109   9.369  1.00 98.59           N  
ATOM   1598  H   THR A 103     -12.474 -12.404   9.945  1.00 98.59           H  
ATOM   1599  CA  THR A 103     -14.559 -12.030  10.004  1.00 98.59           C  
ATOM   1600  HA  THR A 103     -15.275 -11.580   9.316  1.00 98.59           H  
ATOM   1601  C   THR A 103     -14.454 -11.146  11.237  1.00 98.59           C  
ATOM   1602  CB  THR A 103     -15.065 -13.431  10.367  1.00 98.59           C  
ATOM   1603  HB  THR A 103     -14.363 -13.921  11.042  1.00 98.59           H  
ATOM   1604  O   THR A 103     -13.619 -11.396  12.102  1.00 98.59           O  
ATOM   1605  CG2 THR A 103     -16.442 -13.379  11.012  1.00 98.59           C  
ATOM   1606 HG21 THR A 103     -16.337 -12.960  12.013  1.00 98.59           H  
ATOM   1607 HG22 THR A 103     -17.098 -12.748  10.411  1.00 98.59           H  
ATOM   1608 HG23 THR A 103     -16.849 -14.386  11.097  1.00 98.59           H  
ATOM   1609  OG1 THR A 103     -15.208 -14.207   9.200  1.00 98.59           O  
ATOM   1610  HG1 THR A 103     -14.332 -14.240   8.808  1.00 98.59           H  
ATOM   1611  N   ILE A 104     -15.314 -10.131  11.322  1.00 98.83           N  
ATOM   1612  H   ILE A 104     -15.949  -9.985  10.550  1.00 98.83           H  
ATOM   1613  CA  ILE A 104     -15.445  -9.236  12.476  1.00 98.83           C  
ATOM   1614  HA  ILE A 104     -14.651  -9.455  13.190  1.00 98.83           H  
ATOM   1615  C   ILE A 104     -16.785  -9.522  13.154  1.00 98.83           C  
ATOM   1616  CB  ILE A 104     -15.296  -7.755  12.056  1.00 98.83           C  
ATOM   1617  HB  ILE A 104     -16.059  -7.532  11.310  1.00 98.83           H  
ATOM   1618  O   ILE A 104     -17.825  -9.590  12.492  1.00 98.83           O  
ATOM   1619  CG1 ILE A 104     -13.904  -7.496  11.428  1.00 98.83           C  
ATOM   1620 HG12 ILE A 104     -13.692  -8.253  10.673  1.00 98.83           H  
ATOM   1621 HG13 ILE A 104     -13.135  -7.577  12.196  1.00 98.83           H  
ATOM   1622  CG2 ILE A 104     -15.513  -6.826  13.268  1.00 98.83           C  
ATOM   1623 HG21 ILE A 104     -16.511  -6.961  13.685  1.00 98.83           H  
ATOM   1624 HG22 ILE A 104     -14.767  -7.031  14.035  1.00 98.83           H  
ATOM   1625 HG23 ILE A 104     -15.438  -5.782  12.965  1.00 98.83           H  
ATOM   1626  CD1 ILE A 104     -13.767  -6.135  10.734  1.00 98.83           C  
ATOM   1627 HD11 ILE A 104     -14.514  -6.048   9.945  1.00 98.83           H  
ATOM   1628 HD12 ILE A 104     -13.887  -5.316  11.443  1.00 98.83           H  
ATOM   1629 HD13 ILE A 104     -12.777  -6.063  10.284  1.00 98.83           H  
ATOM   1630  N   GLU A 105     -16.765  -9.687  14.473  1.00 98.62           N  
ATOM   1631  H   GLU A 105     -15.867  -9.682  14.935  1.00 98.62           H  
ATOM   1632  CA  GLU A 105     -17.934 -10.040  15.275  1.00 98.62           C  
ATOM   1633  HA  GLU A 105     -18.831  -9.864  14.682  1.00 98.62           H  
ATOM   1634  C   GLU A 105     -18.045  -9.216  16.553  1.00 98.62           C  
ATOM   1635  CB  GLU A 105     -17.887 -11.520  15.666  1.00 98.62           C  
ATOM   1636  HB2 GLU A 105     -18.659 -11.706  16.413  1.00 98.62           H  
ATOM   1637  HB3 GLU A 105     -16.918 -11.729  16.118  1.00 98.62           H  
ATOM   1638  O   GLU A 105     -17.052  -8.978  17.242  1.00 98.62           O  
ATOM   1639  CG  GLU A 105     -18.104 -12.464  14.485  1.00 98.62           C  
ATOM   1640  HG2 GLU A 105     -17.313 -12.292  13.756  1.00 98.62           H  
ATOM   1641  HG3 GLU A 105     -19.061 -12.225  14.021  1.00 98.62           H  
ATOM   1642  CD  GLU A 105     -18.098 -13.942  14.896  1.00 98.62           C  
ATOM   1643  OE1 GLU A 105     -18.594 -14.759  14.086  1.00 98.62           O  
ATOM   1644  OE2 GLU A 105     -17.680 -14.289  16.018  1.00 98.62           O  
ATOM   1645  N   THR A 106     -19.276  -8.861  16.926  1.00 98.45           N  
ATOM   1646  H   THR A 106     -20.045  -9.100  16.316  1.00 98.45           H  
ATOM   1647  CA  THR A 106     -19.601  -8.338  18.260  1.00 98.45           C  
ATOM   1648  HA  THR A 106     -18.973  -8.861  18.981  1.00 98.45           H  
ATOM   1649  C   THR A 106     -21.059  -8.640  18.639  1.00 98.45           C  
ATOM   1650  CB  THR A 106     -19.250  -6.843  18.378  1.00 98.45           C  
ATOM   1651  HB  THR A 106     -18.237  -6.686  18.008  1.00 98.45           H  
ATOM   1652  O   THR A 106     -21.811  -9.268  17.893  1.00 98.45           O  
ATOM   1653  CG2 THR A 106     -20.198  -5.927  17.614  1.00 98.45           C  
ATOM   1654 HG21 THR A 106     -21.180  -5.905  18.086  1.00 98.45           H  
ATOM   1655 HG22 THR A 106     -19.795  -4.915  17.605  1.00 98.45           H  
ATOM   1656 HG23 THR A 106     -20.290  -6.278  16.586  1.00 98.45           H  
ATOM   1657  OG1 THR A 106     -19.281  -6.485  19.744  1.00 98.45           O  
ATOM   1658  HG1 THR A 106     -18.389  -6.624  20.070  1.00 98.45           H  
ATOM   1659  N   THR A 107     -21.470  -8.239  19.840  1.00 97.49           N  
ATOM   1660  H   THR A 107     -20.835  -7.634  20.341  1.00 97.49           H  
ATOM   1661  CA  THR A 107     -22.792  -8.547  20.416  1.00 97.49           C  
ATOM   1662  HA  THR A 107     -23.129  -9.505  20.019  1.00 97.49           H  
ATOM   1663  C   THR A 107     -23.886  -7.540  20.054  1.00 97.49           C  
ATOM   1664  CB  THR A 107     -22.718  -8.693  21.942  1.00 97.49           C  
ATOM   1665  HB  THR A 107     -23.717  -8.906  22.322  1.00 97.49           H  
ATOM   1666  O   THR A 107     -25.059  -7.806  20.312  1.00 97.49           O  
ATOM   1667  CG2 THR A 107     -21.791  -9.829  22.376  1.00 97.49           C  
ATOM   1668 HG21 THR A 107     -20.768  -9.637  22.054  1.00 97.49           H  
ATOM   1669 HG22 THR A 107     -21.814  -9.919  23.462  1.00 97.49           H  
ATOM   1670 HG23 THR A 107     -22.135 -10.766  21.937  1.00 97.49           H  
ATOM   1671  OG1 THR A 107     -22.250  -7.506  22.544  1.00 97.49           O  
ATOM   1672  HG1 THR A 107     -21.315  -7.418  22.349  1.00 97.49           H  
ATOM   1673  N   GLN A 108     -23.532  -6.403  19.451  1.00 97.62           N  
ATOM   1674  H   GLN A 108     -22.563  -6.275  19.196  1.00 97.62           H  
ATOM   1675  CA  GLN A 108     -24.465  -5.354  19.027  1.00 97.62           C  
ATOM   1676  HA  GLN A 108     -25.481  -5.668  19.267  1.00 97.62           H  
ATOM   1677  C   GLN A 108     -24.401  -5.122  17.511  1.00 97.62           C  
ATOM   1678  CB  GLN A 108     -24.172  -4.046  19.776  1.00 97.62           C  
ATOM   1679  HB2 GLN A 108     -24.834  -3.256  19.421  1.00 97.62           H  
ATOM   1680  HB3 GLN A 108     -23.155  -3.737  19.536  1.00 97.62           H  
ATOM   1681  O   GLN A 108     -23.397  -5.474  16.889  1.00 97.62           O  
ATOM   1682  CG  GLN A 108     -24.338  -4.158  21.296  1.00 97.62           C  
ATOM   1683  HG2 GLN A 108     -24.119  -3.190  21.746  1.00 97.62           H  
ATOM   1684  HG3 GLN A 108     -23.620  -4.879  21.689  1.00 97.62           H  
ATOM   1685  CD  GLN A 108     -25.751  -4.561  21.706  1.00 97.62           C  
ATOM   1686  NE2 GLN A 108     -25.897  -5.325  22.765  1.00 97.62           N  
ATOM   1687 HE21 GLN A 108     -26.841  -5.633  22.951  1.00 97.62           H  
ATOM   1688 HE22 GLN A 108     -25.078  -5.702  23.220  1.00 97.62           H  
ATOM   1689  OE1 GLN A 108     -26.750  -4.213  21.096  1.00 97.62           O  
ATOM   1690  N   PRO A 109     -25.456  -4.542  16.907  1.00 97.69           N  
ATOM   1691  CA  PRO A 109     -25.432  -4.178  15.498  1.00 97.69           C  
ATOM   1692  HA  PRO A 109     -25.308  -5.079  14.897  1.00 97.69           H  
ATOM   1693  C   PRO A 109     -24.297  -3.202  15.195  1.00 97.69           C  
ATOM   1694  CB  PRO A 109     -26.785  -3.531  15.184  1.00 97.69           C  
ATOM   1695  HB2 PRO A 109     -27.202  -3.920  14.256  1.00 97.69           H  
ATOM   1696  HB3 PRO A 109     -26.682  -2.448  15.116  1.00 97.69           H  
ATOM   1697  O   PRO A 109     -24.084  -2.242  15.937  1.00 97.69           O  
ATOM   1698  CG  PRO A 109     -27.678  -3.864  16.375  1.00 97.69           C  
ATOM   1699  HG2 PRO A 109     -28.344  -3.034  16.613  1.00 97.69           H  
ATOM   1700  HG3 PRO A 109     -28.266  -4.753  16.148  1.00 97.69           H  
ATOM   1701  CD  PRO A 109     -26.712  -4.137  17.522  1.00 97.69           C  
ATOM   1702  HD2 PRO A 109     -27.121  -4.910  18.172  1.00 97.69           H  
ATOM   1703  HD3 PRO A 109     -26.562  -3.213  18.082  1.00 97.69           H  
ATOM   1704  N   PHE A 110     -23.626  -3.416  14.069  1.00 98.51           N  
ATOM   1705  H   PHE A 110     -23.850  -4.216  13.495  1.00 98.51           H  
ATOM   1706  CA  PHE A 110     -22.665  -2.473  13.514  1.00 98.51           C  
ATOM   1707  HA  PHE A 110     -22.976  -1.470  13.807  1.00 98.51           H  
ATOM   1708  C   PHE A 110     -22.681  -2.530  11.983  1.00 98.51           C  
ATOM   1709  CB  PHE A 110     -21.262  -2.730  14.092  1.00 98.51           C  
ATOM   1710  HB2 PHE A 110     -20.619  -1.889  13.832  1.00 98.51           H  
ATOM   1711  HB3 PHE A 110     -21.322  -2.749  15.181  1.00 98.51           H  
ATOM   1712  O   PHE A 110     -23.121  -3.522  11.391  1.00 98.51           O  
ATOM   1713  CG  PHE A 110     -20.594  -4.004  13.614  1.00 98.51           C  
ATOM   1714  CD1 PHE A 110     -20.940  -5.240  14.188  1.00 98.51           C  
ATOM   1715  HD1 PHE A 110     -21.683  -5.276  14.970  1.00 98.51           H  
ATOM   1716  CD2 PHE A 110     -19.616  -3.954  12.602  1.00 98.51           C  
ATOM   1717  HD2 PHE A 110     -19.342  -3.008  12.160  1.00 98.51           H  
ATOM   1718  CE1 PHE A 110     -20.302  -6.420  13.767  1.00 98.51           C  
ATOM   1719  HE1 PHE A 110     -20.554  -7.364  14.227  1.00 98.51           H  
ATOM   1720  CE2 PHE A 110     -18.985  -5.136  12.175  1.00 98.51           C  
ATOM   1721  HE2 PHE A 110     -18.227  -5.097  11.407  1.00 98.51           H  
ATOM   1722  CZ  PHE A 110     -19.327  -6.367  12.758  1.00 98.51           C  
ATOM   1723  HZ  PHE A 110     -18.833  -7.272  12.434  1.00 98.51           H  
ATOM   1724  N   THR A 111     -22.203  -1.466  11.347  1.00 98.60           N  
ATOM   1725  H   THR A 111     -21.874  -0.694  11.910  1.00 98.60           H  
ATOM   1726  CA  THR A 111     -22.036  -1.359   9.893  1.00 98.60           C  
ATOM   1727  HA  THR A 111     -22.175  -2.336   9.430  1.00 98.60           H  
ATOM   1728  C   THR A 111     -20.628  -0.877   9.598  1.00 98.60           C  
ATOM   1729  CB  THR A 111     -23.053  -0.385   9.281  1.00 98.60           C  
ATOM   1730  HB  THR A 111     -22.884   0.615   9.680  1.00 98.60           H  
ATOM   1731  O   THR A 111     -20.230   0.167  10.100  1.00 98.60           O  
ATOM   1732  CG2 THR A 111     -22.966  -0.310   7.757  1.00 98.60           C  
ATOM   1733 HG21 THR A 111     -22.006   0.109   7.455  1.00 98.60           H  
ATOM   1734 HG22 THR A 111     -23.754   0.342   7.383  1.00 98.60           H  
ATOM   1735 HG23 THR A 111     -23.081  -1.303   7.323  1.00 98.60           H  
ATOM   1736  OG1 THR A 111     -24.361  -0.792   9.619  1.00 98.60           O  
ATOM   1737  HG1 THR A 111     -24.527  -0.426  10.491  1.00 98.60           H  
ATOM   1738  N   LEU A 112     -19.875  -1.613   8.785  1.00 98.68           N  
ATOM   1739  H   LEU A 112     -20.292  -2.419   8.343  1.00 98.68           H  
ATOM   1740  CA  LEU A 112     -18.567  -1.169   8.300  1.00 98.68           C  
ATOM   1741  HA  LEU A 112     -18.054  -0.603   9.077  1.00 98.68           H  
ATOM   1742  C   LEU A 112     -18.783  -0.239   7.103  1.00 98.68           C  
ATOM   1743  CB  LEU A 112     -17.709  -2.387   7.922  1.00 98.68           C  
ATOM   1744  HB2 LEU A 112     -16.747  -2.026   7.557  1.00 98.68           H  
ATOM   1745  HB3 LEU A 112     -18.201  -2.911   7.103  1.00 98.68           H  
ATOM   1746  O   LEU A 112     -19.403  -0.644   6.123  1.00 98.68           O  
ATOM   1747  CG  LEU A 112     -17.465  -3.381   9.070  1.00 98.68           C  
ATOM   1748  HG  LEU A 112     -18.421  -3.682   9.500  1.00 98.68           H  
ATOM   1749  CD1 LEU A 112     -16.785  -4.644   8.548  1.00 98.68           C  
ATOM   1750 HD11 LEU A 112     -15.780  -4.406   8.200  1.00 98.68           H  
ATOM   1751 HD12 LEU A 112     -17.365  -5.060   7.724  1.00 98.68           H  
ATOM   1752 HD13 LEU A 112     -16.719  -5.382   9.348  1.00 98.68           H  
ATOM   1753  CD2 LEU A 112     -16.592  -2.781  10.175  1.00 98.68           C  
ATOM   1754 HD21 LEU A 112     -15.658  -2.414   9.750  1.00 98.68           H  
ATOM   1755 HD22 LEU A 112     -17.117  -1.956  10.655  1.00 98.68           H  
ATOM   1756 HD23 LEU A 112     -16.370  -3.535  10.931  1.00 98.68           H  
ATOM   1757  N   GLU A 113     -18.287   0.992   7.166  1.00 98.44           N  
ATOM   1758  H   GLU A 113     -17.733   1.261   7.968  1.00 98.44           H  
ATOM   1759  CA  GLU A 113     -18.539   2.032   6.157  1.00 98.44           C  
ATOM   1760  HA  GLU A 113     -19.475   1.808   5.646  1.00 98.44           H  
ATOM   1761  C   GLU A 113     -17.445   2.041   5.071  1.00 98.44           C  
ATOM   1762  CB  GLU A 113     -18.725   3.401   6.834  1.00 98.44           C  
ATOM   1763  HB2 GLU A 113     -17.816   3.637   7.387  1.00 98.44           H  
ATOM   1764  HB3 GLU A 113     -18.863   4.156   6.061  1.00 98.44           H  
ATOM   1765  O   GLU A 113     -16.770   3.047   4.827  1.00 98.44           O  
ATOM   1766  CG  GLU A 113     -19.931   3.470   7.788  1.00 98.44           C  
ATOM   1767  HG2 GLU A 113     -20.832   3.224   7.226  1.00 98.44           H  
ATOM   1768  HG3 GLU A 113     -19.817   2.726   8.577  1.00 98.44           H  
ATOM   1769  CD  GLU A 113     -20.084   4.861   8.433  1.00 98.44           C  
ATOM   1770  OE1 GLU A 113     -21.233   5.232   8.763  1.00 98.44           O  
ATOM   1771  OE2 GLU A 113     -19.055   5.560   8.600  1.00 98.44           O  
ATOM   1772  N   TRP A 114     -17.216   0.888   4.430  1.00 98.37           N  
ATOM   1773  H   TRP A 114     -17.792   0.094   4.670  1.00 98.37           H  
ATOM   1774  CA  TRP A 114     -16.099   0.682   3.499  1.00 98.37           C  
ATOM   1775  HA  TRP A 114     -15.178   0.933   4.026  1.00 98.37           H  
ATOM   1776  C   TRP A 114     -16.118   1.571   2.256  1.00 98.37           C  
ATOM   1777  CB  TRP A 114     -16.034  -0.783   3.070  1.00 98.37           C  
ATOM   1778  HB2 TRP A 114     -15.273  -0.890   2.297  1.00 98.37           H  
ATOM   1779  HB3 TRP A 114     -16.985  -1.051   2.610  1.00 98.37           H  
ATOM   1780  O   TRP A 114     -15.058   1.793   1.663  1.00 98.37           O  
ATOM   1781  CG  TRP A 114     -15.717  -1.762   4.151  1.00 98.37           C  
ATOM   1782  CD1 TRP A 114     -16.370  -2.925   4.363  1.00 98.37           C  
ATOM   1783  HD1 TRP A 114     -17.198  -3.271   3.761  1.00 98.37           H  
ATOM   1784  CD2 TRP A 114     -14.620  -1.731   5.113  1.00 98.37           C  
ATOM   1785  CE2 TRP A 114     -14.672  -2.925   5.888  1.00 98.37           C  
ATOM   1786  CE3 TRP A 114     -13.550  -0.845   5.372  1.00 98.37           C  
ATOM   1787  HE3 TRP A 114     -13.430   0.034   4.756  1.00 98.37           H  
ATOM   1788  NE1 TRP A 114     -15.750  -3.620   5.384  1.00 98.37           N  
ATOM   1789  HE1 TRP A 114     -15.967  -4.580   5.613  1.00 98.37           H  
ATOM   1790  CH2 TRP A 114     -12.694  -2.295   7.132  1.00 98.37           C  
ATOM   1791  HH2 TRP A 114     -11.948  -2.520   7.881  1.00 98.37           H  
ATOM   1792  CZ2 TRP A 114     -13.721  -3.215   6.878  1.00 98.37           C  
ATOM   1793  HZ2 TRP A 114     -13.749  -4.158   7.405  1.00 98.37           H  
ATOM   1794  CZ3 TRP A 114     -12.606  -1.112   6.378  1.00 98.37           C  
ATOM   1795  HZ3 TRP A 114     -11.791  -0.423   6.542  1.00 98.37           H  
ATOM   1796  N   SER A 115     -17.263   2.158   1.897  1.00 97.77           N  
ATOM   1797  H   SER A 115     -18.089   2.002   2.457  1.00 97.77           H  
ATOM   1798  CA  SER A 115     -17.323   3.164   0.829  1.00 97.77           C  
ATOM   1799  HA  SER A 115     -16.975   2.704  -0.096  1.00 97.77           H  
ATOM   1800  C   SER A 115     -16.419   4.380   1.102  1.00 97.77           C  
ATOM   1801  CB  SER A 115     -18.771   3.611   0.617  1.00 97.77           C  
ATOM   1802  HB2 SER A 115     -18.805   4.298  -0.229  1.00 97.77           H  
ATOM   1803  HB3 SER A 115     -19.388   2.743   0.386  1.00 97.77           H  
ATOM   1804  O   SER A 115     -15.960   5.034   0.164  1.00 97.77           O  
ATOM   1805  OG  SER A 115     -19.285   4.264   1.759  1.00 97.77           O  
ATOM   1806  HG  SER A 115     -19.617   3.600   2.368  1.00 97.77           H  
ATOM   1807  N   ASN A 116     -16.088   4.636   2.375  1.00 97.53           N  
ATOM   1808  H   ASN A 116     -16.526   4.067   3.085  1.00 97.53           H  
ATOM   1809  CA  ASN A 116     -15.198   5.709   2.826  1.00 97.53           C  
ATOM   1810  HA  ASN A 116     -15.129   6.460   2.040  1.00 97.53           H  
ATOM   1811  C   ASN A 116     -13.755   5.246   3.117  1.00 97.53           C  
ATOM   1812  CB  ASN A 116     -15.839   6.369   4.056  1.00 97.53           C  
ATOM   1813  HB2 ASN A 116     -15.977   5.619   4.835  1.00 97.53           H  
ATOM   1814  HB3 ASN A 116     -15.181   7.148   4.443  1.00 97.53           H  
ATOM   1815  O   ASN A 116     -12.923   6.062   3.514  1.00 97.53           O  
ATOM   1816  CG  ASN A 116     -17.176   7.010   3.739  1.00 97.53           C  
ATOM   1817  ND2 ASN A 116     -18.193   6.720   4.514  1.00 97.53           N  
ATOM   1818 HD21 ASN A 116     -18.105   6.022   5.239  1.00 97.53           H  
ATOM   1819 HD22 ASN A 116     -19.105   7.027   4.209  1.00 97.53           H  
ATOM   1820  OD1 ASN A 116     -17.308   7.798   2.814  1.00 97.53           O  
ATOM   1821  N   ALA A 117     -13.441   3.960   2.936  1.00 97.68           N  
ATOM   1822  H   ALA A 117     -14.166   3.340   2.604  1.00 97.68           H  
ATOM   1823  CA  ALA A 117     -12.136   3.368   3.250  1.00 97.68           C  
ATOM   1824  HA  ALA A 117     -11.376   4.147   3.180  1.00 97.68           H  
ATOM   1825  C   ALA A 117     -11.725   2.290   2.229  1.00 97.68           C  
ATOM   1826  CB  ALA A 117     -12.152   2.878   4.702  1.00 97.68           C  
ATOM   1827  HB1 ALA A 117     -11.215   2.378   4.946  1.00 97.68           H  
ATOM   1828  HB2 ALA A 117     -12.269   3.735   5.365  1.00 97.68           H  
ATOM   1829  HB3 ALA A 117     -12.985   2.192   4.856  1.00 97.68           H  
ATOM   1830  O   ALA A 117     -11.215   1.232   2.586  1.00 97.68           O  
ATOM   1831  N   VAL A 118     -11.928   2.594   0.944  1.00 97.80           N  
ATOM   1832  H   VAL A 118     -12.412   3.464   0.771  1.00 97.80           H  
ATOM   1833  CA  VAL A 118     -11.788   1.680  -0.206  1.00 97.80           C  
ATOM   1834  HA  VAL A 118     -12.615   0.970  -0.185  1.00 97.80           H  
ATOM   1835  C   VAL A 118     -10.495   0.859  -0.195  1.00 97.80           C  
ATOM   1836  CB  VAL A 118     -11.875   2.497  -1.514  1.00 97.80           C  
ATOM   1837  HB  VAL A 118     -11.098   3.262  -1.497  1.00 97.80           H  
ATOM   1838  O   VAL A 118     -10.541  -0.354  -0.355  1.00 97.80           O  
ATOM   1839  CG1 VAL A 118     -11.660   1.657  -2.779  1.00 97.80           C  
ATOM   1840 HG11 VAL A 118     -10.655   1.235  -2.796  1.00 97.80           H  
ATOM   1841 HG12 VAL A 118     -12.381   0.841  -2.821  1.00 97.80           H  
ATOM   1842 HG13 VAL A 118     -11.779   2.279  -3.666  1.00 97.80           H  
ATOM   1843  CG2 VAL A 118     -13.230   3.213  -1.622  1.00 97.80           C  
ATOM   1844 HG21 VAL A 118     -13.318   3.713  -2.586  1.00 97.80           H  
ATOM   1845 HG22 VAL A 118     -14.046   2.498  -1.518  1.00 97.80           H  
ATOM   1846 HG23 VAL A 118     -13.334   3.967  -0.842  1.00 97.80           H  
ATOM   1847  N   ILE A 119      -9.342   1.502   0.006  1.00 97.48           N  
ATOM   1848  H   ILE A 119      -9.365   2.501   0.155  1.00 97.48           H  
ATOM   1849  CA  ILE A 119      -8.042   0.815  -0.044  1.00 97.48           C  
ATOM   1850  HA  ILE A 119      -7.994   0.199  -0.942  1.00 97.48           H  
ATOM   1851  C   ILE A 119      -7.871  -0.134   1.142  1.00 97.48           C  
ATOM   1852  CB  ILE A 119      -6.904   1.853  -0.098  1.00 97.48           C  
ATOM   1853  HB  ILE A 119      -7.069   2.579   0.698  1.00 97.48           H  
ATOM   1854  O   ILE A 119      -7.357  -1.236   0.982  1.00 97.48           O  
ATOM   1855  CG1 ILE A 119      -6.919   2.585  -1.457  1.00 97.48           C  
ATOM   1856 HG12 ILE A 119      -6.378   1.988  -2.192  1.00 97.48           H  
ATOM   1857 HG13 ILE A 119      -7.937   2.715  -1.824  1.00 97.48           H  
ATOM   1858  CG2 ILE A 119      -5.521   1.203   0.114  1.00 97.48           C  
ATOM   1859 HG21 ILE A 119      -5.410   0.345  -0.549  1.00 97.48           H  
ATOM   1860 HG22 ILE A 119      -5.415   0.865   1.145  1.00 97.48           H  
ATOM   1861 HG23 ILE A 119      -4.721   1.911  -0.100  1.00 97.48           H  
ATOM   1862  CD1 ILE A 119      -6.284   3.972  -1.359  1.00 97.48           C  
ATOM   1863 HD11 ILE A 119      -7.021   4.682  -0.983  1.00 97.48           H  
ATOM   1864 HD12 ILE A 119      -5.937   4.296  -2.340  1.00 97.48           H  
ATOM   1865 HD13 ILE A 119      -5.456   3.943  -0.651  1.00 97.48           H  
ATOM   1866  N   LEU A 120      -8.297   0.279   2.338  1.00 98.19           N  
ATOM   1867  H   LEU A 120      -8.837   1.129   2.405  1.00 98.19           H  
ATOM   1868  CA  LEU A 120      -8.186  -0.587   3.506  1.00 98.19           C  
ATOM   1869  HA  LEU A 120      -7.190  -1.030   3.484  1.00 98.19           H  
ATOM   1870  C   LEU A 120      -9.188  -1.745   3.435  1.00 98.19           C  
ATOM   1871  CB  LEU A 120      -8.325   0.239   4.792  1.00 98.19           C  
ATOM   1872  HB2 LEU A 120      -9.344   0.621   4.855  1.00 98.19           H  
ATOM   1873  HB3 LEU A 120      -7.642   1.087   4.745  1.00 98.19           H  
ATOM   1874  O   LEU A 120      -8.838  -2.846   3.844  1.00 98.19           O  
ATOM   1875  CG  LEU A 120      -8.015  -0.580   6.061  1.00 98.19           C  
ATOM   1876  HG  LEU A 120      -8.702  -1.423   6.134  1.00 98.19           H  
ATOM   1877  CD1 LEU A 120      -6.573  -1.099   6.102  1.00 98.19           C  
ATOM   1878 HD11 LEU A 120      -6.383  -1.585   7.059  1.00 98.19           H  
ATOM   1879 HD12 LEU A 120      -6.428  -1.848   5.323  1.00 98.19           H  
ATOM   1880 HD13 LEU A 120      -5.874  -0.276   5.954  1.00 98.19           H  
ATOM   1881  CD2 LEU A 120      -8.221   0.298   7.291  1.00 98.19           C  
ATOM   1882 HD21 LEU A 120      -8.019  -0.277   8.195  1.00 98.19           H  
ATOM   1883 HD22 LEU A 120      -7.561   1.164   7.239  1.00 98.19           H  
ATOM   1884 HD23 LEU A 120      -9.259   0.630   7.311  1.00 98.19           H  
ATOM   1885  N   ALA A 121     -10.385  -1.518   2.886  1.00 98.44           N  
ATOM   1886  H   ALA A 121     -10.618  -0.582   2.586  1.00 98.44           H  
ATOM   1887  CA  ALA A 121     -11.356  -2.575   2.615  1.00 98.44           C  
ATOM   1888  HA  ALA A 121     -11.637  -3.044   3.557  1.00 98.44           H  
ATOM   1889  C   ALA A 121     -10.741  -3.659   1.716  1.00 98.44           C  
ATOM   1890  CB  ALA A 121     -12.612  -1.954   1.992  1.00 98.44           C  
ATOM   1891  HB1 ALA A 121     -13.390  -2.713   1.909  1.00 98.44           H  
ATOM   1892  HB2 ALA A 121     -12.971  -1.137   2.617  1.00 98.44           H  
ATOM   1893  HB3 ALA A 121     -12.395  -1.571   0.994  1.00 98.44           H  
ATOM   1894  O   ALA A 121     -10.714  -4.821   2.112  1.00 98.44           O  
ATOM   1895  N   ASP A 122     -10.136  -3.261   0.591  1.00 97.80           N  
ATOM   1896  H   ASP A 122     -10.221  -2.293   0.318  1.00 97.80           H  
ATOM   1897  CA  ASP A 122      -9.444  -4.165  -0.339  1.00 97.80           C  
ATOM   1898  HA  ASP A 122     -10.156  -4.895  -0.726  1.00 97.80           H  
ATOM   1899  C   ASP A 122      -8.303  -4.944   0.345  1.00 97.80           C  
ATOM   1900  CB  ASP A 122      -8.930  -3.322  -1.514  1.00 97.80           C  
ATOM   1901  HB2 ASP A 122      -9.769  -2.790  -1.962  1.00 97.80           H  
ATOM   1902  HB3 ASP A 122      -8.227  -2.574  -1.145  1.00 97.80           H  
ATOM   1903  O   ASP A 122      -8.248  -6.171   0.287  1.00 97.80           O  
ATOM   1904  CG  ASP A 122      -8.248  -4.160  -2.594  1.00 97.80           C  
ATOM   1905  OD1 ASP A 122      -8.964  -4.667  -3.475  1.00 97.80           O  
ATOM   1906  OD2 ASP A 122      -6.995  -4.197  -2.595  1.00 97.80           O  
ATOM   1907  N   ILE A 123      -7.441  -4.256   1.108  1.00 97.42           N  
ATOM   1908  H   ILE A 123      -7.523  -3.249   1.110  1.00 97.42           H  
ATOM   1909  CA  ILE A 123      -6.363  -4.897   1.886  1.00 97.42           C  
ATOM   1910  HA  ILE A 123      -5.715  -5.435   1.194  1.00 97.42           H  
ATOM   1911  C   ILE A 123      -6.920  -5.939   2.870  1.00 97.42           C  
ATOM   1912  CB  ILE A 123      -5.524  -3.818   2.616  1.00 97.42           C  
ATOM   1913  HB  ILE A 123      -6.214  -3.130   3.105  1.00 97.42           H  
ATOM   1914  O   ILE A 123      -6.331  -7.009   3.040  1.00 97.42           O  
ATOM   1915  CG1 ILE A 123      -4.676  -3.024   1.596  1.00 97.42           C  
ATOM   1916 HG12 ILE A 123      -3.898  -3.670   1.190  1.00 97.42           H  
ATOM   1917 HG13 ILE A 123      -5.308  -2.717   0.763  1.00 97.42           H  
ATOM   1918  CG2 ILE A 123      -4.605  -4.409   3.708  1.00 97.42           C  
ATOM   1919 HG21 ILE A 123      -3.920  -5.134   3.269  1.00 97.42           H  
ATOM   1920 HG22 ILE A 123      -4.035  -3.620   4.198  1.00 97.42           H  
ATOM   1921 HG23 ILE A 123      -5.198  -4.900   4.480  1.00 97.42           H  
ATOM   1922  CD1 ILE A 123      -4.022  -1.757   2.166  1.00 97.42           C  
ATOM   1923 HD11 ILE A 123      -3.564  -1.197   1.351  1.00 97.42           H  
ATOM   1924 HD12 ILE A 123      -3.245  -2.012   2.887  1.00 97.42           H  
ATOM   1925 HD13 ILE A 123      -4.776  -1.133   2.645  1.00 97.42           H  
ATOM   1926  N   LEU A 124      -8.041  -5.639   3.531  1.00 98.20           N  
ATOM   1927  H   LEU A 124      -8.501  -4.768   3.308  1.00 98.20           H  
ATOM   1928  CA  LEU A 124      -8.671  -6.507   4.528  1.00 98.20           C  
ATOM   1929  HA  LEU A 124      -7.894  -7.113   4.994  1.00 98.20           H  
ATOM   1930  C   LEU A 124      -9.646  -7.536   3.923  1.00 98.20           C  
ATOM   1931  CB  LEU A 124      -9.319  -5.647   5.631  1.00 98.20           C  
ATOM   1932  HB2 LEU A 124     -10.071  -5.007   5.170  1.00 98.20           H  
ATOM   1933  HB3 LEU A 124      -9.831  -6.310   6.329  1.00 98.20           H  
ATOM   1934  O   LEU A 124     -10.274  -8.277   4.679  1.00 98.20           O  
ATOM   1935  CG  LEU A 124      -8.345  -4.764   6.438  1.00 98.20           C  
ATOM   1936  HG  LEU A 124      -7.856  -4.042   5.784  1.00 98.20           H  
ATOM   1937  CD1 LEU A 124      -9.124  -3.997   7.509  1.00 98.20           C  
ATOM   1938 HD11 LEU A 124      -9.599  -4.696   8.198  1.00 98.20           H  
ATOM   1939 HD12 LEU A 124      -8.452  -3.336   8.055  1.00 98.20           H  
ATOM   1940 HD13 LEU A 124      -9.892  -3.397   7.020  1.00 98.20           H  
ATOM   1941  CD2 LEU A 124      -7.245  -5.562   7.141  1.00 98.20           C  
ATOM   1942 HD21 LEU A 124      -6.645  -4.892   7.758  1.00 98.20           H  
ATOM   1943 HD22 LEU A 124      -7.700  -6.329   7.767  1.00 98.20           H  
ATOM   1944 HD23 LEU A 124      -6.595  -6.029   6.402  1.00 98.20           H  
ATOM   1945  N   GLY A 125      -9.748  -7.626   2.593  1.00 98.14           N  
ATOM   1946  H   GLY A 125      -9.240  -6.969   2.018  1.00 98.14           H  
ATOM   1947  CA  GLY A 125     -10.573  -8.621   1.904  1.00 98.14           C  
ATOM   1948  HA2 GLY A 125     -10.249  -8.667   0.864  1.00 98.14           H  
ATOM   1949  HA3 GLY A 125     -10.416  -9.600   2.355  1.00 98.14           H  
ATOM   1950  C   GLY A 125     -12.074  -8.314   1.916  1.00 98.14           C  
ATOM   1951  O   GLY A 125     -12.893  -9.231   1.981  1.00 98.14           O  
ATOM   1952  N   TYR A 126     -12.453  -7.037   1.899  1.00 98.56           N  
ATOM   1953  H   TYR A 126     -11.734  -6.333   1.816  1.00 98.56           H  
ATOM   1954  CA  TYR A 126     -13.837  -6.575   1.808  1.00 98.56           C  
ATOM   1955  HA  TYR A 126     -14.513  -7.430   1.789  1.00 98.56           H  
ATOM   1956  C   TYR A 126     -14.064  -5.781   0.521  1.00 98.56           C  
ATOM   1957  CB  TYR A 126     -14.200  -5.707   3.022  1.00 98.56           C  
ATOM   1958  HB2 TYR A 126     -13.475  -4.897   3.107  1.00 98.56           H  
ATOM   1959  HB3 TYR A 126     -15.168  -5.244   2.834  1.00 98.56           H  
ATOM   1960  O   TYR A 126     -13.226  -4.979   0.112  1.00 98.56           O  
ATOM   1961  CG  TYR A 126     -14.272  -6.442   4.348  1.00 98.56           C  
ATOM   1962  CD1 TYR A 126     -15.502  -6.949   4.810  1.00 98.56           C  
ATOM   1963  HD1 TYR A 126     -16.384  -6.840   4.196  1.00 98.56           H  
ATOM   1964  CD2 TYR A 126     -13.113  -6.607   5.127  1.00 98.56           C  
ATOM   1965  HD2 TYR A 126     -12.170  -6.228   4.763  1.00 98.56           H  
ATOM   1966  CE1 TYR A 126     -15.569  -7.633   6.041  1.00 98.56           C  
ATOM   1967  HE1 TYR A 126     -16.508  -8.044   6.379  1.00 98.56           H  
ATOM   1968  CE2 TYR A 126     -13.174  -7.291   6.357  1.00 98.56           C  
ATOM   1969  HE2 TYR A 126     -12.277  -7.439   6.941  1.00 98.56           H  
ATOM   1970  OH  TYR A 126     -14.463  -8.497   7.989  1.00 98.56           O  
ATOM   1971  HH  TYR A 126     -15.330  -8.881   8.139  1.00 98.56           H  
ATOM   1972  CZ  TYR A 126     -14.400  -7.816   6.813  1.00 98.56           C  
ATOM   1973  N   ASP A 127     -15.254  -5.930  -0.056  1.00 97.70           N  
ATOM   1974  H   ASP A 127     -15.831  -6.716   0.208  1.00 97.70           H  
ATOM   1975  CA  ASP A 127     -15.719  -5.048  -1.123  1.00 97.70           C  
ATOM   1976  HA  ASP A 127     -15.019  -5.123  -1.955  1.00 97.70           H  
ATOM   1977  C   ASP A 127     -15.760  -3.585  -0.641  1.00 97.70           C  
ATOM   1978  CB  ASP A 127     -17.114  -5.464  -1.618  1.00 97.70           C  
ATOM   1979  HB2 ASP A 127     -17.459  -4.717  -2.334  1.00 97.70           H  
ATOM   1980  HB3 ASP A 127     -17.799  -5.457  -0.770  1.00 97.70           H  
ATOM   1981  O   ASP A 127     -16.040  -3.283   0.521  1.00 97.70           O  
ATOM   1982  CG  ASP A 127     -17.196  -6.832  -2.302  1.00 97.70           C  
ATOM   1983  OD1 ASP A 127     -16.142  -7.425  -2.609  1.00 97.70           O  
ATOM   1984  OD2 ASP A 127     -18.338  -7.304  -2.496  1.00 97.70           O  
ATOM   1985  N   SER A 128     -15.564  -2.649  -1.568  1.00 95.85           N  
ATOM   1986  H   SER A 128     -15.375  -2.963  -2.510  1.00 95.85           H  
ATOM   1987  CA  SER A 128     -15.567  -1.200  -1.315  1.00 95.85           C  
ATOM   1988  HA  SER A 128     -15.083  -1.039  -0.352  1.00 95.85           H  
ATOM   1989  C   SER A 128     -16.975  -0.596  -1.174  1.00 95.85           C  
ATOM   1990  CB  SER A 128     -14.706  -0.495  -2.362  1.00 95.85           C  
ATOM   1991  HB2 SER A 128     -13.667  -0.767  -2.175  1.00 95.85           H  
ATOM   1992  HB3 SER A 128     -14.810   0.585  -2.254  1.00 95.85           H  
ATOM   1993  O   SER A 128     -17.274   0.486  -1.684  1.00 95.85           O  
ATOM   1994  OG  SER A 128     -15.037  -0.874  -3.687  1.00 95.85           O  
ATOM   1995  HG  SER A 128     -14.453  -1.593  -3.939  1.00 95.85           H  
ATOM   1996  N   VAL A 129     -17.862  -1.309  -0.480  1.00 97.75           N  
ATOM   1997  H   VAL A 129     -17.517  -2.137  -0.015  1.00 97.75           H  
ATOM   1998  CA  VAL A 129     -19.250  -0.925  -0.204  1.00 97.75           C  
ATOM   1999  HA  VAL A 129     -19.364   0.141  -0.398  1.00 97.75           H  
ATOM   2000  C   VAL A 129     -19.579  -1.154   1.264  1.00 97.75           C  
ATOM   2001  CB  VAL A 129     -20.258  -1.680  -1.096  1.00 97.75           C  
ATOM   2002  HB  VAL A 129     -21.258  -1.325  -0.845  1.00 97.75           H  
ATOM   2003  O   VAL A 129     -19.046  -2.066   1.894  1.00 97.75           O  
ATOM   2004  CG1 VAL A 129     -20.028  -1.375  -2.581  1.00 97.75           C  
ATOM   2005 HG11 VAL A 129     -20.827  -1.816  -3.177  1.00 97.75           H  
ATOM   2006 HG12 VAL A 129     -19.073  -1.789  -2.904  1.00 97.75           H  
ATOM   2007 HG13 VAL A 129     -20.015  -0.296  -2.736  1.00 97.75           H  
ATOM   2008  CG2 VAL A 129     -20.238  -3.201  -0.901  1.00 97.75           C  
ATOM   2009 HG21 VAL A 129     -20.954  -3.676  -1.573  1.00 97.75           H  
ATOM   2010 HG22 VAL A 129     -19.243  -3.592  -1.110  1.00 97.75           H  
ATOM   2011 HG23 VAL A 129     -20.507  -3.455   0.124  1.00 97.75           H  
ATOM   2012  N   ASP A 130     -20.478  -0.340   1.812  1.00 98.24           N  
ATOM   2013  H   ASP A 130     -20.859   0.429   1.279  1.00 98.24           H  
ATOM   2014  CA  ASP A 130     -20.849  -0.453   3.221  1.00 98.24           C  
ATOM   2015  HA  ASP A 130     -19.933  -0.348   3.803  1.00 98.24           H  
ATOM   2016  C   ASP A 130     -21.459  -1.831   3.523  1.00 98.24           C  
ATOM   2017  CB  ASP A 130     -21.802   0.673   3.646  1.00 98.24           C  
ATOM   2018  HB2 ASP A 130     -22.734   0.572   3.090  1.00 98.24           H  
ATOM   2019  HB3 ASP A 130     -22.026   0.555   4.706  1.00 98.24           H  
ATOM   2020  O   ASP A 130     -22.329  -2.322   2.796  1.00 98.24           O  
ATOM   2021  CG  ASP A 130     -21.240   2.080   3.424  1.00 98.24           C  
ATOM   2022  OD1 ASP A 130     -20.006   2.231   3.242  1.00 98.24           O  
ATOM   2023  OD2 ASP A 130     -22.063   3.014   3.368  1.00 98.24           O  
ATOM   2024  N   LEU A 131     -21.009  -2.449   4.614  1.00 98.34           N  
ATOM   2025  H   LEU A 131     -20.321  -1.962   5.171  1.00 98.34           H  
ATOM   2026  CA  LEU A 131     -21.385  -3.802   5.007  1.00 98.34           C  
ATOM   2027  HA  LEU A 131     -22.089  -4.195   4.274  1.00 98.34           H  
ATOM   2028  C   LEU A 131     -22.077  -3.791   6.369  1.00 98.34           C  
ATOM   2029  CB  LEU A 131     -20.138  -4.703   4.975  1.00 98.34           C  
ATOM   2030  HB2 LEU A 131     -19.381  -4.276   5.632  1.00 98.34           H  
ATOM   2031  HB3 LEU A 131     -19.737  -4.704   3.962  1.00 98.34           H  
ATOM   2032  O   LEU A 131     -21.442  -3.627   7.412  1.00 98.34           O  
ATOM   2033  CG  LEU A 131     -20.408  -6.155   5.414  1.00 98.34           C  
ATOM   2034  HG  LEU A 131     -20.774  -6.169   6.441  1.00 98.34           H  
ATOM   2035  CD1 LEU A 131     -21.427  -6.865   4.520  1.00 98.34           C  
ATOM   2036 HD11 LEU A 131     -21.497  -7.916   4.802  1.00 98.34           H  
ATOM   2037 HD12 LEU A 131     -21.115  -6.794   3.478  1.00 98.34           H  
ATOM   2038 HD13 LEU A 131     -22.412  -6.412   4.637  1.00 98.34           H  
ATOM   2039  CD2 LEU A 131     -19.107  -6.951   5.373  1.00 98.34           C  
ATOM   2040 HD21 LEU A 131     -18.753  -7.021   4.344  1.00 98.34           H  
ATOM   2041 HD22 LEU A 131     -18.349  -6.449   5.974  1.00 98.34           H  
ATOM   2042 HD23 LEU A 131     -19.267  -7.959   5.756  1.00 98.34           H  
ATOM   2043  N   ILE A 132     -23.391  -4.019   6.358  1.00 98.17           N  
ATOM   2044  H   ILE A 132     -23.840  -4.125   5.460  1.00 98.17           H  
ATOM   2045  CA  ILE A 132     -24.196  -4.183   7.573  1.00 98.17           C  
ATOM   2046  HA  ILE A 132     -23.867  -3.454   8.313  1.00 98.17           H  
ATOM   2047  C   ILE A 132     -23.954  -5.586   8.137  1.00 98.17           C  
ATOM   2048  CB  ILE A 132     -25.695  -3.926   7.296  1.00 98.17           C  
ATOM   2049  HB  ILE A 132     -26.045  -4.671   6.582  1.00 98.17           H  
ATOM   2050  O   ILE A 132     -24.176  -6.590   7.451  1.00 98.17           O  
ATOM   2051  CG1 ILE A 132     -25.917  -2.521   6.684  1.00 98.17           C  
ATOM   2052 HG12 ILE A 132     -25.631  -1.759   7.410  1.00 98.17           H  
ATOM   2053 HG13 ILE A 132     -25.284  -2.399   5.806  1.00 98.17           H  
ATOM   2054  CG2 ILE A 132     -26.501  -4.081   8.601  1.00 98.17           C  
ATOM   2055 HG21 ILE A 132     -26.374  -5.080   9.019  1.00 98.17           H  
ATOM   2056 HG22 ILE A 132     -27.566  -3.939   8.414  1.00 98.17           H  
ATOM   2057 HG23 ILE A 132     -26.164  -3.345   9.331  1.00 98.17           H  
ATOM   2058  CD1 ILE A 132     -27.357  -2.252   6.230  1.00 98.17           C  
ATOM   2059 HD11 ILE A 132     -27.389  -1.302   5.696  1.00 98.17           H  
ATOM   2060 HD12 ILE A 132     -28.024  -2.185   7.089  1.00 98.17           H  
ATOM   2061 HD13 ILE A 132     -27.691  -3.045   5.562  1.00 98.17           H  
ATOM   2062  N   ALA A 133     -23.532  -5.674   9.398  1.00 98.32           N  
ATOM   2063  H   ALA A 133     -23.373  -4.830   9.930  1.00 98.32           H  
ATOM   2064  CA  ALA A 133     -23.297  -6.954  10.048  1.00 98.32           C  
ATOM   2065  HA  ALA A 133     -22.609  -7.521   9.421  1.00 98.32           H  
ATOM   2066  C   ALA A 133     -24.601  -7.758  10.188  1.00 98.32           C  
ATOM   2067  CB  ALA A 133     -22.614  -6.714  11.393  1.00 98.32           C  
ATOM   2068  HB1 ALA A 133     -22.328  -7.666  11.841  1.00 98.32           H  
ATOM   2069  HB2 ALA A 133     -21.718  -6.112  11.240  1.00 98.32           H  
ATOM   2070  HB3 ALA A 133     -23.286  -6.179  12.063  1.00 98.32           H  
ATOM   2071  O   ALA A 133     -25.638  -7.253  10.622  1.00 98.32           O  
ATOM   2072  N   THR A 134     -24.550  -9.045   9.849  1.00 98.16           N  
ATOM   2073  H   THR A 134     -23.653  -9.428   9.586  1.00 98.16           H  
ATOM   2074  CA  THR A 134     -25.718  -9.933   9.893  1.00 98.16           C  
ATOM   2075  HA  THR A 134     -26.619  -9.333   9.767  1.00 98.16           H  
ATOM   2076  C   THR A 134     -25.799 -10.644  11.240  1.00 98.16           C  
ATOM   2077  CB  THR A 134     -25.682 -10.937   8.737  1.00 98.16           C  
ATOM   2078  HB  THR A 134     -24.796 -11.567   8.823  1.00 98.16           H  
ATOM   2079  O   THR A 134     -24.818 -11.228  11.700  1.00 98.16           O  
ATOM   2080  CG2 THR A 134     -26.935 -11.815   8.683  1.00 98.16           C  
ATOM   2081 HG21 THR A 134     -27.826 -11.190   8.636  1.00 98.16           H  
ATOM   2082 HG22 THR A 134     -26.984 -12.464   9.558  1.00 98.16           H  
ATOM   2083 HG23 THR A 134     -26.892 -12.442   7.792  1.00 98.16           H  
ATOM   2084  OG1 THR A 134     -25.645 -10.246   7.512  1.00 98.16           O  
ATOM   2085  HG1 THR A 134     -25.016  -9.523   7.582  1.00 98.16           H  
ATOM   2086  N   LEU A 135     -26.978 -10.645  11.867  1.00 98.14           N  
ATOM   2087  H   LEU A 135     -27.744 -10.131  11.456  1.00 98.14           H  
ATOM   2088  CA  LEU A 135     -27.214 -11.361  13.122  1.00 98.14           C  
ATOM   2089  HA  LEU A 135     -26.370 -11.169  13.784  1.00 98.14           H  
ATOM   2090  C   LEU A 135     -27.312 -12.874  12.880  1.00 98.14           C  
ATOM   2091  CB  LEU A 135     -28.485 -10.806  13.790  1.00 98.14           C  
ATOM   2092  HB2 LEU A 135     -28.358  -9.735  13.948  1.00 98.14           H  
ATOM   2093  HB3 LEU A 135     -29.325 -10.946  13.110  1.00 98.14           H  
ATOM   2094  O   LEU A 135     -28.257 -13.349  12.252  1.00 98.14           O  
ATOM   2095  CG  LEU A 135     -28.831 -11.470  15.137  1.00 98.14           C  
ATOM   2096  HG  LEU A 135     -28.978 -12.541  14.993  1.00 98.14           H  
ATOM   2097  CD1 LEU A 135     -27.739 -11.268  16.187  1.00 98.14           C  
ATOM   2098 HD11 LEU A 135     -27.482 -10.211  16.255  1.00 98.14           H  
ATOM   2099 HD12 LEU A 135     -28.083 -11.611  17.163  1.00 98.14           H  
ATOM   2100 HD13 LEU A 135     -26.845 -11.827  15.913  1.00 98.14           H  
ATOM   2101  CD2 LEU A 135     -30.137 -10.891  15.679  1.00 98.14           C  
ATOM   2102 HD21 LEU A 135     -30.020  -9.821  15.853  1.00 98.14           H  
ATOM   2103 HD22 LEU A 135     -30.935 -11.050  14.954  1.00 98.14           H  
ATOM   2104 HD23 LEU A 135     -30.403 -11.381  16.616  1.00 98.14           H  
ATOM   2105  N   THR A 136     -26.371 -13.642  13.428  1.00 95.77           N  
ATOM   2106  H   THR A 136     -25.605 -13.185  13.903  1.00 95.77           H  
ATOM   2107  CA  THR A 136     -26.366 -15.111  13.389  1.00 95.77           C  
ATOM   2108  HA  THR A 136     -27.356 -15.468  13.104  1.00 95.77           H  
ATOM   2109  C   THR A 136     -26.024 -15.663  14.769  1.00 95.77           C  
ATOM   2110  CB  THR A 136     -25.368 -15.634  12.345  1.00 95.77           C  
ATOM   2111  HB  THR A 136     -24.357 -15.323  12.610  1.00 95.77           H  
ATOM   2112  O   THR A 136     -24.990 -15.335  15.338  1.00 95.77           O  
ATOM   2113  CG2 THR A 136     -25.416 -17.157  12.207  1.00 95.77           C  
ATOM   2114 HG21 THR A 136     -26.431 -17.478  11.972  1.00 95.77           H  
ATOM   2115 HG22 THR A 136     -25.077 -17.630  13.128  1.00 95.77           H  
ATOM   2116 HG23 THR A 136     -24.751 -17.461  11.399  1.00 95.77           H  
ATOM   2117  OG1 THR A 136     -25.692 -15.120  11.078  1.00 95.77           O  
ATOM   2118  HG1 THR A 136     -25.619 -14.164  11.131  1.00 95.77           H  
ATOM   2119  N   GLY A 137     -26.894 -16.501  15.341  1.00 94.64           N  
ATOM   2120  H   GLY A 137     -27.732 -16.751  14.836  1.00 94.64           H  
ATOM   2121  CA  GLY A 137     -26.618 -17.152  16.631  1.00 94.64           C  
ATOM   2122  HA2 GLY A 137     -25.702 -17.736  16.543  1.00 94.64           H  
ATOM   2123  HA3 GLY A 137     -27.436 -17.831  16.867  1.00 94.64           H  
ATOM   2124  C   GLY A 137     -26.445 -16.192  17.819  1.00 94.64           C  
ATOM   2125  O   GLY A 137     -25.771 -16.543  18.780  1.00 94.64           O  
ATOM   2126  N   GLY A 138     -27.033 -14.991  17.762  1.00 95.20           N  
ATOM   2127  H   GLY A 138     -27.530 -14.742  16.918  1.00 95.20           H  
ATOM   2128  CA  GLY A 138     -26.899 -13.970  18.811  1.00 95.20           C  
ATOM   2129  HA2 GLY A 138     -27.773 -13.319  18.789  1.00 95.20           H  
ATOM   2130  HA3 GLY A 138     -26.863 -14.454  19.787  1.00 95.20           H  
ATOM   2131  C   GLY A 138     -25.654 -13.083  18.690  1.00 95.20           C  
ATOM   2132  O   GLY A 138     -25.420 -12.262  19.571  1.00 95.20           O  
ATOM   2133  N   VAL A 139     -24.882 -13.227  17.611  1.00 97.83           N  
ATOM   2134  H   VAL A 139     -25.103 -13.949  16.941  1.00 97.83           H  
ATOM   2135  CA  VAL A 139     -23.692 -12.422  17.313  1.00 97.83           C  
ATOM   2136  HA  VAL A 139     -23.559 -11.655  18.076  1.00 97.83           H  
ATOM   2137  C   VAL A 139     -23.894 -11.721  15.971  1.00 97.83           C  
ATOM   2138  CB  VAL A 139     -22.436 -13.316  17.316  1.00 97.83           C  
ATOM   2139  HB  VAL A 139     -22.544 -14.086  16.552  1.00 97.83           H  
ATOM   2140  O   VAL A 139     -24.403 -12.322  15.022  1.00 97.83           O  
ATOM   2141  CG1 VAL A 139     -21.158 -12.529  17.028  1.00 97.83           C  
ATOM   2142 HG11 VAL A 139     -21.012 -11.748  17.775  1.00 97.83           H  
ATOM   2143 HG12 VAL A 139     -21.196 -12.083  16.034  1.00 97.83           H  
ATOM   2144 HG13 VAL A 139     -20.304 -13.206  17.054  1.00 97.83           H  
ATOM   2145  CG2 VAL A 139     -22.253 -14.004  18.678  1.00 97.83           C  
ATOM   2146 HG21 VAL A 139     -21.329 -14.582  18.676  1.00 97.83           H  
ATOM   2147 HG22 VAL A 139     -22.206 -13.255  19.469  1.00 97.83           H  
ATOM   2148 HG23 VAL A 139     -23.079 -14.687  18.872  1.00 97.83           H  
ATOM   2149  N   TYR A 140     -23.530 -10.445  15.891  1.00 98.62           N  
ATOM   2150  H   TYR A 140     -23.051 -10.027  16.675  1.00 98.62           H  
ATOM   2151  CA  TYR A 140     -23.500  -9.703  14.634  1.00 98.62           C  
ATOM   2152  HA  TYR A 140     -24.296 -10.055  13.978  1.00 98.62           H  
ATOM   2153  C   TYR A 140     -22.163  -9.957  13.951  1.00 98.62           C  
ATOM   2154  CB  TYR A 140     -23.728  -8.211  14.886  1.00 98.62           C  
ATOM   2155  HB2 TYR A 140     -23.027  -7.858  15.641  1.00 98.62           H  
ATOM   2156  HB3 TYR A 140     -23.521  -7.660  13.968  1.00 98.62           H  
ATOM   2157  O   TYR A 140     -21.119  -9.800  14.581  1.00 98.62           O  
ATOM   2158  CG  TYR A 140     -25.143  -7.904  15.320  1.00 98.62           C  
ATOM   2159  CD1 TYR A 140     -26.116  -7.549  14.366  1.00 98.62           C  
ATOM   2160  HD1 TYR A 140     -25.849  -7.466  13.322  1.00 98.62           H  
ATOM   2161  CD2 TYR A 140     -25.487  -7.993  16.681  1.00 98.62           C  
ATOM   2162  HD2 TYR A 140     -24.730  -8.259  17.404  1.00 98.62           H  
ATOM   2163  CE1 TYR A 140     -27.434  -7.278  14.780  1.00 98.62           C  
ATOM   2164  HE1 TYR A 140     -28.185  -6.990  14.059  1.00 98.62           H  
ATOM   2165  CE2 TYR A 140     -26.799  -7.716  17.101  1.00 98.62           C  
ATOM   2166  HE2 TYR A 140     -27.045  -7.776  18.151  1.00 98.62           H  
ATOM   2167  OH  TYR A 140     -29.054  -7.135  16.544  1.00 98.62           O  
ATOM   2168  HH  TYR A 140     -29.119  -7.148  17.502  1.00 98.62           H  
ATOM   2169  CZ  TYR A 140     -27.777  -7.371  16.145  1.00 98.62           C  
ATOM   2170  N   ARG A 141     -22.203 -10.367  12.681  1.00 98.41           N  
ATOM   2171  H   ARG A 141     -23.110 -10.511  12.261  1.00 98.41           H  
ATOM   2172  CA  ARG A 141     -21.030 -10.799  11.917  1.00 98.41           C  
ATOM   2173  HA  ARG A 141     -20.130 -10.603  12.499  1.00 98.41           H  
ATOM   2174  C   ARG A 141     -20.903 -10.041  10.599  1.00 98.41           C  
ATOM   2175  CB  ARG A 141     -21.138 -12.315  11.693  1.00 98.41           C  
ATOM   2176  HB2 ARG A 141     -22.024 -12.525  11.094  1.00 98.41           H  
ATOM   2177  HB3 ARG A 141     -21.247 -12.809  12.658  1.00 98.41           H  
ATOM   2178  O   ARG A 141     -21.857  -9.998   9.821  1.00 98.41           O  
ATOM   2179  CG  ARG A 141     -19.900 -12.875  10.981  1.00 98.41           C  
ATOM   2180  HG2 ARG A 141     -19.737 -12.333  10.050  1.00 98.41           H  
ATOM   2181  HG3 ARG A 141     -19.032 -12.728  11.623  1.00 98.41           H  
ATOM   2182  CD  ARG A 141     -20.050 -14.360  10.642  1.00 98.41           C  
ATOM   2183  HD2 ARG A 141     -19.234 -14.646   9.979  1.00 98.41           H  
ATOM   2184  HD3 ARG A 141     -20.999 -14.522  10.131  1.00 98.41           H  
ATOM   2185  NE  ARG A 141     -19.964 -15.180  11.849  1.00 98.41           N  
ATOM   2186  HE  ARG A 141     -19.607 -14.725  12.677  1.00 98.41           H  
ATOM   2187  NH1 ARG A 141     -20.259 -17.263  10.951  1.00 98.41           N  
ATOM   2188 HH11 ARG A 141     -20.187 -18.265  11.051  1.00 98.41           H  
ATOM   2189 HH12 ARG A 141     -20.410 -16.817  10.058  1.00 98.41           H  
ATOM   2190  NH2 ARG A 141     -19.675 -17.015  13.106  1.00 98.41           N  
ATOM   2191 HH21 ARG A 141     -19.507 -18.004  13.230  1.00 98.41           H  
ATOM   2192 HH22 ARG A 141     -19.282 -16.354  13.760  1.00 98.41           H  
ATOM   2193  CZ  ARG A 141     -19.977 -16.487  11.960  1.00 98.41           C  
ATOM   2194  N   ALA A 142     -19.705  -9.542  10.319  1.00 98.50           N  
ATOM   2195  H   ALA A 142     -18.994  -9.591  11.035  1.00 98.50           H  
ATOM   2196  CA  ALA A 142     -19.299  -9.006   9.025  1.00 98.50           C  
ATOM   2197  HA  ALA A 142     -20.131  -9.048   8.323  1.00 98.50           H  
ATOM   2198  C   ALA A 142     -18.147  -9.853   8.459  1.00 98.50           C  
ATOM   2199  CB  ALA A 142     -18.921  -7.534   9.209  1.00 98.50           C  
ATOM   2200  HB1 ALA A 142     -18.599  -7.116   8.255  1.00 98.50           H  
ATOM   2201  HB2 ALA A 142     -19.780  -6.969   9.569  1.00 98.50           H  
ATOM   2202  HB3 ALA A 142     -18.105  -7.443   9.927  1.00 98.50           H  
ATOM   2203  O   ALA A 142     -17.042  -9.851   9.004  1.00 98.50           O  
ATOM   2204  N   VAL A 143     -18.413 -10.598   7.384  1.00 98.29           N  
ATOM   2205  H   VAL A 143     -19.299 -10.471   6.915  1.00 98.29           H  
ATOM   2206  CA  VAL A 143     -17.437 -11.483   6.723  1.00 98.29           C  
ATOM   2207  HA  VAL A 143     -16.586 -11.648   7.384  1.00 98.29           H  
ATOM   2208  C   VAL A 143     -16.928 -10.810   5.454  1.00 98.29           C  
ATOM   2209  CB  VAL A 143     -18.037 -12.864   6.379  1.00 98.29           C  
ATOM   2210  HB  VAL A 143     -18.771 -12.753   5.580  1.00 98.29           H  
ATOM   2211  O   VAL A 143     -17.734 -10.278   4.693  1.00 98.29           O  
ATOM   2212  CG1 VAL A 143     -16.966 -13.865   5.932  1.00 98.29           C  
ATOM   2213 HG11 VAL A 143     -16.477 -13.513   5.023  1.00 98.29           H  
ATOM   2214 HG12 VAL A 143     -17.417 -14.833   5.713  1.00 98.29           H  
ATOM   2215 HG13 VAL A 143     -16.210 -13.982   6.708  1.00 98.29           H  
ATOM   2216  CG2 VAL A 143     -18.743 -13.496   7.582  1.00 98.29           C  
ATOM   2217 HG21 VAL A 143     -18.041 -13.549   8.414  1.00 98.29           H  
ATOM   2218 HG22 VAL A 143     -19.082 -14.500   7.326  1.00 98.29           H  
ATOM   2219 HG23 VAL A 143     -19.613 -12.897   7.851  1.00 98.29           H  
ATOM   2220  N   GLY A 144     -15.616 -10.848   5.244  1.00 98.19           N  
ATOM   2221  H   GLY A 144     -15.019 -11.245   5.956  1.00 98.19           H  
ATOM   2222  CA  GLY A 144     -14.967 -10.427   4.011  1.00 98.19           C  
ATOM   2223  HA2 GLY A 144     -13.886 -10.527   4.104  1.00 98.19           H  
ATOM   2224  HA3 GLY A 144     -15.188  -9.376   3.821  1.00 98.19           H  
ATOM   2225  C   GLY A 144     -15.429 -11.246   2.808  1.00 98.19           C  
ATOM   2226  O   GLY A 144     -15.833 -12.406   2.926  1.00 98.19           O  
ATOM   2227  N   THR A 145     -15.389 -10.615   1.645  1.00 97.65           N  
ATOM   2228  H   THR A 145     -14.984  -9.691   1.616  1.00 97.65           H  
ATOM   2229  CA  THR A 145     -15.762 -11.191   0.348  1.00 97.65           C  
ATOM   2230  HA  THR A 145     -16.441 -12.030   0.500  1.00 97.65           H  
ATOM   2231  C   THR A 145     -14.554 -11.739  -0.406  1.00 97.65           C  
ATOM   2232  CB  THR A 145     -16.481 -10.129  -0.499  1.00 97.65           C  
ATOM   2233  HB  THR A 145     -16.561 -10.464  -1.533  1.00 97.65           H  
ATOM   2234  O   THR A 145     -14.717 -12.571  -1.300  1.00 97.65           O  
ATOM   2235  CG2 THR A 145     -17.881  -9.871   0.063  1.00 97.65           C  
ATOM   2236 HG21 THR A 145     -17.815  -9.477   1.078  1.00 97.65           H  
ATOM   2237 HG22 THR A 145     -18.455 -10.797   0.064  1.00 97.65           H  
ATOM   2238 HG23 THR A 145     -18.387  -9.140  -0.568  1.00 97.65           H  
ATOM   2239  OG1 THR A 145     -15.779  -8.909  -0.439  1.00 97.65           O  
ATOM   2240  HG1 THR A 145     -15.833  -8.491  -1.302  1.00 97.65           H  
ATOM   2241  N   GLU A 146     -13.348 -11.328  -0.010  1.00 97.48           N  
ATOM   2242  H   GLU A 146     -13.299 -10.654   0.740  1.00 97.48           H  
ATOM   2243  CA  GLU A 146     -12.085 -11.671  -0.648  1.00 97.48           C  
ATOM   2244  HA  GLU A 146     -12.241 -12.529  -1.302  1.00 97.48           H  
ATOM   2245  C   GLU A 146     -11.016 -12.076   0.377  1.00 97.48           C  
ATOM   2246  CB  GLU A 146     -11.603 -10.504  -1.526  1.00 97.48           C  
ATOM   2247  HB2 GLU A 146     -11.407  -9.634  -0.899  1.00 97.48           H  
ATOM   2248  HB3 GLU A 146     -10.672 -10.810  -2.003  1.00 97.48           H  
ATOM   2249  O   GLU A 146     -11.178 -11.957   1.595  1.00 97.48           O  
ATOM   2250  CG  GLU A 146     -12.616 -10.127  -2.623  1.00 97.48           C  
ATOM   2251  HG2 GLU A 146     -12.956 -11.045  -3.102  1.00 97.48           H  
ATOM   2252  HG3 GLU A 146     -13.479  -9.642  -2.167  1.00 97.48           H  
ATOM   2253  CD  GLU A 146     -12.027  -9.205  -3.700  1.00 97.48           C  
ATOM   2254  OE1 GLU A 146     -12.651  -9.121  -4.785  1.00 97.48           O  
ATOM   2255  OE2 GLU A 146     -10.909  -8.691  -3.489  1.00 97.48           O  
ATOM   2256  N   VAL A 147      -9.905 -12.612  -0.129  1.00 97.44           N  
ATOM   2257  H   VAL A 147      -9.772 -12.550  -1.128  1.00 97.44           H  
ATOM   2258  CA  VAL A 147      -8.756 -12.988   0.700  1.00 97.44           C  
ATOM   2259  HA  VAL A 147      -9.112 -13.547   1.565  1.00 97.44           H  
ATOM   2260  C   VAL A 147      -8.067 -11.724   1.197  1.00 97.44           C  
ATOM   2261  CB  VAL A 147      -7.766 -13.871  -0.083  1.00 97.44           C  
ATOM   2262  HB  VAL A 147      -7.410 -13.329  -0.959  1.00 97.44           H  
ATOM   2263  O   VAL A 147      -7.752 -10.844   0.400  1.00 97.44           O  
ATOM   2264  CG1 VAL A 147      -6.550 -14.266   0.766  1.00 97.44           C  
ATOM   2265 HG11 VAL A 147      -5.942 -15.000   0.237  1.00 97.44           H  
ATOM   2266 HG12 VAL A 147      -6.875 -14.675   1.723  1.00 97.44           H  
ATOM   2267 HG13 VAL A 147      -5.931 -13.388   0.947  1.00 97.44           H  
ATOM   2268  CG2 VAL A 147      -8.440 -15.161  -0.565  1.00 97.44           C  
ATOM   2269 HG21 VAL A 147      -9.244 -14.925  -1.262  1.00 97.44           H  
ATOM   2270 HG22 VAL A 147      -7.716 -15.794  -1.077  1.00 97.44           H  
ATOM   2271 HG23 VAL A 147      -8.851 -15.697   0.291  1.00 97.44           H  
ATOM   2272  N   VAL A 148      -7.762 -11.667   2.495  1.00 97.79           N  
ATOM   2273  H   VAL A 148      -8.083 -12.409   3.100  1.00 97.79           H  
ATOM   2274  CA  VAL A 148      -6.934 -10.598   3.065  1.00 97.79           C  
ATOM   2275  HA  VAL A 148      -7.450  -9.648   2.933  1.00 97.79           H  
ATOM   2276  C   VAL A 148      -5.599 -10.538   2.322  1.00 97.79           C  
ATOM   2277  CB  VAL A 148      -6.691 -10.823   4.567  1.00 97.79           C  
ATOM   2278  HB  VAL A 148      -6.214 -11.791   4.715  1.00 97.79           H  
ATOM   2279  O   VAL A 148      -4.847 -11.515   2.279  1.00 97.79           O  
ATOM   2280  CG1 VAL A 148      -5.797  -9.737   5.176  1.00 97.79           C  
ATOM   2281 HG11 VAL A 148      -6.279  -8.763   5.090  1.00 97.79           H  
ATOM   2282 HG12 VAL A 148      -5.607  -9.957   6.227  1.00 97.79           H  
ATOM   2283 HG13 VAL A 148      -4.847  -9.699   4.644  1.00 97.79           H  
ATOM   2284  CG2 VAL A 148      -7.997 -10.797   5.362  1.00 97.79           C  
ATOM   2285 HG21 VAL A 148      -7.793 -11.035   6.406  1.00 97.79           H  
ATOM   2286 HG22 VAL A 148      -8.445  -9.804   5.305  1.00 97.79           H  
ATOM   2287 HG23 VAL A 148      -8.707 -11.525   4.970  1.00 97.79           H  
ATOM   2288  N   ASN A 149      -5.273  -9.372   1.774  1.00 95.38           N  
ATOM   2289  H   ASN A 149      -5.911  -8.596   1.882  1.00 95.38           H  
ATOM   2290  CA  ASN A 149      -4.060  -9.156   1.007  1.00 95.38           C  
ATOM   2291  HA  ASN A 149      -3.562 -10.110   0.834  1.00 95.38           H  
ATOM   2292  C   ASN A 149      -3.099  -8.262   1.796  1.00 95.38           C  
ATOM   2293  CB  ASN A 149      -4.444  -8.594  -0.370  1.00 95.38           C  
ATOM   2294  HB2 ASN A 149      -4.927  -7.624  -0.256  1.00 95.38           H  
ATOM   2295  HB3 ASN A 149      -5.156  -9.264  -0.852  1.00 95.38           H  
ATOM   2296  O   ASN A 149      -3.232  -7.040   1.790  1.00 95.38           O  
ATOM   2297  CG  ASN A 149      -3.235  -8.453  -1.272  1.00 95.38           C  
ATOM   2298  ND2 ASN A 149      -3.385  -7.799  -2.399  1.00 95.38           N  
ATOM   2299 HD21 ASN A 149      -2.552  -7.643  -2.948  1.00 95.38           H  
ATOM   2300 HD22 ASN A 149      -4.285  -7.411  -2.639  1.00 95.38           H  
ATOM   2301  OD1 ASN A 149      -2.143  -8.909  -0.964  1.00 95.38           O  
ATOM   2302  N   LEU A 150      -2.112  -8.863   2.469  1.00 94.60           N  
ATOM   2303  H   LEU A 150      -2.089  -9.873   2.449  1.00 94.60           H  
ATOM   2304  CA  LEU A 150      -1.097  -8.156   3.270  1.00 94.60           C  
ATOM   2305  HA  LEU A 150      -1.466  -7.155   3.495  1.00 94.60           H  
ATOM   2306  C   LEU A 150       0.242  -7.955   2.541  1.00 94.60           C  
ATOM   2307  CB  LEU A 150      -0.863  -8.863   4.614  1.00 94.60           C  
ATOM   2308  HB2 LEU A 150      -0.178  -8.249   5.198  1.00 94.60           H  
ATOM   2309  HB3 LEU A 150      -0.374  -9.818   4.421  1.00 94.60           H  
ATOM   2310  O   LEU A 150       1.213  -7.518   3.158  1.00 94.60           O  
ATOM   2311  CG  LEU A 150      -2.109  -9.113   5.468  1.00 94.60           C  
ATOM   2312  HG  LEU A 150      -2.756  -9.799   4.921  1.00 94.60           H  
ATOM   2313  CD1 LEU A 150      -1.712  -9.808   6.770  1.00 94.60           C  
ATOM   2314 HD11 LEU A 150      -1.235  -9.101   7.448  1.00 94.60           H  
ATOM   2315 HD12 LEU A 150      -2.600 -10.235   7.236  1.00 94.60           H  
ATOM   2316 HD13 LEU A 150      -1.018 -10.621   6.560  1.00 94.60           H  
ATOM   2317  CD2 LEU A 150      -2.871  -7.823   5.793  1.00 94.60           C  
ATOM   2318 HD21 LEU A 150      -3.272  -7.384   4.879  1.00 94.60           H  
ATOM   2319 HD22 LEU A 150      -2.211  -7.110   6.287  1.00 94.60           H  
ATOM   2320 HD23 LEU A 150      -3.712  -8.053   6.446  1.00 94.60           H  
ATOM   2321  N   ILE A 151       0.315  -8.273   1.247  1.00 92.38           N  
ATOM   2322  H   ILE A 151      -0.527  -8.531   0.752  1.00 92.38           H  
ATOM   2323  CA  ILE A 151       1.559  -8.227   0.476  1.00 92.38           C  
ATOM   2324  HA  ILE A 151       2.384  -7.967   1.140  1.00 92.38           H  
ATOM   2325  C   ILE A 151       1.510  -7.136  -0.588  1.00 92.38           C  
ATOM   2326  CB  ILE A 151       1.890  -9.612  -0.126  1.00 92.38           C  
ATOM   2327  HB  ILE A 151       2.783  -9.490  -0.739  1.00 92.38           H  
ATOM   2328  O   ILE A 151       0.598  -7.118  -1.405  1.00 92.38           O  
ATOM   2329  CG1 ILE A 151       0.769 -10.201  -1.019  1.00 92.38           C  
ATOM   2330 HG12 ILE A 151      -0.091 -10.463  -0.403  1.00 92.38           H  
ATOM   2331 HG13 ILE A 151       0.445  -9.468  -1.757  1.00 92.38           H  
ATOM   2332  CG2 ILE A 151       2.230 -10.589   1.017  1.00 92.38           C  
ATOM   2333 HG21 ILE A 151       2.970 -10.141   1.681  1.00 92.38           H  
ATOM   2334 HG22 ILE A 151       2.648 -11.513   0.617  1.00 92.38           H  
ATOM   2335 HG23 ILE A 151       1.335 -10.821   1.594  1.00 92.38           H  
ATOM   2336  CD1 ILE A 151       1.190 -11.439  -1.816  1.00 92.38           C  
ATOM   2337 HD11 ILE A 151       2.075 -11.214  -2.411  1.00 92.38           H  
ATOM   2338 HD12 ILE A 151       1.401 -12.272  -1.145  1.00 92.38           H  
ATOM   2339 HD13 ILE A 151       0.377 -11.728  -2.482  1.00 92.38           H  
ATOM   2340  N   ASP A 152       2.518  -6.262  -0.628  1.00 90.64           N  
ATOM   2341  H   ASP A 152       3.220  -6.261   0.098  1.00 90.64           H  
ATOM   2342  CA  ASP A 152       2.713  -5.367  -1.774  1.00 90.64           C  
ATOM   2343  HA  ASP A 152       1.744  -4.974  -2.084  1.00 90.64           H  
ATOM   2344  C   ASP A 152       3.341  -6.187  -2.921  1.00 90.64           C  
ATOM   2345  CB  ASP A 152       3.579  -4.150  -1.401  1.00 90.64           C  
ATOM   2346  HB2 ASP A 152       4.585  -4.491  -1.156  1.00 90.64           H  
ATOM   2347  HB3 ASP A 152       3.657  -3.506  -2.277  1.00 90.64           H  
ATOM   2348  O   ASP A 152       4.451  -6.705  -2.756  1.00 90.64           O  
ATOM   2349  CG  ASP A 152       3.034  -3.310  -0.239  1.00 90.64           C  
ATOM   2350  OD1 ASP A 152       1.808  -3.087  -0.170  1.00 90.64           O  
ATOM   2351  OD2 ASP A 152       3.845  -2.871   0.604  1.00 90.64           O  
ATOM   2352  N   PRO A 153       2.672  -6.359  -4.077  1.00 93.05           N  
ATOM   2353  CA  PRO A 153       3.189  -7.211  -5.149  1.00 93.05           C  
ATOM   2354  HA  PRO A 153       3.620  -8.122  -4.733  1.00 93.05           H  
ATOM   2355  C   PRO A 153       4.267  -6.511  -5.992  1.00 93.05           C  
ATOM   2356  CB  PRO A 153       1.948  -7.570  -5.973  1.00 93.05           C  
ATOM   2357  HB2 PRO A 153       2.185  -7.761  -7.020  1.00 93.05           H  
ATOM   2358  HB3 PRO A 153       1.468  -8.444  -5.533  1.00 93.05           H  
ATOM   2359  O   PRO A 153       5.171  -7.153  -6.539  1.00 93.05           O  
ATOM   2360  CG  PRO A 153       1.030  -6.355  -5.803  1.00 93.05           C  
ATOM   2361  HG2 PRO A 153      -0.020  -6.616  -5.935  1.00 93.05           H  
ATOM   2362  HG3 PRO A 153       1.317  -5.565  -6.497  1.00 93.05           H  
ATOM   2363  CD  PRO A 153       1.321  -5.895  -4.379  1.00 93.05           C  
ATOM   2364  HD2 PRO A 153       1.251  -4.809  -4.311  1.00 93.05           H  
ATOM   2365  HD3 PRO A 153       0.603  -6.357  -3.701  1.00 93.05           H  
ATOM   2366  N   TYR A 154       4.172  -5.189  -6.133  1.00 95.78           N  
ATOM   2367  H   TYR A 154       3.432  -4.705  -5.647  1.00 95.78           H  
ATOM   2368  CA  TYR A 154       5.063  -4.380  -6.958  1.00 95.78           C  
ATOM   2369  HA  TYR A 154       6.087  -4.717  -6.800  1.00 95.78           H  
ATOM   2370  C   TYR A 154       4.992  -2.901  -6.567  1.00 95.78           C  
ATOM   2371  CB  TYR A 154       4.724  -4.573  -8.450  1.00 95.78           C  
ATOM   2372  HB2 TYR A 154       5.316  -3.878  -9.046  1.00 95.78           H  
ATOM   2373  HB3 TYR A 154       5.031  -5.576  -8.746  1.00 95.78           H  
ATOM   2374  O   TYR A 154       4.034  -2.441  -5.956  1.00 95.78           O  
ATOM   2375  CG  TYR A 154       3.263  -4.397  -8.816  1.00 95.78           C  
ATOM   2376  CD1 TYR A 154       2.446  -5.527  -9.020  1.00 95.78           C  
ATOM   2377  HD1 TYR A 154       2.867  -6.518  -8.926  1.00 95.78           H  
ATOM   2378  CD2 TYR A 154       2.715  -3.107  -8.933  1.00 95.78           C  
ATOM   2379  HD2 TYR A 154       3.321  -2.230  -8.755  1.00 95.78           H  
ATOM   2380  CE1 TYR A 154       1.077  -5.373  -9.320  1.00 95.78           C  
ATOM   2381  HE1 TYR A 154       0.445  -6.238  -9.459  1.00 95.78           H  
ATOM   2382  CE2 TYR A 154       1.352  -2.954  -9.234  1.00 95.78           C  
ATOM   2383  HE2 TYR A 154       0.903  -1.973  -9.281  1.00 95.78           H  
ATOM   2384  OH  TYR A 154      -0.782  -3.890  -9.719  1.00 95.78           O  
ATOM   2385  HH  TYR A 154      -1.294  -4.702  -9.736  1.00 95.78           H  
ATOM   2386  CZ  TYR A 154       0.530  -4.077  -9.429  1.00 95.78           C  
ATOM   2387  N   VAL A 155       5.992  -2.133  -6.996  1.00 96.38           N  
ATOM   2388  H   VAL A 155       6.750  -2.589  -7.482  1.00 96.38           H  
ATOM   2389  CA  VAL A 155       5.926  -0.666  -7.044  1.00 96.38           C  
ATOM   2390  HA  VAL A 155       4.935  -0.348  -6.722  1.00 96.38           H  
ATOM   2391  C   VAL A 155       6.104  -0.178  -8.472  1.00 96.38           C  
ATOM   2392  CB  VAL A 155       6.938   0.023  -6.112  1.00 96.38           C  
ATOM   2393  HB  VAL A 155       6.818   1.101  -6.218  1.00 96.38           H  
ATOM   2394  O   VAL A 155       6.855  -0.756  -9.260  1.00 96.38           O  
ATOM   2395  CG1 VAL A 155       6.694  -0.318  -4.647  1.00 96.38           C  
ATOM   2396 HG11 VAL A 155       7.259   0.357  -4.004  1.00 96.38           H  
ATOM   2397 HG12 VAL A 155       7.029  -1.339  -4.464  1.00 96.38           H  
ATOM   2398 HG13 VAL A 155       5.633  -0.235  -4.411  1.00 96.38           H  
ATOM   2399  CG2 VAL A 155       8.399  -0.316  -6.429  1.00 96.38           C  
ATOM   2400 HG21 VAL A 155       8.551  -1.395  -6.415  1.00 96.38           H  
ATOM   2401 HG22 VAL A 155       9.038   0.146  -5.676  1.00 96.38           H  
ATOM   2402 HG23 VAL A 155       8.663   0.091  -7.405  1.00 96.38           H  
ATOM   2403  N   PHE A 156       5.467   0.935  -8.809  1.00 96.35           N  
ATOM   2404  H   PHE A 156       4.872   1.373  -8.120  1.00 96.35           H  
ATOM   2405  CA  PHE A 156       5.739   1.636 -10.056  1.00 96.35           C  
ATOM   2406  HA  PHE A 156       6.112   0.925 -10.793  1.00 96.35           H  
ATOM   2407  C   PHE A 156       6.810   2.693  -9.843  1.00 96.35           C  
ATOM   2408  CB  PHE A 156       4.461   2.246 -10.628  1.00 96.35           C  
ATOM   2409  HB2 PHE A 156       4.027   2.919  -9.890  1.00 96.35           H  
ATOM   2410  HB3 PHE A 156       4.717   2.838 -11.507  1.00 96.35           H  
ATOM   2411  O   PHE A 156       6.698   3.533  -8.952  1.00 96.35           O  
ATOM   2412  CG  PHE A 156       3.445   1.207 -11.042  1.00 96.35           C  
ATOM   2413  CD1 PHE A 156       3.719   0.359 -12.133  1.00 96.35           C  
ATOM   2414  HD1 PHE A 156       4.649   0.451 -12.674  1.00 96.35           H  
ATOM   2415  CD2 PHE A 156       2.234   1.078 -10.337  1.00 96.35           C  
ATOM   2416  HD2 PHE A 156       2.016   1.704  -9.485  1.00 96.35           H  
ATOM   2417  CE1 PHE A 156       2.785  -0.621 -12.513  1.00 96.35           C  
ATOM   2418  HE1 PHE A 156       2.988  -1.288 -13.337  1.00 96.35           H  
ATOM   2419  CE2 PHE A 156       1.291   0.120 -10.739  1.00 96.35           C  
ATOM   2420  HE2 PHE A 156       0.352   0.034 -10.213  1.00 96.35           H  
ATOM   2421  CZ  PHE A 156       1.574  -0.741 -11.812  1.00 96.35           C  
ATOM   2422  HZ  PHE A 156       0.855  -1.497 -12.092  1.00 96.35           H  
ATOM   2423  N   LEU A 157       7.815   2.700 -10.714  1.00 96.32           N  
ATOM   2424  H   LEU A 157       7.807   1.993 -11.435  1.00 96.32           H  
ATOM   2425  CA  LEU A 157       8.671   3.861 -10.911  1.00 96.32           C  
ATOM   2426  HA  LEU A 157       8.775   4.392  -9.965  1.00 96.32           H  
ATOM   2427  C   LEU A 157       8.002   4.793 -11.923  1.00 96.32           C  
ATOM   2428  CB  LEU A 157      10.063   3.400 -11.360  1.00 96.32           C  
ATOM   2429  HB2 LEU A 157      10.524   2.842 -10.545  1.00 96.32           H  
ATOM   2430  HB3 LEU A 157       9.939   2.730 -12.211  1.00 96.32           H  
ATOM   2431  O   LEU A 157       7.631   4.371 -13.022  1.00 96.32           O  
ATOM   2432  CG  LEU A 157      10.994   4.547 -11.778  1.00 96.32           C  
ATOM   2433  HG  LEU A 157      10.542   5.086 -12.611  1.00 96.32           H  
ATOM   2434  CD1 LEU A 157      11.267   5.543 -10.656  1.00 96.32           C  
ATOM   2435 HD11 LEU A 157      10.345   6.014 -10.316  1.00 96.32           H  
ATOM   2436 HD12 LEU A 157      11.740   5.037  -9.815  1.00 96.32           H  
ATOM   2437 HD13 LEU A 157      11.928   6.325 -11.030  1.00 96.32           H  
ATOM   2438  CD2 LEU A 157      12.331   3.982 -12.246  1.00 96.32           C  
ATOM   2439 HD21 LEU A 157      12.956   4.791 -12.625  1.00 96.32           H  
ATOM   2440 HD22 LEU A 157      12.155   3.256 -13.039  1.00 96.32           H  
ATOM   2441 HD23 LEU A 157      12.839   3.490 -11.416  1.00 96.32           H  
ATOM   2442  N   ARG A 158       7.879   6.069 -11.560  1.00 97.28           N  
ATOM   2443  H   ARG A 158       8.186   6.329 -10.634  1.00 97.28           H  
ATOM   2444  CA  ARG A 158       7.182   7.092 -12.340  1.00 97.28           C  
ATOM   2445  HA  ARG A 158       6.882   6.660 -13.294  1.00 97.28           H  
ATOM   2446  C   ARG A 158       8.069   8.289 -12.651  1.00 97.28           C  
ATOM   2447  CB  ARG A 158       5.918   7.533 -11.595  1.00 97.28           C  
ATOM   2448  HB2 ARG A 158       5.448   8.346 -12.148  1.00 97.28           H  
ATOM   2449  HB3 ARG A 158       6.192   7.895 -10.604  1.00 97.28           H  
ATOM   2450  O   ARG A 158       8.939   8.644 -11.856  1.00 97.28           O  
ATOM   2451  CG  ARG A 158       4.906   6.391 -11.460  1.00 97.28           C  
ATOM   2452  HG2 ARG A 158       4.612   6.065 -12.457  1.00 97.28           H  
ATOM   2453  HG3 ARG A 158       5.341   5.552 -10.916  1.00 97.28           H  
ATOM   2454  CD  ARG A 158       3.662   6.866 -10.720  1.00 97.28           C  
ATOM   2455  HD2 ARG A 158       3.281   7.779 -11.178  1.00 97.28           H  
ATOM   2456  HD3 ARG A 158       3.952   7.095  -9.694  1.00 97.28           H  
ATOM   2457  NE  ARG A 158       2.622   5.830 -10.720  1.00 97.28           N  
ATOM   2458  HE  ARG A 158       2.579   5.220  -9.916  1.00 97.28           H  
ATOM   2459  NH1 ARG A 158       1.716   6.289 -12.778  1.00 97.28           N  
ATOM   2460 HH11 ARG A 158       1.107   6.027 -13.540  1.00 97.28           H  
ATOM   2461 HH12 ARG A 158       2.256   7.140 -12.851  1.00 97.28           H  
ATOM   2462  NH2 ARG A 158       1.011   4.527 -11.638  1.00 97.28           N  
ATOM   2463 HH21 ARG A 158       0.309   4.347 -12.341  1.00 97.28           H  
ATOM   2464 HH22 ARG A 158       0.836   4.060 -10.760  1.00 97.28           H  
ATOM   2465  CZ  ARG A 158       1.789   5.558 -11.703  1.00 97.28           C  
ATOM   2466  N   SER A 159       7.828   8.921 -13.799  1.00 96.70           N  
ATOM   2467  H   SER A 159       7.101   8.547 -14.393  1.00 96.70           H  
ATOM   2468  CA  SER A 159       8.495  10.163 -14.212  1.00 96.70           C  
ATOM   2469  HA  SER A 159       8.726  10.761 -13.331  1.00 96.70           H  
ATOM   2470  C   SER A 159       7.616  10.992 -15.148  1.00 96.70           C  
ATOM   2471  CB  SER A 159       9.809   9.838 -14.918  1.00 96.70           C  
ATOM   2472  HB2 SER A 159       9.604   9.187 -15.768  1.00 96.70           H  
ATOM   2473  HB3 SER A 159      10.475   9.317 -14.231  1.00 96.70           H  
ATOM   2474  O   SER A 159       7.320  10.586 -16.278  1.00 96.70           O  
ATOM   2475  OG  SER A 159      10.424  11.034 -15.356  1.00 96.70           O  
ATOM   2476  HG  SER A 159      10.756  11.460 -14.563  1.00 96.70           H  
ATOM   2477  N   LYS A 160       7.240  12.197 -14.708  1.00 96.11           N  
ATOM   2478  H   LYS A 160       7.623  12.525 -13.833  1.00 96.11           H  
ATOM   2479  CA  LYS A 160       6.432  13.127 -15.511  1.00 96.11           C  
ATOM   2480  HA  LYS A 160       5.589  12.584 -15.938  1.00 96.11           H  
ATOM   2481  C   LYS A 160       7.228  13.692 -16.683  1.00 96.11           C  
ATOM   2482  CB  LYS A 160       5.903  14.262 -14.624  1.00 96.11           C  
ATOM   2483  HB2 LYS A 160       6.732  14.738 -14.100  1.00 96.11           H  
ATOM   2484  HB3 LYS A 160       5.413  15.005 -15.252  1.00 96.11           H  
ATOM   2485  O   LYS A 160       6.668  13.894 -17.763  1.00 96.11           O  
ATOM   2486  CG  LYS A 160       4.887  13.723 -13.613  1.00 96.11           C  
ATOM   2487  HG2 LYS A 160       5.367  12.977 -12.980  1.00 96.11           H  
ATOM   2488  HG3 LYS A 160       4.074  13.249 -14.163  1.00 96.11           H  
ATOM   2489  CD  LYS A 160       4.304  14.823 -12.726  1.00 96.11           C  
ATOM   2490  HD2 LYS A 160       5.107  15.326 -12.187  1.00 96.11           H  
ATOM   2491  HD3 LYS A 160       3.766  15.536 -13.349  1.00 96.11           H  
ATOM   2492  CE  LYS A 160       3.349  14.136 -11.744  1.00 96.11           C  
ATOM   2493  HE2 LYS A 160       2.705  13.462 -12.309  1.00 96.11           H  
ATOM   2494  HE3 LYS A 160       3.930  13.497 -11.079  1.00 96.11           H  
ATOM   2495  NZ  LYS A 160       2.529  15.105 -10.977  1.00 96.11           N  
ATOM   2496  HZ1 LYS A 160       3.107  15.763 -10.475  1.00 96.11           H  
ATOM   2497  HZ2 LYS A 160       1.917  15.603 -11.607  1.00 96.11           H  
ATOM   2498  HZ3 LYS A 160       1.946  14.596 -10.327  1.00 96.11           H  
ATOM   2499  N   GLN A 161       8.528  13.920 -16.494  1.00 94.79           N  
ATOM   2500  H   GLN A 161       8.923  13.733 -15.584  1.00 94.79           H  
ATOM   2501  CA  GLN A 161       9.420  14.400 -17.544  1.00 94.79           C  
ATOM   2502  HA  GLN A 161       8.973  15.278 -18.011  1.00 94.79           H  
ATOM   2503  C   GLN A 161       9.566  13.350 -18.644  1.00 94.79           C  
ATOM   2504  CB  GLN A 161      10.787  14.797 -16.952  1.00 94.79           C  
ATOM   2505  HB2 GLN A 161      11.475  15.030 -17.765  1.00 94.79           H  
ATOM   2506  HB3 GLN A 161      11.202  13.952 -16.403  1.00 94.79           H  
ATOM   2507  O   GLN A 161       9.322  13.658 -19.812  1.00 94.79           O  
ATOM   2508  CG  GLN A 161      10.719  16.020 -16.018  1.00 94.79           C  
ATOM   2509  HG2 GLN A 161      10.056  15.815 -15.177  1.00 94.79           H  
ATOM   2510  HG3 GLN A 161      11.714  16.214 -15.617  1.00 94.79           H  
ATOM   2511  CD  GLN A 161      10.216  17.291 -16.687  1.00 94.79           C  
ATOM   2512  NE2 GLN A 161       9.747  18.247 -15.917  1.00 94.79           N  
ATOM   2513 HE21 GLN A 161       9.560  19.125 -16.379  1.00 94.79           H  
ATOM   2514 HE22 GLN A 161       9.831  18.178 -14.913  1.00 94.79           H  
ATOM   2515  OE1 GLN A 161      10.235  17.461 -17.895  1.00 94.79           O  
ATOM   2516  N   ILE A 162       9.881  12.094 -18.297  1.00 94.63           N  
ATOM   2517  H   ILE A 162      10.034  11.875 -17.323  1.00 94.63           H  
ATOM   2518  CA  ILE A 162      10.001  11.024 -19.300  1.00 94.63           C  
ATOM   2519  HA  ILE A 162      10.718  11.340 -20.058  1.00 94.63           H  
ATOM   2520  C   ILE A 162       8.683  10.818 -20.043  1.00 94.63           C  
ATOM   2521  CB  ILE A 162      10.507   9.710 -18.677  1.00 94.63           C  
ATOM   2522  HB  ILE A 162       9.828   9.447 -17.865  1.00 94.63           H  
ATOM   2523  O   ILE A 162       8.707  10.753 -21.269  1.00 94.63           O  
ATOM   2524  CG1 ILE A 162      11.928   9.847 -18.085  1.00 94.63           C  
ATOM   2525 HG12 ILE A 162      11.924  10.610 -17.306  1.00 94.63           H  
ATOM   2526 HG13 ILE A 162      12.201   8.905 -17.610  1.00 94.63           H  
ATOM   2527  CG2 ILE A 162      10.471   8.550 -19.690  1.00 94.63           C  
ATOM   2528 HG21 ILE A 162       9.441   8.287 -19.932  1.00 94.63           H  
ATOM   2529 HG22 ILE A 162      10.989   8.822 -20.610  1.00 94.63           H  
ATOM   2530 HG23 ILE A 162      10.941   7.668 -19.256  1.00 94.63           H  
ATOM   2531  CD1 ILE A 162      13.026  10.229 -19.083  1.00 94.63           C  
ATOM   2532 HD11 ILE A 162      12.838  11.228 -19.479  1.00 94.63           H  
ATOM   2533 HD12 ILE A 162      13.988  10.232 -18.570  1.00 94.63           H  
ATOM   2534 HD13 ILE A 162      13.074   9.511 -19.902  1.00 94.63           H  
ATOM   2535  N   ARG A 163       7.540  10.805 -19.341  1.00 94.58           N  
ATOM   2536  H   ARG A 163       7.589  10.823 -18.332  1.00 94.58           H  
ATOM   2537  CA  ARG A 163       6.218  10.745 -19.984  1.00 94.58           C  
ATOM   2538  HA  ARG A 163       6.127   9.803 -20.526  1.00 94.58           H  
ATOM   2539  C   ARG A 163       6.037  11.858 -21.018  1.00 94.58           C  
ATOM   2540  CB  ARG A 163       5.120  10.807 -18.911  1.00 94.58           C  
ATOM   2541  HB2 ARG A 163       5.231   9.962 -18.232  1.00 94.58           H  
ATOM   2542  HB3 ARG A 163       5.243  11.725 -18.336  1.00 94.58           H  
ATOM   2543  O   ARG A 163       5.641  11.580 -22.141  1.00 94.58           O  
ATOM   2544  CG  ARG A 163       3.710  10.783 -19.530  1.00 94.58           C  
ATOM   2545  HG2 ARG A 163       3.645  11.507 -20.343  1.00 94.58           H  
ATOM   2546  HG3 ARG A 163       3.498   9.793 -19.933  1.00 94.58           H  
ATOM   2547  CD  ARG A 163       2.643  11.167 -18.508  1.00 94.58           C  
ATOM   2548  HD2 ARG A 163       3.023  11.985 -17.895  1.00 94.58           H  
ATOM   2549  HD3 ARG A 163       2.433  10.308 -17.871  1.00 94.58           H  
ATOM   2550  NE  ARG A 163       1.402  11.594 -19.178  1.00 94.58           N  
ATOM   2551  HE  ARG A 163       1.228  11.225 -20.102  1.00 94.58           H  
ATOM   2552  NH1 ARG A 163       0.520  12.788 -17.435  1.00 94.58           N  
ATOM   2553 HH11 ARG A 163      -0.278  13.257 -17.030  1.00 94.58           H  
ATOM   2554 HH12 ARG A 163       1.268  12.436 -16.854  1.00 94.58           H  
ATOM   2555  NH2 ARG A 163      -0.609  12.636 -19.371  1.00 94.58           N  
ATOM   2556 HH21 ARG A 163      -0.774  12.178 -20.256  1.00 94.58           H  
ATOM   2557 HH22 ARG A 163      -1.390  13.133 -18.968  1.00 94.58           H  
ATOM   2558  CZ  ARG A 163       0.448  12.344 -18.662  1.00 94.58           C  
ATOM   2559  N   THR A 164       6.340  13.106 -20.658  1.00 92.76           N  
ATOM   2560  H   THR A 164       6.670  13.257 -19.716  1.00 92.76           H  
ATOM   2561  CA  THR A 164       6.159  14.272 -21.547  1.00 92.76           C  
ATOM   2562  HA  THR A 164       5.123  14.306 -21.882  1.00 92.76           H  
ATOM   2563  C   THR A 164       7.037  14.194 -22.799  1.00 92.76           C  
ATOM   2564  CB  THR A 164       6.466  15.572 -20.786  1.00 92.76           C  
ATOM   2565  HB  THR A 164       7.509  15.575 -20.470  1.00 92.76           H  
ATOM   2566  O   THR A 164       6.684  14.719 -23.851  1.00 92.76           O  
ATOM   2567  CG2 THR A 164       6.195  16.833 -21.607  1.00 92.76           C  
ATOM   2568 HG21 THR A 164       6.917  16.919 -22.419  1.00 92.76           H  
ATOM   2569 HG22 THR A 164       5.186  16.797 -22.019  1.00 92.76           H  
ATOM   2570 HG23 THR A 164       6.291  17.710 -20.966  1.00 92.76           H  
ATOM   2571  OG1 THR A 164       5.647  15.655 -19.640  1.00 92.76           O  
ATOM   2572  HG1 THR A 164       6.005  15.059 -18.978  1.00 92.76           H  
ATOM   2573  N   MET A 165       8.188  13.533 -22.695  1.00 92.52           N  
ATOM   2574  H   MET A 165       8.431  13.136 -21.799  1.00 92.52           H  
ATOM   2575  CA  MET A 165       9.124  13.356 -23.803  1.00 92.52           C  
ATOM   2576  HA  MET A 165       8.994  14.169 -24.517  1.00 92.52           H  
ATOM   2577  C   MET A 165       8.907  12.056 -24.582  1.00 92.52           C  
ATOM   2578  CB  MET A 165      10.547  13.428 -23.251  1.00 92.52           C  
ATOM   2579  HB2 MET A 165      10.671  12.682 -22.465  1.00 92.52           H  
ATOM   2580  HB3 MET A 165      11.253  13.212 -24.053  1.00 92.52           H  
ATOM   2581  O   MET A 165       9.539  11.874 -25.626  1.00 92.52           O  
ATOM   2582  CG  MET A 165      10.884  14.820 -22.717  1.00 92.52           C  
ATOM   2583  HG2 MET A 165      10.204  15.081 -21.906  1.00 92.52           H  
ATOM   2584  HG3 MET A 165      10.741  15.546 -23.517  1.00 92.52           H  
ATOM   2585  SD  MET A 165      12.588  14.951 -22.120  1.00 92.52           S  
ATOM   2586  CE  MET A 165      12.324  14.125 -20.529  1.00 92.52           C  
ATOM   2587  HE1 MET A 165      12.079  13.074 -20.678  1.00 92.52           H  
ATOM   2588  HE2 MET A 165      11.505  14.634 -20.021  1.00 92.52           H  
ATOM   2589  HE3 MET A 165      13.197  14.225 -19.884  1.00 92.52           H  
ATOM   2590  N   ALA A 166       8.059  11.147 -24.097  1.00 93.81           N  
ATOM   2591  H   ALA A 166       7.546  11.352 -23.252  1.00 93.81           H  
ATOM   2592  CA  ALA A 166       7.795   9.878 -24.750  1.00 93.81           C  
ATOM   2593  HA  ALA A 166       8.752   9.385 -24.923  1.00 93.81           H  
ATOM   2594  C   ALA A 166       7.117  10.105 -26.110  1.00 93.81           C  
ATOM   2595  CB  ALA A 166       6.973   8.976 -23.822  1.00 93.81           C  
ATOM   2596  HB1 ALA A 166       6.857   7.990 -24.272  1.00 93.81           H  
ATOM   2597  HB2 ALA A 166       5.984   9.407 -23.664  1.00 93.81           H  
ATOM   2598  HB3 ALA A 166       7.477   8.868 -22.862  1.00 93.81           H  
ATOM   2599  O   ALA A 166       6.227  10.938 -26.267  1.00 93.81           O  
ATOM   2600  N   LYS A 167       7.554   9.356 -27.123  1.00 92.79           N  
ATOM   2601  H   LYS A 167       8.304   8.708 -26.925  1.00 92.79           H  
ATOM   2602  CA  LYS A 167       6.997   9.416 -28.481  1.00 92.79           C  
ATOM   2603  HA  LYS A 167       6.896  10.462 -28.769  1.00 92.79           H  
ATOM   2604  C   LYS A 167       5.589   8.815 -28.556  1.00 92.79           C  
ATOM   2605  CB  LYS A 167       7.973   8.708 -29.429  1.00 92.79           C  
ATOM   2606  HB2 LYS A 167       8.022   7.652 -29.164  1.00 92.79           H  
ATOM   2607  HB3 LYS A 167       8.965   9.143 -29.302  1.00 92.79           H  
ATOM   2608  O   LYS A 167       4.814   9.183 -29.433  1.00 92.79           O  
ATOM   2609  CG  LYS A 167       7.554   8.841 -30.899  1.00 92.79           C  
ATOM   2610  HG2 LYS A 167       6.596   8.347 -31.055  1.00 92.79           H  
ATOM   2611  HG3 LYS A 167       7.459   9.896 -31.154  1.00 92.79           H  
ATOM   2612  CD  LYS A 167       8.583   8.185 -31.819  1.00 92.79           C  
ATOM   2613  HD2 LYS A 167       8.688   7.135 -31.546  1.00 92.79           H  
ATOM   2614  HD3 LYS A 167       9.544   8.687 -31.703  1.00 92.79           H  
ATOM   2615  CE  LYS A 167       8.095   8.304 -33.265  1.00 92.79           C  
ATOM   2616  HE2 LYS A 167       7.995   9.361 -33.511  1.00 92.79           H  
ATOM   2617  HE3 LYS A 167       7.106   7.852 -33.332  1.00 92.79           H  
ATOM   2618  NZ  LYS A 167       9.030   7.639 -34.203  1.00 92.79           N  
ATOM   2619  HZ1 LYS A 167       9.947   8.057 -34.137  1.00 92.79           H  
ATOM   2620  HZ2 LYS A 167       9.108   6.658 -33.975  1.00 92.79           H  
ATOM   2621  HZ3 LYS A 167       8.696   7.722 -35.152  1.00 92.79           H  
ATOM   2622  N   SER A 168       5.285   7.877 -27.666  1.00 90.79           N  
ATOM   2623  H   SER A 168       5.966   7.666 -26.950  1.00 90.79           H  
ATOM   2624  CA  SER A 168       3.991   7.213 -27.527  1.00 90.79           C  
ATOM   2625  HA  SER A 168       3.259   7.682 -28.185  1.00 90.79           H  
ATOM   2626  C   SER A 168       3.498   7.350 -26.094  1.00 90.79           C  
ATOM   2627  CB  SER A 168       4.107   5.731 -27.905  1.00 90.79           C  
ATOM   2628  HB2 SER A 168       4.333   5.655 -28.969  1.00 90.79           H  
ATOM   2629  HB3 SER A 168       3.159   5.229 -27.714  1.00 90.79           H  
ATOM   2630  O   SER A 168       4.314   7.339 -25.169  1.00 90.79           O  
ATOM   2631  OG  SER A 168       5.138   5.094 -27.171  1.00 90.79           O  
ATOM   2632  HG  SER A 168       4.868   5.051 -26.251  1.00 90.79           H  
ATOM   2633  N   SER A 169       2.179   7.426 -25.910  1.00 91.21           N  
ATOM   2634  H   SER A 169       1.549   7.503 -26.696  1.00 91.21           H  
ATOM   2635  CA  SER A 169       1.574   7.425 -24.580  1.00 91.21           C  
ATOM   2636  HA  SER A 169       1.937   8.299 -24.039  1.00 91.21           H  
ATOM   2637  C   SER A 169       1.983   6.169 -23.812  1.00 91.21           C  
ATOM   2638  CB  SER A 169       0.045   7.528 -24.654  1.00 91.21           C  
ATOM   2639  HB2 SER A 169      -0.357   7.570 -23.641  1.00 91.21           H  
ATOM   2640  HB3 SER A 169      -0.364   6.653 -25.160  1.00 91.21           H  
ATOM   2641  O   SER A 169       1.934   5.056 -24.338  1.00 91.21           O  
ATOM   2642  OG  SER A 169      -0.323   8.701 -25.355  1.00 91.21           O  
ATOM   2643  HG  SER A 169      -1.040   9.133 -24.885  1.00 91.21           H  
ATOM   2644  N   LEU A 170       2.394   6.363 -22.564  1.00 90.89           N  
ATOM   2645  H   LEU A 170       2.392   7.304 -22.197  1.00 90.89           H  
ATOM   2646  CA  LEU A 170       2.562   5.278 -21.606  1.00 90.89           C  
ATOM   2647  HA  LEU A 170       2.895   4.377 -22.120  1.00 90.89           H  
ATOM   2648  C   LEU A 170       1.190   5.014 -20.992  1.00 90.89           C  
ATOM   2649  CB  LEU A 170       3.603   5.665 -20.547  1.00 90.89           C  
ATOM   2650  HB2 LEU A 170       3.194   6.490 -19.964  1.00 90.89           H  
ATOM   2651  HB3 LEU A 170       3.751   4.821 -19.873  1.00 90.89           H  
ATOM   2652  O   LEU A 170       0.497   5.961 -20.620  1.00 90.89           O  
ATOM   2653  CG  LEU A 170       4.964   6.122 -21.097  1.00 90.89           C  
ATOM   2654  HG  LEU A 170       4.828   6.978 -21.758  1.00 90.89           H  
ATOM   2655  CD1 LEU A 170       5.848   6.573 -19.937  1.00 90.89           C  
ATOM   2656 HD11 LEU A 170       6.023   5.732 -19.266  1.00 90.89           H  
ATOM   2657 HD12 LEU A 170       6.797   6.948 -20.321  1.00 90.89           H  
ATOM   2658 HD13 LEU A 170       5.351   7.369 -19.382  1.00 90.89           H  
ATOM   2659  CD2 LEU A 170       5.677   5.013 -21.868  1.00 90.89           C  
ATOM   2660 HD21 LEU A 170       6.657   5.363 -22.191  1.00 90.89           H  
ATOM   2661 HD22 LEU A 170       5.798   4.136 -21.231  1.00 90.89           H  
ATOM   2662 HD23 LEU A 170       5.096   4.744 -22.751  1.00 90.89           H  
ATOM   2663  N   VAL A 171       0.780   3.752 -20.924  1.00 92.13           N  
ATOM   2664  H   VAL A 171       1.411   3.011 -21.193  1.00 92.13           H  
ATOM   2665  CA  VAL A 171      -0.574   3.366 -20.517  1.00 92.13           C  
ATOM   2666  HA  VAL A 171      -1.103   4.244 -20.147  1.00 92.13           H  
ATOM   2667  C   VAL A 171      -0.485   2.364 -19.373  1.00 92.13           C  
ATOM   2668  CB  VAL A 171      -1.377   2.822 -21.717  1.00 92.13           C  
ATOM   2669  HB  VAL A 171      -0.875   1.940 -22.116  1.00 92.13           H  
ATOM   2670  O   VAL A 171       0.260   1.391 -19.465  1.00 92.13           O  
ATOM   2671  CG1 VAL A 171      -2.802   2.432 -21.320  1.00 92.13           C  
ATOM   2672 HG11 VAL A 171      -2.784   1.652 -20.559  1.00 92.13           H  
ATOM   2673 HG12 VAL A 171      -3.339   2.053 -22.189  1.00 92.13           H  
ATOM   2674 HG13 VAL A 171      -3.321   3.310 -20.934  1.00 92.13           H  
ATOM   2675  CG2 VAL A 171      -1.493   3.869 -22.837  1.00 92.13           C  
ATOM   2676 HG21 VAL A 171      -0.508   4.096 -23.244  1.00 92.13           H  
ATOM   2677 HG22 VAL A 171      -2.113   3.481 -23.646  1.00 92.13           H  
ATOM   2678 HG23 VAL A 171      -1.942   4.783 -22.448  1.00 92.13           H  
ATOM   2679  N   LEU A 172      -1.243   2.610 -18.307  1.00 91.79           N  
ATOM   2680  H   LEU A 172      -1.859   3.409 -18.344  1.00 91.79           H  
ATOM   2681  CA  LEU A 172      -1.464   1.703 -17.183  1.00 91.79           C  
ATOM   2682  HA  LEU A 172      -1.017   0.733 -17.399  1.00 91.79           H  
ATOM   2683  C   LEU A 172      -2.978   1.528 -17.036  1.00 91.79           C  
ATOM   2684  CB  LEU A 172      -0.818   2.296 -15.919  1.00 91.79           C  
ATOM   2685  HB2 LEU A 172      -1.273   3.271 -15.742  1.00 91.79           H  
ATOM   2686  HB3 LEU A 172       0.249   2.428 -16.098  1.00 91.79           H  
ATOM   2687  O   LEU A 172      -3.700   2.521 -17.008  1.00 91.79           O  
ATOM   2688  CG  LEU A 172      -1.014   1.455 -14.644  1.00 91.79           C  
ATOM   2689  HG  LEU A 172      -2.079   1.304 -14.468  1.00 91.79           H  
ATOM   2690  CD1 LEU A 172      -0.315   0.100 -14.739  1.00 91.79           C  
ATOM   2691 HD11 LEU A 172      -0.491  -0.445 -13.812  1.00 91.79           H  
ATOM   2692 HD12 LEU A 172      -0.753  -0.496 -15.540  1.00 91.79           H  
ATOM   2693 HD13 LEU A 172       0.756   0.222 -14.899  1.00 91.79           H  
ATOM   2694  CD2 LEU A 172      -0.431   2.227 -13.458  1.00 91.79           C  
ATOM   2695 HD21 LEU A 172      -0.603   1.647 -12.551  1.00 91.79           H  
ATOM   2696 HD22 LEU A 172      -0.960   3.175 -13.355  1.00 91.79           H  
ATOM   2697 HD23 LEU A 172       0.642   2.370 -13.586  1.00 91.79           H  
ATOM   2698  N   ASP A 173      -3.455   0.285 -17.021  1.00 89.89           N  
ATOM   2699  H   ASP A 173      -2.817  -0.477 -16.844  1.00 89.89           H  
ATOM   2700  CA  ASP A 173      -4.885  -0.053 -16.917  1.00 89.89           C  
ATOM   2701  HA  ASP A 173      -4.968  -1.115 -17.145  1.00 89.89           H  
ATOM   2702  C   ASP A 173      -5.774   0.649 -17.959  1.00 89.89           C  
ATOM   2703  CB  ASP A 173      -5.359   0.098 -15.464  1.00 89.89           C  
ATOM   2704  HB2 ASP A 173      -6.380  -0.275 -15.378  1.00 89.89           H  
ATOM   2705  HB3 ASP A 173      -5.351   1.152 -15.187  1.00 89.89           H  
ATOM   2706  O   ASP A 173      -6.885   1.096 -17.689  1.00 89.89           O  
ATOM   2707  CG  ASP A 173      -4.464  -0.698 -14.513  1.00 89.89           C  
ATOM   2708  OD1 ASP A 173      -3.988  -1.776 -14.945  1.00 89.89           O  
ATOM   2709  OD2 ASP A 173      -4.187  -0.172 -13.416  1.00 89.89           O  
ATOM   2710  N   GLY A 174      -5.258   0.783 -19.186  1.00 90.96           N  
ATOM   2711  H   GLY A 174      -4.326   0.423 -19.334  1.00 90.96           H  
ATOM   2712  CA  GLY A 174      -5.958   1.452 -20.288  1.00 90.96           C  
ATOM   2713  HA2 GLY A 174      -6.991   1.105 -20.310  1.00 90.96           H  
ATOM   2714  HA3 GLY A 174      -5.484   1.179 -21.231  1.00 90.96           H  
ATOM   2715  C   GLY A 174      -5.986   2.983 -20.194  1.00 90.96           C  
ATOM   2716  O   GLY A 174      -6.518   3.631 -21.094  1.00 90.96           O  
ATOM   2717  N   ILE A 175      -5.386   3.569 -19.156  1.00 92.18           N  
ATOM   2718  H   ILE A 175      -4.982   2.980 -18.442  1.00 92.18           H  
ATOM   2719  CA  ILE A 175      -5.344   5.012 -18.911  1.00 92.18           C  
ATOM   2720  HA  ILE A 175      -5.981   5.515 -19.638  1.00 92.18           H  
ATOM   2721  C   ILE A 175      -3.916   5.525 -19.110  1.00 92.18           C  
ATOM   2722  CB  ILE A 175      -5.907   5.328 -17.505  1.00 92.18           C  
ATOM   2723  HB  ILE A 175      -5.279   4.835 -16.762  1.00 92.18           H  
ATOM   2724  O   ILE A 175      -2.939   4.869 -18.747  1.00 92.18           O  
ATOM   2725  CG1 ILE A 175      -7.353   4.791 -17.365  1.00 92.18           C  
ATOM   2726 HG12 ILE A 175      -7.378   3.730 -17.613  1.00 92.18           H  
ATOM   2727 HG13 ILE A 175      -8.006   5.311 -18.066  1.00 92.18           H  
ATOM   2728  CG2 ILE A 175      -5.881   6.846 -17.234  1.00 92.18           C  
ATOM   2729 HG21 ILE A 175      -6.488   7.374 -17.970  1.00 92.18           H  
ATOM   2730 HG22 ILE A 175      -4.858   7.220 -17.259  1.00 92.18           H  
ATOM   2731 HG23 ILE A 175      -6.261   7.056 -16.234  1.00 92.18           H  
ATOM   2732  CD1 ILE A 175      -7.939   4.909 -15.953  1.00 92.18           C  
ATOM   2733 HD11 ILE A 175      -7.257   4.462 -15.230  1.00 92.18           H  
ATOM   2734 HD12 ILE A 175      -8.889   4.375 -15.916  1.00 92.18           H  
ATOM   2735 HD13 ILE A 175      -8.121   5.952 -15.695  1.00 92.18           H  
ATOM   2736  N   GLU A 176      -3.771   6.716 -19.696  1.00 93.62           N  
ATOM   2737  H   GLU A 176      -4.592   7.239 -19.962  1.00 93.62           H  
ATOM   2738  CA  GLU A 176      -2.457   7.353 -19.786  1.00 93.62           C  
ATOM   2739  HA  GLU A 176      -1.809   6.707 -20.378  1.00 93.62           H  
ATOM   2740  C   GLU A 176      -1.820   7.527 -18.402  1.00 93.62           C  
ATOM   2741  CB  GLU A 176      -2.507   8.724 -20.457  1.00 93.62           C  
ATOM   2742  HB2 GLU A 176      -3.233   9.360 -19.950  1.00 93.62           H  
ATOM   2743  HB3 GLU A 176      -1.518   9.167 -20.330  1.00 93.62           H  
ATOM   2744  O   GLU A 176      -2.436   8.016 -17.458  1.00 93.62           O  
ATOM   2745  CG  GLU A 176      -2.819   8.675 -21.955  1.00 93.62           C  
ATOM   2746  HG2 GLU A 176      -3.888   8.515 -22.094  1.00 93.62           H  
ATOM   2747  HG3 GLU A 176      -2.286   7.832 -22.395  1.00 93.62           H  
ATOM   2748  CD  GLU A 176      -2.382   9.968 -22.662  1.00 93.62           C  
ATOM   2749  OE1 GLU A 176      -2.220   9.897 -23.903  1.00 93.62           O  
ATOM   2750  OE2 GLU A 176      -2.122  10.989 -21.970  1.00 93.62           O  
ATOM   2751  N   SER A 177      -0.545   7.172 -18.307  1.00 95.64           N  
ATOM   2752  H   SER A 177      -0.088   6.831 -19.140  1.00 95.64           H  
ATOM   2753  CA  SER A 177       0.203   7.088 -17.062  1.00 95.64           C  
ATOM   2754  HA  SER A 177      -0.302   7.664 -16.286  1.00 95.64           H  
ATOM   2755  C   SER A 177       1.608   7.655 -17.250  1.00 95.64           C  
ATOM   2756  CB  SER A 177       0.217   5.618 -16.636  1.00 95.64           C  
ATOM   2757  HB2 SER A 177      -0.816   5.270 -16.594  1.00 95.64           H  
ATOM   2758  HB3 SER A 177       0.743   5.032 -17.389  1.00 95.64           H  
ATOM   2759  O   SER A 177       2.090   7.847 -18.363  1.00 95.64           O  
ATOM   2760  OG  SER A 177       0.820   5.400 -15.370  1.00 95.64           O  
ATOM   2761  HG  SER A 177       0.728   4.457 -15.215  1.00 95.64           H  
ATOM   2762  N   ASP A 178       2.281   7.957 -16.147  1.00 96.45           N  
ATOM   2763  H   ASP A 178       1.819   7.839 -15.257  1.00 96.45           H  
ATOM   2764  CA  ASP A 178       3.713   8.262 -16.098  1.00 96.45           C  
ATOM   2765  HA  ASP A 178       4.091   8.362 -17.116  1.00 96.45           H  
ATOM   2766  C   ASP A 178       4.537   7.127 -15.479  1.00 96.45           C  
ATOM   2767  CB  ASP A 178       3.948   9.603 -15.393  1.00 96.45           C  
ATOM   2768  HB2 ASP A 178       3.571  10.404 -16.029  1.00 96.45           H  
ATOM   2769  HB3 ASP A 178       5.018   9.774 -15.273  1.00 96.45           H  
ATOM   2770  O   ASP A 178       5.715   7.321 -15.176  1.00 96.45           O  
ATOM   2771  CG  ASP A 178       3.277   9.726 -14.029  1.00 96.45           C  
ATOM   2772  OD1 ASP A 178       2.886   8.694 -13.427  1.00 96.45           O  
ATOM   2773  OD2 ASP A 178       3.114  10.899 -13.634  1.00 96.45           O  
ATOM   2774  N   ALA A 179       3.941   5.942 -15.311  1.00 95.94           N  
ATOM   2775  H   ALA A 179       2.970   5.854 -15.573  1.00 95.94           H  
ATOM   2776  CA  ALA A 179       4.662   4.726 -14.960  1.00 95.94           C  
ATOM   2777  HA  ALA A 179       5.269   4.911 -14.074  1.00 95.94           H  
ATOM   2778  C   ALA A 179       5.614   4.339 -16.098  1.00 95.94           C  
ATOM   2779  CB  ALA A 179       3.664   3.613 -14.620  1.00 95.94           C  
ATOM   2780  HB1 ALA A 179       3.034   3.397 -15.483  1.00 95.94           H  
ATOM   2781  HB2 ALA A 179       3.041   3.910 -13.776  1.00 95.94           H  
ATOM   2782  HB3 ALA A 179       4.207   2.708 -14.348  1.00 95.94           H  
ATOM   2783  O   ALA A 179       5.190   4.038 -17.212  1.00 95.94           O  
ATOM   2784  N   ILE A 180       6.911   4.365 -15.800  1.00 94.12           N  
ATOM   2785  H   ILE A 180       7.165   4.616 -14.856  1.00 94.12           H  
ATOM   2786  CA  ILE A 180       7.990   4.052 -16.746  1.00 94.12           C  
ATOM   2787  HA  ILE A 180       7.578   4.010 -17.754  1.00 94.12           H  
ATOM   2788  C   ILE A 180       8.604   2.673 -16.492  1.00 94.12           C  
ATOM   2789  CB  ILE A 180       9.069   5.155 -16.731  1.00 94.12           C  
ATOM   2790  HB  ILE A 180       9.891   4.825 -17.366  1.00 94.12           H  
ATOM   2791  O   ILE A 180       9.288   2.144 -17.364  1.00 94.12           O  
ATOM   2792  CG1 ILE A 180       9.622   5.412 -15.314  1.00 94.12           C  
ATOM   2793 HG12 ILE A 180       8.885   5.965 -14.732  1.00 94.12           H  
ATOM   2794 HG13 ILE A 180       9.811   4.460 -14.816  1.00 94.12           H  
ATOM   2795  CG2 ILE A 180       8.505   6.454 -17.330  1.00 94.12           C  
ATOM   2796 HG21 ILE A 180       7.701   6.847 -16.708  1.00 94.12           H  
ATOM   2797 HG22 ILE A 180       9.288   7.207 -17.418  1.00 94.12           H  
ATOM   2798 HG23 ILE A 180       8.111   6.254 -18.326  1.00 94.12           H  
ATOM   2799  CD1 ILE A 180      10.932   6.200 -15.304  1.00 94.12           C  
ATOM   2800 HD11 ILE A 180      10.838   7.136 -15.855  1.00 94.12           H  
ATOM   2801 HD12 ILE A 180      11.716   5.585 -15.746  1.00 94.12           H  
ATOM   2802 HD13 ILE A 180      11.206   6.430 -14.274  1.00 94.12           H  
ATOM   2803  N   ALA A 181       8.375   2.093 -15.312  1.00 92.91           N  
ATOM   2804  H   ALA A 181       7.833   2.595 -14.623  1.00 92.91           H  
ATOM   2805  CA  ALA A 181       8.723   0.713 -15.000  1.00 92.91           C  
ATOM   2806  HA  ALA A 181       8.556   0.104 -15.889  1.00 92.91           H  
ATOM   2807  C   ALA A 181       7.834   0.167 -13.874  1.00 92.91           C  
ATOM   2808  CB  ALA A 181      10.210   0.623 -14.622  1.00 92.91           C  
ATOM   2809  HB1 ALA A 181      10.412   1.219 -13.732  1.00 92.91           H  
ATOM   2810  HB2 ALA A 181      10.826   0.983 -15.446  1.00 92.91           H  
ATOM   2811  HB3 ALA A 181      10.473  -0.414 -14.416  1.00 92.91           H  
ATOM   2812  O   ALA A 181       7.463   0.901 -12.956  1.00 92.91           O  
ATOM   2813  N   MET A 182       7.549  -1.133 -13.931  1.00 93.78           N  
ATOM   2814  H   MET A 182       7.912  -1.667 -14.707  1.00 93.78           H  
ATOM   2815  CA  MET A 182       6.975  -1.910 -12.833  1.00 93.78           C  
ATOM   2816  HA  MET A 182       6.537  -1.246 -12.087  1.00 93.78           H  
ATOM   2817  C   MET A 182       8.098  -2.718 -12.184  1.00 93.78           C  
ATOM   2818  CB  MET A 182       5.870  -2.820 -13.378  1.00 93.78           C  
ATOM   2819  HB2 MET A 182       6.306  -3.514 -14.097  1.00 93.78           H  
ATOM   2820  HB3 MET A 182       5.130  -2.212 -13.899  1.00 93.78           H  
ATOM   2821  O   MET A 182       8.815  -3.447 -12.869  1.00 93.78           O  
ATOM   2822  CG  MET A 182       5.161  -3.613 -12.275  1.00 93.78           C  
ATOM   2823  HG2 MET A 182       5.892  -4.154 -11.674  1.00 93.78           H  
ATOM   2824  HG3 MET A 182       4.639  -2.913 -11.622  1.00 93.78           H  
ATOM   2825  SD  MET A 182       3.955  -4.805 -12.910  1.00 93.78           S  
ATOM   2826  CE  MET A 182       5.054  -6.093 -13.558  1.00 93.78           C  
ATOM   2827  HE1 MET A 182       5.657  -5.696 -14.374  1.00 93.78           H  
ATOM   2828  HE2 MET A 182       5.704  -6.451 -12.759  1.00 93.78           H  
ATOM   2829  HE3 MET A 182       4.452  -6.923 -13.927  1.00 93.78           H  
ATOM   2830  N   ILE A 183       8.264  -2.567 -10.876  1.00 94.93           N  
ATOM   2831  H   ILE A 183       7.627  -1.968 -10.371  1.00 94.93           H  
ATOM   2832  CA  ILE A 183       9.315  -3.210 -10.091  1.00 94.93           C  
ATOM   2833  HA  ILE A 183      10.030  -3.693 -10.757  1.00 94.93           H  
ATOM   2834  C   ILE A 183       8.643  -4.249  -9.188  1.00 94.93           C  
ATOM   2835  CB  ILE A 183      10.089  -2.151  -9.284  1.00 94.93           C  
ATOM   2836  HB  ILE A 183       9.364  -1.579  -8.706  1.00 94.93           H  
ATOM   2837  O   ILE A 183       7.959  -3.852  -8.243  1.00 94.93           O  
ATOM   2838  CG1 ILE A 183      10.836  -1.175 -10.220  1.00 94.93           C  
ATOM   2839 HG12 ILE A 183      10.217  -0.920 -11.080  1.00 94.93           H  
ATOM   2840 HG13 ILE A 183      11.747  -1.646 -10.590  1.00 94.93           H  
ATOM   2841  CG2 ILE A 183      11.057  -2.833  -8.300  1.00 94.93           C  
ATOM   2842 HG21 ILE A 183      11.586  -3.647  -8.797  1.00 94.93           H  
ATOM   2843 HG22 ILE A 183      11.770  -2.125  -7.879  1.00 94.93           H  
ATOM   2844 HG23 ILE A 183      10.490  -3.264  -7.474  1.00 94.93           H  
ATOM   2845  CD1 ILE A 183      11.184   0.139  -9.517  1.00 94.93           C  
ATOM   2846 HD11 ILE A 183      11.829  -0.049  -8.659  1.00 94.93           H  
ATOM   2847 HD12 ILE A 183      10.271   0.632  -9.184  1.00 94.93           H  
ATOM   2848 HD13 ILE A 183      11.699   0.794 -10.220  1.00 94.93           H  
ATOM   2849  N   PRO A 184       8.798  -5.556  -9.463  1.00 95.60           N  
ATOM   2850  CA  PRO A 184       8.234  -6.592  -8.608  1.00 95.60           C  
ATOM   2851  HA  PRO A 184       7.164  -6.431  -8.474  1.00 95.60           H  
ATOM   2852  C   PRO A 184       8.911  -6.582  -7.236  1.00 95.60           C  
ATOM   2853  CB  PRO A 184       8.457  -7.908  -9.357  1.00 95.60           C  
ATOM   2854  HB2 PRO A 184       8.591  -8.750  -8.679  1.00 95.60           H  
ATOM   2855  HB3 PRO A 184       7.614  -8.089 -10.024  1.00 95.60           H  
ATOM   2856  O   PRO A 184      10.125  -6.390  -7.135  1.00 95.60           O  
ATOM   2857  CG  PRO A 184       9.713  -7.634 -10.184  1.00 95.60           C  
ATOM   2858  HG2 PRO A 184      10.598  -7.790  -9.568  1.00 95.60           H  
ATOM   2859  HG3 PRO A 184       9.753  -8.257 -11.078  1.00 95.60           H  
ATOM   2860  CD  PRO A 184       9.587  -6.152 -10.533  1.00 95.60           C  
ATOM   2861  HD2 PRO A 184       9.061  -6.033 -11.481  1.00 95.60           H  
ATOM   2862  HD3 PRO A 184      10.581  -5.709 -10.589  1.00 95.60           H  
ATOM   2863  N   ILE A 185       8.128  -6.827  -6.189  1.00 95.29           N  
ATOM   2864  H   ILE A 185       7.143  -6.992  -6.336  1.00 95.29           H  
ATOM   2865  CA  ILE A 185       8.634  -7.019  -4.832  1.00 95.29           C  
ATOM   2866  HA  ILE A 185       9.631  -6.588  -4.741  1.00 95.29           H  
ATOM   2867  C   ILE A 185       8.728  -8.525  -4.590  1.00 95.29           C  
ATOM   2868  CB  ILE A 185       7.728  -6.313  -3.811  1.00 95.29           C  
ATOM   2869  HB  ILE A 185       6.723  -6.720  -3.919  1.00 95.29           H  
ATOM   2870  O   ILE A 185       7.728  -9.226  -4.496  1.00 95.29           O  
ATOM   2871  CG1 ILE A 185       7.678  -4.790  -4.070  1.00 95.29           C  
ATOM   2872 HG12 ILE A 185       8.658  -4.350  -3.889  1.00 95.29           H  
ATOM   2873 HG13 ILE A 185       7.413  -4.597  -5.110  1.00 95.29           H  
ATOM   2874  CG2 ILE A 185       8.219  -6.588  -2.381  1.00 95.29           C  
ATOM   2875 HG21 ILE A 185       8.278  -7.658  -2.182  1.00 95.29           H  
ATOM   2876 HG22 ILE A 185       9.186  -6.121  -2.197  1.00 95.29           H  
ATOM   2877 HG23 ILE A 185       7.479  -6.191  -1.686  1.00 95.29           H  
ATOM   2878  CD1 ILE A 185       6.633  -4.094  -3.197  1.00 95.29           C  
ATOM   2879 HD11 ILE A 185       6.466  -3.075  -3.546  1.00 95.29           H  
ATOM   2880 HD12 ILE A 185       6.946  -4.069  -2.153  1.00 95.29           H  
ATOM   2881 HD13 ILE A 185       5.680  -4.614  -3.292  1.00 95.29           H  
ATOM   2882  N   ASN A 186       9.953  -9.036  -4.526  1.00 92.58           N  
ATOM   2883  H   ASN A 186      10.738  -8.419  -4.676  1.00 92.58           H  
ATOM   2884  CA  ASN A 186      10.260 -10.463  -4.390  1.00 92.58           C  
ATOM   2885  HA  ASN A 186       9.331 -11.019  -4.262  1.00 92.58           H  
ATOM   2886  C   ASN A 186      11.107 -10.756  -3.142  1.00 92.58           C  
ATOM   2887  CB  ASN A 186      10.929 -10.943  -5.687  1.00 92.58           C  
ATOM   2888  HB2 ASN A 186      10.272 -10.735  -6.531  1.00 92.58           H  
ATOM   2889  HB3 ASN A 186      11.075 -12.021  -5.626  1.00 92.58           H  
ATOM   2890  O   ASN A 186      11.934 -11.667  -3.141  1.00 92.58           O  
ATOM   2891  CG  ASN A 186      12.277 -10.285  -5.950  1.00 92.58           C  
ATOM   2892  ND2 ASN A 186      13.045 -10.826  -6.865  1.00 92.58           N  
ATOM   2893 HD21 ASN A 186      12.765 -11.682  -7.323  1.00 92.58           H  
ATOM   2894 HD22 ASN A 186      13.929 -10.359  -7.011  1.00 92.58           H  
ATOM   2895  OD1 ASN A 186      12.655  -9.269  -5.387  1.00 92.58           O  
ATOM   2896  N   THR A 187      10.948  -9.933  -2.111  1.00 94.89           N  
ATOM   2897  H   THR A 187      10.175  -9.284  -2.125  1.00 94.89           H  
ATOM   2898  CA  THR A 187      11.795  -9.921  -0.921  1.00 94.89           C  
ATOM   2899  HA  THR A 187      12.207 -10.917  -0.761  1.00 94.89           H  
ATOM   2900  C   THR A 187      10.969  -9.553   0.306  1.00 94.89           C  
ATOM   2901  CB  THR A 187      12.962  -8.951  -1.146  1.00 94.89           C  
ATOM   2902  HB  THR A 187      13.414  -9.187  -2.109  1.00 94.89           H  
ATOM   2903  O   THR A 187       9.906  -8.945   0.178  1.00 94.89           O  
ATOM   2904  CG2 THR A 187      12.541  -7.478  -1.173  1.00 94.89           C  
ATOM   2905 HG21 THR A 187      12.065  -7.191  -0.236  1.00 94.89           H  
ATOM   2906 HG22 THR A 187      11.837  -7.318  -1.990  1.00 94.89           H  
ATOM   2907 HG23 THR A 187      13.421  -6.855  -1.338  1.00 94.89           H  
ATOM   2908  OG1 THR A 187      13.948  -9.152  -0.169  1.00 94.89           O  
ATOM   2909  HG1 THR A 187      13.954  -8.372   0.391  1.00 94.89           H  
ATOM   2910  N   ASP A 188      11.470  -9.886   1.492  1.00 94.36           N  
ATOM   2911  H   ASP A 188      12.335 -10.407   1.528  1.00 94.36           H  
ATOM   2912  CA  ASP A 188      10.769  -9.616   2.745  1.00 94.36           C  
ATOM   2913  HA  ASP A 188       9.732  -9.930   2.631  1.00 94.36           H  
ATOM   2914  C   ASP A 188      10.765  -8.122   3.091  1.00 94.36           C  
ATOM   2915  CB  ASP A 188      11.382 -10.430   3.895  1.00 94.36           C  
ATOM   2916  HB2 ASP A 188      12.439 -10.180   3.979  1.00 94.36           H  
ATOM   2917  HB3 ASP A 188      10.895 -10.146   4.828  1.00 94.36           H  
ATOM   2918  O   ASP A 188      11.632  -7.344   2.674  1.00 94.36           O  
ATOM   2919  CG  ASP A 188      11.221 -11.943   3.721  1.00 94.36           C  
ATOM   2920  OD1 ASP A 188      10.205 -12.363   3.128  1.00 94.36           O  
ATOM   2921  OD2 ASP A 188      12.131 -12.663   4.190  1.00 94.36           O  
ATOM   2922  N   VAL A 189       9.808  -7.713   3.916  1.00 93.18           N  
ATOM   2923  H   VAL A 189       9.133  -8.395   4.232  1.00 93.18           H  
ATOM   2924  CA  VAL A 189       9.753  -6.360   4.474  1.00 93.18           C  
ATOM   2925  HA  VAL A 189       9.656  -5.654   3.649  1.00 93.18           H  
ATOM   2926  C   VAL A 189      11.050  -6.040   5.235  1.00 93.18           C  
ATOM   2927  CB  VAL A 189       8.521  -6.211   5.379  1.00 93.18           C  
ATOM   2928  HB  VAL A 189       8.614  -6.890   6.226  1.00 93.18           H  
ATOM   2929  O   VAL A 189      11.659  -6.904   5.863  1.00 93.18           O  
ATOM   2930  CG1 VAL A 189       8.394  -4.782   5.905  1.00 93.18           C  
ATOM   2931 HG11 VAL A 189       7.538  -4.740   6.578  1.00 93.18           H  
ATOM   2932 HG12 VAL A 189       9.270  -4.500   6.489  1.00 93.18           H  
ATOM   2933 HG13 VAL A 189       8.273  -4.092   5.070  1.00 93.18           H  
ATOM   2934  CG2 VAL A 189       7.223  -6.535   4.625  1.00 93.18           C  
ATOM   2935 HG21 VAL A 189       7.088  -5.852   3.786  1.00 93.18           H  
ATOM   2936 HG22 VAL A 189       6.371  -6.450   5.299  1.00 93.18           H  
ATOM   2937 HG23 VAL A 189       7.234  -7.558   4.249  1.00 93.18           H  
ATOM   2938  N   TYR A 190      11.485  -4.781   5.180  1.00 92.48           N  
ATOM   2939  H   TYR A 190      10.928  -4.128   4.647  1.00 92.48           H  
ATOM   2940  CA  TYR A 190      12.731  -4.256   5.761  1.00 92.48           C  
ATOM   2941  HA  TYR A 190      12.724  -3.189   5.539  1.00 92.48           H  
ATOM   2942  C   TYR A 190      14.023  -4.774   5.119  1.00 92.48           C  
ATOM   2943  CB  TYR A 190      12.745  -4.385   7.293  1.00 92.48           C  
ATOM   2944  HB2 TYR A 190      13.566  -3.786   7.687  1.00 92.48           H  
ATOM   2945  HB3 TYR A 190      12.951  -5.422   7.560  1.00 92.48           H  
ATOM   2946  O   TYR A 190      15.117  -4.496   5.616  1.00 92.48           O  
ATOM   2947  CG  TYR A 190      11.471  -3.935   7.976  1.00 92.48           C  
ATOM   2948  CD1 TYR A 190      11.018  -2.612   7.811  1.00 92.48           C  
ATOM   2949  HD1 TYR A 190      11.581  -1.918   7.205  1.00 92.48           H  
ATOM   2950  CD2 TYR A 190      10.720  -4.851   8.738  1.00 92.48           C  
ATOM   2951  HD2 TYR A 190      11.050  -5.875   8.833  1.00 92.48           H  
ATOM   2952  CE1 TYR A 190       9.811  -2.203   8.409  1.00 92.48           C  
ATOM   2953  HE1 TYR A 190       9.434  -1.200   8.278  1.00 92.48           H  
ATOM   2954  CE2 TYR A 190       9.513  -4.445   9.339  1.00 92.48           C  
ATOM   2955  HE2 TYR A 190       8.924  -5.153   9.903  1.00 92.48           H  
ATOM   2956  OH  TYR A 190       7.886  -2.721   9.727  1.00 92.48           O  
ATOM   2957  HH  TYR A 190       7.436  -3.441  10.176  1.00 92.48           H  
ATOM   2958  CZ  TYR A 190       9.058  -3.119   9.172  1.00 92.48           C  
ATOM   2959  N   SER A 191      13.916  -5.463   3.986  1.00 95.13           N  
ATOM   2960  H   SER A 191      12.992  -5.717   3.668  1.00 95.13           H  
ATOM   2961  CA  SER A 191      15.054  -5.835   3.151  1.00 95.13           C  
ATOM   2962  HA  SER A 191      15.958  -5.840   3.760  1.00 95.13           H  
ATOM   2963  C   SER A 191      15.277  -4.825   2.010  1.00 95.13           C  
ATOM   2964  CB  SER A 191      14.847  -7.267   2.662  1.00 95.13           C  
ATOM   2965  HB2 SER A 191      15.796  -7.676   2.315  1.00 95.13           H  
ATOM   2966  HB3 SER A 191      14.462  -7.895   3.465  1.00 95.13           H  
ATOM   2967  O   SER A 191      14.814  -3.680   2.052  1.00 95.13           O  
ATOM   2968  OG  SER A 191      13.935  -7.230   1.600  1.00 95.13           O  
ATOM   2969  HG  SER A 191      13.052  -7.302   1.969  1.00 95.13           H  
ATOM   2970  N   THR A 192      16.041  -5.227   0.993  1.00 96.06           N  
ATOM   2971  H   THR A 192      16.258  -6.212   0.937  1.00 96.06           H  
ATOM   2972  CA  THR A 192      16.311  -4.430  -0.207  1.00 96.06           C  
ATOM   2973  HA  THR A 192      15.896  -3.428  -0.094  1.00 96.06           H  
ATOM   2974  C   THR A 192      15.659  -5.080  -1.423  1.00 96.06           C  
ATOM   2975  CB  THR A 192      17.821  -4.284  -0.413  1.00 96.06           C  
ATOM   2976  HB  THR A 192      18.272  -5.270  -0.532  1.00 96.06           H  
ATOM   2977  O   THR A 192      15.934  -6.236  -1.724  1.00 96.06           O  
ATOM   2978  CG2 THR A 192      18.175  -3.417  -1.612  1.00 96.06           C  
ATOM   2979 HG21 THR A 192      19.257  -3.293  -1.655  1.00 96.06           H  
ATOM   2980 HG22 THR A 192      17.693  -2.443  -1.522  1.00 96.06           H  
ATOM   2981 HG23 THR A 192      17.845  -3.902  -2.531  1.00 96.06           H  
ATOM   2982  OG1 THR A 192      18.369  -3.657   0.728  1.00 96.06           O  
ATOM   2983  HG1 THR A 192      17.977  -4.102   1.483  1.00 96.06           H  
ATOM   2984  N   ILE A 193      14.833  -4.320  -2.139  1.00 96.45           N  
ATOM   2985  H   ILE A 193      14.703  -3.362  -1.845  1.00 96.45           H  
ATOM   2986  CA  ILE A 193      14.306  -4.682  -3.454  1.00 96.45           C  
ATOM   2987  HA  ILE A 193      14.113  -5.755  -3.489  1.00 96.45           H  
ATOM   2988  C   ILE A 193      15.369  -4.331  -4.490  1.00 96.45           C  
ATOM   2989  CB  ILE A 193      12.986  -3.935  -3.743  1.00 96.45           C  
ATOM   2990  HB  ILE A 193      13.194  -2.869  -3.647  1.00 96.45           H  
ATOM   2991  O   ILE A 193      15.821  -3.184  -4.563  1.00 96.45           O  
ATOM   2992  CG1 ILE A 193      11.871  -4.310  -2.747  1.00 96.45           C  
ATOM   2993 HG12 ILE A 193      11.348  -5.199  -3.101  1.00 96.45           H  
ATOM   2994 HG13 ILE A 193      12.304  -4.556  -1.777  1.00 96.45           H  
ATOM   2995  CG2 ILE A 193      12.484  -4.195  -5.176  1.00 96.45           C  
ATOM   2996 HG21 ILE A 193      13.184  -3.796  -5.911  1.00 96.45           H  
ATOM   2997 HG22 ILE A 193      12.360  -5.265  -5.345  1.00 96.45           H  
ATOM   2998 HG23 ILE A 193      11.520  -3.712  -5.331  1.00 96.45           H  
ATOM   2999  CD1 ILE A 193      10.855  -3.177  -2.543  1.00 96.45           C  
ATOM   3000 HD11 ILE A 193      10.429  -2.864  -3.496  1.00 96.45           H  
ATOM   3001 HD12 ILE A 193      10.052  -3.523  -1.893  1.00 96.45           H  
ATOM   3002 HD13 ILE A 193      11.345  -2.324  -2.074  1.00 96.45           H  
ATOM   3003  N   GLU A 194      15.738  -5.302  -5.318  1.00 95.94           N  
ATOM   3004  H   GLU A 194      15.323  -6.217  -5.210  1.00 95.94           H  
ATOM   3005  CA  GLU A 194      16.628  -5.096  -6.454  1.00 95.94           C  
ATOM   3006  HA  GLU A 194      16.909  -4.044  -6.508  1.00 95.94           H  
ATOM   3007  C   GLU A 194      15.916  -5.435  -7.758  1.00 95.94           C  
ATOM   3008  CB  GLU A 194      17.928  -5.902  -6.321  1.00 95.94           C  
ATOM   3009  HB2 GLU A 194      17.706  -6.958  -6.169  1.00 95.94           H  
ATOM   3010  HB3 GLU A 194      18.468  -5.796  -7.262  1.00 95.94           H  
ATOM   3011  O   GLU A 194      15.394  -6.531  -7.944  1.00 95.94           O  
ATOM   3012  CG  GLU A 194      18.812  -5.387  -5.174  1.00 95.94           C  
ATOM   3013  HG2 GLU A 194      18.807  -4.298  -5.192  1.00 95.94           H  
ATOM   3014  HG3 GLU A 194      18.384  -5.708  -4.224  1.00 95.94           H  
ATOM   3015  CD  GLU A 194      20.274  -5.852  -5.283  1.00 95.94           C  
ATOM   3016  OE1 GLU A 194      20.885  -6.116  -4.228  1.00 95.94           O  
ATOM   3017  OE2 GLU A 194      20.850  -5.788  -6.406  1.00 95.94           O  
ATOM   3018  N   PHE A 195      15.956  -4.496  -8.695  1.00 94.24           N  
ATOM   3019  H   PHE A 195      16.375  -3.606  -8.466  1.00 94.24           H  
ATOM   3020  CA  PHE A 195      15.454  -4.680 -10.044  1.00 94.24           C  
ATOM   3021  HA  PHE A 195      15.155  -5.718 -10.189  1.00 94.24           H  
ATOM   3022  C   PHE A 195      16.553  -4.361 -11.044  1.00 94.24           C  
ATOM   3023  CB  PHE A 195      14.214  -3.814 -10.243  1.00 94.24           C  
ATOM   3024  HB2 PHE A 195      13.431  -4.229  -9.609  1.00 94.24           H  
ATOM   3025  HB3 PHE A 195      14.423  -2.800  -9.903  1.00 94.24           H  
ATOM   3026  O   PHE A 195      17.202  -3.319 -10.961  1.00 94.24           O  
ATOM   3027  CG  PHE A 195      13.713  -3.768 -11.670  1.00 94.24           C  
ATOM   3028  CD1 PHE A 195      14.040  -2.679 -12.501  1.00 94.24           C  
ATOM   3029  HD1 PHE A 195      14.648  -1.873 -12.118  1.00 94.24           H  
ATOM   3030  CD2 PHE A 195      12.936  -4.825 -12.173  1.00 94.24           C  
ATOM   3031  HD2 PHE A 195      12.688  -5.665 -11.541  1.00 94.24           H  
ATOM   3032  CE1 PHE A 195      13.578  -2.641 -13.828  1.00 94.24           C  
ATOM   3033  HE1 PHE A 195      13.822  -1.804 -14.465  1.00 94.24           H  
ATOM   3034  CE2 PHE A 195      12.472  -4.786 -13.499  1.00 94.24           C  
ATOM   3035  HE2 PHE A 195      11.859  -5.590 -13.879  1.00 94.24           H  
ATOM   3036  CZ  PHE A 195      12.789  -3.694 -14.324  1.00 94.24           C  
ATOM   3037  HZ  PHE A 195      12.418  -3.663 -15.338  1.00 94.24           H  
ATOM   3038  N   SER A 196      16.748  -5.258 -12.004  1.00 90.91           N  
ATOM   3039  H   SER A 196      16.126  -6.052 -12.051  1.00 90.91           H  
ATOM   3040  CA  SER A 196      17.614  -5.026 -13.156  1.00 90.91           C  
ATOM   3041  HA  SER A 196      18.102  -4.055 -13.077  1.00 90.91           H  
ATOM   3042  C   SER A 196      16.742  -5.019 -14.401  1.00 90.91           C  
ATOM   3043  CB  SER A 196      18.717  -6.082 -13.239  1.00 90.91           C  
ATOM   3044  HB2 SER A 196      18.273  -7.071 -13.352  1.00 90.91           H  
ATOM   3045  HB3 SER A 196      19.349  -5.875 -14.102  1.00 90.91           H  
ATOM   3046  O   SER A 196      16.001  -5.972 -14.643  1.00 90.91           O  
ATOM   3047  OG  SER A 196      19.500  -6.040 -12.057  1.00 90.91           O  
ATOM   3048  HG  SER A 196      18.924  -6.273 -11.325  1.00 90.91           H  
ATOM   3049  N   GLY A 197      16.812  -3.936 -15.171  1.00 77.24           N  
ATOM   3050  H   GLY A 197      17.503  -3.234 -14.951  1.00 77.24           H  
ATOM   3051  CA  GLY A 197      16.127  -3.853 -16.453  1.00 77.24           C  
ATOM   3052  HA2 GLY A 197      16.302  -2.879 -16.909  1.00 77.24           H  
ATOM   3053  HA3 GLY A 197      15.056  -3.984 -16.295  1.00 77.24           H  
ATOM   3054  C   GLY A 197      16.635  -4.941 -17.396  1.00 77.24           C  
ATOM   3055  O   GLY A 197      17.793  -5.352 -17.322  1.00 77.24           O  
ATOM   3056  N   LEU A 198      15.778  -5.397 -18.311  1.00 66.95           N  
ATOM   3057  H   LEU A 198      14.828  -5.056 -18.301  1.00 66.95           H  
ATOM   3058  CA  LEU A 198      16.136  -6.466 -19.251  1.00 66.95           C  
ATOM   3059  HA  LEU A 198      16.522  -7.314 -18.686  1.00 66.95           H  
ATOM   3060  C   LEU A 198      17.260  -6.058 -20.217  1.00 66.95           C  
ATOM   3061  CB  LEU A 198      14.878  -6.902 -20.027  1.00 66.95           C  
ATOM   3062  HB2 LEU A 198      15.176  -7.620 -20.791  1.00 66.95           H  
ATOM   3063  HB3 LEU A 198      14.463  -6.032 -20.535  1.00 66.95           H  
ATOM   3064  O   LEU A 198      17.877  -6.919 -20.837  1.00 66.95           O  
ATOM   3065  CG  LEU A 198      13.779  -7.555 -19.168  1.00 66.95           C  
ATOM   3066  HG  LEU A 198      13.475  -6.867 -18.379  1.00 66.95           H  
ATOM   3067  CD1 LEU A 198      12.561  -7.847 -20.043  1.00 66.95           C  
ATOM   3068 HD11 LEU A 198      12.195  -6.924 -20.492  1.00 66.95           H  
ATOM   3069 HD12 LEU A 198      12.822  -8.552 -20.832  1.00 66.95           H  
ATOM   3070 HD13 LEU A 198      11.763  -8.274 -19.435  1.00 66.95           H  
ATOM   3071  CD2 LEU A 198      14.244  -8.867 -18.534  1.00 66.95           C  
ATOM   3072 HD21 LEU A 198      13.411  -9.337 -18.011  1.00 66.95           H  
ATOM   3073 HD22 LEU A 198      14.614  -9.547 -19.301  1.00 66.95           H  
ATOM   3074 HD23 LEU A 198      15.031  -8.675 -17.805  1.00 66.95           H  
ATOM   3075  N   GLY A 199      17.508  -4.753 -20.387  1.00 61.35           N  
ATOM   3076  H   GLY A 199      16.983  -4.093 -19.831  1.00 61.35           H  
ATOM   3077  CA  GLY A 199      18.477  -4.239 -21.359  1.00 61.35           C  
ATOM   3078  HA2 GLY A 199      18.532  -3.154 -21.266  1.00 61.35           H  
ATOM   3079  HA3 GLY A 199      19.458  -4.663 -21.144  1.00 61.35           H  
ATOM   3080  C   GLY A 199      18.120  -4.576 -22.813  1.00 61.35           C  
ATOM   3081  O   GLY A 199      18.942  -4.392 -23.708  1.00 61.35           O  
ATOM   3082  N   THR A 200      16.909  -5.079 -23.067  1.00 63.08           N  
ATOM   3083  H   THR A 200      16.272  -5.205 -22.293  1.00 63.08           H  
ATOM   3084  CA  THR A 200      16.392  -5.409 -24.397  1.00 63.08           C  
ATOM   3085  HA  THR A 200      17.217  -5.744 -25.026  1.00 63.08           H  
ATOM   3086  C   THR A 200      15.780  -4.165 -25.037  1.00 63.08           C  
ATOM   3087  CB  THR A 200      15.352  -6.542 -24.320  1.00 63.08           C  
ATOM   3088  HB  THR A 200      14.932  -6.705 -25.313  1.00 63.08           H  
ATOM   3089  O   THR A 200      15.284  -3.288 -24.328  1.00 63.08           O  
ATOM   3090  CG2 THR A 200      15.952  -7.859 -23.827  1.00 63.08           C  
ATOM   3091 HG21 THR A 200      15.182  -8.630 -23.817  1.00 63.08           H  
ATOM   3092 HG22 THR A 200      16.755  -8.175 -24.493  1.00 63.08           H  
ATOM   3093 HG23 THR A 200      16.355  -7.747 -22.820  1.00 63.08           H  
ATOM   3094  OG1 THR A 200      14.310  -6.185 -23.441  1.00 63.08           O  
ATOM   3095  HG1 THR A 200      13.630  -6.860 -23.492  1.00 63.08           H  
ATOM   3096  N   GLN A 201      15.775  -4.075 -26.376  1.00 61.36           N  
ATOM   3097  H   GLN A 201      16.181  -4.821 -26.921  1.00 61.36           H  
ATOM   3098  CA  GLN A 201      15.202  -2.915 -27.086  1.00 61.36           C  
ATOM   3099  HA  GLN A 201      15.772  -2.026 -26.818  1.00 61.36           H  
ATOM   3100  C   GLN A 201      13.742  -2.628 -26.695  1.00 61.36           C  
ATOM   3101  CB  GLN A 201      15.273  -3.090 -28.612  1.00 61.36           C  
ATOM   3102  HB2 GLN A 201      15.049  -4.119 -28.891  1.00 61.36           H  
ATOM   3103  HB3 GLN A 201      14.501  -2.453 -29.044  1.00 61.36           H  
ATOM   3104  O   GLN A 201      13.342  -1.470 -26.666  1.00 61.36           O  
ATOM   3105  CG  GLN A 201      16.620  -2.658 -29.215  1.00 61.36           C  
ATOM   3106  HG2 GLN A 201      17.363  -3.433 -29.029  1.00 61.36           H  
ATOM   3107  HG3 GLN A 201      16.955  -1.739 -28.733  1.00 61.36           H  
ATOM   3108  CD  GLN A 201      16.540  -2.382 -30.718  1.00 61.36           C  
ATOM   3109  NE2 GLN A 201      17.657  -2.149 -31.371  1.00 61.36           N  
ATOM   3110 HE21 GLN A 201      18.549  -2.171 -30.897  1.00 61.36           H  
ATOM   3111 HE22 GLN A 201      17.553  -1.986 -32.362  1.00 61.36           H  
ATOM   3112  OE1 GLN A 201      15.495  -2.339 -31.343  1.00 61.36           O  
ATOM   3113  N   GLU A 202      12.967  -3.655 -26.347  1.00 65.20           N  
ATOM   3114  H   GLU A 202      13.340  -4.591 -26.409  1.00 65.20           H  
ATOM   3115  CA  GLU A 202      11.560  -3.525 -25.942  1.00 65.20           C  
ATOM   3116  HA  GLU A 202      11.012  -2.965 -26.700  1.00 65.20           H  
ATOM   3117  C   GLU A 202      11.381  -2.773 -24.613  1.00 65.20           C  
ATOM   3118  CB  GLU A 202      10.945  -4.925 -25.837  1.00 65.20           C  
ATOM   3119  HB2 GLU A 202      11.517  -5.504 -25.112  1.00 65.20           H  
ATOM   3120  HB3 GLU A 202       9.918  -4.835 -25.483  1.00 65.20           H  
ATOM   3121  O   GLU A 202      10.343  -2.163 -24.384  1.00 65.20           O  
ATOM   3122  CG  GLU A 202      10.937  -5.650 -27.194  1.00 65.20           C  
ATOM   3123  HG2 GLU A 202      11.956  -5.725 -27.571  1.00 65.20           H  
ATOM   3124  HG3 GLU A 202      10.360  -5.054 -27.901  1.00 65.20           H  
ATOM   3125  CD  GLU A 202      10.349  -7.065 -27.118  1.00 65.20           C  
ATOM   3126  OE1 GLU A 202      10.061  -7.610 -28.206  1.00 65.20           O  
ATOM   3127  OE2 GLU A 202      10.262  -7.609 -25.995  1.00 65.20           O  
ATOM   3128  N   SER A 203      12.411  -2.754 -23.760  1.00 75.92           N  
ATOM   3129  H   SER A 203      13.245  -3.264 -24.014  1.00 75.92           H  
ATOM   3130  CA  SER A 203      12.412  -1.994 -22.502  1.00 75.92           C  
ATOM   3131  HA  SER A 203      11.414  -2.061 -22.068  1.00 75.92           H  
ATOM   3132  C   SER A 203      12.693  -0.495 -22.680  1.00 75.92           C  
ATOM   3133  CB  SER A 203      13.380  -2.638 -21.500  1.00 75.92           C  
ATOM   3134  HB2 SER A 203      13.159  -3.703 -21.432  1.00 75.92           H  
ATOM   3135  HB3 SER A 203      13.216  -2.194 -20.517  1.00 75.92           H  
ATOM   3136  O   SER A 203      12.615   0.265 -21.714  1.00 75.92           O  
ATOM   3137  OG  SER A 203      14.745  -2.476 -21.849  1.00 75.92           O  
ATOM   3138  HG  SER A 203      14.885  -2.783 -22.748  1.00 75.92           H  
ATOM   3139  N   TYR A 204      13.018  -0.051 -23.902  1.00 85.49           N  
ATOM   3140  H   TYR A 204      12.965  -0.691 -24.681  1.00 85.49           H  
ATOM   3141  CA  TYR A 204      13.326   1.348 -24.175  1.00 85.49           C  
ATOM   3142  HA  TYR A 204      13.756   1.785 -23.273  1.00 85.49           H  
ATOM   3143  C   TYR A 204      12.077   2.148 -24.525  1.00 85.49           C  
ATOM   3144  CB  TYR A 204      14.378   1.500 -25.277  1.00 85.49           C  
ATOM   3145  HB2 TYR A 204      14.344   2.531 -25.627  1.00 85.49           H  
ATOM   3146  HB3 TYR A 204      14.115   0.875 -26.130  1.00 85.49           H  
ATOM   3147  O   TYR A 204      11.423   1.930 -25.549  1.00 85.49           O  
ATOM   3148  CG  TYR A 204      15.794   1.192 -24.837  1.00 85.49           C  
ATOM   3149  CD1 TYR A 204      16.680   2.230 -24.488  1.00 85.49           C  
ATOM   3150  HD1 TYR A 204      16.338   3.254 -24.483  1.00 85.49           H  
ATOM   3151  CD2 TYR A 204      16.216  -0.143 -24.751  1.00 85.49           C  
ATOM   3152  HD2 TYR A 204      15.510  -0.932 -24.965  1.00 85.49           H  
ATOM   3153  CE1 TYR A 204      17.998   1.933 -24.095  1.00 85.49           C  
ATOM   3154  HE1 TYR A 204      18.672   2.731 -23.820  1.00 85.49           H  
ATOM   3155  CE2 TYR A 204      17.529  -0.452 -24.354  1.00 85.49           C  
ATOM   3156  HE2 TYR A 204      17.853  -1.479 -24.273  1.00 85.49           H  
ATOM   3157  OH  TYR A 204      19.689   0.296 -23.636  1.00 85.49           O  
ATOM   3158  HH  TYR A 204      20.183   1.086 -23.405  1.00 85.49           H  
ATOM   3159  CZ  TYR A 204      18.424   0.588 -24.031  1.00 85.49           C  
ATOM   3160  N   ILE A 205      11.840   3.194 -23.742  1.00 90.86           N  
ATOM   3161  H   ILE A 205      12.456   3.340 -22.954  1.00 90.86           H  
ATOM   3162  CA  ILE A 205      10.882   4.240 -24.074  1.00 90.86           C  
ATOM   3163  HA  ILE A 205       9.968   3.769 -24.435  1.00 90.86           H  
ATOM   3164  C   ILE A 205      11.484   5.077 -25.201  1.00 90.86           C  
ATOM   3165  CB  ILE A 205      10.525   5.074 -22.826  1.00 90.86           C  
ATOM   3166  HB  ILE A 205      11.439   5.505 -22.418  1.00 90.86           H  
ATOM   3167  O   ILE A 205      12.567   5.651 -25.062  1.00 90.86           O  
ATOM   3168  CG1 ILE A 205       9.888   4.151 -21.759  1.00 90.86           C  
ATOM   3169 HG12 ILE A 205      10.563   3.325 -21.536  1.00 90.86           H  
ATOM   3170 HG13 ILE A 205       8.965   3.727 -22.153  1.00 90.86           H  
ATOM   3171  CG2 ILE A 205       9.571   6.224 -23.210  1.00 90.86           C  
ATOM   3172 HG21 ILE A 205      10.033   6.878 -23.949  1.00 90.86           H  
ATOM   3173 HG22 ILE A 205       8.642   5.824 -23.615  1.00 90.86           H  
ATOM   3174 HG23 ILE A 205       9.344   6.837 -22.338  1.00 90.86           H  
ATOM   3175  CD1 ILE A 205       9.580   4.832 -20.424  1.00 90.86           C  
ATOM   3176 HD11 ILE A 205      10.482   5.283 -20.010  1.00 90.86           H  
ATOM   3177 HD12 ILE A 205       8.812   5.594 -20.552  1.00 90.86           H  
ATOM   3178 HD13 ILE A 205       9.208   4.084 -19.724  1.00 90.86           H  
ATOM   3179  N   GLN A 206      10.783   5.144 -26.332  1.00 92.62           N  
ATOM   3180  H   GLN A 206       9.906   4.645 -26.380  1.00 92.62           H  
ATOM   3181  CA  GLN A 206      11.173   6.008 -27.443  1.00 92.62           C  
ATOM   3182  HA  GLN A 206      12.244   5.901 -27.611  1.00 92.62           H  
ATOM   3183  C   GLN A 206      10.894   7.465 -27.072  1.00 92.62           C  
ATOM   3184  CB  GLN A 206      10.435   5.618 -28.732  1.00 92.62           C  
ATOM   3185  HB2 GLN A 206       9.368   5.795 -28.598  1.00 92.62           H  
ATOM   3186  HB3 GLN A 206      10.788   6.257 -29.542  1.00 92.62           H  
ATOM   3187  O   GLN A 206       9.812   7.787 -26.585  1.00 92.62           O  
ATOM   3188  CG  GLN A 206      10.628   4.149 -29.141  1.00 92.62           C  
ATOM   3189  HG2 GLN A 206      10.135   3.980 -30.098  1.00 92.62           H  
ATOM   3190  HG3 GLN A 206      10.142   3.504 -28.409  1.00 92.62           H  
ATOM   3191  CD  GLN A 206      12.092   3.744 -29.279  1.00 92.62           C  
ATOM   3192  NE2 GLN A 206      12.548   2.780 -28.508  1.00 92.62           N  
ATOM   3193 HE21 GLN A 206      13.505   2.473 -28.606  1.00 92.62           H  
ATOM   3194 HE22 GLN A 206      11.956   2.343 -27.816  1.00 92.62           H  
ATOM   3195  OE1 GLN A 206      12.845   4.294 -30.073  1.00 92.62           O  
ATOM   3196  N   ILE A 207      11.853   8.347 -27.328  1.00 92.81           N  
ATOM   3197  H   ILE A 207      12.691   8.022 -27.789  1.00 92.81           H  
ATOM   3198  CA  ILE A 207      11.823   9.753 -26.926  1.00 92.81           C  
ATOM   3199  HA  ILE A 207      10.929   9.935 -26.330  1.00 92.81           H  
ATOM   3200  C   ILE A 207      11.725  10.648 -28.166  1.00 92.81           C  
ATOM   3201  CB  ILE A 207      13.053  10.062 -26.037  1.00 92.81           C  
ATOM   3202  HB  ILE A 207      13.946   9.799 -26.603  1.00 92.81           H  
ATOM   3203  O   ILE A 207      12.401  10.420 -29.168  1.00 92.81           O  
ATOM   3204  CG1 ILE A 207      13.086   9.228 -24.732  1.00 92.81           C  
ATOM   3205 HG12 ILE A 207      13.133   8.169 -24.987  1.00 92.81           H  
ATOM   3206 HG13 ILE A 207      14.006   9.459 -24.195  1.00 92.81           H  
ATOM   3207  CG2 ILE A 207      13.164  11.558 -25.713  1.00 92.81           C  
ATOM   3208 HG21 ILE A 207      12.177  11.961 -25.489  1.00 92.81           H  
ATOM   3209 HG22 ILE A 207      13.592  12.079 -26.570  1.00 92.81           H  
ATOM   3210 HG23 ILE A 207      13.823  11.722 -24.861  1.00 92.81           H  
ATOM   3211  CD1 ILE A 207      11.906   9.442 -23.774  1.00 92.81           C  
ATOM   3212 HD11 ILE A 207      12.048   8.826 -22.886  1.00 92.81           H  
ATOM   3213 HD12 ILE A 207      11.847  10.487 -23.469  1.00 92.81           H  
ATOM   3214 HD13 ILE A 207      10.970   9.150 -24.250  1.00 92.81           H  
ATOM   3215  N   ASN A 208      10.884  11.680 -28.094  1.00 88.20           N  
ATOM   3216  H   ASN A 208      10.343  11.776 -27.246  1.00 88.20           H  
ATOM   3217  CA  ASN A 208      10.705  12.712 -29.118  1.00 88.20           C  
ATOM   3218  HA  ASN A 208      11.351  12.474 -29.963  1.00 88.20           H  
ATOM   3219  C   ASN A 208      11.158  14.098 -28.618  1.00 88.20           C  
ATOM   3220  CB  ASN A 208       9.252  12.689 -29.617  1.00 88.20           C  
ATOM   3221  HB2 ASN A 208       8.957  11.666 -29.851  1.00 88.20           H  
ATOM   3222  HB3 ASN A 208       8.598  13.064 -28.829  1.00 88.20           H  
ATOM   3223  O   ASN A 208      10.538  15.119 -28.906  1.00 88.20           O  
ATOM   3224  CG  ASN A 208       9.069  13.523 -30.876  1.00 88.20           C  
ATOM   3225  ND2 ASN A 208       7.910  14.109 -31.061  1.00 88.20           N  
ATOM   3226 HD21 ASN A 208       7.835  14.715 -31.866  1.00 88.20           H  
ATOM   3227 HD22 ASN A 208       7.211  14.080 -30.333  1.00 88.20           H  
ATOM   3228  OD1 ASN A 208       9.938  13.612 -31.731  1.00 88.20           O  
ATOM   3229  N   SER A 209      12.232  14.135 -27.828  1.00 84.75           N  
ATOM   3230  H   SER A 209      12.720  13.268 -27.651  1.00 84.75           H  
ATOM   3231  CA  SER A 209      12.834  15.369 -27.323  1.00 84.75           C  
ATOM   3232  HA  SER A 209      12.337  16.227 -27.776  1.00 84.75           H  
ATOM   3233  C   SER A 209      14.309  15.434 -27.689  1.00 84.75           C  
ATOM   3234  CB  SER A 209      12.653  15.500 -25.812  1.00 84.75           C  
ATOM   3235  HB2 SER A 209      11.589  15.505 -25.576  1.00 84.75           H  
ATOM   3236  HB3 SER A 209      13.138  14.665 -25.306  1.00 84.75           H  
ATOM   3237  O   SER A 209      15.060  14.484 -27.489  1.00 84.75           O  
ATOM   3238  OG  SER A 209      13.243  16.720 -25.404  1.00 84.75           O  
ATOM   3239  HG  SER A 209      13.167  16.807 -24.451  1.00 84.75           H  
ATOM   3240  N   SER A 210      14.743  16.582 -28.205  1.00 84.32           N  
ATOM   3241  H   SER A 210      14.090  17.346 -28.308  1.00 84.32           H  
ATOM   3242  CA  SER A 210      16.144  16.821 -28.553  1.00 84.32           C  
ATOM   3243  HA  SER A 210      16.572  15.901 -28.951  1.00 84.32           H  
ATOM   3244  C   SER A 210      16.994  17.241 -27.358  1.00 84.32           C  
ATOM   3245  CB  SER A 210      16.229  17.892 -29.640  1.00 84.32           C  
ATOM   3246  HB2 SER A 210      17.270  18.048 -29.922  1.00 84.32           H  
ATOM   3247  HB3 SER A 210      15.674  17.555 -30.516  1.00 84.32           H  
ATOM   3248  O   SER A 210      18.218  17.232 -27.468  1.00 84.32           O  
ATOM   3249  OG  SER A 210      15.675  19.108 -29.171  1.00 84.32           O  
ATOM   3250  HG  SER A 210      15.574  19.711 -29.912  1.00 84.32           H  
ATOM   3251  N   ARG A 211      16.383  17.634 -26.236  1.00 88.32           N  
ATOM   3252  H   ARG A 211      15.375  17.584 -26.191  1.00 88.32           H  
ATOM   3253  CA  ARG A 211      17.103  18.158 -25.077  1.00 88.32           C  
ATOM   3254  HA  ARG A 211      18.066  17.650 -25.014  1.00 88.32           H  
ATOM   3255  C   ARG A 211      16.341  17.897 -23.786  1.00 88.32           C  
ATOM   3256  CB  ARG A 211      17.358  19.659 -25.284  1.00 88.32           C  
ATOM   3257  HB2 ARG A 211      16.402  20.182 -25.327  1.00 88.32           H  
ATOM   3258  HB3 ARG A 211      17.872  19.802 -26.234  1.00 88.32           H  
ATOM   3259  O   ARG A 211      15.168  18.235 -23.677  1.00 88.32           O  
ATOM   3260  CG  ARG A 211      18.218  20.261 -24.165  1.00 88.32           C  
ATOM   3261  HG2 ARG A 211      17.706  20.157 -23.208  1.00 88.32           H  
ATOM   3262  HG3 ARG A 211      19.174  19.739 -24.118  1.00 88.32           H  
ATOM   3263  CD  ARG A 211      18.457  21.749 -24.435  1.00 88.32           C  
ATOM   3264  HD2 ARG A 211      18.977  21.855 -25.387  1.00 88.32           H  
ATOM   3265  HD3 ARG A 211      17.489  22.244 -24.502  1.00 88.32           H  
ATOM   3266  NE  ARG A 211      19.261  22.366 -23.365  1.00 88.32           N  
ATOM   3267  HE  ARG A 211      19.718  21.735 -22.722  1.00 88.32           H  
ATOM   3268  NH1 ARG A 211      18.915  24.557 -23.961  1.00 88.32           N  
ATOM   3269 HH11 ARG A 211      19.092  25.542 -23.819  1.00 88.32           H  
ATOM   3270 HH12 ARG A 211      18.327  24.246 -24.720  1.00 88.32           H  
ATOM   3271  NH2 ARG A 211      20.218  24.081 -22.212  1.00 88.32           N  
ATOM   3272 HH21 ARG A 211      20.697  23.418 -21.620  1.00 88.32           H  
ATOM   3273 HH22 ARG A 211      20.414  25.066 -22.108  1.00 88.32           H  
ATOM   3274  CZ  ARG A 211      19.458  23.661 -23.184  1.00 88.32           C  
ATOM   3275  N   MET A 212      17.051  17.399 -22.782  1.00 89.77           N  
ATOM   3276  H   MET A 212      18.000  17.108 -22.969  1.00 89.77           H  
ATOM   3277  CA  MET A 212      16.565  17.274 -21.414  1.00 89.77           C  
ATOM   3278  HA  MET A 212      15.564  17.700 -21.336  1.00 89.77           H  
ATOM   3279  C   MET A 212      17.494  18.020 -20.467  1.00 89.77           C  
ATOM   3280  CB  MET A 212      16.470  15.798 -21.045  1.00 89.77           C  
ATOM   3281  HB2 MET A 212      17.469  15.362 -21.031  1.00 89.77           H  
ATOM   3282  HB3 MET A 212      15.869  15.306 -21.809  1.00 89.77           H  
ATOM   3283  O   MET A 212      18.707  17.817 -20.481  1.00 89.77           O  
ATOM   3284  CG  MET A 212      15.814  15.571 -19.683  1.00 89.77           C  
ATOM   3285  HG2 MET A 212      14.766  15.865 -19.740  1.00 89.77           H  
ATOM   3286  HG3 MET A 212      16.300  16.194 -18.932  1.00 89.77           H  
ATOM   3287  SD  MET A 212      15.913  13.864 -19.097  1.00 89.77           S  
ATOM   3288  CE  MET A 212      15.329  12.964 -20.551  1.00 89.77           C  
ATOM   3289  HE1 MET A 212      14.737  13.598 -21.210  1.00 89.77           H  
ATOM   3290  HE2 MET A 212      14.726  12.115 -20.228  1.00 89.77           H  
ATOM   3291  HE3 MET A 212      16.200  12.617 -21.107  1.00 89.77           H  
ATOM   3292  N   ILE A 213      16.909  18.888 -19.651  1.00 90.88           N  
ATOM   3293  H   ILE A 213      15.910  19.015 -19.727  1.00 90.88           H  
ATOM   3294  CA  ILE A 213      17.611  19.614 -18.585  1.00 90.88           C  
ATOM   3295  HA  ILE A 213      18.664  19.334 -18.578  1.00 90.88           H  
ATOM   3296  C   ILE A 213      17.084  19.255 -17.201  1.00 90.88           C  
ATOM   3297  CB  ILE A 213      17.524  21.139 -18.801  1.00 90.88           C  
ATOM   3298  HB  ILE A 213      18.020  21.618 -17.956  1.00 90.88           H  
ATOM   3299  O   ILE A 213      17.724  19.601 -16.220  1.00 90.88           O  
ATOM   3300  CG1 ILE A 213      16.064  21.644 -18.856  1.00 90.88           C  
ATOM   3301 HG12 ILE A 213      15.582  21.291 -19.768  1.00 90.88           H  
ATOM   3302 HG13 ILE A 213      15.504  21.246 -18.010  1.00 90.88           H  
ATOM   3303  CG2 ILE A 213      18.297  21.529 -20.069  1.00 90.88           C  
ATOM   3304 HG21 ILE A 213      17.789  21.142 -20.953  1.00 90.88           H  
ATOM   3305 HG22 ILE A 213      19.296  21.100 -20.001  1.00 90.88           H  
ATOM   3306 HG23 ILE A 213      18.383  22.614 -20.136  1.00 90.88           H  
ATOM   3307  CD1 ILE A 213      15.951  23.169 -18.797  1.00 90.88           C  
ATOM   3308 HD11 ILE A 213      16.366  23.619 -19.699  1.00 90.88           H  
ATOM   3309 HD12 ILE A 213      14.900  23.447 -18.720  1.00 90.88           H  
ATOM   3310 HD13 ILE A 213      16.482  23.543 -17.921  1.00 90.88           H  
ATOM   3311  N   GLU A 214      15.929  18.600 -17.121  1.00 92.30           N  
ATOM   3312  H   GLU A 214      15.485  18.260 -17.962  1.00 92.30           H  
ATOM   3313  CA  GLU A 214      15.239  18.263 -15.882  1.00 92.30           C  
ATOM   3314  HA  GLU A 214      15.927  18.356 -15.042  1.00 92.30           H  
ATOM   3315  C   GLU A 214      14.784  16.814 -15.942  1.00 92.30           C  
ATOM   3316  CB  GLU A 214      14.048  19.211 -15.647  1.00 92.30           C  
ATOM   3317  HB2 GLU A 214      13.376  18.773 -14.909  1.00 92.30           H  
ATOM   3318  HB3 GLU A 214      13.505  19.356 -16.580  1.00 92.30           H  
ATOM   3319  O   GLU A 214      14.341  16.336 -16.987  1.00 92.30           O  
ATOM   3320  CG  GLU A 214      14.562  20.553 -15.110  1.00 92.30           C  
ATOM   3321  HG2 GLU A 214      14.984  20.373 -14.121  1.00 92.30           H  
ATOM   3322  HG3 GLU A 214      15.365  20.908 -15.755  1.00 92.30           H  
ATOM   3323  CD  GLU A 214      13.523  21.676 -15.001  1.00 92.30           C  
ATOM   3324  OE1 GLU A 214      13.990  22.836 -14.828  1.00 92.30           O  
ATOM   3325  OE2 GLU A 214      12.311  21.386 -15.102  1.00 92.30           O  
ATOM   3326  N   LEU A 215      14.909  16.128 -14.811  1.00 92.47           N  
ATOM   3327  H   LEU A 215      15.288  16.593 -13.998  1.00 92.47           H  
ATOM   3328  CA  LEU A 215      14.456  14.759 -14.639  1.00 92.47           C  
ATOM   3329  HA  LEU A 215      13.690  14.554 -15.386  1.00 92.47           H  
ATOM   3330  C   LEU A 215      13.830  14.610 -13.256  1.00 92.47           C  
ATOM   3331  CB  LEU A 215      15.642  13.806 -14.859  1.00 92.47           C  
ATOM   3332  HB2 LEU A 215      16.361  13.960 -14.055  1.00 92.47           H  
ATOM   3333  HB3 LEU A 215      16.126  14.071 -15.799  1.00 92.47           H  
ATOM   3334  O   LEU A 215      14.332  15.147 -12.263  1.00 92.47           O  
ATOM   3335  CG  LEU A 215      15.266  12.313 -14.913  1.00 92.47           C  
ATOM   3336  HG  LEU A 215      14.778  12.017 -13.985  1.00 92.47           H  
ATOM   3337  CD1 LEU A 215      14.356  11.960 -16.088  1.00 92.47           C  
ATOM   3338 HD11 LEU A 215      14.172  10.885 -16.092  1.00 92.47           H  
ATOM   3339 HD12 LEU A 215      13.391  12.457 -15.982  1.00 92.47           H  
ATOM   3340 HD13 LEU A 215      14.818  12.257 -17.029  1.00 92.47           H  
ATOM   3341  CD2 LEU A 215      16.557  11.515 -15.062  1.00 92.47           C  
ATOM   3342 HD21 LEU A 215      17.093  11.583 -14.115  1.00 92.47           H  
ATOM   3343 HD22 LEU A 215      17.164  11.917 -15.873  1.00 92.47           H  
ATOM   3344 HD23 LEU A 215      16.339  10.468 -15.268  1.00 92.47           H  
ATOM   3345  N   ASP A 216      12.728  13.877 -13.206  1.00 95.91           N  
ATOM   3346  H   ASP A 216      12.329  13.506 -14.056  1.00 95.91           H  
ATOM   3347  CA  ASP A 216      12.022  13.551 -11.981  1.00 95.91           C  
ATOM   3348  HA  ASP A 216      12.643  13.857 -11.139  1.00 95.91           H  
ATOM   3349  C   ASP A 216      11.804  12.046 -11.864  1.00 95.91           C  
ATOM   3350  CB  ASP A 216      10.696  14.325 -11.895  1.00 95.91           C  
ATOM   3351  HB2 ASP A 216      10.315  14.243 -10.877  1.00 95.91           H  
ATOM   3352  HB3 ASP A 216      10.880  15.381 -12.094  1.00 95.91           H  
ATOM   3353  O   ASP A 216      11.557  11.368 -12.861  1.00 95.91           O  
ATOM   3354  CG  ASP A 216       9.629  13.803 -12.864  1.00 95.91           C  
ATOM   3355  OD1 ASP A 216       9.913  13.707 -14.074  1.00 95.91           O  
ATOM   3356  OD2 ASP A 216       8.498  13.509 -12.416  1.00 95.91           O  
ATOM   3357  N   PHE A 217      11.861  11.553 -10.630  1.00 96.36           N  
ATOM   3358  H   PHE A 217      12.019  12.199  -9.870  1.00 96.36           H  
ATOM   3359  CA  PHE A 217      11.463  10.197 -10.283  1.00 96.36           C  
ATOM   3360  HA  PHE A 217      10.798   9.828 -11.064  1.00 96.36           H  
ATOM   3361  C   PHE A 217      10.693  10.194  -8.972  1.00 96.36           C  
ATOM   3362  CB  PHE A 217      12.659   9.241 -10.192  1.00 96.36           C  
ATOM   3363  HB2 PHE A 217      13.340   9.572  -9.408  1.00 96.36           H  
ATOM   3364  HB3 PHE A 217      12.288   8.265  -9.880  1.00 96.36           H  
ATOM   3365  O   PHE A 217      11.062  10.867  -8.006  1.00 96.36           O  
ATOM   3366  CG  PHE A 217      13.426   9.054 -11.483  1.00 96.36           C  
ATOM   3367  CD1 PHE A 217      12.781   8.504 -12.606  1.00 96.36           C  
ATOM   3368  HD1 PHE A 217      11.734   8.246 -12.553  1.00 96.36           H  
ATOM   3369  CD2 PHE A 217      14.783   9.417 -11.563  1.00 96.36           C  
ATOM   3370  HD2 PHE A 217      15.283   9.848 -10.708  1.00 96.36           H  
ATOM   3371  CE1 PHE A 217      13.491   8.314 -13.803  1.00 96.36           C  
ATOM   3372  HE1 PHE A 217      12.988   7.919 -14.673  1.00 96.36           H  
ATOM   3373  CE2 PHE A 217      15.495   9.205 -12.755  1.00 96.36           C  
ATOM   3374  HE2 PHE A 217      16.539   9.476 -12.814  1.00 96.36           H  
ATOM   3375  CZ  PHE A 217      14.852   8.645 -13.871  1.00 96.36           C  
ATOM   3376  HZ  PHE A 217      15.400   8.475 -14.786  1.00 96.36           H  
ATOM   3377  N   TYR A 218       9.640   9.394  -8.933  1.00 96.93           N  
ATOM   3378  H   TYR A 218       9.378   8.895  -9.771  1.00 96.93           H  
ATOM   3379  CA  TYR A 218       8.930   9.040  -7.713  1.00 96.93           C  
ATOM   3380  HA  TYR A 218       9.636   9.023  -6.883  1.00 96.93           H  
ATOM   3381  C   TYR A 218       8.349   7.639  -7.851  1.00 96.93           C  
ATOM   3382  CB  TYR A 218       7.848  10.078  -7.398  1.00 96.93           C  
ATOM   3383  HB2 TYR A 218       7.444   9.872  -6.407  1.00 96.93           H  
ATOM   3384  HB3 TYR A 218       8.312  11.062  -7.349  1.00 96.93           H  
ATOM   3385  O   TYR A 218       8.318   7.075  -8.946  1.00 96.93           O  
ATOM   3386  CG  TYR A 218       6.708  10.143  -8.390  1.00 96.93           C  
ATOM   3387  CD1 TYR A 218       6.878  10.812  -9.619  1.00 96.93           C  
ATOM   3388  HD1 TYR A 218       7.837  11.228  -9.893  1.00 96.93           H  
ATOM   3389  CD2 TYR A 218       5.469   9.561  -8.061  1.00 96.93           C  
ATOM   3390  HD2 TYR A 218       5.341   9.044  -7.121  1.00 96.93           H  
ATOM   3391  CE1 TYR A 218       5.791  10.935 -10.498  1.00 96.93           C  
ATOM   3392  HE1 TYR A 218       5.904  11.433 -11.450  1.00 96.93           H  
ATOM   3393  CE2 TYR A 218       4.380   9.684  -8.938  1.00 96.93           C  
ATOM   3394  HE2 TYR A 218       3.415   9.282  -8.666  1.00 96.93           H  
ATOM   3395  OH  TYR A 218       3.480  10.624 -10.941  1.00 96.93           O  
ATOM   3396  HH  TYR A 218       2.768   9.984 -10.859  1.00 96.93           H  
ATOM   3397  CZ  TYR A 218       4.541  10.391 -10.145  1.00 96.93           C  
ATOM   3398  N   PHE A 219       7.909   7.078  -6.733  1.00 97.20           N  
ATOM   3399  H   PHE A 219       7.885   7.615  -5.877  1.00 97.20           H  
ATOM   3400  CA  PHE A 219       7.378   5.725  -6.681  1.00 97.20           C  
ATOM   3401  HA  PHE A 219       7.405   5.293  -7.681  1.00 97.20           H  
ATOM   3402  C   PHE A 219       5.928   5.750  -6.226  1.00 97.20           C  
ATOM   3403  CB  PHE A 219       8.253   4.854  -5.778  1.00 97.20           C  
ATOM   3404  HB2 PHE A 219       7.808   3.861  -5.713  1.00 97.20           H  
ATOM   3405  HB3 PHE A 219       8.272   5.279  -4.775  1.00 97.20           H  
ATOM   3406  O   PHE A 219       5.565   6.578  -5.388  1.00 97.20           O  
ATOM   3407  CG  PHE A 219       9.673   4.717  -6.281  1.00 97.20           C  
ATOM   3408  CD1 PHE A 219      10.019   3.639  -7.114  1.00 97.20           C  
ATOM   3409  HD1 PHE A 219       9.275   2.907  -7.390  1.00 97.20           H  
ATOM   3410  CD2 PHE A 219      10.641   5.680  -5.935  1.00 97.20           C  
ATOM   3411  HD2 PHE A 219      10.372   6.512  -5.301  1.00 97.20           H  
ATOM   3412  CE1 PHE A 219      11.336   3.518  -7.585  1.00 97.20           C  
ATOM   3413  HE1 PHE A 219      11.603   2.684  -8.217  1.00 97.20           H  
ATOM   3414  CE2 PHE A 219      11.957   5.557  -6.408  1.00 97.20           C  
ATOM   3415  HE2 PHE A 219      12.704   6.289  -6.137  1.00 97.20           H  
ATOM   3416  CZ  PHE A 219      12.304   4.472  -7.227  1.00 97.20           C  
ATOM   3417  HZ  PHE A 219      13.322   4.357  -7.568  1.00 97.20           H  
ATOM   3418  N   THR A 220       5.115   4.842  -6.753  1.00 96.53           N  
ATOM   3419  H   THR A 220       5.482   4.192  -7.433  1.00 96.53           H  
ATOM   3420  CA  THR A 220       3.786   4.549  -6.205  1.00 96.53           C  
ATOM   3421  HA  THR A 220       3.694   5.042  -5.237  1.00 96.53           H  
ATOM   3422  C   THR A 220       3.637   3.063  -5.945  1.00 96.53           C  
ATOM   3423  CB  THR A 220       2.624   5.028  -7.085  1.00 96.53           C  
ATOM   3424  HB  THR A 220       1.695   4.799  -6.562  1.00 96.53           H  
ATOM   3425  O   THR A 220       4.309   2.254  -6.583  1.00 96.53           O  
ATOM   3426  CG2 THR A 220       2.640   6.536  -7.341  1.00 96.53           C  
ATOM   3427 HG21 THR A 220       1.908   6.785  -8.108  1.00 96.53           H  
ATOM   3428 HG22 THR A 220       2.353   7.054  -6.426  1.00 96.53           H  
ATOM   3429 HG23 THR A 220       3.636   6.868  -7.635  1.00 96.53           H  
ATOM   3430  OG1 THR A 220       2.591   4.344  -8.316  1.00 96.53           O  
ATOM   3431  HG1 THR A 220       2.287   3.458  -8.105  1.00 96.53           H  
ATOM   3432  N   ASP A 221       2.737   2.722  -5.036  1.00 95.03           N  
ATOM   3433  H   ASP A 221       2.178   3.439  -4.596  1.00 95.03           H  
ATOM   3434  CA  ASP A 221       2.259   1.352  -4.863  1.00 95.03           C  
ATOM   3435  HA  ASP A 221       3.090   0.657  -4.979  1.00 95.03           H  
ATOM   3436  C   ASP A 221       1.222   0.980  -5.946  1.00 95.03           C  
ATOM   3437  CB  ASP A 221       1.757   1.201  -3.416  1.00 95.03           C  
ATOM   3438  HB2 ASP A 221       2.571   1.484  -2.749  1.00 95.03           H  
ATOM   3439  HB3 ASP A 221       1.539   0.153  -3.212  1.00 95.03           H  
ATOM   3440  O   ASP A 221       0.976   1.752  -6.885  1.00 95.03           O  
ATOM   3441  CG  ASP A 221       0.530   2.037  -3.052  1.00 95.03           C  
ATOM   3442  OD1 ASP A 221      -0.115   2.642  -3.935  1.00 95.03           O  
ATOM   3443  OD2 ASP A 221       0.297   2.223  -1.833  1.00 95.03           O  
ATOM   3444  N   GLU A 222       0.638  -0.210  -5.826  1.00 94.36           N  
ATOM   3445  H   GLU A 222       0.903  -0.798  -5.049  1.00 94.36           H  
ATOM   3446  CA  GLU A 222      -0.415  -0.748  -6.692  1.00 94.36           C  
ATOM   3447  HA  GLU A 222      -0.058  -0.709  -7.721  1.00 94.36           H  
ATOM   3448  C   GLU A 222      -1.708   0.077  -6.658  1.00 94.36           C  
ATOM   3449  CB  GLU A 222      -0.685  -2.229  -6.355  1.00 94.36           C  
ATOM   3450  HB2 GLU A 222       0.247  -2.792  -6.418  1.00 94.36           H  
ATOM   3451  HB3 GLU A 222      -1.336  -2.614  -7.140  1.00 94.36           H  
ATOM   3452  O   GLU A 222      -2.413   0.158  -7.660  1.00 94.36           O  
ATOM   3453  CG  GLU A 222      -1.377  -2.529  -5.009  1.00 94.36           C  
ATOM   3454  HG2 GLU A 222      -1.835  -3.513  -5.105  1.00 94.36           H  
ATOM   3455  HG3 GLU A 222      -2.188  -1.821  -4.838  1.00 94.36           H  
ATOM   3456  CD  GLU A 222      -0.449  -2.568  -3.787  1.00 94.36           C  
ATOM   3457  OE1 GLU A 222      -0.865  -3.182  -2.785  1.00 94.36           O  
ATOM   3458  OE2 GLU A 222       0.682  -2.038  -3.852  1.00 94.36           O  
ATOM   3459  N   TYR A 223      -1.967   0.785  -5.555  1.00 94.32           N  
ATOM   3460  H   TYR A 223      -1.336   0.683  -4.773  1.00 94.32           H  
ATOM   3461  CA  TYR A 223      -3.091   1.713  -5.407  1.00 94.32           C  
ATOM   3462  HA  TYR A 223      -3.926   1.329  -5.994  1.00 94.32           H  
ATOM   3463  C   TYR A 223      -2.774   3.119  -5.946  1.00 94.32           C  
ATOM   3464  CB  TYR A 223      -3.539   1.754  -3.939  1.00 94.32           C  
ATOM   3465  HB2 TYR A 223      -4.425   2.384  -3.856  1.00 94.32           H  
ATOM   3466  HB3 TYR A 223      -2.751   2.215  -3.344  1.00 94.32           H  
ATOM   3467  O   TYR A 223      -3.530   4.065  -5.722  1.00 94.32           O  
ATOM   3468  CG  TYR A 223      -3.870   0.399  -3.351  1.00 94.32           C  
ATOM   3469  CD1 TYR A 223      -5.043  -0.275  -3.744  1.00 94.32           C  
ATOM   3470  HD1 TYR A 223      -5.719   0.172  -4.459  1.00 94.32           H  
ATOM   3471  CD2 TYR A 223      -2.989  -0.204  -2.434  1.00 94.32           C  
ATOM   3472  HD2 TYR A 223      -2.064   0.283  -2.160  1.00 94.32           H  
ATOM   3473  CE1 TYR A 223      -5.333  -1.549  -3.221  1.00 94.32           C  
ATOM   3474  HE1 TYR A 223      -6.222  -2.078  -3.533  1.00 94.32           H  
ATOM   3475  CE2 TYR A 223      -3.284  -1.475  -1.905  1.00 94.32           C  
ATOM   3476  HE2 TYR A 223      -2.594  -1.966  -1.236  1.00 94.32           H  
ATOM   3477  OH  TYR A 223      -4.702  -3.398  -1.805  1.00 94.32           O  
ATOM   3478  HH  TYR A 223      -5.549  -3.726  -2.115  1.00 94.32           H  
ATOM   3479  CZ  TYR A 223      -4.451  -2.158  -2.302  1.00 94.32           C  
ATOM   3480  N   ASN A 224      -1.649   3.291  -6.652  1.00 93.84           N  
ATOM   3481  H   ASN A 224      -1.056   2.479  -6.754  1.00 93.84           H  
ATOM   3482  CA  ASN A 224      -1.162   4.566  -7.186  1.00 93.84           C  
ATOM   3483  HA  ASN A 224      -0.191   4.344  -7.627  1.00 93.84           H  
ATOM   3484  C   ASN A 224      -0.873   5.646  -6.128  1.00 93.84           C  
ATOM   3485  CB  ASN A 224      -2.075   5.049  -8.330  1.00 93.84           C  
ATOM   3486  HB2 ASN A 224      -3.102   5.145  -7.980  1.00 93.84           H  
ATOM   3487  HB3 ASN A 224      -1.746   6.029  -8.677  1.00 93.84           H  
ATOM   3488  O   ASN A 224      -0.766   6.832  -6.456  1.00 93.84           O  
ATOM   3489  CG  ASN A 224      -2.011   4.114  -9.513  1.00 93.84           C  
ATOM   3490  ND2 ASN A 224      -3.129   3.693 -10.051  1.00 93.84           N  
ATOM   3491 HD21 ASN A 224      -3.998   3.845  -9.559  1.00 93.84           H  
ATOM   3492 HD22 ASN A 224      -3.058   2.931 -10.710  1.00 93.84           H  
ATOM   3493  OD1 ASN A 224      -0.934   3.790  -9.989  1.00 93.84           O  
ATOM   3494  N   ARG A 225      -0.667   5.262  -4.866  1.00 94.42           N  
ATOM   3495  H   ARG A 225      -0.706   4.275  -4.655  1.00 94.42           H  
ATOM   3496  CA  ARG A 225      -0.315   6.190  -3.788  1.00 94.42           C  
ATOM   3497  HA  ARG A 225      -0.834   7.135  -3.949  1.00 94.42           H  
ATOM   3498  C   ARG A 225       1.187   6.441  -3.767  1.00 94.42           C  
ATOM   3499  CB  ARG A 225      -0.762   5.613  -2.449  1.00 94.42           C  
ATOM   3500  HB2 ARG A 225      -0.240   4.663  -2.329  1.00 94.42           H  
ATOM   3501  HB3 ARG A 225      -0.462   6.290  -1.649  1.00 94.42           H  
ATOM   3502  O   ARG A 225       1.986   5.504  -3.709  1.00 94.42           O  
ATOM   3503  CG  ARG A 225      -2.257   5.320  -2.321  1.00 94.42           C  
ATOM   3504  HG2 ARG A 225      -2.574   4.602  -3.078  1.00 94.42           H  
ATOM   3505  HG3 ARG A 225      -2.825   6.242  -2.446  1.00 94.42           H  
ATOM   3506  CD  ARG A 225      -2.534   4.743  -0.931  1.00 94.42           C  
ATOM   3507  HD2 ARG A 225      -2.227   5.465  -0.174  1.00 94.42           H  
ATOM   3508  HD3 ARG A 225      -3.611   4.608  -0.839  1.00 94.42           H  
ATOM   3509  NE  ARG A 225      -1.854   3.455  -0.695  1.00 94.42           N  
ATOM   3510  HE  ARG A 225      -1.297   3.067  -1.442  1.00 94.42           H  
ATOM   3511  NH1 ARG A 225      -2.612   3.068   1.426  1.00 94.42           N  
ATOM   3512 HH11 ARG A 225      -2.777   2.400   2.166  1.00 94.42           H  
ATOM   3513 HH12 ARG A 225      -3.195   3.890   1.357  1.00 94.42           H  
ATOM   3514  NH2 ARG A 225      -1.160   1.655   0.483  1.00 94.42           N  
ATOM   3515 HH21 ARG A 225      -1.187   1.039   1.284  1.00 94.42           H  
ATOM   3516 HH22 ARG A 225      -0.628   1.389  -0.333  1.00 94.42           H  
ATOM   3517  CZ  ARG A 225      -1.899   2.723   0.399  1.00 94.42           C  
ATOM   3518  N   GLU A 226       1.595   7.709  -3.745  1.00 95.05           N  
ATOM   3519  H   GLU A 226       0.894   8.436  -3.781  1.00 95.05           H  
ATOM   3520  CA  GLU A 226       3.014   8.087  -3.712  1.00 95.05           C  
ATOM   3521  HA  GLU A 226       3.492   7.630  -4.579  1.00 95.05           H  
ATOM   3522  C   GLU A 226       3.718   7.533  -2.461  1.00 95.05           C  
ATOM   3523  CB  GLU A 226       3.183   9.615  -3.858  1.00 95.05           C  
ATOM   3524  HB2 GLU A 226       2.753  10.117  -2.991  1.00 95.05           H  
ATOM   3525  HB3 GLU A 226       2.638   9.931  -4.747  1.00 95.05           H  
ATOM   3526  O   GLU A 226       3.247   7.675  -1.332  1.00 95.05           O  
ATOM   3527  CG  GLU A 226       4.662  10.030  -4.005  1.00 95.05           C  
ATOM   3528  HG2 GLU A 226       5.182   9.786  -3.079  1.00 95.05           H  
ATOM   3529  HG3 GLU A 226       5.112   9.432  -4.798  1.00 95.05           H  
ATOM   3530  CD  GLU A 226       4.899  11.522  -4.331  1.00 95.05           C  
ATOM   3531  OE1 GLU A 226       5.951  12.053  -3.901  1.00 95.05           O  
ATOM   3532  OE2 GLU A 226       4.112  12.136  -5.092  1.00 95.05           O  
ATOM   3533  N   ILE A 227       4.870   6.895  -2.650  1.00 93.68           N  
ATOM   3534  H   ILE A 227       5.194   6.777  -3.600  1.00 93.68           H  
ATOM   3535  CA  ILE A 227       5.759   6.457  -1.573  1.00 93.68           C  
ATOM   3536  HA  ILE A 227       5.172   6.248  -0.679  1.00 93.68           H  
ATOM   3537  C   ILE A 227       6.710   7.617  -1.264  1.00 93.68           C  
ATOM   3538  CB  ILE A 227       6.487   5.152  -1.957  1.00 93.68           C  
ATOM   3539  HB  ILE A 227       7.062   5.329  -2.866  1.00 93.68           H  
ATOM   3540  O   ILE A 227       7.657   7.886  -2.003  1.00 93.68           O  
ATOM   3541  CG1 ILE A 227       5.473   4.014  -2.226  1.00 93.68           C  
ATOM   3542 HG12 ILE A 227       4.986   3.727  -1.294  1.00 93.68           H  
ATOM   3543 HG13 ILE A 227       4.699   4.360  -2.912  1.00 93.68           H  
ATOM   3544  CG2 ILE A 227       7.458   4.772  -0.825  1.00 93.68           C  
ATOM   3545 HG21 ILE A 227       8.251   5.515  -0.734  1.00 93.68           H  
ATOM   3546 HG22 ILE A 227       6.912   4.692   0.115  1.00 93.68           H  
ATOM   3547 HG23 ILE A 227       7.939   3.818  -1.045  1.00 93.68           H  
ATOM   3548  CD1 ILE A 227       6.096   2.770  -2.867  1.00 93.68           C  
ATOM   3549 HD11 ILE A 227       6.603   3.042  -3.793  1.00 93.68           H  
ATOM   3550 HD12 ILE A 227       6.802   2.293  -2.188  1.00 93.68           H  
ATOM   3551 HD13 ILE A 227       5.306   2.055  -3.097  1.00 93.68           H  
ATOM   3552  N   THR A 228       6.432   8.347  -0.184  1.00 84.00           N  
ATOM   3553  H   THR A 228       5.616   8.106   0.360  1.00 84.00           H  
ATOM   3554  CA  THR A 228       6.978   9.700   0.012  1.00 84.00           C  
ATOM   3555  HA  THR A 228       7.075  10.173  -0.965  1.00 84.00           H  
ATOM   3556  C   THR A 228       8.365   9.756   0.647  1.00 84.00           C  
ATOM   3557  CB  THR A 228       6.003  10.556   0.831  1.00 84.00           C  
ATOM   3558  HB  THR A 228       6.483  11.498   1.098  1.00 84.00           H  
ATOM   3559  O   THR A 228       9.125  10.670   0.326  1.00 84.00           O  
ATOM   3560  CG2 THR A 228       4.728  10.866   0.050  1.00 84.00           C  
ATOM   3561 HG21 THR A 228       4.092  11.536   0.628  1.00 84.00           H  
ATOM   3562 HG22 THR A 228       4.984  11.356  -0.889  1.00 84.00           H  
ATOM   3563 HG23 THR A 228       4.178   9.950  -0.170  1.00 84.00           H  
ATOM   3564  OG1 THR A 228       5.626   9.870   2.006  1.00 84.00           O  
ATOM   3565  HG1 THR A 228       4.844  10.307   2.350  1.00 84.00           H  
ATOM   3566  N   SER A 229       8.730   8.828   1.540  1.00 72.19           N  
ATOM   3567  H   SER A 229       8.033   8.167   1.853  1.00 72.19           H  
ATOM   3568  CA  SER A 229       9.987   8.970   2.298  1.00 72.19           C  
ATOM   3569  HA  SER A 229      10.666   9.604   1.728  1.00 72.19           H  
ATOM   3570  C   SER A 229      10.790   7.700   2.557  1.00 72.19           C  
ATOM   3571  CB  SER A 229       9.715   9.704   3.616  1.00 72.19           C  
ATOM   3572  HB2 SER A 229       9.120  10.595   3.416  1.00 72.19           H  
ATOM   3573  HB3 SER A 229      10.660  10.009   4.066  1.00 72.19           H  
ATOM   3574  O   SER A 229      11.825   7.807   3.211  1.00 72.19           O  
ATOM   3575  OG  SER A 229       9.022   8.858   4.513  1.00 72.19           O  
ATOM   3576  HG  SER A 229       8.563   9.391   5.167  1.00 72.19           H  
ATOM   3577  N   PHE A 230      10.356   6.517   2.097  1.00 91.01           N  
ATOM   3578  H   PHE A 230       9.545   6.506   1.496  1.00 91.01           H  
ATOM   3579  CA  PHE A 230      11.033   5.235   2.378  1.00 91.01           C  
ATOM   3580  HA  PHE A 230      10.302   4.435   2.261  1.00 91.01           H  
ATOM   3581  C   PHE A 230      11.544   5.128   3.837  1.00 91.01           C  
ATOM   3582  CB  PHE A 230      12.140   4.996   1.340  1.00 91.01           C  
ATOM   3583  HB2 PHE A 230      12.726   4.135   1.663  1.00 91.01           H  
ATOM   3584  HB3 PHE A 230      12.812   5.853   1.327  1.00 91.01           H  
ATOM   3585  O   PHE A 230      12.626   4.598   4.108  1.00 91.01           O  
ATOM   3586  CG  PHE A 230      11.648   4.719  -0.067  1.00 91.01           C  
ATOM   3587  CD1 PHE A 230      11.278   3.416  -0.446  1.00 91.01           C  
ATOM   3588  HD1 PHE A 230      11.331   2.609   0.271  1.00 91.01           H  
ATOM   3589  CD2 PHE A 230      11.568   5.765  -1.003  1.00 91.01           C  
ATOM   3590  HD2 PHE A 230      11.834   6.770  -0.709  1.00 91.01           H  
ATOM   3591  CE1 PHE A 230      10.844   3.155  -1.758  1.00 91.01           C  
ATOM   3592  HE1 PHE A 230      10.558   2.153  -2.044  1.00 91.01           H  
ATOM   3593  CE2 PHE A 230      11.143   5.504  -2.317  1.00 91.01           C  
ATOM   3594  HE2 PHE A 230      11.081   6.308  -3.036  1.00 91.01           H  
ATOM   3595  CZ  PHE A 230      10.784   4.198  -2.696  1.00 91.01           C  
ATOM   3596  HZ  PHE A 230      10.454   3.991  -3.703  1.00 91.01           H  
ATOM   3597  N   ASN A 231      10.808   5.718   4.788  1.00 90.59           N  
ATOM   3598  H   ASN A 231       9.940   6.153   4.512  1.00 90.59           H  
ATOM   3599  CA  ASN A 231      11.199   5.864   6.191  1.00 90.59           C  
ATOM   3600  HA  ASN A 231      10.592   6.671   6.602  1.00 90.59           H  
ATOM   3601  C   ASN A 231      12.650   6.355   6.407  1.00 90.59           C  
ATOM   3602  CB  ASN A 231      10.797   4.575   6.926  1.00 90.59           C  
ATOM   3603  HB2 ASN A 231      11.213   4.578   7.933  1.00 90.59           H  
ATOM   3604  HB3 ASN A 231      11.181   3.703   6.397  1.00 90.59           H  
ATOM   3605  O   ASN A 231      13.417   5.814   7.207  1.00 90.59           O  
ATOM   3606  CG  ASN A 231       9.286   4.466   7.073  1.00 90.59           C  
ATOM   3607  ND2 ASN A 231       8.759   3.284   7.219  1.00 90.59           N  
ATOM   3608 HD21 ASN A 231       9.232   2.435   6.944  1.00 90.59           H  
ATOM   3609 HD22 ASN A 231       7.777   3.204   7.441  1.00 90.59           H  
ATOM   3610  OD1 ASN A 231       8.571   5.453   7.097  1.00 90.59           O  
ATOM   3611  N   GLY A 232      13.046   7.387   5.656  1.00 90.13           N  
ATOM   3612  H   GLY A 232      12.408   7.701   4.939  1.00 90.13           H  
ATOM   3613  CA  GLY A 232      14.353   8.044   5.726  1.00 90.13           C  
ATOM   3614  HA2 GLY A 232      14.615   8.208   6.772  1.00 90.13           H  
ATOM   3615  HA3 GLY A 232      14.278   9.013   5.232  1.00 90.13           H  
ATOM   3616  C   GLY A 232      15.498   7.272   5.064  1.00 90.13           C  
ATOM   3617  O   GLY A 232      16.657   7.676   5.181  1.00 90.13           O  
ATOM   3618  N   LYS A 233      15.213   6.156   4.388  1.00 93.01           N  
ATOM   3619  H   LYS A 233      14.244   5.885   4.300  1.00 93.01           H  
ATOM   3620  CA  LYS A 233      16.220   5.350   3.690  1.00 93.01           C  
ATOM   3621  HA  LYS A 233      17.185   5.504   4.171  1.00 93.01           H  
ATOM   3622  C   LYS A 233      16.391   5.825   2.252  1.00 93.01           C  
ATOM   3623  CB  LYS A 233      15.863   3.860   3.780  1.00 93.01           C  
ATOM   3624  HB2 LYS A 233      16.646   3.276   3.296  1.00 93.01           H  
ATOM   3625  HB3 LYS A 233      14.928   3.696   3.245  1.00 93.01           H  
ATOM   3626  O   LYS A 233      15.467   6.353   1.643  1.00 93.01           O  
ATOM   3627  CG  LYS A 233      15.671   3.334   5.209  1.00 93.01           C  
ATOM   3628  HG2 LYS A 233      15.487   2.261   5.155  1.00 93.01           H  
ATOM   3629  HG3 LYS A 233      14.788   3.799   5.646  1.00 93.01           H  
ATOM   3630  CD  LYS A 233      16.876   3.591   6.123  1.00 93.01           C  
ATOM   3631  HD2 LYS A 233      17.062   4.663   6.197  1.00 93.01           H  
ATOM   3632  HD3 LYS A 233      17.754   3.087   5.719  1.00 93.01           H  
ATOM   3633  CE  LYS A 233      16.546   3.054   7.515  1.00 93.01           C  
ATOM   3634  HE2 LYS A 233      15.623   3.525   7.850  1.00 93.01           H  
ATOM   3635  HE3 LYS A 233      16.359   1.982   7.442  1.00 93.01           H  
ATOM   3636  NZ  LYS A 233      17.636   3.327   8.481  1.00 93.01           N  
ATOM   3637  HZ1 LYS A 233      18.488   2.871   8.189  1.00 93.01           H  
ATOM   3638  HZ2 LYS A 233      17.376   2.971   9.390  1.00 93.01           H  
ATOM   3639  HZ3 LYS A 233      17.787   4.322   8.559  1.00 93.01           H  
ATOM   3640  N   ARG A 234      17.604   5.665   1.719  1.00 93.85           N  
ATOM   3641  H   ARG A 234      18.283   5.120   2.232  1.00 93.85           H  
ATOM   3642  CA  ARG A 234      17.916   6.052   0.341  1.00 93.85           C  
ATOM   3643  HA  ARG A 234      17.264   6.883   0.072  1.00 93.85           H  
ATOM   3644  C   ARG A 234      17.597   4.927  -0.627  1.00 93.85           C  
ATOM   3645  CB  ARG A 234      19.372   6.501   0.175  1.00 93.85           C  
ATOM   3646  HB2 ARG A 234      19.592   6.566  -0.890  1.00 93.85           H  
ATOM   3647  HB3 ARG A 234      20.039   5.761   0.618  1.00 93.85           H  
ATOM   3648  O   ARG A 234      17.894   3.773  -0.337  1.00 93.85           O  
ATOM   3649  CG  ARG A 234      19.618   7.877   0.798  1.00 93.85           C  
ATOM   3650  HG2 ARG A 234      18.912   8.590   0.372  1.00 93.85           H  
ATOM   3651  HG3 ARG A 234      19.474   7.826   1.878  1.00 93.85           H  
ATOM   3652  CD  ARG A 234      21.042   8.344   0.488  1.00 93.85           C  
ATOM   3653  HD2 ARG A 234      21.743   7.609   0.884  1.00 93.85           H  
ATOM   3654  HD3 ARG A 234      21.170   8.385  -0.593  1.00 93.85           H  
ATOM   3655  NE  ARG A 234      21.291   9.687   1.047  1.00 93.85           N  
ATOM   3656  HE  ARG A 234      20.652  10.410   0.748  1.00 93.85           H  
ATOM   3657  NH1 ARG A 234      23.175   9.222   2.286  1.00 93.85           N  
ATOM   3658 HH11 ARG A 234      23.920   9.534   2.892  1.00 93.85           H  
ATOM   3659 HH12 ARG A 234      23.144   8.268   1.956  1.00 93.85           H  
ATOM   3660  NH2 ARG A 234      22.349  11.294   2.257  1.00 93.85           N  
ATOM   3661 HH21 ARG A 234      23.098  11.586   2.870  1.00 93.85           H  
ATOM   3662 HH22 ARG A 234      21.672  11.972   1.937  1.00 93.85           H  
ATOM   3663  CZ  ARG A 234      22.267  10.056   1.857  1.00 93.85           C  
ATOM   3664  N   TRP A 235      17.088   5.299  -1.788  1.00 95.13           N  
ATOM   3665  H   TRP A 235      16.855   6.274  -1.914  1.00 95.13           H  
ATOM   3666  CA  TRP A 235      17.006   4.451  -2.968  1.00 95.13           C  
ATOM   3667  HA  TRP A 235      17.197   3.413  -2.698  1.00 95.13           H  
ATOM   3668  C   TRP A 235      18.065   4.854  -4.003  1.00 95.13           C  
ATOM   3669  CB  TRP A 235      15.586   4.534  -3.526  1.00 95.13           C  
ATOM   3670  HB2 TRP A 235      14.904   4.038  -2.836  1.00 95.13           H  
ATOM   3671  HB3 TRP A 235      15.568   3.985  -4.468  1.00 95.13           H  
ATOM   3672  O   TRP A 235      18.649   5.939  -3.917  1.00 95.13           O  
ATOM   3673  CG  TRP A 235      15.063   5.904  -3.817  1.00 95.13           C  
ATOM   3674  CD1 TRP A 235      14.229   6.620  -3.032  1.00 95.13           C  
ATOM   3675  HD1 TRP A 235      13.857   6.287  -2.075  1.00 95.13           H  
ATOM   3676  CD2 TRP A 235      15.309   6.729  -4.993  1.00 95.13           C  
ATOM   3677  CE2 TRP A 235      14.512   7.904  -4.896  1.00 95.13           C  
ATOM   3678  CE3 TRP A 235      16.111   6.595  -6.143  1.00 95.13           C  
ATOM   3679  HE3 TRP A 235      16.714   5.707  -6.262  1.00 95.13           H  
ATOM   3680  NE1 TRP A 235      13.900   7.802  -3.668  1.00 95.13           N  
ATOM   3681  HE1 TRP A 235      13.269   8.499  -3.298  1.00 95.13           H  
ATOM   3682  CH2 TRP A 235      15.294   8.707  -7.039  1.00 95.13           C  
ATOM   3683  HH2 TRP A 235      15.277   9.435  -7.836  1.00 95.13           H  
ATOM   3684  CZ2 TRP A 235      14.467   8.864  -5.918  1.00 95.13           C  
ATOM   3685  HZ2 TRP A 235      13.812   9.719  -5.840  1.00 95.13           H  
ATOM   3686  CZ3 TRP A 235      16.131   7.586  -7.138  1.00 95.13           C  
ATOM   3687  HZ3 TRP A 235      16.767   7.465  -8.003  1.00 95.13           H  
ATOM   3688  N   LEU A 236      18.297   3.985  -4.990  1.00 95.98           N  
ATOM   3689  H   LEU A 236      17.787   3.114  -4.973  1.00 95.98           H  
ATOM   3690  CA  LEU A 236      19.160   4.229  -6.145  1.00 95.98           C  
ATOM   3691  HA  LEU A 236      19.382   5.296  -6.184  1.00 95.98           H  
ATOM   3692  C   LEU A 236      18.443   3.858  -7.446  1.00 95.98           C  
ATOM   3693  CB  LEU A 236      20.493   3.482  -5.948  1.00 95.98           C  
ATOM   3694  HB2 LEU A 236      20.939   3.871  -5.033  1.00 95.98           H  
ATOM   3695  HB3 LEU A 236      20.297   2.422  -5.788  1.00 95.98           H  
ATOM   3696  O   LEU A 236      17.826   2.799  -7.537  1.00 95.98           O  
ATOM   3697  CG  LEU A 236      21.507   3.629  -7.102  1.00 95.98           C  
ATOM   3698  HG  LEU A 236      21.393   4.607  -7.570  1.00 95.98           H  
ATOM   3699  CD1 LEU A 236      22.931   3.525  -6.550  1.00 95.98           C  
ATOM   3700 HD11 LEU A 236      23.070   2.565  -6.054  1.00 95.98           H  
ATOM   3701 HD12 LEU A 236      23.649   3.619  -7.365  1.00 95.98           H  
ATOM   3702 HD13 LEU A 236      23.108   4.330  -5.837  1.00 95.98           H  
ATOM   3703  CD2 LEU A 236      21.367   2.532  -8.167  1.00 95.98           C  
ATOM   3704 HD21 LEU A 236      21.523   1.551  -7.718  1.00 95.98           H  
ATOM   3705 HD22 LEU A 236      20.378   2.551  -8.625  1.00 95.98           H  
ATOM   3706 HD23 LEU A 236      22.104   2.687  -8.955  1.00 95.98           H  
ATOM   3707  N   ILE A 237      18.574   4.707  -8.465  1.00 95.19           N  
ATOM   3708  H   ILE A 237      19.093   5.559  -8.302  1.00 95.19           H  
ATOM   3709  CA  ILE A 237      18.174   4.416  -9.846  1.00 95.19           C  
ATOM   3710  HA  ILE A 237      17.862   3.374  -9.923  1.00 95.19           H  
ATOM   3711  C   ILE A 237      19.386   4.615 -10.747  1.00 95.19           C  
ATOM   3712  CB  ILE A 237      16.991   5.295 -10.308  1.00 95.19           C  
ATOM   3713  HB  ILE A 237      17.275   6.339 -10.168  1.00 95.19           H  
ATOM   3714  O   ILE A 237      20.036   5.659 -10.712  1.00 95.19           O  
ATOM   3715  CG1 ILE A 237      15.722   5.013  -9.476  1.00 95.19           C  
ATOM   3716 HG12 ILE A 237      15.964   5.021  -8.413  1.00 95.19           H  
ATOM   3717 HG13 ILE A 237      15.329   4.025  -9.719  1.00 95.19           H  
ATOM   3718  CG2 ILE A 237      16.688   5.079 -11.807  1.00 95.19           C  
ATOM   3719 HG21 ILE A 237      17.540   5.373 -12.420  1.00 95.19           H  
ATOM   3720 HG22 ILE A 237      15.848   5.697 -12.125  1.00 95.19           H  
ATOM   3721 HG23 ILE A 237      16.453   4.032 -11.996  1.00 95.19           H  
ATOM   3722  CD1 ILE A 237      14.629   6.061  -9.717  1.00 95.19           C  
ATOM   3723 HD11 ILE A 237      13.857   5.986  -8.952  1.00 95.19           H  
ATOM   3724 HD12 ILE A 237      15.052   7.065  -9.678  1.00 95.19           H  
ATOM   3725 HD13 ILE A 237      14.173   5.909 -10.694  1.00 95.19           H  
ATOM   3726  N   GLU A 238      19.650   3.634 -11.595  1.00 94.50           N  
ATOM   3727  H   GLU A 238      19.061   2.814 -11.557  1.00 94.50           H  
ATOM   3728  CA  GLU A 238      20.541   3.737 -12.737  1.00 94.50           C  
ATOM   3729  HA  GLU A 238      21.101   4.671 -12.687  1.00 94.50           H  
ATOM   3730  C   GLU A 238      19.707   3.728 -14.019  1.00 94.50           C  
ATOM   3731  CB  GLU A 238      21.537   2.576 -12.709  1.00 94.50           C  
ATOM   3732  HB2 GLU A 238      22.045   2.557 -11.745  1.00 94.50           H  
ATOM   3733  HB3 GLU A 238      21.000   1.639 -12.853  1.00 94.50           H  
ATOM   3734  O   GLU A 238      18.931   2.801 -14.264  1.00 94.50           O  
ATOM   3735  CG  GLU A 238      22.568   2.733 -13.823  1.00 94.50           C  
ATOM   3736  HG2 GLU A 238      22.062   2.843 -14.782  1.00 94.50           H  
ATOM   3737  HG3 GLU A 238      23.140   3.645 -13.653  1.00 94.50           H  
ATOM   3738  CD  GLU A 238      23.521   1.545 -13.898  1.00 94.50           C  
ATOM   3739  OE1 GLU A 238      23.875   1.174 -15.037  1.00 94.50           O  
ATOM   3740  OE2 GLU A 238      24.136   1.162 -12.883  1.00 94.50           O  
ATOM   3741  N   CYS A 239      19.891   4.738 -14.864  1.00 92.32           N  
ATOM   3742  H   CYS A 239      20.554   5.461 -14.624  1.00 92.32           H  
ATOM   3743  CA  CYS A 239      19.209   4.841 -16.149  1.00 92.32           C  
ATOM   3744  HA  CYS A 239      18.810   3.864 -16.421  1.00 92.32           H  
ATOM   3745  C   CYS A 239      20.172   5.235 -17.271  1.00 92.32           C  
ATOM   3746  CB  CYS A 239      18.020   5.801 -16.019  1.00 92.32           C  
ATOM   3747  HB2 CYS A 239      17.418   5.748 -16.927  1.00 92.32           H  
ATOM   3748  HB3 CYS A 239      17.397   5.491 -15.180  1.00 92.32           H  
ATOM   3749  O   CYS A 239      21.270   5.751 -17.040  1.00 92.32           O  
ATOM   3750  SG  CYS A 239      18.581   7.508 -15.754  1.00 92.32           S  
ATOM   3751  HG  CYS A 239      19.367   7.590 -16.830  1.00 92.32           H  
ATOM   3752  N   VAL A 240      19.746   5.019 -18.513  1.00 91.38           N  
ATOM   3753  H   VAL A 240      18.837   4.597 -18.643  1.00 91.38           H  
ATOM   3754  CA  VAL A 240      20.527   5.352 -19.703  1.00 91.38           C  
ATOM   3755  HA  VAL A 240      21.315   6.042 -19.403  1.00 91.38           H  
ATOM   3756  C   VAL A 240      19.684   6.074 -20.742  1.00 91.38           C  
ATOM   3757  CB  VAL A 240      21.224   4.102 -20.267  1.00 91.38           C  
ATOM   3758  HB  VAL A 240      21.769   3.645 -19.441  1.00 91.38           H  
ATOM   3759  O   VAL A 240      18.543   5.711 -21.017  1.00 91.38           O  
ATOM   3760  CG1 VAL A 240      20.253   3.061 -20.837  1.00 91.38           C  
ATOM   3761 HG11 VAL A 240      19.535   2.764 -20.073  1.00 91.38           H  
ATOM   3762 HG12 VAL A 240      19.711   3.463 -21.693  1.00 91.38           H  
ATOM   3763 HG13 VAL A 240      20.807   2.178 -21.155  1.00 91.38           H  
ATOM   3764  CG2 VAL A 240      22.264   4.448 -21.339  1.00 91.38           C  
ATOM   3765 HG21 VAL A 240      22.979   5.166 -20.937  1.00 91.38           H  
ATOM   3766 HG22 VAL A 240      21.779   4.857 -22.226  1.00 91.38           H  
ATOM   3767 HG23 VAL A 240      22.803   3.543 -21.621  1.00 91.38           H  
ATOM   3768  N   PHE A 241      20.296   7.082 -21.353  1.00 89.60           N  
ATOM   3769  H   PHE A 241      21.205   7.352 -21.004  1.00 89.60           H  
ATOM   3770  CA  PHE A 241      19.815   7.746 -22.553  1.00 89.60           C  
ATOM   3771  HA  PHE A 241      18.771   7.480 -22.719  1.00 89.60           H  
ATOM   3772  C   PHE A 241      20.633   7.292 -23.756  1.00 89.60           C  
ATOM   3773  CB  PHE A 241      19.889   9.263 -22.364  1.00 89.60           C  
ATOM   3774  HB2 PHE A 241      20.910   9.553 -22.116  1.00 89.60           H  
ATOM   3775  HB3 PHE A 241      19.623   9.748 -23.303  1.00 89.60           H  
ATOM   3776  O   PHE A 241      21.863   7.415 -23.751  1.00 89.60           O  
ATOM   3777  CG  PHE A 241      18.948   9.746 -21.287  1.00 89.60           C  
ATOM   3778  CD1 PHE A 241      17.576   9.832 -21.572  1.00 89.60           C  
ATOM   3779  HD1 PHE A 241      17.205   9.565 -22.551  1.00 89.60           H  
ATOM   3780  CD2 PHE A 241      19.415  10.019 -19.988  1.00 89.60           C  
ATOM   3781  HD2 PHE A 241      20.466   9.932 -19.753  1.00 89.60           H  
ATOM   3782  CE1 PHE A 241      16.673  10.201 -20.566  1.00 89.60           C  
ATOM   3783  HE1 PHE A 241      15.614  10.213 -20.776  1.00 89.60           H  
ATOM   3784  CE2 PHE A 241      18.504  10.392 -18.984  1.00 89.60           C  
ATOM   3785  HE2 PHE A 241      18.840  10.596 -17.978  1.00 89.60           H  
ATOM   3786  CZ  PHE A 241      17.136  10.492 -19.272  1.00 89.60           C  
ATOM   3787  HZ  PHE A 241      16.438  10.766 -18.495  1.00 89.60           H  
ATOM   3788  N   SER A 242      19.958   6.806 -24.792  1.00 88.57           N  
ATOM   3789  H   SER A 242      18.951   6.775 -24.720  1.00 88.57           H  
ATOM   3790  CA  SER A 242      20.551   6.666 -26.122  1.00 88.57           C  
ATOM   3791  HA  SER A 242      21.595   6.366 -26.030  1.00 88.57           H  
ATOM   3792  C   SER A 242      20.477   8.015 -26.828  1.00 88.57           C  
ATOM   3793  CB  SER A 242      19.832   5.593 -26.933  1.00 88.57           C  
ATOM   3794  HB2 SER A 242      18.824   5.934 -27.169  1.00 88.57           H  
ATOM   3795  HB3 SER A 242      19.783   4.667 -26.360  1.00 88.57           H  
ATOM   3796  O   SER A 242      19.412   8.640 -26.852  1.00 88.57           O  
ATOM   3797  OG  SER A 242      20.543   5.370 -28.130  1.00 88.57           O  
ATOM   3798  HG  SER A 242      20.144   4.630 -28.592  1.00 88.57           H  
ATOM   3799  N   THR A 243      21.602   8.476 -27.365  1.00 86.40           N  
ATOM   3800  H   THR A 243      22.408   7.869 -27.407  1.00 86.40           H  
ATOM   3801  CA  THR A 243      21.733   9.773 -28.038  1.00 86.40           C  
ATOM   3802  HA  THR A 243      20.737  10.199 -28.164  1.00 86.40           H  
ATOM   3803  C   THR A 243      22.333   9.583 -29.424  1.00 86.40           C  
ATOM   3804  CB  THR A 243      22.586  10.768 -27.226  1.00 86.40           C  
ATOM   3805  HB  THR A 243      22.663  11.703 -27.781  1.00 86.40           H  
ATOM   3806  O   THR A 243      23.079   8.628 -29.634  1.00 86.40           O  
ATOM   3807  CG2 THR A 243      21.984  11.066 -25.851  1.00 86.40           C  
ATOM   3808 HG21 THR A 243      21.950  10.163 -25.242  1.00 86.40           H  
ATOM   3809 HG22 THR A 243      22.594  11.819 -25.352  1.00 86.40           H  
ATOM   3810 HG23 THR A 243      20.977  11.464 -25.974  1.00 86.40           H  
ATOM   3811  OG1 THR A 243      23.885  10.258 -27.001  1.00 86.40           O  
ATOM   3812  HG1 THR A 243      24.329  10.248 -27.852  1.00 86.40           H  
ATOM   3813  N   ASP A 244      22.070  10.506 -30.350  1.00 80.74           N  
ATOM   3814  H   ASP A 244      21.405  11.237 -30.144  1.00 80.74           H  
ATOM   3815  CA  ASP A 244      22.817  10.557 -31.613  1.00 80.74           C  
ATOM   3816  HA  ASP A 244      22.638   9.631 -32.160  1.00 80.74           H  
ATOM   3817  C   ASP A 244      24.326  10.636 -31.307  1.00 80.74           C  
ATOM   3818  CB  ASP A 244      22.339  11.734 -32.487  1.00 80.74           C  
ATOM   3819  HB2 ASP A 244      22.333  12.647 -31.893  1.00 80.74           H  
ATOM   3820  HB3 ASP A 244      23.048  11.870 -33.305  1.00 80.74           H  
ATOM   3821  O   ASP A 244      24.772  11.486 -30.530  1.00 80.74           O  
ATOM   3822  CG  ASP A 244      20.952  11.500 -33.100  1.00 80.74           C  
ATOM   3823  OD1 ASP A 244      20.657  10.348 -33.482  1.00 80.74           O  
ATOM   3824  OD2 ASP A 244      20.132  12.451 -33.178  1.00 80.74           O  
ATOM   3825  N   SER A 245      25.113   9.717 -31.872  1.00 59.27           N  
ATOM   3826  H   SER A 245      24.699   9.071 -32.529  1.00 59.27           H  
ATOM   3827  CA  SER A 245      26.497   9.416 -31.473  1.00 59.27           C  
ATOM   3828  HA  SER A 245      26.500   9.288 -30.391  1.00 59.27           H  
ATOM   3829  C   SER A 245      27.531  10.515 -31.760  1.00 59.27           C  
ATOM   3830  CB  SER A 245      26.924   8.070 -32.084  1.00 59.27           C  
ATOM   3831  HB2 SER A 245      26.361   7.278 -31.590  1.00 59.27           H  
ATOM   3832  HB3 SER A 245      27.985   7.889 -31.914  1.00 59.27           H  
ATOM   3833  O   SER A 245      28.717  10.277 -31.573  1.00 59.27           O  
ATOM   3834  OG  SER A 245      26.635   8.018 -33.470  1.00 59.27           O  
ATOM   3835  HG  SER A 245      27.312   8.502 -33.949  1.00 59.27           H  
ATOM   3836  N   GLU A 246      27.134  11.721 -32.172  1.00 50.98           N  
ATOM   3837  H   GLU A 246      26.141  11.878 -32.271  1.00 50.98           H  
ATOM   3838  CA  GLU A 246      28.081  12.723 -32.690  1.00 50.98           C  
ATOM   3839  HA  GLU A 246      29.100  12.392 -32.489  1.00 50.98           H  
ATOM   3840  C   GLU A 246      28.035  14.114 -32.038  1.00 50.98           C  
ATOM   3841  CB  GLU A 246      27.963  12.802 -34.220  1.00 50.98           C  
ATOM   3842  HB2 GLU A 246      26.924  12.971 -34.499  1.00 50.98           H  
ATOM   3843  HB3 GLU A 246      28.561  13.641 -34.578  1.00 50.98           H  
ATOM   3844  O   GLU A 246      28.765  14.998 -32.473  1.00 50.98           O  
ATOM   3845  CG  GLU A 246      28.496  11.526 -34.892  1.00 50.98           C  
ATOM   3846  HG2 GLU A 246      27.816  10.700 -34.685  1.00 50.98           H  
ATOM   3847  HG3 GLU A 246      29.467  11.282 -34.460  1.00 50.98           H  
ATOM   3848  CD  GLU A 246      28.656  11.682 -36.410  1.00 50.98           C  
ATOM   3849  OE1 GLU A 246      29.361  10.830 -36.994  1.00 50.98           O  
ATOM   3850  OE2 GLU A 246      28.062  12.630 -36.977  1.00 50.98           O  
ATOM   3851  N   ARG A 247      27.235  14.368 -30.990  1.00 47.41           N  
ATOM   3852  H   ARG A 247      26.628  13.631 -30.660  1.00 47.41           H  
ATOM   3853  CA  ARG A 247      27.188  15.723 -30.374  1.00 47.41           C  
ATOM   3854  HA  ARG A 247      28.114  16.242 -30.621  1.00 47.41           H  
ATOM   3855  C   ARG A 247      27.212  15.779 -28.843  1.00 47.41           C  
ATOM   3856  CB  ARG A 247      26.047  16.552 -30.998  1.00 47.41           C  
ATOM   3857  HB2 ARG A 247      25.107  16.006 -30.917  1.00 47.41           H  
ATOM   3858  HB3 ARG A 247      25.947  17.491 -30.454  1.00 47.41           H  
ATOM   3859  O   ARG A 247      26.836  16.790 -28.263  1.00 47.41           O  
ATOM   3860  CG  ARG A 247      26.333  16.897 -32.467  1.00 47.41           C  
ATOM   3861  HG2 ARG A 247      26.274  15.996 -33.077  1.00 47.41           H  
ATOM   3862  HG3 ARG A 247      27.334  17.321 -32.549  1.00 47.41           H  
ATOM   3863  CD  ARG A 247      25.327  17.919 -32.992  1.00 47.41           C  
ATOM   3864  HD2 ARG A 247      24.327  17.486 -32.936  1.00 47.41           H  
ATOM   3865  HD3 ARG A 247      25.372  18.804 -32.358  1.00 47.41           H  
ATOM   3866  NE  ARG A 247      25.636  18.289 -34.383  1.00 47.41           N  
ATOM   3867  HE  ARG A 247      26.385  17.774 -34.822  1.00 47.41           H  
ATOM   3868  NH1 ARG A 247      24.049  19.928 -34.608  1.00 47.41           N  
ATOM   3869 HH11 ARG A 247      23.604  20.646 -35.162  1.00 47.41           H  
ATOM   3870 HH12 ARG A 247      23.769  19.751 -33.654  1.00 47.41           H  
ATOM   3871  NH2 ARG A 247      25.411  19.462 -36.318  1.00 47.41           N  
ATOM   3872 HH21 ARG A 247      26.169  18.923 -36.713  1.00 47.41           H  
ATOM   3873 HH22 ARG A 247      24.955  20.172 -36.873  1.00 47.41           H  
ATOM   3874  CZ  ARG A 247      25.033  19.222 -35.095  1.00 47.41           C  
ATOM   3875  N   GLY A 248      27.649  14.708 -28.182  1.00 47.02           N  
ATOM   3876  H   GLY A 248      27.989  13.927 -28.724  1.00 47.02           H  
ATOM   3877  CA  GLY A 248      27.588  14.583 -26.718  1.00 47.02           C  
ATOM   3878  HA2 GLY A 248      27.598  13.524 -26.462  1.00 47.02           H  
ATOM   3879  HA3 GLY A 248      26.644  14.999 -26.366  1.00 47.02           H  
ATOM   3880  C   GLY A 248      28.709  15.255 -25.912  1.00 47.02           C  
ATOM   3881  O   GLY A 248      28.636  15.228 -24.688  1.00 47.02           O  
ATOM   3882  N   ILE A 249      29.727  15.835 -26.552  1.00 42.51           N  
ATOM   3883  H   ILE A 249      29.728  15.855 -27.562  1.00 42.51           H  
ATOM   3884  CA  ILE A 249      30.798  16.581 -25.877  1.00 42.51           C  
ATOM   3885  HA  ILE A 249      30.524  16.763 -24.837  1.00 42.51           H  
ATOM   3886  C   ILE A 249      30.896  17.933 -26.579  1.00 42.51           C  
ATOM   3887  CB  ILE A 249      32.143  15.809 -25.874  1.00 42.51           C  
ATOM   3888  HB  ILE A 249      32.517  15.756 -26.897  1.00 42.51           H  
ATOM   3889  O   ILE A 249      31.380  18.019 -27.705  1.00 42.51           O  
ATOM   3890  CG1 ILE A 249      31.972  14.361 -25.350  1.00 42.51           C  
ATOM   3891 HG12 ILE A 249      31.603  14.390 -24.325  1.00 42.51           H  
ATOM   3892 HG13 ILE A 249      31.234  13.841 -25.960  1.00 42.51           H  
ATOM   3893  CG2 ILE A 249      33.169  16.576 -25.017  1.00 42.51           C  
ATOM   3894 HG21 ILE A 249      32.861  16.603 -23.972  1.00 42.51           H  
ATOM   3895 HG22 ILE A 249      34.157  16.120 -25.087  1.00 42.51           H  
ATOM   3896 HG23 ILE A 249      33.282  17.602 -25.368  1.00 42.51           H  
ATOM   3897  CD1 ILE A 249      33.248  13.512 -25.396  1.00 42.51           C  
ATOM   3898 HD11 ILE A 249      33.005  12.482 -25.136  1.00 42.51           H  
ATOM   3899 HD12 ILE A 249      33.673  13.534 -26.400  1.00 42.51           H  
ATOM   3900 HD13 ILE A 249      33.981  13.885 -24.681  1.00 42.51           H  
ATOM   3901  N   ILE A 250      30.341  18.966 -25.955  1.00 43.40           N  
ATOM   3902  H   ILE A 250      29.979  18.814 -25.024  1.00 43.40           H  
ATOM   3903  CA  ILE A 250      30.674  20.350 -26.277  1.00 43.40           C  
ATOM   3904  HA  ILE A 250      31.273  20.399 -27.187  1.00 43.40           H  
ATOM   3905  C   ILE A 250      31.548  20.792 -25.107  1.00 43.40           C  
ATOM   3906  CB  ILE A 250      29.413  21.224 -26.481  1.00 43.40           C  
ATOM   3907  HB  ILE A 250      28.838  21.228 -25.555  1.00 43.40           H  
ATOM   3908  O   ILE A 250      31.034  20.900 -23.992  1.00 43.40           O  
ATOM   3909  CG1 ILE A 250      28.520  20.651 -27.610  1.00 43.40           C  
ATOM   3910 HG12 ILE A 250      29.087  20.629 -28.541  1.00 43.40           H  
ATOM   3911 HG13 ILE A 250      28.246  19.626 -27.362  1.00 43.40           H  
ATOM   3912  CG2 ILE A 250      29.830  22.671 -26.803  1.00 43.40           C  
ATOM   3913 HG21 ILE A 250      28.961  23.326 -26.858  1.00 43.40           H  
ATOM   3914 HG22 ILE A 250      30.387  22.706 -27.740  1.00 43.40           H  
ATOM   3915 HG23 ILE A 250      30.475  23.056 -26.013  1.00 43.40           H  
ATOM   3916  CD1 ILE A 250      27.211  21.421 -27.844  1.00 43.40           C  
ATOM   3917 HD11 ILE A 250      27.417  22.408 -28.258  1.00 43.40           H  
ATOM   3918 HD12 ILE A 250      26.594  20.869 -28.552  1.00 43.40           H  
ATOM   3919 HD13 ILE A 250      26.669  21.523 -26.904  1.00 43.40           H  
ATOM   3920  N   ASP A 251      32.849  20.916 -25.372  1.00 35.67           N  
ATOM   3921  H   ASP A 251      33.164  20.758 -26.318  1.00 35.67           H  
ATOM   3922  CA  ASP A 251      33.822  21.568 -24.486  1.00 35.67           C  
ATOM   3923  HA  ASP A 251      33.819  21.075 -23.514  1.00 35.67           H  
ATOM   3924  C   ASP A 251      33.451  23.042 -24.242  1.00 35.67           C  
ATOM   3925  CB  ASP A 251      35.244  21.458 -25.091  1.00 35.67           C  
ATOM   3926  HB2 ASP A 251      35.217  21.847 -26.109  1.00 35.67           H  
ATOM   3927  HB3 ASP A 251      35.905  22.108 -24.518  1.00 35.67           H  
ATOM   3928  O   ASP A 251      32.935  23.694 -25.186  1.00 35.67           O  
ATOM   3929  CG  ASP A 251      35.887  20.055 -25.104  1.00 35.67           C  
ATOM   3930  OD1 ASP A 251      35.608  19.234 -24.197  1.00 35.67           O  
ATOM   3931  OD2 ASP A 251      36.700  19.808 -26.028  1.00 35.67           O  
ATOM   3932  OXT ASP A 251      33.689  23.496 -23.102  1.00 35.67           O  
TER    3933      ASP A 251                                                       
END   
