# Supplementary material for: Widespread Horizontal Gene Transfer Among Animal Viruses
Source: bioRxiv. 2024 Mar 26:2024.03.25.586562. Preprint. [Version 2] doi: 10.1101/2024.03.25.586562 (PMC11071296; doi:10.1101/2024.03.25.586562)
Supplement: Supplement 7 [file media-7.zip › File7_PDB/Nido21600_RdRP.pdb]

ATOM      1  N   LYS A   1      44.171  16.277 -26.140  1.00 34.00           N  
ATOM      2  H   LYS A   1      43.347  16.757 -25.805  1.00 34.00           H  
ATOM      3  H2  LYS A   1      44.940  16.536 -25.539  1.00 34.00           H  
ATOM      4  H3  LYS A   1      44.359  16.598 -27.080  1.00 34.00           H  
ATOM      5  CA  LYS A   1      43.951  14.805 -26.108  1.00 34.00           C  
ATOM      6  HA  LYS A   1      43.771  14.534 -25.068  1.00 34.00           H  
ATOM      7  C   LYS A   1      45.220  14.014 -26.445  1.00 34.00           C  
ATOM      8  CB  LYS A   1      42.679  14.379 -26.876  1.00 34.00           C  
ATOM      9  HB2 LYS A   1      42.567  14.959 -27.793  1.00 34.00           H  
ATOM     10  HB3 LYS A   1      42.727  13.318 -27.122  1.00 34.00           H  
ATOM     11  O   LYS A   1      45.693  13.314 -25.564  1.00 34.00           O  
ATOM     12  CG  LYS A   1      41.487  14.614 -25.929  1.00 34.00           C  
ATOM     13  HG2 LYS A   1      41.610  13.942 -25.080  1.00 34.00           H  
ATOM     14  HG3 LYS A   1      41.553  15.634 -25.549  1.00 34.00           H  
ATOM     15  CD  LYS A   1      40.060  14.432 -26.481  1.00 34.00           C  
ATOM     16  HD2 LYS A   1      39.919  13.431 -26.888  1.00 34.00           H  
ATOM     17  HD3 LYS A   1      39.866  15.187 -27.243  1.00 34.00           H  
ATOM     18  CE  LYS A   1      39.152  14.647 -25.251  1.00 34.00           C  
ATOM     19  HE2 LYS A   1      39.681  15.308 -24.566  1.00 34.00           H  
ATOM     20  HE3 LYS A   1      39.007  13.709 -24.715  1.00 34.00           H  
ATOM     21  NZ  LYS A   1      37.855  15.310 -25.495  1.00 34.00           N  
ATOM     22  HZ1 LYS A   1      37.728  15.980 -24.750  1.00 34.00           H  
ATOM     23  HZ2 LYS A   1      37.848  15.904 -26.312  1.00 34.00           H  
ATOM     24  HZ3 LYS A   1      37.074  14.672 -25.430  1.00 34.00           H  
ATOM     25  N   THR A   2      45.850  14.191 -27.611  1.00 31.55           N  
ATOM     26  H   THR A   2      45.390  14.643 -28.388  1.00 31.55           H  
ATOM     27  CA  THR A   2      47.112  13.497 -27.973  1.00 31.55           C  
ATOM     28  HA  THR A   2      46.969  12.430 -27.805  1.00 31.55           H  
ATOM     29  C   THR A   2      48.317  13.918 -27.114  1.00 31.55           C  
ATOM     30  CB  THR A   2      47.431  13.696 -29.471  1.00 31.55           C  
ATOM     31  HB  THR A   2      48.114  14.536 -29.592  1.00 31.55           H  
ATOM     32  O   THR A   2      49.078  13.061 -26.681  1.00 31.55           O  
ATOM     33  CG2 THR A   2      48.047  12.449 -30.099  1.00 31.55           C  
ATOM     34 HG21 THR A   2      48.296  12.642 -31.142  1.00 31.55           H  
ATOM     35 HG22 THR A   2      47.351  11.612 -30.042  1.00 31.55           H  
ATOM     36 HG23 THR A   2      48.963  12.188 -29.569  1.00 31.55           H  
ATOM     37  OG1 THR A   2      46.242  13.983 -30.184  1.00 31.55           O  
ATOM     38  HG1 THR A   2      46.453  13.905 -31.117  1.00 31.55           H  
ATOM     39  N   ASN A   3      48.422  15.207 -26.755  1.00 36.60           N  
ATOM     40  H   ASN A   3      47.878  15.884 -27.270  1.00 36.60           H  
ATOM     41  CA  ASN A   3      49.533  15.732 -25.937  1.00 36.60           C  
ATOM     42  HA  ASN A   3      50.468  15.403 -26.391  1.00 36.60           H  
ATOM     43  C   ASN A   3      49.552  15.228 -24.480  1.00 36.60           C  
ATOM     44  CB  ASN A   3      49.522  17.274 -25.978  1.00 36.60           C  
ATOM     45  HB2 ASN A   3      48.544  17.656 -25.687  1.00 36.60           H  
ATOM     46  HB3 ASN A   3      50.255  17.644 -25.261  1.00 36.60           H  
ATOM     47  O   ASN A   3      50.607  15.162 -23.862  1.00 36.60           O  
ATOM     48  CG  ASN A   3      49.910  17.839 -27.334  1.00 36.60           C  
ATOM     49  ND2 ASN A   3      49.762  19.125 -27.534  1.00 36.60           N  
ATOM     50 HD21 ASN A   3      50.092  19.467 -28.425  1.00 36.60           H  
ATOM     51 HD22 ASN A   3      49.551  19.750 -26.769  1.00 36.60           H  
ATOM     52  OD1 ASN A   3      50.293  17.133 -28.246  1.00 36.60           O  
ATOM     53  N   VAL A   4      48.388  14.852 -23.940  1.00 39.19           N  
ATOM     54  H   VAL A   4      47.572  14.858 -24.535  1.00 39.19           H  
ATOM     55  CA  VAL A   4      48.246  14.310 -22.575  1.00 39.19           C  
ATOM     56  HA  VAL A   4      48.866  14.883 -21.886  1.00 39.19           H  
ATOM     57  C   VAL A   4      48.727  12.859 -22.513  1.00 39.19           C  
ATOM     58  CB  VAL A   4      46.774  14.410 -22.133  1.00 39.19           C  
ATOM     59  HB  VAL A   4      46.151  13.891 -22.861  1.00 39.19           H  
ATOM     60  O   VAL A   4      49.332  12.432 -21.536  1.00 39.19           O  
ATOM     61  CG1 VAL A   4      46.518  13.782 -20.767  1.00 39.19           C  
ATOM     62 HG11 VAL A   4      47.104  14.295 -20.004  1.00 39.19           H  
ATOM     63 HG12 VAL A   4      45.455  13.855 -20.536  1.00 39.19           H  
ATOM     64 HG13 VAL A   4      46.779  12.724 -20.767  1.00 39.19           H  
ATOM     65  CG2 VAL A   4      46.318  15.876 -22.076  1.00 39.19           C  
ATOM     66 HG21 VAL A   4      45.308  15.942 -21.674  1.00 39.19           H  
ATOM     67 HG22 VAL A   4      46.996  16.438 -21.433  1.00 39.19           H  
ATOM     68 HG23 VAL A   4      46.334  16.323 -23.070  1.00 39.19           H  
ATOM     69  N   ILE A   5      48.483  12.106 -23.587  1.00 38.48           N  
ATOM     70  H   ILE A   5      48.008  12.530 -24.371  1.00 38.48           H  
ATOM     71  CA  ILE A   5      48.920  10.716 -23.730  1.00 38.48           C  
ATOM     72  HA  ILE A   5      48.772  10.197 -22.783  1.00 38.48           H  
ATOM     73  C   ILE A   5      50.427  10.670 -24.028  1.00 38.48           C  
ATOM     74  CB  ILE A   5      48.046  10.019 -24.802  1.00 38.48           C  
ATOM     75  HB  ILE A   5      48.101  10.599 -25.723  1.00 38.48           H  
ATOM     76  O   ILE A   5      51.133   9.826 -23.482  1.00 38.48           O  
ATOM     77  CG1 ILE A   5      46.569   9.972 -24.331  1.00 38.48           C  
ATOM     78 HG12 ILE A   5      46.491   9.328 -23.455  1.00 38.48           H  
ATOM     79 HG13 ILE A   5      46.245  10.970 -24.037  1.00 38.48           H  
ATOM     80  CG2 ILE A   5      48.559   8.600 -25.103  1.00 38.48           C  
ATOM     81 HG21 ILE A   5      47.954   8.123 -25.874  1.00 38.48           H  
ATOM     82 HG22 ILE A   5      49.585   8.631 -25.470  1.00 38.48           H  
ATOM     83 HG23 ILE A   5      48.532   7.991 -24.199  1.00 38.48           H  
ATOM     84  CD1 ILE A   5      45.576   9.483 -25.393  1.00 38.48           C  
ATOM     85 HD11 ILE A   5      45.685  10.073 -26.303  1.00 38.48           H  
ATOM     86 HD12 ILE A   5      45.741   8.429 -25.617  1.00 38.48           H  
ATOM     87 HD13 ILE A   5      44.561   9.599 -25.015  1.00 38.48           H  
ATOM     88  N   SER A   6      50.957  11.616 -24.814  1.00 35.71           N  
ATOM     89  H   SER A   6      50.354  12.288 -25.265  1.00 35.71           H  
ATOM     90  CA  SER A   6      52.395  11.678 -25.102  1.00 35.71           C  
ATOM     91  HA  SER A   6      52.722  10.679 -25.390  1.00 35.71           H  
ATOM     92  C   SER A   6      53.249  12.079 -23.894  1.00 35.71           C  
ATOM     93  CB  SER A   6      52.678  12.603 -26.289  1.00 35.71           C  
ATOM     94  HB2 SER A   6      52.131  12.241 -27.159  1.00 35.71           H  
ATOM     95  HB3 SER A   6      53.743  12.584 -26.517  1.00 35.71           H  
ATOM     96  O   SER A   6      54.367  11.591 -23.778  1.00 35.71           O  
ATOM     97  OG  SER A   6      52.280  13.929 -26.016  1.00 35.71           O  
ATOM     98  HG  SER A   6      52.846  14.306 -25.338  1.00 35.71           H  
ATOM     99  N   SER A   7      52.743  12.915 -22.977  1.00 37.95           N  
ATOM    100  H   SER A   7      51.833  13.328 -23.124  1.00 37.95           H  
ATOM    101  CA  SER A   7      53.482  13.312 -21.764  1.00 37.95           C  
ATOM    102  HA  SER A   7      54.503  13.568 -22.047  1.00 37.95           H  
ATOM    103  C   SER A   7      53.593  12.202 -20.713  1.00 37.95           C  
ATOM    104  CB  SER A   7      52.852  14.563 -21.138  1.00 37.95           C  
ATOM    105  HB2 SER A   7      53.366  14.801 -20.207  1.00 37.95           H  
ATOM    106  HB3 SER A   7      52.979  15.401 -21.823  1.00 37.95           H  
ATOM    107  O   SER A   7      54.519  12.214 -19.909  1.00 37.95           O  
ATOM    108  OG  SER A   7      51.467  14.394 -20.887  1.00 37.95           O  
ATOM    109  HG  SER A   7      51.321  13.621 -20.336  1.00 37.95           H  
ATOM    110  N   ILE A   8      52.673  11.230 -20.717  1.00 38.76           N  
ATOM    111  H   ILE A   8      51.938  11.264 -21.409  1.00 38.76           H  
ATOM    112  CA  ILE A   8      52.724  10.067 -19.814  1.00 38.76           C  
ATOM    113  HA  ILE A   8      53.021  10.404 -18.821  1.00 38.76           H  
ATOM    114  C   ILE A   8      53.809   9.073 -20.266  1.00 38.76           C  
ATOM    115  CB  ILE A   8      51.313   9.434 -19.698  1.00 38.76           C  
ATOM    116  HB  ILE A   8      50.933   9.254 -20.703  1.00 38.76           H  
ATOM    117  O   ILE A   8      54.444   8.433 -19.435  1.00 38.76           O  
ATOM    118  CG1 ILE A   8      50.358  10.414 -18.970  1.00 38.76           C  
ATOM    119 HG12 ILE A   8      50.449  11.406 -19.411  1.00 38.76           H  
ATOM    120 HG13 ILE A   8      50.647  10.493 -17.922  1.00 38.76           H  
ATOM    121  CG2 ILE A   8      51.345   8.089 -18.951  1.00 38.76           C  
ATOM    122 HG21 ILE A   8      51.946   7.369 -19.507  1.00 38.76           H  
ATOM    123 HG22 ILE A   8      51.775   8.217 -17.958  1.00 38.76           H  
ATOM    124 HG23 ILE A   8      50.344   7.666 -18.863  1.00 38.76           H  
ATOM    125  CD1 ILE A   8      48.876  10.022 -19.042  1.00 38.76           C  
ATOM    126 HD11 ILE A   8      48.688   9.116 -18.465  1.00 38.76           H  
ATOM    127 HD12 ILE A   8      48.584   9.865 -20.080  1.00 38.76           H  
ATOM    128 HD13 ILE A   8      48.274  10.829 -18.623  1.00 38.76           H  
ATOM    129  N   ASN A   9      54.092   8.998 -21.571  1.00 35.74           N  
ATOM    130  H   ASN A   9      53.542   9.553 -22.211  1.00 35.74           H  
ATOM    131  CA  ASN A   9      55.082   8.071 -22.131  1.00 35.74           C  
ATOM    132  HA  ASN A   9      54.931   7.090 -21.681  1.00 35.74           H  
ATOM    133  C   ASN A   9      56.549   8.439 -21.832  1.00 35.74           C  
ATOM    134  CB  ASN A   9      54.843   7.957 -23.650  1.00 35.74           C  
ATOM    135  HB2 ASN A   9      55.715   7.491 -24.109  1.00 35.74           H  
ATOM    136  HB3 ASN A   9      54.726   8.951 -24.082  1.00 35.74           H  
ATOM    137  O   ASN A   9      57.423   7.595 -22.007  1.00 35.74           O  
ATOM    138  CG  ASN A   9      53.649   7.094 -24.016  1.00 35.74           C  
ATOM    139  ND2 ASN A   9      53.152   7.214 -25.225  1.00 35.74           N  
ATOM    140 HD21 ASN A   9      52.375   6.603 -25.431  1.00 35.74           H  
ATOM    141 HD22 ASN A   9      53.572   7.846 -25.892  1.00 35.74           H  
ATOM    142  OD1 ASN A   9      53.159   6.279 -23.257  1.00 35.74           O  
ATOM    143  N   SER A  10      56.854   9.671 -21.408  1.00 32.81           N  
ATOM    144  H   SER A  10      56.111  10.342 -21.276  1.00 32.81           H  
ATOM    145  CA  SER A  10      58.243  10.141 -21.249  1.00 32.81           C  
ATOM    146  HA  SER A  10      58.871   9.570 -21.933  1.00 32.81           H  
ATOM    147  C   SER A  10      58.857   9.913 -19.864  1.00 32.81           C  
ATOM    148  CB  SER A  10      58.371  11.606 -21.683  1.00 32.81           C  
ATOM    149  HB2 SER A  10      58.231  11.664 -22.762  1.00 32.81           H  
ATOM    150  HB3 SER A  10      59.370  11.976 -21.452  1.00 32.81           H  
ATOM    151  O   SER A  10      60.015  10.269 -19.658  1.00 32.81           O  
ATOM    152  OG  SER A  10      57.403  12.434 -21.065  1.00 32.81           O  
ATOM    153  HG  SER A  10      57.391  12.282 -20.118  1.00 32.81           H  
ATOM    154  N   SER A  11      58.125   9.341 -18.904  1.00 28.16           N  
ATOM    155  H   SER A  11      57.183   9.043 -19.112  1.00 28.16           H  
ATOM    156  CA  SER A  11      58.618   9.178 -17.533  1.00 28.16           C  
ATOM    157  HA  SER A  11      59.682   9.410 -17.505  1.00 28.16           H  
ATOM    158  C   SER A  11      58.467   7.750 -17.007  1.00 28.16           C  
ATOM    159  CB  SER A  11      57.958  10.198 -16.596  1.00 28.16           C  
ATOM    160  HB2 SER A  11      58.328  10.048 -15.581  1.00 28.16           H  
ATOM    161  HB3 SER A  11      58.220  11.206 -16.916  1.00 28.16           H  
ATOM    162  O   SER A  11      57.368   7.335 -16.651  1.00 28.16           O  
ATOM    163  OG  SER A  11      56.553  10.067 -16.608  1.00 28.16           O  
ATOM    164  HG  SER A  11      56.356   9.129 -16.558  1.00 28.16           H  
ATOM    165  N   ALA A  12      59.630   7.119 -16.835  1.00 30.69           N  
ATOM    166  H   ALA A  12      60.421   7.522 -17.317  1.00 30.69           H  
ATOM    167  CA  ALA A  12      59.963   6.108 -15.832  1.00 30.69           C  
ATOM    168  HA  ALA A  12      61.036   6.253 -15.703  1.00 30.69           H  
ATOM    169  C   ALA A  12      59.831   4.614 -16.176  1.00 30.69           C  
ATOM    170  CB  ALA A  12      59.382   6.474 -14.459  1.00 30.69           C  
ATOM    171  HB1 ALA A  12      58.312   6.269 -14.448  1.00 30.69           H  
ATOM    172  HB2 ALA A  12      59.845   5.862 -13.685  1.00 30.69           H  
ATOM    173  HB3 ALA A  12      59.557   7.526 -14.235  1.00 30.69           H  
ATOM    174  O   ALA A  12      58.979   4.139 -16.919  1.00 30.69           O  
ATOM    175  N   SER A  13      60.800   3.914 -15.590  1.00 25.19           N  
ATOM    176  H   SER A  13      61.408   4.444 -14.982  1.00 25.19           H  
ATOM    177  CA  SER A  13      61.098   2.495 -15.611  1.00 25.19           C  
ATOM    178  HA  SER A  13      60.313   1.940 -16.125  1.00 25.19           H  
ATOM    179  C   SER A  13      61.218   2.033 -14.157  1.00 25.19           C  
ATOM    180  CB  SER A  13      62.459   2.306 -16.316  1.00 25.19           C  
ATOM    181  HB2 SER A  13      62.761   1.262 -16.239  1.00 25.19           H  
ATOM    182  HB3 SER A  13      62.354   2.562 -17.370  1.00 25.19           H  
ATOM    183  O   SER A  13      62.119   2.524 -13.478  1.00 25.19           O  
ATOM    184  OG  SER A  13      63.462   3.134 -15.734  1.00 25.19           O  
ATOM    185  HG  SER A  13      63.367   3.042 -14.783  1.00 25.19           H  
ATOM    186  N   LEU A  14      60.376   1.109 -13.681  1.00 26.74           N  
ATOM    187  H   LEU A  14      59.422   1.179 -14.005  1.00 26.74           H  
ATOM    188  CA  LEU A  14      60.738  -0.146 -12.987  1.00 26.74           C  
ATOM    189  HA  LEU A  14      61.116  -0.825 -13.751  1.00 26.74           H  
ATOM    190  C   LEU A  14      59.493  -0.837 -12.386  1.00 26.74           C  
ATOM    191  CB  LEU A  14      61.824   0.026 -11.889  1.00 26.74           C  
ATOM    192  HB2 LEU A  14      61.898   1.067 -11.575  1.00 26.74           H  
ATOM    193  HB3 LEU A  14      61.499  -0.500 -10.991  1.00 26.74           H  
ATOM    194  O   LEU A  14      58.621  -0.205 -11.807  1.00 26.74           O  
ATOM    195  CG  LEU A  14      63.211  -0.526 -12.311  1.00 26.74           C  
ATOM    196  HG  LEU A  14      63.197  -0.808 -13.364  1.00 26.74           H  
ATOM    197  CD1 LEU A  14      64.355   0.469 -12.121  1.00 26.74           C  
ATOM    198 HD11 LEU A  14      65.303   0.008 -12.397  1.00 26.74           H  
ATOM    199 HD12 LEU A  14      64.197   1.340 -12.758  1.00 26.74           H  
ATOM    200 HD13 LEU A  14      64.397   0.796 -11.082  1.00 26.74           H  
ATOM    201  CD2 LEU A  14      63.553  -1.774 -11.492  1.00 26.74           C  
ATOM    202 HD21 LEU A  14      64.498  -2.195 -11.836  1.00 26.74           H  
ATOM    203 HD22 LEU A  14      63.641  -1.513 -10.437  1.00 26.74           H  
ATOM    204 HD23 LEU A  14      62.768  -2.520 -11.610  1.00 26.74           H  
ATOM    205  N   ASN A  15      59.458  -2.168 -12.510  1.00 28.73           N  
ATOM    206  H   ASN A  15      60.244  -2.585 -12.986  1.00 28.73           H  
ATOM    207  CA  ASN A  15      58.387  -3.088 -12.101  1.00 28.73           C  
ATOM    208  HA  ASN A  15      57.523  -2.940 -12.749  1.00 28.73           H  
ATOM    209  C   ASN A  15      57.930  -2.960 -10.632  1.00 28.73           C  
ATOM    210  CB  ASN A  15      58.942  -4.523 -12.269  1.00 28.73           C  
ATOM    211  HB2 ASN A  15      58.253  -5.228 -11.803  1.00 28.73           H  
ATOM    212  HB3 ASN A  15      59.892  -4.602 -11.741  1.00 28.73           H  
ATOM    213  O   ASN A  15      58.781  -2.994  -9.748  1.00 28.73           O  
ATOM    214  CG  ASN A  15      59.122  -4.981 -13.701  1.00 28.73           C  
ATOM    215  ND2 ASN A  15      60.065  -5.849 -13.974  1.00 28.73           N  
ATOM    216 HD21 ASN A  15      60.139  -6.126 -14.943  1.00 28.73           H  
ATOM    217 HD22 ASN A  15      60.672  -6.205 -13.249  1.00 28.73           H  
ATOM    218  OD1 ASN A  15      58.406  -4.590 -14.595  1.00 28.73           O  
ATOM    219  N   LEU A  16      56.605  -3.003 -10.387  1.00 26.18           N  
ATOM    220  H   LEU A  16      56.017  -2.571 -11.084  1.00 26.18           H  
ATOM    221  CA  LEU A  16      55.876  -3.847  -9.404  1.00 26.18           C  
ATOM    222  HA  LEU A  16      55.946  -4.883  -9.735  1.00 26.18           H  
ATOM    223  C   LEU A  16      54.364  -3.490  -9.401  1.00 26.18           C  
ATOM    224  CB  LEU A  16      56.487  -3.748  -7.985  1.00 26.18           C  
ATOM    225  HB2 LEU A  16      55.707  -3.862  -7.233  1.00 26.18           H  
ATOM    226  HB3 LEU A  16      56.902  -2.748  -7.857  1.00 26.18           H  
ATOM    227  O   LEU A  16      53.983  -2.425  -9.872  1.00 26.18           O  
ATOM    228  CG  LEU A  16      57.581  -4.813  -7.721  1.00 26.18           C  
ATOM    229  HG  LEU A  16      58.179  -4.991  -8.615  1.00 26.18           H  
ATOM    230  CD1 LEU A  16      58.512  -4.361  -6.598  1.00 26.18           C  
ATOM    231 HD11 LEU A  16      59.004  -3.434  -6.895  1.00 26.18           H  
ATOM    232 HD12 LEU A  16      57.945  -4.191  -5.682  1.00 26.18           H  
ATOM    233 HD13 LEU A  16      59.277  -5.117  -6.422  1.00 26.18           H  
ATOM    234  CD2 LEU A  16      56.979  -6.168  -7.345  1.00 26.18           C  
ATOM    235 HD21 LEU A  16      56.393  -6.075  -6.431  1.00 26.18           H  
ATOM    236 HD22 LEU A  16      57.781  -6.888  -7.180  1.00 26.18           H  
ATOM    237 HD23 LEU A  16      56.344  -6.535  -8.151  1.00 26.18           H  
ATOM    238  N   GLN A  17      53.504  -4.404  -8.918  1.00 31.80           N  
ATOM    239  H   GLN A  17      53.910  -5.223  -8.488  1.00 31.80           H  
ATOM    240  CA  GLN A  17      52.026  -4.292  -8.866  1.00 31.80           C  
ATOM    241  HA  GLN A  17      51.634  -4.462  -9.869  1.00 31.80           H  
ATOM    242  C   GLN A  17      51.518  -2.909  -8.391  1.00 31.80           C  
ATOM    243  CB  GLN A  17      51.482  -5.371  -7.911  1.00 31.80           C  
ATOM    244  HB2 GLN A  17      50.437  -5.150  -7.693  1.00 31.80           H  
ATOM    245  HB3 GLN A  17      52.027  -5.332  -6.968  1.00 31.80           H  
ATOM    246  O   GLN A  17      52.192  -2.294  -7.563  1.00 31.80           O  
ATOM    247  CG  GLN A  17      51.546  -6.794  -8.487  1.00 31.80           C  
ATOM    248  HG2 GLN A  17      51.117  -6.787  -9.489  1.00 31.80           H  
ATOM    249  HG3 GLN A  17      52.583  -7.123  -8.556  1.00 31.80           H  
ATOM    250  CD  GLN A  17      50.765  -7.794  -7.634  1.00 31.80           C  
ATOM    251  NE2 GLN A  17      50.281  -8.873  -8.207  1.00 31.80           N  
ATOM    252 HE21 GLN A  17      50.449  -9.072  -9.183  1.00 31.80           H  
ATOM    253 HE22 GLN A  17      49.789  -9.502  -7.588  1.00 31.80           H  
ATOM    254  OE1 GLN A  17      50.567  -7.632  -6.444  1.00 31.80           O  
ATOM    255  N   PRO A  18      50.340  -2.420  -8.856  1.00 39.31           N  
ATOM    256  CA  PRO A  18      49.905  -1.045  -8.613  1.00 39.31           C  
ATOM    257  HA  PRO A  18      50.651  -0.358  -9.011  1.00 39.31           H  
ATOM    258  C   PRO A  18      49.752  -0.789  -7.111  1.00 39.31           C  
ATOM    259  CB  PRO A  18      48.600  -0.850  -9.395  1.00 39.31           C  
ATOM    260  HB2 PRO A  18      48.823  -0.451 -10.384  1.00 39.31           H  
ATOM    261  HB3 PRO A  18      47.899  -0.194  -8.878  1.00 39.31           H  
ATOM    262  O   PRO A  18      48.786  -1.206  -6.475  1.00 39.31           O  
ATOM    263  CG  PRO A  18      48.051  -2.268  -9.535  1.00 39.31           C  
ATOM    264  HG2 PRO A  18      47.478  -2.527  -8.645  1.00 39.31           H  
ATOM    265  HG3 PRO A  18      47.437  -2.378 -10.430  1.00 39.31           H  
ATOM    266  CD  PRO A  18      49.311  -3.134  -9.601  1.00 39.31           C  
ATOM    267  HD2 PRO A  18      49.107  -4.115  -9.172  1.00 39.31           H  
ATOM    268  HD3 PRO A  18      49.627  -3.238 -10.639  1.00 39.31           H  
ATOM    269  N   SER A  19      50.740  -0.100  -6.550  1.00 40.12           N  
ATOM    270  H   SER A  19      51.485   0.203  -7.160  1.00 40.12           H  
ATOM    271  CA  SER A  19      50.737   0.392  -5.178  1.00 40.12           C  
ATOM    272  HA  SER A  19      50.062  -0.220  -4.579  1.00 40.12           H  
ATOM    273  C   SER A  19      50.206   1.826  -5.173  1.00 40.12           C  
ATOM    274  CB  SER A  19      52.141   0.268  -4.570  1.00 40.12           C  
ATOM    275  HB2 SER A  19      52.116   0.612  -3.536  1.00 40.12           H  
ATOM    276  HB3 SER A  19      52.450  -0.777  -4.581  1.00 40.12           H  
ATOM    277  O   SER A  19      50.136   2.485  -6.214  1.00 40.12           O  
ATOM    278  OG  SER A  19      53.078   1.042  -5.293  1.00 40.12           O  
ATOM    279  HG  SER A  19      53.355   0.533  -6.058  1.00 40.12           H  
ATOM    280  N   SER A  20      49.864   2.362  -3.999  1.00 43.53           N  
ATOM    281  H   SER A  20      49.965   1.813  -3.158  1.00 43.53           H  
ATOM    282  CA  SER A  20      49.556   3.793  -3.842  1.00 43.53           C  
ATOM    283  HA  SER A  20      48.620   4.011  -4.356  1.00 43.53           H  
ATOM    284  C   SER A  20      50.640   4.700  -4.457  1.00 43.53           C  
ATOM    285  CB  SER A  20      49.380   4.114  -2.354  1.00 43.53           C  
ATOM    286  HB2 SER A  20      49.286   5.192  -2.221  1.00 43.53           H  
ATOM    287  HB3 SER A  20      48.473   3.632  -1.989  1.00 43.53           H  
ATOM    288  O   SER A  20      50.318   5.775  -4.956  1.00 43.53           O  
ATOM    289  OG  SER A  20      50.491   3.631  -1.620  1.00 43.53           O  
ATOM    290  HG  SER A  20      50.414   3.909  -0.704  1.00 43.53           H  
ATOM    291  N   CYS A  21      51.897   4.240  -4.518  1.00 41.65           N  
ATOM    292  H   CYS A  21      52.087   3.344  -4.093  1.00 41.65           H  
ATOM    293  CA  CYS A  21      53.011   4.920  -5.185  1.00 41.65           C  
ATOM    294  HA  CYS A  21      53.093   5.928  -4.778  1.00 41.65           H  
ATOM    295  C   CYS A  21      52.827   5.084  -6.704  1.00 41.65           C  
ATOM    296  CB  CYS A  21      54.315   4.162  -4.882  1.00 41.65           C  
ATOM    297  HB2 CYS A  21      54.895   4.046  -5.798  1.00 41.65           H  
ATOM    298  HB3 CYS A  21      54.112   3.170  -4.479  1.00 41.65           H  
ATOM    299  O   CYS A  21      53.116   6.157  -7.230  1.00 41.65           O  
ATOM    300  SG  CYS A  21      55.306   5.106  -3.694  1.00 41.65           S  
ATOM    301  HG  CYS A  21      56.384   4.318  -3.715  1.00 41.65           H  
ATOM    302  N   THR A  22      52.306   4.082  -7.420  1.00 47.74           N  
ATOM    303  H   THR A  22      52.055   3.217  -6.962  1.00 47.74           H  
ATOM    304  CA  THR A  22      52.093   4.165  -8.880  1.00 47.74           C  
ATOM    305  HA  THR A  22      53.036   4.441  -9.352  1.00 47.74           H  
ATOM    306  C   THR A  22      51.063   5.246  -9.221  1.00 47.74           C  
ATOM    307  CB  THR A  22      51.633   2.813  -9.455  1.00 47.74           C  
ATOM    308  HB  THR A  22      50.560   2.697  -9.298  1.00 47.74           H  
ATOM    309  O   THR A  22      51.248   6.052 -10.134  1.00 47.74           O  
ATOM    310  CG2 THR A  22      51.943   2.723 -10.946  1.00 47.74           C  
ATOM    311 HG21 THR A  22      51.735   1.716 -11.310  1.00 47.74           H  
ATOM    312 HG22 THR A  22      52.995   2.941 -11.133  1.00 47.74           H  
ATOM    313 HG23 THR A  22      51.330   3.433 -11.501  1.00 47.74           H  
ATOM    314  OG1 THR A  22      52.282   1.729  -8.821  1.00 47.74           O  
ATOM    315  HG1 THR A  22      53.003   1.462  -9.395  1.00 47.74           H  
ATOM    316  N   PHE A  23      50.010   5.335  -8.406  1.00 48.58           N  
ATOM    317  H   PHE A  23      49.924   4.643  -7.675  1.00 48.58           H  
ATOM    318  CA  PHE A  23      48.990   6.377  -8.498  1.00 48.58           C  
ATOM    319  HA  PHE A  23      48.644   6.436  -9.530  1.00 48.58           H  
ATOM    320  C   PHE A  23      49.524   7.775  -8.138  1.00 48.58           C  
ATOM    321  CB  PHE A  23      47.813   5.956  -7.605  1.00 48.58           C  
ATOM    322  HB2 PHE A  23      48.178   5.669  -6.619  1.00 48.58           H  
ATOM    323  HB3 PHE A  23      47.154   6.814  -7.471  1.00 48.58           H  
ATOM    324  O   PHE A  23      49.124   8.768  -8.749  1.00 48.58           O  
ATOM    325  CG  PHE A  23      46.989   4.827  -8.199  1.00 48.58           C  
ATOM    326  CD1 PHE A  23      46.224   5.106  -9.331  1.00 48.58           C  
ATOM    327  HD1 PHE A  23      46.310   6.108  -9.724  1.00 48.58           H  
ATOM    328  CD2 PHE A  23      46.980   3.524  -7.674  1.00 48.58           C  
ATOM    329  HD2 PHE A  23      47.587   3.277  -6.816  1.00 48.58           H  
ATOM    330  CE1 PHE A  23      45.414   4.131  -9.938  1.00 48.58           C  
ATOM    331  HE1 PHE A  23      44.839   4.354 -10.825  1.00 48.58           H  
ATOM    332  CE2 PHE A  23      46.169   2.538  -8.269  1.00 48.58           C  
ATOM    333  HE2 PHE A  23      46.151   1.540  -7.856  1.00 48.58           H  
ATOM    334  CZ  PHE A  23      45.373   2.843  -9.388  1.00 48.58           C  
ATOM    335  HZ  PHE A  23      44.742   2.085  -9.828  1.00 48.58           H  
ATOM    336  N   VAL A  24      50.462   7.872  -7.189  1.00 49.77           N  
ATOM    337  H   VAL A  24      50.731   7.029  -6.702  1.00 49.77           H  
ATOM    338  CA  VAL A  24      51.143   9.129  -6.829  1.00 49.77           C  
ATOM    339  HA  VAL A  24      50.390   9.909  -6.719  1.00 49.77           H  
ATOM    340  C   VAL A  24      52.093   9.603  -7.938  1.00 49.77           C  
ATOM    341  CB  VAL A  24      51.863   8.981  -5.472  1.00 49.77           C  
ATOM    342  HB  VAL A  24      52.463   8.071  -5.479  1.00 49.77           H  
ATOM    343  O   VAL A  24      52.119  10.799  -8.231  1.00 49.77           O  
ATOM    344  CG1 VAL A  24      52.781  10.164  -5.140  1.00 49.77           C  
ATOM    345 HG11 VAL A  24      53.187  10.047  -4.135  1.00 49.77           H  
ATOM    346 HG12 VAL A  24      53.623  10.187  -5.833  1.00 49.77           H  
ATOM    347 HG13 VAL A  24      52.234  11.104  -5.207  1.00 49.77           H  
ATOM    348  CG2 VAL A  24      50.839   8.895  -4.330  1.00 49.77           C  
ATOM    349 HG21 VAL A  24      50.064   8.162  -4.555  1.00 49.77           H  
ATOM    350 HG22 VAL A  24      51.344   8.595  -3.411  1.00 49.77           H  
ATOM    351 HG23 VAL A  24      50.360   9.862  -4.180  1.00 49.77           H  
ATOM    352  N   ASN A  25      52.806   8.702  -8.617  1.00 50.22           N  
ATOM    353  H   ASN A  25      52.806   7.743  -8.300  1.00 50.22           H  
ATOM    354  CA  ASN A  25      53.657   9.059  -9.760  1.00 50.22           C  
ATOM    355  HA  ASN A  25      54.302   9.888  -9.471  1.00 50.22           H  
ATOM    356  C   ASN A  25      52.832   9.566 -10.953  1.00 50.22           C  
ATOM    357  CB  ASN A  25      54.546   7.859 -10.133  1.00 50.22           C  
ATOM    358  HB2 ASN A  25      54.943   8.005 -11.137  1.00 50.22           H  
ATOM    359  HB3 ASN A  25      53.959   6.941 -10.133  1.00 50.22           H  
ATOM    360  O   ASN A  25      53.152  10.617 -11.513  1.00 50.22           O  
ATOM    361  CG  ASN A  25      55.740   7.698  -9.206  1.00 50.22           C  
ATOM    362  ND2 ASN A  25      56.400   6.565  -9.249  1.00 50.22           N  
ATOM    363 HD21 ASN A  25      57.218   6.496  -8.661  1.00 50.22           H  
ATOM    364 HD22 ASN A  25      56.161   5.846  -9.917  1.00 50.22           H  
ATOM    365  OD1 ASN A  25      56.114   8.589  -8.460  1.00 50.22           O  
ATOM    366  N   LEU A  26      51.709   8.907 -11.270  1.00 51.30           N  
ATOM    367  H   LEU A  26      51.531   8.022 -10.817  1.00 51.30           H  
ATOM    368  CA  LEU A  26      50.737   9.402 -12.257  1.00 51.30           C  
ATOM    369  HA  LEU A  26      51.239   9.512 -13.218  1.00 51.30           H  
ATOM    370  C   LEU A  26      50.198  10.794 -11.878  1.00 51.30           C  
ATOM    371  CB  LEU A  26      49.594   8.376 -12.395  1.00 51.30           C  
ATOM    372  HB2 LEU A  26      48.703   8.874 -12.778  1.00 51.30           H  
ATOM    373  HB3 LEU A  26      49.349   7.992 -11.405  1.00 51.30           H  
ATOM    374  O   LEU A  26      50.087  11.669 -12.739  1.00 51.30           O  
ATOM    375  CG  LEU A  26      49.940   7.204 -13.334  1.00 51.30           C  
ATOM    376  HG  LEU A  26      50.974   6.900 -13.174  1.00 51.30           H  
ATOM    377  CD1 LEU A  26      49.037   6.006 -13.041  1.00 51.30           C  
ATOM    378 HD11 LEU A  26      49.318   5.179 -13.693  1.00 51.30           H  
ATOM    379 HD12 LEU A  26      49.175   5.686 -12.008  1.00 51.30           H  
ATOM    380 HD13 LEU A  26      47.992   6.264 -13.210  1.00 51.30           H  
ATOM    381  CD2 LEU A  26      49.745   7.598 -14.802  1.00 51.30           C  
ATOM    382 HD21 LEU A  26      50.035   6.762 -15.439  1.00 51.30           H  
ATOM    383 HD22 LEU A  26      48.703   7.854 -14.996  1.00 51.30           H  
ATOM    384 HD23 LEU A  26      50.383   8.445 -15.051  1.00 51.30           H  
ATOM    385  N   LYS A  27      49.933  11.041 -10.585  1.00 49.08           N  
ATOM    386  H   LYS A  27      50.008  10.266  -9.941  1.00 49.08           H  
ATOM    387  CA  LYS A  27      49.521  12.360 -10.066  1.00 49.08           C  
ATOM    388  HA  LYS A  27      48.605  12.652 -10.580  1.00 49.08           H  
ATOM    389  C   LYS A  27      50.567  13.443 -10.337  1.00 49.08           C  
ATOM    390  CB  LYS A  27      49.262  12.265  -8.553  1.00 49.08           C  
ATOM    391  HB2 LYS A  27      50.212  12.228  -8.020  1.00 49.08           H  
ATOM    392  HB3 LYS A  27      48.728  11.337  -8.351  1.00 49.08           H  
ATOM    393  O   LYS A  27      50.207  14.549 -10.740  1.00 49.08           O  
ATOM    394  CG  LYS A  27      48.464  13.452  -7.993  1.00 49.08           C  
ATOM    395  HG2 LYS A  27      47.440  13.383  -8.359  1.00 49.08           H  
ATOM    396  HG3 LYS A  27      48.892  14.394  -8.338  1.00 49.08           H  
ATOM    397  CD  LYS A  27      48.454  13.456  -6.458  1.00 49.08           C  
ATOM    398  HD2 LYS A  27      49.405  13.849  -6.098  1.00 49.08           H  
ATOM    399  HD3 LYS A  27      48.358  12.436  -6.085  1.00 49.08           H  
ATOM    400  CE  LYS A  27      47.297  14.319  -5.939  1.00 49.08           C  
ATOM    401  HE2 LYS A  27      47.492  15.361  -6.192  1.00 49.08           H  
ATOM    402  HE3 LYS A  27      46.387  14.020  -6.459  1.00 49.08           H  
ATOM    403  NZ  LYS A  27      47.100  14.160  -4.477  1.00 49.08           N  
ATOM    404  HZ1 LYS A  27      46.310  14.706  -4.167  1.00 49.08           H  
ATOM    405  HZ2 LYS A  27      46.910  13.193  -4.255  1.00 49.08           H  
ATOM    406  HZ3 LYS A  27      47.922  14.445  -3.964  1.00 49.08           H  
ATOM    407  N   GLY A  28      51.841  13.137 -10.084  1.00 49.85           N  
ATOM    408  H   GLY A  28      52.041  12.208  -9.742  1.00 49.85           H  
ATOM    409  CA  GLY A  28      52.963  14.054 -10.288  1.00 49.85           C  
ATOM    410  HA2 GLY A  28      53.873  13.588  -9.909  1.00 49.85           H  
ATOM    411  HA3 GLY A  28      52.788  14.982  -9.743  1.00 49.85           H  
ATOM    412  C   GLY A  28      53.180  14.387 -11.763  1.00 49.85           C  
ATOM    413  O   GLY A  28      53.259  15.563 -12.121  1.00 49.85           O  
ATOM    414  N   ALA A  29      53.179  13.366 -12.624  1.00 50.97           N  
ATOM    415  H   ALA A  29      53.117  12.424 -12.265  1.00 50.97           H  
ATOM    416  CA  ALA A  29      53.325  13.529 -14.069  1.00 50.97           C  
ATOM    417  HA  ALA A  29      54.273  14.028 -14.273  1.00 50.97           H  
ATOM    418  C   ALA A  29      52.207  14.403 -14.671  1.00 50.97           C  
ATOM    419  CB  ALA A  29      53.369  12.134 -14.706  1.00 50.97           C  
ATOM    420  HB1 ALA A  29      53.502  12.225 -15.784  1.00 50.97           H  
ATOM    421  HB2 ALA A  29      54.208  11.566 -14.301  1.00 50.97           H  
ATOM    422  HB3 ALA A  29      52.444  11.595 -14.504  1.00 50.97           H  
ATOM    423  O   ALA A  29      52.478  15.296 -15.473  1.00 50.97           O  
ATOM    424  N   TYR A  30      50.956  14.214 -14.237  1.00 49.42           N  
ATOM    425  H   TYR A  30      50.775  13.438 -13.617  1.00 49.42           H  
ATOM    426  CA  TYR A  30      49.816  14.965 -14.776  1.00 49.42           C  
ATOM    427  HA  TYR A  30      49.917  14.991 -15.861  1.00 49.42           H  
ATOM    428  C   TYR A  30      49.754  16.423 -14.284  1.00 49.42           C  
ATOM    429  CB  TYR A  30      48.525  14.215 -14.440  1.00 49.42           C  
ATOM    430  HB2 TYR A  30      48.742  13.155 -14.303  1.00 49.42           H  
ATOM    431  HB3 TYR A  30      48.139  14.592 -13.493  1.00 49.42           H  
ATOM    432  O   TYR A  30      49.415  17.319 -15.060  1.00 49.42           O  
ATOM    433  CG  TYR A  30      47.454  14.312 -15.504  1.00 49.42           C  
ATOM    434  CD1 TYR A  30      46.531  15.376 -15.504  1.00 49.42           C  
ATOM    435  HD1 TYR A  30      46.597  16.150 -14.753  1.00 49.42           H  
ATOM    436  CD2 TYR A  30      47.371  13.307 -16.487  1.00 49.42           C  
ATOM    437  HD2 TYR A  30      48.080  12.492 -16.488  1.00 49.42           H  
ATOM    438  CE1 TYR A  30      45.514  15.418 -16.477  1.00 49.42           C  
ATOM    439  HE1 TYR A  30      44.781  16.212 -16.474  1.00 49.42           H  
ATOM    440  CE2 TYR A  30      46.351  13.346 -17.454  1.00 49.42           C  
ATOM    441  HE2 TYR A  30      46.264  12.561 -18.191  1.00 49.42           H  
ATOM    442  OH  TYR A  30      44.401  14.433 -18.347  1.00 49.42           O  
ATOM    443  HH  TYR A  30      43.790  15.153 -18.176  1.00 49.42           H  
ATOM    444  CZ  TYR A  30      45.417  14.401 -17.446  1.00 49.42           C  
ATOM    445  N   ARG A  31      50.106  16.691 -13.012  1.00 49.96           N  
ATOM    446  H   ARG A  31      50.374  15.915 -12.423  1.00 49.96           H  
ATOM    447  CA  ARG A  31      50.176  18.064 -12.467  1.00 49.96           C  
ATOM    448  HA  ARG A  31      49.216  18.554 -12.631  1.00 49.96           H  
ATOM    449  C   ARG A  31      51.194  18.921 -13.216  1.00 49.96           C  
ATOM    450  CB  ARG A  31      50.509  18.053 -10.961  1.00 49.96           C  
ATOM    451  HB2 ARG A  31      50.855  17.066 -10.654  1.00 49.96           H  
ATOM    452  HB3 ARG A  31      51.320  18.754 -10.768  1.00 49.96           H  
ATOM    453  O   ARG A  31      50.891  20.069 -13.533  1.00 49.96           O  
ATOM    454  CG  ARG A  31      49.306  18.474 -10.107  1.00 49.96           C  
ATOM    455  HG2 ARG A  31      48.506  17.744 -10.221  1.00 49.96           H  
ATOM    456  HG3 ARG A  31      48.953  19.450 -10.442  1.00 49.96           H  
ATOM    457  CD  ARG A  31      49.719  18.568  -8.633  1.00 49.96           C  
ATOM    458  HD2 ARG A  31      50.559  19.259  -8.556  1.00 49.96           H  
ATOM    459  HD3 ARG A  31      50.041  17.583  -8.298  1.00 49.96           H  
ATOM    460  NE  ARG A  31      48.610  19.050  -7.785  1.00 49.96           N  
ATOM    461  HE  ARG A  31      47.745  19.265  -8.260  1.00 49.96           H  
ATOM    462  NH1 ARG A  31      49.779  19.159  -5.810  1.00 49.96           N  
ATOM    463 HH11 ARG A  31      50.615  18.891  -6.309  1.00 49.96           H  
ATOM    464 HH12 ARG A  31      49.846  19.479  -4.855  1.00 49.96           H  
ATOM    465  NH2 ARG A  31      47.640  19.798  -5.863  1.00 49.96           N  
ATOM    466 HH21 ARG A  31      46.807  20.040  -6.381  1.00 49.96           H  
ATOM    467 HH22 ARG A  31      47.721  20.103  -4.903  1.00 49.96           H  
ATOM    468  CZ  ARG A  31      48.681  19.332  -6.495  1.00 49.96           C  
ATOM    469  N   ASN A  32      52.355  18.347 -13.531  1.00 50.23           N  
ATOM    470  H   ASN A  32      52.531  17.406 -13.207  1.00 50.23           H  
ATOM    471  CA  ASN A  32      53.420  19.035 -14.261  1.00 50.23           C  
ATOM    472  HA  ASN A  32      53.614  19.997 -13.787  1.00 50.23           H  
ATOM    473  C   ASN A  32      53.044  19.349 -15.718  1.00 50.23           C  
ATOM    474  CB  ASN A  32      54.698  18.180 -14.184  1.00 50.23           C  
ATOM    475  HB2 ASN A  32      55.423  18.566 -14.901  1.00 50.23           H  
ATOM    476  HB3 ASN A  32      54.471  17.149 -14.455  1.00 50.23           H  
ATOM    477  O   ASN A  32      53.576  20.298 -16.282  1.00 50.23           O  
ATOM    478  CG  ASN A  32      55.363  18.212 -12.818  1.00 50.23           C  
ATOM    479  ND2 ASN A  32      56.327  17.352 -12.590  1.00 50.23           N  
ATOM    480 HD21 ASN A  32      56.775  17.411 -11.687  1.00 50.23           H  
ATOM    481 HD22 ASN A  32      56.601  16.692 -13.304  1.00 50.23           H  
ATOM    482  OD1 ASN A  32      55.050  19.006 -11.945  1.00 50.23           O  
ATOM    483  N   ALA A  33      52.125  18.587 -16.321  1.00 53.26           N  
ATOM    484  H   ALA A  33      51.761  17.784 -15.828  1.00 53.26           H  
ATOM    485  CA  ALA A  33      51.758  18.753 -17.725  1.00 53.26           C  
ATOM    486  HA  ALA A  33      52.644  19.063 -18.280  1.00 53.26           H  
ATOM    487  C   ALA A  33      50.684  19.827 -17.984  1.00 53.26           C  
ATOM    488  CB  ALA A  33      51.334  17.384 -18.270  1.00 53.26           C  
ATOM    489  HB1 ALA A  33      52.138  16.662 -18.129  1.00 53.26           H  
ATOM    490  HB2 ALA A  33      50.442  17.033 -17.751  1.00 53.26           H  
ATOM    491  HB3 ALA A  33      51.119  17.465 -19.335  1.00 53.26           H  
ATOM    492  O   ALA A  33      50.699  20.423 -19.055  1.00 53.26           O  
ATOM    493  N   ASN A  34      49.741  20.070 -17.057  1.00 50.05           N  
ATOM    494  H   ASN A  34      49.774  19.534 -16.202  1.00 50.05           H  
ATOM    495  CA  ASN A  34      48.525  20.840 -17.388  1.00 50.05           C  
ATOM    496  HA  ASN A  34      48.695  21.385 -18.317  1.00 50.05           H  
ATOM    497  C   ASN A  34      48.105  21.953 -16.413  1.00 50.05           C  
ATOM    498  CB  ASN A  34      47.373  19.851 -17.653  1.00 50.05           C  
ATOM    499  HB2 ASN A  34      46.419  20.377 -17.619  1.00 50.05           H  
ATOM    500  HB3 ASN A  34      47.363  19.080 -16.882  1.00 50.05           H  
ATOM    501  O   ASN A  34      47.146  22.658 -16.723  1.00 50.05           O  
ATOM    502  CG  ASN A  34      47.453  19.217 -19.030  1.00 50.05           C  
ATOM    503  ND2 ASN A  34      47.165  17.942 -19.134  1.00 50.05           N  
ATOM    504 HD21 ASN A  34      47.308  17.549 -20.053  1.00 50.05           H  
ATOM    505 HD22 ASN A  34      47.000  17.384 -18.309  1.00 50.05           H  
ATOM    506  OD1 ASN A  34      47.735  19.838 -20.038  1.00 50.05           O  
ATOM    507  N   GLY A  35      48.766  22.138 -15.262  1.00 46.10           N  
ATOM    508  H   GLY A  35      49.544  21.524 -15.070  1.00 46.10           H  
ATOM    509  CA  GLY A  35      48.627  23.318 -14.378  1.00 46.10           C  
ATOM    510  HA2 GLY A  35      49.327  23.208 -13.550  1.00 46.10           H  
ATOM    511  HA3 GLY A  35      48.933  24.197 -14.946  1.00 46.10           H  
ATOM    512  C   GLY A  35      47.242  23.643 -13.771  1.00 46.10           C  
ATOM    513  O   GLY A  35      47.176  24.403 -12.813  1.00 46.10           O  
ATOM    514  N   SER A  36      46.148  23.061 -14.269  1.00 52.40           N  
ATOM    515  H   SER A  36      46.290  22.510 -15.103  1.00 52.40           H  
ATOM    516  CA  SER A  36      44.753  23.465 -14.008  1.00 52.40           C  
ATOM    517  HA  SER A  36      44.728  24.147 -13.158  1.00 52.40           H  
ATOM    518  C   SER A  36      43.821  22.296 -13.651  1.00 52.40           C  
ATOM    519  CB  SER A  36      44.209  24.224 -15.228  1.00 52.40           C  
ATOM    520  HB2 SER A  36      44.774  25.147 -15.360  1.00 52.40           H  
ATOM    521  HB3 SER A  36      43.163  24.482 -15.065  1.00 52.40           H  
ATOM    522  O   SER A  36      42.610  22.462 -13.568  1.00 52.40           O  
ATOM    523  OG  SER A  36      44.327  23.435 -16.402  1.00 52.40           O  
ATOM    524  HG  SER A  36      45.239  23.450 -16.700  1.00 52.40           H  
ATOM    525  N   VAL A  37      44.371  21.100 -13.422  1.00 47.19           N  
ATOM    526  H   VAL A  37      45.379  21.039 -13.439  1.00 47.19           H  
ATOM    527  CA  VAL A  37      43.594  19.867 -13.211  1.00 47.19           C  
ATOM    528  HA  VAL A  37      42.569  20.022 -13.548  1.00 47.19           H  
ATOM    529  C   VAL A  37      43.546  19.521 -11.723  1.00 47.19           C  
ATOM    530  CB  VAL A  37      44.179  18.721 -14.060  1.00 47.19           C  
ATOM    531  HB  VAL A  37      45.221  18.568 -13.778  1.00 47.19           H  
ATOM    532  O   VAL A  37      44.588  19.273 -11.105  1.00 47.19           O  
ATOM    533  CG1 VAL A  37      43.429  17.397 -13.855  1.00 47.19           C  
ATOM    534 HG11 VAL A  37      43.466  17.092 -12.809  1.00 47.19           H  
ATOM    535 HG12 VAL A  37      43.884  16.606 -14.451  1.00 47.19           H  
ATOM    536 HG13 VAL A  37      42.386  17.508 -14.152  1.00 47.19           H  
ATOM    537  CG2 VAL A  37      44.134  19.088 -15.553  1.00 47.19           C  
ATOM    538 HG21 VAL A  37      44.664  20.022 -15.741  1.00 47.19           H  
ATOM    539 HG22 VAL A  37      44.612  18.312 -16.152  1.00 47.19           H  
ATOM    540 HG23 VAL A  37      43.099  19.207 -15.872  1.00 47.19           H  
ATOM    541  N   SER A  38      42.343  19.457 -11.139  1.00 48.23           N  
ATOM    542  H   SER A  38      41.517  19.671 -11.679  1.00 48.23           H  
ATOM    543  CA  SER A  38      42.156  18.909  -9.793  1.00 48.23           C  
ATOM    544  HA  SER A  38      43.003  19.227  -9.186  1.00 48.23           H  
ATOM    545  C   SER A  38      42.155  17.382  -9.846  1.00 48.23           C  
ATOM    546  CB  SER A  38      40.912  19.459  -9.090  1.00 48.23           C  
ATOM    547  HB2 SER A  38      40.857  19.049  -8.081  1.00 48.23           H  
ATOM    548  HB3 SER A  38      40.997  20.544  -9.016  1.00 48.23           H  
ATOM    549  O   SER A  38      41.336  16.750 -10.511  1.00 48.23           O  
ATOM    550  OG  SER A  38      39.725  19.148  -9.773  1.00 48.23           O  
ATOM    551  HG  SER A  38      39.592  18.201  -9.860  1.00 48.23           H  
ATOM    552  N   LEU A  39      43.113  16.788  -9.138  1.00 48.69           N  
ATOM    553  H   LEU A  39      43.745  17.387  -8.627  1.00 48.69           H  
ATOM    554  CA  LEU A  39      43.372  15.352  -9.111  1.00 48.69           C  
ATOM    555  HA  LEU A  39      42.808  14.869  -9.909  1.00 48.69           H  
ATOM    556  C   LEU A  39      42.884  14.773  -7.783  1.00 48.69           C  
ATOM    557  CB  LEU A  39      44.888  15.148  -9.349  1.00 48.69           C  
ATOM    558  HB2 LEU A  39      45.360  16.118  -9.502  1.00 48.69           H  
ATOM    559  HB3 LEU A  39      45.363  14.701  -8.476  1.00 48.69           H  
ATOM    560  O   LEU A  39      43.517  15.006  -6.745  1.00 48.69           O  
ATOM    561  CG  LEU A  39      45.172  14.289 -10.582  1.00 48.69           C  
ATOM    562  HG  LEU A  39      44.425  14.539 -11.335  1.00 48.69           H  
ATOM    563  CD1 LEU A  39      46.525  14.634 -11.188  1.00 48.69           C  
ATOM    564 HD11 LEU A  39      46.726  13.937 -12.002  1.00 48.69           H  
ATOM    565 HD12 LEU A  39      47.317  14.561 -10.443  1.00 48.69           H  
ATOM    566 HD13 LEU A  39      46.499  15.647 -11.591  1.00 48.69           H  
ATOM    567  CD2 LEU A  39      45.123  12.795 -10.234  1.00 48.69           C  
ATOM    568 HD21 LEU A  39      45.476  12.198 -11.074  1.00 48.69           H  
ATOM    569 HD22 LEU A  39      44.097  12.511 -10.000  1.00 48.69           H  
ATOM    570 HD23 LEU A  39      45.750  12.562  -9.373  1.00 48.69           H  
ATOM    571  N   SER A  40      41.783  14.018  -7.809  1.00 50.78           N  
ATOM    572  H   SER A  40      41.330  13.834  -8.692  1.00 50.78           H  
ATOM    573  CA  SER A  40      41.261  13.331  -6.627  1.00 50.78           C  
ATOM    574  HA  SER A  40      41.754  13.750  -5.749  1.00 50.78           H  
ATOM    575  C   SER A  40      41.646  11.844  -6.685  1.00 50.78           C  
ATOM    576  CB  SER A  40      39.768  13.643  -6.409  1.00 50.78           C  
ATOM    577  HB2 SER A  40      39.633  13.972  -5.378  1.00 50.78           H  
ATOM    578  HB3 SER A  40      39.459  14.461  -7.059  1.00 50.78           H  
ATOM    579  O   SER A  40      41.301  11.109  -7.609  1.00 50.78           O  
ATOM    580  OG  SER A  40      38.926  12.536  -6.617  1.00 50.78           O  
ATOM    581  HG  SER A  40      38.377  12.707  -7.385  1.00 50.78           H  
ATOM    582  N   ILE A  41      42.453  11.422  -5.706  1.00 51.83           N  
ATOM    583  H   ILE A  41      42.736  12.101  -5.014  1.00 51.83           H  
ATOM    584  CA  ILE A  41      42.820  10.010  -5.463  1.00 51.83           C  
ATOM    585  HA  ILE A  41      42.534   9.413  -6.329  1.00 51.83           H  
ATOM    586  C   ILE A  41      41.998   9.467  -4.283  1.00 51.83           C  
ATOM    587  CB  ILE A  41      44.355   9.858  -5.271  1.00 51.83           C  
ATOM    588  HB  ILE A  41      44.648  10.419  -4.384  1.00 51.83           H  
ATOM    589  O   ILE A  41      42.147   8.323  -3.865  1.00 51.83           O  
ATOM    590  CG1 ILE A  41      45.083  10.465  -6.491  1.00 51.83           C  
ATOM    591 HG12 ILE A  41      44.807  11.513  -6.602  1.00 51.83           H  
ATOM    592 HG13 ILE A  41      44.775   9.939  -7.395  1.00 51.83           H  
ATOM    593  CG2 ILE A  41      44.811   8.393  -5.088  1.00 51.83           C  
ATOM    594 HG21 ILE A  41      44.467   7.993  -4.134  1.00 51.83           H  
ATOM    595 HG22 ILE A  41      45.897   8.303  -5.058  1.00 51.83           H  
ATOM    596 HG23 ILE A  41      44.422   7.773  -5.895  1.00 51.83           H  
ATOM    597  CD1 ILE A  41      46.606  10.425  -6.401  1.00 51.83           C  
ATOM    598 HD11 ILE A  41      46.938  10.786  -5.427  1.00 51.83           H  
ATOM    599 HD12 ILE A  41      46.984   9.418  -6.579  1.00 51.83           H  
ATOM    600 HD13 ILE A  41      46.984  11.067  -7.196  1.00 51.83           H  
ATOM    601  N   ASN A  42      41.120  10.296  -3.711  1.00 51.52           N  
ATOM    602  H   ASN A  42      40.871  11.154  -4.182  1.00 51.52           H  
ATOM    603  CA  ASN A  42      40.350   9.881  -2.560  1.00 51.52           C  
ATOM    604  HA  ASN A  42      41.062   9.406  -1.884  1.00 51.52           H  
ATOM    605  C   ASN A  42      39.305   8.857  -3.003  1.00 51.52           C  
ATOM    606  CB  ASN A  42      39.747  11.083  -1.824  1.00 51.52           C  
ATOM    607  HB2 ASN A  42      39.275  11.755  -2.540  1.00 51.52           H  
ATOM    608  HB3 ASN A  42      38.980  10.732  -1.134  1.00 51.52           H  
ATOM    609  O   ASN A  42      38.561   9.115  -3.950  1.00 51.52           O  
ATOM    610  CG  ASN A  42      40.783  11.832  -1.006  1.00 51.52           C  
ATOM    611  ND2 ASN A  42      40.484  13.045  -0.611  1.00 51.52           N  
ATOM    612 HD21 ASN A  42      39.573  13.436  -0.800  1.00 51.52           H  
ATOM    613 HD22 ASN A  42      41.149  13.500  -0.003  1.00 51.52           H  
ATOM    614  OD1 ASN A  42      41.865  11.352  -0.705  1.00 51.52           O  
ATOM    615  N   PRO A  43      39.240   7.703  -2.329  1.00 59.24           N  
ATOM    616  CA  PRO A  43      38.247   6.694  -2.636  1.00 59.24           C  
ATOM    617  HA  PRO A  43      38.397   6.341  -3.656  1.00 59.24           H  
ATOM    618  C   PRO A  43      36.842   7.289  -2.504  1.00 59.24           C  
ATOM    619  CB  PRO A  43      38.530   5.560  -1.659  1.00 59.24           C  
ATOM    620  HB2 PRO A  43      37.595   5.118  -1.314  1.00 59.24           H  
ATOM    621  HB3 PRO A  43      39.149   4.808  -2.149  1.00 59.24           H  
ATOM    622  O   PRO A  43      36.447   7.742  -1.429  1.00 59.24           O  
ATOM    623  CG  PRO A  43      39.322   6.217  -0.528  1.00 59.24           C  
ATOM    624  HG2 PRO A  43      38.644   6.712   0.167  1.00 59.24           H  
ATOM    625  HG3 PRO A  43      39.990   5.518  -0.026  1.00 59.24           H  
ATOM    626  CD  PRO A  43      40.095   7.299  -1.230  1.00 59.24           C  
ATOM    627  HD2 PRO A  43      41.032   6.904  -1.622  1.00 59.24           H  
ATOM    628  HD3 PRO A  43      40.279   8.111  -0.526  1.00 59.24           H  
ATOM    629  N   SER A  44      36.113   7.319  -3.617  1.00 73.47           N  
ATOM    630  H   SER A  44      36.515   6.940  -4.462  1.00 73.47           H  
ATOM    631  CA  SER A  44      34.805   7.961  -3.704  1.00 73.47           C  
ATOM    632  HA  SER A  44      34.797   8.824  -3.038  1.00 73.47           H  
ATOM    633  C   SER A  44      33.704   7.001  -3.266  1.00 73.47           C  
ATOM    634  CB  SER A  44      34.558   8.478  -5.125  1.00 73.47           C  
ATOM    635  HB2 SER A  44      33.608   9.012  -5.142  1.00 73.47           H  
ATOM    636  HB3 SER A  44      35.350   9.172  -5.404  1.00 73.47           H  
ATOM    637  O   SER A  44      33.685   5.846  -3.703  1.00 73.47           O  
ATOM    638  OG  SER A  44      34.515   7.411  -6.055  1.00 73.47           O  
ATOM    639  HG  SER A  44      34.258   6.618  -5.577  1.00 73.47           H  
ATOM    640  N   LEU A  45      32.764   7.487  -2.456  1.00 85.22           N  
ATOM    641  H   LEU A  45      32.848   8.437  -2.123  1.00 85.22           H  
ATOM    642  CA  LEU A  45      31.531   6.766  -2.146  1.00 85.22           C  
ATOM    643  HA  LEU A  45      31.769   5.730  -1.909  1.00 85.22           H  
ATOM    644  C   LEU A  45      30.622   6.768  -3.381  1.00 85.22           C  
ATOM    645  CB  LEU A  45      30.846   7.411  -0.929  1.00 85.22           C  
ATOM    646  HB2 LEU A  45      30.721   8.476  -1.124  1.00 85.22           H  
ATOM    647  HB3 LEU A  45      29.848   6.985  -0.819  1.00 85.22           H  
ATOM    648  O   LEU A  45      30.254   7.836  -3.882  1.00 85.22           O  
ATOM    649  CG  LEU A  45      31.600   7.234   0.403  1.00 85.22           C  
ATOM    650  HG  LEU A  45      32.605   7.643   0.303  1.00 85.22           H  
ATOM    651  CD1 LEU A  45      30.874   8.010   1.499  1.00 85.22           C  
ATOM    652 HD11 LEU A  45      31.412   7.921   2.442  1.00 85.22           H  
ATOM    653 HD12 LEU A  45      30.814   9.066   1.235  1.00 85.22           H  
ATOM    654 HD13 LEU A  45      29.863   7.623   1.632  1.00 85.22           H  
ATOM    655  CD2 LEU A  45      31.709   5.771   0.845  1.00 85.22           C  
ATOM    656 HD21 LEU A  45      32.279   5.190   0.121  1.00 85.22           H  
ATOM    657 HD22 LEU A  45      32.215   5.720   1.809  1.00 85.22           H  
ATOM    658 HD23 LEU A  45      30.713   5.342   0.956  1.00 85.22           H  
ATOM    659  N   ARG A  46      30.287   5.584  -3.893  1.00 89.27           N  
ATOM    660  H   ARG A  46      30.617   4.752  -3.426  1.00 89.27           H  
ATOM    661  CA  ARG A  46      29.468   5.395  -5.097  1.00 89.27           C  
ATOM    662  HA  ARG A  46      28.910   6.304  -5.324  1.00 89.27           H  
ATOM    663  C   ARG A  46      28.423   4.321  -4.865  1.00 89.27           C  
ATOM    664  CB  ARG A  46      30.352   5.021  -6.301  1.00 89.27           C  
ATOM    665  HB2 ARG A  46      30.975   4.170  -6.029  1.00 89.27           H  
ATOM    666  HB3 ARG A  46      29.713   4.717  -7.130  1.00 89.27           H  
ATOM    667  O   ARG A  46      28.748   3.285  -4.289  1.00 89.27           O  
ATOM    668  CG  ARG A  46      31.254   6.170  -6.777  1.00 89.27           C  
ATOM    669  HG2 ARG A  46      31.932   5.790  -7.542  1.00 89.27           H  
ATOM    670  HG3 ARG A  46      31.852   6.541  -5.945  1.00 89.27           H  
ATOM    671  CD  ARG A  46      30.434   7.319  -7.380  1.00 89.27           C  
ATOM    672  HD2 ARG A  46      29.691   7.675  -6.665  1.00 89.27           H  
ATOM    673  HD3 ARG A  46      29.881   6.943  -8.240  1.00 89.27           H  
ATOM    674  NE  ARG A  46      31.284   8.444  -7.811  1.00 89.27           N  
ATOM    675  HE  ARG A  46      31.495   8.495  -8.798  1.00 89.27           H  
ATOM    676  NH1 ARG A  46      31.204   9.690  -5.866  1.00 89.27           N  
ATOM    677 HH11 ARG A  46      31.223  10.606  -5.443  1.00 89.27           H  
ATOM    678 HH12 ARG A  46      30.705   8.947  -5.397  1.00 89.27           H  
ATOM    679  NH2 ARG A  46      32.151  10.530  -7.682  1.00 89.27           N  
ATOM    680 HH21 ARG A  46      32.221  11.390  -7.157  1.00 89.27           H  
ATOM    681 HH22 ARG A  46      32.008  10.608  -8.679  1.00 89.27           H  
ATOM    682  CZ  ARG A  46      31.545   9.534  -7.115  1.00 89.27           C  
ATOM    683  N   ALA A  47      27.206   4.567  -5.328  1.00 92.86           N  
ATOM    684  H   ALA A  47      27.030   5.433  -5.818  1.00 92.86           H  
ATOM    685  CA  ALA A  47      26.182   3.539  -5.378  1.00 92.86           C  
ATOM    686  HA  ALA A  47      26.184   3.013  -4.424  1.00 92.86           H  
ATOM    687  C   ALA A  47      26.499   2.537  -6.500  1.00 92.86           C  
ATOM    688  CB  ALA A  47      24.811   4.191  -5.526  1.00 92.86           C  
ATOM    689  HB1 ALA A  47      24.666   4.947  -4.755  1.00 92.86           H  
ATOM    690  HB2 ALA A  47      24.740   4.647  -6.513  1.00 92.86           H  
ATOM    691  HB3 ALA A  47      24.036   3.432  -5.424  1.00 92.86           H  
ATOM    692  O   ALA A  47      26.935   2.931  -7.583  1.00 92.86           O  
ATOM    693  N   VAL A  48      26.317   1.246  -6.230  1.00 90.81           N  
ATOM    694  H   VAL A  48      25.995   0.990  -5.308  1.00 90.81           H  
ATOM    695  CA  VAL A  48      26.614   0.141  -7.157  1.00 90.81           C  
ATOM    696  HA  VAL A  48      26.644   0.524  -8.178  1.00 90.81           H  
ATOM    697  C   VAL A  48      25.516  -0.921  -7.115  1.00 90.81           C  
ATOM    698  CB  VAL A  48      27.986  -0.500  -6.864  1.00 90.81           C  
ATOM    699  HB  VAL A  48      28.115  -1.349  -7.534  1.00 90.81           H  
ATOM    700  O   VAL A  48      24.879  -1.091  -6.076  1.00 90.81           O  
ATOM    701  CG1 VAL A  48      29.139   0.477  -7.132  1.00 90.81           C  
ATOM    702 HG11 VAL A  48      30.085  -0.051  -7.011  1.00 90.81           H  
ATOM    703 HG12 VAL A  48      29.090   1.320  -6.443  1.00 90.81           H  
ATOM    704 HG13 VAL A  48      29.050   0.839  -8.156  1.00 90.81           H  
ATOM    705  CG2 VAL A  48      28.120  -1.003  -5.421  1.00 90.81           C  
ATOM    706 HG21 VAL A  48      29.071  -1.521  -5.296  1.00 90.81           H  
ATOM    707 HG22 VAL A  48      28.065  -0.162  -4.730  1.00 90.81           H  
ATOM    708 HG23 VAL A  48      27.311  -1.696  -5.190  1.00 90.81           H  
ATOM    709  N   ASP A  49      25.314  -1.641  -8.223  1.00 89.95           N  
ATOM    710  H   ASP A  49      25.871  -1.442  -9.042  1.00 89.95           H  
ATOM    711  CA  ASP A  49      24.567  -2.910  -8.271  1.00 89.95           C  
ATOM    712  HA  ASP A  49      24.070  -3.092  -7.318  1.00 89.95           H  
ATOM    713  C   ASP A  49      25.576  -4.031  -8.509  1.00 89.95           C  
ATOM    714  CB  ASP A  49      23.486  -2.899  -9.370  1.00 89.95           C  
ATOM    715  HB2 ASP A  49      23.957  -2.694 -10.331  1.00 89.95           H  
ATOM    716  HB3 ASP A  49      22.789  -2.085  -9.171  1.00 89.95           H  
ATOM    717  O   ASP A  49      26.052  -4.240  -9.621  1.00 89.95           O  
ATOM    718  CG  ASP A  49      22.675  -4.213  -9.480  1.00 89.95           C  
ATOM    719  OD1 ASP A  49      22.547  -4.979  -8.496  1.00 89.95           O  
ATOM    720  OD2 ASP A  49      22.023  -4.447 -10.524  1.00 89.95           O  
ATOM    721  N   VAL A  50      25.955  -4.721  -7.440  1.00 83.01           N  
ATOM    722  H   VAL A  50      25.477  -4.544  -6.567  1.00 83.01           H  
ATOM    723  CA  VAL A  50      26.919  -5.816  -7.494  1.00 83.01           C  
ATOM    724  HA  VAL A  50      27.457  -5.771  -8.441  1.00 83.01           H  
ATOM    725  C   VAL A  50      26.163  -7.128  -7.440  1.00 83.01           C  
ATOM    726  CB  VAL A  50      27.963  -5.711  -6.370  1.00 83.01           C  
ATOM    727  HB  VAL A  50      27.462  -5.742  -5.402  1.00 83.01           H  
ATOM    728  O   VAL A  50      25.350  -7.347  -6.548  1.00 83.01           O  
ATOM    729  CG1 VAL A  50      28.981  -6.856  -6.433  1.00 83.01           C  
ATOM    730 HG11 VAL A  50      28.484  -7.809  -6.250  1.00 83.01           H  
ATOM    731 HG12 VAL A  50      29.740  -6.721  -5.663  1.00 83.01           H  
ATOM    732 HG13 VAL A  50      29.459  -6.879  -7.413  1.00 83.01           H  
ATOM    733  CG2 VAL A  50      28.746  -4.397  -6.475  1.00 83.01           C  
ATOM    734 HG21 VAL A  50      29.252  -4.339  -7.439  1.00 83.01           H  
ATOM    735 HG22 VAL A  50      28.051  -3.561  -6.396  1.00 83.01           H  
ATOM    736 HG23 VAL A  50      29.473  -4.327  -5.667  1.00 83.01           H  
ATOM    737  N   ASN A  51      26.479  -8.022  -8.370  1.00 80.48           N  
ATOM    738  H   ASN A  51      27.081  -7.724  -9.124  1.00 80.48           H  
ATOM    739  CA  ASN A  51      26.049  -9.412  -8.356  1.00 80.48           C  
ATOM    740  HA  ASN A  51      25.848  -9.735  -7.334  1.00 80.48           H  
ATOM    741  C   ASN A  51      27.187 -10.271  -8.913  1.00 80.48           C  
ATOM    742  CB  ASN A  51      24.754  -9.523  -9.166  1.00 80.48           C  
ATOM    743  HB2 ASN A  51      23.974  -8.937  -8.679  1.00 80.48           H  
ATOM    744  HB3 ASN A  51      24.920  -9.115 -10.163  1.00 80.48           H  
ATOM    745  O   ASN A  51      27.241 -10.551 -10.109  1.00 80.48           O  
ATOM    746  CG  ASN A  51      24.272 -10.954  -9.292  1.00 80.48           C  
ATOM    747  ND2 ASN A  51      23.534 -11.237 -10.342  1.00 80.48           N  
ATOM    748 HD21 ASN A  51      23.401 -10.512 -11.032  1.00 80.48           H  
ATOM    749 HD22 ASN A  51      23.307 -12.197 -10.560  1.00 80.48           H  
ATOM    750  OD1 ASN A  51      24.544 -11.829  -8.479  1.00 80.48           O  
ATOM    751  N   CYS A  52      28.146 -10.629  -8.062  1.00 72.38           N  
ATOM    752  H   CYS A  52      28.038 -10.410  -7.082  1.00 72.38           H  
ATOM    753  CA  CYS A  52      29.356 -11.323  -8.492  1.00 72.38           C  
ATOM    754  HA  CYS A  52      29.173 -11.760  -9.474  1.00 72.38           H  
ATOM    755  C   CYS A  52      29.719 -12.491  -7.575  1.00 72.38           C  
ATOM    756  CB  CYS A  52      30.502 -10.311  -8.661  1.00 72.38           C  
ATOM    757  HB2 CYS A  52      30.171  -9.516  -9.329  1.00 72.38           H  
ATOM    758  HB3 CYS A  52      31.359 -10.806  -9.118  1.00 72.38           H  
ATOM    759  O   CYS A  52      29.320 -12.554  -6.414  1.00 72.38           O  
ATOM    760  SG  CYS A  52      31.011  -9.593  -7.071  1.00 72.38           S  
ATOM    761  HG  CYS A  52      31.879  -8.712  -7.576  1.00 72.38           H  
ATOM    762  N   SER A  53      30.497 -13.429  -8.112  1.00 64.02           N  
ATOM    763  H   SER A  53      30.840 -13.287  -9.051  1.00 64.02           H  
ATOM    764  CA  SER A  53      31.173 -14.440  -7.297  1.00 64.02           C  
ATOM    765  HA  SER A  53      30.539 -14.738  -6.462  1.00 64.02           H  
ATOM    766  C   SER A  53      32.456 -13.827  -6.746  1.00 64.02           C  
ATOM    767  CB  SER A  53      31.472 -15.693  -8.122  1.00 64.02           C  
ATOM    768  HB2 SER A  53      32.173 -15.447  -8.919  1.00 64.02           H  
ATOM    769  HB3 SER A  53      31.916 -16.455  -7.481  1.00 64.02           H  
ATOM    770  O   SER A  53      33.290 -13.340  -7.511  1.00 64.02           O  
ATOM    771  OG  SER A  53      30.272 -16.187  -8.686  1.00 64.02           O  
ATOM    772  HG  SER A  53      29.788 -15.455  -9.075  1.00 64.02           H  
ATOM    773  N   ALA A  54      32.611 -13.809  -5.428  1.00 60.30           N  
ATOM    774  H   ALA A  54      31.907 -14.241  -4.847  1.00 60.30           H  
ATOM    775  CA  ALA A  54      33.850 -13.400  -4.791  1.00 60.30           C  
ATOM    776  HA  ALA A  54      34.194 -12.480  -5.264  1.00 60.30           H  
ATOM    777  C   ALA A  54      34.942 -14.461  -5.003  1.00 60.30           C  
ATOM    778  CB  ALA A  54      33.558 -13.091  -3.321  1.00 60.30           C  
ATOM    779  HB1 ALA A  54      33.033 -13.931  -2.866  1.00 60.30           H  
ATOM    780  HB2 ALA A  54      34.482 -12.901  -2.776  1.00 60.30           H  
ATOM    781  HB3 ALA A  54      32.915 -12.212  -3.272  1.00 60.30           H  
ATOM    782  O   ALA A  54      34.669 -15.609  -5.352  1.00 60.30           O  
ATOM    783  N   GLY A  55      36.205 -14.078  -4.790  1.00 54.49           N  
ATOM    784  H   GLY A  55      36.380 -13.120  -4.519  1.00 54.49           H  
ATOM    785  CA  GLY A  55      37.353 -14.980  -4.967  1.00 54.49           C  
ATOM    786  HA2 GLY A  55      38.275 -14.422  -4.802  1.00 54.49           H  
ATOM    787  HA3 GLY A  55      37.353 -15.356  -5.991  1.00 54.49           H  
ATOM    788  C   GLY A  55      37.365 -16.193  -4.025  1.00 54.49           C  
ATOM    789  O   GLY A  55      38.116 -17.131  -4.261  1.00 54.49           O  
ATOM    790  N   ASP A  56      36.527 -16.181  -2.986  1.00 65.52           N  
ATOM    791  H   ASP A  56      35.873 -15.415  -2.914  1.00 65.52           H  
ATOM    792  CA  ASP A  56      36.280 -17.292  -2.058  1.00 65.52           C  
ATOM    793  HA  ASP A  56      37.181 -17.903  -1.995  1.00 65.52           H  
ATOM    794  C   ASP A  56      35.152 -18.238  -2.530  1.00 65.52           C  
ATOM    795  CB  ASP A  56      36.009 -16.710  -0.651  1.00 65.52           C  
ATOM    796  HB2 ASP A  56      35.831 -17.526   0.050  1.00 65.52           H  
ATOM    797  HB3 ASP A  56      36.904 -16.183  -0.320  1.00 65.52           H  
ATOM    798  O   ASP A  56      34.825 -19.197  -1.836  1.00 65.52           O  
ATOM    799  CG  ASP A  56      34.820 -15.737  -0.597  1.00 65.52           C  
ATOM    800  OD1 ASP A  56      33.996 -15.752  -1.534  1.00 65.52           O  
ATOM    801  OD2 ASP A  56      34.754 -14.874   0.310  1.00 65.52           O  
ATOM    802  N   GLY A  57      34.553 -17.981  -3.699  1.00 64.27           N  
ATOM    803  H   GLY A  57      34.840 -17.156  -4.206  1.00 64.27           H  
ATOM    804  CA  GLY A  57      33.427 -18.739  -4.249  1.00 64.27           C  
ATOM    805  HA2 GLY A  57      33.423 -18.624  -5.332  1.00 64.27           H  
ATOM    806  HA3 GLY A  57      33.558 -19.795  -4.014  1.00 64.27           H  
ATOM    807  C   GLY A  57      32.052 -18.311  -3.725  1.00 64.27           C  
ATOM    808  O   GLY A  57      31.046 -18.772  -4.260  1.00 64.27           O  
ATOM    809  N   THR A  58      31.974 -17.413  -2.734  1.00 66.07           N  
ATOM    810  H   THR A  58      32.827 -17.024  -2.360  1.00 66.07           H  
ATOM    811  CA  THR A  58      30.688 -16.902  -2.232  1.00 66.07           C  
ATOM    812  HA  THR A  58      30.006 -17.747  -2.140  1.00 66.07           H  
ATOM    813  C   THR A  58      30.073 -15.927  -3.224  1.00 66.07           C  
ATOM    814  CB  THR A  58      30.769 -16.248  -0.841  1.00 66.07           C  
ATOM    815  HB  THR A  58      29.763 -15.936  -0.560  1.00 66.07           H  
ATOM    816  O   THR A  58      30.750 -15.042  -3.756  1.00 66.07           O  
ATOM    817  CG2 THR A  58      31.258 -17.237   0.214  1.00 66.07           C  
ATOM    818 HG21 THR A  58      30.589 -18.097   0.248  1.00 66.07           H  
ATOM    819 HG22 THR A  58      31.260 -16.753   1.191  1.00 66.07           H  
ATOM    820 HG23 THR A  58      32.267 -17.575  -0.020  1.00 66.07           H  
ATOM    821  OG1 THR A  58      31.600 -15.101  -0.806  1.00 66.07           O  
ATOM    822  HG1 THR A  58      32.480 -15.388  -1.062  1.00 66.07           H  
ATOM    823  N   ARG A  59      28.771 -16.054  -3.482  1.00 77.21           N  
ATOM    824  H   ARG A  59      28.233 -16.743  -2.976  1.00 77.21           H  
ATOM    825  CA  ARG A  59      28.067 -15.091  -4.327  1.00 77.21           C  
ATOM    826  HA  ARG A  59      28.755 -14.740  -5.096  1.00 77.21           H  
ATOM    827  C   ARG A  59      27.666 -13.889  -3.482  1.00 77.21           C  
ATOM    828  CB  ARG A  59      26.891 -15.763  -5.033  1.00 77.21           C  
ATOM    829  HB2 ARG A  59      27.237 -16.691  -5.488  1.00 77.21           H  
ATOM    830  HB3 ARG A  59      26.108 -15.996  -4.311  1.00 77.21           H  
ATOM    831  O   ARG A  59      27.038 -14.033  -2.439  1.00 77.21           O  
ATOM    832  CG  ARG A  59      26.348 -14.843  -6.129  1.00 77.21           C  
ATOM    833  HG2 ARG A  59      27.152 -14.557  -6.807  1.00 77.21           H  
ATOM    834  HG3 ARG A  59      25.918 -13.948  -5.681  1.00 77.21           H  
ATOM    835  CD  ARG A  59      25.274 -15.577  -6.918  1.00 77.21           C  
ATOM    836  HD2 ARG A  59      24.494 -15.900  -6.229  1.00 77.21           H  
ATOM    837  HD3 ARG A  59      25.711 -16.454  -7.397  1.00 77.21           H  
ATOM    838  NE  ARG A  59      24.689 -14.701  -7.939  1.00 77.21           N  
ATOM    839  HE  ARG A  59      24.976 -13.733  -7.962  1.00 77.21           H  
ATOM    840  NH1 ARG A  59      23.057 -16.148  -8.594  1.00 77.21           N  
ATOM    841 HH11 ARG A  59      22.048 -16.122  -8.570  1.00 77.21           H  
ATOM    842 HH12 ARG A  59      23.506 -16.869  -8.048  1.00 77.21           H  
ATOM    843  NH2 ARG A  59      23.012 -14.020  -9.257  1.00 77.21           N  
ATOM    844 HH21 ARG A  59      23.359 -13.102  -9.016  1.00 77.21           H  
ATOM    845 HH22 ARG A  59      22.010 -14.108  -9.347  1.00 77.21           H  
ATOM    846  CZ  ARG A  59      23.599 -14.972  -8.615  1.00 77.21           C  
ATOM    847  N   ARG A  60      28.033 -12.694  -3.933  1.00 80.69           N  
ATOM    848  H   ARG A  60      28.536 -12.653  -4.808  1.00 80.69           H  
ATOM    849  CA  ARG A  60      27.734 -11.433  -3.256  1.00 80.69           C  
ATOM    850  HA  ARG A  60      27.202 -11.641  -2.328  1.00 80.69           H  
ATOM    851  C   ARG A  60      26.813 -10.604  -4.132  1.00 80.69           C  
ATOM    852  CB  ARG A  60      29.029 -10.696  -2.891  1.00 80.69           C  
ATOM    853  HB2 ARG A  60      29.578 -10.447  -3.799  1.00 80.69           H  
ATOM    854  HB3 ARG A  60      28.768  -9.772  -2.375  1.00 80.69           H  
ATOM    855  O   ARG A  60      27.183 -10.223  -5.243  1.00 80.69           O  
ATOM    856  CG  ARG A  60      29.918 -11.553  -1.976  1.00 80.69           C  
ATOM    857  HG2 ARG A  60      29.336 -11.919  -1.130  1.00 80.69           H  
ATOM    858  HG3 ARG A  60      30.297 -12.409  -2.535  1.00 80.69           H  
ATOM    859  CD  ARG A  60      31.100 -10.740  -1.451  1.00 80.69           C  
ATOM    860  HD2 ARG A  60      30.720  -9.976  -0.772  1.00 80.69           H  
ATOM    861  HD3 ARG A  60      31.593 -10.260  -2.296  1.00 80.69           H  
ATOM    862  NE  ARG A  60      32.064 -11.604  -0.743  1.00 80.69           N  
ATOM    863  HE  ARG A  60      31.861 -12.593  -0.711  1.00 80.69           H  
ATOM    864  NH1 ARG A  60      33.571  -9.966  -0.221  1.00 80.69           N  
ATOM    865 HH11 ARG A  60      34.453  -9.692   0.187  1.00 80.69           H  
ATOM    866 HH12 ARG A  60      32.917  -9.293  -0.595  1.00 80.69           H  
ATOM    867  NH2 ARG A  60      34.032 -12.093   0.305  1.00 80.69           N  
ATOM    868 HH21 ARG A  60      33.868 -13.088   0.241  1.00 80.69           H  
ATOM    869 HH22 ARG A  60      34.921 -11.831   0.707  1.00 80.69           H  
ATOM    870  CZ  ARG A  60      33.213 -11.224  -0.220  1.00 80.69           C  
ATOM    871  N   SER A  61      25.630 -10.326  -3.597  1.00 82.42           N  
ATOM    872  H   SER A  61      25.408 -10.711  -2.690  1.00 82.42           H  
ATOM    873  CA  SER A  61      24.645  -9.432  -4.194  1.00 82.42           C  
ATOM    874  HA  SER A  61      25.014  -9.088  -5.160  1.00 82.42           H  
ATOM    875  C   SER A  61      24.417  -8.243  -3.278  1.00 82.42           C  
ATOM    876  CB  SER A  61      23.337 -10.156  -4.453  1.00 82.42           C  
ATOM    877  HB2 SER A  61      22.958 -10.557  -3.513  1.00 82.42           H  
ATOM    878  HB3 SER A  61      22.606  -9.451  -4.848  1.00 82.42           H  
ATOM    879  O   SER A  61      24.141  -8.431  -2.094  1.00 82.42           O  
ATOM    880  OG  SER A  61      23.561 -11.193  -5.386  1.00 82.42           O  
ATOM    881  HG  SER A  61      23.983 -11.908  -4.903  1.00 82.42           H  
ATOM    882  N   PHE A  62      24.570  -7.034  -3.807  1.00 81.41           N  
ATOM    883  H   PHE A  62      24.784  -6.954  -4.791  1.00 81.41           H  
ATOM    884  CA  PHE A  62      24.517  -5.806  -3.022  1.00 81.41           C  
ATOM    885  HA  PHE A  62      23.786  -5.916  -2.221  1.00 81.41           H  
ATOM    886  C   PHE A  62      24.108  -4.610  -3.883  1.00 81.41           C  
ATOM    887  CB  PHE A  62      25.898  -5.571  -2.398  1.00 81.41           C  
ATOM    888  HB2 PHE A  62      26.657  -5.610  -3.179  1.00 81.41           H  
ATOM    889  HB3 PHE A  62      26.110  -6.370  -1.688  1.00 81.41           H  
ATOM    890  O   PHE A  62      24.669  -4.400  -4.956  1.00 81.41           O  
ATOM    891  CG  PHE A  62      26.000  -4.246  -1.685  1.00 81.41           C  
ATOM    892  CD1 PHE A  62      26.611  -3.147  -2.313  1.00 81.41           C  
ATOM    893  HD1 PHE A  62      27.019  -3.250  -3.308  1.00 81.41           H  
ATOM    894  CD2 PHE A  62      25.407  -4.093  -0.424  1.00 81.41           C  
ATOM    895  HD2 PHE A  62      24.891  -4.919   0.043  1.00 81.41           H  
ATOM    896  CE1 PHE A  62      26.652  -1.906  -1.661  1.00 81.41           C  
ATOM    897  HE1 PHE A  62      27.081  -1.048  -2.158  1.00 81.41           H  
ATOM    898  CE2 PHE A  62      25.461  -2.849   0.216  1.00 81.41           C  
ATOM    899  HE2 PHE A  62      24.986  -2.730   1.179  1.00 81.41           H  
ATOM    900  CZ  PHE A  62      26.092  -1.754  -0.387  1.00 81.41           C  
ATOM    901  HZ  PHE A  62      26.116  -0.798   0.115  1.00 81.41           H  
ATOM    902  N   GLN A  63      23.181  -3.801  -3.375  1.00 85.54           N  
ATOM    903  H   GLN A  63      22.772  -4.045  -2.485  1.00 85.54           H  
ATOM    904  CA  GLN A  63      22.670  -2.598  -4.020  1.00 85.54           C  
ATOM    905  HA  GLN A  63      23.211  -2.429  -4.951  1.00 85.54           H  
ATOM    906  C   GLN A  63      22.867  -1.374  -3.115  1.00 85.54           C  
ATOM    907  CB  GLN A  63      21.185  -2.809  -4.365  1.00 85.54           C  
ATOM    908  HB2 GLN A  63      20.590  -2.831  -3.452  1.00 85.54           H  
ATOM    909  HB3 GLN A  63      21.050  -3.756  -4.888  1.00 85.54           H  
ATOM    910  O   GLN A  63      21.959  -0.961  -2.408  1.00 85.54           O  
ATOM    911  CG  GLN A  63      20.721  -1.670  -5.277  1.00 85.54           C  
ATOM    912  HG2 GLN A  63      21.186  -0.731  -4.977  1.00 85.54           H  
ATOM    913  HG3 GLN A  63      21.055  -1.927  -6.282  1.00 85.54           H  
ATOM    914  CD  GLN A  63      19.219  -1.428  -5.328  1.00 85.54           C  
ATOM    915  NE2 GLN A  63      18.819  -0.268  -5.809  1.00 85.54           N  
ATOM    916 HE21 GLN A  63      17.829  -0.129  -5.952  1.00 85.54           H  
ATOM    917 HE22 GLN A  63      19.498   0.392  -6.159  1.00 85.54           H  
ATOM    918  OE1 GLN A  63      18.378  -2.252  -4.990  1.00 85.54           O  
ATOM    919  N   GLY A  64      24.029  -0.734  -3.108  1.00 84.11           N  
ATOM    920  H   GLY A  64      24.764  -1.008  -3.744  1.00 84.11           H  
ATOM    921  CA  GLY A  64      24.208   0.395  -2.192  1.00 84.11           C  
ATOM    922  HA2 GLY A  64      24.117   0.033  -1.168  1.00 84.11           H  
ATOM    923  HA3 GLY A  64      23.411   1.120  -2.355  1.00 84.11           H  
ATOM    924  C   GLY A  64      25.523   1.124  -2.337  1.00 84.11           C  
ATOM    925  O   GLY A  64      26.237   0.965  -3.326  1.00 84.11           O  
ATOM    926  N   ILE A  65      25.841   1.946  -1.342  1.00 88.22           N  
ATOM    927  H   ILE A  65      25.215   2.017  -0.552  1.00 88.22           H  
ATOM    928  CA  ILE A  65      27.033   2.788  -1.365  1.00 88.22           C  
ATOM    929  HA  ILE A  65      27.181   3.126  -2.391  1.00 88.22           H  
ATOM    930  C   ILE A  65      28.260   1.965  -0.964  1.00 88.22           C  
ATOM    931  CB  ILE A  65      26.835   4.056  -0.507  1.00 88.22           C  
ATOM    932  HB  ILE A  65      26.641   3.759   0.523  1.00 88.22           H  
ATOM    933  O   ILE A  65      28.350   1.452   0.150  1.00 88.22           O  
ATOM    934  CG1 ILE A  65      25.625   4.869  -1.032  1.00 88.22           C  
ATOM    935 HG12 ILE A  65      25.783   5.123  -2.080  1.00 88.22           H  
ATOM    936 HG13 ILE A  65      24.727   4.254  -0.971  1.00 88.22           H  
ATOM    937  CG2 ILE A  65      28.114   4.911  -0.541  1.00 88.22           C  
ATOM    938 HG21 ILE A  65      28.299   5.256  -1.558  1.00 88.22           H  
ATOM    939 HG22 ILE A  65      28.002   5.766   0.126  1.00 88.22           H  
ATOM    940 HG23 ILE A  65      28.967   4.332  -0.187  1.00 88.22           H  
ATOM    941  CD1 ILE A  65      25.330   6.159  -0.256  1.00 88.22           C  
ATOM    942 HD11 ILE A  65      26.115   6.897  -0.420  1.00 88.22           H  
ATOM    943 HD12 ILE A  65      25.242   5.943   0.809  1.00 88.22           H  
ATOM    944 HD13 ILE A  65      24.387   6.580  -0.607  1.00 88.22           H  
ATOM    945  N   VAL A  66      29.247   1.900  -1.859  1.00 85.39           N  
ATOM    946  H   VAL A  66      29.079   2.306  -2.768  1.00 85.39           H  
ATOM    947  CA  VAL A  66      30.579   1.354  -1.582  1.00 85.39           C  
ATOM    948  HA  VAL A  66      30.609   1.040  -0.538  1.00 85.39           H  
ATOM    949  C   VAL A  66      31.659   2.405  -1.758  1.00 85.39           C  
ATOM    950  CB  VAL A  66      30.929   0.113  -2.424  1.00 85.39           C  
ATOM    951  HB  VAL A  66      31.900  -0.254  -2.091  1.00 85.39           H  
ATOM    952  O   VAL A  66      31.525   3.392  -2.482  1.00 85.39           O  
ATOM    953  CG1 VAL A  66      29.934  -1.018  -2.203  1.00 85.39           C  
ATOM    954 HG11 VAL A  66      29.011  -0.763  -2.725  1.00 85.39           H  
ATOM    955 HG12 VAL A  66      30.321  -1.947  -2.620  1.00 85.39           H  
ATOM    956 HG13 VAL A  66      29.731  -1.154  -1.141  1.00 85.39           H  
ATOM    957  CG2 VAL A  66      31.039   0.419  -3.922  1.00 85.39           C  
ATOM    958 HG21 VAL A  66      31.867   1.103  -4.111  1.00 85.39           H  
ATOM    959 HG22 VAL A  66      30.115   0.875  -4.278  1.00 85.39           H  
ATOM    960 HG23 VAL A  66      31.217  -0.504  -4.475  1.00 85.39           H  
ATOM    961  N   LYS A  67      32.794   2.142  -1.124  1.00 83.33           N  
ATOM    962  H   LYS A  67      32.829   1.300  -0.566  1.00 83.33           H  
ATOM    963  CA  LYS A  67      34.024   2.897  -1.305  1.00 83.33           C  
ATOM    964  HA  LYS A  67      33.785   3.941  -1.511  1.00 83.33           H  
ATOM    965  C   LYS A  67      34.794   2.335  -2.509  1.00 83.33           C  
ATOM    966  CB  LYS A  67      34.759   2.804   0.038  1.00 83.33           C  
ATOM    967  HB2 LYS A  67      34.081   3.135   0.825  1.00 83.33           H  
ATOM    968  HB3 LYS A  67      35.036   1.769   0.238  1.00 83.33           H  
ATOM    969  O   LYS A  67      35.436   1.295  -2.381  1.00 83.33           O  
ATOM    970  CG  LYS A  67      36.002   3.677   0.078  1.00 83.33           C  
ATOM    971  HG2 LYS A  67      35.723   4.695  -0.194  1.00 83.33           H  
ATOM    972  HG3 LYS A  67      36.728   3.276  -0.629  1.00 83.33           H  
ATOM    973  CD  LYS A  67      36.610   3.674   1.484  1.00 83.33           C  
ATOM    974  HD2 LYS A  67      35.862   4.013   2.201  1.00 83.33           H  
ATOM    975  HD3 LYS A  67      36.926   2.663   1.742  1.00 83.33           H  
ATOM    976  CE  LYS A  67      37.802   4.621   1.504  1.00 83.33           C  
ATOM    977  HE2 LYS A  67      37.437   5.599   1.191  1.00 83.33           H  
ATOM    978  HE3 LYS A  67      38.525   4.260   0.772  1.00 83.33           H  
ATOM    979  NZ  LYS A  67      38.439   4.731   2.836  1.00 83.33           N  
ATOM    980  HZ1 LYS A  67      38.774   3.831   3.149  1.00 83.33           H  
ATOM    981  HZ2 LYS A  67      37.770   5.066   3.514  1.00 83.33           H  
ATOM    982  HZ3 LYS A  67      39.214   5.379   2.817  1.00 83.33           H  
ATOM    983  N   LYS A  68      34.754   3.008  -3.669  1.00 76.40           N  
ATOM    984  H   LYS A  68      34.206   3.855  -3.710  1.00 76.40           H  
ATOM    985  CA  LYS A  68      35.563   2.620  -4.846  1.00 76.40           C  
ATOM    986  HA  LYS A  68      35.606   1.531  -4.893  1.00 76.40           H  
ATOM    987  C   LYS A  68      37.007   3.110  -4.674  1.00 76.40           C  
ATOM    988  CB  LYS A  68      34.936   3.113  -6.175  1.00 76.40           C  
ATOM    989  HB2 LYS A  68      34.641   4.158  -6.081  1.00 76.40           H  
ATOM    990  HB3 LYS A  68      35.698   3.048  -6.952  1.00 76.40           H  
ATOM    991  O   LYS A  68      37.232   4.308  -4.522  1.00 76.40           O  
ATOM    992  CG  LYS A  68      33.729   2.263  -6.630  1.00 76.40           C  
ATOM    993  HG2 LYS A  68      34.007   1.211  -6.574  1.00 76.40           H  
ATOM    994  HG3 LYS A  68      32.903   2.432  -5.939  1.00 76.40           H  
ATOM    995  CD  LYS A  68      33.245   2.554  -8.073  1.00 76.40           C  
ATOM    996  HD2 LYS A  68      32.910   3.589  -8.142  1.00 76.40           H  
ATOM    997  HD3 LYS A  68      34.070   2.397  -8.768  1.00 76.40           H  
ATOM    998  CE  LYS A  68      32.079   1.602  -8.436  1.00 76.40           C  
ATOM    999  HE2 LYS A  68      31.290   1.743  -7.697  1.00 76.40           H  
ATOM   1000  HE3 LYS A  68      32.429   0.575  -8.331  1.00 76.40           H  
ATOM   1001  NZ  LYS A  68      31.489   1.774  -9.801  1.00 76.40           N  
ATOM   1002  HZ1 LYS A  68      32.152   1.593 -10.541  1.00 76.40           H  
ATOM   1003  HZ2 LYS A  68      31.065   2.681  -9.932  1.00 76.40           H  
ATOM   1004  HZ3 LYS A  68      30.738   1.113  -9.943  1.00 76.40           H  
ATOM   1005  N   SER A  69      37.977   2.191  -4.677  1.00 74.20           N  
ATOM   1006  H   SER A  69      37.709   1.218  -4.713  1.00 74.20           H  
ATOM   1007  CA  SER A  69      39.407   2.475  -4.437  1.00 74.20           C  
ATOM   1008  HA  SER A  69      39.533   3.534  -4.214  1.00 74.20           H  
ATOM   1009  C   SER A  69      40.332   2.183  -5.626  1.00 74.20           C  
ATOM   1010  CB  SER A  69      39.893   1.685  -3.217  1.00 74.20           C  
ATOM   1011  HB2 SER A  69      40.958   1.860  -3.068  1.00 74.20           H  
ATOM   1012  HB3 SER A  69      39.351   2.019  -2.332  1.00 74.20           H  
ATOM   1013  O   SER A  69      41.489   2.586  -5.598  1.00 74.20           O  
ATOM   1014  OG  SER A  69      39.655   0.304  -3.416  1.00 74.20           O  
ATOM   1015  HG  SER A  69      40.119  -0.206  -2.748  1.00 74.20           H  
ATOM   1016  N   ASN A  70      39.846   1.516  -6.674  1.00 75.83           N  
ATOM   1017  H   ASN A  70      38.874   1.243  -6.672  1.00 75.83           H  
ATOM   1018  CA  ASN A  70      40.636   1.093  -7.839  1.00 75.83           C  
ATOM   1019  HA  ASN A  70      41.683   1.040  -7.539  1.00 75.83           H  
ATOM   1020  C   ASN A  70      40.594   2.084  -9.020  1.00 75.83           C  
ATOM   1021  CB  ASN A  70      40.210  -0.330  -8.248  1.00 75.83           C  
ATOM   1022  HB2 ASN A  70      40.871  -0.678  -9.041  1.00 75.83           H  
ATOM   1023  HB3 ASN A  70      40.325  -1.006  -7.401  1.00 75.83           H  
ATOM   1024  O   ASN A  70      40.958   1.724 -10.141  1.00 75.83           O  
ATOM   1025  CG  ASN A  70      38.774  -0.424  -8.741  1.00 75.83           C  
ATOM   1026  ND2 ASN A  70      38.464  -1.427  -9.528  1.00 75.83           N  
ATOM   1027 HD21 ASN A  70      37.501  -1.507  -9.820  1.00 75.83           H  
ATOM   1028 HD22 ASN A  70      39.172  -2.076  -9.839  1.00 75.83           H  
ATOM   1029  OD1 ASN A  70      37.909   0.368  -8.392  1.00 75.83           O  
ATOM   1030  N   THR A  71      40.146   3.321  -8.787  1.00 78.13           N  
ATOM   1031  H   THR A  71      39.894   3.570  -7.841  1.00 78.13           H  
ATOM   1032  CA  THR A  71      39.995   4.343  -9.830  1.00 78.13           C  
ATOM   1033  HA  THR A  71      40.531   4.002 -10.716  1.00 78.13           H  
ATOM   1034  C   THR A  71      40.581   5.690  -9.418  1.00 78.13           C  
ATOM   1035  CB  THR A  71      38.525   4.554 -10.227  1.00 78.13           C  
ATOM   1036  HB  THR A  71      38.487   5.342 -10.980  1.00 78.13           H  
ATOM   1037  O   THR A  71      40.359   6.124  -8.289  1.00 78.13           O  
ATOM   1038  CG2 THR A  71      37.876   3.301 -10.813  1.00 78.13           C  
ATOM   1039 HG21 THR A  71      36.871   3.543 -11.161  1.00 78.13           H  
ATOM   1040 HG22 THR A  71      37.813   2.518 -10.057  1.00 78.13           H  
ATOM   1041 HG23 THR A  71      38.467   2.942 -11.655  1.00 78.13           H  
ATOM   1042  OG1 THR A  71      37.765   4.964  -9.106  1.00 78.13           O  
ATOM   1043  HG1 THR A  71      38.343   5.495  -8.554  1.00 78.13           H  
ATOM   1044  N   ILE A  72      41.227   6.398 -10.349  1.00 80.44           N  
ATOM   1045  H   ILE A  72      41.334   5.973 -11.259  1.00 80.44           H  
ATOM   1046  CA  ILE A  72      41.533   7.835 -10.227  1.00 80.44           C  
ATOM   1047  HA  ILE A  72      41.510   8.120  -9.175  1.00 80.44           H  
ATOM   1048  C   ILE A  72      40.469   8.625 -10.981  1.00 80.44           C  
ATOM   1049  CB  ILE A  72      42.906   8.230 -10.810  1.00 80.44           C  
ATOM   1050  HB  ILE A  72      42.809   8.218 -11.896  1.00 80.44           H  
ATOM   1051  O   ILE A  72      40.083   8.236 -12.085  1.00 80.44           O  
ATOM   1052  CG1 ILE A  72      44.049   7.278 -10.444  1.00 80.44           C  
ATOM   1053 HG12 ILE A  72      44.279   7.351  -9.381  1.00 80.44           H  
ATOM   1054 HG13 ILE A  72      43.740   6.258 -10.673  1.00 80.44           H  
ATOM   1055  CG2 ILE A  72      43.278   9.675 -10.425  1.00 80.44           C  
ATOM   1056 HG21 ILE A  72      42.582  10.383 -10.877  1.00 80.44           H  
ATOM   1057 HG22 ILE A  72      43.252   9.793  -9.342  1.00 80.44           H  
ATOM   1058 HG23 ILE A  72      44.272   9.938 -10.788  1.00 80.44           H  
ATOM   1059  CD1 ILE A  72      45.295   7.591 -11.295  1.00 80.44           C  
ATOM   1060 HD11 ILE A  72      46.012   8.172 -10.715  1.00 80.44           H  
ATOM   1061 HD12 ILE A  72      45.757   6.670 -11.652  1.00 80.44           H  
ATOM   1062 HD13 ILE A  72      45.031   8.159 -12.187  1.00 80.44           H  
ATOM   1063  N   GLN A  73      40.051   9.761 -10.427  1.00 81.26           N  
ATOM   1064  H   GLN A  73      40.437  10.049  -9.540  1.00 81.26           H  
ATOM   1065  CA  GLN A  73      39.171  10.705 -11.111  1.00 81.26           C  
ATOM   1066  HA  GLN A  73      38.872  10.295 -12.075  1.00 81.26           H  
ATOM   1067  C   GLN A  73      39.919  12.015 -11.386  1.00 81.26           C  
ATOM   1068  CB  GLN A  73      37.888  10.908 -10.294  1.00 81.26           C  
ATOM   1069  HB2 GLN A  73      37.270  11.649 -10.801  1.00 81.26           H  
ATOM   1070  HB3 GLN A  73      38.143  11.289  -9.305  1.00 81.26           H  
ATOM   1071  O   GLN A  73      40.526  12.602 -10.485  1.00 81.26           O  
ATOM   1072  CG  GLN A  73      37.098   9.593 -10.147  1.00 81.26           C  
ATOM   1073  HG2 GLN A  73      37.711   8.861  -9.620  1.00 81.26           H  
ATOM   1074  HG3 GLN A  73      36.872   9.193 -11.135  1.00 81.26           H  
ATOM   1075  CD  GLN A  73      35.788   9.743  -9.378  1.00 81.26           C  
ATOM   1076  NE2 GLN A  73      35.239   8.656  -8.882  1.00 81.26           N  
ATOM   1077 HE21 GLN A  73      34.466   8.776  -8.244  1.00 81.26           H  
ATOM   1078 HE22 GLN A  73      35.713   7.767  -8.953  1.00 81.26           H  
ATOM   1079  OE1 GLN A  73      35.224  10.817  -9.221  1.00 81.26           O  
ATOM   1080  N   LEU A  74      39.882  12.460 -12.643  1.00 82.32           N  
ATOM   1081  H   LEU A  74      39.384  11.907 -13.327  1.00 82.32           H  
ATOM   1082  CA  LEU A  74      40.458  13.723 -13.101  1.00 82.32           C  
ATOM   1083  HA  LEU A  74      40.973  14.223 -12.281  1.00 82.32           H  
ATOM   1084  C   LEU A  74      39.329  14.626 -13.585  1.00 82.32           C  
ATOM   1085  CB  LEU A  74      41.457  13.493 -14.252  1.00 82.32           C  
ATOM   1086  HB2 LEU A  74      40.886  13.242 -15.146  1.00 82.32           H  
ATOM   1087  HB3 LEU A  74      41.961  14.437 -14.461  1.00 82.32           H  
ATOM   1088  O   LEU A  74      38.639  14.272 -14.542  1.00 82.32           O  
ATOM   1089  CG  LEU A  74      42.508  12.395 -14.049  1.00 82.32           C  
ATOM   1090  HG  LEU A  74      42.038  11.454 -13.763  1.00 82.32           H  
ATOM   1091  CD1 LEU A  74      43.302  12.168 -15.331  1.00 82.32           C  
ATOM   1092 HD11 LEU A  74      42.646  11.761 -16.101  1.00 82.32           H  
ATOM   1093 HD12 LEU A  74      44.116  11.466 -15.153  1.00 82.32           H  
ATOM   1094 HD13 LEU A  74      43.721  13.112 -15.680  1.00 82.32           H  
ATOM   1095  CD2 LEU A  74      43.500  12.809 -12.988  1.00 82.32           C  
ATOM   1096 HD21 LEU A  74      42.963  12.963 -12.052  1.00 82.32           H  
ATOM   1097 HD22 LEU A  74      44.227  12.006 -12.865  1.00 82.32           H  
ATOM   1098 HD23 LEU A  74      44.007  13.720 -13.306  1.00 82.32           H  
ATOM   1099  N   ASP A  75      39.162  15.786 -12.963  1.00 78.94           N  
ATOM   1100  H   ASP A  75      39.760  16.038 -12.189  1.00 78.94           H  
ATOM   1101  CA  ASP A  75      38.231  16.796 -13.460  1.00 78.94           C  
ATOM   1102  HA  ASP A  75      37.389  16.303 -13.947  1.00 78.94           H  
ATOM   1103  C   ASP A  75      38.917  17.663 -14.512  1.00 78.94           C  
ATOM   1104  CB  ASP A  75      37.663  17.620 -12.305  1.00 78.94           C  
ATOM   1105  HB2 ASP A  75      38.483  18.001 -11.696  1.00 78.94           H  
ATOM   1106  HB3 ASP A  75      37.105  18.466 -12.709  1.00 78.94           H  
ATOM   1107  O   ASP A  75      40.005  18.200 -14.292  1.00 78.94           O  
ATOM   1108  CG  ASP A  75      36.718  16.774 -11.459  1.00 78.94           C  
ATOM   1109  OD1 ASP A  75      35.825  16.127 -12.050  1.00 78.94           O  
ATOM   1110  OD2 ASP A  75      36.872  16.707 -10.222  1.00 78.94           O  
ATOM   1111  N   THR A  76      38.284  17.782 -15.674  1.00 76.11           N  
ATOM   1112  H   THR A  76      37.388  17.330 -15.792  1.00 76.11           H  
ATOM   1113  CA  THR A  76      38.726  18.649 -16.767  1.00 76.11           C  
ATOM   1114  HA  THR A  76      39.559  19.255 -16.409  1.00 76.11           H  
ATOM   1115  C   THR A  76      37.589  19.594 -17.157  1.00 76.11           C  
ATOM   1116  CB  THR A  76      39.223  17.849 -17.986  1.00 76.11           C  
ATOM   1117  HB  THR A  76      39.781  18.532 -18.627  1.00 76.11           H  
ATOM   1118  O   THR A  76      36.427  19.267 -16.908  1.00 76.11           O  
ATOM   1119  CG2 THR A  76      40.154  16.688 -17.631  1.00 76.11           C  
ATOM   1120 HG21 THR A  76      40.970  17.053 -17.008  1.00 76.11           H  
ATOM   1121 HG22 THR A  76      39.606  15.916 -17.091  1.00 76.11           H  
ATOM   1122 HG23 THR A  76      40.560  16.261 -18.548  1.00 76.11           H  
ATOM   1123  OG1 THR A  76      38.167  17.325 -18.752  1.00 76.11           O  
ATOM   1124  HG1 THR A  76      37.554  16.891 -18.154  1.00 76.11           H  
ATOM   1125  N   PRO A  77      37.874  20.729 -17.821  1.00 70.44           N  
ATOM   1126  CA  PRO A  77      36.825  21.609 -18.344  1.00 70.44           C  
ATOM   1127  HA  PRO A  77      36.263  22.027 -17.508  1.00 70.44           H  
ATOM   1128  C   PRO A  77      35.841  20.904 -19.295  1.00 70.44           C  
ATOM   1129  CB  PRO A  77      37.573  22.732 -19.071  1.00 70.44           C  
ATOM   1130  HB2 PRO A  77      37.709  22.475 -20.121  1.00 70.44           H  
ATOM   1131  HB3 PRO A  77      37.051  23.685 -18.980  1.00 70.44           H  
ATOM   1132  O   PRO A  77      34.709  21.341 -19.450  1.00 70.44           O  
ATOM   1133  CG  PRO A  77      38.937  22.768 -18.383  1.00 70.44           C  
ATOM   1134  HG2 PRO A  77      39.709  23.181 -19.032  1.00 70.44           H  
ATOM   1135  HG3 PRO A  77      38.864  23.340 -17.458  1.00 70.44           H  
ATOM   1136  CD  PRO A  77      39.193  21.301 -18.059  1.00 70.44           C  
ATOM   1137  HD2 PRO A  77      39.655  20.811 -18.915  1.00 70.44           H  
ATOM   1138  HD3 PRO A  77      39.834  21.228 -17.181  1.00 70.44           H  
ATOM   1139  N   GLU A  78      36.267  19.806 -19.930  1.00 68.00           N  
ATOM   1140  H   GLU A  78      37.200  19.476 -19.729  1.00 68.00           H  
ATOM   1141  CA  GLU A  78      35.475  19.014 -20.882  1.00 68.00           C  
ATOM   1142  HA  GLU A  78      34.757  19.664 -21.382  1.00 68.00           H  
ATOM   1143  C   GLU A  78      34.664  17.886 -20.209  1.00 68.00           C  
ATOM   1144  CB  GLU A  78      36.425  18.419 -21.942  1.00 68.00           C  
ATOM   1145  HB2 GLU A  78      35.851  17.786 -22.618  1.00 68.00           H  
ATOM   1146  HB3 GLU A  78      37.153  17.790 -21.430  1.00 68.00           H  
ATOM   1147  O   GLU A  78      33.941  17.158 -20.888  1.00 68.00           O  
ATOM   1148  CG  GLU A  78      37.179  19.459 -22.790  1.00 68.00           C  
ATOM   1149  HG2 GLU A  78      37.633  20.200 -22.133  1.00 68.00           H  
ATOM   1150  HG3 GLU A  78      36.464  19.971 -23.434  1.00 68.00           H  
ATOM   1151  CD  GLU A  78      38.294  18.833 -23.656  1.00 68.00           C  
ATOM   1152  OE1 GLU A  78      39.194  19.585 -24.089  1.00 68.00           O  
ATOM   1153  OE2 GLU A  78      38.272  17.600 -23.939  1.00 68.00           O  
ATOM   1154  N   GLY A  79      34.802  17.704 -18.892  1.00 76.18           N  
ATOM   1155  H   GLY A  79      35.375  18.360 -18.381  1.00 76.18           H  
ATOM   1156  CA  GLY A  79      34.183  16.622 -18.123  1.00 76.18           C  
ATOM   1157  HA2 GLY A  79      33.452  17.053 -17.438  1.00 76.18           H  
ATOM   1158  HA3 GLY A  79      33.654  15.939 -18.787  1.00 76.18           H  
ATOM   1159  C   GLY A  79      35.190  15.816 -17.302  1.00 76.18           C  
ATOM   1160  O   GLY A  79      36.364  16.176 -17.178  1.00 76.18           O  
ATOM   1161  N   ARG A  80      34.741  14.698 -16.727  1.00 86.21           N  
ATOM   1162  H   ARG A  80      33.780  14.424 -16.878  1.00 86.21           H  
ATOM   1163  CA  ARG A  80      35.571  13.847 -15.866  1.00 86.21           C  
ATOM   1164  HA  ARG A  80      36.375  14.461 -15.460  1.00 86.21           H  
ATOM   1165  C   ARG A  80      36.226  12.718 -16.661  1.00 86.21           C  
ATOM   1166  CB  ARG A  80      34.728  13.374 -14.671  1.00 86.21           C  
ATOM   1167  HB2 ARG A  80      33.909  12.745 -15.021  1.00 86.21           H  
ATOM   1168  HB3 ARG A  80      34.298  14.257 -14.199  1.00 86.21           H  
ATOM   1169  O   ARG A  80      35.595  12.098 -17.515  1.00 86.21           O  
ATOM   1170  CG  ARG A  80      35.528  12.584 -13.623  1.00 86.21           C  
ATOM   1171  HG2 ARG A  80      36.470  13.091 -13.413  1.00 86.21           H  
ATOM   1172  HG3 ARG A  80      35.746  11.591 -14.014  1.00 86.21           H  
ATOM   1173  CD  ARG A  80      34.738  12.444 -12.314  1.00 86.21           C  
ATOM   1174  HD2 ARG A  80      33.727  12.104 -12.539  1.00 86.21           H  
ATOM   1175  HD3 ARG A  80      35.222  11.691 -11.691  1.00 86.21           H  
ATOM   1176  NE  ARG A  80      34.699  13.726 -11.593  1.00 86.21           N  
ATOM   1177  HE  ARG A  80      35.120  14.527 -12.042  1.00 86.21           H  
ATOM   1178  NH1 ARG A  80      33.673  13.136  -9.623  1.00 86.21           N  
ATOM   1179 HH11 ARG A  80      34.001  12.188  -9.737  1.00 86.21           H  
ATOM   1180 HH12 ARG A  80      33.304  13.452  -8.738  1.00 86.21           H  
ATOM   1181  NH2 ARG A  80      34.168  15.264 -10.036  1.00 86.21           N  
ATOM   1182 HH21 ARG A  80      34.753  15.888 -10.573  1.00 86.21           H  
ATOM   1183 HH22 ARG A  80      33.825  15.573  -9.138  1.00 86.21           H  
ATOM   1184  CZ  ARG A  80      34.171  14.028 -10.426  1.00 86.21           C  
ATOM   1185  N   ILE A  81      37.484  12.420 -16.351  1.00 88.23           N  
ATOM   1186  H   ILE A  81      37.941  13.001 -15.662  1.00 88.23           H  
ATOM   1187  CA  ILE A  81      38.187  11.222 -16.821  1.00 88.23           C  
ATOM   1188  HA  ILE A  81      37.592  10.747 -17.602  1.00 88.23           H  
ATOM   1189  C   ILE A  81      38.297  10.248 -15.650  1.00 88.23           C  
ATOM   1190  CB  ILE A  81      39.565  11.557 -17.433  1.00 88.23           C  
ATOM   1191  HB  ILE A  81      40.181  12.007 -16.654  1.00 88.23           H  
ATOM   1192  O   ILE A  81      38.755  10.628 -14.571  1.00 88.23           O  
ATOM   1193  CG1 ILE A  81      39.429  12.584 -18.583  1.00 88.23           C  
ATOM   1194 HG12 ILE A  81      38.894  13.462 -18.220  1.00 88.23           H  
ATOM   1195 HG13 ILE A  81      38.841  12.151 -19.392  1.00 88.23           H  
ATOM   1196  CG2 ILE A  81      40.279  10.268 -17.888  1.00 88.23           C  
ATOM   1197 HG21 ILE A  81      39.661   9.726 -18.604  1.00 88.23           H  
ATOM   1198 HG22 ILE A  81      40.467   9.619 -17.032  1.00 88.23           H  
ATOM   1199 HG23 ILE A  81      41.246  10.495 -18.336  1.00 88.23           H  
ATOM   1200  CD1 ILE A  81      40.767  13.089 -19.138  1.00 88.23           C  
ATOM   1201 HD11 ILE A  81      41.390  13.462 -18.325  1.00 88.23           H  
ATOM   1202 HD12 ILE A  81      40.578  13.901 -19.841  1.00 88.23           H  
ATOM   1203 HD13 ILE A  81      41.290  12.292 -19.666  1.00 88.23           H  
ATOM   1204  N   ILE A  82      37.896   8.996 -15.865  1.00 88.01           N  
ATOM   1205  H   ILE A  82      37.550   8.759 -16.784  1.00 88.01           H  
ATOM   1206  CA  ILE A  82      38.037   7.915 -14.884  1.00 88.01           C  
ATOM   1207  HA  ILE A  82      38.365   8.334 -13.932  1.00 88.01           H  
ATOM   1208  C   ILE A  82      39.125   6.965 -15.376  1.00 88.01           C  
ATOM   1209  CB  ILE A  82      36.693   7.198 -14.621  1.00 88.01           C  
ATOM   1210  HB  ILE A  82      36.348   6.747 -15.551  1.00 88.01           H  
ATOM   1211  O   ILE A  82      38.995   6.362 -16.437  1.00 88.01           O  
ATOM   1212  CG1 ILE A  82      35.621   8.209 -14.146  1.00 88.01           C  
ATOM   1213 HG12 ILE A  82      35.951   8.684 -13.222  1.00 88.01           H  
ATOM   1214 HG13 ILE A  82      35.506   8.989 -14.899  1.00 88.01           H  
ATOM   1215  CG2 ILE A  82      36.894   6.073 -13.586  1.00 88.01           C  
ATOM   1216 HG21 ILE A  82      35.964   5.524 -13.437  1.00 88.01           H  
ATOM   1217 HG22 ILE A  82      37.222   6.493 -12.636  1.00 88.01           H  
ATOM   1218 HG23 ILE A  82      37.634   5.354 -13.937  1.00 88.01           H  
ATOM   1219  CD1 ILE A  82      34.230   7.603 -13.923  1.00 88.01           C  
ATOM   1220 HD11 ILE A  82      33.516   8.404 -13.734  1.00 88.01           H  
ATOM   1221 HD12 ILE A  82      34.236   6.936 -13.061  1.00 88.01           H  
ATOM   1222 HD13 ILE A  82      33.917   7.054 -14.811  1.00 88.01           H  
ATOM   1223  N   LEU A  83      40.198   6.832 -14.601  1.00 87.44           N  
ATOM   1224  H   LEU A  83      40.215   7.347 -13.732  1.00 87.44           H  
ATOM   1225  CA  LEU A  83      41.289   5.894 -14.857  1.00 87.44           C  
ATOM   1226  HA  LEU A  83      41.266   5.558 -15.893  1.00 87.44           H  
ATOM   1227  C   LEU A  83      41.123   4.674 -13.958  1.00 87.44           C  
ATOM   1228  CB  LEU A  83      42.628   6.587 -14.572  1.00 87.44           C  
ATOM   1229  HB2 LEU A  83      43.415   5.837 -14.495  1.00 87.44           H  
ATOM   1230  HB3 LEU A  83      42.546   7.073 -13.600  1.00 87.44           H  
ATOM   1231  O   LEU A  83      41.197   4.812 -12.739  1.00 87.44           O  
ATOM   1232  CG  LEU A  83      43.028   7.627 -15.624  1.00 87.44           C  
ATOM   1233  HG  LEU A  83      42.164   8.217 -15.929  1.00 87.44           H  
ATOM   1234  CD1 LEU A  83      44.096   8.568 -15.071  1.00 87.44           C  
ATOM   1235 HD11 LEU A  83      44.957   7.997 -14.725  1.00 87.44           H  
ATOM   1236 HD12 LEU A  83      44.415   9.256 -15.854  1.00 87.44           H  
ATOM   1237 HD13 LEU A  83      43.681   9.140 -14.241  1.00 87.44           H  
ATOM   1238  CD2 LEU A  83      43.617   6.913 -16.831  1.00 87.44           C  
ATOM   1239 HD21 LEU A  83      42.906   6.179 -17.208  1.00 87.44           H  
ATOM   1240 HD22 LEU A  83      43.845   7.642 -17.609  1.00 87.44           H  
ATOM   1241 HD23 LEU A  83      44.523   6.383 -16.536  1.00 87.44           H  
ATOM   1242  N   LYS A  84      40.933   3.496 -14.550  1.00 85.41           N  
ATOM   1243  H   LYS A  84      40.885   3.478 -15.559  1.00 85.41           H  
ATOM   1244  CA  LYS A  84      40.822   2.210 -13.853  1.00 85.41           C  
ATOM   1245  HA  LYS A  84      40.708   2.374 -12.781  1.00 85.41           H  
ATOM   1246  C   LYS A  84      42.095   1.401 -14.083  1.00 85.41           C  
ATOM   1247  CB  LYS A  84      39.565   1.493 -14.370  1.00 85.41           C  
ATOM   1248  HB2 LYS A  84      39.705   1.294 -15.433  1.00 85.41           H  
ATOM   1249  HB3 LYS A  84      38.712   2.163 -14.268  1.00 85.41           H  
ATOM   1250  O   LYS A  84      42.519   1.234 -15.226  1.00 85.41           O  
ATOM   1251  CG  LYS A  84      39.226   0.171 -13.657  1.00 85.41           C  
ATOM   1252  HG2 LYS A  84      40.093  -0.490 -13.672  1.00 85.41           H  
ATOM   1253  HG3 LYS A  84      38.947   0.367 -12.622  1.00 85.41           H  
ATOM   1254  CD  LYS A  84      38.057  -0.504 -14.400  1.00 85.41           C  
ATOM   1255  HD2 LYS A  84      38.316  -0.566 -15.457  1.00 85.41           H  
ATOM   1256  HD3 LYS A  84      37.161   0.110 -14.310  1.00 85.41           H  
ATOM   1257  CE  LYS A  84      37.747  -1.926 -13.917  1.00 85.41           C  
ATOM   1258  HE2 LYS A  84      37.284  -1.900 -12.931  1.00 85.41           H  
ATOM   1259  HE3 LYS A  84      38.684  -2.477 -13.832  1.00 85.41           H  
ATOM   1260  NZ  LYS A  84      36.873  -2.657 -14.880  1.00 85.41           N  
ATOM   1261  HZ1 LYS A  84      37.188  -2.566 -15.835  1.00 85.41           H  
ATOM   1262  HZ2 LYS A  84      36.954  -3.646 -14.693  1.00 85.41           H  
ATOM   1263  HZ3 LYS A  84      35.897  -2.398 -14.857  1.00 85.41           H  
ATOM   1264  N   ALA A  85      42.699   0.914 -13.002  1.00 82.85           N  
ATOM   1265  H   ALA A  85      42.260   1.056 -12.104  1.00 82.85           H  
ATOM   1266  CA  ALA A  85      43.774  -0.071 -13.088  1.00 82.85           C  
ATOM   1267  HA  ALA A  85      44.304   0.048 -14.033  1.00 82.85           H  
ATOM   1268  C   ALA A  85      43.179  -1.480 -13.089  1.00 82.85           C  
ATOM   1269  CB  ALA A  85      44.781   0.150 -11.956  1.00 82.85           C  
ATOM   1270  HB1 ALA A  85      45.199   1.154 -12.027  1.00 82.85           H  
ATOM   1271  HB2 ALA A  85      44.289   0.019 -10.993  1.00 82.85           H  
ATOM   1272  HB3 ALA A  85      45.590  -0.576 -12.043  1.00 82.85           H  
ATOM   1273  O   ALA A  85      42.362  -1.807 -12.227  1.00 82.85           O  
ATOM   1274  N   CYS A  86      43.603  -2.296 -14.050  1.00 79.82           N  
ATOM   1275  H   CYS A  86      44.268  -1.942 -14.723  1.00 79.82           H  
ATOM   1276  CA  CYS A  86      43.044  -3.618 -14.314  1.00 79.82           C  
ATOM   1277  HA  CYS A  86      42.317  -3.882 -13.546  1.00 79.82           H  
ATOM   1278  C   CYS A  86      44.142  -4.686 -14.326  1.00 79.82           C  
ATOM   1279  CB  CYS A  86      42.323  -3.590 -15.670  1.00 79.82           C  
ATOM   1280  HB2 CYS A  86      41.841  -4.550 -15.855  1.00 79.82           H  
ATOM   1281  HB3 CYS A  86      43.057  -3.408 -16.454  1.00 79.82           H  
ATOM   1282  O   CYS A  86      45.310  -4.414 -14.623  1.00 79.82           O  
ATOM   1283  SG  CYS A  86      41.073  -2.280 -15.740  1.00 79.82           S  
ATOM   1284  HG  CYS A  86      40.134  -2.962 -15.079  1.00 79.82           H  
ATOM   1285  N   HIS A  87      43.759  -5.937 -14.077  1.00 83.79           N  
ATOM   1286  H   HIS A  87      42.786  -6.104 -13.864  1.00 83.79           H  
ATOM   1287  CA  HIS A  87      44.616  -7.074 -14.417  1.00 83.79           C  
ATOM   1288  HA  HIS A  87      45.632  -6.855 -14.088  1.00 83.79           H  
ATOM   1289  C   HIS A  87      44.651  -7.281 -15.939  1.00 83.79           C  
ATOM   1290  CB  HIS A  87      44.132  -8.330 -13.685  1.00 83.79           C  
ATOM   1291  HB2 HIS A  87      43.077  -8.492 -13.907  1.00 83.79           H  
ATOM   1292  HB3 HIS A  87      44.689  -9.194 -14.049  1.00 83.79           H  
ATOM   1293  O   HIS A  87      43.682  -6.974 -16.628  1.00 83.79           O  
ATOM   1294  CG  HIS A  87      44.323  -8.251 -12.193  1.00 83.79           C  
ATOM   1295  CD2 HIS A  87      43.339  -8.196 -11.241  1.00 83.79           C  
ATOM   1296  HD2 HIS A  87      42.274  -8.194 -11.424  1.00 83.79           H  
ATOM   1297  ND1 HIS A  87      45.531  -8.210 -11.529  1.00 83.79           N  
ATOM   1298  HD1 HIS A  87      46.450  -8.203 -11.949  1.00 83.79           H  
ATOM   1299  CE1 HIS A  87      45.280  -8.137 -10.212  1.00 83.79           C  
ATOM   1300  HE1 HIS A  87      46.026  -8.083  -9.433  1.00 83.79           H  
ATOM   1301  NE2 HIS A  87      43.960  -8.133  -9.990  1.00 83.79           N  
ATOM   1302  N   LEU A  88      45.730  -7.870 -16.473  1.00 86.40           N  
ATOM   1303  H   LEU A  88      46.521  -8.053 -15.871  1.00 86.40           H  
ATOM   1304  CA  LEU A  88      45.907  -8.088 -17.920  1.00 86.40           C  
ATOM   1305  HA  LEU A  88      46.023  -7.116 -18.400  1.00 86.40           H  
ATOM   1306  C   LEU A  88      44.702  -8.785 -18.582  1.00 86.40           C  
ATOM   1307  CB  LEU A  88      47.196  -8.907 -18.141  1.00 86.40           C  
ATOM   1308  HB2 LEU A  88      48.047  -8.325 -17.787  1.00 86.40           H  
ATOM   1309  HB3 LEU A  88      47.138  -9.812 -17.536  1.00 86.40           H  
ATOM   1310  O   LEU A  88      44.285  -8.396 -19.669  1.00 86.40           O  
ATOM   1311  CG  LEU A  88      47.459  -9.331 -19.602  1.00 86.40           C  
ATOM   1312  HG  LEU A  88      46.640  -9.965 -19.940  1.00 86.40           H  
ATOM   1313  CD1 LEU A  88      47.608  -8.169 -20.579  1.00 86.40           C  
ATOM   1314 HD11 LEU A  88      48.549  -7.648 -20.396  1.00 86.40           H  
ATOM   1315 HD12 LEU A  88      47.643  -8.550 -21.599  1.00 86.40           H  
ATOM   1316 HD13 LEU A  88      46.771  -7.475 -20.504  1.00 86.40           H  
ATOM   1317  CD2 LEU A  88      48.741 -10.161 -19.670  1.00 86.40           C  
ATOM   1318 HD21 LEU A  88      49.594  -9.563 -19.353  1.00 86.40           H  
ATOM   1319 HD22 LEU A  88      48.906 -10.496 -20.694  1.00 86.40           H  
ATOM   1320 HD23 LEU A  88      48.653 -11.037 -19.027  1.00 86.40           H  
ATOM   1321  N   LYS A  89      44.124  -9.801 -17.926  1.00 86.07           N  
ATOM   1322  H   LYS A  89      44.506 -10.061 -17.028  1.00 86.07           H  
ATOM   1323  CA  LYS A  89      42.949 -10.522 -18.446  1.00 86.07           C  
ATOM   1324  HA  LYS A  89      43.176 -10.877 -19.452  1.00 86.07           H  
ATOM   1325  C   LYS A  89      41.736  -9.599 -18.590  1.00 86.07           C  
ATOM   1326  CB  LYS A  89      42.635 -11.734 -17.550  1.00 86.07           C  
ATOM   1327  HB2 LYS A  89      43.523 -12.361 -17.477  1.00 86.07           H  
ATOM   1328  HB3 LYS A  89      42.370 -11.386 -16.552  1.00 86.07           H  
ATOM   1329  O   LYS A  89      41.078  -9.620 -19.625  1.00 86.07           O  
ATOM   1330  CG  LYS A  89      41.478 -12.576 -18.118  1.00 86.07           C  
ATOM   1331  HG2 LYS A  89      41.754 -12.940 -19.108  1.00 86.07           H  
ATOM   1332  HG3 LYS A  89      40.587 -11.955 -18.213  1.00 86.07           H  
ATOM   1333  CD  LYS A  89      41.131 -13.769 -17.219  1.00 86.07           C  
ATOM   1334  HD2 LYS A  89      41.989 -14.438 -17.151  1.00 86.07           H  
ATOM   1335  HD3 LYS A  89      40.877 -13.402 -16.224  1.00 86.07           H  
ATOM   1336  CE  LYS A  89      39.928 -14.512 -17.817  1.00 86.07           C  
ATOM   1337  HE2 LYS A  89      39.121 -13.794 -17.965  1.00 86.07           H  
ATOM   1338  HE3 LYS A  89      40.203 -14.893 -18.800  1.00 86.07           H  
ATOM   1339  NZ  LYS A  89      39.455 -15.620 -16.948  1.00 86.07           N  
ATOM   1340  HZ1 LYS A  89      39.164 -15.264 -16.048  1.00 86.07           H  
ATOM   1341  HZ2 LYS A  89      40.176 -16.315 -16.814  1.00 86.07           H  
ATOM   1342  HZ3 LYS A  89      38.653 -16.067 -17.368  1.00 86.07           H  
ATOM   1343  N   GLU A  90      41.460  -8.799 -17.565  1.00 84.33           N  
ATOM   1344  H   GLU A  90      42.113  -8.756 -16.796  1.00 84.33           H  
ATOM   1345  CA  GLU A  90      40.356  -7.836 -17.554  1.00 84.33           C  
ATOM   1346  HA  GLU A  90      39.420  -8.337 -17.804  1.00 84.33           H  
ATOM   1347  C   GLU A  90      40.588  -6.741 -18.598  1.00 84.33           C  
ATOM   1348  CB  GLU A  90      40.240  -7.264 -16.138  1.00 84.33           C  
ATOM   1349  HB2 GLU A  90      41.163  -6.732 -15.906  1.00 84.33           H  
ATOM   1350  HB3 GLU A  90      40.142  -8.093 -15.437  1.00 84.33           H  
ATOM   1351  O   GLU A  90      39.710  -6.491 -19.412  1.00 84.33           O  
ATOM   1352  CG  GLU A  90      39.045  -6.320 -15.947  1.00 84.33           C  
ATOM   1353  HG2 GLU A  90      38.125  -6.880 -16.116  1.00 84.33           H  
ATOM   1354  HG3 GLU A  90      39.104  -5.517 -16.682  1.00 84.33           H  
ATOM   1355  CD  GLU A  90      39.025  -5.695 -14.543  1.00 84.33           C  
ATOM   1356  OE1 GLU A  90      38.046  -4.977 -14.237  1.00 84.33           O  
ATOM   1357  OE2 GLU A  90      40.023  -5.861 -13.799  1.00 84.33           O  
ATOM   1358  N   PHE A  91      41.803  -6.188 -18.666  1.00 88.79           N  
ATOM   1359  H   PHE A  91      42.486  -6.448 -17.969  1.00 88.79           H  
ATOM   1360  CA  PHE A  91      42.187  -5.198 -19.673  1.00 88.79           C  
ATOM   1361  HA  PHE A  91      41.571  -4.307 -19.548  1.00 88.79           H  
ATOM   1362  C   PHE A  91      41.975  -5.705 -21.104  1.00 88.79           C  
ATOM   1363  CB  PHE A  91      43.656  -4.824 -19.457  1.00 88.79           C  
ATOM   1364  HB2 PHE A  91      43.760  -4.383 -18.466  1.00 88.79           H  
ATOM   1365  HB3 PHE A  91      44.265  -5.728 -19.473  1.00 88.79           H  
ATOM   1366  O   PHE A  91      41.396  -5.001 -21.926  1.00 88.79           O  
ATOM   1367  CG  PHE A  91      44.206  -3.857 -20.486  1.00 88.79           C  
ATOM   1368  CD1 PHE A  91      44.874  -4.340 -21.627  1.00 88.79           C  
ATOM   1369  HD1 PHE A  91      44.957  -5.404 -21.796  1.00 88.79           H  
ATOM   1370  CD2 PHE A  91      44.096  -2.470 -20.277  1.00 88.79           C  
ATOM   1371  HD2 PHE A  91      43.577  -2.090 -19.409  1.00 88.79           H  
ATOM   1372  CE1 PHE A  91      45.454  -3.444 -22.540  1.00 88.79           C  
ATOM   1373  HE1 PHE A  91      45.981  -3.828 -23.401  1.00 88.79           H  
ATOM   1374  CE2 PHE A  91      44.702  -1.577 -21.176  1.00 88.79           C  
ATOM   1375  HE2 PHE A  91      44.646  -0.513 -20.998  1.00 88.79           H  
ATOM   1376  CZ  PHE A  91      45.388  -2.062 -22.302  1.00 88.79           C  
ATOM   1377  HZ  PHE A  91      45.871  -1.371 -22.977  1.00 88.79           H  
ATOM   1378  N   ASN A  92      42.410  -6.933 -21.405  1.00 89.79           N  
ATOM   1379  H   ASN A  92      42.917  -7.452 -20.702  1.00 89.79           H  
ATOM   1380  CA  ASN A  92      42.220  -7.525 -22.728  1.00 89.79           C  
ATOM   1381  HA  ASN A  92      42.573  -6.825 -23.486  1.00 89.79           H  
ATOM   1382  C   ASN A  92      40.740  -7.789 -23.032  1.00 89.79           C  
ATOM   1383  CB  ASN A  92      43.033  -8.824 -22.829  1.00 89.79           C  
ATOM   1384  HB2 ASN A  92      42.823  -9.451 -21.962  1.00 89.79           H  
ATOM   1385  HB3 ASN A  92      42.721  -9.364 -23.723  1.00 89.79           H  
ATOM   1386  O   ASN A  92      40.314  -7.581 -24.162  1.00 89.79           O  
ATOM   1387  CG  ASN A  92      44.530  -8.604 -22.940  1.00 89.79           C  
ATOM   1388  ND2 ASN A  92      45.306  -9.640 -22.729  1.00 89.79           N  
ATOM   1389 HD21 ASN A  92      44.904 -10.539 -22.506  1.00 89.79           H  
ATOM   1390 HD22 ASN A  92      46.297  -9.475 -22.840  1.00 89.79           H  
ATOM   1391  OD1 ASN A  92      45.032  -7.537 -23.253  1.00 89.79           O  
ATOM   1392  N   THR A  93      39.962  -8.225 -22.038  1.00 87.18           N  
ATOM   1393  H   THR A  93      40.365  -8.319 -21.116  1.00 87.18           H  
ATOM   1394  CA  THR A  93      38.524  -8.493 -22.203  1.00 87.18           C  
ATOM   1395  HA  THR A  93      38.379  -9.129 -23.076  1.00 87.18           H  
ATOM   1396  C   THR A  93      37.757  -7.195 -22.459  1.00 87.18           C  
ATOM   1397  CB  THR A  93      37.949  -9.232 -20.982  1.00 87.18           C  
ATOM   1398  HB  THR A  93      37.984  -8.578 -20.111  1.00 87.18           H  
ATOM   1399  O   THR A  93      37.036  -7.097 -23.448  1.00 87.18           O  
ATOM   1400  CG2 THR A  93      36.508  -9.685 -21.204  1.00 87.18           C  
ATOM   1401 HG21 THR A  93      36.442 -10.320 -22.087  1.00 87.18           H  
ATOM   1402 HG22 THR A  93      36.160 -10.239 -20.332  1.00 87.18           H  
ATOM   1403 HG23 THR A  93      35.855  -8.822 -21.334  1.00 87.18           H  
ATOM   1404  OG1 THR A  93      38.720 -10.390 -20.710  1.00 87.18           O  
ATOM   1405  HG1 THR A  93      39.568 -10.083 -20.382  1.00 87.18           H  
ATOM   1406  N   GLU A  94      37.988  -6.165 -21.637  1.00 89.17           N  
ATOM   1407  H   GLU A  94      38.597  -6.303 -20.844  1.00 89.17           H  
ATOM   1408  CA  GLU A  94      37.368  -4.841 -21.775  1.00 89.17           C  
ATOM   1409  HA  GLU A  94      36.286  -4.968 -21.802  1.00 89.17           H  
ATOM   1410  C   GLU A  94      37.780  -4.176 -23.099  1.00 89.17           C  
ATOM   1411  CB  GLU A  94      37.725  -3.995 -20.527  1.00 89.17           C  
ATOM   1412  HB2 GLU A  94      38.788  -3.755 -20.542  1.00 89.17           H  
ATOM   1413  HB3 GLU A  94      37.529  -4.612 -19.650  1.00 89.17           H  
ATOM   1414  O   GLU A  94      36.947  -3.574 -23.775  1.00 89.17           O  
ATOM   1415  CG  GLU A  94      36.910  -2.692 -20.376  1.00 89.17           C  
ATOM   1416  HG2 GLU A  94      35.857  -2.927 -20.534  1.00 89.17           H  
ATOM   1417  HG3 GLU A  94      37.218  -2.002 -21.162  1.00 89.17           H  
ATOM   1418  CD  GLU A  94      37.048  -1.986 -18.997  1.00 89.17           C  
ATOM   1419  OE1 GLU A  94      36.590  -0.822 -18.867  1.00 89.17           O  
ATOM   1420  OE2 GLU A  94      37.609  -2.552 -18.026  1.00 89.17           O  
ATOM   1421  N   ARG A  95      39.037  -4.356 -23.537  1.00 90.72           N  
ATOM   1422  H   ARG A  95      39.690  -4.826 -22.925  1.00 90.72           H  
ATOM   1423  CA  ARG A  95      39.506  -3.886 -24.847  1.00 90.72           C  
ATOM   1424  HA  ARG A  95      39.230  -2.837 -24.952  1.00 90.72           H  
ATOM   1425  C   ARG A  95      38.817  -4.596 -26.007  1.00 90.72           C  
ATOM   1426  CB  ARG A  95      41.031  -3.997 -24.937  1.00 90.72           C  
ATOM   1427  HB2 ARG A  95      41.331  -5.042 -24.855  1.00 90.72           H  
ATOM   1428  HB3 ARG A  95      41.476  -3.436 -24.116  1.00 90.72           H  
ATOM   1429  O   ARG A  95      38.360  -3.922 -26.917  1.00 90.72           O  
ATOM   1430  CG  ARG A  95      41.529  -3.422 -26.266  1.00 90.72           C  
ATOM   1431  HG2 ARG A  95      41.151  -2.408 -26.391  1.00 90.72           H  
ATOM   1432  HG3 ARG A  95      41.171  -4.040 -27.089  1.00 90.72           H  
ATOM   1433  CD  ARG A  95      43.051  -3.403 -26.299  1.00 90.72           C  
ATOM   1434  HD2 ARG A  95      43.420  -4.417 -26.141  1.00 90.72           H  
ATOM   1435  HD3 ARG A  95      43.408  -2.757 -25.498  1.00 90.72           H  
ATOM   1436  NE  ARG A  95      43.510  -2.904 -27.601  1.00 90.72           N  
ATOM   1437  HE  ARG A  95      42.788  -2.808 -28.301  1.00 90.72           H  
ATOM   1438  NH1 ARG A  95      45.740  -2.779 -27.089  1.00 90.72           N  
ATOM   1439 HH11 ARG A  95      45.516  -3.175 -26.187  1.00 90.72           H  
ATOM   1440 HH12 ARG A  95      46.688  -2.548 -27.348  1.00 90.72           H  
ATOM   1441  NH2 ARG A  95      45.015  -2.128 -29.107  1.00 90.72           N  
ATOM   1442 HH21 ARG A  95      44.242  -2.020 -29.748  1.00 90.72           H  
ATOM   1443 HH22 ARG A  95      45.959  -1.904 -29.386  1.00 90.72           H  
ATOM   1444  CZ  ARG A  95      44.751  -2.606 -27.926  1.00 90.72           C  
ATOM   1445  N   LEU A  96      38.711  -5.925 -25.982  1.00 89.19           N  
ATOM   1446  H   LEU A  96      39.094  -6.423 -25.191  1.00 89.19           H  
ATOM   1447  CA  LEU A  96      38.028  -6.686 -27.037  1.00 89.19           C  
ATOM   1448  HA  LEU A  96      38.484  -6.450 -27.998  1.00 89.19           H  
ATOM   1449  C   LEU A  96      36.546  -6.303 -27.151  1.00 89.19           C  
ATOM   1450  CB  LEU A  96      38.165  -8.190 -26.745  1.00 89.19           C  
ATOM   1451  HB2 LEU A  96      37.939  -8.361 -25.692  1.00 89.19           H  
ATOM   1452  HB3 LEU A  96      37.420  -8.733 -27.327  1.00 89.19           H  
ATOM   1453  O   LEU A  96      36.031  -6.134 -28.261  1.00 89.19           O  
ATOM   1454  CG  LEU A  96      39.549  -8.775 -27.072  1.00 89.19           C  
ATOM   1455  HG  LEU A  96      40.334  -8.136 -26.667  1.00 89.19           H  
ATOM   1456  CD1 LEU A  96      39.677 -10.166 -26.445  1.00 89.19           C  
ATOM   1457 HD11 LEU A  96      38.901 -10.823 -26.836  1.00 89.19           H  
ATOM   1458 HD12 LEU A  96      39.569 -10.085 -25.363  1.00 89.19           H  
ATOM   1459 HD13 LEU A  96      40.658 -10.583 -26.672  1.00 89.19           H  
ATOM   1460  CD2 LEU A  96      39.766  -8.910 -28.581  1.00 89.19           C  
ATOM   1461 HD21 LEU A  96      40.739  -9.362 -28.775  1.00 89.19           H  
ATOM   1462 HD22 LEU A  96      38.984  -9.530 -29.019  1.00 89.19           H  
ATOM   1463 HD23 LEU A  96      39.746  -7.927 -29.050  1.00 89.19           H  
ATOM   1464  N   ALA A  97      35.871  -6.133 -26.010  1.00 89.35           N  
ATOM   1465  H   ALA A  97      36.331  -6.329 -25.132  1.00 89.35           H  
ATOM   1466  CA  ALA A  97      34.493  -5.662 -25.970  1.00 89.35           C  
ATOM   1467  HA  ALA A  97      33.879  -6.314 -26.592  1.00 89.35           H  
ATOM   1468  C   ALA A  97      34.382  -4.239 -26.539  1.00 89.35           C  
ATOM   1469  CB  ALA A  97      33.978  -5.756 -24.529  1.00 89.35           C  
ATOM   1470  HB1 ALA A  97      34.563  -5.115 -23.869  1.00 89.35           H  
ATOM   1471  HB2 ALA A  97      32.933  -5.448 -24.489  1.00 89.35           H  
ATOM   1472  HB3 ALA A  97      34.046  -6.784 -24.172  1.00 89.35           H  
ATOM   1473  O   ALA A  97      33.550  -3.993 -27.412  1.00 89.35           O  
ATOM   1474  N   TYR A  98      35.258  -3.316 -26.126  1.00 91.28           N  
ATOM   1475  H   TYR A  98      35.915  -3.559 -25.398  1.00 91.28           H  
ATOM   1476  CA  TYR A  98      35.256  -1.942 -26.628  1.00 91.28           C  
ATOM   1477  HA  TYR A  98      34.246  -1.546 -26.522  1.00 91.28           H  
ATOM   1478  C   TYR A  98      35.630  -1.833 -28.110  1.00 91.28           C  
ATOM   1479  CB  TYR A  98      36.194  -1.067 -25.798  1.00 91.28           C  
ATOM   1480  HB2 TYR A  98      35.930  -1.161 -24.745  1.00 91.28           H  
ATOM   1481  HB3 TYR A  98      37.219  -1.415 -25.923  1.00 91.28           H  
ATOM   1482  O   TYR A  98      35.020  -1.053 -28.828  1.00 91.28           O  
ATOM   1483  CG  TYR A  98      36.096   0.392 -26.197  1.00 91.28           C  
ATOM   1484  CD1 TYR A  98      37.013   0.957 -27.109  1.00 91.28           C  
ATOM   1485  HD1 TYR A  98      37.796   0.344 -27.531  1.00 91.28           H  
ATOM   1486  CD2 TYR A  98      35.024   1.162 -25.711  1.00 91.28           C  
ATOM   1487  HD2 TYR A  98      34.310   0.723 -25.030  1.00 91.28           H  
ATOM   1488  CE1 TYR A  98      36.893   2.309 -27.487  1.00 91.28           C  
ATOM   1489  HE1 TYR A  98      37.596   2.747 -28.180  1.00 91.28           H  
ATOM   1490  CE2 TYR A  98      34.872   2.494 -26.123  1.00 91.28           C  
ATOM   1491  HE2 TYR A  98      34.037   3.067 -25.749  1.00 91.28           H  
ATOM   1492  OH  TYR A  98      35.634   4.364 -27.375  1.00 91.28           O  
ATOM   1493  HH  TYR A  98      34.762   4.644 -27.086  1.00 91.28           H  
ATOM   1494  CZ  TYR A  98      35.811   3.071 -27.001  1.00 91.28           C  
ATOM   1495  N   ASP A  99      36.578  -2.622 -28.605  1.00 90.90           N  
ATOM   1496  H   ASP A  99      37.117  -3.197 -27.973  1.00 90.90           H  
ATOM   1497  CA  ASP A  99      36.941  -2.627 -30.026  1.00 90.90           C  
ATOM   1498  HA  ASP A  99      37.171  -1.607 -30.335  1.00 90.90           H  
ATOM   1499  C   ASP A  99      35.756  -3.102 -30.898  1.00 90.90           C  
ATOM   1500  CB  ASP A  99      38.206  -3.490 -30.238  1.00 90.90           C  
ATOM   1501  HB2 ASP A  99      38.055  -4.465 -29.773  1.00 90.90           H  
ATOM   1502  HB3 ASP A  99      38.328  -3.655 -31.309  1.00 90.90           H  
ATOM   1503  O   ASP A  99      35.617  -2.685 -32.047  1.00 90.90           O  
ATOM   1504  CG  ASP A  99      39.522  -2.869 -29.714  1.00 90.90           C  
ATOM   1505  OD1 ASP A  99      39.568  -1.642 -29.461  1.00 90.90           O  
ATOM   1506  OD2 ASP A  99      40.540  -3.602 -29.620  1.00 90.90           O  
ATOM   1507  N   SER A 100      34.861  -3.928 -30.337  1.00 90.28           N  
ATOM   1508  H   SER A 100      35.040  -4.224 -29.388  1.00 90.28           H  
ATOM   1509  CA  SER A 100      33.662  -4.440 -31.019  1.00 90.28           C  
ATOM   1510  HA  SER A 100      33.881  -4.553 -32.081  1.00 90.28           H  
ATOM   1511  C   SER A 100      32.436  -3.525 -30.889  1.00 90.28           C  
ATOM   1512  CB  SER A 100      33.303  -5.820 -30.463  1.00 90.28           C  
ATOM   1513  HB2 SER A 100      32.452  -6.217 -31.018  1.00 90.28           H  
ATOM   1514  HB3 SER A 100      33.023  -5.729 -29.413  1.00 90.28           H  
ATOM   1515  O   SER A 100      31.672  -3.366 -31.848  1.00 90.28           O  
ATOM   1516  OG  SER A 100      34.389  -6.718 -30.580  1.00 90.28           O  
ATOM   1517  HG  SER A 100      35.029  -6.499 -29.898  1.00 90.28           H  
ATOM   1518  N   LEU A 101      32.223  -2.958 -29.697  1.00 89.99           N  
ATOM   1519  H   LEU A 101      32.872  -3.182 -28.956  1.00 89.99           H  
ATOM   1520  CA  LEU A 101      31.036  -2.174 -29.338  1.00 89.99           C  
ATOM   1521  HA  LEU A 101      30.224  -2.413 -30.025  1.00 89.99           H  
ATOM   1522  C   LEU A 101      31.261  -0.662 -29.436  1.00 89.99           C  
ATOM   1523  CB  LEU A 101      30.595  -2.538 -27.905  1.00 89.99           C  
ATOM   1524  HB2 LEU A 101      29.787  -1.868 -27.611  1.00 89.99           H  
ATOM   1525  HB3 LEU A 101      31.429  -2.354 -27.228  1.00 89.99           H  
ATOM   1526  O   LEU A 101      30.308   0.080 -29.663  1.00 89.99           O  
ATOM   1527  CG  LEU A 101      30.107  -3.986 -27.709  1.00 89.99           C  
ATOM   1528  HG  LEU A 101      30.881  -4.686 -28.024  1.00 89.99           H  
ATOM   1529  CD1 LEU A 101      29.807  -4.228 -26.229  1.00 89.99           C  
ATOM   1530 HD11 LEU A 101      30.710  -4.064 -25.641  1.00 89.99           H  
ATOM   1531 HD12 LEU A 101      29.026  -3.553 -25.880  1.00 89.99           H  
ATOM   1532 HD13 LEU A 101      29.489  -5.260 -26.082  1.00 89.99           H  
ATOM   1533  CD2 LEU A 101      28.832  -4.262 -28.510  1.00 89.99           C  
ATOM   1534 HD21 LEU A 101      28.455  -5.254 -28.262  1.00 89.99           H  
ATOM   1535 HD22 LEU A 101      29.052  -4.241 -29.577  1.00 89.99           H  
ATOM   1536 HD23 LEU A 101      28.068  -3.520 -28.277  1.00 89.99           H  
ATOM   1537  N   GLY A 102      32.493  -0.199 -29.255  1.00 84.91           N  
ATOM   1538  H   GLY A 102      33.241  -0.870 -29.156  1.00 84.91           H  
ATOM   1539  CA  GLY A 102      32.870   1.206 -29.164  1.00 84.91           C  
ATOM   1540  HA2 GLY A 102      32.349   1.651 -28.316  1.00 84.91           H  
ATOM   1541  HA3 GLY A 102      33.941   1.272 -28.973  1.00 84.91           H  
ATOM   1542  C   GLY A 102      32.557   2.023 -30.418  1.00 84.91           C  
ATOM   1543  O   GLY A 102      32.161   1.519 -31.466  1.00 84.91           O  
ATOM   1544  N   GLY A 103      32.696   3.343 -30.290  1.00 85.49           N  
ATOM   1545  H   GLY A 103      33.029   3.698 -29.406  1.00 85.49           H  
ATOM   1546  CA  GLY A 103      32.343   4.301 -31.344  1.00 85.49           C  
ATOM   1547  HA2 GLY A 103      32.893   5.228 -31.182  1.00 85.49           H  
ATOM   1548  HA3 GLY A 103      32.640   3.894 -32.310  1.00 85.49           H  
ATOM   1549  C   GLY A 103      30.850   4.642 -31.421  1.00 85.49           C  
ATOM   1550  O   GLY A 103      30.498   5.648 -32.034  1.00 85.49           O  
ATOM   1551  N   HIS A 104      29.977   3.878 -30.757  1.00 92.04           N  
ATOM   1552  H   HIS A 104      30.303   3.025 -30.327  1.00 92.04           H  
ATOM   1553  CA  HIS A 104      28.561   4.222 -30.640  1.00 92.04           C  
ATOM   1554  HA  HIS A 104      28.203   4.420 -31.651  1.00 92.04           H  
ATOM   1555  C   HIS A 104      28.358   5.476 -29.753  1.00 92.04           C  
ATOM   1556  CB  HIS A 104      27.778   3.011 -30.116  1.00 92.04           C  
ATOM   1557  HB2 HIS A 104      28.058   2.125 -30.685  1.00 92.04           H  
ATOM   1558  HB3 HIS A 104      28.028   2.838 -29.069  1.00 92.04           H  
ATOM   1559  O   HIS A 104      28.984   5.568 -28.694  1.00 92.04           O  
ATOM   1560  CG  HIS A 104      26.292   3.206 -30.245  1.00 92.04           C  
ATOM   1561  CD2 HIS A 104      25.532   2.957 -31.356  1.00 92.04           C  
ATOM   1562  HD2 HIS A 104      25.880   2.533 -32.287  1.00 92.04           H  
ATOM   1563  ND1 HIS A 104      25.457   3.744 -29.293  1.00 92.04           N  
ATOM   1564  HD1 HIS A 104      25.669   3.854 -28.312  1.00 92.04           H  
ATOM   1565  CE1 HIS A 104      24.230   3.840 -29.827  1.00 92.04           C  
ATOM   1566  HE1 HIS A 104      23.351   4.189 -29.306  1.00 92.04           H  
ATOM   1567  NE2 HIS A 104      24.234   3.397 -31.089  1.00 92.04           N  
ATOM   1568  N   PRO A 105      27.470   6.431 -30.108  1.00 92.54           N  
ATOM   1569  CA  PRO A 105      27.269   7.676 -29.346  1.00 92.54           C  
ATOM   1570  HA  PRO A 105      28.199   8.244 -29.367  1.00 92.54           H  
ATOM   1571  C   PRO A 105      26.844   7.488 -27.882  1.00 92.54           C  
ATOM   1572  CB  PRO A 105      26.189   8.448 -30.112  1.00 92.54           C  
ATOM   1573  HB2 PRO A 105      26.335   9.525 -30.038  1.00 92.54           H  
ATOM   1574  HB3 PRO A 105      25.199   8.173 -29.747  1.00 92.54           H  
ATOM   1575  O   PRO A 105      27.141   8.334 -27.036  1.00 92.54           O  
ATOM   1576  CG  PRO A 105      26.346   7.955 -31.546  1.00 92.54           C  
ATOM   1577  HG2 PRO A 105      27.160   8.492 -32.033  1.00 92.54           H  
ATOM   1578  HG3 PRO A 105      25.421   8.058 -32.115  1.00 92.54           H  
ATOM   1579  CD  PRO A 105      26.735   6.492 -31.366  1.00 92.54           C  
ATOM   1580  HD2 PRO A 105      25.838   5.878 -31.299  1.00 92.54           H  
ATOM   1581  HD3 PRO A 105      27.345   6.183 -32.214  1.00 92.54           H  
ATOM   1582  N   SER A 106      26.169   6.374 -27.579  1.00 93.86           N  
ATOM   1583  H   SER A 106      25.846   5.802 -28.346  1.00 93.86           H  
ATOM   1584  CA  SER A 106      25.786   5.996 -26.212  1.00 93.86           C  
ATOM   1585  HA  SER A 106      25.428   6.890 -25.700  1.00 93.86           H  
ATOM   1586  C   SER A 106      26.942   5.436 -25.381  1.00 93.86           C  
ATOM   1587  CB  SER A 106      24.644   4.969 -26.186  1.00 93.86           C  
ATOM   1588  HB2 SER A 106      24.289   4.860 -25.161  1.00 93.86           H  
ATOM   1589  HB3 SER A 106      25.012   4.000 -26.523  1.00 93.86           H  
ATOM   1590  O   SER A 106      26.712   5.062 -24.242  1.00 93.86           O  
ATOM   1591  OG  SER A 106      23.559   5.362 -26.996  1.00 93.86           O  
ATOM   1592  HG  SER A 106      22.806   4.829 -26.730  1.00 93.86           H  
ATOM   1593  N   ILE A 107      28.163   5.326 -25.903  1.00 93.51           N  
ATOM   1594  H   ILE A 107      28.336   5.659 -26.840  1.00 93.51           H  
ATOM   1595  CA  ILE A 107      29.301   4.738 -25.187  1.00 93.51           C  
ATOM   1596  HA  ILE A 107      28.974   4.354 -24.221  1.00 93.51           H  
ATOM   1597  C   ILE A 107      30.344   5.822 -24.908  1.00 93.51           C  
ATOM   1598  CB  ILE A 107      29.863   3.533 -25.972  1.00 93.51           C  
ATOM   1599  HB  ILE A 107      30.156   3.872 -26.965  1.00 93.51           H  
ATOM   1600  O   ILE A 107      30.698   6.615 -25.784  1.00 93.51           O  
ATOM   1601  CG1 ILE A 107      28.795   2.426 -26.125  1.00 93.51           C  
ATOM   1602 HG12 ILE A 107      27.899   2.846 -26.583  1.00 93.51           H  
ATOM   1603 HG13 ILE A 107      28.523   2.029 -25.147  1.00 93.51           H  
ATOM   1604  CG2 ILE A 107      31.111   2.990 -25.268  1.00 93.51           C  
ATOM   1605 HG21 ILE A 107      31.441   2.044 -25.697  1.00 93.51           H  
ATOM   1606 HG22 ILE A 107      31.926   3.702 -25.391  1.00 93.51           H  
ATOM   1607 HG23 ILE A 107      30.911   2.848 -24.206  1.00 93.51           H  
ATOM   1608  CD1 ILE A 107      29.266   1.283 -27.028  1.00 93.51           C  
ATOM   1609 HD11 ILE A 107      29.920   0.604 -26.481  1.00 93.51           H  
ATOM   1610 HD12 ILE A 107      29.803   1.704 -27.877  1.00 93.51           H  
ATOM   1611 HD13 ILE A 107      28.406   0.725 -27.398  1.00 93.51           H  
ATOM   1612  N   CYS A 108      30.859   5.873 -23.678  1.00 92.12           N  
ATOM   1613  H   CYS A 108      30.564   5.189 -22.996  1.00 92.12           H  
ATOM   1614  CA  CYS A 108      31.978   6.747 -23.343  1.00 92.12           C  
ATOM   1615  HA  CYS A 108      31.714   7.766 -23.628  1.00 92.12           H  
ATOM   1616  C   CYS A 108      33.220   6.361 -24.147  1.00 92.12           C  
ATOM   1617  CB  CYS A 108      32.253   6.717 -21.835  1.00 92.12           C  
ATOM   1618  HB2 CYS A 108      31.997   5.740 -21.424  1.00 92.12           H  
ATOM   1619  HB3 CYS A 108      33.308   6.906 -21.639  1.00 92.12           H  
ATOM   1620  O   CYS A 108      33.514   5.189 -24.380  1.00 92.12           O  
ATOM   1621  SG  CYS A 108      31.277   8.017 -21.036  1.00 92.12           S  
ATOM   1622  HG  CYS A 108      32.240   8.943 -21.058  1.00 92.12           H  
ATOM   1623  N   ARG A 109      34.007   7.353 -24.563  1.00 91.33           N  
ATOM   1624  H   ARG A 109      33.789   8.301 -24.289  1.00 91.33           H  
ATOM   1625  CA  ARG A 109      35.260   7.059 -25.264  1.00 91.33           C  
ATOM   1626  HA  ARG A 109      35.048   6.338 -26.054  1.00 91.33           H  
ATOM   1627  C   ARG A 109      36.241   6.400 -24.302  1.00 91.33           C  
ATOM   1628  CB  ARG A 109      35.843   8.308 -25.914  1.00 91.33           C  
ATOM   1629  HB2 ARG A 109      35.929   9.096 -25.166  1.00 91.33           H  
ATOM   1630  HB3 ARG A 109      36.835   8.075 -26.301  1.00 91.33           H  
ATOM   1631  O   ARG A 109      36.456   6.922 -23.210  1.00 91.33           O  
ATOM   1632  CG  ARG A 109      34.958   8.790 -27.066  1.00 91.33           C  
ATOM   1633  HG2 ARG A 109      34.884   8.002 -27.816  1.00 91.33           H  
ATOM   1634  HG3 ARG A 109      33.958   9.028 -26.704  1.00 91.33           H  
ATOM   1635  CD  ARG A 109      35.573  10.030 -27.707  1.00 91.33           C  
ATOM   1636  HD2 ARG A 109      34.972  10.291 -28.578  1.00 91.33           H  
ATOM   1637  HD3 ARG A 109      36.582   9.786 -28.040  1.00 91.33           H  
ATOM   1638  NE  ARG A 109      35.601  11.176 -26.779  1.00 91.33           N  
ATOM   1639  HE  ARG A 109      35.045  11.127 -25.937  1.00 91.33           H  
ATOM   1640  NH1 ARG A 109      36.718  12.619 -28.154  1.00 91.33           N  
ATOM   1641 HH11 ARG A 109      36.970  13.563 -28.408  1.00 91.33           H  
ATOM   1642 HH12 ARG A 109      36.830  11.859 -28.809  1.00 91.33           H  
ATOM   1643  NH2 ARG A 109      35.829  13.365 -26.245  1.00 91.33           N  
ATOM   1644 HH21 ARG A 109      35.456  14.204 -26.664  1.00 91.33           H  
ATOM   1645 HH22 ARG A 109      35.355  13.114 -25.389  1.00 91.33           H  
ATOM   1646  CZ  ARG A 109      36.063  12.372 -27.052  1.00 91.33           C  
ATOM   1647  N   HIS A 110      36.835   5.291 -24.723  1.00 91.29           N  
ATOM   1648  H   HIS A 110      36.630   4.932 -25.645  1.00 91.29           H  
ATOM   1649  CA  HIS A 110      37.857   4.594 -23.958  1.00 91.29           C  
ATOM   1650  HA  HIS A 110      37.902   5.022 -22.956  1.00 91.29           H  
ATOM   1651  C   HIS A 110      39.221   4.781 -24.612  1.00 91.29           C  
ATOM   1652  CB  HIS A 110      37.511   3.114 -23.773  1.00 91.29           C  
ATOM   1653  HB2 HIS A 110      37.301   2.654 -24.739  1.00 91.29           H  
ATOM   1654  HB3 HIS A 110      38.384   2.609 -23.361  1.00 91.29           H  
ATOM   1655  O   HIS A 110      39.348   4.783 -25.837  1.00 91.29           O  
ATOM   1656  CG  HIS A 110      36.359   2.876 -22.832  1.00 91.29           C  
ATOM   1657  CD2 HIS A 110      36.391   2.063 -21.735  1.00 91.29           C  
ATOM   1658  HD2 HIS A 110      37.227   1.462 -21.409  1.00 91.29           H  
ATOM   1659  ND1 HIS A 110      35.078   3.383 -22.914  1.00 91.29           N  
ATOM   1660  HD1 HIS A 110      34.681   3.933 -23.662  1.00 91.29           H  
ATOM   1661  CE1 HIS A 110      34.362   2.884 -21.897  1.00 91.29           C  
ATOM   1662  HE1 HIS A 110      33.306   3.041 -21.730  1.00 91.29           H  
ATOM   1663  NE2 HIS A 110      35.137   2.100 -21.140  1.00 91.29           N  
ATOM   1664  N   ALA A 111      40.248   4.933 -23.786  1.00 91.08           N  
ATOM   1665  H   ALA A 111      40.055   4.976 -22.795  1.00 91.08           H  
ATOM   1666  CA  ALA A 111      41.635   4.817 -24.198  1.00 91.08           C  
ATOM   1667  HA  ALA A 111      41.674   4.495 -25.238  1.00 91.08           H  
ATOM   1668  C   ALA A 111      42.313   3.734 -23.357  1.00 91.08           C  
ATOM   1669  CB  ALA A 111      42.328   6.181 -24.113  1.00 91.08           C  
ATOM   1670  HB1 ALA A 111      42.289   6.565 -23.094  1.00 91.08           H  
ATOM   1671  HB2 ALA A 111      41.828   6.884 -24.779  1.00 91.08           H  
ATOM   1672  HB3 ALA A 111      43.370   6.081 -24.418  1.00 91.08           H  
ATOM   1673  O   ALA A 111      42.225   3.737 -22.130  1.00 91.08           O  
ATOM   1674  N   PHE A 112      42.998   2.822 -24.037  1.00 91.36           N  
ATOM   1675  H   PHE A 112      43.033   2.893 -25.044  1.00 91.36           H  
ATOM   1676  CA  PHE A 112      43.710   1.705 -23.431  1.00 91.36           C  
ATOM   1677  HA  PHE A 112      43.423   1.591 -22.386  1.00 91.36           H  
ATOM   1678  C   PHE A 112      45.201   1.988 -23.506  1.00 91.36           C  
ATOM   1679  CB  PHE A 112      43.350   0.414 -24.175  1.00 91.36           C  
ATOM   1680  HB2 PHE A 112      43.956  -0.405 -23.786  1.00 91.36           H  
ATOM   1681  HB3 PHE A 112      43.593   0.522 -25.232  1.00 91.36           H  
ATOM   1682  O   PHE A 112      45.733   2.201 -24.596  1.00 91.36           O  
ATOM   1683  CG  PHE A 112      41.895   0.038 -24.039  1.00 91.36           C  
ATOM   1684  CD1 PHE A 112      41.473  -0.798 -22.989  1.00 91.36           C  
ATOM   1685  HD1 PHE A 112      42.190  -1.220 -22.301  1.00 91.36           H  
ATOM   1686  CD2 PHE A 112      40.952   0.563 -24.940  1.00 91.36           C  
ATOM   1687  HD2 PHE A 112      41.262   1.193 -25.760  1.00 91.36           H  
ATOM   1688  CE1 PHE A 112      40.108  -1.091 -22.828  1.00 91.36           C  
ATOM   1689  HE1 PHE A 112      39.780  -1.735 -22.025  1.00 91.36           H  
ATOM   1690  CE2 PHE A 112      39.591   0.277 -24.767  1.00 91.36           C  
ATOM   1691  HE2 PHE A 112      38.865   0.695 -25.449  1.00 91.36           H  
ATOM   1692  CZ  PHE A 112      39.165  -0.544 -23.711  1.00 91.36           C  
ATOM   1693  HZ  PHE A 112      38.116  -0.769 -23.583  1.00 91.36           H  
ATOM   1694  N   PHE A 113      45.881   1.989 -22.365  1.00 87.53           N  
ATOM   1695  H   PHE A 113      45.402   1.841 -21.488  1.00 87.53           H  
ATOM   1696  CA  PHE A 113      47.327   2.153 -22.340  1.00 87.53           C  
ATOM   1697  HA  PHE A 113      47.732   1.751 -23.269  1.00 87.53           H  
ATOM   1698  C   PHE A 113      47.966   1.353 -21.216  1.00 87.53           C  
ATOM   1699  CB  PHE A 113      47.714   3.636 -22.290  1.00 87.53           C  
ATOM   1700  HB2 PHE A 113      47.368   4.114 -23.206  1.00 87.53           H  
ATOM   1701  HB3 PHE A 113      48.801   3.715 -22.289  1.00 87.53           H  
ATOM   1702  O   PHE A 113      47.368   1.059 -20.184  1.00 87.53           O  
ATOM   1703  CG  PHE A 113      47.167   4.411 -21.112  1.00 87.53           C  
ATOM   1704  CD1 PHE A 113      45.884   4.977 -21.192  1.00 87.53           C  
ATOM   1705  HD1 PHE A 113      45.271   4.814 -22.067  1.00 87.53           H  
ATOM   1706  CD2 PHE A 113      47.963   4.629 -19.973  1.00 87.53           C  
ATOM   1707  HD2 PHE A 113      48.954   4.205 -19.914  1.00 87.53           H  
ATOM   1708  CE1 PHE A 113      45.412   5.784 -20.150  1.00 87.53           C  
ATOM   1709  HE1 PHE A 113      44.449   6.262 -20.253  1.00 87.53           H  
ATOM   1710  CE2 PHE A 113      47.488   5.445 -18.934  1.00 87.53           C  
ATOM   1711  HE2 PHE A 113      48.124   5.664 -18.089  1.00 87.53           H  
ATOM   1712  CZ  PHE A 113      46.213   6.022 -19.022  1.00 87.53           C  
ATOM   1713  HZ  PHE A 113      45.880   6.693 -18.244  1.00 87.53           H  
ATOM   1714  N   THR A 114      49.215   0.989 -21.450  1.00 83.63           N  
ATOM   1715  H   THR A 114      49.641   1.234 -22.333  1.00 83.63           H  
ATOM   1716  CA  THR A 114      50.085   0.337 -20.481  1.00 83.63           C  
ATOM   1717  HA  THR A 114      49.503  -0.064 -19.652  1.00 83.63           H  
ATOM   1718  C   THR A 114      51.050   1.371 -19.936  1.00 83.63           C  
ATOM   1719  CB  THR A 114      50.849  -0.815 -21.141  1.00 83.63           C  
ATOM   1720  HB  THR A 114      51.682  -1.115 -20.505  1.00 83.63           H  
ATOM   1721  O   THR A 114      51.747   2.025 -20.711  1.00 83.63           O  
ATOM   1722  CG2 THR A 114      49.926  -2.012 -21.338  1.00 83.63           C  
ATOM   1723 HG21 THR A 114      49.083  -1.746 -21.976  1.00 83.63           H  
ATOM   1724 HG22 THR A 114      49.562  -2.331 -20.361  1.00 83.63           H  
ATOM   1725 HG23 THR A 114      50.485  -2.829 -21.794  1.00 83.63           H  
ATOM   1726  OG1 THR A 114      51.332  -0.426 -22.410  1.00 83.63           O  
ATOM   1727  HG1 THR A 114      51.961   0.284 -22.257  1.00 83.63           H  
ATOM   1728  N   PHE A 115      51.091   1.512 -18.617  1.00 75.42           N  
ATOM   1729  H   PHE A 115      50.505   0.920 -18.045  1.00 75.42           H  
ATOM   1730  CA  PHE A 115      52.070   2.338 -17.925  1.00 75.42           C  
ATOM   1731  HA  PHE A 115      52.730   2.820 -18.646  1.00 75.42           H  
ATOM   1732  C   PHE A 115      52.920   1.427 -17.039  1.00 75.42           C  
ATOM   1733  CB  PHE A 115      51.352   3.440 -17.142  1.00 75.42           C  
ATOM   1734  HB2 PHE A 115      50.718   2.987 -16.380  1.00 75.42           H  
ATOM   1735  HB3 PHE A 115      50.712   3.999 -17.825  1.00 75.42           H  
ATOM   1736  O   PHE A 115      52.407   0.833 -16.091  1.00 75.42           O  
ATOM   1737  CG  PHE A 115      52.314   4.408 -16.491  1.00 75.42           C  
ATOM   1738  CD1 PHE A 115      52.624   4.289 -15.124  1.00 75.42           C  
ATOM   1739  HD1 PHE A 115      52.174   3.508 -14.530  1.00 75.42           H  
ATOM   1740  CD2 PHE A 115      52.960   5.382 -17.275  1.00 75.42           C  
ATOM   1741  HD2 PHE A 115      52.758   5.452 -18.333  1.00 75.42           H  
ATOM   1742  CE1 PHE A 115      53.575   5.146 -14.542  1.00 75.42           C  
ATOM   1743  HE1 PHE A 115      53.856   5.014 -13.508  1.00 75.42           H  
ATOM   1744  CE2 PHE A 115      53.909   6.240 -16.692  1.00 75.42           C  
ATOM   1745  HE2 PHE A 115      54.436   6.959 -17.301  1.00 75.42           H  
ATOM   1746  CZ  PHE A 115      54.217   6.120 -15.326  1.00 75.42           C  
ATOM   1747  HZ  PHE A 115      54.987   6.742 -14.895  1.00 75.42           H  
ATOM   1748  N   GLU A 116      54.198   1.272 -17.388  1.00 77.47           N  
ATOM   1749  H   GLU A 116      54.556   1.830 -18.150  1.00 77.47           H  
ATOM   1750  CA  GLU A 116      55.099   0.273 -16.798  1.00 77.47           C  
ATOM   1751  HA  GLU A 116      56.011   0.258 -17.395  1.00 77.47           H  
ATOM   1752  C   GLU A 116      54.513  -1.152 -16.902  1.00 77.47           C  
ATOM   1753  CB  GLU A 116      55.518   0.680 -15.369  1.00 77.47           C  
ATOM   1754  HB2 GLU A 116      56.231  -0.055 -14.996  1.00 77.47           H  
ATOM   1755  HB3 GLU A 116      54.641   0.663 -14.722  1.00 77.47           H  
ATOM   1756  O   GLU A 116      54.416  -1.701 -17.999  1.00 77.47           O  
ATOM   1757  CG  GLU A 116      56.168   2.069 -15.293  1.00 77.47           C  
ATOM   1758  HG2 GLU A 116      57.048   2.070 -15.937  1.00 77.47           H  
ATOM   1759  HG3 GLU A 116      55.472   2.822 -15.664  1.00 77.47           H  
ATOM   1760  CD  GLU A 116      56.572   2.440 -13.858  1.00 77.47           C  
ATOM   1761  OE1 GLU A 116      57.630   3.093 -13.707  1.00 77.47           O  
ATOM   1762  OE2 GLU A 116      55.827   2.072 -12.919  1.00 77.47           O  
ATOM   1763  N   THR A 117      54.094  -1.750 -15.783  1.00 76.98           N  
ATOM   1764  H   THR A 117      54.213  -1.252 -14.913  1.00 76.98           H  
ATOM   1765  CA  THR A 117      53.424  -3.063 -15.715  1.00 76.98           C  
ATOM   1766  HA  THR A 117      53.489  -3.547 -16.690  1.00 76.98           H  
ATOM   1767  C   THR A 117      51.936  -2.973 -15.389  1.00 76.98           C  
ATOM   1768  CB  THR A 117      54.109  -3.974 -14.694  1.00 76.98           C  
ATOM   1769  HB  THR A 117      53.543  -4.899 -14.585  1.00 76.98           H  
ATOM   1770  O   THR A 117      51.282  -3.997 -15.174  1.00 76.98           O  
ATOM   1771  CG2 THR A 117      55.516  -4.337 -15.136  1.00 76.98           C  
ATOM   1772 HG21 THR A 117      55.926  -5.079 -14.451  1.00 76.98           H  
ATOM   1773 HG22 THR A 117      55.492  -4.762 -16.139  1.00 76.98           H  
ATOM   1774 HG23 THR A 117      56.147  -3.448 -15.144  1.00 76.98           H  
ATOM   1775  OG1 THR A 117      54.209  -3.339 -13.439  1.00 76.98           O  
ATOM   1776  HG1 THR A 117      54.742  -3.904 -12.874  1.00 76.98           H  
ATOM   1777  N   VAL A 118      51.386  -1.758 -15.338  1.00 77.54           N  
ATOM   1778  H   VAL A 118      51.959  -0.959 -15.568  1.00 77.54           H  
ATOM   1779  CA  VAL A 118      49.987  -1.506 -15.002  1.00 77.54           C  
ATOM   1780  HA  VAL A 118      49.588  -2.393 -14.509  1.00 77.54           H  
ATOM   1781  C   VAL A 118      49.184  -1.278 -16.274  1.00 77.54           C  
ATOM   1782  CB  VAL A 118      49.839  -0.346 -14.002  1.00 77.54           C  
ATOM   1783  HB  VAL A 118      50.147   0.592 -14.465  1.00 77.54           H  
ATOM   1784  O   VAL A 118      49.491  -0.414 -17.096  1.00 77.54           O  
ATOM   1785  CG1 VAL A 118      48.382  -0.212 -13.533  1.00 77.54           C  
ATOM   1786 HG11 VAL A 118      48.056  -1.133 -13.049  1.00 77.54           H  
ATOM   1787 HG12 VAL A 118      47.728  -0.003 -14.379  1.00 77.54           H  
ATOM   1788 HG13 VAL A 118      48.298   0.615 -12.829  1.00 77.54           H  
ATOM   1789  CG2 VAL A 118      50.700  -0.601 -12.757  1.00 77.54           C  
ATOM   1790 HG21 VAL A 118      50.528  -1.607 -12.376  1.00 77.54           H  
ATOM   1791 HG22 VAL A 118      51.755  -0.488 -13.005  1.00 77.54           H  
ATOM   1792 HG23 VAL A 118      50.448   0.121 -11.980  1.00 77.54           H  
ATOM   1793  N   TYR A 119      48.122  -2.061 -16.420  1.00 87.42           N  
ATOM   1794  H   TYR A 119      47.920  -2.743 -15.702  1.00 87.42           H  
ATOM   1795  CA  TYR A 119      47.169  -1.947 -17.512  1.00 87.42           C  
ATOM   1796  HA  TYR A 119      47.673  -1.567 -18.401  1.00 87.42           H  
ATOM   1797  C   TYR A 119      46.075  -0.963 -17.107  1.00 87.42           C  
ATOM   1798  CB  TYR A 119      46.617  -3.336 -17.838  1.00 87.42           C  
ATOM   1799  HB2 TYR A 119      46.035  -3.711 -16.997  1.00 87.42           H  
ATOM   1800  HB3 TYR A 119      45.944  -3.233 -18.689  1.00 87.42           H  
ATOM   1801  O   TYR A 119      45.404  -1.165 -16.091  1.00 87.42           O  
ATOM   1802  CG  TYR A 119      47.687  -4.342 -18.200  1.00 87.42           C  
ATOM   1803  CD1 TYR A 119      48.153  -4.418 -19.524  1.00 87.42           C  
ATOM   1804  HD1 TYR A 119      47.694  -3.813 -20.293  1.00 87.42           H  
ATOM   1805  CD2 TYR A 119      48.265  -5.143 -17.198  1.00 87.42           C  
ATOM   1806  HD2 TYR A 119      47.910  -5.066 -16.181  1.00 87.42           H  
ATOM   1807  CE1 TYR A 119      49.233  -5.261 -19.840  1.00 87.42           C  
ATOM   1808  HE1 TYR A 119      49.609  -5.318 -20.850  1.00 87.42           H  
ATOM   1809  CE2 TYR A 119      49.339  -5.996 -17.511  1.00 87.42           C  
ATOM   1810  HE2 TYR A 119      49.809  -6.580 -16.733  1.00 87.42           H  
ATOM   1811  OH  TYR A 119      50.842  -6.897 -19.152  1.00 87.42           O  
ATOM   1812  HH  TYR A 119      51.227  -7.305 -18.373  1.00 87.42           H  
ATOM   1813  CZ  TYR A 119      49.826  -6.053 -18.834  1.00 87.42           C  
ATOM   1814  N   LEU A 120      45.927   0.120 -17.869  1.00 88.78           N  
ATOM   1815  H   LEU A 120      46.506   0.232 -18.690  1.00 88.78           H  
ATOM   1816  CA  LEU A 120      45.043   1.232 -17.540  1.00 88.78           C  
ATOM   1817  HA  LEU A 120      44.525   1.013 -16.606  1.00 88.78           H  
ATOM   1818  C   LEU A 120      43.974   1.416 -18.613  1.00 88.78           C  
ATOM   1819  CB  LEU A 120      45.863   2.520 -17.341  1.00 88.78           C  
ATOM   1820  HB2 LEU A 120      46.454   2.689 -18.241  1.00 88.78           H  
ATOM   1821  HB3 LEU A 120      45.180   3.363 -17.235  1.00 88.78           H  
ATOM   1822  O   LEU A 120      44.270   1.539 -19.804  1.00 88.78           O  
ATOM   1823  CG  LEU A 120      46.804   2.489 -16.123  1.00 88.78           C  
ATOM   1824  HG  LEU A 120      47.401   1.577 -16.138  1.00 88.78           H  
ATOM   1825  CD1 LEU A 120      47.760   3.675 -16.151  1.00 88.78           C  
ATOM   1826 HD11 LEU A 120      48.361   3.613 -17.058  1.00 88.78           H  
ATOM   1827 HD12 LEU A 120      47.204   4.612 -16.128  1.00 88.78           H  
ATOM   1828 HD13 LEU A 120      48.433   3.622 -15.296  1.00 88.78           H  
ATOM   1829  CD2 LEU A 120      46.040   2.569 -14.800  1.00 88.78           C  
ATOM   1830 HD21 LEU A 120      45.385   1.702 -14.711  1.00 88.78           H  
ATOM   1831 HD22 LEU A 120      45.438   3.477 -14.766  1.00 88.78           H  
ATOM   1832 HD23 LEU A 120      46.742   2.562 -13.966  1.00 88.78           H  
ATOM   1833  N   VAL A 121      42.727   1.499 -18.159  1.00 90.47           N  
ATOM   1834  H   VAL A 121      42.570   1.361 -17.170  1.00 90.47           H  
ATOM   1835  CA  VAL A 121      41.582   1.893 -18.978  1.00 90.47           C  
ATOM   1836  HA  VAL A 121      41.875   1.906 -20.028  1.00 90.47           H  
ATOM   1837  C   VAL A 121      41.174   3.307 -18.577  1.00 90.47           C  
ATOM   1838  CB  VAL A 121      40.419   0.893 -18.839  1.00 90.47           C  
ATOM   1839  HB  VAL A 121      40.026   0.925 -17.823  1.00 90.47           H  
ATOM   1840  O   VAL A 121      40.811   3.556 -17.426  1.00 90.47           O  
ATOM   1841  CG1 VAL A 121      39.306   1.273 -19.817  1.00 90.47           C  
ATOM   1842 HG11 VAL A 121      38.885   2.246 -19.563  1.00 90.47           H  
ATOM   1843 HG12 VAL A 121      38.509   0.533 -19.752  1.00 90.47           H  
ATOM   1844 HG13 VAL A 121      39.686   1.287 -20.838  1.00 90.47           H  
ATOM   1845  CG2 VAL A 121      40.864  -0.543 -19.147  1.00 90.47           C  
ATOM   1846 HG21 VAL A 121      41.582  -0.882 -18.401  1.00 90.47           H  
ATOM   1847 HG22 VAL A 121      41.314  -0.594 -20.138  1.00 90.47           H  
ATOM   1848 HG23 VAL A 121      40.002  -1.209 -19.106  1.00 90.47           H  
ATOM   1849  N   ALA A 122      41.252   4.251 -19.514  1.00 90.56           N  
ATOM   1850  H   ALA A 122      41.586   3.986 -20.430  1.00 90.56           H  
ATOM   1851  CA  ALA A 122      40.761   5.613 -19.336  1.00 90.56           C  
ATOM   1852  HA  ALA A 122      40.658   5.830 -18.273  1.00 90.56           H  
ATOM   1853  C   ALA A 122      39.397   5.783 -19.992  1.00 90.56           C  
ATOM   1854  CB  ALA A 122      41.752   6.618 -19.916  1.00 90.56           C  
ATOM   1855  HB1 ALA A 122      41.324   7.620 -19.884  1.00 90.56           H  
ATOM   1856  HB2 ALA A 122      42.663   6.608 -19.317  1.00 90.56           H  
ATOM   1857  HB3 ALA A 122      41.988   6.352 -20.946  1.00 90.56           H  
ATOM   1858  O   ALA A 122      39.282   5.722 -21.215  1.00 90.56           O  
ATOM   1859  N   ARG A 123      38.390   6.082 -19.179  1.00 91.34           N  
ATOM   1860  H   ARG A 123      38.584   6.107 -18.188  1.00 91.34           H  
ATOM   1861  CA  ARG A 123      37.037   6.430 -19.611  1.00 91.34           C  
ATOM   1862  HA  ARG A 123      36.854   6.023 -20.606  1.00 91.34           H  
ATOM   1863  C   ARG A 123      36.938   7.948 -19.679  1.00 91.34           C  
ATOM   1864  CB  ARG A 123      36.009   5.818 -18.647  1.00 91.34           C  
ATOM   1865  HB2 ARG A 123      35.005   6.006 -19.026  1.00 91.34           H  
ATOM   1866  HB3 ARG A 123      36.106   6.295 -17.673  1.00 91.34           H  
ATOM   1867  O   ARG A 123      37.169   8.633 -18.682  1.00 91.34           O  
ATOM   1868  CG  ARG A 123      36.209   4.303 -18.485  1.00 91.34           C  
ATOM   1869  HG2 ARG A 123      37.228   4.085 -18.164  1.00 91.34           H  
ATOM   1870  HG3 ARG A 123      36.042   3.825 -19.450  1.00 91.34           H  
ATOM   1871  CD  ARG A 123      35.270   3.698 -17.444  1.00 91.34           C  
ATOM   1872  HD2 ARG A 123      34.241   3.885 -17.751  1.00 91.34           H  
ATOM   1873  HD3 ARG A 123      35.451   4.168 -16.477  1.00 91.34           H  
ATOM   1874  NE  ARG A 123      35.512   2.248 -17.347  1.00 91.34           N  
ATOM   1875  HE  ARG A 123      35.984   1.812 -18.126  1.00 91.34           H  
ATOM   1876  NH1 ARG A 123      34.042   1.692 -15.654  1.00 91.34           N  
ATOM   1877 HH11 ARG A 123      33.548   0.904 -15.260  1.00 91.34           H  
ATOM   1878 HH12 ARG A 123      33.570   2.576 -15.779  1.00 91.34           H  
ATOM   1879  NH2 ARG A 123      35.291   0.131 -16.618  1.00 91.34           N  
ATOM   1880 HH21 ARG A 123      34.709  -0.567 -16.178  1.00 91.34           H  
ATOM   1881 HH22 ARG A 123      35.804  -0.188 -17.427  1.00 91.34           H  
ATOM   1882  CZ  ARG A 123      34.947   1.377 -16.539  1.00 91.34           C  
ATOM   1883  N   LEU A 124      36.653   8.476 -20.862  1.00 90.38           N  
ATOM   1884  H   LEU A 124      36.480   7.837 -21.625  1.00 90.38           H  
ATOM   1885  CA  LEU A 124      36.593   9.908 -21.149  1.00 90.38           C  
ATOM   1886  HA  LEU A 124      37.141  10.455 -20.382  1.00 90.38           H  
ATOM   1887  C   LEU A 124      35.142  10.409 -21.126  1.00 90.38           C  
ATOM   1888  CB  LEU A 124      37.247  10.182 -22.516  1.00 90.38           C  
ATOM   1889  HB2 LEU A 124      36.625   9.689 -23.263  1.00 90.38           H  
ATOM   1890  HB3 LEU A 124      37.212  11.253 -22.717  1.00 90.38           H  
ATOM   1891  O   LEU A 124      34.201   9.638 -21.319  1.00 90.38           O  
ATOM   1892  CG  LEU A 124      38.697   9.684 -22.691  1.00 90.38           C  
ATOM   1893  HG  LEU A 124      38.772   8.632 -22.419  1.00 90.38           H  
ATOM   1894  CD1 LEU A 124      39.121   9.822 -24.155  1.00 90.38           C  
ATOM   1895 HD11 LEU A 124      38.468   9.209 -24.776  1.00 90.38           H  
ATOM   1896 HD12 LEU A 124      39.060  10.864 -24.470  1.00 90.38           H  
ATOM   1897 HD13 LEU A 124      40.141   9.456 -24.272  1.00 90.38           H  
ATOM   1898  CD2 LEU A 124      39.677  10.490 -21.839  1.00 90.38           C  
ATOM   1899 HD21 LEU A 124      40.694  10.141 -22.017  1.00 90.38           H  
ATOM   1900 HD22 LEU A 124      39.443  10.330 -20.787  1.00 90.38           H  
ATOM   1901 HD23 LEU A 124      39.603  11.553 -22.069  1.00 90.38           H  
ATOM   1902  N   ASP A 125      34.975  11.721 -20.950  1.00 85.85           N  
ATOM   1903  H   ASP A 125      35.793  12.297 -20.817  1.00 85.85           H  
ATOM   1904  CA  ASP A 125      33.678  12.414 -20.983  1.00 85.85           C  
ATOM   1905  HA  ASP A 125      33.867  13.443 -20.679  1.00 85.85           H  
ATOM   1906  C   ASP A 125      32.656  11.846 -19.965  1.00 85.85           C  
ATOM   1907  CB  ASP A 125      33.126  12.476 -22.425  1.00 85.85           C  
ATOM   1908  HB2 ASP A 125      32.359  13.248 -22.470  1.00 85.85           H  
ATOM   1909  HB3 ASP A 125      32.642  11.525 -22.647  1.00 85.85           H  
ATOM   1910  O   ASP A 125      31.463  11.719 -20.255  1.00 85.85           O  
ATOM   1911  CG  ASP A 125      34.155  12.745 -23.536  1.00 85.85           C  
ATOM   1912  OD1 ASP A 125      34.992  13.670 -23.476  1.00 85.85           O  
ATOM   1913  OD2 ASP A 125      34.116  12.034 -24.568  1.00 85.85           O  
ATOM   1914  N   CYS A 126      33.134  11.445 -18.782  1.00 90.59           N  
ATOM   1915  H   CYS A 126      34.108  11.617 -18.577  1.00 90.59           H  
ATOM   1916  CA  CYS A 126      32.308  10.930 -17.689  1.00 90.59           C  
ATOM   1917  HA  CYS A 126      31.503  10.331 -18.115  1.00 90.59           H  
ATOM   1918  C   CYS A 126      31.670  12.073 -16.884  1.00 90.59           C  
ATOM   1919  CB  CYS A 126      33.151  10.023 -16.777  1.00 90.59           C  
ATOM   1920  HB2 CYS A 126      32.531   9.635 -15.969  1.00 90.59           H  
ATOM   1921  HB3 CYS A 126      33.960  10.605 -16.336  1.00 90.59           H  
ATOM   1922  O   CYS A 126      32.183  13.194 -16.853  1.00 90.59           O  
ATOM   1923  SG  CYS A 126      33.849   8.631 -17.709  1.00 90.59           S  
ATOM   1924  HG  CYS A 126      34.394   9.354 -18.691  1.00 90.59           H  
ATOM   1925  N   THR A 127      30.583  11.769 -16.174  1.00 91.38           N  
ATOM   1926  H   THR A 127      30.202  10.835 -16.222  1.00 91.38           H  
ATOM   1927  CA  THR A 127      29.999  12.653 -15.153  1.00 91.38           C  
ATOM   1928  HA  THR A 127      30.301  13.676 -15.375  1.00 91.38           H  
ATOM   1929  C   THR A 127      30.525  12.294 -13.758  1.00 91.38           C  
ATOM   1930  CB  THR A 127      28.461  12.623 -15.185  1.00 91.38           C  
ATOM   1931  HB  THR A 127      28.056  13.229 -14.374  1.00 91.38           H  
ATOM   1932  O   THR A 127      31.000  11.172 -13.557  1.00 91.38           O  
ATOM   1933  CG2 THR A 127      27.945  13.166 -16.518  1.00 91.38           C  
ATOM   1934 HG21 THR A 127      26.856  13.215 -16.500  1.00 91.38           H  
ATOM   1935 HG22 THR A 127      28.330  14.172 -16.680  1.00 91.38           H  
ATOM   1936 HG23 THR A 127      28.254  12.521 -17.341  1.00 91.38           H  
ATOM   1937  OG1 THR A 127      27.968  11.310 -15.083  1.00 91.38           O  
ATOM   1938  HG1 THR A 127      27.901  11.038 -14.165  1.00 91.38           H  
ATOM   1939  N   PRO A 128      30.450  13.211 -12.774  1.00 89.08           N  
ATOM   1940  CA  PRO A 128      30.869  12.931 -11.400  1.00 89.08           C  
ATOM   1941  HA  PRO A 128      31.939  12.724 -11.417  1.00 89.08           H  
ATOM   1942  C   PRO A 128      30.157  11.741 -10.746  1.00 89.08           C  
ATOM   1943  CB  PRO A 128      30.605  14.234 -10.634  1.00 89.08           C  
ATOM   1944  HB2 PRO A 128      31.279  14.372  -9.788  1.00 89.08           H  
ATOM   1945  HB3 PRO A 128      29.571  14.266 -10.291  1.00 89.08           H  
ATOM   1946  O   PRO A 128      30.797  10.966 -10.028  1.00 89.08           O  
ATOM   1947  CG  PRO A 128      30.803  15.301 -11.706  1.00 89.08           C  
ATOM   1948  HG2 PRO A 128      31.866  15.464 -11.884  1.00 89.08           H  
ATOM   1949  HG3 PRO A 128      30.306  16.237 -11.450  1.00 89.08           H  
ATOM   1950  CD  PRO A 128      30.169  14.637 -12.925  1.00 89.08           C  
ATOM   1951  HD2 PRO A 128      29.092  14.805 -12.914  1.00 89.08           H  
ATOM   1952  HD3 PRO A 128      30.610  15.054 -13.830  1.00 89.08           H  
ATOM   1953  N   TYR A 129      28.864  11.588 -11.031  1.00 93.59           N  
ATOM   1954  H   TYR A 129      28.425  12.288 -11.611  1.00 93.59           H  
ATOM   1955  CA  TYR A 129      27.987  10.537 -10.514  1.00 93.59           C  
ATOM   1956  HA  TYR A 129      28.547   9.880  -9.848  1.00 93.59           H  
ATOM   1957  C   TYR A 129      27.427   9.673 -11.643  1.00 93.59           C  
ATOM   1958  CB  TYR A 129      26.859  11.179  -9.698  1.00 93.59           C  
ATOM   1959  HB2 TYR A 129      26.287  11.844 -10.344  1.00 93.59           H  
ATOM   1960  HB3 TYR A 129      26.180  10.407  -9.336  1.00 93.59           H  
ATOM   1961  O   TYR A 129      27.450  10.066 -12.812  1.00 93.59           O  
ATOM   1962  CG  TYR A 129      27.376  11.963  -8.517  1.00 93.59           C  
ATOM   1963  CD1 TYR A 129      27.774  11.297  -7.338  1.00 93.59           C  
ATOM   1964  HD1 TYR A 129      27.635  10.230  -7.250  1.00 93.59           H  
ATOM   1965  CD2 TYR A 129      27.503  13.359  -8.627  1.00 93.59           C  
ATOM   1966  HD2 TYR A 129      27.147  13.883  -9.501  1.00 93.59           H  
ATOM   1967  CE1 TYR A 129      28.382  12.026  -6.295  1.00 93.59           C  
ATOM   1968  HE1 TYR A 129      28.727  11.537  -5.396  1.00 93.59           H  
ATOM   1969  CE2 TYR A 129      28.134  14.075  -7.601  1.00 93.59           C  
ATOM   1970  HE2 TYR A 129      28.281  15.142  -7.678  1.00 93.59           H  
ATOM   1971  OH  TYR A 129      29.505  14.074  -5.698  1.00 93.59           O  
ATOM   1972  HH  TYR A 129      29.356  14.117  -4.750  1.00 93.59           H  
ATOM   1973  CZ  TYR A 129      28.606  13.410  -6.459  1.00 93.59           C  
ATOM   1974  N   THR A 130      26.937   8.494 -11.280  1.00 95.46           N  
ATOM   1975  H   THR A 130      26.945   8.260 -10.298  1.00 95.46           H  
ATOM   1976  CA  THR A 130      26.256   7.548 -12.176  1.00 95.46           C  
ATOM   1977  HA  THR A 130      26.504   7.772 -13.213  1.00 95.46           H  
ATOM   1978  C   THR A 130      24.739   7.658 -12.032  1.00 95.46           C  
ATOM   1979  CB  THR A 130      26.713   6.112 -11.886  1.00 95.46           C  
ATOM   1980  HB  THR A 130      26.221   5.433 -12.582  1.00 95.46           H  
ATOM   1981  O   THR A 130      24.243   8.292 -11.099  1.00 95.46           O  
ATOM   1982  CG2 THR A 130      28.225   5.947 -12.041  1.00 95.46           C  
ATOM   1983 HG21 THR A 130      28.505   6.130 -13.079  1.00 95.46           H  
ATOM   1984 HG22 THR A 130      28.497   4.925 -11.777  1.00 95.46           H  
ATOM   1985 HG23 THR A 130      28.763   6.630 -11.384  1.00 95.46           H  
ATOM   1986  OG1 THR A 130      26.354   5.740 -10.573  1.00 95.46           O  
ATOM   1987  HG1 THR A 130      26.829   6.284  -9.940  1.00 95.46           H  
ATOM   1988  N   VAL A 131      23.983   7.011 -12.922  1.00 97.77           N  
ATOM   1989  H   VAL A 131      24.427   6.490 -13.666  1.00 97.77           H  
ATOM   1990  CA  VAL A 131      22.521   6.913 -12.768  1.00 97.77           C  
ATOM   1991  HA  VAL A 131      22.118   7.921 -12.661  1.00 97.77           H  
ATOM   1992  C   VAL A 131      22.157   6.151 -11.486  1.00 97.77           C  
ATOM   1993  CB  VAL A 131      21.864   6.272 -14.007  1.00 97.77           C  
ATOM   1994  HB  VAL A 131      22.155   5.224 -14.075  1.00 97.77           H  
ATOM   1995  O   VAL A 131      21.170   6.483 -10.830  1.00 97.77           O  
ATOM   1996  CG1 VAL A 131      20.337   6.365 -13.920  1.00 97.77           C  
ATOM   1997 HG11 VAL A 131      19.968   5.822 -13.051  1.00 97.77           H  
ATOM   1998 HG12 VAL A 131      20.024   7.406 -13.842  1.00 97.77           H  
ATOM   1999 HG13 VAL A 131      19.889   5.928 -14.812  1.00 97.77           H  
ATOM   2000  CG2 VAL A 131      22.269   6.985 -15.306  1.00 97.77           C  
ATOM   2001 HG21 VAL A 131      23.337   6.870 -15.489  1.00 97.77           H  
ATOM   2002 HG22 VAL A 131      21.740   6.541 -16.150  1.00 97.77           H  
ATOM   2003 HG23 VAL A 131      22.028   8.046 -15.246  1.00 97.77           H  
ATOM   2004  N   MET A 132      22.990   5.192 -11.064  1.00 96.64           N  
ATOM   2005  H   MET A 132      23.770   4.937 -11.652  1.00 96.64           H  
ATOM   2006  CA  MET A 132      22.792   4.465  -9.807  1.00 96.64           C  
ATOM   2007  HA  MET A 132      21.783   4.055  -9.816  1.00 96.64           H  
ATOM   2008  C   MET A 132      22.912   5.360  -8.576  1.00 96.64           C  
ATOM   2009  CB  MET A 132      23.803   3.319  -9.706  1.00 96.64           C  
ATOM   2010  HB2 MET A 132      24.814   3.713  -9.606  1.00 96.64           H  
ATOM   2011  HB3 MET A 132      23.743   2.729 -10.621  1.00 96.64           H  
ATOM   2012  O   MET A 132      22.134   5.207  -7.640  1.00 96.64           O  
ATOM   2013  CG  MET A 132      23.516   2.368  -8.547  1.00 96.64           C  
ATOM   2014  HG2 MET A 132      23.626   2.893  -7.599  1.00 96.64           H  
ATOM   2015  HG3 MET A 132      24.252   1.565  -8.581  1.00 96.64           H  
ATOM   2016  SD  MET A 132      21.862   1.644  -8.623  1.00 96.64           S  
ATOM   2017  CE  MET A 132      22.141   0.223  -7.566  1.00 96.64           C  
ATOM   2018  HE1 MET A 132      23.013  -0.328  -7.919  1.00 96.64           H  
ATOM   2019  HE2 MET A 132      22.305   0.546  -6.538  1.00 96.64           H  
ATOM   2020  HE3 MET A 132      21.259  -0.412  -7.644  1.00 96.64           H  
ATOM   2021  N   ASP A 133      23.855   6.307  -8.570  1.00 97.22           N  
ATOM   2022  H   ASP A 133      24.456   6.392  -9.377  1.00 97.22           H  
ATOM   2023  CA  ASP A 133      23.989   7.273  -7.471  1.00 97.22           C  
ATOM   2024  HA  ASP A 133      24.146   6.746  -6.530  1.00 97.22           H  
ATOM   2025  C   ASP A 133      22.711   8.102  -7.305  1.00 97.22           C  
ATOM   2026  CB  ASP A 133      25.183   8.203  -7.714  1.00 97.22           C  
ATOM   2027  HB2 ASP A 133      25.094   8.632  -8.712  1.00 97.22           H  
ATOM   2028  HB3 ASP A 133      25.139   9.022  -6.996  1.00 97.22           H  
ATOM   2029  O   ASP A 133      22.244   8.278  -6.182  1.00 97.22           O  
ATOM   2030  CG  ASP A 133      26.543   7.526  -7.561  1.00 97.22           C  
ATOM   2031  OD1 ASP A 133      26.912   7.202  -6.402  1.00 97.22           O  
ATOM   2032  OD2 ASP A 133      27.273   7.421  -8.579  1.00 97.22           O  
ATOM   2033  N   LEU A 134      22.126   8.552  -8.419  1.00 97.95           N  
ATOM   2034  H   LEU A 134      22.568   8.343  -9.303  1.00 97.95           H  
ATOM   2035  CA  LEU A 134      20.876   9.311  -8.435  1.00 97.95           C  
ATOM   2036  HA  LEU A 134      20.969  10.155  -7.751  1.00 97.95           H  
ATOM   2037  C   LEU A 134      19.691   8.469  -7.939  1.00 97.95           C  
ATOM   2038  CB  LEU A 134      20.673   9.848  -9.863  1.00 97.95           C  
ATOM   2039  HB2 LEU A 134      21.495  10.523 -10.101  1.00 97.95           H  
ATOM   2040  HB3 LEU A 134      20.716   9.011 -10.560  1.00 97.95           H  
ATOM   2041  O   LEU A 134      18.961   8.896  -7.045  1.00 97.95           O  
ATOM   2042  CG  LEU A 134      19.344  10.585 -10.091  1.00 97.95           C  
ATOM   2043  HG  LEU A 134      18.517   9.915  -9.854  1.00 97.95           H  
ATOM   2044  CD1 LEU A 134      19.230  11.847  -9.237  1.00 97.95           C  
ATOM   2045 HD11 LEU A 134      18.299  12.366  -9.468  1.00 97.95           H  
ATOM   2046 HD12 LEU A 134      19.209  11.580  -8.180  1.00 97.95           H  
ATOM   2047 HD13 LEU A 134      20.067  12.517  -9.428  1.00 97.95           H  
ATOM   2048  CD2 LEU A 134      19.238  10.966 -11.567  1.00 97.95           C  
ATOM   2049 HD21 LEU A 134      18.259  11.407 -11.758  1.00 97.95           H  
ATOM   2050 HD22 LEU A 134      20.013  11.687 -11.825  1.00 97.95           H  
ATOM   2051 HD23 LEU A 134      19.339  10.076 -12.188  1.00 97.95           H  
ATOM   2052  N   CYS A 135      19.516   7.258  -8.477  1.00 97.41           N  
ATOM   2053  H   CYS A 135      20.148   6.957  -9.206  1.00 97.41           H  
ATOM   2054  CA  CYS A 135      18.405   6.380  -8.095  1.00 97.41           C  
ATOM   2055  HA  CYS A 135      17.471   6.933  -8.186  1.00 97.41           H  
ATOM   2056  C   CYS A 135      18.516   5.917  -6.635  1.00 97.41           C  
ATOM   2057  CB  CYS A 135      18.346   5.172  -9.041  1.00 97.41           C  
ATOM   2058  HB2 CYS A 135      17.530   4.517  -8.734  1.00 97.41           H  
ATOM   2059  HB3 CYS A 135      19.280   4.612  -9.000  1.00 97.41           H  
ATOM   2060  O   CYS A 135      17.508   5.831  -5.931  1.00 97.41           O  
ATOM   2061  SG  CYS A 135      18.029   5.714 -10.743  1.00 97.41           S  
ATOM   2062  HG  CYS A 135      19.220   6.285 -10.946  1.00 97.41           H  
ATOM   2063  N   ASN A 136      19.732   5.642  -6.154  1.00 96.20           N  
ATOM   2064  H   ASN A 136      20.529   5.716  -6.769  1.00 96.20           H  
ATOM   2065  CA  ASN A 136      19.968   5.289  -4.758  1.00 96.20           C  
ATOM   2066  HA  ASN A 136      19.291   4.480  -4.485  1.00 96.20           H  
ATOM   2067  C   ASN A 136      19.640   6.465  -3.832  1.00 96.20           C  
ATOM   2068  CB  ASN A 136      21.408   4.785  -4.595  1.00 96.20           C  
ATOM   2069  HB2 ASN A 136      22.102   5.571  -4.891  1.00 96.20           H  
ATOM   2070  HB3 ASN A 136      21.562   3.921  -5.241  1.00 96.20           H  
ATOM   2071  O   ASN A 136      18.832   6.282  -2.931  1.00 96.20           O  
ATOM   2072  CG  ASN A 136      21.722   4.385  -3.165  1.00 96.20           C  
ATOM   2073  ND2 ASN A 136      21.177   3.291  -2.686  1.00 96.20           N  
ATOM   2074 HD21 ASN A 136      20.479   2.785  -3.212  1.00 96.20           H  
ATOM   2075 HD22 ASN A 136      21.315   3.128  -1.699  1.00 96.20           H  
ATOM   2076  OD1 ASN A 136      22.495   5.025  -2.477  1.00 96.20           O  
ATOM   2077  N   ALA A 137      20.162   7.667  -4.106  1.00 96.79           N  
ATOM   2078  H   ALA A 137      20.791   7.773  -4.889  1.00 96.79           H  
ATOM   2079  CA  ALA A 137      19.883   8.848  -3.288  1.00 96.79           C  
ATOM   2080  HA  ALA A 137      20.227   8.649  -2.273  1.00 96.79           H  
ATOM   2081  C   ALA A 137      18.375   9.159  -3.207  1.00 96.79           C  
ATOM   2082  CB  ALA A 137      20.686  10.026  -3.852  1.00 96.79           C  
ATOM   2083  HB1 ALA A 137      21.738   9.755  -3.936  1.00 96.79           H  
ATOM   2084  HB2 ALA A 137      20.601  10.878  -3.178  1.00 96.79           H  
ATOM   2085  HB3 ALA A 137      20.312  10.300  -4.839  1.00 96.79           H  
ATOM   2086  O   ALA A 137      17.862   9.462  -2.131  1.00 96.79           O  
ATOM   2087  N   PHE A 138      17.647   8.997  -4.320  1.00 96.88           N  
ATOM   2088  H   PHE A 138      18.134   8.805  -5.183  1.00 96.88           H  
ATOM   2089  CA  PHE A 138      16.185   9.104  -4.356  1.00 96.88           C  
ATOM   2090  HA  PHE A 138      15.887  10.071  -3.950  1.00 96.88           H  
ATOM   2091  C   PHE A 138      15.490   8.047  -3.485  1.00 96.88           C  
ATOM   2092  CB  PHE A 138      15.711   9.026  -5.816  1.00 96.88           C  
ATOM   2093  HB2 PHE A 138      16.072   9.905  -6.351  1.00 96.88           H  
ATOM   2094  HB3 PHE A 138      16.150   8.150  -6.292  1.00 96.88           H  
ATOM   2095  O   PHE A 138      14.682   8.382  -2.621  1.00 96.88           O  
ATOM   2096  CG  PHE A 138      14.202   8.956  -5.958  1.00 96.88           C  
ATOM   2097  CD1 PHE A 138      13.570   7.751  -6.321  1.00 96.88           C  
ATOM   2098  HD1 PHE A 138      14.160   6.877  -6.552  1.00 96.88           H  
ATOM   2099  CD2 PHE A 138      13.423  10.088  -5.668  1.00 96.88           C  
ATOM   2100  HD2 PHE A 138      13.905  11.013  -5.391  1.00 96.88           H  
ATOM   2101  CE1 PHE A 138      12.166   7.682  -6.374  1.00 96.88           C  
ATOM   2102  HE1 PHE A 138      11.671   6.758  -6.635  1.00 96.88           H  
ATOM   2103  CE2 PHE A 138      12.020  10.017  -5.724  1.00 96.88           C  
ATOM   2104  HE2 PHE A 138      11.431  10.890  -5.483  1.00 96.88           H  
ATOM   2105  CZ  PHE A 138      11.389   8.814  -6.078  1.00 96.88           C  
ATOM   2106  HZ  PHE A 138      10.312   8.755  -6.119  1.00 96.88           H  
ATOM   2107  N   THR A 139      15.808   6.766  -3.685  1.00 95.31           N  
ATOM   2108  H   THR A 139      16.527   6.553  -4.361  1.00 95.31           H  
ATOM   2109  CA  THR A 139      15.116   5.657  -2.998  1.00 95.31           C  
ATOM   2110  HA  THR A 139      14.045   5.855  -3.037  1.00 95.31           H  
ATOM   2111  C   THR A 139      15.453   5.543  -1.513  1.00 95.31           C  
ATOM   2112  CB  THR A 139      15.351   4.305  -3.686  1.00 95.31           C  
ATOM   2113  HB  THR A 139      14.964   3.511  -3.047  1.00 95.31           H  
ATOM   2114  O   THR A 139      14.659   4.994  -0.753  1.00 95.31           O  
ATOM   2115  CG2 THR A 139      14.632   4.223  -5.032  1.00 95.31           C  
ATOM   2116 HG21 THR A 139      13.566   4.396  -4.887  1.00 95.31           H  
ATOM   2117 HG22 THR A 139      14.770   3.229  -5.457  1.00 95.31           H  
ATOM   2118 HG23 THR A 139      15.028   4.965  -5.725  1.00 95.31           H  
ATOM   2119  OG1 THR A 139      16.719   4.069  -3.931  1.00 95.31           O  
ATOM   2120  HG1 THR A 139      16.990   4.696  -4.606  1.00 95.31           H  
ATOM   2121  N   THR A 140      16.588   6.087  -1.071  1.00 94.64           N  
ATOM   2122  H   THR A 140      17.256   6.433  -1.745  1.00 94.64           H  
ATOM   2123  CA  THR A 140      16.965   6.149   0.350  1.00 94.64           C  
ATOM   2124  HA  THR A 140      16.404   5.389   0.893  1.00 94.64           H  
ATOM   2125  C   THR A 140      16.616   7.479   1.018  1.00 94.64           C  
ATOM   2126  CB  THR A 140      18.451   5.826   0.561  1.00 94.64           C  
ATOM   2127  HB  THR A 140      18.666   5.838   1.630  1.00 94.64           H  
ATOM   2128  O   THR A 140      16.960   7.653   2.184  1.00 94.64           O  
ATOM   2129  CG2 THR A 140      18.819   4.438   0.030  1.00 94.64           C  
ATOM   2130 HG21 THR A 140      19.861   4.230   0.270  1.00 94.64           H  
ATOM   2131 HG22 THR A 140      18.183   3.687   0.500  1.00 94.64           H  
ATOM   2132 HG23 THR A 140      18.688   4.399  -1.051  1.00 94.64           H  
ATOM   2133  OG1 THR A 140      19.278   6.774  -0.070  1.00 94.64           O  
ATOM   2134  HG1 THR A 140      19.194   7.607   0.399  1.00 94.64           H  
ATOM   2135  N   ALA A 141      15.962   8.409   0.306  1.00 95.96           N  
ATOM   2136  H   ALA A 141      15.711   8.195  -0.648  1.00 95.96           H  
ATOM   2137  CA  ALA A 141      15.673   9.766   0.780  1.00 95.96           C  
ATOM   2138  HA  ALA A 141      15.321  10.331  -0.083  1.00 95.96           H  
ATOM   2139  C   ALA A 141      16.923  10.527   1.287  1.00 95.96           C  
ATOM   2140  CB  ALA A 141      14.513   9.718   1.786  1.00 95.96           C  
ATOM   2141  HB1 ALA A 141      14.817   9.183   2.686  1.00 95.96           H  
ATOM   2142  HB2 ALA A 141      14.226  10.732   2.063  1.00 95.96           H  
ATOM   2143  HB3 ALA A 141      13.655   9.218   1.335  1.00 95.96           H  
ATOM   2144  O   ALA A 141      16.867  11.261   2.273  1.00 95.96           O  
ATOM   2145  N   ASP A 142      18.070  10.350   0.620  1.00 95.63           N  
ATOM   2146  H   ASP A 142      18.032   9.840  -0.251  1.00 95.63           H  
ATOM   2147  CA  ASP A 142      19.305  11.082   0.930  1.00 95.63           C  
ATOM   2148  HA  ASP A 142      19.323  11.307   1.996  1.00 95.63           H  
ATOM   2149  C   ASP A 142      19.312  12.424   0.182  1.00 95.63           C  
ATOM   2150  CB  ASP A 142      20.541  10.211   0.650  1.00 95.63           C  
ATOM   2151  HB2 ASP A 142      20.418   9.261   1.170  1.00 95.63           H  
ATOM   2152  HB3 ASP A 142      20.603  10.002  -0.419  1.00 95.63           H  
ATOM   2153  O   ASP A 142      19.895  12.572  -0.897  1.00 95.63           O  
ATOM   2154  CG  ASP A 142      21.861  10.851   1.114  1.00 95.63           C  
ATOM   2155  OD1 ASP A 142      21.878  12.066   1.431  1.00 95.63           O  
ATOM   2156  OD2 ASP A 142      22.877  10.117   1.107  1.00 95.63           O  
ATOM   2157  N   PHE A 143      18.608  13.407   0.748  1.00 96.27           N  
ATOM   2158  H   PHE A 143      18.056  13.177   1.562  1.00 96.27           H  
ATOM   2159  CA  PHE A 143      18.430  14.728   0.135  1.00 96.27           C  
ATOM   2160  HA  PHE A 143      18.028  14.588  -0.869  1.00 96.27           H  
ATOM   2161  C   PHE A 143      19.743  15.501  -0.015  1.00 96.27           C  
ATOM   2162  CB  PHE A 143      17.411  15.541   0.945  1.00 96.27           C  
ATOM   2163  HB2 PHE A 143      17.189  16.461   0.404  1.00 96.27           H  
ATOM   2164  HB3 PHE A 143      17.862  15.818   1.898  1.00 96.27           H  
ATOM   2165  O   PHE A 143      19.901  16.255  -0.973  1.00 96.27           O  
ATOM   2166  CG  PHE A 143      16.107  14.814   1.204  1.00 96.27           C  
ATOM   2167  CD1 PHE A 143      15.396  14.243   0.134  1.00 96.27           C  
ATOM   2168  HD1 PHE A 143      15.749  14.360  -0.880  1.00 96.27           H  
ATOM   2169  CD2 PHE A 143      15.615  14.678   2.516  1.00 96.27           C  
ATOM   2170  HD2 PHE A 143      16.146  15.125   3.344  1.00 96.27           H  
ATOM   2171  CE1 PHE A 143      14.218  13.521   0.376  1.00 96.27           C  
ATOM   2172  HE1 PHE A 143      13.695  13.061  -0.449  1.00 96.27           H  
ATOM   2173  CE2 PHE A 143      14.421  13.975   2.754  1.00 96.27           C  
ATOM   2174  HE2 PHE A 143      14.040  13.887   3.761  1.00 96.27           H  
ATOM   2175  CZ  PHE A 143      13.720  13.397   1.682  1.00 96.27           C  
ATOM   2176  HZ  PHE A 143      12.805  12.852   1.861  1.00 96.27           H  
ATOM   2177  N   VAL A 144      20.710  15.272   0.879  1.00 96.18           N  
ATOM   2178  H   VAL A 144      20.557  14.552   1.571  1.00 96.18           H  
ATOM   2179  CA  VAL A 144      22.042  15.888   0.791  1.00 96.18           C  
ATOM   2180  HA  VAL A 144      21.930  16.966   0.674  1.00 96.18           H  
ATOM   2181  C   VAL A 144      22.768  15.367  -0.445  1.00 96.18           C  
ATOM   2182  CB  VAL A 144      22.870  15.611   2.061  1.00 96.18           C  
ATOM   2183  HB  VAL A 144      22.962  14.535   2.208  1.00 96.18           H  
ATOM   2184  O   VAL A 144      23.292  16.153  -1.235  1.00 96.18           O  
ATOM   2185  CG1 VAL A 144      24.281  16.207   1.959  1.00 96.18           C  
ATOM   2186 HG11 VAL A 144      24.219  17.270   1.728  1.00 96.18           H  
ATOM   2187 HG12 VAL A 144      24.848  15.703   1.176  1.00 96.18           H  
ATOM   2188 HG13 VAL A 144      24.810  16.071   2.903  1.00 96.18           H  
ATOM   2189  CG2 VAL A 144      22.192  16.212   3.300  1.00 96.18           C  
ATOM   2190 HG21 VAL A 144      21.216  15.752   3.454  1.00 96.18           H  
ATOM   2191 HG22 VAL A 144      22.800  16.023   4.184  1.00 96.18           H  
ATOM   2192 HG23 VAL A 144      22.064  17.287   3.171  1.00 96.18           H  
ATOM   2193  N   ARG A 145      22.753  14.048  -0.659  1.00 95.63           N  
ATOM   2194  H   ARG A 145      22.324  13.448   0.031  1.00 95.63           H  
ATOM   2195  CA  ARG A 145      23.361  13.438  -1.844  1.00 95.63           C  
ATOM   2196  HA  ARG A 145      24.369  13.837  -1.953  1.00 95.63           H  
ATOM   2197  C   ARG A 145      22.610  13.793  -3.127  1.00 95.63           C  
ATOM   2198  CB  ARG A 145      23.449  11.930  -1.613  1.00 95.63           C  
ATOM   2199  HB2 ARG A 145      23.911  11.765  -0.639  1.00 95.63           H  
ATOM   2200  HB3 ARG A 145      22.448  11.500  -1.606  1.00 95.63           H  
ATOM   2201  O   ARG A 145      23.255  14.010  -4.149  1.00 95.63           O  
ATOM   2202  CG  ARG A 145      24.306  11.225  -2.665  1.00 95.63           C  
ATOM   2203  HG2 ARG A 145      25.302  11.670  -2.667  1.00 95.63           H  
ATOM   2204  HG3 ARG A 145      23.860  11.342  -3.652  1.00 95.63           H  
ATOM   2205  CD  ARG A 145      24.404   9.733  -2.325  1.00 95.63           C  
ATOM   2206  HD2 ARG A 145      24.685   9.615  -1.279  1.00 95.63           H  
ATOM   2207  HD3 ARG A 145      23.419   9.281  -2.439  1.00 95.63           H  
ATOM   2208  NE  ARG A 145      25.364   9.043  -3.212  1.00 95.63           N  
ATOM   2209  HE  ARG A 145      24.983   8.655  -4.062  1.00 95.63           H  
ATOM   2210  NH1 ARG A 145      27.219   9.373  -1.916  1.00 95.63           N  
ATOM   2211 HH11 ARG A 145      28.223   9.437  -1.827  1.00 95.63           H  
ATOM   2212 HH12 ARG A 145      26.620   9.880  -1.280  1.00 95.63           H  
ATOM   2213  NH2 ARG A 145      27.423   8.335  -3.887  1.00 95.63           N  
ATOM   2214 HH21 ARG A 145      27.028   7.983  -4.748  1.00 95.63           H  
ATOM   2215 HH22 ARG A 145      28.418   8.254  -3.735  1.00 95.63           H  
ATOM   2216  CZ  ARG A 145      26.659   8.915  -3.002  1.00 95.63           C  
ATOM   2217  N   LEU A 146      21.279  13.893  -3.095  1.00 97.11           N  
ATOM   2218  H   LEU A 146      20.803  13.651  -2.238  1.00 97.11           H  
ATOM   2219  CA  LEU A 146      20.500  14.377  -4.243  1.00 97.11           C  
ATOM   2220  HA  LEU A 146      20.721  13.752  -5.108  1.00 97.11           H  
ATOM   2221  C   LEU A 146      20.899  15.802  -4.635  1.00 97.11           C  
ATOM   2222  CB  LEU A 146      18.992  14.336  -3.945  1.00 97.11           C  
ATOM   2223  HB2 LEU A 146      18.823  14.723  -2.940  1.00 97.11           H  
ATOM   2224  HB3 LEU A 146      18.489  15.010  -4.639  1.00 97.11           H  
ATOM   2225  O   LEU A 146      21.138  16.055  -5.815  1.00 97.11           O  
ATOM   2226  CG  LEU A 146      18.327  12.960  -4.084  1.00 97.11           C  
ATOM   2227  HG  LEU A 146      18.845  12.231  -3.462  1.00 97.11           H  
ATOM   2228  CD1 LEU A 146      16.881  13.063  -3.604  1.00 97.11           C  
ATOM   2229 HD11 LEU A 146      16.374  12.106  -3.727  1.00 97.11           H  
ATOM   2230 HD12 LEU A 146      16.874  13.317  -2.544  1.00 97.11           H  
ATOM   2231 HD13 LEU A 146      16.345  13.828  -4.166  1.00 97.11           H  
ATOM   2232  CD2 LEU A 146      18.318  12.480  -5.539  1.00 97.11           C  
ATOM   2233 HD21 LEU A 146      19.338  12.316  -5.888  1.00 97.11           H  
ATOM   2234 HD22 LEU A 146      17.777  11.537  -5.612  1.00 97.11           H  
ATOM   2235 HD23 LEU A 146      17.831  13.220  -6.173  1.00 97.11           H  
ATOM   2236  N   GLN A 147      21.024  16.704  -3.660  1.00 97.62           N  
ATOM   2237  H   GLN A 147      20.779  16.442  -2.716  1.00 97.62           H  
ATOM   2238  CA  GLN A 147      21.488  18.071  -3.888  1.00 97.62           C  
ATOM   2239  HA  GLN A 147      20.844  18.543  -4.629  1.00 97.62           H  
ATOM   2240  C   GLN A 147      22.921  18.093  -4.438  1.00 97.62           C  
ATOM   2241  CB  GLN A 147      21.360  18.852  -2.574  1.00 97.62           C  
ATOM   2242  HB2 GLN A 147      21.923  18.349  -1.789  1.00 97.62           H  
ATOM   2243  HB3 GLN A 147      20.309  18.871  -2.286  1.00 97.62           H  
ATOM   2244  O   GLN A 147      23.187  18.774  -5.424  1.00 97.62           O  
ATOM   2245  CG  GLN A 147      21.860  20.297  -2.693  1.00 97.62           C  
ATOM   2246  HG2 GLN A 147      22.933  20.300  -2.888  1.00 97.62           H  
ATOM   2247  HG3 GLN A 147      21.366  20.787  -3.532  1.00 97.62           H  
ATOM   2248  CD  GLN A 147      21.610  21.113  -1.430  1.00 97.62           C  
ATOM   2249  NE2 GLN A 147      21.920  22.388  -1.452  1.00 97.62           N  
ATOM   2250 HE21 GLN A 147      21.621  22.919  -0.647  1.00 97.62           H  
ATOM   2251 HE22 GLN A 147      22.145  22.830  -2.332  1.00 97.62           H  
ATOM   2252  OE1 GLN A 147      21.154  20.632  -0.405  1.00 97.62           O  
ATOM   2253  N   GLU A 148      23.839  17.309  -3.862  1.00 96.06           N  
ATOM   2254  H   GLU A 148      23.577  16.802  -3.029  1.00 96.06           H  
ATOM   2255  CA  GLU A 148      25.221  17.185  -4.347  1.00 96.06           C  
ATOM   2256  HA  GLU A 148      25.707  18.158  -4.274  1.00 96.06           H  
ATOM   2257  C   GLU A 148      25.271  16.749  -5.820  1.00 96.06           C  
ATOM   2258  CB  GLU A 148      25.978  16.180  -3.457  1.00 96.06           C  
ATOM   2259  HB2 GLU A 148      25.843  16.463  -2.413  1.00 96.06           H  
ATOM   2260  HB3 GLU A 148      25.543  15.192  -3.605  1.00 96.06           H  
ATOM   2261  O   GLU A 148      26.029  17.315  -6.608  1.00 96.06           O  
ATOM   2262  CG  GLU A 148      27.488  16.101  -3.742  1.00 96.06           C  
ATOM   2263  HG2 GLU A 148      27.640  15.938  -4.809  1.00 96.06           H  
ATOM   2264  HG3 GLU A 148      27.946  17.055  -3.480  1.00 96.06           H  
ATOM   2265  CD  GLU A 148      28.199  14.964  -2.977  1.00 96.06           C  
ATOM   2266  OE1 GLU A 148      29.395  14.713  -3.268  1.00 96.06           O  
ATOM   2267  OE2 GLU A 148      27.570  14.250  -2.170  1.00 96.06           O  
ATOM   2268  N   ILE A 149      24.439  15.777  -6.208  1.00 96.45           N  
ATOM   2269  H   ILE A 149      23.846  15.358  -5.505  1.00 96.45           H  
ATOM   2270  CA  ILE A 149      24.321  15.313  -7.594  1.00 96.45           C  
ATOM   2271  HA  ILE A 149      25.321  15.087  -7.966  1.00 96.45           H  
ATOM   2272  C   ILE A 149      23.753  16.422  -8.484  1.00 96.45           C  
ATOM   2273  CB  ILE A 149      23.470  14.024  -7.667  1.00 96.45           C  
ATOM   2274  HB  ILE A 149      22.527  14.196  -7.149  1.00 96.45           H  
ATOM   2275  O   ILE A 149      24.341  16.716  -9.527  1.00 96.45           O  
ATOM   2276  CG1 ILE A 149      24.209  12.851  -6.984  1.00 96.45           C  
ATOM   2277 HG12 ILE A 149      25.019  12.517  -7.633  1.00 96.45           H  
ATOM   2278 HG13 ILE A 149      24.660  13.179  -6.047  1.00 96.45           H  
ATOM   2279  CG2 ILE A 149      23.164  13.656  -9.133  1.00 96.45           C  
ATOM   2280 HG21 ILE A 149      24.094  13.610  -9.700  1.00 96.45           H  
ATOM   2281 HG22 ILE A 149      22.647  12.698  -9.192  1.00 96.45           H  
ATOM   2282 HG23 ILE A 149      22.510  14.404  -9.581  1.00 96.45           H  
ATOM   2283  CD1 ILE A 149      23.314  11.646  -6.677  1.00 96.45           C  
ATOM   2284 HD11 ILE A 149      23.876  10.921  -6.089  1.00 96.45           H  
ATOM   2285 HD12 ILE A 149      22.440  11.962  -6.108  1.00 96.45           H  
ATOM   2286 HD13 ILE A 149      22.998  11.169  -7.605  1.00 96.45           H  
ATOM   2287  N   ALA A 150      22.644  17.044  -8.078  1.00 97.29           N  
ATOM   2288  H   ALA A 150      22.235  16.775  -7.194  1.00 97.29           H  
ATOM   2289  CA  ALA A 150      21.961  18.082  -8.843  1.00 97.29           C  
ATOM   2290  HA  ALA A 150      21.664  17.674  -9.809  1.00 97.29           H  
ATOM   2291  C   ALA A 150      22.871  19.287  -9.119  1.00 97.29           C  
ATOM   2292  CB  ALA A 150      20.692  18.475  -8.085  1.00 97.29           C  
ATOM   2293  HB1 ALA A 150      20.052  17.600  -7.970  1.00 97.29           H  
ATOM   2294  HB2 ALA A 150      20.948  18.865  -7.099  1.00 97.29           H  
ATOM   2295  HB3 ALA A 150      20.148  19.236  -8.645  1.00 97.29           H  
ATOM   2296  O   ALA A 150      22.951  19.736 -10.257  1.00 97.29           O  
ATOM   2297  N   CYS A 151      23.674  19.720  -8.143  1.00 95.60           N  
ATOM   2298  H   CYS A 151      23.540  19.345  -7.215  1.00 95.60           H  
ATOM   2299  CA  CYS A 151      24.655  20.798  -8.310  1.00 95.60           C  
ATOM   2300  HA  CYS A 151      24.136  21.701  -8.633  1.00 95.60           H  
ATOM   2301  C   CYS A 151      25.742  20.510  -9.366  1.00 95.60           C  
ATOM   2302  CB  CYS A 151      25.313  21.066  -6.951  1.00 95.60           C  
ATOM   2303  HB2 CYS A 151      25.648  20.125  -6.515  1.00 95.60           H  
ATOM   2304  HB3 CYS A 151      26.171  21.724  -7.092  1.00 95.60           H  
ATOM   2305  O   CYS A 151      26.449  21.425  -9.783  1.00 95.60           O  
ATOM   2306  SG  CYS A 151      24.136  21.882  -5.837  1.00 95.60           S  
ATOM   2307  HG  CYS A 151      24.890  21.852  -4.735  1.00 95.60           H  
ATOM   2308  N   THR A 152      25.912  19.256  -9.806  1.00 92.85           N  
ATOM   2309  H   THR A 152      25.306  18.540  -9.432  1.00 92.85           H  
ATOM   2310  CA  THR A 152      26.828  18.921 -10.915  1.00 92.85           C  
ATOM   2311  HA  THR A 152      27.639  19.649 -10.911  1.00 92.85           H  
ATOM   2312  C   THR A 152      26.192  19.034 -12.299  1.00 92.85           C  
ATOM   2313  CB  THR A 152      27.484  17.544 -10.760  1.00 92.85           C  
ATOM   2314  HB  THR A 152      28.254  17.459 -11.527  1.00 92.85           H  
ATOM   2315  O   THR A 152      26.877  18.835 -13.306  1.00 92.85           O  
ATOM   2316  CG2 THR A 152      28.176  17.382  -9.411  1.00 92.85           C  
ATOM   2317 HG21 THR A 152      28.795  16.485  -9.427  1.00 92.85           H  
ATOM   2318 HG22 THR A 152      27.433  17.296  -8.618  1.00 92.85           H  
ATOM   2319 HG23 THR A 152      28.807  18.249  -9.215  1.00 92.85           H  
ATOM   2320  OG1 THR A 152      26.595  16.461 -10.930  1.00 92.85           O  
ATOM   2321  HG1 THR A 152      25.806  16.637 -10.413  1.00 92.85           H  
ATOM   2322  N   LEU A 153      24.893  19.324 -12.362  1.00 95.14           N  
ATOM   2323  H   LEU A 153      24.400  19.553 -11.511  1.00 95.14           H  
ATOM   2324  CA  LEU A 153      24.103  19.332 -13.581  1.00 95.14           C  
ATOM   2325  HA  LEU A 153      24.695  18.885 -14.379  1.00 95.14           H  
ATOM   2326  C   LEU A 153      23.730  20.773 -13.972  1.00 95.14           C  
ATOM   2327  CB  LEU A 153      22.856  18.466 -13.377  1.00 95.14           C  
ATOM   2328  HB2 LEU A 153      22.267  18.930 -12.586  1.00 95.14           H  
ATOM   2329  HB3 LEU A 153      22.274  18.484 -14.299  1.00 95.14           H  
ATOM   2330  O   LEU A 153      23.280  21.546 -13.127  1.00 95.14           O  
ATOM   2331  CG  LEU A 153      23.095  17.004 -12.972  1.00 95.14           C  
ATOM   2332  HG  LEU A 153      23.620  16.967 -12.018  1.00 95.14           H  
ATOM   2333  CD1 LEU A 153      21.753  16.292 -12.799  1.00 95.14           C  
ATOM   2334 HD11 LEU A 153      21.910  15.269 -12.457  1.00 95.14           H  
ATOM   2335 HD12 LEU A 153      21.158  16.821 -12.054  1.00 95.14           H  
ATOM   2336 HD13 LEU A 153      21.201  16.293 -13.739  1.00 95.14           H  
ATOM   2337  CD2 LEU A 153      23.932  16.258 -14.015  1.00 95.14           C  
ATOM   2338 HD21 LEU A 153      23.968  15.197 -13.766  1.00 95.14           H  
ATOM   2339 HD22 LEU A 153      23.492  16.393 -15.003  1.00 95.14           H  
ATOM   2340 HD23 LEU A 153      24.948  16.651 -14.007  1.00 95.14           H  
ATOM   2341  N   PRO A 154      23.895  21.154 -15.251  1.00 94.38           N  
ATOM   2342  CA  PRO A 154      23.695  22.533 -15.693  1.00 94.38           C  
ATOM   2343  HA  PRO A 154      24.330  23.198 -15.109  1.00 94.38           H  
ATOM   2344  C   PRO A 154      22.250  23.024 -15.543  1.00 94.38           C  
ATOM   2345  CB  PRO A 154      24.151  22.551 -17.156  1.00 94.38           C  
ATOM   2346  HB2 PRO A 154      23.565  23.243 -17.761  1.00 94.38           H  
ATOM   2347  HB3 PRO A 154      25.208  22.816 -17.200  1.00 94.38           H  
ATOM   2348  O   PRO A 154      22.043  24.205 -15.296  1.00 94.38           O  
ATOM   2349  CG  PRO A 154      23.970  21.105 -17.615  1.00 94.38           C  
ATOM   2350  HG2 PRO A 154      22.929  20.938 -17.893  1.00 94.38           H  
ATOM   2351  HG3 PRO A 154      24.634  20.855 -18.443  1.00 94.38           H  
ATOM   2352  CD  PRO A 154      24.303  20.309 -16.359  1.00 94.38           C  
ATOM   2353  HD2 PRO A 154      25.377  20.132 -16.303  1.00 94.38           H  
ATOM   2354  HD3 PRO A 154      23.758  19.365 -16.358  1.00 94.38           H  
ATOM   2355  N   GLU A 155      21.250  22.148 -15.658  1.00 95.83           N  
ATOM   2356  H   GLU A 155      21.455  21.188 -15.898  1.00 95.83           H  
ATOM   2357  CA  GLU A 155      19.837  22.517 -15.505  1.00 95.83           C  
ATOM   2358  HA  GLU A 155      19.644  23.388 -16.131  1.00 95.83           H  
ATOM   2359  C   GLU A 155      19.446  22.948 -14.080  1.00 95.83           C  
ATOM   2360  CB  GLU A 155      18.930  21.381 -16.013  1.00 95.83           C  
ATOM   2361  HB2 GLU A 155      17.897  21.719 -15.929  1.00 95.83           H  
ATOM   2362  HB3 GLU A 155      19.120  21.206 -17.072  1.00 95.83           H  
ATOM   2363  O   GLU A 155      18.391  23.547 -13.903  1.00 95.83           O  
ATOM   2364  CG  GLU A 155      19.059  20.062 -15.236  1.00 95.83           C  
ATOM   2365  HG2 GLU A 155      18.095  19.556 -15.282  1.00 95.83           H  
ATOM   2366  HG3 GLU A 155      19.260  20.278 -14.187  1.00 95.83           H  
ATOM   2367  CD  GLU A 155      20.122  19.096 -15.770  1.00 95.83           C  
ATOM   2368  OE1 GLU A 155      20.039  17.894 -15.452  1.00 95.83           O  
ATOM   2369  OE2 GLU A 155      21.066  19.484 -16.504  1.00 95.83           O  
ATOM   2370  N   PHE A 156      20.294  22.689 -13.079  1.00 97.34           N  
ATOM   2371  H   PHE A 156      21.158  22.210 -13.289  1.00 97.34           H  
ATOM   2372  CA  PHE A 156      20.086  23.115 -11.691  1.00 97.34           C  
ATOM   2373  HA  PHE A 156      19.047  23.417 -11.562  1.00 97.34           H  
ATOM   2374  C   PHE A 156      20.926  24.341 -11.305  1.00 97.34           C  
ATOM   2375  CB  PHE A 156      20.338  21.933 -10.746  1.00 97.34           C  
ATOM   2376  HB2 PHE A 156      20.350  22.287  -9.715  1.00 97.34           H  
ATOM   2377  HB3 PHE A 156      21.325  21.523 -10.959  1.00 97.34           H  
ATOM   2378  O   PHE A 156      20.967  24.695 -10.130  1.00 97.34           O  
ATOM   2379  CG  PHE A 156      19.295  20.842 -10.837  1.00 97.34           C  
ATOM   2380  CD1 PHE A 156      18.097  20.955 -10.113  1.00 97.34           C  
ATOM   2381  HD1 PHE A 156      17.917  21.815  -9.485  1.00 97.34           H  
ATOM   2382  CD2 PHE A 156      19.505  19.723 -11.658  1.00 97.34           C  
ATOM   2383  HD2 PHE A 156      20.405  19.667 -12.252  1.00 97.34           H  
ATOM   2384  CE1 PHE A 156      17.121  19.955 -10.223  1.00 97.34           C  
ATOM   2385  HE1 PHE A 156      16.188  20.056  -9.689  1.00 97.34           H  
ATOM   2386  CE2 PHE A 156      18.534  18.713 -11.761  1.00 97.34           C  
ATOM   2387  HE2 PHE A 156      18.691  17.873 -12.422  1.00 97.34           H  
ATOM   2388  CZ  PHE A 156      17.339  18.831 -11.033  1.00 97.34           C  
ATOM   2389  HZ  PHE A 156      16.570  18.077 -11.106  1.00 97.34           H  
ATOM   2390  N   ALA A 157      21.595  25.003 -12.260  1.00 95.55           N  
ATOM   2391  H   ALA A 157      21.522  24.686 -13.217  1.00 95.55           H  
ATOM   2392  CA  ALA A 157      22.471  26.145 -11.976  1.00 95.55           C  
ATOM   2393  HA  ALA A 157      23.283  25.805 -11.333  1.00 95.55           H  
ATOM   2394  C   ALA A 157      21.761  27.293 -11.231  1.00 95.55           C  
ATOM   2395  CB  ALA A 157      23.068  26.638 -13.300  1.00 95.55           C  
ATOM   2396  HB1 ALA A 157      22.270  26.960 -13.969  1.00 95.55           H  
ATOM   2397  HB2 ALA A 157      23.727  27.484 -13.106  1.00 95.55           H  
ATOM   2398  HB3 ALA A 157      23.638  25.837 -13.771  1.00 95.55           H  
ATOM   2399  O   ALA A 157      22.373  27.922 -10.370  1.00 95.55           O  
ATOM   2400  N   ASP A 158      20.477  27.511 -11.530  1.00 95.30           N  
ATOM   2401  H   ASP A 158      20.070  26.966 -12.276  1.00 95.30           H  
ATOM   2402  CA  ASP A 158      19.641  28.563 -10.935  1.00 95.30           C  
ATOM   2403  HA  ASP A 158      20.276  29.239 -10.362  1.00 95.30           H  
ATOM   2404  C   ASP A 158      18.585  28.011  -9.955  1.00 95.30           C  
ATOM   2405  CB  ASP A 158      18.989  29.389 -12.059  1.00 95.30           C  
ATOM   2406  HB2 ASP A 158      18.384  30.180 -11.615  1.00 95.30           H  
ATOM   2407  HB3 ASP A 158      18.325  28.740 -12.629  1.00 95.30           H  
ATOM   2408  O   ASP A 158      17.670  28.730  -9.553  1.00 95.30           O  
ATOM   2409  CG  ASP A 158      19.997  30.050 -13.006  1.00 95.30           C  
ATOM   2410  OD1 ASP A 158      20.971  30.663 -12.514  1.00 95.30           O  
ATOM   2411  OD2 ASP A 158      19.775  29.961 -14.236  1.00 95.30           O  
ATOM   2412  N   PHE A 159      18.662  26.726  -9.586  1.00 97.54           N  
ATOM   2413  H   PHE A 159      19.486  26.198  -9.836  1.00 97.54           H  
ATOM   2414  CA  PHE A 159      17.703  26.124  -8.659  1.00 97.54           C  
ATOM   2415  HA  PHE A 159      16.710  26.500  -8.906  1.00 97.54           H  
ATOM   2416  C   PHE A 159      18.011  26.535  -7.212  1.00 97.54           C  
ATOM   2417  CB  PHE A 159      17.670  24.600  -8.833  1.00 97.54           C  
ATOM   2418  HB2 PHE A 159      17.485  24.371  -9.883  1.00 97.54           H  
ATOM   2419  HB3 PHE A 159      18.644  24.189  -8.569  1.00 97.54           H  
ATOM   2420  O   PHE A 159      19.117  26.317  -6.714  1.00 97.54           O  
ATOM   2421  CG  PHE A 159      16.600  23.924  -7.993  1.00 97.54           C  
ATOM   2422  CD1 PHE A 159      16.900  23.481  -6.692  1.00 97.54           C  
ATOM   2423  HD1 PHE A 159      17.893  23.622  -6.291  1.00 97.54           H  
ATOM   2424  CD2 PHE A 159      15.291  23.781  -8.490  1.00 97.54           C  
ATOM   2425  HD2 PHE A 159      15.046  24.142  -9.479  1.00 97.54           H  
ATOM   2426  CE1 PHE A 159      15.902  22.896  -5.893  1.00 97.54           C  
ATOM   2427  HE1 PHE A 159      16.128  22.585  -4.884  1.00 97.54           H  
ATOM   2428  CE2 PHE A 159      14.292  23.198  -7.690  1.00 97.54           C  
ATOM   2429  HE2 PHE A 159      13.280  23.105  -8.055  1.00 97.54           H  
ATOM   2430  CZ  PHE A 159      14.597  22.760  -6.390  1.00 97.54           C  
ATOM   2431  HZ  PHE A 159      13.822  22.337  -5.768  1.00 97.54           H  
ATOM   2432  N   ASP A 160      17.018  27.094  -6.518  1.00 95.36           N  
ATOM   2433  H   ASP A 160      16.131  27.253  -6.974  1.00 95.36           H  
ATOM   2434  CA  ASP A 160      17.128  27.450  -5.102  1.00 95.36           C  
ATOM   2435  HA  ASP A 160      18.152  27.762  -4.901  1.00 95.36           H  
ATOM   2436  C   ASP A 160      16.817  26.242  -4.206  1.00 95.36           C  
ATOM   2437  CB  ASP A 160      16.228  28.654  -4.782  1.00 95.36           C  
ATOM   2438  HB2 ASP A 160      16.504  29.483  -5.435  1.00 95.36           H  
ATOM   2439  HB3 ASP A 160      15.190  28.392  -4.985  1.00 95.36           H  
ATOM   2440  O   ASP A 160      15.665  25.821  -4.066  1.00 95.36           O  
ATOM   2441  CG  ASP A 160      16.363  29.115  -3.324  1.00 95.36           C  
ATOM   2442  OD1 ASP A 160      17.394  28.788  -2.690  1.00 95.36           O  
ATOM   2443  OD2 ASP A 160      15.437  29.809  -2.849  1.00 95.36           O  
ATOM   2444  N   PHE A 161      17.854  25.688  -3.576  1.00 96.18           N  
ATOM   2445  H   PHE A 161      18.758  26.113  -3.725  1.00 96.18           H  
ATOM   2446  CA  PHE A 161      17.743  24.607  -2.593  1.00 96.18           C  
ATOM   2447  HA  PHE A 161      16.958  23.925  -2.917  1.00 96.18           H  
ATOM   2448  C   PHE A 161      17.313  25.146  -1.220  1.00 96.18           C  
ATOM   2449  CB  PHE A 161      19.055  23.815  -2.524  1.00 96.18           C  
ATOM   2450  HB2 PHE A 161      19.868  24.494  -2.268  1.00 96.18           H  
ATOM   2451  HB3 PHE A 161      18.974  23.082  -1.721  1.00 96.18           H  
ATOM   2452  O   PHE A 161      18.049  25.039  -0.236  1.00 96.18           O  
ATOM   2453  CG  PHE A 161      19.405  23.069  -3.793  1.00 96.18           C  
ATOM   2454  CD1 PHE A 161      18.839  21.804  -4.039  1.00 96.18           C  
ATOM   2455  HD1 PHE A 161      18.141  21.380  -3.332  1.00 96.18           H  
ATOM   2456  CD2 PHE A 161      20.285  23.636  -4.733  1.00 96.18           C  
ATOM   2457  HD2 PHE A 161      20.687  24.626  -4.576  1.00 96.18           H  
ATOM   2458  CE1 PHE A 161      19.156  21.104  -5.215  1.00 96.18           C  
ATOM   2459  HE1 PHE A 161      18.696  20.146  -5.408  1.00 96.18           H  
ATOM   2460  CE2 PHE A 161      20.602  22.937  -5.910  1.00 96.18           C  
ATOM   2461  HE2 PHE A 161      21.247  23.392  -6.648  1.00 96.18           H  
ATOM   2462  CZ  PHE A 161      20.040  21.672  -6.150  1.00 96.18           C  
ATOM   2463  HZ  PHE A 161      20.263  21.158  -7.074  1.00 96.18           H  
ATOM   2464  N   CYS A 162      16.121  25.735  -1.164  1.00 95.23           N  
ATOM   2465  H   CYS A 162      15.599  25.820  -2.024  1.00 95.23           H  
ATOM   2466  CA  CYS A 162      15.526  26.273   0.055  1.00 95.23           C  
ATOM   2467  HA  CYS A 162      16.281  26.884   0.550  1.00 95.23           H  
ATOM   2468  C   CYS A 162      15.118  25.170   1.051  1.00 95.23           C  
ATOM   2469  CB  CYS A 162      14.366  27.197  -0.347  1.00 95.23           C  
ATOM   2470  HB2 CYS A 162      14.757  27.969  -1.011  1.00 95.23           H  
ATOM   2471  HB3 CYS A 162      13.951  27.684   0.535  1.00 95.23           H  
ATOM   2472  O   CYS A 162      15.130  23.975   0.742  1.00 95.23           O  
ATOM   2473  SG  CYS A 162      13.052  26.285  -1.211  1.00 95.23           S  
ATOM   2474  HG  CYS A 162      12.814  27.240  -2.114  1.00 95.23           H  
ATOM   2475  N   ASP A 163      14.748  25.552   2.275  1.00 94.05           N  
ATOM   2476  H   ASP A 163      14.767  26.532   2.521  1.00 94.05           H  
ATOM   2477  CA  ASP A 163      14.320  24.584   3.286  1.00 94.05           C  
ATOM   2478  HA  ASP A 163      15.158  23.914   3.479  1.00 94.05           H  
ATOM   2479  C   ASP A 163      13.147  23.726   2.779  1.00 94.05           C  
ATOM   2480  CB  ASP A 163      13.956  25.278   4.608  1.00 94.05           C  
ATOM   2481  HB2 ASP A 163      13.263  26.093   4.405  1.00 94.05           H  
ATOM   2482  HB3 ASP A 163      13.445  24.557   5.246  1.00 94.05           H  
ATOM   2483  O   ASP A 163      12.164  24.221   2.223  1.00 94.05           O  
ATOM   2484  CG  ASP A 163      15.167  25.807   5.387  1.00 94.05           C  
ATOM   2485  OD1 ASP A 163      16.270  25.236   5.233  1.00 94.05           O  
ATOM   2486  OD2 ASP A 163      14.962  26.753   6.179  1.00 94.05           O  
ATOM   2487  N   ASN A 164      13.255  22.412   2.991  1.00 94.39           N  
ATOM   2488  H   ASN A 164      14.079  22.088   3.477  1.00 94.39           H  
ATOM   2489  CA  ASN A 164      12.270  21.412   2.569  1.00 94.39           C  
ATOM   2490  HA  ASN A 164      12.704  20.436   2.786  1.00 94.39           H  
ATOM   2491  C   ASN A 164      11.971  21.392   1.056  1.00 94.39           C  
ATOM   2492  CB  ASN A 164      10.993  21.524   3.424  1.00 94.39           C  
ATOM   2493  HB2 ASN A 164      10.351  20.663   3.239  1.00 94.39           H  
ATOM   2494  HB3 ASN A 164      10.440  22.414   3.126  1.00 94.39           H  
ATOM   2495  O   ASN A 164      10.914  20.901   0.672  1.00 94.39           O  
ATOM   2496  CG  ASN A 164      11.276  21.571   4.909  1.00 94.39           C  
ATOM   2497  ND2 ASN A 164      10.730  22.542   5.603  1.00 94.39           N  
ATOM   2498 HD21 ASN A 164      10.177  23.234   5.119  1.00 94.39           H  
ATOM   2499 HD22 ASN A 164      10.994  22.607   6.576  1.00 94.39           H  
ATOM   2500  OD1 ASN A 164      12.016  20.771   5.461  1.00 94.39           O  
ATOM   2501  N   TRP A 165      12.885  21.850   0.187  1.00 96.81           N  
ATOM   2502  H   TRP A 165      13.681  22.360   0.544  1.00 96.81           H  
ATOM   2503  CA  TRP A 165      12.745  21.769  -1.283  1.00 96.81           C  
ATOM   2504  HA  TRP A 165      11.972  22.467  -1.605  1.00 96.81           H  
ATOM   2505  C   TRP A 165      12.345  20.371  -1.797  1.00 96.81           C  
ATOM   2506  CB  TRP A 165      14.077  22.185  -1.933  1.00 96.81           C  
ATOM   2507  HB2 TRP A 165      14.344  23.187  -1.596  1.00 96.81           H  
ATOM   2508  HB3 TRP A 165      13.920  22.251  -3.009  1.00 96.81           H  
ATOM   2509  O   TRP A 165      11.749  20.223  -2.858  1.00 96.81           O  
ATOM   2510  CG  TRP A 165      15.241  21.256  -1.717  1.00 96.81           C  
ATOM   2511  CD1 TRP A 165      16.228  21.395  -0.801  1.00 96.81           C  
ATOM   2512  HD1 TRP A 165      16.323  22.221  -0.112  1.00 96.81           H  
ATOM   2513  CD2 TRP A 165      15.570  20.044  -2.462  1.00 96.81           C  
ATOM   2514  CE2 TRP A 165      16.752  19.473  -1.901  1.00 96.81           C  
ATOM   2515  CE3 TRP A 165      14.990  19.370  -3.559  1.00 96.81           C  
ATOM   2516  HE3 TRP A 165      14.107  19.783  -4.024  1.00 96.81           H  
ATOM   2517  NE1 TRP A 165      17.121  20.348  -0.904  1.00 96.81           N  
ATOM   2518  HE1 TRP A 165      17.975  20.297  -0.368  1.00 96.81           H  
ATOM   2519  CH2 TRP A 165      16.707  17.636  -3.470  1.00 96.81           C  
ATOM   2520  HH2 TRP A 165      17.130  16.725  -3.867  1.00 96.81           H  
ATOM   2521  CZ2 TRP A 165      17.319  18.288  -2.387  1.00 96.81           C  
ATOM   2522  HZ2 TRP A 165      18.217  17.891  -1.939  1.00 96.81           H  
ATOM   2523  CZ3 TRP A 165      15.546  18.175  -4.050  1.00 96.81           C  
ATOM   2524  HZ3 TRP A 165      15.083  17.676  -4.888  1.00 96.81           H  
ATOM   2525  N   TYR A 166      12.679  19.327  -1.039  1.00 95.85           N  
ATOM   2526  H   TYR A 166      13.175  19.531  -0.183  1.00 95.85           H  
ATOM   2527  CA  TYR A 166      12.420  17.925  -1.351  1.00 95.85           C  
ATOM   2528  HA  TYR A 166      12.461  17.796  -2.432  1.00 95.85           H  
ATOM   2529  C   TYR A 166      11.047  17.411  -0.885  1.00 95.85           C  
ATOM   2530  CB  TYR A 166      13.550  17.098  -0.722  1.00 95.85           C  
ATOM   2531  HB2 TYR A 166      14.481  17.336  -1.236  1.00 95.85           H  
ATOM   2532  HB3 TYR A 166      13.357  16.038  -0.890  1.00 95.85           H  
ATOM   2533  O   TYR A 166      10.727  16.252  -1.169  1.00 95.85           O  
ATOM   2534  CG  TYR A 166      13.733  17.343   0.768  1.00 95.85           C  
ATOM   2535  CD1 TYR A 166      14.752  18.205   1.218  1.00 95.85           C  
ATOM   2536  HD1 TYR A 166      15.412  18.674   0.503  1.00 95.85           H  
ATOM   2537  CD2 TYR A 166      12.860  16.748   1.697  1.00 95.85           C  
ATOM   2538  HD2 TYR A 166      12.076  16.091   1.352  1.00 95.85           H  
ATOM   2539  CE1 TYR A 166      14.911  18.460   2.594  1.00 95.85           C  
ATOM   2540  HE1 TYR A 166      15.697  19.119   2.933  1.00 95.85           H  
ATOM   2541  CE2 TYR A 166      13.013  17.001   3.073  1.00 95.85           C  
ATOM   2542  HE2 TYR A 166      12.342  16.559   3.794  1.00 95.85           H  
ATOM   2543  OH  TYR A 166      14.193  18.069   4.856  1.00 95.85           O  
ATOM   2544  HH  TYR A 166      14.783  18.806   5.033  1.00 95.85           H  
ATOM   2545  CZ  TYR A 166      14.044  17.848   3.525  1.00 95.85           C  
ATOM   2546  N   ASP A 167      10.262  18.198  -0.142  1.00 94.75           N  
ATOM   2547  H   ASP A 167      10.534  19.159   0.004  1.00 94.75           H  
ATOM   2548  CA  ASP A 167       9.005  17.764   0.475  1.00 94.75           C  
ATOM   2549  HA  ASP A 167       9.063  16.685   0.613  1.00 94.75           H  
ATOM   2550  C   ASP A 167       7.782  18.121  -0.400  1.00 94.75           C  
ATOM   2551  CB  ASP A 167       8.881  18.340   1.890  1.00 94.75           C  
ATOM   2552  HB2 ASP A 167       8.837  19.427   1.818  1.00 94.75           H  
ATOM   2553  HB3 ASP A 167       9.777  18.075   2.452  1.00 94.75           H  
ATOM   2554  O   ASP A 167       7.419  19.294  -0.513  1.00 94.75           O  
ATOM   2555  CG  ASP A 167       7.653  17.836   2.668  1.00 94.75           C  
ATOM   2556  OD1 ASP A 167       6.701  17.285   2.066  1.00 94.75           O  
ATOM   2557  OD2 ASP A 167       7.622  18.057   3.897  1.00 94.75           O  
ATOM   2558  N   PRO A 168       7.083  17.122  -0.971  1.00 92.85           N  
ATOM   2559  CA  PRO A 168       5.927  17.340  -1.845  1.00 92.85           C  
ATOM   2560  HA  PRO A 168       6.195  18.039  -2.638  1.00 92.85           H  
ATOM   2561  C   PRO A 168       4.674  17.881  -1.140  1.00 92.85           C  
ATOM   2562  CB  PRO A 168       5.634  15.966  -2.453  1.00 92.85           C  
ATOM   2563  HB2 PRO A 168       6.222  15.832  -3.361  1.00 92.85           H  
ATOM   2564  HB3 PRO A 168       4.576  15.817  -2.669  1.00 92.85           H  
ATOM   2565  O   PRO A 168       3.708  18.219  -1.826  1.00 92.85           O  
ATOM   2566  CG  PRO A 168       6.125  15.005  -1.380  1.00 92.85           C  
ATOM   2567  HG2 PRO A 168       6.378  14.031  -1.798  1.00 92.85           H  
ATOM   2568  HG3 PRO A 168       5.374  14.933  -0.593  1.00 92.85           H  
ATOM   2569  CD  PRO A 168       7.349  15.700  -0.820  1.00 92.85           C  
ATOM   2570  HD2 PRO A 168       7.470  15.419   0.226  1.00 92.85           H  
ATOM   2571  HD3 PRO A 168       8.230  15.429  -1.401  1.00 92.85           H  
ATOM   2572  N   ILE A 169       4.633  17.910   0.197  1.00 90.75           N  
ATOM   2573  H   ILE A 169       5.455  17.617   0.705  1.00 90.75           H  
ATOM   2574  CA  ILE A 169       3.492  18.421   0.971  1.00 90.75           C  
ATOM   2575  HA  ILE A 169       2.617  18.490   0.324  1.00 90.75           H  
ATOM   2576  C   ILE A 169       3.767  19.836   1.470  1.00 90.75           C  
ATOM   2577  CB  ILE A 169       3.138  17.465   2.138  1.00 90.75           C  
ATOM   2578  HB  ILE A 169       4.035  17.292   2.733  1.00 90.75           H  
ATOM   2579  O   ILE A 169       2.888  20.693   1.373  1.00 90.75           O  
ATOM   2580  CG1 ILE A 169       2.648  16.111   1.574  1.00 90.75           C  
ATOM   2581 HG12 ILE A 169       3.435  15.676   0.957  1.00 90.75           H  
ATOM   2582 HG13 ILE A 169       1.781  16.282   0.937  1.00 90.75           H  
ATOM   2583  CG2 ILE A 169       2.063  18.082   3.062  1.00 90.75           C  
ATOM   2584 HG21 ILE A 169       1.867  17.428   3.911  1.00 90.75           H  
ATOM   2585 HG22 ILE A 169       1.146  18.251   2.497  1.00 90.75           H  
ATOM   2586 HG23 ILE A 169       2.409  19.031   3.474  1.00 90.75           H  
ATOM   2587  CD1 ILE A 169       2.273  15.069   2.637  1.00 90.75           C  
ATOM   2588 HD11 ILE A 169       3.123  14.877   3.291  1.00 90.75           H  
ATOM   2589 HD12 ILE A 169       1.983  14.145   2.136  1.00 90.75           H  
ATOM   2590 HD13 ILE A 169       1.416  15.400   3.224  1.00 90.75           H  
ATOM   2591  N   THR A 170       4.946  20.079   2.048  1.00 91.30           N  
ATOM   2592  H   THR A 170       5.634  19.341   2.091  1.00 91.30           H  
ATOM   2593  CA  THR A 170       5.256  21.382   2.658  1.00 91.30           C  
ATOM   2594  HA  THR A 170       4.325  21.821   3.018  1.00 91.30           H  
ATOM   2595  C   THR A 170       5.817  22.397   1.666  1.00 91.30           C  
ATOM   2596  CB  THR A 170       6.170  21.262   3.885  1.00 91.30           C  
ATOM   2597  HB  THR A 170       6.323  22.263   4.290  1.00 91.30           H  
ATOM   2598  O   THR A 170       5.619  23.592   1.874  1.00 91.30           O  
ATOM   2599  CG2 THR A 170       5.566  20.392   4.987  1.00 91.30           C  
ATOM   2600 HG21 THR A 170       5.453  19.364   4.640  1.00 91.30           H  
ATOM   2601 HG22 THR A 170       4.591  20.788   5.272  1.00 91.30           H  
ATOM   2602 HG23 THR A 170       6.227  20.402   5.853  1.00 91.30           H  
ATOM   2603  OG1 THR A 170       7.425  20.730   3.560  1.00 91.30           O  
ATOM   2604  HG1 THR A 170       7.446  19.802   3.805  1.00 91.30           H  
ATOM   2605  N   ASN A 171       6.451  21.945   0.578  1.00 94.59           N  
ATOM   2606  H   ASN A 171       6.625  20.954   0.485  1.00 94.59           H  
ATOM   2607  CA  ASN A 171       6.978  22.802  -0.485  1.00 94.59           C  
ATOM   2608  HA  ASN A 171       6.430  23.744  -0.488  1.00 94.59           H  
ATOM   2609  C   ASN A 171       6.783  22.159  -1.882  1.00 94.59           C  
ATOM   2610  CB  ASN A 171       8.441  23.123  -0.149  1.00 94.59           C  
ATOM   2611  HB2 ASN A 171       9.051  22.235  -0.318  1.00 94.59           H  
ATOM   2612  HB3 ASN A 171       8.522  23.402   0.901  1.00 94.59           H  
ATOM   2613  O   ASN A 171       7.759  21.831  -2.566  1.00 94.59           O  
ATOM   2614  CG  ASN A 171       9.008  24.261  -0.975  1.00 94.59           C  
ATOM   2615  ND2 ASN A 171      10.193  24.708  -0.628  1.00 94.59           N  
ATOM   2616 HD21 ASN A 171      10.690  24.314   0.158  1.00 94.59           H  
ATOM   2617 HD22 ASN A 171      10.600  25.452  -1.176  1.00 94.59           H  
ATOM   2618  OD1 ASN A 171       8.408  24.769  -1.911  1.00 94.59           O  
ATOM   2619  N   PRO A 172       5.520  21.948  -2.313  1.00 92.99           N  
ATOM   2620  CA  PRO A 172       5.208  21.253  -3.563  1.00 92.99           C  
ATOM   2621  HA  PRO A 172       5.586  20.231  -3.516  1.00 92.99           H  
ATOM   2622  C   PRO A 172       5.816  21.928  -4.798  1.00 92.99           C  
ATOM   2623  CB  PRO A 172       3.677  21.221  -3.650  1.00 92.99           C  
ATOM   2624  HB2 PRO A 172       3.320  21.337  -4.673  1.00 92.99           H  
ATOM   2625  HB3 PRO A 172       3.304  20.287  -3.230  1.00 92.99           H  
ATOM   2626  O   PRO A 172       6.271  21.224  -5.693  1.00 92.99           O  
ATOM   2627  CG  PRO A 172       3.232  22.384  -2.767  1.00 92.99           C  
ATOM   2628  HG2 PRO A 172       2.233  22.227  -2.361  1.00 92.99           H  
ATOM   2629  HG3 PRO A 172       3.275  23.314  -3.334  1.00 92.99           H  
ATOM   2630  CD  PRO A 172       4.293  22.400  -1.671  1.00 92.99           C  
ATOM   2631  HD2 PRO A 172       4.018  21.699  -0.883  1.00 92.99           H  
ATOM   2632  HD3 PRO A 172       4.391  23.407  -1.265  1.00 92.99           H  
ATOM   2633  N   ASP A 173       5.880  23.261  -4.836  1.00 95.07           N  
ATOM   2634  H   ASP A 173       5.451  23.791  -4.091  1.00 95.07           H  
ATOM   2635  CA  ASP A 173       6.364  24.005  -6.005  1.00 95.07           C  
ATOM   2636  HA  ASP A 173       5.815  23.674  -6.887  1.00 95.07           H  
ATOM   2637  C   ASP A 173       7.857  23.761  -6.267  1.00 95.07           C  
ATOM   2638  CB  ASP A 173       6.114  25.511  -5.815  1.00 95.07           C  
ATOM   2639  HB2 ASP A 173       6.557  26.044  -6.656  1.00 95.07           H  
ATOM   2640  HB3 ASP A 173       6.619  25.841  -4.907  1.00 95.07           H  
ATOM   2641  O   ASP A 173       8.251  23.449  -7.391  1.00 95.07           O  
ATOM   2642  CG  ASP A 173       4.633  25.897  -5.737  1.00 95.07           C  
ATOM   2643  OD1 ASP A 173       3.799  25.176  -6.324  1.00 95.07           O  
ATOM   2644  OD2 ASP A 173       4.350  26.923  -5.080  1.00 95.07           O  
ATOM   2645  N   SER A 174       8.695  23.862  -5.226  1.00 96.93           N  
ATOM   2646  H   SER A 174       8.310  24.083  -4.319  1.00 96.93           H  
ATOM   2647  CA  SER A 174      10.135  23.588  -5.341  1.00 96.93           C  
ATOM   2648  HA  SER A 174      10.544  24.180  -6.160  1.00 96.93           H  
ATOM   2649  C   SER A 174      10.393  22.112  -5.653  1.00 96.93           C  
ATOM   2650  CB  SER A 174      10.844  23.993  -4.047  1.00 96.93           C  
ATOM   2651  HB2 SER A 174      10.493  23.355  -3.237  1.00 96.93           H  
ATOM   2652  HB3 SER A 174      10.607  25.030  -3.807  1.00 96.93           H  
ATOM   2653  O   SER A 174      11.192  21.792  -6.538  1.00 96.93           O  
ATOM   2654  OG  SER A 174      12.244  23.849  -4.175  1.00 96.93           O  
ATOM   2655  HG  SER A 174      12.644  24.677  -4.452  1.00 96.93           H  
ATOM   2656  N   HIS A 175       9.647  21.216  -4.998  1.00 96.44           N  
ATOM   2657  H   HIS A 175       9.013  21.544  -4.283  1.00 96.44           H  
ATOM   2658  CA  HIS A 175       9.699  19.781  -5.258  1.00 96.44           C  
ATOM   2659  HA  HIS A 175      10.709  19.423  -5.061  1.00 96.44           H  
ATOM   2660  C   HIS A 175       9.379  19.461  -6.727  1.00 96.44           C  
ATOM   2661  CB  HIS A 175       8.729  19.083  -4.291  1.00 96.44           C  
ATOM   2662  HB2 HIS A 175       7.768  19.597  -4.310  1.00 96.44           H  
ATOM   2663  HB3 HIS A 175       9.121  19.160  -3.277  1.00 96.44           H  
ATOM   2664  O   HIS A 175      10.119  18.729  -7.388  1.00 96.44           O  
ATOM   2665  CG  HIS A 175       8.478  17.637  -4.625  1.00 96.44           C  
ATOM   2666  CD2 HIS A 175       9.094  16.548  -4.080  1.00 96.44           C  
ATOM   2667  HD2 HIS A 175       9.866  16.587  -3.326  1.00 96.44           H  
ATOM   2668  ND1 HIS A 175       7.608  17.171  -5.580  1.00 96.44           N  
ATOM   2669  HD1 HIS A 175       7.052  17.735  -6.207  1.00 96.44           H  
ATOM   2670  CE1 HIS A 175       7.704  15.838  -5.617  1.00 96.44           C  
ATOM   2671  HE1 HIS A 175       7.144  15.214  -6.296  1.00 96.44           H  
ATOM   2672  NE2 HIS A 175       8.589  15.396  -4.704  1.00 96.44           N  
ATOM   2673  N   ASP A 176       8.297  20.021  -7.264  1.00 95.14           N  
ATOM   2674  H   ASP A 176       7.718  20.611  -6.685  1.00 95.14           H  
ATOM   2675  CA  ASP A 176       7.849  19.746  -8.630  1.00 95.14           C  
ATOM   2676  HA  ASP A 176       7.901  18.672  -8.807  1.00 95.14           H  
ATOM   2677  C   ASP A 176       8.772  20.374  -9.665  1.00 95.14           C  
ATOM   2678  CB  ASP A 176       6.385  20.194  -8.795  1.00 95.14           C  
ATOM   2679  HB2 ASP A 176       6.107  20.115  -9.846  1.00 95.14           H  
ATOM   2680  HB3 ASP A 176       6.275  21.233  -8.483  1.00 95.14           H  
ATOM   2681  O   ASP A 176       9.087  19.739 -10.677  1.00 95.14           O  
ATOM   2682  CG  ASP A 176       5.458  19.293  -7.979  1.00 95.14           C  
ATOM   2683  OD1 ASP A 176       5.921  18.213  -7.545  1.00 95.14           O  
ATOM   2684  OD2 ASP A 176       4.253  19.566  -7.802  1.00 95.14           O  
ATOM   2685  N   LEU A 177       9.292  21.569  -9.377  1.00 97.32           N  
ATOM   2686  H   LEU A 177       8.979  22.047  -8.544  1.00 97.32           H  
ATOM   2687  CA  LEU A 177      10.316  22.193 -10.198  1.00 97.32           C  
ATOM   2688  HA  LEU A 177       9.906  22.298 -11.202  1.00 97.32           H  
ATOM   2689  C   LEU A 177      11.564  21.305 -10.285  1.00 97.32           C  
ATOM   2690  CB  LEU A 177      10.627  23.595  -9.655  1.00 97.32           C  
ATOM   2691  HB2 LEU A 177       9.708  24.181  -9.657  1.00 97.32           H  
ATOM   2692  HB3 LEU A 177      10.964  23.508  -8.622  1.00 97.32           H  
ATOM   2693  O   LEU A 177      12.016  21.033 -11.398  1.00 97.32           O  
ATOM   2694  CG  LEU A 177      11.698  24.343 -10.469  1.00 97.32           C  
ATOM   2695  HG  LEU A 177      12.631  23.781 -10.449  1.00 97.32           H  
ATOM   2696  CD1 LEU A 177      11.286  24.559 -11.928  1.00 97.32           C  
ATOM   2697 HD11 LEU A 177      10.319  25.060 -11.971  1.00 97.32           H  
ATOM   2698 HD12 LEU A 177      12.034  25.170 -12.432  1.00 97.32           H  
ATOM   2699 HD13 LEU A 177      11.225  23.604 -12.449  1.00 97.32           H  
ATOM   2700  CD2 LEU A 177      11.957  25.707  -9.834  1.00 97.32           C  
ATOM   2701 HD21 LEU A 177      12.742  26.229 -10.382  1.00 97.32           H  
ATOM   2702 HD22 LEU A 177      11.046  26.305  -9.845  1.00 97.32           H  
ATOM   2703 HD23 LEU A 177      12.284  25.575  -8.803  1.00 97.32           H  
ATOM   2704  N   PHE A 178      12.072  20.791  -9.158  1.00 97.99           N  
ATOM   2705  H   PHE A 178      11.637  21.033  -8.279  1.00 97.99           H  
ATOM   2706  CA  PHE A 178      13.261  19.931  -9.131  1.00 97.99           C  
ATOM   2707  HA  PHE A 178      14.116  20.524  -9.458  1.00 97.99           H  
ATOM   2708  C   PHE A 178      13.121  18.738 -10.085  1.00 97.99           C  
ATOM   2709  CB  PHE A 178      13.521  19.435  -7.697  1.00 97.99           C  
ATOM   2710  HB2 PHE A 178      12.636  18.920  -7.324  1.00 97.99           H  
ATOM   2711  HB3 PHE A 178      13.686  20.294  -7.047  1.00 97.99           H  
ATOM   2712  O   PHE A 178      13.977  18.492 -10.939  1.00 97.99           O  
ATOM   2713  CG  PHE A 178      14.705  18.491  -7.577  1.00 97.99           C  
ATOM   2714  CD1 PHE A 178      14.531  17.104  -7.757  1.00 97.99           C  
ATOM   2715  HD1 PHE A 178      13.545  16.708  -7.948  1.00 97.99           H  
ATOM   2716  CD2 PHE A 178      15.986  18.997  -7.297  1.00 97.99           C  
ATOM   2717  HD2 PHE A 178      16.125  20.057  -7.139  1.00 97.99           H  
ATOM   2718  CE1 PHE A 178      15.633  16.233  -7.692  1.00 97.99           C  
ATOM   2719  HE1 PHE A 178      15.489  15.173  -7.838  1.00 97.99           H  
ATOM   2720  CE2 PHE A 178      17.089  18.128  -7.232  1.00 97.99           C  
ATOM   2721  HE2 PHE A 178      18.069  18.529  -7.024  1.00 97.99           H  
ATOM   2722  CZ  PHE A 178      16.917  16.747  -7.436  1.00 97.99           C  
ATOM   2723  HZ  PHE A 178      17.769  16.086  -7.385  1.00 97.99           H  
ATOM   2724  N   TYR A 179      12.013  18.006  -9.977  1.00 96.89           N  
ATOM   2725  H   TYR A 179      11.336  18.260  -9.272  1.00 96.89           H  
ATOM   2726  CA  TYR A 179      11.796  16.811 -10.787  1.00 96.89           C  
ATOM   2727  HA  TYR A 179      12.733  16.255 -10.829  1.00 96.89           H  
ATOM   2728  C   TYR A 179      11.439  17.130 -12.246  1.00 96.89           C  
ATOM   2729  CB  TYR A 179      10.765  15.924 -10.088  1.00 96.89           C  
ATOM   2730  HB2 TYR A 179      10.460  15.135 -10.774  1.00 96.89           H  
ATOM   2731  HB3 TYR A 179       9.880  16.512  -9.845  1.00 96.89           H  
ATOM   2732  O   TYR A 179      11.800  16.360 -13.139  1.00 96.89           O  
ATOM   2733  CG  TYR A 179      11.303  15.242  -8.845  1.00 96.89           C  
ATOM   2734  CD1 TYR A 179      12.318  14.271  -8.958  1.00 96.89           C  
ATOM   2735  HD1 TYR A 179      12.733  14.041  -9.929  1.00 96.89           H  
ATOM   2736  CD2 TYR A 179      10.802  15.573  -7.574  1.00 96.89           C  
ATOM   2737  HD2 TYR A 179      10.034  16.326  -7.473  1.00 96.89           H  
ATOM   2738  CE1 TYR A 179      12.809  13.611  -7.816  1.00 96.89           C  
ATOM   2739  HE1 TYR A 179      13.582  12.861  -7.900  1.00 96.89           H  
ATOM   2740  CE2 TYR A 179      11.328  14.954  -6.426  1.00 96.89           C  
ATOM   2741  HE2 TYR A 179      10.993  15.257  -5.445  1.00 96.89           H  
ATOM   2742  OH  TYR A 179      12.798  13.339  -5.438  1.00 96.89           O  
ATOM   2743  HH  TYR A 179      12.455  13.716  -4.625  1.00 96.89           H  
ATOM   2744  CZ  TYR A 179      12.317  13.960  -6.544  1.00 96.89           C  
ATOM   2745  N   SER A 180      10.822  18.286 -12.519  1.00 96.32           N  
ATOM   2746  H   SER A 180      10.497  18.856 -11.752  1.00 96.32           H  
ATOM   2747  CA  SER A 180      10.598  18.757 -13.892  1.00 96.32           C  
ATOM   2748  HA  SER A 180      10.118  17.950 -14.448  1.00 96.32           H  
ATOM   2749  C   SER A 180      11.905  19.090 -14.623  1.00 96.32           C  
ATOM   2750  CB  SER A 180       9.641  19.954 -13.908  1.00 96.32           C  
ATOM   2751  HB2 SER A 180       8.793  19.754 -13.253  1.00 96.32           H  
ATOM   2752  HB3 SER A 180       9.263  20.081 -14.923  1.00 96.32           H  
ATOM   2753  O   SER A 180      12.049  18.748 -15.797  1.00 96.32           O  
ATOM   2754  OG  SER A 180      10.271  21.158 -13.520  1.00 96.32           O  
ATOM   2755  HG  SER A 180      10.719  21.033 -12.680  1.00 96.32           H  
ATOM   2756  N   LEU A 181      12.889  19.674 -13.924  1.00 97.82           N  
ATOM   2757  H   LEU A 181      12.699  19.952 -12.972  1.00 97.82           H  
ATOM   2758  CA  LEU A 181      14.217  19.968 -14.473  1.00 97.82           C  
ATOM   2759  HA  LEU A 181      14.105  20.495 -15.420  1.00 97.82           H  
ATOM   2760  C   LEU A 181      14.997  18.682 -14.777  1.00 97.82           C  
ATOM   2761  CB  LEU A 181      14.998  20.855 -13.482  1.00 97.82           C  
ATOM   2762  HB2 LEU A 181      16.040  20.904 -13.798  1.00 97.82           H  
ATOM   2763  HB3 LEU A 181      14.980  20.379 -12.501  1.00 97.82           H  
ATOM   2764  O   LEU A 181      15.708  18.605 -15.778  1.00 97.82           O  
ATOM   2765  CG  LEU A 181      14.469  22.295 -13.346  1.00 97.82           C  
ATOM   2766  HG  LEU A 181      13.399  22.280 -13.138  1.00 97.82           H  
ATOM   2767  CD1 LEU A 181      15.178  22.991 -12.185  1.00 97.82           C  
ATOM   2768 HD11 LEU A 181      14.992  22.439 -11.264  1.00 97.82           H  
ATOM   2769 HD12 LEU A 181      16.252  23.028 -12.370  1.00 97.82           H  
ATOM   2770 HD13 LEU A 181      14.797  24.006 -12.073  1.00 97.82           H  
ATOM   2771  CD2 LEU A 181      14.696  23.115 -14.618  1.00 97.82           C  
ATOM   2772 HD21 LEU A 181      15.758  23.129 -14.863  1.00 97.82           H  
ATOM   2773 HD22 LEU A 181      14.357  24.138 -14.454  1.00 97.82           H  
ATOM   2774 HD23 LEU A 181      14.129  22.692 -15.447  1.00 97.82           H  
ATOM   2775  N   LEU A 182      14.824  17.645 -13.953  1.00 97.80           N  
ATOM   2776  H   LEU A 182      14.266  17.797 -13.125  1.00 97.80           H  
ATOM   2777  CA  LEU A 182      15.493  16.355 -14.127  1.00 97.80           C  
ATOM   2778  HA  LEU A 182      16.537  16.562 -14.362  1.00 97.80           H  
ATOM   2779  C   LEU A 182      14.913  15.510 -15.279  1.00 97.80           C  
ATOM   2780  CB  LEU A 182      15.411  15.617 -12.779  1.00 97.80           C  
ATOM   2781  HB2 LEU A 182      14.367  15.374 -12.581  1.00 97.80           H  
ATOM   2782  HB3 LEU A 182      15.746  16.288 -11.988  1.00 97.80           H  
ATOM   2783  O   LEU A 182      15.627  14.696 -15.879  1.00 97.80           O  
ATOM   2784  CG  LEU A 182      16.240  14.327 -12.693  1.00 97.80           C  
ATOM   2785  HG  LEU A 182      15.855  13.604 -13.412  1.00 97.80           H  
ATOM   2786  CD1 LEU A 182      17.732  14.552 -12.963  1.00 97.80           C  
ATOM   2787 HD11 LEU A 182      17.882  14.868 -13.995  1.00 97.80           H  
ATOM   2788 HD12 LEU A 182      18.282  13.625 -12.801  1.00 97.80           H  
ATOM   2789 HD13 LEU A 182      18.116  15.322 -12.293  1.00 97.80           H  
ATOM   2790  CD2 LEU A 182      16.088  13.731 -11.294  1.00 97.80           C  
ATOM   2791 HD21 LEU A 182      16.517  14.404 -10.552  1.00 97.80           H  
ATOM   2792 HD22 LEU A 182      15.031  13.588 -11.070  1.00 97.80           H  
ATOM   2793 HD23 LEU A 182      16.585  12.762 -11.245  1.00 97.80           H  
ATOM   2794  N   ALA A 183      13.631  15.689 -15.609  1.00 97.11           N  
ATOM   2795  H   ALA A 183      13.100  16.365 -15.078  1.00 97.11           H  
ATOM   2796  CA  ALA A 183      12.896  14.828 -16.537  1.00 97.11           C  
ATOM   2797  HA  ALA A 183      12.874  13.835 -16.089  1.00 97.11           H  
ATOM   2798  C   ALA A 183      13.549  14.663 -17.931  1.00 97.11           C  
ATOM   2799  CB  ALA A 183      11.440  15.313 -16.625  1.00 97.11           C  
ATOM   2800  HB1 ALA A 183      11.369  16.307 -17.068  1.00 97.11           H  
ATOM   2801  HB2 ALA A 183      11.000  15.365 -15.629  1.00 97.11           H  
ATOM   2802  HB3 ALA A 183      10.855  14.622 -17.231  1.00 97.11           H  
ATOM   2803  O   ALA A 183      13.715  13.515 -18.367  1.00 97.11           O  
ATOM   2804  N   PRO A 184      14.001  15.729 -18.631  1.00 97.13           N  
ATOM   2805  CA  PRO A 184      14.604  15.592 -19.960  1.00 97.13           C  
ATOM   2806  HA  PRO A 184      13.875  15.133 -20.628  1.00 97.13           H  
ATOM   2807  C   PRO A 184      15.882  14.747 -19.951  1.00 97.13           C  
ATOM   2808  CB  PRO A 184      14.901  17.023 -20.431  1.00 97.13           C  
ATOM   2809  HB2 PRO A 184      14.732  17.136 -21.502  1.00 97.13           H  
ATOM   2810  HB3 PRO A 184      15.924  17.301 -20.178  1.00 97.13           H  
ATOM   2811  O   PRO A 184      16.151  13.994 -20.893  1.00 97.13           O  
ATOM   2812  CG  PRO A 184      13.937  17.883 -19.618  1.00 97.13           C  
ATOM   2813  HG2 PRO A 184      14.300  18.904 -19.500  1.00 97.13           H  
ATOM   2814  HG3 PRO A 184      12.949  17.873 -20.077  1.00 97.13           H  
ATOM   2815  CD  PRO A 184      13.893  17.142 -18.289  1.00 97.13           C  
ATOM   2816  HD2 PRO A 184      12.973  17.391 -17.761  1.00 97.13           H  
ATOM   2817  HD3 PRO A 184      14.755  17.428 -17.686  1.00 97.13           H  
ATOM   2818  N   ARG A 185      16.665  14.834 -18.869  1.00 97.34           N  
ATOM   2819  H   ARG A 185      16.360  15.423 -18.107  1.00 97.34           H  
ATOM   2820  CA  ARG A 185      17.894  14.053 -18.703  1.00 97.34           C  
ATOM   2821  HA  ARG A 185      18.497  14.159 -19.605  1.00 97.34           H  
ATOM   2822  C   ARG A 185      17.593  12.568 -18.546  1.00 97.34           C  
ATOM   2823  CB  ARG A 185      18.683  14.611 -17.514  1.00 97.34           C  
ATOM   2824  HB2 ARG A 185      18.890  15.664 -17.708  1.00 97.34           H  
ATOM   2825  HB3 ARG A 185      18.087  14.544 -16.603  1.00 97.34           H  
ATOM   2826  O   ARG A 185      18.243  11.750 -19.198  1.00 97.34           O  
ATOM   2827  CG  ARG A 185      19.998  13.847 -17.300  1.00 97.34           C  
ATOM   2828  HG2 ARG A 185      19.781  12.832 -16.968  1.00 97.34           H  
ATOM   2829  HG3 ARG A 185      20.550  13.795 -18.239  1.00 97.34           H  
ATOM   2830  CD  ARG A 185      20.856  14.525 -16.230  1.00 97.34           C  
ATOM   2831  HD2 ARG A 185      20.268  14.616 -15.316  1.00 97.34           H  
ATOM   2832  HD3 ARG A 185      21.726  13.909 -16.001  1.00 97.34           H  
ATOM   2833  NE  ARG A 185      21.283  15.863 -16.647  1.00 97.34           N  
ATOM   2834  HE  ARG A 185      20.801  16.631 -16.200  1.00 97.34           H  
ATOM   2835  NH1 ARG A 185      22.901  15.316 -18.146  1.00 97.34           N  
ATOM   2836 HH11 ARG A 185      23.715  15.557 -18.694  1.00 97.34           H  
ATOM   2837 HH12 ARG A 185      22.749  14.351 -17.890  1.00 97.34           H  
ATOM   2838  NH2 ARG A 185      22.379  17.472 -17.794  1.00 97.34           N  
ATOM   2839 HH21 ARG A 185      21.825  18.151 -17.291  1.00 97.34           H  
ATOM   2840 HH22 ARG A 185      23.027  17.780 -18.504  1.00 97.34           H  
ATOM   2841  CZ  ARG A 185      22.184  16.215 -17.532  1.00 97.34           C  
ATOM   2842  N   LEU A 186      16.597  12.216 -17.734  1.00 97.90           N  
ATOM   2843  H   LEU A 186      16.105  12.948 -17.241  1.00 97.90           H  
ATOM   2844  CA  LEU A 186      16.160  10.828 -17.567  1.00 97.90           C  
ATOM   2845  HA  LEU A 186      17.017  10.208 -17.306  1.00 97.90           H  
ATOM   2846  C   LEU A 186      15.580  10.244 -18.863  1.00 97.90           C  
ATOM   2847  CB  LEU A 186      15.131  10.748 -16.437  1.00 97.90           C  
ATOM   2848  HB2 LEU A 186      14.327  11.455 -16.643  1.00 97.90           H  
ATOM   2849  HB3 LEU A 186      14.707   9.744 -16.449  1.00 97.90           H  
ATOM   2850  O   LEU A 186      15.872   9.098 -19.207  1.00 97.90           O  
ATOM   2851  CG  LEU A 186      15.688  11.017 -15.030  1.00 97.90           C  
ATOM   2852  HG  LEU A 186      16.143  12.007 -15.005  1.00 97.90           H  
ATOM   2853  CD1 LEU A 186      14.534  10.971 -14.037  1.00 97.90           C  
ATOM   2854 HD11 LEU A 186      14.107   9.970 -13.979  1.00 97.90           H  
ATOM   2855 HD12 LEU A 186      13.764  11.672 -14.358  1.00 97.90           H  
ATOM   2856 HD13 LEU A 186      14.887  11.270 -13.050  1.00 97.90           H  
ATOM   2857  CD2 LEU A 186      16.724   9.982 -14.585  1.00 97.90           C  
ATOM   2858 HD21 LEU A 186      17.628  10.069 -15.188  1.00 97.90           H  
ATOM   2859 HD22 LEU A 186      16.312   8.978 -14.676  1.00 97.90           H  
ATOM   2860 HD23 LEU A 186      16.989  10.162 -13.543  1.00 97.90           H  
ATOM   2861  N   LEU A 187      14.836  11.044 -19.631  1.00 96.65           N  
ATOM   2862  H   LEU A 187      14.568  11.950 -19.273  1.00 96.65           H  
ATOM   2863  CA  LEU A 187      14.342  10.629 -20.942  1.00 96.65           C  
ATOM   2864  HA  LEU A 187      13.790   9.698 -20.807  1.00 96.65           H  
ATOM   2865  C   LEU A 187      15.497  10.349 -21.921  1.00 96.65           C  
ATOM   2866  CB  LEU A 187      13.385  11.709 -21.472  1.00 96.65           C  
ATOM   2867  HB2 LEU A 187      13.957  12.612 -21.686  1.00 96.65           H  
ATOM   2868  HB3 LEU A 187      12.658  11.954 -20.698  1.00 96.65           H  
ATOM   2869  O   LEU A 187      15.472   9.355 -22.648  1.00 96.65           O  
ATOM   2870  CG  LEU A 187      12.622  11.285 -22.739  1.00 96.65           C  
ATOM   2871  HG  LEU A 187      13.328  10.966 -23.506  1.00 96.65           H  
ATOM   2872  CD1 LEU A 187      11.642  10.146 -22.459  1.00 96.65           C  
ATOM   2873 HD11 LEU A 187      10.984  10.416 -21.633  1.00 96.65           H  
ATOM   2874 HD12 LEU A 187      11.022   9.964 -23.336  1.00 96.65           H  
ATOM   2875 HD13 LEU A 187      12.174   9.227 -22.213  1.00 96.65           H  
ATOM   2876  CD2 LEU A 187      11.837  12.471 -23.295  1.00 96.65           C  
ATOM   2877 HD21 LEU A 187      11.104  12.799 -22.558  1.00 96.65           H  
ATOM   2878 HD22 LEU A 187      12.508  13.300 -23.516  1.00 96.65           H  
ATOM   2879 HD23 LEU A 187      11.303  12.177 -24.199  1.00 96.65           H  
ATOM   2880  N   ASN A 188      16.542  11.183 -21.919  1.00 96.88           N  
ATOM   2881  H   ASN A 188      16.497  12.009 -21.340  1.00 96.88           H  
ATOM   2882  CA  ASN A 188      17.749  10.932 -22.709  1.00 96.88           C  
ATOM   2883  HA  ASN A 188      17.458  10.770 -23.747  1.00 96.88           H  
ATOM   2884  C   ASN A 188      18.488   9.659 -22.258  1.00 96.88           C  
ATOM   2885  CB  ASN A 188      18.654  12.171 -22.661  1.00 96.88           C  
ATOM   2886  HB2 ASN A 188      18.132  13.023 -23.096  1.00 96.88           H  
ATOM   2887  HB3 ASN A 188      18.899  12.414 -21.627  1.00 96.88           H  
ATOM   2888  O   ASN A 188      18.919   8.877 -23.103  1.00 96.88           O  
ATOM   2889  CG  ASN A 188      19.932  11.937 -23.446  1.00 96.88           C  
ATOM   2890  ND2 ASN A 188      21.039  11.743 -22.767  1.00 96.88           N  
ATOM   2891 HD21 ASN A 188      21.019  11.727 -21.757  1.00 96.88           H  
ATOM   2892 HD22 ASN A 188      21.862  11.471 -23.286  1.00 96.88           H  
ATOM   2893  OD1 ASN A 188      19.935  11.894 -24.664  1.00 96.88           O  
ATOM   2894  N   ILE A 189      18.589   9.415 -20.947  1.00 97.90           N  
ATOM   2895  H   ILE A 189      18.218  10.101 -20.305  1.00 97.90           H  
ATOM   2896  CA  ILE A 189      19.161   8.179 -20.391  1.00 97.90           C  
ATOM   2897  HA  ILE A 189      20.198   8.098 -20.719  1.00 97.90           H  
ATOM   2898  C   ILE A 189      18.441   6.944 -20.957  1.00 97.90           C  
ATOM   2899  CB  ILE A 189      19.153   8.245 -18.842  1.00 97.90           C  
ATOM   2900  HB  ILE A 189      18.206   8.672 -18.513  1.00 97.90           H  
ATOM   2901  O   ILE A 189      19.111   6.041 -21.460  1.00 97.90           O  
ATOM   2902  CG1 ILE A 189      20.299   9.159 -18.349  1.00 97.90           C  
ATOM   2903 HG12 ILE A 189      20.384  10.028 -19.002  1.00 97.90           H  
ATOM   2904 HG13 ILE A 189      21.241   8.613 -18.397  1.00 97.90           H  
ATOM   2905  CG2 ILE A 189      19.275   6.855 -18.198  1.00 97.90           C  
ATOM   2906 HG21 ILE A 189      20.169   6.356 -18.573  1.00 97.90           H  
ATOM   2907 HG22 ILE A 189      18.402   6.244 -18.426  1.00 97.90           H  
ATOM   2908 HG23 ILE A 189      19.336   6.931 -17.113  1.00 97.90           H  
ATOM   2909  CD1 ILE A 189      20.111   9.679 -16.918  1.00 97.90           C  
ATOM   2910 HD11 ILE A 189      19.236  10.328 -16.878  1.00 97.90           H  
ATOM   2911 HD12 ILE A 189      20.986  10.261 -16.630  1.00 97.90           H  
ATOM   2912 HD13 ILE A 189      19.985   8.858 -16.213  1.00 97.90           H  
ATOM   2913  N   LEU A 190      17.102   6.933 -20.981  1.00 97.20           N  
ATOM   2914  H   LEU A 190      16.610   7.696 -20.540  1.00 97.20           H  
ATOM   2915  CA  LEU A 190      16.320   5.836 -21.571  1.00 97.20           C  
ATOM   2916  HA  LEU A 190      16.602   4.902 -21.084  1.00 97.20           H  
ATOM   2917  C   LEU A 190      16.591   5.645 -23.070  1.00 97.20           C  
ATOM   2918  CB  LEU A 190      14.819   6.091 -21.363  1.00 97.20           C  
ATOM   2919  HB2 LEU A 190      14.269   5.415 -22.019  1.00 97.20           H  
ATOM   2920  HB3 LEU A 190      14.589   7.111 -21.669  1.00 97.20           H  
ATOM   2921  O   LEU A 190      16.777   4.511 -23.522  1.00 97.20           O  
ATOM   2922  CG  LEU A 190      14.300   5.863 -19.938  1.00 97.20           C  
ATOM   2923  HG  LEU A 190      14.891   6.435 -19.224  1.00 97.20           H  
ATOM   2924  CD1 LEU A 190      12.849   6.339 -19.883  1.00 97.20           C  
ATOM   2925 HD11 LEU A 190      12.791   7.395 -20.147  1.00 97.20           H  
ATOM   2926 HD12 LEU A 190      12.462   6.220 -18.871  1.00 97.20           H  
ATOM   2927 HD13 LEU A 190      12.232   5.758 -20.569  1.00 97.20           H  
ATOM   2928  CD2 LEU A 190      14.349   4.376 -19.574  1.00 97.20           C  
ATOM   2929 HD21 LEU A 190      13.823   3.791 -20.328  1.00 97.20           H  
ATOM   2930 HD22 LEU A 190      13.863   4.212 -18.612  1.00 97.20           H  
ATOM   2931 HD23 LEU A 190      15.383   4.039 -19.496  1.00 97.20           H  
ATOM   2932  N   LYS A 191      16.659   6.738 -23.842  1.00 96.69           N  
ATOM   2933  H   LYS A 191      16.477   7.632 -23.406  1.00 96.69           H  
ATOM   2934  CA  LYS A 191      16.979   6.686 -25.281  1.00 96.69           C  
ATOM   2935  HA  LYS A 191      16.270   6.023 -25.779  1.00 96.69           H  
ATOM   2936  C   LYS A 191      18.363   6.090 -25.520  1.00 96.69           C  
ATOM   2937  CB  LYS A 191      16.890   8.084 -25.916  1.00 96.69           C  
ATOM   2938  HB2 LYS A 191      17.298   8.041 -26.926  1.00 96.69           H  
ATOM   2939  HB3 LYS A 191      17.481   8.793 -25.336  1.00 96.69           H  
ATOM   2940  O   LYS A 191      18.520   5.205 -26.362  1.00 96.69           O  
ATOM   2941  CG  LYS A 191      15.441   8.568 -26.001  1.00 96.69           C  
ATOM   2942  HG2 LYS A 191      14.869   7.869 -26.611  1.00 96.69           H  
ATOM   2943  HG3 LYS A 191      15.019   8.578 -24.996  1.00 96.69           H  
ATOM   2944  CD  LYS A 191      15.323   9.976 -26.598  1.00 96.69           C  
ATOM   2945  HD2 LYS A 191      15.864  10.683 -25.968  1.00 96.69           H  
ATOM   2946  HD3 LYS A 191      15.743   9.981 -27.604  1.00 96.69           H  
ATOM   2947  CE  LYS A 191      13.835  10.344 -26.646  1.00 96.69           C  
ATOM   2948  HE2 LYS A 191      13.307   9.594 -27.236  1.00 96.69           H  
ATOM   2949  HE3 LYS A 191      13.428  10.287 -25.636  1.00 96.69           H  
ATOM   2950  NZ  LYS A 191      13.578  11.691 -27.205  1.00 96.69           N  
ATOM   2951  HZ1 LYS A 191      12.581  11.850 -27.203  1.00 96.69           H  
ATOM   2952  HZ2 LYS A 191      13.901  11.749 -28.160  1.00 96.69           H  
ATOM   2953  HZ3 LYS A 191      14.014  12.406 -26.639  1.00 96.69           H  
ATOM   2954  N   CYS A 192      19.360   6.533 -24.755  1.00 96.85           N  
ATOM   2955  H   CYS A 192      19.171   7.276 -24.097  1.00 96.85           H  
ATOM   2956  CA  CYS A 192      20.714   5.999 -24.841  1.00 96.85           C  
ATOM   2957  HA  CYS A 192      21.058   6.086 -25.871  1.00 96.85           H  
ATOM   2958  C   CYS A 192      20.774   4.513 -24.471  1.00 96.85           C  
ATOM   2959  CB  CYS A 192      21.650   6.805 -23.938  1.00 96.85           C  
ATOM   2960  HB2 CYS A 192      21.230   6.880 -22.935  1.00 96.85           H  
ATOM   2961  HB3 CYS A 192      22.606   6.283 -23.879  1.00 96.85           H  
ATOM   2962  O   CYS A 192      21.526   3.774 -25.109  1.00 96.85           O  
ATOM   2963  SG  CYS A 192      21.944   8.462 -24.613  1.00 96.85           S  
ATOM   2964  HG  CYS A 192      22.308   8.082 -25.841  1.00 96.85           H  
ATOM   2965  N   THR A 193      19.985   4.076 -23.485  1.00 96.98           N  
ATOM   2966  H   THR A 193      19.466   4.753 -22.944  1.00 96.98           H  
ATOM   2967  CA  THR A 193      19.867   2.668 -23.085  1.00 96.98           C  
ATOM   2968  HA  THR A 193      20.862   2.274 -22.879  1.00 96.98           H  
ATOM   2969  C   THR A 193      19.275   1.810 -24.189  1.00 96.98           C  
ATOM   2970  CB  THR A 193      19.049   2.537 -21.797  1.00 96.98           C  
ATOM   2971  HB  THR A 193      18.084   3.032 -21.905  1.00 96.98           H  
ATOM   2972  O   THR A 193      19.881   0.801 -24.533  1.00 96.98           O  
ATOM   2973  CG2 THR A 193      18.827   1.087 -21.368  1.00 96.98           C  
ATOM   2974 HG21 THR A 193      19.776   0.553 -21.312  1.00 96.98           H  
ATOM   2975 HG22 THR A 193      18.336   1.059 -20.395  1.00 96.98           H  
ATOM   2976 HG23 THR A 193      18.176   0.578 -22.079  1.00 96.98           H  
ATOM   2977  OG1 THR A 193      19.806   3.189 -20.812  1.00 96.98           O  
ATOM   2978  HG1 THR A 193      19.352   3.119 -19.969  1.00 96.98           H  
ATOM   2979  N   CYS A 194      18.164   2.224 -24.804  1.00 97.04           N  
ATOM   2980  H   CYS A 194      17.699   3.058 -24.473  1.00 97.04           H  
ATOM   2981  CA  CYS A 194      17.570   1.483 -25.920  1.00 97.04           C  
ATOM   2982  HA  CYS A 194      17.349   0.465 -25.600  1.00 97.04           H  
ATOM   2983  C   CYS A 194      18.538   1.379 -27.103  1.00 97.04           C  
ATOM   2984  CB  CYS A 194      16.261   2.153 -26.347  1.00 97.04           C  
ATOM   2985  HB2 CYS A 194      16.426   3.201 -26.598  1.00 97.04           H  
ATOM   2986  HB3 CYS A 194      15.871   1.637 -27.224  1.00 97.04           H  
ATOM   2987  O   CYS A 194      18.762   0.291 -27.622  1.00 97.04           O  
ATOM   2988  SG  CYS A 194      15.054   2.018 -25.007  1.00 97.04           S  
ATOM   2989  HG  CYS A 194      15.567   2.963 -24.213  1.00 97.04           H  
ATOM   2990  N   ALA A 195      19.191   2.487 -27.469  1.00 96.44           N  
ATOM   2991  H   ALA A 195      18.957   3.362 -27.023  1.00 96.44           H  
ATOM   2992  CA  ALA A 195      20.165   2.486 -28.556  1.00 96.44           C  
ATOM   2993  HA  ALA A 195      19.683   2.090 -29.450  1.00 96.44           H  
ATOM   2994  C   ALA A 195      21.379   1.585 -28.258  1.00 96.44           C  
ATOM   2995  CB  ALA A 195      20.577   3.937 -28.825  1.00 96.44           C  
ATOM   2996  HB1 ALA A 195      21.206   3.971 -29.715  1.00 96.44           H  
ATOM   2997  HB2 ALA A 195      21.115   4.343 -27.968  1.00 96.44           H  
ATOM   2998  HB3 ALA A 195      19.688   4.541 -29.010  1.00 96.44           H  
ATOM   2999  O   ALA A 195      21.884   0.908 -29.149  1.00 96.44           O  
ATOM   3000  N   TYR A 196      21.846   1.548 -27.005  1.00 95.36           N  
ATOM   3001  H   TYR A 196      21.382   2.097 -26.294  1.00 95.36           H  
ATOM   3002  CA  TYR A 196      22.934   0.656 -26.601  1.00 95.36           C  
ATOM   3003  HA  TYR A 196      23.732   0.733 -27.340  1.00 95.36           H  
ATOM   3004  C   TYR A 196      22.500  -0.816 -26.578  1.00 95.36           C  
ATOM   3005  CB  TYR A 196      23.492   1.105 -25.248  1.00 95.36           C  
ATOM   3006  HB2 TYR A 196      22.694   1.062 -24.507  1.00 95.36           H  
ATOM   3007  HB3 TYR A 196      23.818   2.142 -25.328  1.00 95.36           H  
ATOM   3008  O   TYR A 196      23.226  -1.663 -27.090  1.00 95.36           O  
ATOM   3009  CG  TYR A 196      24.668   0.276 -24.770  1.00 95.36           C  
ATOM   3010  CD1 TYR A 196      24.549  -0.500 -23.601  1.00 95.36           C  
ATOM   3011  HD1 TYR A 196      23.632  -0.491 -23.030  1.00 95.36           H  
ATOM   3012  CD2 TYR A 196      25.873   0.257 -25.504  1.00 95.36           C  
ATOM   3013  HD2 TYR A 196      25.961   0.829 -26.416  1.00 95.36           H  
ATOM   3014  CE1 TYR A 196      25.622  -1.300 -23.172  1.00 95.36           C  
ATOM   3015  HE1 TYR A 196      25.541  -1.894 -22.274  1.00 95.36           H  
ATOM   3016  CE2 TYR A 196      26.942  -0.559 -25.081  1.00 95.36           C  
ATOM   3017  HE2 TYR A 196      27.850  -0.644 -25.659  1.00 95.36           H  
ATOM   3018  OH  TYR A 196      27.790  -2.210 -23.552  1.00 95.36           O  
ATOM   3019  HH  TYR A 196      27.481  -2.803 -22.863  1.00 95.36           H  
ATOM   3020  CZ  TYR A 196      26.806  -1.352 -23.924  1.00 95.36           C  
ATOM   3021  N   PHE A 197      21.303  -1.116 -26.063  1.00 95.56           N  
ATOM   3022  H   PHE A 197      20.749  -0.373 -25.661  1.00 95.56           H  
ATOM   3023  CA  PHE A 197      20.713  -2.456 -26.089  1.00 95.56           C  
ATOM   3024  HA  PHE A 197      21.344  -3.138 -25.519  1.00 95.56           H  
ATOM   3025  C   PHE A 197      20.621  -2.995 -27.522  1.00 95.56           C  
ATOM   3026  CB  PHE A 197      19.322  -2.403 -25.436  1.00 95.56           C  
ATOM   3027  HB2 PHE A 197      18.692  -1.697 -25.977  1.00 95.56           H  
ATOM   3028  HB3 PHE A 197      19.429  -2.027 -24.419  1.00 95.56           H  
ATOM   3029  O   PHE A 197      21.091  -4.101 -27.805  1.00 95.56           O  
ATOM   3030  CG  PHE A 197      18.603  -3.739 -25.395  1.00 95.56           C  
ATOM   3031  CD1 PHE A 197      17.997  -4.266 -26.554  1.00 95.56           C  
ATOM   3032  HD1 PHE A 197      18.002  -3.711 -27.481  1.00 95.56           H  
ATOM   3033  CD2 PHE A 197      18.535  -4.460 -24.190  1.00 95.56           C  
ATOM   3034  HD2 PHE A 197      18.981  -4.059 -23.292  1.00 95.56           H  
ATOM   3035  CE1 PHE A 197      17.382  -5.528 -26.520  1.00 95.56           C  
ATOM   3036  HE1 PHE A 197      16.949  -5.941 -27.420  1.00 95.56           H  
ATOM   3037  CE2 PHE A 197      17.882  -5.704 -24.148  1.00 95.56           C  
ATOM   3038  HE2 PHE A 197      17.819  -6.257 -23.222  1.00 95.56           H  
ATOM   3039  CZ  PHE A 197      17.327  -6.249 -25.317  1.00 95.56           C  
ATOM   3040  HZ  PHE A 197      16.847  -7.216 -25.284  1.00 95.56           H  
ATOM   3041  N   ASP A 198      20.060  -2.197 -28.434  1.00 95.28           N  
ATOM   3042  H   ASP A 198      19.643  -1.331 -28.125  1.00 95.28           H  
ATOM   3043  CA  ASP A 198      19.885  -2.572 -29.838  1.00 95.28           C  
ATOM   3044  HA  ASP A 198      19.337  -3.513 -29.889  1.00 95.28           H  
ATOM   3045  C   ASP A 198      21.253  -2.792 -30.513  1.00 95.28           C  
ATOM   3046  CB  ASP A 198      19.058  -1.493 -30.569  1.00 95.28           C  
ATOM   3047  HB2 ASP A 198      19.047  -1.733 -31.632  1.00 95.28           H  
ATOM   3048  HB3 ASP A 198      19.553  -0.529 -30.452  1.00 95.28           H  
ATOM   3049  O   ASP A 198      21.436  -3.757 -31.258  1.00 95.28           O  
ATOM   3050  CG  ASP A 198      17.593  -1.368 -30.100  1.00 95.28           C  
ATOM   3051  OD1 ASP A 198      17.049  -2.311 -29.485  1.00 95.28           O  
ATOM   3052  OD2 ASP A 198      16.961  -0.319 -30.369  1.00 95.28           O  
ATOM   3053  N   HIS A 199      22.252  -1.961 -30.190  1.00 94.66           N  
ATOM   3054  H   HIS A 199      22.039  -1.180 -29.587  1.00 94.66           H  
ATOM   3055  CA  HIS A 199      23.623  -2.101 -30.693  1.00 94.66           C  
ATOM   3056  HA  HIS A 199      23.589  -2.171 -31.780  1.00 94.66           H  
ATOM   3057  C   HIS A 199      24.316  -3.375 -30.192  1.00 94.66           C  
ATOM   3058  CB  HIS A 199      24.421  -0.846 -30.324  1.00 94.66           C  
ATOM   3059  HB2 HIS A 199      23.912   0.028 -30.730  1.00 94.66           H  
ATOM   3060  HB3 HIS A 199      24.459  -0.742 -29.240  1.00 94.66           H  
ATOM   3061  O   HIS A 199      24.896  -4.113 -30.990  1.00 94.66           O  
ATOM   3062  CG  HIS A 199      25.826  -0.855 -30.865  1.00 94.66           C  
ATOM   3063  CD2 HIS A 199      26.962  -0.894 -30.114  1.00 94.66           C  
ATOM   3064  HD2 HIS A 199      27.011  -0.946 -29.037  1.00 94.66           H  
ATOM   3065  ND1 HIS A 199      26.177  -0.747 -32.213  1.00 94.66           N  
ATOM   3066  CE1 HIS A 199      27.515  -0.711 -32.239  1.00 94.66           C  
ATOM   3067  HE1 HIS A 199      28.106  -0.568 -33.131  1.00 94.66           H  
ATOM   3068  NE2 HIS A 199      28.012  -0.794 -30.996  1.00 94.66           N  
ATOM   3069  HE2 HIS A 199      28.976  -0.649 -30.733  1.00 94.66           H  
ATOM   3070  N   CYS A 200      24.229  -3.684 -28.896  1.00 93.72           N  
ATOM   3071  H   CYS A 200      23.757  -3.043 -28.274  1.00 93.72           H  
ATOM   3072  CA  CYS A 200      24.768  -4.927 -28.337  1.00 93.72           C  
ATOM   3073  HA  CYS A 200      25.829  -4.999 -28.574  1.00 93.72           H  
ATOM   3074  C   CYS A 200      24.089  -6.163 -28.941  1.00 93.72           C  
ATOM   3075  CB  CYS A 200      24.594  -4.918 -26.816  1.00 93.72           C  
ATOM   3076  HB2 CYS A 200      23.564  -4.670 -26.560  1.00 93.72           H  
ATOM   3077  HB3 CYS A 200      24.829  -5.906 -26.421  1.00 93.72           H  
ATOM   3078  O   CYS A 200      24.767  -7.131 -29.290  1.00 93.72           O  
ATOM   3079  SG  CYS A 200      25.718  -3.713 -26.067  1.00 93.72           S  
ATOM   3080  HG  CYS A 200      26.866  -4.323 -26.375  1.00 93.72           H  
ATOM   3081  N   THR A 201      22.769  -6.103 -29.125  1.00 93.40           N  
ATOM   3082  H   THR A 201      22.278  -5.284 -28.796  1.00 93.40           H  
ATOM   3083  CA  THR A 201      21.982  -7.172 -29.752  1.00 93.40           C  
ATOM   3084  HA  THR A 201      22.153  -8.097 -29.200  1.00 93.40           H  
ATOM   3085  C   THR A 201      22.422  -7.399 -31.198  1.00 93.40           C  
ATOM   3086  CB  THR A 201      20.482  -6.848 -29.682  1.00 93.40           C  
ATOM   3087  HB  THR A 201      20.281  -5.921 -30.220  1.00 93.40           H  
ATOM   3088  O   THR A 201      22.742  -8.523 -31.580  1.00 93.40           O  
ATOM   3089  CG2 THR A 201      19.599  -7.955 -30.255  1.00 93.40           C  
ATOM   3090 HG21 THR A 201      18.556  -7.644 -30.190  1.00 93.40           H  
ATOM   3091 HG22 THR A 201      19.841  -8.144 -31.301  1.00 93.40           H  
ATOM   3092 HG23 THR A 201      19.724  -8.869 -29.675  1.00 93.40           H  
ATOM   3093  OG1 THR A 201      20.106  -6.690 -28.336  1.00 93.40           O  
ATOM   3094  HG1 THR A 201      20.331  -5.798 -28.060  1.00 93.40           H  
ATOM   3095  N   ALA A 202      22.544  -6.328 -31.989  1.00 93.55           N  
ATOM   3096  H   ALA A 202      22.262  -5.426 -31.631  1.00 93.55           H  
ATOM   3097  CA  ALA A 202      23.010  -6.393 -33.375  1.00 93.55           C  
ATOM   3098  HA  ALA A 202      22.354  -7.062 -33.932  1.00 93.55           H  
ATOM   3099  C   ALA A 202      24.443  -6.939 -33.504  1.00 93.55           C  
ATOM   3100  CB  ALA A 202      22.906  -4.987 -33.976  1.00 93.55           C  
ATOM   3101  HB1 ALA A 202      21.876  -4.636 -33.916  1.00 93.55           H  
ATOM   3102  HB2 ALA A 202      23.211  -5.012 -35.022  1.00 93.55           H  
ATOM   3103  HB3 ALA A 202      23.548  -4.297 -33.429  1.00 93.55           H  
ATOM   3104  O   ALA A 202      24.799  -7.532 -34.522  1.00 93.55           O  
ATOM   3105  N   LYS A 203      25.272  -6.758 -32.471  1.00 92.49           N  
ATOM   3106  H   LYS A 203      24.929  -6.208 -31.696  1.00 92.49           H  
ATOM   3107  CA  LYS A 203      26.640  -7.284 -32.392  1.00 92.49           C  
ATOM   3108  HA  LYS A 203      27.017  -7.429 -33.405  1.00 92.49           H  
ATOM   3109  C   LYS A 203      26.735  -8.681 -31.767  1.00 92.49           C  
ATOM   3110  CB  LYS A 203      27.530  -6.253 -31.674  1.00 92.49           C  
ATOM   3111  HB2 LYS A 203      28.512  -6.684 -31.481  1.00 92.49           H  
ATOM   3112  HB3 LYS A 203      27.080  -6.014 -30.710  1.00 92.49           H  
ATOM   3113  O   LYS A 203      27.848  -9.177 -31.630  1.00 92.49           O  
ATOM   3114  CG  LYS A 203      27.726  -4.949 -32.464  1.00 92.49           C  
ATOM   3115  HG2 LYS A 203      28.211  -4.226 -31.809  1.00 92.49           H  
ATOM   3116  HG3 LYS A 203      26.763  -4.537 -32.766  1.00 92.49           H  
ATOM   3117  CD  LYS A 203      28.601  -5.152 -33.704  1.00 92.49           C  
ATOM   3118  HD2 LYS A 203      29.537  -5.624 -33.403  1.00 92.49           H  
ATOM   3119  HD3 LYS A 203      28.085  -5.788 -34.424  1.00 92.49           H  
ATOM   3120  CE  LYS A 203      28.890  -3.790 -34.332  1.00 92.49           C  
ATOM   3121  HE2 LYS A 203      29.310  -3.145 -33.559  1.00 92.49           H  
ATOM   3122  HE3 LYS A 203      27.949  -3.352 -34.664  1.00 92.49           H  
ATOM   3123  NZ  LYS A 203      29.846  -3.920 -35.454  1.00 92.49           N  
ATOM   3124  HZ1 LYS A 203      29.483  -4.555 -36.150  1.00 92.49           H  
ATOM   3125  HZ2 LYS A 203      30.022  -3.016 -35.870  1.00 92.49           H  
ATOM   3126  HZ3 LYS A 203      30.719  -4.281 -35.098  1.00 92.49           H  
ATOM   3127  N   SER A 204      25.608  -9.318 -31.430  1.00 93.18           N  
ATOM   3128  H   SER A 204      24.733  -8.826 -31.542  1.00 93.18           H  
ATOM   3129  CA  SER A 204      25.555 -10.654 -30.810  1.00 93.18           C  
ATOM   3130  HA  SER A 204      24.516 -10.854 -30.551  1.00 93.18           H  
ATOM   3131  C   SER A 204      26.338 -10.726 -29.492  1.00 93.18           C  
ATOM   3132  CB  SER A 204      25.965 -11.748 -31.806  1.00 93.18           C  
ATOM   3133  HB2 SER A 204      27.028 -11.663 -32.031  1.00 93.18           H  
ATOM   3134  HB3 SER A 204      25.772 -12.730 -31.376  1.00 93.18           H  
ATOM   3135  O   SER A 204      27.167 -11.608 -29.282  1.00 93.18           O  
ATOM   3136  OG  SER A 204      25.219 -11.618 -33.003  1.00 93.18           O  
ATOM   3137  HG  SER A 204      24.866 -10.726 -33.038  1.00 93.18           H  
ATOM   3138  N   PHE A 205      26.114  -9.752 -28.609  1.00 92.65           N  
ATOM   3139  H   PHE A 205      25.446  -9.030 -28.839  1.00 92.65           H  
ATOM   3140  CA  PHE A 205      26.670  -9.761 -27.258  1.00 92.65           C  
ATOM   3141  HA  PHE A 205      27.501 -10.466 -27.217  1.00 92.65           H  
ATOM   3142  C   PHE A 205      25.650 -10.251 -26.228  1.00 92.65           C  
ATOM   3143  CB  PHE A 205      27.242  -8.383 -26.899  1.00 92.65           C  
ATOM   3144  HB2 PHE A 205      26.622  -7.598 -27.332  1.00 92.65           H  
ATOM   3145  HB3 PHE A 205      27.202  -8.260 -25.817  1.00 92.65           H  
ATOM   3146  O   PHE A 205      24.444 -10.036 -26.362  1.00 92.65           O  
ATOM   3147  CG  PHE A 205      28.682  -8.199 -27.341  1.00 92.65           C  
ATOM   3148  CD1 PHE A 205      29.720  -8.296 -26.400  1.00 92.65           C  
ATOM   3149  HD1 PHE A 205      29.483  -8.542 -25.375  1.00 92.65           H  
ATOM   3150  CD2 PHE A 205      28.995  -7.974 -28.691  1.00 92.65           C  
ATOM   3151  HD2 PHE A 205      28.199  -7.938 -29.420  1.00 92.65           H  
ATOM   3152  CE1 PHE A 205      31.058  -8.116 -26.788  1.00 92.65           C  
ATOM   3153  HE1 PHE A 205      31.844  -8.184 -26.051  1.00 92.65           H  
ATOM   3154  CE2 PHE A 205      30.334  -7.822 -29.093  1.00 92.65           C  
ATOM   3155  HE2 PHE A 205      30.566  -7.676 -30.138  1.00 92.65           H  
ATOM   3156  CZ  PHE A 205      31.366  -7.880 -28.139  1.00 92.65           C  
ATOM   3157  HZ  PHE A 205      32.396  -7.773 -28.445  1.00 92.65           H  
ATOM   3158  N   ALA A 206      26.163 -10.868 -25.169  1.00 91.39           N  
ATOM   3159  H   ALA A 206      27.156 -11.055 -25.162  1.00 91.39           H  
ATOM   3160  CA  ALA A 206      25.448 -11.146 -23.934  1.00 91.39           C  
ATOM   3161  HA  ALA A 206      24.409 -10.835 -24.045  1.00 91.39           H  
ATOM   3162  C   ALA A 206      26.066 -10.339 -22.786  1.00 91.39           C  
ATOM   3163  CB  ALA A 206      25.468 -12.652 -23.668  1.00 91.39           C  
ATOM   3164  HB1 ALA A 206      26.497 -13.001 -23.577  1.00 91.39           H  
ATOM   3165  HB2 ALA A 206      24.978 -13.178 -24.488  1.00 91.39           H  
ATOM   3166  HB3 ALA A 206      24.934 -12.867 -22.743  1.00 91.39           H  
ATOM   3167  O   ALA A 206      27.288 -10.171 -22.728  1.00 91.39           O  
ATOM   3168  N   GLY A 207      25.224  -9.842 -21.881  1.00 90.86           N  
ATOM   3169  H   GLY A 207      24.238 -10.041 -21.970  1.00 90.86           H  
ATOM   3170  CA  GLY A 207      25.652  -9.013 -20.756  1.00 90.86           C  
ATOM   3171  HA2 GLY A 207      26.327  -9.587 -20.121  1.00 90.86           H  
ATOM   3172  HA3 GLY A 207      26.199  -8.146 -21.127  1.00 90.86           H  
ATOM   3173  C   GLY A 207      24.482  -8.520 -19.909  1.00 90.86           C  
ATOM   3174  O   GLY A 207      23.319  -8.627 -20.302  1.00 90.86           O  
ATOM   3175  N   VAL A 208      24.791  -7.970 -18.736  1.00 90.63           N  
ATOM   3176  H   VAL A 208      25.762  -7.854 -18.484  1.00 90.63           H  
ATOM   3177  CA  VAL A 208      23.795  -7.394 -17.825  1.00 90.63           C  
ATOM   3178  HA  VAL A 208      22.792  -7.601 -18.197  1.00 90.63           H  
ATOM   3179  C   VAL A 208      23.978  -5.884 -17.802  1.00 90.63           C  
ATOM   3180  CB  VAL A 208      23.897  -7.997 -16.411  1.00 90.63           C  
ATOM   3181  HB  VAL A 208      24.852  -7.717 -15.966  1.00 90.63           H  
ATOM   3182  O   VAL A 208      25.060  -5.380 -17.517  1.00 90.63           O  
ATOM   3183  CG1 VAL A 208      22.768  -7.478 -15.508  1.00 90.63           C  
ATOM   3184 HG11 VAL A 208      21.796  -7.712 -15.943  1.00 90.63           H  
ATOM   3185 HG12 VAL A 208      22.846  -7.934 -14.520  1.00 90.63           H  
ATOM   3186 HG13 VAL A 208      22.853  -6.399 -15.387  1.00 90.63           H  
ATOM   3187  CG2 VAL A 208      23.813  -9.532 -16.434  1.00 90.63           C  
ATOM   3188 HG21 VAL A 208      24.671  -9.941 -16.969  1.00 90.63           H  
ATOM   3189 HG22 VAL A 208      23.838  -9.918 -15.415  1.00 90.63           H  
ATOM   3190 HG23 VAL A 208      22.897  -9.860 -16.925  1.00 90.63           H  
ATOM   3191  N   LEU A 209      22.917  -5.139 -18.098  1.00 93.59           N  
ATOM   3192  H   LEU A 209      22.035  -5.592 -18.287  1.00 93.59           H  
ATOM   3193  CA  LEU A 209      22.929  -3.692 -17.928  1.00 93.59           C  
ATOM   3194  HA  LEU A 209      23.913  -3.306 -18.195  1.00 93.59           H  
ATOM   3195  C   LEU A 209      22.729  -3.351 -16.449  1.00 93.59           C  
ATOM   3196  CB  LEU A 209      21.873  -3.047 -18.846  1.00 93.59           C  
ATOM   3197  HB2 LEU A 209      20.898  -3.471 -18.605  1.00 93.59           H  
ATOM   3198  HB3 LEU A 209      21.820  -1.983 -18.615  1.00 93.59           H  
ATOM   3199  O   LEU A 209      21.778  -3.813 -15.824  1.00 93.59           O  
ATOM   3200  CG  LEU A 209      22.121  -3.218 -20.359  1.00 93.59           C  
ATOM   3201  HG  LEU A 209      21.967  -4.265 -20.620  1.00 93.59           H  
ATOM   3202  CD1 LEU A 209      21.164  -2.348 -21.182  1.00 93.59           C  
ATOM   3203 HD11 LEU A 209      20.133  -2.499 -20.864  1.00 93.59           H  
ATOM   3204 HD12 LEU A 209      21.250  -2.604 -22.238  1.00 93.59           H  
ATOM   3205 HD13 LEU A 209      21.402  -1.293 -21.045  1.00 93.59           H  
ATOM   3206  CD2 LEU A 209      23.515  -2.794 -20.820  1.00 93.59           C  
ATOM   3207 HD21 LEU A 209      24.290  -3.261 -20.212  1.00 93.59           H  
ATOM   3208 HD22 LEU A 209      23.632  -1.714 -20.733  1.00 93.59           H  
ATOM   3209 HD23 LEU A 209      23.643  -3.092 -21.860  1.00 93.59           H  
ATOM   3210  N   THR A 210      23.606  -2.514 -15.896  1.00 94.04           N  
ATOM   3211  H   THR A 210      24.424  -2.246 -16.425  1.00 94.04           H  
ATOM   3212  CA  THR A 210      23.502  -2.000 -14.522  1.00 94.04           C  
ATOM   3213  HA  THR A 210      22.518  -2.250 -14.127  1.00 94.04           H  
ATOM   3214  C   THR A 210      23.627  -0.476 -14.507  1.00 94.04           C  
ATOM   3215  CB  THR A 210      24.531  -2.633 -13.570  1.00 94.04           C  
ATOM   3216  HB  THR A 210      24.331  -2.261 -12.566  1.00 94.04           H  
ATOM   3217  O   THR A 210      24.367   0.118 -15.295  1.00 94.04           O  
ATOM   3218  CG2 THR A 210      24.462  -4.160 -13.536  1.00 94.04           C  
ATOM   3219 HG21 THR A 210      25.133  -4.529 -12.760  1.00 94.04           H  
ATOM   3220 HG22 THR A 210      23.445  -4.478 -13.306  1.00 94.04           H  
ATOM   3221 HG23 THR A 210      24.768  -4.575 -14.496  1.00 94.04           H  
ATOM   3222  OG1 THR A 210      25.833  -2.248 -13.931  1.00 94.04           O  
ATOM   3223  HG1 THR A 210      26.219  -1.855 -13.145  1.00 94.04           H  
ATOM   3224  N   LEU A 211      22.884   0.191 -13.616  1.00 95.70           N  
ATOM   3225  H   LEU A 211      22.295  -0.335 -12.987  1.00 95.70           H  
ATOM   3226  CA  LEU A 211      22.821   1.660 -13.576  1.00 95.70           C  
ATOM   3227  HA  LEU A 211      22.590   2.025 -14.577  1.00 95.70           H  
ATOM   3228  C   LEU A 211      24.150   2.324 -13.179  1.00 95.70           C  
ATOM   3229  CB  LEU A 211      21.724   2.110 -12.594  1.00 95.70           C  
ATOM   3230  HB2 LEU A 211      21.840   3.180 -12.417  1.00 95.70           H  
ATOM   3231  HB3 LEU A 211      21.884   1.596 -11.647  1.00 95.70           H  
ATOM   3232  O   LEU A 211      24.357   3.503 -13.464  1.00 95.70           O  
ATOM   3233  CG  LEU A 211      20.273   1.888 -13.040  1.00 95.70           C  
ATOM   3234  HG  LEU A 211      20.128   0.838 -13.295  1.00 95.70           H  
ATOM   3235  CD1 LEU A 211      19.366   2.267 -11.875  1.00 95.70           C  
ATOM   3236 HD11 LEU A 211      19.584   1.629 -11.018  1.00 95.70           H  
ATOM   3237 HD12 LEU A 211      19.529   3.305 -11.587  1.00 95.70           H  
ATOM   3238 HD13 LEU A 211      18.326   2.146 -12.176  1.00 95.70           H  
ATOM   3239  CD2 LEU A 211      19.859   2.770 -14.216  1.00 95.70           C  
ATOM   3240 HD21 LEU A 211      20.664   2.868 -14.945  1.00 95.70           H  
ATOM   3241 HD22 LEU A 211      18.988   2.326 -14.698  1.00 95.70           H  
ATOM   3242 HD23 LEU A 211      19.583   3.766 -13.869  1.00 95.70           H  
ATOM   3243  N   ASP A 212      25.050   1.605 -12.505  1.00 93.44           N  
ATOM   3244  H   ASP A 212      24.884   0.623 -12.338  1.00 93.44           H  
ATOM   3245  CA  ASP A 212      26.352   2.133 -12.082  1.00 93.44           C  
ATOM   3246  HA  ASP A 212      26.215   3.172 -11.781  1.00 93.44           H  
ATOM   3247  C   ASP A 212      27.382   2.143 -13.221  1.00 93.44           C  
ATOM   3248  CB  ASP A 212      26.845   1.377 -10.846  1.00 93.44           C  
ATOM   3249  HB2 ASP A 212      27.695   1.918 -10.431  1.00 93.44           H  
ATOM   3250  HB3 ASP A 212      26.052   1.387 -10.098  1.00 93.44           H  
ATOM   3251  O   ASP A 212      28.425   2.793 -13.117  1.00 93.44           O  
ATOM   3252  CG  ASP A 212      27.252  -0.071 -11.113  1.00 93.44           C  
ATOM   3253  OD1 ASP A 212      26.460  -0.780 -11.777  1.00 93.44           O  
ATOM   3254  OD2 ASP A 212      28.324  -0.443 -10.580  1.00 93.44           O  
ATOM   3255  N   ASN A 213      27.047   1.492 -14.337  1.00 94.24           N  
ATOM   3256  H   ASN A 213      26.203   0.938 -14.321  1.00 94.24           H  
ATOM   3257  CA  ASN A 213      27.803   1.515 -15.582  1.00 94.24           C  
ATOM   3258  HA  ASN A 213      28.826   1.821 -15.362  1.00 94.24           H  
ATOM   3259  C   ASN A 213      27.275   2.554 -16.579  1.00 94.24           C  
ATOM   3260  CB  ASN A 213      27.852   0.086 -16.140  1.00 94.24           C  
ATOM   3261  HB2 ASN A 213      26.845  -0.327 -16.196  1.00 94.24           H  
ATOM   3262  HB3 ASN A 213      28.277   0.086 -17.144  1.00 94.24           H  
ATOM   3263  O   ASN A 213      27.783   2.628 -17.696  1.00 94.24           O  
ATOM   3264  CG  ASN A 213      28.725  -0.816 -15.286  1.00 94.24           C  
ATOM   3265  ND2 ASN A 213      28.464  -2.097 -15.279  1.00 94.24           N  
ATOM   3266 HD21 ASN A 213      27.610  -2.461 -15.677  1.00 94.24           H  
ATOM   3267 HD22 ASN A 213      29.051  -2.693 -14.713  1.00 94.24           H  
ATOM   3268  OD1 ASN A 213      29.679  -0.376 -14.656  1.00 94.24           O  
ATOM   3269  N   GLN A 214      26.314   3.395 -16.186  1.00 95.99           N  
ATOM   3270  H   GLN A 214      25.920   3.279 -15.263  1.00 95.99           H  
ATOM   3271  CA  GLN A 214      25.815   4.496 -17.002  1.00 95.99           C  
ATOM   3272  HA  GLN A 214      26.387   4.532 -17.929  1.00 95.99           H  
ATOM   3273  C   GLN A 214      26.003   5.835 -16.288  1.00 95.99           C  
ATOM   3274  CB  GLN A 214      24.359   4.233 -17.382  1.00 95.99           C  
ATOM   3275  HB2 GLN A 214      23.724   4.413 -16.514  1.00 95.99           H  
ATOM   3276  HB3 GLN A 214      24.251   3.189 -17.678  1.00 95.99           H  
ATOM   3277  O   GLN A 214      25.704   6.001 -15.104  1.00 95.99           O  
ATOM   3278  CG  GLN A 214      23.912   5.111 -18.563  1.00 95.99           C  
ATOM   3279  HG2 GLN A 214      24.546   4.901 -19.425  1.00 95.99           H  
ATOM   3280  HG3 GLN A 214      24.004   6.167 -18.306  1.00 95.99           H  
ATOM   3281  CD  GLN A 214      22.466   4.835 -18.936  1.00 95.99           C  
ATOM   3282  NE2 GLN A 214      22.066   5.066 -20.169  1.00 95.99           N  
ATOM   3283 HE21 GLN A 214      21.134   4.759 -20.409  1.00 95.99           H  
ATOM   3284 HE22 GLN A 214      22.722   5.378 -20.871  1.00 95.99           H  
ATOM   3285  OE1 GLN A 214      21.671   4.426 -18.108  1.00 95.99           O  
ATOM   3286  N   ASN A 215      26.519   6.815 -17.019  1.00 95.19           N  
ATOM   3287  H   ASN A 215      26.725   6.628 -17.990  1.00 95.19           H  
ATOM   3288  CA  ASN A 215      26.720   8.163 -16.510  1.00 95.19           C  
ATOM   3289  HA  ASN A 215      26.909   8.096 -15.439  1.00 95.19           H  
ATOM   3290  C   ASN A 215      25.443   9.022 -16.664  1.00 95.19           C  
ATOM   3291  CB  ASN A 215      28.013   8.700 -17.148  1.00 95.19           C  
ATOM   3292  HB2 ASN A 215      28.459   9.446 -16.490  1.00 95.19           H  
ATOM   3293  HB3 ASN A 215      28.734   7.885 -17.209  1.00 95.19           H  
ATOM   3294  O   ASN A 215      24.511   8.651 -17.378  1.00 95.19           O  
ATOM   3295  CG  ASN A 215      27.892   9.315 -18.528  1.00 95.19           C  
ATOM   3296  ND2 ASN A 215      29.016   9.636 -19.119  1.00 95.19           N  
ATOM   3297 HD21 ASN A 215      29.890   9.261 -18.777  1.00 95.19           H  
ATOM   3298 HD22 ASN A 215      28.961  10.057 -20.035  1.00 95.19           H  
ATOM   3299  OD1 ASN A 215      26.835   9.576 -19.079  1.00 95.19           O  
ATOM   3300  N   LEU A 216      25.396  10.200 -16.035  1.00 96.21           N  
ATOM   3301  H   LEU A 216      26.199  10.493 -15.496  1.00 96.21           H  
ATOM   3302  CA  LEU A 216      24.210  11.077 -16.047  1.00 96.21           C  
ATOM   3303  HA  LEU A 216      23.330  10.454 -15.884  1.00 96.21           H  
ATOM   3304  C   LEU A 216      23.951  11.776 -17.397  1.00 96.21           C  
ATOM   3305  CB  LEU A 216      24.302  12.096 -14.895  1.00 96.21           C  
ATOM   3306  HB2 LEU A 216      23.479  12.805 -14.986  1.00 96.21           H  
ATOM   3307  HB3 LEU A 216      25.230  12.659 -14.992  1.00 96.21           H  
ATOM   3308  O   LEU A 216      22.940  12.454 -17.563  1.00 96.21           O  
ATOM   3309  CG  LEU A 216      24.237  11.484 -13.486  1.00 96.21           C  
ATOM   3310  HG  LEU A 216      25.041  10.757 -13.367  1.00 96.21           H  
ATOM   3311  CD1 LEU A 216      24.416  12.582 -12.444  1.00 96.21           C  
ATOM   3312 HD11 LEU A 216      23.605  13.307 -12.517  1.00 96.21           H  
ATOM   3313 HD12 LEU A 216      24.376  12.134 -11.451  1.00 96.21           H  
ATOM   3314 HD13 LEU A 216      25.372  13.088 -12.576  1.00 96.21           H  
ATOM   3315  CD2 LEU A 216      22.906  10.786 -13.208  1.00 96.21           C  
ATOM   3316 HD21 LEU A 216      22.883  10.439 -12.175  1.00 96.21           H  
ATOM   3317 HD22 LEU A 216      22.790   9.916 -13.854  1.00 96.21           H  
ATOM   3318 HD23 LEU A 216      22.077  11.474 -13.369  1.00 96.21           H  
ATOM   3319  N   ASN A 217      24.835  11.607 -18.383  1.00 94.51           N  
ATOM   3320  H   ASN A 217      25.617  10.993 -18.208  1.00 94.51           H  
ATOM   3321  CA  ASN A 217      24.599  12.011 -19.773  1.00 94.51           C  
ATOM   3322  HA  ASN A 217      23.830  12.783 -19.800  1.00 94.51           H  
ATOM   3323  C   ASN A 217      24.045  10.852 -20.630  1.00 94.51           C  
ATOM   3324  CB  ASN A 217      25.893  12.618 -20.346  1.00 94.51           C  
ATOM   3325  HB2 ASN A 217      25.766  12.789 -21.415  1.00 94.51           H  
ATOM   3326  HB3 ASN A 217      26.717  11.917 -20.210  1.00 94.51           H  
ATOM   3327  O   ASN A 217      23.907  11.005 -21.842  1.00 94.51           O  
ATOM   3328  CG  ASN A 217      26.255  13.959 -19.729  1.00 94.51           C  
ATOM   3329  ND2 ASN A 217      27.522  14.300 -19.691  1.00 94.51           N  
ATOM   3330 HD21 ASN A 217      27.720  15.203 -19.282  1.00 94.51           H  
ATOM   3331 HD22 ASN A 217      28.247  13.674 -20.011  1.00 94.51           H  
ATOM   3332  OD1 ASN A 217      25.417  14.737 -19.305  1.00 94.51           O  
ATOM   3333  N   GLY A 218      23.753   9.695 -20.025  1.00 95.28           N  
ATOM   3334  H   GLY A 218      23.916   9.615 -19.032  1.00 95.28           H  
ATOM   3335  CA  GLY A 218      23.234   8.502 -20.699  1.00 95.28           C  
ATOM   3336  HA2 GLY A 218      22.550   8.801 -21.493  1.00 95.28           H  
ATOM   3337  HA3 GLY A 218      22.677   7.906 -19.976  1.00 95.28           H  
ATOM   3338  C   GLY A 218      24.305   7.596 -21.310  1.00 95.28           C  
ATOM   3339  O   GLY A 218      23.958   6.567 -21.889  1.00 95.28           O  
ATOM   3340  N   ARG A 219      25.598   7.927 -21.181  1.00 95.02           N  
ATOM   3341  H   ARG A 219      25.834   8.697 -20.572  1.00 95.02           H  
ATOM   3342  CA  ARG A 219      26.680   7.148 -21.801  1.00 95.02           C  
ATOM   3343  HA  ARG A 219      26.262   6.702 -22.703  1.00 95.02           H  
ATOM   3344  C   ARG A 219      27.152   5.993 -20.919  1.00 95.02           C  
ATOM   3345  CB  ARG A 219      27.859   8.027 -22.229  1.00 95.02           C  
ATOM   3346  HB2 ARG A 219      28.626   7.380 -22.657  1.00 95.02           H  
ATOM   3347  HB3 ARG A 219      28.278   8.514 -21.349  1.00 95.02           H  
ATOM   3348  O   ARG A 219      27.351   6.166 -19.717  1.00 95.02           O  
ATOM   3349  CG  ARG A 219      27.486   9.088 -23.269  1.00 95.02           C  
ATOM   3350  HG2 ARG A 219      26.751   9.777 -22.852  1.00 95.02           H  
ATOM   3351  HG3 ARG A 219      27.066   8.601 -24.148  1.00 95.02           H  
ATOM   3352  CD  ARG A 219      28.746   9.864 -23.665  1.00 95.02           C  
ATOM   3353  HD2 ARG A 219      29.156  10.341 -22.774  1.00 95.02           H  
ATOM   3354  HD3 ARG A 219      29.479   9.163 -24.061  1.00 95.02           H  
ATOM   3355  NE  ARG A 219      28.444  10.876 -24.689  1.00 95.02           N  
ATOM   3356  HE  ARG A 219      27.591  10.734 -25.211  1.00 95.02           H  
ATOM   3357  NH1 ARG A 219      30.395  12.073 -24.512  1.00 95.02           N  
ATOM   3358 HH11 ARG A 219      30.981  12.849 -24.785  1.00 95.02           H  
ATOM   3359 HH12 ARG A 219      30.707  11.436 -23.793  1.00 95.02           H  
ATOM   3360  NH2 ARG A 219      28.811  12.732 -25.948  1.00 95.02           N  
ATOM   3361 HH21 ARG A 219      27.894  12.615 -26.354  1.00 95.02           H  
ATOM   3362 HH22 ARG A 219      29.372  13.537 -26.185  1.00 95.02           H  
ATOM   3363  CZ  ARG A 219      29.217  11.885 -25.044  1.00 95.02           C  
ATOM   3364  N   TRP A 220      27.383   4.845 -21.548  1.00 95.09           N  
ATOM   3365  H   TRP A 220      27.154   4.803 -22.530  1.00 95.09           H  
ATOM   3366  CA  TRP A 220      27.858   3.607 -20.936  1.00 95.09           C  
ATOM   3367  HA  TRP A 220      27.381   3.504 -19.962  1.00 95.09           H  
ATOM   3368  C   TRP A 220      29.372   3.627 -20.714  1.00 95.09           C  
ATOM   3369  CB  TRP A 220      27.401   2.417 -21.786  1.00 95.09           C  
ATOM   3370  HB2 TRP A 220      27.722   2.554 -22.819  1.00 95.09           H  
ATOM   3371  HB3 TRP A 220      27.873   1.511 -21.408  1.00 95.09           H  
ATOM   3372  O   TRP A 220      30.132   4.082 -21.572  1.00 95.09           O  
ATOM   3373  CG  TRP A 220      25.919   2.221 -21.741  1.00 95.09           C  
ATOM   3374  CD1 TRP A 220      25.006   2.777 -22.571  1.00 95.09           C  
ATOM   3375  HD1 TRP A 220      25.241   3.404 -23.418  1.00 95.09           H  
ATOM   3376  CD2 TRP A 220      25.151   1.476 -20.752  1.00 95.09           C  
ATOM   3377  CE2 TRP A 220      23.764   1.661 -21.028  1.00 95.09           C  
ATOM   3378  CE3 TRP A 220      25.491   0.696 -19.627  1.00 95.09           C  
ATOM   3379  HE3 TRP A 220      26.531   0.530 -19.388  1.00 95.09           H  
ATOM   3380  NE1 TRP A 220      23.732   2.449 -22.156  1.00 95.09           N  
ATOM   3381  HE1 TRP A 220      22.890   2.766 -22.614  1.00 95.09           H  
ATOM   3382  CH2 TRP A 220      23.135   0.391 -19.079  1.00 95.09           C  
ATOM   3383  HH2 TRP A 220      22.377   0.025 -18.403  1.00 95.09           H  
ATOM   3384  CZ2 TRP A 220      22.762   1.130 -20.211  1.00 95.09           C  
ATOM   3385  HZ2 TRP A 220      21.720   1.328 -20.417  1.00 95.09           H  
ATOM   3386  CZ3 TRP A 220      24.491   0.158 -18.798  1.00 95.09           C  
ATOM   3387  HZ3 TRP A 220      24.767  -0.409 -17.921  1.00 95.09           H  
ATOM   3388  N   LEU A 221      29.786   3.174 -19.532  1.00 91.37           N  
ATOM   3389  H   LEU A 221      29.074   2.814 -18.912  1.00 91.37           H  
ATOM   3390  CA  LEU A 221      31.132   3.309 -18.983  1.00 91.37           C  
ATOM   3391  HA  LEU A 221      31.706   4.016 -19.583  1.00 91.37           H  
ATOM   3392  C   LEU A 221      31.912   1.997 -18.952  1.00 91.37           C  
ATOM   3393  CB  LEU A 221      31.042   3.813 -17.528  1.00 91.37           C  
ATOM   3394  HB2 LEU A 221      30.515   3.054 -16.949  1.00 91.37           H  
ATOM   3395  HB3 LEU A 221      32.050   3.884 -17.121  1.00 91.37           H  
ATOM   3396  O   LEU A 221      33.128   2.056 -19.019  1.00 91.37           O  
ATOM   3397  CG  LEU A 221      30.335   5.156 -17.299  1.00 91.37           C  
ATOM   3398  HG  LEU A 221      29.330   5.120 -17.720  1.00 91.37           H  
ATOM   3399  CD1 LEU A 221      30.199   5.391 -15.792  1.00 91.37           C  
ATOM   3400 HD11 LEU A 221      31.181   5.441 -15.323  1.00 91.37           H  
ATOM   3401 HD12 LEU A 221      29.629   4.575 -15.346  1.00 91.37           H  
ATOM   3402 HD13 LEU A 221      29.655   6.317 -15.609  1.00 91.37           H  
ATOM   3403  CD2 LEU A 221      31.092   6.333 -17.925  1.00 91.37           C  
ATOM   3404 HD21 LEU A 221      31.998   5.995 -18.429  1.00 91.37           H  
ATOM   3405 HD22 LEU A 221      31.365   7.074 -17.173  1.00 91.37           H  
ATOM   3406 HD23 LEU A 221      30.437   6.796 -18.662  1.00 91.37           H  
ATOM   3407  N   ASP A 222      31.257   0.858 -18.737  1.00 83.52           N  
ATOM   3408  H   ASP A 222      30.248   0.848 -18.771  1.00 83.52           H  
ATOM   3409  CA  ASP A 222      31.911  -0.436 -18.518  1.00 83.52           C  
ATOM   3410  HA  ASP A 222      32.971  -0.347 -18.754  1.00 83.52           H  
ATOM   3411  C   ASP A 222      31.313  -1.488 -19.453  1.00 83.52           C  
ATOM   3412  CB  ASP A 222      31.782  -0.868 -17.045  1.00 83.52           C  
ATOM   3413  HB2 ASP A 222      30.823  -1.366 -16.904  1.00 83.52           H  
ATOM   3414  HB3 ASP A 222      31.806   0.020 -16.414  1.00 83.52           H  
ATOM   3415  O   ASP A 222      30.105  -1.492 -19.698  1.00 83.52           O  
ATOM   3416  CG  ASP A 222      32.907  -1.810 -16.595  1.00 83.52           C  
ATOM   3417  OD1 ASP A 222      33.379  -2.624 -17.416  1.00 83.52           O  
ATOM   3418  OD2 ASP A 222      33.470  -1.564 -15.496  1.00 83.52           O  
ATOM   3419  N   HIS A 223      32.179  -2.355 -19.970  1.00 79.52           N  
ATOM   3420  H   HIS A 223      33.116  -2.329 -19.594  1.00 79.52           H  
ATOM   3421  CA  HIS A 223      31.845  -3.440 -20.893  1.00 79.52           C  
ATOM   3422  HA  HIS A 223      30.775  -3.638 -20.834  1.00 79.52           H  
ATOM   3423  C   HIS A 223      32.567  -4.748 -20.515  1.00 79.52           C  
ATOM   3424  CB  HIS A 223      32.198  -3.017 -22.334  1.00 79.52           C  
ATOM   3425  HB2 HIS A 223      31.790  -3.755 -23.024  1.00 79.52           H  
ATOM   3426  HB3 HIS A 223      33.282  -3.023 -22.444  1.00 79.52           H  
ATOM   3427  O   HIS A 223      32.634  -5.668 -21.327  1.00 79.52           O  
ATOM   3428  CG  HIS A 223      31.687  -1.657 -22.740  1.00 79.52           C  
ATOM   3429  CD2 HIS A 223      32.427  -0.520 -22.924  1.00 79.52           C  
ATOM   3430  HD2 HIS A 223      33.497  -0.437 -22.801  1.00 79.52           H  
ATOM   3431  ND1 HIS A 223      30.377  -1.312 -22.946  1.00 79.52           N  
ATOM   3432  HD1 HIS A 223      29.576  -1.921 -22.852  1.00 79.52           H  
ATOM   3433  CE1 HIS A 223      30.318  -0.009 -23.242  1.00 79.52           C  
ATOM   3434  HE1 HIS A 223      29.406   0.535 -23.436  1.00 79.52           H  
ATOM   3435  NE2 HIS A 223      31.552   0.520 -23.260  1.00 79.52           N  
ATOM   3436  N   GLY A 224      33.187  -4.828 -19.331  1.00 75.47           N  
ATOM   3437  H   GLY A 224      33.084  -4.070 -18.672  1.00 75.47           H  
ATOM   3438  CA  GLY A 224      34.086  -5.930 -18.967  1.00 75.47           C  
ATOM   3439  HA2 GLY A 224      34.565  -5.681 -18.020  1.00 75.47           H  
ATOM   3440  HA3 GLY A 224      34.859  -6.026 -19.730  1.00 75.47           H  
ATOM   3441  C   GLY A 224      33.408  -7.295 -18.803  1.00 75.47           C  
ATOM   3442  O   GLY A 224      34.068  -8.325 -18.931  1.00 75.47           O  
ATOM   3443  N   ASP A 225      32.106  -7.310 -18.538  1.00 80.13           N  
ATOM   3444  H   ASP A 225      31.624  -6.431 -18.415  1.00 80.13           H  
ATOM   3445  CA  ASP A 225      31.253  -8.493 -18.396  1.00 80.13           C  
ATOM   3446  HA  ASP A 225      31.885  -9.355 -18.182  1.00 80.13           H  
ATOM   3447  C   ASP A 225      30.474  -8.840 -19.677  1.00 80.13           C  
ATOM   3448  CB  ASP A 225      30.329  -8.289 -17.182  1.00 80.13           C  
ATOM   3449  HB2 ASP A 225      30.948  -8.166 -16.293  1.00 80.13           H  
ATOM   3450  HB3 ASP A 225      29.737  -9.193 -17.041  1.00 80.13           H  
ATOM   3451  O   ASP A 225      29.775  -9.853 -19.727  1.00 80.13           O  
ATOM   3452  CG  ASP A 225      29.390  -7.077 -17.290  1.00 80.13           C  
ATOM   3453  OD1 ASP A 225      29.813  -6.044 -17.863  1.00 80.13           O  
ATOM   3454  OD2 ASP A 225      28.267  -7.192 -16.759  1.00 80.13           O  
ATOM   3455  N   PHE A 226      30.634  -8.043 -20.736  1.00 87.23           N  
ATOM   3456  H   PHE A 226      31.272  -7.264 -20.654  1.00 87.23           H  
ATOM   3457  CA  PHE A 226      30.007  -8.279 -22.029  1.00 87.23           C  
ATOM   3458  HA  PHE A 226      29.030  -8.731 -21.856  1.00 87.23           H  
ATOM   3459  C   PHE A 226      30.840  -9.265 -22.845  1.00 87.23           C  
ATOM   3460  CB  PHE A 226      29.773  -6.947 -22.759  1.00 87.23           C  
ATOM   3461  HB2 PHE A 226      30.616  -6.275 -22.603  1.00 87.23           H  
ATOM   3462  HB3 PHE A 226      29.722  -7.129 -23.833  1.00 87.23           H  
ATOM   3463  O   PHE A 226      32.029  -9.055 -23.090  1.00 87.23           O  
ATOM   3464  CG  PHE A 226      28.497  -6.256 -22.334  1.00 87.23           C  
ATOM   3465  CD1 PHE A 226      27.462  -6.055 -23.267  1.00 87.23           C  
ATOM   3466  HD1 PHE A 226      27.596  -6.340 -24.300  1.00 87.23           H  
ATOM   3467  CD2 PHE A 226      28.316  -5.867 -20.993  1.00 87.23           C  
ATOM   3468  HD2 PHE A 226      29.103  -5.998 -20.266  1.00 87.23           H  
ATOM   3469  CE1 PHE A 226      26.237  -5.516 -22.846  1.00 87.23           C  
ATOM   3470  HE1 PHE A 226      25.433  -5.378 -23.554  1.00 87.23           H  
ATOM   3471  CE2 PHE A 226      27.082  -5.359 -20.566  1.00 87.23           C  
ATOM   3472  HE2 PHE A 226      26.932  -5.130 -19.521  1.00 87.23           H  
ATOM   3473  CZ  PHE A 226      26.036  -5.216 -21.491  1.00 87.23           C  
ATOM   3474  HZ  PHE A 226      25.053  -4.924 -21.152  1.00 87.23           H  
ATOM   3475  N   THR A 227      30.207 -10.341 -23.309  1.00 87.33           N  
ATOM   3476  H   THR A 227      29.218 -10.431 -23.126  1.00 87.33           H  
ATOM   3477  CA  THR A 227      30.878 -11.384 -24.098  1.00 87.33           C  
ATOM   3478  HA  THR A 227      31.880 -11.033 -24.342  1.00 87.33           H  
ATOM   3479  C   THR A 227      30.143 -11.648 -25.410  1.00 87.33           C  
ATOM   3480  CB  THR A 227      31.067 -12.685 -23.303  1.00 87.33           C  
ATOM   3481  HB  THR A 227      31.485 -13.442 -23.966  1.00 87.33           H  
ATOM   3482  O   THR A 227      28.912 -11.600 -25.433  1.00 87.33           O  
ATOM   3483  CG2 THR A 227      32.024 -12.499 -22.125  1.00 87.33           C  
ATOM   3484 HG21 THR A 227      32.178 -13.458 -21.631  1.00 87.33           H  
ATOM   3485 HG22 THR A 227      32.981 -12.120 -22.483  1.00 87.33           H  
ATOM   3486 HG23 THR A 227      31.608 -11.791 -21.408  1.00 87.33           H  
ATOM   3487  OG1 THR A 227      29.855 -13.164 -22.777  1.00 87.33           O  
ATOM   3488  HG1 THR A 227      29.454 -12.453 -22.271  1.00 87.33           H  
ATOM   3489  N   PRO A 228      30.860 -11.925 -26.516  1.00 85.84           N  
ATOM   3490  CA  PRO A 228      30.227 -12.415 -27.735  1.00 85.84           C  
ATOM   3491  HA  PRO A 228      29.525 -11.665 -28.099  1.00 85.84           H  
ATOM   3492  C   PRO A 228      29.497 -13.733 -27.456  1.00 85.84           C  
ATOM   3493  CB  PRO A 228      31.357 -12.596 -28.756  1.00 85.84           C  
ATOM   3494  HB2 PRO A 228      31.706 -13.629 -28.758  1.00 85.84           H  
ATOM   3495  HB3 PRO A 228      31.040 -12.302 -29.756  1.00 85.84           H  
ATOM   3496  O   PRO A 228      30.078 -14.647 -26.866  1.00 85.84           O  
ATOM   3497  CG  PRO A 228      32.471 -11.693 -28.230  1.00 85.84           C  
ATOM   3498  HG2 PRO A 228      33.457 -12.041 -28.538  1.00 85.84           H  
ATOM   3499  HG3 PRO A 228      32.301 -10.671 -28.569  1.00 85.84           H  
ATOM   3500  CD  PRO A 228      32.292 -11.765 -26.717  1.00 85.84           C  
ATOM   3501  HD2 PRO A 228      32.814 -12.634 -26.317  1.00 85.84           H  
ATOM   3502  HD3 PRO A 228      32.667 -10.847 -26.265  1.00 85.84           H  
ATOM   3503  N   PHE A 229      28.246 -13.846 -27.892  1.00 85.81           N  
ATOM   3504  H   PHE A 229      27.827 -13.074 -28.392  1.00 85.81           H  
ATOM   3505  CA  PHE A 229      27.416 -15.030 -27.692  1.00 85.81           C  
ATOM   3506  HA  PHE A 229      28.083 -15.873 -27.511  1.00 85.81           H  
ATOM   3507  C   PHE A 229      26.572 -15.305 -28.947  1.00 85.81           C  
ATOM   3508  CB  PHE A 229      26.544 -14.845 -26.442  1.00 85.81           C  
ATOM   3509  HB2 PHE A 229      25.668 -14.249 -26.694  1.00 85.81           H  
ATOM   3510  HB3 PHE A 229      27.111 -14.291 -25.695  1.00 85.81           H  
ATOM   3511  O   PHE A 229      26.124 -14.351 -29.580  1.00 85.81           O  
ATOM   3512  CG  PHE A 229      26.120 -16.156 -25.806  1.00 85.81           C  
ATOM   3513  CD1 PHE A 229      24.822 -16.661 -25.983  1.00 85.81           C  
ATOM   3514  HD1 PHE A 229      24.114 -16.128 -26.601  1.00 85.81           H  
ATOM   3515  CD2 PHE A 229      27.039 -16.893 -25.038  1.00 85.81           C  
ATOM   3516  HD2 PHE A 229      28.041 -16.516 -24.895  1.00 85.81           H  
ATOM   3517  CE1 PHE A 229      24.419 -17.862 -25.383  1.00 85.81           C  
ATOM   3518  HE1 PHE A 229      23.410 -18.220 -25.522  1.00 85.81           H  
ATOM   3519  CE2 PHE A 229      26.648 -18.110 -24.448  1.00 85.81           C  
ATOM   3520  HE2 PHE A 229      27.355 -18.667 -23.851  1.00 85.81           H  
ATOM   3521  CZ  PHE A 229      25.337 -18.590 -24.612  1.00 85.81           C  
ATOM   3522  HZ  PHE A 229      25.032 -19.517 -24.148  1.00 85.81           H  
ATOM   3523  N   PRO A 230      26.342 -16.574 -29.341  1.00 83.73           N  
ATOM   3524  CA  PRO A 230      25.609 -16.889 -30.573  1.00 83.73           C  
ATOM   3525  HA  PRO A 230      26.175 -16.508 -31.423  1.00 83.73           H  
ATOM   3526  C   PRO A 230      24.195 -16.298 -30.627  1.00 83.73           C  
ATOM   3527  CB  PRO A 230      25.557 -18.418 -30.636  1.00 83.73           C  
ATOM   3528  HB2 PRO A 230      25.589 -18.779 -31.664  1.00 83.73           H  
ATOM   3529  HB3 PRO A 230      24.663 -18.787 -30.134  1.00 83.73           H  
ATOM   3530  O   PRO A 230      23.745 -15.886 -31.692  1.00 83.73           O  
ATOM   3531  CG  PRO A 230      26.790 -18.848 -29.846  1.00 83.73           C  
ATOM   3532  HG2 PRO A 230      26.677 -19.850 -29.431  1.00 83.73           H  
ATOM   3533  HG3 PRO A 230      27.672 -18.791 -30.484  1.00 83.73           H  
ATOM   3534  CD  PRO A 230      26.883 -17.791 -28.752  1.00 83.73           C  
ATOM   3535  HD2 PRO A 230      27.924 -17.680 -28.448  1.00 83.73           H  
ATOM   3536  HD3 PRO A 230      26.268 -18.089 -27.902  1.00 83.73           H  
ATOM   3537  N   GLU A 231      23.518 -16.239 -29.481  1.00 84.67           N  
ATOM   3538  H   GLU A 231      23.958 -16.579 -28.638  1.00 84.67           H  
ATOM   3539  CA  GLU A 231      22.206 -15.610 -29.332  1.00 84.67           C  
ATOM   3540  HA  GLU A 231      21.853 -15.284 -30.311  1.00 84.67           H  
ATOM   3541  C   GLU A 231      22.329 -14.396 -28.401  1.00 84.67           C  
ATOM   3542  CB  GLU A 231      21.181 -16.622 -28.802  1.00 84.67           C  
ATOM   3543  HB2 GLU A 231      21.547 -17.060 -27.873  1.00 84.67           H  
ATOM   3544  HB3 GLU A 231      20.252 -16.088 -28.601  1.00 84.67           H  
ATOM   3545  O   GLU A 231      22.701 -14.553 -27.239  1.00 84.67           O  
ATOM   3546  CG  GLU A 231      20.903 -17.734 -29.827  1.00 84.67           C  
ATOM   3547  HG2 GLU A 231      21.816 -18.307 -29.986  1.00 84.67           H  
ATOM   3548  HG3 GLU A 231      20.629 -17.270 -30.775  1.00 84.67           H  
ATOM   3549  CD  GLU A 231      19.783 -18.697 -29.403  1.00 84.67           C  
ATOM   3550  OE1 GLU A 231      19.430 -19.555 -30.243  1.00 84.67           O  
ATOM   3551  OE2 GLU A 231      19.301 -18.595 -28.252  1.00 84.67           O  
ATOM   3552  N   PRO A 232      22.061 -13.165 -28.861  1.00 80.86           N  
ATOM   3553  CA  PRO A 232      22.197 -11.995 -28.003  1.00 80.86           C  
ATOM   3554  HA  PRO A 232      23.234 -11.903 -27.681  1.00 80.86           H  
ATOM   3555  C   PRO A 232      21.296 -12.115 -26.767  1.00 80.86           C  
ATOM   3556  CB  PRO A 232      21.833 -10.798 -28.877  1.00 80.86           C  
ATOM   3557  HB2 PRO A 232      22.742 -10.374 -29.303  1.00 80.86           H  
ATOM   3558  HB3 PRO A 232      21.291 -10.038 -28.313  1.00 80.86           H  
ATOM   3559  O   PRO A 232      20.098 -12.368 -26.878  1.00 80.86           O  
ATOM   3560  CG  PRO A 232      20.974 -11.399 -29.991  1.00 80.86           C  
ATOM   3561  HG2 PRO A 232      21.043 -10.821 -30.912  1.00 80.86           H  
ATOM   3562  HG3 PRO A 232      19.939 -11.465 -29.657  1.00 80.86           H  
ATOM   3563  CD  PRO A 232      21.539 -12.804 -30.165  1.00 80.86           C  
ATOM   3564  HD2 PRO A 232      22.350 -12.796 -30.893  1.00 80.86           H  
ATOM   3565  HD3 PRO A 232      20.744 -13.479 -30.484  1.00 80.86           H  
ATOM   3566  N   ALA A 233      21.881 -11.909 -25.588  1.00 88.20           N  
ATOM   3567  H   ALA A 233      22.866 -11.688 -25.586  1.00 88.20           H  
ATOM   3568  CA  ALA A 233      21.200 -12.057 -24.305  1.00 88.20           C  
ATOM   3569  HA  ALA A 233      20.121 -12.040 -24.460  1.00 88.20           H  
ATOM   3570  C   ALA A 233      21.550 -10.874 -23.398  1.00 88.20           C  
ATOM   3571  CB  ALA A 233      21.553 -13.422 -23.701  1.00 88.20           C  
ATOM   3572  HB1 ALA A 233      22.629 -13.499 -23.543  1.00 88.20           H  
ATOM   3573  HB2 ALA A 233      21.239 -14.214 -24.381  1.00 88.20           H  
ATOM   3574  HB3 ALA A 233      21.040 -13.546 -22.747  1.00 88.20           H  
ATOM   3575  O   ALA A 233      22.464 -10.941 -22.572  1.00 88.20           O  
ATOM   3576  N   ILE A 234      20.840  -9.764 -23.598  1.00 92.31           N  
ATOM   3577  H   ILE A 234      20.105  -9.779 -24.291  1.00 92.31           H  
ATOM   3578  CA  ILE A 234      21.005  -8.549 -22.800  1.00 92.31           C  
ATOM   3579  HA  ILE A 234      21.979  -8.579 -22.312  1.00 92.31           H  
ATOM   3580  C   ILE A 234      19.943  -8.519 -21.703  1.00 92.31           C  
ATOM   3581  CB  ILE A 234      20.988  -7.289 -23.686  1.00 92.31           C  
ATOM   3582  HB  ILE A 234      20.000  -7.204 -24.137  1.00 92.31           H  
ATOM   3583  O   ILE A 234      18.746  -8.497 -21.983  1.00 92.31           O  
ATOM   3584  CG1 ILE A 234      22.002  -7.348 -24.851  1.00 92.31           C  
ATOM   3585 HG12 ILE A 234      21.700  -8.127 -25.552  1.00 92.31           H  
ATOM   3586 HG13 ILE A 234      21.970  -6.403 -25.394  1.00 92.31           H  
ATOM   3587  CG2 ILE A 234      21.243  -6.039 -22.821  1.00 92.31           C  
ATOM   3588 HG21 ILE A 234      21.320  -5.157 -23.457  1.00 92.31           H  
ATOM   3589 HG22 ILE A 234      22.162  -6.152 -22.247  1.00 92.31           H  
ATOM   3590 HG23 ILE A 234      20.415  -5.890 -22.127  1.00 92.31           H  
ATOM   3591  CD1 ILE A 234      23.450  -7.620 -24.424  1.00 92.31           C  
ATOM   3592 HD11 ILE A 234      24.097  -7.602 -25.301  1.00 92.31           H  
ATOM   3593 HD12 ILE A 234      23.532  -8.606 -23.966  1.00 92.31           H  
ATOM   3594 HD13 ILE A 234      23.786  -6.865 -23.714  1.00 92.31           H  
ATOM   3595  N   VAL A 235      20.389  -8.513 -20.448  1.00 91.44           N  
ATOM   3596  H   VAL A 235      21.389  -8.537 -20.305  1.00 91.44           H  
ATOM   3597  CA  VAL A 235      19.515  -8.497 -19.268  1.00 91.44           C  
ATOM   3598  HA  VAL A 235      18.530  -8.868 -19.553  1.00 91.44           H  
ATOM   3599  C   VAL A 235      19.357  -7.067 -18.760  1.00 91.44           C  
ATOM   3600  CB  VAL A 235      20.053  -9.429 -18.170  1.00 91.44           C  
ATOM   3601  HB  VAL A 235      21.034  -9.070 -17.859  1.00 91.44           H  
ATOM   3602  O   VAL A 235      20.345  -6.357 -18.576  1.00 91.44           O  
ATOM   3603  CG1 VAL A 235      19.136  -9.451 -16.940  1.00 91.44           C  
ATOM   3604 HG11 VAL A 235      19.523 -10.154 -16.202  1.00 91.44           H  
ATOM   3605 HG12 VAL A 235      19.091  -8.466 -16.477  1.00 91.44           H  
ATOM   3606 HG13 VAL A 235      18.131  -9.763 -17.226  1.00 91.44           H  
ATOM   3607  CG2 VAL A 235      20.202 -10.870 -18.679  1.00 91.44           C  
ATOM   3608 HG21 VAL A 235      20.928 -10.910 -19.491  1.00 91.44           H  
ATOM   3609 HG22 VAL A 235      19.241 -11.239 -19.037  1.00 91.44           H  
ATOM   3610 HG23 VAL A 235      20.557 -11.513 -17.874  1.00 91.44           H  
ATOM   3611  N   VAL A 236      18.112  -6.653 -18.514  1.00 93.92           N  
ATOM   3612  H   VAL A 236      17.360  -7.297 -18.716  1.00 93.92           H  
ATOM   3613  CA  VAL A 236      17.743  -5.269 -18.144  1.00 93.92           C  
ATOM   3614  HA  VAL A 236      18.646  -4.726 -17.868  1.00 93.92           H  
ATOM   3615  C   VAL A 236      16.823  -5.180 -16.923  1.00 93.92           C  
ATOM   3616  CB  VAL A 236      17.110  -4.539 -19.342  1.00 93.92           C  
ATOM   3617  HB  VAL A 236      16.867  -3.519 -19.043  1.00 93.92           H  
ATOM   3618  O   VAL A 236      16.393  -4.092 -16.547  1.00 93.92           O  
ATOM   3619  CG1 VAL A 236      18.097  -4.450 -20.506  1.00 93.92           C  
ATOM   3620 HG11 VAL A 236      19.079  -4.179 -20.120  1.00 93.92           H  
ATOM   3621 HG12 VAL A 236      17.751  -3.703 -21.222  1.00 93.92           H  
ATOM   3622 HG13 VAL A 236      18.180  -5.416 -21.005  1.00 93.92           H  
ATOM   3623  CG2 VAL A 236      15.836  -5.237 -19.835  1.00 93.92           C  
ATOM   3624 HG21 VAL A 236      16.051  -6.252 -20.170  1.00 93.92           H  
ATOM   3625 HG22 VAL A 236      15.086  -5.275 -19.044  1.00 93.92           H  
ATOM   3626 HG23 VAL A 236      15.427  -4.688 -20.683  1.00 93.92           H  
ATOM   3627  N   ASP A 237      16.528  -6.315 -16.293  1.00 93.20           N  
ATOM   3628  H   ASP A 237      16.886  -7.179 -16.674  1.00 93.20           H  
ATOM   3629  CA  ASP A 237      15.537  -6.440 -15.223  1.00 93.20           C  
ATOM   3630  HA  ASP A 237      14.565  -6.126 -15.601  1.00 93.20           H  
ATOM   3631  C   ASP A 237      15.853  -5.556 -14.004  1.00 93.20           C  
ATOM   3632  CB  ASP A 237      15.454  -7.928 -14.851  1.00 93.20           C  
ATOM   3633  HB2 ASP A 237      14.908  -8.057 -13.916  1.00 93.20           H  
ATOM   3634  HB3 ASP A 237      16.461  -8.305 -14.669  1.00 93.20           H  
ATOM   3635  O   ASP A 237      15.025  -4.732 -13.610  1.00 93.20           O  
ATOM   3636  CG  ASP A 237      14.797  -8.738 -15.978  1.00 93.20           C  
ATOM   3637  OD1 ASP A 237      13.570  -8.583 -16.199  1.00 93.20           O  
ATOM   3638  OD2 ASP A 237      15.552  -9.450 -16.671  1.00 93.20           O  
ATOM   3639  N   SER A 238      17.063  -5.655 -13.432  1.00 92.78           N  
ATOM   3640  H   SER A 238      17.735  -6.311 -13.805  1.00 92.78           H  
ATOM   3641  CA  SER A 238      17.455  -4.785 -12.308  1.00 92.78           C  
ATOM   3642  HA  SER A 238      16.636  -4.776 -11.589  1.00 92.78           H  
ATOM   3643  C   SER A 238      17.649  -3.332 -12.739  1.00 92.78           C  
ATOM   3644  CB  SER A 238      18.693  -5.304 -11.562  1.00 92.78           C  
ATOM   3645  HB2 SER A 238      18.869  -4.662 -10.699  1.00 92.78           H  
ATOM   3646  HB3 SER A 238      18.486  -6.310 -11.195  1.00 92.78           H  
ATOM   3647  O   SER A 238      17.305  -2.421 -11.989  1.00 92.78           O  
ATOM   3648  OG  SER A 238      19.867  -5.331 -12.360  1.00 92.78           O  
ATOM   3649  HG  SER A 238      20.570  -4.891 -11.876  1.00 92.78           H  
ATOM   3650  N   TYR A 239      18.137  -3.104 -13.963  1.00 95.31           N  
ATOM   3651  H   TYR A 239      18.381  -3.903 -14.531  1.00 95.31           H  
ATOM   3652  CA  TYR A 239      18.325  -1.766 -14.519  1.00 95.31           C  
ATOM   3653  HA  TYR A 239      19.023  -1.220 -13.884  1.00 95.31           H  
ATOM   3654  C   TYR A 239      17.015  -0.972 -14.534  1.00 95.31           C  
ATOM   3655  CB  TYR A 239      18.932  -1.869 -15.926  1.00 95.31           C  
ATOM   3656  HB2 TYR A 239      18.312  -2.504 -16.560  1.00 95.31           H  
ATOM   3657  HB3 TYR A 239      19.910  -2.344 -15.842  1.00 95.31           H  
ATOM   3658  O   TYR A 239      16.937   0.107 -13.942  1.00 95.31           O  
ATOM   3659  CG  TYR A 239      19.104  -0.534 -16.613  1.00 95.31           C  
ATOM   3660  CD1 TYR A 239      18.010   0.044 -17.283  1.00 95.31           C  
ATOM   3661  HD1 TYR A 239      17.079  -0.495 -17.376  1.00 95.31           H  
ATOM   3662  CD2 TYR A 239      20.333   0.148 -16.541  1.00 95.31           C  
ATOM   3663  HD2 TYR A 239      21.177  -0.311 -16.048  1.00 95.31           H  
ATOM   3664  CE1 TYR A 239      18.109   1.347 -17.788  1.00 95.31           C  
ATOM   3665  HE1 TYR A 239      17.252   1.819 -18.246  1.00 95.31           H  
ATOM   3666  CE2 TYR A 239      20.453   1.433 -17.104  1.00 95.31           C  
ATOM   3667  HE2 TYR A 239      21.390   1.969 -17.054  1.00 95.31           H  
ATOM   3668  OH  TYR A 239      19.367   3.316 -18.150  1.00 95.31           O  
ATOM   3669  HH  TYR A 239      20.231   3.713 -18.022  1.00 95.31           H  
ATOM   3670  CZ  TYR A 239      19.322   2.046 -17.685  1.00 95.31           C  
ATOM   3671  N   TYR A 240      15.976  -1.505 -15.186  1.00 96.48           N  
ATOM   3672  H   TYR A 240      16.075  -2.407 -15.628  1.00 96.48           H  
ATOM   3673  CA  TYR A 240      14.700  -0.803 -15.277  1.00 96.48           C  
ATOM   3674  HA  TYR A 240      14.895   0.240 -15.523  1.00 96.48           H  
ATOM   3675  C   TYR A 240      13.955  -0.801 -13.942  1.00 96.48           C  
ATOM   3676  CB  TYR A 240      13.823  -1.398 -16.377  1.00 96.48           C  
ATOM   3677  HB2 TYR A 240      13.755  -2.476 -16.231  1.00 96.48           H  
ATOM   3678  HB3 TYR A 240      12.830  -0.966 -16.248  1.00 96.48           H  
ATOM   3679  O   TYR A 240      13.344   0.216 -13.614  1.00 96.48           O  
ATOM   3680  CG  TYR A 240      14.219  -1.092 -17.807  1.00 96.48           C  
ATOM   3681  CD1 TYR A 240      14.336   0.246 -18.233  1.00 96.48           C  
ATOM   3682  HD1 TYR A 240      14.185   1.053 -17.531  1.00 96.48           H  
ATOM   3683  CD2 TYR A 240      14.358  -2.137 -18.739  1.00 96.48           C  
ATOM   3684  HD2 TYR A 240      14.234  -3.160 -18.416  1.00 96.48           H  
ATOM   3685  CE1 TYR A 240      14.601   0.539 -19.585  1.00 96.48           C  
ATOM   3686  HE1 TYR A 240      14.655   1.564 -19.919  1.00 96.48           H  
ATOM   3687  CE2 TYR A 240      14.630  -1.846 -20.091  1.00 96.48           C  
ATOM   3688  HE2 TYR A 240      14.719  -2.639 -20.819  1.00 96.48           H  
ATOM   3689  OH  TYR A 240      14.944  -0.229 -21.834  1.00 96.48           O  
ATOM   3690  HH  TYR A 240      14.823   0.706 -22.016  1.00 96.48           H  
ATOM   3691  CZ  TYR A 240      14.750  -0.509 -20.517  1.00 96.48           C  
ATOM   3692  N   GLY A 241      14.046  -1.879 -13.151  1.00 94.97           N  
ATOM   3693  H   GLY A 241      14.534  -2.697 -13.487  1.00 94.97           H  
ATOM   3694  CA  GLY A 241      13.450  -1.942 -11.814  1.00 94.97           C  
ATOM   3695  HA2 GLY A 241      13.746  -2.875 -11.334  1.00 94.97           H  
ATOM   3696  HA3 GLY A 241      12.363  -1.922 -11.894  1.00 94.97           H  
ATOM   3697  C   GLY A 241      13.897  -0.781 -10.923  1.00 94.97           C  
ATOM   3698  O   GLY A 241      13.065  -0.061 -10.374  1.00 94.97           O  
ATOM   3699  N   TYR A 242      15.203  -0.515 -10.858  1.00 95.48           N  
ATOM   3700  H   TYR A 242      15.849  -1.135 -11.326  1.00 95.48           H  
ATOM   3701  CA  TYR A 242      15.747   0.589 -10.061  1.00 95.48           C  
ATOM   3702  HA  TYR A 242      15.313   0.559  -9.062  1.00 95.48           H  
ATOM   3703  C   TYR A 242      15.444   1.982 -10.630  1.00 95.48           C  
ATOM   3704  CB  TYR A 242      17.261   0.414  -9.966  1.00 95.48           C  
ATOM   3705  HB2 TYR A 242      17.682   1.277  -9.450  1.00 95.48           H  
ATOM   3706  HB3 TYR A 242      17.634   0.403 -10.991  1.00 95.48           H  
ATOM   3707  O   TYR A 242      15.347   2.940  -9.862  1.00 95.48           O  
ATOM   3708  CG  TYR A 242      17.796  -0.833  -9.297  1.00 95.48           C  
ATOM   3709  CD1 TYR A 242      17.042  -1.579  -8.368  1.00 95.48           C  
ATOM   3710  HD1 TYR A 242      16.023  -1.303  -8.140  1.00 95.48           H  
ATOM   3711  CD2 TYR A 242      19.090  -1.258  -9.644  1.00 95.48           C  
ATOM   3712  HD2 TYR A 242      19.658  -0.708 -10.380  1.00 95.48           H  
ATOM   3713  CE1 TYR A 242      17.605  -2.735  -7.790  1.00 95.48           C  
ATOM   3714  HE1 TYR A 242      17.069  -3.332  -7.066  1.00 95.48           H  
ATOM   3715  CE2 TYR A 242      19.630  -2.423  -9.082  1.00 95.48           C  
ATOM   3716  HE2 TYR A 242      20.610  -2.755  -9.391  1.00 95.48           H  
ATOM   3717  OH  TYR A 242      19.427  -4.287  -7.588  1.00 95.48           O  
ATOM   3718  HH  TYR A 242      20.314  -4.454  -7.916  1.00 95.48           H  
ATOM   3719  CZ  TYR A 242      18.892  -3.168  -8.148  1.00 95.48           C  
ATOM   3720  N   LEU A 243      15.321   2.110 -11.954  1.00 97.45           N  
ATOM   3721  H   LEU A 243      15.438   1.283 -12.522  1.00 97.45           H  
ATOM   3722  CA  LEU A 243      15.122   3.394 -12.627  1.00 97.45           C  
ATOM   3723  HA  LEU A 243      15.705   4.148 -12.098  1.00 97.45           H  
ATOM   3724  C   LEU A 243      13.653   3.855 -12.601  1.00 97.45           C  
ATOM   3725  CB  LEU A 243      15.674   3.258 -14.059  1.00 97.45           C  
ATOM   3726  HB2 LEU A 243      15.090   2.502 -14.583  1.00 97.45           H  
ATOM   3727  HB3 LEU A 243      16.703   2.902 -14.002  1.00 97.45           H  
ATOM   3728  O   LEU A 243      13.380   5.046 -12.474  1.00 97.45           O  
ATOM   3729  CG  LEU A 243      15.656   4.552 -14.889  1.00 97.45           C  
ATOM   3730  HG  LEU A 243      14.628   4.902 -14.977  1.00 97.45           H  
ATOM   3731  CD1 LEU A 243      16.504   5.666 -14.274  1.00 97.45           C  
ATOM   3732 HD11 LEU A 243      16.536   6.522 -14.949  1.00 97.45           H  
ATOM   3733 HD12 LEU A 243      16.062   5.990 -13.332  1.00 97.45           H  
ATOM   3734 HD13 LEU A 243      17.516   5.305 -14.093  1.00 97.45           H  
ATOM   3735  CD2 LEU A 243      16.179   4.275 -16.299  1.00 97.45           C  
ATOM   3736 HD21 LEU A 243      15.583   3.488 -16.762  1.00 97.45           H  
ATOM   3737 HD22 LEU A 243      17.220   3.955 -16.253  1.00 97.45           H  
ATOM   3738 HD23 LEU A 243      16.105   5.178 -16.906  1.00 97.45           H  
ATOM   3739  N   LEU A 244      12.697   2.928 -12.701  1.00 97.10           N  
ATOM   3740  H   LEU A 244      12.986   1.964 -12.780  1.00 97.10           H  
ATOM   3741  CA  LEU A 244      11.261   3.217 -12.816  1.00 97.10           C  
ATOM   3742  HA  LEU A 244      11.098   3.703 -13.777  1.00 97.10           H  
ATOM   3743  C   LEU A 244      10.698   4.199 -11.770  1.00 97.10           C  
ATOM   3744  CB  LEU A 244      10.489   1.886 -12.803  1.00 97.10           C  
ATOM   3745  HB2 LEU A 244      11.061   1.139 -12.253  1.00 97.10           H  
ATOM   3746  HB3 LEU A 244       9.542   2.013 -12.277  1.00 97.10           H  
ATOM   3747  O   LEU A 244       9.993   5.127 -12.177  1.00 97.10           O  
ATOM   3748  CG  LEU A 244      10.192   1.350 -14.209  1.00 97.10           C  
ATOM   3749  HG  LEU A 244      11.080   1.416 -14.838  1.00 97.10           H  
ATOM   3750  CD1 LEU A 244       9.756  -0.103 -14.104  1.00 97.10           C  
ATOM   3751 HD11 LEU A 244      10.591  -0.720 -13.775  1.00 97.10           H  
ATOM   3752 HD12 LEU A 244       9.382  -0.445 -15.069  1.00 97.10           H  
ATOM   3753 HD13 LEU A 244       8.935  -0.173 -13.391  1.00 97.10           H  
ATOM   3754  CD2 LEU A 244       9.039   2.109 -14.868  1.00 97.10           C  
ATOM   3755 HD21 LEU A 244       9.274   3.171 -14.930  1.00 97.10           H  
ATOM   3756 HD22 LEU A 244       8.879   1.728 -15.876  1.00 97.10           H  
ATOM   3757 HD23 LEU A 244       8.123   1.978 -14.292  1.00 97.10           H  
ATOM   3758  N   PRO A 245      11.009   4.073 -10.463  1.00 97.46           N  
ATOM   3759  CA  PRO A 245      10.468   4.980  -9.454  1.00 97.46           C  
ATOM   3760  HA  PRO A 245       9.386   4.853  -9.433  1.00 97.46           H  
ATOM   3761  C   PRO A 245      10.764   6.461  -9.716  1.00 97.46           C  
ATOM   3762  CB  PRO A 245      11.065   4.504  -8.126  1.00 97.46           C  
ATOM   3763  HB2 PRO A 245      12.036   4.970  -7.957  1.00 97.46           H  
ATOM   3764  HB3 PRO A 245      10.391   4.694  -7.291  1.00 97.46           H  
ATOM   3765  O   PRO A 245       9.867   7.302  -9.631  1.00 97.46           O  
ATOM   3766  CG  PRO A 245      11.277   3.013  -8.352  1.00 97.46           C  
ATOM   3767  HG2 PRO A 245      10.330   2.492  -8.212  1.00 97.46           H  
ATOM   3768  HG3 PRO A 245      12.048   2.604  -7.698  1.00 97.46           H  
ATOM   3769  CD  PRO A 245      11.690   2.955  -9.818  1.00 97.46           C  
ATOM   3770  HD2 PRO A 245      12.769   3.087  -9.901  1.00 97.46           H  
ATOM   3771  HD3 PRO A 245      11.393   1.994 -10.239  1.00 97.46           H  
ATOM   3772  N   ILE A 246      12.006   6.794 -10.091  1.00 97.33           N  
ATOM   3773  H   ILE A 246      12.686   6.064 -10.246  1.00 97.33           H  
ATOM   3774  CA  ILE A 246      12.378   8.190 -10.349  1.00 97.33           C  
ATOM   3775  HA  ILE A 246      11.898   8.788  -9.575  1.00 97.33           H  
ATOM   3776  C   ILE A 246      11.811   8.695 -11.685  1.00 97.33           C  
ATOM   3777  CB  ILE A 246      13.898   8.413 -10.186  1.00 97.33           C  
ATOM   3778  HB  ILE A 246      14.195   7.944  -9.248  1.00 97.33           H  
ATOM   3779  O   ILE A 246      11.475   9.873 -11.792  1.00 97.33           O  
ATOM   3780  CG1 ILE A 246      14.189   9.921 -10.043  1.00 97.33           C  
ATOM   3781 HG12 ILE A 246      13.564  10.321  -9.244  1.00 97.33           H  
ATOM   3782 HG13 ILE A 246      13.934  10.441 -10.966  1.00 97.33           H  
ATOM   3783  CG2 ILE A 246      14.729   7.762 -11.305  1.00 97.33           C  
ATOM   3784 HG21 ILE A 246      14.619   6.679 -11.248  1.00 97.33           H  
ATOM   3785 HG22 ILE A 246      14.424   8.121 -12.288  1.00 97.33           H  
ATOM   3786 HG23 ILE A 246      15.790   7.969 -11.166  1.00 97.33           H  
ATOM   3787  CD1 ILE A 246      15.646  10.241  -9.694  1.00 97.33           C  
ATOM   3788 HD11 ILE A 246      15.722  11.286  -9.391  1.00 97.33           H  
ATOM   3789 HD12 ILE A 246      15.985   9.610  -8.872  1.00 97.33           H  
ATOM   3790 HD13 ILE A 246      16.280  10.086 -10.567  1.00 97.33           H  
ATOM   3791  N   LEU A 247      11.620   7.814 -12.679  1.00 97.26           N  
ATOM   3792  H   LEU A 247      11.898   6.855 -12.530  1.00 97.26           H  
ATOM   3793  CA  LEU A 247      10.926   8.167 -13.927  1.00 97.26           C  
ATOM   3794  HA  LEU A 247      11.425   9.024 -14.380  1.00 97.26           H  
ATOM   3795  C   LEU A 247       9.477   8.584 -13.665  1.00 97.26           C  
ATOM   3796  CB  LEU A 247      10.922   6.990 -14.918  1.00 97.26           C  
ATOM   3797  HB2 LEU A 247      10.403   6.146 -14.463  1.00 97.26           H  
ATOM   3798  HB3 LEU A 247      10.346   7.287 -15.794  1.00 97.26           H  
ATOM   3799  O   LEU A 247       9.023   9.591 -14.210  1.00 97.26           O  
ATOM   3800  CG  LEU A 247      12.297   6.513 -15.393  1.00 97.26           C  
ATOM   3801  HG  LEU A 247      12.901   6.239 -14.528  1.00 97.26           H  
ATOM   3802  CD1 LEU A 247      12.113   5.284 -16.282  1.00 97.26           C  
ATOM   3803 HD11 LEU A 247      13.075   4.986 -16.700  1.00 97.26           H  
ATOM   3804 HD12 LEU A 247      11.405   5.500 -17.082  1.00 97.26           H  
ATOM   3805 HD13 LEU A 247      11.724   4.456 -15.690  1.00 97.26           H  
ATOM   3806  CD2 LEU A 247      13.056   7.583 -16.169  1.00 97.26           C  
ATOM   3807 HD21 LEU A 247      12.489   7.889 -17.048  1.00 97.26           H  
ATOM   3808 HD22 LEU A 247      13.217   8.441 -15.516  1.00 97.26           H  
ATOM   3809 HD23 LEU A 247      14.025   7.193 -16.480  1.00 97.26           H  
ATOM   3810  N   GLY A 248       8.775   7.834 -12.809  1.00 95.82           N  
ATOM   3811  H   GLY A 248       9.210   7.008 -12.425  1.00 95.82           H  
ATOM   3812  CA  GLY A 248       7.421   8.175 -12.383  1.00 95.82           C  
ATOM   3813  HA2 GLY A 248       6.756   8.219 -13.246  1.00 95.82           H  
ATOM   3814  HA3 GLY A 248       7.058   7.417 -11.689  1.00 95.82           H  
ATOM   3815  C   GLY A 248       7.373   9.512 -11.654  1.00 95.82           C  
ATOM   3816  O   GLY A 248       6.575  10.373 -12.014  1.00 95.82           O  
ATOM   3817  N   ARG A 249       8.288   9.727 -10.697  1.00 95.46           N  
ATOM   3818  H   ARG A 249       8.902   8.965 -10.449  1.00 95.46           H  
ATOM   3819  CA  ARG A 249       8.386  10.990  -9.949  1.00 95.46           C  
ATOM   3820  HA  ARG A 249       7.426  11.168  -9.465  1.00 95.46           H  
ATOM   3821  C   ARG A 249       8.625  12.203 -10.856  1.00 95.46           C  
ATOM   3822  CB  ARG A 249       9.482  10.860  -8.878  1.00 95.46           C  
ATOM   3823  HB2 ARG A 249       9.243  10.023  -8.221  1.00 95.46           H  
ATOM   3824  HB3 ARG A 249      10.431  10.640  -9.366  1.00 95.46           H  
ATOM   3825  O   ARG A 249       8.050  13.256 -10.609  1.00 95.46           O  
ATOM   3826  CG  ARG A 249       9.672  12.128  -8.030  1.00 95.46           C  
ATOM   3827  HG2 ARG A 249      10.486  11.951  -7.326  1.00 95.46           H  
ATOM   3828  HG3 ARG A 249       9.977  12.939  -8.689  1.00 95.46           H  
ATOM   3829  CD  ARG A 249       8.438  12.596  -7.245  1.00 95.46           C  
ATOM   3830  HD2 ARG A 249       7.615  12.782  -7.936  1.00 95.46           H  
ATOM   3831  HD3 ARG A 249       8.687  13.546  -6.773  1.00 95.46           H  
ATOM   3832  NE  ARG A 249       8.025  11.612  -6.228  1.00 95.46           N  
ATOM   3833  HE  ARG A 249       7.436  10.851  -6.534  1.00 95.46           H  
ATOM   3834  NH1 ARG A 249       8.938  12.568  -4.333  1.00 95.46           N  
ATOM   3835 HH11 ARG A 249       9.231  12.469  -3.371  1.00 95.46           H  
ATOM   3836 HH12 ARG A 249       8.962  13.484  -4.756  1.00 95.46           H  
ATOM   3837  NH2 ARG A 249       8.179  10.481  -4.297  1.00 95.46           N  
ATOM   3838 HH21 ARG A 249       7.505   9.831  -4.676  1.00 95.46           H  
ATOM   3839 HH22 ARG A 249       8.534  10.321  -3.365  1.00 95.46           H  
ATOM   3840  CZ  ARG A 249       8.385  11.574  -4.960  1.00 95.46           C  
ATOM   3841  N   CYS A 250       9.438  12.052 -11.901  1.00 95.82           N  
ATOM   3842  H   CYS A 250       9.908  11.165 -12.015  1.00 95.82           H  
ATOM   3843  CA  CYS A 250       9.727  13.126 -12.858  1.00 95.82           C  
ATOM   3844  HA  CYS A 250       9.775  14.080 -12.334  1.00 95.82           H  
ATOM   3845  C   CYS A 250       8.644  13.325 -13.919  1.00 95.82           C  
ATOM   3846  CB  CYS A 250      11.086  12.879 -13.515  1.00 95.82           C  
ATOM   3847  HB2 CYS A 250      11.076  11.924 -14.040  1.00 95.82           H  
ATOM   3848  HB3 CYS A 250      11.285  13.684 -14.223  1.00 95.82           H  
ATOM   3849  O   CYS A 250       8.728  14.282 -14.684  1.00 95.82           O  
ATOM   3850  SG  CYS A 250      12.398  12.873 -12.273  1.00 95.82           S  
ATOM   3851  HG  CYS A 250      12.045  11.712 -11.715  1.00 95.82           H  
ATOM   3852  N   ASN A 251       7.657  12.426 -13.999  1.00 93.15           N  
ATOM   3853  H   ASN A 251       7.615  11.689 -13.310  1.00 93.15           H  
ATOM   3854  CA  ASN A 251       6.645  12.431 -15.048  1.00 93.15           C  
ATOM   3855  HA  ASN A 251       6.151  11.460 -15.011  1.00 93.15           H  
ATOM   3856  C   ASN A 251       7.268  12.554 -16.458  1.00 93.15           C  
ATOM   3857  CB  ASN A 251       5.600  13.512 -14.714  1.00 93.15           C  
ATOM   3858  HB2 ASN A 251       6.035  14.498 -14.877  1.00 93.15           H  
ATOM   3859  HB3 ASN A 251       5.309  13.430 -13.666  1.00 93.15           H  
ATOM   3860  O   ASN A 251       6.886  13.407 -17.256  1.00 93.15           O  
ATOM   3861  CG  ASN A 251       4.352  13.372 -15.555  1.00 93.15           C  
ATOM   3862  ND2 ASN A 251       3.545  14.402 -15.642  1.00 93.15           N  
ATOM   3863 HD21 ASN A 251       3.760  15.250 -15.135  1.00 93.15           H  
ATOM   3864 HD22 ASN A 251       2.710  14.283 -16.198  1.00 93.15           H  
ATOM   3865  OD1 ASN A 251       4.049  12.317 -16.085  1.00 93.15           O  
ATOM   3866  N   VAL A 252       8.280  11.726 -16.755  1.00 95.86           N  
ATOM   3867  H   VAL A 252       8.550  11.059 -16.046  1.00 95.86           H  
ATOM   3868  CA  VAL A 252       9.174  11.903 -17.925  1.00 95.86           C  
ATOM   3869  HA  VAL A 252       9.635  12.887 -17.842  1.00 95.86           H  
ATOM   3870  C   VAL A 252       8.483  11.888 -19.291  1.00 95.86           C  
ATOM   3871  CB  VAL A 252      10.300  10.852 -17.951  1.00 95.86           C  
ATOM   3872  HB  VAL A 252      10.910  11.017 -18.839  1.00 95.86           H  
ATOM   3873  O   VAL A 252       9.063  12.352 -20.269  1.00 95.86           O  
ATOM   3874  CG1 VAL A 252      11.224  10.996 -16.742  1.00 95.86           C  
ATOM   3875 HG11 VAL A 252      12.080  10.329 -16.854  1.00 95.86           H  
ATOM   3876 HG12 VAL A 252      10.686  10.741 -15.829  1.00 95.86           H  
ATOM   3877 HG13 VAL A 252      11.584  12.023 -16.678  1.00 95.86           H  
ATOM   3878  CG2 VAL A 252       9.769   9.413 -18.002  1.00 95.86           C  
ATOM   3879 HG21 VAL A 252       9.168   9.187 -17.121  1.00 95.86           H  
ATOM   3880 HG22 VAL A 252      10.604   8.714 -18.057  1.00 95.86           H  
ATOM   3881 HG23 VAL A 252       9.165   9.276 -18.898  1.00 95.86           H  
ATOM   3882  N   PHE A 253       7.267  11.345 -19.367  1.00 95.21           N  
ATOM   3883  H   PHE A 253       6.848  11.012 -18.511  1.00 95.21           H  
ATOM   3884  CA  PHE A 253       6.477  11.269 -20.594  1.00 95.21           C  
ATOM   3885  HA  PHE A 253       7.127  11.467 -21.446  1.00 95.21           H  
ATOM   3886  C   PHE A 253       5.383  12.326 -20.669  1.00 95.21           C  
ATOM   3887  CB  PHE A 253       5.901   9.857 -20.764  1.00 95.21           C  
ATOM   3888  HB2 PHE A 253       5.321   9.812 -21.686  1.00 95.21           H  
ATOM   3889  HB3 PHE A 253       5.224   9.646 -19.936  1.00 95.21           H  
ATOM   3890  O   PHE A 253       4.498  12.181 -21.504  1.00 95.21           O  
ATOM   3891  CG  PHE A 253       6.958   8.785 -20.849  1.00 95.21           C  
ATOM   3892  CD1 PHE A 253       7.883   8.799 -21.908  1.00 95.21           C  
ATOM   3893  HD1 PHE A 253       7.829   9.566 -22.666  1.00 95.21           H  
ATOM   3894  CD2 PHE A 253       7.036   7.793 -19.858  1.00 95.21           C  
ATOM   3895  HD2 PHE A 253       6.331   7.793 -19.039  1.00 95.21           H  
ATOM   3896  CE1 PHE A 253       8.892   7.825 -21.969  1.00 95.21           C  
ATOM   3897  HE1 PHE A 253       9.615   7.853 -22.770  1.00 95.21           H  
ATOM   3898  CE2 PHE A 253       8.041   6.813 -19.927  1.00 95.21           C  
ATOM   3899  HE2 PHE A 253       8.105   6.051 -19.164  1.00 95.21           H  
ATOM   3900  CZ  PHE A 253       8.967   6.826 -20.984  1.00 95.21           C  
ATOM   3901  HZ  PHE A 253       9.744   6.077 -21.036  1.00 95.21           H  
ATOM   3902  N   LYS A 254       5.401  13.355 -19.817  1.00 90.61           N  
ATOM   3903  H   LYS A 254       6.137  13.408 -19.128  1.00 90.61           H  
ATOM   3904  CA  LYS A 254       4.436  14.456 -19.884  1.00 90.61           C  
ATOM   3905  HA  LYS A 254       3.452  14.063 -19.628  1.00 90.61           H  
ATOM   3906  C   LYS A 254       4.355  15.028 -21.311  1.00 90.61           C  
ATOM   3907  CB  LYS A 254       4.843  15.522 -18.859  1.00 90.61           C  
ATOM   3908  HB2 LYS A 254       5.743  16.028 -19.210  1.00 90.61           H  
ATOM   3909  HB3 LYS A 254       5.063  15.044 -17.904  1.00 90.61           H  
ATOM   3910  O   LYS A 254       5.376  15.159 -21.984  1.00 90.61           O  
ATOM   3911  CG  LYS A 254       3.727  16.540 -18.631  1.00 90.61           C  
ATOM   3912  HG2 LYS A 254       3.440  16.978 -19.587  1.00 90.61           H  
ATOM   3913  HG3 LYS A 254       2.858  16.040 -18.204  1.00 90.61           H  
ATOM   3914  CD  LYS A 254       4.183  17.662 -17.698  1.00 90.61           C  
ATOM   3915  HD2 LYS A 254       5.105  18.095 -18.085  1.00 90.61           H  
ATOM   3916  HD3 LYS A 254       4.353  17.262 -16.698  1.00 90.61           H  
ATOM   3917  CE  LYS A 254       3.089  18.730 -17.681  1.00 90.61           C  
ATOM   3918  HE2 LYS A 254       2.152  18.274 -17.360  1.00 90.61           H  
ATOM   3919  HE3 LYS A 254       2.947  19.074 -18.705  1.00 90.61           H  
ATOM   3920  NZ  LYS A 254       3.452  19.864 -16.799  1.00 90.61           N  
ATOM   3921  HZ1 LYS A 254       4.305  20.287 -17.137  1.00 90.61           H  
ATOM   3922  HZ2 LYS A 254       3.583  19.557 -15.846  1.00 90.61           H  
ATOM   3923  HZ3 LYS A 254       2.722  20.561 -16.829  1.00 90.61           H  
ATOM   3924  N   ASP A 255       3.140  15.334 -21.757  1.00 86.84           N  
ATOM   3925  H   ASP A 255       2.357  15.158 -21.144  1.00 86.84           H  
ATOM   3926  CA  ASP A 255       2.810  15.910 -23.068  1.00 86.84           C  
ATOM   3927  HA  ASP A 255       1.722  15.967 -23.102  1.00 86.84           H  
ATOM   3928  C   ASP A 255       3.200  15.034 -24.288  1.00 86.84           C  
ATOM   3929  CB  ASP A 255       3.305  17.371 -23.135  1.00 86.84           C  
ATOM   3930  HB2 ASP A 255       4.390  17.377 -23.245  1.00 86.84           H  
ATOM   3931  HB3 ASP A 255       2.877  17.850 -24.016  1.00 86.84           H  
ATOM   3932  O   ASP A 255       3.397  15.531 -25.395  1.00 86.84           O  
ATOM   3933  CG  ASP A 255       2.915  18.193 -21.893  1.00 86.84           C  
ATOM   3934  OD1 ASP A 255       1.746  18.094 -21.456  1.00 86.84           O  
ATOM   3935  OD2 ASP A 255       3.792  18.886 -21.324  1.00 86.84           O  
ATOM   3936  N   SER A 256       3.306  13.709 -24.110  1.00 90.72           N  
ATOM   3937  H   SER A 256       3.100  13.359 -23.185  1.00 90.72           H  
ATOM   3938  CA  SER A 256       3.675  12.749 -25.170  1.00 90.72           C  
ATOM   3939  HA  SER A 256       4.305  13.264 -25.896  1.00 90.72           H  
ATOM   3940  C   SER A 256       2.494  12.161 -25.955  1.00 90.72           C  
ATOM   3941  CB  SER A 256       4.493  11.595 -24.585  1.00 90.72           C  
ATOM   3942  HB2 SER A 256       3.918  11.100 -23.802  1.00 90.72           H  
ATOM   3943  HB3 SER A 256       4.712  10.870 -25.369  1.00 90.72           H  
ATOM   3944  O   SER A 256       2.721  11.409 -26.912  1.00 90.72           O  
ATOM   3945  OG  SER A 256       5.716  12.065 -24.061  1.00 90.72           O  
ATOM   3946  HG  SER A 256       5.489  12.728 -23.404  1.00 90.72           H  
ATOM   3947  N   PHE A 257       1.249  12.425 -25.545  1.00 88.16           N  
ATOM   3948  H   PHE A 257       1.129  13.091 -24.795  1.00 88.16           H  
ATOM   3949  CA  PHE A 257       0.044  11.985 -26.263  1.00 88.16           C  
ATOM   3950  HA  PHE A 257       0.296  11.166 -26.936  1.00 88.16           H  
ATOM   3951  C   PHE A 257      -0.508  13.112 -27.132  1.00 88.16           C  
ATOM   3952  CB  PHE A 257      -1.041  11.471 -25.300  1.00 88.16           C  
ATOM   3953  HB2 PHE A 257      -1.953  11.324 -25.879  1.00 88.16           H  
ATOM   3954  HB3 PHE A 257      -1.256  12.253 -24.573  1.00 88.16           H  
ATOM   3955  O   PHE A 257      -0.494  14.276 -26.737  1.00 88.16           O  
ATOM   3956  CG  PHE A 257      -0.777  10.164 -24.564  1.00 88.16           C  
ATOM   3957  CD1 PHE A 257       0.433   9.451 -24.698  1.00 88.16           C  
ATOM   3958  HD1 PHE A 257       1.222   9.803 -25.346  1.00 88.16           H  
ATOM   3959  CD2 PHE A 257      -1.792   9.637 -23.742  1.00 88.16           C  
ATOM   3960  HD2 PHE A 257      -2.732  10.161 -23.648  1.00 88.16           H  
ATOM   3961  CE1 PHE A 257       0.624   8.241 -24.013  1.00 88.16           C  
ATOM   3962  HE1 PHE A 257       1.534   7.677 -24.156  1.00 88.16           H  
ATOM   3963  CE2 PHE A 257      -1.591   8.434 -23.043  1.00 88.16           C  
ATOM   3964  HE2 PHE A 257      -2.378   8.041 -22.416  1.00 88.16           H  
ATOM   3965  CZ  PHE A 257      -0.380   7.737 -23.175  1.00 88.16           C  
ATOM   3966  HZ  PHE A 257      -0.226   6.809 -22.644  1.00 88.16           H  
ATOM   3967  N   ASP A 258      -1.048  12.755 -28.297  1.00 81.97           N  
ATOM   3968  H   ASP A 258      -1.096  11.777 -28.548  1.00 81.97           H  
ATOM   3969  CA  ASP A 258      -1.875  13.674 -29.073  1.00 81.97           C  
ATOM   3970  HA  ASP A 258      -1.476  14.684 -28.976  1.00 81.97           H  
ATOM   3971  C   ASP A 258      -3.295  13.663 -28.497  1.00 81.97           C  
ATOM   3972  CB  ASP A 258      -1.837  13.318 -30.564  1.00 81.97           C  
ATOM   3973  HB2 ASP A 258      -0.795  13.254 -30.879  1.00 81.97           H  
ATOM   3974  HB3 ASP A 258      -2.299  12.344 -30.724  1.00 81.97           H  
ATOM   3975  O   ASP A 258      -4.081  12.748 -28.732  1.00 81.97           O  
ATOM   3976  CG  ASP A 258      -2.540  14.370 -31.436  1.00 81.97           C  
ATOM   3977  OD1 ASP A 258      -3.075  15.365 -30.884  1.00 81.97           O  
ATOM   3978  OD2 ASP A 258      -2.485  14.214 -32.673  1.00 81.97           O  
ATOM   3979  N   VAL A 259      -3.598  14.667 -27.678  1.00 80.84           N  
ATOM   3980  H   VAL A 259      -2.873  15.342 -27.480  1.00 80.84           H  
ATOM   3981  CA  VAL A 259      -4.875  14.789 -26.958  1.00 80.84           C  
ATOM   3982  HA  VAL A 259      -5.342  13.805 -26.923  1.00 80.84           H  
ATOM   3983  C   VAL A 259      -5.887  15.682 -27.680  1.00 80.84           C  
ATOM   3984  CB  VAL A 259      -4.652  15.218 -25.496  1.00 80.84           C  
ATOM   3985  HB  VAL A 259      -5.620  15.325 -25.007  1.00 80.84           H  
ATOM   3986  O   VAL A 259      -6.918  16.031 -27.111  1.00 80.84           O  
ATOM   3987  CG1 VAL A 259      -3.872  14.142 -24.732  1.00 80.84           C  
ATOM   3988 HG11 VAL A 259      -4.411  13.195 -24.767  1.00 80.84           H  
ATOM   3989 HG12 VAL A 259      -3.756  14.445 -23.692  1.00 80.84           H  
ATOM   3990 HG13 VAL A 259      -2.880  14.009 -25.165  1.00 80.84           H  
ATOM   3991  CG2 VAL A 259      -3.903  16.552 -25.378  1.00 80.84           C  
ATOM   3992 HG21 VAL A 259      -2.893  16.466 -25.779  1.00 80.84           H  
ATOM   3993 HG22 VAL A 259      -3.836  16.837 -24.328  1.00 80.84           H  
ATOM   3994 HG23 VAL A 259      -4.444  17.331 -25.916  1.00 80.84           H  
ATOM   3995  N   ASN A 260      -5.618  16.066 -28.934  1.00 74.84           N  
ATOM   3996  H   ASN A 260      -4.774  15.731 -29.375  1.00 74.84           H  
ATOM   3997  CA  ASN A 260      -6.466  17.013 -29.665  1.00 74.84           C  
ATOM   3998  HA  ASN A 260      -6.728  17.831 -28.994  1.00 74.84           H  
ATOM   3999  C   ASN A 260      -7.798  16.410 -30.143  1.00 74.84           C  
ATOM   4000  CB  ASN A 260      -5.665  17.593 -30.838  1.00 74.84           C  
ATOM   4001  HB2 ASN A 260      -5.309  16.783 -31.473  1.00 74.84           H  
ATOM   4002  HB3 ASN A 260      -6.315  18.233 -31.435  1.00 74.84           H  
ATOM   4003  O   ASN A 260      -8.707  17.157 -30.507  1.00 74.84           O  
ATOM   4004  CG  ASN A 260      -4.498  18.441 -30.376  1.00 74.84           C  
ATOM   4005  ND2 ASN A 260      -3.305  18.132 -30.813  1.00 74.84           N  
ATOM   4006 HD21 ASN A 260      -2.538  18.638 -30.395  1.00 74.84           H  
ATOM   4007 HD22 ASN A 260      -3.175  17.189 -31.151  1.00 74.84           H  
ATOM   4008  OD1 ASN A 260      -4.636  19.387 -29.620  1.00 74.84           O  
ATOM   4009  N   ASN A 261      -7.936  15.080 -30.155  1.00 70.45           N  
ATOM   4010  H   ASN A 261      -7.175  14.513 -29.810  1.00 70.45           H  
ATOM   4011  CA  ASN A 261      -9.183  14.420 -30.524  1.00 70.45           C  
ATOM   4012  HA  ASN A 261      -9.770  15.100 -31.141  1.00 70.45           H  
ATOM   4013  C   ASN A 261     -10.024  14.092 -29.282  1.00 70.45           C  
ATOM   4014  CB  ASN A 261      -8.888  13.183 -31.386  1.00 70.45           C  
ATOM   4015  HB2 ASN A 261      -8.219  13.456 -32.203  1.00 70.45           H  
ATOM   4016  HB3 ASN A 261      -8.406  12.415 -30.781  1.00 70.45           H  
ATOM   4017  O   ASN A 261      -9.753  13.123 -28.578  1.00 70.45           O  
ATOM   4018  CG  ASN A 261     -10.162  12.614 -31.985  1.00 70.45           C  
ATOM   4019  ND2 ASN A 261     -10.072  11.519 -32.696  1.00 70.45           N  
ATOM   4020 HD21 ASN A 261     -10.958  11.111 -32.957  1.00 70.45           H  
ATOM   4021 HD22 ASN A 261      -9.219  10.979 -32.665  1.00 70.45           H  
ATOM   4022  OD1 ASN A 261     -11.248  13.151 -31.842  1.00 70.45           O  
ATOM   4023  N   HIS A 262     -11.069  14.883 -29.039  1.00 64.44           N  
ATOM   4024  H   HIS A 262     -11.218  15.680 -29.640  1.00 64.44           H  
ATOM   4025  CA  HIS A 262     -11.989  14.674 -27.916  1.00 64.44           C  
ATOM   4026  HA  HIS A 262     -11.404  14.565 -27.002  1.00 64.44           H  
ATOM   4027  C   HIS A 262     -12.841  13.399 -28.028  1.00 64.44           C  
ATOM   4028  CB  HIS A 262     -12.892  15.907 -27.776  1.00 64.44           C  
ATOM   4029  HB2 HIS A 262     -13.384  16.108 -28.728  1.00 64.44           H  
ATOM   4030  HB3 HIS A 262     -13.667  15.690 -27.041  1.00 64.44           H  
ATOM   4031  O   HIS A 262     -13.374  12.950 -27.016  1.00 64.44           O  
ATOM   4032  CG  HIS A 262     -12.154  17.134 -27.310  1.00 64.44           C  
ATOM   4033  CD2 HIS A 262     -12.053  18.337 -27.954  1.00 64.44           C  
ATOM   4034  HD2 HIS A 262     -12.492  18.582 -28.910  1.00 64.44           H  
ATOM   4035  ND1 HIS A 262     -11.447  17.240 -26.136  1.00 64.44           N  
ATOM   4036  HD1 HIS A 262     -11.233  16.473 -25.513  1.00 64.44           H  
ATOM   4037  CE1 HIS A 262     -10.935  18.480 -26.072  1.00 64.44           C  
ATOM   4038  HE1 HIS A 262     -10.287  18.841 -25.288  1.00 64.44           H  
ATOM   4039  NE2 HIS A 262     -11.294  19.195 -27.151  1.00 64.44           N  
ATOM   4040  N   ASP A 263     -12.968  12.813 -29.223  1.00 68.14           N  
ATOM   4041  H   ASP A 263     -12.511  13.217 -30.028  1.00 68.14           H  
ATOM   4042  CA  ASP A 263     -13.753  11.590 -29.425  1.00 68.14           C  
ATOM   4043  HA  ASP A 263     -14.587  11.583 -28.723  1.00 68.14           H  
ATOM   4044  C   ASP A 263     -12.944  10.308 -29.151  1.00 68.14           C  
ATOM   4045  CB  ASP A 263     -14.345  11.575 -30.846  1.00 68.14           C  
ATOM   4046  HB2 ASP A 263     -13.539  11.696 -31.570  1.00 68.14           H  
ATOM   4047  HB3 ASP A 263     -14.800  10.601 -31.023  1.00 68.14           H  
ATOM   4048  O   ASP A 263     -13.528   9.228 -29.038  1.00 68.14           O  
ATOM   4049  CG  ASP A 263     -15.428  12.637 -31.095  1.00 68.14           C  
ATOM   4050  OD1 ASP A 263     -16.124  13.035 -30.133  1.00 68.14           O  
ATOM   4051  OD2 ASP A 263     -15.605  13.006 -32.280  1.00 68.14           O  
ATOM   4052  N   ASP A 264     -11.614  10.406 -29.031  1.00 80.09           N  
ATOM   4053  H   ASP A 264     -11.195  11.325 -29.019  1.00 80.09           H  
ATOM   4054  CA  ASP A 264     -10.736   9.260 -28.784  1.00 80.09           C  
ATOM   4055  HA  ASP A 264     -11.325   8.350 -28.901  1.00 80.09           H  
ATOM   4056  C   ASP A 264     -10.202   9.271 -27.346  1.00 80.09           C  
ATOM   4057  CB  ASP A 264      -9.626   9.181 -29.844  1.00 80.09           C  
ATOM   4058  HB2 ASP A 264      -8.853   9.921 -29.635  1.00 80.09           H  
ATOM   4059  HB3 ASP A 264     -10.061   9.411 -30.816  1.00 80.09           H  
ATOM   4060  O   ASP A 264      -9.289  10.017 -26.986  1.00 80.09           O  
ATOM   4061  CG  ASP A 264      -9.003   7.779 -29.934  1.00 80.09           C  
ATOM   4062  OD1 ASP A 264      -9.339   6.919 -29.082  1.00 80.09           O  
ATOM   4063  OD2 ASP A 264      -8.276   7.552 -30.929  1.00 80.09           O  
ATOM   4064  N   PHE A 265     -10.814   8.439 -26.502  1.00 86.24           N  
ATOM   4065  H   PHE A 265     -11.570   7.880 -26.871  1.00 86.24           H  
ATOM   4066  CA  PHE A 265     -10.421   8.242 -25.106  1.00 86.24           C  
ATOM   4067  HA  PHE A 265      -9.796   9.080 -24.797  1.00 86.24           H  
ATOM   4068  C   PHE A 265      -9.571   6.974 -24.898  1.00 86.24           C  
ATOM   4069  CB  PHE A 265     -11.682   8.261 -24.224  1.00 86.24           C  
ATOM   4070  HB2 PHE A 265     -12.178   9.223 -24.349  1.00 86.24           H  
ATOM   4071  HB3 PHE A 265     -11.380   8.192 -23.179  1.00 86.24           H  
ATOM   4072  O   PHE A 265      -9.138   6.707 -23.774  1.00 86.24           O  
ATOM   4073  CG  PHE A 265     -12.675   7.148 -24.518  1.00 86.24           C  
ATOM   4074  CD1 PHE A 265     -13.749   7.365 -25.402  1.00 86.24           C  
ATOM   4075  HD1 PHE A 265     -13.872   8.329 -25.874  1.00 86.24           H  
ATOM   4076  CD2 PHE A 265     -12.509   5.884 -23.924  1.00 86.24           C  
ATOM   4077  HD2 PHE A 265     -11.681   5.721 -23.251  1.00 86.24           H  
ATOM   4078  CE1 PHE A 265     -14.652   6.325 -25.684  1.00 86.24           C  
ATOM   4079  HE1 PHE A 265     -15.467   6.503 -26.370  1.00 86.24           H  
ATOM   4080  CE2 PHE A 265     -13.403   4.838 -24.215  1.00 86.24           C  
ATOM   4081  HE2 PHE A 265     -13.257   3.870 -23.760  1.00 86.24           H  
ATOM   4082  CZ  PHE A 265     -14.481   5.061 -25.091  1.00 86.24           C  
ATOM   4083  HZ  PHE A 265     -15.175   4.264 -25.314  1.00 86.24           H  
ATOM   4084  N   ASP A 266      -9.338   6.167 -25.942  1.00 91.35           N  
ATOM   4085  H   ASP A 266      -9.565   6.492 -26.871  1.00 91.35           H  
ATOM   4086  CA  ASP A 266      -8.623   4.889 -25.840  1.00 91.35           C  
ATOM   4087  HA  ASP A 266      -8.641   4.568 -24.799  1.00 91.35           H  
ATOM   4088  C   ASP A 266      -7.146   5.036 -26.230  1.00 91.35           C  
ATOM   4089  CB  ASP A 266      -9.348   3.783 -26.629  1.00 91.35           C  
ATOM   4090  HB2 ASP A 266     -10.402   3.799 -26.350  1.00 91.35           H  
ATOM   4091  HB3 ASP A 266      -9.281   3.988 -27.697  1.00 91.35           H  
ATOM   4092  O   ASP A 266      -6.726   4.735 -27.346  1.00 91.35           O  
ATOM   4093  CG  ASP A 266      -8.802   2.370 -26.344  1.00 91.35           C  
ATOM   4094  OD1 ASP A 266      -7.719   2.233 -25.718  1.00 91.35           O  
ATOM   4095  OD2 ASP A 266      -9.508   1.390 -26.701  1.00 91.35           O  
ATOM   4096  N   TYR A 267      -6.328   5.422 -25.251  1.00 92.94           N  
ATOM   4097  H   TYR A 267      -6.764   5.750 -24.402  1.00 92.94           H  
ATOM   4098  CA  TYR A 267      -4.886   5.633 -25.429  1.00 92.94           C  
ATOM   4099  HA  TYR A 267      -4.759   6.076 -26.416  1.00 92.94           H  
ATOM   4100  C   TYR A 267      -4.038   4.347 -25.418  1.00 92.94           C  
ATOM   4101  CB  TYR A 267      -4.396   6.662 -24.408  1.00 92.94           C  
ATOM   4102  HB2 TYR A 267      -4.551   6.279 -23.400  1.00 92.94           H  
ATOM   4103  HB3 TYR A 267      -3.326   6.818 -24.550  1.00 92.94           H  
ATOM   4104  O   TYR A 267      -2.839   4.370 -25.110  1.00 92.94           O  
ATOM   4105  CG  TYR A 267      -5.077   8.001 -24.562  1.00 92.94           C  
ATOM   4106  CD1 TYR A 267      -4.710   8.833 -25.635  1.00 92.94           C  
ATOM   4107  HD1 TYR A 267      -3.957   8.509 -26.339  1.00 92.94           H  
ATOM   4108  CD2 TYR A 267      -6.109   8.386 -23.683  1.00 92.94           C  
ATOM   4109  HD2 TYR A 267      -6.430   7.729 -22.889  1.00 92.94           H  
ATOM   4110  CE1 TYR A 267      -5.358  10.064 -25.827  1.00 92.94           C  
ATOM   4111  HE1 TYR A 267      -5.096  10.690 -26.667  1.00 92.94           H  
ATOM   4112  CE2 TYR A 267      -6.752   9.623 -23.864  1.00 92.94           C  
ATOM   4113  HE2 TYR A 267      -7.562   9.919 -23.214  1.00 92.94           H  
ATOM   4114  OH  TYR A 267      -6.997  11.645 -25.122  1.00 92.94           O  
ATOM   4115  HH  TYR A 267      -6.833  11.972 -26.010  1.00 92.94           H  
ATOM   4116  CZ  TYR A 267      -6.375  10.459 -24.936  1.00 92.94           C  
ATOM   4117  N   SER A 268      -4.639   3.182 -25.682  1.00 94.69           N  
ATOM   4118  H   SER A 268      -5.621   3.199 -25.917  1.00 94.69           H  
ATOM   4119  CA  SER A 268      -3.931   1.895 -25.621  1.00 94.69           C  
ATOM   4120  HA  SER A 268      -3.528   1.762 -24.617  1.00 94.69           H  
ATOM   4121  C   SER A 268      -2.760   1.823 -26.609  1.00 94.69           C  
ATOM   4122  CB  SER A 268      -4.892   0.736 -25.906  1.00 94.69           C  
ATOM   4123  HB2 SER A 268      -5.370   0.883 -26.874  1.00 94.69           H  
ATOM   4124  HB3 SER A 268      -4.322  -0.193 -25.933  1.00 94.69           H  
ATOM   4125  O   SER A 268      -1.717   1.241 -26.297  1.00 94.69           O  
ATOM   4126  OG  SER A 268      -5.881   0.625 -24.907  1.00 94.69           O  
ATOM   4127  HG  SER A 268      -6.587   1.234 -25.135  1.00 94.69           H  
ATOM   4128  N   LYS A 269      -2.899   2.421 -27.800  1.00 93.87           N  
ATOM   4129  H   LYS A 269      -3.708   3.012 -27.934  1.00 93.87           H  
ATOM   4130  CA  LYS A 269      -1.861   2.396 -28.844  1.00 93.87           C  
ATOM   4131  HA  LYS A 269      -1.462   1.386 -28.940  1.00 93.87           H  
ATOM   4132  C   LYS A 269      -0.682   3.294 -28.489  1.00 93.87           C  
ATOM   4133  CB  LYS A 269      -2.452   2.840 -30.186  1.00 93.87           C  
ATOM   4134  HB2 LYS A 269      -2.940   3.806 -30.057  1.00 93.87           H  
ATOM   4135  HB3 LYS A 269      -1.640   2.965 -30.902  1.00 93.87           H  
ATOM   4136  O   LYS A 269       0.465   2.905 -28.690  1.00 93.87           O  
ATOM   4137  CG  LYS A 269      -3.452   1.826 -30.754  1.00 93.87           C  
ATOM   4138  HG2 LYS A 269      -2.952   0.874 -30.936  1.00 93.87           H  
ATOM   4139  HG3 LYS A 269      -4.267   1.677 -30.045  1.00 93.87           H  
ATOM   4140  CD  LYS A 269      -4.017   2.379 -32.063  1.00 93.87           C  
ATOM   4141  HD2 LYS A 269      -4.442   3.361 -31.858  1.00 93.87           H  
ATOM   4142  HD3 LYS A 269      -3.215   2.489 -32.793  1.00 93.87           H  
ATOM   4143  CE  LYS A 269      -5.109   1.463 -32.614  1.00 93.87           C  
ATOM   4144  HE2 LYS A 269      -4.659   0.543 -32.985  1.00 93.87           H  
ATOM   4145  HE3 LYS A 269      -5.783   1.213 -31.795  1.00 93.87           H  
ATOM   4146  NZ  LYS A 269      -5.864   2.165 -33.679  1.00 93.87           N  
ATOM   4147  HZ1 LYS A 269      -5.258   2.431 -34.441  1.00 93.87           H  
ATOM   4148  HZ2 LYS A 269      -6.253   3.014 -33.293  1.00 93.87           H  
ATOM   4149  HZ3 LYS A 269      -6.633   1.604 -34.016  1.00 93.87           H  
ATOM   4150  N   GLU A 270      -0.954   4.463 -27.929  1.00 94.19           N  
ATOM   4151  H   GLU A 270      -1.925   4.735 -27.865  1.00 94.19           H  
ATOM   4152  CA  GLU A 270       0.025   5.448 -27.483  1.00 94.19           C  
ATOM   4153  HA  GLU A 270       0.708   5.680 -28.300  1.00 94.19           H  
ATOM   4154  C   GLU A 270       0.844   4.879 -26.325  1.00 94.19           C  
ATOM   4155  CB  GLU A 270      -0.670   6.748 -27.031  1.00 94.19           C  
ATOM   4156  HB2 GLU A 270      -1.376   6.530 -26.230  1.00 94.19           H  
ATOM   4157  HB3 GLU A 270       0.104   7.395 -26.617  1.00 94.19           H  
ATOM   4158  O   GLU A 270       2.074   4.944 -26.348  1.00 94.19           O  
ATOM   4159  CG  GLU A 270      -1.377   7.555 -28.134  1.00 94.19           C  
ATOM   4160  HG2 GLU A 270      -1.726   8.491 -27.699  1.00 94.19           H  
ATOM   4161  HG3 GLU A 270      -0.635   7.801 -28.893  1.00 94.19           H  
ATOM   4162  CD  GLU A 270      -2.568   6.832 -28.784  1.00 94.19           C  
ATOM   4163  OE1 GLU A 270      -2.763   7.051 -29.995  1.00 94.19           O  
ATOM   4164  OE2 GLU A 270      -3.164   5.948 -28.125  1.00 94.19           O  
ATOM   4165  N   LYS A 271       0.170   4.233 -25.363  1.00 96.25           N  
ATOM   4166  H   LYS A 271      -0.839   4.260 -25.406  1.00 96.25           H  
ATOM   4167  CA  LYS A 271       0.809   3.492 -24.269  1.00 96.25           C  
ATOM   4168  HA  LYS A 271       1.434   4.170 -23.689  1.00 96.25           H  
ATOM   4169  C   LYS A 271       1.744   2.397 -24.799  1.00 96.25           C  
ATOM   4170  CB  LYS A 271      -0.278   2.905 -23.353  1.00 96.25           C  
ATOM   4171  HB2 LYS A 271      -1.036   2.409 -23.959  1.00 96.25           H  
ATOM   4172  HB3 LYS A 271       0.185   2.154 -22.713  1.00 96.25           H  
ATOM   4173  O   LYS A 271       2.900   2.331 -24.383  1.00 96.25           O  
ATOM   4174  CG  LYS A 271      -0.949   3.950 -22.444  1.00 96.25           C  
ATOM   4175  HG2 LYS A 271      -0.199   4.341 -21.756  1.00 96.25           H  
ATOM   4176  HG3 LYS A 271      -1.342   4.774 -23.039  1.00 96.25           H  
ATOM   4177  CD  LYS A 271      -2.097   3.320 -21.637  1.00 96.25           C  
ATOM   4178  HD2 LYS A 271      -1.748   2.384 -21.200  1.00 96.25           H  
ATOM   4179  HD3 LYS A 271      -2.924   3.094 -22.310  1.00 96.25           H  
ATOM   4180  CE  LYS A 271      -2.586   4.239 -20.508  1.00 96.25           C  
ATOM   4181  HE2 LYS A 271      -3.096   5.099 -20.943  1.00 96.25           H  
ATOM   4182  HE3 LYS A 271      -1.714   4.600 -19.962  1.00 96.25           H  
ATOM   4183  NZ  LYS A 271      -3.480   3.514 -19.564  1.00 96.25           N  
ATOM   4184  HZ1 LYS A 271      -4.366   3.285 -19.990  1.00 96.25           H  
ATOM   4185  HZ2 LYS A 271      -3.045   2.647 -19.284  1.00 96.25           H  
ATOM   4186  HZ3 LYS A 271      -3.647   4.036 -18.716  1.00 96.25           H  
ATOM   4187  N   LEU A 272       1.291   1.570 -25.749  1.00 96.72           N  
ATOM   4188  H   LEU A 272       0.326   1.656 -26.035  1.00 96.72           H  
ATOM   4189  CA  LEU A 272       2.134   0.533 -26.370  1.00 96.72           C  
ATOM   4190  HA  LEU A 272       2.569  -0.083 -25.583  1.00 96.72           H  
ATOM   4191  C   LEU A 272       3.313   1.124 -27.143  1.00 96.72           C  
ATOM   4192  CB  LEU A 272       1.302  -0.350 -27.315  1.00 96.72           C  
ATOM   4193  HB2 LEU A 272       1.972  -0.901 -27.975  1.00 96.72           H  
ATOM   4194  HB3 LEU A 272       0.677   0.293 -27.936  1.00 96.72           H  
ATOM   4195  O   LEU A 272       4.424   0.605 -27.052  1.00 96.72           O  
ATOM   4196  CG  LEU A 272       0.419  -1.362 -26.581  1.00 96.72           C  
ATOM   4197  HG  LEU A 272      -0.142  -0.822 -25.818  1.00 96.72           H  
ATOM   4198  CD1 LEU A 272      -0.570  -2.003 -27.555  1.00 96.72           C  
ATOM   4199 HD11 LEU A 272      -0.030  -2.531 -28.341  1.00 96.72           H  
ATOM   4200 HD12 LEU A 272      -1.196  -1.227 -27.996  1.00 96.72           H  
ATOM   4201 HD13 LEU A 272      -1.212  -2.702 -27.019  1.00 96.72           H  
ATOM   4202  CD2 LEU A 272       1.231  -2.476 -25.913  1.00 96.72           C  
ATOM   4203 HD21 LEU A 272       1.875  -2.963 -26.645  1.00 96.72           H  
ATOM   4204 HD22 LEU A 272       1.847  -2.067 -25.111  1.00 96.72           H  
ATOM   4205 HD23 LEU A 272       0.562  -3.217 -25.476  1.00 96.72           H  
ATOM   4206  N   ARG A 273       3.094   2.218 -27.880  1.00 95.95           N  
ATOM   4207  H   ARG A 273       2.149   2.569 -27.938  1.00 95.95           H  
ATOM   4208  CA  ARG A 273       4.154   2.924 -28.606  1.00 95.95           C  
ATOM   4209  HA  ARG A 273       4.622   2.233 -29.306  1.00 95.95           H  
ATOM   4210  C   ARG A 273       5.248   3.380 -27.646  1.00 95.95           C  
ATOM   4211  CB  ARG A 273       3.554   4.104 -29.384  1.00 95.95           C  
ATOM   4212  HB2 ARG A 273       3.108   4.804 -28.678  1.00 95.95           H  
ATOM   4213  HB3 ARG A 273       2.767   3.739 -30.044  1.00 95.95           H  
ATOM   4214  O   ARG A 273       6.409   3.071 -27.889  1.00 95.95           O  
ATOM   4215  CG  ARG A 273       4.613   4.831 -30.228  1.00 95.95           C  
ATOM   4216  HG2 ARG A 273       4.927   4.174 -31.039  1.00 95.95           H  
ATOM   4217  HG3 ARG A 273       5.490   5.067 -29.625  1.00 95.95           H  
ATOM   4218  CD  ARG A 273       4.072   6.136 -30.827  1.00 95.95           C  
ATOM   4219  HD2 ARG A 273       3.169   5.915 -31.396  1.00 95.95           H  
ATOM   4220  HD3 ARG A 273       4.811   6.538 -31.519  1.00 95.95           H  
ATOM   4221  NE  ARG A 273       3.760   7.155 -29.801  1.00 95.95           N  
ATOM   4222  HE  ARG A 273       2.783   7.327 -29.611  1.00 95.95           H  
ATOM   4223  NH1 ARG A 273       5.910   7.830 -29.295  1.00 95.95           N  
ATOM   4224 HH11 ARG A 273       6.353   7.043 -29.747  1.00 95.95           H  
ATOM   4225 HH12 ARG A 273       6.560   8.375 -28.747  1.00 95.95           H  
ATOM   4226  NH2 ARG A 273       4.186   8.879 -28.371  1.00 95.95           N  
ATOM   4227 HH21 ARG A 273       3.202   9.076 -28.258  1.00 95.95           H  
ATOM   4228 HH22 ARG A 273       4.839   9.509 -27.927  1.00 95.95           H  
ATOM   4229  CZ  ARG A 273       4.618   7.939 -29.165  1.00 95.95           C  
ATOM   4230  N   LEU A 274       4.887   4.064 -26.556  1.00 96.33           N  
ATOM   4231  H   LEU A 274       3.907   4.265 -26.416  1.00 96.33           H  
ATOM   4232  CA  LEU A 274       5.854   4.505 -25.548  1.00 96.33           C  
ATOM   4233  HA  LEU A 274       6.629   5.097 -26.036  1.00 96.33           H  
ATOM   4234  C   LEU A 274       6.573   3.322 -24.892  1.00 96.33           C  
ATOM   4235  CB  LEU A 274       5.164   5.355 -24.468  1.00 96.33           C  
ATOM   4236  HB2 LEU A 274       4.316   4.799 -24.068  1.00 96.33           H  
ATOM   4237  HB3 LEU A 274       5.874   5.493 -23.652  1.00 96.33           H  
ATOM   4238  O   LEU A 274       7.794   3.363 -24.741  1.00 96.33           O  
ATOM   4239  CG  LEU A 274       4.682   6.748 -24.907  1.00 96.33           C  
ATOM   4240  HG  LEU A 274       3.886   6.656 -25.645  1.00 96.33           H  
ATOM   4241  CD1 LEU A 274       4.144   7.475 -23.675  1.00 96.33           C  
ATOM   4242 HD11 LEU A 274       3.725   8.440 -23.962  1.00 96.33           H  
ATOM   4243 HD12 LEU A 274       3.374   6.871 -23.195  1.00 96.33           H  
ATOM   4244 HD13 LEU A 274       4.949   7.641 -22.959  1.00 96.33           H  
ATOM   4245  CD2 LEU A 274       5.804   7.607 -25.497  1.00 96.33           C  
ATOM   4246 HD21 LEU A 274       6.638   7.654 -24.797  1.00 96.33           H  
ATOM   4247 HD22 LEU A 274       6.144   7.185 -26.442  1.00 96.33           H  
ATOM   4248 HD23 LEU A 274       5.436   8.618 -25.674  1.00 96.33           H  
ATOM   4249  N   PHE A 275       5.849   2.252 -24.553  1.00 97.32           N  
ATOM   4250  H   PHE A 275       4.845   2.285 -24.650  1.00 97.32           H  
ATOM   4251  CA  PHE A 275       6.463   1.052 -23.988  1.00 97.32           C  
ATOM   4252  HA  PHE A 275       6.961   1.331 -23.059  1.00 97.32           H  
ATOM   4253  C   PHE A 275       7.532   0.474 -24.926  1.00 97.32           C  
ATOM   4254  CB  PHE A 275       5.388   0.020 -23.637  1.00 97.32           C  
ATOM   4255  HB2 PHE A 275       4.884  -0.308 -24.547  1.00 97.32           H  
ATOM   4256  HB3 PHE A 275       4.640   0.491 -23.000  1.00 97.32           H  
ATOM   4257  O   PHE A 275       8.679   0.302 -24.523  1.00 97.32           O  
ATOM   4258  CG  PHE A 275       5.950  -1.187 -22.912  1.00 97.32           C  
ATOM   4259  CD1 PHE A 275       6.284  -2.353 -23.628  1.00 97.32           C  
ATOM   4260  HD1 PHE A 275       6.130  -2.394 -24.697  1.00 97.32           H  
ATOM   4261  CD2 PHE A 275       6.169  -1.136 -21.523  1.00 97.32           C  
ATOM   4262  HD2 PHE A 275       5.915  -0.248 -20.963  1.00 97.32           H  
ATOM   4263  CE1 PHE A 275       6.832  -3.461 -22.957  1.00 97.32           C  
ATOM   4264  HE1 PHE A 275       7.101  -4.354 -23.503  1.00 97.32           H  
ATOM   4265  CE2 PHE A 275       6.712  -2.247 -20.853  1.00 97.32           C  
ATOM   4266  HE2 PHE A 275       6.865  -2.212 -19.785  1.00 97.32           H  
ATOM   4267  CZ  PHE A 275       7.044  -3.409 -21.569  1.00 97.32           C  
ATOM   4268  HZ  PHE A 275       7.458  -4.265 -21.056  1.00 97.32           H  
ATOM   4269  N   HIS A 276       7.197   0.257 -26.200  1.00 95.64           N  
ATOM   4270  H   HIS A 276       6.247   0.440 -26.490  1.00 95.64           H  
ATOM   4271  CA  HIS A 276       8.136  -0.288 -27.181  1.00 95.64           C  
ATOM   4272  HA  HIS A 276       8.608  -1.172 -26.752  1.00 95.64           H  
ATOM   4273  C   HIS A 276       9.274   0.669 -27.544  1.00 95.64           C  
ATOM   4274  CB  HIS A 276       7.368  -0.702 -28.441  1.00 95.64           C  
ATOM   4275  HB2 HIS A 276       6.768   0.137 -28.793  1.00 95.64           H  
ATOM   4276  HB3 HIS A 276       8.083  -0.958 -29.222  1.00 95.64           H  
ATOM   4277  O   HIS A 276      10.370   0.211 -27.853  1.00 95.64           O  
ATOM   4278  CG  HIS A 276       6.485  -1.899 -28.216  1.00 95.64           C  
ATOM   4279  CD2 HIS A 276       5.157  -2.012 -28.524  1.00 95.64           C  
ATOM   4280  HD2 HIS A 276       4.543  -1.244 -28.970  1.00 95.64           H  
ATOM   4281  ND1 HIS A 276       6.876  -3.095 -27.658  1.00 95.64           N  
ATOM   4282  HD1 HIS A 276       7.794  -3.312 -27.298  1.00 95.64           H  
ATOM   4283  CE1 HIS A 276       5.808  -3.907 -27.629  1.00 95.64           C  
ATOM   4284  HE1 HIS A 276       5.805  -4.912 -27.233  1.00 95.64           H  
ATOM   4285  NE2 HIS A 276       4.735  -3.294 -28.152  1.00 95.64           N  
ATOM   4286  N   GLU A 277       9.048   1.982 -27.504  1.00 95.53           N  
ATOM   4287  H   GLU A 277       8.112   2.309 -27.313  1.00 95.53           H  
ATOM   4288  CA  GLU A 277      10.081   2.976 -27.796  1.00 95.53           C  
ATOM   4289  HA  GLU A 277      10.583   2.693 -28.721  1.00 95.53           H  
ATOM   4290  C   GLU A 277      11.152   3.012 -26.694  1.00 95.53           C  
ATOM   4291  CB  GLU A 277       9.408   4.340 -28.030  1.00 95.53           C  
ATOM   4292  HB2 GLU A 277       8.924   4.666 -27.109  1.00 95.53           H  
ATOM   4293  HB3 GLU A 277       8.640   4.203 -28.791  1.00 95.53           H  
ATOM   4294  O   GLU A 277      12.342   2.980 -27.014  1.00 95.53           O  
ATOM   4295  CG  GLU A 277      10.368   5.437 -28.521  1.00 95.53           C  
ATOM   4296  HG2 GLU A 277      10.842   5.102 -29.443  1.00 95.53           H  
ATOM   4297  HG3 GLU A 277      11.148   5.584 -27.774  1.00 95.53           H  
ATOM   4298  CD  GLU A 277       9.654   6.780 -28.781  1.00 95.53           C  
ATOM   4299  OE1 GLU A 277      10.328   7.838 -28.710  1.00 95.53           O  
ATOM   4300  OE2 GLU A 277       8.424   6.783 -29.024  1.00 95.53           O  
ATOM   4301  N   TYR A 278      10.742   2.997 -25.418  1.00 97.01           N  
ATOM   4302  H   TYR A 278       9.747   2.979 -25.249  1.00 97.01           H  
ATOM   4303  CA  TYR A 278      11.619   3.279 -24.270  1.00 97.01           C  
ATOM   4304  HA  TYR A 278      12.560   3.682 -24.645  1.00 97.01           H  
ATOM   4305  C   TYR A 278      12.003   2.065 -23.408  1.00 97.01           C  
ATOM   4306  CB  TYR A 278      10.969   4.376 -23.415  1.00 97.01           C  
ATOM   4307  HB2 TYR A 278       9.962   4.067 -23.133  1.00 97.01           H  
ATOM   4308  HB3 TYR A 278      11.543   4.495 -22.496  1.00 97.01           H  
ATOM   4309  O   TYR A 278      12.933   2.167 -22.600  1.00 97.01           O  
ATOM   4310  CG  TYR A 278      10.912   5.719 -24.115  1.00 97.01           C  
ATOM   4311  CD1 TYR A 278      12.042   6.556 -24.108  1.00 97.01           C  
ATOM   4312  HD1 TYR A 278      12.930   6.255 -23.573  1.00 97.01           H  
ATOM   4313  CD2 TYR A 278       9.755   6.119 -24.809  1.00 97.01           C  
ATOM   4314  HD2 TYR A 278       8.876   5.492 -24.804  1.00 97.01           H  
ATOM   4315  CE1 TYR A 278      12.022   7.772 -24.811  1.00 97.01           C  
ATOM   4316  HE1 TYR A 278      12.887   8.419 -24.797  1.00 97.01           H  
ATOM   4317  CE2 TYR A 278       9.749   7.313 -25.553  1.00 97.01           C  
ATOM   4318  HE2 TYR A 278       8.883   7.585 -26.138  1.00 97.01           H  
ATOM   4319  OH  TYR A 278      10.952   9.210 -26.399  1.00 97.01           O  
ATOM   4320  HH  TYR A 278      10.442   8.989 -27.181  1.00 97.01           H  
ATOM   4321  CZ  TYR A 278      10.894   8.132 -25.574  1.00 97.01           C  
ATOM   4322  N   PHE A 279      11.332   0.920 -23.565  1.00 97.05           N  
ATOM   4323  H   PHE A 279      10.543   0.894 -24.196  1.00 97.05           H  
ATOM   4324  CA  PHE A 279      11.554  -0.260 -22.728  1.00 97.05           C  
ATOM   4325  HA  PHE A 279      12.437  -0.101 -22.109  1.00 97.05           H  
ATOM   4326  C   PHE A 279      11.821  -1.507 -23.575  1.00 97.05           C  
ATOM   4327  CB  PHE A 279      10.388  -0.440 -21.743  1.00 97.05           C  
ATOM   4328  HB2 PHE A 279      10.588  -1.315 -21.125  1.00 97.05           H  
ATOM   4329  HB3 PHE A 279       9.466  -0.638 -22.289  1.00 97.05           H  
ATOM   4330  O   PHE A 279      10.927  -2.081 -24.193  1.00 97.05           O  
ATOM   4331  CG  PHE A 279      10.188   0.760 -20.834  1.00 97.05           C  
ATOM   4332  CD1 PHE A 279      10.913   0.867 -19.633  1.00 97.05           C  
ATOM   4333  HD1 PHE A 279      11.588   0.078 -19.336  1.00 97.05           H  
ATOM   4334  CD2 PHE A 279       9.324   1.801 -21.220  1.00 97.05           C  
ATOM   4335  HD2 PHE A 279       8.803   1.741 -22.165  1.00 97.05           H  
ATOM   4336  CE1 PHE A 279      10.772   2.009 -18.823  1.00 97.05           C  
ATOM   4337  HE1 PHE A 279      11.333   2.091 -17.904  1.00 97.05           H  
ATOM   4338  CE2 PHE A 279       9.180   2.941 -20.412  1.00 97.05           C  
ATOM   4339  HE2 PHE A 279       8.533   3.746 -20.727  1.00 97.05           H  
ATOM   4340  CZ  PHE A 279       9.910   3.047 -19.216  1.00 97.05           C  
ATOM   4341  HZ  PHE A 279       9.826   3.935 -18.607  1.00 97.05           H  
ATOM   4342  N   ARG A 280      13.076  -1.972 -23.570  1.00 94.76           N  
ATOM   4343  H   ARG A 280      13.765  -1.449 -23.049  1.00 94.76           H  
ATOM   4344  CA  ARG A 280      13.490  -3.261 -24.157  1.00 94.76           C  
ATOM   4345  HA  ARG A 280      12.824  -3.509 -24.984  1.00 94.76           H  
ATOM   4346  C   ARG A 280      13.302  -4.399 -23.155  1.00 94.76           C  
ATOM   4347  CB  ARG A 280      14.931  -3.178 -24.695  1.00 94.76           C  
ATOM   4348  HB2 ARG A 280      15.234  -4.159 -25.059  1.00 94.76           H  
ATOM   4349  HB3 ARG A 280      15.600  -2.905 -23.879  1.00 94.76           H  
ATOM   4350  O   ARG A 280      14.240  -5.123 -22.841  1.00 94.76           O  
ATOM   4351  CG  ARG A 280      15.114  -2.171 -25.836  1.00 94.76           C  
ATOM   4352  HG2 ARG A 280      14.797  -1.181 -25.506  1.00 94.76           H  
ATOM   4353  HG3 ARG A 280      16.175  -2.114 -26.080  1.00 94.76           H  
ATOM   4354  CD  ARG A 280      14.345  -2.568 -27.103  1.00 94.76           C  
ATOM   4355  HD2 ARG A 280      13.275  -2.610 -26.900  1.00 94.76           H  
ATOM   4356  HD3 ARG A 280      14.677  -3.558 -27.419  1.00 94.76           H  
ATOM   4357  NE  ARG A 280      14.614  -1.614 -28.187  1.00 94.76           N  
ATOM   4358  HE  ARG A 280      15.392  -1.832 -28.793  1.00 94.76           H  
ATOM   4359  NH1 ARG A 280      13.147   0.038 -27.540  1.00 94.76           N  
ATOM   4360 HH11 ARG A 280      12.782   0.975 -27.630  1.00 94.76           H  
ATOM   4361 HH12 ARG A 280      12.667  -0.597 -26.918  1.00 94.76           H  
ATOM   4362  NH2 ARG A 280      14.520   0.376 -29.257  1.00 94.76           N  
ATOM   4363 HH21 ARG A 280      15.344   0.094 -29.768  1.00 94.76           H  
ATOM   4364 HH22 ARG A 280      14.125   1.299 -29.368  1.00 94.76           H  
ATOM   4365  CZ  ARG A 280      14.082  -0.415 -28.327  1.00 94.76           C  
ATOM   4366  N   TRP A 281      12.097  -4.513 -22.601  1.00 91.85           N  
ATOM   4367  H   TRP A 281      11.353  -3.927 -22.950  1.00 91.85           H  
ATOM   4368  CA  TRP A 281      11.780  -5.512 -21.582  1.00 91.85           C  
ATOM   4369  HA  TRP A 281      12.715  -5.854 -21.138  1.00 91.85           H  
ATOM   4370  C   TRP A 281      11.080  -6.728 -22.190  1.00 91.85           C  
ATOM   4371  CB  TRP A 281      10.954  -4.886 -20.456  1.00 91.85           C  
ATOM   4372  HB2 TRP A 281      11.103  -3.806 -20.472  1.00 91.85           H  
ATOM   4373  HB3 TRP A 281       9.894  -5.065 -20.632  1.00 91.85           H  
ATOM   4374  O   TRP A 281      10.204  -6.592 -23.040  1.00 91.85           O  
ATOM   4375  CG  TRP A 281      11.308  -5.355 -19.079  1.00 91.85           C  
ATOM   4376  CD1 TRP A 281      11.646  -6.607 -18.687  1.00 91.85           C  
ATOM   4377  HD1 TRP A 281      11.728  -7.488 -19.307  1.00 91.85           H  
ATOM   4378  CD2 TRP A 281      11.346  -4.551 -17.866  1.00 91.85           C  
ATOM   4379  CE2 TRP A 281      11.682  -5.394 -16.765  1.00 91.85           C  
ATOM   4380  CE3 TRP A 281      11.016  -3.212 -17.573  1.00 91.85           C  
ATOM   4381  HE3 TRP A 281      10.742  -2.547 -18.379  1.00 91.85           H  
ATOM   4382  NE1 TRP A 281      11.932  -6.613 -17.342  1.00 91.85           N  
ATOM   4383  HE1 TRP A 281      12.319  -7.415 -16.866  1.00 91.85           H  
ATOM   4384  CH2 TRP A 281      11.310  -3.609 -15.176  1.00 91.85           C  
ATOM   4385  HH2 TRP A 281      11.297  -3.245 -14.159  1.00 91.85           H  
ATOM   4386  CZ2 TRP A 281      11.690  -4.931 -15.442  1.00 91.85           C  
ATOM   4387  HZ2 TRP A 281      11.972  -5.582 -14.628  1.00 91.85           H  
ATOM   4388  CZ3 TRP A 281      10.972  -2.761 -16.243  1.00 91.85           C  
ATOM   4389  HZ3 TRP A 281      10.703  -1.734 -16.047  1.00 91.85           H  
ATOM   4390  N   SER A 282      11.455  -7.920 -21.736  1.00 87.37           N  
ATOM   4391  H   SER A 282      12.201  -7.972 -21.057  1.00 87.37           H  
ATOM   4392  CA  SER A 282      10.870  -9.198 -22.153  1.00 87.37           C  
ATOM   4393  HA  SER A 282      10.839  -9.238 -23.242  1.00 87.37           H  
ATOM   4394  C   SER A 282       9.443  -9.435 -21.645  1.00 87.37           C  
ATOM   4395  CB  SER A 282      11.774 -10.328 -21.648  1.00 87.37           C  
ATOM   4396  HB2 SER A 282      12.735 -10.274 -22.158  1.00 87.37           H  
ATOM   4397  HB3 SER A 282      11.313 -11.293 -21.858  1.00 87.37           H  
ATOM   4398  O   SER A 282       8.697 -10.197 -22.260  1.00 87.37           O  
ATOM   4399  OG  SER A 282      11.975 -10.178 -20.252  1.00 87.37           O  
ATOM   4400  HG  SER A 282      12.580 -10.851 -19.932  1.00 87.37           H  
ATOM   4401  N   VAL A 283       9.043  -8.809 -20.533  1.00 90.50           N  
ATOM   4402  H   VAL A 283       9.692  -8.193 -20.064  1.00 90.50           H  
ATOM   4403  CA  VAL A 283       7.718  -9.015 -19.938  1.00 90.50           C  
ATOM   4404  HA  VAL A 283       7.490 -10.080 -19.999  1.00 90.50           H  
ATOM   4405  C   VAL A 283       6.657  -8.259 -20.732  1.00 90.50           C  
ATOM   4406  CB  VAL A 283       7.680  -8.633 -18.450  1.00 90.50           C  
ATOM   4407  HB  VAL A 283       7.895  -7.569 -18.349  1.00 90.50           H  
ATOM   4408  O   VAL A 283       6.781  -7.064 -21.005  1.00 90.50           O  
ATOM   4409  CG1 VAL A 283       6.314  -8.944 -17.820  1.00 90.50           C  
ATOM   4410 HG11 VAL A 283       5.527  -8.362 -18.300  1.00 90.50           H  
ATOM   4411 HG12 VAL A 283       6.088 -10.007 -17.905  1.00 90.50           H  
ATOM   4412 HG13 VAL A 283       6.330  -8.666 -16.766  1.00 90.50           H  
ATOM   4413  CG2 VAL A 283       8.730  -9.419 -17.663  1.00 90.50           C  
ATOM   4414 HG21 VAL A 283       8.635  -9.185 -16.603  1.00 90.50           H  
ATOM   4415 HG22 VAL A 283       8.593 -10.492 -17.803  1.00 90.50           H  
ATOM   4416 HG23 VAL A 283       9.735  -9.139 -17.980  1.00 90.50           H  
ATOM   4417  N   LYS A 284       5.578  -8.963 -21.085  1.00 94.30           N  
ATOM   4418  H   LYS A 284       5.540  -9.934 -20.808  1.00 94.30           H  
ATOM   4419  CA  LYS A 284       4.465  -8.398 -21.848  1.00 94.30           C  
ATOM   4420  HA  LYS A 284       4.888  -7.909 -22.726  1.00 94.30           H  
ATOM   4421  C   LYS A 284       3.721  -7.338 -21.031  1.00 94.30           C  
ATOM   4422  CB  LYS A 284       3.545  -9.534 -22.314  1.00 94.30           C  
ATOM   4423  HB2 LYS A 284       4.148 -10.289 -22.818  1.00 94.30           H  
ATOM   4424  HB3 LYS A 284       3.070  -9.991 -21.445  1.00 94.30           H  
ATOM   4425  O   LYS A 284       3.311  -7.585 -19.899  1.00 94.30           O  
ATOM   4426  CG  LYS A 284       2.466  -9.036 -23.284  1.00 94.30           C  
ATOM   4427  HG2 LYS A 284       1.825  -8.316 -22.776  1.00 94.30           H  
ATOM   4428  HG3 LYS A 284       2.936  -8.554 -24.141  1.00 94.30           H  
ATOM   4429  CD  LYS A 284       1.610 -10.210 -23.766  1.00 94.30           C  
ATOM   4430  HD2 LYS A 284       2.222 -10.913 -24.332  1.00 94.30           H  
ATOM   4431  HD3 LYS A 284       1.210 -10.722 -22.891  1.00 94.30           H  
ATOM   4432  CE  LYS A 284       0.467  -9.691 -24.644  1.00 94.30           C  
ATOM   4433  HE2 LYS A 284       0.808  -9.615 -25.677  1.00 94.30           H  
ATOM   4434  HE3 LYS A 284       0.204  -8.691 -24.300  1.00 94.30           H  
ATOM   4435  NZ  LYS A 284      -0.723 -10.563 -24.525  1.00 94.30           N  
ATOM   4436  HZ1 LYS A 284      -1.028 -10.526 -23.563  1.00 94.30           H  
ATOM   4437  HZ2 LYS A 284      -1.487 -10.222 -25.089  1.00 94.30           H  
ATOM   4438  HZ3 LYS A 284      -0.512 -11.523 -24.756  1.00 94.30           H  
ATOM   4439  N   TYR A 285       3.499  -6.177 -21.638  1.00 97.66           N  
ATOM   4440  H   TYR A 285       3.895  -6.034 -22.556  1.00 97.66           H  
ATOM   4441  CA  TYR A 285       2.657  -5.111 -21.101  1.00 97.66           C  
ATOM   4442  HA  TYR A 285       2.546  -5.244 -20.025  1.00 97.66           H  
ATOM   4443  C   TYR A 285       1.255  -5.162 -21.726  1.00 97.66           C  
ATOM   4444  CB  TYR A 285       3.365  -3.770 -21.327  1.00 97.66           C  
ATOM   4445  HB2 TYR A 285       3.734  -3.741 -22.352  1.00 97.66           H  
ATOM   4446  HB3 TYR A 285       4.230  -3.719 -20.665  1.00 97.66           H  
ATOM   4447  O   TYR A 285       1.114  -5.243 -22.948  1.00 97.66           O  
ATOM   4448  CG  TYR A 285       2.507  -2.544 -21.088  1.00 97.66           C  
ATOM   4449  CD1 TYR A 285       2.439  -1.548 -22.079  1.00 97.66           C  
ATOM   4450  HD1 TYR A 285       3.007  -1.653 -22.992  1.00 97.66           H  
ATOM   4451  CD2 TYR A 285       1.778  -2.396 -19.890  1.00 97.66           C  
ATOM   4452  HD2 TYR A 285       1.840  -3.146 -19.116  1.00 97.66           H  
ATOM   4453  CE1 TYR A 285       1.652  -0.403 -21.873  1.00 97.66           C  
ATOM   4454  HE1 TYR A 285       1.620   0.376 -22.620  1.00 97.66           H  
ATOM   4455  CE2 TYR A 285       0.959  -1.267 -19.695  1.00 97.66           C  
ATOM   4456  HE2 TYR A 285       0.384  -1.158 -18.787  1.00 97.66           H  
ATOM   4457  OH  TYR A 285       0.149   0.844 -20.511  1.00 97.66           O  
ATOM   4458  HH  TYR A 285      -0.425   0.800 -19.743  1.00 97.66           H  
ATOM   4459  CZ  TYR A 285       0.908  -0.264 -20.684  1.00 97.66           C  
ATOM   4460  N   HIS A 286       0.224  -5.115 -20.880  1.00 98.01           N  
ATOM   4461  H   HIS A 286       0.413  -5.058 -19.889  1.00 98.01           H  
ATOM   4462  CA  HIS A 286      -1.185  -5.043 -21.266  1.00 98.01           C  
ATOM   4463  HA  HIS A 286      -1.281  -5.190 -22.342  1.00 98.01           H  
ATOM   4464  C   HIS A 286      -1.731  -3.657 -20.879  1.00 98.01           C  
ATOM   4465  CB  HIS A 286      -1.983  -6.170 -20.584  1.00 98.01           C  
ATOM   4466  HB2 HIS A 286      -3.008  -6.147 -20.953  1.00 98.01           H  
ATOM   4467  HB3 HIS A 286      -2.023  -5.992 -19.510  1.00 98.01           H  
ATOM   4468  O   HIS A 286      -1.928  -3.403 -19.692  1.00 98.01           O  
ATOM   4469  CG  HIS A 286      -1.413  -7.547 -20.814  1.00 98.01           C  
ATOM   4470  CD2 HIS A 286      -1.646  -8.363 -21.885  1.00 98.01           C  
ATOM   4471  HD2 HIS A 286      -2.303  -8.129 -22.710  1.00 98.01           H  
ATOM   4472  ND1 HIS A 286      -0.558  -8.218 -19.974  1.00 98.01           N  
ATOM   4473  HD1 HIS A 286      -0.249  -7.897 -19.067  1.00 98.01           H  
ATOM   4474  CE1 HIS A 286      -0.281  -9.409 -20.524  1.00 98.01           C  
ATOM   4475  HE1 HIS A 286       0.347 -10.160 -20.067  1.00 98.01           H  
ATOM   4476  NE2 HIS A 286      -0.900  -9.541 -21.715  1.00 98.01           N  
ATOM   4477  N   PRO A 287      -1.988  -2.745 -21.837  1.00 97.70           N  
ATOM   4478  CA  PRO A 287      -2.530  -1.418 -21.525  1.00 97.70           C  
ATOM   4479  HA  PRO A 287      -1.815  -0.881 -20.902  1.00 97.70           H  
ATOM   4480  C   PRO A 287      -3.875  -1.470 -20.795  1.00 97.70           C  
ATOM   4481  CB  PRO A 287      -2.680  -0.703 -22.868  1.00 97.70           C  
ATOM   4482  HB2 PRO A 287      -2.469   0.363 -22.783  1.00 97.70           H  
ATOM   4483  HB3 PRO A 287      -3.682  -0.857 -23.270  1.00 97.70           H  
ATOM   4484  O   PRO A 287      -4.151  -0.625 -19.945  1.00 97.70           O  
ATOM   4485  CG  PRO A 287      -1.670  -1.409 -23.762  1.00 97.70           C  
ATOM   4486  HG2 PRO A 287      -0.689  -0.954 -23.624  1.00 97.70           H  
ATOM   4487  HG3 PRO A 287      -1.991  -1.371 -24.803  1.00 97.70           H  
ATOM   4488  CD  PRO A 287      -1.644  -2.842 -23.244  1.00 97.70           C  
ATOM   4489  HD2 PRO A 287      -0.650  -3.268 -23.383  1.00 97.70           H  
ATOM   4490  HD3 PRO A 287      -2.394  -3.439 -23.763  1.00 97.70           H  
ATOM   4491  N   ASN A 288      -4.684  -2.485 -21.105  1.00 97.96           N  
ATOM   4492  H   ASN A 288      -4.369  -3.157 -21.791  1.00 97.96           H  
ATOM   4493  CA  ASN A 288      -5.939  -2.773 -20.429  1.00 97.96           C  
ATOM   4494  HA  ASN A 288      -6.238  -1.916 -19.825  1.00 97.96           H  
ATOM   4495  C   ASN A 288      -5.723  -3.963 -19.493  1.00 97.96           C  
ATOM   4496  CB  ASN A 288      -7.031  -3.010 -21.486  1.00 97.96           C  
ATOM   4497  HB2 ASN A 288      -6.784  -3.890 -22.080  1.00 97.96           H  
ATOM   4498  HB3 ASN A 288      -7.988  -3.184 -20.994  1.00 97.96           H  
ATOM   4499  O   ASN A 288      -5.550  -5.096 -19.941  1.00 97.96           O  
ATOM   4500  CG  ASN A 288      -7.193  -1.803 -22.391  1.00 97.96           C  
ATOM   4501  ND2 ASN A 288      -7.321  -1.998 -23.681  1.00 97.96           N  
ATOM   4502 HD21 ASN A 288      -7.302  -2.935 -24.056  1.00 97.96           H  
ATOM   4503 HD22 ASN A 288      -7.274  -1.162 -24.246  1.00 97.96           H  
ATOM   4504  OD1 ASN A 288      -7.165  -0.666 -21.952  1.00 97.96           O  
ATOM   4505  N   CYS A 289      -5.748  -3.715 -18.184  1.00 98.06           N  
ATOM   4506  H   CYS A 289      -5.904  -2.767 -17.872  1.00 98.06           H  
ATOM   4507  CA  CYS A 289      -5.437  -4.732 -17.176  1.00 98.06           C  
ATOM   4508  HA  CYS A 289      -4.497  -5.209 -17.454  1.00 98.06           H  
ATOM   4509  C   CYS A 289      -6.486  -5.856 -17.105  1.00 98.06           C  
ATOM   4510  CB  CYS A 289      -5.244  -4.059 -15.811  1.00 98.06           C  
ATOM   4511  HB2 CYS A 289      -5.115  -4.832 -15.054  1.00 98.06           H  
ATOM   4512  HB3 CYS A 289      -6.121  -3.459 -15.567  1.00 98.06           H  
ATOM   4513  O   CYS A 289      -6.244  -6.877 -16.472  1.00 98.06           O  
ATOM   4514  SG  CYS A 289      -3.761  -3.011 -15.824  1.00 98.06           S  
ATOM   4515  HG  CYS A 289      -3.853  -2.536 -14.579  1.00 98.06           H  
ATOM   4516  N   VAL A 290      -7.634  -5.705 -17.773  1.00 96.61           N  
ATOM   4517  H   VAL A 290      -7.769  -4.844 -18.284  1.00 96.61           H  
ATOM   4518  CA  VAL A 290      -8.636  -6.774 -17.921  1.00 96.61           C  
ATOM   4519  HA  VAL A 290      -8.888  -7.134 -16.923  1.00 96.61           H  
ATOM   4520  C   VAL A 290      -8.097  -7.981 -18.706  1.00 96.61           C  
ATOM   4521  CB  VAL A 290      -9.912  -6.196 -18.562  1.00 96.61           C  
ATOM   4522  HB  VAL A 290     -10.159  -5.269 -18.044  1.00 96.61           H  
ATOM   4523  O   VAL A 290      -8.622  -9.085 -18.569  1.00 96.61           O  
ATOM   4524  CG1 VAL A 290      -9.741  -5.859 -20.050  1.00 96.61           C  
ATOM   4525 HG11 VAL A 290     -10.623  -5.333 -20.415  1.00 96.61           H  
ATOM   4526 HG12 VAL A 290      -8.873  -5.216 -20.192  1.00 96.61           H  
ATOM   4527 HG13 VAL A 290      -9.597  -6.765 -20.639  1.00 96.61           H  
ATOM   4528  CG2 VAL A 290     -11.110  -7.134 -18.398  1.00 96.61           C  
ATOM   4529 HG21 VAL A 290     -10.905  -8.063 -18.930  1.00 96.61           H  
ATOM   4530 HG22 VAL A 290     -11.258  -7.355 -17.341  1.00 96.61           H  
ATOM   4531 HG23 VAL A 290     -12.009  -6.659 -18.792  1.00 96.61           H  
ATOM   4532  N   ASP A 291      -7.045  -7.773 -19.505  1.00 96.71           N  
ATOM   4533  H   ASP A 291      -6.688  -6.833 -19.597  1.00 96.71           H  
ATOM   4534  CA  ASP A 291      -6.357  -8.817 -20.271  1.00 96.71           C  
ATOM   4535  HA  ASP A 291      -7.075  -9.594 -20.532  1.00 96.71           H  
ATOM   4536  C   ASP A 291      -5.227  -9.493 -19.468  1.00 96.71           C  
ATOM   4537  CB  ASP A 291      -5.812  -8.217 -21.580  1.00 96.71           C  
ATOM   4538  HB2 ASP A 291      -5.074  -7.453 -21.335  1.00 96.71           H  
ATOM   4539  HB3 ASP A 291      -5.301  -9.000 -22.140  1.00 96.71           H  
ATOM   4540  O   ASP A 291      -4.589 -10.429 -19.957  1.00 96.71           O  
ATOM   4541  CG  ASP A 291      -6.888  -7.612 -22.491  1.00 96.71           C  
ATOM   4542  OD1 ASP A 291      -8.012  -8.165 -22.540  1.00 96.71           O  
ATOM   4543  OD2 ASP A 291      -6.561  -6.618 -23.181  1.00 96.71           O  
ATOM   4544  N   CYS A 292      -4.951  -9.028 -18.243  1.00 97.15           N  
ATOM   4545  H   CYS A 292      -5.531  -8.297 -17.856  1.00 97.15           H  
ATOM   4546  CA  CYS A 292      -3.956  -9.639 -17.369  1.00 97.15           C  
ATOM   4547  HA  CYS A 292      -3.047  -9.766 -17.956  1.00 97.15           H  
ATOM   4548  C   CYS A 292      -4.443 -11.010 -16.858  1.00 97.15           C  
ATOM   4549  CB  CYS A 292      -3.640  -8.712 -16.189  1.00 97.15           C  
ATOM   4550  HB2 CYS A 292      -3.041  -9.242 -15.448  1.00 97.15           H  
ATOM   4551  HB3 CYS A 292      -4.574  -8.423 -15.706  1.00 97.15           H  
ATOM   4552  O   CYS A 292      -5.594 -11.137 -16.439  1.00 97.15           O  
ATOM   4553  SG  CYS A 292      -2.737  -7.242 -16.749  1.00 97.15           S  
ATOM   4554  HG  CYS A 292      -1.536  -7.820 -16.842  1.00 97.15           H  
ATOM   4555  N   PRO A 293      -3.573 -12.036 -16.835  1.00 94.55           N  
ATOM   4556  CA  PRO A 293      -3.939 -13.374 -16.369  1.00 94.55           C  
ATOM   4557  HA  PRO A 293      -4.884 -13.678 -16.819  1.00 94.55           H  
ATOM   4558  C   PRO A 293      -4.084 -13.487 -14.843  1.00 94.55           C  
ATOM   4559  CB  PRO A 293      -2.816 -14.282 -16.885  1.00 94.55           C  
ATOM   4560  HB2 PRO A 293      -2.642 -15.136 -16.230  1.00 94.55           H  
ATOM   4561  HB3 PRO A 293      -3.060 -14.623 -17.891  1.00 94.55           H  
ATOM   4562  O   PRO A 293      -4.824 -14.347 -14.368  1.00 94.55           O  
ATOM   4563  CG  PRO A 293      -1.600 -13.359 -16.940  1.00 94.55           C  
ATOM   4564  HG2 PRO A 293      -1.166 -13.256 -15.945  1.00 94.55           H  
ATOM   4565  HG3 PRO A 293      -0.853 -13.711 -17.652  1.00 94.55           H  
ATOM   4566  CD  PRO A 293      -2.223 -12.038 -17.376  1.00 94.55           C  
ATOM   4567  HD2 PRO A 293      -2.270 -11.992 -18.464  1.00 94.55           H  
ATOM   4568  HD3 PRO A 293      -1.643 -11.202 -16.986  1.00 94.55           H  
ATOM   4569  N   ASP A 294      -3.376 -12.653 -14.079  1.00 93.68           N  
ATOM   4570  H   ASP A 294      -2.798 -11.953 -14.523  1.00 93.68           H  
ATOM   4571  CA  ASP A 294      -3.294 -12.719 -12.619  1.00 93.68           C  
ATOM   4572  HA  ASP A 294      -4.267 -13.010 -12.223  1.00 93.68           H  
ATOM   4573  C   ASP A 294      -2.934 -11.358 -11.991  1.00 93.68           C  
ATOM   4574  CB  ASP A 294      -2.274 -13.805 -12.214  1.00 93.68           C  
ATOM   4575  HB2 ASP A 294      -2.638 -14.770 -12.565  1.00 93.68           H  
ATOM   4576  HB3 ASP A 294      -2.219 -13.859 -11.127  1.00 93.68           H  
ATOM   4577  O   ASP A 294      -2.594 -10.395 -12.689  1.00 93.68           O  
ATOM   4578  CG  ASP A 294      -0.864 -13.567 -12.769  1.00 93.68           C  
ATOM   4579  OD1 ASP A 294      -0.370 -12.421 -12.659  1.00 93.68           O  
ATOM   4580  OD2 ASP A 294      -0.279 -14.529 -13.304  1.00 93.68           O  
ATOM   4581  N   SER A 295      -2.994 -11.289 -10.657  1.00 94.61           N  
ATOM   4582  H   SER A 295      -3.345 -12.086 -10.145  1.00 94.61           H  
ATOM   4583  CA  SER A 295      -2.699 -10.095  -9.854  1.00 94.61           C  
ATOM   4584  HA  SER A 295      -3.391  -9.301 -10.132  1.00 94.61           H  
ATOM   4585  C   SER A 295      -1.271  -9.568 -10.039  1.00 94.61           C  
ATOM   4586  CB  SER A 295      -2.917 -10.420  -8.370  1.00 94.61           C  
ATOM   4587  HB2 SER A 295      -2.207 -11.185  -8.055  1.00 94.61           H  
ATOM   4588  HB3 SER A 295      -2.759  -9.525  -7.768  1.00 94.61           H  
ATOM   4589  O   SER A 295      -1.052  -8.358  -9.990  1.00 94.61           O  
ATOM   4590  OG  SER A 295      -4.230 -10.900  -8.171  1.00 94.61           O  
ATOM   4591  HG  SER A 295      -4.219 -11.455  -7.388  1.00 94.61           H  
ATOM   4592  N   TYR A 296      -0.289 -10.436 -10.303  1.00 94.82           N  
ATOM   4593  H   TYR A 296      -0.525 -11.405 -10.467  1.00 94.82           H  
ATOM   4594  CA  TYR A 296       1.100 -10.020 -10.526  1.00 94.82           C  
ATOM   4595  HA  TYR A 296       1.395  -9.332  -9.734  1.00 94.82           H  
ATOM   4596  C   TYR A 296       1.245  -9.284 -11.857  1.00 94.82           C  
ATOM   4597  CB  TYR A 296       2.029 -11.238 -10.481  1.00 94.82           C  
ATOM   4598  HB2 TYR A 296       3.054 -10.899 -10.635  1.00 94.82           H  
ATOM   4599  HB3 TYR A 296       1.787 -11.915 -11.300  1.00 94.82           H  
ATOM   4600  O   TYR A 296       1.874  -8.226 -11.928  1.00 94.82           O  
ATOM   4601  CG  TYR A 296       1.965 -11.994  -9.174  1.00 94.82           C  
ATOM   4602  CD1 TYR A 296       2.626 -11.479  -8.043  1.00 94.82           C  
ATOM   4603  HD1 TYR A 296       3.188 -10.561  -8.124  1.00 94.82           H  
ATOM   4604  CD2 TYR A 296       1.229 -13.191  -9.081  1.00 94.82           C  
ATOM   4605  HD2 TYR A 296       0.729 -13.587  -9.953  1.00 94.82           H  
ATOM   4606  CE1 TYR A 296       2.564 -12.166  -6.817  1.00 94.82           C  
ATOM   4607  HE1 TYR A 296       3.109 -11.794  -5.962  1.00 94.82           H  
ATOM   4608  CE2 TYR A 296       1.135 -13.860  -7.846  1.00 94.82           C  
ATOM   4609  HE2 TYR A 296       0.554 -14.766  -7.757  1.00 94.82           H  
ATOM   4610  OH  TYR A 296       1.712 -13.988  -5.517  1.00 94.82           O  
ATOM   4611  HH  TYR A 296       2.119 -13.493  -4.802  1.00 94.82           H  
ATOM   4612  CZ  TYR A 296       1.794 -13.342  -6.710  1.00 94.82           C  
ATOM   4613  N   CYS A 297       0.600  -9.792 -12.908  1.00 95.88           N  
ATOM   4614  H   CYS A 297       0.129 -10.678 -12.800  1.00 95.88           H  
ATOM   4615  CA  CYS A 297       0.540  -9.105 -14.187  1.00 95.88           C  
ATOM   4616  HA  CYS A 297       1.558  -8.845 -14.475  1.00 95.88           H  
ATOM   4617  C   CYS A 297      -0.262  -7.799 -14.094  1.00 95.88           C  
ATOM   4618  CB  CYS A 297      -0.029 -10.059 -15.235  1.00 95.88           C  
ATOM   4619  HB2 CYS A 297       0.485 -11.018 -15.168  1.00 95.88           H  
ATOM   4620  HB3 CYS A 297      -1.087 -10.226 -15.033  1.00 95.88           H  
ATOM   4621  O   CYS A 297       0.112  -6.821 -14.744  1.00 95.88           O  
ATOM   4622  SG  CYS A 297       0.225  -9.332 -16.886  1.00 95.88           S  
ATOM   4623  HG  CYS A 297       1.558  -9.285 -16.817  1.00 95.88           H  
ATOM   4624  N   VAL A 298      -1.312  -7.744 -13.262  1.00 97.35           N  
ATOM   4625  H   VAL A 298      -1.607  -8.590 -12.796  1.00 97.35           H  
ATOM   4626  CA  VAL A 298      -2.024  -6.486 -12.982  1.00 97.35           C  
ATOM   4627  HA  VAL A 298      -2.331  -6.053 -13.934  1.00 97.35           H  
ATOM   4628  C   VAL A 298      -1.086  -5.475 -12.327  1.00 97.35           C  
ATOM   4629  CB  VAL A 298      -3.300  -6.690 -12.141  1.00 97.35           C  
ATOM   4630  HB  VAL A 298      -3.053  -7.236 -11.231  1.00 97.35           H  
ATOM   4631  O   VAL A 298      -0.979  -4.372 -12.845  1.00 97.35           O  
ATOM   4632  CG1 VAL A 298      -3.949  -5.352 -11.752  1.00 97.35           C  
ATOM   4633 HG11 VAL A 298      -3.302  -4.803 -11.067  1.00 97.35           H  
ATOM   4634 HG12 VAL A 298      -4.135  -4.749 -12.640  1.00 97.35           H  
ATOM   4635 HG13 VAL A 298      -4.891  -5.537 -11.236  1.00 97.35           H  
ATOM   4636  CG2 VAL A 298      -4.361  -7.477 -12.920  1.00 97.35           C  
ATOM   4637 HG21 VAL A 298      -5.224  -7.662 -12.280  1.00 97.35           H  
ATOM   4638 HG22 VAL A 298      -3.964  -8.440 -13.238  1.00 97.35           H  
ATOM   4639 HG23 VAL A 298      -4.676  -6.919 -13.802  1.00 97.35           H  
ATOM   4640  N   LEU A 299      -0.354  -5.826 -11.260  1.00 96.39           N  
ATOM   4641  H   LEU A 299      -0.486  -6.749 -10.872  1.00 96.39           H  
ATOM   4642  CA  LEU A 299       0.617  -4.921 -10.616  1.00 96.39           C  
ATOM   4643  HA  LEU A 299       0.090  -4.041 -10.247  1.00 96.39           H  
ATOM   4644  C   LEU A 299       1.675  -4.412 -11.603  1.00 96.39           C  
ATOM   4645  CB  LEU A 299       1.315  -5.644  -9.447  1.00 96.39           C  
ATOM   4646  HB2 LEU A 299       2.203  -5.079  -9.165  1.00 96.39           H  
ATOM   4647  HB3 LEU A 299       1.648  -6.622  -9.793  1.00 96.39           H  
ATOM   4648  O   LEU A 299       1.982  -3.219 -11.631  1.00 96.39           O  
ATOM   4649  CG  LEU A 299       0.452  -5.830  -8.190  1.00 96.39           C  
ATOM   4650  HG  LEU A 299      -0.491  -6.308  -8.457  1.00 96.39           H  
ATOM   4651  CD1 LEU A 299       1.186  -6.724  -7.192  1.00 96.39           C  
ATOM   4652 HD11 LEU A 299       2.133  -6.272  -6.895  1.00 96.39           H  
ATOM   4653 HD12 LEU A 299       0.562  -6.878  -6.311  1.00 96.39           H  
ATOM   4654 HD13 LEU A 299       1.375  -7.697  -7.646  1.00 96.39           H  
ATOM   4655  CD2 LEU A 299       0.161  -4.493  -7.497  1.00 96.39           C  
ATOM   4656 HD21 LEU A 299      -0.401  -4.670  -6.580  1.00 96.39           H  
ATOM   4657 HD22 LEU A 299       1.098  -3.996  -7.245  1.00 96.39           H  
ATOM   4658 HD23 LEU A 299      -0.427  -3.844  -8.145  1.00 96.39           H  
ATOM   4659  N   TRP A 300       2.193  -5.309 -12.444  1.00 96.26           N  
ATOM   4660  H   TRP A 300       1.926  -6.275 -12.325  1.00 96.26           H  
ATOM   4661  CA  TRP A 300       3.121  -4.975 -13.520  1.00 96.26           C  
ATOM   4662  HA  TRP A 300       4.026  -4.541 -13.095  1.00 96.26           H  
ATOM   4663  C   TRP A 300       2.538  -3.940 -14.493  1.00 96.26           C  
ATOM   4664  CB  TRP A 300       3.494  -6.269 -14.254  1.00 96.26           C  
ATOM   4665  HB2 TRP A 300       2.589  -6.823 -14.504  1.00 96.26           H  
ATOM   4666  HB3 TRP A 300       4.086  -6.896 -13.587  1.00 96.26           H  
ATOM   4667  O   TRP A 300       3.137  -2.887 -14.722  1.00 96.26           O  
ATOM   4668  CG  TRP A 300       4.258  -6.044 -15.512  1.00 96.26           C  
ATOM   4669  CD1 TRP A 300       3.761  -6.052 -16.768  1.00 96.26           C  
ATOM   4670  HD1 TRP A 300       2.736  -6.277 -17.025  1.00 96.26           H  
ATOM   4671  CD2 TRP A 300       5.666  -5.740 -15.642  1.00 96.26           C  
ATOM   4672  CE2 TRP A 300       5.945  -5.503 -17.019  1.00 96.26           C  
ATOM   4673  CE3 TRP A 300       6.734  -5.691 -14.726  1.00 96.26           C  
ATOM   4674  HE3 TRP A 300       6.558  -5.966 -13.697  1.00 96.26           H  
ATOM   4675  NE1 TRP A 300       4.754  -5.723 -17.665  1.00 96.26           N  
ATOM   4676  HE1 TRP A 300       4.630  -5.741 -18.668  1.00 96.26           H  
ATOM   4677  CH2 TRP A 300       8.246  -5.104 -16.520  1.00 96.26           C  
ATOM   4678  HH2 TRP A 300       9.247  -4.868 -16.850  1.00 96.26           H  
ATOM   4679  CZ2 TRP A 300       7.221  -5.174 -17.468  1.00 96.26           C  
ATOM   4680  HZ2 TRP A 300       7.417  -5.004 -18.516  1.00 96.26           H  
ATOM   4681  CZ3 TRP A 300       8.025  -5.373 -15.164  1.00 96.26           C  
ATOM   4682  HZ3 TRP A 300       8.862  -5.383 -14.481  1.00 96.26           H  
ATOM   4683  N   CYS A 301       1.355  -4.212 -15.051  1.00 98.06           N  
ATOM   4684  H   CYS A 301       0.885  -5.068 -14.791  1.00 98.06           H  
ATOM   4685  CA  CYS A 301       0.737  -3.353 -16.059  1.00 98.06           C  
ATOM   4686  HA  CYS A 301       1.490  -3.092 -16.803  1.00 98.06           H  
ATOM   4687  C   CYS A 301       0.234  -2.033 -15.465  1.00 98.06           C  
ATOM   4688  CB  CYS A 301      -0.394  -4.112 -16.762  1.00 98.06           C  
ATOM   4689  HB2 CYS A 301      -1.137  -4.437 -16.033  1.00 98.06           H  
ATOM   4690  HB3 CYS A 301      -0.884  -3.445 -17.472  1.00 98.06           H  
ATOM   4691  O   CYS A 301       0.396  -0.990 -16.097  1.00 98.06           O  
ATOM   4692  SG  CYS A 301       0.266  -5.555 -17.642  1.00 98.06           S  
ATOM   4693  HG  CYS A 301       0.355  -6.307 -16.542  1.00 98.06           H  
ATOM   4694  N   PHE A 302      -0.294  -2.060 -14.238  1.00 97.51           N  
ATOM   4695  H   PHE A 302      -0.395  -2.961 -13.792  1.00 97.51           H  
ATOM   4696  CA  PHE A 302      -0.725  -0.890 -13.470  1.00 97.51           C  
ATOM   4697  HA  PHE A 302      -1.567  -0.418 -13.976  1.00 97.51           H  
ATOM   4698  C   PHE A 302       0.407   0.130 -13.361  1.00 97.51           C  
ATOM   4699  CB  PHE A 302      -1.186  -1.364 -12.082  1.00 97.51           C  
ATOM   4700  HB2 PHE A 302      -0.333  -1.754 -11.528  1.00 97.51           H  
ATOM   4701  HB3 PHE A 302      -1.879  -2.191 -12.238  1.00 97.51           H  
ATOM   4702  O   PHE A 302       0.207   1.317 -13.608  1.00 97.51           O  
ATOM   4703  CG  PHE A 302      -1.909  -0.358 -11.204  1.00 97.51           C  
ATOM   4704  CD1 PHE A 302      -1.286   0.829 -10.767  1.00 97.51           C  
ATOM   4705  HD1 PHE A 302      -0.280   1.077 -11.072  1.00 97.51           H  
ATOM   4706  CD2 PHE A 302      -3.210  -0.662 -10.756  1.00 97.51           C  
ATOM   4707  HD2 PHE A 302      -3.698  -1.570 -11.078  1.00 97.51           H  
ATOM   4708  CE1 PHE A 302      -1.963   1.702  -9.899  1.00 97.51           C  
ATOM   4709  HE1 PHE A 302      -1.495   2.622  -9.583  1.00 97.51           H  
ATOM   4710  CE2 PHE A 302      -3.877   0.198  -9.868  1.00 97.51           C  
ATOM   4711  HE2 PHE A 302      -4.875  -0.040  -9.531  1.00 97.51           H  
ATOM   4712  CZ  PHE A 302      -3.246   1.372  -9.430  1.00 97.51           C  
ATOM   4713  HZ  PHE A 302      -3.768   2.036  -8.756  1.00 97.51           H  
ATOM   4714  N   ASN A 303       1.617  -0.333 -13.053  1.00 96.30           N  
ATOM   4715  H   ASN A 303       1.718  -1.320 -12.861  1.00 96.30           H  
ATOM   4716  CA  ASN A 303       2.782   0.525 -12.883  1.00 96.30           C  
ATOM   4717  HA  ASN A 303       2.563   1.250 -12.099  1.00 96.30           H  
ATOM   4718  C   ASN A 303       3.128   1.312 -14.163  1.00 96.30           C  
ATOM   4719  CB  ASN A 303       3.924  -0.390 -12.426  1.00 96.30           C  
ATOM   4720  HB2 ASN A 303       3.549  -1.124 -11.713  1.00 96.30           H  
ATOM   4721  HB3 ASN A 303       4.334  -0.932 -13.279  1.00 96.30           H  
ATOM   4722  O   ASN A 303       3.347   2.523 -14.119  1.00 96.30           O  
ATOM   4723  CG  ASN A 303       5.009   0.369 -11.711  1.00 96.30           C  
ATOM   4724  ND2 ASN A 303       6.245   0.148 -12.079  1.00 96.30           N  
ATOM   4725 HD21 ASN A 303       6.443  -0.482 -12.844  1.00 96.30           H  
ATOM   4726 HD22 ASN A 303       6.978   0.546 -11.509  1.00 96.30           H  
ATOM   4727  OD1 ASN A 303       4.757   1.127 -10.792  1.00 96.30           O  
ATOM   4728  N   PHE A 304       3.113   0.646 -15.323  1.00 97.49           N  
ATOM   4729  H   PHE A 304       2.905  -0.343 -15.304  1.00 97.49           H  
ATOM   4730  CA  PHE A 304       3.321   1.298 -16.623  1.00 97.49           C  
ATOM   4731  HA  PHE A 304       4.196   1.945 -16.559  1.00 97.49           H  
ATOM   4732  C   PHE A 304       2.147   2.187 -17.029  1.00 97.49           C  
ATOM   4733  CB  PHE A 304       3.580   0.238 -17.697  1.00 97.49           C  
ATOM   4734  HB2 PHE A 304       2.882  -0.590 -17.577  1.00 97.49           H  
ATOM   4735  HB3 PHE A 304       3.403   0.674 -18.680  1.00 97.49           H  
ATOM   4736  O   PHE A 304       2.338   3.262 -17.592  1.00 97.49           O  
ATOM   4737  CG  PHE A 304       5.001  -0.267 -17.661  1.00 97.49           C  
ATOM   4738  CD1 PHE A 304       6.037   0.540 -18.166  1.00 97.49           C  
ATOM   4739  HD1 PHE A 304       5.807   1.499 -18.607  1.00 97.49           H  
ATOM   4740  CD2 PHE A 304       5.301  -1.503 -17.065  1.00 97.49           C  
ATOM   4741  HD2 PHE A 304       4.514  -2.123 -16.662  1.00 97.49           H  
ATOM   4742  CE1 PHE A 304       7.371   0.107 -18.091  1.00 97.49           C  
ATOM   4743  HE1 PHE A 304       8.164   0.723 -18.489  1.00 97.49           H  
ATOM   4744  CE2 PHE A 304       6.637  -1.917 -16.958  1.00 97.49           C  
ATOM   4745  HE2 PHE A 304       6.869  -2.840 -16.448  1.00 97.49           H  
ATOM   4746  CZ  PHE A 304       7.671  -1.123 -17.482  1.00 97.49           C  
ATOM   4747  HZ  PHE A 304       8.696  -1.456 -17.406  1.00 97.49           H  
ATOM   4748  N   ASN A 305       0.930   1.770 -16.699  1.00 97.71           N  
ATOM   4749  H   ASN A 305       0.833   0.868 -16.255  1.00 97.71           H  
ATOM   4750  CA  ASN A 305      -0.268   2.566 -16.900  1.00 97.71           C  
ATOM   4751  HA  ASN A 305      -0.338   2.828 -17.956  1.00 97.71           H  
ATOM   4752  C   ASN A 305      -0.201   3.907 -16.156  1.00 97.71           C  
ATOM   4753  CB  ASN A 305      -1.466   1.699 -16.483  1.00 97.71           C  
ATOM   4754  HB2 ASN A 305      -1.170   0.965 -15.733  1.00 97.71           H  
ATOM   4755  HB3 ASN A 305      -2.220   2.316 -15.995  1.00 97.71           H  
ATOM   4756  O   ASN A 305      -0.496   4.935 -16.759  1.00 97.71           O  
ATOM   4757  CG  ASN A 305      -2.116   0.966 -17.633  1.00 97.71           C  
ATOM   4758  ND2 ASN A 305      -3.008   0.055 -17.364  1.00 97.71           N  
ATOM   4759 HD21 ASN A 305      -3.462  -0.404 -18.140  1.00 97.71           H  
ATOM   4760 HD22 ASN A 305      -3.248  -0.137 -16.401  1.00 97.71           H  
ATOM   4761  OD1 ASN A 305      -1.872   1.243 -18.799  1.00 97.71           O  
ATOM   4762  N   VAL A 306       0.275   3.918 -14.908  1.00 96.51           N  
ATOM   4763  H   VAL A 306       0.454   3.030 -14.460  1.00 96.51           H  
ATOM   4764  CA  VAL A 306       0.540   5.151 -14.149  1.00 96.51           C  
ATOM   4765  HA  VAL A 306      -0.355   5.773 -14.161  1.00 96.51           H  
ATOM   4766  C   VAL A 306       1.660   5.971 -14.795  1.00 96.51           C  
ATOM   4767  CB  VAL A 306       0.876   4.823 -12.682  1.00 96.51           C  
ATOM   4768  HB  VAL A 306       1.699   4.109 -12.645  1.00 96.51           H  
ATOM   4769  O   VAL A 306       1.502   7.175 -14.985  1.00 96.51           O  
ATOM   4770  CG1 VAL A 306       1.266   6.071 -11.887  1.00 96.51           C  
ATOM   4771 HG11 VAL A 306       0.457   6.797 -11.960  1.00 96.51           H  
ATOM   4772 HG12 VAL A 306       1.420   5.808 -10.840  1.00 96.51           H  
ATOM   4773 HG13 VAL A 306       2.190   6.505 -12.270  1.00 96.51           H  
ATOM   4774  CG2 VAL A 306      -0.336   4.226 -11.960  1.00 96.51           C  
ATOM   4775 HG21 VAL A 306      -1.121   4.979 -11.875  1.00 96.51           H  
ATOM   4776 HG22 VAL A 306      -0.732   3.365 -12.498  1.00 96.51           H  
ATOM   4777 HG23 VAL A 306      -0.038   3.906 -10.961  1.00 96.51           H  
ATOM   4778  N   LEU A 307       2.766   5.330 -15.187  1.00 96.74           N  
ATOM   4779  H   LEU A 307       2.843   4.344 -14.983  1.00 96.74           H  
ATOM   4780  CA  LEU A 307       3.909   6.005 -15.813  1.00 96.74           C  
ATOM   4781  HA  LEU A 307       4.297   6.737 -15.104  1.00 96.74           H  
ATOM   4782  C   LEU A 307       3.529   6.765 -17.095  1.00 96.74           C  
ATOM   4783  CB  LEU A 307       4.989   4.948 -16.102  1.00 96.74           C  
ATOM   4784  HB2 LEU A 307       5.241   4.435 -15.174  1.00 96.74           H  
ATOM   4785  HB3 LEU A 307       4.573   4.210 -16.789  1.00 96.74           H  
ATOM   4786  O   LEU A 307       4.036   7.859 -17.336  1.00 96.74           O  
ATOM   4787  CG  LEU A 307       6.276   5.500 -16.739  1.00 96.74           C  
ATOM   4788  HG  LEU A 307       6.037   6.005 -17.675  1.00 96.74           H  
ATOM   4789  CD1 LEU A 307       7.031   6.471 -15.828  1.00 96.74           C  
ATOM   4790 HD11 LEU A 307       7.326   5.971 -14.906  1.00 96.74           H  
ATOM   4791 HD12 LEU A 307       7.921   6.836 -16.342  1.00 96.74           H  
ATOM   4792 HD13 LEU A 307       6.403   7.331 -15.597  1.00 96.74           H  
ATOM   4793  CD2 LEU A 307       7.197   4.328 -17.065  1.00 96.74           C  
ATOM   4794 HD21 LEU A 307       7.280   3.678 -16.195  1.00 96.74           H  
ATOM   4795 HD22 LEU A 307       8.188   4.696 -17.333  1.00 96.74           H  
ATOM   4796 HD23 LEU A 307       6.781   3.758 -17.896  1.00 96.74           H  
ATOM   4797  N   PHE A 308       2.653   6.192 -17.923  1.00 96.05           N  
ATOM   4798  H   PHE A 308       2.342   5.256 -17.705  1.00 96.05           H  
ATOM   4799  CA  PHE A 308       2.209   6.805 -19.179  1.00 96.05           C  
ATOM   4800  HA  PHE A 308       2.989   7.468 -19.553  1.00 96.05           H  
ATOM   4801  C   PHE A 308       0.950   7.668 -19.022  1.00 96.05           C  
ATOM   4802  CB  PHE A 308       1.973   5.696 -20.217  1.00 96.05           C  
ATOM   4803  HB2 PHE A 308       1.121   5.104 -19.886  1.00 96.05           H  
ATOM   4804  HB3 PHE A 308       1.708   6.161 -21.167  1.00 96.05           H  
ATOM   4805  O   PHE A 308       0.714   8.570 -19.826  1.00 96.05           O  
ATOM   4806  CG  PHE A 308       3.147   4.763 -20.464  1.00 96.05           C  
ATOM   4807  CD1 PHE A 308       4.457   5.269 -20.569  1.00 96.05           C  
ATOM   4808  HD1 PHE A 308       4.642   6.330 -20.490  1.00 96.05           H  
ATOM   4809  CD2 PHE A 308       2.929   3.378 -20.601  1.00 96.05           C  
ATOM   4810  HD2 PHE A 308       1.930   2.975 -20.521  1.00 96.05           H  
ATOM   4811  CE1 PHE A 308       5.537   4.398 -20.787  1.00 96.05           C  
ATOM   4812  HE1 PHE A 308       6.535   4.800 -20.883  1.00 96.05           H  
ATOM   4813  CE2 PHE A 308       4.011   2.507 -20.818  1.00 96.05           C  
ATOM   4814  HE2 PHE A 308       3.833   1.446 -20.918  1.00 96.05           H  
ATOM   4815  CZ  PHE A 308       5.317   3.016 -20.906  1.00 96.05           C  
ATOM   4816  HZ  PHE A 308       6.149   2.349 -21.074  1.00 96.05           H  
ATOM   4817  N   GLY A 309       0.124   7.386 -18.014  1.00 91.00           N  
ATOM   4818  H   GLY A 309       0.383   6.648 -17.374  1.00 91.00           H  
ATOM   4819  CA  GLY A 309      -1.249   7.878 -17.917  1.00 91.00           C  
ATOM   4820  HA2 GLY A 309      -1.788   7.260 -17.200  1.00 91.00           H  
ATOM   4821  HA3 GLY A 309      -1.733   7.760 -18.887  1.00 91.00           H  
ATOM   4822  C   GLY A 309      -1.403   9.336 -17.499  1.00 91.00           C  
ATOM   4823  O   GLY A 309      -2.469   9.898 -17.720  1.00 91.00           O  
ATOM   4824  N   ASN A 310      -0.350   9.991 -17.007  1.00 85.77           N  
ATOM   4825  H   ASN A 310       0.484   9.463 -16.791  1.00 85.77           H  
ATOM   4826  CA  ASN A 310      -0.369  11.434 -16.718  1.00 85.77           C  
ATOM   4827  HA  ASN A 310      -1.205  11.652 -16.053  1.00 85.77           H  
ATOM   4828  C   ASN A 310      -0.565  12.317 -17.963  1.00 85.77           C  
ATOM   4829  CB  ASN A 310       0.941  11.807 -16.018  1.00 85.77           C  
ATOM   4830  HB2 ASN A 310       1.775  11.418 -16.602  1.00 85.77           H  
ATOM   4831  HB3 ASN A 310       1.027  12.893 -15.967  1.00 85.77           H  
ATOM   4832  O   ASN A 310      -0.767  13.521 -17.837  1.00 85.77           O  
ATOM   4833  CG  ASN A 310       1.029  11.291 -14.600  1.00 85.77           C  
ATOM   4834  ND2 ASN A 310       2.223  11.235 -14.064  1.00 85.77           N  
ATOM   4835 HD21 ASN A 310       2.298  10.826 -13.144  1.00 85.77           H  
ATOM   4836 HD22 ASN A 310       3.020  11.449 -14.647  1.00 85.77           H  
ATOM   4837  OD1 ASN A 310       0.048  10.947 -13.969  1.00 85.77           O  
ATOM   4838  N   ASN A 311      -0.493  11.729 -19.158  1.00 86.30           N  
ATOM   4839  H   ASN A 311      -0.276  10.743 -19.184  1.00 86.30           H  
ATOM   4840  CA  ASN A 311      -0.843  12.381 -20.416  1.00 86.30           C  
ATOM   4841  HA  ASN A 311      -0.477  13.407 -20.422  1.00 86.30           H  
ATOM   4842  C   ASN A 311      -2.351  12.438 -20.680  1.00 86.30           C  
ATOM   4843  CB  ASN A 311      -0.179  11.592 -21.542  1.00 86.30           C  
ATOM   4844  HB2 ASN A 311      -0.544  11.978 -22.494  1.00 86.30           H  
ATOM   4845  HB3 ASN A 311      -0.431  10.534 -21.470  1.00 86.30           H  
ATOM   4846  O   ASN A 311      -2.782  13.156 -21.577  1.00 86.30           O  
ATOM   4847  CG  ASN A 311       1.306  11.775 -21.541  1.00 86.30           C  
ATOM   4848  ND2 ASN A 311       2.068  10.801 -21.112  1.00 86.30           N  
ATOM   4849 HD21 ASN A 311       3.056  11.009 -21.124  1.00 86.30           H  
ATOM   4850 HD22 ASN A 311       1.658   9.946 -20.764  1.00 86.30           H  
ATOM   4851  OD1 ASN A 311       1.794  12.820 -21.916  1.00 86.30           O  
ATOM   4852  N   ILE A 312      -3.145  11.637 -19.967  1.00 89.84           N  
ATOM   4853  H   ILE A 312      -2.764  11.134 -19.178  1.00 89.84           H  
ATOM   4854  CA  ILE A 312      -4.568  11.481 -20.246  1.00 89.84           C  
ATOM   4855  HA  ILE A 312      -4.689  11.469 -21.330  1.00 89.84           H  
ATOM   4856  C   ILE A 312      -5.321  12.674 -19.648  1.00 89.84           C  
ATOM   4857  CB  ILE A 312      -5.105  10.126 -19.742  1.00 89.84           C  
ATOM   4858  HB  ILE A 312      -4.966  10.064 -18.663  1.00 89.84           H  
ATOM   4859  O   ILE A 312      -5.234  12.904 -18.438  1.00 89.84           O  
ATOM   4860  CG1 ILE A 312      -4.330   8.972 -20.421  1.00 89.84           C  
ATOM   4861 HG12 ILE A 312      -3.261   9.106 -20.259  1.00 89.84           H  
ATOM   4862 HG13 ILE A 312      -4.506   9.002 -21.496  1.00 89.84           H  
ATOM   4863  CG2 ILE A 312      -6.611  10.029 -20.049  1.00 89.84           C  
ATOM   4864 HG21 ILE A 312      -7.163  10.752 -19.448  1.00 89.84           H  
ATOM   4865 HG22 ILE A 312      -7.004   9.042 -19.805  1.00 89.84           H  
ATOM   4866 HG23 ILE A 312      -6.794  10.232 -21.104  1.00 89.84           H  
ATOM   4867  CD1 ILE A 312      -4.683   7.578 -19.893  1.00 89.84           C  
ATOM   4868 HD11 ILE A 312      -3.987   6.854 -20.317  1.00 89.84           H  
ATOM   4869 HD12 ILE A 312      -4.596   7.559 -18.807  1.00 89.84           H  
ATOM   4870 HD13 ILE A 312      -5.694   7.297 -20.188  1.00 89.84           H  
ATOM   4871  N   PRO A 313      -6.092  13.421 -20.458  1.00 88.20           N  
ATOM   4872  CA  PRO A 313      -6.945  14.484 -19.951  1.00 88.20           C  
ATOM   4873  HA  PRO A 313      -6.319  15.249 -19.491  1.00 88.20           H  
ATOM   4874  C   PRO A 313      -7.955  13.940 -18.936  1.00 88.20           C  
ATOM   4875  CB  PRO A 313      -7.640  15.060 -21.188  1.00 88.20           C  
ATOM   4876  HB2 PRO A 313      -8.578  14.532 -21.363  1.00 88.20           H  
ATOM   4877  HB3 PRO A 313      -7.802  16.134 -21.104  1.00 88.20           H  
ATOM   4878  O   PRO A 313      -8.578  12.903 -19.162  1.00 88.20           O  
ATOM   4879  CG  PRO A 313      -6.703  14.717 -22.338  1.00 88.20           C  
ATOM   4880  HG2 PRO A 313      -5.884  15.435 -22.380  1.00 88.20           H  
ATOM   4881  HG3 PRO A 313      -7.232  14.665 -23.290  1.00 88.20           H  
ATOM   4882  CD  PRO A 313      -6.179  13.354 -21.911  1.00 88.20           C  
ATOM   4883  HD2 PRO A 313      -5.210  13.177 -22.376  1.00 88.20           H  
ATOM   4884  HD3 PRO A 313      -6.887  12.577 -22.200  1.00 88.20           H  
ATOM   4885  N   VAL A 314      -8.170  14.651 -17.825  1.00 85.48           N  
ATOM   4886  H   VAL A 314      -7.599  15.467 -17.659  1.00 85.48           H  
ATOM   4887  CA  VAL A 314      -9.071  14.171 -16.759  1.00 85.48           C  
ATOM   4888  HA  VAL A 314      -8.705  13.198 -16.431  1.00 85.48           H  
ATOM   4889  C   VAL A 314     -10.505  13.949 -17.258  1.00 85.48           C  
ATOM   4890  CB  VAL A 314      -9.069  15.115 -15.542  1.00 85.48           C  
ATOM   4891  HB  VAL A 314      -9.393  16.109 -15.849  1.00 85.48           H  
ATOM   4892  O   VAL A 314     -11.183  13.037 -16.797  1.00 85.48           O  
ATOM   4893  CG1 VAL A 314     -10.026  14.599 -14.458  1.00 85.48           C  
ATOM   4894 HG11 VAL A 314      -9.964  13.513 -14.386  1.00 85.48           H  
ATOM   4895 HG12 VAL A 314     -11.051  14.879 -14.699  1.00 85.48           H  
ATOM   4896 HG13 VAL A 314      -9.761  15.005 -13.482  1.00 85.48           H  
ATOM   4897  CG2 VAL A 314      -7.665  15.232 -14.931  1.00 85.48           C  
ATOM   4898 HG21 VAL A 314      -7.291  14.243 -14.667  1.00 85.48           H  
ATOM   4899 HG22 VAL A 314      -6.978  15.693 -15.641  1.00 85.48           H  
ATOM   4900 HG23 VAL A 314      -7.694  15.856 -14.038  1.00 85.48           H  
ATOM   4901  N   ASN A 315     -10.962  14.724 -18.243  1.00 85.13           N  
ATOM   4902  H   ASN A 315     -10.323  15.368 -18.686  1.00 85.13           H  
ATOM   4903  CA  ASN A 315     -12.283  14.562 -18.856  1.00 85.13           C  
ATOM   4904  HA  ASN A 315     -13.016  14.478 -18.054  1.00 85.13           H  
ATOM   4905  C   ASN A 315     -12.434  13.276 -19.695  1.00 85.13           C  
ATOM   4906  CB  ASN A 315     -12.622  15.819 -19.683  1.00 85.13           C  
ATOM   4907  HB2 ASN A 315     -13.646  15.732 -20.045  1.00 85.13           H  
ATOM   4908  HB3 ASN A 315     -12.560  16.706 -19.052  1.00 85.13           H  
ATOM   4909  O   ASN A 315     -13.542  12.994 -20.140  1.00 85.13           O  
ATOM   4910  CG  ASN A 315     -11.689  16.008 -20.867  1.00 85.13           C  
ATOM   4911  ND2 ASN A 315     -12.191  16.212 -22.059  1.00 85.13           N  
ATOM   4912 HD21 ASN A 315     -11.529  16.110 -22.815  1.00 85.13           H  
ATOM   4913 HD22 ASN A 315     -13.184  16.126 -22.220  1.00 85.13           H  
ATOM   4914  OD1 ASN A 315     -10.483  15.966 -20.726  1.00 85.13           O  
ATOM   4915  N   HIS A 316     -11.358  12.516 -19.931  1.00 90.17           N  
ATOM   4916  H   HIS A 316     -10.460  12.822 -19.585  1.00 90.17           H  
ATOM   4917  CA  HIS A 316     -11.391  11.210 -20.606  1.00 90.17           C  
ATOM   4918  HA  HIS A 316     -12.324  11.115 -21.162  1.00 90.17           H  
ATOM   4919  C   HIS A 316     -11.372  10.036 -19.604  1.00 90.17           C  
ATOM   4920  CB  HIS A 316     -10.238  11.118 -21.626  1.00 90.17           C  
ATOM   4921  HB2 HIS A 316     -10.239  10.116 -22.056  1.00 90.17           H  
ATOM   4922  HB3 HIS A 316      -9.290  11.245 -21.104  1.00 90.17           H  
ATOM   4923  O   HIS A 316     -11.342   8.875 -20.007  1.00 90.17           O  
ATOM   4924  CG  HIS A 316     -10.287  12.099 -22.780  1.00 90.17           C  
ATOM   4925  CD2 HIS A 316     -11.113  13.182 -22.943  1.00 90.17           C  
ATOM   4926  HD2 HIS A 316     -11.899  13.489 -22.268  1.00 90.17           H  
ATOM   4927  ND1 HIS A 316      -9.508  12.052 -23.913  1.00 90.17           N  
ATOM   4928  HD1 HIS A 316      -8.806  11.369 -24.162  1.00 90.17           H  
ATOM   4929  CE1 HIS A 316      -9.841  13.074 -24.714  1.00 90.17           C  
ATOM   4930  HE1 HIS A 316      -9.407  13.259 -25.685  1.00 90.17           H  
ATOM   4931  NE2 HIS A 316     -10.801  13.823 -24.147  1.00 90.17           N  
ATOM   4932  N   LEU A 317     -11.379  10.322 -18.297  1.00 91.57           N  
ATOM   4933  H   LEU A 317     -11.452  11.291 -18.022  1.00 91.57           H  
ATOM   4934  CA  LEU A 317     -11.372   9.332 -17.219  1.00 91.57           C  
ATOM   4935  HA  LEU A 317     -11.100   8.357 -17.623  1.00 91.57           H  
ATOM   4936  C   LEU A 317     -12.760   9.186 -16.584  1.00 91.57           C  
ATOM   4937  CB  LEU A 317     -10.329   9.729 -16.160  1.00 91.57           C  
ATOM   4938  HB2 LEU A 317     -10.641  10.674 -15.714  1.00 91.57           H
[truncated: 739,458 more chars]
