# Supplementary material for: Widespread Horizontal Gene Transfer Among Animal Viruses
Source: bioRxiv. 2024 Mar 26:2024.03.25.586562. Preprint. [Version 2] doi: 10.1101/2024.03.25.586562 (PMC11071296; doi:10.1101/2024.03.25.586562)
Supplement: Supplement 7 [file media-7.zip › File7_PDB/Adinto13306_Penton_one_halfsmoke.pdb]

ATOM      1  N   MET A   1     -28.395  -8.819  25.484  1.00 55.95           N  
ATOM      2  H   MET A   1     -29.050  -9.009  24.739  1.00 55.95           H  
ATOM      3  H2  MET A   1     -27.744  -9.582  25.599  1.00 55.95           H  
ATOM      4  H3  MET A   1     -28.931  -8.672  26.327  1.00 55.95           H  
ATOM      5  CA  MET A   1     -27.696  -7.568  25.144  1.00 55.95           C  
ATOM      6  HA  MET A   1     -27.097  -7.225  25.988  1.00 55.95           H  
ATOM      7  C   MET A   1     -28.776  -6.547  24.894  1.00 55.95           C  
ATOM      8  CB  MET A   1     -26.803  -7.697  23.902  1.00 55.95           C  
ATOM      9  HB2 MET A   1     -27.389  -8.063  23.058  1.00 55.95           H  
ATOM     10  HB3 MET A   1     -26.421  -6.709  23.648  1.00 55.95           H  
ATOM     11  O   MET A   1     -29.758  -6.929  24.267  1.00 55.95           O  
ATOM     12  CG  MET A   1     -25.612  -8.629  24.131  1.00 55.95           C  
ATOM     13  HG2 MET A   1     -25.982  -9.647  24.255  1.00 55.95           H  
ATOM     14  HG3 MET A   1     -25.082  -8.333  25.037  1.00 55.95           H  
ATOM     15  SD  MET A   1     -24.452  -8.591  22.750  1.00 55.95           S  
ATOM     16  CE  MET A   1     -23.908 -10.305  22.731  1.00 55.95           C  
ATOM     17  HE1 MET A   1     -23.248 -10.497  23.577  1.00 55.95           H  
ATOM     18  HE2 MET A   1     -23.379 -10.477  21.794  1.00 55.95           H  
ATOM     19  HE3 MET A   1     -24.775 -10.964  22.777  1.00 55.95           H  
ATOM     20  N   ASP A   2     -28.619  -5.345  25.436  1.00 57.90           N  
ATOM     21  H   ASP A   2     -27.797  -5.112  25.974  1.00 57.90           H  
ATOM     22  CA  ASP A   2     -29.598  -4.262  25.309  1.00 57.90           C  
ATOM     23  HA  ASP A   2     -30.590  -4.649  25.542  1.00 57.90           H  
ATOM     24  C   ASP A   2     -29.631  -3.717  23.874  1.00 57.90           C  
ATOM     25  CB  ASP A   2     -29.271  -3.146  26.322  1.00 57.90           C  
ATOM     26  HB2 ASP A   2     -28.274  -2.759  26.110  1.00 57.90           H  
ATOM     27  HB3 ASP A   2     -29.984  -2.332  26.188  1.00 57.90           H  
ATOM     28  O   ASP A   2     -28.626  -3.770  23.158  1.00 57.90           O  
ATOM     29  CG  ASP A   2     -29.339  -3.611  27.782  1.00 57.90           C  
ATOM     30  OD1 ASP A   2     -30.015  -4.633  28.039  1.00 57.90           O  
ATOM     31  OD2 ASP A   2     -28.626  -3.004  28.608  1.00 57.90           O  
ATOM     32  N   ASP A   3     -30.774  -3.166  23.463  1.00 68.28           N  
ATOM     33  H   ASP A   3     -31.569  -3.200  24.085  1.00 68.28           H  
ATOM     34  CA  ASP A   3     -31.040  -2.683  22.097  1.00 68.28           C  
ATOM     35  HA  ASP A   3     -30.789  -3.483  21.401  1.00 68.28           H  
ATOM     36  C   ASP A   3     -30.195  -1.452  21.679  1.00 68.28           C  
ATOM     37  CB  ASP A   3     -32.549  -2.396  21.958  1.00 68.28           C  
ATOM     38  HB2 ASP A   3     -32.838  -1.656  22.705  1.00 68.28           H  
ATOM     39  HB3 ASP A   3     -32.738  -1.967  20.973  1.00 68.28           H  
ATOM     40  O   ASP A   3     -30.287  -0.982  20.546  1.00 68.28           O  
ATOM     41  CG  ASP A   3     -33.429  -3.646  22.097  1.00 68.28           C  
ATOM     42  OD1 ASP A   3     -32.989  -4.729  21.645  1.00 68.28           O  
ATOM     43  OD2 ASP A   3     -34.534  -3.511  22.664  1.00 68.28           O  
ATOM     44  N   GLY A   4     -29.345  -0.927  22.571  1.00 80.88           N  
ATOM     45  H   GLY A   4     -29.276  -1.403  23.460  1.00 80.88           H  
ATOM     46  CA  GLY A   4     -28.571   0.310  22.386  1.00 80.88           C  
ATOM     47  HA2 GLY A   4     -29.212   1.056  21.917  1.00 80.88           H  
ATOM     48  HA3 GLY A   4     -28.282   0.685  23.368  1.00 80.88           H  
ATOM     49  C   GLY A   4     -27.292   0.201  21.542  1.00 80.88           C  
ATOM     50  O   GLY A   4     -26.646   1.219  21.302  1.00 80.88           O  
ATOM     51  N   GLY A   5     -26.922  -0.998  21.082  1.00 92.33           N  
ATOM     52  H   GLY A   5     -27.504  -1.785  21.331  1.00 92.33           H  
ATOM     53  CA  GLY A   5     -25.637  -1.243  20.415  1.00 92.33           C  
ATOM     54  HA2 GLY A   5     -25.455  -0.472  19.667  1.00 92.33           H  
ATOM     55  HA3 GLY A   5     -25.683  -2.207  19.908  1.00 92.33           H  
ATOM     56  C   GLY A   5     -24.443  -1.265  21.382  1.00 92.33           C  
ATOM     57  O   GLY A   5     -24.570  -0.975  22.570  1.00 92.33           O  
ATOM     58  N   PHE A   6     -23.273  -1.688  20.901  1.00 95.61           N  
ATOM     59  H   PHE A   6     -23.212  -1.895  19.914  1.00 95.61           H  
ATOM     60  CA  PHE A   6     -22.059  -1.814  21.719  1.00 95.61           C  
ATOM     61  HA  PHE A   6     -22.014  -0.958  22.392  1.00 95.61           H  
ATOM     62  C   PHE A   6     -20.779  -1.812  20.879  1.00 95.61           C  
ATOM     63  CB  PHE A   6     -22.122  -3.094  22.570  1.00 95.61           C  
ATOM     64  HB2 PHE A   6     -22.998  -3.049  23.216  1.00 95.61           H  
ATOM     65  HB3 PHE A   6     -21.253  -3.124  23.227  1.00 95.61           H  
ATOM     66  O   PHE A   6     -20.801  -2.058  19.673  1.00 95.61           O  
ATOM     67  CG  PHE A   6     -22.171  -4.378  21.767  1.00 95.61           C  
ATOM     68  CD1 PHE A   6     -23.414  -4.911  21.380  1.00 95.61           C  
ATOM     69  HD1 PHE A   6     -24.329  -4.406  21.651  1.00 95.61           H  
ATOM     70  CD2 PHE A   6     -20.980  -5.036  21.403  1.00 95.61           C  
ATOM     71  HD2 PHE A   6     -20.022  -4.627  21.690  1.00 95.61           H  
ATOM     72  CE1 PHE A   6     -23.466  -6.104  20.641  1.00 95.61           C  
ATOM     73  HE1 PHE A   6     -24.417  -6.527  20.353  1.00 95.61           H  
ATOM     74  CE2 PHE A   6     -21.035  -6.227  20.661  1.00 95.61           C  
ATOM     75  HE2 PHE A   6     -20.125  -6.732  20.375  1.00 95.61           H  
ATOM     76  CZ  PHE A   6     -22.279  -6.763  20.291  1.00 95.61           C  
ATOM     77  HZ  PHE A   6     -22.332  -7.691  19.741  1.00 95.61           H  
ATOM     78  N   TYR A   7     -19.641  -1.582  21.534  1.00 96.90           N  
ATOM     79  H   TYR A   7     -19.673  -1.466  22.537  1.00 96.90           H  
ATOM     80  CA  TYR A   7     -18.334  -1.522  20.884  1.00 96.90           C  
ATOM     81  HA  TYR A   7     -18.487  -1.510  19.805  1.00 96.90           H  
ATOM     82  C   TYR A   7     -17.469  -2.737  21.212  1.00 96.90           C  
ATOM     83  CB  TYR A   7     -17.618  -0.218  21.245  1.00 96.90           C  
ATOM     84  HB2 TYR A   7     -17.471  -0.175  22.325  1.00 96.90           H  
ATOM     85  HB3 TYR A   7     -16.632  -0.218  20.779  1.00 96.90           H  
ATOM     86  O   TYR A   7     -17.521  -3.270  22.320  1.00 96.90           O  
ATOM     87  CG  TYR A   7     -18.365   1.018  20.791  1.00 96.90           C  
ATOM     88  CD1 TYR A   7     -18.125   1.553  19.511  1.00 96.90           C  
ATOM     89  HD1 TYR A   7     -17.410   1.084  18.851  1.00 96.90           H  
ATOM     90  CD2 TYR A   7     -19.327   1.610  21.634  1.00 96.90           C  
ATOM     91  HD2 TYR A   7     -19.521   1.195  22.612  1.00 96.90           H  
ATOM     92  CE1 TYR A   7     -18.837   2.690  19.083  1.00 96.90           C  
ATOM     93  HE1 TYR A   7     -18.660   3.118  18.108  1.00 96.90           H  
ATOM     94  CE2 TYR A   7     -20.064   2.725  21.194  1.00 96.90           C  
ATOM     95  HE2 TYR A   7     -20.820   3.161  21.829  1.00 96.90           H  
ATOM     96  OH  TYR A   7     -20.523   4.341  19.477  1.00 96.90           O  
ATOM     97  HH  TYR A   7     -21.197   4.609  20.106  1.00 96.90           H  
ATOM     98  CZ  TYR A   7     -19.819   3.266  19.914  1.00 96.90           C  
ATOM     99  N   VAL A   8     -16.631  -3.134  20.255  1.00 97.87           N  
ATOM    100  H   VAL A   8     -16.667  -2.650  19.369  1.00 97.87           H  
ATOM    101  CA  VAL A   8     -15.599  -4.162  20.426  1.00 97.87           C  
ATOM    102  HA  VAL A   8     -15.470  -4.373  21.487  1.00 97.87           H  
ATOM    103  C   VAL A   8     -14.284  -3.625  19.877  1.00 97.87           C  
ATOM    104  CB  VAL A   8     -15.985  -5.475  19.721  1.00 97.87           C  
ATOM    105  HB  VAL A   8     -16.059  -5.295  18.648  1.00 97.87           H  
ATOM    106  O   VAL A   8     -14.222  -3.216  18.720  1.00 97.87           O  
ATOM    107  CG1 VAL A   8     -14.933  -6.563  19.955  1.00 97.87           C  
ATOM    108 HG11 VAL A   8     -13.969  -6.248  19.556  1.00 97.87           H  
ATOM    109 HG12 VAL A   8     -15.230  -7.478  19.442  1.00 97.87           H  
ATOM    110 HG13 VAL A   8     -14.830  -6.769  21.020  1.00 97.87           H  
ATOM    111  CG2 VAL A   8     -17.327  -6.020  20.223  1.00 97.87           C  
ATOM    112 HG21 VAL A   8     -18.127  -5.318  19.986  1.00 97.87           H  
ATOM    113 HG22 VAL A   8     -17.547  -6.965  19.725  1.00 97.87           H  
ATOM    114 HG23 VAL A   8     -17.292  -6.174  21.301  1.00 97.87           H  
ATOM    115  N   THR A   9     -13.232  -3.641  20.692  1.00 98.33           N  
ATOM    116  H   THR A   9     -13.345  -4.003  21.628  1.00 98.33           H  
ATOM    117  CA  THR A   9     -11.880  -3.232  20.284  1.00 98.33           C  
ATOM    118  HA  THR A   9     -11.933  -2.698  19.335  1.00 98.33           H  
ATOM    119  C   THR A   9     -11.005  -4.465  20.090  1.00 98.33           C  
ATOM    120  CB  THR A   9     -11.246  -2.277  21.304  1.00 98.33           C  
ATOM    121  HB  THR A   9     -11.070  -2.806  22.240  1.00 98.33           H  
ATOM    122  O   THR A   9     -10.917  -5.311  20.977  1.00 98.33           O  
ATOM    123  CG2 THR A   9      -9.928  -1.689  20.802  1.00 98.33           C  
ATOM    124 HG21 THR A   9     -10.089  -1.171  19.857  1.00 98.33           H  
ATOM    125 HG22 THR A   9      -9.192  -2.480  20.656  1.00 98.33           H  
ATOM    126 HG23 THR A   9      -9.531  -0.985  21.534  1.00 98.33           H  
ATOM    127  OG1 THR A   9     -12.092  -1.176  21.555  1.00 98.33           O  
ATOM    128  HG1 THR A   9     -11.597  -0.573  22.115  1.00 98.33           H  
ATOM    129  N   LEU A  10     -10.345  -4.548  18.938  1.00 98.37           N  
ATOM    130  H   LEU A  10     -10.502  -3.811  18.266  1.00 98.37           H  
ATOM    131  CA  LEU A  10      -9.590  -5.699  18.450  1.00 98.37           C  
ATOM    132  HA  LEU A  10      -9.551  -6.481  19.208  1.00 98.37           H  
ATOM    133  C   LEU A  10      -8.148  -5.273  18.122  1.00 98.37           C  
ATOM    134  CB  LEU A  10     -10.306  -6.267  17.208  1.00 98.37           C  
ATOM    135  HB2 LEU A  10     -10.282  -5.512  16.421  1.00 98.37           H  
ATOM    136  HB3 LEU A  10      -9.749  -7.134  16.854  1.00 98.37           H  
ATOM    137  O   LEU A  10      -7.845  -4.972  16.961  1.00 98.37           O  
ATOM    138  CG  LEU A  10     -11.772  -6.677  17.410  1.00 98.37           C  
ATOM    139  HG  LEU A  10     -12.348  -5.834  17.790  1.00 98.37           H  
ATOM    140  CD1 LEU A  10     -12.363  -7.078  16.062  1.00 98.37           C  
ATOM    141 HD11 LEU A  10     -12.297  -6.243  15.365  1.00 98.37           H  
ATOM    142 HD12 LEU A  10     -11.818  -7.928  15.652  1.00 98.37           H  
ATOM    143 HD13 LEU A  10     -13.412  -7.346  16.190  1.00 98.37           H  
ATOM    144  CD2 LEU A  10     -11.906  -7.853  18.374  1.00 98.37           C  
ATOM    145 HD21 LEU A  10     -11.334  -8.699  17.992  1.00 98.37           H  
ATOM    146 HD22 LEU A  10     -12.952  -8.146  18.459  1.00 98.37           H  
ATOM    147 HD23 LEU A  10     -11.538  -7.578  19.363  1.00 98.37           H  
ATOM    148  N   PRO A  11      -7.256  -5.177  19.124  1.00 97.93           N  
ATOM    149  CA  PRO A  11      -5.842  -4.926  18.879  1.00 97.93           C  
ATOM    150  HA  PRO A  11      -5.716  -4.126  18.150  1.00 97.93           H  
ATOM    151  C   PRO A  11      -5.160  -6.195  18.346  1.00 97.93           C  
ATOM    152  CB  PRO A  11      -5.290  -4.470  20.229  1.00 97.93           C  
ATOM    153  HB2 PRO A  11      -5.468  -3.401  20.350  1.00 97.93           H  
ATOM    154  HB3 PRO A  11      -4.228  -4.691  20.335  1.00 97.93           H  
ATOM    155  O   PRO A  11      -5.398  -7.291  18.854  1.00 97.93           O  
ATOM    156  CG  PRO A  11      -6.142  -5.237  21.238  1.00 97.93           C  
ATOM    157  HG2 PRO A  11      -6.214  -4.711  22.191  1.00 97.93           H  
ATOM    158  HG3 PRO A  11      -5.707  -6.226  21.382  1.00 97.93           H  
ATOM    159  CD  PRO A  11      -7.506  -5.355  20.552  1.00 97.93           C  
ATOM    160  HD2 PRO A  11      -8.165  -4.564  20.910  1.00 97.93           H  
ATOM    161  HD3 PRO A  11      -7.944  -6.332  20.757  1.00 97.93           H  
ATOM    162  N   CYS A  12      -4.264  -6.053  17.366  1.00 97.42           N  
ATOM    163  H   CYS A  12      -4.145  -5.140  16.951  1.00 97.42           H  
ATOM    164  CA  CYS A  12      -3.632  -7.187  16.675  1.00 97.42           C  
ATOM    165  HA  CYS A  12      -4.425  -7.811  16.263  1.00 97.42           H  
ATOM    166  C   CYS A  12      -2.802  -8.112  17.581  1.00 97.42           C  
ATOM    167  CB  CYS A  12      -2.798  -6.647  15.503  1.00 97.42           C  
ATOM    168  HB2 CYS A  12      -3.411  -5.974  14.904  1.00 97.42           H  
ATOM    169  HB3 CYS A  12      -2.502  -7.479  14.863  1.00 97.42           H  
ATOM    170  O   CYS A  12      -2.536  -9.258  17.236  1.00 97.42           O  
ATOM    171  SG  CYS A  12      -1.311  -5.776  16.092  1.00 97.42           S  
ATOM    172  HG  CYS A  12      -0.601  -6.884  16.320  1.00 97.42           H  
ATOM    173  N   ASN A  13      -2.387  -7.626  18.754  1.00 95.19           N  
ATOM    174  H   ASN A  13      -2.658  -6.682  18.990  1.00 95.19           H  
ATOM    175  CA  ASN A  13      -1.622  -8.390  19.734  1.00 95.19           C  
ATOM    176  HA  ASN A  13      -1.135  -9.212  19.210  1.00 95.19           H  
ATOM    177  C   ASN A  13      -2.490  -9.050  20.823  1.00 95.19           C  
ATOM    178  CB  ASN A  13      -0.515  -7.493  20.312  1.00 95.19           C  
ATOM    179  HB2 ASN A  13       0.017  -6.991  19.503  1.00 95.19           H  
ATOM    180  HB3 ASN A  13       0.197  -8.131  20.835  1.00 95.19           H  
ATOM    181  O   ASN A  13      -1.945  -9.603  21.778  1.00 95.19           O  
ATOM    182  CG  ASN A  13      -1.052  -6.456  21.278  1.00 95.19           C  
ATOM    183  ND2 ASN A  13      -0.477  -6.339  22.451  1.00 95.19           N  
ATOM    184 HD21 ASN A  13      -1.099  -5.976  23.159  1.00 95.19           H  
ATOM    185 HD22 ASN A  13       0.167  -7.078  22.697  1.00 95.19           H  
ATOM    186  OD1 ASN A  13      -1.984  -5.719  21.013  1.00 95.19           O  
ATOM    187  N   ALA A  14      -3.821  -8.976  20.729  1.00 94.49           N  
ATOM    188  H   ALA A  14      -4.235  -8.525  19.926  1.00 94.49           H  
ATOM    189  CA  ALA A  14      -4.692  -9.774  21.584  1.00 94.49           C  
ATOM    190  HA  ALA A  14      -4.357  -9.665  22.616  1.00 94.49           H  
ATOM    191  C   ALA A  14      -4.600 -11.261  21.216  1.00 94.49           C  
ATOM    192  CB  ALA A  14      -6.132  -9.263  21.502  1.00 94.49           C  
ATOM    193  HB1 ALA A  14      -6.196  -8.258  21.920  1.00 94.49           H  
ATOM    194  HB2 ALA A  14      -6.786  -9.914  22.081  1.00 94.49           H  
ATOM    195  HB3 ALA A  14      -6.466  -9.251  20.464  1.00 94.49           H  
ATOM    196  O   ALA A  14      -4.337 -11.621  20.071  1.00 94.49           O  
ATOM    197  N   SER A  15      -4.841 -12.128  22.202  1.00 93.26           N  
ATOM    198  H   SER A  15      -5.087 -11.756  23.108  1.00 93.26           H  
ATOM    199  CA  SER A  15      -4.928 -13.583  22.011  1.00 93.26           C  
ATOM    200  HA  SER A  15      -5.016 -14.030  23.001  1.00 93.26           H  
ATOM    201  C   SER A  15      -3.692 -14.245  21.379  1.00 93.26           C  
ATOM    202  CB  SER A  15      -6.207 -13.949  21.242  1.00 93.26           C  
ATOM    203  HB2 SER A  15      -6.340 -15.031  21.240  1.00 93.26           H  
ATOM    204  HB3 SER A  15      -6.117 -13.607  20.211  1.00 93.26           H  
ATOM    205  O   SER A  15      -3.810 -15.364  20.896  1.00 93.26           O  
ATOM    206  OG  SER A  15      -7.344 -13.339  21.830  1.00 93.26           O  
ATOM    207  HG  SER A  15      -7.466 -13.673  22.722  1.00 93.26           H  
ATOM    208  N   GLN A  16      -2.507 -13.622  21.432  1.00 87.75           N  
ATOM    209  H   GLN A  16      -2.480 -12.670  21.766  1.00 87.75           H  
ATOM    210  CA  GLN A  16      -1.258 -14.198  20.897  1.00 87.75           C  
ATOM    211  HA  GLN A  16      -1.372 -14.382  19.829  1.00 87.75           H  
ATOM    212  C   GLN A  16      -0.878 -15.541  21.537  1.00 87.75           C  
ATOM    213  CB  GLN A  16      -0.103 -13.208  21.115  1.00 87.75           C  
ATOM    214  HB2 GLN A  16      -0.137 -12.826  22.135  1.00 87.75           H  
ATOM    215  HB3 GLN A  16       0.843 -13.731  20.977  1.00 87.75           H  
ATOM    216  O   GLN A  16      -0.251 -16.374  20.895  1.00 87.75           O  
ATOM    217  CG  GLN A  16      -0.140 -12.045  20.117  1.00 87.75           C  
ATOM    218  HG2 GLN A  16      -0.068 -12.453  19.108  1.00 87.75           H  
ATOM    219  HG3 GLN A  16      -1.090 -11.516  20.197  1.00 87.75           H  
ATOM    220  CD  GLN A  16       1.002 -11.053  20.323  1.00 87.75           C  
ATOM    221  NE2 GLN A  16       1.318 -10.257  19.326  1.00 87.75           N  
ATOM    222 HE21 GLN A  16       2.193  -9.765  19.436  1.00 87.75           H  
ATOM    223 HE22 GLN A  16       0.923 -10.440  18.414  1.00 87.75           H  
ATOM    224  OE1 GLN A  16       1.628 -10.947  21.365  1.00 87.75           O  
ATOM    225  N   SER A  17      -1.281 -15.778  22.791  1.00 91.29           N  
ATOM    226  H   SER A  17      -1.800 -15.068  23.287  1.00 91.29           H  
ATOM    227  CA  SER A  17      -1.096 -17.075  23.454  1.00 91.29           C  
ATOM    228  HA  SER A  17      -0.064 -17.398  23.318  1.00 91.29           H  
ATOM    229  C   SER A  17      -1.989 -18.186  22.891  1.00 91.29           C  
ATOM    230  CB  SER A  17      -1.363 -16.937  24.954  1.00 91.29           C  
ATOM    231  HB2 SER A  17      -1.279 -17.917  25.424  1.00 91.29           H  
ATOM    232  HB3 SER A  17      -0.614 -16.277  25.394  1.00 91.29           H  
ATOM    233  O   SER A  17      -1.702 -19.356  23.114  1.00 91.29           O  
ATOM    234  OG  SER A  17      -2.657 -16.401  25.191  1.00 91.29           O  
ATOM    235  HG  SER A  17      -2.945 -16.712  26.053  1.00 91.29           H  
ATOM    236  N   VAL A  18      -3.072 -17.829  22.194  1.00 92.88           N  
ATOM    237  H   VAL A  18      -3.203 -16.845  22.007  1.00 92.88           H  
ATOM    238  CA  VAL A  18      -4.022 -18.767  21.573  1.00 92.88           C  
ATOM    239  HA  VAL A  18      -3.869 -19.761  21.993  1.00 92.88           H  
ATOM    240  C   VAL A  18      -3.778 -18.883  20.067  1.00 92.88           C  
ATOM    241  CB  VAL A  18      -5.479 -18.347  21.858  1.00 92.88           C  
ATOM    242  HB  VAL A  18      -5.686 -17.394  21.371  1.00 92.88           H  
ATOM    243  O   VAL A  18      -3.879 -19.973  19.516  1.00 92.88           O  
ATOM    244  CG1 VAL A  18      -6.463 -19.391  21.316  1.00 92.88           C  
ATOM    245 HG11 VAL A  18      -6.472 -19.364  20.226  1.00 92.88           H  
ATOM    246 HG12 VAL A  18      -6.159 -20.387  21.637  1.00 92.88           H  
ATOM    247 HG13 VAL A  18      -7.472 -19.203  21.682  1.00 92.88           H  
ATOM    248  CG2 VAL A  18      -5.751 -18.179  23.361  1.00 92.88           C  
ATOM    249 HG21 VAL A  18      -6.798 -17.926  23.528  1.00 92.88           H  
ATOM    250 HG22 VAL A  18      -5.133 -17.379  23.769  1.00 92.88           H  
ATOM    251 HG23 VAL A  18      -5.519 -19.109  23.881  1.00 92.88           H  
ATOM    252  N   TYR A  19      -3.433 -17.772  19.415  1.00 93.56           N  
ATOM    253  H   TYR A  19      -3.379 -16.911  19.940  1.00 93.56           H  
ATOM    254  CA  TYR A  19      -3.145 -17.675  17.985  1.00 93.56           C  
ATOM    255  HA  TYR A  19      -3.231 -18.655  17.515  1.00 93.56           H  
ATOM    256  C   TYR A  19      -1.705 -17.192  17.798  1.00 93.56           C  
ATOM    257  CB  TYR A  19      -4.166 -16.744  17.319  1.00 93.56           C  
ATOM    258  HB2 TYR A  19      -4.012 -15.735  17.699  1.00 93.56           H  
ATOM    259  HB3 TYR A  19      -3.976 -16.730  16.246  1.00 93.56           H  
ATOM    260  O   TYR A  19      -1.438 -15.995  17.659  1.00 93.56           O  
ATOM    261  CG  TYR A  19      -5.614 -17.128  17.550  1.00 93.56           C  
ATOM    262  CD1 TYR A  19      -6.125 -18.316  16.997  1.00 93.56           C  
ATOM    263  HD1 TYR A  19      -5.477 -18.949  16.409  1.00 93.56           H  
ATOM    264  CD2 TYR A  19      -6.445 -16.297  18.325  1.00 93.56           C  
ATOM    265  HD2 TYR A  19      -6.042 -15.380  18.729  1.00 93.56           H  
ATOM    266  CE1 TYR A  19      -7.469 -18.677  17.218  1.00 93.56           C  
ATOM    267  HE1 TYR A  19      -7.853 -19.595  16.796  1.00 93.56           H  
ATOM    268  CE2 TYR A  19      -7.790 -16.647  18.541  1.00 93.56           C  
ATOM    269  HE2 TYR A  19      -8.447 -16.005  19.108  1.00 93.56           H  
ATOM    270  OH  TYR A  19      -9.611 -18.143  18.176  1.00 93.56           O  
ATOM    271  HH  TYR A  19      -9.883 -18.936  17.708  1.00 93.56           H  
ATOM    272  CZ  TYR A  19      -8.303 -17.836  17.985  1.00 93.56           C  
ATOM    273  N   SER A  20      -0.762 -18.132  17.864  1.00 92.77           N  
ATOM    274  H   SER A  20      -1.041 -19.096  17.974  1.00 92.77           H  
ATOM    275  CA  SER A  20       0.676 -17.847  17.770  1.00 92.77           C  
ATOM    276  HA  SER A  20       0.916 -17.039  18.461  1.00 92.77           H  
ATOM    277  C   SER A  20       1.123 -17.396  16.376  1.00 92.77           C  
ATOM    278  CB  SER A  20       1.471 -19.086  18.189  1.00 92.77           C  
ATOM    279  HB2 SER A  20       1.277 -19.291  19.242  1.00 92.77           H  
ATOM    280  HB3 SER A  20       2.537 -18.895  18.065  1.00 92.77           H  
ATOM    281  O   SER A  20       2.216 -16.859  16.233  1.00 92.77           O  
ATOM    282  OG  SER A  20       1.095 -20.219  17.425  1.00 92.77           O  
ATOM    283  HG  SER A  20       1.252 -20.034  16.496  1.00 92.77           H  
ATOM    284  N   ASP A  21       0.297 -17.630  15.358  1.00 94.06           N  
ATOM    285  H   ASP A  21      -0.604 -18.047  15.544  1.00 94.06           H  
ATOM    286  CA  ASP A  21       0.492 -17.250  13.957  1.00 94.06           C  
ATOM    287  HA  ASP A  21       1.561 -17.198  13.754  1.00 94.06           H  
ATOM    288  C   ASP A  21      -0.086 -15.865  13.612  1.00 94.06           C  
ATOM    289  CB  ASP A  21      -0.105 -18.352  13.061  1.00 94.06           C  
ATOM    290  HB2 ASP A  21       0.149 -18.135  12.024  1.00 94.06           H  
ATOM    291  HB3 ASP A  21       0.360 -19.304  13.318  1.00 94.06           H  
ATOM    292  O   ASP A  21      -0.023 -15.447  12.458  1.00 94.06           O  
ATOM    293  CG  ASP A  21      -1.632 -18.501  13.189  1.00 94.06           C  
ATOM    294  OD1 ASP A  21      -2.138 -18.409  14.337  1.00 94.06           O  
ATOM    295  OD2 ASP A  21      -2.280 -18.769  12.152  1.00 94.06           O  
ATOM    296  N   ASN A  22      -0.640 -15.135  14.589  1.00 96.61           N  
ATOM    297  H   ASN A  22      -0.698 -15.541  15.513  1.00 96.61           H  
ATOM    298  CA  ASN A  22      -1.129 -13.774  14.377  1.00 96.61           C  
ATOM    299  HA  ASN A  22      -1.875 -13.800  13.582  1.00 96.61           H  
ATOM    300  C   ASN A  22      -0.002 -12.829  13.917  1.00 96.61           C  
ATOM    301  CB  ASN A  22      -1.781 -13.229  15.664  1.00 96.61           C  
ATOM    302  HB2 ASN A  22      -1.738 -12.140  15.638  1.00 96.61           H  
ATOM    303  HB3 ASN A  22      -1.208 -13.558  16.531  1.00 96.61           H  
ATOM    304  O   ASN A  22       1.001 -12.633  14.607  1.00 96.61           O  
ATOM    305  CG  ASN A  22      -3.239 -13.596  15.858  1.00 96.61           C  
ATOM    306  ND2 ASN A  22      -3.825 -13.153  16.948  1.00 96.61           N  
ATOM    307 HD21 ASN A  22      -4.800 -13.380  17.084  1.00 96.61           H  
ATOM    308 HD22 ASN A  22      -3.303 -12.631  17.638  1.00 96.61           H  
ATOM    309  OD1 ASN A  22      -3.914 -14.180  15.028  1.00 96.61           O  
ATOM    310  N   GLU A  23      -0.248 -12.137  12.810  1.00 96.55           N  
ATOM    311  H   GLU A  23      -1.103 -12.347  12.315  1.00 96.55           H  
ATOM    312  CA  GLU A  23       0.558 -11.042  12.277  1.00 96.55           C  
ATOM    313  HA  GLU A  23       1.525 -11.025  12.780  1.00 96.55           H  
ATOM    314  C   GLU A  23      -0.138  -9.689  12.508  1.00 96.55           C  
ATOM    315  CB  GLU A  23       0.802 -11.258  10.776  1.00 96.55           C  
ATOM    316  HB2 GLU A  23       1.326 -10.387  10.383  1.00 96.55           H  
ATOM    317  HB3 GLU A  23      -0.163 -11.331  10.275  1.00 96.55           H  
ATOM    318  O   GLU A  23      -1.333  -9.609  12.789  1.00 96.55           O  
ATOM    319  CG  GLU A  23       1.640 -12.508  10.459  1.00 96.55           C  
ATOM    320  HG2 GLU A  23       1.148 -13.386  10.878  1.00 96.55           H  
ATOM    321  HG3 GLU A  23       2.614 -12.401  10.938  1.00 96.55           H  
ATOM    322  CD  GLU A  23       1.836 -12.729   8.947  1.00 96.55           C  
ATOM    323  OE1 GLU A  23       2.478 -13.739   8.587  1.00 96.55           O  
ATOM    324  OE2 GLU A  23       1.352 -11.892   8.144  1.00 96.55           O  
ATOM    325  N   ILE A  24       0.586  -8.576  12.342  1.00 97.73           N  
ATOM    326  H   ILE A  24       1.557  -8.669  12.078  1.00 97.73           H  
ATOM    327  CA  ILE A  24       0.002  -7.230  12.509  1.00 97.73           C  
ATOM    328  HA  ILE A  24      -0.448  -7.178  13.501  1.00 97.73           H  
ATOM    329  C   ILE A  24      -1.134  -6.982  11.498  1.00 97.73           C  
ATOM    330  CB  ILE A  24       1.096  -6.139  12.415  1.00 97.73           C  
ATOM    331  HB  ILE A  24       1.580  -6.231  11.443  1.00 97.73           H  
ATOM    332  O   ILE A  24      -2.152  -6.390  11.854  1.00 97.73           O  
ATOM    333  CG1 ILE A  24       2.170  -6.321  13.514  1.00 97.73           C  
ATOM    334 HG12 ILE A  24       2.576  -7.331  13.457  1.00 97.73           H  
ATOM    335 HG13 ILE A  24       1.708  -6.202  14.494  1.00 97.73           H  
ATOM    336  CG2 ILE A  24       0.472  -4.734  12.524  1.00 97.73           C  
ATOM    337 HG21 ILE A  24      -0.233  -4.572  11.709  1.00 97.73           H  
ATOM    338 HG22 ILE A  24       1.232  -3.957  12.440  1.00 97.73           H  
ATOM    339 HG23 ILE A  24      -0.052  -4.632  13.475  1.00 97.73           H  
ATOM    340  CD1 ILE A  24       3.360  -5.355  13.407  1.00 97.73           C  
ATOM    341 HD11 ILE A  24       3.806  -5.422  12.414  1.00 97.73           H  
ATOM    342 HD12 ILE A  24       3.052  -4.329  13.604  1.00 97.73           H  
ATOM    343 HD13 ILE A  24       4.110  -5.631  14.148  1.00 97.73           H  
ATOM    344  N   SER A  25      -0.974  -7.426  10.247  1.00 97.96           N  
ATOM    345  H   SER A  25      -0.138  -7.937  10.005  1.00 97.96           H  
ATOM    346  CA  SER A  25      -1.977  -7.276   9.182  1.00 97.96           C  
ATOM    347  HA  SER A  25      -2.533  -6.352   9.342  1.00 97.96           H  
ATOM    348  C   SER A  25      -3.008  -8.398   9.141  1.00 97.96           C  
ATOM    349  CB  SER A  25      -1.303  -7.184   7.808  1.00 97.96           C  
ATOM    350  HB2 SER A  25      -2.030  -7.368   7.017  1.00 97.96           H  
ATOM    351  HB3 SER A  25      -0.906  -6.178   7.671  1.00 97.96           H  
ATOM    352  O   SER A  25      -4.026  -8.229   8.481  1.00 97.96           O  
ATOM    353  OG  SER A  25      -0.250  -8.116   7.709  1.00 97.96           O  
ATOM    354  HG  SER A  25       0.386  -7.779   7.074  1.00 97.96           H  
ATOM    355  N   LYS A  26      -2.783  -9.522   9.824  1.00 98.31           N  
ATOM    356  H   LYS A  26      -1.940  -9.592  10.375  1.00 98.31           H  
ATOM    357  CA  LYS A  26      -3.679 -10.678   9.802  1.00 98.31           C  
ATOM    358  HA  LYS A  26      -4.692 -10.357   9.558  1.00 98.31           H  
ATOM    359  C   LYS A  26      -3.715 -11.325  11.173  1.00 98.31           C  
ATOM    360  CB  LYS A  26      -3.215 -11.655   8.714  1.00 98.31           C  
ATOM    361  HB2 LYS A  26      -2.160 -11.891   8.852  1.00 98.31           H  
ATOM    362  HB3 LYS A  26      -3.337 -11.172   7.745  1.00 98.31           H  
ATOM    363  O   LYS A  26      -2.769 -11.997  11.568  1.00 98.31           O  
ATOM    364  CG  LYS A  26      -4.029 -12.956   8.747  1.00 98.31           C  
ATOM    365  HG2 LYS A  26      -3.768 -13.531   9.635  1.00 98.31           H  
ATOM    366  HG3 LYS A  26      -5.096 -12.732   8.787  1.00 98.31           H  
ATOM    367  CD  LYS A  26      -3.722 -13.805   7.517  1.00 98.31           C  
ATOM    368  HD2 LYS A  26      -2.665 -14.073   7.529  1.00 98.31           H  
ATOM    369  HD3 LYS A  26      -3.949 -13.237   6.615  1.00 98.31           H  
ATOM    370  CE  LYS A  26      -4.586 -15.065   7.560  1.00 98.31           C  
ATOM    371  HE2 LYS A  26      -5.632 -14.772   7.474  1.00 98.31           H  
ATOM    372  HE3 LYS A  26      -4.442 -15.550   8.526  1.00 98.31           H  
ATOM    373  NZ  LYS A  26      -4.216 -15.990   6.466  1.00 98.31           N  
ATOM    374  HZ1 LYS A  26      -4.354 -15.533   5.576  1.00 98.31           H  
ATOM    375  HZ2 LYS A  26      -3.247 -16.260   6.561  1.00 98.31           H  
ATOM    376  HZ3 LYS A  26      -4.791 -16.820   6.503  1.00 98.31           H  
ATOM    377  N   TYR A  27      -4.817 -11.139  11.882  1.00 98.43           N  
ATOM    378  H   TYR A  27      -5.579 -10.607  11.485  1.00 98.43           H  
ATOM    379  CA  TYR A  27      -4.938 -11.631  13.245  1.00 98.43           C  
ATOM    380  HA  TYR A  27      -4.303 -12.511  13.347  1.00 98.43           H  
ATOM    381  C   TYR A  27      -6.356 -12.062  13.585  1.00 98.43           C  
ATOM    382  CB  TYR A  27      -4.435 -10.570  14.231  1.00 98.43           C  
ATOM    383  HB2 TYR A  27      -4.496 -10.972  15.242  1.00 98.43           H  
ATOM    384  HB3 TYR A  27      -3.379 -10.381  14.038  1.00 98.43           H  
ATOM    385  O   TYR A  27      -7.340 -11.565  13.036  1.00 98.43           O  
ATOM    386  CG  TYR A  27      -5.188  -9.255  14.187  1.00 98.43           C  
ATOM    387  CD1 TYR A  27      -4.803  -8.246  13.282  1.00 98.43           C  
ATOM    388  HD1 TYR A  27      -3.985  -8.421  12.598  1.00 98.43           H  
ATOM    389  CD2 TYR A  27      -6.254  -9.030  15.079  1.00 98.43           C  
ATOM    390  HD2 TYR A  27      -6.561  -9.808  15.761  1.00 98.43           H  
ATOM    391  CE1 TYR A  27      -5.466  -7.004  13.284  1.00 98.43           C  
ATOM    392  HE1 TYR A  27      -5.163  -6.227  12.599  1.00 98.43           H  
ATOM    393  CE2 TYR A  27      -6.894  -7.778  15.110  1.00 98.43           C  
ATOM    394  HE2 TYR A  27      -7.688  -7.600  15.820  1.00 98.43           H  
ATOM    395  OH  TYR A  27      -7.080  -5.536  14.292  1.00 98.43           O  
ATOM    396  HH  TYR A  27      -7.582  -5.456  15.107  1.00 98.43           H  
ATOM    397  CZ  TYR A  27      -6.496  -6.760  14.217  1.00 98.43           C  
ATOM    398  N   ARG A  28      -6.451 -12.971  14.552  1.00 98.32           N  
ATOM    399  H   ARG A  28      -5.589 -13.386  14.875  1.00 98.32           H  
ATOM    400  CA  ARG A  28      -7.694 -13.402  15.183  1.00 98.32           C  
ATOM    401  HA  ARG A  28      -8.523 -12.855  14.734  1.00 98.32           H  
ATOM    402  C   ARG A  28      -7.673 -13.057  16.665  1.00 98.32           C  
ATOM    403  CB  ARG A  28      -7.896 -14.895  14.897  1.00 98.32           C  
ATOM    404  HB2 ARG A  28      -7.114 -15.467  15.397  1.00 98.32           H  
ATOM    405  HB3 ARG A  28      -7.796 -15.053  13.823  1.00 98.32           H  
ATOM    406  O   ARG A  28      -6.671 -13.246  17.354  1.00 98.32           O  
ATOM    407  CG  ARG A  28      -9.273 -15.409  15.342  1.00 98.32           C  
ATOM    408  HG2 ARG A  28      -9.337 -15.358  16.429  1.00 98.32           H  
ATOM    409  HG3 ARG A  28     -10.062 -14.788  14.918  1.00 98.32           H  
ATOM    410  CD  ARG A  28      -9.476 -16.870  14.912  1.00 98.32           C  
ATOM    411  HD2 ARG A  28     -10.305 -17.303  15.471  1.00 98.32           H  
ATOM    412  HD3 ARG A  28      -8.583 -17.435  15.180  1.00 98.32           H  
ATOM    413  NE  ARG A  28      -9.709 -17.028  13.461  1.00 98.32           N  
ATOM    414  HE  ARG A  28      -8.924 -17.368  12.924  1.00 98.32           H  
ATOM    415  NH1 ARG A  28     -11.917 -16.317  13.307  1.00 98.32           N  
ATOM    416 HH11 ARG A  28     -12.702 -16.039  12.736  1.00 98.32           H  
ATOM    417 HH12 ARG A  28     -12.059 -16.398  14.303  1.00 98.32           H  
ATOM    418  NH2 ARG A  28     -10.865 -16.909  11.494  1.00 98.32           N  
ATOM    419 HH21 ARG A  28     -11.726 -16.641  11.039  1.00 98.32           H  
ATOM    420 HH22 ARG A  28     -10.061 -17.231  10.975  1.00 98.32           H  
ATOM    421  CZ  ARG A  28     -10.820 -16.760  12.786  1.00 98.32           C  
ATOM    422  N   THR A  29      -8.788 -12.547  17.166  1.00 98.16           N  
ATOM    423  H   THR A  29      -9.551 -12.364  16.531  1.00 98.16           H  
ATOM    424  CA  THR A  29      -8.949 -12.174  18.572  1.00 98.16           C  
ATOM    425  HA  THR A  29      -8.033 -12.379  19.125  1.00 98.16           H  
ATOM    426  C   THR A  29     -10.067 -12.991  19.192  1.00 98.16           C  
ATOM    427  CB  THR A  29      -9.245 -10.677  18.702  1.00 98.16           C  
ATOM    428  HB  THR A  29     -10.163 -10.454  18.158  1.00 98.16           H  
ATOM    429  O   THR A  29     -11.213 -12.891  18.762  1.00 98.16           O  
ATOM    430  CG2 THR A  29      -9.408 -10.237  20.157  1.00 98.16           C  
ATOM    431 HG21 THR A  29      -8.603 -10.647  20.767  1.00 98.16           H  
ATOM    432 HG22 THR A  29      -9.396  -9.148  20.214  1.00 98.16           H  
ATOM    433 HG23 THR A  29     -10.363 -10.593  20.543  1.00 98.16           H  
ATOM    434  OG1 THR A  29      -8.201  -9.909  18.146  1.00 98.16           O  
ATOM    435  HG1 THR A  29      -7.369 -10.362  18.304  1.00 98.16           H  
ATOM    436  N   ASN A  30      -9.739 -13.755  20.235  1.00 97.04           N  
ATOM    437  H   ASN A  30      -8.790 -13.704  20.577  1.00 97.04           H  
ATOM    438  CA  ASN A  30     -10.728 -14.378  21.107  1.00 97.04           C  
ATOM    439  HA  ASN A  30     -11.507 -14.829  20.492  1.00 97.04           H  
ATOM    440  C   ASN A  30     -11.386 -13.291  21.960  1.00 97.04           C  
ATOM    441  CB  ASN A  30     -10.068 -15.470  21.974  1.00 97.04           C  
ATOM    442  HB2 ASN A  30     -10.339 -15.326  23.020  1.00 97.04           H  
ATOM    443  HB3 ASN A  30      -8.982 -15.421  21.898  1.00 97.04           H  
ATOM    444  O   ASN A  30     -10.703 -12.512  22.631  1.00 97.04           O  
ATOM    445  CG  ASN A  30     -10.537 -16.855  21.586  1.00 97.04           C  
ATOM    446  ND2 ASN A  30      -9.637 -17.785  21.392  1.00 97.04           N  
ATOM    447 HD21 ASN A  30     -10.002 -18.651  21.021  1.00 97.04           H  
ATOM    448 HD22 ASN A  30      -8.649 -17.576  21.380  1.00 97.04           H  
ATOM    449  OD1 ASN A  30     -11.714 -17.121  21.456  1.00 97.04           O  
ATOM    450  N   LEU A  31     -12.712 -13.226  21.929  1.00 97.26           N  
ATOM    451  H   LEU A  31     -13.227 -13.942  21.438  1.00 97.26           H  
ATOM    452  CA  LEU A  31     -13.458 -12.228  22.678  1.00 97.26           C  
ATOM    453  HA  LEU A  31     -12.925 -11.279  22.611  1.00 97.26           H  
ATOM    454  C   LEU A  31     -13.512 -12.622  24.152  1.00 97.26           C  
ATOM    455  CB  LEU A  31     -14.862 -12.043  22.078  1.00 97.26           C  
ATOM    456  HB2 LEU A  31     -15.381 -11.275  22.652  1.00 97.26           H  
ATOM    457  HB3 LEU A  31     -15.417 -12.974  22.193  1.00 97.26           H  
ATOM    458  O   LEU A  31     -13.769 -13.773  24.494  1.00 97.26           O  
ATOM    459  CG  LEU A  31     -14.876 -11.642  20.591  1.00 97.26           C  
ATOM    460  HG  LEU A  31     -14.458 -12.445  19.983  1.00 97.26           H  
ATOM    461  CD1 LEU A  31     -16.317 -11.409  20.153  1.00 97.26           C  
ATOM    462 HD11 LEU A  31     -16.738 -10.570  20.708  1.00 97.26           H  
ATOM    463 HD12 LEU A  31     -16.351 -11.197  19.084  1.00 97.26           H  
ATOM    464 HD13 LEU A  31     -16.899 -12.310  20.346  1.00 97.26           H  
ATOM    465  CD2 LEU A  31     -14.086 -10.361  20.321  1.00 97.26           C  
ATOM    466 HD21 LEU A  31     -13.025 -10.534  20.501  1.00 97.26           H  
ATOM    467 HD22 LEU A  31     -14.444  -9.549  20.953  1.00 97.26           H  
ATOM    468 HD23 LEU A  31     -14.195 -10.087  19.271  1.00 97.26           H  
ATOM    469  N   ALA A  32     -13.360 -11.636  25.041  1.00 95.50           N  
ATOM    470  H   ALA A  32     -13.079 -10.726  24.707  1.00 95.50           H  
ATOM    471  CA  ALA A  32     -13.500 -11.845  26.486  1.00 95.50           C  
ATOM    472  HA  ALA A  32     -12.742 -12.556  26.815  1.00 95.50           H  
ATOM    473  C   ALA A  32     -14.875 -12.425  26.873  1.00 95.50           C  
ATOM    474  CB  ALA A  32     -13.263 -10.500  27.182  1.00 95.50           C  
ATOM    475  HB1 ALA A  32     -12.267 -10.128  26.940  1.00 95.50           H  
ATOM    476  HB2 ALA A  32     -14.011  -9.772  26.867  1.00 95.50           H  
ATOM    477  HB3 ALA A  32     -13.331 -10.636  28.262  1.00 95.50           H  
ATOM    478  O   ALA A  32     -15.024 -13.062  27.913  1.00 95.50           O  
ATOM    479  N   ARG A  33     -15.887 -12.200  26.029  1.00 94.33           N  
ATOM    480  H   ARG A  33     -15.668 -11.704  25.177  1.00 94.33           H  
ATOM    481  CA  ARG A  33     -17.212 -12.804  26.128  1.00 94.33           C  
ATOM    482  HA  ARG A  33     -17.125 -13.752  26.658  1.00 94.33           H  
ATOM    483  C   ARG A  33     -17.744 -13.069  24.728  1.00 94.33           C  
ATOM    484  CB  ARG A  33     -18.126 -11.857  26.919  1.00 94.33           C  
ATOM    485  HB2 ARG A  33     -17.681 -11.675  27.897  1.00 94.33           H  
ATOM    486  HB3 ARG A  33     -18.195 -10.907  26.389  1.00 94.33           H  
ATOM    487  O   ARG A  33     -17.790 -12.147  23.915  1.00 94.33           O  
ATOM    488  CG  ARG A  33     -19.531 -12.444  27.117  1.00 94.33           C  
ATOM    489  HG2 ARG A  33     -20.004 -12.624  26.152  1.00 94.33           H  
ATOM    490  HG3 ARG A  33     -19.445 -13.394  27.645  1.00 94.33           H  
ATOM    491  CD  ARG A  33     -20.430 -11.509  27.931  1.00 94.33           C  
ATOM    492  HD2 ARG A  33     -19.936 -11.285  28.876  1.00 94.33           H  
ATOM    493  HD3 ARG A  33     -21.360 -12.037  28.142  1.00 94.33           H  
ATOM    494  NE  ARG A  33     -20.730 -10.259  27.204  1.00 94.33           N  
ATOM    495  HE  ARG A  33     -20.314 -10.163  26.289  1.00 94.33           H  
ATOM    496  NH1 ARG A  33     -22.055  -9.302  28.814  1.00 94.33           N  
ATOM    497 HH11 ARG A  33     -22.559  -8.504  29.173  1.00 94.33           H  
ATOM    498 HH12 ARG A  33     -21.896 -10.106  29.404  1.00 94.33           H  
ATOM    499  NH2 ARG A  33     -21.629  -8.182  26.930  1.00 94.33           N  
ATOM    500 HH21 ARG A  33     -22.138  -7.391  27.297  1.00 94.33           H  
ATOM    501 HH22 ARG A  33     -21.161  -8.096  26.039  1.00 94.33           H  
ATOM    502  CZ  ARG A  33     -21.468  -9.257  27.650  1.00 94.33           C  
ATOM    503  N   ALA A  34     -18.211 -14.292  24.490  1.00 96.16           N  
ATOM    504  H   ALA A  34     -18.100 -15.012  25.190  1.00 96.16           H  
ATOM    505  CA  ALA A  34     -18.895 -14.629  23.251  1.00 96.16           C  
ATOM    506  HA  ALA A  34     -18.204 -14.442  22.429  1.00 96.16           H  
ATOM    507  C   ALA A  34     -20.136 -13.745  23.048  1.00 96.16           C  
ATOM    508  CB  ALA A  34     -19.251 -16.118  23.243  1.00 96.16           C  
ATOM    509  HB1 ALA A  34     -19.948 -16.347  24.049  1.00 96.16           H  
ATOM    510  HB2 ALA A  34     -19.713 -16.372  22.290  1.00 96.16           H  
ATOM    511  HB3 ALA A  34     -18.348 -16.719  23.362  1.00 96.16           H  
ATOM    512  O   ALA A  34     -20.912 -13.484  23.975  1.00 96.16           O  
ATOM    513  N   LEU A  35     -20.323 -13.274  21.822  1.00 94.91           N  
ATOM    514  H   LEU A  35     -19.654 -13.531  21.110  1.00 94.91           H  
ATOM    515  CA  LEU A  35     -21.448 -12.441  21.443  1.00 94.91           C  
ATOM    516  HA  LEU A  35     -21.791 -11.908  22.329  1.00 94.91           H  
ATOM    517  C   LEU A  35     -22.585 -13.329  20.937  1.00 94.91           C  
ATOM    518  CB  LEU A  35     -21.020 -11.394  20.403  1.00 94.91           C  
ATOM    519  HB2 LEU A  35     -21.863 -10.728  20.216  1.00 94.91           H  
ATOM    520  HB3 LEU A  35     -20.803 -11.915  19.471  1.00 94.91           H  
ATOM    521  O   LEU A  35     -22.453 -14.008  19.921  1.00 94.91           O  
ATOM    522  CG  LEU A  35     -19.797 -10.544  20.784  1.00 94.91           C  
ATOM    523  HG  LEU A  35     -18.951 -11.202  20.984  1.00 94.91           H  
ATOM    524  CD1 LEU A  35     -19.428  -9.630  19.616  1.00 94.91           C  
ATOM    525 HD11 LEU A  35     -20.252  -8.958  19.377  1.00 94.91           H  
ATOM    526 HD12 LEU A  35     -19.186 -10.233  18.741  1.00 94.91           H  
ATOM    527 HD13 LEU A  35     -18.548  -9.043  19.877  1.00 94.91           H  
ATOM    528  CD2 LEU A  35     -20.052  -9.692  22.029  1.00 94.91           C  
ATOM    529 HD21 LEU A  35     -20.933  -9.067  21.884  1.00 94.91           H  
ATOM    530 HD22 LEU A  35     -20.186 -10.343  22.893  1.00 94.91           H  
ATOM    531 HD23 LEU A  35     -19.184  -9.057  22.212  1.00 94.91           H  
ATOM    532  N   LEU A  36     -23.708 -13.304  21.654  1.00 94.26           N  
ATOM    533  H   LEU A  36     -23.699 -12.765  22.508  1.00 94.26           H  
ATOM    534  CA  LEU A  36     -24.965 -13.944  21.271  1.00 94.26           C  
ATOM    535  HA  LEU A  36     -24.778 -14.698  20.507  1.00 94.26           H  
ATOM    536  C   LEU A  36     -25.916 -12.906  20.668  1.00 94.26           C  
ATOM    537  CB  LEU A  36     -25.579 -14.623  22.507  1.00 94.26           C  
ATOM    538  HB2 LEU A  36     -25.577 -13.907  23.330  1.00 94.26           H  
ATOM    539  HB3 LEU A  36     -26.618 -14.873  22.294  1.00 94.26           H  
ATOM    540  O   LEU A  36     -26.551 -12.132  21.391  1.00 94.26           O  
ATOM    541  CG  LEU A  36     -24.849 -15.902  22.947  1.00 94.26           C  
ATOM    542  HG  LEU A  36     -23.774 -15.726  23.000  1.00 94.26           H  
ATOM    543  CD1 LEU A  36     -25.348 -16.318  24.331  1.00 94.26           C  
ATOM    544 HD11 LEU A  36     -26.420 -16.510  24.307  1.00 94.26           H  
ATOM    545 HD12 LEU A  36     -24.829 -17.224  24.645  1.00 94.26           H  
ATOM    546 HD13 LEU A  36     -25.129 -15.532  25.054  1.00 94.26           H  
ATOM    547  CD2 LEU A  36     -25.137 -17.052  21.982  1.00 94.26           C  
ATOM    548 HD21 LEU A  36     -24.738 -16.828  20.993  1.00 94.26           H  
ATOM    549 HD22 LEU A  36     -24.680 -17.968  22.357  1.00 94.26           H  
ATOM    550 HD23 LEU A  36     -26.212 -17.216  21.900  1.00 94.26           H  
ATOM    551  N   MET A  37     -26.022 -12.908  19.344  1.00 90.45           N  
ATOM    552  H   MET A  37     -25.505 -13.604  18.826  1.00 90.45           H  
ATOM    553  CA  MET A  37     -26.827 -11.963  18.577  1.00 90.45           C  
ATOM    554  HA  MET A  37     -26.846 -11.004  19.094  1.00 90.45           H  
ATOM    555  C   MET A  37     -28.263 -12.484  18.447  1.00 90.45           C  
ATOM    556  CB  MET A  37     -26.189 -11.733  17.197  1.00 90.45           C  
ATOM    557  HB2 MET A  37     -26.280 -12.643  16.605  1.00 90.45           H  
ATOM    558  HB3 MET A  37     -26.740 -10.948  16.679  1.00 90.45           H  
ATOM    559  O   MET A  37     -28.534 -13.435  17.710  1.00 90.45           O  
ATOM    560  CG  MET A  37     -24.709 -11.342  17.238  1.00 90.45           C  
ATOM    561  HG2 MET A  37     -24.128 -12.177  17.628  1.00 90.45           H  
ATOM    562  HG3 MET A  37     -24.389 -11.178  16.209  1.00 90.45           H  
ATOM    563  SD  MET A  37     -24.306  -9.859  18.199  1.00 90.45           S  
ATOM    564  CE  MET A  37     -22.593  -9.704  17.642  1.00 90.45           C  
ATOM    565  HE1 MET A  37     -22.138  -8.792  18.030  1.00 90.45           H  
ATOM    566  HE2 MET A  37     -22.020 -10.575  17.958  1.00 90.45           H  
ATOM    567  HE3 MET A  37     -22.575  -9.649  16.554  1.00 90.45           H  
ATOM    568  N   LYS A  38     -29.205 -11.871  19.171  1.00 89.19           N  
ATOM    569  H   LYS A  38     -28.919 -11.093  19.749  1.00 89.19           H  
ATOM    570  CA  LYS A  38     -30.642 -12.134  18.994  1.00 89.19           C  
ATOM    571  HA  LYS A  38     -30.781 -13.165  18.669  1.00 89.19           H  
ATOM    572  C   LYS A  38     -31.190 -11.223  17.897  1.00 89.19           C  
ATOM    573  CB  LYS A  38     -31.414 -11.936  20.308  1.00 89.19           C  
ATOM    574  HB2 LYS A  38     -32.480 -12.010  20.090  1.00 89.19           H  
ATOM    575  HB3 LYS A  38     -31.220 -10.935  20.694  1.00 89.19           H  
ATOM    576  O   LYS A  38     -31.092 -10.007  18.020  1.00 89.19           O  
ATOM    577  CG  LYS A  38     -31.061 -12.978  21.382  1.00 89.19           C  
ATOM    578  HG2 LYS A  38     -31.196 -13.979  20.972  1.00 89.19           H  
ATOM    579  HG3 LYS A  38     -30.021 -12.854  21.684  1.00 89.19           H  
ATOM    580  CD  LYS A  38     -31.975 -12.803  22.603  1.00 89.19           C  
ATOM    581  HD2 LYS A  38     -31.856 -11.792  22.995  1.00 89.19           H  
ATOM    582  HD3 LYS A  38     -33.010 -12.935  22.289  1.00 89.19           H  
ATOM    583  CE  LYS A  38     -31.642 -13.823  23.700  1.00 89.19           C  
ATOM    584  HE2 LYS A  38     -30.614 -13.664  24.024  1.00 89.19           H  
ATOM    585  HE3 LYS A  38     -31.706 -14.824  23.273  1.00 89.19           H  
ATOM    586  NZ  LYS A  38     -32.575 -13.702  24.852  1.00 89.19           N  
ATOM    587  HZ1 LYS A  38     -32.347 -14.370  25.576  1.00 89.19           H  
ATOM    588  HZ2 LYS A  38     -33.524 -13.881  24.557  1.00 89.19           H  
ATOM    589  HZ3 LYS A  38     -32.550 -12.773  25.248  1.00 89.19           H  
ATOM    590  N   GLY A  39     -31.780 -11.801  16.853  1.00 90.37           N  
ATOM    591  H   GLY A  39     -31.738 -12.808  16.780  1.00 90.37           H  
ATOM    592  CA  GLY A  39     -32.308 -11.044  15.715  1.00 90.37           C  
ATOM    593  HA2 GLY A  39     -32.768 -10.124  16.077  1.00 90.37           H  
ATOM    594  HA3 GLY A  39     -33.080 -11.628  15.215  1.00 90.37           H  
ATOM    595  C   GLY A  39     -31.239 -10.681  14.682  1.00 90.37           C  
ATOM    596  O   GLY A  39     -30.230 -11.371  14.552  1.00 90.37           O  
ATOM    597  N   GLN A  40     -31.496  -9.620  13.918  1.00 93.45           N  
ATOM    598  H   GLN A  40     -32.288  -9.039  14.150  1.00 93.45           H  
ATOM    599  CA  GLN A  40     -30.623  -9.147  12.844  1.00 93.45           C  
ATOM    600  HA  GLN A  40     -29.979  -9.960  12.507  1.00 93.45           H  
ATOM    601  C   GLN A  40     -29.725  -8.026  13.358  1.00 93.45           C  
ATOM    602  CB  GLN A  40     -31.475  -8.677  11.656  1.00 93.45           C  
ATOM    603  HB2 GLN A  40     -30.825  -8.214  10.914  1.00 93.45           H  
ATOM    604  HB3 GLN A  40     -32.181  -7.921  11.999  1.00 93.45           H  
ATOM    605  O   GLN A  40     -30.217  -7.052  13.927  1.00 93.45           O  
ATOM    606  CG  GLN A  40     -32.258  -9.833  11.006  1.00 93.45           C  
ATOM    607  HG2 GLN A  40     -32.893 -10.314  11.750  1.00 93.45           H  
ATOM    608  HG3 GLN A  40     -32.908  -9.427  10.231  1.00 93.45           H  
ATOM    609  CD  GLN A  40     -31.344 -10.870  10.365  1.00 93.45           C  
ATOM    610  NE2 GLN A  40     -31.740 -12.121  10.290  1.00 93.45           N  
ATOM    611 HE21 GLN A  40     -32.673 -12.390  10.567  1.00 93.45           H  
ATOM    612 HE22 GLN A  40     -31.119 -12.711   9.755  1.00 93.45           H  
ATOM    613  OE1 GLN A  40     -30.273 -10.559   9.883  1.00 93.45           O  
ATOM    614  N   TRP A  41     -28.422  -8.166  13.145  1.00 95.97           N  
ATOM    615  H   TRP A  41     -28.093  -8.951  12.600  1.00 95.97           H  
ATOM    616  CA  TRP A  41     -27.412  -7.220  13.608  1.00 95.97           C  
ATOM    617  HA  TRP A  41     -27.893  -6.345  14.045  1.00 95.97           H  
ATOM    618  C   TRP A  41     -26.575  -6.723  12.442  1.00 95.97           C  
ATOM    619  CB  TRP A  41     -26.544  -7.860  14.699  1.00 95.97           C  
ATOM    620  HB2 TRP A  41     -25.650  -7.253  14.836  1.00 95.97           H  
ATOM    621  HB3 TRP A  41     -26.220  -8.850  14.378  1.00 95.97           H  
ATOM    622  O   TRP A  41     -26.396  -7.411  11.437  1.00 95.97           O  
ATOM    623  CG  TRP A  41     -27.227  -7.968  16.026  1.00 95.97           C  
ATOM    624  CD1 TRP A  41     -28.228  -8.823  16.332  1.00 95.97           C  
ATOM    625  HD1 TRP A  41     -28.645  -9.550  15.650  1.00 95.97           H  
ATOM    626  CD2 TRP A  41     -27.035  -7.141  17.214  1.00 95.97           C  
ATOM    627  CE2 TRP A  41     -27.964  -7.561  18.212  1.00 95.97           C  
ATOM    628  CE3 TRP A  41     -26.192  -6.056  17.536  1.00 95.97           C  
ATOM    629  HE3 TRP A  41     -25.486  -5.708  16.796  1.00 95.97           H  
ATOM    630  NE1 TRP A  41     -28.675  -8.578  17.613  1.00 95.97           N  
ATOM    631  HE1 TRP A  41     -29.531  -8.974  17.974  1.00 95.97           H  
ATOM    632  CH2 TRP A  41     -27.205  -5.855  19.751  1.00 95.97           C  
ATOM    633  HH2 TRP A  41     -27.286  -5.342  20.698  1.00 95.97           H  
ATOM    634  CZ2 TRP A  41     -28.056  -6.937  19.464  1.00 95.97           C  
ATOM    635  HZ2 TRP A  41     -28.802  -7.249  20.179  1.00 95.97           H  
ATOM    636  CZ3 TRP A  41     -26.278  -5.416  18.787  1.00 95.97           C  
ATOM    637  HZ3 TRP A  41     -25.630  -4.581  19.009  1.00 95.97           H  
ATOM    638  N   GLU A  42     -26.049  -5.520  12.599  1.00 96.84           N  
ATOM    639  H   GLU A  42     -26.259  -4.998  13.437  1.00 96.84           H  
ATOM    640  CA  GLU A  42     -25.088  -4.929  11.686  1.00 96.84           C  
ATOM    641  HA  GLU A  42     -24.697  -5.714  11.039  1.00 96.84           H  
ATOM    642  C   GLU A  42     -23.895  -4.371  12.462  1.00 96.84           C  
ATOM    643  CB  GLU A  42     -25.772  -3.906  10.772  1.00 96.84           C  
ATOM    644  HB2 GLU A  42     -26.546  -4.425  10.206  1.00 96.84           H  
ATOM    645  HB3 GLU A  42     -25.033  -3.539  10.059  1.00 96.84           H  
ATOM    646  O   GLU A  42     -23.997  -4.009  13.639  1.00 96.84           O  
ATOM    647  CG  GLU A  42     -26.408  -2.723  11.520  1.00 96.84           C  
ATOM    648  HG2 GLU A  42     -25.626  -2.167  12.037  1.00 96.84           H  
ATOM    649  HG3 GLU A  42     -27.106  -3.101  12.266  1.00 96.84           H  
ATOM    650  CD  GLU A  42     -27.172  -1.768  10.593  1.00 96.84           C  
ATOM    651  OE1 GLU A  42     -27.848  -0.856  11.122  1.00 96.84           O  
ATOM    652  OE2 GLU A  42     -27.081  -1.880   9.359  1.00 96.84           O  
ATOM    653  N   VAL A  43     -22.745  -4.333  11.803  1.00 98.01           N  
ATOM    654  H   VAL A  43     -22.735  -4.649  10.843  1.00 98.01           H  
ATOM    655  CA  VAL A  43     -21.474  -3.898  12.374  1.00 98.01           C  
ATOM    656  HA  VAL A  43     -21.682  -3.373  13.307  1.00 98.01           H  
ATOM    657  C   VAL A  43     -20.790  -2.920  11.433  1.00 98.01           C  
ATOM    658  CB  VAL A  43     -20.584  -5.105  12.718  1.00 98.01           C  
ATOM    659  HB  VAL A  43     -21.161  -5.764  13.367  1.00 98.01           H  
ATOM    660  O   VAL A  43     -20.852  -3.076  10.216  1.00 98.01           O  
ATOM    661  CG1 VAL A  43     -20.159  -5.917  11.493  1.00 98.01           C  
ATOM    662 HG11 VAL A  43     -19.538  -5.317  10.827  1.00 98.01           H  
ATOM    663 HG12 VAL A  43     -21.042  -6.250  10.947  1.00 98.01           H  
ATOM    664 HG13 VAL A  43     -19.593  -6.793  11.809  1.00 98.01           H  
ATOM    665  CG2 VAL A  43     -19.331  -4.686  13.489  1.00 98.01           C  
ATOM    666 HG21 VAL A  43     -19.620  -4.138  14.386  1.00 98.01           H  
ATOM    667 HG22 VAL A  43     -18.782  -5.578  13.791  1.00 98.01           H  
ATOM    668 HG23 VAL A  43     -18.680  -4.070  12.870  1.00 98.01           H  
ATOM    669  N   GLY A  44     -20.138  -1.906  11.991  1.00 97.99           N  
ATOM    670  H   GLY A  44     -20.170  -1.813  12.996  1.00 97.99           H  
ATOM    671  CA  GLY A  44     -19.333  -0.957  11.232  1.00 97.99           C  
ATOM    672  HA2 GLY A  44     -19.874  -0.016  11.141  1.00 97.99           H  
ATOM    673  HA3 GLY A  44     -19.156  -1.339  10.226  1.00 97.99           H  
ATOM    674  C   GLY A  44     -17.984  -0.695  11.889  1.00 97.99           C  
ATOM    675  O   GLY A  44     -17.856  -0.736  13.114  1.00 97.99           O  
ATOM    676  N   LEU A  45     -16.979  -0.392  11.066  1.00 98.52           N  
ATOM    677  H   LEU A  45     -17.158  -0.410  10.072  1.00 98.52           H  
ATOM    678  CA  LEU A  45     -15.680   0.105  11.521  1.00 98.52           C  
ATOM    679  HA  LEU A  45     -15.340  -0.507  12.356  1.00 98.52           H  
ATOM    680  C   LEU A  45     -15.840   1.555  11.995  1.00 98.52           C  
ATOM    681  CB  LEU A  45     -14.678  -0.016  10.353  1.00 98.52           C  
ATOM    682  HB2 LEU A  45     -15.019   0.615   9.532  1.00 98.52           H  
ATOM    683  HB3 LEU A  45     -14.689  -1.046   9.995  1.00 98.52           H  
ATOM    684  O   LEU A  45     -16.101   2.432  11.171  1.00 98.52           O  
ATOM    685  CG  LEU A  45     -13.221   0.360  10.682  1.00 98.52           C  
ATOM    686  HG  LEU A  45     -13.165   1.401  10.999  1.00 98.52           H  
ATOM    687  CD1 LEU A  45     -12.648  -0.534  11.774  1.00 98.52           C  
ATOM    688 HD11 LEU A  45     -12.758  -1.579  11.483  1.00 98.52           H  
ATOM    689 HD12 LEU A  45     -11.591  -0.310  11.921  1.00 98.52           H  
ATOM    690 HD13 LEU A  45     -13.157  -0.352  12.720  1.00 98.52           H  
ATOM    691  CD2 LEU A  45     -12.359   0.167   9.431  1.00 98.52           C  
ATOM    692 HD21 LEU A  45     -11.307   0.337   9.657  1.00 98.52           H  
ATOM    693 HD22 LEU A  45     -12.656   0.871   8.654  1.00 98.52           H  
ATOM    694 HD23 LEU A  45     -12.464  -0.851   9.055  1.00 98.52           H  
ATOM    695  N   CYS A  46     -15.715   1.811  13.300  1.00 97.64           N  
ATOM    696  H   CYS A  46     -15.493   1.052  13.928  1.00 97.64           H  
ATOM    697  CA  CYS A  46     -15.851   3.160  13.866  1.00 97.64           C  
ATOM    698  HA  CYS A  46     -16.343   3.807  13.139  1.00 97.64           H  
ATOM    699  C   CYS A  46     -14.506   3.827  14.156  1.00 97.64           C  
ATOM    700  CB  CYS A  46     -16.756   3.126  15.105  1.00 97.64           C  
ATOM    701  HB2 CYS A  46     -17.700   2.644  14.851  1.00 97.64           H  
ATOM    702  HB3 CYS A  46     -16.965   4.153  15.406  1.00 97.64           H  
ATOM    703  O   CYS A  46     -14.415   5.049  14.125  1.00 97.64           O  
ATOM    704  SG  CYS A  46     -15.979   2.249  16.492  1.00 97.64           S  
ATOM    705  HG  CYS A  46     -14.848   2.960  16.490  1.00 97.64           H  
ATOM    706  N   GLU A  47     -13.465   3.041  14.415  1.00 98.57           N  
ATOM    707  H   GLU A  47     -13.591   2.039  14.428  1.00 98.57           H  
ATOM    708  CA  GLU A  47     -12.105   3.543  14.585  1.00 98.57           C  
ATOM    709  HA  GLU A  47     -12.008   4.480  14.036  1.00 98.57           H  
ATOM    710  C   GLU A  47     -11.119   2.529  14.011  1.00 98.57           C  
ATOM    711  CB  GLU A  47     -11.834   3.838  16.064  1.00 98.57           C  
ATOM    712  HB2 GLU A  47     -12.652   4.445  16.454  1.00 98.57           H  
ATOM    713  HB3 GLU A  47     -11.811   2.893  16.606  1.00 98.57           H  
ATOM    714  O   GLU A  47     -11.279   1.317  14.187  1.00 98.57           O  
ATOM    715  CG  GLU A  47     -10.511   4.523  16.395  1.00 98.57           C  
ATOM    716  HG2 GLU A  47     -10.490   5.533  15.986  1.00 98.57           H  
ATOM    717  HG3 GLU A  47      -9.693   3.961  15.943  1.00 98.57           H  
ATOM    718  CD  GLU A  47     -10.343   4.533  17.923  1.00 98.57           C  
ATOM    719  OE1 GLU A  47      -9.336   3.954  18.383  1.00 98.57           O  
ATOM    720  OE2 GLU A  47     -11.265   4.969  18.656  1.00 98.57           O  
ATOM    721  N   PHE A  48     -10.107   3.027  13.314  1.00 98.61           N  
ATOM    722  H   PHE A  48     -10.045   4.029  13.204  1.00 98.61           H  
ATOM    723  CA  PHE A  48      -9.033   2.216  12.765  1.00 98.61           C  
ATOM    724  HA  PHE A  48      -9.028   1.243  13.256  1.00 98.61           H  
ATOM    725  C   PHE A  48      -7.695   2.885  13.033  1.00 98.61           C  
ATOM    726  CB  PHE A  48      -9.267   2.006  11.271  1.00 98.61           C  
ATOM    727  HB2 PHE A  48      -9.315   2.979  10.781  1.00 98.61           H  
ATOM    728  HB3 PHE A  48     -10.240   1.530  11.147  1.00 98.61           H  
ATOM    729  O   PHE A  48      -7.493   4.046  12.673  1.00 98.61           O  
ATOM    730  CG  PHE A  48      -8.218   1.147  10.592  1.00 98.61           C  
ATOM    731  CD1 PHE A  48      -7.497   1.658   9.503  1.00 98.61           C  
ATOM    732  HD1 PHE A  48      -7.663   2.680   9.194  1.00 98.61           H  
ATOM    733  CD2 PHE A  48      -7.961  -0.160  11.042  1.00 98.61           C  
ATOM    734  HD2 PHE A  48      -8.489  -0.550  11.899  1.00 98.61           H  
ATOM    735  CE1 PHE A  48      -6.555   0.856   8.836  1.00 98.61           C  
ATOM    736  HE1 PHE A  48      -6.007   1.254   7.995  1.00 98.61           H  
ATOM    737  CE2 PHE A  48      -7.014  -0.963  10.381  1.00 98.61           C  
ATOM    738  HE2 PHE A  48      -6.838  -1.975  10.715  1.00 98.61           H  
ATOM    739  CZ  PHE A  48      -6.311  -0.455   9.276  1.00 98.61           C  
ATOM    740  HZ  PHE A  48      -5.583  -1.070   8.768  1.00 98.61           H  
ATOM    741  N   GLN A  49      -6.790   2.138  13.656  1.00 98.57           N  
ATOM    742  H   GLN A  49      -7.042   1.200  13.933  1.00 98.57           H  
ATOM    743  CA  GLN A  49      -5.431   2.574  13.925  1.00 98.57           C  
ATOM    744  HA  GLN A  49      -5.330   3.595  13.558  1.00 98.57           H  
ATOM    745  C   GLN A  49      -4.444   1.679  13.187  1.00 98.57           C  
ATOM    746  CB  GLN A  49      -5.118   2.591  15.424  1.00 98.57           C  
ATOM    747  HB2 GLN A  49      -5.041   1.565  15.783  1.00 98.57           H  
ATOM    748  HB3 GLN A  49      -4.145   3.064  15.553  1.00 98.57           H  
ATOM    749  O   GLN A  49      -4.559   0.453  13.259  1.00 98.57           O  
ATOM    750  CG  GLN A  49      -6.154   3.348  16.269  1.00 98.57           C  
ATOM    751  HG2 GLN A  49      -7.121   2.850  16.203  1.00 98.57           H  
ATOM    752  HG3 GLN A  49      -6.258   4.362  15.884  1.00 98.57           H  
ATOM    753  CD  GLN A  49      -5.755   3.424  17.740  1.00 98.57           C  
ATOM    754  NE2 GLN A  49      -6.656   3.745  18.635  1.00 98.57           N  
ATOM    755 HE21 GLN A  49      -7.628   3.873  18.393  1.00 98.57           H  
ATOM    756 HE22 GLN A  49      -6.353   3.799  19.597  1.00 98.57           H  
ATOM    757  OE1 GLN A  49      -4.628   3.180  18.140  1.00 98.57           O  
ATOM    758  N   TYR A  50      -3.464   2.273  12.510  1.00 98.62           N  
ATOM    759  H   TYR A  50      -3.422   3.282  12.504  1.00 98.62           H  
ATOM    760  CA  TYR A  50      -2.395   1.529  11.850  1.00 98.62           C  
ATOM    761  HA  TYR A  50      -2.255   0.605  12.410  1.00 98.62           H  
ATOM    762  C   TYR A  50      -1.067   2.303  11.842  1.00 98.62           C  
ATOM    763  CB  TYR A  50      -2.811   1.142  10.424  1.00 98.62           C  
ATOM    764  HB2 TYR A  50      -2.082   0.433  10.034  1.00 98.62           H  
ATOM    765  HB3 TYR A  50      -3.765   0.617  10.465  1.00 98.62           H  
ATOM    766  O   TYR A  50      -1.062   3.535  11.790  1.00 98.62           O  
ATOM    767  CG  TYR A  50      -2.928   2.301   9.453  1.00 98.62           C  
ATOM    768  CD1 TYR A  50      -4.145   2.998   9.352  1.00 98.62           C  
ATOM    769  HD1 TYR A  50      -4.970   2.728   9.995  1.00 98.62           H  
ATOM    770  CD2 TYR A  50      -1.827   2.687   8.661  1.00 98.62           C  
ATOM    771  HD2 TYR A  50      -0.880   2.178   8.763  1.00 98.62           H  
ATOM    772  CE1 TYR A  50      -4.289   4.040   8.421  1.00 98.62           C  
ATOM    773  HE1 TYR A  50      -5.232   4.560   8.332  1.00 98.62           H  
ATOM    774  CE2 TYR A  50      -1.957   3.752   7.749  1.00 98.62           C  
ATOM    775  HE2 TYR A  50      -1.121   4.077   7.149  1.00 98.62           H  
ATOM    776  OH  TYR A  50      -3.332   5.408   6.708  1.00 98.62           O  
ATOM    777  HH  TYR A  50      -4.220   5.773   6.694  1.00 98.62           H  
ATOM    778  CZ  TYR A  50      -3.195   4.413   7.616  1.00 98.62           C  
ATOM    779  N   PRO A  51       0.080   1.604  11.860  1.00 98.11           N  
ATOM    780  CA  PRO A  51       1.390   2.232  11.778  1.00 98.11           C  
ATOM    781  HA  PRO A  51       1.373   3.233  12.211  1.00 98.11           H  
ATOM    782  C   PRO A  51       1.850   2.326  10.313  1.00 98.11           C  
ATOM    783  CB  PRO A  51       2.263   1.330  12.652  1.00 98.11           C  
ATOM    784  HB2 PRO A  51       3.323   1.394  12.406  1.00 98.11           H  
ATOM    785  HB3 PRO A  51       2.111   1.596  13.698  1.00 98.11           H  
ATOM    786  O   PRO A  51       1.895   1.325   9.597  1.00 98.11           O  
ATOM    787  CG  PRO A  51       1.703  -0.071  12.401  1.00 98.11           C  
ATOM    788  HG2 PRO A  51       1.850  -0.726  13.259  1.00 98.11           H  
ATOM    789  HG3 PRO A  51       2.170  -0.504  11.517  1.00 98.11           H  
ATOM    790  CD  PRO A  51       0.219   0.179  12.142  1.00 98.11           C  
ATOM    791  HD2 PRO A  51      -0.345  -0.076  13.040  1.00 98.11           H  
ATOM    792  HD3 PRO A  51      -0.129  -0.425  11.304  1.00 98.11           H  
ATOM    793  N   ARG A  52       2.248   3.508   9.834  1.00 97.68           N  
ATOM    794  H   ARG A  52       2.223   4.307  10.451  1.00 97.68           H  
ATOM    795  CA  ARG A  52       2.811   3.679   8.484  1.00 97.68           C  
ATOM    796  HA  ARG A  52       2.282   3.000   7.816  1.00 97.68           H  
ATOM    797  C   ARG A  52       4.286   3.266   8.486  1.00 97.68           C  
ATOM    798  CB  ARG A  52       2.553   5.120   7.998  1.00 97.68           C  
ATOM    799  HB2 ARG A  52       3.029   5.810   8.695  1.00 97.68           H  
ATOM    800  HB3 ARG A  52       1.482   5.317   8.034  1.00 97.68           H  
ATOM    801  O   ARG A  52       5.179   4.101   8.584  1.00 97.68           O  
ATOM    802  CG  ARG A  52       3.053   5.422   6.569  1.00 97.68           C  
ATOM    803  HG2 ARG A  52       4.128   5.249   6.508  1.00 97.68           H  
ATOM    804  HG3 ARG A  52       2.872   6.475   6.358  1.00 97.68           H  
ATOM    805  CD  ARG A  52       2.331   4.586   5.502  1.00 97.68           C  
ATOM    806  HD2 ARG A  52       1.282   4.879   5.487  1.00 97.68           H  
ATOM    807  HD3 ARG A  52       2.380   3.532   5.773  1.00 97.68           H  
ATOM    808  NE  ARG A  52       2.905   4.760   4.150  1.00 97.68           N  
ATOM    809  HE  ARG A  52       2.418   5.402   3.542  1.00 97.68           H  
ATOM    810  NH1 ARG A  52       4.623   3.262   4.366  1.00 97.68           N  
ATOM    811 HH11 ARG A  52       4.359   3.128   5.332  1.00 97.68           H  
ATOM    812 HH12 ARG A  52       5.382   2.712   3.988  1.00 97.68           H  
ATOM    813  NH2 ARG A  52       4.259   4.212   2.388  1.00 97.68           N  
ATOM    814 HH21 ARG A  52       3.713   4.790   1.765  1.00 97.68           H  
ATOM    815 HH22 ARG A  52       4.996   3.625   2.024  1.00 97.68           H  
ATOM    816  CZ  ARG A  52       3.919   4.079   3.638  1.00 97.68           C  
ATOM    817  N   THR A  53       4.544   1.960   8.400  1.00 97.43           N  
ATOM    818  H   THR A  53       3.754   1.337   8.484  1.00 97.43           H  
ATOM    819  CA  THR A  53       5.895   1.386   8.605  1.00 97.43           C  
ATOM    820  HA  THR A  53       6.620   2.195   8.692  1.00 97.43           H  
ATOM    821  C   THR A  53       6.423   0.529   7.459  1.00 97.43           C  
ATOM    822  CB  THR A  53       5.964   0.593   9.921  1.00 97.43           C  
ATOM    823  HB  THR A  53       6.942   0.121  10.017  1.00 97.43           H  
ATOM    824  O   THR A  53       7.557   0.067   7.537  1.00 97.43           O  
ATOM    825  CG2 THR A  53       5.780   1.520  11.117  1.00 97.43           C  
ATOM    826 HG21 THR A  53       6.599   2.238  11.137  1.00 97.43           H  
ATOM    827 HG22 THR A  53       4.845   2.075  11.037  1.00 97.43           H  
ATOM    828 HG23 THR A  53       5.793   0.942  12.041  1.00 97.43           H  
ATOM    829  OG1 THR A  53       4.967  -0.406   9.977  1.00 97.43           O  
ATOM    830  HG1 THR A  53       4.670  -0.452  10.889  1.00 97.43           H  
ATOM    831  N   TRP A  54       5.649   0.318   6.393  1.00 96.30           N  
ATOM    832  H   TRP A  54       4.713   0.698   6.371  1.00 96.30           H  
ATOM    833  CA  TRP A  54       6.114  -0.438   5.228  1.00 96.30           C  
ATOM    834  HA  TRP A  54       6.721  -1.270   5.586  1.00 96.30           H  
ATOM    835  C   TRP A  54       6.999   0.386   4.284  1.00 96.30           C  
ATOM    836  CB  TRP A  54       4.938  -1.054   4.478  1.00 96.30           C  
ATOM    837  HB2 TRP A  54       4.411  -1.740   5.141  1.00 96.30           H  
ATOM    838  HB3 TRP A  54       5.347  -1.630   3.648  1.00 96.30           H  
ATOM    839  O   TRP A  54       6.891   1.615   4.200  1.00 96.30           O  
ATOM    840  CG  TRP A  54       3.942  -0.100   3.911  1.00 96.30           C  
ATOM    841  CD1 TRP A  54       3.906   0.322   2.627  1.00 96.30           C  
ATOM    842  HD1 TRP A  54       4.597   0.009   1.859  1.00 96.30           H  
ATOM    843  CD2 TRP A  54       2.787   0.496   4.567  1.00 96.30           C  
ATOM    844  CE2 TRP A  54       2.078   1.268   3.600  1.00 96.30           C  
ATOM    845  CE3 TRP A  54       2.254   0.446   5.874  1.00 96.30           C  
ATOM    846  HE3 TRP A  54       2.728  -0.174   6.621  1.00 96.30           H  
ATOM    847  NE1 TRP A  54       2.794   1.116   2.433  1.00 96.30           N  
ATOM    848  HE1 TRP A  54       2.458   1.373   1.516  1.00 96.30           H  
ATOM    849  CH2 TRP A  54       0.388   1.882   5.218  1.00 96.30           C  
ATOM    850  HH2 TRP A  54      -0.540   2.376   5.463  1.00 96.30           H  
ATOM    851  CZ2 TRP A  54       0.895   1.948   3.911  1.00 96.30           C  
ATOM    852  HZ2 TRP A  54       0.361   2.483   3.140  1.00 96.30           H  
ATOM    853  CZ3 TRP A  54       1.077   1.145   6.196  1.00 96.30           C  
ATOM    854  HZ3 TRP A  54       0.679   1.093   7.198  1.00 96.30           H  
ATOM    855  N   GLU A  55       7.854  -0.322   3.553  1.00 96.79           N  
ATOM    856  H   GLU A  55       7.819  -1.329   3.622  1.00 96.79           H  
ATOM    857  CA  GLU A  55       8.804   0.219   2.577  1.00 96.79           C  
ATOM    858  HA  GLU A  55       9.346   1.051   3.026  1.00 96.79           H  
ATOM    859  C   GLU A  55       8.088   0.755   1.324  1.00 96.79           C  
ATOM    860  CB  GLU A  55       9.817  -0.888   2.226  1.00 96.79           C  
ATOM    861  HB2 GLU A  55       9.254  -1.740   1.845  1.00 96.79           H  
ATOM    862  HB3 GLU A  55      10.479  -0.541   1.433  1.00 96.79           H  
ATOM    863  O   GLU A  55       6.936   0.413   1.046  1.00 96.79           O  
ATOM    864  CG  GLU A  55      10.681  -1.291   3.444  1.00 96.79           C  
ATOM    865  HG2 GLU A  55      10.174  -1.018   4.369  1.00 96.79           H  
ATOM    866  HG3 GLU A  55      11.600  -0.705   3.417  1.00 96.79           H  
ATOM    867  CD  GLU A  55      11.030  -2.785   3.549  1.00 96.79           C  
ATOM    868  OE1 GLU A  55      11.835  -3.129   4.442  1.00 96.79           O  
ATOM    869  OE2 GLU A  55      10.354  -3.646   2.943  1.00 96.79           O  
ATOM    870  N   THR A  56       8.758   1.622   0.562  1.00 97.64           N  
ATOM    871  H   THR A  56       9.697   1.882   0.828  1.00 97.64           H  
ATOM    872  CA  THR A  56       8.222   2.164  -0.698  1.00 97.64           C  
ATOM    873  HA  THR A  56       7.247   2.611  -0.506  1.00 97.64           H  
ATOM    874  C   THR A  56       8.015   1.053  -1.732  1.00 97.64           C  
ATOM    875  CB  THR A  56       9.152   3.258  -1.244  1.00 97.64           C  
ATOM    876  HB  THR A  56      10.140   2.835  -1.425  1.00 97.64           H  
ATOM    877  O   THR A  56       6.982   1.027  -2.396  1.00 97.64           O  
ATOM    878  CG2 THR A  56       8.639   3.909  -2.520  1.00 97.64           C  
ATOM    879 HG21 THR A  56       7.636   4.310  -2.371  1.00 97.64           H  
ATOM    880 HG22 THR A  56       8.601   3.166  -3.317  1.00 97.64           H  
ATOM    881 HG23 THR A  56       9.312   4.709  -2.826  1.00 97.64           H  
ATOM    882  OG1 THR A  56       9.253   4.309  -0.308  1.00 97.64           O  
ATOM    883  HG1 THR A  56       8.751   5.042  -0.673  1.00 97.64           H  
ATOM    884  N   PHE A  57       8.949   0.105  -1.808  1.00 96.58           N  
ATOM    885  H   PHE A  57       9.745   0.168  -1.190  1.00 96.58           H  
ATOM    886  CA  PHE A  57       8.899  -1.113  -2.620  1.00 96.58           C  
ATOM    887  HA  PHE A  57       7.863  -1.425  -2.750  1.00 96.58           H  
ATOM    888  C   PHE A  57       9.618  -2.251  -1.881  1.00 96.58           C  
ATOM    889  CB  PHE A  57       9.503  -0.842  -4.009  1.00 96.58           C  
ATOM    890  HB2 PHE A  57       8.772  -0.278  -4.589  1.00 96.58           H  
ATOM    891  HB3 PHE A  57       9.651  -1.789  -4.529  1.00 96.58           H  
ATOM    892  O   PHE A  57      10.415  -1.992  -0.975  1.00 96.58           O  
ATOM    893  CG  PHE A  57      10.814  -0.073  -4.005  1.00 96.58           C  
ATOM    894  CD1 PHE A  57      10.824   1.297  -4.330  1.00 96.58           C  
ATOM    895  HD1 PHE A  57       9.906   1.788  -4.615  1.00 96.58           H  
ATOM    896  CD2 PHE A  57      12.019  -0.711  -3.659  1.00 96.58           C  
ATOM    897  HD2 PHE A  57      12.021  -1.762  -3.411  1.00 96.58           H  
ATOM    898  CE1 PHE A  57      12.025   2.027  -4.303  1.00 96.58           C  
ATOM    899  HE1 PHE A  57      12.030   3.075  -4.561  1.00 96.58           H  
ATOM    900  CE2 PHE A  57      13.222   0.018  -3.631  1.00 96.58           C  
ATOM    901  HE2 PHE A  57      14.146  -0.470  -3.357  1.00 96.58           H  
ATOM    902  CZ  PHE A  57      13.227   1.384  -3.959  1.00 96.58           C  
ATOM    903  HZ  PHE A  57      14.154   1.938  -3.946  1.00 96.58           H  
ATOM    904  N   SER A  58       9.312  -3.500  -2.235  1.00 95.73           N  
ATOM    905  H   SER A  58       8.722  -3.665  -3.038  1.00 95.73           H  
ATOM    906  CA  SER A  58       9.904  -4.687  -1.614  1.00 95.73           C  
ATOM    907  HA  SER A  58       9.932  -4.541  -0.534  1.00 95.73           H  
ATOM    908  C   SER A  58      11.337  -4.935  -2.093  1.00 95.73           C  
ATOM    909  CB  SER A  58       9.026  -5.909  -1.903  1.00 95.73           C  
ATOM    910  HB2 SER A  58       9.399  -6.779  -1.362  1.00 95.73           H  
ATOM    911  HB3 SER A  58       8.001  -5.714  -1.587  1.00 95.73           H  
ATOM    912  O   SER A  58      11.827  -4.307  -3.033  1.00 95.73           O  
ATOM    913  OG  SER A  58       9.052  -6.172  -3.282  1.00 95.73           O  
ATOM    914  HG  SER A  58       8.503  -6.946  -3.426  1.00 95.73           H  
ATOM    915  N   HIS A  59      12.023  -5.885  -1.456  1.00 96.53           N  
ATOM    916  H   HIS A  59      11.577  -6.390  -0.703  1.00 96.53           H  
ATOM    917  CA  HIS A  59      13.350  -6.304  -1.900  1.00 96.53           C  
ATOM    918  HA  HIS A  59      13.984  -5.421  -1.978  1.00 96.53           H  
ATOM    919  C   HIS A  59      13.332  -6.938  -3.301  1.00 96.53           C  
ATOM    920  CB  HIS A  59      13.955  -7.245  -0.851  1.00 96.53           C  
ATOM    921  HB2 HIS A  59      13.335  -8.138  -0.771  1.00 96.53           H  
ATOM    922  HB3 HIS A  59      13.956  -6.746   0.118  1.00 96.53           H  
ATOM    923  O   HIS A  59      14.281  -6.731  -4.057  1.00 96.53           O  
ATOM    924  CG  HIS A  59      15.365  -7.664  -1.179  1.00 96.53           C  
ATOM    925  CD2 HIS A  59      16.524  -7.084  -0.737  1.00 96.53           C  
ATOM    926  HD2 HIS A  59      16.596  -6.238  -0.070  1.00 96.53           H  
ATOM    927  ND1 HIS A  59      15.723  -8.689  -2.023  1.00 96.53           N  
ATOM    928  HD1 HIS A  59      15.086  -9.256  -2.564  1.00 96.53           H  
ATOM    929  CE1 HIS A  59      17.063  -8.725  -2.089  1.00 96.53           C  
ATOM    930  HE1 HIS A  59      17.636  -9.414  -2.692  1.00 96.53           H  
ATOM    931  NE2 HIS A  59      17.600  -7.770  -1.314  1.00 96.53           N  
ATOM    932  N   GLU A  60      12.278  -7.676  -3.680  1.00 94.99           N  
ATOM    933  H   GLU A  60      11.499  -7.826  -3.055  1.00 94.99           H  
ATOM    934  CA  GLU A  60      12.181  -8.214  -5.046  1.00 94.99           C  
ATOM    935  HA  GLU A  60      13.129  -8.704  -5.270  1.00 94.99           H  
ATOM    936  C   GLU A  60      12.044  -7.114  -6.111  1.00 94.99           C  
ATOM    937  CB  GLU A  60      11.100  -9.304  -5.185  1.00 94.99           C  
ATOM    938  HB2 GLU A  60      11.351 -10.135  -4.526  1.00 94.99           H  
ATOM    939  HB3 GLU A  60      11.207  -9.698  -6.195  1.00 94.99           H  
ATOM    940  O   GLU A  60      12.640  -7.223  -7.183  1.00 94.99           O  
ATOM    941  CG  GLU A  60       9.615  -8.903  -5.030  1.00 94.99           C  
ATOM    942  HG2 GLU A  60       9.050  -9.488  -5.757  1.00 94.99           H  
ATOM    943  HG3 GLU A  60       9.486  -7.857  -5.306  1.00 94.99           H  
ATOM    944  CD  GLU A  60       8.987  -9.173  -3.654  1.00 94.99           C  
ATOM    945  OE1 GLU A  60       7.934  -8.556  -3.377  1.00 94.99           O  
ATOM    946  OE2 GLU A  60       9.588  -9.915  -2.847  1.00 94.99           O  
ATOM    947  N   ASP A  61      11.361  -6.018  -5.777  1.00 96.28           N  
ATOM    948  H   ASP A  61      10.854  -6.023  -4.904  1.00 96.28           H  
ATOM    949  CA  ASP A  61      11.134  -4.886  -6.678  1.00 96.28           C  
ATOM    950  HA  ASP A  61      11.010  -5.258  -7.695  1.00 96.28           H  
ATOM    951  C   ASP A  61      12.305  -3.888  -6.710  1.00 96.28           C  
ATOM    952  CB  ASP A  61       9.834  -4.187  -6.259  1.00 96.28           C  
ATOM    953  HB2 ASP A  61       9.864  -3.991  -5.188  1.00 96.28           H  
ATOM    954  HB3 ASP A  61       9.770  -3.229  -6.775  1.00 96.28           H  
ATOM    955  O   ASP A  61      12.396  -3.066  -7.619  1.00 96.28           O  
ATOM    956  CG  ASP A  61       8.567  -4.977  -6.595  1.00 96.28           C  
ATOM    957  OD1 ASP A  61       8.629  -5.917  -7.414  1.00 96.28           O  
ATOM    958  OD2 ASP A  61       7.488  -4.515  -6.158  1.00 96.28           O  
ATOM    959  N   ALA A  62      13.230  -3.957  -5.748  1.00 97.99           N  
ATOM    960  H   ALA A  62      13.073  -4.624  -5.007  1.00 97.99           H  
ATOM    961  CA  ALA A  62      14.376  -3.048  -5.638  1.00 97.99           C  
ATOM    962  HA  ALA A  62      14.024  -2.032  -5.814  1.00 97.99           H  
ATOM    963  C   ALA A  62      15.502  -3.325  -6.651  1.00 97.99           C  
ATOM    964  CB  ALA A  62      14.908  -3.136  -4.205  1.00 97.99           C  
ATOM    965  HB1 ALA A  62      15.284  -4.140  -4.007  1.00 97.99           H  
ATOM    966  HB2 ALA A  62      14.103  -2.915  -3.504  1.00 97.99           H  
ATOM    967  HB3 ALA A  62      15.715  -2.418  -4.061  1.00 97.99           H  
ATOM    968  O   ALA A  62      16.475  -2.566  -6.722  1.00 97.99           O  
ATOM    969  N   ARG A  63      15.421  -4.429  -7.401  1.00 97.42           N  
ATOM    970  H   ARG A  63      14.576  -4.976  -7.324  1.00 97.42           H  
ATOM    971  CA  ARG A  63      16.434  -4.817  -8.387  1.00 97.42           C  
ATOM    972  HA  ARG A  63      17.414  -4.591  -7.969  1.00 97.42           H  
ATOM    973  C   ARG A  63      16.282  -4.006  -9.671  1.00 97.42           C  
ATOM    974  CB  ARG A  63      16.344  -6.328  -8.642  1.00 97.42           C  
ATOM    975  HB2 ARG A  63      16.437  -6.847  -7.688  1.00 97.42           H  
ATOM    976  HB3 ARG A  63      15.368  -6.563  -9.066  1.00 97.42           H  
ATOM    977  O   ARG A  63      15.183  -3.830 -10.183  1.00 97.42           O  
ATOM    978  CG  ARG A  63      17.445  -6.821  -9.592  1.00 97.42           C  
ATOM    979  HG2 ARG A  63      18.421  -6.550  -9.189  1.00 97.42           H  
ATOM    980  HG3 ARG A  63      17.321  -6.364 -10.574  1.00 97.42           H  
ATOM    981  CD  ARG A  63      17.363  -8.341  -9.748  1.00 97.42           C  
ATOM    982  HD2 ARG A  63      17.468  -8.787  -8.759  1.00 97.42           H  
ATOM    983  HD3 ARG A  63      16.380  -8.600 -10.139  1.00 97.42           H  
ATOM    984  NE  ARG A  63      18.405  -8.840 -10.669  1.00 97.42           N  
ATOM    985  HE  ARG A  63      18.595  -8.261 -11.475  1.00 97.42           H  
ATOM    986  NH1 ARG A  63      18.905 -10.791  -9.562  1.00 97.42           N  
ATOM    987 HH11 ARG A  63      19.413 -11.662  -9.500  1.00 97.42           H  
ATOM    988 HH12 ARG A  63      18.197 -10.568  -8.877  1.00 97.42           H  
ATOM    989  NH2 ARG A  63      19.962 -10.300 -11.462  1.00 97.42           N  
ATOM    990 HH21 ARG A  63      20.478 -11.164 -11.371  1.00 97.42           H  
ATOM    991 HH22 ARG A  63      20.096  -9.715 -12.274  1.00 97.42           H  
ATOM    992  CZ  ARG A  63      19.083  -9.969 -10.558  1.00 97.42           C  
ATOM    993  N   ILE A  64      17.409  -3.607 -10.250  1.00 97.20           N  
ATOM    994  H   ILE A  64      18.273  -3.726  -9.742  1.00 97.20           H  
ATOM    995  CA  ILE A  64      17.484  -3.052 -11.604  1.00 97.20           C  
ATOM    996  HA  ILE A  64      16.524  -3.191 -12.102  1.00 97.20           H  
ATOM    997  C   ILE A  64      18.533  -3.833 -12.388  1.00 97.20           C  
ATOM    998  CB  ILE A  64      17.776  -1.538 -11.568  1.00 97.20           C  
ATOM    999  HB  ILE A  64      18.703  -1.394 -11.013  1.00 97.20           H  
ATOM   1000  O   ILE A  64      19.598  -4.163 -11.858  1.00 97.20           O  
ATOM   1001  CG1 ILE A  64      16.635  -0.796 -10.838  1.00 97.20           C  
ATOM   1002 HG12 ILE A  64      16.421  -1.271  -9.881  1.00 97.20           H  
ATOM   1003 HG13 ILE A  64      15.734  -0.874 -11.447  1.00 97.20           H  
ATOM   1004  CG2 ILE A  64      17.947  -0.988 -13.002  1.00 97.20           C  
ATOM   1005 HG21 ILE A  64      17.052  -1.193 -13.590  1.00 97.20           H  
ATOM   1006 HG22 ILE A  64      18.811  -1.441 -13.488  1.00 97.20           H  
ATOM   1007 HG23 ILE A  64      18.118   0.089 -12.997  1.00 97.20           H  
ATOM   1008  CD1 ILE A  64      16.923   0.673 -10.525  1.00 97.20           C  
ATOM   1009 HD11 ILE A  64      17.317   1.212 -11.387  1.00 97.20           H  
ATOM   1010 HD12 ILE A  64      17.639   0.722  -9.705  1.00 97.20           H  
ATOM   1011 HD13 ILE A  64      16.001   1.166 -10.216  1.00 97.20           H  
ATOM   1012  N   ILE A  65      18.233  -4.142 -13.649  1.00 97.09           N  
ATOM   1013  H   ILE A  65      17.347  -3.821 -14.013  1.00 97.09           H  
ATOM   1014  CA  ILE A  65      19.208  -4.712 -14.586  1.00 97.09           C  
ATOM   1015  HA  ILE A  65      20.138  -4.916 -14.054  1.00 97.09           H  
ATOM   1016  C   ILE A  65      19.523  -3.675 -15.651  1.00 97.09           C  
ATOM   1017  CB  ILE A  65      18.737  -6.049 -15.192  1.00 97.09           C  
ATOM   1018  HB  ILE A  65      17.818  -5.878 -15.753  1.00 97.09           H  
ATOM   1019  O   ILE A  65      18.622  -3.149 -16.294  1.00 97.09           O  
ATOM   1020  CG1 ILE A  65      18.445  -7.056 -14.056  1.00 97.09           C  
ATOM   1021 HG12 ILE A  65      17.624  -6.676 -13.448  1.00 97.09           H  
ATOM   1022 HG13 ILE A  65      19.323  -7.145 -13.415  1.00 97.09           H  
ATOM   1023  CG2 ILE A  65      19.794  -6.593 -16.174  1.00 97.09           C  
ATOM   1024 HG21 ILE A  65      19.952  -5.894 -16.995  1.00 97.09           H  
ATOM   1025 HG22 ILE A  65      20.742  -6.756 -15.661  1.00 97.09           H  
ATOM   1026 HG23 ILE A  65      19.458  -7.526 -16.628  1.00 97.09           H  
ATOM   1027  CD1 ILE A  65      18.049  -8.454 -14.541  1.00 97.09           C  
ATOM   1028 HD11 ILE A  65      18.932  -8.994 -14.884  1.00 97.09           H  
ATOM   1029 HD12 ILE A  65      17.599  -9.012 -13.720  1.00 97.09           H  
ATOM   1030 HD13 ILE A  65      17.340  -8.379 -15.365  1.00 97.09           H  
ATOM   1031  N   LEU A  66      20.808  -3.412 -15.836  1.00 96.31           N  
ATOM   1032  H   LEU A  66      21.479  -3.893 -15.255  1.00 96.31           H  
ATOM   1033  CA  LEU A  66      21.351  -2.569 -16.885  1.00 96.31           C  
ATOM   1034  HA  LEU A  66      20.542  -2.062 -17.411  1.00 96.31           H  
ATOM   1035  C   LEU A  66      22.095  -3.461 -17.875  1.00 96.31           C  
ATOM   1036  CB  LEU A  66      22.218  -1.504 -16.198  1.00 96.31           C  
ATOM   1037  HB2 LEU A  66      21.538  -0.897 -15.599  1.00 96.31           H  
ATOM   1038  HB3 LEU A  66      22.905  -1.989 -15.505  1.00 96.31           H  
ATOM   1039  O   LEU A  66      22.986  -4.207 -17.476  1.00 96.31           O  
ATOM   1040  CG  LEU A  66      23.017  -0.575 -17.126  1.00 96.31           C  
ATOM   1041  HG  LEU A  66      22.416  -0.297 -17.992  1.00 96.31           H  
ATOM   1042  CD1 LEU A  66      23.366   0.692 -16.345  1.00 96.31           C  
ATOM   1043 HD11 LEU A  66      22.457   1.169 -15.977  1.00 96.31           H  
ATOM   1044 HD12 LEU A  66      24.002   0.439 -15.497  1.00 96.31           H  
ATOM   1045 HD13 LEU A  66      23.901   1.386 -16.992  1.00 96.31           H  
ATOM   1046  CD2 LEU A  66      24.343  -1.203 -17.570  1.00 96.31           C  
ATOM   1047 HD21 LEU A  66      24.811  -1.728 -16.737  1.00 96.31           H  
ATOM   1048 HD22 LEU A  66      25.043  -0.436 -17.902  1.00 96.31           H  
ATOM   1049 HD23 LEU A  66      24.183  -1.908 -18.386  1.00 96.31           H  
ATOM   1050  N   THR A  67      21.754  -3.366 -19.154  1.00 96.44           N  
ATOM   1051  H   THR A  67      20.969  -2.777 -19.392  1.00 96.44           H  
ATOM   1052  CA  THR A  67      22.405  -4.117 -20.231  1.00 96.44           C  
ATOM   1053  HA  THR A  67      23.255  -4.667 -19.827  1.00 96.44           H  
ATOM   1054  C   THR A  67      22.928  -3.158 -21.286  1.00 96.44           C  
ATOM   1055  CB  THR A  67      21.454  -5.143 -20.861  1.00 96.44           C  
ATOM   1056  HB  THR A  67      20.617  -4.615 -21.320  1.00 96.44           H  
ATOM   1057  O   THR A  67      22.167  -2.372 -21.854  1.00 96.44           O  
ATOM   1058  CG2 THR A  67      22.131  -6.008 -21.925  1.00 96.44           C  
ATOM   1059 HG21 THR A  67      22.355  -5.404 -22.804  1.00 96.44           H  
ATOM   1060 HG22 THR A  67      21.462  -6.818 -22.218  1.00 96.44           H  
ATOM   1061 HG23 THR A  67      23.059  -6.425 -21.536  1.00 96.44           H  
ATOM   1062  OG1 THR A  67      20.935  -6.013 -19.881  1.00 96.44           O  
ATOM   1063  HG1 THR A  67      21.598  -6.680 -19.689  1.00 96.44           H  
ATOM   1064  N   ASP A  68      24.220  -3.252 -21.573  1.00 93.29           N  
ATOM   1065  H   ASP A  68      24.774  -3.940 -21.083  1.00 93.29           H  
ATOM   1066  CA  ASP A  68      24.833  -2.610 -22.733  1.00 93.29           C  
ATOM   1067  HA  ASP A  68      24.453  -1.594 -22.836  1.00 93.29           H  
ATOM   1068  C   ASP A  68      24.446  -3.388 -23.997  1.00 93.29           C  
ATOM   1069  CB  ASP A  68      26.342  -2.536 -22.485  1.00 93.29           C  
ATOM   1070  HB2 ASP A  68      26.698  -3.542 -22.263  1.00 93.29           H  
ATOM   1071  HB3 ASP A  68      26.512  -1.927 -21.597  1.00 93.29           H  
ATOM   1072  O   ASP A  68      24.649  -4.602 -24.092  1.00 93.29           O  
ATOM   1073  CG  ASP A  68      27.167  -1.954 -23.637  1.00 93.29           C  
ATOM   1074  OD1 ASP A  68      26.754  -2.055 -24.811  1.00 93.29           O  
ATOM   1075  OD2 ASP A  68      28.290  -1.492 -23.352  1.00 93.29           O  
ATOM   1076  N   LYS A  69      23.841  -2.708 -24.974  1.00 90.33           N  
ATOM   1077  H   LYS A  69      23.753  -1.706 -24.882  1.00 90.33           H  
ATOM   1078  CA  LYS A  69      23.345  -3.354 -26.197  1.00 90.33           C  
ATOM   1079  HA  LYS A  69      22.821  -4.266 -25.914  1.00 90.33           H  
ATOM   1080  C   LYS A  69      24.454  -3.785 -27.149  1.00 90.33           C  
ATOM   1081  CB  LYS A  69      22.375  -2.400 -26.905  1.00 90.33           C  
ATOM   1082  HB2 LYS A  69      22.286  -2.655 -27.961  1.00 90.33           H  
ATOM   1083  HB3 LYS A  69      22.772  -1.386 -26.858  1.00 90.33           H  
ATOM   1084  O   LYS A  69      24.219  -4.730 -27.908  1.00 90.33           O  
ATOM   1085  CG  LYS A  69      20.987  -2.434 -26.256  1.00 90.33           C  
ATOM   1086  HG2 LYS A  69      20.493  -1.479 -26.436  1.00 90.33           H  
ATOM   1087  HG3 LYS A  69      21.074  -2.567 -25.178  1.00 90.33           H  
ATOM   1088  CD  LYS A  69      20.126  -3.548 -26.864  1.00 90.33           C  
ATOM   1089  HD2 LYS A  69      20.603  -4.519 -26.728  1.00 90.33           H  
ATOM   1090  HD3 LYS A  69      19.994  -3.338 -27.925  1.00 90.33           H  
ATOM   1091  CE  LYS A  69      18.773  -3.521 -26.162  1.00 90.33           C  
ATOM   1092  HE2 LYS A  69      18.904  -3.906 -25.150  1.00 90.33           H  
ATOM   1093  HE3 LYS A  69      18.463  -2.479 -26.084  1.00 90.33           H  
ATOM   1094  NZ  LYS A  69      17.724  -4.282 -26.869  1.00 90.33           N  
ATOM   1095  HZ1 LYS A  69      16.851  -4.179 -26.372  1.00 90.33           H  
ATOM   1096  HZ2 LYS A  69      17.604  -3.885 -27.790  1.00 90.33           H  
ATOM   1097  HZ3 LYS A  69      17.957  -5.263 -26.940  1.00 90.33           H  
ATOM   1098  N   VAL A  70      25.618  -3.145 -27.098  1.00 89.18           N  
ATOM   1099  H   VAL A  70      25.752  -2.469 -26.360  1.00 89.18           H  
ATOM   1100  CA  VAL A  70      26.774  -3.434 -27.951  1.00 89.18           C  
ATOM   1101  HA  VAL A  70      26.426  -3.728 -28.941  1.00 89.18           H  
ATOM   1102  C   VAL A  70      27.559  -4.601 -27.371  1.00 89.18           C  
ATOM   1103  CB  VAL A  70      27.671  -2.188 -28.109  1.00 89.18           C  
ATOM   1104  HB  VAL A  70      28.060  -1.888 -27.136  1.00 89.18           H  
ATOM   1105  O   VAL A  70      27.727  -5.619 -28.037  1.00 89.18           O  
ATOM   1106  CG1 VAL A  70      28.864  -2.476 -29.030  1.00 89.18           C  
ATOM   1107 HG11 VAL A  70      29.461  -1.572 -29.149  1.00 89.18           H  
ATOM   1108 HG12 VAL A  70      28.513  -2.804 -30.008  1.00 89.18           H  
ATOM   1109 HG13 VAL A  70      29.503  -3.247 -28.599  1.00 89.18           H  
ATOM   1110  CG2 VAL A  70      26.886  -1.009 -28.699  1.00 89.18           C  
ATOM   1111 HG21 VAL A  70      26.092  -0.706 -28.016  1.00 89.18           H  
ATOM   1112 HG22 VAL A  70      27.550  -0.157 -28.839  1.00 89.18           H  
ATOM   1113 HG23 VAL A  70      26.448  -1.287 -29.658  1.00 89.18           H  
ATOM   1114  N   SER A  71      27.989  -4.490 -26.112  1.00 91.89           N  
ATOM   1115  H   SER A  71      27.774  -3.644 -25.604  1.00 91.89           H  
ATOM   1116  CA  SER A  71      28.787  -5.538 -25.464  1.00 91.89           C  
ATOM   1117  HA  SER A  71      29.483  -5.939 -26.201  1.00 91.89           H  
ATOM   1118  C   SER A  71      27.951  -6.723 -24.971  1.00 91.89           C  
ATOM   1119  CB  SER A  71      29.630  -4.946 -24.332  1.00 91.89           C  
ATOM   1120  HB2 SER A  71      30.300  -5.715 -23.947  1.00 91.89           H  
ATOM   1121  HB3 SER A  71      30.231  -4.123 -24.717  1.00 91.89           H  
ATOM   1122  O   SER A  71      28.506  -7.775 -24.664  1.00 91.89           O  
ATOM   1123  OG  SER A  71      28.811  -4.481 -23.281  1.00 91.89           O  
ATOM   1124  HG  SER A  71      28.864  -3.523 -23.263  1.00 91.89           H  
ATOM   1125  N   LYS A  72      26.620  -6.566 -24.886  1.00 91.98           N  
ATOM   1126  H   LYS A  72      26.266  -5.642 -25.087  1.00 91.98           H  
ATOM   1127  CA  LYS A  72      25.667  -7.529 -24.296  1.00 91.98           C  
ATOM   1128  HA  LYS A  72      24.692  -7.042 -24.267  1.00 91.98           H  
ATOM   1129  C   LYS A  72      25.941  -7.855 -22.824  1.00 91.98           C  
ATOM   1130  CB  LYS A  72      25.532  -8.795 -25.168  1.00 91.98           C  
ATOM   1131  HB2 LYS A  72      24.779  -9.448 -24.727  1.00 91.98           H  
ATOM   1132  HB3 LYS A  72      26.476  -9.340 -25.154  1.00 91.98           H  
ATOM   1133  O   LYS A  72      25.329  -8.771 -22.273  1.00 91.98           O  
ATOM   1134  CG  LYS A  72      25.141  -8.543 -26.630  1.00 91.98           C  
ATOM   1135  HG2 LYS A  72      25.915  -7.951 -27.120  1.00 91.98           H  
ATOM   1136  HG3 LYS A  72      25.087  -9.508 -27.134  1.00 91.98           H  
ATOM   1137  CD  LYS A  72      23.790  -7.833 -26.771  1.00 91.98           C  
ATOM   1138  HD2 LYS A  72      23.023  -8.372 -26.216  1.00 91.98           H  
ATOM   1139  HD3 LYS A  72      23.884  -6.822 -26.375  1.00 91.98           H  
ATOM   1140  CE  LYS A  72      23.425  -7.783 -28.258  1.00 91.98           C  
ATOM   1141  HE2 LYS A  72      23.079  -8.767 -28.575  1.00 91.98           H  
ATOM   1142  HE3 LYS A  72      24.332  -7.549 -28.815  1.00 91.98           H  
ATOM   1143  NZ  LYS A  72      22.413  -6.742 -28.535  1.00 91.98           N  
ATOM   1144  HZ1 LYS A  72      22.184  -6.723 -29.519  1.00 91.98           H  
ATOM   1145  HZ2 LYS A  72      22.847  -5.853 -28.329  1.00 91.98           H  
ATOM   1146  HZ3 LYS A  72      21.587  -6.865 -27.967  1.00 91.98           H  
ATOM   1147  N   VAL A  73      26.811  -7.094 -22.162  1.00 94.36           N  
ATOM   1148  H   VAL A  73      27.265  -6.343 -22.661  1.00 94.36           H  
ATOM   1149  CA  VAL A  73      27.108  -7.263 -20.739  1.00 94.36           C  
ATOM   1150  HA  VAL A  73      27.194  -8.330 -20.534  1.00 94.36           H  
ATOM   1151  C   VAL A  73      25.952  -6.708 -19.917  1.00 94.36           C  
ATOM   1152  CB  VAL A  73      28.450  -6.612 -20.361  1.00 94.36           C  
ATOM   1153  HB  VAL A  73      28.425  -5.552 -20.611  1.00 94.36           H  
ATOM   1154  O   VAL A  73      25.484  -5.593 -20.151  1.00 94.36           O  
ATOM   1155  CG1 VAL A  73      28.743  -6.758 -18.861  1.00 94.36           C  
ATOM   1156 HG11 VAL A  73      28.726  -7.808 -18.569  1.00 94.36           H  
ATOM   1157 HG12 VAL A  73      28.011  -6.204 -18.273  1.00 94.36           H  
ATOM   1158 HG13 VAL A  73      29.727  -6.343 -18.639  1.00 94.36           H  
ATOM   1159  CG2 VAL A  73      29.602  -7.282 -21.122  1.00 94.36           C  
ATOM   1160 HG21 VAL A  73      30.546  -6.810 -20.852  1.00 94.36           H  
ATOM   1161 HG22 VAL A  73      29.648  -8.345 -20.884  1.00 94.36           H  
ATOM   1162 HG23 VAL A  73      29.463  -7.166 -22.197  1.00 94.36           H  
ATOM   1163  N   SER A  74      25.491  -7.503 -18.951  1.00 96.17           N  
ATOM   1164  H   SER A  74      25.963  -8.381 -18.786  1.00 96.17           H  
ATOM   1165  CA  SER A  74      24.428  -7.121 -18.023  1.00 96.17           C  
ATOM   1166  HA  SER A  74      24.028  -6.152 -18.322  1.00 96.17           H  
ATOM   1167  C   SER A  74      24.962  -6.990 -16.602  1.00 96.17           C  
ATOM   1168  CB  SER A  74      23.268  -8.114 -18.070  1.00 96.17           C  
ATOM   1169  HB2 SER A  74      22.499  -7.802 -17.363  1.00 96.17           H  
ATOM   1170  HB3 SER A  74      23.621  -9.109 -17.800  1.00 96.17           H  
ATOM   1171  O   SER A  74      25.611  -7.900 -16.090  1.00 96.17           O  
ATOM   1172  OG  SER A  74      22.717  -8.136 -19.372  1.00 96.17           O  
ATOM   1173  HG  SER A  74      23.395  -8.449 -19.974  1.00 96.17           H  
ATOM   1174  N   THR A  75      24.621  -5.884 -15.952  1.00 96.90           N  
ATOM   1175  H   THR A  75      24.085  -5.193 -16.458  1.00 96.90           H  
ATOM   1176  CA  THR A  75      24.952  -5.580 -14.561  1.00 96.90           C  
ATOM   1177  HA  THR A  75      25.526  -6.402 -14.133  1.00 96.90           H  
ATOM   1178  C   THR A  75      23.658  -5.411 -13.782  1.00 96.90           C  
ATOM   1179  CB  THR A  75      25.807  -4.310 -14.462  1.00 96.90           C  
ATOM   1180  HB  THR A  75      25.247  -3.462 -14.857  1.00 96.90           H  
ATOM   1181  O   THR A  75      22.777  -4.654 -14.185  1.00 96.90           O  
ATOM   1182  CG2 THR A  75      26.241  -4.014 -13.027  1.00 96.90           C  
ATOM   1183 HG21 THR A  75      26.900  -3.145 -13.016  1.00 96.90           H  
ATOM   1184 HG22 THR A  75      26.774  -4.870 -12.614  1.00 96.90           H  
ATOM   1185 HG23 THR A  75      25.373  -3.791 -12.405  1.00 96.90           H  
ATOM   1186  OG1 THR A  75      26.985  -4.473 -15.214  1.00 96.90           O  
ATOM   1187  HG1 THR A  75      27.322  -3.601 -15.429  1.00 96.90           H  
ATOM   1188  N   ALA A  76      23.539  -6.106 -12.654  1.00 97.13           N  
ATOM   1189  H   ALA A  76      24.321  -6.659 -12.337  1.00 97.13           H  
ATOM   1190  CA  ALA A  76      22.417  -5.942 -11.742  1.00 97.13           C  
ATOM   1191  HA  ALA A  76      21.640  -5.351 -12.227  1.00 97.13           H  
ATOM   1192  C   ALA A  76      22.858  -5.186 -10.489  1.00 97.13           C  
ATOM   1193  CB  ALA A  76      21.813  -7.312 -11.419  1.00 97.13           C  
ATOM   1194  HB1 ALA A  76      20.943  -7.178 -10.776  1.00 97.13           H  
ATOM   1195  HB2 ALA A  76      21.510  -7.801 -12.345  1.00 97.13           H  
ATOM   1196  HB3 ALA A  76      22.549  -7.928 -10.904  1.00 97.13           H  
ATOM   1197  O   ALA A  76      23.945  -5.422  -9.964  1.00 97.13           O  
ATOM   1198  N   PHE A  77      21.992  -4.315  -9.989  1.00 96.18           N  
ATOM   1199  H   PHE A  77      21.124  -4.153 -10.480  1.00 96.18           H  
ATOM   1200  CA  PHE A  77      22.152  -3.667  -8.694  1.00 96.18           C  
ATOM   1201  HA  PHE A  77      22.844  -4.254  -8.089  1.00 96.18           H  
ATOM   1202  C   PHE A  77      20.820  -3.670  -7.949  1.00 96.18           C  
ATOM   1203  CB  PHE A  77      22.764  -2.266  -8.851  1.00 96.18           C  
ATOM   1204  HB2 PHE A  77      22.757  -1.763  -7.885  1.00 96.18           H  
ATOM   1205  HB3 PHE A  77      23.809  -2.385  -9.138  1.00 96.18           H  
ATOM   1206  O   PHE A  77      19.751  -3.802  -8.548  1.00 96.18           O  
ATOM   1207  CG  PHE A  77      22.093  -1.376  -9.879  1.00 96.18           C  
ATOM   1208  CD1 PHE A  77      22.500  -1.433 -11.226  1.00 96.18           C  
ATOM   1209  HD1 PHE A  77      23.273  -2.124 -11.529  1.00 96.18           H  
ATOM   1210  CD2 PHE A  77      21.088  -0.473  -9.489  1.00 96.18           C  
ATOM   1211  HD2 PHE A  77      20.780  -0.413  -8.455  1.00 96.18           H  
ATOM   1212  CE1 PHE A  77      21.890  -0.609 -12.185  1.00 96.18           C  
ATOM   1213  HE1 PHE A  77      22.190  -0.670 -13.221  1.00 96.18           H  
ATOM   1214  CE2 PHE A  77      20.506   0.377 -10.444  1.00 96.18           C  
ATOM   1215  HE2 PHE A  77      19.762   1.098 -10.139  1.00 96.18           H  
ATOM   1216  CZ  PHE A  77      20.888   0.293 -11.793  1.00 96.18           C  
ATOM   1217  HZ  PHE A  77      20.408   0.924 -12.527  1.00 96.18           H  
ATOM   1218  N   ILE A  78      20.905  -3.586  -6.625  1.00 97.76           N  
ATOM   1219  H   ILE A  78      21.807  -3.419  -6.204  1.00 97.76           H  
ATOM   1220  CA  ILE A  78      19.759  -3.597  -5.719  1.00 97.76           C  
ATOM   1221  HA  ILE A  78      18.830  -3.665  -6.285  1.00 97.76           H  
ATOM   1222  C   ILE A  78      19.770  -2.261  -4.988  1.00 97.76           C  
ATOM   1223  CB  ILE A  78      19.824  -4.810  -4.761  1.00 97.76           C  
ATOM   1224  HB  ILE A  78      20.761  -4.764  -4.206  1.00 97.76           H  
ATOM   1225  O   ILE A  78      20.765  -1.913  -4.350  1.00 97.76           O  
ATOM   1226  CG1 ILE A  78      19.788  -6.134  -5.562  1.00 97.76           C  
ATOM   1227 HG12 ILE A  78      18.831  -6.217  -6.077  1.00 97.76           H  
ATOM   1228 HG13 ILE A  78      20.574  -6.127  -6.317  1.00 97.76           H  
ATOM   1229  CG2 ILE A  78      18.661  -4.764  -3.754  1.00 97.76           C  
ATOM   1230 HG21 ILE A  78      17.704  -4.814  -4.274  1.00 97.76           H  
ATOM   1231 HG22 ILE A  78      18.726  -5.592  -3.049  1.00 97.76           H  
ATOM   1232 HG23 ILE A  78      18.702  -3.848  -3.165  1.00 97.76           H  
ATOM   1233  CD1 ILE A  78      20.005  -7.392  -4.711  1.00 97.76           C  
ATOM   1234 HD11 ILE A  78      20.073  -8.260  -5.367  1.00 97.76           H  
ATOM   1235 HD12 ILE A  78      19.169  -7.545  -4.028  1.00 97.76           H  
ATOM   1236 HD13 ILE A  78      20.931  -7.303  -4.144  1.00 97.76           H  
ATOM   1237  N   LEU A  79      18.680  -1.509  -5.112  1.00 98.20           N  
ATOM   1238  H   LEU A  79      17.903  -1.864  -5.649  1.00 98.20           H  
ATOM   1239  CA  LEU A  79      18.502  -0.254  -4.390  1.00 98.20           C  
ATOM   1240  HA  LEU A  79      19.402   0.350  -4.505  1.00 98.20           H  
ATOM   1241  C   LEU A  79      18.315  -0.523  -2.896  1.00 98.20           C  
ATOM   1242  CB  LEU A  79      17.298   0.517  -4.956  1.00 98.20           C  
ATOM   1243  HB2 LEU A  79      16.397  -0.063  -4.756  1.00 98.20           H  
ATOM   1244  HB3 LEU A  79      17.209   1.460  -4.416  1.00 98.20           H  
ATOM   1245  O   LEU A  79      17.804  -1.571  -2.494  1.00 98.20           O  
ATOM   1246  CG  LEU A  79      17.355   0.816  -6.464  1.00 98.20           C  
ATOM   1247  HG  LEU A  79      17.365  -0.118  -7.027  1.00 98.20           H  
ATOM   1248  CD1 LEU A  79      16.097   1.596  -6.844  1.00 98.20           C  
ATOM   1249 HD11 LEU A  79      16.087   2.569  -6.353  1.00 98.20           H  
ATOM   1250 HD12 LEU A  79      16.057   1.733  -7.925  1.00 98.20           H  
ATOM   1251 HD13 LEU A  79      15.213   1.034  -6.544  1.00 98.20           H  
ATOM   1252  CD2 LEU A  79      18.588   1.632  -6.861  1.00 98.20           C  
ATOM   1253 HD21 LEU A  79      18.559   2.607  -6.375  1.00 98.20           H  
ATOM   1254 HD22 LEU A  79      18.600   1.777  -7.941  1.00 98.20           H  
ATOM   1255 HD23 LEU A  79      19.502   1.107  -6.581  1.00 98.20           H  
ATOM   1256  N   ARG A  80      18.682   0.446  -2.052  1.00 98.02           N  
ATOM   1257  H   ARG A  80      19.101   1.286  -2.424  1.00 98.02           H  
ATOM   1258  CA  ARG A  80      18.396   0.351  -0.617  1.00 98.02           C  
ATOM   1259  HA  ARG A  80      18.842  -0.570  -0.242  1.00 98.02           H  
ATOM   1260  C   ARG A  80      16.889   0.248  -0.381  1.00 98.02           C  
ATOM   1261  CB  ARG A  80      19.000   1.540   0.137  1.00 98.02           C  
ATOM   1262  HB2 ARG A  80      18.573   1.576   1.139  1.00 98.02           H  
ATOM   1263  HB3 ARG A  80      18.745   2.465  -0.382  1.00 98.02           H  
ATOM   1264  O   ARG A  80      16.125   1.140  -0.724  1.00 98.02           O  
ATOM   1265  CG  ARG A  80      20.525   1.389   0.258  1.00 98.02           C  
ATOM   1266  HG2 ARG A  80      20.981   1.369  -0.732  1.00 98.02           H  
ATOM   1267  HG3 ARG A  80      20.748   0.443   0.751  1.00 98.02           H  
ATOM   1268  CD  ARG A  80      21.147   2.519   1.085  1.00 98.02           C  
ATOM   1269  HD2 ARG A  80      20.675   2.529   2.068  1.00 98.02           H  
ATOM   1270  HD3 ARG A  80      22.210   2.312   1.204  1.00 98.02           H  
ATOM   1271  NE  ARG A  80      20.982   3.819   0.417  1.00 98.02           N  
ATOM   1272  HE  ARG A  80      20.890   3.768  -0.587  1.00 98.02           H  
ATOM   1273  NH1 ARG A  80      21.119   5.192   2.246  1.00 98.02           N  
ATOM   1274 HH11 ARG A  80      21.365   4.384   2.801  1.00 98.02           H  
ATOM   1275 HH12 ARG A  80      21.071   6.117   2.648  1.00 98.02           H  
ATOM   1276  NH2 ARG A  80      20.567   6.038   0.256  1.00 98.02           N  
ATOM   1277 HH21 ARG A  80      20.182   6.864   0.690  1.00 98.02           H  
ATOM   1278 HH22 ARG A  80      20.382   5.839  -0.717  1.00 98.02           H  
ATOM   1279  CZ  ARG A  80      20.893   5.006   0.974  1.00 98.02           C  
ATOM   1280  N   VAL A  81      16.465  -0.832   0.260  1.00 97.65           N  
ATOM   1281  H   VAL A  81      17.126  -1.568   0.463  1.00 97.65           H  
ATOM   1282  CA  VAL A  81      15.060  -1.031   0.617  1.00 97.65           C  
ATOM   1283  HA  VAL A  81      14.437  -0.679  -0.206  1.00 97.65           H  
ATOM   1284  C   VAL A  81      14.736  -0.196   1.856  1.00 97.65           C  
ATOM   1285  CB  VAL A  81      14.754  -2.521   0.812  1.00 97.65           C  
ATOM   1286  HB  VAL A  81      15.373  -2.915   1.618  1.00 97.65           H  
ATOM   1287  O   VAL A  81      15.440  -0.255   2.865  1.00 97.65           O  
ATOM   1288  CG1 VAL A  81      13.285  -2.730   1.163  1.00 97.65           C  
ATOM   1289 HG11 VAL A  81      12.640  -2.311   0.390  1.00 97.65           H  
ATOM   1290 HG12 VAL A  81      13.069  -3.793   1.268  1.00 97.65           H  
ATOM   1291 HG13 VAL A  81      13.081  -2.246   2.118  1.00 97.65           H  
ATOM   1292  CG2 VAL A  81      15.041  -3.320  -0.463  1.00 97.65           C  
ATOM   1293 HG21 VAL A  81      16.071  -3.185  -0.794  1.00 97.65           H  
ATOM   1294 HG22 VAL A  81      14.886  -4.379  -0.257  1.00 97.65           H  
ATOM   1295 HG23 VAL A  81      14.365  -3.002  -1.256  1.00 97.65           H  
ATOM   1296  N   GLY A  82      13.687   0.618   1.774  1.00 97.27           N  
ATOM   1297  H   GLY A  82      13.142   0.627   0.923  1.00 97.27           H  
ATOM   1298  CA  GLY A  82      13.321   1.552   2.831  1.00 97.27           C  
ATOM   1299  HA2 GLY A  82      14.184   2.181   3.052  1.00 97.27           H  
ATOM   1300  HA3 GLY A  82      13.062   0.999   3.735  1.00 97.27           H  
ATOM   1301  C   GLY A  82      12.152   2.445   2.442  1.00 97.27           C  
ATOM   1302  O   GLY A  82      11.399   2.147   1.516  1.00 97.27           O  
ATOM   1303  N   TYR A  83      12.001   3.554   3.162  1.00 97.53           N  
ATOM   1304  H   TYR A  83      12.687   3.762   3.873  1.00 97.53           H  
ATOM   1305  CA  TYR A  83      11.026   4.588   2.834  1.00 97.53           C  
ATOM   1306  HA  TYR A  83      10.266   4.182   2.167  1.00 97.53           H  
ATOM   1307  C   TYR A  83      11.706   5.755   2.122  1.00 97.53           C  
ATOM   1308  CB  TYR A  83      10.311   5.051   4.099  1.00 97.53           C  
ATOM   1309  HB2 TYR A  83       9.805   4.199   4.551  1.00 97.53           H  
ATOM   1310  HB3 TYR A  83      11.049   5.416   4.814  1.00 97.53           H  
ATOM   1311  O   TYR A  83      12.517   6.468   2.718  1.00 97.53           O  
ATOM   1312  CG  TYR A  83       9.297   6.146   3.836  1.00 97.53           C  
ATOM   1313  CD1 TYR A  83       9.681   7.502   3.919  1.00 97.53           C  
ATOM   1314  HD1 TYR A  83      10.715   7.760   4.094  1.00 97.53           H  
ATOM   1315  CD2 TYR A  83       7.953   5.809   3.587  1.00 97.53           C  
ATOM   1316  HD2 TYR A  83       7.661   4.771   3.526  1.00 97.53           H  
ATOM   1317  CE1 TYR A  83       8.721   8.519   3.760  1.00 97.53           C  
ATOM   1318  HE1 TYR A  83       9.019   9.555   3.814  1.00 97.53           H  
ATOM   1319  CE2 TYR A  83       6.989   6.825   3.438  1.00 97.53           C  
ATOM   1320  HE2 TYR A  83       5.955   6.580   3.246  1.00 97.53           H  
ATOM   1321  OH  TYR A  83       6.441   9.155   3.373  1.00 97.53           O  
ATOM   1322  HH  TYR A  83       6.841  10.010   3.200  1.00 97.53           H  
ATOM   1323  CZ  TYR A  83       7.374   8.179   3.513  1.00 97.53           C  
ATOM   1324  N   TYR A  84      11.320   5.968   0.872  1.00 98.32           N  
ATOM   1325  H   TYR A  84      10.657   5.322   0.468  1.00 98.32           H  
ATOM   1326  CA  TYR A  84      11.641   7.152   0.091  1.00 98.32           C  
ATOM   1327  HA  TYR A  84      12.558   7.606   0.466  1.00 98.32           H  
ATOM   1328  C   TYR A  84      10.503   8.160   0.227  1.00 98.32           C  
ATOM   1329  CB  TYR A  84      11.877   6.743  -1.361  1.00 98.32           C  
ATOM   1330  HB2 TYR A  84      11.002   6.217  -1.742  1.00 98.32           H  
ATOM   1331  HB3 TYR A  84      12.001   7.646  -1.958  1.00 98.32           H  
ATOM   1332  O   TYR A  84       9.336   7.811   0.043  1.00 98.32           O  
ATOM   1333  CG  TYR A  84      13.102   5.868  -1.530  1.00 98.32           C  
ATOM   1334  CD1 TYR A  84      14.337   6.470  -1.824  1.00 98.32           C  
ATOM   1335  HD1 TYR A  84      14.404   7.543  -1.929  1.00 98.32           H  
ATOM   1336  CD2 TYR A  84      13.018   4.467  -1.400  1.00 98.32           C  
ATOM   1337  HD2 TYR A  84      12.075   3.995  -1.169  1.00 98.32           H  
ATOM   1338  CE1 TYR A  84      15.482   5.687  -2.029  1.00 98.32           C  
ATOM   1339  HE1 TYR A  84      16.413   6.163  -2.301  1.00 98.32           H  
ATOM   1340  CE2 TYR A  84      14.169   3.677  -1.581  1.00 98.32           C  
ATOM   1341  HE2 TYR A  84      14.124   2.602  -1.495  1.00 98.32           H  
ATOM   1342  OH  TYR A  84      16.496   3.541  -2.163  1.00 98.32           O  
ATOM   1343  HH  TYR A  84      17.222   4.071  -2.503  1.00 98.32           H  
ATOM   1344  CZ  TYR A  84      15.396   4.287  -1.917  1.00 98.32           C  
ATOM   1345  N   ALA A  85      10.829   9.404   0.582  1.00 97.32           N  
ATOM   1346  H   ALA A  85      11.799   9.683   0.589  1.00 97.32           H  
ATOM   1347  CA  ALA A  85       9.822  10.427   0.849  1.00 97.32           C  
ATOM   1348  HA  ALA A  85       8.946   9.952   1.291  1.00 97.32           H  
ATOM   1349  C   ALA A  85       9.349  11.129  -0.428  1.00 97.32           C  
ATOM   1350  CB  ALA A  85      10.400  11.424   1.860  1.00 97.32           C  
ATOM   1351  HB1 ALA A  85       9.640  12.161   2.121  1.00 97.32           H  
ATOM   1352  HB2 ALA A  85      10.724  10.899   2.759  1.00 97.32           H  
ATOM   1353  HB3 ALA A  85      11.257  11.934   1.421  1.00 97.32           H  
ATOM   1354  O   ALA A  85       8.253  11.692  -0.434  1.00 97.32           O  
ATOM   1355  N   LYS A  86      10.177  11.136  -1.478  1.00 97.54           N  
ATOM   1356  H   LYS A  86      11.110  10.774  -1.338  1.00 97.54           H  
ATOM   1357  CA  LYS A  86       9.903  11.786  -2.762  1.00 97.54           C  
ATOM   1358  HA  LYS A  86       8.825  11.842  -2.909  1.00 97.54           H  
ATOM   1359  C   LYS A  86      10.504  10.989  -3.923  1.00 97.54           C  
ATOM   1360  CB  LYS A  86      10.488  13.208  -2.747  1.00 97.54           C  
ATOM   1361  HB2 LYS A  86      10.132  13.721  -3.641  1.00 97.54           H  
ATOM   1362  HB3 LYS A  86      11.575  13.138  -2.783  1.00 97.54           H  
ATOM   1363  O   LYS A  86      11.480  10.265  -3.744  1.00 97.54           O  
ATOM   1364  CG  LYS A  86      10.090  14.073  -1.543  1.00 97.54           C  
ATOM   1365  HG2 LYS A  86      10.436  13.613  -0.617  1.00 97.54           H  
ATOM   1366  HG3 LYS A  86       9.006  14.186  -1.515  1.00 97.54           H  
ATOM   1367  CD  LYS A  86      10.751  15.445  -1.664  1.00 97.54           C  
ATOM   1368  HD2 LYS A  86      11.832  15.309  -1.707  1.00 97.54           H  
ATOM   1369  HD3 LYS A  86      10.415  15.929  -2.581  1.00 97.54           H  
ATOM   1370  CE  LYS A  86      10.389  16.309  -0.456  1.00 97.54           C  
ATOM   1371  HE2 LYS A  86      10.679  15.772   0.447  1.00 97.54           H  
ATOM   1372  HE3 LYS A  86       9.309  16.453  -0.443  1.00 97.54           H  
ATOM   1373  NZ  LYS A  86      11.092  17.612  -0.530  1.00 97.54           N  
ATOM   1374  HZ1 LYS A  86      10.872  18.197   0.264  1.00 97.54           H  
ATOM   1375  HZ2 LYS A  86      12.090  17.458  -0.559  1.00 97.54           H  
ATOM   1376  HZ3 LYS A  86      10.835  18.098  -1.377  1.00 97.54           H  
ATOM   1377  N   ILE A  87       9.973  11.194  -5.132  1.00 98.27           N  
ATOM   1378  H   ILE A  87       9.160  11.788  -5.207  1.00 98.27           H  
ATOM   1379  CA  ILE A  87      10.519  10.610  -6.372  1.00 98.27           C  
ATOM   1380  HA  ILE A  87      10.472   9.525  -6.278  1.00 98.27           H  
ATOM   1381  C   ILE A  87      12.016  10.932  -6.568  1.00 98.27           C  
ATOM   1382  CB  ILE A  87       9.656  11.016  -7.596  1.00 98.27           C  
ATOM   1383  HB  ILE A  87       9.518  12.097  -7.590  1.00 98.27           H  
ATOM   1384  O   ILE A  87      12.773   9.997  -6.836  1.00 98.27           O  
ATOM   1385  CG1 ILE A  87       8.235  10.415  -7.540  1.00 98.27           C  
ATOM   1386 HG12 ILE A  87       7.735  10.746  -6.630  1.00 98.27           H  
ATOM   1387 HG13 ILE A  87       7.663  10.812  -8.378  1.00 98.27           H  
ATOM   1388  CG2 ILE A  87      10.339  10.667  -8.931  1.00 98.27           C  
ATOM   1389 HG21 ILE A  87       9.647  10.839  -9.756  1.00 98.27           H  
ATOM   1390 HG22 ILE A  87      10.654   9.624  -8.943  1.00 98.27           H  
ATOM   1391 HG23 ILE A  87      11.209  11.304  -9.094  1.00 98.27           H  
ATOM   1392  CD1 ILE A  87       8.167   8.884  -7.603  1.00 98.27           C  
ATOM   1393 HD11 ILE A  87       8.575   8.442  -6.693  1.00 98.27           H  
ATOM   1394 HD12 ILE A  87       8.707   8.503  -8.470  1.00 98.27           H  
ATOM   1395 HD13 ILE A  87       7.125   8.582  -7.706  1.00 98.27           H  
ATOM   1396  N   PRO A  88      12.496  12.182  -6.372  1.00 98.34           N  
ATOM   1397  CA  PRO A  88      13.924  12.487  -6.478  1.00 98.34           C  
ATOM   1398  HA  PRO A  88      14.231  12.326  -7.511  1.00 98.34           H  
ATOM   1399  C   PRO A  88      14.829  11.639  -5.575  1.00 98.34           C  
ATOM   1400  CB  PRO A  88      14.055  13.977  -6.156  1.00 98.34           C  
ATOM   1401  HB2 PRO A  88      14.150  14.125  -5.081  1.00 98.34           H  
ATOM   1402  HB3 PRO A  88      14.898  14.428  -6.680  1.00 98.34           H  
ATOM   1403  O   PRO A  88      15.914  11.273  -6.011  1.00 98.34           O  
ATOM   1404  CG  PRO A  88      12.720  14.539  -6.635  1.00 98.34           C  
ATOM   1405  HG2 PRO A  88      12.476  15.483  -6.147  1.00 98.34           H  
ATOM   1406  HG3 PRO A  88      12.733  14.655  -7.719  1.00 98.34           H  
ATOM   1407  CD  PRO A  88      11.752  13.430  -6.245  1.00 98.34           C  
ATOM   1408  HD2 PRO A  88      10.879  13.473  -6.896  1.00 98.34           H  
ATOM   1409  HD3 PRO A  88      11.467  13.569  -5.202  1.00 98.34           H  
ATOM   1410  N   ASP A  89      14.378  11.239  -4.380  1.00 98.34           N  
ATOM   1411  H   ASP A  89      13.460  11.526  -4.071  1.00 98.34           H  
ATOM   1412  CA  ASP A  89      15.181  10.407  -3.472  1.00 98.34           C  
ATOM   1413  HA  ASP A  89      16.132  10.907  -3.288  1.00 98.34           H  
ATOM   1414  C   ASP A  89      15.472   9.019  -4.084  1.00 98.34           C  
ATOM   1415  CB  ASP A  89      14.458  10.205  -2.124  1.00 98.34           C  
ATOM   1416  HB2 ASP A  89      13.579   9.586  -2.298  1.00 98.34           H  
ATOM   1417  HB3 ASP A  89      15.126   9.652  -1.464  1.00 98.34           H  
ATOM   1418  O   ASP A  89      16.548   8.450  -3.886  1.00 98.34           O  
ATOM   1419  CG  ASP A  89      14.005  11.459  -1.368  1.00 98.34           C  
ATOM   1420  OD1 ASP A  89      14.644  12.524  -1.493  1.00 98.34           O  
ATOM   1421  OD2 ASP A  89      12.991  11.332  -0.634  1.00 98.34           O  
ATOM   1422  N   ILE A  90      14.511   8.472  -4.841  1.00 98.38           N  
ATOM   1423  H   ILE A  90      13.674   9.016  -4.997  1.00 98.38           H  
ATOM   1424  CA  ILE A  90      14.659   7.201  -5.568  1.00 98.38           C  
ATOM   1425  HA  ILE A  90      15.102   6.462  -4.900  1.00 98.38           H  
ATOM   1426  C   ILE A  90      15.615   7.394  -6.744  1.00 98.38           C  
ATOM   1427  CB  ILE A  90      13.291   6.662  -6.057  1.00 98.38           C  
ATOM   1428  HB  ILE A  90      12.850   7.390  -6.739  1.00 98.38           H  
ATOM   1429  O   ILE A  90      16.516   6.582  -6.951  1.00 98.38           O  
ATOM   1430  CG1 ILE A  90      12.326   6.462  -4.870  1.00 98.38           C  
ATOM   1431 HG12 ILE A  90      12.730   5.695  -4.210  1.00 98.38           H  
ATOM   1432 HG13 ILE A  90      12.243   7.395  -4.313  1.00 98.38           H  
ATOM   1433  CG2 ILE A  90      13.471   5.338  -6.828  1.00 98.38           C  
ATOM   1434 HG21 ILE A  90      13.909   4.580  -6.179  1.00 98.38           H  
ATOM   1435 HG22 ILE A  90      14.118   5.482  -7.693  1.00 98.38           H  
ATOM   1436 HG23 ILE A  90      12.514   4.977  -7.205  1.00 98.38           H  
ATOM   1437  CD1 ILE A  90      10.904   6.061  -5.272  1.00 98.38           C  
ATOM   1438 HD11 ILE A  90      10.267   6.096  -4.388  1.00 98.38           H  
ATOM   1439 HD12 ILE A  90      10.889   5.045  -5.668  1.00 98.38           H  
ATOM   1440 HD13 ILE A  90      10.517   6.756  -6.017  1.00 98.38           H  
ATOM   1441  N   LEU A  91      15.450   8.483  -7.500  1.00 98.64           N  
ATOM   1442  H   LEU A  91      14.719   9.132  -7.248  1.00 98.64           H  
ATOM   1443  CA  LEU A  91      16.310   8.786  -8.643  1.00 98.64           C  
ATOM   1444  HA  LEU A  91      16.310   7.929  -9.317  1.00 98.64           H  
ATOM   1445  C   LEU A  91      17.765   9.004  -8.230  1.00 98.64           C  
ATOM   1446  CB  LEU A  91      15.791  10.023  -9.385  1.00 98.64           C  
ATOM   1447  HB2 LEU A  91      16.505  10.258 -10.174  1.00 98.64           H  
ATOM   1448  HB3 LEU A  91      15.767  10.869  -8.699  1.00 98.64           H  
ATOM   1449  O   LEU A  91      18.664   8.506  -8.903  1.00 98.64           O  
ATOM   1450  CG  LEU A  91      14.404   9.854 -10.021  1.00 98.64           C  
ATOM   1451  HG  LEU A  91      13.636   9.792  -9.249  1.00 98.64           H  
ATOM   1452  CD1 LEU A  91      14.131  11.079 -10.883  1.00 98.64           C  
ATOM   1453 HD11 LEU A  91      13.135  10.992 -11.317  1.00 98.64           H  
ATOM   1454 HD12 LEU A  91      14.867  11.142 -11.684  1.00 98.64           H  
ATOM   1455 HD13 LEU A  91      14.180  11.976 -10.265  1.00 98.64           H  
ATOM   1456  CD2 LEU A  91      14.327   8.606 -10.899  1.00 98.64           C  
ATOM   1457 HD21 LEU A  91      14.184   7.727 -10.271  1.00 98.64           H  
ATOM   1458 HD22 LEU A  91      15.248   8.495 -11.471  1.00 98.64           H  
ATOM   1459 HD23 LEU A  91      13.490   8.679 -11.594  1.00 98.64           H  
ATOM   1460  N   ASP A  92      18.004   9.696  -7.119  1.00 98.53           N  
ATOM   1461  H   ASP A  92      17.230  10.150  -6.654  1.00 98.53           H  
ATOM   1462  CA  ASP A  92      19.339   9.887  -6.559  1.00 98.53           C  
ATOM   1463  HA  ASP A  92      19.983  10.345  -7.310  1.00 98.53           H  
ATOM   1464  C   ASP A  92      19.978   8.554  -6.169  1.00 98.53           C  
ATOM   1465  CB  ASP A  92      19.268  10.817  -5.338  1.00 98.53           C  
ATOM   1466  HB2 ASP A  92      20.198  10.720  -4.778  1.00 98.53           H  
ATOM   1467  HB3 ASP A  92      18.454  10.501  -4.686  1.00 98.53           H  
ATOM   1468  O   ASP A  92      21.173   8.359  -6.390  1.00 98.53           O  
ATOM   1469  CG  ASP A  92      19.102  12.297  -5.698  1.00 98.53           C  
ATOM   1470  OD1 ASP A  92      19.308  12.652  -6.885  1.00 98.53           O  
ATOM   1471  OD2 ASP A  92      18.871  13.078  -4.750  1.00 98.53           O  
ATOM   1472  N   GLU A  93      19.199   7.608  -5.636  1.00 98.42           N  
ATOM   1473  H   GLU A  93      18.223   7.815  -5.478  1.00 98.42           H  
ATOM   1474  CA  GLU A  93      19.700   6.264  -5.357  1.00 98.42           C  
ATOM   1475  HA  GLU A  93      20.622   6.368  -4.786  1.00 98.42           H  
ATOM   1476  C   GLU A  93      20.065   5.511  -6.639  1.00 98.42           C  
ATOM   1477  CB  GLU A  93      18.693   5.467  -4.518  1.00 98.42           C  
ATOM   1478  HB2 GLU A  93      17.829   5.209  -5.129  1.00 98.42           H  
ATOM   1479  HB3 GLU A  93      18.349   6.069  -3.677  1.00 98.42           H  
ATOM   1480  O   GLU A  93      21.170   4.980  -6.731  1.00 98.42           O  
ATOM   1481  CG  GLU A  93      19.327   4.171  -3.990  1.00 98.42           C  
ATOM   1482  HG2 GLU A  93      19.798   3.621  -4.805  1.00 98.42           H  
ATOM   1483  HG3 GLU A  93      18.534   3.534  -3.598  1.00 98.42           H  
ATOM   1484  CD  GLU A  93      20.362   4.392  -2.881  1.00 98.42           C  
ATOM   1485  OE1 GLU A  93      20.849   3.393  -2.325  1.00 98.42           O  
ATOM   1486  OE2 GLU A  93      20.615   5.544  -2.430  1.00 98.42           O  
ATOM   1487  N   ILE A  94      19.193   5.506  -7.651  1.00 98.29           N  
ATOM   1488  H   ILE A  94      18.306   5.970  -7.518  1.00 98.29           H  
ATOM   1489  CA  ILE A  94      19.473   4.847  -8.936  1.00 98.29           C  
ATOM   1490  HA  ILE A  94      19.693   3.797  -8.747  1.00 98.29           H  
ATOM   1491  C   ILE A  94      20.722   5.462  -9.583  1.00 98.29           C  
ATOM   1492  CB  ILE A  94      18.244   4.928  -9.873  1.00 98.29           C  
ATOM   1493  HB  ILE A  94      17.978   5.975 -10.018  1.00 98.29           H  
ATOM   1494  O   ILE A  94      21.629   4.742 -10.005  1.00 98.29           O  
ATOM   1495  CG1 ILE A  94      17.036   4.180  -9.267  1.00 98.29           C  
ATOM   1496 HG12 ILE A  94      17.251   3.111  -9.277  1.00 98.29           H  
ATOM   1497 HG13 ILE A  94      16.894   4.469  -8.226  1.00 98.29           H  
ATOM   1498  CG2 ILE A  94      18.583   4.304 -11.241  1.00 98.29           C  
ATOM   1499 HG21 ILE A  94      18.868   3.260 -11.117  1.00 98.29           H  
ATOM   1500 HG22 ILE A  94      19.408   4.838 -11.713  1.00 98.29           H  
ATOM   1501 HG23 ILE A  94      17.727   4.362 -11.914  1.00 98.29           H  
ATOM   1502  CD1 ILE A  94      15.706   4.420  -9.993  1.00 98.29           C  
ATOM   1503 HD11 ILE A  94      15.732   4.006 -11.001  1.00 98.29           H  
ATOM   1504 HD12 ILE A  94      15.495   5.488 -10.038  1.00 98.29           H  
ATOM   1505 HD13 ILE A  94      14.907   3.924  -9.442  1.00 98.29           H  
ATOM   1506  N   ASN A  95      20.817   6.793  -9.592  1.00 98.50           N  
ATOM   1507  H   ASN A  95      20.044   7.319  -9.210  1.00 98.50           H  
ATOM   1508  CA  ASN A  95      21.917   7.532 -10.205  1.00 98.50           C  
ATOM   1509  HA  ASN A  95      22.010   7.212 -11.242  1.00 98.50           H  
ATOM   1510  C   ASN A  95      23.280   7.243  -9.551  1.00 98.50           C  
ATOM   1511  CB  ASN A  95      21.572   9.031 -10.194  1.00 98.50           C  
ATOM   1512  HB2 ASN A  95      21.204   9.314  -9.208  1.00 98.50           H  
ATOM   1513  HB3 ASN A  95      22.477   9.605 -10.393  1.00 98.50           H  
ATOM   1514  O   ASN A  95      24.298   7.312 -10.244  1.00 98.50           O  
ATOM   1515  CG  ASN A  95      20.559   9.430 -11.259  1.00 98.50           C  
ATOM   1516  ND2 ASN A  95      19.808  10.480 -11.025  1.00 98.50           N  
ATOM   1517 HD21 ASN A  95      19.120  10.714 -11.727  1.00 98.50           H  
ATOM   1518 HD22 ASN A  95      19.724  10.827 -10.080  1.00 98.50           H  
ATOM   1519  OD1 ASN A  95      20.488   8.870 -12.341  1.00 98.50           O  
ATOM   1520  N   LYS A  96      23.342   6.854  -8.266  1.00 98.24           N  
ATOM   1521  H   LYS A  96      22.483   6.811  -7.737  1.00 98.24           H  
ATOM   1522  CA  LYS A  96      24.598   6.382  -7.640  1.00 98.24           C  
ATOM   1523  HA  LYS A  96      25.361   7.156  -7.724  1.00 98.24           H  
ATOM   1524  C   LYS A  96      25.165   5.144  -8.331  1.00 98.24           C  
ATOM   1525  CB  LYS A  96      24.386   6.042  -6.160  1.00 98.24           C  
ATOM   1526  HB2 LYS A  96      25.262   5.515  -5.783  1.00 98.24           H  
ATOM   1527  HB3 LYS A  96      23.536   5.366  -6.072  1.00 98.24           H  
ATOM   1528  O   LYS A  96      26.382   4.990  -8.379  1.00 98.24           O  
ATOM   1529  CG  LYS A  96      24.178   7.286  -5.293  1.00 98.24           C  
ATOM   1530  HG2 LYS A  96      25.124   7.814  -5.173  1.00 98.24           H  
ATOM   1531  HG3 LYS A  96      23.471   7.960  -5.777  1.00 98.24           H  
ATOM   1532  CD  LYS A  96      23.642   6.865  -3.925  1.00 98.24           C  
ATOM   1533  HD2 LYS A  96      24.431   6.385  -3.346  1.00 98.24           H  
ATOM   1534  HD3 LYS A  96      22.828   6.154  -4.068  1.00 98.24           H  
ATOM   1535  CE  LYS A  96      23.100   8.087  -3.189  1.00 98.24           C  
ATOM   1536  HE2 LYS A  96      23.922   8.747  -2.912  1.00 98.24           H  
ATOM   1537  HE3 LYS A  96      22.443   8.622  -3.874  1.00 98.24           H  
ATOM   1538  NZ  LYS A  96      22.330   7.652  -2.007  1.00 98.24           N  
ATOM   1539  HZ1 LYS A  96      21.653   6.963  -2.304  1.00 98.24           H  
ATOM   1540  HZ2 LYS A  96      21.822   8.427  -1.607  1.00 98.24           H  
ATOM   1541  HZ3 LYS A  96      22.924   7.195  -1.330  1.00 98.24           H  
ATOM   1542  N   HIS A  97      24.302   4.288  -8.876  1.00 96.95           N  
ATOM   1543  H   HIS A  97      23.316   4.490  -8.796  1.00 96.95           H  
ATOM   1544  CA  HIS A  97      24.698   3.070  -9.577  1.00 96.95           C  
ATOM   1545  HA  HIS A  97      25.664   2.736  -9.199  1.00 96.95           H  
ATOM   1546  C   HIS A  97      24.861   3.295 -11.084  1.00 96.95           C  
ATOM   1547  CB  HIS A  97      23.673   1.967  -9.284  1.00 96.95           C  
ATOM   1548  HB2 HIS A  97      22.694   2.272  -9.653  1.00 96.95           H  
ATOM   1549  HB3 HIS A  97      23.964   1.064  -9.821  1.00 96.95           H  
ATOM   1550  O   HIS A  97      25.786   2.755 -11.685  1.00 96.95           O  
ATOM   1551  CG  HIS A  97      23.567   1.640  -7.817  1.00 96.95           C  
ATOM   1552  CD2 HIS A  97      22.578   2.036  -6.958  1.00 96.95           C  
ATOM   1553  HD2 HIS A  97      21.712   2.628  -7.215  1.00 96.95           H  
ATOM   1554  ND1 HIS A  97      24.470   0.903  -7.084  1.00 96.95           N  
ATOM   1555  HD1 HIS A  97      25.309   0.466  -7.438  1.00 96.95           H  
ATOM   1556  CE1 HIS A  97      24.032   0.853  -5.815  1.00 96.95           C  
ATOM   1557  HE1 HIS A  97      24.523   0.337  -5.004  1.00 96.95           H  
ATOM   1558  NE2 HIS A  97      22.887   1.535  -5.690  1.00 96.95           N  
ATOM   1559  N   THR A  98      23.998   4.103 -11.708  1.00 96.55           N  
ATOM   1560  H   THR A  98      23.229   4.488 -11.177  1.00 96.55           H  
ATOM   1561  CA  THR A  98      23.936   4.215 -13.175  1.00 96.55           C  
ATOM   1562  HA  THR A  98      24.231   3.258 -13.604  1.00 96.55           H  
ATOM   1563  C   THR A  98      24.873   5.262 -13.775  1.00 96.55           C  
ATOM   1564  CB  THR A  98      22.503   4.476 -13.649  1.00 96.55           C  
ATOM   1565  HB  THR A  98      22.498   4.519 -14.738  1.00 96.55           H  
ATOM   1566  O   THR A  98      25.283   5.111 -14.928  1.00 96.55           O  
ATOM   1567  CG2 THR A  98      21.546   3.359 -13.248  1.00 96.55           C  
ATOM   1568 HG21 THR A  98      21.917   2.410 -13.636  1.00 96.55           H  
ATOM   1569 HG22 THR A  98      21.456   3.298 -12.164  1.00 96.55           H  
ATOM   1570 HG23 THR A  98      20.564   3.557 -13.677  1.00 96.55           H  
ATOM   1571  OG1 THR A  98      22.024   5.702 -13.160  1.00 96.55           O  
ATOM   1572  HG1 THR A  98      22.322   6.394 -13.755  1.00 96.55           H  
ATOM   1573  N   ASN A  99      25.269   6.298 -13.022  1.00 96.83           N  
ATOM   1574  H   ASN A  99      24.875   6.396 -12.097  1.00 96.83           H  
ATOM   1575  CA  ASN A  99      26.090   7.394 -13.557  1.00 96.83           C  
ATOM   1576  HA  ASN A  99      25.556   7.857 -14.386  1.00 96.83           H  
ATOM   1577  C   ASN A  99      27.439   6.910 -14.118  1.00 96.83           C  
ATOM   1578  CB  ASN A  99      26.326   8.448 -12.459  1.00 96.83           C  
ATOM   1579  HB2 ASN A  99      26.549   7.948 -11.516  1.00 96.83           H  
ATOM   1580  HB3 ASN A  99      27.195   9.048 -12.727  1.00 96.83           H  
ATOM   1581  O   ASN A  99      27.897   7.426 -15.140  1.00 96.83           O  
ATOM   1582  CG  ASN A  99      25.178   9.424 -12.262  1.00 96.83           C  
ATOM   1583  ND2 ASN A  99      25.126  10.067 -11.120  1.00 96.83           N  
ATOM   1584 HD21 ASN A  99      25.695   9.733 -10.354  1.00 96.83           H  
ATOM   1585 HD22 ASN A  99      24.313  10.648 -10.974  1.00 96.83           H  
ATOM   1586  OD1 ASN A  99      24.369   9.697 -13.132  1.00 96.83           O  
ATOM   1587  N   ALA A 100      28.053   5.898 -13.492  1.00 95.06           N  
ATOM   1588  H   ALA A 100      27.610   5.500 -12.676  1.00 95.06           H  
ATOM   1589  CA  ALA A 100      29.310   5.299 -13.950  1.00 95.06           C  
ATOM   1590  HA  ALA A 100      30.066   6.081 -14.028  1.00 95.06           H  
ATOM   1591  C   ALA A 100      29.192   4.640 -15.339  1.00 95.06           C  
ATOM   1592  CB  ALA A 100      29.769   4.286 -12.894  1.00 95.06           C  
ATOM   1593  HB1 ALA A 100      29.034   3.487 -12.796  1.00 95.06           H  
ATOM   1594  HB2 ALA A 100      29.897   4.780 -11.931  1.00 95.06           H  
ATOM   1595  HB3 ALA A 100      30.721   3.851 -13.197  1.00 95.06           H  
ATOM   1596  O   ALA A 100      30.173   4.566 -16.071  1.00 95.06           O  
ATOM   1597  N   PHE A 101      27.980   4.236 -15.729  1.00 94.19           N  
ATOM   1598  H   PHE A 101      27.209   4.357 -15.089  1.00 94.19           H  
ATOM   1599  CA  PHE A 101      27.661   3.658 -17.037  1.00 94.19           C  
ATOM   1600  HA  PHE A 101      28.565   3.216 -17.457  1.00 94.19           H  
ATOM   1601  C   PHE A 101      27.179   4.712 -18.047  1.00 94.19           C  
ATOM   1602  CB  PHE A 101      26.638   2.530 -16.846  1.00 94.19           C  
ATOM   1603  HB2 PHE A 101      25.709   2.951 -16.461  1.00 94.19           H  
ATOM   1604  HB3 PHE A 101      26.415   2.086 -17.816  1.00 94.19           H  
ATOM   1605  O   PHE A 101      26.673   4.375 -19.113  1.00 94.19           O  
ATOM   1606  CG  PHE A 101      27.114   1.431 -15.917  1.00 94.19           C  
ATOM   1607  CD1 PHE A 101      27.893   0.372 -16.419  1.00 94.19           C  
ATOM   1608  HD1 PHE A 101      28.137   0.332 -17.471  1.00 94.19           H  
ATOM   1609  CD2 PHE A 101      26.812   1.482 -14.544  1.00 94.19           C  
ATOM   1610  HD2 PHE A 101      26.223   2.297 -14.150  1.00 94.19           H  
ATOM   1611  CE1 PHE A 101      28.370  -0.626 -15.552  1.00 94.19           C  
ATOM   1612  HE1 PHE A 101      28.983  -1.426 -15.940  1.00 94.19           H  
ATOM   1613  CE2 PHE A 101      27.289   0.485 -13.676  1.00 94.19           C  
ATOM   1614  HE2 PHE A 101      27.063   0.540 -12.621  1.00 94.19           H  
ATOM   1615  CZ  PHE A 101      28.072  -0.568 -14.179  1.00 94.19           C  
ATOM   1616  HZ  PHE A 101      28.456  -1.323 -13.510  1.00 94.19           H  
ATOM   1617  N   GLY A 102      27.287   6.005 -17.718  1.00 93.59           N  
ATOM   1618  H   GLY A 102      27.688   6.241 -16.822  1.00 93.59           H  
ATOM   1619  CA  GLY A 102      26.823   7.083 -18.590  1.00 93.59           C  
ATOM   1620  HA2 GLY A 102      27.184   8.031 -18.191  1.00 93.59           H  
ATOM   1621  HA3 GLY A 102      27.233   6.932 -19.588  1.00 93.59           H  
ATOM   1622  C   GLY A 102      25.301   7.172 -18.711  1.00 93.59           C  
ATOM   1623  O   GLY A 102      24.820   7.727 -19.697  1.00 93.59           O  
ATOM   1624  N   ILE A 103      24.560   6.642 -17.732  1.00 95.06           N  
ATOM   1625  H   ILE A 103      25.035   6.191 -16.963  1.00 95.06           H  
ATOM   1626  CA  ILE A 103      23.099   6.720 -17.651  1.00 95.06           C  
ATOM   1627  HA  ILE A 103      22.710   7.163 -18.567  1.00 95.06           H  
ATOM   1628  C   ILE A 103      22.701   7.608 -16.473  1.00 95.06           C  
ATOM   1629  CB  ILE A 103      22.476   5.319 -17.511  1.00 95.06           C  
ATOM   1630  HB  ILE A 103      22.935   4.846 -16.643  1.00 95.06           H  
ATOM   1631  O   ILE A 103      23.126   7.379 -15.339  1.00 95.06           O  
ATOM   1632  CG1 ILE A 103      22.808   4.416 -18.714  1.00 95.06           C  
ATOM   1633 HG12 ILE A 103      23.885   4.254 -18.749  1.00 95.06           H  
ATOM   1634 HG13 ILE A 103      22.503   4.899 -19.642  1.00 95.06           H  
ATOM   1635  CG2 ILE A 103      20.953   5.411 -17.280  1.00 95.06           C  
ATOM   1636 HG21 ILE A 103      20.463   5.799 -18.174  1.00 95.06           H  
ATOM   1637 HG22 ILE A 103      20.711   6.044 -16.426  1.00 95.06           H  
ATOM   1638 HG23 ILE A 103      20.553   4.427 -17.036  1.00 95.06           H  
ATOM   1639  CD1 ILE A 103      22.129   3.045 -18.613  1.00 95.06           C  
ATOM   1640 HD11 ILE A 103      22.689   2.302 -19.180  1.00 95.06           H  
ATOM   1641 HD12 ILE A 103      22.080   2.729 -17.571  1.00 95.06           H  
ATOM   1642 HD13 ILE A 103      21.116   3.104 -19.011  1.00 95.06           H  
ATOM   1643  N   LYS A 104      21.818   8.572 -16.735  1.00 96.30           N  
ATOM   1644  H   LYS A 104      21.497   8.665 -17.688  1.00 96.30           H  
ATOM   1645  CA  LYS A 104      21.233   9.447 -15.721  1.00 96.30           C  
ATOM   1646  HA  LYS A 104      21.472   9.057 -14.732  1.00 96.30           H  
ATOM   1647  C   LYS A 104      19.718   9.480 -15.851  1.00 96.30           C  
ATOM   1648  CB  LYS A 104      21.861  10.840 -15.844  1.00 96.30           C  
ATOM   1649  HB2 LYS A 104      22.942  10.739 -15.754  1.00 96.30           H  
ATOM   1650  HB3 LYS A 104      21.626  11.262 -16.822  1.00 96.30           H  
ATOM   1651  O   LYS A 104      19.193   9.750 -16.932  1.00 96.30           O  
ATOM   1652  CG  LYS A 104      21.354  11.777 -14.742  1.00 96.30           C  
ATOM   1653  HG2 LYS A 104      21.517  11.307 -13.772  1.00 96.30           H  
ATOM   1654  HG3 LYS A 104      20.288  11.957 -14.875  1.00 96.30           H  
ATOM   1655  CD  LYS A 104      22.092  13.117 -14.780  1.00 96.30           C  
ATOM   1656  HD2 LYS A 104      23.159  12.938 -14.646  1.00 96.30           H  
ATOM   1657  HD3 LYS A 104      21.917  13.602 -15.740  1.00 96.30           H  
ATOM   1658  CE  LYS A 104      21.560  13.988 -13.639  1.00 96.30           C  
ATOM   1659  HE2 LYS A 104      20.494  14.155 -13.795  1.00 96.30           H  
ATOM   1660  HE3 LYS A 104      21.663  13.430 -12.708  1.00 96.30           H  
ATOM   1661  NZ  LYS A 104      22.285  15.279 -13.542  1.00 96.30           N  
ATOM   1662  HZ1 LYS A 104      23.265  15.111 -13.369  1.00 96.30           H  
ATOM   1663  HZ2 LYS A 104      22.179  15.814 -14.392  1.00 96.30           H  
ATOM   1664  HZ3 LYS A 104      21.917  15.815 -12.769  1.00 96.30           H  
ATOM   1665  N   LEU A 105      19.033   9.272 -14.736  1.00 97.42           N  
ATOM   1666  H   LEU A 105      19.546   9.051 -13.894  1.00 97.42           H  
ATOM   1667  CA  LEU A 105      17.603   9.497 -14.609  1.00 97.42           C  
ATOM   1668  HA  LEU A 105      17.149   9.455 -15.600  1.00 97.42           H  
ATOM   1669  C   LEU A 105      17.354  10.894 -14.038  1.00 97.42           C  
ATOM   1670  CB  LEU A 105      16.934   8.410 -13.756  1.00 97.42           C  
ATOM   1671  HB2 LEU A 105      15.889   8.704 -13.657  1.00 97.42           H  
ATOM   1672  HB3 LEU A 105      17.374   8.399 -12.759  1.00 97.42           H  
ATOM   1673  O   LEU A 105      18.093  11.373 -13.172  1.00 97.42           O  
ATOM   1674  CG  LEU A 105      16.964   6.993 -14.359  1.00 97.42           C  
ATOM   1675  HG  LEU A 105      16.755   7.049 -15.427  1.00 97.42           H  
ATOM   1676  CD1 LEU A 105      18.308   6.287 -14.166  1.00 97.42           C  
ATOM   1677 HD11 LEU A 105      18.210   5.221 -14.372  1.00 97.42           H  
ATOM   1678 HD12 LEU A 105      19.050   6.692 -14.854  1.00 97.42           H  
ATOM   1679 HD13 LEU A 105      18.660   6.432 -13.144  1.00 97.42           H  
ATOM   1680  CD2 LEU A 105      15.872   6.148 -13.704  1.00 97.42           C  
ATOM   1681 HD21 LEU A 105      14.895   6.591 -13.895  1.00 97.42           H  
ATOM   1682 HD22 LEU A 105      15.875   5.142 -14.124  1.00 97.42           H  
ATOM   1683 HD23 LEU A 105      16.035   6.091 -12.628  1.00 97.42           H  
ATOM   1684  N   GLY A 106      16.310  11.550 -14.523  1.00 97.29           N  
ATOM   1685  H   GLY A 106      15.743  11.096 -15.225  1.00 97.29           H  
ATOM   1686  CA  GLY A 106      15.850  12.838 -14.025  1.00 97.29           C  
ATOM   1687  HA2 GLY A 106      16.244  13.015 -13.024  1.00 97.29           H  
ATOM   1688  HA3 GLY A 106      16.199  13.634 -14.682  1.00 97.29           H  
ATOM   1689  C   GLY A 106      14.333  12.890 -13.949  1.00 97.29           C  
ATOM   1690  O   GLY A 106      13.642  12.046 -14.513  1.00 97.29           O  
ATOM   1691  N   TYR A 107      13.828  13.885 -13.234  1.00 98.00           N  
ATOM   1692  H   TYR A 107      14.446  14.570 -12.824  1.00 98.00           H  
ATOM   1693  CA  TYR A 107      12.403  14.125 -13.067  1.00 98.00           C  
ATOM   1694  HA  TYR A 107      11.829  13.358 -13.587  1.00 98.00           H  
ATOM   1695  C   TYR A 107      12.041  15.475 -13.678  1.00 98.00           C  
ATOM   1696  CB  TYR A 107      12.066  14.046 -11.579  1.00 98.00           C  
ATOM   1697  HB2 TYR A 107      12.357  13.067 -11.198  1.00 98.00           H  
ATOM   1698  HB3 TYR A 107      12.646  14.798 -11.045  1.00 98.00           H  
ATOM   1699  O   TYR A 107      12.787  16.445 -13.534  1.00 98.00           O  
ATOM   1700  CG  TYR A 107      10.604  14.218 -11.261  1.00 98.00           C  
ATOM   1701  CD1 TYR A 107      10.208  15.269 -10.415  1.00 98.00           C  
ATOM   1702  HD1 TYR A 107      10.923  15.980 -10.029  1.00 98.00           H  
ATOM   1703  CD2 TYR A 107       9.648  13.325 -11.788  1.00 98.00           C  
ATOM   1704  HD2 TYR A 107       9.950  12.518 -12.440  1.00 98.00           H  
ATOM   1705  CE1 TYR A 107       8.857  15.413 -10.079  1.00 98.00           C  
ATOM   1706  HE1 TYR A 107       8.541  16.200  -9.410  1.00 98.00           H  
ATOM   1707  CE2 TYR A 107       8.287  13.498 -11.478  1.00 98.00           C  
ATOM   1708  HE2 TYR A 107       7.525  12.850 -11.886  1.00 98.00           H  
ATOM   1709  OH  TYR A 107       6.609  14.744 -10.294  1.00 98.00           O  
ATOM   1710  HH  TYR A 107       6.470  15.562  -9.812  1.00 98.00           H  
ATOM   1711  CZ  TYR A 107       7.900  14.548 -10.621  1.00 98.00           C  
ATOM   1712  N   ASP A 108      10.933  15.510 -14.407  1.00 96.44           N  
ATOM   1713  H   ASP A 108      10.385  14.667 -14.501  1.00 96.44           H  
ATOM   1714  CA  ASP A 108      10.350  16.721 -14.965  1.00 96.44           C  
ATOM   1715  HA  ASP A 108      11.040  17.559 -14.862  1.00 96.44           H  
ATOM   1716  C   ASP A 108       9.077  17.044 -14.181  1.00 96.44           C  
ATOM   1717  CB  ASP A 108      10.101  16.486 -16.459  1.00 96.44           C  
ATOM   1718  HB2 ASP A 108       9.314  15.743 -16.590  1.00 96.44           H  
ATOM   1719  HB3 ASP A 108      11.014  16.079 -16.893  1.00 96.44           H  
ATOM   1720  O   ASP A 108       8.045  16.401 -14.380  1.00 96.44           O  
ATOM   1721  CG  ASP A 108       9.735  17.758 -17.221  1.00 96.44           C  
ATOM   1722  OD1 ASP A 108       8.975  18.592 -16.674  1.00 96.44           O  
ATOM   1723  OD2 ASP A 108      10.248  17.869 -18.364  1.00 96.44           O  
ATOM   1724  N   ASP A 109       9.164  18.015 -13.267  1.00 95.74           N  
ATOM   1725  H   ASP A 109      10.066  18.427 -13.077  1.00 95.74           H  
ATOM   1726  CA  ASP A 109       8.058  18.401 -12.382  1.00 95.74           C  
ATOM   1727  HA  ASP A 109       7.741  17.534 -11.802  1.00 95.74           H  
ATOM   1728  C   ASP A 109       6.833  18.928 -13.144  1.00 95.74           C  
ATOM   1729  CB  ASP A 109       8.534  19.496 -11.414  1.00 95.74           C  
ATOM   1730  HB2 ASP A 109       8.912  20.341 -11.989  1.00 95.74           H  
ATOM   1731  HB3 ASP A 109       7.678  19.850 -10.838  1.00 95.74           H  
ATOM   1732  O   ASP A 109       5.711  18.811 -12.657  1.00 95.74           O  
ATOM   1733  CG  ASP A 109       9.606  19.023 -10.432  1.00 95.74           C  
ATOM   1734  OD1 ASP A 109       9.238  18.397  -9.415  1.00 95.74           O  
ATOM   1735  OD2 ASP A 109      10.795  19.319 -10.685  1.00 95.74           O  
ATOM   1736  N   ILE A 110       7.029  19.505 -14.336  1.00 96.18           N  
ATOM   1737  H   ILE A 110       7.953  19.455 -14.742  1.00 96.18           H  
ATOM   1738  CA  ILE A 110       5.937  20.067 -15.143  1.00 96.18           C  
ATOM   1739  HA  ILE A 110       5.217  20.545 -14.479  1.00 96.18           H  
ATOM   1740  C   ILE A 110       5.198  18.943 -15.865  1.00 96.18           C  
ATOM   1741  CB  ILE A 110       6.473  21.129 -16.131  1.00 96.18           C  
ATOM   1742  HB  ILE A 110       7.235  20.668 -16.759  1.00 96.18           H  
ATOM   1743  O   ILE A 110       3.970  18.920 -15.892  1.00 96.18           O  
ATOM   1744  CG1 ILE A 110       7.119  22.301 -15.354  1.00 96.18           C  
ATOM   1745 HG12 ILE A 110       7.906  21.911 -14.708  1.00 96.18           H  
ATOM   1746 HG13 ILE A 110       6.368  22.771 -14.720  1.00 96.18           H  
ATOM   1747  CG2 ILE A 110       5.344  21.641 -17.050  1.00 96.18           C  
ATOM   1748 HG21 ILE A 110       5.728  22.371 -17.763  1.00 96.18           H  
ATOM   1749 HG22 ILE A 110       4.921  20.822 -17.632  1.00 96.18           H  
ATOM   1750 HG23 ILE A 110       4.553  22.094 -16.452  1.00 96.18           H  
ATOM   1751  CD1 ILE A 110       7.761  23.373 -16.243  1.00 96.18           C  
ATOM   1752 HD11 ILE A 110       6.997  23.936 -16.780  1.00 96.18           H  
ATOM   1753 HD12 ILE A 110       8.320  24.068 -15.616  1.00 96.18           H  
ATOM   1754 HD13 ILE A 110       8.445  22.907 -16.952  1.00 96.18           H  
ATOM   1755  N   VAL A 111       5.942  17.999 -16.444  1.00 95.31           N  
ATOM   1756  H   VAL A 111       6.946  18.097 -16.401  1.00 95.31           H  
ATOM   1757  CA  VAL A 111       5.363  16.842 -17.143  1.00 95.31           C  
ATOM   1758  HA  VAL A 111       4.470  17.176 -17.672  1.00 95.31           H  
ATOM   1759  C   VAL A 111       4.901  15.756 -16.156  1.00 95.31           C  
ATOM   1760  CB  VAL A 111       6.355  16.307 -18.198  1.00 95.31           C  
ATOM   1761  HB  VAL A 111       7.234  15.905 -17.693  1.00 95.31           H  
ATOM   1762  O   VAL A 111       4.118  14.883 -16.526  1.00 95.31           O  
ATOM   1763  CG1 VAL A 111       5.744  15.204 -19.068  1.00 95.31           C  
ATOM   1764 HG11 VAL A 111       5.551  14.324 -18.455  1.00 95.31           H  
ATOM   1765 HG12 VAL A 111       6.434  14.925 -19.865  1.00 95.31           H  
ATOM   1766 HG13 VAL A 111       4.805  15.549 -19.500  1.00 95.31           H  
ATOM   1767  CG2 VAL A 111       6.804  17.406 -19.174  1.00 95.31           C  
ATOM   1768 HG21 VAL A 111       7.512  16.996 -19.894  1.00 95.31           H  
ATOM   1769 HG22 VAL A 111       5.943  17.820 -19.700  1.00 95.31           H  
ATOM   1770 HG23 VAL A 111       7.313  18.210 -18.643  1.00 95.31           H  
ATOM   1771  N   ASN A 112       5.361  15.811 -14.901  1.00 97.08           N  
ATOM   1772  H   ASN A 112       6.008  16.554 -14.679  1.00 97.08           H  
ATOM   1773  CA  ASN A 112       5.174  14.784 -13.873  1.00 97.08           C  
ATOM   1774  HA  ASN A 112       5.801  15.070 -13.029  1.00 97.08           H  
ATOM   1775  C   ASN A 112       5.694  13.406 -14.329  1.00 97.08           C  
ATOM   1776  CB  ASN A 112       3.714  14.804 -13.384  1.00 97.08           C  
ATOM   1777  HB2 ASN A 112       3.436  15.824 -13.118  1.00 97.08           H  
ATOM   1778  HB3 ASN A 112       3.060  14.463 -14.186  1.00 97.08           H  
ATOM   1779  O   ASN A 112       5.079  12.365 -14.094  1.00 97.08           O  
ATOM   1780  CG  ASN A 112       3.491  13.929 -12.166  1.00 97.08           C  
ATOM   1781  ND2 ASN A 112       2.293  13.449 -11.947  1.00 97.08           N  
ATOM   1782 HD21 ASN A 112       2.242  12.784 -11.189  1.00 97.08           H  
ATOM   1783 HD22 ASN A 112       1.542  13.613 -12.603  1.00 97.08           H  
ATOM   1784  OD1 ASN A 112       4.372  13.655 -11.383  1.00 97.08           O  
ATOM   1785  N   LYS A 113       6.822  13.395 -15.047  1.00 97.75           N  
ATOM   1786  H   LYS A 113       7.313  14.273 -15.142  1.00 97.75           H  
ATOM   1787  CA  LYS A 113       7.405  12.184 -15.637  1.00 97.75           C  
ATOM   1788  HA  LYS A 113       6.952  11.310 -15.170  1.00 97.75           H  
ATOM   1789  C   LYS A 113       8.893  12.084 -15.371  1.00 97.75           C  
ATOM   1790  CB  LYS A 113       7.120  12.113 -17.145  1.00 97.75           C  
ATOM   1791  HB2 LYS A 113       7.779  11.363 -17.583  1.00 97.75           H  
ATOM   1792  HB3 LYS A 113       7.341  13.074 -17.608  1.00 97.75           H  
ATOM   1793  O   LYS A 113       9.617  13.080 -15.342  1.00 97.75           O  
ATOM   1794  CG  LYS A 113       5.672  11.700 -17.432  1.00 97.75           C  
ATOM   1795  HG2 LYS A 113       4.978  12.475 -17.105  1.00 97.75           H  
ATOM   1796  HG3 LYS A 113       5.470  10.786 -16.873  1.00 97.75           H  
ATOM   1797  CD  LYS A 113       5.466  11.404 -18.920  1.00 97.75           C  
ATOM   1798  HD2 LYS A 113       5.529  12.316 -19.514  1.00 97.75           H  
ATOM   1799  HD3 LYS A 113       6.257  10.726 -19.239  1.00 97.75           H  
ATOM   1800  CE  LYS A 113       4.106  10.733 -19.131  1.00 97.75           C  
ATOM   1801  HE2 LYS A 113       3.955  10.040 -18.303  1.00 97.75           H  
ATOM   1802  HE3 LYS A 113       3.310  11.476 -19.104  1.00 97.75           H  
ATOM   1803  NZ  LYS A 113       4.100   9.961 -20.394  1.00 97.75           N  
ATOM   1804  HZ1 LYS A 113       4.043  10.542 -21.219  1.00 97.75           H  
ATOM   1805  HZ2 LYS A 113       4.940   9.401 -20.434  1.00 97.75           H  
ATOM   1806  HZ3 LYS A 113       3.370   9.263 -20.394  1.00 97.75           H  
ATOM   1807  N   ILE A 114       9.352  10.848 -15.234  1.00 97.62           N  
ATOM   1808  H   ILE A 114       8.698  10.082 -15.300  1.00 97.62           H  
ATOM   1809  CA  ILE A 114      10.775  10.528 -15.191  1.00 97.62           C  
ATOM   1810  HA  ILE A 114      11.302  11.353 -14.712  1.00 97.62           H  
ATOM   1811  C   ILE A 114      11.288  10.426 -16.626  1.00 97.62           C  
ATOM   1812  CB  ILE A 114      11.015   9.266 -14.339  1.00 97.62           C  
ATOM   1813  HB  ILE A 114      10.388   8.463 -14.724  1.00 97.62           H  
ATOM   1814  O   ILE A 114      10.580   9.982 -17.529  1.00 97.62           O  
ATOM   1815  CG1 ILE A 114      10.591   9.594 -12.888  1.00 97.62           C  
ATOM   1816 HG12 ILE A 114       9.580  10.002 -12.886  1.00 97.62           H  
ATOM   1817 HG13 ILE A 114      11.248  10.361 -12.477  1.00 97.62           H  
ATOM   1818  CG2 ILE A 114      12.483   8.796 -14.378  1.00 97.62           C  
ATOM   1819 HG21 ILE A 114      13.142   9.578 -14.001  1.00 97.62           H  
ATOM   1820 HG22 ILE A 114      12.604   7.905 -13.762  1.00 97.62           H  
ATOM   1821 HG23 ILE A 114      12.773   8.531 -15.395  1.00 97.62           H  
ATOM   1822  CD1 ILE A 114      10.570   8.395 -11.946  1.00 97.62           C  
ATOM   1823 HD11 ILE A 114       9.621   8.372 -11.411  1.00 97.62           H  
ATOM   1824 HD12 ILE A 114      10.688   7.475 -12.520  1.00 97.62           H  
ATOM   1825 HD13 ILE A 114      11.370   8.479 -11.210  1.00 97.62           H  
ATOM   1826  N   PHE A 115      12.524  10.853 -16.845  1.00 95.56           N  
ATOM   1827  H   PHE A 115      13.044  11.220 -16.061  1.00 95.56           H  
ATOM   1828  CA  PHE A 115      13.226  10.676 -18.105  1.00 95.56           C  
ATOM   1829  HA  PHE A 115      12.656   9.972 -18.711  1.00 95.56           H  
ATOM   1830  C   PHE A 115      14.599  10.055 -17.876  1.00 95.56           C  
ATOM   1831  CB  PHE A 115      13.311  12.004 -18.869  1.00 95.56           C  
ATOM   1832  HB2 PHE A 115      13.739  11.808 -19.852  1.00 95.56           H  
ATOM   1833  HB3 PHE A 115      12.301  12.380 -19.028  1.00 95.56           H  
ATOM   1834  O   PHE A 115      15.210  10.227 -16.821  1.00 95.56           O  
ATOM   1835  CG  PHE A 115      14.137  13.076 -18.179  1.00 95.56           C  
ATOM   1836  CD1 PHE A 115      13.510  14.034 -17.362  1.00 95.56           C  
ATOM   1837  HD1 PHE A 115      12.440  14.009 -17.223  1.00 95.56           H  
ATOM   1838  CD2 PHE A 115      15.537  13.096 -18.326  1.00 95.56           C  
ATOM   1839  HD2 PHE A 115      16.020  12.340 -18.928  1.00 95.56           H  
ATOM   1840  CE1 PHE A 115      14.277  15.012 -16.704  1.00 95.56           C  
ATOM   1841  HE1 PHE A 115      13.785  15.732 -16.067  1.00 95.56           H  
ATOM   1842  CE2 PHE A 115      16.307  14.067 -17.662  1.00 95.56           C  
ATOM   1843  HE2 PHE A 115      17.383  14.051 -17.753  1.00 95.56           H  
ATOM   1844  CZ  PHE A 115      15.675  15.031 -16.855  1.00 95.56           C  
ATOM   1845  HZ  PHE A 115      16.258  15.768 -16.324  1.00 95.56           H  
ATOM   1846  N   ILE A 116      15.107   9.370 -18.895  1.00 95.75           N  
ATOM   1847  H   ILE A 116      14.520   9.222 -19.704  1.00 95.75           H  
ATOM   1848  CA  ILE A 116      16.434   8.760 -18.894  1.00 95.75           C  
ATOM   1849  HA  ILE A 116      16.927   9.018 -17.956  1.00 95.75           H  
ATOM   1850  C   ILE A 116      17.264   9.357 -20.024  1.00 95.75           C  
ATOM   1851  CB  ILE A 116      16.368   7.216 -18.962  1.00 95.75           C  
ATOM   1852  HB  ILE A 116      16.138   6.912 -19.983  1.00 95.75           H  
ATOM   1853  O   ILE A 116      16.781   9.526 -21.143  1.00 95.75           O  
ATOM   1854  CG1 ILE A 116      15.245   6.678 -18.045  1.00 95.75           C  
ATOM   1855 HG12 ILE A 116      14.297   6.948 -18.511  1.00 95.75           H  
ATOM   1856 HG13 ILE A 116      15.290   7.168 -17.072  1.00 95.75           H  
ATOM   1857  CG2 ILE A 116      17.760   6.672 -18.593  1.00 95.75           C  
ATOM   1858 HG21 ILE A 116      17.750   5.584 -18.532  1.00 95.75           H  
ATOM   1859 HG22 ILE A 116      18.494   6.960 -19.346  1.00 95.75           H  
ATOM   1860 HG23 ILE A 116      18.068   7.057 -17.621  1.00 95.75           H  
ATOM   1861  CD1 ILE A 116      15.199   5.166 -17.826  1.00 95.75           C  
ATOM   1862 HD11 ILE A 116      15.235   4.646 -18.783  1.00 95.75           H  
ATOM   1863 HD12 ILE A 116      14.274   4.898 -17.315  1.00 95.75           H  
ATOM   1864 HD13 ILE A 116      16.030   4.866 -17.188  1.00 95.75           H  
ATOM   1865  N   VAL A 117      18.517   9.678 -19.721  1.00 94.23           N  
ATOM   1866  H   VAL A 117      18.816   9.540 -18.766  1.00 94.23           H  
ATOM   1867  CA  VAL A 117      19.543  10.071 -20.689  1.00 94.23           C  
ATOM   1868  HA  VAL A 117      19.126  10.060 -21.696  1.00 94.23           H  
ATOM   1869  C   VAL A 117      20.665   9.047 -20.613  1.00 94.23           C  
ATOM   1870  CB  VAL A 117      20.075  11.487 -20.401  1.00 94.23           C  
ATOM   1871  HB  VAL A 117      20.539  11.504 -19.415  1.00 94.23           H  
ATOM   1872  O   VAL A 117      21.138   8.737 -19.519  1.00 94.23           O  
ATOM   1873  CG1 VAL A 117      21.121  11.919 -21.437  1.00 94.23           C  
ATOM   1874 HG11 VAL A 117      21.447  12.940 -21.237  1.00 94.23           H  
ATOM   1875 HG12 VAL A 117      20.694  11.873 -22.439  1.00 94.23           H  
ATOM   1876 HG13 VAL A 117      21.994  11.268 -21.391  1.00 94.23           H  
ATOM   1877  CG2 VAL A 117      18.950  12.528 -20.414  1.00 94.23           C  
ATOM   1878 HG21 VAL A 117      18.232  12.306 -19.625  1.00 94.23           H  
ATOM   1879 HG22 VAL A 117      18.449  12.504 -21.382  1.00 94.23           H  
ATOM   1880 HG23 VAL A 117      19.361  13.524 -20.245  1.00 94.23           H  
ATOM   1881  N   ALA A 118      21.106   8.542 -21.762  1.00 92.97           N  
ATOM   1882  H   ALA A 118      20.697   8.861 -22.629  1.00 92.97           H  
ATOM   1883  CA  ALA A 118      22.225   7.612 -21.866  1.00 92.97           C  
ATOM   1884  HA  ALA A 118      22.742   7.562 -20.907  1.00 92.97           H  
ATOM   1885  C   ALA A 118      23.232   8.097 -22.917  1.00 92.97           C  
ATOM   1886  CB  ALA A 118      21.693   6.209 -22.176  1.00 92.97           C  
ATOM   1887  HB1 ALA A 118      22.514   5.492 -22.167  1.00 92.97           H  
ATOM   1888  HB2 ALA A 118      21.233   6.194 -23.164  1.00 92.97           H  
ATOM   1889  HB3 ALA A 118      20.958   5.912 -21.427  1.00 92.97           H  
ATOM   1890  O   ALA A 118      22.850   8.723 -23.903  1.00 92.97           O  
ATOM   1891  N   LYS A 119      24.523   7.809 -22.712  1.00 91.77           N  
ATOM   1892  H   LYS A 119      24.768   7.372 -21.835  1.00 91.77           H  
ATOM   1893  CA  LYS A 119      25.595   8.126 -23.680  1.00 91.77           C  
ATOM   1894  HA  LYS A 119      25.390   9.092 -24.141  1.00 91.77           H  
ATOM   1895  C   LYS A 119      25.691   7.136 -24.847  1.00 91.77           C  
ATOM   1896  CB  LYS A 119      26.947   8.189 -22.958  1.00 91.77           C  
ATOM   1897  HB2 LYS A 119      27.736   8.266 -23.706  1.00 91.77           H  
ATOM   1898  HB3 LYS A 119      27.100   7.266 -22.400  1.00 91.77           H  
ATOM   1899  O   LYS A 119      26.308   7.449 -25.857  1.00 91.77           O  
ATOM   1900  CG  LYS A 119      27.059   9.394 -22.016  1.00 91.77           C  
ATOM   1901  HG2 LYS A 119      26.309   9.324 -21.228  1.00 91.77           H  
ATOM   1902  HG3 LYS A 119      26.898  10.312 -22.581  1.00 91.77           H  
ATOM   1903  CD  LYS A 119      28.457   9.418 -21.391  1.00 91.77           C  
ATOM   1904  HD2 LYS A 119      28.616   8.492 -20.839  1.00 91.77           H  
ATOM   1905  HD3 LYS A 119      29.200   9.485 -22.185  1.00 91.77           H  
ATOM   1906  CE  LYS A 119      28.607  10.614 -20.447  1.00 91.77           C  
ATOM   1907  HE2 LYS A 119      28.450  11.527 -21.021  1.00 91.77           H  
ATOM   1908  HE3 LYS A 119      27.830  10.555 -19.685  1.00 91.77           H  
ATOM   1909  NZ  LYS A 119      29.951  10.621 -19.817  1.00 91.77           N  
ATOM   1910  HZ1 LYS A 119      30.669  10.642 -20.527  1.00 91.77           H  
ATOM   1911  HZ2 LYS A 119      30.084   9.784 -19.268  1.00 91.77           H  
ATOM   1912  HZ3 LYS A 119      30.066  11.423 -19.215  1.00 91.77           H  
ATOM   1913  N   GLN A 120      25.115   5.952 -24.687  1.00 90.91           N  
ATOM   1914  H   GLN A 120      24.553   5.805 -23.861  1.00 90.91           H  
ATOM   1915  CA  GLN A 120      25.145   4.849 -25.645  1.00 90.91           C  
ATOM   1916  HA  GLN A 120      25.227   5.245 -26.657  1.00 90.91           H  
ATOM   1917  C   GLN A 120      23.829   4.067 -25.559  1.00 90.91           C  
ATOM   1918  CB  GLN A 120      26.377   3.965 -25.379  1.00 90.91           C  
ATOM   1919  HB2 GLN A 120      27.274   4.566 -25.523  1.00 90.91           H  
ATOM   1920  HB3 GLN A 120      26.400   3.156 -26.110  1.00 90.91           H  
ATOM   1921  O   GLN A 120      23.012   4.339 -24.677  1.00 90.91           O  
ATOM   1922  CG  GLN A 120      26.406   3.360 -23.969  1.00 90.91           C  
ATOM   1923  HG2 GLN A 120      25.510   2.756 -23.827  1.00 90.91           H  
ATOM   1924  HG3 GLN A 120      26.414   4.149 -23.216  1.00 90.91           H  
ATOM   1925  CD  GLN A 120      27.640   2.496 -23.758  1.00 90.91           C  
ATOM   1926  NE2 GLN A 120      27.468   1.195 -23.732  1.00 90.91           N  
ATOM   1927 HE21 GLN A 120      26.552   0.793 -23.868  1.00 90.91           H  
ATOM   1928 HE22 GLN A 120      28.251   0.569 -23.605  1.00 90.91           H  
ATOM   1929  OE1 GLN A 120      28.747   2.996 -23.631  1.00 90.91           O  
ATOM   1930  N   GLU A 121      23.616   3.116 -26.468  1.00 92.58           N  
ATOM   1931  H   GLU A 121      24.323   2.907 -27.158  1.00 92.58           H  
ATOM   1932  CA  GLU A 121      22.403   2.299 -26.470  1.00 92.58           C  
ATOM   1933  HA  GLU A 121      21.557   2.981 -26.382  1.00 92.58           H  
ATOM   1934  C   GLU A 121      22.390   1.335 -25.271  1.00 92.58           C  
ATOM   1935  CB  GLU A 121      22.251   1.554 -27.802  1.00 92.58           C  
ATOM   1936  HB2 GLU A 121      22.939   0.710 -27.812  1.00 92.58           H  
ATOM   1937  HB3 GLU A 121      22.513   2.222 -28.623  1.00 92.58           H  
ATOM   1938  O   GLU A 121      23.278   0.491 -25.111  1.00 92.58           O  
ATOM   1939  CG  GLU A 121      20.800   1.081 -28.009  1.00 92.58           C  
ATOM   1940  HG2 GLU A 121      20.195   1.937 -28.307  1.00 92.58           H  
ATOM   1941  HG3 GLU A 121      20.405   0.723 -27.059  1.00 92.58           H  
ATOM   1942  CD  GLU A 121      20.654  -0.042 -29.050  1.00 92.58           C  
ATOM   1943  OE1 GLU A 121      19.605  -0.732 -28.998  1.00 92.58           O  
ATOM   1944  OE2 GLU A 121      21.625  -0.312 -29.791  1.00 92.58           O  
ATOM   1945  N   MET A 122      21.375   1.463 -24.419  1.00 93.34           N  
ATOM   1946  H   MET A 122      20.652   2.131 -24.648  1.00 93.34           H  
ATOM   1947  CA  MET A 122      21.260   0.722 -23.163  1.00 93.34           C  
ATOM   1948  HA  MET A 122      21.948  -0.124 -23.179  1.00 93.34           H  
ATOM   1949  C   MET A 122      19.853   0.159 -22.992  1.00 93.34           C  
ATOM   1950  CB  MET A 122      21.632   1.618 -21.967  1.00 93.34           C  
ATOM   1951  HB2 MET A 122      21.516   1.049 -21.045  1.00 93.34           H  
ATOM   1952  HB3 MET A 122      20.944   2.463 -21.932  1.00 93.34           H  
ATOM   1953  O   MET A 122      18.872   0.667 -23.535  1.00 93.34           O  
ATOM   1954  CG  MET A 122      23.067   2.162 -22.035  1.00 93.34           C  
ATOM   1955  HG2 MET A 122      23.164   2.747 -22.949  1.00 93.34           H  
ATOM   1956  HG3 MET A 122      23.230   2.856 -21.210  1.00 93.34           H  
ATOM   1957  SD  MET A 122      24.407   0.943 -22.036  1.00 93.34           S  
ATOM   1958  CE  MET A 122      24.347   0.334 -20.347  1.00 93.34           C  
ATOM   1959  HE1 MET A 122      24.561   1.149 -19.656  1.00 93.34           H  
ATOM   1960  HE2 MET A 122      25.104  -0.442 -20.235  1.00 93.34           H  
ATOM   1961  HE3 MET A 122      23.365  -0.095 -20.146  1.00 93.34           H  
ATOM   1962  N   THR A 123      19.730  -0.896 -22.194  1.00 94.80           N  
ATOM   1963  H   THR A 123      20.571  -1.318 -21.827  1.00 94.80           H  
ATOM   1964  CA  THR A 123      18.441  -1.364 -21.674  1.00 94.80           C  
ATOM   1965  HA  THR A 123      17.656  -0.679 -21.996  1.00 94.80           H  
ATOM   1966  C   THR A 123      18.457  -1.341 -20.162  1.00 94.80           C  
ATOM   1967  CB  THR A 123      18.083  -2.745 -22.219  1.00 94.80           C  
ATOM   1968  HB  THR A 123      18.875  -3.458 -21.988  1.00 94.80           H  
ATOM   1969  O   THR A 123      19.407  -1.819 -19.548  1.00 94.80           O  
ATOM   1970  CG2 THR A 123      16.740  -3.283 -21.729  1.00 94.80           C  
ATOM   1971 HG21 THR A 123      16.787  -3.484 -20.658  1.00 94.80           H  
ATOM   1972 HG22 THR A 123      15.950  -2.558 -21.922  1.00 94.80           H  
ATOM   1973 HG23 THR A 123      16.510  -4.216 -22.244  1.00 94.80           H  
ATOM   1974  OG1 THR A 123      17.977  -2.584 -23.610  1.00 94.80           O  
ATOM   1975  HG1 THR A 123      18.299  -1.695 -23.775  1.00 94.80           H  
ATOM   1976  N   LEU A 124      17.402  -0.787 -19.575  1.00 96.49           N  
ATOM   1977  H   LEU A 124      16.665  -0.422 -20.160  1.00 96.49           H  
ATOM   1978  CA  LEU A 124      17.128  -0.862 -18.146  1.00 96.49           C  
ATOM   1979  HA  LEU A 124      17.966  -1.330 -17.630  1.00 96.49           H  
ATOM   1980  C   LEU A 124      15.889  -1.719 -17.940  1.00 96.49           C  
ATOM   1981  CB  LEU A 124      16.924   0.543 -17.569  1.00 96.49           C  
ATOM   1982  HB2 LEU A 124      16.518   0.463 -16.560  1.00 96.49           H  
ATOM   1983  HB3 LEU A 124      16.179   1.048 -18.183  1.00 96.49           H  
ATOM   1984  O   LEU A 124      14.903  -1.553 -18.651  1.00 96.49           O  
ATOM   1985  CG  LEU A 124      18.225   1.361 -17.526  1.00 96.49           C  
ATOM   1986  HG  LEU A 124      18.816   1.173 -18.422  1.00 96.49           H  
ATOM   1987  CD1 LEU A 124      17.900   2.845 -17.487  1.00 96.49           C  
ATOM   1988 HD11 LEU A 124      17.590   3.142 -16.485  1.00 96.49           H  
ATOM   1989 HD12 LEU A 124      17.079   3.048 -18.176  1.00 96.49           H  
ATOM   1990 HD13 LEU A 124      18.774   3.418 -17.796  1.00 96.49           H  
ATOM   1991  CD2 LEU A 124      19.063   1.036 -16.288  1.00 96.49           C  
ATOM   1992 HD21 LEU A 124      19.965   1.648 -16.283  1.00 96.49           H  
ATOM   1993 HD22 LEU A 124      19.348  -0.016 -16.309  1.00 96.49           H  
ATOM   1994 HD23 LEU A 124      18.489   1.227 -15.382  1.00 96.49           H  
ATOM   1995  N   VAL A 125      15.935  -2.618 -16.968  1.00 96.90           N  
ATOM   1996  H   VAL A 125      16.802  -2.732 -16.463  1.00 96.90           H  
ATOM   1997  CA  VAL A 125      14.776  -3.405 -16.552  1.00 96.90           C  
ATOM   1998  HA  VAL A 125      13.925  -3.123 -17.172  1.00 96.90           H  
ATOM   1999  C   VAL A 125      14.446  -3.054 -15.111  1.00 96.90           C  
ATOM   2000  CB  VAL A 125      14.984  -4.915 -16.748  1.00 96.90           C  
ATOM   2001  HB  VAL A 125      15.732  -5.270 -16.040  1.00 96.90           H  
ATOM   2002  O   VAL A 125      15.294  -3.220 -14.229  1.00 96.90           O  
ATOM   2003  CG1 VAL A 125      13.683  -5.682 -16.495  1.00 96.90           C  
ATOM   2004 HG11 VAL A 125      13.844  -6.752 -16.627  1.00 96.90           H  
ATOM   2005 HG12 VAL A 125      13.326  -5.509 -15.479  1.00 96.90           H  
ATOM   2006 HG13 VAL A 125      12.912  -5.353 -17.191  1.00 96.90           H  
ATOM   2007  CG2 VAL A 125      15.457  -5.245 -18.172  1.00 96.90           C  
ATOM   2008 HG21 VAL A 125      16.447  -4.822 -18.345  1.00 96.90           H  
ATOM   2009 HG22 VAL A 125      15.519  -6.325 -18.302  1.00 96.90           H  
ATOM   2010 HG23 VAL A 125      14.757  -4.834 -18.899  1.00 96.90           H  
ATOM   2011  N   PHE A 126      13.223  -2.578 -14.899  1.00 97.13           N  
ATOM   2012  H   PHE A 126      12.592  -2.552 -15.687  1.00 97.13           H  
ATOM   2013  CA  PHE A 126      12.630  -2.286 -13.598  1.00 97.13           C  
ATOM   2014  HA  PHE A 126      13.396  -2.350 -12.826  1.00 97.13           H  
ATOM   2015  C   PHE A 126      11.551  -3.330 -13.298  1.00 97.13           C  
ATOM   2016  CB  PHE A 126      12.045  -0.865 -13.592  1.00 97.13           C  
ATOM   2017  HB2 PHE A 126      11.678  -0.642 -12.590  1.00 97.13           H  
ATOM   2018  HB3 PHE A 126      11.188  -0.840 -14.266  1.00 97.13           H  
ATOM   2019  O   PHE A 126      10.870  -3.807 -14.206  1.00 97.13           O  
ATOM   2020  CG  PHE A 126      13.020   0.222 -14.005  1.00 97.13           C  
ATOM   2021  CD1 PHE A 126      14.006   0.664 -13.106  1.00 97.13           C  
ATOM   2022  HD1 PHE A 126      14.032   0.258 -12.106  1.00 97.13           H  
ATOM   2023  CD2 PHE A 126      12.941   0.795 -15.288  1.00 97.13           C  
ATOM   2024  HD2 PHE A 126      12.178   0.468 -15.979  1.00 97.13           H  
ATOM   2025  CE1 PHE A 126      14.926   1.655 -13.493  1.00 97.13           C  
ATOM   2026  HE1 PHE A 126      15.671   2.005 -12.794  1.00 97.13           H  
ATOM   2027  CE2 PHE A 126      13.852   1.796 -15.671  1.00 97.13           C  
ATOM   2028  HE2 PHE A 126      13.781   2.240 -16.653  1.00 97.13           H  
ATOM   2029  CZ  PHE A 126      14.849   2.220 -14.778  1.00 97.13           C  
ATOM   2030  HZ  PHE A 126      15.544   2.991 -15.076  1.00 97.13           H  
ATOM   2031  N   TYR A 127      11.386  -3.690 -12.027  1.00 95.85           N  
ATOM   2032  H   TYR A 127      11.940  -3.254 -11.304  1.00 95.85           H  
ATOM   2033  CA  TYR A 127      10.481  -4.768 -11.624  1.00 95.85           C  
ATOM   2034  HA  TYR A 127      10.032  -5.209 -12.514  1.00 95.85           H  
ATOM   2035  C   TYR A 127       9.323  -4.254 -10.771  1.00 95.85           C  
ATOM   2036  CB  TYR A 127      11.269  -5.893 -10.942  1.00 95.85           C  
ATOM   2037  HB2 TYR A 127      10.569  -6.631 -10.549  1.00 95.85           H  
ATOM   2038  HB3 TYR A 127      11.819  -5.486 -10.094  1.00 95.85           H  
ATOM   2039  O   TYR A 127       9.443  -3.244 -10.075  1.00 95.85           O  
ATOM   2040  CG  TYR A 127      12.234  -6.592 -11.885  1.00 95.85           C  
ATOM   2041  CD1 TYR A 127      11.825  -7.722 -12.619  1.00 95.85           C  
ATOM   2042  HD1 TYR A 127      10.827  -8.114 -12.492  1.00 95.85           H  
ATOM   2043  CD2 TYR A 127      13.528  -6.075 -12.064  1.00 95.85           C  
ATOM   2044  HD2 TYR A 127      13.814  -5.183 -11.525  1.00 95.85           H  
ATOM   2045  CE1 TYR A 127      12.719  -8.340 -13.515  1.00 95.85           C  
ATOM   2046  HE1 TYR A 127      12.413  -9.206 -14.084  1.00 95.85           H  
ATOM   2047  CE2 TYR A 127      14.422  -6.676 -12.965  1.00 95.85           C  
ATOM   2048  HE2 TYR A 127      15.397  -6.236 -13.120  1.00 95.85           H  
ATOM   2049  OH  TYR A 127      14.866  -8.402 -14.567  1.00 95.85           O  
ATOM   2050  HH  TYR A 127      15.652  -7.865 -14.696  1.00 95.85           H  
ATOM   2051  CZ  TYR A 127      14.016  -7.817 -13.687  1.00 95.85           C  
ATOM   2052  N   GLY A 128       8.190  -4.953 -10.886  1.00 94.60           N  
ATOM   2053  H   GLY A 128       8.212  -5.758 -11.496  1.00 94.60           H  
ATOM   2054  CA  GLY A 128       6.997  -4.798 -10.056  1.00 94.60           C  
ATOM   2055  HA2 GLY A 128       6.144  -5.222 -10.586  1.00 94.60           H  
ATOM   2056  HA3 GLY A 128       7.121  -5.370  -9.137  1.00 94.60           H  
ATOM   2057  C   GLY A 128       6.652  -3.352  -9.711  1.00 94.60           C  
ATOM   2058  O   GLY A 128       6.397  -2.526 -10.595  1.00 94.60           O  
ATOM   2059  N   LYS A 129       6.606  -3.048  -8.412  1.00 95.43           N  
ATOM   2060  H   LYS A 129       6.870  -3.753  -7.738  1.00 95.43           H  
ATOM   2061  CA  LYS A 129       6.219  -1.731  -7.910  1.00 95.43           C  
ATOM   2062  HA  LYS A 129       5.266  -1.456  -8.362  1.00 95.43           H  
ATOM   2063  C   LYS A 129       7.199  -0.634  -8.298  1.00 95.43           C  
ATOM   2064  CB  LYS A 129       6.039  -1.813  -6.391  1.00 95.43           C  
ATOM   2065  HB2 LYS A 129       5.445  -2.693  -6.148  1.00 95.43           H  
ATOM   2066  HB3 LYS A 129       7.012  -1.909  -5.908  1.00 95.43           H  
ATOM   2067  O   LYS A 129       6.749   0.469  -8.583  1.00 95.43           O  
ATOM   2068  CG  LYS A 129       5.320  -0.572  -5.861  1.00 95.43           C  
ATOM   2069  HG2 LYS A 129       4.378  -0.439  -6.392  1.00 95.43           H  
ATOM   2070  HG3 LYS A 129       5.943   0.309  -6.012  1.00 95.43           H  
ATOM   2071  CD  LYS A 129       5.038  -0.741  -4.373  1.00 95.43           C  
ATOM   2072  HD2 LYS A 129       4.401  -1.612  -4.220  1.00 95.43           H  
ATOM   2073  HD3 LYS A 129       5.976  -0.885  -3.837  1.00 95.43           H  
ATOM   2074  CE  LYS A 129       4.327   0.510  -3.870  1.00 95.43           C  
ATOM   2075  HE2 LYS A 129       4.969   1.376  -4.028  1.00 95.43           H  
ATOM   2076  HE3 LYS A 129       3.411   0.646  -4.445  1.00 95.43           H  
ATOM   2077  NZ  LYS A 129       3.996   0.374  -2.442  1.00 95.43           N  
ATOM   2078  HZ1 LYS A 129       3.448   1.167  -2.141  1.00 95.43           H  
ATOM   2079  HZ2 LYS A 129       3.377  -0.414  -2.312  1.00 95.43           H  
ATOM   2080  HZ3 LYS A 129       4.837   0.255  -1.895  1.00 95.43           H  
ATOM   2081  N   LEU A 130       8.502  -0.912  -8.377  1.00 97.33           N  
ATOM   2082  H   LEU A 130       8.808  -1.863  -8.227  1.00 97.33           H  
ATOM   2083  CA  LEU A 130       9.481   0.091  -8.802  1.00 97.33           C  
ATOM   2084  HA  LEU A 130       9.370   0.963  -8.157  1.00 97.33           H  
ATOM   2085  C   LEU A 130       9.217   0.553 -10.241  1.00 97.33           C  
ATOM   2086  CB  LEU A 130      10.901  -0.467  -8.624  1.00 97.33           C  
ATOM   2087  HB2 LEU A 130      11.036  -0.745  -7.578  1.00 97.33           H  
ATOM   2088  HB3 LEU A 130      11.003  -1.370  -9.227  1.00 97.33           H  
ATOM   2089  O   LEU A 130       9.243   1.751 -10.503  1.00 97.33           O  
ATOM   2090  CG  LEU A 130      12.021   0.509  -9.026  1.00 97.33           C  
ATOM   2091  HG  LEU A 130      11.911   0.782 -10.076  1.00 97.33           H  
ATOM   2092  CD1 LEU A 130      12.019   1.784  -8.178  1.00 97.33           C  
ATOM   2093 HD11 LEU A 130      12.077   1.522  -7.121  1.00 97.33           H  
ATOM   2094 HD12 LEU A 130      11.112   2.358  -8.364  1.00 97.33           H  
ATOM   2095 HD13 LEU A 130      12.876   2.404  -8.441  1.00 97.33           H  
ATOM   2096  CD2 LEU A 130      13.376  -0.172  -8.860  1.00 97.33           C  
ATOM   2097 HD21 LEU A 130      13.421  -1.065  -9.483  1.00 97.33           H  
ATOM   2098 HD22 LEU A 130      14.173   0.513  -9.151  1.00 97.33           H  
ATOM   2099 HD23 LEU A 130      13.516  -0.471  -7.821  1.00 97.33           H  
ATOM   2100  N   SER A 131       8.886  -0.365 -11.155  1.00 97.21           N  
ATOM   2101  H   SER A 131       8.876  -1.334 -10.871  1.00 97.21           H  
ATOM   2102  CA  SER A 131       8.513  -0.010 -12.534  1.00 97.21           C  
ATOM   2103  HA  SER A 131       9.348   0.513 -13.000  1.00 97.21           H  
ATOM   2104  C   SER A 131       7.292   0.914 -12.572  1.00 97.21           C  
ATOM   2105  CB  SER A 131       8.219  -1.275 -13.343  1.00 97.21           C  
ATOM   2106  HB2 SER A 131       7.206  -1.628 -13.151  1.00 97.21           H  
ATOM   2107  HB3 SER A 131       8.917  -2.058 -13.044  1.00 97.21           H  
ATOM   2108  O   SER A 131       7.326   1.952 -13.232  1.00 97.21           O  
ATOM   2109  OG  SER A 131       8.402  -1.046 -14.720  1.00 97.21           O  
ATOM   2110  HG  SER A 131       7.798  -0.391 -15.076  1.00 97.21           H  
ATOM   2111  N   ARG A 132       6.248   0.581 -11.793  1.00 96.74           N  
ATOM   2112  H   ARG A 132       6.314  -0.276 -11.263  1.00 96.74           H  
ATOM   2113  CA  ARG A 132       5.035   1.409 -11.657  1.00 96.74           C  
ATOM   2114  HA  ARG A 132       4.623   1.602 -12.648  1.00 96.74           H  
ATOM   2115  C   ARG A 132       5.342   2.781 -11.067  1.00 96.74           C  
ATOM   2116  CB  ARG A 132       3.971   0.708 -10.797  1.00 96.74           C  
ATOM   2117  HB2 ARG A 132       4.385   0.472  -9.816  1.00 96.74           H  
ATOM   2118  HB3 ARG A 132       3.144   1.403 -10.653  1.00 96.74           H  
ATOM   2119  O   ARG A 132       4.827   3.773 -11.565  1.00 96.74           O  
ATOM   2120  CG  ARG A 132       3.418  -0.568 -11.445  1.00 96.74           C  
ATOM   2121  HG2 ARG A 132       4.188  -1.340 -11.462  1.00 96.74           H  
ATOM   2122  HG3 ARG A 132       3.131  -0.345 -12.473  1.00 96.74           H  
ATOM   2123  CD  ARG A 132       2.175  -1.087 -10.703  1.00 96.74           C  
ATOM   2124  HD2 ARG A 132       1.421  -0.300 -10.699  1.00 96.74           H  
ATOM   2125  HD3 ARG A 132       1.756  -1.926 -11.259  1.00 96.74           H  
ATOM   2126  NE  ARG A 132       2.445  -1.492  -9.307  1.00 96.74           N  
ATOM   2127  HE  ARG A 132       2.142  -0.840  -8.598  1.00 96.74           H  
ATOM   2128  NH1 ARG A 132       3.268  -3.598  -9.732  1.00 96.74           N  
ATOM   2129 HH11 ARG A 132       3.541  -4.506  -9.385  1.00 96.74           H  
ATOM   2130 HH12 ARG A 132       3.238  -3.395 -10.721  1.00 96.74           H  
ATOM   2131  NH2 ARG A 132       2.980  -2.935  -7.625  1.00 96.74           N  
ATOM   2132 HH21 ARG A 132       3.337  -3.821  -7.297  1.00 96.74           H  
ATOM   2133 HH22 ARG A 132       2.594  -2.294  -6.946  1.00 96.74           H  
ATOM   2134  CZ  ARG A 132       2.895  -2.667  -8.896  1.00 96.74           C  
ATOM   2135  N   ILE A 133       6.207   2.841 -10.051  1.00 97.93           N  
ATOM   2136  H   ILE A 133       6.564   1.974  -9.677  1.00 97.93           H  
ATOM   2137  CA  ILE A 133       6.608   4.102  -9.420  1.00 97.93           C  
ATOM   2138  HA  ILE A 133       5.688   4.608  -9.129  1.00 97.93           H  
ATOM   2139  C   ILE A 133       7.300   5.023 -10.420  1.00 97.93           C  
ATOM   2140  CB  ILE A 133       7.504   3.853  -8.178  1.00 97.93           C  
ATOM   2141  HB  ILE A 133       8.267   3.124  -8.453  1.00 97.93           H  
ATOM   2142  O   ILE A 133       7.037   6.226 -10.456  1.00 97.93           O  
ATOM   2143  CG1 ILE A 133       6.690   3.281  -6.996  1.00 97.93           C  
ATOM   2144 HG12 ILE A 133       5.971   2.547  -7.359  1.00 97.93           H  
ATOM   2145 HG13 ILE A 133       6.124   4.079  -6.515  1.00 97.93           H  
ATOM   2146  CG2 ILE A 133       8.233   5.140  -7.732  1.00 97.93           C  
ATOM   2147 HG21 ILE A 133       7.510   5.946  -7.610  1.00 97.93           H  
ATOM   2148 HG22 ILE A 133       8.975   5.435  -8.474  1.00 97.93           H  
ATOM   2149 HG23 ILE A 133       8.754   4.989  -6.787  1.00 97.93           H  
ATOM   2150  CD1 ILE A 133       7.559   2.612  -5.927  1.00 97.93           C  
ATOM   2151 HD11 ILE A 133       8.287   3.319  -5.528  1.00 97.93           H  
ATOM   2152 HD12 ILE A 133       6.924   2.271  -5.109  1.00 97.93           H  
ATOM   2153 HD13 ILE A 133       8.082   1.757  -6.354  1.00 97.93           H  
ATOM   2154  N   LEU A 134       8.200   4.458 -11.226  1.00 98.04           N  
ATOM   2155  H   LEU A 134       8.375   3.467 -11.136  1.00 98.04           H  
ATOM   2156  CA  LEU A 134       8.977   5.224 -12.190  1.00 98.04           C  
ATOM   2157  HA  LEU A 134       9.215   6.178 -11.720  1.00 98.04           H  
ATOM   2158  C   LEU A 134       8.190   5.566 -13.468  1.00 98.04           C  
ATOM   2159  CB  LEU A 134      10.286   4.479 -12.500  1.00 98.04           C  
ATOM   2160  HB2 LEU A 134      10.837   5.060 -13.239  1.00 98.04           H  
ATOM   2161  HB3 LEU A 134      10.028   3.519 -12.945  1.00 98.04           H  
ATOM   2162  O   LEU A 134       8.630   6.422 -14.234  1.00 98.04           O  
ATOM   2163  CG  LEU A 134      11.222   4.234 -11.299  1.00 98.04           C  
ATOM   2164  HG  LEU A 134      10.694   3.703 -10.507  1.00 98.04           H  
ATOM   2165  CD1 LEU A 134      12.398   3.376 -11.759  1.00 98.04           C  
ATOM   2166 HD11 LEU A 134      12.015   2.438 -12.161  1.00 98.04           H  
ATOM   2167 HD12 LEU A 134      13.046   3.148 -10.913  1.00 98.04           H  
ATOM   2168 HD13 LEU A 134      12.967   3.891 -12.533  1.00 98.04           H  
ATOM   2169  CD2 LEU A 134      11.786   5.515 -10.686  1.00 98.04           C  
ATOM   2170 HD21 LEU A 134      10.972   6.113 -10.278  1.00 98.04           H  
ATOM   2171 HD22 LEU A 134      12.330   6.081 -11.441  1.00 98.04           H  
ATOM   2172 HD23 LEU A 134      12.462   5.259  -9.870  1.00 98.04           H  
ATOM   2173  N   GLY A 135       7.044   4.916 -13.684  1.00 98.02           N  
ATOM   2174  H   GLY A 135       6.746   4.239 -12.996  1.00 98.02           H  
ATOM   2175  CA  GLY A 135       6.169   5.119 -14.837  1.00 98.02           C  
ATOM   2176  HA2 GLY A 135       5.179   4.745 -14.576  1.00 98.02           H  
ATOM   2177  HA3 GLY A 135       6.089   6.185 -15.048  1.00 98.02           H  
ATOM   2178  C   GLY A 135       6.623   4.405 -16.113  1.00 98.02           C  
ATOM   2179  O   GLY A 135       6.138   4.745 -17.189  1.00 98.02           O  
ATOM   2180  N   PHE A 136       7.551   3.449 -16.015  1.00 96.40           N  
ATOM   2181  H   PHE A 136       7.810   3.136 -15.091  1.00 96.40           H  
ATOM   2182  CA  PHE A 136       8.049   2.694 -17.166  1.00 96.40           C  
ATOM   2183  HA  PHE A 136       7.838   3.253 -18.077  1.00 96.40           H  
ATOM   2184  C   PHE A 136       7.358   1.339 -17.297  1.00 96.40           C  
ATOM   2185  CB  PHE A 136       9.568   2.506 -17.080  1.00 96.40           C  
ATOM   2186  HB2 PHE A 136       9.854   1.787 -17.847  1.00 96.40           H  
ATOM   2187  HB3 PHE A 136       9.819   2.063 -16.116  1.00 96.40           H  
ATOM   2188  O   PHE A 136       7.111   0.660 -16.294  1.00 96.40           O  
ATOM   2189  CG  PHE A 136      10.370   3.776 -17.290  1.00 96.40           C  
ATOM   2190  CD1 PHE A 136      10.514   4.326 -18.578  1.00 96.40           C  
ATOM   2191  HD1 PHE A 136      10.040   3.845 -19.421  1.00 96.40           H  
ATOM   2192  CD2 PHE A 136      10.969   4.414 -16.192  1.00 96.40           C  
ATOM   2193  HD2 PHE A 136      10.863   3.982 -15.207  1.00 96.40           H  
ATOM   2194  CE1 PHE A 136      11.235   5.521 -18.759  1.00 96.40           C  
ATOM   2195  HE1 PHE A 136      11.309   5.956 -19.744  1.00 96.40           H  
ATOM   2196  CE2 PHE A 136      11.657   5.627 -16.364  1.00 96.40           C  
ATOM   2197  HE2 PHE A 136      12.064   6.136 -15.503  1.00 96.40           H  
ATOM   2198  CZ  PHE A 136      11.772   6.191 -17.646  1.00 96.40           C  
ATOM   2199  HZ  PHE A 136      12.243   7.155 -17.772  1.00 96.40           H  
ATOM   2200  N   ASP A 137       7.146   0.904 -18.536  1.00 88.23           N  
ATOM   2201  H   ASP A 137       7.328   1.532 -19.305  1.00 88.23           H  
ATOM   2202  CA  ASP A 137       6.856  -0.499 -18.828  1.00 88.23           C  
ATOM   2203  HA  ASP A 137       6.126  -0.859 -18.104  1.00 88.23           H  
ATOM   2204  C   ASP A 137       8.160  -1.310 -18.656  1.00 88.23           C  
ATOM   2205  CB  ASP A 137       6.228  -0.639 -20.224  1.00 88.23           C  
ATOM   2206  HB2 ASP A 137       6.924  -0.244 -20.964  1.00 88.23           H  
ATOM   2207  HB3 ASP A 137       6.087  -1.699 -20.431  1.00 88.23           H  
ATOM   2208  O   ASP A 137       9.226  -0.873 -19.086  1.00 88.23           O  
ATOM   2209  CG  ASP A 137       4.866   0.068 -20.382  1.00 88.23           C  
ATOM   2210  OD1 ASP A 137       4.163   0.298 -19.368  1.00 88.23           O  
ATOM   2211  OD2 ASP A 137       4.499   0.332 -21.548  1.00 88.23           O  
ATOM   2212  N   ALA A 138       8.097  -2.466 -17.983  1.00 81.42           N  
ATOM   2213  H   ALA A 138       7.174  -2.742 -17.680  1.00 81.42           H  
ATOM   2214  CA  ALA A 138       9.220  -3.157 -17.318  1.00 81.42           C  
ATOM   2215  HA  ALA A 138       9.341  -2.717 -16.328  1.00 81.42           H  
ATOM   2216  C   ALA A 138      10.617  -3.096 -17.982  1.00 81.42           C  
ATOM   2217  CB  ALA A 138       8.801  -4.621 -17.125  1.00 81.42           C  
ATOM   2218  HB1 ALA A 138       8.667  -5.105 -18.092  1.00 81.42           H  
ATOM   2219  HB2 ALA A 138       7.869  -4.668 -16.561  1.00 81.42           H  
ATOM   2220  HB3 ALA A 138       9.573  -5.145 -16.562  1.00 81.42           H  
ATOM   2221  O   ALA A 138      11.612  -2.972 -17.269  1.00 81.42           O  
ATOM   2222  N   ALA A 139      10.724  -3.190 -19.314  1.00 89.32           N  
ATOM   2223  H   ALA A 139       9.870  -3.102 -19.845  1.00 89.32           H  
ATOM   2224  CA  ALA A 139      11.989  -3.068 -20.042  1.00 89.32           C  
ATOM   2225  HA  ALA A 139      12.809  -3.021 -19.326  1.00 89.32           H  
ATOM   2226  C   ALA A 139      12.049  -1.786 -20.887  1.00 89.32           C  
ATOM   2227  CB  ALA A 139      12.214  -4.327 -20.886  1.00 89.32           C  
ATOM   2228  HB1 ALA A 139      12.217  -5.205 -20.240  1.00 89.32           H  
ATOM   2229  HB2 ALA A 139      11.418  -4.423 -21.624  1.00 89.32           H  
ATOM   2230  HB3 ALA A 139      13.173  -4.256 -21.399  1.00 89.32           H  
ATOM   2231  O   ALA A 139      11.316  -1.611 -21.858  1.00 89.32           O  
ATOM   2232  N   VAL A 140      13.020  -0.931 -20.577  1.00 90.53           N  
ATOM   2233  H   VAL A 140      13.591  -1.155 -19.774  1.00 90.53           H  
ATOM   2234  CA  VAL A 140      13.218   0.382 -21.188  1.00 90.53           C  
ATOM   2235  HA  VAL A 140      12.342   0.627 -21.790  1.00 90.53           H  
ATOM   2236  C   VAL A 140      14.449   0.348 -22.081  1.00 90.53           C  
ATOM   2237  CB  VAL A 140      13.352   1.464 -20.102  1.00 90.53           C  
ATOM   2238  HB  VAL A 140      14.287   1.329 -19.558  1.00 90.53           H  
ATOM   2239  O   VAL A 140      15.581   0.310 -21.597  1.00 90.53           O  
ATOM   2240  CG1 VAL A 140      13.334   2.867 -20.712  1.00 90.53           C  
ATOM   2241 HG11 VAL A 140      14.120   2.967 -21.460  1.00 90.53           H  
ATOM   2242 HG12 VAL A 140      12.350   3.049 -21.147  1.00 90.53           H  
ATOM   2243 HG13 VAL A 140      13.495   3.604 -19.926  1.00 90.53           H  
ATOM   2244  CG2 VAL A 140      12.202   1.394 -19.103  1.00 90.53           C  
ATOM   2245 HG21 VAL A 140      12.282   2.217 -18.393  1.00 90.53           H  
ATOM   2246 HG22 VAL A 140      12.231   0.461 -18.540  1.00 90.53           H  
ATOM   2247 HG23 VAL A 140      11.248   1.453 -19.628  1.00 90.53           H  
ATOM   2248  N   VAL A 141      14.242   0.393 -23.397  1.00 90.33           N  
ATOM   2249  H   VAL A 141      13.288   0.354 -23.728  1.00 90.33           H  
ATOM   2250  CA  VAL A 141      15.330   0.559 -24.374  1.00 90.33           C  
ATOM   2251  HA  VAL A 141      16.241   0.125 -23.961  1.00 90.33           H  
ATOM   2252  C   VAL A 141      15.579   2.045 -24.606  1.00 90.33           C  
ATOM   2253  CB  VAL A 141      15.043  -0.167 -25.700  1.00 90.33           C  
ATOM   2254  HB  VAL A 141      14.168   0.275 -26.175  1.00 90.33           H  
ATOM   2255  O   VAL A 141      14.650   2.787 -24.938  1.00 90.33           O  
ATOM   2256  CG1 VAL A 141      16.239  -0.055 -26.657  1.00 90.33           C  
ATOM   2257 HG11 VAL A 141      16.043  -0.613 -27.572  1.00 90.33           H  
ATOM   2258 HG12 VAL A 141      16.404   0.984 -26.942  1.00 90.33           H  
ATOM   2259 HG13 VAL A 141      17.146  -0.437 -26.189  1.00 90.33           H  
ATOM   2260  CG2 VAL A 141      14.769  -1.659 -25.465  1.00 90.33           C  
ATOM   2261 HG21 VAL A 141      13.866  -1.784 -24.867  1.00 90.33           H  
ATOM   2262 HG22 VAL A 141      15.608  -2.117 -24.940  1.00 90.33           H  
ATOM   2263 HG23 VAL A 141      14.610  -2.159 -26.420  1.00 90.33           H  
ATOM   2264  N   ILE A 142      16.828   2.470 -24.433  1.00 87.68           N  
ATOM   2265  H   ILE A 142      17.535   1.794 -24.180  1.00 87.68           H  
ATOM   2266  CA  ILE A 142      17.281   3.848 -24.619  1.00 87.68           C  
ATOM   2267  HA  ILE A 142      16.443   4.483 -24.907  1.00 87.68           H  
ATOM   2268  C   ILE A 142      18.308   3.849 -25.741  1.00 87.68           C  
ATOM   2269  CB  ILE A 142      17.898   4.411 -23.321  1.00 87.68           C  
ATOM   2270  HB  ILE A 142      18.799   3.837 -23.104  1.00 87.68           H  
ATOM   2271  O   ILE A 142      19.392   3.294 -25.578  1.00 87.68           O  
ATOM   2272  CG1 ILE A 142      16.947   4.304 -22.114  1.00 87.68           C  
ATOM   2273 HG12 ILE A 142      16.373   5.224 -22.003  1.00 87.68           H  
ATOM   2274 HG13 ILE A 142      16.240   3.481 -22.227  1.00 87.68           H  
ATOM   2275  CG2 ILE A 142      18.293   5.889 -23.510  1.00 87.68           C  
ATOM   2276 HG21 ILE A 142      19.061   5.979 -24.278  1.00 87.68           H  
ATOM   2277 HG22 ILE A 142      18.690   6.294 -22.579  1.00 87.68           H  
ATOM   2278 HG23 ILE A 142      17.427   6.479 -23.810  1.00 87.68           H  
ATOM   2279  CD1 ILE A 142      17.731   4.041 -20.836  1.00 87.68           C  
ATOM   2280 HD11 ILE A 142      18.199   3.057 -20.879  1.00 87.68           H  
ATOM   2281 HD12 ILE A 142      17.019   4.065 -20.011  1.00 87.68           H  
ATOM   2282 HD13 ILE A 142      18.497   4.803 -20.691  1.00 87.68           H  
ATOM   2283  N   ASP A 143      17.973   4.499 -26.850  1.00 87.41           N  
ATOM   2284  H   ASP A 143      17.055   4.912 -26.921  1.00 87.41           H  
ATOM   2285  CA  ASP A 143      18.902   4.768 -27.945  1.00 87.41           C  
ATOM   2286  HA  ASP A 143      19.849   4.265 -27.748  1.00 87.41           H  
ATOM   2287  C   ASP A 143      19.120   6.287 -28.044  1.00 87.41           C  
ATOM   2288  CB  ASP A 143      18.371   4.172 -29.254  1.00 87.41           C  
ATOM   2289  HB2 ASP A 143      17.399   4.610 -29.480  1.00 87.41           H  
ATOM   2290  HB3 ASP A 143      18.228   3.100 -29.115  1.00 87.41           H  
ATOM   2291  O   ASP A 143      18.172   7.017 -28.370  1.00 87.41           O  
ATOM   2292  CG  ASP A 143      19.315   4.394 -30.447  1.00 87.41           C  
ATOM   2293  OD1 ASP A 143      20.256   5.219 -30.340  1.00 87.41           O  
ATOM   2294  OD2 ASP A 143      19.059   3.778 -31.496  1.00 87.41           O  
ATOM   2295  N   PRO A 144      20.334   6.799 -27.768  1.00 83.26           N  
ATOM   2296  CA  PRO A 144      20.609   8.231 -27.836  1.00 83.26           C  
ATOM   2297  HA  PRO A 144      19.971   8.757 -27.125  1.00 83.26           H  
ATOM   2298  C   PRO A 144      20.365   8.842 -29.225  1.00 83.26           C  
ATOM   2299  CB  PRO A 144      22.069   8.382 -27.402  1.00 83.26           C  
ATOM   2300  HB2 PRO A 144      22.103   8.553 -26.326  1.00 83.26           H  
ATOM   2301  HB3 PRO A 144      22.578   9.191 -27.926  1.00 83.26           H  
ATOM   2302  O   PRO A 144      20.087  10.037 -29.300  1.00 83.26           O  
ATOM   2303  CG  PRO A 144      22.693   7.026 -27.718  1.00 83.26           C  
ATOM   2304  HG2 PRO A 144      22.971   6.985 -28.771  1.00 83.26           H  
ATOM   2305  HG3 PRO A 144      23.556   6.823 -27.083  1.00 83.26           H  
ATOM   2306  CD  PRO A 144      21.548   6.056 -27.454  1.00 83.26           C  
ATOM   2307  HD2 PRO A 144      21.671   5.180 -28.091  1.00 83.26           H  
ATOM   2308  HD3 PRO A 144      21.534   5.767 -26.403  1.00 83.26           H  
ATOM   2309  N   ASN A 145      20.406   8.052 -30.305  1.00 82.78           N  
ATOM   2310  H   ASN A 145      20.563   7.062 -30.182  1.00 82.78           H  
ATOM   2311  CA  ASN A 145      20.196   8.529 -31.676  1.00 82.78           C  
ATOM   2312  HA  ASN A 145      20.632   9.523 -31.776  1.00 82.78           H  
ATOM   2313  C   ASN A 145      18.712   8.647 -32.061  1.00 82.78           C  
ATOM   2314  CB  ASN A 145      20.922   7.585 -32.644  1.00 82.78           C  
ATOM   2315  HB2 ASN A 145      20.473   6.594 -32.587  1.00 82.78           H  
ATOM   2316  HB3 ASN A 145      20.798   7.950 -33.663  1.00 82.78           H  
ATOM   2317  O   ASN A 145      18.379   9.375 -32.993  1.00 82.78           O  
ATOM   2318  CG  ASN A 145      22.407   7.492 -32.365  1.00 82.78           C  
ATOM   2319  ND2 ASN A 145      22.916   6.296 -32.195  1.00 82.78           N  
ATOM   2320 HD21 ASN A 145      23.902   6.235 -31.985  1.00 82.78           H  
ATOM   2321 HD22 ASN A 145      22.282   5.514 -32.108  1.00 82.78           H  
ATOM   2322  OD1 ASN A 145      23.119   8.480 -32.279  1.00 82.78           O  
ATOM   2323  N   VAL A 146      17.819   7.948 -31.354  1.00 79.17           N  
ATOM   2324  H   VAL A 146      18.180   7.331 -30.641  1.00 79.17           H  
ATOM   2325  CA  VAL A 146      16.369   7.915 -31.644  1.00 79.17           C  
ATOM   2326  HA  VAL A 146      16.194   8.309 -32.645  1.00 79.17           H  
ATOM   2327  C   VAL A 146      15.570   8.803 -30.681  1.00 79.17           C  
ATOM   2328  CB  VAL A 146      15.879   6.449 -31.634  1.00 79.17           C  
ATOM   2329  HB  VAL A 146      16.081   6.021 -30.652  1.00 79.17           H  
ATOM   2330  O   VAL A 146      14.416   9.149 -30.926  1.00 79.17           O  
ATOM   2331  CG1 VAL A 146      14.379   6.293 -31.919  1.00 79.17           C  
ATOM   2332 HG11 VAL A 146      14.119   6.809 -32.843  1.00 79.17           H  
ATOM   2333 HG12 VAL A 146      13.791   6.702 -31.097  1.00 79.17           H  
ATOM   2334 HG13 VAL A 146      14.128   5.237 -32.015  1.00 79.17           H  
ATOM   2335  CG2 VAL A 146      16.612   5.623 -32.699  1.00 79.17           C  
ATOM   2336 HG21 VAL A 146      17.691   5.668 -32.554  1.00 79.17           H  
ATOM   2337 HG22 VAL A 146      16.319   4.576 -32.628  1.00 79.17           H  
ATOM   2338 HG23 VAL A 146      16.380   5.998 -33.696  1.00 79.17           H  
ATOM   2339  N   THR A 147      16.170   9.197 -29.561  1.00 73.99           N  
ATOM   2340  H   THR A 147      17.136   8.930 -29.433  1.00 73.99           H  
ATOM   2341  CA  THR A 147      15.454   9.833 -28.455  1.00 73.99           C  
ATOM   2342  HA  THR A 147      14.551   9.248 -28.274  1.00 73.99           H  
ATOM   2343  C   THR A 147      15.013  11.281 -28.767  1.00 73.99           C  
ATOM   2344  CB  THR A 147      16.316   9.722 -27.202  1.00 73.99           C  
ATOM   2345  HB  THR A 147      17.265  10.241 -27.332  1.00 73.99           H  
ATOM   2346  O   THR A 147      15.829  12.153 -29.062  1.00 73.99           O  
ATOM   2347  CG2 THR A 147      15.577  10.270 -26.018  1.00 73.99           C  
ATOM   2348 HG21 THR A 147      16.193  10.082 -25.139  1.00 73.99           H  
ATOM   2349 HG22 THR A 147      14.617   9.765 -25.913  1.00 73.99           H  
ATOM   2350 HG23 THR A 147      15.425  11.341 -26.150  1.00 73.99           H  
ATOM   2351  OG1 THR A 147      16.537   8.381 -26.833  1.00 73.99           O  
ATOM   2352  HG1 THR A 147      17.123   7.970 -27.471  1.00 73.99           H  
ATOM   2353  N   SER A 148      13.709  11.564 -28.641  1.00 65.88           N  
ATOM   2354  H   SER A 148      13.109  10.827 -28.300  1.00 65.88           H  
ATOM   2355  CA  SER A 148      12.996  12.672 -29.312  1.00 65.88           C  
ATOM   2356  HA  SER A 148      13.389  12.725 -30.327  1.00 65.88           H  
ATOM   2357  C   SER A 148      13.146  14.097 -28.748  1.00 65.88           C  
ATOM   2358  CB  SER A 148      11.510  12.307 -29.436  1.00 65.88           C  
ATOM   2359  HB2 SER A 148      11.415  11.384 -30.007  1.00 65.88           H  
ATOM   2360  HB3 SER A 148      10.979  13.098 -29.967  1.00 65.88           H  
ATOM   2361  O   SER A 148      12.512  15.019 -29.255  1.00 65.88           O  
ATOM   2362  OG  SER A 148      10.942  12.118 -28.152  1.00 65.88           O  
ATOM   2363  HG  SER A 148       9.987  12.157 -28.241  1.00 65.88           H  
ATOM   2364  N   SER A 149      13.978  14.359 -27.739  1.00 62.21           N  
ATOM   2365  H   SER A 149      14.471  13.585 -27.316  1.00 62.21           H  
ATOM   2366  CA  SER A 149      14.275  15.742 -27.316  1.00 62.21           C  
ATOM   2367  HA  SER A 149      14.458  16.340 -28.209  1.00 62.21           H  
ATOM   2368  C   SER A 149      15.520  15.810 -26.436  1.00 62.21           C  
ATOM   2369  CB  SER A 149      13.072  16.369 -26.587  1.00 62.21           C  
ATOM   2370  HB2 SER A 149      13.377  17.310 -26.129  1.00 62.21           H  
ATOM   2371  HB3 SER A 149      12.283  16.588 -27.305  1.00 62.21           H  
ATOM   2372  O   SER A 149      15.536  15.303 -25.317  1.00 62.21           O  
ATOM   2373  OG  SER A 149      12.555  15.512 -25.591  1.00 62.21           O  
ATOM   2374  HG  SER A 149      12.224  14.720 -26.020  1.00 62.21           H  
ATOM   2375  N   LYS A 150      16.600  16.433 -26.930  1.00 70.96           N  
ATOM   2376  H   LYS A 150      16.543  16.783 -27.876  1.00 70.96           H  
ATOM   2377  CA  LYS A 150      17.875  16.593 -26.192  1.00 70.96           C  
ATOM   2378  HA  LYS A 150      18.633  16.927 -26.901  1.00 70.96           H  
ATOM   2379  C   LYS A 150      18.433  15.275 -25.605  1.00 70.96           C  
ATOM   2380  CB  LYS A 150      17.732  17.679 -25.101  1.00 70.96           C  
ATOM   2381  HB2 LYS A 150      18.692  17.792 -24.598  1.00 70.96           H  
ATOM   2382  HB3 LYS A 150      17.005  17.344 -24.361  1.00 70.96           H  
ATOM   2383  O   LYS A 150      19.085  15.301 -24.563  1.00 70.96           O  
ATOM   2384  CG  LYS A 150      17.319  19.063 -25.621  1.00 70.96           C  
ATOM   2385  HG2 LYS A 150      18.065  19.415 -26.333  1.00 70.96           H  
ATOM   2386  HG3 LYS A 150      16.352  18.998 -26.121  1.00 70.96           H  
ATOM   2387  CD  LYS A 150      17.211  20.057 -24.454  1.00 70.96           C  
ATOM   2388  HD2 LYS A 150      16.440  19.711 -23.766  1.00 70.96           H  
ATOM   2389  HD3 LYS A 150      18.167  20.102 -23.932  1.00 70.96           H  
ATOM   2390  CE  LYS A 150      16.847  21.450 -24.983  1.00 70.96           C  
ATOM   2391  HE2 LYS A 150      15.924  21.371 -25.557  1.00 70.96           H  
ATOM   2392  HE3 LYS A 150      17.631  21.778 -25.665  1.00 70.96           H  
ATOM   2393  NZ  LYS A 150      16.676  22.438 -23.886  1.00 70.96           N  
ATOM   2394  HZ1 LYS A 150      15.927  22.157 -23.270  1.00 70.96           H  
ATOM   2395  HZ2 LYS A 150      17.528  22.534 -23.352  1.00 70.96           H  
ATOM   2396  HZ3 LYS A 150      16.439  23.342 -24.267  1.00 70.96           H  
ATOM   2397  N   GLY A 151      18.141  14.131 -26.231  1.00 83.19           N  
ATOM   2398  H   GLY A 151      17.620  14.170 -27.096  1.00 83.19           H  
ATOM   2399  CA  GLY A 151      18.558  12.811 -25.746  1.00 83.19           C  
ATOM   2400  HA2 GLY A 151      18.420  12.087 -26.549  1.00 83.19           H  
ATOM   2401  HA3 GLY A 151      19.620  12.836 -25.504  1.00 83.19           H  
ATOM   2402  C   GLY A 151      17.805  12.287 -24.511  1.00 83.19           C  
ATOM   2403  O   GLY A 151      18.331  11.415 -23.826  1.00 83.19           O  
ATOM   2404  N   ARG A 152      16.603  12.803 -24.194  1.00 91.42           N  
ATOM   2405  H   ARG A 152      16.238  13.549 -24.769  1.00 91.42           H  
ATOM   2406  CA  ARG A 152      15.756  12.344 -23.069  1.00 91.42           C  
ATOM   2407  HA  ARG A 152      16.375  11.833 -22.332  1.00 91.42           H  
ATOM   2408  C   ARG A 152      14.647  11.379 -23.483  1.00 91.42           C  
ATOM   2409  CB  ARG A 152      15.073  13.539 -22.405  1.00 91.42           C  
ATOM   2410  HB2 ARG A 152      14.504  14.092 -23.153  1.00 91.42           H  
ATOM   2411  HB3 ARG A 152      14.368  13.167 -21.661  1.00 91.42           H  
ATOM   2412  O   ARG A 152      13.747  11.759 -24.232  1.00 91.42           O  
ATOM   2413  CG  ARG A 152      16.048  14.483 -21.713  1.00 91.42           C  
ATOM   2414  HG2 ARG A 152      16.748  14.905 -22.435  1.00 91.42           H  
ATOM   2415  HG3 ARG A 152      16.590  13.945 -20.936  1.00 91.42           H  
ATOM   2416  CD  ARG A 152      15.219  15.597 -21.081  1.00 91.42           C  
ATOM   2417  HD2 ARG A 152      14.470  15.149 -20.428  1.00 91.42           H  
ATOM   2418  HD3 ARG A 152      14.705  16.146 -21.870  1.00 91.42           H  
ATOM   2419  NE  ARG A 152      16.061  16.511 -20.299  1.00 91.42           N  
ATOM   2420  HE  ARG A 152      17.047  16.296 -20.255  1.00 91.42           H  
ATOM   2421  NH1 ARG A 152      14.327  17.818 -19.552  1.00 91.42           N  
ATOM   2422 HH11 ARG A 152      13.664  17.228 -20.034  1.00 91.42           H  
ATOM   2423 HH12 ARG A 152      13.936  18.488 -18.905  1.00 91.42           H  
ATOM   2424  NH2 ARG A 152      16.413  18.222 -18.848  1.00 91.42           N  
ATOM   2425 HH21 ARG A 152      17.390  17.972 -18.794  1.00 91.42           H  
ATOM   2426 HH22 ARG A 152      16.019  18.926 -18.241  1.00 91.42           H  
ATOM   2427  CZ  ARG A 152      15.595  17.508 -19.573  1.00 91.42           C  
ATOM   2428  N   LYS A 153      14.667  10.157 -22.950  1.00 93.13           N  
ATOM   2429  H   LYS A 153      15.456   9.903 -22.373  1.00 93.13           H  
ATOM   2430  CA  LYS A 153      13.566   9.196 -23.081  1.00 93.13           C  
ATOM   2431  HA  LYS A 153      12.984   9.427 -23.973  1.00 93.13           H  
ATOM   2432  C   LYS A 153      12.656   9.333 -21.870  1.00 93.13           C  
ATOM   2433  CB  LYS A 153      14.120   7.771 -23.238  1.00 93.13           C  
ATOM   2434  HB2 LYS A 153      14.705   7.509 -22.357  1.00 93.13           H  
ATOM   2435  HB3 LYS A 153      14.771   7.731 -24.111  1.00 93.13           H  
ATOM   2436  O   LYS A 153      13.048   8.944 -20.774  1.00 93.13           O  
ATOM   2437  CG  LYS A 153      12.972   6.761 -23.414  1.00 93.13           C  
ATOM   2438  HG2 LYS A 153      12.300   6.811 -22.557  1.00 93.13           H  
ATOM   2439  HG3 LYS A 153      12.409   7.004 -24.316  1.00 93.13           H  
ATOM   2440  CD  LYS A 153      13.508   5.334 -23.517  1.00 93.13           C  
ATOM   2441  HD2 LYS A 153      14.124   5.142 -22.638  1.00 93.13           H  
ATOM   2442  HD3 LYS A 153      14.130   5.231 -24.406  1.00 93.13           H  
ATOM   2443  CE  LYS A 153      12.374   4.296 -23.517  1.00 93.13           C  
ATOM   2444  HE2 LYS A 153      11.604   4.602 -22.808  1.00 93.13           H  
ATOM   2445  HE3 LYS A 153      12.787   3.350 -23.167  1.00 93.13           H  
ATOM   2446  NZ  LYS A 153      11.779   4.066 -24.850  1.00 93.13           N  
ATOM   2447  HZ1 LYS A 153      12.468   3.647 -25.458  1.00 93.13           H  
ATOM   2448  HZ2 LYS A 153      10.989   3.445 -24.749  1.00 93.13           H  
ATOM   2449  HZ3 LYS A 153      11.431   4.931 -25.238  1.00 93.13           H  
ATOM   2450  N   TYR A 154      11.475   9.906 -22.066  1.00 94.77           N  
ATOM   2451  H   TYR A 154      11.217  10.178 -23.003  1.00 94.77           H  
ATOM   2452  CA  TYR A 154      10.457  10.005 -21.021  1.00 94.77           C  
ATOM   2453  HA  TYR A 154      10.933  10.289 -20.082  1.00 94.77           H  
ATOM   2454  C   TYR A 154       9.761   8.660 -20.789  1.00 94.77           C  
ATOM   2455  CB  TYR A 154       9.448  11.104 -21.378  1.00 94.77           C  
ATOM   2456  HB2 TYR A 154       9.139  10.994 -22.417  1.00 94.77           H  
ATOM   2457  HB3 TYR A 154       8.557  10.970 -20.764  1.00 94.77           H  
ATOM   2458  O   TYR A 154       9.632   7.863 -21.716  1.00 94.77           O  
ATOM   2459  CG  TYR A 154       9.972  12.510 -21.145  1.00 94.77           C  
ATOM   2460  CD1 TYR A 154       9.701  13.155 -19.923  1.00 94.77           C  
ATOM   2461  HD1 TYR A 154       9.135  12.644 -19.158  1.00 94.77           H  
ATOM   2462  CD2 TYR A 154      10.727  13.178 -22.130  1.00 94.77           C  
ATOM   2463  HD2 TYR A 154      10.940  12.694 -23.072  1.00 94.77           H  
ATOM   2464  CE1 TYR A 154      10.155  14.468 -19.693  1.00 94.77           C  
ATOM   2465  HE1 TYR A 154       9.920  14.964 -18.763  1.00 94.77           H  
ATOM   2466  CE2 TYR A 154      11.206  14.484 -21.892  1.00 94.77           C  
ATOM   2467  HE2 TYR A 154      11.774  15.001 -22.651  1.00 94.77           H  
ATOM   2468  OH  TYR A 154      11.376  16.404 -20.439  1.00 94.77           O  
ATOM   2469  HH  TYR A 154      10.920  16.821 -19.705  1.00 94.77           H  
ATOM   2470  CZ  TYR A 154      10.914  15.140 -20.673  1.00 94.77           C  
ATOM   2471  N   ALA A 155       9.307   8.452 -19.556  1.00 96.18           N  
ATOM   2472  H   ALA A 155       9.541   9.118 -18.834  1.00 96.18           H  
ATOM   2473  CA  ALA A 155       8.471   7.332 -19.153  1.00 96.18           C  
ATOM   2474  HA  ALA A 155       8.956   6.400 -19.442  1.00 96.18           H  
ATOM   2475  C   ALA A 155       7.098   7.350 -19.845  1.00 96.18           C  
ATOM   2476  CB  ALA A 155       8.357   7.376 -17.625  1.00 96.18           C  
ATOM   2477  HB1 ALA A 155       9.344   7.447 -17.167  1.00 96.18           H  
ATOM   2478  HB2 ALA A 155       7.888   6.460 -17.266  1.00 96.18           H  
ATOM   2479  HB3 ALA A 155       7.753   8.229 -17.315  1.00 96.18           H  
ATOM   2480  O   ALA A 155       6.551   8.412 -20.185  1.00 96.18           O  
ATOM   2481  N   GLU A 156       6.523   6.166 -20.042  1.00 95.42           N  
ATOM   2482  H   GLU A 156       7.018   5.326 -19.779  1.00 95.42           H  
ATOM   2483  CA  GLU A 156       5.207   5.985 -20.650  1.00 95.42           C  
ATOM   2484  HA  GLU A 156       5.184   6.502 -21.609  1.00 95.42           H  
ATOM   2485  C   GLU A 156       4.105   6.606 -19.770  1.00 95.42           C  
ATOM   2486  CB  GLU A 156       4.968   4.487 -20.919  1.00 95.42           C  
ATOM   2487  HB2 GLU A 156       5.073   3.920 -19.994  1.00 95.42           H  
ATOM   2488  HB3 GLU A 156       3.937   4.375 -21.257  1.00 95.42           H  
ATOM   2489  O   GLU A 156       3.243   7.337 -20.275  1.00 95.42           O  
ATOM   2490  CG  GLU A 156       5.883   3.890 -22.016  1.00 95.42           C  
ATOM   2491  HG2 GLU A 156       5.475   2.920 -22.302  1.00 95.42           H  
ATOM   2492  HG3 GLU A 156       5.823   4.532 -22.895  1.00 95.42           H  
ATOM   2493  CD  GLU A 156       7.365   3.691 -21.625  1.00 95.42           C  
ATOM   2494  OE1 GLU A 156       8.236   3.724 -22.535  1.00 95.42           O  
ATOM   2495  OE2 GLU A 156       7.660   3.566 -20.413  1.00 95.42           O  
ATOM   2496  N   HIS A 157       4.222   6.465 -18.448  1.00 97.42           N  
ATOM   2497  H   HIS A 157       4.984   5.893 -18.115  1.00 97.42           H  
ATOM   2498  CA  HIS A 157       3.260   6.937 -17.446  1.00 97.42           C  
ATOM   2499  HA  HIS A 157       2.398   7.360 -17.962  1.00 97.42           H  
ATOM   2500  C   HIS A 157       3.851   8.030 -16.546  1.00 97.42           C  
ATOM   2501  CB  HIS A 157       2.741   5.739 -16.638  1.00 97.42           C  
ATOM   2502  HB2 HIS A 157       1.902   6.054 -16.017  1.00 97.42           H  
ATOM   2503  HB3 HIS A 157       3.532   5.380 -15.980  1.00 97.42           H  
ATOM   2504  O   HIS A 157       5.054   8.291 -16.552  1.00 97.42           O  
ATOM   2505  CG  HIS A 157       2.288   4.600 -17.516  1.00 97.42           C  
ATOM   2506  CD2 HIS A 157       3.015   3.476 -17.774  1.00 97.42           C  
ATOM   2507  HD2 HIS A 157       3.987   3.227 -17.374  1.00 97.42           H  
ATOM   2508  ND1 HIS A 157       1.139   4.593 -18.310  1.00 97.42           N  
ATOM   2509  CE1 HIS A 157       1.207   3.451 -19.023  1.00 97.42           C  
ATOM   2510  HE1 HIS A 157       0.479   3.143 -19.759  1.00 97.42           H  
ATOM   2511  NE2 HIS A 157       2.323   2.761 -18.721  1.00 97.42           N  
ATOM   2512  HE2 HIS A 157       2.655   1.911 -19.154  1.00 97.42           H  
ATOM   2513  N   VAL A 158       2.987   8.721 -15.801  1.00 97.90           N  
ATOM   2514  H   VAL A 158       2.029   8.402 -15.766  1.00 97.90           H  
ATOM   2515  CA  VAL A 158       3.419   9.691 -14.782  1.00 97.90           C  
ATOM   2516  HA  VAL A 158       4.166  10.349 -15.225  1.00 97.90           H  
ATOM   2517  C   VAL A 158       4.102   8.986 -13.612  1.00 97.90           C  
ATOM   2518  CB  VAL A 158       2.268  10.582 -14.285  1.00 97.90           C  
ATOM   2519  HB  VAL A 158       2.654  11.229 -13.497  1.00 97.90           H  
ATOM   2520  O   VAL A 158       3.807   7.826 -13.328  1.00 97.90           O  
ATOM   2521  CG1 VAL A 158       1.760  11.483 -15.419  1.00 97.90           C  
ATOM   2522 HG11 VAL A 158       1.343  10.883 -16.228  1.00 97.90           H  
ATOM   2523 HG12 VAL A 158       2.584  12.087 -15.798  1.00 97.90           H  
ATOM   2524 HG13 VAL A 158       0.990  12.152 -15.035  1.00 97.90           H  
ATOM   2525  CG2 VAL A 158       1.091   9.789 -13.704  1.00 97.90           C  
ATOM   2526 HG21 VAL A 158       0.636   9.154 -14.464  1.00 97.90           H  
ATOM   2527 HG22 VAL A 158       1.435   9.166 -12.879  1.00 97.90           H  
ATOM   2528 HG23 VAL A 158       0.340  10.477 -13.318  1.00 97.90           H  
ATOM   2529  N   ALA A 159       5.007   9.687 -12.930  1.00 98.17           N  
ATOM   2530  H   ALA A 159       5.131  10.664 -13.153  1.00 98.17           H  
ATOM   2531  CA  ALA A 159       5.648   9.153 -11.736  1.00 98.17           C  
ATOM   2532  HA  ALA A 159       6.007   8.148 -11.959  1.00 98.17           H  
ATOM   2533  C   ALA A 159       4.642   9.065 -10.580  1.00 98.17           C  
ATOM   2534  CB  ALA A 159       6.851  10.025 -11.371  1.00 98.17           C  
ATOM   2535  HB1 ALA A 159       6.499  10.990 -11.007  1.00 98.17           H  
ATOM   2536  HB2 ALA A 159       7.475  10.172 -12.253  1.00 98.17           H  
ATOM   2537  HB3 ALA A 159       7.430   9.532 -10.590  1.00 98.17           H  
ATOM   2538  O   ALA A 159       3.877   9.999 -10.333  1.00 98.17           O  
ATOM   2539  N   ASP A 160       4.683   7.963  -9.837  1.00 97.70           N  
ATOM   2540  H   ASP A 160       5.327   7.231 -10.101  1.00 97.70           H  
ATOM   2541  CA  ASP A 160       3.800   7.721  -8.699  1.00 97.70           C  
ATOM   2542  HA  ASP A 160       3.370   8.662  -8.354  1.00 97.70           H  
ATOM   2543  C   ASP A 160       4.589   7.111  -7.539  1.00 97.70           C  
ATOM   2544  CB  ASP A 160       2.631   6.814  -9.126  1.00 97.70           C  
ATOM   2545  HB2 ASP A 160       3.023   5.888  -9.547  1.00 97.70           H  
ATOM   2546  HB3 ASP A 160       2.052   7.323  -9.897  1.00 97.70           H  
ATOM   2547  O   ASP A 160       4.890   5.925  -7.541  1.00 97.70           O  
ATOM   2548  CG  ASP A 160       1.707   6.473  -7.953  1.00 97.70           C  
ATOM   2549  OD1 ASP A 160       1.998   6.868  -6.802  1.00 97.70           O  
ATOM   2550  OD2 ASP A 160       0.674   5.805  -8.162  1.00 97.70           O  
ATOM   2551  N   LEU A 161       4.868   7.888  -6.490  1.00 97.44           N  
ATOM   2552  H   LEU A 161       4.516   8.834  -6.496  1.00 97.44           H  
ATOM   2553  CA  LEU A 161       5.637   7.406  -5.334  1.00 97.44           C  
ATOM   2554  HA  LEU A 161       6.620   7.099  -5.691  1.00 97.44           H  
ATOM   2555  C   LEU A 161       5.008   6.181  -4.642  1.00 97.44           C  
ATOM   2556  CB  LEU A 161       5.787   8.572  -4.342  1.00 97.44           C  
ATOM   2557  HB2 LEU A 161       4.792   8.859  -4.001  1.00 97.44           H  
ATOM   2558  HB3 LEU A 161       6.223   9.424  -4.864  1.00 97.44           H  
ATOM   2559  O   LEU A 161       5.717   5.388  -4.020  1.00 97.44           O  
ATOM   2560  CG  LEU A 161       6.653   8.248  -3.109  1.00 97.44           C  
ATOM   2561  HG  LEU A 161       6.234   7.405  -2.561  1.00 97.44           H  
ATOM   2562  CD1 LEU A 161       8.099   7.931  -3.494  1.00 97.44           C  
ATOM   2563 HD11 LEU A 161       8.516   8.732  -4.104  1.00 97.44           H  
ATOM   2564 HD12 LEU A 161       8.126   6.996  -4.054  1.00 97.44           H  
ATOM   2565 HD13 LEU A 161       8.702   7.806  -2.595  1.00 97.44           H  
ATOM   2566  CD2 LEU A 161       6.649   9.441  -2.159  1.00 97.44           C  
ATOM   2567 HD21 LEU A 161       7.064  10.319  -2.652  1.00 97.44           H  
ATOM   2568 HD22 LEU A 161       7.239   9.202  -1.275  1.00 97.44           H  
ATOM   2569 HD23 LEU A 161       5.626   9.654  -1.847  1.00 97.44           H  
ATOM   2570  N   TYR A 162       3.689   6.033  -4.727  1.00 95.86           N  
ATOM   2571  H   TYR A 162       3.175   6.638  -5.350  1.00 95.86           H  
ATOM   2572  CA  TYR A 162       2.937   4.958  -4.093  1.00 95.86           C  
ATOM   2573  HA  TYR A 162       3.510   4.578  -3.248  1.00 95.86           H  
ATOM   2574  C   TYR A 162       2.705   3.770  -5.033  1.00 95.86           C  
ATOM   2575  CB  TYR A 162       1.631   5.539  -3.543  1.00 95.86           C  
ATOM   2576  HB2 TYR A 162       1.092   4.752  -3.016  1.00 95.86           H  
ATOM   2577  HB3 TYR A 162       1.006   5.861  -4.376  1.00 95.86           H  
ATOM   2578  O   TYR A 162       2.305   2.704  -4.566  1.00 95.86           O  
ATOM   2579  CG  TYR A 162       1.848   6.703  -2.590  1.00 95.86           C  
ATOM   2580  CD1 TYR A 162       2.345   6.469  -1.293  1.00 95.86           C  
ATOM   2581  HD1 TYR A 162       2.541   5.452  -0.987  1.00 95.86           H  
ATOM   2582  CD2 TYR A 162       1.593   8.019  -3.018  1.00 95.86           C  
ATOM   2583  HD2 TYR A 162       1.248   8.189  -4.027  1.00 95.86           H  
ATOM   2584  CE1 TYR A 162       2.570   7.549  -0.414  1.00 95.86           C  
ATOM   2585  HE1 TYR A 162       2.946   7.373   0.583  1.00 95.86           H  
ATOM   2586  CE2 TYR A 162       1.801   9.101  -2.140  1.00 95.86           C  
ATOM   2587  HE2 TYR A 162       1.597  10.111  -2.463  1.00 95.86           H  
ATOM   2588  OH  TYR A 162       2.487   9.907   0.016  1.00 95.86           O  
ATOM   2589  HH  TYR A 162       2.786   9.604   0.876  1.00 95.86           H  
ATOM   2590  CZ  TYR A 162       2.287   8.866  -0.837  1.00 95.86           C  
ATOM   2591  N   GLY A 163       3.005   3.916  -6.328  1.00 94.85           N  
ATOM   2592  H   GLY A 163       3.326   4.822  -6.636  1.00 94.85           H  
ATOM   2593  CA  GLY A 163       2.910   2.853  -7.329  1.00 94.85           C  
ATOM   2594  HA2 GLY A 163       3.611   2.057  -7.080  1.00 94.85           H  
ATOM   2595  HA3 GLY A 163       3.183   3.270  -8.299  1.00 94.85           H  
ATOM   2596  C   GLY A 163       1.508   2.249  -7.451  1.00 94.85           C  
ATOM   2597  O   GLY A 163       1.399   1.030  -7.616  1.00 94.85           O  
ATOM   2598  N   GLY A 164       0.465   3.075  -7.319  1.00 94.19           N  
ATOM   2599  H   GLY A 164       0.649   4.068  -7.323  1.00 94.19           H  
ATOM   2600  CA  GLY A 164      -0.945   2.673  -7.328  1.00 94.19           C  
ATOM   2601  HA2 GLY A 164      -1.058   1.793  -7.961  1.00 94.19           H  
ATOM   2602  HA3 GLY A 164      -1.538   3.476  -7.766  1.00 94.19           H  
ATOM   2603  C   GLY A 164      -1.546   2.329  -5.958  1.00 94.19           C  
ATOM   2604  O   GLY A 164      -2.764   2.250  -5.831  1.00 94.19           O  
ATOM   2605  N   GLU A 165      -0.737   2.164  -4.910  1.00 93.72           N  
ATOM   2606  H   GLU A 165       0.259   2.261  -5.043  1.00 93.72           H  
ATOM   2607  CA  GLU A 165      -1.225   1.725  -3.596  1.00 93.72           C  
ATOM   2608  HA  GLU A 165      -2.101   1.092  -3.738  1.00 93.72           H  
ATOM   2609  C   GLU A 165      -1.643   2.910  -2.712  1.00 93.72           C  
ATOM   2610  CB  GLU A 165      -0.169   0.862  -2.897  1.00 93.72           C  
ATOM   2611  HB2 GLU A 165       0.769   1.415  -2.851  1.00 93.72           H  
ATOM   2612  HB3 GLU A 165      -0.502   0.669  -1.877  1.00 93.72           H  
ATOM   2613  O   GLU A 165      -0.852   3.441  -1.929  1.00 93.72           O  
ATOM   2614  CG  GLU A 165       0.064  -0.491  -3.585  1.00 93.72           C  
ATOM   2615  HG2 GLU A 165       0.249  -0.329  -4.647  1.00 93.72           H  
ATOM   2616  HG3 GLU A 165      -0.830  -1.105  -3.476  1.00 93.72           H  
ATOM   2617  CD  GLU A 165       1.266  -1.226  -2.982  1.00 93.72           C  
ATOM   2618  OE1 GLU A 165       1.878  -2.048  -3.696  1.00 93.72           O  
ATOM   2619  OE2 GLU A 165       1.705  -0.882  -1.853  1.00 93.72           O  
ATOM   2620  N   TYR A 166      -2.914   3.308  -2.810  1.00 96.14           N  
ATOM   2621  H   TYR A 166      -3.447   2.912  -3.571  1.00 96.14           H  
ATOM   2622  CA  TYR A 166      -3.485   4.445  -2.065  1.00 96.14           C  
ATOM   2623  HA  TYR A 166      -2.683   4.986  -1.563  1.00 96.14           H  
ATOM   2624  C   TYR A 166      -4.497   4.060  -0.982  1.00 96.14           C  
ATOM   2625  CB  TYR A 166      -4.139   5.409  -3.053  1.00 96.14           C  
ATOM   2626  HB2 TYR A 166      -4.906   4.881  -3.620  1.00 96.14           H  
ATOM   2627  HB3 TYR A 166      -4.631   6.210  -2.502  1.00 96.14           H  
ATOM   2628  O   TYR A 166      -4.929   4.915  -0.203  1.00 96.14           O  
ATOM   2629  CG  TYR A 166      -3.150   6.034  -4.003  1.00 96.14           C  
ATOM   2630  CD1 TYR A 166      -2.442   7.183  -3.607  1.00 96.14           C  
ATOM   2631  HD1 TYR A 166      -2.594   7.603  -2.624  1.00 96.14           H  
ATOM   2632  CD2 TYR A 166      -2.942   5.468  -5.275  1.00 96.14           C  
ATOM   2633  HD2 TYR A 166      -3.493   4.591  -5.578  1.00 96.14           H  
ATOM   2634  CE1 TYR A 166      -1.563   7.801  -4.510  1.00 96.14           C  
ATOM   2635  HE1 TYR A 166      -1.042   8.709  -4.247  1.00 96.14           H  
ATOM   2636  CE2 TYR A 166      -2.021   6.054  -6.159  1.00 96.14           C  
ATOM   2637  HE2 TYR A 166      -1.850   5.639  -7.142  1.00 96.14           H  
ATOM   2638  OH  TYR A 166      -0.543   7.864  -6.654  1.00 96.14           O  
ATOM   2639  HH  TYR A 166      -0.188   7.227  -7.278  1.00 96.14           H  
ATOM   2640  CZ  TYR A 166      -1.356   7.236  -5.782  1.00 96.14           C  
ATOM   2641  N   ALA A 167      -4.892   2.789  -0.921  1.00 96.87           N  
ATOM   2642  H   ALA A 167      -4.469   2.116  -1.543  1.00 96.87           H  
ATOM   2643  CA  ALA A 167      -5.922   2.316  -0.010  1.00 96.87           C  
ATOM   2644  HA  ALA A 167      -6.034   3.039   0.798  1.00 96.87           H  
ATOM   2645  C   ALA A 167      -5.556   0.977   0.638  1.00 96.87           C  
ATOM   2646  CB  ALA A 167      -7.258   2.245  -0.758  1.00 96.87           C  
ATOM   2647  HB1 ALA A 167      -7.175   1.557  -1.599  1.00 96.87           H  
ATOM   2648  HB2 ALA A 167      -8.039   1.891  -0.085  1.00 96.87           H  
ATOM   2649  HB3 ALA A 167      -7.528   3.234  -1.128  1.00 96.87           H  
ATOM   2650  O   ALA A 167      -4.896   0.128   0.045  1.00 96.87           O  
ATOM   2651  N   LEU A 168      -6.034   0.803   1.866  1.00 97.90           N  
ATOM   2652  H   LEU A 168      -6.570   1.565   2.256  1.00 97.90           H  
ATOM   2653  CA  LEU A 168      -6.055  -0.447   2.608  1.00 97.90           C  
ATOM   2654  HA  LEU A 168      -5.383  -1.158   2.128  1.00 97.90           H  
ATOM   2655  C   LEU A 168      -7.468  -1.022   2.577  1.00 97.90           C  
ATOM   2656  CB  LEU A 168      -5.598  -0.228   4.063  1.00 97.90           C  
ATOM   2657  HB2 LEU A 168      -5.526  -1.204   4.542  1.00 97.90           H  
ATOM   2658  HB3 LEU A 168      -6.363   0.343   4.590  1.00 97.90           H  
ATOM   2659  O   LEU A 168      -8.453  -0.292   2.673  1.00 97.90           O  
ATOM   2660  CG  LEU A 168      -4.260   0.507   4.226  1.00 97.90           C  
ATOM   2661  HG  LEU A 168      -4.368   1.528   3.861  1.00 97.90           H  
ATOM   2662  CD1 LEU A 168      -3.872   0.587   5.702  1.00 97.90           C  
ATOM   2663 HD11 LEU A 168      -3.770  -0.415   6.118  1.00 97.90           H  
ATOM   2664 HD12 LEU A 168      -2.926   1.119   5.804  1.00 97.90           H  
ATOM   2665 HD13 LEU A 168      -4.638   1.141   6.245  1.00 97.90           H  
ATOM   2666  CD2 LEU A 168      -3.154  -0.198   3.447  1.00 97.90           C  
ATOM   2667 HD21 LEU A 168      -3.278   0.001   2.383  1.00 97.90           H  
ATOM   2668 HD22 LEU A 168      -2.168   0.145   3.760  1.00 97.90           H  
ATOM   2669 HD23 LEU A 168      -3.252  -1.276   3.574  1.00 97.90           H  
ATOM   2670  N   PHE A 169      -7.567  -2.338   2.507  1.00 97.84           N  
ATOM   2671  H   PHE A 169      -6.717  -2.871   2.399  1.00 97.84           H  
ATOM   2672  CA  PHE A 169      -8.821  -3.074   2.525  1.00 97.84           C  
ATOM   2673  HA  PHE A 169      -9.669  -2.390   2.491  1.00 97.84           H  
ATOM   2674  C   PHE A 169      -8.890  -3.858   3.830  1.00 97.84           C  
ATOM   2675  CB  PHE A 169      -8.896  -3.968   1.284  1.00 97.84           C  
ATOM   2676  HB2 PHE A 169      -7.961  -4.516   1.169  1.00 97.84           H  
ATOM   2677  HB3 PHE A 169      -9.692  -4.694   1.449  1.00 97.84           H  
ATOM   2678  O   PHE A 169      -8.055  -4.728   4.079  1.00 97.84           O  
ATOM   2679  CG  PHE A 169      -9.195  -3.226  -0.005  1.00 97.84           C  
ATOM   2680  CD1 PHE A 169     -10.401  -3.469  -0.689  1.00 97.84           C  
ATOM   2681  HD1 PHE A 169     -11.102  -4.202  -0.318  1.00 97.84           H  
ATOM   2682  CD2 PHE A 169      -8.271  -2.306  -0.540  1.00 97.84           C  
ATOM   2683  HD2 PHE A 169      -7.311  -2.149  -0.070  1.00 97.84           H  
ATOM   2684  CE1 PHE A 169     -10.692  -2.786  -1.881  1.00 97.84           C  
ATOM   2685  HE1 PHE A 169     -11.608  -2.994  -2.415  1.00 97.84           H  
ATOM   2686  CE2 PHE A 169      -8.574  -1.602  -1.716  1.00 97.84           C  
ATOM   2687  HE2 PHE A 169      -7.860  -0.903  -2.124  1.00 97.84           H  
ATOM   2688  CZ  PHE A 169      -9.782  -1.845  -2.391  1.00 97.84           C  
ATOM   2689  HZ  PHE A 169      -9.993  -1.334  -3.319  1.00 97.84           H  
ATOM   2690  N   VAL A 170      -9.858  -3.517   4.682  1.00 98.49           N  
ATOM   2691  H   VAL A 170     -10.505  -2.788   4.415  1.00 98.49           H  
ATOM   2692  CA  VAL A 170     -10.055  -4.158   5.987  1.00 98.49           C  
ATOM   2693  HA  VAL A 170      -9.138  -4.673   6.275  1.00 98.49           H  
ATOM   2694  C   VAL A 170     -11.164  -5.192   5.861  1.00 98.49           C  
ATOM   2695  CB  VAL A 170     -10.365  -3.128   7.091  1.00 98.49           C  
ATOM   2696  HB  VAL A 170     -11.311  -2.632   6.873  1.00 98.49           H  
ATOM   2697  O   VAL A 170     -12.321  -4.837   5.638  1.00 98.49           O  
ATOM   2698  CG1 VAL A 170     -10.474  -3.811   8.462  1.00 98.49           C  
ATOM   2699 HG11 VAL A 170      -9.547  -4.338   8.690  1.00 98.49           H  
ATOM   2700 HG12 VAL A 170     -10.659  -3.065   9.235  1.00 98.49           H  
ATOM   2701 HG13 VAL A 170     -11.298  -4.524   8.467  1.00 98.49           H  
ATOM   2702  CG2 VAL A 170      -9.270  -2.056   7.185  1.00 98.49           C  
ATOM   2703 HG21 VAL A 170      -9.492  -1.365   7.998  1.00 98.49           H  
ATOM   2704 HG22 VAL A 170      -8.303  -2.525   7.370  1.00 98.49           H  
ATOM   2705 HG23 VAL A 170      -9.218  -1.487   6.257  1.00 98.49           H  
ATOM   2706  N   TYR A 171     -10.820  -6.463   6.020  1.00 98.43           N  
ATOM   2707  H   TYR A 171      -9.847  -6.664   6.206  1.00 98.43           H  
ATOM   2708  CA  TYR A 171     -11.730  -7.603   5.969  1.00 98.43           C  
ATOM   2709  HA  TYR A 171     -12.676  -7.301   5.519  1.00 98.43           H  
ATOM   2710  C   TYR A 171     -12.015  -8.135   7.369  1.00 98.43           C  
ATOM   2711  CB  TYR A 171     -11.129  -8.713   5.105  1.00 98.43           C  
ATOM   2712  HB2 TYR A 171     -10.177  -9.014   5.543  1.00 98.43           H  
ATOM   2713  HB3 TYR A 171     -11.789  -9.580   5.133  1.00 98.43           H  
ATOM   2714  O   TYR A 171     -11.191  -8.004   8.277  1.00 98.43           O  
ATOM   2715  CG  TYR A 171     -10.903  -8.326   3.662  1.00 98.43           C  
ATOM   2716  CD1 TYR A 171     -11.895  -8.610   2.707  1.00 98.43           C  
ATOM   2717  HD1 TYR A 171     -12.802  -9.115   3.004  1.00 98.43           H  
ATOM   2718  CD2 TYR A 171      -9.714  -7.677   3.276  1.00 98.43           C  
ATOM   2719  HD2 TYR A 171      -8.955  -7.452   4.010  1.00 98.43           H  
ATOM   2720  CE1 TYR A 171     -11.710  -8.223   1.369  1.00 98.43           C  
ATOM   2721  HE1 TYR A 171     -12.468  -8.414   0.624  1.00 98.43           H  
ATOM   2722  CE2 TYR A 171      -9.522  -7.307   1.932  1.00 98.43           C  
ATOM   2723  HE2 TYR A 171      -8.615  -6.804   1.633  1.00 98.43           H  
ATOM   2724  OH  TYR A 171     -10.383  -7.176  -0.313  1.00 98.43           O  
ATOM   2725  HH  TYR A 171      -9.534  -6.768  -0.500  1.00 98.43           H  
ATOM   2726  CZ  TYR A 171     -10.528  -7.568   0.978  1.00 98.43           C  
ATOM   2727  N   THR A 172     -13.172  -8.774   7.536  1.00 98.59           N  
ATOM   2728  H   THR A 172     -13.799  -8.872   6.751  1.00 98.59           H  
ATOM   2729  CA  THR A 172     -13.496  -9.503   8.765  1.00 98.59           C  
ATOM   2730  HA  THR A 172     -12.560  -9.891   9.165  1.00 98.59           H  
ATOM   2731  C   THR A 172     -14.391 -10.701   8.487  1.00 98.59           C  
ATOM   2732  CB  THR A 172     -14.121  -8.572   9.811  1.00 98.59           C  
ATOM   2733  HB  THR A 172     -13.459  -7.718   9.954  1.00 98.59           H  
ATOM   2734  O   THR A 172     -15.247 -10.651   7.617  1.00 98.59           O  
ATOM   2735  CG2 THR A 172     -15.509  -8.052   9.435  1.00 98.59           C  
ATOM   2736 HG21 THR A 172     -16.225  -8.874   9.426  1.00 98.59           H  
ATOM   2737 HG22 THR A 172     -15.480  -7.596   8.446  1.00 98.59           H  
ATOM   2738 HG23 THR A 172     -15.828  -7.311  10.167  1.00 98.59           H  
ATOM   2739  OG1 THR A 172     -14.236  -9.259  11.032  1.00 98.59           O  
ATOM   2740  HG1 THR A 172     -13.366  -9.605  11.245  1.00 98.59           H  
ATOM   2741  N   ASP A 173     -14.239 -11.784   9.241  1.00 98.06           N  
ATOM   2742  H   ASP A 173     -13.597 -11.757  10.021  1.00 98.06           H  
ATOM   2743  CA  ASP A 173     -14.951 -13.044   8.999  1.00 98.06           C  
ATOM   2744  HA  ASP A 173     -15.077 -13.151   7.921  1.00 98.06           H  
ATOM   2745  C   ASP A 173     -16.367 -13.105   9.604  1.00 98.06           C  
ATOM   2746  CB  ASP A 173     -14.072 -14.214   9.465  1.00 98.06           C  
ATOM   2747  HB2 ASP A 173     -14.478 -15.135   9.046  1.00 98.06           H  
ATOM   2748  HB3 ASP A 173     -13.065 -14.090   9.067  1.00 98.06           H  
ATOM   2749  O   ASP A 173     -16.979 -14.173   9.629  1.00 98.06           O  
ATOM   2750  CG  ASP A 173     -13.997 -14.361  10.988  1.00 98.06           C  
ATOM   2751  OD1 ASP A 173     -14.030 -13.341  11.707  1.00 98.06           O  
ATOM   2752  OD2 ASP A 173     -13.917 -15.524  11.454  1.00 98.06           O  
ATOM   2753  N   ILE A 174     -16.885 -11.997  10.139  1.00 98.27           N  
ATOM   2754  H   ILE A 174     -16.296 -11.176  10.145  1.00 98.27           H  
ATOM   2755  CA  ILE A 174     -18.176 -11.948  10.851  1.00 98.27           C  
ATOM   2756  HA  ILE A 174     -18.533 -12.968  10.994  1.00 98.27           H  
ATOM   2757  C   ILE A 174     -19.298 -11.245  10.085  1.00 98.27           C  
ATOM   2758  CB  ILE A 174     -18.011 -11.331  12.250  1.00 98.27           C  
ATOM   2759  HB  ILE A 174     -18.978 -11.396  12.749  1.00 98.27           H  
ATOM   2760  O   ILE A 174     -20.405 -11.128  10.611  1.00 98.27           O  
ATOM   2761  CG1 ILE A 174     -17.620  -9.840  12.157  1.00 98.27           C  
ATOM   2762 HG12 ILE A 174     -16.634  -9.748  11.702  1.00 98.27           H  
ATOM   2763 HG13 ILE A 174     -18.337  -9.310  11.531  1.00 98.27           H  
ATOM   2764  CG2 ILE A 174     -17.018 -12.155  13.082  1.00 98.27           C  
ATOM   2765 HG21 ILE A 174     -15.995 -11.952  12.763  1.00 98.27           H  
ATOM   2766 HG22 ILE A 174     -17.210 -13.222  12.969  1.00 98.27           H  
ATOM   2767 HG23 ILE A 174     -17.124 -11.901  14.136  1.00 98.27           H  
ATOM   2768  CD1 ILE A 174     -17.603  -9.137  13.508  1.00 98.27           C  
ATOM   2769 HD11 ILE A 174     -16.812  -9.559  14.128  1.00 98.27           H  
ATOM   2770 HD12 ILE A 174     -18.567  -9.269  14.000  1.00 98.27           H  
ATOM   2771 HD13 ILE A 174     -17.413  -8.074  13.360  1.00 98.27           H  
ATOM   2772  N   ILE A 175     -19.023 -10.748   8.881  1.00 98.39           N  
ATOM   2773  H   ILE A 175     -18.113 -10.927   8.482  1.00 98.39           H  
ATOM   2774  CA  ILE A 175     -20.002 -10.035   8.056  1.00 98.39           C  
ATOM   2775  HA  ILE A 175     -20.901  -9.862   8.648  1.00 98.39           H  
ATOM   2776  C   ILE A 175     -20.461 -10.877   6.872  1.00 98.39           C  
ATOM   2777  CB  ILE A 175     -19.497  -8.641   7.634  1.00 98.39           C  
ATOM   2778  HB  ILE A 175     -20.280  -8.176   7.034  1.00 98.39           H  
ATOM   2779  O   ILE A 175     -19.846 -11.887   6.522  1.00 98.39           O  
ATOM   2780  CG1 ILE A 175     -18.221  -8.704   6.771  1.00 98.39           C  
ATOM   2781 HG12 ILE A 175     -17.411  -9.159   7.341  1.00 98.39           H  
ATOM   2782 HG13 ILE A 175     -18.409  -9.325   5.896  1.00 98.39           H  
ATOM   2783  CG2 ILE A 175     -19.320  -7.778   8.893  1.00 98.39           C  
ATOM   2784 HG21 ILE A 175     -20.210  -7.876   9.514  1.00 98.39           H  
ATOM   2785 HG22 ILE A 175     -18.445  -8.097   9.459  1.00 98.39           H  
ATOM   2786 HG23 ILE A 175     -19.213  -6.729   8.618  1.00 98.39           H  
ATOM   2787  CD1 ILE A 175     -17.763  -7.327   6.283  1.00 98.39           C  
ATOM   2788 HD11 ILE A 175     -17.501  -6.686   7.125  1.00 98.39           H  
ATOM   2789 HD12 ILE A 175     -18.546  -6.855   5.690  1.00 98.39           H  
ATOM   2790 HD13 ILE A 175     -16.875  -7.445   5.662  1.00 98.39           H  
ATOM   2791  N   GLU A 176     -21.587 -10.487   6.289  1.00 97.68           N  
ATOM   2792  H   GLU A 176     -22.075  -9.686   6.664  1.00 97.68           H  
ATOM   2793  CA  GLU A 176     -22.033 -11.014   5.003  1.00 97.68           C  
ATOM   2794  HA  GLU A 176     -22.023 -12.103   5.047  1.00 97.68           H  
ATOM   2795  C   GLU A 176     -21.070 -10.597   3.884  1.00 97.68           C  
ATOM   2796  CB  GLU A 176     -23.471 -10.565   4.708  1.00 97.68           C  
ATOM   2797  HB2 GLU A 176     -23.721 -10.846   3.685  1.00 97.68           H  
ATOM   2798  HB3 GLU A 176     -23.535  -9.481   4.803  1.00 97.68           H  
ATOM   2799  O   GLU A 176     -20.421  -9.549   3.945  1.00 97.68           O  
ATOM   2800  CG  GLU A 176     -24.477 -11.237   5.661  1.00 97.68           C  
ATOM   2801  HG2 GLU A 176     -24.217 -10.984   6.688  1.00 97.68           H  
ATOM   2802  HG3 GLU A 176     -24.387 -12.318   5.553  1.00 97.68           H  
ATOM   2803  CD  GLU A 176     -25.938 -10.826   5.410  1.00 97.68           C  
ATOM   2804  OE1 GLU A 176     -26.803 -11.292   6.187  1.00 97.68           O  
ATOM   2805  OE2 GLU A 176     -26.196 -10.004   4.503  1.00 97.68           O  
ATOM   2806  N   TYR A 177     -20.966 -11.441   2.859  1.00 98.00           N  
ATOM   2807  H   TYR A 177     -21.579 -12.243   2.817  1.00 98.00           H  
ATOM   2808  CA  TYR A 177     -20.154 -11.141   1.687  1.00 98.00           C  
ATOM   2809  HA  TYR A 177     -19.177 -10.784   2.014  1.00 98.00           H  
ATOM   2810  C   TYR A 177     -20.816 -10.021   0.884  1.00 98.00           C  
ATOM   2811  CB  TYR A 177     -19.947 -12.396   0.829  1.00 98.00           C  
ATOM   2812  HB2 TYR A 177     -19.698 -12.062  -0.178  1.00 98.00           H  
ATOM   2813  HB3 TYR A 177     -20.883 -12.950   0.759  1.00 98.00           H  
ATOM   2814  O   TYR A 177     -22.031 -10.011   0.693  1.00 98.00           O  
ATOM   2815  CG  TYR A 177     -18.843 -13.337   1.286  1.00 98.00           C  
ATOM   2816  CD1 TYR A 177     -18.007 -13.925   0.318  1.00 98.00           C  
ATOM   2817  HD1 TYR A 177     -18.175 -13.728  -0.731  1.00 98.00           H  
ATOM   2818  CD2 TYR A 177     -18.639 -13.642   2.649  1.00 98.00           C  
ATOM   2819  HD2 TYR A 177     -19.264 -13.212   3.418  1.00 98.00           H  
ATOM   2820  CE1 TYR A 177     -16.959 -14.783   0.696  1.00 98.00           C  
ATOM   2821  HE1 TYR A 177     -16.321 -15.212  -0.062  1.00 98.00           H  
ATOM   2822  CE2 TYR A 177     -17.603 -14.513   3.033  1.00 98.00           C  
ATOM   2823  HE2 TYR A 177     -17.438 -14.745   4.074  1.00 98.00           H  
ATOM   2824  OH  TYR A 177     -15.751 -15.907   2.438  1.00 98.00           O  
ATOM   2825  HH  TYR A 177     -15.259 -16.233   1.682  1.00 98.00           H  
ATOM   2826  CZ  TYR A 177     -16.759 -15.082   2.059  1.00 98.00           C  
ATOM   2827  N   GLN A 178     -20.002  -9.096   0.391  1.00 96.02           N  
ATOM   2828  H   GLN A 178     -19.012  -9.178   0.571  1.00 96.02           H  
ATOM   2829  CA  GLN A 178     -20.432  -7.940  -0.383  1.00 96.02           C  
ATOM   2830  HA  GLN A 178     -21.513  -7.971  -0.523  1.00 96.02           H  
ATOM   2831  C   GLN A 178     -19.784  -7.958  -1.766  1.00 96.02           C  
ATOM   2832  CB  GLN A 178     -20.087  -6.651   0.375  1.00 96.02           C  
ATOM   2833  HB2 GLN A 178     -20.418  -5.799  -0.219  1.00 96.02           H  
ATOM   2834  HB3 GLN A 178     -19.007  -6.581   0.502  1.00 96.02           H  
ATOM   2835  O   GLN A 178     -18.720  -8.549  -1.951  1.00 96.02           O  
ATOM   2836  CG  GLN A 178     -20.765  -6.585   1.751  1.00 96.02           C  
ATOM   2837  HG2 GLN A 178     -20.337  -7.337   2.414  1.00 96.02           H  
ATOM   2838  HG3 GLN A 178     -21.831  -6.782   1.644  1.00 96.02           H  
ATOM   2839  CD  GLN A 178     -20.585  -5.215   2.380  1.00 96.02           C  
ATOM   2840  NE2 GLN A 178     -19.499  -4.953   3.065  1.00 96.02           N  
ATOM   2841 HE21 GLN A 178     -18.731  -5.603   3.147  1.00 96.02           H  
ATOM   2842 HE22 GLN A 178     -19.419  -4.016   3.435  1.00 96.02           H  
ATOM   2843  OE1 GLN A 178     -21.408  -4.325   2.249  1.00 96.02           O  
ATOM   2844  N   ILE A 179     -20.426  -7.296  -2.727  1.00 96.62           N  
ATOM   2845  H   ILE A 179     -21.270  -6.793  -2.491  1.00 96.62           H  
ATOM   2846  CA  ILE A 179     -19.878  -7.115  -4.074  1.00 96.62           C  
ATOM   2847  HA  ILE A 179     -19.474  -8.064  -4.424  1.00 96.62           H  
ATOM   2848  C   ILE A 179     -18.736  -6.098  -4.006  1.00 96.62           C  
ATOM   2849  CB  ILE A 179     -20.975  -6.664  -5.067  1.00 96.62           C  
ATOM   2850  HB  ILE A 179     -21.412  -5.735  -4.702  1.00 96.62           H  
ATOM   2851  O   ILE A 179     -18.934  -4.965  -3.564  1.00 96.62           O  
ATOM   2852  CG1 ILE A 179     -22.089  -7.729  -5.166  1.00 96.62           C  
ATOM   2853 HG12 ILE A 179     -22.413  -8.017  -4.166  1.00 96.62           H  
ATOM   2854 HG13 ILE A 179     -21.685  -8.611  -5.663  1.00 96.62           H  
ATOM   2855  CG2 ILE A 179     -20.365  -6.404  -6.459  1.00 96.62           C  
ATOM   2856 HG21 ILE A 179     -21.134  -6.112  -7.174  1.00 96.62           H  
ATOM   2857 HG22 ILE A 179     -19.641  -5.590  -6.419  1.00 96.62           H  
ATOM   2858 HG23 ILE A 179     -19.862  -7.298  -6.828  1.00 96.62           H  
ATOM   2859  CD1 ILE A 179     -23.342  -7.267  -5.920  1.00 96.62           C  
ATOM   2860 HD11 ILE A 179     -23.119  -7.110  -6.976  1.00 96.62           H  
ATOM   2861 HD12 ILE A 179     -23.718  -6.342  -5.484  1.00 96.62           H  
ATOM   2862 HD13 ILE A 179     -24.111  -8.035  -5.842  1.00 96.62           H  
ATOM   2863  N   VAL A 180     -17.556  -6.496  -4.473  1.00 93.51           N  
ATOM   2864  H   VAL A 180     -17.469  -7.452  -4.786  1.00 93.51           H  
ATOM   2865  CA  VAL A 180     -16.377  -5.640  -4.628  1.00 93.51           C  
ATOM   2866  HA  VAL A 180     -16.681  -4.593  -4.602  1.00 93.51           H  
ATOM   2867  C   VAL A 180     -15.764  -5.939  -5.990  1.00 93.51           C  
ATOM   2868  CB  VAL A 180     -15.354  -5.873  -3.499  1.00 93.51           C  
ATOM   2869  HB  VAL A 180     -14.970  -6.891  -3.558  1.00 93.51           H  
ATOM   2870  O   VAL A 180     -15.104  -6.959  -6.168  1.00 93.51           O  
ATOM   2871  CG1 VAL A 180     -14.176  -4.897  -3.624  1.00 93.51           C  
ATOM   2872 HG11 VAL A 180     -13.651  -5.064  -4.564  1.00 93.51           H  
ATOM   2873 HG12 VAL A 180     -13.469  -5.071  -2.813  1.00 93.51           H  
ATOM   2874 HG13 VAL A 180     -14.532  -3.867  -3.582  1.00 93.51           H  
ATOM   2875  CG2 VAL A 180     -15.980  -5.675  -2.112  1.00 93.51           C  
ATOM   2876 HG21 VAL A 180     -15.213  -5.793  -1.346  1.00 93.51           H  
ATOM   2877 HG22 VAL A 180     -16.433  -4.686  -2.040  1.00 93.51           H  
ATOM   2878 HG23 VAL A 180     -16.745  -6.432  -1.938  1.00 93.51           H  
ATOM   2879  N   GLY A 181     -16.018  -5.063  -6.965  1.00 93.56           N  
ATOM   2880  H   GLY A 181     -16.623  -4.278  -6.770  1.00 93.56           H  
ATOM   2881  CA  GLY A 181     -15.659  -5.334  -8.357  1.00 93.56           C  
ATOM   2882  HA2 GLY A 181     -14.581  -5.469  -8.434  1.00 93.56           H  
ATOM   2883  HA3 GLY A 181     -15.952  -4.497  -8.991  1.00 93.56           H  
ATOM   2884  C   GLY A 181     -16.361  -6.595  -8.869  1.00 93.56           C  
ATOM   2885  O   GLY A 181     -17.584  -6.699  -8.802  1.00 93.56           O  
ATOM   2886  N   ASP A 182     -15.577  -7.548  -9.358  1.00 94.11           N  
ATOM   2887  H   ASP A 182     -14.574  -7.426  -9.338  1.00 94.11           H  
ATOM   2888  CA  ASP A 182     -15.987  -8.860  -9.866  1.00 94.11           C  
ATOM   2889  HA  ASP A 182     -17.020  -8.785 -10.207  1.00 94.11           H  
ATOM   2890  C   ASP A 182     -15.968  -9.978  -8.802  1.00 94.11           C  
ATOM   2891  CB  ASP A 182     -15.125  -9.203 -11.095  1.00 94.11           C  
ATOM   2892  HB2 ASP A 182     -15.470 -10.149 -11.513  1.00 94.11           H  
ATOM   2893  HB3 ASP A 182     -15.289  -8.438 -11.854  1.00 94.11           H  
ATOM   2894  O   ASP A 182     -16.212 -11.143  -9.119  1.00 94.11           O  
ATOM   2895  CG  ASP A 182     -13.614  -9.293 -10.820  1.00 94.11           C  
ATOM   2896  OD1 ASP A 182     -13.146  -8.614  -9.874  1.00 94.11           O  
ATOM   2897  OD2 ASP A 182     -12.941  -9.977 -11.620  1.00 94.11           O  
ATOM   2898  N   HIS A 183     -15.742  -9.641  -7.528  1.00 94.84           N  
ATOM   2899  H   HIS A 183     -15.531  -8.674  -7.324  1.00 94.84           H  
ATOM   2900  CA  HIS A 183     -15.685 -10.600  -6.425  1.00 94.84           C  
ATOM   2901  HA  HIS A 183     -15.823 -11.604  -6.825  1.00 94.84           H  
ATOM   2902  C   HIS A 183     -16.784 -10.384  -5.371  1.00 94.84           C  
ATOM   2903  CB  HIS A 183     -14.288 -10.556  -5.793  1.00 94.84           C  
ATOM   2904  HB2 HIS A 183     -14.068  -9.539  -5.470  1.00 94.84           H  
ATOM   2905  HB3 HIS A 183     -14.287 -11.199  -4.913  1.00 94.84           H  
ATOM   2906  O   HIS A 183     -17.202  -9.262  -5.086  1.00 94.84           O  
ATOM   2907  CG  HIS A 183     -13.186 -11.045  -6.699  1.00 94.84           C  
ATOM   2908  CD2 HIS A 183     -12.270 -10.283  -7.376  1.00 94.84           C  
ATOM   2909  HD2 HIS A 183     -12.226  -9.205  -7.402  1.00 94.84           H  
ATOM   2910  ND1 HIS A 183     -12.895 -12.364  -6.971  1.00 94.84           N  
ATOM   2911  HD1 HIS A 183     -13.456 -13.164  -6.715  1.00 94.84           H  
ATOM   2912  CE1 HIS A 183     -11.827 -12.393  -7.784  1.00 94.84           C  
ATOM   2913  HE1 HIS A 183     -11.386 -13.283  -8.208  1.00 94.84           H  
ATOM   2914  NE2 HIS A 183     -11.385 -11.156  -8.019  1.00 94.84           N  
ATOM   2915  N   PHE A 184     -17.203 -11.476  -4.721  1.00 96.55           N  
ATOM   2916  H   PHE A 184     -16.821 -12.367  -5.004  1.00 96.55           H  
ATOM   2917  CA  PHE A 184     -17.964 -11.442  -3.468  1.00 96.55           C  
ATOM   2918  HA  PHE A 184     -18.422 -10.460  -3.344  1.00 96.55           H  
ATOM   2919  C   PHE A 184     -17.012 -11.692  -2.298  1.00 96.55           C  
ATOM   2920  CB  PHE A 184     -19.091 -12.482  -3.482  1.00 96.55           C  
ATOM   2921  HB2 PHE A 184     -18.689 -13.449  -3.787  1.00 96.55           H  
ATOM   2922  HB3 PHE A 184     -19.470 -12.598  -2.467  1.00 96.55           H  
ATOM   2923  O   PHE A 184     -16.422 -12.770  -2.208  1.00 96.55           O  
ATOM   2924  CG  PHE A 184     -20.262 -12.119  -4.368  1.00 96.55           C  
ATOM   2925  CD1 PHE A 184     -21.299 -11.312  -3.863  1.00 96.55           C  
ATOM   2926  HD1 PHE A 184     -21.254 -10.940  -2.850  1.00 96.55           H  
ATOM   2927  CD2 PHE A 184     -20.327 -12.599  -5.689  1.00 96.55           C  
ATOM   2928  HD2 PHE A 184     -19.528 -13.207  -6.086  1.00 96.55           H  
ATOM   2929  CE1 PHE A 184     -22.404 -11.001  -4.673  1.00 96.55           C  
ATOM   2930  HE1 PHE A 184     -23.207 -10.395  -4.281  1.00 96.55           H  
ATOM   2931  CE2 PHE A 184     -21.424 -12.271  -6.504  1.00 96.55           C  
ATOM   2932  HE2 PHE A 184     -21.463 -12.625  -7.523  1.00 96.55           H  
ATOM   2933  CZ  PHE A 184     -22.463 -11.472  -5.996  1.00 96.55           C  
ATOM   2934  HZ  PHE A 184     -23.304 -11.218  -6.624  1.00 96.55           H  
ATOM   2935  N   VAL A 185     -16.853 -10.719  -1.399  1.00 97.23           N  
ATOM   2936  H   VAL A 185     -17.365  -9.859  -1.532  1.00 97.23           H  
ATOM   2937  CA  VAL A 185     -15.868 -10.779  -0.304  1.00 97.23           C  
ATOM   2938  HA  VAL A 185     -15.661 -11.829  -0.096  1.00 97.23           H  
ATOM   2939  C   VAL A 185     -16.395 -10.148   0.989  1.00 97.23           C  
ATOM   2940  CB  VAL A 185     -14.534 -10.108  -0.695  1.00 97.23           C  
ATOM   2941  HB  VAL A 185     -13.883 -10.120   0.178  1.00 97.23           H  
ATOM   2942  O   VAL A 185     -17.211  -9.227   0.937  1.00 97.23           O  
ATOM   2943  CG1 VAL A 185     -13.810 -10.865  -1.809  1.00 97.23           C  
ATOM   2944 HG11 VAL A 185     -13.690 -11.913  -1.533  1.00 97.23           H  
ATOM   2945 HG12 VAL A 185     -12.826 -10.426  -1.975  1.00 97.23           H  
ATOM   2946 HG13 VAL A 185     -14.382 -10.799  -2.734  1.00 97.23           H  
ATOM   2947  CG2 VAL A 185     -14.710  -8.653  -1.138  1.00 97.23           C  
ATOM   2948 HG21 VAL A 185     -15.179  -8.068  -0.348  1.00 97.23           H  
ATOM   2949 HG22 VAL A 185     -15.338  -8.611  -2.028  1.00 97.23           H  
ATOM   2950 HG23 VAL A 185     -13.742  -8.215  -1.381  1.00 97.23           H  
ATOM   2951  N   PRO A 186     -15.914 -10.575   2.170  1.00 97.71           N  
ATOM   2952  CA  PRO A 186     -16.318 -10.000   3.449  1.00 97.71           C  
ATOM   2953  HA  PRO A 186     -17.368  -9.708   3.422  1.00 97.71           H  
ATOM   2954  C   PRO A 186     -15.483  -8.747   3.780  1.00 97.71           C  
ATOM   2955  CB  PRO A 186     -16.165 -11.161   4.424  1.00 97.71           C  
ATOM   2956  HB2 PRO A 186     -17.021 -11.829   4.328  1.00 97.71           H  
ATOM   2957  HB3 PRO A 186     -16.084 -10.816   5.455  1.00 97.71           H  
ATOM   2958  O   PRO A 186     -14.777  -8.672   4.791  1.00 97.71           O  
ATOM   2959  CG  PRO A 186     -14.905 -11.862   3.917  1.00 97.71           C  
ATOM   2960  HG2 PRO A 186     -14.873 -12.906   4.226  1.00 97.71           H  
ATOM   2961  HG3 PRO A 186     -14.019 -11.330   4.261  1.00 97.71           H  
ATOM   2962  CD  PRO A 186     -15.042 -11.725   2.398  1.00 97.71           C  
ATOM   2963  HD2 PRO A 186     -15.512 -12.622   1.996  1.00 97.71           H  
ATOM   2964  HD3 PRO A 186     -14.061 -11.580   1.946  1.00 97.71           H  
ATOM   2965  N   LEU A 187     -15.520  -7.761   2.878  1.00 97.81           N  
ATOM   2966  H   LEU A 187     -16.133  -7.881   2.085  1.00 97.81           H  
ATOM   2967  CA  LEU A 187     -14.848  -6.472   3.040  1.00 97.81           C  
ATOM   2968  HA  LEU A 187     -13.862  -6.644   3.473  1.00 97.81           H  
ATOM   2969  C   LEU A 187     -15.657  -5.582   3.986  1.00 97.81           C  
ATOM   2970  CB  LEU A 187     -14.675  -5.816   1.659  1.00 97.81           C  
ATOM   2971  HB2 LEU A 187     -14.078  -6.474   1.027  1.00 97.81           H  
ATOM   2972  HB3 LEU A 187     -15.659  -5.711   1.202  1.00 97.81           H  
ATOM   2973  O   LEU A 187     -16.813  -5.277   3.708  1.00 97.81           O  
ATOM   2974  CG  LEU A 187     -14.004  -4.431   1.702  1.00 97.81           C  
ATOM   2975  HG  LEU A 187     -14.552  -3.769   2.372  1.00 97.81           H  
ATOM   2976  CD1 LEU A 187     -12.553  -4.514   2.170  1.00 97.81           C  
ATOM   2977 HD11 LEU A 187     -12.504  -4.883   3.195  1.00 97.81           H  
ATOM   2978 HD12 LEU A 187     -12.003  -5.206   1.532  1.00 97.81           H  
ATOM   2979 HD13 LEU A 187     -12.089  -3.528   2.128  1.00 97.81           H  
ATOM   2980  CD2 LEU A 187     -14.020  -3.810   0.311  1.00 97.81           C  
ATOM   2981 HD21 LEU A 187     -13.547  -2.829   0.345  1.00 97.81           H  
ATOM   2982 HD22 LEU A 187     -13.479  -4.444  -0.391  1.00 97.81           H  
ATOM   2983 HD23 LEU A 187     -15.049  -3.691  -0.028  1.00 97.81           H  
ATOM   2984  N   LEU A 188     -15.051  -5.131   5.083  1.00 97.91           N  
ATOM   2985  H   LEU A 188     -14.088  -5.389   5.246  1.00 97.91           H  
ATOM   2986  CA  LEU A 188     -15.693  -4.229   6.038  1.00 97.91           C  
ATOM   2987  HA  LEU A 188     -16.748  -4.495   6.108  1.00 97.91           H  
ATOM   2988  C   LEU A 188     -15.618  -2.773   5.570  1.00 97.91           C  
ATOM   2989  CB  LEU A 188     -15.038  -4.428   7.416  1.00 97.91           C  
ATOM   2990  HB2 LEU A 188     -13.983  -4.163   7.348  1.00 97.91           H  
ATOM   2991  HB3 LEU A 188     -15.101  -5.483   7.683  1.00 97.91           H  
ATOM   2992  O   LEU A 188     -16.604  -2.041   5.661  1.00 97.91           O  
ATOM   2993  CG  LEU A 188     -15.654  -3.591   8.547  1.00 97.91           C  
ATOM   2994  HG  LEU A 188     -15.573  -2.532   8.303  1.00 97.91           H  
ATOM   2995  CD1 LEU A 188     -17.122  -3.926   8.809  1.00 97.91           C  
ATOM   2996 HD11 LEU A 188     -17.235  -4.994   8.999  1.00 97.91           H  
ATOM   2997 HD12 LEU A 188     -17.489  -3.370   9.672  1.00 97.91           H  
ATOM   2998 HD13 LEU A 188     -17.730  -3.650   7.947  1.00 97.91           H  
ATOM   2999  CD2 LEU A 188     -14.866  -3.842   9.832  1.00 97.91           C  
ATOM   3000 HD21 LEU A 188     -15.272  -3.219  10.629  1.00 97.91           H  
ATOM   3001 HD22 LEU A 188     -13.817  -3.587   9.681  1.00 97.91           H  
ATOM   3002 HD23 LEU A 188     -14.941  -4.891  10.118  1.00 97.91           H  
ATOM   3003  N   ARG A 189     -14.443  -2.331   5.100  1.00 97.34           N  
ATOM   3004  H   ARG A 189     -13.675  -2.985   5.068  1.00 97.34           H  
ATOM   3005  CA  ARG A 189     -14.219  -0.954   4.633  1.00 97.34           C  
ATOM   3006  HA  ARG A 189     -15.041  -0.686   3.969  1.00 97.34           H  
ATOM   3007  C   ARG A 189     -12.912  -0.814   3.842  1.00 97.34           C  
ATOM   3008  CB  ARG A 189     -14.245  -0.024   5.869  1.00 97.34           C  
ATOM   3009  HB2 ARG A 189     -13.518  -0.379   6.600  1.00 97.34           H  
ATOM   3010  HB3 ARG A 189     -15.231  -0.068   6.330  1.00 97.34           H  
ATOM   3011  O   ARG A 189     -11.896  -1.395   4.220  1.00 97.34           O  
ATOM   3012  CG  ARG A 189     -13.937   1.440   5.547  1.00 97.34           C  
ATOM   3013  HG2 ARG A 189     -14.407   1.732   4.608  1.00 97.34           H  
ATOM   3014  HG3 ARG A 189     -12.855   1.526   5.444  1.00 97.34           H  
ATOM   3015  CD  ARG A 189     -14.373   2.408   6.649  1.00 97.34           C  
ATOM   3016  HD2 ARG A 189     -14.193   1.967   7.630  1.00 97.34           H  
ATOM   3017  HD3 ARG A 189     -13.738   3.288   6.553  1.00 97.34           H  
ATOM   3018  NE  ARG A 189     -15.795   2.796   6.531  1.00 97.34           N  
ATOM   3019  HE  ARG A 189     -16.448   2.070   6.270  1.00 97.34           H  
ATOM   3020  NH1 ARG A 189     -15.533   5.004   7.077  1.00 97.34           N  
ATOM   3021 HH11 ARG A 189     -15.930   5.918   7.239  1.00 97.34           H  
ATOM   3022 HH12 ARG A 189     -14.590   4.825   7.392  1.00 97.34           H  
ATOM   3023  NH2 ARG A 189     -17.517   4.308   6.540  1.00 97.34           N  
ATOM   3024 HH21 ARG A 189     -17.841   5.257   6.653  1.00 97.34           H  
ATOM   3025 HH22 ARG A 189     -18.096   3.693   5.986  1.00 97.34           H  
ATOM   3026  CZ  ARG A 189     -16.271   4.014   6.716  1.00 97.34           C  
ATOM   3027  N   CYS A 190     -12.926   0.036   2.812  1.00 96.84           N  
ATOM   3028  H   CYS A 190     -13.811   0.417   2.507  1.00 96.84           H  
ATOM   3029  CA  CYS A 190     -11.716   0.614   2.221  1.00 96.84           C  
ATOM   3030  HA  CYS A 190     -10.920  -0.131   2.235  1.00 96.84           H  
ATOM   3031  C   CYS A 190     -11.266   1.837   3.031  1.00 96.84           C  
ATOM   3032  CB  CYS A 190     -11.948   1.027   0.761  1.00 96.84           C  
ATOM   3033  HB2 CYS A 190     -12.671   1.841   0.710  1.00 96.84           H  
ATOM   3034  HB3 CYS A 190     -11.004   1.371   0.340  1.00 96.84           H  
ATOM   3035  O   CYS A 190     -12.078   2.703   3.366  1.00 96.84           O  
ATOM   3036  SG  CYS A 190     -12.542  -0.374  -0.215  1.00 96.84           S  
ATOM   3037  HG  CYS A 190     -12.202   0.081  -1.424  1.00 96.84           H  
ATOM   3038  N   VAL A 191      -9.975   1.930   3.321  1.00 97.53           N  
ATOM   3039  H   VAL A 191      -9.367   1.191   2.998  1.00 97.53           H  
ATOM   3040  CA  VAL A 191      -9.361   2.984   4.129  1.00 97.53           C  
ATOM   3041  HA  VAL A 191     -10.110   3.724   4.412  1.00 97.53           H  
ATOM   3042  C   VAL A 191      -8.280   3.668   3.305  1.00 97.53           C  
ATOM   3043  CB  VAL A 191      -8.758   2.387   5.413  1.00 97.53           C  
ATOM   3044  HB  VAL A 191      -7.996   1.656   5.143  1.00 97.53           H  
ATOM   3045  O   VAL A 191      -7.365   3.011   2.831  1.00 97.53           O  
ATOM   3046  CG1 VAL A 191      -8.098   3.479   6.253  1.00 97.53           C  
ATOM   3047 HG11 VAL A 191      -7.318   3.990   5.689  1.00 97.53           H  
ATOM   3048 HG12 VAL A 191      -8.846   4.200   6.585  1.00 97.53           H  
ATOM   3049 HG13 VAL A 191      -7.610   3.019   7.112  1.00 97.53           H  
ATOM   3050  CG2 VAL A 191      -9.810   1.676   6.276  1.00 97.53           C  
ATOM   3051 HG21 VAL A 191     -10.220   0.822   5.736  1.00 97.53           H  
ATOM   3052 HG22 VAL A 191      -9.346   1.305   7.190  1.00 97.53           H  
ATOM   3053 HG23 VAL A 191     -10.617   2.363   6.532  1.00 97.53           H  
ATOM   3054  N   GLN A 192      -8.341   4.989   3.161  1.00 96.94           N  
ATOM   3055  H   GLN A 192      -9.107   5.505   3.569  1.00 96.94           H  
ATOM   3056  CA  GLN A 192      -7.271   5.739   2.504  1.00 96.94           C  
ATOM   3057  HA  GLN A 192      -7.091   5.301   1.522  1.00 96.94           H  
ATOM   3058  C   GLN A 192      -5.966   5.657   3.314  1.00 96.94           C  
ATOM   3059  CB  GLN A 192      -7.732   7.186   2.303  1.00 96.94           C  
ATOM   3060  HB2 GLN A 192      -8.659   7.182   1.728  1.00 96.94           H  
ATOM   3061  HB3 GLN A 192      -7.924   7.641   3.274  1.00 96.94           H  
ATOM   3062  O   GLN A 192      -5.957   5.896   4.526  1.00 96.94           O  
ATOM   3063  CG  GLN A 192      -6.690   8.028   1.554  1.00 96.94           C  
ATOM   3064  HG2 GLN A 192      -6.495   7.589   0.575  1.00 96.94           H  
ATOM   3065  HG3 GLN A 192      -5.759   8.039   2.120  1.00 96.94           H  
ATOM   3066  CD  GLN A 192      -7.123   9.475   1.364  1.00 96.94           C  
ATOM   3067  NE2 GLN A 192      -6.215  10.342   0.978  1.00 96.94           N  
ATOM   3068 HE21 GLN A 192      -5.273  10.035   0.782  1.00 96.94           H  
ATOM   3069 HE22 GLN A 192      -6.539  11.284   0.810  1.00 96.94           H  
ATOM   3070  OE1 GLN A 192      -8.261   9.861   1.570  1.00 96.94           O  
ATOM   3071  N   ILE A 193      -4.858   5.365   2.632  1.00 96.88           N  
ATOM   3072  H   ILE A 193      -4.930   5.214   1.636  1.00 96.88           H  
ATOM   3073  CA  ILE A 193      -3.516   5.438   3.210  1.00 96.88           C  
ATOM   3074  HA  ILE A 193      -3.530   4.942   4.181  1.00 96.88           H  
ATOM   3075  C   ILE A 193      -3.153   6.911   3.418  1.00 96.88           C  
ATOM   3076  CB  ILE A 193      -2.480   4.713   2.323  1.00 96.88           C  
ATOM   3077  HB  ILE A 193      -2.534   5.137   1.320  1.00 96.88           H  
ATOM   3078  O   ILE A 193      -3.268   7.737   2.513  1.00 96.88           O  
ATOM   3079  CG1 ILE A 193      -2.791   3.202   2.246  1.00 96.88           C  
ATOM   3080 HG12 ILE A 193      -2.555   2.739   3.204  1.00 96.88           H  
ATOM   3081 HG13 ILE A 193      -3.852   3.055   2.046  1.00 96.88           H  
ATOM   3082  CG2 ILE A 193      -1.050   4.923   2.862  1.00 96.88           C  
ATOM   3083 HG21 ILE A 193      -0.796   5.983   2.868  1.00 96.88           H  
ATOM   3084 HG22 ILE A 193      -0.963   4.523   3.872  1.00 96.88           H  
ATOM   3085 HG23 ILE A 193      -0.333   4.437   2.200  1.00 96.88           H  
ATOM   3086  CD1 ILE A 193      -2.020   2.479   1.137  1.00 96.88           C  
ATOM   3087 HD11 ILE A 193      -2.390   1.460   1.020  1.00 96.88           H  
ATOM   3088 HD12 ILE A 193      -2.172   3.004   0.194  1.00 96.88           H  
ATOM   3089 HD13 ILE A 193      -0.952   2.439   1.353  1.00 96.88           H  
ATOM   3090  N   SER A 194      -2.678   7.238   4.612  1.00 95.66           N  
ATOM   3091  H   SER A 194      -2.603   6.521   5.319  1.00 95.66           H  
ATOM   3092  CA  SER A 194      -2.213   8.566   4.987  1.00 95.66           C  
ATOM   3093  HA  SER A 194      -1.909   9.099   4.086  1.00 95.66           H  
ATOM   3094  C   SER A 194      -0.979   8.472   5.888  1.00 95.66           C  
ATOM   3095  CB  SER A 194      -3.361   9.357   5.630  1.00 95.66           C  
ATOM   3096  HB2 SER A 194      -4.207   9.370   4.943  1.00 95.66           H  
ATOM   3097  HB3 SER A 194      -3.043  10.386   5.802  1.00 95.66           H  
ATOM   3098  O   SER A 194      -0.551   7.387   6.292  1.00 95.66           O  
ATOM   3099  OG  SER A 194      -3.770   8.787   6.856  1.00 95.66           O  
ATOM   3100  HG  SER A 194      -4.596   9.193   7.127  1.00 95.66           H  
ATOM   3101  N   GLY A 195      -0.377   9.628   6.164  1.00 95.06           N  
ATOM   3102  H   GLY A 195      -0.762  10.477   5.776  1.00 95.06           H  
ATOM   3103  CA  GLY A 195       0.822   9.729   6.989  1.00 95.06           C  
ATOM   3104  HA2 GLY A 195       0.755   9.013   7.808  1.00 95.06           H  
ATOM   3105  HA3 GLY A 195       0.885  10.727   7.424  1.00 95.06           H  
ATOM   3106  C   GLY A 195       2.129   9.422   6.268  1.00 95.06           C  
ATOM   3107  O   GLY A 195       2.175   8.981   5.117  1.00 95.06           O  
ATOM   3108  N   LYS A 196       3.218   9.697   6.977  1.00 96.15           N  
ATOM   3109  H   LYS A 196       3.077  10.025   7.922  1.00 96.15           H  
ATOM   3110  CA  LYS A 196       4.602   9.463   6.573  1.00 96.15           C  
ATOM   3111  HA  LYS A 196       4.638   9.216   5.511  1.00 96.15           H  
ATOM   3112  C   LYS A 196       5.170   8.276   7.342  1.00 96.15           C  
ATOM   3113  CB  LYS A 196       5.417  10.739   6.831  1.00 96.15           C  
ATOM   3114  HB2 LYS A 196       5.342  10.996   7.887  1.00 96.15           H  
ATOM   3115  HB3 LYS A 196       6.465  10.554   6.597  1.00 96.15           H  
ATOM   3116  O   LYS A 196       4.555   7.751   8.265  1.00 96.15           O  
ATOM   3117  CG  LYS A 196       4.922  11.915   5.977  1.00 96.15           C  
ATOM   3118  HG2 LYS A 196       3.864  12.095   6.168  1.00 96.15           H  
ATOM   3119  HG3 LYS A 196       5.056  11.677   4.922  1.00 96.15           H  
ATOM   3120  CD  LYS A 196       5.698  13.188   6.321  1.00 96.15           C  
ATOM   3121  HD2 LYS A 196       6.756  13.043   6.101  1.00 96.15           H  
ATOM   3122  HD3 LYS A 196       5.575  13.394   7.385  1.00 96.15           H  
ATOM   3123  CE  LYS A 196       5.140  14.354   5.501  1.00 96.15           C  
ATOM   3124  HE2 LYS A 196       5.312  14.156   4.443  1.00 96.15           H  
ATOM   3125  HE3 LYS A 196       4.063  14.396   5.660  1.00 96.15           H  
ATOM   3126  NZ  LYS A 196       5.761  15.640   5.903  1.00 96.15           N  
ATOM   3127  HZ1 LYS A 196       6.761  15.614   5.762  1.00 96.15           H  
ATOM   3128  HZ2 LYS A 196       5.366  16.402   5.370  1.00 96.15           H  
ATOM   3129  HZ3 LYS A 196       5.577  15.812   6.881  1.00 96.15           H  
ATOM   3130  N   ASN A 197       6.363   7.841   6.950  1.00 95.99           N  
ATOM   3131  H   ASN A 197       6.811   8.290   6.164  1.00 95.99           H  
ATOM   3132  CA  ASN A 197       7.065   6.780   7.660  1.00 95.99           C  
ATOM   3133  HA  ASN A 197       6.546   5.839   7.476  1.00 95.99           H  
ATOM   3134  C   ASN A 197       7.114   7.036   9.168  1.00 95.99           C  
ATOM   3135  CB  ASN A 197       8.492   6.681   7.129  1.00 95.99           C  
ATOM   3136  HB2 ASN A 197       9.046   7.581   7.393  1.00 95.99           H  
ATOM   3137  HB3 ASN A 197       8.426   6.608   6.044  1.00 95.99           H  
ATOM   3138  O   ASN A 197       7.467   8.136   9.593  1.00 95.99           O  
ATOM   3139  CG  ASN A 197       9.229   5.455   7.631  1.00 95.99           C  
ATOM   3140  ND2 ASN A 197      10.539   5.505   7.696  1.00 95.99           N  
ATOM   3141 HD21 ASN A 197      10.975   4.612   7.879  1.00 95.99           H  
ATOM   3142 HD22 ASN A 197      11.025   6.289   7.286  1.00 95.99           H  
ATOM   3143  OD1 ASN A 197       8.660   4.433   7.960  1.00 95.99           O  
ATOM   3144  N   LYS A 198       6.875   5.977   9.943  1.00 95.99           N  
ATOM   3145  H   LYS A 198       6.563   5.145   9.464  1.00 95.99           H  
ATOM   3146  CA  LYS A 198       6.863   5.949  11.412  1.00 95.99           C  
ATOM   3147  HA  LYS A 198       6.770   4.900  11.695  1.00 95.99           H  
ATOM   3148  C   LYS A 198       5.660   6.629  12.069  1.00 95.99           C  
ATOM   3149  CB  LYS A 198       8.181   6.478  12.011  1.00 95.99           C  
ATOM   3150  HB2 LYS A 198       8.242   6.124  13.040  1.00 95.99           H  
ATOM   3151  HB3 LYS A 198       8.140   7.567  12.047  1.00 95.99           H  
ATOM   3152  O   LYS A 198       5.538   6.521  13.288  1.00 95.99           O  
ATOM   3153  CG  LYS A 198       9.456   6.067  11.259  1.00 95.99           C  
ATOM   3154  HG2 LYS A 198       9.509   6.590  10.304  1.00 95.99           H  
ATOM   3155  HG3 LYS A 198       9.455   4.996  11.056  1.00 95.99           H  
ATOM   3156  CD  LYS A 198      10.695   6.453  12.066  1.00 95.99           C  
ATOM   3157  HD2 LYS A 198      10.638   6.004  13.058  1.00 95.99           H  
ATOM   3158  HD3 LYS A 198      10.730   7.538  12.160  1.00 95.99           H  
ATOM   3159  CE  LYS A 198      11.941   5.941  11.344  1.00 95.99           C  
ATOM   3160  HE2 LYS A 198      11.914   6.299  10.315  1.00 95.99           H  
ATOM   3161  HE3 LYS A 198      11.902   4.852  11.320  1.00 95.99           H  
ATOM   3162  NZ  LYS A 198      13.178   6.404  12.019  1.00 95.99           N  
ATOM   3163  HZ1 LYS A 198      13.997   6.054  11.542  1.00 95.99           H  
ATOM   3164  HZ2 LYS A 198      13.214   7.413  12.033  1.00 95.99           H  
ATOM   3165  HZ3 LYS A 198      13.198   6.070  12.972  1.00 95.99           H  
ATOM   3166  N   ASP A 199       4.769   7.260  11.309  1.00 97.99           N  
ATOM   3167  H   ASP A 199       4.923   7.358  10.315  1.00 97.99           H  
ATOM   3168  CA  ASP A 199       3.532   7.794  11.871  1.00 97.99           C  
ATOM   3169  HA  ASP A 199       3.786   8.407  12.736  1.00 97.99           H  
ATOM   3170  C   ASP A 199       2.628   6.650  12.348  1.00 97.99           C  
ATOM   3171  CB  ASP A 199       2.784   8.693  10.872  1.00 97.99           C  
ATOM   3172  HB2 ASP A 199       1.813   8.934  11.303  1.00 97.99           H  
ATOM   3173  HB3 ASP A 199       2.608   8.137   9.951  1.00 97.99           H  
ATOM   3174  O   ASP A 199       2.566   5.573  11.747  1.00 97.99           O  
ATOM   3175  CG  ASP A 199       3.480  10.022  10.554  1.00 97.99           C  
ATOM   3176  OD1 ASP A 199       4.405  10.415  11.297  1.00 97.99           O  
ATOM   3177  OD2 ASP A 199       3.059  10.664   9.561  1.00 97.99           O  
ATOM   3178  N   THR A 200       1.896   6.898  13.431  1.00 97.87           N  
ATOM   3179  H   THR A 200       1.964   7.817  13.845  1.00 97.87           H  
ATOM   3180  CA  THR A 200       0.744   6.078  13.818  1.00 97.87           C  
ATOM   3181  HA  THR A 200       0.745   5.140  13.263  1.00 97.87           H  
ATOM   3182  C   THR A 200      -0.510   6.845  13.447  1.00 97.87           C  
ATOM   3183  CB  THR A 200       0.767   5.725  15.305  1.00 97.87           C  
ATOM   3184  HB  THR A 200       0.752   6.636  15.904  1.00 97.87           H  
ATOM   3185  O   THR A 200      -0.720   7.964  13.912  1.00 97.87           O  
ATOM   3186  CG2 THR A 200      -0.404   4.828  15.706  1.00 97.87           C  
ATOM   3187 HG21 THR A 200      -1.344   5.374  15.619  1.00 97.87           H  
ATOM   3188 HG22 THR A 200      -0.438   3.947  15.065  1.00 97.87           H  
ATOM   3189 HG23 THR A 200      -0.283   4.514  16.743  1.00 97.87           H  
ATOM   3190  OG1 THR A 200       1.956   5.014  15.566  1.00 97.87           O  
ATOM   3191  HG1 THR A 200       2.662   5.501  15.132  1.00 97.87           H  
ATOM   3192  N   ILE A 201      -1.316   6.254  12.577  1.00 98.36           N  
ATOM   3193  H   ILE A 201      -1.108   5.314  12.273  1.00 98.36           H  
ATOM   3194  CA  ILE A 201      -2.514   6.874  12.030  1.00 98.36           C  
ATOM   3195  HA  ILE A 201      -2.460   7.954  12.164  1.00 98.36           H  
ATOM   3196  C   ILE A 201      -3.711   6.366  12.807  1.00 98.36           C  
ATOM   3197  CB  ILE A 201      -2.637   6.571  10.522  1.00 98.36           C  
ATOM   3198  HB  ILE A 201      -2.847   5.507  10.406  1.00 98.36           H  
ATOM   3199  O   ILE A 201      -3.871   5.158  12.948  1.00 98.36           O  
ATOM   3200  CG1 ILE A 201      -1.333   6.864   9.751  1.00 98.36           C  
ATOM   3201 HG12 ILE A 201      -0.563   6.167  10.079  1.00 98.36           H  
ATOM   3202 HG13 ILE A 201      -1.495   6.674   8.690  1.00 98.36           H  
ATOM   3203  CG2 ILE A 201      -3.809   7.356   9.916  1.00 98.36           C  
ATOM   3204 HG21 ILE A 201      -3.655   8.429  10.032  1.00 98.36           H  
ATOM   3205 HG22 ILE A 201      -3.889   7.118   8.855  1.00 98.36           H  
ATOM   3206 HG23 ILE A 201      -4.742   7.071  10.402  1.00 98.36           H  
ATOM   3207  CD1 ILE A 201      -0.797   8.291   9.918  1.00 98.36           C  
ATOM   3208 HD11 ILE A 201      -0.806   8.612  10.959  1.00 98.36           H  
ATOM   3209 HD12 ILE A 201      -1.379   8.987   9.314  1.00 98.36           H  
ATOM   3210 HD13 ILE A 201       0.245   8.297   9.598  1.00 98.36           H  
ATOM   3211  N   THR A 202      -4.560   7.287  13.254  1.00 98.32           N  
ATOM   3212  H   THR A 202      -4.330   8.260  13.108  1.00 98.32           H  
ATOM   3213  CA  THR A 202      -5.861   6.991  13.855  1.00 98.32           C  
ATOM   3214  HA  THR A 202      -6.032   5.914  13.856  1.00 98.32           H  
ATOM   3215  C   THR A 202      -6.938   7.655  13.017  1.00 98.32           C  
ATOM   3216  CB  THR A 202      -5.939   7.475  15.308  1.00 98.32           C  
ATOM   3217  HB  THR A 202      -5.724   8.543  15.351  1.00 98.32           H  
ATOM   3218  O   THR A 202      -6.904   8.865  12.797  1.00 98.32           O  
ATOM   3219  CG2 THR A 202      -7.306   7.217  15.948  1.00 98.32           C  
ATOM   3220 HG21 THR A 202      -8.057   7.867  15.499  1.00 98.32           H  
ATOM   3221 HG22 THR A 202      -7.609   6.180  15.803  1.00 98.32           H  
ATOM   3222 HG23 THR A 202      -7.266   7.431  17.016  1.00 98.32           H  
ATOM   3223  OG1 THR A 202      -4.983   6.787  16.077  1.00 98.32           O  
ATOM   3224  HG1 THR A 202      -5.120   7.013  17.000  1.00 98.32           H  
ATOM   3225  N   ILE A 203      -7.900   6.864  12.554  1.00 98.08           N  
ATOM   3226  H   ILE A 203      -7.841   5.874  12.746  1.00 98.08           H  
ATOM   3227  CA  ILE A 203      -9.042   7.333  11.776  1.00 98.08           C  
ATOM   3228  HA  ILE A 203      -8.969   8.412  11.643  1.00 98.08           H  
ATOM   3229  C   ILE A 203     -10.308   7.035  12.565  1.00 98.08           C  
ATOM   3230  CB  ILE A 203      -9.071   6.690  10.373  1.00 98.08           C  
ATOM   3231  HB  ILE A 203      -9.221   5.616  10.479  1.00 98.08           H  
ATOM   3232  O   ILE A 203     -10.546   5.887  12.935  1.00 98.08           O  
ATOM   3233  CG1 ILE A 203      -7.740   6.932   9.625  1.00 98.08           C  
ATOM   3234 HG12 ILE A 203      -6.915   6.574  10.242  1.00 98.08           H  
ATOM   3235 HG13 ILE A 203      -7.602   8.000   9.458  1.00 98.08           H  
ATOM   3236  CG2 ILE A 203     -10.251   7.286   9.584  1.00 98.08           C  
ATOM   3237 HG21 ILE A 203     -11.196   7.050  10.074  1.00 98.08           H  
ATOM   3238 HG22 ILE A 203     -10.283   6.870   8.577  1.00 98.08           H  
ATOM   3239 HG23 ILE A 203     -10.148   8.369   9.512  1.00 98.08           H  
ATOM   3240  CD1 ILE A 203      -7.620   6.191   8.293  1.00 98.08           C  
ATOM   3241 HD11 ILE A 203      -6.630   6.368   7.872  1.00 98.08           H  
ATOM   3242 HD12 ILE A 203      -7.750   5.123   8.469  1.00 98.08           H  
ATOM   3243 HD13 ILE A 203      -8.360   6.547   7.576  1.00 98.08           H  
ATOM   3244  N   ASN A 204     -11.122   8.066  12.778  1.00 98.09           N  
ATOM   3245  H   ASN A 204     -10.869   8.964  12.390  1.00 98.09           H  
ATOM   3246  CA  ASN A 204     -12.436   7.962  13.401  1.00 98.09           C  
ATOM   3247  HA  ASN A 204     -12.548   6.981  13.863  1.00 98.09           H  
ATOM   3248  C   ASN A 204     -13.526   8.113  12.340  1.00 98.09           C  
ATOM   3249  CB  ASN A 204     -12.573   9.021  14.504  1.00 98.09           C  
ATOM   3250  HB2 ASN A 204     -13.579   8.981  14.921  1.00 98.09           H  
ATOM   3251  HB3 ASN A 204     -12.423  10.015  14.083  1.00 98.09           H  
ATOM   3252  O   ASN A 204     -13.424   8.951  11.442  1.00 98.09           O  
ATOM   3253  CG  ASN A 204     -11.599   8.777  15.637  1.00 98.09           C  
ATOM   3254  ND2 ASN A 204     -10.710   9.701  15.916  1.00 98.09           N  
ATOM   3255 HD21 ASN A 204     -10.100   9.493  16.694  1.00 98.09           H  
ATOM   3256 HD22 ASN A 204     -10.705  10.580  15.419  1.00 98.09           H  
ATOM   3257  OD1 ASN A 204     -11.613   7.748  16.279  1.00 98.09           O  
ATOM   3258  N   TYR A 205     -14.579   7.313  12.455  1.00 97.58           N  
ATOM   3259  H   TYR A 205     -14.586   6.639  13.207  1.00 97.58           H  
ATOM   3260  CA  TYR A 205     -15.728   7.347  11.565  1.00 97.58           C  
ATOM   3261  HA  TYR A 205     -15.623   8.172  10.861  1.00 97.58           H  
ATOM   3262  C   TYR A 205     -17.004   7.595  12.363  1.00 97.58           C  
ATOM   3263  CB  TYR A 205     -15.791   6.043  10.760  1.00 97.58           C  
ATOM   3264  HB2 TYR A 205     -16.665   6.079  10.110  1.00 97.58           H  
ATOM   3265  HB3 TYR A 205     -15.934   5.212  11.450  1.00 97.58           H  
ATOM   3266  O   TYR A 205     -17.617   6.659  12.874  1.00 97.58           O  
ATOM   3267  CG  TYR A 205     -14.573   5.762   9.899  1.00 97.58           C  
ATOM   3268  CD1 TYR A 205     -14.169   6.686   8.914  1.00 97.58           C  
ATOM   3269  HD1 TYR A 205     -14.663   7.643   8.832  1.00 97.58           H  
ATOM   3270  CD2 TYR A 205     -13.860   4.559  10.061  1.00 97.58           C  
ATOM   3271  HD2 TYR A 205     -14.127   3.877  10.854  1.00 97.58           H  
ATOM   3272  CE1 TYR A 205     -13.117   6.363   8.032  1.00 97.58           C  
ATOM   3273  HE1 TYR A 205     -12.814   7.070   7.274  1.00 97.58           H  
ATOM   3274  CE2 TYR A 205     -12.797   4.242   9.196  1.00 97.58           C  
ATOM   3275  HE2 TYR A 205     -12.244   3.322   9.319  1.00 97.58           H  
ATOM   3276  OH  TYR A 205     -11.471   4.787   7.285  1.00 97.58           O  
ATOM   3277  HH  TYR A 205     -11.259   5.494   6.671  1.00 97.58           H  
ATOM   3278  CZ  TYR A 205     -12.439   5.133   8.167  1.00 97.58           C  
ATOM   3279  N   ASP A 206     -17.442   8.855  12.401  1.00 94.66           N  
ATOM   3280  H   ASP A 206     -16.809   9.591  12.120  1.00 94.66           H  
ATOM   3281  CA  ASP A 206     -18.678   9.266  13.088  1.00 94.66           C  
ATOM   3282  HA  ASP A 206     -18.606   9.002  14.143  1.00 94.66           H  
ATOM   3283  C   ASP A 206     -19.927   8.587  12.503  1.00 94.66           C  
ATOM   3284  CB  ASP A 206     -18.847  10.788  12.973  1.00 94.66           C  
ATOM   3285  HB2 ASP A 206     -19.755  11.082  13.499  1.00 94.66           H  
ATOM   3286  HB3 ASP A 206     -18.971  11.048  11.922  1.00 94.66           H  
ATOM   3287  O   ASP A 206     -20.914   8.344  13.195  1.00 94.66           O  
ATOM   3288  CG  ASP A 206     -17.673  11.576  13.556  1.00 94.66           C  
ATOM   3289  OD1 ASP A 206     -17.112  11.118  14.573  1.00 94.66           O  
ATOM   3290  OD2 ASP A 206     -17.338  12.606  12.935  1.00 94.66           O  
ATOM   3291  N   LYS A 207     -19.875   8.253  11.206  1.00 94.19           N  
ATOM   3292  H   LYS A 207     -19.019   8.491  10.726  1.00 94.19           H  
ATOM   3293  CA  LYS A 207     -20.897   7.486  10.483  1.00 94.19           C  
ATOM   3294  HA  LYS A 207     -21.651   7.135  11.188  1.00 94.19           H  
ATOM   3295  C   LYS A 207     -20.257   6.243   9.848  1.00 94.19           C  
ATOM   3296  CB  LYS A 207     -21.604   8.386   9.456  1.00 94.19           C  
ATOM   3297  HB2 LYS A 207     -20.863   8.796   8.768  1.00 94.19           H  
ATOM   3298  HB3 LYS A 207     -22.304   7.779   8.883  1.00 94.19           H  
ATOM   3299  O   LYS A 207     -19.866   6.290   8.677  1.00 94.19           O  
ATOM   3300  CG  LYS A 207     -22.373   9.540  10.119  1.00 94.19           C  
ATOM   3301  HG2 LYS A 207     -21.682  10.159  10.691  1.00 94.19           H  
ATOM   3302  HG3 LYS A 207     -23.125   9.133  10.796  1.00 94.19           H  
ATOM   3303  CD  LYS A 207     -23.056  10.417   9.063  1.00 94.19           C  
ATOM   3304  HD2 LYS A 207     -23.800   9.828   8.527  1.00 94.19           H  
ATOM   3305  HD3 LYS A 207     -22.303  10.770   8.359  1.00 94.19           H  
ATOM   3306  CE  LYS A 207     -23.724  11.620   9.740  1.00 94.19           C  
ATOM   3307  HE2 LYS A 207     -24.499  11.258  10.416  1.00 94.19           H  
ATOM   3308  HE3 LYS A 207     -22.975  12.132  10.344  1.00 94.19           H  
ATOM   3309  NZ  LYS A 207     -24.299  12.561   8.744  1.00 94.19           N  
ATOM   3310  HZ1 LYS A 207     -24.999  12.104   8.177  1.00 94.19           H  
ATOM   3311  HZ2 LYS A 207     -23.571  12.913   8.139  1.00 94.19           H  
ATOM   3312  HZ3 LYS A 207     -24.722  13.351   9.210  1.00 94.19           H  
ATOM   3313  N   PRO A 208     -20.109   5.137  10.601  1.00 95.75           N  
ATOM   3314  CA  PRO A 208     -19.595   3.885  10.057  1.00 95.75           C  
ATOM   3315  HA  PRO A 208     -18.576   4.045   9.706  1.00 95.75           H  
ATOM   3316  C   PRO A 208     -20.473   3.376   8.909  1.00 95.75           C  
ATOM   3317  CB  PRO A 208     -19.578   2.896  11.228  1.00 95.75           C  
ATOM   3318  HB2 PRO A 208     -20.507   2.327  11.253  1.00 95.75           H  
ATOM   3319  HB3 PRO A 208     -18.724   2.221  11.176  1.00 95.75           H  
ATOM   3320  O   PRO A 208     -21.694   3.539   8.933  1.00 95.75           O  
ATOM   3321  CG  PRO A 208     -19.516   3.798  12.458  1.00 95.75           C  
ATOM   3322  HG2 PRO A 208     -19.922   3.310  13.344  1.00 95.75           H  
ATOM   3323  HG3 PRO A 208     -18.488   4.118  12.627  1.00 95.75           H  
ATOM   3324  CD  PRO A 208     -20.359   4.995  12.029  1.00 95.75           C  
ATOM   3325  HD2 PRO A 208     -21.415   4.783  12.196  1.00 95.75           H  
ATOM   3326  HD3 PRO A 208     -20.059   5.877  12.594  1.00 95.75           H  
ATOM   3327  N   HIS A 209     -19.864   2.717   7.922  1.00 95.03           N  
ATOM   3328  H   HIS A 209     -18.872   2.548   8.003  1.00 95.03           H  
ATOM   3329  CA  HIS A 209     -20.632   1.893   6.986  1.00 95.03           C  
ATOM   3330  HA  HIS A 209     -21.560   2.399   6.720  1.00 95.03           H  
ATOM   3331  C   HIS A 209     -20.982   0.604   7.713  1.00 95.03           C  
ATOM   3332  CB  HIS A 209     -19.859   1.613   5.691  1.00 95.03           C  
ATOM   3333  HB2 HIS A 209     -18.920   1.116   5.934  1.00 95.03           H  
ATOM   3334  HB3 HIS A 209     -20.446   0.925   5.084  1.00 95.03           H  
ATOM   3335  O   HIS A 209     -20.084  -0.150   8.088  1.00 95.03           O  
ATOM   3336  CG  HIS A 209     -19.566   2.831   4.854  1.00 95.03           C  
ATOM   3337  CD2 HIS A 209     -20.046   4.105   5.029  1.00 95.03           C  
ATOM   3338  HD2 HIS A 209     -20.745   4.432   5.785  1.00 95.03           H  
ATOM   3339  ND1 HIS A 209     -18.691   2.870   3.791  1.00 95.03           N  
ATOM   3340  HD1 HIS A 209     -18.304   2.069   3.313  1.00 95.03           H  
ATOM   3341  CE1 HIS A 209     -18.630   4.137   3.347  1.00 95.03           C  
ATOM   3342  HE1 HIS A 209     -18.061   4.472   2.492  1.00 95.03           H  
ATOM   3343  NE2 HIS A 209     -19.399   4.929   4.108  1.00 95.03           N  
ATOM   3344  N   TYR A 210     -22.270   0.405   7.969  1.00 97.15           N  
ATOM   3345  H   TYR A 210     -22.956   1.049   7.603  1.00 97.15           H  
ATOM   3346  CA  TYR A 210     -22.753  -0.800   8.618  1.00 97.15           C  
ATOM   3347  HA  TYR A 210     -21.988  -1.157   9.308  1.00 97.15           H  
ATOM   3348  C   TYR A 210     -23.002  -1.889   7.586  1.00 97.15           C  
ATOM   3349  CB  TYR A 210     -24.004  -0.514   9.439  1.00 97.15           C  
ATOM   3350  HB2 TYR A 210     -24.441  -1.469   9.735  1.00 97.15           H  
ATOM   3351  HB3 TYR A 210     -24.741   0.003   8.826  1.00 97.15           H  
ATOM   3352  O   TYR A 210     -23.586  -1.636   6.534  1.00 97.15           O  
ATOM   3353  CG  TYR A 210     -23.722   0.276  10.693  1.00 97.15           C  
ATOM   3354  CD1 TYR A 210     -23.380  -0.395  11.883  1.00 97.15           C  
ATOM   3355  HD1 TYR A 210     -23.322  -1.473  11.900  1.00 97.15           H  
ATOM   3356  CD2 TYR A 210     -23.781   1.679  10.654  1.00 97.15           C  
ATOM   3357  HD2 TYR A 210     -23.990   2.184   9.723  1.00 97.15           H  
ATOM   3358  CE1 TYR A 210     -23.141   0.339  13.057  1.00 97.15           C  
ATOM   3359  HE1 TYR A 210     -22.903  -0.175  13.977  1.00 97.15           H  
ATOM   3360  CE2 TYR A 210     -23.541   2.418  11.820  1.00 97.15           C  
ATOM   3361  HE2 TYR A 210     -23.572   3.497  11.804  1.00 97.15           H  
ATOM   3362  OH  TYR A 210     -23.126   2.472  14.141  1.00 97.15           O  
ATOM   3363  HH  TYR A 210     -22.935   1.900  14.888  1.00 97.15           H  
ATOM   3364  CZ  TYR A 210     -23.247   1.743  13.017  1.00 97.15           C  
ATOM   3365  N   VAL A 211     -22.563  -3.095   7.922  1.00 97.51           N  
ATOM   3366  H   VAL A 211     -22.041  -3.186   8.782  1.00 97.51           H  
ATOM   3367  CA  VAL A 211     -22.738  -4.309   7.131  1.00 97.51           C  
ATOM   3368  HA  VAL A 211     -23.376  -4.091   6.274  1.00 97.51           H  
ATOM   3369  C   VAL A 211     -23.426  -5.349   8.004  1.00 97.51           C  
ATOM   3370  CB  VAL A 211     -21.390  -4.837   6.607  1.00 97.51           C  
ATOM   3371  HB  VAL A 211     -20.810  -5.226   7.444  1.00 97.51           H  
ATOM   3372  O   VAL A 211     -23.164  -5.427   9.208  1.00 97.51           O  
ATOM   3373  CG1 VAL A 211     -21.623  -5.971   5.600  1.00 97.51           C  
ATOM   3374 HG11 VAL A 211     -20.671  -6.306   5.188  1.00 97.51           H  
ATOM   3375 HG12 VAL A 211     -22.252  -5.625   4.780  1.00 97.51           H  
ATOM   3376 HG13 VAL A 211     -22.089  -6.832   6.080  1.00 97.51           H  
ATOM   3377  CG2 VAL A 211     -20.558  -3.739   5.926  1.00 97.51           C  
ATOM   3378 HG21 VAL A 211     -21.102  -3.335   5.072  1.00 97.51           H  
ATOM   3379 HG22 VAL A 211     -19.609  -4.161   5.597  1.00 97.51           H  
ATOM   3380 HG23 VAL A 211     -20.330  -2.936   6.627  1.00 97.51           H  
ATOM   3381  N   ARG A 212     -24.312  -6.153   7.413  1.00 97.60           N  
ATOM   3382  H   ARG A 212     -24.431  -6.073   6.414  1.00 97.60           H  
ATOM   3383  CA  ARG A 212     -24.991  -7.253   8.106  1.00 97.60           C  
ATOM   3384  HA  ARG A 212     -25.589  -6.852   8.924  1.00 97.60           H  
ATOM   3385  C   ARG A 212     -23.976  -8.225   8.707  1.00 97.60           C  
ATOM   3386  CB  ARG A 212     -25.899  -7.998   7.118  1.00 97.60           C  
ATOM   3387  HB2 ARG A 212     -25.326  -8.195   6.213  1.00 97.60           H  
ATOM   3388  HB3 ARG A 212     -26.185  -8.959   7.544  1.00 97.60           H  
ATOM   3389  O   ARG A 212     -23.024  -8.643   8.049  1.00 97.60           O  
ATOM   3390  CG  ARG A 212     -27.171  -7.234   6.732  1.00 97.60           C  
ATOM   3391  HG2 ARG A 212     -26.935  -6.188   6.533  1.00 97.60           H  
ATOM   3392  HG3 ARG A 212     -27.570  -7.679   5.821  1.00 97.60           H  
ATOM   3393  CD  ARG A 212     -28.238  -7.338   7.828  1.00 97.60           C  
ATOM   3394  HD2 ARG A 212     -27.837  -6.938   8.759  1.00 97.60           H  
ATOM   3395  HD3 ARG A 212     -28.463  -8.394   7.974  1.00 97.60           H  
ATOM   3396  NE  ARG A 212     -29.449  -6.581   7.453  1.00 97.60           N  
ATOM   3397  HE  ARG A 212     -29.285  -5.695   6.997  1.00 97.60           H  
ATOM   3398  NH1 ARG A 212     -31.031  -8.101   8.152  1.00 97.60           N  
ATOM   3399 HH11 ARG A 212     -30.293  -8.729   8.437  1.00 97.60           H  
ATOM   3400 HH12 ARG A 212     -31.979  -8.443   8.092  1.00 97.60           H  
ATOM   3401  NH2 ARG A 212     -31.670  -6.227   7.129  1.00 97.60           N  
ATOM   3402 HH21 ARG A 212     -31.449  -5.366   6.649  1.00 97.60           H  
ATOM   3403 HH22 ARG A 212     -32.632  -6.525   7.203  1.00 97.60           H  
ATOM   3404  CZ  ARG A 212     -30.702  -6.974   7.583  1.00 97.60           C  
ATOM   3405  N   VAL A 213     -24.198  -8.588   9.966  1.00 97.86           N  
ATOM   3406  H   VAL A 213     -25.025  -8.227  10.420  1.00 97.86           H  
ATOM   3407  CA  VAL A 213     -23.439  -9.633  10.659  1.00 97.86           C  
ATOM   3408  HA  VAL A 213     -22.384  -9.538  10.402  1.00 97.86           H  
ATOM   3409  C   VAL A 213     -23.943 -10.994  10.177  1.00 97.86           C  
ATOM   3410  CB  VAL A 213     -23.583  -9.482  12.185  1.00 97.86           C  
ATOM   3411  HB  VAL A 213     -24.641  -9.495  12.448  1.00 97.86           H  
ATOM   3412  O   VAL A 213     -25.134 -11.278  10.277  1.00 97.86           O  
ATOM   3413  CG1 VAL A 213     -22.883 -10.605  12.950  1.00 97.86           C  
ATOM   3414 HG11 VAL A 213     -23.332 -11.563  12.686  1.00 97.86           H  
ATOM   3415 HG12 VAL A 213     -21.820 -10.619  12.710  1.00 97.86           H  
ATOM   3416 HG13 VAL A 213     -23.011 -10.458  14.022  1.00 97.86           H  
ATOM   3417  CG2 VAL A 213     -22.975  -8.164  12.681  1.00 97.86           C  
ATOM   3418 HG21 VAL A 213     -21.907  -8.146  12.465  1.00 97.86           H  
ATOM   3419 HG22 VAL A 213     -23.132  -8.064  13.755  1.00 97.86           H  
ATOM   3420 HG23 VAL A 213     -23.451  -7.319  12.183  1.00 97.86           H  
ATOM   3421  N   SER A 214     -23.044 -11.859   9.706  1.00 96.83           N  
ATOM   3422  H   SER A 214     -22.071 -11.589   9.695  1.00 96.83           H  
ATOM   3423  CA  SER A 214     -23.389 -13.180   9.155  1.00 96.83           C  
ATOM   3424  HA  SER A 214     -24.361 -13.109   8.667  1.00 96.83           H  
ATOM   3425  C   SER A 214     -23.500 -14.284  10.213  1.00 96.83           C  
ATOM   3426  CB  SER A 214     -22.371 -13.573   8.081  1.00 96.83           C  
ATOM   3427  HB2 SER A 214     -22.445 -12.865   7.256  1.00 96.83           H  
ATOM   3428  HB3 SER A 214     -22.605 -14.567   7.698  1.00 96.83           H  
ATOM   3429  O   SER A 214     -24.037 -15.360   9.946  1.00 96.83           O  
ATOM   3430  OG  SER A 214     -21.050 -13.561   8.595  1.00 96.83           O  
ATOM   3431  HG  SER A 214     -20.470 -13.283   7.883  1.00 96.83           H  
ATOM   3432  N   LYS A 215     -23.016 -14.036  11.438  1.00 95.34           N  
ATOM   3433  H   LYS A 215     -22.599 -13.127  11.577  1.00 95.34           H  
ATOM   3434  CA  LYS A 215     -22.949 -15.019  12.532  1.00 95.34           C  
ATOM   3435  HA  LYS A 215     -23.286 -15.984  12.155  1.00 95.34           H  
ATOM   3436  C   LYS A 215     -23.851 -14.633  13.709  1.00 95.34           C  
ATOM   3437  CB  LYS A 215     -21.488 -15.179  12.985  1.00 95.34           C  
ATOM   3438  HB2 LYS A 215     -21.115 -14.201  13.288  1.00 95.34           H  
ATOM   3439  HB3 LYS A 215     -21.459 -15.840  13.852  1.00 95.34           H  
ATOM   3440  O   LYS A 215     -23.808 -13.511  14.203  1.00 95.34           O  
ATOM   3441  CG  LYS A 215     -20.553 -15.751  11.902  1.00 95.34           C  
ATOM   3442  HG2 LYS A 215     -20.902 -16.740  11.606  1.00 95.34           H  
ATOM   3443  HG3 LYS A 215     -20.558 -15.097  11.030  1.00 95.34           H  
ATOM   3444  CD  LYS A 215     -19.114 -15.851  12.436  1.00 95.34           C  
ATOM   3445  HD2 LYS A 215     -19.089 -16.520  13.296  1.00 95.34           H  
ATOM   3446  HD3 LYS A 215     -18.801 -14.858  12.758  1.00 95.34           H  
ATOM   3447  CE  LYS A 215     -18.137 -16.360  11.364  1.00 95.34           C  
ATOM   3448  HE2 LYS A 215     -18.353 -17.407  11.150  1.00 95.34           H  
ATOM   3449  HE3 LYS A 215     -18.307 -15.793  10.449  1.00 95.34           H  
ATOM   3450  NZ  LYS A 215     -16.714 -16.198  11.781  1.00 95.34           N  
ATOM   3451  HZ1 LYS A 215     -16.067 -16.500  11.067  1.00 95.34           H  
ATOM   3452  HZ2 LYS A 215     -16.482 -16.675  12.640  1.00 95.34           H  
ATOM   3453  HZ3 LYS A 215     -16.477 -15.223  11.893  1.00 95.34           H  
ATOM   3454  N   ARG A 216     -24.619 -15.598  14.232  1.00 93.60           N  
ATOM   3455  H   ARG A 216     -24.630 -16.488  13.756  1.00 93.60           H  
ATOM   3456  CA  ARG A 216     -25.444 -15.407  15.449  1.00 93.60           C  
ATOM   3457  HA  ARG A 216     -25.793 -14.375  15.470  1.00 93.60           H  
ATOM   3458  C   ARG A 216     -24.677 -15.606  16.757  1.00 93.60           C  
ATOM   3459  CB  ARG A 216     -26.674 -16.321  15.428  1.00 93.60           C  
ATOM   3460  HB2 ARG A 216     -26.358 -17.360  15.331  1.00 93.60           H  
ATOM   3461  HB3 ARG A 216     -27.198 -16.210  16.377  1.00 93.60           H  
ATOM   3462  O   ARG A 216     -25.079 -15.079  17.790  1.00 93.60           O  
ATOM   3463  CG  ARG A 216     -27.647 -15.967  14.298  1.00 93.60           C  
ATOM   3464  HG2 ARG A 216     -27.907 -14.911  14.359  1.00 93.60           H  
ATOM   3465  HG3 ARG A 216     -27.182 -16.169  13.333  1.00 93.60           H  
ATOM   3466  CD  ARG A 216     -28.916 -16.810  14.444  1.00 93.60           C  
ATOM   3467  HD2 ARG A 216     -29.381 -16.574  15.401  1.00 93.60           H  
ATOM   3468  HD3 ARG A 216     -28.640 -17.865  14.435  1.00 93.60           H  
ATOM   3469  NE  ARG A 216     -29.867 -16.544  13.351  1.00 93.60           N  
ATOM   3470  HE  ARG A 216     -29.553 -15.916  12.625  1.00 93.60           H  
ATOM   3471  NH1 ARG A 216     -31.563 -17.897  14.103  1.00 93.60           N  
ATOM   3472 HH11 ARG A 216     -30.995 -18.157  14.896  1.00 93.60           H  
ATOM   3473 HH12 ARG A 216     -32.467 -18.325  13.959  1.00 93.60           H  
ATOM   3474  NH2 ARG A 216     -31.800 -16.791  12.179  1.00 93.60           N  
ATOM   3475 HH21 ARG A 216     -32.695 -17.240  12.044  1.00 93.60           H  
ATOM   3476 HH22 ARG A 216     -31.430 -16.193  11.454  1.00 93.60           H  
ATOM   3477  CZ  ARG A 216     -31.069 -17.075  13.218  1.00 93.60           C  
ATOM   3478  N   HIS A 217     -23.598 -16.378  16.713  1.00 96.71           N  
ATOM   3479  H   HIS A 217     -23.311 -16.746  15.817  1.00 96.71           H  
ATOM   3480  CA  HIS A 217     -22.697 -16.624  17.832  1.00 96.71           C  
ATOM   3481  HA  HIS A 217     -22.952 -15.975  18.670  1.00 96.71           H  
ATOM   3482  C   HIS A 217     -21.271 -16.308  17.382  1.00 96.71           C  
ATOM   3483  CB  HIS A 217     -22.836 -18.076  18.304  1.00 96.71           C  
ATOM   3484  HB2 HIS A 217     -23.839 -18.228  18.702  1.00 96.71           H  
ATOM   3485  HB3 HIS A 217     -22.703 -18.746  17.454  1.00 96.71           H  
ATOM   3486  O   HIS A 217     -20.806 -16.870  16.390  1.00 96.71           O  
ATOM   3487  CG  HIS A 217     -21.826 -18.443  19.361  1.00 96.71           C  
ATOM   3488  CD2 HIS A 217     -21.962 -18.302  20.714  1.00 96.71           C  
ATOM   3489  HD2 HIS A 217     -22.824 -17.908  21.233  1.00 96.71           H  
ATOM   3490  ND1 HIS A 217     -20.561 -18.941  19.139  1.00 96.71           N  
ATOM   3491  HD1 HIS A 217     -20.140 -19.139  18.243  1.00 96.71           H  
ATOM   3492  CE1 HIS A 217     -19.963 -19.109  20.330  1.00 96.71           C  
ATOM   3493  HE1 HIS A 217     -18.962 -19.489  20.472  1.00 96.71           H  
ATOM   3494  NE2 HIS A 217     -20.782 -18.727  21.322  1.00 96.71           N  
ATOM   3495  N   ILE A 218     -20.595 -15.406  18.093  1.00 97.65           N  
ATOM   3496  H   ILE A 218     -21.062 -14.968  18.874  1.00 97.65           H  
ATOM   3497  CA  ILE A 218     -19.236 -14.958  17.768  1.00 97.65           C  
ATOM   3498  HA  ILE A 218     -18.807 -15.602  17.001  1.00 97.65           H  
ATOM   3499  C   ILE A 218     -18.377 -15.086  19.025  1.00 97.65           C  
ATOM   3500  CB  ILE A 218     -19.249 -13.512  17.215  1.00 97.65           C  
ATOM   3501  HB  ILE A 218     -19.608 -12.846  18.000  1.00 97.65           H  
ATOM   3502  O   ILE A 218     -18.523 -14.299  19.957  1.00 97.65           O  
ATOM   3503  CG1 ILE A 218     -20.190 -13.371  15.997  1.00 97.65           C  
ATOM   3504 HG12 ILE A 218     -19.811 -13.994  15.186  1.00 97.65           H  
ATOM   3505 HG13 ILE A 218     -21.189 -13.720  16.257  1.00 97.65           H  
ATOM   3506  CG2 ILE A 218     -17.825 -13.070  16.844  1.00 97.65           C  
ATOM   3507 HG21 ILE A 218     -17.811 -12.010  16.587  1.00 97.65           H  
ATOM   3508 HG22 ILE A 218     -17.456 -13.649  15.997  1.00 97.65           H  
ATOM   3509 HG23 ILE A 218     -17.138 -13.204  17.680  1.00 97.65           H  
ATOM   3510  CD1 ILE A 218     -20.353 -11.935  15.489  1.00 97.65           C  
ATOM   3511 HD11 ILE A 218     -20.661 -11.283  16.306  1.00 97.65           H  
ATOM   3512 HD12 ILE A 218     -21.113 -11.921  14.708  1.00 97.65           H  
ATOM   3513 HD13 ILE A 218     -19.417 -11.567  15.069  1.00 97.65           H  
ATOM   3514  N   SER A 219     -17.498 -16.082  19.062  1.00 97.59           N  
ATOM   3515  H   SER A 219     -17.454 -16.739  18.297  1.00 97.59           H  
ATOM   3516  CA  SER A 219     -16.482 -16.260  20.112  1.00 97.59           C  
ATOM   3517  HA  SER A 219     -16.867 -15.917  21.073  1.00 97.59           H  
ATOM   3518  C   SER A 219     -15.204 -15.482  19.827  1.00 97.59           C  
ATOM   3519  CB  SER A 219     -16.126 -17.745  20.239  1.00 97.59           C  
ATOM   3520  HB2 SER A 219     -15.183 -17.863  20.772  1.00 97.59           H  
ATOM   3521  HB3 SER A 219     -16.910 -18.239  20.813  1.00 97.59           H  
ATOM   3522  O   SER A 219     -14.510 -15.069  20.749  1.00 97.59           O  
ATOM   3523  OG  SER A 219     -16.054 -18.370  18.966  1.00 97.59           O  
ATOM   3524  HG  SER A 219     -15.225 -18.167  18.526  1.00 97.59           H  
ATOM   3525  N   ASP A 220     -14.911 -15.263  18.553  1.00 97.81           N  
ATOM   3526  H   ASP A 220     -15.495 -15.687  17.846  1.00 97.81           H  
ATOM   3527  CA  ASP A 220     -13.672 -14.690  18.062  1.00 97.81           C  
ATOM   3528  HA  ASP A 220     -13.315 -13.961  18.789  1.00 97.81           H  
ATOM   3529  C   ASP A 220     -13.920 -13.964  16.735  1.00 97.81           C  
ATOM   3530  CB  ASP A 220     -12.618 -15.798  17.924  1.00 97.81           C  
ATOM   3531  HB2 ASP A 220     -11.681 -15.363  17.577  1.00 97.81           H  
ATOM   3532  HB3 ASP A 220     -12.436 -16.247  18.900  1.00 97.81           H  
ATOM   3533  O   ASP A 220     -14.899 -14.232  16.033  1.00 97.81           O  
ATOM   3534  CG  ASP A 220     -13.071 -16.885  16.954  1.00 97.81           C  
ATOM   3535  OD1 ASP A 220     -12.572 -16.853  15.812  1.00 97.81           O  
ATOM   3536  OD2 ASP A 220     -13.936 -17.710  17.335  1.00 97.81           O  
ATOM   3537  N   ILE A 221     -13.054 -13.003  16.424  1.00 98.41           N  
ATOM   3538  H   ILE A 221     -12.277 -12.849  17.050  1.00 98.41           H  
ATOM   3539  CA  ILE A 221     -13.145 -12.172  15.219  1.00 98.41           C  
ATOM   3540  HA  ILE A 221     -13.864 -12.611  14.528  1.00 98.41           H  
ATOM   3541  C   ILE A 221     -11.782 -12.176  14.536  1.00 98.41           C  
ATOM   3542  CB  ILE A 221     -13.614 -10.735  15.562  1.00 98.41           C  
ATOM   3543  HB  ILE A 221     -12.884 -10.279  16.230  1.00 98.41           H  
ATOM   3544  O   ILE A 221     -10.775 -11.873  15.180  1.00 98.41           O  
ATOM   3545  CG1 ILE A 221     -14.983 -10.758  16.284  1.00 98.41           C  
ATOM   3546 HG12 ILE A 221     -15.715 -11.231  15.629  1.00 98.41           H  
ATOM   3547 HG13 ILE A 221     -14.902 -11.370  17.182  1.00 98.41           H  
ATOM   3548  CG2 ILE A 221     -13.685  -9.897  14.271  1.00 98.41           C  
ATOM   3549 HG21 ILE A 221     -12.698  -9.808  13.817  1.00 98.41           H  
ATOM   3550 HG22 ILE A 221     -14.357 -10.371  13.556  1.00 98.41           H  
ATOM   3551 HG23 ILE A 221     -14.037  -8.885  14.468  1.00 98.41           H  
ATOM   3552  CD1 ILE A 221     -15.531  -9.396  16.733  1.00 98.41           C  
ATOM   3553 HD11 ILE A 221     -16.468  -9.543  17.270  1.00 98.41           H  
ATOM   3554 HD12 ILE A 221     -15.723  -8.744  15.881  1.00 98.41           H  
ATOM   3555 HD13 ILE A 221     -14.816  -8.908  17.395  1.00 98.41           H  
ATOM   3556  N   ALA A 222     -11.750 -12.491  13.242  1.00 98.36           N  
ATOM   3557  H   ALA A 222     -12.613 -12.741  12.780  1.00 98.36           H  
ATOM   3558  CA  ALA A 222     -10.574 -12.286  12.406  1.00 98.36           C  
ATOM   3559  HA  ALA A 222      -9.687 -12.290  13.040  1.00 98.36           H  
ATOM   3560  C   ALA A 222     -10.622 -10.929  11.704  1.00 98.36           C  
ATOM   3561  CB  ALA A 222     -10.411 -13.434  11.413  1.00 98.36           C  
ATOM   3562  HB1 ALA A 222     -10.196 -14.347  11.968  1.00 98.36           H  
ATOM   3563  HB2 ALA A 222      -9.571 -13.226  10.750  1.00 98.36           H  
ATOM   3564  HB3 ALA A 222     -11.315 -13.550  10.816  1.00 98.36           H  
ATOM   3565  O   ALA A 222     -11.684 -10.482  11.260  1.00 98.36           O  
ATOM   3566  N   ILE A 223      -9.451 -10.309  11.590  1.00 98.75           N  
ATOM   3567  H   ILE A 223      -8.642 -10.756  11.997  1.00 98.75           H  
ATOM   3568  CA  ILE A 223      -9.193  -9.091  10.831  1.00 98.75           C  
ATOM   3569  HA  ILE A 223     -10.077  -8.830  10.249  1.00 98.75           H  
ATOM   3570  C   ILE A 223      -8.046  -9.364   9.859  1.00 98.75           C  
ATOM   3571  CB  ILE A 223      -8.859  -7.920  11.781  1.00 98.75           C  
ATOM   3572  HB  ILE A 223      -8.009  -8.232  12.389  1.00 98.75           H  
ATOM   3573  O   ILE A 223      -6.992  -9.863  10.255  1.00 98.75           O  
ATOM   3574  CG1 ILE A 223     -10.008  -7.567  12.757  1.00 98.75           C  
ATOM   3575 HG12 ILE A 223      -9.673  -6.758  13.405  1.00 98.75           H  
ATOM   3576 HG13 ILE A 223     -10.207  -8.426  13.399  1.00 98.75           H  
ATOM   3577  CG2 ILE A 223      -8.418  -6.668  10.998  1.00 98.75           C  
ATOM   3578 HG21 ILE A 223      -8.198  -5.859  11.694  1.00 98.75           H  
ATOM   3579 HG22 ILE A 223      -9.190  -6.362  10.292  1.00 98.75           H  
ATOM   3580 HG23 ILE A 223      -7.499  -6.873  10.451  1.00 98.75           H  
ATOM   3581  CD1 ILE A 223     -11.329  -7.135  12.102  1.00 98.75           C  
ATOM   3582 HD11 ILE A 223     -11.722  -7.933  11.472  1.00 98.75           H  
ATOM   3583 HD12 ILE A 223     -12.061  -6.915  12.880  1.00 98.75           H  
ATOM   3584 HD13 ILE A 223     -11.182  -6.240  11.497  1.00 98.75           H  
ATOM   3585  N   GLU A 224      -8.240  -8.984   8.598  1.00 98.51           N  
ATOM   3586  H   GLU A 224      -9.134  -8.584   8.353  1.00 98.51           H  
ATOM   3587  CA  GLU A 224      -7.175  -8.929   7.593  1.00 98.51           C  
ATOM   3588  HA  GLU A 224      -6.217  -9.133   8.070  1.00 98.51           H  
ATOM   3589  C   GLU A 224      -7.108  -7.521   6.997  1.00 98.51           C  
ATOM   3590  CB  GLU A 224      -7.368  -9.991   6.494  1.00 98.51           C  
ATOM   3591  HB2 GLU A 224      -6.638  -9.801   5.707  1.00 98.51           H  
ATOM   3592  HB3 GLU A 224      -8.366  -9.907   6.064  1.00 98.51           H  
ATOM   3593  O   GLU A 224      -8.121  -6.967   6.576  1.00 98.51           O  
ATOM   3594  CG  GLU A 224      -7.166 -11.421   7.007  1.00 98.51           C  
ATOM   3595  HG2 GLU A 224      -6.131 -11.507   7.338  1.00 98.51           H  
ATOM   3596  HG3 GLU A 224      -7.816 -11.593   7.865  1.00 98.51           H  
ATOM   3597  CD  GLU A 224      -7.437 -12.493   5.937  1.00 98.51           C  
ATOM   3598  OE1 GLU A 224      -8.260 -13.394   6.200  1.00 98.51           O  
ATOM   3599  OE2 GLU A 224      -6.783 -12.471   4.865  1.00 98.51           O  
ATOM   3600  N   VAL A 225      -5.912  -6.940   6.951  1.00 98.65           N  
ATOM   3601  H   VAL A 225      -5.130  -7.453   7.332  1.00 98.65           H  
ATOM   3602  CA  VAL A 225      -5.628  -5.644   6.336  1.00 98.65           C  
ATOM   3603  HA  VAL A 225      -6.564  -5.193   6.005  1.00 98.65           H  
ATOM   3604  C   VAL A 225      -4.745  -5.881   5.121  1.00 98.65           C  
ATOM   3605  CB  VAL A 225      -4.964  -4.661   7.313  1.00 98.65           C  
ATOM   3606  HB  VAL A 225      -3.954  -4.999   7.544  1.00 98.65           H  
ATOM   3607  O   VAL A 225      -3.591  -6.302   5.246  1.00 98.65           O  
ATOM   3608  CG1 VAL A 225      -4.892  -3.265   6.682  1.00 98.65           C  
ATOM   3609 HG11 VAL A 225      -5.898  -2.878   6.515  1.00 98.65           H  
ATOM   3610 HG12 VAL A 225      -4.372  -3.307   5.726  1.00 98.65           H  
ATOM   3611 HG13 VAL A 225      -4.349  -2.590   7.344  1.00 98.65           H  
ATOM   3612  CG2 VAL A 225      -5.739  -4.531   8.630  1.00 98.65           C  
ATOM   3613 HG21 VAL A 225      -6.781  -4.283   8.429  1.00 98.65           H  
ATOM   3614 HG22 VAL A 225      -5.695  -5.472   9.179  1.00 98.65           H  
ATOM   3615 HG23 VAL A 225      -5.290  -3.752   9.246  1.00 98.65           H  
ATOM   3616  N   LYS A 226      -5.295  -5.601   3.942  1.00 98.13           N  
ATOM   3617  H   LYS A 226      -6.245  -5.256   3.931  1.00 98.13           H  
ATOM   3618  CA  LYS A 226      -4.659  -5.894   2.657  1.00 98.13           C  
ATOM   3619  HA  LYS A 226      -3.657  -6.283   2.839  1.00 98.13           H  
ATOM   3620  C   LYS A 226      -4.485  -4.658   1.791  1.00 98.13           C  
ATOM   3621  CB  LYS A 226      -5.449  -6.974   1.910  1.00 98.13           C  
ATOM   3622  HB2 LYS A 226      -4.943  -7.195   0.970  1.00 98.13           H  
ATOM   3623  HB3 LYS A 226      -6.447  -6.598   1.680  1.00 98.13           H  
ATOM   3624  O   LYS A 226      -5.144  -3.643   2.009  1.00 98.13           O  
ATOM   3625  CG  LYS A 226      -5.548  -8.258   2.736  1.00 98.13           C  
ATOM   3626  HG2 LYS A 226      -4.552  -8.550   3.066  1.00 98.13           H  
ATOM   3627  HG3 LYS A 226      -6.180  -8.092   3.608  1.00 98.13           H  
ATOM   3628  CD  LYS A 226      -6.142  -9.381   1.896  1.00 98.13           C  
ATOM   3629  HD2 LYS A 226      -7.148  -9.117   1.569  1.00 98.13           H  
ATOM   3630  HD3 LYS A 226      -5.498  -9.560   1.035  1.00 98.13           H  
ATOM   3631  CE  LYS A 226      -6.172 -10.623   2.772  1.00 98.13           C  
ATOM   3632  HE2 LYS A 226      -5.154 -10.889   3.055  1.00 98.13           H  
ATOM   3633  HE3 LYS A 226      -6.708 -10.392   3.693  1.00 98.13           H  
ATOM   3634  NZ  LYS A 226      -6.832 -11.762   2.110  1.00 98.13           N  
ATOM   3635  HZ1 LYS A 226      -7.761 -11.499   1.814  1.00 98.13           H  
ATOM   3636  HZ2 LYS A 226      -6.299 -12.049   1.302  1.00 98.13           H  
ATOM   3637  HZ3 LYS A 226      -6.897 -12.487   2.811  1.00 98.13           H  
ATOM   3638  N   THR A 227      -3.608  -4.764   0.804  1.00 94.67           N  
ATOM   3639  H   THR A 227      -3.102  -5.633   0.715  1.00 94.67           H  
ATOM   3640  CA  THR A 227      -3.557  -3.852  -0.339  1.00 94.67           C  
ATOM   3641  HA  THR A 227      -3.639  -2.825   0.017  1.00 94.67           H  
ATOM   3642  C   THR A 227      -4.740  -4.107  -1.280  1.00 94.67           C  
ATOM   3643  CB  THR A 227      -2.221  -3.981  -1.093  1.00 94.67           C  
ATOM   3644  HB  THR A 227      -2.176  -3.206  -1.858  1.00 94.67           H  
ATOM   3645  O   THR A 227      -5.460  -5.103  -1.153  1.00 94.67           O  
ATOM   3646  CG2 THR A 227      -1.010  -3.824  -0.167  1.00 94.67           C  
ATOM   3647 HG21 THR A 227      -1.098  -2.895   0.395  1.00 94.67           H  
ATOM   3648 HG22 THR A 227      -0.940  -4.665   0.522  1.00 94.67           H  
ATOM   3649 HG23 THR A 227      -0.101  -3.780  -0.768  1.00 94.67           H  
ATOM   3650  OG1 THR A 227      -2.104  -5.239  -1.717  1.00 94.67           O  
ATOM   3651  HG1 THR A 227      -1.327  -5.181  -2.279  1.00 94.67           H  
ATOM   3652  N   ASP A 228      -4.933  -3.214  -2.245  1.00 88.91           N  
ATOM   3653  H   ASP A 228      -4.246  -2.486  -2.381  1.00 88.91           H  
ATOM   3654  CA  ASP A 228      -5.873  -3.375  -3.361  1.00 88.91           C  
ATOM   3655  HA  ASP A 228      -6.876  -3.527  -2.963  1.00 88.91           H  
ATOM   3656  C   ASP A 228      -5.545  -4.588  -4.254  1.00 88.91           C  
ATOM   3657  CB  ASP A 228      -5.866  -2.075  -4.186  1.00 88.91           C  
ATOM   3658  HB2 ASP A 228      -6.082  -1.231  -3.531  1.00 88.91           H  
ATOM   3659  HB3 ASP A 228      -6.659  -2.132  -4.931  1.00 88.91           H  
ATOM   3660  O   ASP A 228      -6.433  -5.137  -4.897  1.00 88.91           O  
ATOM   3661  CG  ASP A 228      -4.525  -1.815  -4.888  1.00 88.91           C  
ATOM   3662  OD1 ASP A 228      -3.475  -2.080  -4.256  1.00 88.91           O  
ATOM   3663  OD2 ASP A 228      -4.548  -1.382  -6.056  1.00 88.91           O  
ATOM   3664  N   GLN A 229      -4.295  -5.058  -4.229  1.00 89.33           N  
ATOM   3665  H   GLN A 229      -3.611  -4.478  -3.763  1.00 89.33           H  
ATOM   3666  CA  GLN A 229      -3.824  -6.267  -4.916  1.00 89.33           C  
ATOM   3667  HA  GLN A 229      -4.454  -6.429  -5.790  1.00 89.33           H  
ATOM   3668  C   GLN A 229      -3.948  -7.547  -4.064  1.00 89.33           C  
ATOM   3669  CB  GLN A 229      -2.384  -6.046  -5.409  1.00 89.33           C  
ATOM   3670  HB2 GLN A 229      -2.055  -6.927  -5.959  1.00 89.33           H  
ATOM   3671  HB3 GLN A 229      -1.734  -5.918  -4.542  1.00 89.33           H  
ATOM   3672  O   GLN A 229      -3.349  -8.570  -4.387  1.00 89.33           O  
ATOM   3673  CG  GLN A 229      -2.214  -4.816  -6.314  1.00 89.33           C  
ATOM   3674  HG2 GLN A 229      -2.409  -3.909  -5.743  1.00 89.33           H  
ATOM   3675  HG3 GLN A 229      -1.179  -4.767  -6.654  1.00 89.33           H  
ATOM   3676  CD  GLN A 229      -3.114  -4.848  -7.543  1.00 89.33           C  
ATOM   3677  NE2 GLN A 229      -3.737  -3.746  -7.898  1.00 89.33           N  
ATOM   3678 HE21 GLN A 229      -3.751  -2.938  -7.292  1.00 89.33           H  
ATOM   3679 HE22 GLN A 229      -4.390  -3.825  -8.665  1.00 89.33           H  
ATOM   3680  OE1 GLN A 229      -3.259  -5.862  -8.208  1.00 89.33           O  
ATOM   3681  N   ASN A 230      -4.705  -7.508  -2.958  1.00 91.66           N  
ATOM   3682  H   ASN A 230      -5.153  -6.630  -2.737  1.00 91.66           H  
ATOM   3683  CA  ASN A 230      -4.952  -8.652  -2.068  1.00 91.66           C  
ATOM   3684  HA  ASN A 230      -5.559  -8.269  -1.248  1.00 91.66           H  
ATOM   3685  C   ASN A 230      -3.684  -9.233  -1.394  1.00 91.66           C  
ATOM   3686  CB  ASN A 230      -5.815  -9.686  -2.822  1.00 91.66           C  
ATOM   3687  HB2 ASN A 230      -5.214 -10.120  -3.620  1.00 91.66           H  
ATOM   3688  HB3 ASN A 230      -6.661  -9.178  -3.287  1.00 91.66           H  
ATOM   3689  O   ASN A 230      -3.686 -10.377  -0.937  1.00 91.66           O  
ATOM   3690  CG  ASN A 230      -6.372 -10.817  -1.973  1.00 91.66           C  
ATOM   3691  ND2 ASN A 230      -6.474 -11.994  -2.546  1.00 91.66           N  
ATOM   3692 HD21 ASN A 230      -6.158 -12.098  -3.500  1.00 91.66           H  
ATOM   3693 HD22 ASN A 230      -6.886 -12.749  -2.017  1.00 91.66           H  
ATOM   3694  OD1 ASN A 230      -6.767 -10.677  -0.821  1.00 91.66           O  
ATOM   3695  N   TYR A 231      -2.618  -8.439  -1.258  1.00 94.31           N  
ATOM   3696  H   TYR A 231      -2.656  -7.510  -1.653  1.00 94.31           H  
ATOM   3697  CA  TYR A 231      -1.469  -8.783  -0.415  1.00 94.31           C  
ATOM   3698  HA  TYR A 231      -1.376  -9.868  -0.367  1.00 94.31           H  
ATOM   3699  C   TYR A 231      -1.675  -8.265   1.006  1.00 94.31           C  
ATOM   3700  CB  TYR A 231      -0.166  -8.233  -1.005  1.00 94.31           C  
ATOM   3701  HB2 TYR A 231      -0.234  -7.148  -1.074  1.00 94.31           H  
ATOM   3702  HB3 TYR A 231       0.652  -8.464  -0.323  1.00 94.31           H  
ATOM   3703  O   TYR A 231      -2.201  -7.171   1.200  1.00 94.31           O  
ATOM   3704  CG  TYR A 231       0.177  -8.812  -2.360  1.00 94.31           C  
ATOM   3705  CD1 TYR A 231       0.532 -10.170  -2.474  1.00 94.31           C  
ATOM   3706  HD1 TYR A 231       0.576 -10.795  -1.594  1.00 94.31           H  
ATOM   3707  CD2 TYR A 231       0.131  -7.998  -3.507  1.00 94.31           C  
ATOM   3708  HD2 TYR A 231      -0.125  -6.953  -3.419  1.00 94.31           H  
ATOM   3709  CE1 TYR A 231       0.830 -10.718  -3.736  1.00 94.31           C  
ATOM   3710  HE1 TYR A 231       1.105 -11.759  -3.824  1.00 94.31           H  
ATOM   3711  CE2 TYR A 231       0.419  -8.544  -4.771  1.00 94.31           C  
ATOM   3712  HE2 TYR A 231       0.372  -7.934  -5.661  1.00 94.31           H  
ATOM   3713  OH  TYR A 231       1.059 -10.425  -6.108  1.00 94.31           O  
ATOM   3714  HH  TYR A 231       1.287 -11.356  -6.055  1.00 94.31           H  
ATOM   3715  CZ  TYR A 231       0.768  -9.904  -4.888  1.00 94.31           C  
ATOM   3716  N   ASN A 232      -1.222  -9.013   2.013  1.00 97.04           N  
ATOM   3717  H   ASN A 232      -0.781  -9.898   1.809  1.00 97.04           H  
ATOM   3718  CA  ASN A 232      -1.183  -8.504   3.383  1.00 97.04           C  
ATOM   3719  HA  ASN A 232      -2.186  -8.202   3.684  1.00 97.04           H  
ATOM   3720  C   ASN A 232      -0.273  -7.272   3.454  1.00 97.04           C  
ATOM   3721  CB  ASN A 232      -0.682  -9.593   4.343  1.00 97.04           C  
ATOM   3722  HB2 ASN A 232       0.241 -10.026   3.957  1.00 97.04           H  
ATOM   3723  HB3 ASN A 232      -0.453  -9.140   5.308  1.00 97.04           H  
ATOM   3724  O   ASN A 232       0.836  -7.280   2.919  1.00 97.04           O  
ATOM   3725  CG  ASN A 232      -1.682 -10.699   4.603  1.00 97.04           C  
ATOM   3726  ND2 ASN A 232      -1.252 -11.744   5.268  1.00 97.04           N  
ATOM   3727 HD21 ASN A 232      -1.934 -12.452   5.500  1.00 97.04           H  
ATOM   3728 HD22 ASN A 232      -0.338 -11.738   5.696  1.00 97.04           H  
ATOM   3729  OD1 ASN A 232      -2.846 -10.648   4.233  1.00 97.04           O  
ATOM   3730  N   VAL A 233      -0.716  -6.225   4.150  1.00 97.49           N  
ATOM   3731  H   VAL A 233      -1.637  -6.263   4.564  1.00 97.49           H  
ATOM   3732  CA  VAL A 233       0.113  -5.027   4.332  1.00 97.49           C  
ATOM   3733  HA  VAL A 233       0.416  -4.686   3.342  1.00 97.49           H  
ATOM   3734  C   VAL A 233       1.344  -5.387   5.174  1.00 97.49           C  
ATOM   3735  CB  VAL A 233      -0.665  -3.886   4.993  1.00 97.49           C  
ATOM   3736  HB  VAL A 233      -1.027  -4.221   5.965  1.00 97.49           H  
ATOM   3737  O   VAL A 233       1.183  -5.916   6.281  1.00 97.49           O  
ATOM   3738  CG1 VAL A 233       0.198  -2.629   5.180  1.00 97.49           C  
ATOM   3739 HG11 VAL A 233       1.003  -2.822   5.890  1.00 97.49           H  
ATOM   3740 HG12 VAL A 233       0.618  -2.312   4.226  1.00 97.49           H  
ATOM   3741 HG13 VAL A 233      -0.412  -1.819   5.580  1.00 97.49           H  
ATOM   3742  CG2 VAL A 233      -1.870  -3.488   4.149  1.00 97.49           C  
ATOM   3743 HG21 VAL A 233      -1.551  -3.032   3.212  1.00 97.49           H  
ATOM   3744 HG22 VAL A 233      -2.454  -2.782   4.740  1.00 97.49           H  
ATOM   3745 HG23 VAL A 233      -2.500  -4.350   3.929  1.00 97.49           H  
ATOM   3746  N   PRO A 234       2.572  -5.089   4.714  1.00 96.21           N  
ATOM   3747  CA  PRO A 234       3.791  -5.511   5.397  1.00 96.21           C  
ATOM   3748  HA  PRO A 234       3.631  -6.478   5.874  1.00 96.21           H  
ATOM   3749  C   PRO A 234       4.195  -4.514   6.495  1.00 96.21           C  
ATOM   3750  CB  PRO A 234       4.816  -5.700   4.276  1.00 96.21           C  
ATOM   3751  HB2 PRO A 234       4.683  -6.688   3.834  1.00 96.21           H  
ATOM   3752  HB3 PRO A 234       5.846  -5.581   4.613  1.00 96.21           H  
ATOM   3753  O   PRO A 234       5.244  -3.866   6.425  1.00 96.21           O  
ATOM   3754  CG  PRO A 234       4.415  -4.639   3.256  1.00 96.21           C  
ATOM   3755  HG2 PRO A 234       4.716  -4.916   2.246  1.00 96.21           H  
ATOM   3756  HG3 PRO A 234       4.863  -3.687   3.541  1.00 96.21           H  
ATOM   3757  CD  PRO A 234       2.895  -4.563   3.390  1.00 96.21           C  
ATOM   3758  HD2 PRO A 234       2.442  -5.193   2.625  1.00 96.21           H  
ATOM   3759  HD3 PRO A 234       2.556  -3.533   3.277  1.00 96.21           H  
ATOM   3760  N   PHE A 235       3.349  -4.365   7.519  1.00 97.54           N  
ATOM   3761  H   PHE A 235       2.504  -4.918   7.512  1.00 97.54           H  
ATOM   3762  CA  PHE A 235       3.671  -3.578   8.712  1.00 97.54           C  
ATOM   3763  HA  PHE A 235       3.826  -2.539   8.422  1.00 97.54           H  
ATOM   3764  C   PHE A 235       4.955  -4.111   9.365  1.00 97.54           C  
ATOM   3765  CB  PHE A 235       2.519  -3.648   9.722  1.00 97.54           C  
ATOM   3766  HB2 PHE A 235       2.387  -4.689  10.017  1.00 97.54           H  
ATOM   3767  HB3 PHE A 235       2.806  -3.091  10.613  1.00 97.54           H  
ATOM   3768  O   PHE A 235       5.024  -5.280   9.736  1.00 97.54           O  
ATOM   3769  CG  PHE A 235       1.192  -3.104   9.236  1.00 97.54           C  
ATOM   3770  CD1 PHE A 235       1.022  -1.722   9.070  1.00 97.54           C  
ATOM   3771  HD1 PHE A 235       1.855  -1.059   9.254  1.00 97.54           H  
ATOM   3772  CD2 PHE A 235       0.115  -3.971   8.983  1.00 97.54           C  
ATOM   3773  HD2 PHE A 235       0.243  -5.036   9.113  1.00 97.54           H  
ATOM   3774  CE1 PHE A 235      -0.223  -1.205   8.675  1.00 97.54           C  
ATOM   3775  HE1 PHE A 235      -0.359  -0.138   8.576  1.00 97.54           H  
ATOM   3776  CE2 PHE A 235      -1.128  -3.455   8.574  1.00 97.54           C  
ATOM   3777  HE2 PHE A 235      -1.954  -4.123   8.384  1.00 97.54           H  
ATOM   3778  CZ  PHE A 235      -1.298  -2.070   8.422  1.00 97.54           C  
ATOM   3779  HZ  PHE A 235      -2.253  -1.670   8.113  1.00 97.54           H  
ATOM   3780  N   LYS A 236       5.974  -3.259   9.532  1.00 96.11           N  
ATOM   3781  H   LYS A 236       5.862  -2.314   9.194  1.00 96.11           H  
ATOM   3782  CA  LYS A 236       7.284  -3.682  10.070  1.00 96.11           C  
ATOM   3783  HA  LYS A 236       7.478  -4.709   9.761  1.00 96.11           H  
ATOM   3784  C   LYS A 236       7.321  -3.717  11.594  1.00 96.11           C  
ATOM   3785  CB  LYS A 236       8.401  -2.778   9.522  1.00 96.11           C  
ATOM   3786  HB2 LYS A 236       9.350  -3.075   9.969  1.00 96.11           H  
ATOM   3787  HB3 LYS A 236       8.202  -1.748   9.818  1.00 96.11           H  
ATOM   3788  O   LYS A 236       8.046  -4.509  12.182  1.00 96.11           O  
ATOM   3789  CG  LYS A 236       8.545  -2.827   7.995  1.00 96.11           C  
ATOM   3790  HG2 LYS A 236       7.588  -2.587   7.531  1.00 96.11           H  
ATOM   3791  HG3 LYS A 236       9.260  -2.058   7.703  1.00 96.11           H  
ATOM   3792  CD  LYS A 236       9.043  -4.172   7.447  1.00 96.11           C  
ATOM   3793  HD2 LYS A 236      10.041  -4.373   7.837  1.00 96.11           H  
ATOM   3794  HD3 LYS A 236       8.366  -4.980   7.725  1.00 96.11           H  
ATOM   3795  CE  LYS A 236       9.084  -4.048   5.921  1.00 96.11           C  
ATOM   3796  HE2 LYS A 236       8.064  -4.077   5.536  1.00 96.11           H  
ATOM   3797  HE3 LYS A 236       9.502  -3.072   5.674  1.00 96.11           H  
ATOM   3798  NZ  LYS A 236       9.916  -5.074   5.249  1.00 96.11           N  
ATOM   3799  HZ1 LYS A 236      10.888  -4.942   5.487  1.00 96.11           H  
ATOM   3800  HZ2 LYS A 236       9.599  -6.024   5.385  1.00 96.11           H  
ATOM   3801  HZ3 LYS A 236       9.943  -4.853   4.264  1.00 96.11           H  
ATOM   3802  N   TYR A 237       6.569  -2.826  12.229  1.00 96.14           N  
ATOM   3803  H   TYR A 237       5.990  -2.224  11.661  1.00 96.14           H  
ATOM   3804  CA  TYR A 237       6.408  -2.727  13.677  1.00 96.14           C  
ATOM   3805  HA  TYR A 237       6.249  -3.726  14.085  1.00 96.14           H  
ATOM   3806  C   TYR A 237       5.178  -1.871  14.001  1.00 96.14           C  
ATOM   3807  CB  TYR A 237       7.677  -2.127  14.313  1.00 96.14           C  
ATOM   3808  HB2 TYR A 237       7.559  -2.111  15.397  1.00 96.14           H  
ATOM   3809  HB3 TYR A 237       8.522  -2.786  14.111  1.00 96.14           H  
ATOM   3810  O   TYR A 237       4.567  -1.275  13.108  1.00 96.14           O  
ATOM   3811  CG  TYR A 237       8.025  -0.729  13.840  1.00 96.14           C  
ATOM   3812  CD1 TYR A 237       8.906  -0.555  12.755  1.00 96.14           C  
ATOM   3813  HD1 TYR A 237       9.335  -1.418  12.267  1.00 96.14           H  
ATOM   3814  CD2 TYR A 237       7.470   0.393  14.486  1.00 96.14           C  
ATOM   3815  HD2 TYR A 237       6.798   0.263  15.321  1.00 96.14           H  
ATOM   3816  CE1 TYR A 237       9.235   0.741  12.316  1.00 96.14           C  
ATOM   3817  HE1 TYR A 237       9.908   0.885  11.484  1.00 96.14           H  
ATOM   3818  CE2 TYR A 237       7.793   1.689  14.049  1.00 96.14           C  
ATOM   3819  HE2 TYR A 237       7.364   2.548  14.545  1.00 96.14           H  
ATOM   3820  OH  TYR A 237       9.002   3.114  12.569  1.00 96.14           O  
ATOM   3821  HH  TYR A 237       8.495   3.761  13.065  1.00 96.14           H  
ATOM   3822  CZ  TYR A 237       8.684   1.861  12.970  1.00 96.14           C  
ATOM   3823  N   GLY A 238       4.847  -1.778  15.290  1.00 96.59           N  
ATOM   3824  H   GLY A 238       5.356  -2.352  15.946  1.00 96.59           H  
ATOM   3825  CA  GLY A 238       3.670  -1.068  15.787  1.00 96.59           C  
ATOM   3826  HA2 GLY A 238       3.382  -0.285  15.085  1.00 96.59           H  
ATOM   3827  HA3 GLY A 238       3.903  -0.597  16.742  1.00 96.59           H  
ATOM   3828  C   GLY A 238       2.493  -2.017  15.991  1.00 96.59           C  
ATOM   3829  O   GLY A 238       2.687  -3.211  16.213  1.00 96.59           O  
ATOM   3830  N   LYS A 239       1.272  -1.477  15.975  1.00 97.16           N  
ATOM   3831  H   LYS A 239       1.167  -0.495  15.766  1.00 97.16           H  
ATOM   3832  CA  LYS A 239       0.043  -2.248  16.194  1.00 97.16           C  
ATOM   3833  HA  LYS A 239       0.221  -3.294  15.943  1.00 97.16           H  
ATOM   3834  C   LYS A 239      -1.073  -1.741  15.300  1.00 97.16           C  
ATOM   3835  CB  LYS A 239      -0.408  -2.155  17.660  1.00 97.16           C  
ATOM   3836  HB2 LYS A 239      -0.563  -1.109  17.923  1.00 97.16           H  
ATOM   3837  HB3 LYS A 239      -1.359  -2.678  17.765  1.00 97.16           H  
ATOM   3838  O   LYS A 239      -1.239  -0.533  15.162  1.00 97.16           O  
ATOM   3839  CG  LYS A 239       0.605  -2.782  18.626  1.00 97.16           C  
ATOM   3840  HG2 LYS A 239       0.763  -3.826  18.356  1.00 97.16           H  
ATOM   3841  HG3 LYS A 239       1.553  -2.247  18.563  1.00 97.16           H  
ATOM   3842  CD  LYS A 239       0.103  -2.700  20.066  1.00 97.16           C  
ATOM   3843  HD2 LYS A 239      -0.085  -1.657  20.324  1.00 97.16           H  
ATOM   3844  HD3 LYS A 239      -0.821  -3.269  20.158  1.00 97.16           H  
ATOM   3845  CE  LYS A 239       1.175  -3.281  20.991  1.00 97.16           C  
ATOM   3846  HE2 LYS A 239       2.093  -2.705  20.871  1.00 97.16           H  
ATOM   3847  HE3 LYS A 239       1.377  -4.306  20.682  1.00 97.16           H  
ATOM   3848  NZ  LYS A 239       0.727  -3.256  22.402  1.00 97.16           N  
ATOM   3849  HZ1 LYS A 239       1.444  -3.632  23.007  1.00 97.16           H  
ATOM   3850  HZ2 LYS A 239       0.508  -2.313  22.690  1.00 97.16           H  
ATOM   3851  HZ3 LYS A 239      -0.098  -3.831  22.493  1.00 97.16           H  
ATOM   3852  N   VAL A 240      -1.855  -2.670  14.767  1.00 98.46           N  
ATOM   3853  H   VAL A 240      -1.652  -3.641  14.960  1.00 98.46           H  
ATOM   3854  CA  VAL A 240      -3.162  -2.370  14.188  1.00 98.46           C  
ATOM   3855  HA  VAL A 240      -3.171  -1.331  13.860  1.00 98.46           H  
ATOM   3856  C   VAL A 240      -4.218  -2.528  15.277  1.00 98.46           C  
ATOM   3857  CB  VAL A 240      -3.434  -3.243  12.953  1.00 98.46           C  
ATOM   3858  HB  VAL A 240      -3.204  -4.281  13.191  1.00 98.46           H  
ATOM   3859  O   VAL A 240      -4.187  -3.492  16.046  1.00 98.46           O  
ATOM   3860  CG1 VAL A 240      -4.888  -3.157  12.482  1.00 98.46           C  
ATOM   3861 HG11 VAL A 240      -5.009  -3.736  11.566  1.00 98.46           H  
ATOM   3862 HG12 VAL A 240      -5.157  -2.117  12.300  1.00 98.46           H  
ATOM   3863 HG13 VAL A 240      -5.556  -3.580  13.232  1.00 98.46           H  
ATOM   3864  CG2 VAL A 240      -2.549  -2.777  11.790  1.00 98.46           C  
ATOM   3865 HG21 VAL A 240      -2.868  -1.793  11.444  1.00 98.46           H  
ATOM   3866 HG22 VAL A 240      -1.505  -2.718  12.098  1.00 98.46           H  
ATOM   3867 HG23 VAL A 240      -2.632  -3.490  10.970  1.00 98.46           H  
ATOM   3868  N   VAL A 241      -5.143  -1.573  15.361  1.00 98.57           N  
ATOM   3869  H   VAL A 241      -5.101  -0.814  14.696  1.00 98.57           H  
ATOM   3870  CA  VAL A 241      -6.298  -1.640  16.263  1.00 98.57           C  
ATOM   3871  HA  VAL A 241      -6.386  -2.660  16.640  1.00 98.57           H  
ATOM   3872  C   VAL A 241      -7.557  -1.336  15.471  1.00 98.57           C  
ATOM   3873  CB  VAL A 241      -6.170  -0.703  17.482  1.00 98.57           C  
ATOM   3874  HB  VAL A 241      -6.240   0.335  17.156  1.00 98.57           H  
ATOM   3875  O   VAL A 241      -7.677  -0.286  14.845  1.00 98.57           O  
ATOM   3876  CG1 VAL A 241      -7.307  -0.959  18.481  1.00 98.57           C  
ATOM   3877 HG11 VAL A 241      -8.269  -0.738  18.018  1.00 98.57           H  
ATOM   3878 HG12 VAL A 241      -7.291  -1.997  18.814  1.00 98.57           H  
ATOM   3879 HG13 VAL A 241      -7.192  -0.299  19.340  1.00 98.57           H  
ATOM   3880  CG2 VAL A 241      -4.839  -0.893  18.223  1.00 98.57           C  
ATOM   3881 HG21 VAL A 241      -4.014  -0.587  17.580  1.00 98.57           H  
ATOM   3882 HG22 VAL A 241      -4.820  -0.261  19.111  1.00 98.57           H  
ATOM   3883 HG23 VAL A 241      -4.707  -1.937  18.506  1.00 98.57           H  
ATOM   3884  N   VAL A 242      -8.507  -2.263  15.518  1.00 98.68           N  
ATOM   3885  H   VAL A 242      -8.316  -3.119  16.019  1.00 98.68           H  
ATOM   3886  CA  VAL A 242      -9.829  -2.113  14.911  1.00 98.68           C  
ATOM   3887  HA  VAL A 242      -9.862  -1.219  14.289  1.00 98.68           H  
ATOM   3888  C   VAL A 242     -10.855  -1.943  16.020  1.00 98.68           C  
ATOM   3889  CB  VAL A 242     -10.123  -3.329  14.011  1.00 98.68           C  
ATOM   3890  HB  VAL A 242      -9.785  -4.237  14.510  1.00 98.68           H  
ATOM   3891  O   VAL A 242     -10.946  -2.786  16.910  1.00 98.68           O  
ATOM   3892  CG1 VAL A 242     -11.610  -3.492  13.700  1.00 98.68           C  
ATOM   3893 HG11 VAL A 242     -12.033  -2.547  13.362  1.00 98.68           H  
ATOM   3894 HG12 VAL A 242     -11.751  -4.257  12.936  1.00 98.68           H  
ATOM   3895 HG13 VAL A 242     -12.130  -3.818  14.601  1.00 98.68           H  
ATOM   3896  CG2 VAL A 242      -9.372  -3.199  12.685  1.00 98.68           C  
ATOM   3897 HG21 VAL A 242      -9.524  -4.101  12.092  1.00 98.68           H  
ATOM   3898 HG22 VAL A 242      -8.304  -3.075  12.863  1.00 98.68           H  
ATOM   3899 HG23 VAL A 242      -9.758  -2.351  12.120  1.00 98.68           H  
ATOM   3900  N   LYS A 243     -11.655  -0.879  15.970  1.00 98.62           N  
ATOM   3901  H   LYS A 243     -11.500  -0.191  15.247  1.00 98.62           H  
ATOM   3902  CA  LYS A 243     -12.826  -0.716  16.833  1.00 98.62           C  
ATOM   3903  HA  LYS A 243     -12.827  -1.496  17.594  1.00 98.62           H  
ATOM   3904  C   LYS A 243     -14.086  -0.857  15.998  1.00 98.62           C  
ATOM   3905  CB  LYS A 243     -12.773   0.626  17.545  1.00 98.62           C  
ATOM   3906  HB2 LYS A 243     -13.115   1.373  16.828  1.00 98.62           H  
ATOM   3907  HB3 LYS A 243     -11.743   0.833  17.837  1.00 98.62           H  
ATOM   3908  O   LYS A 243     -14.324  -0.102  15.051  1.00 98.62           O  
ATOM   3909  CG  LYS A 243     -13.672   0.720  18.781  1.00 98.62           C  
ATOM   3910  HG2 LYS A 243     -14.716   0.571  18.507  1.00 98.62           H  
ATOM   3911  HG3 LYS A 243     -13.380  -0.035  19.512  1.00 98.62           H  
ATOM   3912  CD  LYS A 243     -13.467   2.121  19.365  1.00 98.62           C  
ATOM   3913  HD2 LYS A 243     -12.415   2.240  19.627  1.00 98.62           H  
ATOM   3914  HD3 LYS A 243     -13.703   2.862  18.601  1.00 98.62           H  
ATOM   3915  CE  LYS A 243     -14.320   2.397  20.599  1.00 98.62           C  
ATOM   3916  HE2 LYS A 243     -15.373   2.315  20.331  1.00 98.62           H  
ATOM   3917  HE3 LYS A 243     -14.090   1.654  21.362  1.00 98.62           H  
ATOM   3918  NZ  LYS A 243     -14.007   3.765  21.082  1.00 98.62           N  
ATOM   3919  HZ1 LYS A 243     -14.199   4.439  20.355  1.00 98.62           H  
ATOM   3920  HZ2 LYS A 243     -14.528   4.010  21.912  1.00 98.62           H  
ATOM   3921  HZ3 LYS A 243     -13.016   3.858  21.251  1.00 98.62           H  
ATOM   3922  N   LEU A 244     -14.889  -1.837  16.370  1.00 98.55           N  
ATOM   3923  H   LEU A 244     -14.618  -2.384  17.174  1.00 98.55           H  
ATOM   3924  CA  LEU A 244     -16.161  -2.146  15.747  1.00 98.55           C  
ATOM   3925  HA  LEU A 244     -16.216  -1.668  14.769  1.00 98.55           H  
ATOM   3926  C   LEU A 244     -17.297  -1.601  16.600  1.00 98.55           C  
ATOM   3927  CB  LEU A 244     -16.285  -3.665  15.557  1.00 98.55           C  
ATOM   3928  HB2 LEU A 244     -16.289  -4.136  16.540  1.00 98.55           H  
ATOM   3929  HB3 LEU A 244     -17.244  -3.872  15.083  1.00 98.55           H  
ATOM   3930  O   LEU A 244     -17.251  -1.679  17.828  1.00 98.55           O  
ATOM   3931  CG  LEU A 244     -15.166  -4.305  14.720  1.00 98.55           C  
ATOM   3932  HG  LEU A 244     -14.221  -4.211  15.256  1.00 98.55           H  
ATOM   3933  CD1 LEU A 244     -15.455  -5.791  14.531  1.00 98.55           C  
ATOM   3934 HD11 LEU A 244     -15.558  -6.273  15.503  1.00 98.55           H  
ATOM   3935 HD12 LEU A 244     -14.634  -6.262  13.990  1.00 98.55           H  
ATOM   3936 HD13 LEU A 244     -16.374  -5.926  13.961  1.00 98.55           H  
ATOM   3937  CD2 LEU A 244     -15.034  -3.658  13.342  1.00 98.55           C  
ATOM   3938 HD21 LEU A 244     -14.668  -2.636  13.437  1.00 98.55           H  
ATOM   3939 HD22 LEU A 244     -14.320  -4.222  12.742  1.00 98.55           H  
ATOM   3940 HD23 LEU A 244     -16.002  -3.658  12.840  1.00 98.55           H  
ATOM   3941  N   HIS A 245     -18.334  -1.104  15.940  1.00 97.62           N  
ATOM   3942  H   HIS A 245     -18.274  -1.048  14.933  1.00 97.62           H  
ATOM   3943  CA  HIS A 245     -19.604  -0.761  16.559  1.00 97.62           C  
ATOM   3944  HA  HIS A 245     -19.538  -0.897  17.639  1.00 97.62           H  
ATOM   3945  C   HIS A 245     -20.689  -1.693  16.018  1.00 97.62           C  
ATOM   3946  CB  HIS A 245     -19.908   0.715  16.291  1.00 97.62           C  
ATOM   3947  HB2 HIS A 245     -19.079   1.315  16.666  1.00 97.62           H  
ATOM   3948  HB3 HIS A 245     -19.967   0.872  15.214  1.00 97.62           H  
ATOM   3949  O   HIS A 245     -20.946  -1.708  14.815  1.00 97.62           O  
ATOM   3950  CG  HIS A 245     -21.186   1.216  16.918  1.00 97.62           C  
ATOM   3951  CD2 HIS A 245     -21.881   0.700  17.980  1.00 97.62           C  
ATOM   3952  HD2 HIS A 245     -21.614  -0.170  18.561  1.00 97.62           H  
ATOM   3953  ND1 HIS A 245     -21.881   2.324  16.512  1.00 97.62           N  
ATOM   3954  HD1 HIS A 245     -21.558   3.012  15.847  1.00 97.62           H  
ATOM   3955  CE1 HIS A 245     -22.996   2.433  17.251  1.00 97.62           C  
ATOM   3956  HE1 HIS A 245     -23.718   3.232  17.180  1.00 97.62           H  
ATOM   3957  NE2 HIS A 245     -23.037   1.460  18.163  1.00 97.62           N  
ATOM   3958  N   PHE A 246     -21.319  -2.454  16.910  1.00 97.14           N  
ATOM   3959  H   PHE A 246     -21.067  -2.354  17.883  1.00 97.14           H  
ATOM   3960  CA  PHE A 246     -22.439  -3.347  16.627  1.00 97.14           C  
ATOM   3961  HA  PHE A 246     -22.462  -3.593  15.566  1.00 97.14           H  
ATOM   3962  C   PHE A 246     -23.755  -2.681  17.012  1.00 97.14           C  
ATOM   3963  CB  PHE A 246     -22.283  -4.644  17.429  1.00 97.14           C  
ATOM   3964  HB2 PHE A 246     -23.207  -5.218  17.353  1.00 97.14           H  
ATOM   3965  HB3 PHE A 246     -22.146  -4.397  18.482  1.00 97.14           H  
ATOM   3966  O   PHE A 246     -23.849  -2.086  18.086  1.00 97.14           O  
ATOM   3967  CG  PHE A 246     -21.140  -5.522  16.976  1.00 97.14           C  
ATOM   3968  CD1 PHE A 246     -21.387  -6.604  16.111  1.00 97.14           C  
ATOM   3969  HD1 PHE A 246     -22.391  -6.799  15.762  1.00 97.14           H  
ATOM   3970  CD2 PHE A 246     -19.830  -5.259  17.416  1.00 97.14           C  
ATOM   3971  HD2 PHE A 246     -19.639  -4.429  18.080  1.00 97.14           H  
ATOM   3972  CE1 PHE A 246     -20.329  -7.430  15.697  1.00 97.14           C  
ATOM   3973  HE1 PHE A 246     -20.519  -8.258  15.030  1.00 97.14           H  
ATOM   3974  CE2 PHE A 246     -18.772  -6.078  16.991  1.00 97.14           C  
ATOM   3975  HE2 PHE A 246     -17.762  -5.876  17.317  1.00 97.14           H  
ATOM   3976  CZ  PHE A 246     -19.022  -7.168  16.142  1.00 97.14           C  
ATOM   3977  HZ  PHE A 246     -18.202  -7.798  15.830  1.00 97.14           H  
ATOM   3978  N   ARG A 247     -24.792  -2.838  16.187  1.00 95.32           N  
ATOM   3979  H   ARG A 247     -24.647  -3.322  15.312  1.00 95.32           H  
ATOM   3980  CA  ARG A 247     -26.159  -2.430  16.532  1.00 95.32           C  
ATOM   3981  HA  ARG A 247     -26.253  -2.486  17.617  1.00 95.32           H  
ATOM   3982  C   ARG A 247     -27.212  -3.373  15.938  1.00 95.32           C  
ATOM   3983  CB  ARG A 247     -26.390  -0.962  16.131  1.00 95.32           C  
ATOM   3984  HB2 ARG A 247     -27.340  -0.635  16.554  1.00 95.32           H  
ATOM   3985  HB3 ARG A 247     -25.603  -0.348  16.569  1.00 95.32           H  
ATOM   3986  O   ARG A 247     -26.942  -4.002  14.910  1.00 95.32           O  
ATOM   3987  CG  ARG A 247     -26.426  -0.733  14.616  1.00 95.32           C  
ATOM   3988  HG2 ARG A 247     -27.256  -1.296  14.188  1.00 95.32           H  
ATOM   3989  HG3 ARG A 247     -25.496  -1.077  14.164  1.00 95.32           H  
ATOM   3990  CD  ARG A 247     -26.623   0.754  14.304  1.00 95.32           C  
ATOM   3991  HD2 ARG A 247     -27.431   1.143  14.924  1.00 95.32           H  
ATOM   3992  HD3 ARG A 247     -25.701   1.291  14.530  1.00 95.32           H  
ATOM   3993  NE  ARG A 247     -26.984   0.909  12.895  1.00 95.32           N  
ATOM   3994  HE  ARG A 247     -27.268   0.061  12.425  1.00 95.32           H  
ATOM   3995  NH1 ARG A 247     -26.736   3.155  12.565  1.00 95.32           N  
ATOM   3996 HH11 ARG A 247     -26.329   3.196  13.489  1.00 95.32           H  
ATOM   3997 HH12 ARG A 247     -26.629   3.911  11.904  1.00 95.32           H  
ATOM   3998  NH2 ARG A 247     -27.379   1.812  10.880  1.00 95.32           N  
ATOM   3999 HH21 ARG A 247     -27.581   0.858  10.619  1.00 95.32           H  
ATOM   4000 HH22 ARG A 247     -27.297   2.526  10.170  1.00 95.32           H  
ATOM   4001  CZ  ARG A 247     -27.027   1.965  12.121  1.00 95.32           C  
ATOM   4002  N   PRO A 248     -28.408  -3.469  16.543  1.00 94.51           N  
ATOM   4003  CA  PRO A 248     -29.537  -4.123  15.899  1.00 94.51           C  
ATOM   4004  HA  PRO A 248     -29.287  -5.168  15.715  1.00 94.51           H  
ATOM   4005  C   PRO A 248     -29.874  -3.419  14.583  1.00 94.51           C  
ATOM   4006  CB  PRO A 248     -30.703  -4.043  16.889  1.00 94.51           C  
ATOM   4007  HB2 PRO A 248     -31.343  -3.192  16.655  1.00 94.51           H  
ATOM   4008  HB3 PRO A 248     -31.288  -4.963  16.896  1.00 94.51           H  
ATOM   4009  O   PRO A 248     -29.822  -2.189  14.490  1.00 94.51           O  
ATOM   4010  CG  PRO A 248     -30.025  -3.799  18.236  1.00 94.51           C  
ATOM   4011  HG2 PRO A 248     -30.677  -3.261  18.924  1.00 94.51           H  
ATOM   4012  HG3 PRO A 248     -29.715  -4.751  18.667  1.00 94.51           H  
ATOM   4013  CD  PRO A 248     -28.796  -2.976  17.858  1.00 94.51           C  
ATOM   4014  HD2 PRO A 248     -29.065  -1.922  17.792  1.00 94.51           H  
ATOM   4015  HD3 PRO A 248     -28.015  -3.123  18.604  1.00 94.51           H  
ATOM   4016  N   VAL A 249     -30.255  -4.191  13.570  1.00 92.82           N  
ATOM   4017  H   VAL A 249     -30.310  -5.189  13.711  1.00 92.82           H  
ATOM   4018  CA  VAL A 249     -30.782  -3.614  12.334  1.00 92.82           C  
ATOM   4019  HA  VAL A 249     -30.089  -2.847  11.987  1.00 92.82           H  
ATOM   4020  C   VAL A 249     -32.123  -2.961  12.645  1.00 92.82           C  
ATOM   4021  CB  VAL A 249     -30.929  -4.663  11.224  1.00 92.82           C  
ATOM   4022  HB  VAL A 249     -31.579  -5.470  11.560  1.00 92.82           H  
ATOM   4023  O   VAL A 249     -33.021  -3.601  13.195  1.00 92.82           O  
ATOM   4024  CG1 VAL A 249     -31.531  -4.023   9.969  1.00 92.82           C  
ATOM   4025 HG11 VAL A 249     -31.444  -4.707   9.125  1.00 92.82           H  
ATOM   4026 HG12 VAL A 249     -32.588  -3.805  10.126  1.00 92.82           H  
ATOM   4027 HG13 VAL A 249     -31.003  -3.101   9.726  1.00 92.82           H  
ATOM   4028  CG2 VAL A 249     -29.568  -5.256  10.849  1.00 92.82           C  
ATOM   4029 HG21 VAL A 249     -29.061  -5.638  11.736  1.00 92.82           H  
ATOM   4030 HG22 VAL A 249     -29.701  -6.081  10.150  1.00 92.82           H  
ATOM   4031 HG23 VAL A 249     -28.941  -4.489  10.394  1.00 92.82           H  
ATOM   4032  N   LYS A 250     -32.281  -1.690  12.266  1.00 82.15           N  
ATOM   4033  H   LYS A 250     -31.503  -1.227  11.819  1.00 82.15           H  
ATOM   4034  CA  LYS A 250     -33.575  -1.009  12.366  1.00 82.15           C  
ATOM   4035  HA  LYS A 250     -33.930  -1.077  13.394  1.00 82.15           H  
ATOM   4036  C   LYS A 250     -34.579  -1.734  11.472  1.00 82.15           C  
ATOM   4037  CB  LYS A 250     -33.449   0.469  11.972  1.00 82.15           C  
ATOM   4038  HB2 LYS A 250     -33.050   0.544  10.960  1.00 82.15           H  
ATOM   4039  HB3 LYS A 250     -34.445   0.912  11.981  1.00 82.15           H  
ATOM   4040  O   LYS A 250     -34.363  -1.827  10.266  1.00 82.15           O  
ATOM   4041  CG  LYS A 250     -32.546   1.249  12.939  1.00 82.15           C  
ATOM   4042  HG2 LYS A 250     -31.525   0.872  12.874  1.00 82.15           H  
ATOM   4043  HG3 LYS A 250     -32.909   1.113  13.957  1.00 82.15           H  
ATOM   4044  CD  LYS A 250     -32.557   2.743  12.596  1.00 82.15           C  
ATOM   4045  HD2 LYS A 250     -33.580   3.112  12.671  1.00 82.15           H  
ATOM   4046  HD3 LYS A 250     -32.200   2.880  11.575  1.00 82.15           H  
ATOM   4047  CE  LYS A 250     -31.658   3.508  13.572  1.00 82.15           C  
ATOM   4048  HE2 LYS A 250     -30.632   3.162  13.445  1.00 82.15           H  
ATOM   4049  HE3 LYS A 250     -31.967   3.263  14.588  1.00 82.15           H  
ATOM   4050  NZ  LYS A 250     -31.751   4.973  13.350  1.00 82.15           N  
ATOM   4051  HZ1 LYS A 250     -31.161   5.469  14.003  1.00 82.15           H  
ATOM   4052  HZ2 LYS A 250     -32.703   5.279  13.495  1.00 82.15           H  
ATOM   4053  HZ3 LYS A 250     -31.483   5.209  12.406  1.00 82.15           H  
ATOM   4054  N   GLN A 251     -35.669  -2.240  12.045  1.00 68.46           N  
ATOM   4055  H   GLN A 251     -35.789  -2.159  13.044  1.00 68.46           H  
ATOM   4056  CA  GLN A 251     -36.782  -2.733  11.239  1.00 68.46           C  
ATOM   4057  HA  GLN A 251     -36.408  -3.428  10.487  1.00 68.46           H  
ATOM   4058  C   GLN A 251     -37.403  -1.535  10.519  1.00 68.46           C  
ATOM   4059  CB  GLN A 251     -37.821  -3.469  12.102  1.00 68.46           C  
ATOM   4060  HB2 GLN A 251     -38.154  -2.820  12.911  1.00 68.46           H  
ATOM   4061  HB3 GLN A 251     -38.680  -3.697  11.471  1.00 68.46           H  
ATOM   4062  O   GLN A 251     -38.038  -0.687  11.141  1.00 68.46           O  
ATOM   4063  CG  GLN A 251     -37.285  -4.784  12.692  1.00 68.46           C  
ATOM   4064  HG2 GLN A 251     -36.884  -5.402  11.888  1.00 68.46           H  
ATOM   4065  HG3 GLN A 251     -36.477  -4.562  13.389  1.00 68.46           H  
ATOM   4066  CD  GLN A 251     -38.356  -5.591  13.424  1.00 68.46           C  
ATOM   4067  NE2 GLN A 251     -37.981  -6.623  14.146  1.00 68.46           N  
ATOM   4068 HE21 GLN A 251     -37.002  -6.828  14.289  1.00 68.46           H  
ATOM   4069 HE22 GLN A 251     -38.732  -7.087  14.636  1.00 68.46           H  
ATOM   4070  OE1 GLN A 251     -39.544  -5.337  13.362  1.00 68.46           O  
ATOM   4071  N   THR A 252     -37.191  -1.426   9.212  1.00 59.64           N  
ATOM   4072  H   THR A 252     -36.561  -2.061   8.742  1.00 59.64           H  
ATOM   4073  CA  THR A 252     -38.021  -0.567   8.373  1.00 59.64           C  
ATOM   4074  HA  THR A 252     -38.290   0.339   8.915  1.00 59.64           H  
ATOM   4075  C   THR A 252     -39.297  -1.339   8.082  1.00 59.64           C  
ATOM   4076  CB  THR A 252     -37.293  -0.140   7.087  1.00 59.64           C  
ATOM   4077  HB  THR A 252     -38.014   0.257   6.373  1.00 59.64           H  
ATOM   4078  O   THR A 252     -39.276  -2.311   7.329  1.00 59.64           O  
ATOM   4079  CG2 THR A 252     -36.262   0.948   7.397  1.00 59.64           C  
ATOM   4080 HG21 THR A 252     -36.762   1.820   7.818  1.00 59.64           H  
ATOM   4081 HG22 THR A 252     -35.759   1.238   6.474  1.00 59.64           H  
ATOM   4082 HG23 THR A 252     -35.524   0.570   8.103  1.00 59.64           H  
ATOM   4083  OG1 THR A 252     -36.592  -1.216   6.502  1.00 59.64           O  
ATOM   4084  HG1 THR A 252     -37.221  -1.714   5.975  1.00 59.64           H  
ATOM   4085  N   HIS A 253     -40.408  -0.942   8.706  1.00 49.41           N  
ATOM   4086  H   HIS A 253     -40.360  -0.198   9.387  1.00 49.41           H  
ATOM   4087  CA  HIS A 253     -41.722  -1.361   8.236  1.00 49.41           C  
ATOM   4088  HA  HIS A 253     -41.768  -2.449   8.197  1.00 49.41           H  
ATOM   4089  C   HIS A 253     -41.885  -0.816   6.813  1.00 49.41           C  
ATOM   4090  CB  HIS A 253     -42.826  -0.858   9.182  1.00 49.41           C  
ATOM   4091  HB2 HIS A 253     -42.726   0.219   9.318  1.00 49.41           H  
ATOM   4092  HB3 HIS A 253     -43.793  -1.043   8.716  1.00 49.41           H  
ATOM   4093  O   HIS A 253     -42.018   0.391   6.619  1.00 49.41           O  
ATOM   4094  CG  HIS A 253     -42.821  -1.539  10.530  1.00 49.41           C  
ATOM   4095  CD2 HIS A 253     -42.629  -0.949  11.750  1.00 49.41           C  
ATOM   4096  HD2 HIS A 253     -42.451   0.102  11.926  1.00 49.41           H  
ATOM   4097  ND1 HIS A 253     -43.024  -2.882  10.761  1.00 49.41           N  
ATOM   4098  HD1 HIS A 253     -43.242  -3.580  10.064  1.00 49.41           H  
ATOM   4099  CE1 HIS A 253     -42.941  -3.095  12.085  1.00 49.41           C  
ATOM   4100  HE1 HIS A 253     -43.057  -4.053  12.571  1.00 49.41           H  
ATOM   4101  NE2 HIS A 253     -42.703  -1.944  12.730  1.00 49.41           N  
ATOM   4102  N   HIS A 254     -41.792  -1.693   5.816  1.00 52.63           N  
ATOM   4103  H   HIS A 254     -41.605  -2.662   6.030  1.00 52.63           H  
ATOM   4104  CA  HIS A 254     -42.315  -1.386   4.493  1.00 52.63           C  
ATOM   4105  HA  HIS A 254     -42.031  -0.374   4.205  1.00 52.63           H  
ATOM   4106  C   HIS A 254     -43.838  -1.444   4.626  1.00 52.63           C  
ATOM   4107  CB  HIS A 254     -41.740  -2.361   3.454  1.00 52.63           C  
ATOM   4108  HB2 HIS A 254     -42.272  -2.218   2.514  1.00 52.63           H  
ATOM   4109  HB3 HIS A 254     -41.911  -3.387   3.779  1.00 52.63           H  
ATOM   4110  O   HIS A 254     -44.378  -2.513   4.907  1.00 52.63           O  
ATOM   4111  CG  HIS A 254     -40.265  -2.143   3.205  1.00 52.63           C  
ATOM   4112  CD2 HIS A 254     -39.227  -2.934   3.620  1.00 52.63           C  
ATOM   4113  HD2 HIS A 254     -39.319  -3.849   4.186  1.00 52.63           H  
ATOM   4114  ND1 HIS A 254     -39.713  -1.074   2.537  1.00 52.63           N  
ATOM   4115  HD1 HIS A 254     -40.231  -0.340   2.077  1.00 52.63           H  
ATOM   4116  CE1 HIS A 254     -38.378  -1.218   2.548  1.00 52.63           C  
ATOM   4117  HE1 HIS A 254     -37.677  -0.540   2.084  1.00 52.63           H  
ATOM   4118  NE2 HIS A 254     -38.030  -2.335   3.208  1.00 52.63           N  
ATOM   4119  N   PHE A 255     -44.473  -0.272   4.564  1.00 50.97           N  
ATOM   4120  H   PHE A 255     -43.932   0.556   4.358  1.00 50.97           H  
ATOM   4121  CA  PHE A 255     -45.925  -0.137   4.474  1.00 50.97           C  
ATOM   4122  HA  PHE A 255     -46.400  -0.707   5.272  1.00 50.97           H  
ATOM   4123  C   PHE A 255     -46.434  -0.729   3.160  1.00 50.97           C  
ATOM   4124  CB  PHE A 255     -46.326   1.341   4.594  1.00 50.97           C  
ATOM   4125  HB2 PHE A 255     -47.389   1.422   4.366  1.00 50.97           H  
ATOM   4126  HB3 PHE A 255     -45.797   1.916   3.835  1.00 50.97           H  
ATOM   4127  O   PHE A 255     -45.725  -0.560   2.139  1.00 50.97           O  
ATOM   4128  CG  PHE A 255     -46.091   1.957   5.958  1.00 50.97           C  
ATOM   4129  CD1 PHE A 255     -47.045   1.780   6.977  1.00 50.97           C  
ATOM   4130  HD1 PHE A 255     -47.928   1.191   6.781  1.00 50.97           H  
ATOM   4131  CD2 PHE A 255     -44.934   2.715   6.210  1.00 50.97           C  
ATOM   4132  HD2 PHE A 255     -44.197   2.842   5.431  1.00 50.97           H  
ATOM   4133  CE1 PHE A 255     -46.847   2.366   8.240  1.00 50.97           C  
ATOM   4134  HE1 PHE A 255     -47.584   2.227   9.018  1.00 50.97           H  
ATOM   4135  CE2 PHE A 255     -44.734   3.301   7.474  1.00 50.97           C  
ATOM   4136  HE2 PHE A 255     -43.841   3.879   7.663  1.00 50.97           H  
ATOM   4137  CZ  PHE A 255     -45.692   3.129   8.488  1.00 50.97           C  
ATOM   4138  HZ  PHE A 255     -45.541   3.577   9.459  1.00 50.97           H  
ATOM   4139  OXT PHE A 255     -47.532  -1.316   3.227  1.00 50.97           O  
TER    4140      PHE A 255                                                       
END   
