# Supplementary material for: Widespread Horizontal Gene Transfer Among Animal Viruses
Source: bioRxiv. 2024 Mar 26:2024.03.25.586562. Preprint. [Version 2] doi: 10.1101/2024.03.25.586562 (PMC11071296; doi:10.1101/2024.03.25.586562)
Supplement: Supplement 7 [file media-7.zip › File7_PDB/Parvo5623_NS1.pdb]

ATOM      1  N   MET A   1     -19.371  -1.693  48.002  1.00 30.47           N  
ATOM      2  H   MET A   1     -18.924  -0.837  48.298  1.00 30.47           H  
ATOM      3  H2  MET A   1     -19.758  -1.574  47.076  1.00 30.47           H  
ATOM      4  H3  MET A   1     -20.130  -1.912  48.630  1.00 30.47           H  
ATOM      5  CA  MET A   1     -18.413  -2.815  48.010  1.00 30.47           C  
ATOM      6  HA  MET A   1     -17.627  -2.643  47.274  1.00 30.47           H  
ATOM      7  C   MET A   1     -19.177  -4.056  47.595  1.00 30.47           C  
ATOM      8  CB  MET A   1     -17.757  -3.025  49.390  1.00 30.47           C  
ATOM      9  HB2 MET A   1     -18.529  -3.063  50.159  1.00 30.47           H  
ATOM     10  HB3 MET A   1     -17.226  -3.977  49.391  1.00 30.47           H  
ATOM     11  O   MET A   1     -19.942  -4.570  48.392  1.00 30.47           O  
ATOM     12  CG  MET A   1     -16.754  -1.921  49.743  1.00 30.47           C  
ATOM     13  HG2 MET A   1     -15.922  -1.944  49.039  1.00 30.47           H  
ATOM     14  HG3 MET A   1     -17.254  -0.958  49.641  1.00 30.47           H  
ATOM     15  SD  MET A   1     -16.102  -2.003  51.435  1.00 30.47           S  
ATOM     16  CE  MET A   1     -14.683  -3.115  51.230  1.00 30.47           C  
ATOM     17  HE1 MET A   1     -15.023  -4.084  50.864  1.00 30.47           H  
ATOM     18  HE2 MET A   1     -13.975  -2.685  50.520  1.00 30.47           H  
ATOM     19  HE3 MET A   1     -14.189  -3.252  52.191  1.00 30.47           H  
ATOM     20  N   ALA A   2     -19.007  -4.451  46.342  1.00 27.75           N  
ATOM     21  H   ALA A   2     -18.431  -3.906  45.716  1.00 27.75           H  
ATOM     22  CA  ALA A   2     -19.326  -5.753  45.767  1.00 27.75           C  
ATOM     23  HA  ALA A   2     -19.205  -6.543  46.508  1.00 27.75           H  
ATOM     24  C   ALA A   2     -18.276  -5.925  44.656  1.00 27.75           C  
ATOM     25  CB  ALA A   2     -20.765  -5.766  45.238  1.00 27.75           C  
ATOM     26  HB1 ALA A   2     -20.902  -4.987  44.488  1.00 27.75           H  
ATOM     27  HB2 ALA A   2     -21.469  -5.616  46.057  1.00 27.75           H  
ATOM     28  HB3 ALA A   2     -20.971  -6.732  44.775  1.00 27.75           H  
ATOM     29  O   ALA A   2     -17.921  -4.929  44.015  1.00 27.75           O  
ATOM     30  N   THR A   3     -17.657  -7.095  44.539  1.00 32.64           N  
ATOM     31  H   THR A   3     -18.012  -7.913  45.014  1.00 32.64           H  
ATOM     32  CA  THR A   3     -16.543  -7.322  43.605  1.00 32.64           C  
ATOM     33  HA  THR A   3     -15.908  -6.437  43.600  1.00 32.64           H  
ATOM     34  C   THR A   3     -17.052  -7.489  42.176  1.00 32.64           C  
ATOM     35  CB  THR A   3     -15.676  -8.518  44.041  1.00 32.64           C  
ATOM     36  HB  THR A   3     -15.142  -8.929  43.184  1.00 32.64           H  
ATOM     37  O   THR A   3     -18.189  -7.892  41.966  1.00 32.64           O  
ATOM     38  CG2 THR A   3     -14.659  -8.072  45.093  1.00 32.64           C  
ATOM     39 HG21 THR A   3     -15.175  -7.668  45.964  1.00 32.64           H  
ATOM     40 HG22 THR A   3     -14.063  -8.932  45.396  1.00 32.64           H  
ATOM     41 HG23 THR A   3     -13.995  -7.318  44.670  1.00 32.64           H  
ATOM     42  OG1 THR A   3     -16.459  -9.519  44.647  1.00 32.64           O  
ATOM     43  HG1 THR A   3     -16.352 -10.319  44.128  1.00 32.64           H  
ATOM     44  N   ALA A   4     -16.215  -7.164  41.186  1.00 31.14           N  
ATOM     45  H   ALA A   4     -15.265  -6.898  41.403  1.00 31.14           H  
ATOM     46  CA  ALA A   4     -16.607  -7.181  39.772  1.00 31.14           C  
ATOM     47  HA  ALA A   4     -17.435  -6.486  39.632  1.00 31.14           H  
ATOM     48  C   ALA A   4     -17.101  -8.560  39.287  1.00 31.14           C  
ATOM     49  CB  ALA A   4     -15.412  -6.690  38.946  1.00 31.14           C  
ATOM     50  HB1 ALA A   4     -14.574  -7.379  39.059  1.00 31.14           H  
ATOM     51  HB2 ALA A   4     -15.117  -5.691  39.267  1.00 31.14           H  
ATOM     52  HB3 ALA A   4     -15.694  -6.656  37.894  1.00 31.14           H  
ATOM     53  O   ALA A   4     -17.892  -8.628  38.351  1.00 31.14           O  
ATOM     54  N   ASP A   5     -16.693  -9.632  39.967  1.00 31.18           N  
ATOM     55  H   ASP A   5     -15.971  -9.519  40.664  1.00 31.18           H  
ATOM     56  CA  ASP A   5     -17.108 -11.005  39.680  1.00 31.18           C  
ATOM     57  HA  ASP A   5     -16.907 -11.214  38.629  1.00 31.18           H  
ATOM     58  C   ASP A   5     -18.617 -11.226  39.919  1.00 31.18           C  
ATOM     59  CB  ASP A   5     -16.241 -11.960  40.521  1.00 31.18           C  
ATOM     60  HB2 ASP A   5     -16.591 -11.936  41.553  1.00 31.18           H  
ATOM     61  HB3 ASP A   5     -16.358 -12.976  40.146  1.00 31.18           H  
ATOM     62  O   ASP A   5     -19.254 -11.950  39.162  1.00 31.18           O  
ATOM     63  CG  ASP A   5     -14.756 -11.568  40.486  1.00 31.18           C  
ATOM     64  OD1 ASP A   5     -14.163 -11.556  39.387  1.00 31.18           O  
ATOM     65  OD2 ASP A   5     -14.258 -11.135  41.555  1.00 31.18           O  
ATOM     66  N   SER A   6     -19.240 -10.523  40.880  1.00 35.59           N  
ATOM     67  H   SER A   6     -18.719  -9.829  41.397  1.00 35.59           H  
ATOM     68  CA  SER A   6     -20.670 -10.700  41.206  1.00 35.59           C  
ATOM     69  HA  SER A   6     -20.880 -11.769  41.171  1.00 35.59           H  
ATOM     70  C   SER A   6     -21.639 -10.046  40.211  1.00 35.59           C  
ATOM     71  CB  SER A   6     -20.969 -10.232  42.637  1.00 35.59           C  
ATOM     72  HB2 SER A   6     -20.217 -10.640  43.313  1.00 35.59           H  
ATOM     73  HB3 SER A   6     -21.943 -10.621  42.936  1.00 35.59           H  
ATOM     74  O   SER A   6     -22.847 -10.088  40.421  1.00 35.59           O  
ATOM     75  OG  SER A   6     -20.990  -8.817  42.747  1.00 35.59           O  
ATOM     76  HG  SER A   6     -21.714  -8.520  42.191  1.00 35.59           H  
ATOM     77  N   ILE A   7     -21.129  -9.380  39.171  1.00 31.77           N  
ATOM     78  H   ILE A   7     -20.123  -9.361  39.084  1.00 31.77           H  
ATOM     79  CA  ILE A   7     -21.932  -8.806  38.076  1.00 31.77           C  
ATOM     80  HA  ILE A   7     -22.986  -8.824  38.355  1.00 31.77           H  
ATOM     81  C   ILE A   7     -21.829  -9.689  36.817  1.00 31.77           C  
ATOM     82  CB  ILE A   7     -21.542  -7.317  37.861  1.00 31.77           C  
ATOM     83  HB  ILE A   7     -20.475  -7.268  37.644  1.00 31.77           H  
ATOM     84  O   ILE A   7     -22.674  -9.598  35.932  1.00 31.77           O  
ATOM     85  CG1 ILE A   7     -21.822  -6.519  39.163  1.00 31.77           C  
ATOM     86 HG12 ILE A   7     -21.258  -6.964  39.983  1.00 31.77           H  
ATOM     87 HG13 ILE A   7     -22.881  -6.598  39.408  1.00 31.77           H  
ATOM     88  CG2 ILE A   7     -22.297  -6.673  36.680  1.00 31.77           C  
ATOM     89 HG21 ILE A   7     -21.997  -5.634  36.540  1.00 31.77           H  
ATOM     90 HG22 ILE A   7     -23.372  -6.725  36.852  1.00 31.77           H  
ATOM     91 HG23 ILE A   7     -22.068  -7.194  35.751  1.00 31.77           H  
ATOM     92  CD1 ILE A   7     -21.437  -5.033  39.134  1.00 31.77           C  
ATOM     93 HD11 ILE A   7     -20.393  -4.926  38.841  1.00 31.77           H  
ATOM     94 HD12 ILE A   7     -22.075  -4.483  38.441  1.00 31.77           H  
ATOM     95 HD13 ILE A   7     -21.572  -4.611  40.130  1.00 31.77           H  
ATOM     96  N   ALA A   8     -20.835 -10.582  36.748  1.00 30.60           N  
ATOM     97  H   ALA A   8     -20.215 -10.699  37.536  1.00 30.60           H  
ATOM     98  CA  ALA A   8     -20.645 -11.479  35.611  1.00 30.60           C  
ATOM     99  HA  ALA A   8     -20.837 -10.923  34.693  1.00 30.60           H  
ATOM    100  C   ALA A   8     -21.618 -12.672  35.613  1.00 30.60           C  
ATOM    101  CB  ALA A   8     -19.180 -11.928  35.591  1.00 30.60           C  
ATOM    102  HB1 ALA A   8     -18.522 -11.059  35.555  1.00 30.60           H  
ATOM    103  HB2 ALA A   8     -18.958 -12.514  36.483  1.00 30.60           H  
ATOM    104  HB3 ALA A   8     -19.005 -12.548  34.712  1.00 30.60           H  
ATOM    105  O   ALA A   8     -22.040 -13.086  34.541  1.00 30.60           O  
ATOM    106  N   GLU A   9     -22.010 -13.197  36.779  1.00 33.42           N  
ATOM    107  H   GLU A   9     -21.564 -12.887  37.631  1.00 33.42           H  
ATOM    108  CA  GLU A   9     -22.950 -14.332  36.863  1.00 33.42           C  
ATOM    109  HA  GLU A   9     -22.699 -15.060  36.091  1.00 33.42           H  
ATOM    110  C   GLU A   9     -24.402 -13.907  36.568  1.00 33.42           C  
ATOM    111  CB  GLU A   9     -22.794 -15.039  38.226  1.00 33.42           C  
ATOM    112  HB2 GLU A   9     -23.596 -15.767  38.346  1.00 33.42           H  
ATOM    113  HB3 GLU A   9     -22.869 -14.298  39.022  1.00 33.42           H  
ATOM    114  O   GLU A   9     -25.086 -14.557  35.783  1.00 33.42           O  
ATOM    115  CG  GLU A   9     -21.440 -15.775  38.303  1.00 33.42           C  
ATOM    116  HG2 GLU A   9     -20.638 -15.061  38.112  1.00 33.42           H  
ATOM    117  HG3 GLU A   9     -21.408 -16.520  37.508  1.00 33.42           H  
ATOM    118  CD  GLU A   9     -21.153 -16.454  39.655  1.00 33.42           C  
ATOM    119  OE1 GLU A   9     -20.483 -17.514  39.637  1.00 33.42           O  
ATOM    120  OE2 GLU A   9     -21.507 -15.866  40.704  1.00 33.42           O  
ATOM    121  N   VAL A  10     -24.840 -12.750  37.083  1.00 32.76           N  
ATOM    122  H   VAL A  10     -24.225 -12.255  37.712  1.00 32.76           H  
ATOM    123  CA  VAL A  10     -26.222 -12.247  36.906  1.00 32.76           C  
ATOM    124  HA  VAL A  10     -26.912 -13.031  37.217  1.00 32.76           H  
ATOM    125  C   VAL A  10     -26.557 -11.937  35.437  1.00 32.76           C  
ATOM    126  CB  VAL A  10     -26.463 -11.011  37.802  1.00 32.76           C  
ATOM    127  HB  VAL A  10     -25.777 -10.219  37.501  1.00 32.76           H  
ATOM    128  O   VAL A  10     -27.688 -12.124  35.008  1.00 32.76           O  
ATOM    129  CG1 VAL A  10     -27.894 -10.466  37.713  1.00 32.76           C  
ATOM    130 HG11 VAL A  10     -28.607 -11.255  37.952  1.00 32.76           H  
ATOM    131 HG12 VAL A  10     -28.104 -10.111  36.704  1.00 32.76           H  
ATOM    132 HG13 VAL A  10     -28.030  -9.632  38.401  1.00 32.76           H  
ATOM    133  CG2 VAL A  10     -26.198 -11.335  39.282  1.00 32.76           C  
ATOM    134 HG21 VAL A  10     -25.156 -11.614  39.436  1.00 32.76           H  
ATOM    135 HG22 VAL A  10     -26.836 -12.162  39.595  1.00 32.76           H  
ATOM    136 HG23 VAL A  10     -26.410 -10.463  39.900  1.00 32.76           H  
ATOM    137  N   VAL A  11     -25.575 -11.504  34.639  1.00 31.92           N  
ATOM    138  H   VAL A  11     -24.650 -11.410  35.033  1.00 31.92           H  
ATOM    139  CA  VAL A  11     -25.778 -11.172  33.212  1.00 31.92           C  
ATOM    140  HA  VAL A  11     -26.794 -10.796  33.092  1.00 31.92           H  
ATOM    141  C   VAL A  11     -25.691 -12.410  32.302  1.00 31.92           C  
ATOM    142  CB  VAL A  11     -24.820 -10.033  32.794  1.00 31.92           C  
ATOM    143  HB  VAL A  11     -23.793 -10.347  32.982  1.00 31.92           H  
ATOM    144  O   VAL A  11     -26.101 -12.345  31.144  1.00 31.92           O  
ATOM    145  CG1 VAL A  11     -24.929  -9.610  31.321  1.00 31.92           C  
ATOM    146 HG11 VAL A  11     -25.970  -9.402  31.073  1.00 31.92           H  
ATOM    147 HG12 VAL A  11     -24.564 -10.411  30.678  1.00 31.92           H  
ATOM    148 HG13 VAL A  11     -24.322  -8.725  31.133  1.00 31.92           H  
ATOM    149  CG2 VAL A  11     -25.101  -8.766  33.621  1.00 31.92           C  
ATOM    150 HG21 VAL A  11     -24.963  -8.967  34.683  1.00 31.92           H  
ATOM    151 HG22 VAL A  11     -24.413  -7.970  33.335  1.00 31.92           H  
ATOM    152 HG23 VAL A  11     -26.128  -8.439  33.457  1.00 31.92           H  
ATOM    153  N   VAL A  12     -25.194 -13.549  32.798  1.00 32.80           N  
ATOM    154  H   VAL A  12     -24.941 -13.587  33.775  1.00 32.80           H  
ATOM    155  CA  VAL A  12     -25.159 -14.805  32.028  1.00 32.80           C  
ATOM    156  HA  VAL A  12     -25.044 -14.563  30.972  1.00 32.80           H  
ATOM    157  C   VAL A  12     -26.500 -15.539  32.124  1.00 32.80           C  
ATOM    158  CB  VAL A  12     -23.936 -15.660  32.414  1.00 32.80           C  
ATOM    159  HB  VAL A  12     -23.886 -15.754  33.499  1.00 32.80           H  
ATOM    160  O   VAL A  12     -27.049 -15.891  31.083  1.00 32.80           O  
ATOM    161  CG1 VAL A  12     -23.958 -17.064  31.800  1.00 32.80           C  
ATOM    162 HG11 VAL A  12     -23.042 -17.600  32.046  1.00 32.80           H  
ATOM    163 HG12 VAL A  12     -24.795 -17.637  32.200  1.00 32.80           H  
ATOM    164 HG13 VAL A  12     -24.068 -17.010  30.717  1.00 32.80           H  
ATOM    165  CG2 VAL A  12     -22.653 -14.980  31.906  1.00 32.80           C  
ATOM    166 HG21 VAL A  12     -22.607 -13.949  32.259  1.00 32.80           H  
ATOM    167 HG22 VAL A  12     -22.640 -14.979  30.816  1.00 32.80           H  
ATOM    168 HG23 VAL A  12     -21.784 -15.518  32.283  1.00 32.80           H  
ATOM    169  N   GLU A  13     -27.102 -15.660  33.314  1.00 32.29           N  
ATOM    170  H   GLU A  13     -26.623 -15.360  34.151  1.00 32.29           H  
ATOM    171  CA  GLU A  13     -28.431 -16.289  33.455  1.00 32.29           C  
ATOM    172  HA  GLU A  13     -28.401 -17.277  32.995  1.00 32.29           H  
ATOM    173  C   GLU A  13     -29.541 -15.507  32.719  1.00 32.29           C  
ATOM    174  CB  GLU A  13     -28.788 -16.474  34.944  1.00 32.29           C  
ATOM    175  HB2 GLU A  13     -29.833 -16.776  35.013  1.00 32.29           H  
ATOM    176  HB3 GLU A  13     -28.669 -15.523  35.464  1.00 32.29           H  
ATOM    177  O   GLU A  13     -30.425 -16.104  32.099  1.00 32.29           O  
ATOM    178  CG  GLU A  13     -27.930 -17.556  35.624  1.00 32.29           C  
ATOM    179  HG2 GLU A  13     -27.977 -18.462  35.019  1.00 32.29           H  
ATOM    180  HG3 GLU A  13     -26.892 -17.224  35.645  1.00 32.29           H  
ATOM    181  CD  GLU A  13     -28.387 -17.876  37.060  1.00 32.29           C  
ATOM    182  OE1 GLU A  13     -28.429 -19.080  37.406  1.00 32.29           O  
ATOM    183  OE2 GLU A  13     -28.667 -16.921  37.821  1.00 32.29           O  
ATOM    184  N   GLU A  14     -29.478 -14.171  32.703  1.00 31.55           N  
ATOM    185  H   GLU A  14     -28.771 -13.720  33.266  1.00 31.55           H  
ATOM    186  CA  GLU A  14     -30.515 -13.331  32.081  1.00 31.55           C  
ATOM    187  HA  GLU A  14     -31.479 -13.772  32.333  1.00 31.55           H  
ATOM    188  C   GLU A  14     -30.442 -13.315  30.534  1.00 31.55           C  
ATOM    189  CB  GLU A  14     -30.464 -11.932  32.733  1.00 31.55           C  
ATOM    190  HB2 GLU A  14     -29.754 -11.301  32.199  1.00 31.55           H  
ATOM    191  HB3 GLU A  14     -30.111 -12.047  33.758  1.00 31.55           H  
ATOM    192  O   GLU A  14     -31.450 -13.080  29.865  1.00 31.55           O  
ATOM    193  CG  GLU A  14     -31.839 -11.244  32.812  1.00 31.55           C  
ATOM    194  HG2 GLU A  14     -32.570 -11.974  33.160  1.00 31.55           H  
ATOM    195  HG3 GLU A  14     -32.133 -10.930  31.810  1.00 31.55           H  
ATOM    196  CD  GLU A  14     -31.866 -10.027  33.762  1.00 31.55           C  
ATOM    197  OE1 GLU A  14     -32.967  -9.715  34.273  1.00 31.55           O  
ATOM    198  OE2 GLU A  14     -30.812  -9.372  33.947  1.00 31.55           O  
ATOM    199  N   ILE A  15     -29.281 -13.645  29.946  1.00 30.85           N  
ATOM    200  H   ILE A  15     -28.505 -13.873  30.551  1.00 30.85           H  
ATOM    201  CA  ILE A  15     -29.096 -13.775  28.485  1.00 30.85           C  
ATOM    202  HA  ILE A  15     -29.873 -13.195  27.987  1.00 30.85           H  
ATOM    203  C   ILE A  15     -29.295 -15.223  28.011  1.00 30.85           C  
ATOM    204  CB  ILE A  15     -27.734 -13.170  28.056  1.00 30.85           C  
ATOM    205  HB  ILE A  15     -26.950 -13.615  28.669  1.00 30.85           H  
ATOM    206  O   ILE A  15     -29.845 -15.435  26.927  1.00 30.85           O  
ATOM    207  CG1 ILE A  15     -27.759 -11.640  28.305  1.00 30.85           C  
ATOM    208 HG12 ILE A  15     -28.554 -11.190  27.710  1.00 30.85           H  
ATOM    209 HG13 ILE A  15     -27.988 -11.454  29.354  1.00 30.85           H  
ATOM    210  CG2 ILE A  15     -27.410 -13.466  26.576  1.00 30.85           C  
ATOM    211 HG21 ILE A  15     -28.193 -13.059  25.936  1.00 30.85           H  
ATOM    212 HG22 ILE A  15     -27.341 -14.542  26.416  1.00 30.85           H  
ATOM    213 HG23 ILE A  15     -26.445 -13.039  26.301  1.00 30.85           H  
ATOM    214  CD1 ILE A  15     -26.444 -10.911  27.994  1.00 30.85           C  
ATOM    215 HD11 ILE A  15     -25.616 -11.415  28.492  1.00 30.85           H  
ATOM    216 HD12 ILE A  15     -26.267 -10.883  26.919  1.00 30.85           H  
ATOM    217 HD13 ILE A  15     -26.508  -9.887  28.360  1.00 30.85           H  
ATOM    218  N   GLU A  16     -28.914 -16.227  28.806  1.00 31.25           N  
ATOM    219  H   GLU A  16     -28.434 -16.030  29.672  1.00 31.25           H  
ATOM    220  CA  GLU A  16     -29.162 -17.633  28.457  1.00 31.25           C  
ATOM    221  HA  GLU A  16     -28.908 -17.772  27.407  1.00 31.25           H  
ATOM    222  C   GLU A  16     -30.652 -18.002  28.550  1.00 31.25           C  
ATOM    223  CB  GLU A  16     -28.245 -18.574  29.265  1.00 31.25           C  
ATOM    224  HB2 GLU A  16     -28.317 -18.345  30.328  1.00 31.25           H  
ATOM    225  HB3 GLU A  16     -28.568 -19.602  29.101  1.00 31.25           H  
ATOM    226  O   GLU A  16     -31.114 -18.836  27.772  1.00 31.25           O  
ATOM    227  CG  GLU A  16     -26.788 -18.434  28.776  1.00 31.25           C  
ATOM    228  HG2 GLU A  16     -26.423 -17.432  29.003  1.00 31.25           H  
ATOM    229  HG3 GLU A  16     -26.786 -18.534  27.691  1.00 31.25           H  
ATOM    230  CD  GLU A  16     -25.801 -19.465  29.354  1.00 31.25           C  
ATOM    231  OE1 GLU A  16     -24.788 -19.725  28.657  1.00 31.25           O  
ATOM    232  OE2 GLU A  16     -26.038 -19.989  30.463  1.00 31.25           O  
ATOM    233  N   THR A  17     -31.444 -17.314  29.382  1.00 32.80           N  
ATOM    234  H   THR A  17     -31.010 -16.692  30.049  1.00 32.80           H  
ATOM    235  CA  THR A  17     -32.898 -17.553  29.462  1.00 32.80           C  
ATOM    236  HA  THR A  17     -33.062 -18.625  29.357  1.00 32.80           H  
ATOM    237  C   THR A  17     -33.678 -16.883  28.313  1.00 32.80           C  
ATOM    238  CB  THR A  17     -33.455 -17.166  30.844  1.00 32.80           C  
ATOM    239  HB  THR A  17     -33.518 -16.081  30.929  1.00 32.80           H  
ATOM    240  O   THR A  17     -34.582 -17.495  27.747  1.00 32.80           O  
ATOM    241  CG2 THR A  17     -34.829 -17.787  31.092  1.00 32.80           C  
ATOM    242 HG21 THR A  17     -35.550 -17.415  30.364  1.00 32.80           H  
ATOM    243 HG22 THR A  17     -35.174 -17.520  32.091  1.00 32.80           H  
ATOM    244 HG23 THR A  17     -34.768 -18.873  31.013  1.00 32.80           H  
ATOM    245  OG1 THR A  17     -32.631 -17.666  31.874  1.00 32.80           O  
ATOM    246  HG1 THR A  17     -31.849 -17.116  31.953  1.00 32.80           H  
ATOM    247  N   GLN A  18     -33.297 -15.675  27.867  1.00 30.15           N  
ATOM    248  H   GLN A  18     -32.532 -15.205  28.328  1.00 30.15           H  
ATOM    249  CA  GLN A  18     -34.005 -14.973  26.774  1.00 30.15           C  
ATOM    250  HA  GLN A  18     -35.075 -15.115  26.926  1.00 30.15           H  
ATOM    251  C   GLN A  18     -33.730 -15.526  25.361  1.00 30.15           C  
ATOM    252  CB  GLN A  18     -33.731 -13.459  26.834  1.00 30.15           C  
ATOM    253  HB2 GLN A  18     -32.661 -13.275  26.924  1.00 30.15           H  
ATOM    254  HB3 GLN A  18     -34.084 -13.002  25.909  1.00 30.15           H  
ATOM    255  O   GLN A  18     -34.468 -15.216  24.430  1.00 30.15           O  
ATOM    256  CG  GLN A  18     -34.481 -12.801  28.002  1.00 30.15           C  
ATOM    257  HG2 GLN A  18     -35.531 -13.090  27.959  1.00 30.15           H  
ATOM    258  HG3 GLN A  18     -34.070 -13.164  28.945  1.00 30.15           H  
ATOM    259  CD  GLN A  18     -34.420 -11.274  28.004  1.00 30.15           C  
ATOM    260  NE2 GLN A  18     -35.071 -10.640  28.954  1.00 30.15           N  
ATOM    261 HE21 GLN A  18     -34.935  -9.640  28.990  1.00 30.15           H  
ATOM    262 HE22 GLN A  18     -35.497 -11.166  29.704  1.00 30.15           H  
ATOM    263  OE1 GLN A  18     -33.818 -10.612  27.171  1.00 30.15           O  
ATOM    264  N   ILE A  19     -32.703 -16.363  25.172  1.00 31.10           N  
ATOM    265  H   ILE A  19     -32.100 -16.554  25.959  1.00 31.10           H  
ATOM    266  CA  ILE A  19     -32.387 -16.976  23.864  1.00 31.10           C  
ATOM    267  HA  ILE A  19     -32.804 -16.346  23.078  1.00 31.10           H  
ATOM    268  C   ILE A  19     -33.080 -18.345  23.676  1.00 31.10           C  
ATOM    269  CB  ILE A  19     -30.847 -16.969  23.667  1.00 31.10           C  
ATOM    270  HB  ILE A  19     -30.383 -17.381  24.563  1.00 31.10           H  
ATOM    271  O   ILE A  19     -33.188 -18.845  22.549  1.00 31.10           O  
ATOM    272  CG1 ILE A  19     -30.385 -15.497  23.497  1.00 31.10           C  
ATOM    273 HG12 ILE A  19     -30.840 -15.078  22.599  1.00 31.10           H  
ATOM    274 HG13 ILE A  19     -30.736 -14.910  24.346  1.00 31.10           H  
ATOM    275  CG2 ILE A  19     -30.378 -17.812  22.464  1.00 31.10           C  
ATOM    276 HG21 ILE A  19     -30.638 -18.859  22.622  1.00 31.10           H  
ATOM    277 HG22 ILE A  19     -29.294 -17.768  22.364  1.00 31.10           H  
ATOM    278 HG23 ILE A  19     -30.852 -17.455  21.549  1.00 31.10           H  
ATOM    279  CD1 ILE A  19     -28.867 -15.292  23.418  1.00 31.10           C  
ATOM    280 HD11 ILE A  19     -28.473 -15.688  22.482  1.00 31.10           H  
ATOM    281 HD12 ILE A  19     -28.385 -15.785  24.262  1.00 31.10           H  
ATOM    282 HD13 ILE A  19     -28.648 -14.225  23.461  1.00 31.10           H  
ATOM    283  N   VAL A  20     -33.596 -18.941  24.757  1.00 33.26           N  
ATOM    284  H   VAL A  20     -33.516 -18.468  25.646  1.00 33.26           H  
ATOM    285  CA  VAL A  20     -34.171 -20.297  24.757  1.00 33.26           C  
ATOM    286  HA  VAL A  20     -33.719 -20.861  23.940  1.00 33.26           H  
ATOM    287  C   VAL A  20     -35.680 -20.316  24.465  1.00 33.26           C  
ATOM    288  CB  VAL A  20     -33.769 -21.021  26.061  1.00 33.26           C  
ATOM    289  HB  VAL A  20     -33.990 -20.376  26.912  1.00 33.26           H  
ATOM    290  O   VAL A  20     -36.149 -21.273  23.850  1.00 33.26           O  
ATOM    291  CG1 VAL A  20     -34.471 -22.367  26.278  1.00 33.26           C  
ATOM    292 HG11 VAL A  20     -34.081 -22.846  27.176  1.00 33.26           H  
ATOM    293 HG12 VAL A  20     -34.318 -23.017  25.417  1.00 33.26           H  
ATOM    294 HG13 VAL A  20     -35.539 -22.204  26.422  1.00 33.26           H  
ATOM    295  CG2 VAL A  20     -32.260 -21.318  26.031  1.00 33.26           C  
ATOM    296 HG21 VAL A  20     -31.693 -20.404  25.855  1.00 33.26           H  
ATOM    297 HG22 VAL A  20     -31.949 -21.721  26.995  1.00 33.26           H  
ATOM    298 HG23 VAL A  20     -32.029 -22.036  25.244  1.00 33.26           H  
ATOM    299  N   GLU A  21     -36.436 -19.261  24.792  1.00 32.13           N  
ATOM    300  H   GLU A  21     -36.022 -18.520  25.339  1.00 32.13           H  
ATOM    301  CA  GLU A  21     -37.908 -19.276  24.656  1.00 32.13           C  
ATOM    302  HA  GLU A  21     -38.232 -20.317  24.671  1.00 32.13           H  
ATOM    303  C   GLU A  21     -38.462 -18.744  23.313  1.00 32.13           C  
ATOM    304  CB  GLU A  21     -38.568 -18.640  25.894  1.00 32.13           C  
ATOM    305  HB2 GLU A  21     -38.213 -17.617  26.018  1.00 32.13           H  
ATOM    306  HB3 GLU A  21     -39.647 -18.626  25.741  1.00 32.13           H  
ATOM    307  O   GLU A  21     -39.555 -19.142  22.919  1.00 32.13           O  
ATOM    308  CG  GLU A  21     -38.258 -19.471  27.157  1.00 32.13           C  
ATOM    309  HG2 GLU A  21     -37.208 -19.344  27.418  1.00 32.13           H  
ATOM    310  HG3 GLU A  21     -38.414 -20.524  26.923  1.00 32.13           H  
ATOM    311  CD  GLU A  21     -39.125 -19.103  28.372  1.00 32.13           C  
ATOM    312  OE1 GLU A  21     -39.436 -20.034  29.151  1.00 32.13           O  
ATOM    313  OE2 GLU A  21     -39.470 -17.908  28.516  1.00 32.13           O  
ATOM    314  N   GLU A  22     -37.707 -17.971  22.517  1.00 31.57           N  
ATOM    315  H   GLU A  22     -36.836 -17.613  22.882  1.00 31.57           H  
ATOM    316  CA  GLU A  22     -38.134 -17.569  21.152  1.00 31.57           C  
ATOM    317  HA  GLU A  22     -39.222 -17.512  21.147  1.00 31.57           H  
ATOM    318  C   GLU A  22     -37.800 -18.605  20.045  1.00 31.57           C  
ATOM    319  CB  GLU A  22     -37.633 -16.153  20.786  1.00 31.57           C  
ATOM    320  HB2 GLU A  22     -37.776 -16.006  19.716  1.00 31.57           H  
ATOM    321  HB3 GLU A  22     -36.566 -16.075  20.997  1.00 31.57           H  
ATOM    322  O   GLU A  22     -38.055 -18.366  18.864  1.00 31.57           O  
ATOM    323  CG  GLU A  22     -38.399 -15.025  21.504  1.00 31.57           C  
ATOM    324  HG2 GLU A  22     -38.058 -14.965  22.538  1.00 31.57           H  
ATOM    325  HG3 GLU A  22     -39.459 -15.279  21.514  1.00 31.57           H  
ATOM    326  CD  GLU A  22     -38.227 -13.654  20.815  1.00 31.57           C  
ATOM    327  OE1 GLU A  22     -39.199 -12.862  20.831  1.00 31.57           O  
ATOM    328  OE2 GLU A  22     -37.147 -13.401  20.228  1.00 31.57           O  
ATOM    329  N   ASN A  23     -37.246 -19.777  20.391  1.00 34.61           N  
ATOM    330  H   ASN A  23     -37.085 -19.935  21.376  1.00 34.61           H  
ATOM    331  CA  ASN A  23     -36.783 -20.789  19.421  1.00 34.61           C  
ATOM    332  HA  ASN A  23     -36.918 -20.390  18.416  1.00 34.61           H  
ATOM    333  C   ASN A  23     -37.589 -22.112  19.397  1.00 34.61           C  
ATOM    334  CB  ASN A  23     -35.265 -21.000  19.607  1.00 34.61           C  
ATOM    335  HB2 ASN A  23     -34.964 -21.947  19.159  1.00 34.61           H  
ATOM    336  HB3 ASN A  23     -35.023 -21.041  20.669  1.00 34.61           H  
ATOM    337  O   ASN A  23     -37.204 -23.045  18.688  1.00 34.61           O  
ATOM    338  CG  ASN A  23     -34.450 -19.918  18.919  1.00 34.61           C  
ATOM    339  ND2 ASN A  23     -33.677 -19.150  19.651  1.00 34.61           N  
ATOM    340 HD21 ASN A  23     -33.249 -18.362  19.187  1.00 34.61           H  
ATOM    341 HD22 ASN A  23     -33.679 -19.216  20.659  1.00 34.61           H  
ATOM    342  OD1 ASN A  23     -34.469 -19.772  17.704  1.00 34.61           O  
ATOM    343  N   ALA A  24     -38.706 -22.218  20.126  1.00 31.11           N  
ATOM    344  H   ALA A  24     -38.987 -21.428  20.689  1.00 31.11           H  
ATOM    345  CA  ALA A  24     -39.396 -23.498  20.347  1.00 31.11           C  
ATOM    346  HA  ALA A  24     -38.640 -24.248  20.577  1.00 31.11           H  
ATOM    347  C   ALA A  24     -40.200 -24.051  19.140  1.00 31.11           C  
ATOM    348  CB  ALA A  24     -40.272 -23.343  21.595  1.00 31.11           C  
ATOM    349  HB1 ALA A  24     -41.050 -22.600  21.418  1.00 31.11           H  
ATOM    350  HB2 ALA A  24     -40.745 -24.296  21.831  1.00 31.11           H  
ATOM    351  HB3 ALA A  24     -39.664 -23.030  22.444  1.00 31.11           H  
ATOM    352  O   ALA A  24     -40.218 -25.263  18.923  1.00 31.11           O  
ATOM    353  N   ASP A  25     -40.819 -23.199  18.313  1.00 28.69           N  
ATOM    354  H   ASP A  25     -40.810 -22.224  18.574  1.00 28.69           H  
ATOM    355  CA  ASP A  25     -41.847 -23.631  17.337  1.00 28.69           C  
ATOM    356  HA  ASP A  25     -42.272 -24.568  17.697  1.00 28.69           H  
ATOM    357  C   ASP A  25     -41.342 -23.982  15.920  1.00 28.69           C  
ATOM    358  CB  ASP A  25     -42.992 -22.598  17.303  1.00 28.69           C  
ATOM    359  HB2 ASP A  25     -42.571 -21.594  17.345  1.00 28.69           H  
ATOM    360  HB3 ASP A  25     -43.534 -22.680  16.361  1.00 28.69           H  
ATOM    361  O   ASP A  25     -42.136 -24.263  15.021  1.00 28.69           O  
ATOM    362  CG  ASP A  25     -44.028 -22.779  18.420  1.00 28.69           C  
ATOM    363  OD1 ASP A  25     -44.129 -23.899  18.969  1.00 28.69           O  
ATOM    364  OD2 ASP A  25     -44.758 -21.793  18.660  1.00 28.69           O  
ATOM    365  N   ASN A  26     -40.025 -24.007  15.680  1.00 27.74           N  
ATOM    366  H   ASN A  26     -39.415 -23.798  16.457  1.00 27.74           H  
ATOM    367  CA  ASN A  26     -39.448 -24.404  14.381  1.00 27.74           C  
ATOM    368  HA  ASN A  26     -40.261 -24.748  13.743  1.00 27.74           H  
ATOM    369  C   ASN A  26     -38.550 -25.653  14.449  1.00 27.74           C  
ATOM    370  CB  ASN A  26     -38.842 -23.184  13.661  1.00 27.74           C  
ATOM    371  HB2 ASN A  26     -38.334 -22.541  14.380  1.00 27.74           H  
ATOM    372  HB3 ASN A  26     -38.111 -23.507  12.920  1.00 27.74           H  
ATOM    373  O   ASN A  26     -37.680 -25.857  13.594  1.00 27.74           O  
ATOM    374  CG  ASN A  26     -39.906 -22.408  12.904  1.00 27.74           C  
ATOM    375  ND2 ASN A  26     -40.181 -21.186  13.291  1.00 27.74           N  
ATOM    376 HD21 ASN A  26     -39.802 -20.845  14.163  1.00 27.74           H  
ATOM    377 HD22 ASN A  26     -40.993 -20.763  12.865  1.00 27.74           H  
ATOM    378  OD1 ASN A  26     -40.473 -22.872  11.927  1.00 27.74           O  
ATOM    379  N   VAL A  27     -38.806 -26.542  15.416  1.00 25.81           N  
ATOM    380  H   VAL A  27     -39.504 -26.304  16.105  1.00 25.81           H  
ATOM    381  CA  VAL A  27     -38.234 -27.900  15.455  1.00 25.81           C  
ATOM    382  HA  VAL A  27     -37.181 -27.822  15.184  1.00 25.81           H  
ATOM    383  C   VAL A  27     -38.904 -28.784  14.392  1.00 25.81           C  
ATOM    384  CB  VAL A  27     -38.275 -28.518  16.871  1.00 25.81           C  
ATOM    385  HB  VAL A  27     -39.309 -28.696  17.167  1.00 25.81           H  
ATOM    386  O   VAL A  27     -39.677 -29.698  14.675  1.00 25.81           O  
ATOM    387  CG1 VAL A  27     -37.492 -29.842  16.927  1.00 25.81           C  
ATOM    388 HG11 VAL A  27     -37.510 -30.232  17.945  1.00 25.81           H  
ATOM    389 HG12 VAL A  27     -36.457 -29.683  16.625  1.00 25.81           H  
ATOM    390 HG13 VAL A  27     -37.948 -30.591  16.279  1.00 25.81           H  
ATOM    391  CG2 VAL A  27     -37.623 -27.587  17.903  1.00 25.81           C  
ATOM    392 HG21 VAL A  27     -37.637 -28.053  18.888  1.00 25.81           H  
ATOM    393 HG22 VAL A  27     -36.593 -27.364  17.624  1.00 25.81           H  
ATOM    394 HG23 VAL A  27     -38.180 -26.653  17.979  1.00 25.81           H  
ATOM    395  N   LEU A  28     -38.585 -28.526  13.122  1.00 25.42           N  
ATOM    396  H   LEU A  28     -38.006 -27.718  12.944  1.00 25.42           H  
ATOM    397  CA  LEU A  28     -38.802 -29.506  12.062  1.00 25.42           C  
ATOM    398  HA  LEU A  28     -39.821 -29.886  12.145  1.00 25.42           H  
ATOM    399  C   LEU A  28     -37.851 -30.680  12.298  1.00 25.42           C  
ATOM    400  CB  LEU A  28     -38.610 -28.871  10.670  1.00 25.42           C  
ATOM    401  HB2 LEU A  28     -37.860 -28.084  10.743  1.00 25.42           H  
ATOM    402  HB3 LEU A  28     -38.229 -29.626   9.982  1.00 25.42           H  
ATOM    403  O   LEU A  28     -36.653 -30.577  12.028  1.00 25.42           O  
ATOM    404  CG  LEU A  28     -39.911 -28.300  10.080  1.00 25.42           C  
ATOM    405  HG  LEU A  28     -40.412 -27.681  10.824  1.00 25.42           H  
ATOM    406  CD1 LEU A  28     -39.588 -27.433   8.862  1.00 25.42           C  
ATOM    407 HD11 LEU A  28     -40.512 -27.019   8.456  1.00 25.42           H  
ATOM    408 HD12 LEU A  28     -39.086 -28.029   8.100  1.00 25.42           H  
ATOM    409 HD13 LEU A  28     -38.947 -26.607   9.169  1.00 25.42           H  
ATOM    410  CD2 LEU A  28     -40.863 -29.410   9.614  1.00 25.42           C  
ATOM    411 HD21 LEU A  28     -41.752 -28.965   9.168  1.00 25.42           H  
ATOM    412 HD22 LEU A  28     -41.181 -30.015  10.463  1.00 25.42           H  
ATOM    413 HD23 LEU A  28     -40.371 -30.050   8.882  1.00 25.42           H  
ATOM    414  N   ASN A  29     -38.406 -31.792  12.787  1.00 27.04           N  
ATOM    415  H   ASN A  29     -39.358 -31.729  13.118  1.00 27.04           H  
ATOM    416  CA  ASN A  29     -37.733 -33.087  12.845  1.00 27.04           C  
ATOM    417  HA  ASN A  29     -36.976 -33.065  13.628  1.00 27.04           H  
ATOM    418  C   ASN A  29     -37.039 -33.370  11.507  1.00 27.04           C  
ATOM    419  CB  ASN A  29     -38.766 -34.190  13.158  1.00 27.04           C  
ATOM    420  HB2 ASN A  29     -39.692 -34.001  12.615  1.00 27.04           H  
ATOM    421  HB3 ASN A  29     -38.377 -35.150  12.819  1.00 27.04           H  
ATOM    422  O   ASN A  29     -37.697 -33.582  10.488  1.00 27.04           O  
ATOM    423  CG  ASN A  29     -39.039 -34.344  14.641  1.00 27.04           C  
ATOM    424  ND2 ASN A  29     -40.275 -34.533  15.039  1.00 27.04           N  
ATOM    425 HD21 ASN A  29     -41.039 -34.541  14.379  1.00 27.04           H  
ATOM    426 HD22 ASN A  29     -40.406 -34.586  16.039  1.00 27.04           H  
ATOM    427  OD1 ASN A  29     -38.140 -34.320  15.460  1.00 27.04           O  
ATOM    428  N   VAL A  30     -35.702 -33.391  11.509  1.00 26.78           N  
ATOM    429  H   VAL A  30     -35.229 -33.151  12.368  1.00 26.78           H  
ATOM    430  CA  VAL A  30     -34.888 -33.712  10.325  1.00 26.78           C  
ATOM    431  HA  VAL A  30     -35.428 -33.346   9.452  1.00 26.78           H  
ATOM    432  C   VAL A  30     -34.805 -35.235  10.169  1.00 26.78           C  
ATOM    433  CB  VAL A  30     -33.521 -32.990  10.326  1.00 26.78           C  
ATOM    434  HB  VAL A  30     -32.883 -33.410  11.105  1.00 26.78           H  
ATOM    435  O   VAL A  30     -33.735 -35.840  10.159  1.00 26.78           O  
ATOM    436  CG1 VAL A  30     -32.810 -33.112   8.967  1.00 26.78           C  
ATOM    437 HG11 VAL A  30     -33.434 -32.688   8.181  1.00 26.78           H  
ATOM    438 HG12 VAL A  30     -31.859 -32.580   9.000  1.00 26.78           H  
ATOM    439 HG13 VAL A  30     -32.600 -34.156   8.735  1.00 26.78           H  
ATOM    440  CG2 VAL A  30     -33.676 -31.483  10.584  1.00 26.78           C  
ATOM    441 HG21 VAL A  30     -32.709 -30.985  10.509  1.00 26.78           H  
ATOM    442 HG22 VAL A  30     -34.372 -31.047   9.867  1.00 26.78           H  
ATOM    443 HG23 VAL A  30     -34.061 -31.313  11.589  1.00 26.78           H  
ATOM    444  N   THR A  31     -35.971 -35.863  10.050  1.00 29.22           N  
ATOM    445  H   THR A  31     -36.809 -35.301  10.095  1.00 29.22           H  
ATOM    446  CA  THR A  31     -36.147 -37.251   9.623  1.00 29.22           C  
ATOM    447  HA  THR A  31     -35.167 -37.697   9.456  1.00 29.22           H  
ATOM    448  C   THR A  31     -36.874 -37.234   8.282  1.00 29.22           C  
ATOM    449  CB  THR A  31     -36.858 -38.111  10.687  1.00 29.22           C  
ATOM    450  HB  THR A  31     -37.191 -39.042  10.229  1.00 29.22           H  
ATOM    451  O   THR A  31     -37.899 -36.578   8.150  1.00 29.22           O  
ATOM    452  CG2 THR A  31     -35.892 -38.456  11.821  1.00 29.22           C  
ATOM    453 HG21 THR A  31     -35.049 -39.024  11.427  1.00 29.22           H  
ATOM    454 HG22 THR A  31     -35.524 -37.545  12.293  1.00 29.22           H  
ATOM    455 HG23 THR A  31     -36.406 -39.062  12.567  1.00 29.22           H  
ATOM    456  OG1 THR A  31     -37.971 -37.471  11.273  1.00 29.22           O  
ATOM    457  HG1 THR A  31     -38.699 -37.517  10.650  1.00 29.22           H  
ATOM    458  N   GLU A  32     -36.316 -37.934   7.289  1.00 31.15           N  
ATOM    459  H   GLU A  32     -35.522 -38.512   7.526  1.00 31.15           H  
ATOM    460  CA  GLU A  32     -36.768 -37.953   5.881  1.00 31.15           C  
ATOM    461  HA  GLU A  32     -36.160 -38.719   5.399  1.00 31.15           H  
ATOM    462  C   GLU A  32     -36.475 -36.691   5.035  1.00 31.15           C  
ATOM    463  CB  GLU A  32     -38.210 -38.477   5.723  1.00 31.15           C  
ATOM    464  HB2 GLU A  32     -38.924 -37.737   6.084  1.00 31.15           H  
ATOM    465  HB3 GLU A  32     -38.389 -38.638   4.660  1.00 31.15           H  
ATOM    466  O   GLU A  32     -37.331 -36.187   4.313  1.00 31.15           O  
ATOM    467  CG  GLU A  32     -38.432 -39.809   6.458  1.00 31.15           C  
ATOM    468  HG2 GLU A  32     -37.620 -40.485   6.191  1.00 31.15           H  
ATOM    469  HG3 GLU A  32     -38.388 -39.641   7.534  1.00 31.15           H  
ATOM    470  CD  GLU A  32     -39.770 -40.483   6.116  1.00 31.15           C  
ATOM    471  OE1 GLU A  32     -39.902 -41.670   6.490  1.00 31.15           O  
ATOM    472  OE2 GLU A  32     -40.629 -39.847   5.465  1.00 31.15           O  
ATOM    473  N   VAL A  33     -35.211 -36.242   4.997  1.00 35.03           N  
ATOM    474  H   VAL A  33     -34.536 -36.651   5.627  1.00 35.03           H  
ATOM    475  CA  VAL A  33     -34.727 -35.489   3.818  1.00 35.03           C  
ATOM    476  HA  VAL A  33     -35.467 -34.732   3.560  1.00 35.03           H  
ATOM    477  C   VAL A  33     -34.608 -36.470   2.649  1.00 35.03           C  
ATOM    478  CB  VAL A  33     -33.381 -34.773   4.056  1.00 35.03           C  
ATOM    479  HB  VAL A  33     -32.598 -35.511   4.223  1.00 35.03           H  
ATOM    480  O   VAL A  33     -33.746 -37.356   2.675  1.00 35.03           O  
ATOM    481  CG1 VAL A  33     -32.994 -33.906   2.849  1.00 35.03           C  
ATOM    482 HG11 VAL A  33     -33.745 -33.130   2.699  1.00 35.03           H  
ATOM    483 HG12 VAL A  33     -32.931 -34.513   1.946  1.00 35.03           H  
ATOM    484 HG13 VAL A  33     -32.025 -33.437   3.022  1.00 35.03           H  
ATOM    485  CG2 VAL A  33     -33.432 -33.848   5.278  1.00 35.03           C  
ATOM    486 HG21 VAL A  33     -34.231 -33.117   5.158  1.00 35.03           H  
ATOM    487 HG22 VAL A  33     -32.481 -33.329   5.397  1.00 35.03           H  
ATOM    488 HG23 VAL A  33     -33.623 -34.430   6.180  1.00 35.03           H  
ATOM    489  N   THR A  34     -35.457 -36.329   1.628  1.00 37.00           N  
ATOM    490  H   THR A  34     -36.142 -35.588   1.666  1.00 37.00           H  
ATOM    491  CA  THR A  34     -35.428 -37.214   0.451  1.00 37.00           C  
ATOM    492  HA  THR A  34     -35.514 -38.236   0.822  1.00 37.00           H  
ATOM    493  C   THR A  34     -34.096 -37.089  -0.309  1.00 37.00           C  
ATOM    494  CB  THR A  34     -36.607 -36.975  -0.510  1.00 37.00           C  
ATOM    495  HB  THR A  34     -36.567 -37.736  -1.290  1.00 37.00           H  
ATOM    496  O   THR A  34     -33.433 -36.053  -0.216  1.00 37.00           O  
ATOM    497  CG2 THR A  34     -37.969 -37.080   0.171  1.00 37.00           C  
ATOM    498 HG21 THR A  34     -38.052 -38.036   0.687  1.00 37.00           H  
ATOM    499 HG22 THR A  34     -38.761 -37.012  -0.574  1.00 37.00           H  
ATOM    500 HG23 THR A  34     -38.093 -36.277   0.899  1.00 37.00           H  
ATOM    501  OG1 THR A  34     -36.525 -35.718  -1.136  1.00 37.00           O  
ATOM    502  HG1 THR A  34     -37.262 -35.667  -1.748  1.00 37.00           H  
ATOM    503  N   PRO A  35     -33.669 -38.100  -1.094  1.00 36.65           N  
ATOM    504  CA  PRO A  35     -32.456 -37.995  -1.912  1.00 36.65           C  
ATOM    505  HA  PRO A  35     -31.593 -37.927  -1.249  1.00 36.65           H  
ATOM    506  C   PRO A  35     -32.465 -36.769  -2.835  1.00 36.65           C  
ATOM    507  CB  PRO A  35     -32.381 -39.303  -2.705  1.00 36.65           C  
ATOM    508  HB2 PRO A  35     -32.915 -39.206  -3.650  1.00 36.65           H  
ATOM    509  HB3 PRO A  35     -31.349 -39.607  -2.882  1.00 36.65           H  
ATOM    510  O   PRO A  35     -31.457 -36.084  -2.950  1.00 36.65           O  
ATOM    511  CG  PRO A  35     -33.121 -40.293  -1.806  1.00 36.65           C  
ATOM    512  HG2 PRO A  35     -33.522 -41.134  -2.373  1.00 36.65           H  
ATOM    513  HG3 PRO A  35     -32.455 -40.643  -1.017  1.00 36.65           H  
ATOM    514  CD  PRO A  35     -34.232 -39.438  -1.200  1.00 36.65           C  
ATOM    515  HD2 PRO A  35     -35.091 -39.421  -1.871  1.00 36.65           H  
ATOM    516  HD3 PRO A  35     -34.517 -39.838  -0.227  1.00 36.65           H  
ATOM    517  N   GLU A  36     -33.626 -36.440  -3.401  1.00 41.25           N  
ATOM    518  H   GLU A  36     -34.416 -37.056  -3.271  1.00 41.25           H  
ATOM    519  CA  GLU A  36     -33.837 -35.271  -4.263  1.00 41.25           C  
ATOM    520  HA  GLU A  36     -33.075 -35.248  -5.042  1.00 41.25           H  
ATOM    521  C   GLU A  36     -33.732 -33.954  -3.474  1.00 41.25           C  
ATOM    522  CB  GLU A  36     -35.218 -35.411  -4.927  1.00 41.25           C  
ATOM    523  HB2 GLU A  36     -35.961 -35.501  -4.134  1.00 41.25           H  
ATOM    524  HB3 GLU A  36     -35.438 -34.512  -5.502  1.00 41.25           H  
ATOM    525  O   GLU A  36     -33.121 -33.000  -3.945  1.00 41.25           O  
ATOM    526  CG  GLU A  36     -35.286 -36.635  -5.867  1.00 41.25           C  
ATOM    527  HG2 GLU A  36     -34.817 -37.496  -5.390  1.00 41.25           H  
ATOM    528  HG3 GLU A  36     -34.715 -36.409  -6.767  1.00 41.25           H  
ATOM    529  CD  GLU A  36     -36.717 -37.053  -6.240  1.00 41.25           C  
ATOM    530  OE1 GLU A  36     -36.901 -37.543  -7.379  1.00 41.25           O  
ATOM    531  OE2 GLU A  36     -37.607 -36.940  -5.365  1.00 41.25           O  
ATOM    532  N   GLN A  37     -34.232 -33.901  -2.233  1.00 38.62           N  
ATOM    533  H   GLN A  37     -34.718 -34.706  -1.864  1.00 38.62           H  
ATOM    534  CA  GLN A  37     -34.003 -32.759  -1.340  1.00 38.62           C  
ATOM    535  HA  GLN A  37     -34.241 -31.840  -1.876  1.00 38.62           H  
ATOM    536  C   GLN A  37     -32.537 -32.656  -0.892  1.00 38.62           C  
ATOM    537  CB  GLN A  37     -34.918 -32.853  -0.116  1.00 38.62           C  
ATOM    538  HB2 GLN A  37     -34.578 -32.144   0.639  1.00 38.62           H  
ATOM    539  HB3 GLN A  37     -34.831 -33.857   0.298  1.00 38.62           H  
ATOM    540  O   GLN A  37     -32.045 -31.543  -0.725  1.00 38.62           O  
ATOM    541  CG  GLN A  37     -36.387 -32.532  -0.433  1.00 38.62           C  
ATOM    542  HG2 GLN A  37     -36.705 -33.066  -1.329  1.00 38.62           H  
ATOM    543  HG3 GLN A  37     -36.483 -31.463  -0.624  1.00 38.62           H  
ATOM    544  CD  GLN A  37     -37.314 -32.928   0.713  1.00 38.62           C  
ATOM    545  NE2 GLN A  37     -38.513 -32.393   0.778  1.00 38.62           N  
ATOM    546 HE21 GLN A  37     -38.844 -31.760   0.064  1.00 38.62           H  
ATOM    547 HE22 GLN A  37     -39.079 -32.718   1.548  1.00 38.62           H  
ATOM    548  OE1 GLN A  37     -36.988 -33.725   1.575  1.00 38.62           O  
ATOM    549  N   ARG A  38     -31.812 -33.776  -0.733  1.00 34.29           N  
ATOM    550  H   ARG A  38     -32.288 -34.659  -0.854  1.00 34.29           H  
ATOM    551  CA  ARG A  38     -30.354 -33.770  -0.506  1.00 34.29           C  
ATOM    552  HA  ARG A  38     -30.132 -33.066   0.296  1.00 34.29           H  
ATOM    553  C   ARG A  38     -29.605 -33.228  -1.723  1.00 34.29           C  
ATOM    554  CB  ARG A  38     -29.810 -35.157  -0.114  1.00 34.29           C  
ATOM    555  HB2 ARG A  38     -28.776 -35.221  -0.453  1.00 34.29           H  
ATOM    556  HB3 ARG A  38     -30.373 -35.938  -0.625  1.00 34.29           H  
ATOM    557  O   ARG A  38     -28.746 -32.378  -1.525  1.00 34.29           O  
ATOM    558  CG  ARG A  38     -29.815 -35.425   1.399  1.00 34.29           C  
ATOM    559  HG2 ARG A  38     -29.351 -34.591   1.925  1.00 34.29           H  
ATOM    560  HG3 ARG A  38     -30.846 -35.538   1.736  1.00 34.29           H  
ATOM    561  CD  ARG A  38     -29.033 -36.713   1.703  1.00 34.29           C  
ATOM    562  HD2 ARG A  38     -27.996 -36.560   1.404  1.00 34.29           H  
ATOM    563  HD3 ARG A  38     -29.448 -37.517   1.095  1.00 34.29           H  
ATOM    564  NE  ARG A  38     -29.120 -37.107   3.127  1.00 34.29           N  
ATOM    565  HE  ARG A  38     -30.044 -37.082   3.533  1.00 34.29           H  
ATOM    566  NH1 ARG A  38     -26.891 -37.579   3.531  1.00 34.29           N  
ATOM    567 HH11 ARG A  38     -26.626 -37.090   2.688  1.00 34.29           H  
ATOM    568 HH12 ARG A  38     -26.144 -37.650   4.207  1.00 34.29           H  
ATOM    569  NH2 ARG A  38     -28.400 -37.915   5.134  1.00 34.29           N  
ATOM    570 HH21 ARG A  38     -27.636 -38.185   5.737  1.00 34.29           H  
ATOM    571 HH22 ARG A  38     -29.337 -37.864   5.507  1.00 34.29           H  
ATOM    572  CZ  ARG A  38     -28.140 -37.531   3.916  1.00 34.29           C  
ATOM    573  N   GLU A  39     -29.940 -33.652  -2.943  1.00 32.23           N  
ATOM    574  H   GLU A  39     -30.622 -34.393  -3.028  1.00 32.23           H  
ATOM    575  CA  GLU A  39     -29.385 -33.082  -4.184  1.00 32.23           C  
ATOM    576  HA  GLU A  39     -28.296 -33.100  -4.131  1.00 32.23           H  
ATOM    577  C   GLU A  39     -29.777 -31.603  -4.376  1.00 32.23           C  
ATOM    578  CB  GLU A  39     -29.813 -33.906  -5.418  1.00 32.23           C  
ATOM    579  HB2 GLU A  39     -30.890 -34.073  -5.384  1.00 32.23           H  
ATOM    580  HB3 GLU A  39     -29.592 -33.316  -6.308  1.00 32.23           H  
ATOM    581  O   GLU A  39     -29.002 -30.833  -4.933  1.00 32.23           O  
ATOM    582  CG  GLU A  39     -29.082 -35.254  -5.565  1.00 32.23           C  
ATOM    583  HG2 GLU A  39     -29.389 -35.921  -4.760  1.00 32.23           H  
ATOM    584  HG3 GLU A  39     -28.011 -35.076  -5.458  1.00 32.23           H  
ATOM    585  CD  GLU A  39     -29.349 -35.933  -6.928  1.00 32.23           C  
ATOM    586  OE1 GLU A  39     -28.401 -36.536  -7.488  1.00 32.23           O  
ATOM    587  OE2 GLU A  39     -30.495 -35.856  -7.427  1.00 32.23           O  
ATOM    588  N   GLU A  40     -30.939 -31.156  -3.882  1.00 32.55           N  
ATOM    589  H   GLU A  40     -31.623 -31.835  -3.583  1.00 32.55           H  
ATOM    590  CA  GLU A  40     -31.310 -29.735  -3.922  1.00 32.55           C  
ATOM    591  HA  GLU A  40     -30.995 -29.341  -4.888  1.00 32.55           H  
ATOM    592  C   GLU A  40     -30.608 -28.869  -2.858  1.00 32.55           C  
ATOM    593  CB  GLU A  40     -32.832 -29.545  -3.793  1.00 32.55           C  
ATOM    594  HB2 GLU A  40     -33.220 -30.174  -2.992  1.00 32.55           H  
ATOM    595  HB3 GLU A  40     -33.001 -28.511  -3.491  1.00 32.55           H  
ATOM    596  O   GLU A  40     -30.359 -27.686  -3.125  1.00 32.55           O  
ATOM    597  CG  GLU A  40     -33.630 -29.791  -5.085  1.00 32.55           C  
ATOM    598  HG2 GLU A  40     -34.142 -30.752  -5.027  1.00 32.55           H  
ATOM    599  HG3 GLU A  40     -32.950 -29.817  -5.937  1.00 32.55           H  
ATOM    600  CD  GLU A  40     -34.652 -28.665  -5.295  1.00 32.55           C  
ATOM    601  OE1 GLU A  40     -34.370 -27.794  -6.164  1.00 32.55           O  
ATOM    602  OE2 GLU A  40     -35.622 -28.555  -4.511  1.00 32.55           O  
ATOM    603  N   LEU A  41     -30.334 -29.426  -1.669  1.00 29.07           N  
ATOM    604  H   LEU A  41     -30.638 -30.380  -1.538  1.00 29.07           H  
ATOM    605  CA  LEU A  41     -29.681 -28.760  -0.529  1.00 29.07           C  
ATOM    606  HA  LEU A  41     -30.007 -27.721  -0.489  1.00 29.07           H  
ATOM    607  C   LEU A  41     -28.154 -28.735  -0.658  1.00 29.07           C  
ATOM    608  CB  LEU A  41     -30.071 -29.478   0.780  1.00 29.07           C  
ATOM    609  HB2 LEU A  41     -29.337 -29.241   1.550  1.00 29.07           H  
ATOM    610  HB3 LEU A  41     -30.018 -30.554   0.614  1.00 29.07           H  
ATOM    611  O   LEU A  41     -27.518 -27.738  -0.311  1.00 29.07           O  
ATOM    612  CG  LEU A  41     -31.464 -29.105   1.320  1.00 29.07           C  
ATOM    613  HG  LEU A  41     -32.190 -29.098   0.507  1.00 29.07           H  
ATOM    614  CD1 LEU A  41     -31.916 -30.117   2.374  1.00 29.07           C  
ATOM    615 HD11 LEU A  41     -32.906 -29.851   2.744  1.00 29.07           H  
ATOM    616 HD12 LEU A  41     -31.974 -31.107   1.922  1.00 29.07           H  
ATOM    617 HD13 LEU A  41     -31.209 -30.142   3.204  1.00 29.07           H  
ATOM    618  CD2 LEU A  41     -31.445 -27.724   1.985  1.00 29.07           C  
ATOM    619 HD21 LEU A  41     -32.439 -27.492   2.368  1.00 29.07           H  
ATOM    620 HD22 LEU A  41     -31.165 -26.963   1.256  1.00 29.07           H  
ATOM    621 HD23 LEU A  41     -30.731 -27.715   2.809  1.00 29.07           H  
ATOM    622  N   LEU A  42     -27.560 -29.816  -1.159  1.00 28.74           N  
ATOM    623  H   LEU A  42     -28.138 -30.597  -1.437  1.00 28.74           H  
ATOM    624  CA  LEU A  42     -26.157 -29.856  -1.539  1.00 28.74           C  
ATOM    625  HA  LEU A  42     -25.557 -29.362  -0.774  1.00 28.74           H  
ATOM    626  C   LEU A  42     -26.010 -29.083  -2.850  1.00 28.74           C  
ATOM    627  CB  LEU A  42     -25.695 -31.320  -1.680  1.00 28.74           C  
ATOM    628  HB2 LEU A  42     -26.367 -31.829  -2.371  1.00 28.74           H  
ATOM    629  HB3 LEU A  42     -24.702 -31.333  -2.130  1.00 28.74           H  
ATOM    630  O   LEU A  42     -26.506 -29.508  -3.884  1.00 28.74           O  
ATOM    631  CG  LEU A  42     -25.635 -32.101  -0.353  1.00 28.74           C  
ATOM    632  HG  LEU A  42     -26.544 -31.928   0.224  1.00 28.74           H  
ATOM    633  CD1 LEU A  42     -25.519 -33.602  -0.617  1.00 28.74           C  
ATOM    634 HD11 LEU A  42     -26.379 -33.936  -1.198  1.00 28.74           H  
ATOM    635 HD12 LEU A  42     -24.608 -33.819  -1.174  1.00 28.74           H  
ATOM    636 HD13 LEU A  42     -25.499 -34.143   0.329  1.00 28.74           H  
ATOM    637  CD2 LEU A  42     -24.426 -31.676   0.486  1.00 28.74           C  
ATOM    638 HD21 LEU A  42     -23.503 -31.832  -0.072  1.00 28.74           H  
ATOM    639 HD22 LEU A  42     -24.392 -32.272   1.398  1.00 28.74           H  
ATOM    640 HD23 LEU A  42     -24.511 -30.626   0.766  1.00 28.74           H  
ATOM    641  N   GLY A  43     -25.276 -27.968  -2.838  1.00 29.11           N  
ATOM    642  H   GLY A  43     -24.953 -27.640  -1.939  1.00 29.11           H  
ATOM    643  CA  GLY A  43     -24.957 -27.171  -4.035  1.00 29.11           C  
ATOM    644  HA2 GLY A  43     -25.889 -26.947  -4.555  1.00 29.11           H  
ATOM    645  HA3 GLY A  43     -24.496 -26.232  -3.730  1.00 29.11           H  
ATOM    646  C   GLY A  43     -24.022 -27.866  -5.040  1.00 29.11           C  
ATOM    647  O   GLY A  43     -23.220 -27.202  -5.698  1.00 29.11           O  
ATOM    648  N   ILE A  44     -24.084 -29.194  -5.130  1.00 30.57           N  
ATOM    649  H   ILE A  44     -24.862 -29.636  -4.660  1.00 30.57           H  
ATOM    650  CA  ILE A  44     -23.373 -30.019  -6.093  1.00 30.57           C  
ATOM    651  HA  ILE A  44     -22.340 -29.679  -6.171  1.00 30.57           H  
ATOM    652  C   ILE A  44     -24.066 -29.816  -7.438  1.00 30.57           C  
ATOM    653  CB  ILE A  44     -23.371 -31.505  -5.647  1.00 30.57           C  
ATOM    654  HB  ILE A  44     -24.404 -31.831  -5.525  1.00 30.57           H  
ATOM    655  O   ILE A  44     -25.080 -30.437  -7.732  1.00 30.57           O  
ATOM    656  CG1 ILE A  44     -22.641 -31.674  -4.292  1.00 30.57           C  
ATOM    657 HG12 ILE A  44     -21.575 -31.492  -4.427  1.00 30.57           H  
ATOM    658 HG13 ILE A  44     -23.010 -30.934  -3.581  1.00 30.57           H  
ATOM    659  CG2 ILE A  44     -22.698 -32.394  -6.714  1.00 30.57           C  
ATOM    660 HG21 ILE A  44     -23.241 -32.332  -7.656  1.00 30.57           H  
ATOM    661 HG22 ILE A  44     -21.664 -32.087  -6.869  1.00 30.57           H  
ATOM    662 HG23 ILE A  44     -22.725 -33.439  -6.403  1.00 30.57           H  
ATOM    663  CD1 ILE A  44     -22.836 -33.055  -3.650  1.00 30.57           C  
ATOM    664 HD11 ILE A  44     -22.415 -33.047  -2.645  1.00 30.57           H  
ATOM    665 HD12 ILE A  44     -22.327 -33.825  -4.230  1.00 30.57           H  
ATOM    666 HD13 ILE A  44     -23.898 -33.290  -3.588  1.00 30.57           H  
ATOM    667  N   LEU A  45     -23.477 -28.971  -8.286  1.00 29.63           N  
ATOM    668  H   LEU A  45     -22.709 -28.413  -7.941  1.00 29.63           H  
ATOM    669  CA  LEU A  45     -23.701 -29.075  -9.724  1.00 29.63           C  
ATOM    670  HA  LEU A  45     -24.750 -28.885  -9.953  1.00 29.63           H  
ATOM    671  C   LEU A  45     -23.367 -30.509 -10.133  1.00 29.63           C  
ATOM    672  CB  LEU A  45     -22.783 -28.090 -10.470  1.00 29.63           C  
ATOM    673  HB2 LEU A  45     -22.560 -28.503 -11.453  1.00 29.63           H  
ATOM    674  HB3 LEU A  45     -21.839 -28.011  -9.931  1.00 29.63           H  
ATOM    675  O   LEU A  45     -22.188 -30.881 -10.173  1.00 29.63           O  
ATOM    676  CG  LEU A  45     -23.389 -26.695 -10.668  1.00 29.63           C  
ATOM    677  HG  LEU A  45     -23.871 -26.366  -9.748  1.00 29.63           H  
ATOM    678  CD1 LEU A  45     -22.283 -25.697 -11.021  1.00 29.63           C  
ATOM    679 HD11 LEU A  45     -21.779 -26.004 -11.937  1.00 29.63           H  
ATOM    680 HD12 LEU A  45     -21.561 -25.652 -10.206  1.00 29.63           H  
ATOM    681 HD13 LEU A  45     -22.717 -24.706 -11.158  1.00 29.63           H  
ATOM    682  CD2 LEU A  45     -24.410 -26.695 -11.811  1.00 29.63           C  
ATOM    683 HD21 LEU A  45     -25.226 -27.378 -11.576  1.00 29.63           H  
ATOM    684 HD22 LEU A  45     -23.939 -27.009 -12.742  1.00 29.63           H  
ATOM    685 HD23 LEU A  45     -24.826 -25.694 -11.933  1.00 29.63           H  
ATOM    686  N   THR A  46     -24.377 -31.317 -10.453  1.00 31.78           N  
ATOM    687  H   THR A  46     -25.332 -31.004 -10.348  1.00 31.78           H  
ATOM    688  CA  THR A  46     -24.099 -32.637 -11.008  1.00 31.78           C  
ATOM    689  HA  THR A  46     -23.471 -33.173 -10.296  1.00 31.78           H  
ATOM    690  C   THR A  46     -23.311 -32.441 -12.304  1.00 31.78           C  
ATOM    691  CB  THR A  46     -25.360 -33.482 -11.239  1.00 31.78           C  
ATOM    692  HB  THR A  46     -25.047 -34.446 -11.641  1.00 31.78           H  
ATOM    693  O   THR A  46     -23.557 -31.508 -13.079  1.00 31.78           O  
ATOM    694  CG2 THR A  46     -26.160 -33.742  -9.967  1.00 31.78           C  
ATOM    695 HG21 THR A  46     -27.018 -34.378 -10.186  1.00 31.78           H  
ATOM    696 HG22 THR A  46     -26.522 -32.806  -9.541  1.00 31.78           H  
ATOM    697 HG23 THR A  46     -25.537 -34.244  -9.226  1.00 31.78           H  
ATOM    698  OG1 THR A  46     -26.192 -32.868 -12.189  1.00 31.78           O  
ATOM    699  HG1 THR A  46     -26.608 -32.143 -11.716  1.00 31.78           H  
ATOM    700  N   LEU A  47     -22.364 -33.338 -12.603  1.00 29.74           N  
ATOM    701  H   LEU A  47     -22.113 -34.023 -11.904  1.00 29.74           H  
ATOM    702  CA  LEU A  47     -21.607 -33.272 -13.864  1.00 29.74           C  
ATOM    703  HA  LEU A  47     -21.012 -32.358 -13.854  1.00 29.74           H  
ATOM    704  C   LEU A  47     -22.563 -33.218 -15.078  1.00 29.74           C  
ATOM    705  CB  LEU A  47     -20.674 -34.496 -13.946  1.00 29.74           C  
ATOM    706  HB2 LEU A  47     -21.260 -35.351 -14.282  1.00 29.74           H  
ATOM    707  HB3 LEU A  47     -20.289 -34.736 -12.955  1.00 29.74           H  
ATOM    708  O   LEU A  47     -22.270 -32.606 -16.103  1.00 29.74           O  
ATOM    709  CG  LEU A  47     -19.481 -34.271 -14.898  1.00 29.74           C  
ATOM    710  HG  LEU A  47     -19.767 -33.592 -15.700  1.00 29.74           H  
ATOM    711  CD1 LEU A  47     -18.287 -33.681 -14.146  1.00 29.74           C  
ATOM    712 HD11 LEU A  47     -18.573 -32.739 -13.677  1.00 29.74           H  
ATOM    713 HD12 LEU A  47     -17.467 -33.490 -14.838  1.00 29.74           H  
ATOM    714 HD13 LEU A  47     -17.945 -34.371 -13.374  1.00 29.74           H  
ATOM    715  CD2 LEU A  47     -19.042 -35.589 -15.537  1.00 29.74           C  
ATOM    716 HD21 LEU A  47     -18.763 -36.299 -14.759  1.00 29.74           H  
ATOM    717 HD22 LEU A  47     -18.181 -35.411 -16.180  1.00 29.74           H  
ATOM    718 HD23 LEU A  47     -19.859 -35.999 -16.131  1.00 29.74           H  
ATOM    719  N   LYS A  48     -23.745 -33.827 -14.923  1.00 32.93           N  
ATOM    720  H   LYS A  48     -23.910 -34.216 -14.006  1.00 32.93           H  
ATOM    721  CA  LYS A  48     -24.870 -33.847 -15.860  1.00 32.93           C  
ATOM    722  HA  LYS A  48     -24.507 -34.164 -16.837  1.00 32.93           H  
ATOM    723  C   LYS A  48     -25.527 -32.472 -16.046  1.00 32.93           C  
ATOM    724  CB  LYS A  48     -25.852 -34.891 -15.315  1.00 32.93           C  
ATOM    725  HB2 LYS A  48     -26.314 -34.493 -14.411  1.00 32.93           H  
ATOM    726  HB3 LYS A  48     -25.285 -35.778 -15.031  1.00 32.93           H  
ATOM    727  O   LYS A  48     -25.833 -32.128 -17.182  1.00 32.93           O  
ATOM    728  CG  LYS A  48     -26.951 -35.335 -16.289  1.00 32.93           C  
ATOM    729  HG2 LYS A  48     -26.505 -35.785 -17.175  1.00 32.93           H  
ATOM    730  HG3 LYS A  48     -27.564 -34.480 -16.577  1.00 32.93           H  
ATOM    731  CD  LYS A  48     -27.814 -36.369 -15.548  1.00 32.93           C  
ATOM    732  HD2 LYS A  48     -27.183 -37.199 -15.230  1.00 32.93           H  
ATOM    733  HD3 LYS A  48     -28.215 -35.892 -14.654  1.00 32.93           H  
ATOM    734  CE  LYS A  48     -28.980 -36.920 -16.372  1.00 32.93           C  
ATOM    735  HE2 LYS A  48     -29.547 -36.080 -16.772  1.00 32.93           H  
ATOM    736  HE3 LYS A  48     -28.586 -37.506 -17.203  1.00 32.93           H  
ATOM    737  NZ  LYS A  48     -29.857 -37.752 -15.505  1.00 32.93           N  
ATOM    738  HZ1 LYS A  48     -30.659 -38.114 -16.001  1.00 32.93           H  
ATOM    739  HZ2 LYS A  48     -30.202 -37.205 -14.729  1.00 32.93           H  
ATOM    740  HZ3 LYS A  48     -29.348 -38.522 -15.094  1.00 32.93           H  
ATOM    741  N   GLU A  49     -25.701 -31.668 -14.999  1.00 36.39           N  
ATOM    742  H   GLU A  49     -25.451 -31.995 -14.076  1.00 36.39           H  
ATOM    743  CA  GLU A  49     -26.206 -30.288 -15.098  1.00 36.39           C  
ATOM    744  HA  GLU A  49     -27.089 -30.269 -15.737  1.00 36.39           H  
ATOM    745  C   GLU A  49     -25.182 -29.339 -15.720  1.00 36.39           C  
ATOM    746  CB  GLU A  49     -26.623 -29.768 -13.726  1.00 36.39           C  
ATOM    747  HB2 GLU A  49     -25.824 -29.986 -13.018  1.00 36.39           H  
ATOM    748  HB3 GLU A  49     -26.755 -28.686 -13.769  1.00 36.39           H  
ATOM    749  O   GLU A  49     -25.537 -28.597 -16.636  1.00 36.39           O  
ATOM    750  CG  GLU A  49     -27.953 -30.402 -13.304  1.00 36.39           C  
ATOM    751  HG2 GLU A  49     -28.760 -29.920 -13.856  1.00 36.39           H  
ATOM    752  HG3 GLU A  49     -27.970 -31.460 -13.564  1.00 36.39           H  
ATOM    753  CD  GLU A  49     -28.151 -30.253 -11.800  1.00 36.39           C  
ATOM    754  OE1 GLU A  49     -29.216 -29.730 -11.422  1.00 36.39           O  
ATOM    755  OE2 GLU A  49     -27.205 -30.669 -11.088  1.00 36.39           O  
ATOM    756  N   CYS A  50     -23.903 -29.440 -15.343  1.00 33.02           N  
ATOM    757  H   CYS A  50     -23.685 -30.027 -14.550  1.00 33.02           H  
ATOM    758  CA  CYS A  50     -22.811 -28.747 -16.041  1.00 33.02           C  
ATOM    759  HA  CYS A  50     -22.941 -27.670 -15.935  1.00 33.02           H  
ATOM    760  C   CYS A  50     -22.808 -29.058 -17.551  1.00 33.02           C  
ATOM    761  CB  CYS A  50     -21.477 -29.158 -15.400  1.00 33.02           C  
ATOM    762  HB2 CYS A  50     -21.483 -30.225 -15.179  1.00 33.02           H  
ATOM    763  HB3 CYS A  50     -20.656 -28.941 -16.084  1.00 33.02           H  
ATOM    764  O   CYS A  50     -22.688 -28.159 -18.386  1.00 33.02           O  
ATOM    765  SG  CYS A  50     -21.224 -28.209 -13.879  1.00 33.02           S  
ATOM    766  HG  CYS A  50     -20.358 -29.031 -13.282  1.00 33.02           H  
ATOM    767  N   LEU A  51     -23.002 -30.331 -17.918  1.00 30.30           N  
ATOM    768  H   LEU A  51     -23.047 -31.027 -17.187  1.00 30.30           H  
ATOM    769  CA  LEU A  51     -23.089 -30.776 -19.313  1.00 30.30           C  
ATOM    770  HA  LEU A  51     -22.306 -30.273 -19.882  1.00 30.30           H  
ATOM    771  C   LEU A  51     -24.414 -30.404 -20.004  1.00 30.30           C  
ATOM    772  CB  LEU A  51     -22.850 -32.296 -19.365  1.00 30.30           C  
ATOM    773  HB2 LEU A  51     -23.489 -32.769 -18.620  1.00 30.30           H  
ATOM    774  HB3 LEU A  51     -23.151 -32.670 -20.343  1.00 30.30           H  
ATOM    775  O   LEU A  51     -24.443 -30.301 -21.231  1.00 30.30           O  
ATOM    776  CG  LEU A  51     -21.385 -32.707 -19.119  1.00 30.30           C  
ATOM    777  HG  LEU A  51     -20.986 -32.193 -18.245  1.00 30.30           H  
ATOM    778  CD1 LEU A  51     -21.303 -34.218 -18.885  1.00 30.30           C  
ATOM    779 HD11 LEU A  51     -21.908 -34.482 -18.018  1.00 30.30           H  
ATOM    780 HD12 LEU A  51     -21.660 -34.760 -19.761  1.00 30.30           H  
ATOM    781 HD13 LEU A  51     -20.270 -34.496 -18.674  1.00 30.30           H  
ATOM    782  CD2 LEU A  51     -20.492 -32.376 -20.316  1.00 30.30           C  
ATOM    783 HD21 LEU A  51     -19.469 -32.684 -20.098  1.00 30.30           H  
ATOM    784 HD22 LEU A  51     -20.480 -31.300 -20.490  1.00 30.30           H  
ATOM    785 HD23 LEU A  51     -20.850 -32.878 -21.215  1.00 30.30           H  
ATOM    786  N   ASN A  52     -25.504 -30.199 -19.262  1.00 35.43           N  
ATOM    787  H   ASN A  52     -25.441 -30.360 -18.267  1.00 35.43           H  
ATOM    788  CA  ASN A  52     -26.786 -29.750 -19.812  1.00 35.43           C  
ATOM    789  HA  ASN A  52     -26.928 -30.202 -20.793  1.00 35.43           H  
ATOM    790  C   ASN A  52     -26.803 -28.232 -20.045  1.00 35.43           C  
ATOM    791  CB  ASN A  52     -27.938 -30.216 -18.908  1.00 35.43           C  
ATOM    792  HB2 ASN A  52     -28.835 -29.648 -19.157  1.00 35.43           H  
ATOM    793  HB3 ASN A  52     -27.694 -30.006 -17.867  1.00 35.43           H  
ATOM    794  O   ASN A  52     -27.284 -27.798 -21.090  1.00 35.43           O  
ATOM    795  CG  ASN A  52     -28.288 -31.688 -19.065  1.00 35.43           C  
ATOM    796  ND2 ASN A  52     -29.059 -32.217 -18.144  1.00 35.43           N  
ATOM    797 HD21 ASN A  52     -29.329 -33.183 -18.263  1.00 35.43           H  
ATOM    798 HD22 ASN A  52     -29.333 -31.668 -17.341  1.00 35.43           H  
ATOM    799  OD1 ASN A  52     -27.943 -32.367 -20.027  1.00 35.43           O  
ATOM    800  N   LEU A  53     -26.188 -27.441 -19.158  1.00 33.96           N  
ATOM    801  H   LEU A  53     -25.849 -27.855 -18.301  1.00 33.96           H  
ATOM    802  CA  LEU A  53     -25.930 -26.011 -19.373  1.00 33.96           C  
ATOM    803  HA  LEU A  53     -26.881 -25.499 -19.522  1.00 33.96           H  
ATOM    804  C   LEU A  53     -25.101 -25.776 -20.651  1.00 33.96           C  
ATOM    805  CB  LEU A  53     -25.233 -25.433 -18.122  1.00 33.96           C  
ATOM    806  HB2 LEU A  53     -24.440 -26.117 -17.819  1.00 33.96           H  
ATOM    807  HB3 LEU A  53     -24.763 -24.484 -18.381  1.00 33.96           H  
ATOM    808  O   LEU A  53     -25.389 -24.852 -21.408  1.00 33.96           O  
ATOM    809  CG  LEU A  53     -26.185 -25.195 -16.931  1.00 33.96           C  
ATOM    810  HG  LEU A  53     -26.845 -26.054 -16.811  1.00 33.96           H  
ATOM    811  CD1 LEU A  53     -25.389 -25.015 -15.638  1.00 33.96           C  
ATOM    812 HD11 LEU A  53     -26.072 -24.854 -14.804  1.00 33.96           H  
ATOM    813 HD12 LEU A  53     -24.713 -24.164 -15.722  1.00 33.96           H  
ATOM    814 HD13 LEU A  53     -24.814 -25.919 -15.434  1.00 33.96           H  
ATOM    815  CD2 LEU A  53     -27.035 -23.937 -17.138  1.00 33.96           C  
ATOM    816 HD21 LEU A  53     -27.659 -24.043 -18.025  1.00 33.96           H  
ATOM    817 HD22 LEU A  53     -27.687 -23.795 -16.276  1.00 33.96           H  
ATOM    818 HD23 LEU A  53     -26.395 -23.062 -17.246  1.00 33.96           H  
ATOM    819  N   GLN A  54     -24.150 -26.665 -20.969  1.00 32.10           N  
ATOM    820  H   GLN A  54     -23.912 -27.366 -20.281  1.00 32.10           H  
ATOM    821  CA  GLN A  54     -23.415 -26.646 -22.246  1.00 32.10           C  
ATOM    822  HA  GLN A  54     -23.064 -25.630 -22.425  1.00 32.10           H  
ATOM    823  C   GLN A  54     -24.246 -27.026 -23.487  1.00 32.10           C  
ATOM    824  CB  GLN A  54     -22.196 -27.581 -22.163  1.00 32.10           C  
ATOM    825  HB2 GLN A  54     -22.447 -28.474 -21.591  1.00 32.10           H  
ATOM    826  HB3 GLN A  54     -21.919 -27.895 -23.169  1.00 32.10           H  
ATOM    827  O   GLN A  54     -23.827 -26.727 -24.605  1.00 32.10           O  
ATOM    828  CG  GLN A  54     -20.972 -26.892 -21.549  1.00 32.10           C  
ATOM    829  HG2 GLN A  54     -21.181 -26.644 -20.508  1.00 32.10           H  
ATOM    830  HG3 GLN A  54     -20.776 -25.967 -22.091  1.00 32.10           H  
ATOM    831  CD  GLN A  54     -19.715 -27.760 -21.607  1.00 32.10           C  
ATOM    832  NE2 GLN A  54     -18.566 -27.191 -21.317  1.00 32.10           N  
ATOM    833 HE21 GLN A  54     -18.560 -26.245 -20.963  1.00 32.10           H  
ATOM    834 HE22 GLN A  54     -17.781 -27.814 -21.193  1.00 32.10           H  
ATOM    835  OE1 GLN A  54     -19.730 -28.946 -21.898  1.00 32.10           O  
ATOM    836  N   LYS A  55     -25.397 -27.695 -23.337  1.00 34.93           N  
ATOM    837  H   LYS A  55     -25.718 -27.873 -22.397  1.00 34.93           H  
ATOM    838  CA  LYS A  55     -26.234 -28.160 -24.464  1.00 34.93           C  
ATOM    839  HA  LYS A  55     -25.618 -28.193 -25.362  1.00 34.93           H  
ATOM    840  C   LYS A  55     -27.369 -27.199 -24.832  1.00 34.93           C  
ATOM    841  CB  LYS A  55     -26.731 -29.586 -24.186  1.00 34.93           C  
ATOM    842  HB2 LYS A  55     -27.115 -29.644 -23.168  1.00 34.93           H  
ATOM    843  HB3 LYS A  55     -27.539 -29.836 -24.873  1.00 34.93           H  
ATOM    844  O   LYS A  55     -28.076 -27.445 -25.812  1.00 34.93           O  
ATOM    845  CG  LYS A  55     -25.596 -30.600 -24.389  1.00 34.93           C  
ATOM    846  HG2 LYS A  55     -24.723 -30.299 -23.810  1.00 34.93           H  
ATOM    847  HG3 LYS A  55     -25.321 -30.624 -25.443  1.00 34.93           H  
ATOM    848  CD  LYS A  55     -26.038 -31.994 -23.944  1.00 34.93           C  
ATOM    849  HD2 LYS A  55     -26.343 -31.946 -22.899  1.00 34.93           H  
ATOM    850  HD3 LYS A  55     -26.881 -32.322 -24.552  1.00 34.93           H  
ATOM    851  CE  LYS A  55     -24.865 -32.964 -24.091  1.00 34.93           C  
ATOM    852  HE2 LYS A  55     -24.020 -32.549 -23.541  1.00 34.93           H  
ATOM    853  HE3 LYS A  55     -24.584 -33.030 -25.142  1.00 34.93           H  
ATOM    854  NZ  LYS A  55     -25.217 -34.295 -23.547  1.00 34.93           N  
ATOM    855  HZ1 LYS A  55     -25.990 -34.695 -24.060  1.00 34.93           H  
ATOM    856  HZ2 LYS A  55     -25.496 -34.189 -22.582  1.00 34.93           H  
ATOM    857  HZ3 LYS A  55     -24.420 -34.913 -23.585  1.00 34.93           H  
ATOM    858  N   GLY A  56     -27.526 -26.097 -24.097  1.00 29.91           N  
ATOM    859  H   GLY A  56     -26.910 -25.962 -23.308  1.00 29.91           H  
ATOM    860  CA  GLY A  56     -28.447 -25.013 -24.437  1.00 29.91           C  
ATOM    861  HA2 GLY A  56     -28.434 -24.271 -23.639  1.00 29.91           H  
ATOM    862  HA3 GLY A  56     -29.460 -25.406 -24.523  1.00 29.91           H  
ATOM    863  C   GLY A  56     -28.047 -24.317 -25.742  1.00 29.91           C  
ATOM    864  O   GLY A  56     -27.068 -23.573 -25.788  1.00 29.91           O  
ATOM    865  N   LYS A  57     -28.815 -24.550 -26.813  1.00 29.08           N  
ATOM    866  H   LYS A  57     -29.586 -25.191 -26.694  1.00 29.08           H  
ATOM    867  CA  LYS A  57     -28.635 -23.896 -28.120  1.00 29.08           C  
ATOM    868  HA  LYS A  57     -27.659 -24.160 -28.526  1.00 29.08           H  
ATOM    869  C   LYS A  57     -28.702 -22.368 -27.966  1.00 29.08           C  
ATOM    870  CB  LYS A  57     -29.742 -24.350 -29.093  1.00 29.08           C  
ATOM    871  HB2 LYS A  57     -29.658 -23.756 -30.003  1.00 29.08           H  
ATOM    872  HB3 LYS A  57     -30.710 -24.130 -28.644  1.00 29.08           H  
ATOM    873  O   LYS A  57     -29.777 -21.838 -27.715  1.00 29.08           O  
ATOM    874  CG  LYS A  57     -29.705 -25.836 -29.485  1.00 29.08           C  
ATOM    875  HG2 LYS A  57     -29.760 -26.457 -28.591  1.00 29.08           H  
ATOM    876  HG3 LYS A  57     -28.777 -26.049 -30.014  1.00 29.08           H  
ATOM    877  CD  LYS A  57     -30.907 -26.143 -30.392  1.00 29.08           C  
ATOM    878  HD2 LYS A  57     -30.866 -25.493 -31.266  1.00 29.08           H  
ATOM    879  HD3 LYS A  57     -31.824 -25.931 -29.842  1.00 29.08           H  
ATOM    880  CE  LYS A  57     -30.915 -27.606 -30.848  1.00 29.08           C  
ATOM    881  HE2 LYS A  57     -30.908 -28.243 -29.963  1.00 29.08           H  
ATOM    882  HE3 LYS A  57     -30.001 -27.800 -31.409  1.00 29.08           H  
ATOM    883  NZ  LYS A  57     -32.107 -27.899 -31.684  1.00 29.08           N  
ATOM    884  HZ1 LYS A  57     -32.109 -28.864 -31.984  1.00 29.08           H  
ATOM    885  HZ2 LYS A  57     -32.955 -27.726 -31.162  1.00 29.08           H  
ATOM    886  HZ3 LYS A  57     -32.119 -27.309 -32.503  1.00 29.08           H  
ATOM    887  N   GLY A  58     -27.578 -21.674 -28.158  1.00 27.88           N  
ATOM    888  H   GLY A  58     -26.719 -22.190 -28.287  1.00 27.88           H  
ATOM    889  CA  GLY A  58     -27.530 -20.204 -28.201  1.00 27.88           C  
ATOM    890  HA2 GLY A  58     -27.779 -19.865 -29.206  1.00 27.88           H  
ATOM    891  HA3 GLY A  58     -28.279 -19.802 -27.518  1.00 27.88           H  
ATOM    892  C   GLY A  58     -26.186 -19.585 -27.805  1.00 27.88           C  
ATOM    893  O   GLY A  58     -25.809 -18.551 -28.347  1.00 27.88           O  
ATOM    894  N   LEU A  59     -25.419 -20.225 -26.915  1.00 28.46           N  
ATOM    895  H   LEU A  59     -25.777 -21.069 -26.490  1.00 28.46           H  
ATOM    896  CA  LEU A  59     -24.187 -19.645 -26.358  1.00 28.46           C  
ATOM    897  HA  LEU A  59     -24.329 -18.566 -26.290  1.00 28.46           H  
ATOM    898  C   LEU A  59     -22.963 -19.820 -27.275  1.00 28.46           C  
ATOM    899  CB  LEU A  59     -23.976 -20.163 -24.924  1.00 28.46           C  
ATOM    900  HB2 LEU A  59     -22.973 -19.893 -24.591  1.00 28.46           H  
ATOM    901  HB3 LEU A  59     -24.042 -21.251 -24.932  1.00 28.46           H  
ATOM    902  O   LEU A  59     -22.083 -20.653 -27.055  1.00 28.46           O  
ATOM    903  CG  LEU A  59     -24.993 -19.588 -23.917  1.00 28.46           C  
ATOM    904  HG  LEU A  59     -26.005 -19.723 -24.298  1.00 28.46           H  
ATOM    905  CD1 LEU A  59     -24.884 -20.339 -22.592  1.00 28.46           C  
ATOM    906 HD11 LEU A  59     -25.083 -21.399 -22.749  1.00 28.46           H  
ATOM    907 HD12 LEU A  59     -23.886 -20.217 -22.171  1.00 28.46           H  
ATOM    908 HD13 LEU A  59     -25.620 -19.951 -21.887  1.00 28.46           H  
ATOM    909  CD2 LEU A  59     -24.758 -18.099 -23.638  1.00 28.46           C  
ATOM    910 HD21 LEU A  59     -25.445 -17.759 -22.863  1.00 28.46           H  
ATOM    911 HD22 LEU A  59     -23.735 -17.932 -23.301  1.00 28.46           H  
ATOM    912 HD23 LEU A  59     -24.949 -17.504 -24.531  1.00 28.46           H  
ATOM    913  N   GLY A  60     -22.893 -18.989 -28.315  1.00 26.53           N  
ATOM    914  H   GLY A  60     -23.672 -18.363 -28.460  1.00 26.53           H  
ATOM    915  CA  GLY A  60     -21.680 -18.797 -29.104  1.00 26.53           C  
ATOM    916  HA2 GLY A  60     -21.242 -19.767 -29.338  1.00 26.53           H  
ATOM    917  HA3 GLY A  60     -21.942 -18.305 -30.041  1.00 26.53           H  
ATOM    918  C   GLY A  60     -20.649 -17.920 -28.377  1.00 26.53           C  
ATOM    919  O   GLY A  60     -20.940 -16.770 -28.076  1.00 26.53           O  
ATOM    920  N   LYS A  61     -19.415 -18.439 -28.238  1.00 26.71           N  
ATOM    921  H   LYS A  61     -19.355 -19.416 -28.485  1.00 26.71           H  
ATOM    922  CA  LYS A  61     -18.180 -17.810 -27.691  1.00 26.71           C  
ATOM    923  HA  LYS A  61     -17.356 -18.364 -28.140  1.00 26.71           H  
ATOM    924  C   LYS A  61     -17.960 -17.921 -26.163  1.00 26.71           C  
ATOM    925  CB  LYS A  61     -17.973 -16.357 -28.183  1.00 26.71           C  
ATOM    926  HB2 LYS A  61     -17.013 -16.004 -27.805  1.00 26.71           H  
ATOM    927  HB3 LYS A  61     -18.735 -15.715 -27.740  1.00 26.71           H  
ATOM    928  O   LYS A  61     -18.461 -17.136 -25.377  1.00 26.71           O  
ATOM    929  CG  LYS A  61     -17.976 -16.180 -29.714  1.00 26.71           C  
ATOM    930  HG2 LYS A  61     -18.881 -16.615 -30.138  1.00 26.71           H  
ATOM    931  HG3 LYS A  61     -17.111 -16.691 -30.139  1.00 26.71           H  
ATOM    932  CD  LYS A  61     -17.935 -14.691 -30.092  1.00 26.71           C  
ATOM    933  HD2 LYS A  61     -17.023 -14.240 -29.701  1.00 26.71           H  
ATOM    934  HD3 LYS A  61     -18.791 -14.199 -29.631  1.00 26.71           H  
ATOM    935  CE  LYS A  61     -18.003 -14.494 -31.614  1.00 26.71           C  
ATOM    936  HE2 LYS A  61     -17.091 -14.886 -32.065  1.00 26.71           H  
ATOM    937  HE3 LYS A  61     -18.844 -15.074 -31.994  1.00 26.71           H  
ATOM    938  NZ  LYS A  61     -18.191 -13.063 -31.976  1.00 26.71           N  
ATOM    939  HZ1 LYS A  61     -18.274 -12.940 -32.975  1.00 26.71           H  
ATOM    940  HZ2 LYS A  61     -19.042 -12.705 -31.566  1.00 26.71           H  
ATOM    941  HZ3 LYS A  61     -17.433 -12.486 -31.640  1.00 26.71           H  
ATOM    942  N   GLN A  62     -17.054 -18.846 -25.818  1.00 27.46           N  
ATOM    943  H   GLN A  62     -16.805 -19.486 -26.559  1.00 27.46           H  
ATOM    944  CA  GLN A  62     -16.228 -18.961 -24.596  1.00 27.46           C  
ATOM    945  HA  GLN A  62     -15.839 -19.979 -24.603  1.00 27.46           H  
ATOM    946  C   GLN A  62     -16.904 -18.812 -23.219  1.00 27.46           C  
ATOM    947  CB  GLN A  62     -14.987 -18.058 -24.681  1.00 27.46           C  
ATOM    948  HB2 GLN A  62     -15.309 -17.017 -24.727  1.00 27.46           H  
ATOM    949  HB3 GLN A  62     -14.411 -18.197 -23.765  1.00 27.46           H  
ATOM    950  O   GLN A  62     -17.009 -17.725 -22.658  1.00 27.46           O  
ATOM    951  CG  GLN A  62     -14.082 -18.392 -25.882  1.00 27.46           C  
ATOM    952  HG2 GLN A  62     -14.587 -18.095 -26.801  1.00 27.46           H  
ATOM    953  HG3 GLN A  62     -13.914 -19.468 -25.916  1.00 27.46           H  
ATOM    954  CD  GLN A  62     -12.712 -17.714 -25.834  1.00 27.46           C  
ATOM    955  NE2 GLN A  62     -12.018 -17.626 -26.947  1.00 27.46           N  
ATOM    956 HE21 GLN A  62     -11.148 -17.119 -26.873  1.00 27.46           H  
ATOM    957 HE22 GLN A  62     -12.398 -17.936 -27.830  1.00 27.46           H  
ATOM    958  OE1 GLN A  62     -12.225 -17.258 -24.817  1.00 27.46           O  
ATOM    959  N   VAL A  63     -17.170 -19.962 -22.594  1.00 25.87           N  
ATOM    960  H   VAL A  63     -17.037 -20.826 -23.100  1.00 25.87           H  
ATOM    961  CA  VAL A  63     -17.358 -20.070 -21.140  1.00 25.87           C  
ATOM    962  HA  VAL A  63     -17.973 -19.231 -20.815  1.00 25.87           H  
ATOM    963  C   VAL A  63     -15.980 -20.031 -20.451  1.00 25.87           C  
ATOM    964  CB  VAL A  63     -18.114 -21.365 -20.775  1.00 25.87           C  
ATOM    965  HB  VAL A  63     -17.504 -22.226 -21.047  1.00 25.87           H  
ATOM    966  O   VAL A  63     -15.087 -20.773 -20.874  1.00 25.87           O  
ATOM    967  CG1 VAL A  63     -18.428 -21.440 -19.277  1.00 25.87           C  
ATOM    968 HG11 VAL A  63     -19.013 -20.574 -18.968  1.00 25.87           H  
ATOM    969 HG12 VAL A  63     -17.506 -21.479 -18.696  1.00 25.87           H  
ATOM    970 HG13 VAL A  63     -18.996 -22.345 -19.059  1.00 25.87           H  
ATOM    971  CG2 VAL A  63     -19.449 -21.466 -21.526  1.00 25.87           C  
ATOM    972 HG21 VAL A  63     -19.986 -22.361 -21.213  1.00 25.87           H  
ATOM    973 HG22 VAL A  63     -19.284 -21.529 -22.602  1.00 25.87           H  
ATOM    974 HG23 VAL A  63     -20.065 -20.593 -21.311  1.00 25.87           H  
ATOM    975  N   PRO A  64     -15.773 -19.217 -19.399  1.00 28.30           N  
ATOM    976  CA  PRO A  64     -14.550 -19.253 -18.598  1.00 28.30           C  
ATOM    977  HA  PRO A  64     -13.696 -19.051 -19.244  1.00 28.30           H  
ATOM    978  C   PRO A  64     -14.377 -20.608 -17.906  1.00 28.30           C  
ATOM    979  CB  PRO A  64     -14.686 -18.140 -17.552  1.00 28.30           C  
ATOM    980  HB2 PRO A  64     -13.750 -17.594 -17.431  1.00 28.30           H  
ATOM    981  HB3 PRO A  64     -15.005 -18.553 -16.595  1.00 28.30           H  
ATOM    982  O   PRO A  64     -15.343 -21.181 -17.408  1.00 28.30           O  
ATOM    983  CG  PRO A  64     -15.798 -17.248 -18.098  1.00 28.30           C  
ATOM    984  HG2 PRO A  64     -15.371 -16.507 -18.774  1.00 28.30           H  
ATOM    985  HG3 PRO A  64     -16.364 -16.780 -17.293  1.00 28.30           H  
ATOM    986  CD  PRO A  64     -16.677 -18.200 -18.894  1.00 28.30           C  
ATOM    987  HD2 PRO A  64     -17.167 -17.651 -19.699  1.00 28.30           H  
ATOM    988  HD3 PRO A  64     -17.416 -18.660 -18.239  1.00 28.30           H  
ATOM    989  N   THR A  65     -13.142 -21.095 -17.791  1.00 27.68           N  
ATOM    990  H   THR A  65     -12.367 -20.601 -18.210  1.00 27.68           H  
ATOM    991  CA  THR A  65     -12.814 -22.239 -16.924  1.00 27.68           C  
ATOM    992  HA  THR A  65     -13.478 -23.071 -17.156  1.00 27.68           H  
ATOM    993  C   THR A  65     -13.038 -21.849 -15.460  1.00 27.68           C  
ATOM    994  CB  THR A  65     -11.367 -22.703 -17.152  1.00 27.68           C  
ATOM    995  HB  THR A  65     -11.081 -23.396 -16.361  1.00 27.68           H  
ATOM    996  O   THR A  65     -12.184 -21.203 -14.848  1.00 27.68           O  
ATOM    997  CG2 THR A  65     -11.206 -23.408 -18.499  1.00 27.68           C  
ATOM    998 HG21 THR A  65     -11.855 -24.283 -18.536  1.00 27.68           H  
ATOM    999 HG22 THR A  65     -11.463 -22.730 -19.313  1.00 27.68           H  
ATOM   1000 HG23 THR A  65     -10.172 -23.731 -18.614  1.00 27.68           H  
ATOM   1001  OG1 THR A  65     -10.499 -21.591 -17.141  1.00 27.68           O  
ATOM   1002  HG1 THR A  65     -10.548 -21.248 -16.246  1.00 27.68           H  
ATOM   1003  N   GLY A  66     -14.221 -22.176 -14.937  1.00 27.86           N  
ATOM   1004  H   GLY A  66     -14.899 -22.613 -15.546  1.00 27.86           H  
ATOM   1005  CA  GLY A  66     -14.665 -21.814 -13.593  1.00 27.86           C  
ATOM   1006  HA2 GLY A  66     -15.731 -22.018 -13.495  1.00 27.86           H  
ATOM   1007  HA3 GLY A  66     -14.511 -20.745 -13.448  1.00 27.86           H  
ATOM   1008  C   GLY A  66     -13.934 -22.574 -12.487  1.00 27.86           C  
ATOM   1009  O   GLY A  66     -13.510 -23.714 -12.665  1.00 27.86           O  
ATOM   1010  N   GLN A  67     -13.803 -21.925 -11.331  1.00 29.58           N  
ATOM   1011  H   GLN A  67     -14.244 -21.021 -11.242  1.00 29.58           H  
ATOM   1012  CA  GLN A  67     -13.367 -22.566 -10.091  1.00 29.58           C  
ATOM   1013  HA  GLN A  67     -12.502 -23.201 -10.284  1.00 29.58           H  
ATOM   1014  C   GLN A  67     -14.506 -23.436  -9.553  1.00 29.58           C  
ATOM   1015  CB  GLN A  67     -12.992 -21.484  -9.064  1.00 29.58           C  
ATOM   1016  HB2 GLN A  67     -13.843 -20.815  -8.934  1.00 29.58           H  
ATOM   1017  HB3 GLN A  67     -12.784 -21.959  -8.105  1.00 29.58           H  
ATOM   1018  O   GLN A  67     -15.649 -22.981  -9.517  1.00 29.58           O  
ATOM   1019  CG  GLN A  67     -11.757 -20.671  -9.487  1.00 29.58           C  
ATOM   1020  HG2 GLN A  67     -10.887 -21.328  -9.473  1.00 29.58           H  
ATOM   1021  HG3 GLN A  67     -11.882 -20.296 -10.503  1.00 29.58           H  
ATOM   1022  CD  GLN A  67     -11.501 -19.467  -8.585  1.00 29.58           C  
ATOM   1023  NE2 GLN A  67     -10.262 -19.138  -8.298  1.00 29.58           N  
ATOM   1024 HE21 GLN A  67     -10.168 -18.368  -7.652  1.00 29.58           H  
ATOM   1025 HE22 GLN A  67      -9.494 -19.731  -8.576  1.00 29.58           H  
ATOM   1026  OE1 GLN A  67     -12.391 -18.778  -8.124  1.00 29.58           O  
ATOM   1027  N   LEU A  68     -14.196 -24.654  -9.106  1.00 27.83           N  
ATOM   1028  H   LEU A  68     -13.234 -24.961  -9.132  1.00 27.83           H  
ATOM   1029  CA  LEU A  68     -15.153 -25.496  -8.391  1.00 27.83           C  
ATOM   1030  HA  LEU A  68     -16.161 -25.116  -8.559  1.00 27.83           H  
ATOM   1031  C   LEU A  68     -14.851 -25.409  -6.892  1.00 27.83           C  
ATOM   1032  CB  LEU A  68     -15.090 -26.936  -8.939  1.00 27.83           C  
ATOM   1033  HB2 LEU A  68     -14.150 -27.384  -8.615  1.00 27.83           H  
ATOM   1034  HB3 LEU A  68     -15.086 -26.908 -10.029  1.00 27.83           H  
ATOM   1035  O   LEU A  68     -13.749 -25.762  -6.468  1.00 27.83           O  
ATOM   1036  CG  LEU A  68     -16.259 -27.828  -8.474  1.00 27.83           C  
ATOM   1037  HG  LEU A  68     -16.408 -27.705  -7.401  1.00 27.83           H  
ATOM   1038  CD1 LEU A  68     -17.561 -27.489  -9.207  1.00 27.83           C  
ATOM   1039 HD11 LEU A  68     -17.433 -27.605 -10.283  1.00 27.83           H  
ATOM   1040 HD12 LEU A  68     -18.353 -28.157  -8.868  1.00 27.83           H  
ATOM   1041 HD13 LEU A  68     -17.867 -26.467  -8.985  1.00 27.83           H  
ATOM   1042  CD2 LEU A  68     -15.938 -29.296  -8.749  1.00 27.83           C  
ATOM   1043 HD21 LEU A  68     -16.759 -29.921  -8.398  1.00 27.83           H  
ATOM   1044 HD22 LEU A  68     -15.793 -29.458  -9.818  1.00 27.83           H  
ATOM   1045 HD23 LEU A  68     -15.034 -29.581  -8.211  1.00 27.83           H  
ATOM   1046  N   CYS A  69     -15.822 -24.944  -6.106  1.00 29.84           N  
ATOM   1047  H   CYS A  69     -16.695 -24.665  -6.529  1.00 29.84           H  
ATOM   1048  CA  CYS A  69     -15.807 -25.070  -4.651  1.00 29.84           C  
ATOM   1049  HA  CYS A  69     -14.809 -25.342  -4.309  1.00 29.84           H  
ATOM   1050  C   CYS A  69     -16.770 -26.190  -4.259  1.00 29.84           C  
ATOM   1051  CB  CYS A  69     -16.175 -23.740  -3.979  1.00 29.84           C  
ATOM   1052  HB2 CYS A  69     -17.082 -23.334  -4.426  1.00 29.84           H  
ATOM   1053  HB3 CYS A  69     -16.364 -23.921  -2.921  1.00 29.84           H  
ATOM   1054  O   CYS A  69     -17.967 -26.079  -4.513  1.00 29.84           O  
ATOM   1055  SG  CYS A  69     -14.797 -22.565  -4.138  1.00 29.84           S  
ATOM   1056  HG  CYS A  69     -15.322 -21.608  -3.367  1.00 29.84           H  
ATOM   1057  N   ILE A  70     -16.249 -27.256  -3.655  1.00 28.74           N  
ATOM   1058  H   ILE A  70     -15.256 -27.268  -3.472  1.00 28.74           H  
ATOM   1059  CA  ILE A  70     -17.066 -28.328  -3.077  1.00 28.74           C  
ATOM   1060  HA  ILE A  70     -18.067 -28.293  -3.507  1.00 28.74           H  
ATOM   1061  C   ILE A  70     -17.180 -28.059  -1.579  1.00 28.74           C  
ATOM   1062  CB  ILE A  70     -16.482 -29.729  -3.378  1.00 28.74           C  
ATOM   1063  HB  ILE A  70     -15.521 -29.819  -2.872  1.00 28.74           H  
ATOM   1064  O   ILE A  70     -16.158 -27.849  -0.922  1.00 28.74           O  
ATOM   1065  CG1 ILE A  70     -16.253 -29.922  -4.897  1.00 28.74           C  
ATOM   1066 HG12 ILE A  70     -17.203 -29.831  -5.423  1.00 28.74           H  
ATOM   1067 HG13 ILE A  70     -15.588 -29.140  -5.265  1.00 28.74           H  
ATOM   1068  CG2 ILE A  70     -17.421 -30.821  -2.827  1.00 28.74           C  
ATOM   1069 HG21 ILE A  70     -17.612 -30.674  -1.764  1.00 28.74           H  
ATOM   1070 HG22 ILE A  70     -18.374 -30.807  -3.358  1.00 28.74           H  
ATOM   1071 HG23 ILE A  70     -16.968 -31.807  -2.934  1.00 28.74           H  
ATOM   1072  CD1 ILE A  70     -15.605 -31.262  -5.271  1.00 28.74           C  
ATOM   1073 HD11 ILE A  70     -16.294 -32.085  -5.085  1.00 28.74           H  
ATOM   1074 HD12 ILE A  70     -14.693 -31.408  -4.691  1.00 28.74           H  
ATOM   1075 HD13 ILE A  70     -15.353 -31.258  -6.331  1.00 28.74           H  
ATOM   1076  N   PHE A  71     -18.405 -28.073  -1.055  1.00 31.66           N  
ATOM   1077  H   PHE A  71     -19.191 -28.289  -1.651  1.00 31.66           H  
ATOM   1078  CA  PHE A  71     -18.657 -28.050   0.382  1.00 31.66           C  
ATOM   1079  HA  PHE A  71     -17.747 -27.730   0.889  1.00 31.66           H  
ATOM   1080  C   PHE A  71     -19.006 -29.458   0.871  1.00 31.66           C  
ATOM   1081  CB  PHE A  71     -19.734 -27.029   0.743  1.00 31.66           C  
ATOM   1082  HB2 PHE A  71     -19.922 -27.147   1.810  1.00 31.66           H  
ATOM   1083  HB3 PHE A  71     -20.656 -27.269   0.215  1.00 31.66           H  
ATOM   1084  O   PHE A  71     -19.873 -30.106   0.287  1.00 31.66           O  
ATOM   1085  CG  PHE A  71     -19.355 -25.580   0.482  1.00 31.66           C  
ATOM   1086  CD1 PHE A  71     -18.708 -24.825   1.479  1.00 31.66           C  
ATOM   1087  HD1 PHE A  71     -18.464 -25.279   2.428  1.00 31.66           H  
ATOM   1088  CD2 PHE A  71     -19.668 -24.978  -0.752  1.00 31.66           C  
ATOM   1089  HD2 PHE A  71     -20.166 -25.552  -1.520  1.00 31.66           H  
ATOM   1090  CE1 PHE A  71     -18.390 -23.474   1.249  1.00 31.66           C  
ATOM   1091  HE1 PHE A  71     -17.914 -22.895   2.026  1.00 31.66           H  
ATOM   1092  CE2 PHE A  71     -19.343 -23.630  -0.986  1.00 31.66           C  
ATOM   1093  HE2 PHE A  71     -19.596 -23.173  -1.931  1.00 31.66           H  
ATOM   1094  CZ  PHE A  71     -18.708 -22.875   0.017  1.00 31.66           C  
ATOM   1095  HZ  PHE A  71     -18.473 -21.835  -0.152  1.00 31.66           H  
ATOM   1096  N   LEU A  72     -18.320 -29.932   1.912  1.00 29.46           N  
ATOM   1097  H   LEU A  72     -17.632 -29.331   2.343  1.00 29.46           H  
ATOM   1098  CA  LEU A  72     -18.506 -31.273   2.482  1.00 29.46           C  
ATOM   1099  HA  LEU A  72     -19.251 -31.818   1.901  1.00 29.46           H  
ATOM   1100  C   LEU A  72     -19.001 -31.136   3.938  1.00 29.46           C  
ATOM   1101  CB  LEU A  72     -17.193 -32.073   2.349  1.00 29.46           C  
ATOM   1102  HB2 LEU A  72     -16.395 -31.509   2.832  1.00 29.46           H  
ATOM   1103  HB3 LEU A  72     -17.300 -33.020   2.877  1.00 29.46           H  
ATOM   1104  O   LEU A  72     -18.268 -30.541   4.735  1.00 29.46           O  
ATOM   1105  CG  LEU A  72     -16.802 -32.355   0.882  1.00 29.46           C  
ATOM   1106  HG  LEU A  72     -16.852 -31.428   0.311  1.00 29.46           H  
ATOM   1107  CD1 LEU A  72     -15.359 -32.850   0.774  1.00 29.46           C  
ATOM   1108 HD11 LEU A  72     -15.099 -33.001  -0.274  1.00 29.46           H  
ATOM   1109 HD12 LEU A  72     -14.689 -32.103   1.200  1.00 29.46           H  
ATOM   1110 HD13 LEU A  72     -15.234 -33.788   1.316  1.00 29.46           H  
ATOM   1111  CD2 LEU A  72     -17.717 -33.383   0.213  1.00 29.46           C  
ATOM   1112 HD21 LEU A  72     -17.359 -33.583  -0.797  1.00 29.46           H  
ATOM   1113 HD22 LEU A  72     -17.730 -34.311   0.784  1.00 29.46           H  
ATOM   1114 HD23 LEU A  72     -18.733 -32.993   0.141  1.00 29.46           H  
ATOM   1115  N   PRO A  73     -20.218 -31.613   4.291  1.00 33.03           N  
ATOM   1116  CA  PRO A  73     -20.817 -31.320   5.602  1.00 33.03           C  
ATOM   1117  HA  PRO A  73     -20.635 -30.271   5.833  1.00 33.03           H  
ATOM   1118  C   PRO A  73     -20.299 -32.159   6.783  1.00 33.03           C  
ATOM   1119  CB  PRO A  73     -22.330 -31.516   5.441  1.00 33.03           C  
ATOM   1120  HB2 PRO A  73     -22.895 -30.716   5.919  1.00 33.03           H  
ATOM   1121  HB3 PRO A  73     -22.635 -32.467   5.877  1.00 33.03           H  
ATOM   1122  O   PRO A  73     -20.229 -31.634   7.892  1.00 33.03           O  
ATOM   1123  CG  PRO A  73     -22.572 -31.549   3.937  1.00 33.03           C  
ATOM   1124  HG2 PRO A  73     -23.415 -32.189   3.678  1.00 33.03           H  
ATOM   1125  HG3 PRO A  73     -22.722 -30.537   3.561  1.00 33.03           H  
ATOM   1126  CD  PRO A  73     -21.262 -32.091   3.386  1.00 33.03           C  
ATOM   1127  HD2 PRO A  73     -21.154 -31.720   2.366  1.00 33.03           H  
ATOM   1128  HD3 PRO A  73     -21.280 -33.180   3.390  1.00 33.03           H  
ATOM   1129  N   THR A  74     -19.963 -33.440   6.583  1.00 39.22           N  
ATOM   1130  H   THR A  74     -20.088 -33.834   5.661  1.00 39.22           H  
ATOM   1131  CA  THR A  74     -19.550 -34.379   7.652  1.00 39.22           C  
ATOM   1132  HA  THR A  74     -19.037 -33.824   8.437  1.00 39.22           H  
ATOM   1133  C   THR A  74     -18.587 -35.462   7.135  1.00 39.22           C  
ATOM   1134  CB  THR A  74     -20.765 -35.092   8.282  1.00 39.22           C  
ATOM   1135  HB  THR A  74     -20.388 -35.747   9.068  1.00 39.22           H  
ATOM   1136  O   THR A  74     -18.508 -35.684   5.925  1.00 39.22           O  
ATOM   1137  CG2 THR A  74     -21.803 -34.175   8.924  1.00 39.22           C  
ATOM   1138 HG21 THR A  74     -21.318 -33.510   9.638  1.00 39.22           H  
ATOM   1139 HG22 THR A  74     -22.313 -33.585   8.162  1.00 39.22           H  
ATOM   1140 HG23 THR A  74     -22.540 -34.782   9.449  1.00 39.22           H  
ATOM   1141  OG1 THR A  74     -21.414 -35.899   7.330  1.00 39.22           O  
ATOM   1142  HG1 THR A  74     -22.019 -35.367   6.808  1.00 39.22           H  
ATOM   1143  N   ASP A  75     -17.887 -36.179   8.031  1.00 38.63           N  
ATOM   1144  H   ASP A  75     -17.976 -35.962   9.014  1.00 38.63           H  
ATOM   1145  CA  ASP A  75     -17.086 -37.370   7.666  1.00 38.63           C  
ATOM   1146  HA  ASP A  75     -16.328 -37.075   6.940  1.00 38.63           H  
ATOM   1147  C   ASP A  75     -17.960 -38.441   6.965  1.00 38.63           C  
ATOM   1148  CB  ASP A  75     -16.377 -37.973   8.914  1.00 38.63           C  
ATOM   1149  HB2 ASP A  75     -16.978 -37.771   9.801  1.00 38.63           H  
ATOM   1150  HB3 ASP A  75     -16.344 -39.056   8.796  1.00 38.63           H  
ATOM   1151  O   ASP A  75     -17.498 -39.101   6.032  1.00 38.63           O  
ATOM   1152  CG  ASP A  75     -14.919 -37.518   9.171  1.00 38.63           C  
ATOM   1153  OD1 ASP A  75     -14.274 -36.974   8.247  1.00 38.63           O  
ATOM   1154  OD2 ASP A  75     -14.400 -37.751  10.293  1.00 38.63           O  
ATOM   1155  N   ASP A  76     -19.238 -38.577   7.340  1.00 49.18           N  
ATOM   1156  H   ASP A  76     -19.592 -38.009   8.096  1.00 49.18           H  
ATOM   1157  CA  ASP A  76     -20.163 -39.532   6.715  1.00 49.18           C  
ATOM   1158  HA  ASP A  76     -19.628 -40.467   6.551  1.00 49.18           H  
ATOM   1159  C   ASP A  76     -20.661 -39.082   5.335  1.00 49.18           C  
ATOM   1160  CB  ASP A  76     -21.338 -39.835   7.651  1.00 49.18           C  
ATOM   1161  HB2 ASP A  76     -21.803 -38.898   7.959  1.00 49.18           H  
ATOM   1162  HB3 ASP A  76     -22.081 -40.415   7.103  1.00 49.18           H  
ATOM   1163  O   ASP A  76     -20.808 -39.917   4.443  1.00 49.18           O  
ATOM   1164  CG  ASP A  76     -20.921 -40.648   8.882  1.00 49.18           C  
ATOM   1165  OD1 ASP A  76     -19.992 -41.497   8.768  1.00 49.18           O  
ATOM   1166  OD2 ASP A  76     -21.545 -40.418   9.934  1.00 49.18           O  
ATOM   1167  N   ASP A  77     -20.838 -37.781   5.089  1.00 42.52           N  
ATOM   1168  H   ASP A  77     -20.758 -37.128   5.855  1.00 42.52           H  
ATOM   1169  CA  ASP A  77     -21.121 -37.283   3.737  1.00 42.52           C  
ATOM   1170  HA  ASP A  77     -21.928 -37.878   3.309  1.00 42.52           H  
ATOM   1171  C   ASP A  77     -19.903 -37.443   2.812  1.00 42.52           C  
ATOM   1172  CB  ASP A  77     -21.589 -35.827   3.768  1.00 42.52           C  
ATOM   1173  HB2 ASP A  77     -20.830 -35.225   4.269  1.00 42.52           H  
ATOM   1174  HB3 ASP A  77     -21.682 -35.467   2.743  1.00 42.52           H  
ATOM   1175  O   ASP A  77     -20.073 -37.689   1.619  1.00 42.52           O  
ATOM   1176  CG  ASP A  77     -22.943 -35.648   4.460  1.00 42.52           C  
ATOM   1177  OD1 ASP A  77     -23.945 -36.273   4.025  1.00 42.52           O  
ATOM   1178  OD2 ASP A  77     -22.962 -34.846   5.421  1.00 42.52           O  
ATOM   1179  N   VAL A  78     -18.672 -37.394   3.343  1.00 38.87           N  
ATOM   1180  H   VAL A  78     -18.589 -37.167   4.324  1.00 38.87           H  
ATOM   1181  CA  VAL A  78     -17.466 -37.764   2.580  1.00 38.87           C  
ATOM   1182  HA  VAL A  78     -17.503 -37.243   1.623  1.00 38.87           H  
ATOM   1183  C   VAL A  78     -17.462 -39.260   2.257  1.00 38.87           C  
ATOM   1184  CB  VAL A  78     -16.166 -37.337   3.292  1.00 38.87           C  
ATOM   1185  HB  VAL A  78     -16.117 -37.785   4.285  1.00 38.87           H  
ATOM   1186  O   VAL A  78     -17.234 -39.617   1.099  1.00 38.87           O  
ATOM   1187  CG1 VAL A  78     -14.915 -37.758   2.504  1.00 38.87           C  
ATOM   1188 HG11 VAL A  78     -14.023 -37.371   2.997  1.00 38.87           H  
ATOM   1189 HG12 VAL A  78     -14.967 -37.376   1.485  1.00 38.87           H  
ATOM   1190 HG13 VAL A  78     -14.840 -38.845   2.480  1.00 38.87           H  
ATOM   1191  CG2 VAL A  78     -16.106 -35.813   3.431  1.00 38.87           C  
ATOM   1192 HG21 VAL A  78     -16.194 -35.358   2.444  1.00 38.87           H  
ATOM   1193 HG22 VAL A  78     -15.172 -35.513   3.906  1.00 38.87           H  
ATOM   1194 HG23 VAL A  78     -16.929 -35.459   4.050  1.00 38.87           H  
ATOM   1195  N   LYS A  79     -17.769 -40.142   3.223  1.00 45.12           N  
ATOM   1196  H   LYS A  79     -17.931 -39.790   4.156  1.00 45.12           H  
ATOM   1197  CA  LYS A  79     -17.939 -41.588   2.961  1.00 45.12           C  
ATOM   1198  HA  LYS A  79     -17.011 -41.997   2.561  1.00 45.12           H  
ATOM   1199  C   LYS A  79     -19.022 -41.840   1.901  1.00 45.12           C  
ATOM   1200  CB  LYS A  79     -18.315 -42.352   4.246  1.00 45.12           C  
ATOM   1201  HB2 LYS A  79     -19.199 -41.879   4.673  1.00 45.12           H  
ATOM   1202  HB3 LYS A  79     -18.598 -43.366   3.964  1.00 45.12           H  
ATOM   1203  O   LYS A  79     -18.809 -42.646   0.997  1.00 45.12           O  
ATOM   1204  CG  LYS A  79     -17.232 -42.465   5.336  1.00 45.12           C  
ATOM   1205  HG2 LYS A  79     -16.871 -41.473   5.608  1.00 45.12           H  
ATOM   1206  HG3 LYS A  79     -16.394 -43.060   4.973  1.00 45.12           H  
ATOM   1207  CD  LYS A  79     -17.864 -43.141   6.568  1.00 45.12           C  
ATOM   1208  HD2 LYS A  79     -18.813 -42.644   6.769  1.00 45.12           H  
ATOM   1209  HD3 LYS A  79     -18.082 -44.183   6.334  1.00 45.12           H  
ATOM   1210  CE  LYS A  79     -17.031 -43.078   7.855  1.00 45.12           C  
ATOM   1211  HE2 LYS A  79     -16.631 -42.069   7.951  1.00 45.12           H  
ATOM   1212  HE3 LYS A  79     -16.203 -43.785   7.795  1.00 45.12           H  
ATOM   1213  NZ  LYS A  79     -17.892 -43.370   9.035  1.00 45.12           N  
ATOM   1214  HZ1 LYS A  79     -18.280 -44.302   9.011  1.00 45.12           H  
ATOM   1215  HZ2 LYS A  79     -18.672 -42.729   9.057  1.00 45.12           H  
ATOM   1216  HZ3 LYS A  79     -17.406 -43.269   9.915  1.00 45.12           H  
ATOM   1217  N   LYS A  80     -20.159 -41.137   1.978  1.00 49.04           N  
ATOM   1218  H   LYS A  80     -20.275 -40.531   2.778  1.00 49.04           H  
ATOM   1219  CA  LYS A  80     -21.294 -41.303   1.059  1.00 49.04           C  
ATOM   1220  HA  LYS A  80     -21.478 -42.372   0.948  1.00 49.04           H  
ATOM   1221  C   LYS A  80     -20.995 -40.778  -0.345  1.00 49.04           C  
ATOM   1222  CB  LYS A  80     -22.549 -40.659   1.665  1.00 49.04           C  
ATOM   1223  HB2 LYS A  80     -22.595 -40.900   2.727  1.00 49.04           H  
ATOM   1224  HB3 LYS A  80     -22.499 -39.576   1.555  1.00 49.04           H  
ATOM   1225  O   LYS A  80     -21.278 -41.480  -1.307  1.00 49.04           O  
ATOM   1226  CG  LYS A  80     -23.822 -41.198   0.996  1.00 49.04           C  
ATOM   1227  HG2 LYS A  80     -23.819 -40.938  -0.063  1.00 49.04           H  
ATOM   1228  HG3 LYS A  80     -23.839 -42.283   1.091  1.00 49.04           H  
ATOM   1229  CD  LYS A  80     -25.074 -40.621   1.668  1.00 49.04           C  
ATOM   1230  HD2 LYS A  80     -25.025 -40.842   2.734  1.00 49.04           H  
ATOM   1231  HD3 LYS A  80     -25.098 -39.539   1.541  1.00 49.04           H  
ATOM   1232  CE  LYS A  80     -26.346 -41.263   1.101  1.00 49.04           C  
ATOM   1233  HE2 LYS A  80     -27.116 -41.255   1.873  1.00 49.04           H  
ATOM   1234  HE3 LYS A  80     -26.129 -42.301   0.850  1.00 49.04           H  
ATOM   1235  NZ  LYS A  80     -26.834 -40.546  -0.097  1.00 49.04           N  
ATOM   1236  HZ1 LYS A  80     -27.607 -41.016  -0.545  1.00 49.04           H  
ATOM   1237  HZ2 LYS A  80     -26.115 -40.518  -0.806  1.00 49.04           H  
ATOM   1238  HZ3 LYS A  80     -27.056 -39.577   0.082  1.00 49.04           H  
ATOM   1239  N   LEU A  81     -20.351 -39.614  -0.474  1.00 39.22           N  
ATOM   1240  H   LEU A  81     -20.185 -39.057   0.352  1.00 39.22           H  
ATOM   1241  CA  LEU A  81     -19.903 -39.099  -1.772  1.00 39.22           C  
ATOM   1242  HA  LEU A  81     -20.767 -39.054  -2.435  1.00 39.22           H  
ATOM   1243  C   LEU A  81     -18.867 -40.035  -2.409  1.00 39.22           C  
ATOM   1244  CB  LEU A  81     -19.318 -37.686  -1.604  1.00 39.22           C  
ATOM   1245  HB2 LEU A  81     -19.984 -37.085  -0.984  1.00 39.22           H  
ATOM   1246  HB3 LEU A  81     -18.364 -37.769  -1.083  1.00 39.22           H  
ATOM   1247  O   LEU A  81     -18.917 -40.268  -3.613  1.00 39.22           O  
ATOM   1248  CG  LEU A  81     -19.116 -36.971  -2.957  1.00 39.22           C  
ATOM   1249  HG  LEU A  81     -18.777 -37.676  -3.716  1.00 39.22           H  
ATOM   1250  CD1 LEU A  81     -20.411 -36.311  -3.433  1.00 39.22           C  
ATOM   1251 HD11 LEU A  81     -21.187 -37.067  -3.551  1.00 39.22           H  
ATOM   1252 HD12 LEU A  81     -20.252 -35.828  -4.397  1.00 39.22           H  
ATOM   1253 HD13 LEU A  81     -20.751 -35.574  -2.706  1.00 39.22           H  
ATOM   1254  CD2 LEU A  81     -18.047 -35.886  -2.841  1.00 39.22           C  
ATOM   1255 HD21 LEU A  81     -17.106 -36.333  -2.521  1.00 39.22           H  
ATOM   1256 HD22 LEU A  81     -17.905 -35.410  -3.812  1.00 39.22           H  
ATOM   1257 HD23 LEU A  81     -18.370 -35.144  -2.112  1.00 39.22           H  
ATOM   1258  N   ILE A  82     -17.953 -40.609  -1.614  1.00 41.40           N  
ATOM   1259  H   ILE A  82     -17.933 -40.361  -0.635  1.00 41.40           H  
ATOM   1260  CA  ILE A  82     -17.037 -41.646  -2.104  1.00 41.40           C  
ATOM   1261  HA  ILE A  82     -16.501 -41.241  -2.962  1.00 41.40           H  
ATOM   1262  C   ILE A  82     -17.848 -42.829  -2.639  1.00 41.40           C  
ATOM   1263  CB  ILE A  82     -15.984 -42.035  -1.039  1.00 41.40           C  
ATOM   1264  HB  ILE A  82     -16.489 -42.201  -0.087  1.00 41.40           H  
ATOM   1265  O   ILE A  82     -17.666 -43.161  -3.804  1.00 41.40           O  
ATOM   1266  CG1 ILE A  82     -14.973 -40.874  -0.878  1.00 41.40           C  
ATOM   1267 HG12 ILE A  82     -15.512 -39.931  -0.789  1.00 41.40           H  
ATOM   1268 HG13 ILE A  82     -14.351 -40.809  -1.771  1.00 41.40           H  
ATOM   1269  CG2 ILE A  82     -15.237 -43.329  -1.423  1.00 41.40           C  
ATOM   1270 HG21 ILE A  82     -14.478 -43.572  -0.679  1.00 41.40           H  
ATOM   1271 HG22 ILE A  82     -14.770 -43.222  -2.402  1.00 41.40           H  
ATOM   1272 HG23 ILE A  82     -15.928 -44.171  -1.453  1.00 41.40           H  
ATOM   1273  CD1 ILE A  82     -14.066 -41.000   0.354  1.00 41.40           C  
ATOM   1274 HD11 ILE A  82     -14.674 -41.129   1.249  1.00 41.40           H  
ATOM   1275 HD12 ILE A  82     -13.474 -40.090   0.457  1.00 41.40           H  
ATOM   1276 HD13 ILE A  82     -13.387 -41.846   0.248  1.00 41.40           H  
ATOM   1277  N   ALA A  83     -18.781 -43.394  -1.863  1.00 47.71           N  
ATOM   1278  H   ALA A  83     -18.893 -43.058  -0.917  1.00 47.71           H  
ATOM   1279  CA  ALA A  83     -19.629 -44.511  -2.297  1.00 47.71           C  
ATOM   1280  HA  ALA A  83     -18.989 -45.367  -2.511  1.00 47.71           H  
ATOM   1281  C   ALA A  83     -20.423 -44.210  -3.587  1.00 47.71           C  
ATOM   1282  CB  ALA A  83     -20.555 -44.898  -1.136  1.00 47.71           C  
ATOM   1283  HB1 ALA A  83     -21.141 -45.773  -1.418  1.00 47.71           H  
ATOM   1284  HB2 ALA A  83     -19.963 -45.137  -0.253  1.00 47.71           H  
ATOM   1285  HB3 ALA A  83     -21.236 -44.078  -0.905  1.00 47.71           H  
ATOM   1286  O   ALA A  83     -20.438 -45.026  -4.506  1.00 47.71           O  
ATOM   1287  N   GLU A  84     -21.004 -43.014  -3.714  1.00 44.01           N  
ATOM   1288  H   GLU A  84     -20.996 -42.393  -2.917  1.00 44.01           H  
ATOM   1289  CA  GLU A  84     -21.715 -42.573  -4.924  1.00 44.01           C  
ATOM   1290  HA  GLU A  84     -22.441 -43.335  -5.204  1.00 44.01           H  
ATOM   1291  C   GLU A  84     -20.766 -42.404  -6.131  1.00 44.01           C  
ATOM   1292  CB  GLU A  84     -22.478 -41.270  -4.611  1.00 44.01           C  
ATOM   1293  HB2 GLU A  84     -21.791 -40.566  -4.140  1.00 44.01           H  
ATOM   1294  HB3 GLU A  84     -22.833 -40.833  -5.544  1.00 44.01           H  
ATOM   1295  O   GLU A  84     -21.129 -42.725  -7.266  1.00 44.01           O  
ATOM   1296  CG  GLU A  84     -23.695 -41.514  -3.692  1.00 44.01           C  
ATOM   1297  HG2 GLU A  84     -24.443 -42.071  -4.256  1.00 44.01           H  
ATOM   1298  HG3 GLU A  84     -23.393 -42.140  -2.853  1.00 44.01           H  
ATOM   1299  CD  GLU A  84     -24.341 -40.234  -3.128  1.00 44.01           C  
ATOM   1300  OE1 GLU A  84     -25.230 -40.374  -2.243  1.00 44.01           O  
ATOM   1301  OE2 GLU A  84     -23.955 -39.120  -3.541  1.00 44.01           O  
ATOM   1302  N   MET A  85     -19.516 -41.976  -5.907  1.00 37.22           N  
ATOM   1303  H   MET A  85     -19.267 -41.709  -4.965  1.00 37.22           H  
ATOM   1304  CA  MET A  85     -18.466 -41.980  -6.935  1.00 37.22           C  
ATOM   1305  HA  MET A  85     -18.897 -41.588  -7.857  1.00 37.22           H  
ATOM   1306  C   MET A  85     -17.954 -43.393  -7.270  1.00 37.22           C  
ATOM   1307  CB  MET A  85     -17.299 -41.061  -6.534  1.00 37.22           C  
ATOM   1308  HB2 MET A  85     -16.483 -41.210  -7.242  1.00 37.22           H  
ATOM   1309  HB3 MET A  85     -16.938 -41.327  -5.540  1.00 37.22           H  
ATOM   1310  O   MET A  85     -17.500 -43.609  -8.397  1.00 37.22           O  
ATOM   1311  CG  MET A  85     -17.682 -39.575  -6.557  1.00 37.22           C  
ATOM   1312  HG2 MET A  85     -18.140 -39.342  -7.518  1.00 37.22           H  
ATOM   1313  HG3 MET A  85     -18.436 -39.393  -5.791  1.00 37.22           H  
ATOM   1314  SD  MET A  85     -16.298 -38.428  -6.279  1.00 37.22           S  
ATOM   1315  CE  MET A  85     -15.662 -38.294  -7.968  1.00 37.22           C  
ATOM   1316  HE1 MET A  85     -15.362 -39.280  -8.323  1.00 37.22           H  
ATOM   1317  HE2 MET A  85     -16.440 -37.893  -8.617  1.00 37.22           H  
ATOM   1318  HE3 MET A  85     -14.800 -37.626  -7.976  1.00 37.22           H  
ATOM   1319  N   GLU A  86     -18.034 -44.360  -6.348  1.00 37.94           N  
ATOM   1320  H   GLU A  86     -18.373 -44.117  -5.428  1.00 37.94           H  
ATOM   1321  CA  GLU A  86     -17.710 -45.767  -6.622  1.00 37.94           C  
ATOM   1322  HA  GLU A  86     -16.788 -45.782  -7.202  1.00 37.94           H  
ATOM   1323  C   GLU A  86     -18.784 -46.409  -7.518  1.00 37.94           C  
ATOM   1324  CB  GLU A  86     -17.447 -46.589  -5.335  1.00 37.94           C  
ATOM   1325  HB2 GLU A  86     -18.382 -46.747  -4.798  1.00 37.94           H  
ATOM   1326  HB3 GLU A  86     -17.073 -47.565  -5.645  1.00 37.94           H  
ATOM   1327  O   GLU A  86     -18.436 -46.957  -8.567  1.00 37.94           O  
ATOM   1328  CG  GLU A  86     -16.422 -45.949  -4.377  1.00 37.94           C  
ATOM   1329  HG2 GLU A  86     -15.800 -45.245  -4.930  1.00 37.94           H  
ATOM   1330  HG3 GLU A  86     -16.969 -45.408  -3.605  1.00 37.94           H  
ATOM   1331  CD  GLU A  86     -15.515 -46.945  -3.652  1.00 37.94           C  
ATOM   1332  OE1 GLU A  86     -14.308 -46.958  -4.011  1.00 37.94           O  
ATOM   1333  OE2 GLU A  86     -15.993 -47.697  -2.783  1.00 37.94           O  
ATOM   1334  N   ASP A  87     -20.071 -46.229  -7.194  1.00 41.46           N  
ATOM   1335  H   ASP A  87     -20.281 -45.797  -6.306  1.00 41.46           H  
ATOM   1336  CA  ASP A  87     -21.206 -46.698  -8.009  1.00 41.46           C  
ATOM   1337  HA  ASP A  87     -21.109 -47.773  -8.160  1.00 41.46           H  
ATOM   1338  C   ASP A  87     -21.224 -46.059  -9.412  1.00 41.46           C  
ATOM   1339  CB  ASP A  87     -22.536 -46.393  -7.281  1.00 41.46           C  
ATOM   1340  HB2 ASP A  87     -22.409 -45.530  -6.626  1.00 41.46           H  
ATOM   1341  HB3 ASP A  87     -23.280 -46.114  -8.027  1.00 41.46           H  
ATOM   1342  O   ASP A  87     -21.441 -46.737 -10.425  1.00 41.46           O  
ATOM   1343  CG  ASP A  87     -23.135 -47.561  -6.483  1.00 41.46           C  
ATOM   1344  OD1 ASP A  87     -22.635 -48.700  -6.612  1.00 41.46           O  
ATOM   1345  OD2 ASP A  87     -24.175 -47.319  -5.831  1.00 41.46           O  
ATOM   1346  N   ALA A  88     -20.937 -44.755  -9.510  1.00 36.07           N  
ATOM   1347  H   ALA A  88     -20.831 -44.226  -8.657  1.00 36.07           H  
ATOM   1348  CA  ALA A  88     -20.816 -44.063 -10.796  1.00 36.07           C  
ATOM   1349  HA  ALA A  88     -21.714 -44.268 -11.379  1.00 36.07           H  
ATOM   1350  C   ALA A  88     -19.607 -44.544 -11.627  1.00 36.07           C  
ATOM   1351  CB  ALA A  88     -20.744 -42.556 -10.528  1.00 36.07           C  
ATOM   1352  HB1 ALA A  88     -19.857 -42.330  -9.937  1.00 36.07           H  
ATOM   1353  HB2 ALA A  88     -21.628 -42.239  -9.974  1.00 36.07           H  
ATOM   1354  HB3 ALA A  88     -20.699 -42.014 -11.473  1.00 36.07           H  
ATOM   1355  O   ALA A  88     -19.631 -44.471 -12.862  1.00 36.07           O  
ATOM   1356  N   GLY A  89     -18.557 -45.042 -10.967  1.00 32.76           N  
ATOM   1357  H   GLY A  89     -18.612 -45.084  -9.959  1.00 32.76           H  
ATOM   1358  CA  GLY A  89     -17.396 -45.656 -11.605  1.00 32.76           C  
ATOM   1359  HA2 GLY A  89     -16.630 -45.816 -10.847  1.00 32.76           H  
ATOM   1360  HA3 GLY A  89     -17.004 -44.993 -12.376  1.00 32.76           H  
ATOM   1361  C   GLY A  89     -17.731 -47.009 -12.234  1.00 32.76           C  
ATOM   1362  O   GLY A  89     -17.473 -47.217 -13.425  1.00 32.76           O  
ATOM   1363  N   ASP A  90     -18.358 -47.904 -11.473  1.00 35.95           N  
ATOM   1364  H   ASP A  90     -18.533 -47.676 -10.504  1.00 35.95           H  
ATOM   1365  CA  ASP A  90     -18.582 -49.291 -11.898  1.00 35.95           C  
ATOM   1366  HA  ASP A  90     -17.656 -49.664 -12.334  1.00 35.95           H  
ATOM   1367  C   ASP A  90     -19.637 -49.415 -13.015  1.00 35.95           C  
ATOM   1368  CB  ASP A  90     -18.886 -50.170 -10.669  1.00 35.95           C  
ATOM   1369  HB2 ASP A  90     -19.380 -51.078 -11.014  1.00 35.95           H  
ATOM   1370  HB3 ASP A  90     -19.576 -49.648 -10.005  1.00 35.95           H  
ATOM   1371  O   ASP A  90     -19.458 -50.208 -13.950  1.00 35.95           O  
ATOM   1372  CG  ASP A  90     -17.624 -50.593  -9.888  1.00 35.95           C  
ATOM   1373  OD1 ASP A  90     -16.499 -50.173 -10.261  1.00 35.95           O  
ATOM   1374  OD2 ASP A  90     -17.769 -51.406  -8.952  1.00 35.95           O  
ATOM   1375  N   GLN A  91     -20.664 -48.550 -13.041  1.00 33.81           N  
ATOM   1376  H   GLN A  91     -20.778 -47.930 -12.252  1.00 33.81           H  
ATOM   1377  CA  GLN A  91     -21.651 -48.517 -14.137  1.00 33.81           C  
ATOM   1378  HA  GLN A  91     -22.058 -49.523 -14.246  1.00 33.81           H  
ATOM   1379  C   GLN A  91     -21.054 -48.150 -15.513  1.00 33.81           C  
ATOM   1380  CB  GLN A  91     -22.814 -47.572 -13.796  1.00 33.81           C  
ATOM   1381  HB2 GLN A  91     -22.426 -46.595 -13.506  1.00 33.81           H  
ATOM   1382  HB3 GLN A  91     -23.426 -47.448 -14.689  1.00 33.81           H  
ATOM   1383  O   GLN A  91     -21.685 -48.385 -16.549  1.00 33.81           O  
ATOM   1384  CG  GLN A  91     -23.705 -48.131 -12.674  1.00 33.81           C  
ATOM   1385  HG2 GLN A  91     -23.991 -49.155 -12.912  1.00 33.81           H  
ATOM   1386  HG3 GLN A  91     -23.143 -48.151 -11.741  1.00 33.81           H  
ATOM   1387  CD  GLN A  91     -24.988 -47.328 -12.466  1.00 33.81           C  
ATOM   1388  NE2 GLN A  91     -25.564 -47.380 -11.286  1.00 33.81           N  
ATOM   1389 HE21 GLN A  91     -26.369 -46.790 -11.133  1.00 33.81           H  
ATOM   1390 HE22 GLN A  91     -25.091 -47.822 -10.510  1.00 33.81           H  
ATOM   1391  OE1 GLN A  91     -25.518 -46.686 -13.364  1.00 33.81           O  
ATOM   1392  N   SER A  92     -19.828 -47.616 -15.571  1.00 31.98           N  
ATOM   1393  H   SER A  92     -19.333 -47.469 -14.703  1.00 31.98           H  
ATOM   1394  CA  SER A  92     -19.172 -47.263 -16.839  1.00 31.98           C  
ATOM   1395  HA  SER A  92     -19.925 -46.787 -17.467  1.00 31.98           H  
ATOM   1396  C   SER A  92     -18.651 -48.467 -17.647  1.00 31.98           C  
ATOM   1397  CB  SER A  92     -18.082 -46.213 -16.601  1.00 31.98           C  
ATOM   1398  HB2 SER A  92     -17.795 -45.789 -17.563  1.00 31.98           H  
ATOM   1399  HB3 SER A  92     -18.476 -45.412 -15.975  1.00 31.98           H  
ATOM   1400  O   SER A  92     -18.277 -48.309 -18.812  1.00 31.98           O  
ATOM   1401  OG  SER A  92     -16.929 -46.756 -15.997  1.00 31.98           O  
ATOM   1402  HG  SER A  92     -17.102 -46.927 -15.068  1.00 31.98           H  
ATOM   1403  N   THR A  93     -18.670 -49.682 -17.082  1.00 29.04           N  
ATOM   1404  H   THR A  93     -18.998 -49.746 -16.129  1.00 29.04           H  
ATOM   1405  CA  THR A  93     -17.985 -50.862 -17.646  1.00 29.04           C  
ATOM   1406  HA  THR A  93     -17.208 -50.498 -18.319  1.00 29.04           H  
ATOM   1407  C   THR A  93     -18.846 -51.802 -18.510  1.00 29.04           C  
ATOM   1408  CB  THR A  93     -17.247 -51.649 -16.552  1.00 29.04           C  
ATOM   1409  HB  THR A  93     -16.755 -52.505 -17.013  1.00 29.04           H  
ATOM   1410  O   THR A  93     -18.324 -52.786 -19.034  1.00 29.04           O  
ATOM   1411  CG2 THR A  93     -16.171 -50.816 -15.856  1.00 29.04           C  
ATOM   1412 HG21 THR A  93     -16.619 -49.977 -15.322  1.00 29.04           H  
ATOM   1413 HG22 THR A  93     -15.458 -50.437 -16.589  1.00 29.04           H  
ATOM   1414 HG23 THR A  93     -15.640 -51.441 -15.138  1.00 29.04           H  
ATOM   1415  OG1 THR A  93     -18.165 -52.126 -15.599  1.00 29.04           O  
ATOM   1416  HG1 THR A  93     -18.344 -51.453 -14.937  1.00 29.04           H  
ATOM   1417  N   THR A  94     -20.137 -51.522 -18.752  1.00 26.43           N  
ATOM   1418  H   THR A  94     -20.553 -50.743 -18.261  1.00 26.43           H  
ATOM   1419  CA  THR A  94     -21.010 -52.418 -19.555  1.00 26.43           C  
ATOM   1420  HA  THR A  94     -20.366 -53.024 -20.193  1.00 26.43           H  
ATOM   1421  C   THR A  94     -21.959 -51.722 -20.546  1.00 26.43           C  
ATOM   1422  CB  THR A  94     -21.777 -53.432 -18.677  1.00 26.43           C  
ATOM   1423  HB  THR A  94     -22.583 -53.871 -19.265  1.00 26.43           H  
ATOM   1424  O   THR A  94     -23.182 -51.794 -20.429  1.00 26.43           O  
ATOM   1425  CG2 THR A  94     -20.909 -54.593 -18.199  1.00 26.43           C  
ATOM   1426 HG21 THR A  94     -21.524 -55.300 -17.642  1.00 26.43           H  
ATOM   1427 HG22 THR A  94     -20.464 -55.105 -19.052  1.00 26.43           H  
ATOM   1428 HG23 THR A  94     -20.114 -54.230 -17.547  1.00 26.43           H  
ATOM   1429  OG1 THR A  94     -22.332 -52.816 -17.545  1.00 26.43           O  
ATOM   1430  HG1 THR A  94     -21.658 -52.773 -16.862  1.00 26.43           H  
ATOM   1431  N   LYS A  95     -21.414 -51.148 -21.633  1.00 27.57           N  
ATOM   1432  H   LYS A  95     -20.421 -50.966 -21.600  1.00 27.57           H  
ATOM   1433  CA  LYS A  95     -22.113 -51.075 -22.942  1.00 27.57           C  
ATOM   1434  HA  LYS A  95     -22.512 -52.068 -23.147  1.00 27.57           H  
ATOM   1435  C   LYS A  95     -21.169 -50.746 -24.104  1.00 27.57           C  
ATOM   1436  CB  LYS A  95     -23.312 -50.088 -22.887  1.00 27.57           C  
ATOM   1437  HB2 LYS A  95     -23.295 -49.406 -23.737  1.00 27.57           H  
ATOM   1438  HB3 LYS A  95     -23.224 -49.475 -21.991  1.00 27.57           H  
ATOM   1439  O   LYS A  95     -20.861 -49.590 -24.377  1.00 27.57           O  
ATOM   1440  CG  LYS A  95     -24.674 -50.822 -22.901  1.00 27.57           C  
ATOM   1441  HG2 LYS A  95     -25.032 -50.897 -23.928  1.00 27.57           H  
ATOM   1442  HG3 LYS A  95     -24.561 -51.837 -22.519  1.00 27.57           H  
ATOM   1443  CD  LYS A  95     -25.722 -50.105 -22.037  1.00 27.57           C  
ATOM   1444  HD2 LYS A  95     -25.286 -49.926 -21.054  1.00 27.57           H  
ATOM   1445  HD3 LYS A  95     -25.981 -49.147 -22.488  1.00 27.57           H  
ATOM   1446  CE  LYS A  95     -26.974 -50.976 -21.862  1.00 27.57           C  
ATOM   1447  HE2 LYS A  95     -26.648 -51.974 -21.569  1.00 27.57           H  
ATOM   1448  HE3 LYS A  95     -27.494 -51.057 -22.816  1.00 27.57           H  
ATOM   1449  NZ  LYS A  95     -27.872 -50.432 -20.811  1.00 27.57           N  
ATOM   1450  HZ1 LYS A  95     -28.188 -49.498 -21.032  1.00 27.57           H  
ATOM   1451  HZ2 LYS A  95     -28.674 -51.029 -20.669  1.00 27.57           H  
ATOM   1452  HZ3 LYS A  95     -27.378 -50.389 -19.931  1.00 27.57           H  
ATOM   1453  N   LYS A  96     -20.781 -51.776 -24.868  1.00 23.42           N  
ATOM   1454  H   LYS A  96     -21.075 -52.701 -24.591  1.00 23.42           H  
ATOM   1455  CA  LYS A  96     -20.212 -51.594 -26.212  1.00 23.42           C  
ATOM   1456  HA  LYS A  96     -19.369 -50.905 -26.162  1.00 23.42           H  
ATOM   1457  C   LYS A  96     -21.279 -50.983 -27.130  1.00 23.42           C  
ATOM   1458  CB  LYS A  96     -19.736 -52.939 -26.803  1.00 23.42           C  
ATOM   1459  HB2 LYS A  96     -19.534 -52.789 -27.864  1.00 23.42           H  
ATOM   1460  HB3 LYS A  96     -20.543 -53.668 -26.722  1.00 23.42           H  
ATOM   1461  O   LYS A  96     -22.256 -51.651 -27.459  1.00 23.42           O  
ATOM   1462  CG  LYS A  96     -18.466 -53.516 -26.159  1.00 23.42           C  
ATOM   1463  HG2 LYS A  96     -18.639 -53.680 -25.095  1.00 23.42           H  
ATOM   1464  HG3 LYS A  96     -17.648 -52.805 -26.279  1.00 23.42           H  
ATOM   1465  CD  LYS A  96     -18.088 -54.851 -26.826  1.00 23.42           C  
ATOM   1466  HD2 LYS A  96     -18.904 -55.559 -26.686  1.00 23.42           H  
ATOM   1467  HD3 LYS A  96     -17.943 -54.687 -27.894  1.00 23.42           H  
ATOM   1468  CE  LYS A  96     -16.800 -55.426 -26.221  1.00 23.42           C  
ATOM   1469  HE2 LYS A  96     -15.992 -54.711 -26.376  1.00 23.42           H  
ATOM   1470  HE3 LYS A  96     -16.941 -55.533 -25.145  1.00 23.42           H  
ATOM   1471  NZ  LYS A  96     -16.443 -56.740 -26.817  1.00 23.42           N  
ATOM   1472  HZ1 LYS A  96     -15.596 -57.096 -26.398  1.00 23.42           H  
ATOM   1473  HZ2 LYS A  96     -17.177 -57.416 -26.660  1.00 23.42           H  
ATOM   1474  HZ3 LYS A  96     -16.291 -56.653 -27.812  1.00 23.42           H  
ATOM   1475  N   ARG A  97     -21.066 -49.753 -27.595  1.00 24.89           N  
ATOM   1476  H   ARG A  97     -20.305 -49.222 -27.195  1.00 24.89           H  
ATOM   1477  CA  ARG A  97     -21.634 -49.253 -28.856  1.00 24.89           C  
ATOM   1478  HA  ARG A  97     -22.045 -50.092 -29.416  1.00 24.89           H  
ATOM   1479  C   ARG A  97     -20.498 -48.693 -29.700  1.00 24.89           C  
ATOM   1480  CB  ARG A  97     -22.762 -48.228 -28.630  1.00 24.89           C  
ATOM   1481  HB2 ARG A  97     -22.806 -47.566 -29.495  1.00 24.89           H  
ATOM   1482  HB3 ARG A  97     -22.554 -47.624 -27.747  1.00 24.89           H  
ATOM   1483  O   ARG A  97     -19.705 -47.891 -29.219  1.00 24.89           O  
ATOM   1484  CG  ARG A  97     -24.126 -48.927 -28.496  1.00 24.89           C  
ATOM   1485  HG2 ARG A  97     -24.272 -49.575 -29.361  1.00 24.89           H  
ATOM   1486  HG3 ARG A  97     -24.136 -49.539 -27.594  1.00 24.89           H  
ATOM   1487  CD  ARG A  97     -25.281 -47.918 -28.442  1.00 24.89           C  
ATOM   1488  HD2 ARG A  97     -25.219 -47.365 -27.505  1.00 24.89           H  
ATOM   1489  HD3 ARG A  97     -25.172 -47.219 -29.271  1.00 24.89           H  
ATOM   1490  NE  ARG A  97     -26.592 -48.593 -28.551  1.00 24.89           N  
ATOM   1491  HE  ARG A  97     -26.571 -49.585 -28.744  1.00 24.89           H  
ATOM   1492  NH1 ARG A  97     -27.931 -46.746 -28.272  1.00 24.89           N  
ATOM   1493 HH11 ARG A  97     -28.848 -46.322 -28.266  1.00 24.89           H  
ATOM   1494 HH12 ARG A  97     -27.105 -46.172 -28.175  1.00 24.89           H  
ATOM   1495  NH2 ARG A  97     -28.866 -48.729 -28.673  1.00 24.89           N  
ATOM   1496 HH21 ARG A  97     -28.803 -49.712 -28.896  1.00 24.89           H  
ATOM   1497 HH22 ARG A  97     -29.772 -48.282 -28.663  1.00 24.89           H  
ATOM   1498  CZ  ARG A  97     -27.784 -48.022 -28.497  1.00 24.89           C  
ATOM   1499  N   SER A  98     -20.408 -49.185 -30.928  1.00 24.59           N  
ATOM   1500  H   SER A  98     -21.134 -49.802 -31.266  1.00 24.59           H  
ATOM   1501  CA  SER A  98     -19.448 -48.760 -31.940  1.00 24.59           C  
ATOM   1502  HA  SER A  98     -18.435 -48.903 -31.563  1.00 24.59           H  
ATOM   1503  C   SER A  98     -19.638 -47.282 -32.283  1.00 24.59           C  
ATOM   1504  CB  SER A  98     -19.631 -49.631 -33.191  1.00 24.59           C  
ATOM   1505  HB2 SER A  98     -19.166 -50.600 -33.013  1.00 24.59           H  
ATOM   1506  HB3 SER A  98     -19.149 -49.167 -34.051  1.00 24.59           H  
ATOM   1507  O   SER A  98     -20.766 -46.827 -32.478  1.00 24.59           O  
ATOM   1508  OG  SER A  98     -21.012 -49.838 -33.450  1.00 24.59           O  
ATOM   1509  HG  SER A  98     -21.311 -49.111 -34.001  1.00 24.59           H  
ATOM   1510  N   LEU A  99     -18.528 -46.551 -32.369  1.00 24.23           N  
ATOM   1511  H   LEU A  99     -17.639 -47.015 -32.248  1.00 24.23           H  
ATOM   1512  CA  LEU A  99     -18.487 -45.227 -32.986  1.00 24.23           C  
ATOM   1513  HA  LEU A  99     -19.322 -44.635 -32.612  1.00 24.23           H  
ATOM   1514  C   LEU A  99     -18.608 -45.377 -34.514  1.00 24.23           C  
ATOM   1515  CB  LEU A  99     -17.161 -44.541 -32.607  1.00 24.23           C  
ATOM   1516  HB2 LEU A  99     -16.953 -43.739 -33.315  1.00 24.23           H  
ATOM   1517  HB3 LEU A  99     -16.354 -45.267 -32.705  1.00 24.23           H  
ATOM   1518  O   LEU A  99     -18.079 -46.356 -35.044  1.00 24.23           O  
ATOM   1519  CG  LEU A  99     -17.177 -43.959 -31.182  1.00 24.23           C  
ATOM   1520  HG  LEU A  99     -17.743 -44.616 -30.521  1.00 24.23           H  
ATOM   1521  CD1 LEU A  99     -15.760 -43.842 -30.621  1.00 24.23           C  
ATOM   1522 HD11 LEU A  99     -15.301 -44.830 -30.581  1.00 24.23           H  
ATOM   1523 HD12 LEU A  99     -15.163 -43.197 -31.266  1.00 24.23           H  
ATOM   1524 HD13 LEU A  99     -15.795 -43.424 -29.615  1.00 24.23           H  
ATOM   1525  CD2 LEU A  99     -17.815 -42.568 -31.170  1.00 24.23           C  
ATOM   1526 HD21 LEU A  99     -18.837 -42.626 -31.544  1.00 24.23           H  
ATOM   1527 HD22 LEU A  99     -17.245 -41.890 -31.805  1.00 24.23           H  
ATOM   1528 HD23 LEU A  99     -17.834 -42.178 -30.152  1.00 24.23           H  
ATOM   1529  N   PRO A 100     -19.267 -44.443 -35.221  1.00 24.74           N  
ATOM   1530  CA  PRO A 100     -19.150 -44.343 -36.670  1.00 24.74           C  
ATOM   1531  HA  PRO A 100     -19.385 -45.306 -37.124  1.00 24.74           H  
ATOM   1532  C   PRO A 100     -17.730 -43.920 -37.056  1.00 24.74           C  
ATOM   1533  CB  PRO A 100     -20.176 -43.293 -37.121  1.00 24.74           C  
ATOM   1534  HB2 PRO A 100     -19.676 -42.358 -37.374  1.00 24.74           H  
ATOM   1535  HB3 PRO A 100     -20.756 -43.645 -37.974  1.00 24.74           H  
ATOM   1536  O   PRO A 100     -17.146 -43.047 -36.408  1.00 24.74           O  
ATOM   1537  CG  PRO A 100     -21.062 -43.074 -35.895  1.00 24.74           C  
ATOM   1538  HG2 PRO A 100     -21.884 -43.789 -35.907  1.00 24.74           H  
ATOM   1539  HG3 PRO A 100     -21.441 -42.053 -35.847  1.00 24.74           H  
ATOM   1540  CD  PRO A 100     -20.132 -43.388 -34.726  1.00 24.74           C  
ATOM   1541  HD2 PRO A 100     -19.532 -42.512 -34.479  1.00 24.74           H  
ATOM   1542  HD3 PRO A 100     -20.722 -43.709 -33.867  1.00 24.74           H  
ATOM   1543  N   GLU A 101     -17.205 -44.511 -38.123  1.00 24.61           N  
ATOM   1544  H   GLU A 101     -17.737 -45.218 -38.610  1.00 24.61           H  
ATOM   1545  CA  GLU A 101     -16.038 -43.994 -38.836  1.00 24.61           C  
ATOM   1546  HA  GLU A 101     -15.246 -43.764 -38.123  1.00 24.61           H  
ATOM   1547  C   GLU A 101     -16.433 -42.689 -39.551  1.00 24.61           C  
ATOM   1548  CB  GLU A 101     -15.513 -45.072 -39.809  1.00 24.61           C  
ATOM   1549  HB2 GLU A 101     -14.737 -44.642 -40.443  1.00 24.61           H  
ATOM   1550  HB3 GLU A 101     -16.339 -45.400 -40.439  1.00 24.61           H  
ATOM   1551  O   GLU A 101     -17.536 -42.577 -40.090  1.00 24.61           O  
ATOM   1552  CG  GLU A 101     -14.919 -46.271 -39.038  1.00 24.61           C  
ATOM   1553  HG2 GLU A 101     -13.991 -45.945 -38.568  1.00 24.61           H  
ATOM   1554  HG3 GLU A 101     -15.598 -46.555 -38.234  1.00 24.61           H  
ATOM   1555  CD  GLU A 101     -14.663 -47.534 -39.880  1.00 24.61           C  
ATOM   1556  OE1 GLU A 101     -13.741 -48.291 -39.492  1.00 24.61           O  
ATOM   1557  OE2 GLU A 101     -15.464 -47.817 -40.798  1.00 24.61           O  
ATOM   1558  N   VAL A 102     -15.553 -41.687 -39.510  1.00 28.03           N  
ATOM   1559  H   VAL A 102     -14.661 -41.852 -39.065  1.00 28.03           H  
ATOM   1560  CA  VAL A 102     -15.621 -40.479 -40.343  1.00 28.03           C  
ATOM   1561  HA  VAL A 102     -16.249 -40.679 -41.212  1.00 28.03           H  
ATOM   1562  C   VAL A 102     -14.201 -40.220 -40.824  1.00 28.03           C  
ATOM   1563  CB  VAL A 102     -16.190 -39.251 -39.601  1.00 28.03           C  
ATOM   1564  HB  VAL A 102     -15.581 -39.043 -38.722  1.00 28.03           H  
ATOM   1565  O   VAL A 102     -13.300 -40.064 -39.998  1.00 28.03           O  
ATOM   1566  CG1 VAL A 102     -16.193 -38.005 -40.500  1.00 28.03           C  
ATOM   1567 HG11 VAL A 102     -16.630 -37.158 -39.970  1.00 28.03           H  
ATOM   1568 HG12 VAL A 102     -16.763 -38.199 -41.408  1.00 28.03           H  
ATOM   1569 HG13 VAL A 102     -15.173 -37.741 -40.778  1.00 28.03           H  
ATOM   1570  CG2 VAL A 102     -17.638 -39.480 -39.140  1.00 28.03           C  
ATOM   1571 HG21 VAL A 102     -18.259 -39.740 -39.997  1.00 28.03           H  
ATOM   1572 HG22 VAL A 102     -18.026 -38.581 -38.663  1.00 28.03           H  
ATOM   1573 HG23 VAL A 102     -17.667 -40.300 -38.423  1.00 28.03           H  
ATOM   1574  N   ASP A 103     -14.033 -40.246 -42.142  1.00 29.93           N  
ATOM   1575  H   ASP A 103     -14.836 -40.432 -42.726  1.00 29.93           H  
ATOM   1576  CA  ASP A 103     -12.745 -40.293 -42.831  1.00 29.93           C  
ATOM   1577  HA  ASP A 103     -12.137 -41.063 -42.356  1.00 29.93           H  
ATOM   1578  C   ASP A 103     -11.928 -38.988 -42.772  1.00 29.93           C  
ATOM   1579  CB  ASP A 103     -12.987 -40.740 -44.284  1.00 29.93           C  
ATOM   1580  HB2 ASP A 103     -13.695 -40.061 -44.760  1.00 29.93           H  
ATOM   1581  HB3 ASP A 103     -12.052 -40.691 -44.841  1.00 29.93           H  
ATOM   1582  O   ASP A 103     -12.408 -37.909 -42.406  1.00 29.93           O  
ATOM   1583  CG  ASP A 103     -13.505 -42.178 -44.354  1.00 29.93           C  
ATOM   1584  OD1 ASP A 103     -12.723 -43.084 -43.990  1.00 29.93           O  
ATOM   1585  OD2 ASP A 103     -14.686 -42.353 -44.732  1.00 29.93           O  
ATOM   1586  N   ASP A 104     -10.653 -39.122 -43.138  1.00 29.92           N  
ATOM   1587  H   ASP A 104     -10.356 -40.034 -43.455  1.00 29.92           H  
ATOM   1588  CA  ASP A 104      -9.643 -38.066 -43.172  1.00 29.92           C  
ATOM   1589  HA  ASP A 104      -9.683 -37.505 -42.238  1.00 29.92           H  
ATOM   1590  C   ASP A 104      -9.846 -37.087 -44.350  1.00 29.92           C  
ATOM   1591  CB  ASP A 104      -8.250 -38.722 -43.285  1.00 29.92           C  
ATOM   1592  HB2 ASP A 104      -7.513 -37.935 -43.444  1.00 29.92           H  
ATOM   1593  HB3 ASP A 104      -8.229 -39.372 -44.160  1.00 29.92           H  
ATOM   1594  O   ASP A 104      -9.463 -37.393 -45.474  1.00 29.92           O  
ATOM   1595  CG  ASP A 104      -7.811 -39.523 -42.055  1.00 29.92           C  
ATOM   1596  OD1 ASP A 104      -7.728 -38.913 -40.961  1.00 29.92           O  
ATOM   1597  OD2 ASP A 104      -7.467 -40.717 -42.217  1.00 29.92           O  
ATOM   1598  N   ASP A 105     -10.355 -35.876 -44.084  1.00 31.40           N  
ATOM   1599  H   ASP A 105     -10.850 -35.780 -43.209  1.00 31.40           H  
ATOM   1600  CA  ASP A 105     -10.454 -34.779 -45.081  1.00 31.40           C  
ATOM   1601  HA  ASP A 105      -9.688 -34.953 -45.835  1.00 31.40           H  
ATOM   1602  C   ASP A 105     -10.103 -33.384 -44.489  1.00 31.40           C  
ATOM   1603  CB  ASP A 105     -11.835 -34.828 -45.787  1.00 31.40           C  
ATOM   1604  HB2 ASP A 105     -12.532 -35.398 -45.173  1.00 31.40           H  
ATOM   1605  HB3 ASP A 105     -12.256 -33.826 -45.869  1.00 31.40           H  
ATOM   1606  O   ASP A 105     -10.591 -32.333 -44.907  1.00 31.40           O  
ATOM   1607  CG  ASP A 105     -11.813 -35.419 -47.208  1.00 31.40           C  
ATOM   1608  OD1 ASP A 105     -10.765 -35.327 -47.887  1.00 31.40           O  
ATOM   1609  OD2 ASP A 105     -12.898 -35.875 -47.640  1.00 31.40           O  
ATOM   1610  N   PHE A 106      -9.254 -33.334 -43.453  1.00 33.13           N  
ATOM   1611  H   PHE A 106      -8.840 -34.205 -43.152  1.00 33.13           H  
ATOM   1612  CA  PHE A 106      -9.039 -32.104 -42.664  1.00 33.13           C  
ATOM   1613  HA  PHE A 106      -9.974 -31.546 -42.718  1.00 33.13           H  
ATOM   1614  C   PHE A 106      -7.980 -31.117 -43.206  1.00 33.13           C  
ATOM   1615  CB  PHE A 106      -8.834 -32.445 -41.177  1.00 33.13           C  
ATOM   1616  HB2 PHE A 106      -7.789 -32.292 -40.906  1.00 33.13           H  
ATOM   1617  HB3 PHE A 106      -9.056 -33.499 -41.008  1.00 33.13           H  
ATOM   1618  O   PHE A 106      -7.768 -30.060 -42.601  1.00 33.13           O  
ATOM   1619  CG  PHE A 106      -9.730 -31.624 -40.264  1.00 33.13           C  
ATOM   1620  CD1 PHE A 106      -9.317 -30.363 -39.792  1.00 33.13           C  
ATOM   1621  HD1 PHE A 106      -8.346 -29.982 -40.071  1.00 33.13           H  
ATOM   1622  CD2 PHE A 106     -11.017 -32.097 -39.948  1.00 33.13           C  
ATOM   1623  HD2 PHE A 106     -11.350 -33.048 -40.336  1.00 33.13           H  
ATOM   1624  CE1 PHE A 106     -10.185 -29.583 -39.003  1.00 33.13           C  
ATOM   1625  HE1 PHE A 106      -9.874 -28.604 -38.671  1.00 33.13           H  
ATOM   1626  CE2 PHE A 106     -11.884 -31.321 -39.158  1.00 33.13           C  
ATOM   1627  HE2 PHE A 106     -12.876 -31.686 -38.941  1.00 33.13           H  
ATOM   1628  CZ  PHE A 106     -11.469 -30.063 -38.686  1.00 33.13           C  
ATOM   1629  HZ  PHE A 106     -12.146 -29.458 -38.102  1.00 33.13           H  
ATOM   1630  N   ASP A 107      -7.320 -31.418 -44.328  1.00 36.36           N  
ATOM   1631  H   ASP A 107      -7.538 -32.284 -44.799  1.00 36.36           H  
ATOM   1632  CA  ASP A 107      -6.221 -30.588 -44.849  1.00 36.36           C  
ATOM   1633  HA  ASP A 107      -5.710 -30.140 -43.997  1.00 36.36           H  
ATOM   1634  C   ASP A 107      -6.688 -29.373 -45.682  1.00 36.36           C  
ATOM   1635  CB  ASP A 107      -5.180 -31.469 -45.572  1.00 36.36           C  
ATOM   1636  HB2 ASP A 107      -5.694 -32.195 -46.202  1.00 36.36           H  
ATOM   1637  HB3 ASP A 107      -4.581 -30.831 -46.222  1.00 36.36           H  
ATOM   1638  O   ASP A 107      -6.009 -28.342 -45.684  1.00 36.36           O  
ATOM   1639  CG  ASP A 107      -4.210 -32.189 -44.614  1.00 36.36           C  
ATOM   1640  OD1 ASP A 107      -3.981 -31.676 -43.489  1.00 36.36           O  
ATOM   1641  OD2 ASP A 107      -3.638 -33.221 -45.028  1.00 36.36           O  
ATOM   1642  N   GLU A 108      -7.881 -29.397 -46.294  1.00 35.72           N  
ATOM   1643  H   GLU A 108      -8.417 -30.253 -46.282  1.00 35.72           H  
ATOM   1644  CA  GLU A 108      -8.389 -28.257 -47.091  1.00 35.72           C  
ATOM   1645  HA  GLU A 108      -7.566 -27.900 -47.709  1.00 35.72           H  
ATOM   1646  C   GLU A 108      -8.816 -27.034 -46.250  1.00 35.72           C  
ATOM   1647  CB  GLU A 108      -9.531 -28.700 -48.033  1.00 35.72           C  
ATOM   1648  HB2 GLU A 108      -9.958 -29.644 -47.694  1.00 35.72           H  
ATOM   1649  HB3 GLU A 108     -10.316 -27.945 -48.013  1.00 35.72           H  
ATOM   1650  O   GLU A 108      -8.883 -25.907 -46.752  1.00 35.72           O  
ATOM   1651  CG  GLU A 108      -9.028 -28.835 -49.482  1.00 35.72           C  
ATOM   1652  HG2 GLU A 108      -8.454 -27.942 -49.727  1.00 35.72           H  
ATOM   1653  HG3 GLU A 108      -8.354 -29.689 -49.542  1.00 35.72           H  
ATOM   1654  CD  GLU A 108     -10.145 -28.981 -50.532  1.00 35.72           C  
ATOM   1655  OE1 GLU A 108      -9.821 -28.780 -51.726  1.00 35.72           O  
ATOM   1656  OE2 GLU A 108     -11.313 -29.206 -50.145  1.00 35.72           O  
ATOM   1657  N   PHE A 109      -9.058 -27.197 -44.944  1.00 30.70           N  
ATOM   1658  H   PHE A 109      -8.969 -28.129 -44.564  1.00 30.70           H  
ATOM   1659  CA  PHE A 109      -9.583 -26.112 -44.102  1.00 30.70           C  
ATOM   1660  HA  PHE A 109     -10.324 -25.580 -44.699  1.00 30.70           H  
ATOM   1661  C   PHE A 109      -8.527 -25.061 -43.689  1.00 30.70           C  
ATOM   1662  CB  PHE A 109     -10.323 -26.709 -42.894  1.00 30.70           C  
ATOM   1663  HB2 PHE A 109      -9.616 -26.883 -42.083  1.00 30.70           H  
ATOM   1664  HB3 PHE A 109     -10.734 -27.680 -43.171  1.00 30.70           H  
ATOM   1665  O   PHE A 109      -8.877 -24.000 -43.166  1.00 30.70           O  
ATOM   1666  CG  PHE A 109     -11.478 -25.850 -42.405  1.00 30.70           C  
ATOM   1667  CD1 PHE A 109     -11.300 -24.928 -41.355  1.00 30.70           C  
ATOM   1668  HD1 PHE A 109     -10.328 -24.828 -40.896  1.00 30.70           H  
ATOM   1669  CD2 PHE A 109     -12.740 -25.968 -43.018  1.00 30.70           C  
ATOM   1670  HD2 PHE A 109     -12.882 -26.674 -43.823  1.00 30.70           H  
ATOM   1671  CE1 PHE A 109     -12.378 -24.134 -40.919  1.00 30.70           C  
ATOM   1672  HE1 PHE A 109     -12.236 -23.432 -40.111  1.00 30.70           H  
ATOM   1673  CE2 PHE A 109     -13.817 -25.175 -42.584  1.00 30.70           C  
ATOM   1674  HE2 PHE A 109     -14.781 -25.279 -43.060  1.00 30.70           H  
ATOM   1675  CZ  PHE A 109     -13.638 -24.258 -41.534  1.00 30.70           C  
ATOM   1676  HZ  PHE A 109     -14.471 -23.657 -41.202  1.00 30.70           H  
ATOM   1677  N   ASN A 110      -7.230 -25.325 -43.904  1.00 35.00           N  
ATOM   1678  H   ASN A 110      -6.999 -26.190 -44.372  1.00 35.00           H  
ATOM   1679  CA  ASN A 110      -6.145 -24.470 -43.398  1.00 35.00           C  
ATOM   1680  HA  ASN A 110      -6.525 -23.919 -42.537  1.00 35.00           H  
ATOM   1681  C   ASN A 110      -5.659 -23.368 -44.359  1.00 35.00           C  
ATOM   1682  CB  ASN A 110      -4.992 -25.355 -42.892  1.00 35.00           C  
ATOM   1683  HB2 ASN A 110      -4.063 -24.786 -42.905  1.00 35.00           H  
ATOM   1684  HB3 ASN A 110      -4.864 -26.214 -43.551  1.00 35.00           H  
ATOM   1685  O   ASN A 110      -5.095 -22.379 -43.883  1.00 35.00           O  
ATOM   1686  CG  ASN A 110      -5.205 -25.812 -41.458  1.00 35.00           C  
ATOM   1687  ND2 ASN A 110      -5.029 -27.082 -41.183  1.00 35.00           N  
ATOM   1688 HD21 ASN A 110      -4.877 -27.742 -41.932  1.00 35.00           H  
ATOM   1689 HD22 ASN A 110      -5.275 -27.395 -40.254  1.00 35.00           H  
ATOM   1690  OD1 ASN A 110      -5.506 -25.034 -40.563  1.00 35.00           O  
ATOM   1691  N   ASP A 111      -5.884 -23.472 -45.674  1.00 36.14           N  
ATOM   1692  H   ASP A 111      -6.314 -24.313 -46.031  1.00 36.14           H  
ATOM   1693  CA  ASP A 111      -5.394 -22.460 -46.631  1.00 36.14           C  
ATOM   1694  HA  ASP A 111      -4.619 -21.876 -46.135  1.00 36.14           H  
ATOM   1695  C   ASP A 111      -6.425 -21.382 -47.013  1.00 36.14           C  
ATOM   1696  CB  ASP A 111      -4.734 -23.132 -47.851  1.00 36.14           C  
ATOM   1697  HB2 ASP A 111      -5.196 -24.103 -48.031  1.00 36.14           H  
ATOM   1698  HB3 ASP A 111      -4.912 -22.515 -48.731  1.00 36.14           H  
ATOM   1699  O   ASP A 111      -6.047 -20.272 -47.405  1.00 36.14           O  
ATOM   1700  CG  ASP A 111      -3.207 -23.292 -47.706  1.00 36.14           C  
ATOM   1701  OD1 ASP A 111      -2.563 -22.498 -46.956  1.00 36.14           O  
ATOM   1702  OD2 ASP A 111      -2.653 -24.156 -48.410  1.00 36.14           O  
ATOM   1703  N   SER A 112      -7.719 -21.623 -46.792  1.00 33.18           N  
ATOM   1704  H   SER A 112      -7.988 -22.532 -46.443  1.00 33.18           H  
ATOM   1705  CA  SER A 112      -8.791 -20.659 -47.093  1.00 33.18           C  
ATOM   1706  HA  SER A 112      -8.639 -20.294 -48.109  1.00 33.18           H  
ATOM   1707  C   SER A 112      -8.799 -19.419 -46.177  1.00 33.18           C  
ATOM   1708  CB  SER A 112     -10.141 -21.386 -47.073  1.00 33.18           C  
ATOM   1709  HB2 SER A 112     -10.950 -20.673 -47.228  1.00 33.18           H  
ATOM   1710  HB3 SER A 112     -10.159 -22.121 -47.877  1.00 33.18           H  
ATOM   1711  O   SER A 112      -9.244 -18.346 -46.586  1.00 33.18           O  
ATOM   1712  OG  SER A 112     -10.313 -22.051 -45.837  1.00 33.18           O  
ATOM   1713  HG  SER A 112     -10.725 -22.902 -45.999  1.00 33.18           H  
ATOM   1714  N   ARG A 113      -8.233 -19.498 -44.961  1.00 37.06           N  
ATOM   1715  H   ARG A 113      -7.895 -20.408 -44.681  1.00 37.06           H  
ATOM   1716  CA  ARG A 113      -8.221 -18.381 -43.988  1.00 37.06           C  
ATOM   1717  HA  ARG A 113      -9.144 -17.821 -44.138  1.00 37.06           H  
ATOM   1718  C   ARG A 113      -7.143 -17.307 -44.196  1.00 37.06           C  
ATOM   1719  CB  ARG A 113      -8.237 -18.924 -42.546  1.00 37.06           C  
ATOM   1720  HB2 ARG A 113      -7.765 -18.206 -41.876  1.00 37.06           H  
ATOM   1721  HB3 ARG A 113      -7.683 -19.861 -42.486  1.00 37.06           H  
ATOM   1722  O   ARG A 113      -7.152 -16.309 -43.481  1.00 37.06           O  
ATOM   1723  CG  ARG A 113      -9.684 -19.130 -42.080  1.00 37.06           C  
ATOM   1724  HG2 ARG A 113     -10.229 -18.194 -42.206  1.00 37.06           H  
ATOM   1725  HG3 ARG A 113     -10.160 -19.899 -42.687  1.00 37.06           H  
ATOM   1726  CD  ARG A 113      -9.744 -19.532 -40.604  1.00 37.06           C  
ATOM   1727  HD2 ARG A 113      -9.349 -20.543 -40.503  1.00 37.06           H  
ATOM   1728  HD3 ARG A 113      -9.124 -18.846 -40.026  1.00 37.06           H  
ATOM   1729  NE  ARG A 113     -11.130 -19.474 -40.105  1.00 37.06           N  
ATOM   1730  HE  ARG A 113     -11.837 -19.231 -40.783  1.00 37.06           H  
ATOM   1731  NH1 ARG A 113     -10.712 -20.114 -37.942  1.00 37.06           N  
ATOM   1732 HH11 ARG A 113      -9.746 -20.260 -38.197  1.00 37.06           H  
ATOM   1733 HH12 ARG A 113     -11.047 -20.348 -37.019  1.00 37.06           H  
ATOM   1734  NH2 ARG A 113     -12.799 -19.615 -38.566  1.00 37.06           N  
ATOM   1735 HH21 ARG A 113     -13.464 -19.338 -39.274  1.00 37.06           H  
ATOM   1736 HH22 ARG A 113     -13.123 -19.839 -37.636  1.00 37.06           H  
ATOM   1737  CZ  ARG A 113     -11.538 -19.732 -38.877  1.00 37.06           C  
ATOM   1738  N   LYS A 114      -6.240 -17.440 -45.174  1.00 37.14           N  
ATOM   1739  H   LYS A 114      -6.290 -18.272 -45.745  1.00 37.14           H  
ATOM   1740  CA  LYS A 114      -5.140 -16.471 -45.396  1.00 37.14           C  
ATOM   1741  HA  LYS A 114      -4.848 -16.063 -44.428  1.00 37.14           H  
ATOM   1742  C   LYS A 114      -5.506 -15.222 -46.221  1.00 37.14           C  
ATOM   1743  CB  LYS A 114      -3.909 -17.200 -45.970  1.00 37.14           C  
ATOM   1744  HB2 LYS A 114      -4.234 -17.863 -46.772  1.00 37.14           H  
ATOM   1745  HB3 LYS A 114      -3.213 -16.478 -46.397  1.00 37.14           H  
ATOM   1746  O   LYS A 114      -4.612 -14.421 -46.489  1.00 37.14           O  
ATOM   1747  CG  LYS A 114      -3.142 -17.999 -44.904  1.00 37.14           C  
ATOM   1748  HG2 LYS A 114      -3.824 -18.694 -44.414  1.00 37.14           H  
ATOM   1749  HG3 LYS A 114      -2.723 -17.322 -44.159  1.00 37.14           H  
ATOM   1750  CD  LYS A 114      -2.015 -18.795 -45.577  1.00 37.14           C  
ATOM   1751  HD2 LYS A 114      -1.276 -18.117 -46.002  1.00 37.14           H  
ATOM   1752  HD3 LYS A 114      -2.462 -19.370 -46.388  1.00 37.14           H  
ATOM   1753  CE  LYS A 114      -1.335 -19.771 -44.610  1.00 37.14           C  
ATOM   1754  HE2 LYS A 114      -0.520 -19.269 -44.088  1.00 37.14           H  
ATOM   1755  HE3 LYS A 114      -2.074 -20.087 -43.874  1.00 37.14           H  
ATOM   1756  NZ  LYS A 114      -0.857 -20.979 -45.338  1.00 37.14           N  
ATOM   1757  HZ1 LYS A 114      -1.608 -21.430 -45.840  1.00 37.14           H  
ATOM   1758  HZ2 LYS A 114      -0.167 -20.776 -46.046  1.00 37.14           H  
ATOM   1759  HZ3 LYS A 114      -0.514 -21.700 -44.719  1.00 37.14           H  
ATOM   1760  N   LYS A 115      -6.762 -15.038 -46.667  1.00 33.48           N  
ATOM   1761  H   LYS A 115      -7.447 -15.745 -46.438  1.00 33.48           H  
ATOM   1762  CA  LYS A 115      -7.107 -13.992 -47.665  1.00 33.48           C  
ATOM   1763  HA  LYS A 115      -6.306 -13.253 -47.666  1.00 33.48           H  
ATOM   1764  C   LYS A 115      -8.335 -13.104 -47.411  1.00 33.48           C  
ATOM   1765  CB  LYS A 115      -7.136 -14.616 -49.076  1.00 33.48           C  
ATOM   1766  HB2 LYS A 115      -7.696 -13.973 -49.755  1.00 33.48           H  
ATOM   1767  HB3 LYS A 115      -7.635 -15.585 -49.046  1.00 33.48           H  
ATOM   1768  O   LYS A 115      -8.577 -12.223 -48.232  1.00 33.48           O  
ATOM   1769  CG  LYS A 115      -5.715 -14.766 -49.642  1.00 33.48           C  
ATOM   1770  HG2 LYS A 115      -5.207 -13.803 -49.595  1.00 33.48           H  
ATOM   1771  HG3 LYS A 115      -5.157 -15.490 -49.048  1.00 33.48           H  
ATOM   1772  CD  LYS A 115      -5.747 -15.236 -51.100  1.00 33.48           C  
ATOM   1773  HD2 LYS A 115      -6.341 -14.539 -51.692  1.00 33.48           H  
ATOM   1774  HD3 LYS A 115      -6.210 -16.222 -51.141  1.00 33.48           H  
ATOM   1775  CE  LYS A 115      -4.322 -15.303 -51.658  1.00 33.48           C  
ATOM   1776  HE2 LYS A 115      -3.724 -15.936 -51.002  1.00 33.48           H  
ATOM   1777  HE3 LYS A 115      -3.893 -14.301 -51.641  1.00 33.48           H  
ATOM   1778  NZ  LYS A 115      -4.309 -15.849 -53.039  1.00 33.48           N  
ATOM   1779  HZ1 LYS A 115      -4.866 -15.276 -53.656  1.00 33.48           H  
ATOM   1780  HZ2 LYS A 115      -4.692 -16.783 -53.048  1.00 33.48           H  
ATOM   1781  HZ3 LYS A 115      -3.367 -15.895 -53.400  1.00 33.48           H  
ATOM   1782  N   GLN A 116      -9.069 -13.240 -46.306  1.00 31.41           N  
ATOM   1783  H   GLN A 116      -8.823 -13.943 -45.624  1.00 31.41           H  
ATOM   1784  CA  GLN A 116     -10.204 -12.348 -46.013  1.00 31.41           C  
ATOM   1785  HA  GLN A 116     -10.412 -11.722 -46.881  1.00 31.41           H  
ATOM   1786  C   GLN A 116      -9.896 -11.363 -44.879  1.00 31.41           C  
ATOM   1787  CB  GLN A 116     -11.488 -13.160 -45.789  1.00 31.41           C  
ATOM   1788  HB2 GLN A 116     -11.272 -14.044 -45.190  1.00 31.41           H  
ATOM   1789  HB3 GLN A 116     -12.209 -12.543 -45.253  1.00 31.41           H  
ATOM   1790  O   GLN A 116      -9.932 -11.708 -43.701  1.00 31.41           O  
ATOM   1791  CG  GLN A 116     -12.108 -13.560 -47.141  1.00 31.41           C  
ATOM   1792  HG2 GLN A 116     -11.393 -14.149 -47.715  1.00 31.41           H  
ATOM   1793  HG3 GLN A 116     -12.339 -12.656 -47.706  1.00 31.41           H  
ATOM   1794  CD  GLN A 116     -13.391 -14.374 -47.004  1.00 31.41           C  
ATOM   1795  NE2 GLN A 116     -14.167 -14.505 -48.057  1.00 31.41           N  
ATOM   1796 HE21 GLN A 116     -13.988 -13.986 -48.904  1.00 31.41           H  
ATOM   1797 HE22 GLN A 116     -15.030 -15.006 -47.898  1.00 31.41           H  
ATOM   1798  OE1 GLN A 116     -13.704 -14.931 -45.967  1.00 31.41           O  
ATOM   1799  N   LYS A 117      -9.633 -10.106 -45.262  1.00 27.18           N  
ATOM   1800  H   LYS A 117      -9.625  -9.931 -46.256  1.00 27.18           H  
ATOM   1801  CA  LYS A 117      -9.903  -8.949 -44.403  1.00 27.18           C  
ATOM   1802  HA  LYS A 117      -9.573  -9.135 -43.380  1.00 27.18           H  
ATOM   1803  C   LYS A 117     -11.415  -8.725 -44.405  1.00 27.18           C  
ATOM   1804  CB  LYS A 117      -9.244  -7.673 -44.956  1.00 27.18           C  
ATOM   1805  HB2 LYS A 117      -9.491  -7.579 -46.013  1.00 27.18           H  
ATOM   1806  HB3 LYS A 117      -9.694  -6.824 -44.441  1.00 27.18           H  
ATOM   1807  O   LYS A 117     -11.961  -8.434 -45.464  1.00 27.18           O  
ATOM   1808  CG  LYS A 117      -7.723  -7.564 -44.789  1.00 27.18           C  
ATOM   1809  HG2 LYS A 117      -7.228  -8.374 -45.323  1.00 27.18           H  
ATOM   1810  HG3 LYS A 117      -7.470  -7.614 -43.730  1.00 27.18           H  
ATOM   1811  CD  LYS A 117      -7.287  -6.208 -45.366  1.00 27.18           C  
ATOM   1812  HD2 LYS A 117      -7.494  -6.195 -46.436  1.00 27.18           H  
ATOM   1813  HD3 LYS A 117      -7.877  -5.423 -44.892  1.00 27.18           H  
ATOM   1814  CE  LYS A 117      -5.804  -5.916 -45.127  1.00 27.18           C  
ATOM   1815  HE2 LYS A 117      -5.208  -6.669 -45.644  1.00 27.18           H  
ATOM   1816  HE3 LYS A 117      -5.606  -6.000 -44.059  1.00 27.18           H  
ATOM   1817  NZ  LYS A 117      -5.460  -4.553 -45.604  1.00 27.18           N  
ATOM   1818  HZ1 LYS A 117      -6.025  -3.869 -45.120  1.00 27.18           H  
ATOM   1819  HZ2 LYS A 117      -4.488  -4.340 -45.431  1.00 27.18           H  
ATOM   1820  HZ3 LYS A 117      -5.651  -4.461 -46.592  1.00 27.18           H  
ATOM   1821  N   HIS A 118     -12.053  -8.812 -43.247  1.00 31.47           N  
ATOM   1822  H   HIS A 118     -11.546  -9.091 -42.419  1.00 31.47           H  
ATOM   1823  CA  HIS A 118     -13.379  -8.244 -43.036  1.00 31.47           C  
ATOM   1824  HA  HIS A 118     -13.608  -7.548 -43.842  1.00 31.47           H  
ATOM   1825  C   HIS A 118     -13.359  -7.433 -41.748  1.00 31.47           C  
ATOM   1826  CB  HIS A 118     -14.467  -9.330 -43.034  1.00 31.47           C  
ATOM   1827  HB2 HIS A 118     -15.344  -8.946 -42.512  1.00 31.47           H  
ATOM   1828  HB3 HIS A 118     -14.117 -10.211 -42.496  1.00 31.47           H  
ATOM   1829  O   HIS A 118     -12.985  -7.947 -40.692  1.00 31.47           O  
ATOM   1830  CG  HIS A 118     -14.896  -9.702 -44.430  1.00 31.47           C  
ATOM   1831  CD2 HIS A 118     -14.727 -10.905 -45.059  1.00 31.47           C  
ATOM   1832  HD2 HIS A 118     -14.282 -11.789 -44.625  1.00 31.47           H  
ATOM   1833  ND1 HIS A 118     -15.514  -8.861 -45.329  1.00 31.47           N  
ATOM   1834  HD1 HIS A 118     -15.805  -7.910 -45.152  1.00 31.47           H  
ATOM   1835  CE1 HIS A 118     -15.695  -9.537 -46.474  1.00 31.47           C  
ATOM   1836  HE1 HIS A 118     -16.164  -9.136 -47.361  1.00 31.47           H  
ATOM   1837  NE2 HIS A 118     -15.223 -10.790 -46.364  1.00 31.47           N  
ATOM   1838  N   ASP A 119     -13.737  -6.164 -41.868  1.00 26.78           N  
ATOM   1839  H   ASP A 119     -13.971  -5.790 -42.776  1.00 26.78           H  
ATOM   1840  CA  ASP A 119     -14.021  -5.299 -40.734  1.00 26.78           C  
ATOM   1841  HA  ASP A 119     -13.143  -5.251 -40.089  1.00 26.78           H  
ATOM   1842  C   ASP A 119     -15.196  -5.897 -39.952  1.00 26.78           C  
ATOM   1843  CB  ASP A 119     -14.327  -3.882 -41.242  1.00 26.78           C  
ATOM   1844  HB2 ASP A 119     -15.214  -3.904 -41.875  1.00 26.78           H  
ATOM   1845  HB3 ASP A 119     -14.532  -3.235 -40.388  1.00 26.78           H  
ATOM   1846  O   ASP A 119     -16.244  -6.198 -40.524  1.00 26.78           O  
ATOM   1847  CG  ASP A 119     -13.142  -3.314 -42.030  1.00 26.78           C  
ATOM   1848  OD1 ASP A 119     -12.069  -3.135 -41.410  1.00 26.78           O  
ATOM   1849  OD2 ASP A 119     -13.279  -3.161 -43.265  1.00 26.78           O  
ATOM   1850  N   ILE A 120     -15.011  -6.108 -38.649  1.00 28.45           N  
ATOM   1851  H   ILE A 120     -14.139  -5.814 -38.233  1.00 28.45           H  
ATOM   1852  CA  ILE A 120     -16.095  -6.515 -37.754  1.00 28.45           C  
ATOM   1853  HA  ILE A 120     -16.907  -6.947 -38.339  1.00 28.45           H  
ATOM   1854  C   ILE A 120     -16.620  -5.246 -37.102  1.00 28.45           C  
ATOM   1855  CB  ILE A 120     -15.648  -7.595 -36.744  1.00 28.45           C  
ATOM   1856  HB  ILE A 120     -14.777  -7.229 -36.200  1.00 28.45           H  
ATOM   1857  O   ILE A 120     -15.921  -4.620 -36.304  1.00 28.45           O  
ATOM   1858  CG1 ILE A 120     -15.257  -8.880 -37.515  1.00 28.45           C  
ATOM   1859 HG12 ILE A 120     -14.465  -8.641 -38.224  1.00 28.45           H  
ATOM   1860 HG13 ILE A 120     -16.117  -9.233 -38.084  1.00 28.45           H  
ATOM   1861  CG2 ILE A 120     -16.774  -7.884 -35.729  1.00 28.45           C  
ATOM   1862 HG21 ILE A 120     -17.663  -8.248 -36.244  1.00 28.45           H  
ATOM   1863 HG22 ILE A 120     -17.039  -6.977 -35.185  1.00 28.45           H  
ATOM   1864 HG23 ILE A 120     -16.449  -8.616 -34.990  1.00 28.45           H  
ATOM   1865  CD1 ILE A 120     -14.747 -10.027 -36.634  1.00 28.45           C  
ATOM   1866 HD11 ILE A 120     -14.368 -10.825 -37.272  1.00 28.45           H  
ATOM   1867 HD12 ILE A 120     -13.940  -9.671 -35.993  1.00 28.45           H  
ATOM   1868 HD13 ILE A 120     -15.555 -10.428 -36.023  1.00 28.45           H  
ATOM   1869  N   ASN A 121     -17.846  -4.883 -37.465  1.00 26.17           N  
ATOM   1870  H   ASN A 121     -18.347  -5.455 -38.130  1.00 26.17           H  
ATOM   1871  CA  ASN A 121     -18.563  -3.779 -36.852  1.00 26.17           C  
ATOM   1872  HA  ASN A 121     -17.936  -2.890 -36.921  1.00 26.17           H  
ATOM   1873  C   ASN A 121     -18.803  -4.099 -35.364  1.00 26.17           C  
ATOM   1874  CB  ASN A 121     -19.862  -3.549 -37.649  1.00 26.17           C  
ATOM   1875  HB2 ASN A 121     -19.659  -3.607 -38.718  1.00 26.17           H  
ATOM   1876  HB3 ASN A 121     -20.595  -4.314 -37.391  1.00 26.17           H  
ATOM   1877  O   ASN A 121     -19.279  -5.186 -35.036  1.00 26.17           O  
ATOM   1878  CG  ASN A 121     -20.455  -2.182 -37.382  1.00 26.17           C  
ATOM   1879  ND2 ASN A 121     -21.658  -1.919 -37.829  1.00 26.17           N  
ATOM   1880 HD21 ASN A 121     -22.236  -2.648 -38.221  1.00 26.17           H  
ATOM   1881 HD22 ASN A 121     -22.037  -1.032 -37.528  1.00 26.17           H  
ATOM   1882  OD1 ASN A 121     -19.826  -1.333 -36.780  1.00 26.17           O  
ATOM   1883  N   LEU A 122     -18.423  -3.194 -34.459  1.00 29.43           N  
ATOM   1884  H   LEU A 122     -18.115  -2.288 -34.782  1.00 29.43           H  
ATOM   1885  CA  LEU A 122     -18.493  -3.441 -33.009  1.00 29.43           C  
ATOM   1886  HA  LEU A 122     -18.393  -4.514 -32.843  1.00 29.43           H  
ATOM   1887  C   LEU A 122     -19.860  -3.095 -32.398  1.00 29.43           C  
ATOM   1888  CB  LEU A 122     -17.315  -2.738 -32.303  1.00 29.43           C  
ATOM   1889  HB2 LEU A 122     -17.575  -2.553 -31.261  1.00 29.43           H  
ATOM   1890  HB3 LEU A 122     -17.155  -1.767 -32.773  1.00 29.43           H  
ATOM   1891  O   LEU A 122     -20.114  -3.468 -31.253  1.00 29.43           O  
ATOM   1892  CG  LEU A 122     -16.015  -3.566 -32.344  1.00 29.43           C  
ATOM   1893  HG  LEU A 122     -15.863  -3.962 -33.348  1.00 29.43           H  
ATOM   1894  CD1 LEU A 122     -14.810  -2.693 -31.988  1.00 29.43           C  
ATOM   1895 HD11 LEU A 122     -13.896  -3.285 -32.036  1.00 29.43           H  
ATOM   1896 HD12 LEU A 122     -14.737  -1.876 -32.706  1.00 29.43           H  
ATOM   1897 HD13 LEU A 122     -14.934  -2.278 -30.988  1.00 29.43           H  
ATOM   1898  CD2 LEU A 122     -16.044  -4.730 -31.345  1.00 29.43           C  
ATOM   1899 HD21 LEU A 122     -16.857  -5.412 -31.593  1.00 29.43           H  
ATOM   1900 HD22 LEU A 122     -16.201  -4.348 -30.336  1.00 29.43           H  
ATOM   1901 HD23 LEU A 122     -15.103  -5.278 -31.390  1.00 29.43           H  
ATOM   1902  N   ASP A 123     -20.743  -2.465 -33.172  1.00 31.07           N  
ATOM   1903  H   ASP A 123     -20.434  -2.137 -34.076  1.00 31.07           H  
ATOM   1904  CA  ASP A 123     -22.054  -1.987 -32.717  1.00 31.07           C  
ATOM   1905  HA  ASP A 123     -21.938  -1.583 -31.711  1.00 31.07           H  
ATOM   1906  C   ASP A 123     -23.127  -3.098 -32.612  1.00 31.07           C  
ATOM   1907  CB  ASP A 123     -22.501  -0.823 -33.625  1.00 31.07           C  
ATOM   1908  HB2 ASP A 123     -22.569  -1.186 -34.650  1.00 31.07           H  
ATOM   1909  HB3 ASP A 123     -23.496  -0.502 -33.317  1.00 31.07           H  
ATOM   1910  O   ASP A 123     -24.195  -2.867 -32.058  1.00 31.07           O  
ATOM   1911  CG  ASP A 123     -21.572   0.404 -33.577  1.00 31.07           C  
ATOM   1912  OD1 ASP A 123     -20.848   0.576 -32.568  1.00 31.07           O  
ATOM   1913  OD2 ASP A 123     -21.582   1.165 -34.571  1.00 31.07           O  
ATOM   1914  N   GLU A 124     -22.854  -4.328 -33.072  1.00 32.01           N  
ATOM   1915  H   GLU A 124     -21.962  -4.471 -33.523  1.00 32.01           H  
ATOM   1916  CA  GLU A 124     -23.794  -5.473 -33.011  1.00 32.01           C  
ATOM   1917  HA  GLU A 124     -24.810  -5.078 -33.035  1.00 32.01           H  
ATOM   1918  C   GLU A 124     -23.714  -6.298 -31.701  1.00 32.01           C  
ATOM   1919  CB  GLU A 124     -23.636  -6.374 -34.256  1.00 32.01           C  
ATOM   1920  HB2 GLU A 124     -22.598  -6.699 -34.326  1.00 32.01           H  
ATOM   1921  HB3 GLU A 124     -24.264  -7.257 -34.136  1.00 32.01           H  
ATOM   1922  O   GLU A 124     -24.187  -7.433 -31.651  1.00 32.01           O  
ATOM   1923  CG  GLU A 124     -24.059  -5.700 -35.571  1.00 32.01           C  
ATOM   1924  HG2 GLU A 124     -25.062  -5.291 -35.444  1.00 32.01           H  
ATOM   1925  HG3 GLU A 124     -23.381  -4.872 -35.780  1.00 32.01           H  
ATOM   1926  CD  GLU A 124     -24.055  -6.667 -36.773  1.00 32.01           C  
ATOM   1927  OE1 GLU A 124     -24.749  -6.354 -37.767  1.00 32.01           O  
ATOM   1928  OE2 GLU A 124     -23.322  -7.686 -36.732  1.00 32.01           O  
ATOM   1929  N   PHE A 125     -23.090  -5.775 -30.635  1.00 31.25           N  
ATOM   1930  H   PHE A 125     -22.725  -4.838 -30.729  1.00 31.25           H  
ATOM   1931  CA  PHE A 125     -22.886  -6.504 -29.365  1.00 31.25           C  
ATOM   1932  HA  PHE A 125     -23.325  -7.496 -29.477  1.00 31.25           H  
ATOM   1933  C   PHE A 125     -23.645  -5.943 -28.147  1.00 31.25           C  
ATOM   1934  CB  PHE A 125     -21.384  -6.735 -29.119  1.00 31.25           C  
ATOM   1935  HB2 PHE A 125     -21.228  -7.074 -28.095  1.00 31.25           H  
ATOM   1936  HB3 PHE A 125     -20.849  -5.792 -29.237  1.00 31.25           H  
ATOM   1937  O   PHE A 125     -23.400  -6.376 -27.017  1.00 31.25           O  
ATOM   1938  CG  PHE A 125     -20.795  -7.789 -30.041  1.00 31.25           C  
ATOM   1939  CD1 PHE A 125     -21.045  -9.153 -29.794  1.00 31.25           C  
ATOM   1940  HD1 PHE A 125     -21.637  -9.436 -28.936  1.00 31.25           H  
ATOM   1941  CD2 PHE A 125     -20.080  -7.408 -31.190  1.00 31.25           C  
ATOM   1942  HD2 PHE A 125     -19.931  -6.361 -31.406  1.00 31.25           H  
ATOM   1943  CE1 PHE A 125     -20.606 -10.133 -30.704  1.00 31.25           C  
ATOM   1944  HE1 PHE A 125     -20.885 -11.163 -30.539  1.00 31.25           H  
ATOM   1945  CE2 PHE A 125     -19.635  -8.384 -32.099  1.00 31.25           C  
ATOM   1946  HE2 PHE A 125     -19.155  -8.070 -33.014  1.00 31.25           H  
ATOM   1947  CZ  PHE A 125     -19.909  -9.744 -31.864  1.00 31.25           C  
ATOM   1948  HZ  PHE A 125     -19.646 -10.470 -32.620  1.00 31.25           H  
ATOM   1949  N   SER A 126     -24.593  -5.027 -28.353  1.00 25.89           N  
ATOM   1950  H   SER A 126     -24.762  -4.713 -29.297  1.00 25.89           H  
ATOM   1951  CA  SER A 126     -25.653  -4.745 -27.375  1.00 25.89           C  
ATOM   1952  HA  SER A 126     -25.225  -4.767 -26.373  1.00 25.89           H  
ATOM   1953  C   SER A 126     -26.758  -5.811 -27.441  1.00 25.89           C  
ATOM   1954  CB  SER A 126     -26.233  -3.343 -27.600  1.00 25.89           C  
ATOM   1955  HB2 SER A 126     -25.483  -2.603 -27.323  1.00 25.89           H  
ATOM   1956  HB3 SER A 126     -27.111  -3.201 -26.970  1.00 25.89           H  
ATOM   1957  O   SER A 126     -27.035  -6.328 -28.514  1.00 25.89           O  
ATOM   1958  OG  SER A 126     -26.582  -3.140 -28.953  1.00 25.89           O  
ATOM   1959  HG  SER A 126     -27.243  -3.784 -29.217  1.00 25.89           H  
ATOM   1960  N   GLU A 127     -27.416  -6.079 -26.306  1.00 26.90           N  
ATOM   1961  H   GLU A 127     -27.152  -5.541 -25.493  1.00 26.90           H  
ATOM   1962  CA  GLU A 127     -28.553  -7.016 -26.147  1.00 26.90           C  
ATOM   1963  HA  GLU A 127     -28.949  -6.821 -25.151  1.00 26.90           H  
ATOM   1964  C   GLU A 127     -28.209  -8.526 -26.127  1.00 26.90           C  
ATOM   1965  CB  GLU A 127     -29.737  -6.671 -27.079  1.00 26.90           C  
ATOM   1966  HB2 GLU A 127     -29.481  -6.903 -28.112  1.00 26.90           H  
ATOM   1967  HB3 GLU A 127     -30.582  -7.297 -26.790  1.00 26.90           H  
ATOM   1968  O   GLU A 127     -28.470  -9.282 -27.060  1.00 26.90           O  
ATOM   1969  CG  GLU A 127     -30.163  -5.195 -26.971  1.00 26.90           C  
ATOM   1970  HG2 GLU A 127     -29.335  -4.556 -27.279  1.00 26.90           H  
ATOM   1971  HG3 GLU A 127     -30.376  -4.978 -25.925  1.00 26.90           H  
ATOM   1972  CD  GLU A 127     -31.391  -4.831 -27.821  1.00 26.90           C  
ATOM   1973  OE1 GLU A 127     -31.852  -3.678 -27.655  1.00 26.90           O  
ATOM   1974  OE2 GLU A 127     -31.872  -5.683 -28.600  1.00 26.90           O  
ATOM   1975  N   ILE A 128     -27.725  -9.011 -24.973  1.00 29.09           N  
ATOM   1976  H   ILE A 128     -27.486  -8.347 -24.251  1.00 29.09           H  
ATOM   1977  CA  ILE A 128     -27.960 -10.402 -24.539  1.00 29.09           C  
ATOM   1978  HA  ILE A 128     -28.485 -10.939 -25.329  1.00 29.09           H  
ATOM   1979  C   ILE A 128     -28.897 -10.350 -23.333  1.00 29.09           C  
ATOM   1980  CB  ILE A 128     -26.656 -11.185 -24.258  1.00 29.09           C  
ATOM   1981  HB  ILE A 128     -26.080 -10.650 -23.502  1.00 29.09           H  
ATOM   1982  O   ILE A 128     -28.476 -10.041 -22.216  1.00 29.09           O  
ATOM   1983  CG1 ILE A 128     -25.813 -11.284 -25.550  1.00 29.09           C  
ATOM   1984 HG12 ILE A 128     -26.397 -11.780 -26.326  1.00 29.09           H  
ATOM   1985 HG13 ILE A 128     -25.584 -10.277 -25.900  1.00 29.09           H  
ATOM   1986  CG2 ILE A 128     -26.985 -12.596 -23.718  1.00 29.09           C  
ATOM   1987 HG21 ILE A 128     -27.543 -13.160 -24.466  1.00 29.09           H  
ATOM   1988 HG22 ILE A 128     -27.577 -12.531 -22.806  1.00 29.09           H  
ATOM   1989 HG23 ILE A 128     -26.069 -13.130 -23.466  1.00 29.09           H  
ATOM   1990  CD1 ILE A 128     -24.478 -12.025 -25.391  1.00 29.09           C  
ATOM   1991 HD11 ILE A 128     -24.646 -13.089 -25.222  1.00 29.09           H  
ATOM   1992 HD12 ILE A 128     -23.915 -11.603 -24.558  1.00 29.09           H  
ATOM   1993 HD13 ILE A 128     -23.896 -11.911 -26.305  1.00 29.09           H  
ATOM   1994  N   ASP A 129     -30.175 -10.626 -23.573  1.00 29.52           N  
ATOM   1995  H   ASP A 129     -30.464 -10.825 -24.521  1.00 29.52           H  
ATOM   1996  CA  ASP A 129     -31.217 -10.543 -22.554  1.00 29.52           C  
ATOM   1997  HA  ASP A 129     -30.982  -9.688 -21.920  1.00 29.52           H  
ATOM   1998  C   ASP A 129     -31.217 -11.807 -21.672  1.00 29.52           C  
ATOM   1999  CB  ASP A 129     -32.568 -10.248 -23.231  1.00 29.52           C  
ATOM   2000  HB2 ASP A 129     -32.405  -9.541 -24.044  1.00 29.52           H  
ATOM   2001  HB3 ASP A 129     -32.968 -11.166 -23.662  1.00 29.52           H  
ATOM   2002  O   ASP A 129     -31.520 -12.920 -22.117  1.00 29.52           O  
ATOM   2003  CG  ASP A 129     -33.600  -9.625 -22.283  1.00 29.52           C  
ATOM   2004  OD1 ASP A 129     -33.224  -9.274 -21.138  1.00 29.52           O  
ATOM   2005  OD2 ASP A 129     -34.770  -9.518 -22.707  1.00 29.52           O  
ATOM   2006  N   VAL A 130     -30.821 -11.657 -20.404  1.00 32.26           N  
ATOM   2007  H   VAL A 130     -30.605 -10.722 -20.091  1.00 32.26           H  
ATOM   2008  CA  VAL A 130     -30.793 -12.770 -19.443  1.00 32.26           C  
ATOM   2009  HA  VAL A 130     -30.408 -13.651 -19.955  1.00 32.26           H  
ATOM   2010  C   VAL A 130     -32.224 -13.058 -19.004  1.00 32.26           C  
ATOM   2011  CB  VAL A 130     -29.868 -12.504 -18.239  1.00 32.26           C  
ATOM   2012  HB  VAL A 130     -30.215 -11.625 -17.696  1.00 32.26           H  
ATOM   2013  O   VAL A 130     -32.793 -12.328 -18.188  1.00 32.26           O  
ATOM   2014  CG1 VAL A 130     -29.849 -13.705 -17.278  1.00 32.26           C  
ATOM   2015 HG11 VAL A 130     -29.157 -13.510 -16.458  1.00 32.26           H  
ATOM   2016 HG12 VAL A 130     -29.532 -14.605 -17.805  1.00 32.26           H  
ATOM   2017 HG13 VAL A 130     -30.840 -13.866 -16.854  1.00 32.26           H  
ATOM   2018  CG2 VAL A 130     -28.424 -12.253 -18.693  1.00 32.26           C  
ATOM   2019 HG21 VAL A 130     -27.786 -12.081 -17.826  1.00 32.26           H  
ATOM   2020 HG22 VAL A 130     -28.051 -13.112 -19.250  1.00 32.26           H  
ATOM   2021 HG23 VAL A 130     -28.379 -11.372 -19.333  1.00 32.26           H  
ATOM   2022  N   THR A 131     -32.787 -14.141 -19.550  1.00 31.81           N  
ATOM   2023  H   THR A 131     -32.264 -14.593 -20.286  1.00 31.81           H  
ATOM   2024  CA  THR A 131     -34.175 -14.571 -19.316  1.00 31.81           C  
ATOM   2025  HA  THR A 131     -34.796 -13.899 -19.909  1.00 31.81           H  
ATOM   2026  C   THR A 131     -34.581 -14.468 -17.836  1.00 31.81           C  
ATOM   2027  CB  THR A 131     -34.457 -16.008 -19.802  1.00 31.81           C  
ATOM   2028  HB  THR A 131     -35.234 -16.446 -19.176  1.00 31.81           H  
ATOM   2029  O   THR A 131     -33.851 -14.959 -16.966  1.00 31.81           O  
ATOM   2030  CG2 THR A 131     -34.961 -16.028 -21.242  1.00 31.81           C  
ATOM   2031 HG21 THR A 131     -34.233 -15.557 -21.903  1.00 31.81           H  
ATOM   2032 HG22 THR A 131     -35.132 -17.057 -21.559  1.00 31.81           H  
ATOM   2033 HG23 THR A 131     -35.902 -15.482 -21.309  1.00 31.81           H  
ATOM   2034  OG1 THR A 131     -33.322 -16.843 -19.763  1.00 31.81           O  
ATOM   2035  HG1 THR A 131     -32.814 -16.674 -20.560  1.00 31.81           H  
ATOM   2036  N   PRO A 132     -35.759 -13.881 -17.519  1.00 33.73           N  
ATOM   2037  CA  PRO A 132     -36.205 -13.660 -16.139  1.00 33.73           C  
ATOM   2038  HA  PRO A 132     -35.572 -12.890 -15.696  1.00 33.73           H  
ATOM   2039  C   PRO A 132     -36.156 -14.904 -15.244  1.00 33.73           C  
ATOM   2040  CB  PRO A 132     -37.637 -13.127 -16.261  1.00 33.73           C  
ATOM   2041  HB2 PRO A 132     -37.896 -12.474 -15.428  1.00 33.73           H  
ATOM   2042  HB3 PRO A 132     -38.343 -13.955 -16.329  1.00 33.73           H  
ATOM   2043  O   PRO A 132     -35.859 -14.789 -14.057  1.00 33.73           O  
ATOM   2044  CG  PRO A 132     -37.614 -12.373 -17.587  1.00 33.73           C  
ATOM   2045  HG2 PRO A 132     -38.608 -12.296 -18.029  1.00 33.73           H  
ATOM   2046  HG3 PRO A 132     -37.182 -11.383 -17.440  1.00 33.73           H  
ATOM   2047  CD  PRO A 132     -36.676 -13.218 -18.444  1.00 33.73           C  
ATOM   2048  HD2 PRO A 132     -37.248 -13.967 -18.992  1.00 33.73           H  
ATOM   2049  HD3 PRO A 132     -36.150 -12.562 -19.137  1.00 33.73           H  
ATOM   2050  N   SER A 133     -36.371 -16.089 -15.822  1.00 34.22           N  
ATOM   2051  H   SER A 133     -36.529 -16.113 -16.819  1.00 34.22           H  
ATOM   2052  CA  SER A 133     -36.289 -17.386 -15.148  1.00 34.22           C  
ATOM   2053  HA  SER A 133     -37.011 -17.401 -14.332  1.00 34.22           H  
ATOM   2054  C   SER A 133     -34.913 -17.685 -14.544  1.00 34.22           C  
ATOM   2055  CB  SER A 133     -36.666 -18.492 -16.141  1.00 34.22           C  
ATOM   2056  HB2 SER A 133     -37.737 -18.441 -16.340  1.00 34.22           H  
ATOM   2057  HB3 SER A 133     -36.437 -19.466 -15.708  1.00 34.22           H  
ATOM   2058  O   SER A 133     -34.857 -18.185 -13.424  1.00 34.22           O  
ATOM   2059  OG  SER A 133     -35.964 -18.324 -17.363  1.00 34.22           O  
ATOM   2060  HG  SER A 133     -36.079 -19.111 -17.900  1.00 34.22           H  
ATOM   2061  N   ILE A 134     -33.805 -17.349 -15.217  1.00 34.30           N  
ATOM   2062  H   ILE A 134     -33.907 -16.896 -16.114  1.00 34.30           H  
ATOM   2063  CA  ILE A 134     -32.447 -17.583 -14.688  1.00 34.30           C  
ATOM   2064  HA  ILE A 134     -32.391 -18.606 -14.315  1.00 34.30           H  
ATOM   2065  C   ILE A 134     -32.184 -16.662 -13.497  1.00 34.30           C  
ATOM   2066  CB  ILE A 134     -31.372 -17.418 -15.790  1.00 34.30           C  
ATOM   2067  HB  ILE A 134     -31.470 -16.425 -16.229  1.00 34.30           H  
ATOM   2068  O   ILE A 134     -31.701 -17.114 -12.459  1.00 34.30           O  
ATOM   2069  CG1 ILE A 134     -31.595 -18.472 -16.900  1.00 34.30           C  
ATOM   2070 HG12 ILE A 134     -32.598 -18.350 -17.309  1.00 34.30           H  
ATOM   2071 HG13 ILE A 134     -31.527 -19.472 -16.471  1.00 34.30           H  
ATOM   2072  CG2 ILE A 134     -29.952 -17.543 -15.197  1.00 34.30           C  
ATOM   2073 HG21 ILE A 134     -29.814 -18.529 -14.753  1.00 34.30           H  
ATOM   2074 HG22 ILE A 134     -29.777 -16.783 -14.435  1.00 34.30           H  
ATOM   2075 HG23 ILE A 134     -29.199 -17.387 -15.969  1.00 34.30           H  
ATOM   2076  CD1 ILE A 134     -30.617 -18.376 -18.079  1.00 34.30           C  
ATOM   2077 HD11 ILE A 134     -30.941 -19.055 -18.868  1.00 34.30           H  
ATOM   2078 HD12 ILE A 134     -29.612 -18.665 -17.771  1.00 34.30           H  
ATOM   2079 HD13 ILE A 134     -30.606 -17.359 -18.470  1.00 34.30           H  
ATOM   2080  N   LYS A 135     -32.563 -15.383 -13.611  1.00 37.28           N  
ATOM   2081  H   LYS A 135     -32.979 -15.094 -14.485  1.00 37.28           H  
ATOM   2082  CA  LYS A 135     -32.435 -14.413 -12.516  1.00 37.28           C  
ATOM   2083  HA  LYS A 135     -31.400 -14.418 -12.174  1.00 37.28           H  
ATOM   2084  C   LYS A 135     -33.284 -14.820 -11.307  1.00 37.28           C  
ATOM   2085  CB  LYS A 135     -32.766 -13.009 -13.045  1.00 37.28           C  
ATOM   2086  HB2 LYS A 135     -33.795 -12.985 -13.406  1.00 37.28           H  
ATOM   2087  HB3 LYS A 135     -32.099 -12.780 -13.876  1.00 37.28           H  
ATOM   2088  O   LYS A 135     -32.777 -14.829 -10.191  1.00 37.28           O  
ATOM   2089  CG  LYS A 135     -32.585 -11.952 -11.950  1.00 37.28           C  
ATOM   2090  HG2 LYS A 135     -31.580 -12.032 -11.535  1.00 37.28           H  
ATOM   2091  HG3 LYS A 135     -33.307 -12.150 -11.158  1.00 37.28           H  
ATOM   2092  CD  LYS A 135     -32.794 -10.526 -12.479  1.00 37.28           C  
ATOM   2093  HD2 LYS A 135     -33.775 -10.444 -12.947  1.00 37.28           H  
ATOM   2094  HD3 LYS A 135     -32.023 -10.314 -13.219  1.00 37.28           H  
ATOM   2095  CE  LYS A 135     -32.671  -9.528 -11.321  1.00 37.28           C  
ATOM   2096  HE2 LYS A 135     -32.590  -8.511 -11.705  1.00 37.28           H  
ATOM   2097  HE3 LYS A 135     -31.751  -9.757 -10.785  1.00 37.28           H  
ATOM   2098  NZ  LYS A 135     -33.811  -9.633 -10.376  1.00 37.28           N  
ATOM   2099  HZ1 LYS A 135     -33.530  -9.389  -9.437  1.00 37.28           H  
ATOM   2100  HZ2 LYS A 135     -34.661  -9.154 -10.638  1.00 37.28           H  
ATOM   2101  HZ3 LYS A 135     -34.041 -10.593 -10.164  1.00 37.28           H  
ATOM   2102  N   GLN A 136     -34.536 -15.221 -11.526  1.00 42.58           N  
ATOM   2103  H   GLN A 136     -34.894 -15.182 -12.469  1.00 42.58           H  
ATOM   2104  CA  GLN A 136     -35.444 -15.664 -10.465  1.00 42.58           C  
ATOM   2105  HA  GLN A 136     -35.465 -14.895  -9.693  1.00 42.58           H  
ATOM   2106  C   GLN A 136     -34.980 -16.978  -9.810  1.00 42.58           C  
ATOM   2107  CB  GLN A 136     -36.849 -15.787 -11.070  1.00 42.58           C  
ATOM   2108  HB2 GLN A 136     -36.879 -16.644 -11.744  1.00 42.58           H  
ATOM   2109  HB3 GLN A 136     -37.056 -14.887 -11.649  1.00 42.58           H  
ATOM   2110  O   GLN A 136     -35.102 -17.133  -8.595  1.00 42.58           O  
ATOM   2111  CG  GLN A 136     -37.955 -15.923 -10.013  1.00 42.58           C  
ATOM   2112  HG2 GLN A 136     -37.876 -15.096  -9.308  1.00 42.58           H  
ATOM   2113  HG3 GLN A 136     -37.830 -16.857  -9.465  1.00 42.58           H  
ATOM   2114  CD  GLN A 136     -39.353 -15.906 -10.631  1.00 42.58           C  
ATOM   2115  NE2 GLN A 136     -40.387 -15.724  -9.841  1.00 42.58           N  
ATOM   2116 HE21 GLN A 136     -40.269 -15.626  -8.843  1.00 42.58           H  
ATOM   2117 HE22 GLN A 136     -41.291 -15.738 -10.289  1.00 42.58           H  
ATOM   2118  OE1 GLN A 136     -39.550 -16.054 -11.826  1.00 42.58           O  
ATOM   2119  N   TRP A 137     -34.397 -17.901 -10.584  1.00 39.94           N  
ATOM   2120  H   TRP A 137     -34.389 -17.757 -11.583  1.00 39.94           H  
ATOM   2121  CA  TRP A 137     -33.759 -19.118 -10.070  1.00 39.94           C  
ATOM   2122  HA  TRP A 137     -34.477 -19.663  -9.457  1.00 39.94           H  
ATOM   2123  C   TRP A 137     -32.561 -18.781  -9.173  1.00 39.94           C  
ATOM   2124  CB  TRP A 137     -33.362 -20.019 -11.250  1.00 39.94           C  
ATOM   2125  HB2 TRP A 137     -32.641 -19.492 -11.876  1.00 39.94           H  
ATOM   2126  HB3 TRP A 137     -34.250 -20.196 -11.857  1.00 39.94           H  
ATOM   2127  O   TRP A 137     -32.509 -19.247  -8.034  1.00 39.94           O  
ATOM   2128  CG  TRP A 137     -32.782 -21.357 -10.900  1.00 39.94           C  
ATOM   2129  CD1 TRP A 137     -33.484 -22.510 -10.797  1.00 39.94           C  
ATOM   2130  HD1 TRP A 137     -34.549 -22.598 -10.952  1.00 39.94           H  
ATOM   2131  CD2 TRP A 137     -31.386 -21.720 -10.646  1.00 39.94           C  
ATOM   2132  CE2 TRP A 137     -31.325 -23.124 -10.390  1.00 39.94           C  
ATOM   2133  CE3 TRP A 137     -30.163 -21.011 -10.617  1.00 39.94           C  
ATOM   2134  HE3 TRP A 137     -30.162 -19.951 -10.820  1.00 39.94           H  
ATOM   2135  NE1 TRP A 137     -32.629 -23.554 -10.497  1.00 39.94           N  
ATOM   2136  HE1 TRP A 137     -32.921 -24.518 -10.433  1.00 39.94           H  
ATOM   2137  CH2 TRP A 137     -28.927 -23.052 -10.080  1.00 39.94           C  
ATOM   2138  HH2 TRP A 137     -27.992 -23.551  -9.871  1.00 39.94           H  
ATOM   2139  CZ2 TRP A 137     -30.123 -23.789 -10.113  1.00 39.94           C  
ATOM   2140  HZ2 TRP A 137     -30.113 -24.854  -9.935  1.00 39.94           H  
ATOM   2141  CZ3 TRP A 137     -28.949 -21.668 -10.331  1.00 39.94           C  
ATOM   2142  HZ3 TRP A 137     -28.027 -21.106 -10.309  1.00 39.94           H  
ATOM   2143  N   PHE A 138     -31.658 -17.902  -9.627  1.00 36.04           N  
ATOM   2144  H   PHE A 138     -31.759 -17.549 -10.568  1.00 36.04           H  
ATOM   2145  CA  PHE A 138     -30.503 -17.455  -8.838  1.00 36.04           C  
ATOM   2146  HA  PHE A 138     -29.960 -18.342  -8.512  1.00 36.04           H  
ATOM   2147  C   PHE A 138     -30.921 -16.704  -7.569  1.00 36.04           C  
ATOM   2148  CB  PHE A 138     -29.552 -16.597  -9.694  1.00 36.04           C  
ATOM   2149  HB2 PHE A 138     -29.943 -16.492 -10.706  1.00 36.04           H  
ATOM   2150  HB3 PHE A 138     -29.496 -15.588  -9.283  1.00 36.04           H  
ATOM   2151  O   PHE A 138     -30.392 -16.987  -6.499  1.00 36.04           O  
ATOM   2152  CG  PHE A 138     -28.145 -17.157  -9.772  1.00 36.04           C  
ATOM   2153  CD1 PHE A 138     -27.239 -16.943  -8.716  1.00 36.04           C  
ATOM   2154  HD1 PHE A 138     -27.545 -16.375  -7.850  1.00 36.04           H  
ATOM   2155  CD2 PHE A 138     -27.745 -17.903 -10.896  1.00 36.04           C  
ATOM   2156  HD2 PHE A 138     -28.437 -18.070 -11.708  1.00 36.04           H  
ATOM   2157  CE1 PHE A 138     -25.934 -17.464  -8.789  1.00 36.04           C  
ATOM   2158  HE1 PHE A 138     -25.238 -17.290  -7.982  1.00 36.04           H  
ATOM   2159  CE2 PHE A 138     -26.442 -18.427 -10.967  1.00 36.04           C  
ATOM   2160  HE2 PHE A 138     -26.136 -18.996 -11.833  1.00 36.04           H  
ATOM   2161  CZ  PHE A 138     -25.536 -18.206  -9.915  1.00 36.04           C  
ATOM   2162  HZ  PHE A 138     -24.534 -18.605  -9.971  1.00 36.04           H  
ATOM   2163  N   GLU A 139     -31.901 -15.798  -7.651  1.00 41.09           N  
ATOM   2164  H   GLU A 139     -32.270 -15.573  -8.564  1.00 41.09           H  
ATOM   2165  CA  GLU A 139     -32.419 -15.054  -6.494  1.00 41.09           C  
ATOM   2166  HA  GLU A 139     -31.584 -14.573  -5.985  1.00 41.09           H  
ATOM   2167  C   GLU A 139     -33.073 -15.984  -5.463  1.00 41.09           C  
ATOM   2168  CB  GLU A 139     -33.398 -13.956  -6.961  1.00 41.09           C  
ATOM   2169  HB2 GLU A 139     -33.972 -13.596  -6.107  1.00 41.09           H  
ATOM   2170  HB3 GLU A 139     -34.089 -14.366  -7.698  1.00 41.09           H  
ATOM   2171  O   GLU A 139     -32.866 -15.811  -4.263  1.00 41.09           O  
ATOM   2172  CG  GLU A 139     -32.611 -12.775  -7.551  1.00 41.09           C  
ATOM   2173  HG2 GLU A 139     -31.948 -13.138  -8.337  1.00 41.09           H  
ATOM   2174  HG3 GLU A 139     -31.979 -12.370  -6.761  1.00 41.09           H  
ATOM   2175  CD  GLU A 139     -33.465 -11.639  -8.133  1.00 41.09           C  
ATOM   2176  OE1 GLU A 139     -33.029 -10.466  -8.037  1.00 41.09           O  
ATOM   2177  OE2 GLU A 139     -34.471 -11.864  -8.845  1.00 41.09           O  
ATOM   2178  N   THR A 140     -33.790 -17.016  -5.917  1.00 46.18           N  
ATOM   2179  H   THR A 140     -33.901 -17.114  -6.916  1.00 46.18           H  
ATOM   2180  CA  THR A 140     -34.439 -18.002  -5.041  1.00 46.18           C  
ATOM   2181  HA  THR A 140     -34.952 -17.468  -4.241  1.00 46.18           H  
ATOM   2182  C   THR A 140     -33.415 -18.927  -4.377  1.00 46.18           C  
ATOM   2183  CB  THR A 140     -35.479 -18.820  -5.826  1.00 46.18           C  
ATOM   2184  HB  THR A 140     -34.974 -19.365  -6.623  1.00 46.18           H  
ATOM   2185  O   THR A 140     -33.489 -19.151  -3.167  1.00 46.18           O  
ATOM   2186  CG2 THR A 140     -36.235 -19.817  -4.949  1.00 46.18           C  
ATOM   2187 HG21 THR A 140     -36.671 -19.309  -4.089  1.00 46.18           H  
ATOM   2188 HG22 THR A 140     -37.025 -20.285  -5.535  1.00 46.18           H  
ATOM   2189 HG23 THR A 140     -35.550 -20.593  -4.607  1.00 46.18           H  
ATOM   2190  OG1 THR A 140     -36.450 -17.983  -6.413  1.00 46.18           O  
ATOM   2191  HG1 THR A 140     -36.084 -17.661  -7.240  1.00 46.18           H  
ATOM   2192  N   ARG A 141     -32.420 -19.433  -5.126  1.00 41.97           N  
ATOM   2193  H   ARG A 141     -32.406 -19.218  -6.113  1.00 41.97           H  
ATOM   2194  CA  ARG A 141     -31.332 -20.262  -4.570  1.00 41.97           C  
ATOM   2195  HA  ARG A 141     -31.782 -21.046  -3.961  1.00 41.97           H  
ATOM   2196  C   ARG A 141     -30.455 -19.442  -3.610  1.00 41.97           C  
ATOM   2197  CB  ARG A 141     -30.509 -20.922  -5.708  1.00 41.97           C  
ATOM   2198  HB2 ARG A 141     -29.547 -20.417  -5.784  1.00 41.97           H  
ATOM   2199  HB3 ARG A 141     -31.006 -20.775  -6.667  1.00 41.97           H  
ATOM   2200  O   ARG A 141     -30.153 -19.910  -2.518  1.00 41.97           O  
ATOM   2201  CG  ARG A 141     -30.250 -22.437  -5.524  1.00 41.97           C  
ATOM   2202  HG2 ARG A 141     -30.397 -22.717  -4.481  1.00 41.97           H  
ATOM   2203  HG3 ARG A 141     -29.210 -22.641  -5.779  1.00 41.97           H  
ATOM   2204  CD  ARG A 141     -31.140 -23.312  -6.430  1.00 41.97           C  
ATOM   2205  HD2 ARG A 141     -32.182 -23.053  -6.241  1.00 41.97           H  
ATOM   2206  HD3 ARG A 141     -30.911 -23.087  -7.472  1.00 41.97           H  
ATOM   2207  NE  ARG A 141     -30.938 -24.762  -6.188  1.00 41.97           N  
ATOM   2208  HE  ARG A 141     -30.079 -25.048  -5.740  1.00 41.97           H  
ATOM   2209  NH1 ARG A 141     -32.945 -25.579  -7.005  1.00 41.97           N  
ATOM   2210 HH11 ARG A 141     -33.593 -26.349  -6.927  1.00 41.97           H  
ATOM   2211 HH12 ARG A 141     -33.228 -24.671  -7.345  1.00 41.97           H  
ATOM   2212  NH2 ARG A 141     -31.573 -26.954  -6.004  1.00 41.97           N  
ATOM   2213 HH21 ARG A 141     -30.790 -27.192  -5.412  1.00 41.97           H  
ATOM   2214 HH22 ARG A 141     -32.317 -27.625  -6.132  1.00 41.97           H  
ATOM   2215  CZ  ARG A 141     -31.799 -25.746  -6.413  1.00 41.97           C  
ATOM   2216  N   TYR A 142     -30.125 -18.195  -3.960  1.00 40.44           N  
ATOM   2217  H   TYR A 142     -30.395 -17.873  -4.878  1.00 40.44           H  
ATOM   2218  CA  TYR A 142     -29.364 -17.274  -3.107  1.00 40.44           C  
ATOM   2219  HA  TYR A 142     -28.425 -17.755  -2.833  1.00 40.44           H  
ATOM   2220  C   TYR A 142     -30.096 -16.942  -1.802  1.00 40.44           C  
ATOM   2221  CB  TYR A 142     -29.042 -15.987  -3.882  1.00 40.44           C  
ATOM   2222  HB2 TYR A 142     -28.403 -16.234  -4.729  1.00 40.44           H  
ATOM   2223  HB3 TYR A 142     -29.970 -15.572  -4.275  1.00 40.44           H  
ATOM   2224  O   TYR A 142     -29.484 -16.996  -0.735  1.00 40.44           O  
ATOM   2225  CG  TYR A 142     -28.348 -14.926  -3.047  1.00 40.44           C  
ATOM   2226  CD1 TYR A 142     -28.993 -13.703  -2.768  1.00 40.44           C  
ATOM   2227  HD1 TYR A 142     -29.974 -13.511  -3.178  1.00 40.44           H  
ATOM   2228  CD2 TYR A 142     -27.080 -15.190  -2.497  1.00 40.44           C  
ATOM   2229  HD2 TYR A 142     -26.595 -16.138  -2.680  1.00 40.44           H  
ATOM   2230  CE1 TYR A 142     -28.363 -12.737  -1.959  1.00 40.44           C  
ATOM   2231  HE1 TYR A 142     -28.858 -11.798  -1.759  1.00 40.44           H  
ATOM   2232  CE2 TYR A 142     -26.464 -14.241  -1.662  1.00 40.44           C  
ATOM   2233  HE2 TYR A 142     -25.521 -14.462  -1.184  1.00 40.44           H  
ATOM   2234  OH  TYR A 142     -26.476 -12.086  -0.621  1.00 40.44           O  
ATOM   2235  HH  TYR A 142     -26.993 -11.280  -0.539  1.00 40.44           H  
ATOM   2236  CZ  TYR A 142     -27.091 -13.007  -1.408  1.00 40.44           C  
ATOM   2237  N   LYS A 143     -31.407 -16.655  -1.863  1.00 47.85           N  
ATOM   2238  H   LYS A 143     -31.847 -16.591  -2.770  1.00 47.85           H  
ATOM   2239  CA  LYS A 143     -32.229 -16.413  -0.669  1.00 47.85           C  
ATOM   2240  HA  LYS A 143     -31.788 -15.585  -0.114  1.00 47.85           H  
ATOM   2241  C   LYS A 143     -32.183 -17.622   0.279  1.00 47.85           C  
ATOM   2242  CB  LYS A 143     -33.656 -16.012  -1.091  1.00 47.85           C  
ATOM   2243  HB2 LYS A 143     -34.160 -16.868  -1.541  1.00 47.85           H  
ATOM   2244  HB3 LYS A 143     -33.599 -15.212  -1.829  1.00 47.85           H  
ATOM   2245  O   LYS A 143     -31.821 -17.447   1.438  1.00 47.85           O  
ATOM   2246  CG  LYS A 143     -34.471 -15.500   0.104  1.00 47.85           C  
ATOM   2247  HG2 LYS A 143     -33.973 -14.627   0.527  1.00 47.85           H  
ATOM   2248  HG3 LYS A 143     -34.497 -16.284   0.860  1.00 47.85           H  
ATOM   2249  CD  LYS A 143     -35.917 -15.131  -0.263  1.00 47.85           C  
ATOM   2250  HD2 LYS A 143     -35.927 -14.356  -1.029  1.00 47.85           H  
ATOM   2251  HD3 LYS A 143     -36.418 -16.025  -0.634  1.00 47.85           H  
ATOM   2252  CE  LYS A 143     -36.612 -14.627   1.010  1.00 47.85           C  
ATOM   2253  HE2 LYS A 143     -36.256 -13.627   1.255  1.00 47.85           H  
ATOM   2254  HE3 LYS A 143     -36.303 -15.276   1.829  1.00 47.85           H  
ATOM   2255  NZ  LYS A 143     -38.090 -14.671   0.937  1.00 47.85           N  
ATOM   2256  HZ1 LYS A 143     -38.469 -14.450   1.847  1.00 47.85           H  
ATOM   2257  HZ2 LYS A 143     -38.454 -14.028   0.248  1.00 47.85           H  
ATOM   2258  HZ3 LYS A 143     -38.384 -15.615   0.732  1.00 47.85           H  
ATOM   2259  N   ARG A 144     -32.389 -18.841  -0.241  1.00 44.15           N  
ATOM   2260  H   ARG A 144     -32.661 -18.893  -1.212  1.00 44.15           H  
ATOM   2261  CA  ARG A 144     -32.328 -20.092   0.543  1.00 44.15           C  
ATOM   2262  HA  ARG A 144     -32.995 -19.992   1.399  1.00 44.15           H  
ATOM   2263  C   ARG A 144     -30.944 -20.399   1.128  1.00 44.15           C  
ATOM   2264  CB  ARG A 144     -32.799 -21.277  -0.312  1.00 44.15           C  
ATOM   2265  HB2 ARG A 144     -32.264 -21.273  -1.262  1.00 44.15           H  
ATOM   2266  HB3 ARG A 144     -32.549 -22.199   0.213  1.00 44.15           H  
ATOM   2267  O   ARG A 144     -30.865 -20.867   2.263  1.00 44.15           O  
ATOM   2268  CG  ARG A 144     -34.312 -21.276  -0.568  1.00 44.15           C  
ATOM   2269  HG2 ARG A 144     -34.842 -21.300   0.384  1.00 44.15           H  
ATOM   2270  HG3 ARG A 144     -34.602 -20.377  -1.113  1.00 44.15           H  
ATOM   2271  CD  ARG A 144     -34.672 -22.521  -1.391  1.00 44.15           C  
ATOM   2272  HD2 ARG A 144     -34.368 -23.405  -0.831  1.00 44.15           H  
ATOM   2273  HD3 ARG A 144     -34.114 -22.493  -2.327  1.00 44.15           H  
ATOM   2274  NE  ARG A 144     -36.114 -22.606  -1.688  1.00 44.15           N  
ATOM   2275  HE  ARG A 144     -36.695 -21.861  -1.330  1.00 44.15           H  
ATOM   2276  NH1 ARG A 144     -36.075 -24.652  -2.754  1.00 44.15           N  
ATOM   2277 HH11 ARG A 144     -36.545 -25.429  -3.197  1.00 44.15           H  
ATOM   2278 HH12 ARG A 144     -35.093 -24.761  -2.546  1.00 44.15           H  
ATOM   2279  NH2 ARG A 144     -38.004 -23.560  -2.535  1.00 44.15           N  
ATOM   2280 HH21 ARG A 144     -38.451 -24.357  -2.966  1.00 44.15           H  
ATOM   2281 HH22 ARG A 144     -38.564 -22.806  -2.165  1.00 44.15           H  
ATOM   2282  CZ  ARG A 144     -36.719 -23.601  -2.322  1.00 44.15           C  
ATOM   2283  N   ILE A 145     -29.855 -20.139   0.395  1.00 40.19           N  
ATOM   2284  H   ILE A 145     -29.983 -19.835  -0.560  1.00 40.19           H  
ATOM   2285  CA  ILE A 145     -28.483 -20.284   0.923  1.00 40.19           C  
ATOM   2286  HA  ILE A 145     -28.368 -21.287   1.335  1.00 40.19           H  
ATOM   2287  C   ILE A 145     -28.265 -19.306   2.082  1.00 40.19           C  
ATOM   2288  CB  ILE A 145     -27.425 -20.098  -0.194  1.00 40.19           C  
ATOM   2289  HB  ILE A 145     -27.669 -19.193  -0.751  1.00 40.19           H  
ATOM   2290  O   ILE A 145     -27.718 -19.689   3.111  1.00 40.19           O  
ATOM   2291  CG1 ILE A 145     -27.457 -21.305  -1.160  1.00 40.19           C  
ATOM   2292 HG12 ILE A 145     -28.490 -21.540  -1.417  1.00 40.19           H  
ATOM   2293 HG13 ILE A 145     -27.042 -22.181  -0.661  1.00 40.19           H  
ATOM   2294  CG2 ILE A 145     -26.001 -19.939   0.382  1.00 40.19           C  
ATOM   2295 HG21 ILE A 145     -25.750 -20.798   1.003  1.00 40.19           H  
ATOM   2296 HG22 ILE A 145     -25.265 -19.854  -0.418  1.00 40.19           H  
ATOM   2297 HG23 ILE A 145     -25.925 -19.033   0.983  1.00 40.19           H  
ATOM   2298  CD1 ILE A 145     -26.698 -21.072  -2.475  1.00 40.19           C  
ATOM   2299 HD11 ILE A 145     -26.870 -21.918  -3.140  1.00 40.19           H  
ATOM   2300 HD12 ILE A 145     -25.627 -20.988  -2.294  1.00 40.19           H  
ATOM   2301 HD13 ILE A 145     -27.061 -20.165  -2.958  1.00 40.19           H  
ATOM   2302  N   ARG A 146     -28.731 -18.059   1.945  1.00 41.77           N  
ATOM   2303  H   ARG A 146     -29.180 -17.811   1.076  1.00 41.77           H  
ATOM   2304  CA  ARG A 146     -28.603 -17.030   2.985  1.00 41.77           C  
ATOM   2305  HA  ARG A 146     -27.568 -17.022   3.326  1.00 41.77           H  
ATOM   2306  C   ARG A 146     -29.446 -17.331   4.229  1.00 41.77           C  
ATOM   2307  CB  ARG A 146     -28.930 -15.669   2.362  1.00 41.77           C  
ATOM   2308  HB2 ARG A 146     -28.439 -15.598   1.391  1.00 41.77           H  
ATOM   2309  HB3 ARG A 146     -30.006 -15.578   2.216  1.00 41.77           H  
ATOM   2310  O   ARG A 146     -28.989 -17.061   5.332  1.00 41.77           O  
ATOM   2311  CG  ARG A 146     -28.421 -14.523   3.240  1.00 41.77           C  
ATOM   2312  HG2 ARG A 146     -28.920 -14.545   4.209  1.00 41.77           H  
ATOM   2313  HG3 ARG A 146     -27.347 -14.636   3.388  1.00 41.77           H  
ATOM   2314  CD  ARG A 146     -28.702 -13.186   2.555  1.00 41.77           C  
ATOM   2315  HD2 ARG A 146     -28.272 -13.204   1.554  1.00 41.77           H  
ATOM   2316  HD3 ARG A 146     -29.782 -13.065   2.478  1.00 41.77           H  
ATOM   2317  NE  ARG A 146     -28.106 -12.077   3.320  1.00 41.77           N  
ATOM   2318  HE  ARG A 146     -27.344 -12.327   3.934  1.00 41.77           H  
ATOM   2319  NH1 ARG A 146     -29.470 -10.389   2.575  1.00 41.77           N  
ATOM   2320 HH11 ARG A 146     -29.831  -9.454   2.699  1.00 41.77           H  
ATOM   2321 HH12 ARG A 146     -29.993 -11.081   2.057  1.00 41.77           H  
ATOM   2322  NH2 ARG A 146     -27.892  -9.953   4.095  1.00 41.77           N  
ATOM   2323 HH21 ARG A 146     -28.236  -9.007   4.181  1.00 41.77           H  
ATOM   2324 HH22 ARG A 146     -27.175 -10.276   4.729  1.00 41.77           H  
ATOM   2325  CZ  ARG A 146     -28.489 -10.815   3.322  1.00 41.77           C  
ATOM   2326  N   GLU A 147     -30.628 -17.919   4.057  1.00 49.65           N  
ATOM   2327  H   GLU A 147     -30.972 -18.017   3.112  1.00 49.65           H  
ATOM   2328  CA  GLU A 147     -31.510 -18.367   5.147  1.00 49.65           C  
ATOM   2329  HA  GLU A 147     -31.623 -17.569   5.881  1.00 49.65           H  
ATOM   2330  C   GLU A 147     -30.946 -19.581   5.909  1.00 49.65           C  
ATOM   2331  CB  GLU A 147     -32.898 -18.689   4.559  1.00 49.65           C  
ATOM   2332  HB2 GLU A 147     -32.758 -19.328   3.687  1.00 49.65           H  
ATOM   2333  HB3 GLU A 147     -33.487 -19.239   5.294  1.00 49.65           H  
ATOM   2334  O   GLU A 147     -31.162 -19.700   7.110  1.00 49.65           O  
ATOM   2335  CG  GLU A 147     -33.672 -17.411   4.173  1.00 49.65           C  
ATOM   2336  HG2 GLU A 147     -34.019 -16.934   5.090  1.00 49.65           H  
ATOM   2337  HG3 GLU A 147     -32.993 -16.708   3.691  1.00 49.65           H  
ATOM   2338  CD  GLU A 147     -34.865 -17.639   3.225  1.00 49.65           C  
ATOM   2339  OE1 GLU A 147     -35.700 -16.709   3.122  1.00 49.65           O  
ATOM   2340  OE2 GLU A 147     -34.901 -18.657   2.493  1.00 49.65           O  
ATOM   2341  N   ASN A 148     -30.181 -20.462   5.251  1.00 44.15           N  
ATOM   2342  H   ASN A 148     -30.052 -20.337   4.257  1.00 44.15           H  
ATOM   2343  CA  ASN A 148     -29.563 -21.629   5.900  1.00 44.15           C  
ATOM   2344  HA  ASN A 148     -30.084 -21.820   6.838  1.00 44.15           H  
ATOM   2345  C   ASN A 148     -28.097 -21.418   6.314  1.00 44.15           C  
ATOM   2346  CB  ASN A 148     -29.766 -22.876   5.027  1.00 44.15           C  
ATOM   2347  HB2 ASN A 148     -29.191 -23.705   5.439  1.00 44.15           H  
ATOM   2348  HB3 ASN A 148     -29.411 -22.688   4.014  1.00 44.15           H  
ATOM   2349  O   ASN A 148     -27.530 -22.282   6.975  1.00 44.15           O  
ATOM   2350  CG  ASN A 148     -31.224 -23.295   5.009  1.00 44.15           C  
ATOM   2351  ND2 ASN A 148     -31.949 -22.934   3.978  1.00 44.15           N  
ATOM   2352 HD21 ASN A 148     -32.937 -23.139   4.021  1.00 44.15           H  
ATOM   2353 HD22 ASN A 148     -31.555 -22.297   3.300  1.00 44.15           H  
ATOM   2354  OD1 ASN A 148     -31.736 -23.910   5.939  1.00 44.15           O  
ATOM   2355  N   LEU A 149     -27.494 -20.269   5.993  1.00 38.07           N  
ATOM   2356  H   LEU A 149     -28.018 -19.610   5.437  1.00 38.07           H  
ATOM   2357  CA  LEU A 149     -26.085 -19.956   6.269  1.00 38.07           C  
ATOM   2358  HA  LEU A 149     -25.506 -20.686   5.704  1.00 38.07           H  
ATOM   2359  C   LEU A 149     -25.656 -20.145   7.744  1.00 38.07           C  
ATOM   2360  CB  LEU A 149     -25.770 -18.552   5.701  1.00 38.07           C  
ATOM   2361  HB2 LEU A 149     -26.597 -18.253   5.057  1.00 38.07           H  
ATOM   2362  HB3 LEU A 149     -25.724 -17.819   6.507  1.00 38.07           H  
ATOM   2363  O   LEU A 149     -24.557 -20.661   7.958  1.00 38.07           O  
ATOM   2364  CG  LEU A 149     -24.479 -18.495   4.855  1.00 38.07           C  
ATOM   2365  HG  LEU A 149     -24.304 -19.459   4.377  1.00 38.07           H  
ATOM   2366  CD1 LEU A 149     -24.613 -17.453   3.742  1.00 38.07           C  
ATOM   2367 HD11 LEU A 149     -23.682 -17.398   3.178  1.00 38.07           H  
ATOM   2368 HD12 LEU A 149     -24.832 -16.476   4.173  1.00 38.07           H  
ATOM   2369 HD13 LEU A 149     -25.413 -17.751   3.064  1.00 38.07           H  
ATOM   2370  CD2 LEU A 149     -23.257 -18.132   5.698  1.00 38.07           C  
ATOM   2371 HD21 LEU A 149     -22.365 -18.118   5.072  1.00 38.07           H  
ATOM   2372 HD22 LEU A 149     -23.387 -17.153   6.159  1.00 38.07           H  
ATOM   2373 HD23 LEU A 149     -23.119 -18.879   6.479  1.00 38.07           H  
ATOM   2374  N   PRO A 150     -26.496 -19.849   8.764  1.00 38.60           N  
ATOM   2375  CA  PRO A 150     -26.183 -20.161  10.163  1.00 38.60           C  
ATOM   2376  HA  PRO A 150     -25.280 -19.618  10.444  1.00 38.60           H  
ATOM   2377  C   PRO A 150     -25.958 -21.655  10.453  1.00 38.60           C  
ATOM   2378  CB  PRO A 150     -27.364 -19.617  10.979  1.00 38.60           C  
ATOM   2379  HB2 PRO A 150     -27.044 -19.252  11.954  1.00 38.60           H  
ATOM   2380  HB3 PRO A 150     -28.127 -20.387  11.095  1.00 38.60           H  
ATOM   2381  O   PRO A 150     -25.211 -21.990  11.367  1.00 38.60           O  
ATOM   2382  CG  PRO A 150     -27.913 -18.492  10.104  1.00 38.60           C  
ATOM   2383  HG2 PRO A 150     -27.306 -17.595  10.230  1.00 38.60           H  
ATOM   2384  HG3 PRO A 150     -28.962 -18.286  10.318  1.00 38.60           H  
ATOM   2385  CD  PRO A 150     -27.719 -19.056   8.701  1.00 38.60           C  
ATOM   2386  HD2 PRO A 150     -28.564 -19.700   8.455  1.00 38.60           H  
ATOM   2387  HD3 PRO A 150     -27.643 -18.244   7.977  1.00 38.60           H  
ATOM   2388  N   LYS A 151     -26.544 -22.563   9.659  1.00 42.18           N  
ATOM   2389  H   LYS A 151     -27.071 -22.230   8.864  1.00 42.18           H  
ATOM   2390  CA  LYS A 151     -26.430 -24.025   9.828  1.00 42.18           C  
ATOM   2391  HA  LYS A 151     -26.430 -24.250  10.894  1.00 42.18           H  
ATOM   2392  C   LYS A 151     -25.112 -24.601   9.282  1.00 42.18           C  
ATOM   2393  CB  LYS A 151     -27.643 -24.731   9.187  1.00 42.18           C  
ATOM   2394  HB2 LYS A 151     -27.607 -24.587   8.107  1.00 42.18           H  
ATOM   2395  HB3 LYS A 151     -27.562 -25.800   9.380  1.00 42.18           H  
ATOM   2396  O   LYS A 151     -24.855 -25.790   9.444  1.00 42.18           O  
ATOM   2397  CG  LYS A 151     -29.003 -24.246   9.723  1.00 42.18           C  
ATOM   2398  HG2 LYS A 151     -29.067 -24.459  10.790  1.00 42.18           H  
ATOM   2399  HG3 LYS A 151     -29.097 -23.171   9.572  1.00 42.18           H  
ATOM   2400  CD  LYS A 151     -30.159 -24.939   8.989  1.00 42.18           C  
ATOM   2401  HD2 LYS A 151     -30.059 -24.738   7.923  1.00 42.18           H  
ATOM   2402  HD3 LYS A 151     -30.103 -26.015   9.154  1.00 42.18           H  
ATOM   2403  CE  LYS A 151     -31.509 -24.407   9.486  1.00 42.18           C  
ATOM   2404  HE2 LYS A 151     -31.675 -24.751  10.507  1.00 42.18           H  
ATOM   2405  HE3 LYS A 151     -31.464 -23.318   9.506  1.00 42.18           H  
ATOM   2406  NZ  LYS A 151     -32.617 -24.839   8.600  1.00 42.18           N  
ATOM   2407  HZ1 LYS A 151     -33.491 -24.439   8.908  1.00 42.18           H  
ATOM   2408  HZ2 LYS A 151     -32.438 -24.531   7.654  1.00 42.18           H  
ATOM   2409  HZ3 LYS A 151     -32.706 -25.845   8.602  1.00 42.18           H  
ATOM   2410  N   PHE A 152     -24.273 -23.788   8.632  1.00 36.21           N  
ATOM   2411  H   PHE A 152     -24.548 -22.822   8.522  1.00 36.21           H  
ATOM   2412  CA  PHE A 152     -23.066 -24.238   7.920  1.00 36.21           C  
ATOM   2413  HA  PHE A 152     -23.102 -25.324   7.834  1.00 36.21           H  
ATOM   2414  C   PHE A 152     -21.741 -23.958   8.658  1.00 36.21           C  
ATOM   2415  CB  PHE A 152     -23.074 -23.681   6.484  1.00 36.21           C  
ATOM   2416  HB2 PHE A 152     -22.959 -22.599   6.542  1.00 36.21           H  
ATOM   2417  HB3 PHE A 152     -22.205 -24.073   5.955  1.00 36.21           H  
ATOM   2418  O   PHE A 152     -20.678 -24.025   8.044  1.00 36.21           O  
ATOM   2419  CG  PHE A 152     -24.295 -24.003   5.630  1.00 36.21           C  
ATOM   2420  CD1 PHE A 152     -24.917 -25.265   5.687  1.00 36.21           C  
ATOM   2421  HD1 PHE A 152     -24.560 -26.021   6.370  1.00 36.21           H  
ATOM   2422  CD2 PHE A 152     -24.782 -23.041   4.726  1.00 36.21           C  
ATOM   2423  HD2 PHE A 152     -24.285 -22.085   4.646  1.00 36.21           H  
ATOM   2424  CE1 PHE A 152     -26.006 -25.561   4.849  1.00 36.21           C  
ATOM   2425  HE1 PHE A 152     -26.463 -26.539   4.888  1.00 36.21           H  
ATOM   2426  CE2 PHE A 152     -25.894 -23.321   3.911  1.00 36.21           C  
ATOM   2427  HE2 PHE A 152     -26.267 -22.570   3.231  1.00 36.21           H  
ATOM   2428  CZ  PHE A 152     -26.500 -24.589   3.963  1.00 36.21           C  
ATOM   2429  HZ  PHE A 152     -27.336 -24.821   3.321  1.00 36.21           H  
ATOM   2430  N   GLN A 153     -21.763 -23.676   9.970  1.00 33.04           N  
ATOM   2431  H   GLN A 153     -22.658 -23.633  10.436  1.00 33.04           H  
ATOM   2432  CA  GLN A 153     -20.558 -23.310  10.745  1.00 33.04           C  
ATOM   2433  HA  GLN A 153     -20.145 -22.395  10.320  1.00 33.04           H  
ATOM   2434  C   GLN A 153     -19.411 -24.346  10.701  1.00 33.04           C  
ATOM   2435  CB  GLN A 153     -20.937 -23.026  12.210  1.00 33.04           C  
ATOM   2436  HB2 GLN A 153     -21.522 -23.857  12.605  1.00 33.04           H  
ATOM   2437  HB3 GLN A 153     -20.019 -22.953  12.792  1.00 33.04           H  
ATOM   2438  O   GLN A 153     -18.256 -23.975  10.891  1.00 33.04           O  
ATOM   2439  CG  GLN A 153     -21.714 -21.710  12.394  1.00 33.04           C  
ATOM   2440  HG2 GLN A 153     -22.681 -21.784  11.896  1.00 33.04           H  
ATOM   2441  HG3 GLN A 153     -21.153 -20.896  11.934  1.00 33.04           H  
ATOM   2442  CD  GLN A 153     -21.947 -21.356  13.865  1.00 33.04           C  
ATOM   2443  NE2 GLN A 153     -22.540 -20.221  14.159  1.00 33.04           N  
ATOM   2444 HE21 GLN A 153     -22.714 -20.078  15.144  1.00 33.04           H  
ATOM   2445 HE22 GLN A 153     -22.944 -19.640  13.439  1.00 33.04           H  
ATOM   2446  OE1 GLN A 153     -21.590 -22.074  14.780  1.00 33.04           O  
ATOM   2447  N   ASN A 154     -19.706 -25.619  10.405  1.00 32.07           N  
ATOM   2448  H   ASN A 154     -20.679 -25.842  10.255  1.00 32.07           H  
ATOM   2449  CA  ASN A 154     -18.731 -26.720  10.386  1.00 32.07           C  
ATOM   2450  HA  ASN A 154     -17.808 -26.375  10.851  1.00 32.07           H  
ATOM   2451  C   ASN A 154     -18.313 -27.187   8.971  1.00 32.07           C  
ATOM   2452  CB  ASN A 154     -19.284 -27.866  11.260  1.00 32.07           C  
ATOM   2453  HB2 ASN A 154     -20.274 -28.154  10.905  1.00 32.07           H  
ATOM   2454  HB3 ASN A 154     -18.633 -28.736  11.179  1.00 32.07           H  
ATOM   2455  O   ASN A 154     -17.699 -28.242   8.834  1.00 32.07           O  
ATOM   2456  CG  ASN A 154     -19.350 -27.500  12.734  1.00 32.07           C  
ATOM   2457  ND2 ASN A 154     -20.284 -28.052  13.472  1.00 32.07           N  
ATOM   2458 HD21 ASN A 154     -20.306 -27.771  14.442  1.00 32.07           H  
ATOM   2459 HD22 ASN A 154     -20.938 -28.717  13.084  1.00 32.07           H  
ATOM   2460  OD1 ASN A 154     -18.562 -26.728  13.248  1.00 32.07           O  
ATOM   2461  N   TRP A 155     -18.662 -26.455   7.906  1.00 32.79           N  
ATOM   2462  H   TRP A 155     -19.129 -25.572   8.050  1.00 32.79           H  
ATOM   2463  CA  TRP A 155     -18.495 -26.938   6.525  1.00 32.79           C  
ATOM   2464  HA  TRP A 155     -18.655 -28.016   6.523  1.00 32.79           H  
ATOM   2465  C   TRP A 155     -17.083 -26.712   5.956  1.00 32.79           C  
ATOM   2466  CB  TRP A 155     -19.586 -26.330   5.629  1.00 32.79           C  
ATOM   2467  HB2 TRP A 155     -19.657 -25.259   5.815  1.00 32.79           H  
ATOM   2468  HB3 TRP A 155     -19.277 -26.459   4.592  1.00 32.79           H  
ATOM   2469  O   TRP A 155     -16.533 -25.611   6.010  1.00 32.79           O  
ATOM   2470  CG  TRP A 155     -20.952 -26.948   5.756  1.00 32.79           C  
ATOM   2471  CD1 TRP A 155     -21.465 -27.545   6.859  1.00 32.79           C  
ATOM   2472  HD1 TRP A 155     -20.962 -27.639   7.810  1.00 32.79           H  
ATOM   2473  CD2 TRP A 155     -21.963 -27.129   4.715  1.00 32.79           C  
ATOM   2474  CE2 TRP A 155     -23.017 -27.934   5.239  1.00 32.79           C  
ATOM   2475  CE3 TRP A 155     -22.090 -26.714   3.372  1.00 32.79           C  
ATOM   2476  HE3 TRP A 155     -21.354 -26.035   2.967  1.00 32.79           H  
ATOM   2477  NE1 TRP A 155     -22.693 -28.098   6.567  1.00 32.79           N  
ATOM   2478  HE1 TRP A 155     -23.232 -28.630   7.235  1.00 32.79           H  
ATOM   2479  CH2 TRP A 155     -24.155 -27.992   3.103  1.00 32.79           C  
ATOM   2480  HH2 TRP A 155     -24.979 -28.317   2.485  1.00 32.79           H  
ATOM   2481  CZ2 TRP A 155     -24.096 -28.369   4.456  1.00 32.79           C  
ATOM   2482  HZ2 TRP A 155     -24.868 -28.988   4.888  1.00 32.79           H  
ATOM   2483  CZ3 TRP A 155     -23.160 -27.154   2.568  1.00 32.79           C  
ATOM   2484  HZ3 TRP A 155     -23.230 -26.833   1.540  1.00 32.79           H  
ATOM   2485  N   TYR A 156     -16.512 -27.744   5.324  1.00 28.80           N  
ATOM   2486  H   TYR A 156     -16.996 -28.630   5.320  1.00 28.80           H  
ATOM   2487  CA  TYR A 156     -15.218 -27.655   4.634  1.00 28.80           C  
ATOM   2488  HA  TYR A 156     -14.561 -26.992   5.197  1.00 28.80           H  
ATOM   2489  C   TYR A 156     -15.379 -27.108   3.214  1.00 28.80           C  
ATOM   2490  CB  TYR A 156     -14.560 -29.040   4.557  1.00 28.80           C  
ATOM   2491  HB2 TYR A 156     -15.210 -29.711   3.997  1.00 28.80           H  
ATOM   2492  HB3 TYR A 156     -13.627 -28.953   4.000  1.00 28.80           H  
ATOM   2493  O   TYR A 156     -16.125 -27.688   2.433  1.00 28.80           O  
ATOM   2494  CG  TYR A 156     -14.254 -29.665   5.899  1.00 28.80           C  
ATOM   2495  CD1 TYR A 156     -13.103 -29.274   6.609  1.00 28.80           C  
ATOM   2496  HD1 TYR A 156     -12.440 -28.528   6.194  1.00 28.80           H  
ATOM   2497  CD2 TYR A 156     -15.128 -30.627   6.440  1.00 28.80           C  
ATOM   2498  HD2 TYR A 156     -16.020 -30.923   5.908  1.00 28.80           H  
ATOM   2499  CE1 TYR A 156     -12.831 -29.836   7.870  1.00 28.80           C  
ATOM   2500  HE1 TYR A 156     -11.958 -29.526   8.425  1.00 28.80           H  
ATOM   2501  CE2 TYR A 156     -14.855 -31.197   7.697  1.00 28.80           C  
ATOM   2502  HE2 TYR A 156     -15.529 -31.922   8.128  1.00 28.80           H  
ATOM   2503  OH  TYR A 156     -13.454 -31.327   9.640  1.00 28.80           O  
ATOM   2504  HH  TYR A 156     -12.721 -30.880  10.070  1.00 28.80           H  
ATOM   2505  CZ  TYR A 156     -13.712 -30.796   8.416  1.00 28.80           C  
ATOM   2506  N   ALA A 157     -14.626 -26.068   2.839  1.00 28.91           N  
ATOM   2507  H   ALA A 157     -14.048 -25.617   3.533  1.00 28.91           H  
ATOM   2508  CA  ALA A 157     -14.566 -25.567   1.462  1.00 28.91           C  
ATOM   2509  HA  ALA A 157     -15.445 -25.910   0.917  1.00 28.91           H  
ATOM   2510  C   ALA A 157     -13.318 -26.091   0.725  1.00 28.91           C  
ATOM   2511  CB  ALA A 157     -14.623 -24.034   1.489  1.00 28.91           C  
ATOM   2512  HB1 ALA A 157     -14.641 -23.650   0.469  1.00 28.91           H  
ATOM   2513  HB2 ALA A 157     -13.752 -23.634   2.008  1.00 28.91           H  
ATOM   2514  HB3 ALA A 157     -15.527 -23.709   2.005  1.00 28.91           H  
ATOM   2515  O   ALA A 157     -12.189 -25.724   1.057  1.00 28.91           O  
ATOM   2516  N   VAL A 158     -13.510 -26.915  -0.309  1.00 28.09           N  
ATOM   2517  H   VAL A 158     -14.454 -27.218  -0.501  1.00 28.09           H  
ATOM   2518  CA  VAL A 158     -12.429 -27.427  -1.170  1.00 28.09           C  
ATOM   2519  HA  VAL A 158     -11.473 -27.281  -0.668  1.00 28.09           H  
ATOM   2520  C   VAL A 158     -12.401 -26.646  -2.482  1.00 28.09           C  
ATOM   2521  CB  VAL A 158     -12.574 -28.941  -1.428  1.00 28.09           C  
ATOM   2522  HB  VAL A 158     -13.500 -29.130  -1.970  1.00 28.09           H  
ATOM   2523  O   VAL A 158     -13.267 -26.837  -3.335  1.00 28.09           O  
ATOM   2524  CG1 VAL A 158     -11.399 -29.475  -2.262  1.00 28.09           C  
ATOM   2525 HG11 VAL A 158     -11.518 -30.548  -2.413  1.00 28.09           H  
ATOM   2526 HG12 VAL A 158     -10.457 -29.287  -1.747  1.00 28.09           H  
ATOM   2527 HG13 VAL A 158     -11.381 -28.998  -3.242  1.00 28.09           H  
ATOM   2528  CG2 VAL A 158     -12.614 -29.737  -0.117  1.00 28.09           C  
ATOM   2529 HG21 VAL A 158     -13.497 -29.461   0.460  1.00 28.09           H  
ATOM   2530 HG22 VAL A 158     -11.722 -29.535   0.477  1.00 28.09           H  
ATOM   2531 HG23 VAL A 158     -12.675 -30.804  -0.331  1.00 28.09           H  
ATOM   2532  N   GLN A 159     -11.393 -25.788  -2.666  1.00 31.67           N  
ATOM   2533  H   GLN A 159     -10.730 -25.662  -1.914  1.00 31.67           H  
ATOM   2534  CA  GLN A 159     -11.176 -25.052  -3.915  1.00 31.67           C  
ATOM   2535  HA  GLN A 159     -12.146 -24.860  -4.375  1.00 31.67           H  
ATOM   2536  C   GLN A 159     -10.334 -25.879  -4.898  1.00 31.67           C  
ATOM   2537  CB  GLN A 159     -10.528 -23.687  -3.614  1.00 31.67           C  
ATOM   2538  HB2 GLN A 159     -11.132 -23.162  -2.874  1.00 31.67           H  
ATOM   2539  HB3 GLN A 159      -9.532 -23.840  -3.199  1.00 31.67           H  
ATOM   2540  O   GLN A 159      -9.129 -26.050  -4.707  1.00 31.67           O  
ATOM   2541  CG  GLN A 159     -10.433 -22.813  -4.878  1.00 31.67           C  
ATOM   2542  HG2 GLN A 159      -9.848 -23.325  -5.642  1.00 31.67           H  
ATOM   2543  HG3 GLN A 159     -11.439 -22.657  -5.268  1.00 31.67           H  
ATOM   2544  CD  GLN A 159      -9.780 -21.456  -4.623  1.00 31.67           C  
ATOM   2545  NE2 GLN A 159     -10.230 -20.402  -5.267  1.00 31.67           N  
ATOM   2546 HE21 GLN A 159      -9.864 -19.530  -4.913  1.00 31.67           H  
ATOM   2547 HE22 GLN A 159     -11.102 -20.456  -5.772  1.00 31.67           H  
ATOM   2548  OE1 GLN A 159      -8.835 -21.298  -3.873  1.00 31.67           O  
ATOM   2549  N   ILE A 160     -10.944 -26.331  -5.995  1.00 27.47           N  
ATOM   2550  H   ILE A 160     -11.939 -26.178  -6.086  1.00 27.47           H  
ATOM   2551  CA  ILE A 160     -10.240 -26.973  -7.112  1.00 27.47           C  
ATOM   2552  HA  ILE A 160      -9.260 -27.302  -6.765  1.00 27.47           H  
ATOM   2553  C   ILE A 160     -10.026 -25.924  -8.209  1.00 27.47           C  
ATOM   2554  CB  ILE A 160     -10.980 -28.237  -7.607  1.00 27.47           C  
ATOM   2555  HB  ILE A 160     -11.937 -27.937  -8.032  1.00 27.47           H  
ATOM   2556  O   ILE A 160     -10.980 -25.425  -8.811  1.00 27.47           O  
ATOM   2557  CG1 ILE A 160     -11.250 -29.208  -6.431  1.00 27.47           C  
ATOM   2558 HG12 ILE A 160     -10.308 -29.461  -5.945  1.00 27.47           H  
ATOM   2559 HG13 ILE A 160     -11.883 -28.709  -5.697  1.00 27.47           H  
ATOM   2560  CG2 ILE A 160     -10.145 -28.921  -8.710  1.00 27.47           C  
ATOM   2561 HG21 ILE A 160     -10.697 -29.763  -9.126  1.00 27.47           H  
ATOM   2562 HG22 ILE A 160      -9.950 -28.228  -9.529  1.00 27.47           H  
ATOM   2563 HG23 ILE A 160      -9.201 -29.278  -8.300  1.00 27.47           H  
ATOM   2564  CD1 ILE A 160     -11.968 -30.506  -6.816  1.00 27.47           C  
ATOM   2565 HD11 ILE A 160     -11.316 -31.143  -7.414  1.00 27.47           H  
ATOM   2566 HD12 ILE A 160     -12.241 -31.048  -5.910  1.00 27.47           H  
ATOM   2567 HD13 ILE A 160     -12.875 -30.278  -7.376  1.00 27.47           H  
ATOM   2568  N   GLY A 161      -8.763 -25.571  -8.464  1.00 26.41           N  
ATOM   2569  H   GLY A 161      -8.026 -26.005  -7.926  1.00 26.41           H  
ATOM   2570  CA  GLY A 161      -8.391 -24.535  -9.426  1.00 26.41           C  
ATOM   2571  HA2 GLY A 161      -9.240 -24.297 -10.066  1.00 26.41           H  
ATOM   2572  HA3 GLY A 161      -8.119 -23.629  -8.883  1.00 26.41           H  
ATOM   2573  C   GLY A 161      -7.210 -24.930 -10.307  1.00 26.41           C  
ATOM   2574  O   GLY A 161      -6.160 -25.343  -9.821  1.00 26.41           O  
ATOM   2575  N   THR A 162      -7.354 -24.742 -11.618  1.00 23.86           N  
ATOM   2576  H   THR A 162      -8.244 -24.432 -11.981  1.00 23.86           H  
ATOM   2577  CA  THR A 162      -6.226 -24.789 -12.554  1.00 23.86           C  
ATOM   2578  HA  THR A 162      -5.698 -25.732 -12.406  1.00 23.86           H  
ATOM   2579  C   THR A 162      -5.278 -23.612 -12.316  1.00 23.86           C  
ATOM   2580  CB  THR A 162      -6.698 -24.707 -14.011  1.00 23.86           C  
ATOM   2581  HB  THR A 162      -5.850 -24.464 -14.651  1.00 23.86           H  
ATOM   2582  O   THR A 162      -5.749 -22.470 -12.261  1.00 23.86           O  
ATOM   2583  CG2 THR A 162      -7.283 -26.030 -14.475  1.00 23.86           C  
ATOM   2584 HG21 THR A 162      -7.616 -25.939 -15.509  1.00 23.86           H  
ATOM   2585 HG22 THR A 162      -8.129 -26.316 -13.851  1.00 23.86           H  
ATOM   2586 HG23 THR A 162      -6.507 -26.793 -14.417  1.00 23.86           H  
ATOM   2587  OG1 THR A 162      -7.689 -23.716 -14.156  1.00 23.86           O  
ATOM   2588  HG1 THR A 162      -7.336 -22.900 -13.795  1.00 23.86           H  
ATOM   2589  N   PRO A 163      -3.950 -23.822 -12.265  1.00 25.36           N  
ATOM   2590  CA  PRO A 163      -3.009 -22.713 -12.265  1.00 25.36           C  
ATOM   2591  HA  PRO A 163      -3.242 -22.028 -11.450  1.00 25.36           H  
ATOM   2592  C   PRO A 163      -3.102 -21.970 -13.602  1.00 25.36           C  
ATOM   2593  CB  PRO A 163      -1.632 -23.337 -12.017  1.00 25.36           C  
ATOM   2594  HB2 PRO A 163      -0.834 -22.799 -12.528  1.00 25.36           H  
ATOM   2595  HB3 PRO A 163      -1.440 -23.366 -10.945  1.00 25.36           H  
ATOM   2596  O   PRO A 163      -2.855 -22.544 -14.664  1.00 25.36           O  
ATOM   2597  CG  PRO A 163      -1.780 -24.767 -12.537  1.00 25.36           C  
ATOM   2598  HG2 PRO A 163      -1.140 -25.454 -11.984  1.00 25.36           H  
ATOM   2599  HG3 PRO A 163      -1.562 -24.803 -13.604  1.00 25.36           H  
ATOM   2600  CD  PRO A 163      -3.251 -25.098 -12.299  1.00 25.36           C  
ATOM   2601  HD2 PRO A 163      -3.368 -25.597 -11.337  1.00 25.36           H  
ATOM   2602  HD3 PRO A 163      -3.618 -25.736 -13.103  1.00 25.36           H  
ATOM   2603  N   PHE A 164      -3.430 -20.676 -13.551  1.00 24.10           N  
ATOM   2604  H   PHE A 164      -3.699 -20.290 -12.657  1.00 24.10           H  
ATOM   2605  CA  PHE A 164      -3.393 -19.784 -14.712  1.00 24.10           C  
ATOM   2606  HA  PHE A 164      -3.889 -20.284 -15.544  1.00 24.10           H  
ATOM   2607  C   PHE A 164      -1.943 -19.531 -15.151  1.00 24.10           C  
ATOM   2608  CB  PHE A 164      -4.163 -18.479 -14.437  1.00 24.10           C  
ATOM   2609  HB2 PHE A 164      -3.738 -17.678 -15.042  1.00 24.10           H  
ATOM   2610  HB3 PHE A 164      -4.035 -18.188 -13.394  1.00 24.10           H  
ATOM   2611  O   PHE A 164      -1.365 -18.465 -14.924  1.00 24.10           O  
ATOM   2612  CG  PHE A 164      -5.639 -18.537 -14.779  1.00 24.10           C  
ATOM   2613  CD1 PHE A 164      -6.070 -18.197 -16.078  1.00 24.10           C  
ATOM   2614  HD1 PHE A 164      -5.351 -17.920 -16.834  1.00 24.10           H  
ATOM   2615  CD2 PHE A 164      -6.583 -18.914 -13.807  1.00 24.10           C  
ATOM   2616  HD2 PHE A 164      -6.263 -19.197 -12.815  1.00 24.10           H  
ATOM   2617  CE1 PHE A 164      -7.439 -18.226 -16.399  1.00 24.10           C  
ATOM   2618  HE1 PHE A 164      -7.771 -17.980 -17.397  1.00 24.10           H  
ATOM   2619  CE2 PHE A 164      -7.953 -18.940 -14.128  1.00 24.10           C  
ATOM   2620  HE2 PHE A 164      -8.677 -19.244 -13.387  1.00 24.10           H  
ATOM   2621  CZ  PHE A 164      -8.381 -18.595 -15.422  1.00 24.10           C  
ATOM   2622  HZ  PHE A 164      -9.431 -18.634 -15.669  1.00 24.10           H  
ATOM   2623  N   TRP A 165      -1.362 -20.505 -15.847  1.00 24.22           N  
ATOM   2624  H   TRP A 165      -1.836 -21.394 -15.902  1.00 24.22           H  
ATOM   2625  CA  TRP A 165      -0.208 -20.272 -16.701  1.00 24.22           C  
ATOM   2626  HA  TRP A 165       0.538 -19.699 -16.150  1.00 24.22           H  
ATOM   2627  C   TRP A 165      -0.660 -19.440 -17.898  1.00 24.22           C  
ATOM   2628  CB  TRP A 165       0.438 -21.599 -17.111  1.00 24.22           C  
ATOM   2629  HB2 TRP A 165      -0.332 -22.317 -17.392  1.00 24.22           H  
ATOM   2630  HB3 TRP A 165       1.063 -21.428 -17.988  1.00 24.22           H  
ATOM   2631  O   TRP A 165      -1.121 -19.972 -18.908  1.00 24.22           O  
ATOM   2632  CG  TRP A 165       1.310 -22.184 -16.049  1.00 24.22           C  
ATOM   2633  CD1 TRP A 165       0.906 -23.021 -15.067  1.00 24.22           C  
ATOM   2634  HD1 TRP A 165      -0.103 -23.386 -14.942  1.00 24.22           H  
ATOM   2635  CD2 TRP A 165       2.737 -21.955 -15.821  1.00 24.22           C  
ATOM   2636  CE2 TRP A 165       3.134 -22.706 -14.676  1.00 24.22           C  
ATOM   2637  CE3 TRP A 165       3.732 -21.185 -16.468  1.00 24.22           C  
ATOM   2638  HE3 TRP A 165       3.464 -20.607 -17.339  1.00 24.22           H  
ATOM   2639  NE1 TRP A 165       1.979 -23.329 -14.252  1.00 24.22           N  
ATOM   2640  HE1 TRP A 165       1.929 -23.963 -13.468  1.00 24.22           H  
ATOM   2641  CH2 TRP A 165       5.423 -21.946 -14.875  1.00 24.22           C  
ATOM   2642  HH2 TRP A 165       6.446 -21.972 -14.530  1.00 24.22           H  
ATOM   2643  CZ2 TRP A 165       4.453 -22.711 -14.207  1.00 24.22           C  
ATOM   2644  HZ2 TRP A 165       4.733 -23.317 -13.358  1.00 24.22           H  
ATOM   2645  CZ3 TRP A 165       5.063 -21.180 -16.000  1.00 24.22           C  
ATOM   2646  HZ3 TRP A 165       5.821 -20.610 -16.516  1.00 24.22           H  
ATOM   2647  N   ILE A 166      -0.508 -18.116 -17.795  1.00 24.23           N  
ATOM   2648  H   ILE A 166      -0.250 -17.741 -16.893  1.00 24.23           H  
ATOM   2649  CA  ILE A 166      -0.592 -17.223 -18.954  1.00 24.23           C  
ATOM   2650  HA  ILE A 166      -1.482 -17.485 -19.525  1.00 24.23           H  
ATOM   2651  C   ILE A 166       0.624 -17.519 -19.834  1.00 24.23           C  
ATOM   2652  CB  ILE A 166      -0.723 -15.732 -18.562  1.00 24.23           C  
ATOM   2653  HB  ILE A 166       0.159 -15.437 -17.993  1.00 24.23           H  
ATOM   2654  O   ILE A 166       1.670 -16.865 -19.745  1.00 24.23           O  
ATOM   2655  CG1 ILE A 166      -1.976 -15.522 -17.679  1.00 24.23           C  
ATOM   2656 HG12 ILE A 166      -2.863 -15.842 -18.226  1.00 24.23           H  
ATOM   2657 HG13 ILE A 166      -1.892 -16.143 -16.787  1.00 24.23           H  
ATOM   2658  CG2 ILE A 166      -0.812 -14.857 -19.833  1.00 24.23           C  
ATOM   2659 HG21 ILE A 166      -1.715 -15.102 -20.392  1.00 24.23           H  
ATOM   2660 HG22 ILE A 166      -0.831 -13.799 -19.571  1.00 24.23           H  
ATOM   2661 HG23 ILE A 166       0.049 -15.016 -20.483  1.00 24.23           H  
ATOM   2662  CD1 ILE A 166      -2.186 -14.078 -17.204  1.00 24.23           C  
ATOM   2663 HD11 ILE A 166      -2.459 -13.434 -18.040  1.00 24.23           H  
ATOM   2664 HD12 ILE A 166      -1.277 -13.706 -16.731  1.00 24.23           H  
ATOM   2665 HD13 ILE A 166      -2.998 -14.057 -16.477  1.00 24.23           H  
ATOM   2666  N   ASN A 167       0.485 -18.548 -20.672  1.00 24.09           N  
ATOM   2667  H   ASN A 167      -0.351 -19.110 -20.602  1.00 24.09           H  
ATOM   2668  CA  ASN A 167       1.437 -18.811 -21.727  1.00 24.09           C  
ATOM   2669  HA  ASN A 167       2.418 -18.872 -21.254  1.00 24.09           H  
ATOM   2670  C   ASN A 167       1.437 -17.603 -22.670  1.00 24.09           C  
ATOM   2671  CB  ASN A 167       1.166 -20.156 -22.417  1.00 24.09           C  
ATOM   2672  HB2 ASN A 167       0.943 -20.910 -21.663  1.00 24.09           H  
ATOM   2673  HB3 ASN A 167       0.310 -20.068 -23.086  1.00 24.09           H  
ATOM   2674  O   ASN A 167       0.405 -17.015 -22.995  1.00 24.09           O  
ATOM   2675  CG  ASN A 167       2.378 -20.631 -23.204  1.00 24.09           C  
ATOM   2676  ND2 ASN A 167       2.318 -21.806 -23.778  1.00 24.09           N  
ATOM   2677 HD21 ASN A 167       3.148 -22.116 -24.263  1.00 24.09           H  
ATOM   2678 HD22 ASN A 167       1.491 -22.379 -23.693  1.00 24.09           H  
ATOM   2679  OD1 ASN A 167       3.394 -19.957 -23.298  1.00 24.09           O  
ATOM   2680  N   ARG A 168       2.638 -17.183 -23.042  1.00 25.16           N  
ATOM   2681  H   ARG A 168       3.389 -17.845 -22.907  1.00 25.16           H  
ATOM   2682  CA  ARG A 168       2.991 -15.795 -23.358  1.00 25.16           C  
ATOM   2683  HA  ARG A 168       2.469 -15.152 -22.650  1.00 25.16           H  
ATOM   2684  C   ARG A 168       2.508 -15.306 -24.740  1.00 25.16           C  
ATOM   2685  CB  ARG A 168       4.514 -15.675 -23.122  1.00 25.16           C  
ATOM   2686  HB2 ARG A 168       4.989 -15.226 -23.994  1.00 25.16           H  
ATOM   2687  HB3 ARG A 168       4.952 -16.671 -23.050  1.00 25.16           H  
ATOM   2688  O   ARG A 168       3.049 -14.335 -25.251  1.00 25.16           O  
ATOM   2689  CG  ARG A 168       4.886 -14.896 -21.844  1.00 25.16           C  
ATOM   2690  HG2 ARG A 168       4.381 -15.351 -20.991  1.00 25.16           H  
ATOM   2691  HG3 ARG A 168       4.567 -13.858 -21.940  1.00 25.16           H  
ATOM   2692  CD  ARG A 168       6.409 -14.963 -21.627  1.00 25.16           C  
ATOM   2693  HD2 ARG A 168       6.906 -14.511 -22.485  1.00 25.16           H  
ATOM   2694  HD3 ARG A 168       6.701 -16.013 -21.603  1.00 25.16           H  
ATOM   2695  NE  ARG A 168       6.860 -14.333 -20.364  1.00 25.16           N  
ATOM   2696  HE  ARG A 168       6.349 -14.612 -19.538  1.00 25.16           H  
ATOM   2697  NH1 ARG A 168       8.780 -13.333 -21.161  1.00 25.16           N  
ATOM   2698 HH11 ARG A 168       9.676 -12.895 -20.998  1.00 25.16           H  
ATOM   2699 HH12 ARG A 168       8.503 -13.571 -22.103  1.00 25.16           H  
ATOM   2700  NH2 ARG A 168       8.397 -13.376 -18.971  1.00 25.16           N  
ATOM   2701 HH21 ARG A 168       9.307 -12.955 -18.847  1.00 25.16           H  
ATOM   2702 HH22 ARG A 168       7.951 -13.806 -18.174  1.00 25.16           H  
ATOM   2703  CZ  ARG A 168       8.001 -13.683 -20.176  1.00 25.16           C  
ATOM   2704  N   GLN A 169       1.548 -15.989 -25.368  1.00 24.25           N  
ATOM   2705  H   GLN A 169       1.102 -16.727 -24.842  1.00 24.25           H  
ATOM   2706  CA  GLN A 169       1.177 -15.822 -26.784  1.00 24.25           C  
ATOM   2707  HA  GLN A 169       1.405 -14.800 -27.087  1.00 24.25           H  
ATOM   2708  C   GLN A 169      -0.331 -16.012 -27.081  1.00 24.25           C  
ATOM   2709  CB  GLN A 169       2.038 -16.777 -27.641  1.00 24.25           C  
ATOM   2710  HB2 GLN A 169       1.702 -16.731 -28.677  1.00 24.25           H  
ATOM   2711  HB3 GLN A 169       1.904 -17.799 -27.286  1.00 24.25           H  
ATOM   2712  O   GLN A 169      -0.701 -16.212 -28.234  1.00 24.25           O  
ATOM   2713  CG  GLN A 169       3.534 -16.418 -27.635  1.00 24.25           C  
ATOM   2714  HG2 GLN A 169       3.647 -15.375 -27.928  1.00 24.25           H  
ATOM   2715  HG3 GLN A 169       3.949 -16.546 -26.635  1.00 24.25           H  
ATOM   2716  CD  GLN A 169       4.360 -17.287 -28.577  1.00 24.25           C  
ATOM   2717  NE2 GLN A 169       5.473 -16.792 -29.072  1.00 24.25           N  
ATOM   2718 HE21 GLN A 169       5.966 -17.399 -29.711  1.00 24.25           H  
ATOM   2719 HE22 GLN A 169       5.725 -15.827 -28.917  1.00 24.25           H  
ATOM   2720  OE1 GLN A 169       4.051 -18.428 -28.866  1.00 24.25           O  
ATOM   2721  N   GLN A 170      -1.214 -15.981 -26.074  1.00 24.03           N  
ATOM   2722  H   GLN A 170      -0.887 -15.790 -25.138  1.00 24.03           H  
ATOM   2723  CA  GLN A 170      -2.656 -16.246 -26.239  1.00 24.03           C  
ATOM   2724  HA  GLN A 170      -2.892 -16.338 -27.299  1.00 24.03           H  
ATOM   2725  C   GLN A 170      -3.524 -15.121 -25.636  1.00 24.03           C  
ATOM   2726  CB  GLN A 170      -2.995 -17.593 -25.579  1.00 24.03           C  
ATOM   2727  HB2 GLN A 170      -4.070 -17.659 -25.411  1.00 24.03           H  
ATOM   2728  HB3 GLN A 170      -2.516 -17.633 -24.601  1.00 24.03           H  
ATOM   2729  O   GLN A 170      -3.351 -14.802 -24.456  1.00 24.03           O  
ATOM   2730  CG  GLN A 170      -2.533 -18.806 -26.407  1.00 24.03           C  
ATOM   2731  HG2 GLN A 170      -1.535 -18.630 -26.809  1.00 24.03           H  
ATOM   2732  HG3 GLN A 170      -2.468 -19.666 -25.741  1.00 24.03           H  
ATOM   2733  CD  GLN A 170      -3.490 -19.176 -27.539  1.00 24.03           C  
ATOM   2734  NE2 GLN A 170      -3.004 -19.702 -28.640  1.00 24.03           N  
ATOM   2735 HE21 GLN A 170      -3.674 -19.906 -29.368  1.00 24.03           H  
ATOM   2736 HE22 GLN A 170      -2.007 -19.826 -28.751  1.00 24.03           H  
ATOM   2737  OE1 GLN A 170      -4.698 -19.048 -27.448  1.00 24.03           O  
ATOM   2738  N   PRO A 171      -4.476 -14.531 -26.389  1.00 22.48           N  
ATOM   2739  CA  PRO A 171      -5.417 -13.547 -25.860  1.00 22.48           C  
ATOM   2740  HA  PRO A 171      -4.900 -12.854 -25.196  1.00 22.48           H  
ATOM   2741  C   PRO A 171      -6.541 -14.233 -25.063  1.00 22.48           C  
ATOM   2742  CB  PRO A 171      -5.910 -12.766 -27.084  1.00 22.48           C  
ATOM   2743  HB2 PRO A 171      -6.910 -12.355 -26.943  1.00 22.48           H  
ATOM   2744  HB3 PRO A 171      -5.204 -11.967 -27.310  1.00 22.48           H  
ATOM   2745  O   PRO A 171      -7.602 -14.551 -25.596  1.00 22.48           O  
ATOM   2746  CG  PRO A 171      -5.870 -13.807 -28.202  1.00 22.48           C  
ATOM   2747  HG2 PRO A 171      -6.785 -14.399 -28.187  1.00 22.48           H  
ATOM   2748  HG3 PRO A 171      -5.735 -13.343 -29.179  1.00 22.48           H  
ATOM   2749  CD  PRO A 171      -4.680 -14.692 -27.826  1.00 22.48           C  
ATOM   2750  HD2 PRO A 171      -3.791 -14.354 -28.358  1.00 22.48           H  
ATOM   2751  HD3 PRO A 171      -4.897 -15.730 -28.078  1.00 22.48           H  
ATOM   2752  N   LEU A 172      -6.294 -14.454 -23.767  1.00 26.12           N  
ATOM   2753  H   LEU A 172      -5.354 -14.266 -23.451  1.00 26.12           H  
ATOM   2754  CA  LEU A 172      -7.304 -14.778 -22.746  1.00 26.12           C  
ATOM   2755  HA  LEU A 172      -6.839 -14.605 -21.775  1.00 26.12           H  
ATOM   2756  C   LEU A 172      -8.495 -13.800 -22.777  1.00 26.12           C  
ATOM   2757  CB  LEU A 172      -7.719 -16.266 -22.772  1.00 26.12           C  
ATOM   2758  HB2 LEU A 172      -8.242 -16.468 -23.706  1.00 26.12           H  
ATOM   2759  HB3 LEU A 172      -8.426 -16.427 -21.958  1.00 26.12           H  
ATOM   2760  O   LEU A 172      -8.377 -12.696 -22.242  1.00 26.12           O  
ATOM   2761  CG  LEU A 172      -6.593 -17.309 -22.646  1.00 26.12           C  
ATOM   2762  HG  LEU A 172      -5.959 -17.262 -23.531  1.00 26.12           H  
ATOM   2763  CD1 LEU A 172      -5.715 -17.117 -21.406  1.00 26.12           C  
ATOM   2764 HD11 LEU A 172      -4.995 -17.933 -21.341  1.00 26.12           H  
ATOM   2765 HD12 LEU A 172      -5.168 -16.178 -21.481  1.00 26.12           H  
ATOM   2766 HD13 LEU A 172      -6.336 -17.114 -20.509  1.00 26.12           H  
ATOM   2767  CD2 LEU A 172      -7.226 -18.699 -22.569  1.00 26.12           C  
ATOM   2768 HD21 LEU A 172      -6.446 -19.460 -22.540  1.00 26.12           H  
ATOM   2769 HD22 LEU A 172      -7.833 -18.877 -23.457  1.00 26.12           H  
ATOM   2770 HD23 LEU A 172      -7.852 -18.788 -21.681  1.00 26.12           H  
ATOM   2771  N   MET A 173      -9.620 -14.179 -23.395  1.00 23.73           N  
ATOM   2772  H   MET A 173      -9.644 -15.085 -23.841  1.00 23.73           H  
ATOM   2773  CA  MET A 173     -10.834 -13.361 -23.411  1.00 23.73           C  
ATOM   2774  HA  MET A 173     -10.560 -12.380 -23.801  1.00 23.73           H  
ATOM   2775  C   MET A 173     -11.391 -13.160 -21.997  1.00 23.73           C  
ATOM   2776  CB  MET A 173     -11.931 -13.934 -24.323  1.00 23.73           C  
ATOM   2777  HB2 MET A 173     -12.340 -14.843 -23.882  1.00 23.73           H  
ATOM   2778  HB3 MET A 173     -12.729 -13.193 -24.370  1.00 23.73           H  
ATOM   2779  O   MET A 173     -11.228 -13.997 -21.107  1.00 23.73           O  
ATOM   2780  CG  MET A 173     -11.456 -14.226 -25.754  1.00 23.73           C  
ATOM   2781  HG2 MET A 173     -10.984 -15.209 -25.759  1.00 23.73           H  
ATOM   2782  HG3 MET A 173     -10.684 -13.503 -26.016  1.00 23.73           H  
ATOM   2783  SD  MET A 173     -12.709 -14.171 -27.082  1.00 23.73           S  
ATOM   2784  CE  MET A 173     -14.250 -14.648 -26.249  1.00 23.73           C  
ATOM   2785  HE1 MET A 173     -14.099 -15.577 -25.700  1.00 23.73           H  
ATOM   2786  HE2 MET A 173     -14.551 -13.872 -25.545  1.00 23.73           H  
ATOM   2787  HE3 MET A 173     -15.042 -14.774 -26.987  1.00 23.73           H  
ATOM   2788  N   ARG A 174     -12.078 -12.032 -21.799  1.00 24.25           N  
ATOM   2789  H   ARG A 174     -12.250 -11.437 -22.598  1.00 24.25           H  
ATOM   2790  CA  ARG A 174     -12.790 -11.745 -20.553  1.00 24.25           C  
ATOM   2791  HA  ARG A 174     -12.100 -11.870 -19.719  1.00 24.25           H  
ATOM   2792  C   ARG A 174     -13.962 -12.721 -20.386  1.00 24.25           C  
ATOM   2793  CB  ARG A 174     -13.342 -10.309 -20.555  1.00 24.25           C  
ATOM   2794  HB2 ARG A 174     -13.917 -10.160 -19.641  1.00 24.25           H  
ATOM   2795  HB3 ARG A 174     -14.023 -10.193 -21.398  1.00 24.25           H  
ATOM   2796  O   ARG A 174     -14.699 -12.921 -21.352  1.00 24.25           O  
ATOM   2797  CG  ARG A 174     -12.262  -9.221 -20.629  1.00 24.25           C  
ATOM   2798  HG2 ARG A 174     -11.681  -9.342 -21.543  1.00 24.25           H  
ATOM   2799  HG3 ARG A 174     -11.599  -9.308 -19.767  1.00 24.25           H  
ATOM   2800  CD  ARG A 174     -12.926  -7.837 -20.633  1.00 24.25           C  
ATOM   2801  HD2 ARG A 174     -13.480  -7.710 -19.704  1.00 24.25           H  
ATOM   2802  HD3 ARG A 174     -13.631  -7.792 -21.463  1.00 24.25           H  
ATOM   2803  NE  ARG A 174     -11.937  -6.748 -20.774  1.00 24.25           N  
ATOM   2804  HE  ARG A 174     -10.966  -7.014 -20.848  1.00 24.25           H  
ATOM   2805  NH1 ARG A 174     -13.438  -5.002 -20.789  1.00 24.25           N  
ATOM   2806 HH11 ARG A 174     -13.644  -4.015 -20.846  1.00 24.25           H  
ATOM   2807 HH12 ARG A 174     -14.209  -5.645 -20.681  1.00 24.25           H  
ATOM   2808  NH2 ARG A 174     -11.261  -4.579 -20.989  1.00 24.25           N  
ATOM   2809 HH21 ARG A 174     -10.295  -4.863 -21.066  1.00 24.25           H  
ATOM   2810 HH22 ARG A 174     -11.503  -3.600 -21.056  1.00 24.25           H  
ATOM   2811  CZ  ARG A 174     -12.217  -5.455 -20.850  1.00 24.25           C  
ATOM   2812  N   PRO A 175     -14.225 -13.215 -19.166  1.00 24.61           N  
ATOM   2813  CA  PRO A 175     -15.589 -13.503 -18.751  1.00 24.61           C  
ATOM   2814  HA  PRO A 175     -15.977 -14.358 -19.305  1.00 24.61           H  
ATOM   2815  C   PRO A 175     -16.451 -12.261 -18.999  1.00 24.61           C  
ATOM   2816  CB  PRO A 175     -15.501 -13.823 -17.250  1.00 24.61           C  
ATOM   2817  HB2 PRO A 175     -15.706 -12.932 -16.658  1.00 24.61           H  
ATOM   2818  HB3 PRO A 175     -16.191 -14.615 -16.959  1.00 24.61           H  
ATOM   2819  O   PRO A 175     -16.172 -11.199 -18.438  1.00 24.61           O  
ATOM   2820  CG  PRO A 175     -14.039 -14.207 -17.030  1.00 24.61           C  
ATOM   2821  HG2 PRO A 175     -13.717 -14.011 -16.008  1.00 24.61           H  
ATOM   2822  HG3 PRO A 175     -13.878 -15.253 -17.292  1.00 24.61           H  
ATOM   2823  CD  PRO A 175     -13.318 -13.313 -18.035  1.00 24.61           C  
ATOM   2824  HD2 PRO A 175     -13.163 -12.324 -17.604  1.00 24.61           H  
ATOM   2825  HD3 PRO A 175     -12.368 -13.760 -18.328  1.00 24.61           H  
ATOM   2826  N   PHE A 176     -17.478 -12.378 -19.838  1.00 23.53           N  
ATOM   2827  H   PHE A 176     -17.636 -13.258 -20.308  1.00 23.53           H  
ATOM   2828  CA  PHE A 176     -18.552 -11.391 -19.877  1.00 23.53           C  
ATOM   2829  HA  PHE A 176     -18.139 -10.383 -19.855  1.00 23.53           H  
ATOM   2830  C   PHE A 176     -19.402 -11.579 -18.616  1.00 23.53           C  
ATOM   2831  CB  PHE A 176     -19.383 -11.536 -21.165  1.00 23.53           C  
ATOM   2832  HB2 PHE A 176     -20.410 -11.242 -20.949  1.00 23.53           H  
ATOM   2833  HB3 PHE A 176     -19.419 -12.583 -21.468  1.00 23.53           H  
ATOM   2834  O   PHE A 176     -20.311 -12.401 -18.593  1.00 23.53           O  
ATOM   2835  CG  PHE A 176     -18.912 -10.686 -22.332  1.00 23.53           C  
ATOM   2836  CD1 PHE A 176     -19.550  -9.459 -22.602  1.00 23.53           C  
ATOM   2837  HD1 PHE A 176     -20.357  -9.115 -21.973  1.00 23.53           H  
ATOM   2838  CD2 PHE A 176     -17.876 -11.132 -23.175  1.00 23.53           C  
ATOM   2839  HD2 PHE A 176     -17.390 -12.077 -22.976  1.00 23.53           H  
ATOM   2840  CE1 PHE A 176     -19.167  -8.691 -23.716  1.00 23.53           C  
ATOM   2841  HE1 PHE A 176     -19.681  -7.766 -23.935  1.00 23.53           H  
ATOM   2842  CE2 PHE A 176     -17.493 -10.363 -24.290  1.00 23.53           C  
ATOM   2843  HE2 PHE A 176     -16.714 -10.718 -24.948  1.00 23.53           H  
ATOM   2844  CZ  PHE A 176     -18.142  -9.145 -24.564  1.00 23.53           C  
ATOM   2845  HZ  PHE A 176     -17.869  -8.562 -25.430  1.00 23.53           H  
ATOM   2846  N   PHE A 177     -19.088 -10.821 -17.566  1.00 25.89           N  
ATOM   2847  H   PHE A 177     -18.278 -10.221 -17.634  1.00 25.89           H  
ATOM   2848  CA  PHE A 177     -20.044 -10.527 -16.503  1.00 25.89           C  
ATOM   2849  HA  PHE A 177     -20.873 -11.232 -16.558  1.00 25.89           H  
ATOM   2850  C   PHE A 177     -20.561  -9.102 -16.735  1.00 25.89           C  
ATOM   2851  CB  PHE A 177     -19.408 -10.697 -15.118  1.00 25.89           C  
ATOM   2852  HB2 PHE A 177     -18.459 -10.163 -15.082  1.00 25.89           H  
ATOM   2853  HB3 PHE A 177     -20.068 -10.244 -14.378  1.00 25.89           H  
ATOM   2854  O   PHE A 177     -19.741  -8.178 -16.738  1.00 25.89           O  
ATOM   2855  CG  PHE A 177     -19.206 -12.149 -14.731  1.00 25.89           C  
ATOM   2856  CD1 PHE A 177     -20.315 -12.933 -14.357  1.00 25.89           C  
ATOM   2857  HD1 PHE A 177     -21.304 -12.501 -14.327  1.00 25.89           H  
ATOM   2858  CD2 PHE A 177     -17.922 -12.724 -14.755  1.00 25.89           C  
ATOM   2859  HD2 PHE A 177     -17.073 -12.115 -15.028  1.00 25.89           H  
ATOM   2860  CE1 PHE A 177     -20.140 -14.288 -14.024  1.00 25.89           C  
ATOM   2861  HE1 PHE A 177     -20.997 -14.881 -13.740  1.00 25.89           H  
ATOM   2862  CE2 PHE A 177     -17.747 -14.079 -14.419  1.00 25.89           C  
ATOM   2863  HE2 PHE A 177     -16.760 -14.519 -14.427  1.00 25.89           H  
ATOM   2864  CZ  PHE A 177     -18.858 -14.863 -14.058  1.00 25.89           C  
ATOM   2865  HZ  PHE A 177     -18.731 -15.903 -13.796  1.00 25.89           H  
ATOM   2866  N   PRO A 178     -21.871  -8.901 -16.973  1.00 25.31           N  
ATOM   2867  CA  PRO A 178     -22.439  -7.563 -17.096  1.00 25.31           C  
ATOM   2868  HA  PRO A 178     -21.927  -7.024 -17.893  1.00 25.31           H  
ATOM   2869  C   PRO A 178     -22.255  -6.781 -15.785  1.00 25.31           C  
ATOM   2870  CB  PRO A 178     -23.904  -7.767 -17.496  1.00 25.31           C  
ATOM   2871  HB2 PRO A 178     -23.982  -7.776 -18.584  1.00 25.31           H  
ATOM   2872  HB3 PRO A 178     -24.557  -7.001 -17.078  1.00 25.31           H  
ATOM   2873  O   PRO A 178     -22.232  -7.352 -14.694  1.00 25.31           O  
ATOM   2874  CG  PRO A 178     -24.240  -9.156 -16.955  1.00 25.31           C  
ATOM   2875  HG2 PRO A 178     -25.030  -9.637 -17.531  1.00 25.31           H  
ATOM   2876  HG3 PRO A 178     -24.526  -9.079 -15.906  1.00 25.31           H  
ATOM   2877  CD  PRO A 178     -22.918  -9.912 -17.065  1.00 25.31           C  
ATOM   2878  HD2 PRO A 178     -22.856 -10.636 -16.253  1.00 25.31           H  
ATOM   2879  HD3 PRO A 178     -22.856 -10.416 -18.029  1.00 25.31           H  
ATOM   2880  N   GLU A 179     -22.108  -5.460 -15.893  1.00 29.67           N  
ATOM   2881  H   GLU A 179     -22.202  -5.060 -16.815  1.00 29.67           H  
ATOM   2882  CA  GLU A 179     -21.413  -4.602 -14.912  1.00 29.67           C  
ATOM   2883  HA  GLU A 179     -20.458  -5.079 -14.689  1.00 29.67           H  
ATOM   2884  C   GLU A 179     -22.097  -4.424 -13.531  1.00 29.67           C  
ATOM   2885  CB  GLU A 179     -21.087  -3.247 -15.580  1.00 29.67           C  
ATOM   2886  HB2 GLU A 179     -20.564  -2.613 -14.865  1.00 29.67           H  
ATOM   2887  HB3 GLU A 179     -22.019  -2.758 -15.863  1.00 29.67           H  
ATOM   2888  O   GLU A 179     -21.636  -3.633 -12.712  1.00 29.67           O  
ATOM   2889  CG  GLU A 179     -20.186  -3.411 -16.820  1.00 29.67           C  
ATOM   2890  HG2 GLU A 179     -20.714  -3.989 -17.579  1.00 29.67           H  
ATOM   2891  HG3 GLU A 179     -19.301  -3.978 -16.530  1.00 29.67           H  
ATOM   2892  CD  GLU A 179     -19.761  -2.069 -17.435  1.00 29.67           C  
ATOM   2893  OE1 GLU A 179     -18.542  -1.915 -17.691  1.00 29.67           O  
ATOM   2894  OE2 GLU A 179     -20.654  -1.225 -17.657  1.00 29.67           O  
ATOM   2895  N   ASN A 180     -23.156  -5.184 -13.228  1.00 30.29           N  
ATOM   2896  H   ASN A 180     -23.396  -5.901 -13.897  1.00 30.29           H  
ATOM   2897  CA  ASN A 180     -23.981  -5.052 -12.018  1.00 30.29           C  
ATOM   2898  HA  ASN A 180     -23.605  -4.212 -11.434  1.00 30.29           H  
ATOM   2899  C   ASN A 180     -23.924  -6.249 -11.037  1.00 30.29           C  
ATOM   2900  CB  ASN A 180     -25.416  -4.701 -12.461  1.00 30.29           C  
ATOM   2901  HB2 ASN A 180     -26.109  -4.884 -11.639  1.00 30.29           H  
ATOM   2902  HB3 ASN A 180     -25.713  -5.332 -13.299  1.00 30.29           H  
ATOM   2903  O   ASN A 180     -24.599  -6.222 -10.006  1.00 30.29           O  
ATOM   2904  CG  ASN A 180     -25.558  -3.232 -12.825  1.00 30.29           C  
ATOM   2905  ND2 ASN A 180     -26.264  -2.906 -13.882  1.00 30.29           N  
ATOM   2906 HD21 ASN A 180     -26.651  -3.609 -14.495  1.00 30.29           H  
ATOM   2907 HD22 ASN A 180     -26.298  -1.920 -14.097  1.00 30.29           H  
ATOM   2908  OD1 ASN A 180     -25.074  -2.351 -12.139  1.00 30.29           O  
ATOM   2909  N   GLU A 181     -23.127  -7.292 -11.301  1.00 28.61           N  
ATOM   2910  H   GLU A 181     -22.628  -7.289 -12.179  1.00 28.61           H  
ATOM   2911  CA  GLU A 181     -23.199  -8.571 -10.557  1.00 28.61           C  
ATOM   2912  HA  GLU A 181     -24.087  -8.537  -9.925  1.00 28.61           H  
ATOM   2913  C   GLU A 181     -22.068  -8.839  -9.538  1.00 28.61           C  
ATOM   2914  CB  GLU A 181     -23.464  -9.733 -11.526  1.00 28.61           C  
ATOM   2915  HB2 GLU A 181     -23.467 -10.664 -10.959  1.00 28.61           H  
ATOM   2916  HB3 GLU A 181     -22.677  -9.784 -12.278  1.00 28.61           H  
ATOM   2917  O   GLU A 181     -21.865  -9.964  -9.080  1.00 28.61           O  
ATOM   2918  CG  GLU A 181     -24.839  -9.572 -12.201  1.00 28.61           C  
ATOM   2919  HG2 GLU A 181     -25.523  -9.083 -11.508  1.00 28.61           H  
ATOM   2920  HG3 GLU A 181     -24.737  -8.927 -13.074  1.00 28.61           H  
ATOM   2921  CD  GLU A 181     -25.446 -10.918 -12.612  1.00 28.61           C  
ATOM   2922  OE1 GLU A 181     -26.671 -11.073 -12.392  1.00 28.61           O  
ATOM   2923  OE2 GLU A 181     -24.681 -11.780 -13.095  1.00 28.61           O  
ATOM   2924  N   SER A 182     -21.386  -7.793  -9.060  1.00 28.28           N  
ATOM   2925  H   SER A 182     -21.622  -6.878  -9.416  1.00 28.28           H  
ATOM   2926  CA  SER A 182     -20.357  -7.886  -7.999  1.00 28.28           C  
ATOM   2927  HA  SER A 182     -19.597  -8.592  -8.336  1.00 28.28           H  
ATOM   2928  C   SER A 182     -20.861  -8.406  -6.637  1.00 28.28           C  
ATOM   2929  CB  SER A 182     -19.681  -6.522  -7.825  1.00 28.28           C  
ATOM   2930  HB2 SER A 182     -19.212  -6.239  -8.767  1.00 28.28           H  
ATOM   2931  HB3 SER A 182     -18.911  -6.585  -7.055  1.00 28.28           H  
ATOM   2932  O   SER A 182     -20.063  -8.643  -5.728  1.00 28.28           O  
ATOM   2933  OG  SER A 182     -20.637  -5.540  -7.467  1.00 28.28           O  
ATOM   2934  HG  SER A 182     -20.347  -4.688  -7.801  1.00 28.28           H  
ATOM   2935  N   LYS A 183     -22.175  -8.623  -6.481  1.00 25.83           N  
ATOM   2936  H   LYS A 183     -22.756  -8.450  -7.289  1.00 25.83           H  
ATOM   2937  CA  LYS A 183     -22.800  -9.167  -5.265  1.00 25.83           C  
ATOM   2938  HA  LYS A 183     -22.356  -8.675  -4.399  1.00 25.83           H  
ATOM   2939  C   LYS A 183     -22.534 -10.662  -5.046  1.00 25.83           C  
ATOM   2940  CB  LYS A 183     -24.311  -8.870  -5.273  1.00 25.83           C  
ATOM   2941  HB2 LYS A 183     -24.784  -9.441  -4.474  1.00 25.83           H  
ATOM   2942  HB3 LYS A 183     -24.742  -9.191  -6.222  1.00 25.83           H  
ATOM   2943  O   LYS A 183     -22.472 -11.070  -3.891  1.00 25.83           O  
ATOM   2944  CG  LYS A 183     -24.603  -7.377  -5.040  1.00 25.83           C  
ATOM   2945  HG2 LYS A 183     -24.178  -7.079  -4.081  1.00 25.83           H  
ATOM   2946  HG3 LYS A 183     -24.134  -6.787  -5.827  1.00 25.83           H  
ATOM   2947  CD  LYS A 183     -26.112  -7.087  -5.033  1.00 25.83           C  
ATOM   2948  HD2 LYS A 183     -26.521  -7.345  -6.009  1.00 25.83           H  
ATOM   2949  HD3 LYS A 183     -26.594  -7.702  -4.273  1.00 25.83           H  
ATOM   2950  CE  LYS A 183     -26.367  -5.602  -4.737  1.00 25.83           C  
ATOM   2951  HE2 LYS A 183     -25.985  -5.371  -3.743  1.00 25.83           H  
ATOM   2952  HE3 LYS A 183     -25.803  -5.009  -5.457  1.00 25.83           H  
ATOM   2953  NZ  LYS A 183     -27.810  -5.255  -4.827  1.00 25.83           N  
ATOM   2954  HZ1 LYS A 183     -28.159  -5.446  -5.755  1.00 25.83           H  
ATOM   2955  HZ2 LYS A 183     -28.357  -5.792  -4.168  1.00 25.83           H  
ATOM   2956  HZ3 LYS A 183     -27.957  -4.274  -4.641  1.00 25.83           H  
ATOM   2957  N   TYR A 184     -22.337 -11.468  -6.093  1.00 25.63           N  
ATOM   2958  H   TYR A 184     -22.400 -11.088  -7.027  1.00 25.63           H  
ATOM   2959  CA  TYR A 184     -22.242 -12.932  -5.935  1.00 25.63           C  
ATOM   2960  HA  TYR A 184     -22.972 -13.238  -5.186  1.00 25.63           H  
ATOM   2961  C   TYR A 184     -20.883 -13.428  -5.416  1.00 25.63           C  
ATOM   2962  CB  TYR A 184     -22.636 -13.624  -7.244  1.00 25.63           C  
ATOM   2963  HB2 TYR A 184     -22.526 -14.701  -7.117  1.00 25.63           H  
ATOM   2964  HB3 TYR A 184     -21.952 -13.314  -8.034  1.00 25.63           H  
ATOM   2965  O   TYR A 184     -20.822 -14.461  -4.758  1.00 25.63           O  
ATOM   2966  CG  TYR A 184     -24.067 -13.344  -7.659  1.00 25.63           C  
ATOM   2967  CD1 TYR A 184     -25.142 -13.890  -6.926  1.00 25.63           C  
ATOM   2968  HD1 TYR A 184     -24.950 -14.517  -6.069  1.00 25.63           H  
ATOM   2969  CD2 TYR A 184     -24.323 -12.535  -8.781  1.00 25.63           C  
ATOM   2970  HD2 TYR A 184     -23.502 -12.145  -9.364  1.00 25.63           H  
ATOM   2971  CE1 TYR A 184     -26.470 -13.631  -7.322  1.00 25.63           C  
ATOM   2972  HE1 TYR A 184     -27.302 -14.054  -6.778  1.00 25.63           H  
ATOM   2973  CE2 TYR A 184     -25.648 -12.288  -9.185  1.00 25.63           C  
ATOM   2974  HE2 TYR A 184     -25.843 -11.712 -10.078  1.00 25.63           H  
ATOM   2975  OH  TYR A 184     -27.994 -12.624  -8.888  1.00 25.63           O  
ATOM   2976  HH  TYR A 184     -27.983 -12.215  -9.756  1.00 25.63           H  
ATOM   2977  CZ  TYR A 184     -26.723 -12.843  -8.464  1.00 25.63           C  
ATOM   2978  N   LEU A 185     -19.798 -12.675  -5.629  1.00 25.51           N  
ATOM   2979  H   LEU A 185     -19.898 -11.836  -6.182  1.00 25.51           H  
ATOM   2980  CA  LEU A 185     -18.472 -13.015  -5.086  1.00 25.51           C  
ATOM   2981  HA  LEU A 185     -18.334 -14.092  -5.183  1.00 25.51           H  
ATOM   2982  C   LEU A 185     -18.349 -12.735  -3.576  1.00 25.51           C  
ATOM   2983  CB  LEU A 185     -17.386 -12.306  -5.924  1.00 25.51           C  
ATOM   2984  HB2 LEU A 185     -17.845 -11.517  -6.520  1.00 25.51           H  
ATOM   2985  HB3 LEU A 185     -16.662 -11.826  -5.264  1.00 25.51           H  
ATOM   2986  O   LEU A 185     -17.608 -13.433  -2.890  1.00 25.51           O  
ATOM   2987  CG  LEU A 185     -16.646 -13.290  -6.853  1.00 25.51           C  
ATOM   2988  HG  LEU A 185     -17.340 -14.053  -7.205  1.00 25.51           H  
ATOM   2989  CD1 LEU A 185     -16.089 -12.574  -8.083  1.00 25.51           C  
ATOM   2990 HD11 LEU A 185     -16.909 -12.132  -8.650  1.00 25.51           H  
ATOM   2991 HD12 LEU A 185     -15.572 -13.292  -8.719  1.00 25.51           H  
ATOM   2992 HD13 LEU A 185     -15.395 -11.792  -7.775  1.00 25.51           H  
ATOM   2993  CD2 LEU A 185     -15.484 -13.964  -6.121  1.00 25.51           C  
ATOM   2994 HD21 LEU A 185     -15.859 -14.480  -5.238  1.00 25.51           H  
ATOM   2995 HD22 LEU A 185     -15.008 -14.696  -6.774  1.00 25.51           H  
ATOM   2996 HD23 LEU A 185     -14.751 -13.223  -5.805  1.00 25.51           H  
ATOM   2997  N   ARG A 186     -19.131 -11.787  -3.036  1.00 24.93           N  
ATOM   2998  H   ARG A 186     -19.762 -11.292  -3.650  1.00 24.93           H  
ATOM   2999  CA  ARG A 186     -19.137 -11.448  -1.597  1.00 24.93           C  
ATOM   3000  HA  ARG A 186     -18.115 -11.258  -1.270  1.00 24.93           H  
ATOM   3001  C   ARG A 186     -19.638 -12.572  -0.689  1.00 24.93           C  
ATOM   3002  CB  ARG A 186     -19.990 -10.195  -1.346  1.00 24.93           C  
ATOM   3003  HB2 ARG A 186     -20.941 -10.279  -1.871  1.00 24.93           H  
ATOM   3004  HB3 ARG A 186     -20.201 -10.131  -0.278  1.00 24.93           H  
ATOM   3005  O   ARG A 186     -19.380 -12.536   0.507  1.00 24.93           O  
ATOM   3006  CG  ARG A 186     -19.270  -8.908  -1.755  1.00 24.93           C  
ATOM   3007  HG2 ARG A 186     -19.110  -8.896  -2.833  1.00 24.93           H  
ATOM   3008  HG3 ARG A 186     -18.306  -8.864  -1.248  1.00 24.93           H  
ATOM   3009  CD  ARG A 186     -20.119  -7.702  -1.340  1.00 24.93           C  
ATOM   3010  HD2 ARG A 186     -21.037  -7.699  -1.927  1.00 24.93           H  
ATOM   3011  HD3 ARG A 186     -20.370  -7.806  -0.284  1.00 24.93           H  
ATOM   3012  NE  ARG A 186     -19.386  -6.440  -1.540  1.00 24.93           N  
ATOM   3013  HE  ARG A 186     -18.462  -6.526  -1.938  1.00 24.93           H  
ATOM   3014  NH1 ARG A 186     -20.924  -5.037  -0.570  1.00 24.93           N  
ATOM   3015 HH11 ARG A 186     -21.168  -4.126  -0.209  1.00 24.93           H  
ATOM   3016 HH12 ARG A 186     -21.490  -5.845  -0.354  1.00 24.93           H  
ATOM   3017  NH2 ARG A 186     -18.998  -4.208  -1.335  1.00 24.93           N  
ATOM   3018 HH21 ARG A 186     -19.269  -3.299  -0.986  1.00 24.93           H  
ATOM   3019 HH22 ARG A 186     -18.070  -4.346  -1.708  1.00 24.93           H  
ATOM   3020  CZ  ARG A 186     -19.774  -5.238  -1.153  1.00 24.93           C  
ATOM   3021  N   VAL A 187     -20.357 -13.556  -1.227  1.00 25.23           N  
ATOM   3022  H   VAL A 187     -20.524 -13.536  -2.223  1.00 25.23           H  
ATOM   3023  CA  VAL A 187     -20.988 -14.622  -0.429  1.00 25.23           C  
ATOM   3024  HA  VAL A 187     -21.503 -14.159   0.413  1.00 25.23           H  
ATOM   3025  C   VAL A 187     -19.943 -15.577   0.159  1.00 25.23           C  
ATOM   3026  CB  VAL A 187     -22.035 -15.385  -1.266  1.00 25.23           C  
ATOM   3027  HB  VAL A 187     -21.522 -16.013  -1.994  1.00 25.23           H  
ATOM   3028  O   VAL A 187     -20.108 -16.051   1.277  1.00 25.23           O  
ATOM   3029  CG1 VAL A 187     -22.922 -16.271  -0.382  1.00 25.23           C  
ATOM   3030 HG11 VAL A 187     -23.432 -15.668   0.369  1.00 25.23           H  
ATOM   3031 HG12 VAL A 187     -23.662 -16.788  -0.993  1.00 25.23           H  
ATOM   3032 HG13 VAL A 187     -22.317 -17.023   0.124  1.00 25.23           H  
ATOM   3033  CG2 VAL A 187     -22.958 -14.420  -2.027  1.00 25.23           C  
ATOM   3034 HG21 VAL A 187     -22.399 -13.858  -2.776  1.00 25.23           H  
ATOM   3035 HG22 VAL A 187     -23.415 -13.717  -1.332  1.00 25.23           H  
ATOM   3036 HG23 VAL A 187     -23.726 -14.986  -2.553  1.00 25.23           H  
ATOM   3037  N   VAL A 188     -18.831 -15.800  -0.551  1.00 26.50           N  
ATOM   3038  H   VAL A 188     -18.730 -15.336  -1.443  1.00 26.50           H  
ATOM   3039  CA  VAL A 188     -17.723 -16.656  -0.084  1.00 26.50           C  
ATOM   3040  HA  VAL A 188     -18.146 -17.552   0.368  1.00 26.50           H  
ATOM   3041  C   VAL A 188     -16.894 -15.962   1.008  1.00 26.50           C  
ATOM   3042  CB  VAL A 188     -16.839 -17.094  -1.274  1.00 26.50           C  
ATOM   3043  HB  VAL A 188     -16.334 -16.218  -1.682  1.00 26.50           H  
ATOM   3044  O   VAL A 188     -16.363 -16.623   1.893  1.00 26.50           O  
ATOM   3045  CG1 VAL A 188     -15.779 -18.123  -0.862  1.00 26.50           C  
ATOM   3046 HG11 VAL A 188     -15.202 -18.438  -1.731  1.00 26.50           H  
ATOM   3047 HG12 VAL A 188     -15.090 -17.683  -0.141  1.00 26.50           H  
ATOM   3048 HG13 VAL A 188     -16.255 -18.991  -0.408  1.00 26.50           H  
ATOM   3049  CG2 VAL A 188     -17.674 -17.735  -2.396  1.00 26.50           C  
ATOM   3050 HG21 VAL A 188     -17.017 -18.087  -3.192  1.00 26.50           H  
ATOM   3051 HG22 VAL A 188     -18.361 -17.006  -2.827  1.00 26.50           H  
ATOM   3052 HG23 VAL A 188     -18.242 -18.577  -2.001  1.00 26.50           H  
ATOM   3053  N   GLU A 189     -16.827 -14.627   0.991  1.00 28.36           N  
ATOM   3054  H   GLU A 189     -17.293 -14.130   0.246  1.00 28.36           H  
ATOM   3055  CA  GLU A 189     -16.159 -13.820   2.027  1.00 28.36           C  
ATOM   3056  HA  GLU A 189     -15.259 -14.337   2.361  1.00 28.36           H  
ATOM   3057  C   GLU A 189     -17.023 -13.611   3.287  1.00 28.36           C  
ATOM   3058  CB  GLU A 189     -15.738 -12.460   1.436  1.00 28.36           C  
ATOM   3059  HB2 GLU A 189     -15.347 -11.831   2.236  1.00 28.36           H  
ATOM   3060  HB3 GLU A 189     -16.618 -11.973   1.018  1.00 28.36           H  
ATOM   3061  O   GLU A 189     -16.510 -13.149   4.302  1.00 28.36           O  
ATOM   3062  CG  GLU A 189     -14.650 -12.585   0.355  1.00 28.36           C  
ATOM   3063  HG2 GLU A 189     -13.785 -13.085   0.791  1.00 28.36           H  
ATOM   3064  HG3 GLU A 189     -15.023 -13.211  -0.456  1.00 28.36           H  
ATOM   3065  CD  GLU A 189     -14.220 -11.228  -0.235  1.00 28.36           C  
ATOM   3066  OE1 GLU A 189     -13.029 -11.112  -0.609  1.00 28.36           O  
ATOM   3067  OE2 GLU A 189     -15.089 -10.332  -0.380  1.00 28.36           O  
ATOM   3068  N   GLN A 190     -18.322 -13.942   3.247  1.00 27.13           N  
ATOM   3069  H   GLN A 190     -18.690 -14.319   2.385  1.00 27.13           H  
ATOM   3070  CA  GLN A 190     -19.259 -13.739   4.364  1.00 27.13           C  
ATOM   3071  HA  GLN A 190     -18.815 -13.010   5.042  1.00 27.13           H  
ATOM   3072  C   GLN A 190     -19.479 -14.964   5.264  1.00 27.13           C  
ATOM   3073  CB  GLN A 190     -20.587 -13.142   3.857  1.00 27.13           C  
ATOM   3074  HB2 GLN A 190     -20.890 -13.621   2.926  1.00 27.13           H  
ATOM   3075  HB3 GLN A 190     -21.369 -13.311   4.597  1.00 27.13           H  
ATOM   3076  O   GLN A 190     -20.261 -14.871   6.208  1.00 27.13           O  
ATOM   3077  CG  GLN A 190     -20.457 -11.626   3.663  1.00 27.13           C  
ATOM   3078  HG2 GLN A 190     -19.963 -11.205   4.540  1.00 27.13           H  
ATOM   3079  HG3 GLN A 190     -19.830 -11.413   2.797  1.00 27.13           H  
ATOM   3080  CD  GLN A 190     -21.795 -10.910   3.501  1.00 27.13           C  
ATOM   3081  NE2 GLN A 190     -21.862  -9.653   3.884  1.00 27.13           N  
ATOM   3082 HE21 GLN A 190     -22.786  -9.245   3.889  1.00 27.13           H  
ATOM   3083 HE22 GLN A 190     -21.073  -9.247   4.367  1.00 27.13           H  
ATOM   3084  OE1 GLN A 190     -22.804 -11.421   3.039  1.00 27.13           O  
ATOM   3085  N   ILE A 191     -18.788 -16.084   5.033  1.00 27.10           N  
ATOM   3086  H   ILE A 191     -18.131 -16.097   4.266  1.00 27.10           H  
ATOM   3087  CA  ILE A 191     -18.756 -17.187   6.004  1.00 27.10           C  
ATOM   3088  HA  ILE A 191     -19.769 -17.366   6.365  1.00 27.10           H  
ATOM   3089  C   ILE A 191     -17.845 -16.757   7.170  1.00 27.10           C  
ATOM   3090  CB  ILE A 191     -18.263 -18.503   5.363  1.00 27.10           C  
ATOM   3091  HB  ILE A 191     -17.240 -18.341   5.024  1.00 27.10           H  
ATOM   3092  O   ILE A 191     -16.642 -16.571   6.941  1.00 27.10           O  
ATOM   3093  CG1 ILE A 191     -19.097 -18.905   4.126  1.00 27.10           C  
ATOM   3094 HG12 ILE A 191     -20.119 -19.129   4.431  1.00 27.10           H  
ATOM   3095 HG13 ILE A 191     -19.129 -18.072   3.423  1.00 27.10           H  
ATOM   3096  CG2 ILE A 191     -18.282 -19.631   6.417  1.00 27.10           C  
ATOM   3097 HG21 ILE A 191     -19.305 -19.835   6.735  1.00 27.10           H  
ATOM   3098 HG22 ILE A 191     -17.852 -20.546   6.009  1.00 27.10           H  
ATOM   3099 HG23 ILE A 191     -17.690 -19.365   7.293  1.00 27.10           H  
ATOM   3100  CD1 ILE A 191     -18.524 -20.109   3.365  1.00 27.10           C  
ATOM   3101 HD11 ILE A 191     -18.620 -21.020   3.956  1.00 27.10           H  
ATOM   3102 HD12 ILE A 191     -17.475 -19.934   3.125  1.00 27.10           H  
ATOM   3103 HD13 ILE A 191     -19.080 -20.243   2.437  1.00 27.10           H  
ATOM   3104  N   PRO A 192     -18.354 -16.613   8.412  1.00 25.44           N  
ATOM   3105  CA  PRO A 192     -17.521 -16.256   9.556  1.00 25.44           C  
ATOM   3106  HA  PRO A 192     -17.134 -15.249   9.399  1.00 25.44           H  
ATOM   3107  C   PRO A 192     -16.356 -17.243   9.702  1.00 25.44           C  
ATOM   3108  CB  PRO A 192     -18.449 -16.255  10.778  1.00 25.44           C  
ATOM   3109  HB2 PRO A 192     -18.187 -15.467  11.484  1.00 25.44           H  
ATOM   3110  HB3 PRO A 192     -18.426 -17.228  11.269  1.00 25.44           H  
ATOM   3111  O   PRO A 192     -16.537 -18.451   9.576  1.00 25.44           O  
ATOM   3112  CG  PRO A 192     -19.834 -16.033  10.170  1.00 25.44           C  
ATOM   3113  HG2 PRO A 192     -20.625 -16.435  10.803  1.00 25.44           H  
ATOM   3114  HG3 PRO A 192     -19.990 -14.971   9.982  1.00 25.44           H  
ATOM   3115  CD  PRO A 192     -19.735 -16.782   8.843  1.00 25.44           C  
ATOM   3116  HD2 PRO A 192     -20.451 -16.366   8.134  1.00 25.44           H  
ATOM   3117  HD3 PRO A 192     -19.935 -17.841   9.000  1.00 25.44           H  
ATOM   3118  N   ASN A 193     -15.151 -16.726   9.944  1.00 28.26           N  
ATOM   3119  H   ASN A 193     -15.097 -15.726  10.075  1.00 28.26           H  
ATOM   3120  CA  ASN A 193     -13.894 -17.482  10.062  1.00 28.26           C  
ATOM   3121  HA  ASN A 193     -13.121 -16.739  10.258  1.00 28.26           H  
ATOM   3122  C   ASN A 193     -13.379 -18.220   8.803  1.00 28.26           C  
ATOM   3123  CB  ASN A 193     -13.943 -18.381  11.316  1.00 28.26           C  
ATOM   3124  HB2 ASN A 193     -14.713 -19.144  11.199  1.00 28.26           H  
ATOM   3125  HB3 ASN A 193     -12.988 -18.892  11.440  1.00 28.26           H  
ATOM   3126  O   ASN A 193     -12.295 -18.803   8.865  1.00 28.26           O  
ATOM   3127  CG  ASN A 193     -14.200 -17.583  12.579  1.00 28.26           C  
ATOM   3128  ND2 ASN A 193     -14.970 -18.105  13.503  1.00 28.26           N  
ATOM   3129 HD21 ASN A 193     -15.399 -19.009  13.369  1.00 28.26           H  
ATOM   3130 HD22 ASN A 193     -15.129 -17.551  14.332  1.00 28.26           H  
ATOM   3131  OD1 ASN A 193     -13.707 -16.480  12.743  1.00 28.26           O  
ATOM   3132  N   SER A 194     -14.045 -18.154   7.642  1.00 26.45           N  
ATOM   3133  H   SER A 194     -14.926 -17.661   7.605  1.00 26.45           H  
ATOM   3134  CA  SER A 194     -13.518 -18.760   6.407  1.00 26.45           C  
ATOM   3135  HA  SER A 194     -12.904 -19.614   6.694  1.00 26.45           H  
ATOM   3136  C   SER A 194     -12.596 -17.790   5.647  1.00 26.45           C  
ATOM   3137  CB  SER A 194     -14.653 -19.372   5.568  1.00 26.45           C  
ATOM   3138  HB2 SER A 194     -15.597 -19.231   6.095  1.00 26.45           H  
ATOM   3139  HB3 SER A 194     -14.485 -20.446   5.490  1.00 26.45           H  
ATOM   3140  O   SER A 194     -13.036 -16.789   5.081  1.00 26.45           O  
ATOM   3141  OG  SER A 194     -14.755 -18.844   4.260  1.00 26.45           O  
ATOM   3142  HG  SER A 194     -14.918 -17.900   4.325  1.00 26.45           H  
ATOM   3143  N   ARG A 195     -11.288 -18.088   5.608  1.00 25.55           N  
ATOM   3144  H   ARG A 195     -10.982 -18.889   6.143  1.00 25.55           H  
ATOM   3145  CA  ARG A 195     -10.304 -17.371   4.774  1.00 25.55           C  
ATOM   3146  HA  ARG A 195     -10.718 -16.405   4.487  1.00 25.55           H  
ATOM   3147  C   ARG A 195     -10.034 -18.139   3.476  1.00 25.55           C  
ATOM   3148  CB  ARG A 195      -9.001 -17.103   5.553  1.00 25.55           C  
ATOM   3149  HB2 ARG A 195      -8.241 -16.788   4.837  1.00 25.55           H  
ATOM   3150  HB3 ARG A 195      -8.662 -18.027   6.021  1.00 25.55           H  
ATOM   3151  O   ARG A 195      -9.227 -19.069   3.452  1.00 25.55           O  
ATOM   3152  CG  ARG A 195      -9.124 -16.001   6.619  1.00 25.55           C  
ATOM   3153  HG2 ARG A 195      -9.490 -15.088   6.150  1.00 25.55           H  
ATOM   3154  HG3 ARG A 195      -9.831 -16.313   7.388  1.00 25.55           H  
ATOM   3155  CD  ARG A 195      -7.751 -15.727   7.259  1.00 25.55           C  
ATOM   3156  HD2 ARG A 195      -7.424 -16.631   7.773  1.00 25.55           H  
ATOM   3157  HD3 ARG A 195      -7.037 -15.496   6.469  1.00 25.55           H  
ATOM   3158  NE  ARG A 195      -7.787 -14.598   8.214  1.00 25.55           N  
ATOM   3159  HE  ARG A 195      -8.646 -14.069   8.258  1.00 25.55           H  
ATOM   3160  NH1 ARG A 195      -5.686 -14.869   9.127  1.00 25.55           N  
ATOM   3161 HH11 ARG A 195      -5.600 -15.754   8.648  1.00 25.55           H  
ATOM   3162 HH12 ARG A 195      -5.089 -14.736   9.931  1.00 25.55           H  
ATOM   3163  NH2 ARG A 195      -6.984 -13.239   9.867  1.00 25.55           N  
ATOM   3164 HH21 ARG A 195      -7.855 -12.730   9.897  1.00 25.55           H  
ATOM   3165 HH22 ARG A 195      -6.240 -13.009  10.511  1.00 25.55           H  
ATOM   3166  CZ  ARG A 195      -6.824 -14.243   9.054  1.00 25.55           C  
ATOM   3167  N   CYS A 196     -10.651 -17.713   2.374  1.00 26.06           N  
ATOM   3168  H   CYS A 196     -11.343 -16.983   2.467  1.00 26.06           H  
ATOM   3169  CA  CYS A 196     -10.330 -18.219   1.035  1.00 26.06           C  
ATOM   3170  HA  CYS A 196     -10.217 -19.301   1.098  1.00 26.06           H  
ATOM   3171  C   CYS A 196      -8.979 -17.659   0.539  1.00 26.06           C  
ATOM   3172  CB  CYS A 196     -11.498 -17.925   0.072  1.00 26.06           C  
ATOM   3173  HB2 CYS A 196     -12.224 -17.253   0.530  1.00 26.06           H  
ATOM   3174  HB3 CYS A 196     -11.124 -17.450  -0.835  1.00 26.06           H  
ATOM   3175  O   CYS A 196      -8.904 -16.584  -0.057  1.00 26.06           O  
ATOM   3176  SG  CYS A 196     -12.314 -19.482  -0.386  1.00 26.06           S  
ATOM   3177  HG  CYS A 196     -12.915 -19.710   0.785  1.00 26.06           H  
ATOM   3178  N   TYR A 197      -7.887 -18.391   0.777  1.00 26.94           N  
ATOM   3179  H   TYR A 197      -7.989 -19.227   1.335  1.00 26.94           H  
ATOM   3180  CA  TYR A 197      -6.548 -18.007   0.315  1.00 26.94           C  
ATOM   3181  HA  TYR A 197      -6.427 -16.935   0.465  1.00 26.94           H  
ATOM   3182  C   TYR A 197      -6.344 -18.290  -1.181  1.00 26.94           C  
ATOM   3183  CB  TYR A 197      -5.466 -18.710   1.150  1.00 26.94           C  
ATOM   3184  HB2 TYR A 197      -5.732 -19.758   1.286  1.00 26.94           H  
ATOM   3185  HB3 TYR A 197      -4.529 -18.690   0.594  1.00 26.94           H  
ATOM   3186  O   TYR A 197      -6.097 -19.424  -1.580  1.00 26.94           O  
ATOM   3187  CG  TYR A 197      -5.204 -18.067   2.498  1.00 26.94           C  
ATOM   3188  CD1 TYR A 197      -4.320 -16.973   2.589  1.00 26.94           C  
ATOM   3189  HD1 TYR A 197      -3.842 -16.589   1.699  1.00 26.94           H  
ATOM   3190  CD2 TYR A 197      -5.834 -18.559   3.657  1.00 26.94           C  
ATOM   3191  HD2 TYR A 197      -6.524 -19.387   3.593  1.00 26.94           H  
ATOM   3192  CE1 TYR A 197      -4.069 -16.366   3.835  1.00 26.94           C  
ATOM   3193  HE1 TYR A 197      -3.405 -15.517   3.899  1.00 26.94           H  
ATOM   3194  CE2 TYR A 197      -5.575 -17.963   4.906  1.00 26.94           C  
ATOM   3195  HE2 TYR A 197      -6.053 -18.340   5.799  1.00 26.94           H  
ATOM   3196  OH  TYR A 197      -4.478 -16.270   6.203  1.00 26.94           O  
ATOM   3197  HH  TYR A 197      -3.880 -15.523   6.127  1.00 26.94           H  
ATOM   3198  CZ  TYR A 197      -4.700 -16.861   4.998  1.00 26.94           C  
ATOM   3199  N   SER A 198      -6.331 -17.238  -2.004  1.00 28.20           N  
ATOM   3200  H   SER A 198      -6.602 -16.344  -1.620  1.00 28.20           H  
ATOM   3201  CA  SER A 198      -5.797 -17.298  -3.373  1.00 28.20           C  
ATOM   3202  HA  SER A 198      -6.211 -18.175  -3.871  1.00 28.20           H  
ATOM   3203  C   SER A 198      -4.259 -17.380  -3.341  1.00 28.20           C  
ATOM   3204  CB  SER A 198      -6.250 -16.059  -4.149  1.00 28.20           C  
ATOM   3205  HB2 SER A 198      -7.338 -16.067  -4.211  1.00 28.20           H  
ATOM   3206  HB3 SER A 198      -5.940 -15.162  -3.614  1.00 28.20           H  
ATOM   3207  O   SER A 198      -3.618 -16.420  -2.899  1.00 28.20           O  
ATOM   3208  OG  SER A 198      -5.706 -16.029  -5.457  1.00 28.20           O  
ATOM   3209  HG  SER A 198      -6.370 -15.628  -6.022  1.00 28.20           H  
ATOM   3210  N   PRO A 199      -3.621 -18.475  -3.805  1.00 26.39           N  
ATOM   3211  CA  PRO A 199      -2.172 -18.629  -3.721  1.00 26.39           C  
ATOM   3212  HA  PRO A 199      -1.828 -18.310  -2.737  1.00 26.39           H  
ATOM   3213  C   PRO A 199      -1.448 -17.780  -4.779  1.00 26.39           C  
ATOM   3214  CB  PRO A 199      -1.918 -20.137  -3.846  1.00 26.39           C  
ATOM   3215  HB2 PRO A 199      -2.011 -20.600  -2.864  1.00 26.39           H  
ATOM   3216  HB3 PRO A 199      -0.944 -20.368  -4.278  1.00 26.39           H  
ATOM   3217  O   PRO A 199      -1.084 -18.250  -5.858  1.00 26.39           O  
ATOM   3218  CG  PRO A 199      -3.067 -20.611  -4.733  1.00 26.39           C  
ATOM   3219  HG2 PRO A 199      -3.297 -21.664  -4.569  1.00 26.39           H  
ATOM   3220  HG3 PRO A 199      -2.825 -20.431  -5.781  1.00 26.39           H  
ATOM   3221  CD  PRO A 199      -4.225 -19.706  -4.308  1.00 26.39           C  
ATOM   3222  HD2 PRO A 199      -4.880 -19.509  -5.157  1.00 26.39           H  
ATOM   3223  HD3 PRO A 199      -4.784 -20.196  -3.511  1.00 26.39           H  
ATOM   3224  N   ARG A 200      -1.168 -16.511  -4.456  1.00 28.97           N  
ATOM   3225  H   ARG A 200      -1.579 -16.154  -3.605  1.00 28.97           H  
ATOM   3226  CA  ARG A 200      -0.130 -15.727  -5.146  1.00 28.97           C  
ATOM   3227  HA  ARG A 200      -0.040 -16.084  -6.172  1.00 28.97           H  
ATOM   3228  C   ARG A 200       1.225 -15.969  -4.490  1.00 28.97           C  
ATOM   3229  CB  ARG A 200      -0.479 -14.234  -5.200  1.00 28.97           C  
ATOM   3230  HB2 ARG A 200       0.435 -13.677  -5.407  1.00 28.97           H  
ATOM   3231  HB3 ARG A 200      -0.869 -13.905  -4.237  1.00 28.97           H  
ATOM   3232  O   ARG A 200       1.577 -15.321  -3.511  1.00 28.97           O  
ATOM   3233  CG  ARG A 200      -1.487 -13.938  -6.315  1.00 28.97           C  
ATOM   3234  HG2 ARG A 200      -2.456 -14.361  -6.053  1.00 28.97           H  
ATOM   3235  HG3 ARG A 200      -1.140 -14.382  -7.248  1.00 28.97           H  
ATOM   3236  CD  ARG A 200      -1.605 -12.423  -6.498  1.00 28.97           C  
ATOM   3237  HD2 ARG A 200      -1.969 -11.995  -5.564  1.00 28.97           H  
ATOM   3238  HD3 ARG A 200      -0.618 -12.014  -6.710  1.00 28.97           H  
ATOM   3239  NE  ARG A 200      -2.526 -12.084  -7.596  1.00 28.97           N  
ATOM   3240  HE  ARG A 200      -2.934 -12.864  -8.092  1.00 28.97           H  
ATOM   3241  NH1 ARG A 200      -2.514  -9.813  -7.263  1.00 28.97           N  
ATOM   3242 HH11 ARG A 200      -1.854  -9.947  -6.510  1.00 28.97           H  
ATOM   3243 HH12 ARG A 200      -2.926  -8.901  -7.397  1.00 28.97           H  
ATOM   3244  NH2 ARG A 200      -3.885 -10.700  -8.784  1.00 28.97           N  
ATOM   3245 HH21 ARG A 200      -4.310  -9.787  -8.865  1.00 28.97           H  
ATOM   3246 HH22 ARG A 200      -4.339 -11.513  -9.174  1.00 28.97           H  
ATOM   3247  CZ  ARG A 200      -2.962 -10.871  -7.881  1.00 28.97           C  
ATOM   3248  N   LEU A 201       1.994 -16.886  -5.073  1.00 26.84           N  
ATOM   3249  H   LEU A 201       1.589 -17.422  -5.827  1.00 26.84           H  
ATOM   3250  CA  LEU A 201       3.382 -17.164  -4.698  1.00 26.84           C  
ATOM   3251  HA  LEU A 201       3.419 -17.461  -3.650  1.00 26.84           H  
ATOM   3252  C   LEU A 201       4.267 -15.915  -4.868  1.00 26.84           C  
ATOM   3253  CB  LEU A 201       3.897 -18.327  -5.569  1.00 26.84           C  
ATOM   3254  HB2 LEU A 201       4.985 -18.369  -5.512  1.00 26.84           H  
ATOM   3255  HB3 LEU A 201       3.638 -18.117  -6.606  1.00 26.84           H  
ATOM   3256  O   LEU A 201       4.718 -15.603  -5.972  1.00 26.84           O  
ATOM   3257  CG  LEU A 201       3.331 -19.699  -5.159  1.00 26.84           C  
ATOM   3258  HG  LEU A 201       2.295 -19.588  -4.836  1.00 26.84           H  
ATOM   3259  CD1 LEU A 201       3.351 -20.650  -6.352  1.00 26.84           C  
ATOM   3260 HD11 LEU A 201       4.375 -20.856  -6.660  1.00 26.84           H  
ATOM   3261 HD12 LEU A 201       2.860 -21.581  -6.069  1.00 26.84           H  
ATOM   3262 HD13 LEU A 201       2.795 -20.220  -7.185  1.00 26.84           H  
ATOM   3263  CD2 LEU A 201       4.148 -20.316  -4.021  1.00 26.84           C  
ATOM   3264 HD21 LEU A 201       5.182 -20.465  -4.332  1.00 26.84           H  
ATOM   3265 HD22 LEU A 201       3.721 -21.282  -3.753  1.00 26.84           H  
ATOM   3266 HD23 LEU A 201       4.120 -19.670  -3.144  1.00 26.84           H  
ATOM   3267  N   TYR A 202       4.558 -15.223  -3.765  1.00 26.52           N  
ATOM   3268  H   TYR A 202       4.086 -15.463  -2.905  1.00 26.52           H  
ATOM   3269  CA  TYR A 202       5.639 -14.241  -3.704  1.00 26.52           C  
ATOM   3270  HA  TYR A 202       5.703 -13.730  -4.664  1.00 26.52           H  
ATOM   3271  C   TYR A 202       6.969 -14.964  -3.479  1.00 26.52           C  
ATOM   3272  CB  TYR A 202       5.352 -13.162  -2.651  1.00 26.52           C  
ATOM   3273  HB2 TYR A 202       4.831 -13.598  -1.798  1.00 26.52           H  
ATOM   3274  HB3 TYR A 202       6.298 -12.768  -2.279  1.00 26.52           H  
ATOM   3275  O   TYR A 202       7.271 -15.462  -2.400  1.00 26.52           O  
ATOM   3276  CG  TYR A 202       4.552 -12.003  -3.215  1.00 26.52           C  
ATOM   3277  CD1 TYR A 202       5.226 -10.901  -3.779  1.00 26.52           C  
ATOM   3278  HD1 TYR A 202       6.306 -10.872  -3.767  1.00 26.52           H  
ATOM   3279  CD2 TYR A 202       3.145 -12.029  -3.194  1.00 26.52           C  
ATOM   3280  HD2 TYR A 202       2.629 -12.870  -2.755  1.00 26.52           H  
ATOM   3281  CE1 TYR A 202       4.499  -9.822  -4.317  1.00 26.52           C  
ATOM   3282  HE1 TYR A 202       5.022  -8.971  -4.727  1.00 26.52           H  
ATOM   3283  CE2 TYR A 202       2.411 -10.950  -3.726  1.00 26.52           C  
ATOM   3284  HE2 TYR A 202       1.332 -10.952  -3.683  1.00 26.52           H  
ATOM   3285  OH  TYR A 202       2.382  -8.802  -4.802  1.00 26.52           O  
ATOM   3286  HH  TYR A 202       2.973  -8.101  -5.086  1.00 26.52           H  
ATOM   3287  CZ  TYR A 202       3.087  -9.845  -4.287  1.00 26.52           C  
ATOM   3288  N   GLN A 203       7.782 -15.019  -4.531  1.00 27.28           N  
ATOM   3289  H   GLN A 203       7.434 -14.617  -5.390  1.00 27.28           H  
ATOM   3290  CA  GLN A 203       8.985 -15.853  -4.634  1.00 27.28           C  
ATOM   3291  HA  GLN A 203       8.727 -16.836  -4.239  1.00 27.28           H  
ATOM   3292  C   GLN A 203      10.202 -15.357  -3.814  1.00 27.28           C  
ATOM   3293  CB  GLN A 203       9.297 -15.996  -6.141  1.00 27.28           C  
ATOM   3294  HB2 GLN A 203      10.037 -15.251  -6.434  1.00 27.28           H  
ATOM   3295  HB3 GLN A 203       8.392 -15.798  -6.715  1.00 27.28           H  
ATOM   3296  O   GLN A 203      11.328 -15.750  -4.113  1.00 27.28           O  
ATOM   3297  CG  GLN A 203       9.774 -17.395  -6.551  1.00 27.28           C  
ATOM   3298  HG2 GLN A 203       9.042 -18.131  -6.218  1.00 27.28           H  
ATOM   3299  HG3 GLN A 203      10.727 -17.616  -6.070  1.00 27.28           H  
ATOM   3300  CD  GLN A 203       9.943 -17.528  -8.066  1.00 27.28           C  
ATOM   3301  NE2 GLN A 203       9.982 -18.734  -8.587  1.00 27.28           N  
ATOM   3302 HE21 GLN A 203      10.070 -18.792  -9.591  1.00 27.28           H  
ATOM   3303 HE22 GLN A 203       9.897 -19.553  -8.002  1.00 27.28           H  
ATOM   3304  OE1 GLN A 203      10.038 -16.565  -8.813  1.00 27.28           O  
ATOM   3305  N   LYS A 204      10.009 -14.459  -2.833  1.00 27.86           N  
ATOM   3306  H   LYS A 204       9.054 -14.268  -2.565  1.00 27.86           H  
ATOM   3307  CA  LYS A 204      11.098 -13.786  -2.094  1.00 27.86           C  
ATOM   3308  HA  LYS A 204      12.050 -14.204  -2.421  1.00 27.86           H  
ATOM   3309  C   LYS A 204      11.130 -14.030  -0.584  1.00 27.86           C  
ATOM   3310  CB  LYS A 204      11.113 -12.280  -2.403  1.00 27.86           C  
ATOM   3311  HB2 LYS A 204      11.457 -11.749  -1.516  1.00 27.86           H  
ATOM   3312  HB3 LYS A 204      10.107 -11.925  -2.630  1.00 27.86           H  
ATOM   3313  O   LYS A 204      12.229 -14.137  -0.054  1.00 27.86           O  
ATOM   3314  CG  LYS A 204      12.074 -11.964  -3.560  1.00 27.86           C  
ATOM   3315  HG2 LYS A 204      11.689 -12.380  -4.491  1.00 27.86           H  
ATOM   3316  HG3 LYS A 204      13.046 -12.410  -3.345  1.00 27.86           H  
ATOM   3317  CD  LYS A 204      12.250 -10.449  -3.694  1.00 27.86           C  
ATOM   3318  HD2 LYS A 204      12.469 -10.042  -2.706  1.00 27.86           H  
ATOM   3319  HD3 LYS A 204      11.320 -10.007  -4.051  1.00 27.86           H  
ATOM   3320  CE  LYS A 204      13.404 -10.102  -4.637  1.00 27.86           C  
ATOM   3321  HE2 LYS A 204      14.275 -10.684  -4.336  1.00 27.86           H  
ATOM   3322  HE3 LYS A 204      13.131 -10.389  -5.652  1.00 27.86           H  
ATOM   3323  NZ  LYS A 204      13.707  -8.652  -4.549  1.00 27.86           N  
ATOM   3324  HZ1 LYS A 204      12.898  -8.102  -4.800  1.00 27.86           H  
ATOM   3325  HZ2 LYS A 204      13.935  -8.414  -3.594  1.00 27.86           H  
ATOM   3326  HZ3 LYS A 204      14.491  -8.397  -5.133  1.00 27.86           H  
ATOM   3327  N   ASP A 205       9.986 -14.206   0.074  1.00 28.04           N  
ATOM   3328  H   ASP A 205       9.118 -14.025  -0.410  1.00 28.04           H  
ATOM   3329  CA  ASP A 205       9.917 -14.260   1.550  1.00 28.04           C  
ATOM   3330  HA  ASP A 205      10.853 -13.874   1.955  1.00 28.04           H  
ATOM   3331  C   ASP A 205       9.783 -15.698   2.104  1.00 28.04           C  
ATOM   3332  CB  ASP A 205       8.823 -13.295   2.036  1.00 28.04           C  
ATOM   3333  HB2 ASP A 205       8.879 -13.200   3.120  1.00 28.04           H  
ATOM   3334  HB3 ASP A 205       7.848 -13.705   1.775  1.00 28.04           H  
ATOM   3335  O   ASP A 205       9.555 -15.924   3.287  1.00 28.04           O  
ATOM   3336  CG  ASP A 205       8.987 -11.906   1.399  1.00 28.04           C  
ATOM   3337  OD1 ASP A 205      10.119 -11.374   1.420  1.00 28.04           O  
ATOM   3338  OD2 ASP A 205       8.016 -11.450   0.753  1.00 28.04           O  
ATOM   3339  N   VAL A 206       9.942 -16.701   1.234  1.00 27.93           N  
ATOM   3340  H   VAL A 206      10.126 -16.436   0.277  1.00 27.93           H  
ATOM   3341  CA  VAL A 206       9.754 -18.136   1.539  1.00 27.93           C  
ATOM   3342  HA  VAL A 206       8.996 -18.221   2.318  1.00 27.93           H  
ATOM   3343  C   VAL A 206      11.031 -18.793   2.109  1.00 27.93           C  
ATOM   3344  CB  VAL A 206       9.209 -18.856   0.278  1.00 27.93           C  
ATOM   3345  HB  VAL A 206       9.964 -18.801  -0.506  1.00 27.93           H  
ATOM   3346  O   VAL A 206      11.005 -19.941   2.541  1.00 27.93           O  
ATOM   3347  CG1 VAL A 206       8.834 -20.331   0.479  1.00 27.93           C  
ATOM   3348 HG11 VAL A 206       9.722 -20.925   0.695  1.00 27.93           H  
ATOM   3349 HG12 VAL A 206       8.124 -20.430   1.300  1.00 27.93           H  
ATOM   3350 HG13 VAL A 206       8.403 -20.721  -0.443  1.00 27.93           H  
ATOM   3351  CG2 VAL A 206       7.929 -18.176  -0.243  1.00 27.93           C  
ATOM   3352 HG21 VAL A 206       7.164 -18.179   0.533  1.00 27.93           H  
ATOM   3353 HG22 VAL A 206       8.130 -17.144  -0.532  1.00 27.93           H  
ATOM   3354 HG23 VAL A 206       7.552 -18.697  -1.123  1.00 27.93           H  
ATOM   3355  N   ALA A 207      12.163 -18.082   2.137  1.00 25.31           N  
ATOM   3356  H   ALA A 207      12.121 -17.109   1.870  1.00 25.31           H  
ATOM   3357  CA  ALA A 207      13.476 -18.660   2.448  1.00 25.31           C  
ATOM   3358  HA  ALA A 207      13.613 -19.540   1.820  1.00 25.31           H  
ATOM   3359  C   ALA A 207      13.659 -19.128   3.910  1.00 25.31           C  
ATOM   3360  CB  ALA A 207      14.543 -17.628   2.061  1.00 25.31           C  
ATOM   3361  HB1 ALA A 207      14.437 -16.736   2.678  1.00 25.31           H  
ATOM   3362  HB2 ALA A 207      14.440 -17.355   1.010  1.00 25.31           H  
ATOM   3363  HB3 ALA A 207      15.535 -18.048   2.227  1.00 25.31           H  
ATOM   3364  O   ALA A 207      14.409 -20.080   4.153  1.00 25.31           O  
ATOM   3365  N   ASP A 208      12.973 -18.493   4.866  1.00 26.19           N  
ATOM   3366  H   ASP A 208      12.416 -17.697   4.591  1.00 26.19           H  
ATOM   3367  CA  ASP A 208      13.261 -18.647   6.303  1.00 26.19           C  
ATOM   3368  HA  ASP A 208      14.271 -19.042   6.410  1.00 26.19           H  
ATOM   3369  C   ASP A 208      12.362 -19.661   7.037  1.00 26.19           C  
ATOM   3370  CB  ASP A 208      13.264 -17.258   6.962  1.00 26.19           C  
ATOM   3371  HB2 ASP A 208      12.314 -16.761   6.762  1.00 26.19           H  
ATOM   3372  HB3 ASP A 208      13.367 -17.374   8.041  1.00 26.19           H  
ATOM   3373  O   ASP A 208      12.608 -19.998   8.196  1.00 26.19           O  
ATOM   3374  CG  ASP A 208      14.433 -16.400   6.460  1.00 26.19           C  
ATOM   3375  OD1 ASP A 208      15.541 -16.965   6.296  1.00 26.19           O  
ATOM   3376  OD2 ASP A 208      14.205 -15.197   6.220  1.00 26.19           O  
ATOM   3377  N   TRP A 209      11.353 -20.224   6.364  1.00 26.59           N  
ATOM   3378  H   TRP A 209      11.228 -19.960   5.397  1.00 26.59           H  
ATOM   3379  CA  TRP A 209      10.357 -21.112   6.979  1.00 26.59           C  
ATOM   3380  HA  TRP A 209      10.420 -21.004   8.062  1.00 26.59           H  
ATOM   3381  C   TRP A 209      10.644 -22.590   6.705  1.00 26.59           C  
ATOM   3382  CB  TRP A 209       8.944 -20.641   6.612  1.00 26.59           C  
ATOM   3383  HB2 TRP A 209       8.236 -21.444   6.821  1.00 26.59           H  
ATOM   3384  HB3 TRP A 209       8.889 -20.415   5.547  1.00 26.59           H  
ATOM   3385  O   TRP A 209       9.974 -23.261   5.921  1.00 26.59           O  
ATOM   3386  CG  TRP A 209       8.527 -19.443   7.410  1.00 26.59           C  
ATOM   3387  CD1 TRP A 209       9.061 -18.204   7.307  1.00 26.59           C  
ATOM   3388  HD1 TRP A 209       9.816 -17.909   6.593  1.00 26.59           H  
ATOM   3389  CD2 TRP A 209       7.571 -19.370   8.513  1.00 26.59           C  
ATOM   3390  CE2 TRP A 209       7.642 -18.063   9.083  1.00 26.59           C  
ATOM   3391  CE3 TRP A 209       6.675 -20.285   9.111  1.00 26.59           C  
ATOM   3392  HE3 TRP A 209       6.574 -21.274   8.689  1.00 26.59           H  
ATOM   3393  NE1 TRP A 209       8.536 -17.386   8.285  1.00 26.59           N  
ATOM   3394  HE1 TRP A 209       8.814 -16.421   8.399  1.00 26.59           H  
ATOM   3395  CH2 TRP A 209       6.088 -18.661  10.834  1.00 26.59           C  
ATOM   3396  HH2 TRP A 209       5.574 -18.427  11.754  1.00 26.59           H  
ATOM   3397  CZ2 TRP A 209       6.918 -17.703  10.228  1.00 26.59           C  
ATOM   3398  HZ2 TRP A 209       7.031 -16.713  10.646  1.00 26.59           H  
ATOM   3399  CZ3 TRP A 209       5.937 -19.934  10.258  1.00 26.59           C  
ATOM   3400  HZ3 TRP A 209       5.278 -20.661  10.709  1.00 26.59           H  
ATOM   3401  N   ARG A 210      11.661 -23.130   7.386  1.00 26.45           N  
ATOM   3402  H   ARG A 210      12.159 -22.520   8.019  1.00 26.45           H  
ATOM   3403  CA  ARG A 210      11.965 -24.570   7.354  1.00 26.45           C  
ATOM   3404  HA  ARG A 210      11.691 -24.953   6.371  1.00 26.45           H  
ATOM   3405  C   ARG A 210      11.133 -25.334   8.379  1.00 26.45           C  
ATOM   3406  CB  ARG A 210      13.463 -24.822   7.570  1.00 26.45           C  
ATOM   3407  HB2 ARG A 210      13.790 -24.323   8.482  1.00 26.45           H  
ATOM   3408  HB3 ARG A 210      13.625 -25.894   7.681  1.00 26.45           H  
ATOM   3409  O   ARG A 210      11.217 -25.054   9.573  1.00 26.45           O  
ATOM   3410  CG  ARG A 210      14.278 -24.317   6.376  1.00 26.45           C  
ATOM   3411  HG2 ARG A 210      13.919 -24.799   5.467  1.00 26.45           H  
ATOM   3412  HG3 ARG A 210      14.154 -23.239   6.276  1.00 26.45           H  
ATOM   3413  CD  ARG A 210      15.761 -24.635   6.565  1.00 26.45           C  
ATOM   3414  HD2 ARG A 210      15.879 -25.712   6.691  1.00 26.45           H  
ATOM   3415  HD3 ARG A 210      16.111 -24.122   7.460  1.00 26.45           H  
ATOM   3416  NE  ARG A 210      16.528 -24.182   5.394  1.00 26.45           N  
ATOM   3417  HE  ARG A 210      15.988 -23.725   4.673  1.00 26.45           H  
ATOM   3418  NH1 ARG A 210      18.630 -24.642   6.181  1.00 26.45           N  
ATOM   3419 HH11 ARG A 210      19.624 -24.476   6.111  1.00 26.45           H  
ATOM   3420 HH12 ARG A 210      18.197 -24.868   7.065  1.00 26.45           H  
ATOM   3421  NH2 ARG A 210      18.375 -23.689   4.173  1.00 26.45           N  
ATOM   3422 HH21 ARG A 210      19.374 -23.564   4.100  1.00 26.45           H  
ATOM   3423 HH22 ARG A 210      17.772 -23.223   3.510  1.00 26.45           H  
ATOM   3424  CZ  ARG A 210      17.838 -24.182   5.252  1.00 26.45           C  
ATOM   3425  N   VAL A 211      10.440 -26.383   7.924  1.00 30.85           N  
ATOM   3426  H   VAL A 211      10.363 -26.496   6.923  1.00 30.85           H  
ATOM   3427  CA  VAL A 211       9.914 -27.449   8.796  1.00 30.85           C  
ATOM   3428  HA  VAL A 211       9.068 -27.048   9.353  1.00 30.85           H  
ATOM   3429  C   VAL A 211      11.030 -27.892   9.758  1.00 30.85           C  
ATOM   3430  CB  VAL A 211       9.428 -28.659   7.967  1.00 30.85           C  
ATOM   3431  HB  VAL A 211      10.247 -29.009   7.339  1.00 30.85           H  
ATOM   3432  O   VAL A 211      12.148 -28.140   9.285  1.00 30.85           O  
ATOM   3433  CG1 VAL A 211       8.957 -29.830   8.841  1.00 30.85           C  
ATOM   3434 HG11 VAL A 211       8.148 -29.510   9.497  1.00 30.85           H  
ATOM   3435 HG12 VAL A 211       8.599 -30.641   8.206  1.00 30.85           H  
ATOM   3436 HG13 VAL A 211       9.786 -30.215   9.436  1.00 30.85           H  
ATOM   3437  CG2 VAL A 211       8.258 -28.269   7.056  1.00 30.85           C  
ATOM   3438 HG21 VAL A 211       7.422 -27.902   7.652  1.00 30.85           H  
ATOM   3439 HG22 VAL A 211       8.559 -27.490   6.355  1.00 30.85           H  
ATOM   3440 HG23 VAL A 211       7.931 -29.135   6.481  1.00 30.85           H  
ATOM   3441  N   PRO A 212      10.776 -28.008  11.079  1.00 33.94           N  
ATOM   3442  CA  PRO A 212      11.800 -28.389  12.044  1.00 33.94           C  
ATOM   3443  HA  PRO A 212      12.481 -27.546  12.161  1.00 33.94           H  
ATOM   3444  C   PRO A 212      12.578 -29.623  11.583  1.00 33.94           C  
ATOM   3445  CB  PRO A 212      11.061 -28.622  13.365  1.00 33.94           C  
ATOM   3446  HB2 PRO A 212      10.682 -29.643  13.412  1.00 33.94           H  
ATOM   3447  HB3 PRO A 212      11.691 -28.406  14.228  1.00 33.94           H  
ATOM   3448  O   PRO A 212      11.991 -30.609  11.123  1.00 33.94           O  
ATOM   3449  CG  PRO A 212       9.886 -27.651  13.262  1.00 33.94           C  
ATOM   3450  HG2 PRO A 212      10.215 -26.648  13.533  1.00 33.94           H  
ATOM   3451  HG3 PRO A 212       9.047 -27.961  13.885  1.00 33.94           H  
ATOM   3452  CD  PRO A 212       9.535 -27.691  11.775  1.00 33.94           C  
ATOM   3453  HD2 PRO A 212       9.139 -26.723  11.468  1.00 33.94           H  
ATOM   3454  HD3 PRO A 212       8.802 -28.477  11.591  1.00 33.94           H  
ATOM   3455  N   LYS A 213      13.914 -29.575  11.697  1.00 42.23           N  
ATOM   3456  H   LYS A 213      14.321 -28.720  12.048  1.00 42.23           H  
ATOM   3457  CA  LYS A 213      14.797 -30.654  11.215  1.00 42.23           C  
ATOM   3458  HA  LYS A 213      14.702 -30.718  10.131  1.00 42.23           H  
ATOM   3459  C   LYS A 213      14.365 -32.023  11.743  1.00 42.23           C  
ATOM   3460  CB  LYS A 213      16.265 -30.379  11.590  1.00 42.23           C  
ATOM   3461  HB2 LYS A 213      16.712 -31.302  11.961  1.00 42.23           H  
ATOM   3462  HB3 LYS A 213      16.315 -29.647  12.396  1.00 42.23           H  
ATOM   3463  O   LYS A 213      14.352 -32.964  10.962  1.00 42.23           O  
ATOM   3464  CG  LYS A 213      17.104 -29.900  10.395  1.00 42.23           C  
ATOM   3465  HG2 LYS A 213      17.059 -30.646   9.601  1.00 42.23           H  
ATOM   3466  HG3 LYS A 213      16.710 -28.954  10.025  1.00 42.23           H  
ATOM   3467  CD  LYS A 213      18.561 -29.720  10.843  1.00 42.23           C  
ATOM   3468  HD2 LYS A 213      18.913 -30.655  11.277  1.00 42.23           H  
ATOM   3469  HD3 LYS A 213      18.597 -28.947  11.610  1.00 42.23           H  
ATOM   3470  CE  LYS A 213      19.481 -29.332   9.680  1.00 42.23           C  
ATOM   3471  HE2 LYS A 213      19.102 -28.415   9.229  1.00 42.23           H  
ATOM   3472  HE3 LYS A 213      19.442 -30.121   8.929  1.00 42.23           H  
ATOM   3473  NZ  LYS A 213      20.875 -29.135  10.157  1.00 42.23           N  
ATOM   3474  HZ1 LYS A 213      20.912 -28.402  10.850  1.00 42.23           H  
ATOM   3475  HZ2 LYS A 213      21.493 -28.887   9.397  1.00 42.23           H  
ATOM   3476  HZ3 LYS A 213      21.223 -29.979  10.589  1.00 42.23           H  
ATOM   3477  N   GLN A 214      13.943 -32.097  13.007  1.00 43.83           N  
ATOM   3478  H   GLN A 214      13.976 -31.256  13.566  1.00 43.83           H  
ATOM   3479  CA  GLN A 214      13.416 -33.309  13.644  1.00 43.83           C  
ATOM   3480  HA  GLN A 214      14.181 -34.085  13.624  1.00 43.83           H  
ATOM   3481  C   GLN A 214      12.187 -33.872  12.915  1.00 43.83           C  
ATOM   3482  CB  GLN A 214      13.076 -32.995  15.107  1.00 43.83           C  
ATOM   3483  HB2 GLN A 214      12.464 -33.798  15.519  1.00 43.83           H  
ATOM   3484  HB3 GLN A 214      12.493 -32.074  15.141  1.00 43.83           H  
ATOM   3485  O   GLN A 214      12.208 -35.034  12.529  1.00 43.83           O  
ATOM   3486  CG  GLN A 214      14.341 -32.864  15.972  1.00 43.83           C  
ATOM   3487  HG2 GLN A 214      14.758 -33.858  16.138  1.00 43.83           H  
ATOM   3488  HG3 GLN A 214      15.092 -32.263  15.458  1.00 43.83           H  
ATOM   3489  CD  GLN A 214      14.062 -32.194  17.313  1.00 43.83           C  
ATOM   3490  NE2 GLN A 214      14.675 -32.629  18.391  1.00 43.83           N  
ATOM   3491 HE21 GLN A 214      15.242 -33.464  18.374  1.00 43.83           H  
ATOM   3492 HE22 GLN A 214      14.419 -32.167  19.252  1.00 43.83           H  
ATOM   3493  OE1 GLN A 214      13.325 -31.229  17.399  1.00 43.83           O  
ATOM   3494  N   VAL A 215      11.167 -33.054  12.627  1.00 39.42           N  
ATOM   3495  H   VAL A 215      11.218 -32.091  12.929  1.00 39.42           H  
ATOM   3496  CA  VAL A 215       9.967 -33.488  11.882  1.00 39.42           C  
ATOM   3497  HA  VAL A 215       9.511 -34.327  12.408  1.00 39.42           H  
ATOM   3498  C   VAL A 215      10.350 -33.986  10.485  1.00 39.42           C  
ATOM   3499  CB  VAL A 215       8.929 -32.347  11.800  1.00 39.42           C  
ATOM   3500  HB  VAL A 215       9.399 -31.473  11.351  1.00 39.42           H  
ATOM   3501  O   VAL A 215       9.910 -35.050  10.055  1.00 39.42           O  
ATOM   3502  CG1 VAL A 215       7.703 -32.720  10.958  1.00 39.42           C  
ATOM   3503 HG11 VAL A 215       7.253 -33.638  11.337  1.00 39.42           H  
ATOM   3504 HG12 VAL A 215       7.988 -32.858   9.915  1.00 39.42           H  
ATOM   3505 HG13 VAL A 215       6.964 -31.920  11.001  1.00 39.42           H  
ATOM   3506  CG2 VAL A 215       8.433 -31.951  13.196  1.00 39.42           C  
ATOM   3507 HG21 VAL A 215       7.716 -31.135  13.119  1.00 39.42           H  
ATOM   3508 HG22 VAL A 215       9.261 -31.621  13.824  1.00 39.42           H  
ATOM   3509 HG23 VAL A 215       7.948 -32.802  13.674  1.00 39.42           H  
ATOM   3510  N   THR A 216      11.244 -33.272   9.794  1.00 41.44           N  
ATOM   3511  H   THR A 216      11.588 -32.418  10.209  1.00 41.44           H  
ATOM   3512  CA  THR A 216      11.739 -33.700   8.475  1.00 41.44           C  
ATOM   3513  HA  THR A 216      10.878 -33.875   7.829  1.00 41.44           H  
ATOM   3514  C   THR A 216      12.524 -35.019   8.556  1.00 41.44           C  
ATOM   3515  CB  THR A 216      12.602 -32.608   7.823  1.00 41.44           C  
ATOM   3516  HB  THR A 216      13.541 -32.506   8.368  1.00 41.44           H  
ATOM   3517  O   THR A 216      12.346 -35.890   7.708  1.00 41.44           O  
ATOM   3518  CG2 THR A 216      12.900 -32.918   6.355  1.00 41.44           C  
ATOM   3519 HG21 THR A 216      13.508 -33.820   6.279  1.00 41.44           H  
ATOM   3520 HG22 THR A 216      11.965 -33.059   5.812  1.00 41.44           H  
ATOM   3521 HG23 THR A 216      13.447 -32.086   5.914  1.00 41.44           H  
ATOM   3522  OG1 THR A 216      11.940 -31.364   7.821  1.00 41.44           O  
ATOM   3523  HG1 THR A 216      11.950 -30.988   8.704  1.00 41.44           H  
ATOM   3524  N   GLN A 217      13.361 -35.198   9.582  1.00 47.41           N  
ATOM   3525  H   GLN A 217      13.445 -34.458  10.265  1.00 47.41           H  
ATOM   3526  CA  GLN A 217      14.171 -36.401   9.802  1.00 47.41           C  
ATOM   3527  HA  GLN A 217      14.666 -36.668   8.868  1.00 47.41           H  
ATOM   3528  C   GLN A 217      13.319 -37.610  10.205  1.00 47.41           C  
ATOM   3529  CB  GLN A 217      15.251 -36.111  10.859  1.00 47.41           C  
ATOM   3530  HB2 GLN A 217      14.801 -35.586  11.702  1.00 47.41           H  
ATOM   3531  HB3 GLN A 217      15.658 -37.053  11.227  1.00 47.41           H  
ATOM   3532  O   GLN A 217      13.526 -38.694   9.668  1.00 47.41           O  
ATOM   3533  CG  GLN A 217      16.410 -35.289  10.269  1.00 47.41           C  
ATOM   3534  HG2 GLN A 217      16.023 -34.438   9.709  1.00 47.41           H  
ATOM   3535  HG3 GLN A 217      16.955 -35.921   9.568  1.00 47.41           H  
ATOM   3536  CD  GLN A 217      17.379 -34.756  11.324  1.00 47.41           C  
ATOM   3537  NE2 GLN A 217      18.657 -34.683  11.024  1.00 47.41           N  
ATOM   3538 HE21 GLN A 217      19.253 -34.467  11.811  1.00 47.41           H  
ATOM   3539 HE22 GLN A 217      18.997 -35.112  10.175  1.00 47.41           H  
ATOM   3540  OE1 GLN A 217      17.033 -34.361  12.423  1.00 47.41           O  
ATOM   3541  N   GLU A 218      12.323 -37.439  11.075  1.00 43.12           N  
ATOM   3542  H   GLU A 218      12.216 -36.541  11.525  1.00 43.12           H  
ATOM   3543  CA  GLU A 218      11.377 -38.499  11.432  1.00 43.12           C  
ATOM   3544  HA  GLU A 218      11.922 -39.372  11.789  1.00 43.12           H  
ATOM   3545  C   GLU A 218      10.525 -38.946  10.241  1.00 43.12           C  
ATOM   3546  CB  GLU A 218      10.422 -38.022  12.526  1.00 43.12           C  
ATOM   3547  HB2 GLU A 218      10.067 -37.015  12.309  1.00 43.12           H  
ATOM   3548  HB3 GLU A 218       9.566 -38.695  12.488  1.00 43.12           H  
ATOM   3549  O   GLU A 218      10.320 -40.145  10.036  1.00 43.12           O  
ATOM   3550  CG  GLU A 218      11.038 -38.072  13.929  1.00 43.12           C  
ATOM   3551  HG2 GLU A 218      11.568 -39.017  14.045  1.00 43.12           H  
ATOM   3552  HG3 GLU A 218      11.757 -37.261  14.038  1.00 43.12           H  
ATOM   3553  CD  GLU A 218       9.952 -37.989  15.009  1.00 43.12           C  
ATOM   3554  OE1 GLU A 218      10.280 -37.496  16.106  1.00 43.12           O  
ATOM   3555  OE2 GLU A 218       8.828 -38.496  14.738  1.00 43.12           O  
ATOM   3556  N   LEU A 219      10.036 -38.000   9.434  1.00 38.65           N  
ATOM   3557  H   LEU A 219      10.191 -37.032   9.676  1.00 38.65           H  
ATOM   3558  CA  LEU A 219       9.249 -38.311   8.241  1.00 38.65           C  
ATOM   3559  HA  LEU A 219       8.485 -39.040   8.511  1.00 38.65           H  
ATOM   3560  C   LEU A 219      10.105 -38.987   7.156  1.00 38.65           C  
ATOM   3561  CB  LEU A 219       8.554 -37.033   7.736  1.00 38.65           C  
ATOM   3562  HB2 LEU A 219       9.309 -36.257   7.613  1.00 38.65           H  
ATOM   3563  HB3 LEU A 219       8.122 -37.233   6.756  1.00 38.65           H  
ATOM   3564  O   LEU A 219       9.631 -39.922   6.509  1.00 38.65           O  
ATOM   3565  CG  LEU A 219       7.433 -36.511   8.663  1.00 38.65           C  
ATOM   3566  HG  LEU A 219       7.806 -36.403   9.682  1.00 38.65           H  
ATOM   3567  CD1 LEU A 219       6.960 -35.145   8.166  1.00 38.65           C  
ATOM   3568 HD11 LEU A 219       6.218 -34.741   8.855  1.00 38.65           H  
ATOM   3569 HD12 LEU A 219       7.805 -34.457   8.127  1.00 38.65           H  
ATOM   3570 HD13 LEU A 219       6.515 -35.233   7.175  1.00 38.65           H  
ATOM   3571  CD2 LEU A 219       6.220 -37.446   8.698  1.00 38.65           C  
ATOM   3572 HD21 LEU A 219       5.437 -36.992   9.307  1.00 38.65           H  
ATOM   3573 HD22 LEU A 219       6.495 -38.400   9.148  1.00 38.65           H  
ATOM   3574 HD23 LEU A 219       5.838 -37.603   7.689  1.00 38.65           H  
ATOM   3575  N   GLN A 220      11.376 -38.591   7.006  1.00 45.57           N  
ATOM   3576  H   GLN A 220      11.697 -37.797   7.541  1.00 45.57           H  
ATOM   3577  CA  GLN A 220      12.343 -39.290   6.148  1.00 45.57           C  
ATOM   3578  HA  GLN A 220      11.907 -39.411   5.157  1.00 45.57           H  
ATOM   3579  C   GLN A 220      12.658 -40.705   6.663  1.00 45.57           C  
ATOM   3580  CB  GLN A 220      13.634 -38.461   6.016  1.00 45.57           C  
ATOM   3581  HB2 GLN A 220      14.431 -39.105   5.643  1.00 45.57           H  
ATOM   3582  HB3 GLN A 220      13.931 -38.088   6.996  1.00 45.57           H  
ATOM   3583  O   GLN A 220      12.685 -41.648   5.870  1.00 45.57           O  
ATOM   3584  CG  GLN A 220      13.471 -37.291   5.033  1.00 45.57           C  
ATOM   3585  HG2 GLN A 220      13.271 -37.693   4.040  1.00 45.57           H  
ATOM   3586  HG3 GLN A 220      12.614 -36.681   5.320  1.00 45.57           H  
ATOM   3587  CD  GLN A 220      14.700 -36.385   4.945  1.00 45.57           C  
ATOM   3588  NE2 GLN A 220      14.663 -35.376   4.102  1.00 45.57           N  
ATOM   3589 HE21 GLN A 220      13.819 -35.169   3.587  1.00 45.57           H  
ATOM   3590 HE22 GLN A 220      15.482 -34.785   4.088  1.00 45.57           H  
ATOM   3591  OE1 GLN A 220      15.718 -36.554   5.595  1.00 45.57           O  
ATOM   3592  N   ALA A 221      12.842 -40.881   7.975  1.00 47.71           N  
ATOM   3593  H   ALA A 221      12.852 -40.069   8.576  1.00 47.71           H  
ATOM   3594  CA  ALA A 221      13.110 -42.182   8.590  1.00 47.71           C  
ATOM   3595  HA  ALA A 221      13.985 -42.621   8.110  1.00 47.71           H  
ATOM   3596  C   ALA A 221      11.943 -43.169   8.408  1.00 47.71           C  
ATOM   3597  CB  ALA A 221      13.433 -41.964  10.073  1.00 47.71           C  
ATOM   3598  HB1 ALA A 221      12.581 -41.516  10.585  1.00 47.71           H  
ATOM   3599  HB2 ALA A 221      14.296 -41.306  10.173  1.00 47.71           H  
ATOM   3600  HB3 ALA A 221      13.665 -42.920  10.542  1.00 47.71           H  
ATOM   3601  O   ALA A 221      12.164 -44.352   8.153  1.00 47.71           O  
ATOM   3602  N   LYS A 222      10.695 -42.682   8.467  1.00 40.88           N  
ATOM   3603  H   LYS A 222      10.596 -41.709   8.720  1.00 40.88           H  
ATOM   3604  CA  LYS A 222       9.475 -43.504   8.374  1.00 40.88           C  
ATOM   3605  HA  LYS A 222       9.671 -44.439   8.900  1.00 40.88           H  
ATOM   3606  C   LYS A 222       9.120 -43.966   6.941  1.00 40.88           C  
ATOM   3607  CB  LYS A 222       8.327 -42.791   9.136  1.00 40.88           C  
ATOM   3608  HB2 LYS A 222       8.270 -41.754   8.804  1.00 40.88           H  
ATOM   3609  HB3 LYS A 222       7.379 -43.278   8.911  1.00 40.88           H  
ATOM   3610  O   LYS A 222       8.083 -44.599   6.774  1.00 40.88           O  
ATOM   3611  CG  LYS A 222       8.530 -42.844  10.672  1.00 40.88           C  
ATOM   3612  HG2 LYS A 222       9.568 -42.607  10.903  1.00 40.88           H  
ATOM   3613  HG3 LYS A 222       8.345 -43.865  11.006  1.00 40.88           H  
ATOM   3614  CD  LYS A 222       7.640 -41.879  11.491  1.00 40.88           C  
ATOM   3615  HD2 LYS A 222       6.588 -42.078  11.285  1.00 40.88           H  
ATOM   3616  HD3 LYS A 222       7.877 -40.859  11.190  1.00 40.88           H  
ATOM   3617  CE  LYS A 222       7.917 -42.041  13.005  1.00 40.88           C  
ATOM   3618  HE2 LYS A 222       8.993 -42.140  13.142  1.00 40.88           H  
ATOM   3619  HE3 LYS A 222       7.465 -42.975  13.342  1.00 40.88           H  
ATOM   3620  NZ  LYS A 222       7.442 -40.907  13.864  1.00 40.88           N  
ATOM   3621  HZ1 LYS A 222       6.471 -40.666  13.727  1.00 40.88           H  
ATOM   3622  HZ2 LYS A 222       7.989 -40.064  13.764  1.00 40.88           H  
ATOM   3623  HZ3 LYS A 222       7.571 -41.110  14.845  1.00 40.88           H  
ATOM   3624  N   LYS A 223       9.950 -43.683   5.915  1.00 37.16           N  
ATOM   3625  H   LYS A 223      10.783 -43.164   6.153  1.00 37.16           H  
ATOM   3626  CA  LYS A 223       9.773 -44.096   4.492  1.00 37.16           C  
ATOM   3627  HA  LYS A 223      10.419 -43.457   3.891  1.00 37.16           H  
ATOM   3628  C   LYS A 223       8.360 -43.852   3.917  1.00 37.16           C  
ATOM   3629  CB  LYS A 223      10.225 -45.559   4.274  1.00 37.16           C  
ATOM   3630  HB2 LYS A 223       9.731 -46.199   5.006  1.00 37.16           H  
ATOM   3631  HB3 LYS A 223       9.909 -45.885   3.283  1.00 37.16           H  
ATOM   3632  O   LYS A 223       7.906 -44.596   3.046  1.00 37.16           O  
ATOM   3633  CG  LYS A 223      11.741 -45.776   4.333  1.00 37.16           C  
ATOM   3634  HG2 LYS A 223      12.105 -45.567   5.339  1.00 37.16           H  
ATOM   3635  HG3 LYS A 223      12.231 -45.107   3.626  1.00 37.16           H  
ATOM   3636  CD  LYS A 223      12.050 -47.234   3.957  1.00 37.16           C  
ATOM   3637  HD2 LYS A 223      11.643 -47.448   2.969  1.00 37.16           H  
ATOM   3638  HD3 LYS A 223      11.570 -47.887   4.686  1.00 37.16           H  
ATOM   3639  CE  LYS A 223      13.559 -47.491   3.952  1.00 37.16           C  
ATOM   3640  HE2 LYS A 223      13.960 -47.173   4.915  1.00 37.16           H  
ATOM   3641  HE3 LYS A 223      14.018 -46.875   3.179  1.00 37.16           H  
ATOM   3642  NZ  LYS A 223      13.856 -48.928   3.729  1.00 37.16           N  
ATOM   3643  HZ1 LYS A 223      14.852 -49.092   3.748  1.00 37.16           H  
ATOM   3644  HZ2 LYS A 223      13.436 -49.480   4.462  1.00 37.16           H  
ATOM   3645  HZ3 LYS A 223      13.481 -49.238   2.844  1.00 37.16           H  
ATOM   3646  N   LYS A 224       7.655 -42.827   4.401  1.00 41.16           N  
ATOM   3647  H   LYS A 224       8.099 -42.218   5.073  1.00 41.16           H  
ATOM   3648  CA  LYS A 224       6.230 -42.640   4.104  1.00 41.16           C  
ATOM   3649  HA  LYS A 224       5.766 -43.621   4.205  1.00 41.16           H  
ATOM   3650  C   LYS A 224       5.980 -42.224   2.647  1.00 41.16           C  
ATOM   3651  CB  LYS A 224       5.582 -41.701   5.140  1.00 41.16           C  
ATOM   3652  HB2 LYS A 224       4.644 -41.320   4.736  1.00 41.16           H  
ATOM   3653  HB3 LYS A 224       6.232 -40.849   5.336  1.00 41.16           H  
ATOM   3654  O   LYS A 224       6.704 -41.394   2.099  1.00 41.16           O  
ATOM   3655  CG  LYS A 224       5.291 -42.464   6.447  1.00 41.16           C  
ATOM   3656  HG2 LYS A 224       6.234 -42.750   6.914  1.00 41.16           H  
ATOM   3657  HG3 LYS A 224       4.740 -43.372   6.201  1.00 41.16           H  
ATOM   3658  CD  LYS A 224       4.460 -41.656   7.455  1.00 41.16           C  
ATOM   3659  HD2 LYS A 224       3.612 -41.208   6.938  1.00 41.16           H  
ATOM   3660  HD3 LYS A 224       5.069 -40.857   7.878  1.00 41.16           H  
ATOM   3661  CE  LYS A 224       3.946 -42.586   8.568  1.00 41.16           C  
ATOM   3662  HE2 LYS A 224       3.580 -43.500   8.102  1.00 41.16           H  
ATOM   3663  HE3 LYS A 224       4.778 -42.859   9.217  1.00 41.16           H  
ATOM   3664  NZ  LYS A 224       2.843 -41.964   9.349  1.00 41.16           N  
ATOM   3665  HZ1 LYS A 224       2.482 -42.604  10.042  1.00 41.16           H  
ATOM   3666  HZ2 LYS A 224       2.076 -41.719   8.739  1.00 41.16           H  
ATOM   3667  HZ3 LYS A 224       3.145 -41.119   9.812  1.00 41.16           H  
ATOM   3668  N   SER A 225       4.947 -42.799   2.027  1.00 39.75           N  
ATOM   3669  H   SER A 225       4.403 -43.467   2.555  1.00 39.75           H  
ATOM   3670  CA  SER A 225       4.459 -42.390   0.699  1.00 39.75           C  
ATOM   3671  HA  SER A 225       5.303 -42.402   0.009  1.00 39.75           H  
ATOM   3672  C   SER A 225       3.892 -40.964   0.728  1.00 39.75           C  
ATOM   3673  CB  SER A 225       3.405 -43.382   0.181  1.00 39.75           C  
ATOM   3674  HB2 SER A 225       3.263 -43.224  -0.888  1.00 39.75           H  
ATOM   3675  HB3 SER A 225       3.764 -44.400   0.334  1.00 39.75           H  
ATOM   3676  O   SER A 225       3.570 -40.450   1.796  1.00 39.75           O  
ATOM   3677  OG  SER A 225       2.158 -43.212   0.835  1.00 39.75           O  
ATOM   3678  HG  SER A 225       1.601 -43.964   0.620  1.00 39.75           H  
ATOM   3679  N   SER A 226       3.703 -40.316  -0.427  1.00 38.43           N  
ATOM   3680  H   SER A 226       4.016 -40.724  -1.296  1.00 38.43           H  
ATOM   3681  CA  SER A 226       3.090 -38.975  -0.486  1.00 38.43           C  
ATOM   3682  HA  SER A 226       3.722 -38.266   0.049  1.00 38.43           H  
ATOM   3683  C   SER A 226       1.687 -38.923   0.136  1.00 38.43           C  
ATOM   3684  CB  SER A 226       2.955 -38.520  -1.936  1.00 38.43           C  
ATOM   3685  HB2 SER A 226       2.190 -39.138  -2.405  1.00 38.43           H  
ATOM   3686  HB3 SER A 226       2.637 -37.478  -1.967  1.00 38.43           H  
ATOM   3687  O   SER A 226       1.322 -37.917   0.734  1.00 38.43           O  
ATOM   3688  OG  SER A 226       4.167 -38.678  -2.649  1.00 38.43           O  
ATOM   3689  HG  SER A 226       4.748 -37.952  -2.411  1.00 38.43           H  
ATOM   3690  N   VAL A 227       0.919 -40.016   0.051  1.00 35.05           N  
ATOM   3691  H   VAL A 227       1.272 -40.823  -0.444  1.00 35.05           H  
ATOM   3692  CA  VAL A 227      -0.391 -40.119   0.712  1.00 35.05           C  
ATOM   3693  HA  VAL A 227      -0.949 -39.201   0.528  1.00 35.05           H  
ATOM   3694  C   VAL A 227      -0.218 -40.245   2.225  1.00 35.05           C  
ATOM   3695  CB  VAL A 227      -1.225 -41.292   0.163  1.00 35.05           C  
ATOM   3696  HB  VAL A 227      -0.730 -42.233   0.404  1.00 35.05           H  
ATOM   3697  O   VAL A 227      -0.855 -39.520   2.977  1.00 35.05           O  
ATOM   3698  CG1 VAL A 227      -2.618 -41.284   0.798  1.00 35.05           C  
ATOM   3699 HG11 VAL A 227      -3.093 -40.313   0.658  1.00 35.05           H  
ATOM   3700 HG12 VAL A 227      -2.563 -41.502   1.864  1.00 35.05           H  
ATOM   3701 HG13 VAL A 227      -3.250 -42.040   0.330  1.00 35.05           H  
ATOM   3702  CG2 VAL A 227      -1.390 -41.211  -1.361  1.00 35.05           C  
ATOM   3703 HG21 VAL A 227      -2.021 -42.031  -1.706  1.00 35.05           H  
ATOM   3704 HG22 VAL A 227      -1.868 -40.271  -1.633  1.00 35.05           H  
ATOM   3705 HG23 VAL A 227      -0.425 -41.291  -1.862  1.00 35.05           H  
ATOM   3706  N   GLN A 228       0.712 -41.084   2.691  1.00 42.93           N  
ATOM   3707  H   GLN A 228       1.254 -41.626   2.033  1.00 42.93           H  
ATOM   3708  CA  GLN A 228       1.052 -41.175   4.116  1.00 42.93           C  
ATOM   3709  HA  GLN A 228       0.141 -41.353   4.687  1.00 42.93           H  
ATOM   3710  C   GLN A 228       1.684 -39.876   4.659  1.00 42.93           C  
ATOM   3711  CB  GLN A 228       2.013 -42.349   4.333  1.00 42.93           C  
ATOM   3712  HB2 GLN A 228       2.402 -42.302   5.350  1.00 42.93           H  
ATOM   3713  HB3 GLN A 228       2.845 -42.225   3.640  1.00 42.93           H  
ATOM   3714  O   GLN A 228       1.639 -39.651   5.867  1.00 42.93           O  
ATOM   3715  CG  GLN A 228       1.401 -43.749   4.146  1.00 42.93           C  
ATOM   3716  HG2 GLN A 228       0.883 -43.810   3.188  1.00 42.93           H  
ATOM   3717  HG3 GLN A 228       0.674 -43.930   4.937  1.00 42.93           H  
ATOM   3718  CD  GLN A 228       2.472 -44.840   4.184  1.00 42.93           C  
ATOM   3719  NE2 GLN A 228       2.135 -46.084   4.431  1.00 42.93           N  
ATOM   3720 HE21 GLN A 228       1.175 -46.382   4.529  1.00 42.93           H  
ATOM   3721 HE22 GLN A 228       2.876 -46.770   4.427  1.00 42.93           H  
ATOM   3722  OE1 GLN A 228       3.650 -44.592   3.984  1.00 42.93           O  
ATOM   3723  N   TRP A 229       2.266 -39.034   3.798  1.00 44.80           N  
ATOM   3724  H   TRP A 229       2.364 -39.345   2.842  1.00 44.80           H  
ATOM   3725  CA  TRP A 229       2.740 -37.687   4.120  1.00 44.80           C  
ATOM   3726  HA  TRP A 229       3.275 -37.718   5.070  1.00 44.80           H  
ATOM   3727  C   TRP A 229       1.561 -36.728   4.311  1.00 44.80           C  
ATOM   3728  CB  TRP A 229       3.724 -37.203   3.041  1.00 44.80           C  
ATOM   3729  HB2 TRP A 229       3.204 -37.106   2.088  1.00 44.80           H  
ATOM   3730  HB3 TRP A 229       4.501 -37.958   2.916  1.00 44.80           H  
ATOM   3731  O   TRP A 229       1.474 -36.104   5.364  1.00 44.80           O  
ATOM   3732  CG  TRP A 229       4.384 -35.890   3.325  1.00 44.80           C  
ATOM   3733  CD1 TRP A 229       5.622 -35.734   3.849  1.00 44.80           C  
ATOM   3734  HD1 TRP A 229       6.288 -36.545   4.104  1.00 44.80           H  
ATOM   3735  CD2 TRP A 229       3.842 -34.539   3.164  1.00 44.80           C  
ATOM   3736  CE2 TRP A 229       4.792 -33.615   3.692  1.00 44.80           C  
ATOM   3737  CE3 TRP A 229       2.637 -34.000   2.659  1.00 44.80           C  
ATOM   3738  HE3 TRP A 229       1.901 -34.654   2.217  1.00 44.80           H  
ATOM   3739  NE1 TRP A 229       5.871 -34.391   4.055  1.00 44.80           N  
ATOM   3740  HE1 TRP A 229       6.710 -34.031   4.485  1.00 44.80           H  
ATOM   3741  CH2 TRP A 229       3.300 -31.750   3.326  1.00 44.80           C  
ATOM   3742  HH2 TRP A 229       3.055 -30.702   3.417  1.00 44.80           H  
ATOM   3743  CZ2 TRP A 229       4.535 -32.242   3.783  1.00 44.80           C  
ATOM   3744  HZ2 TRP A 229       5.266 -31.578   4.220  1.00 44.80           H  
ATOM   3745  CZ3 TRP A 229       2.367 -32.622   2.744  1.00 44.80           C  
ATOM   3746  HZ3 TRP A 229       1.430 -32.231   2.375  1.00 44.80           H  
ATOM   3747  N   LEU A 230       0.611 -36.690   3.365  1.00 39.84           N  
ATOM   3748  H   LEU A 230       0.743 -37.227   2.520  1.00 39.84           H  
ATOM   3749  CA  LEU A 230      -0.610 -35.884   3.481  1.00 39.84           C  
ATOM   3750  HA  LEU A 230      -0.320 -34.840   3.600  1.00 39.84           H  
ATOM   3751  C   LEU A 230      -1.415 -36.288   4.727  1.00 39.84           C  
ATOM   3752  CB  LEU A 230      -1.442 -36.036   2.191  1.00 39.84           C  
ATOM   3753  HB2 LEU A 230      -1.843 -37.049   2.154  1.00 39.84           H  
ATOM   3754  HB3 LEU A 230      -0.796 -35.905   1.323  1.00 39.84           H  
ATOM   3755  O   LEU A 230      -1.772 -35.437   5.533  1.00 39.84           O  
ATOM   3756  CG  LEU A 230      -2.609 -35.030   2.092  1.00 39.84           C  
ATOM   3757  HG  LEU A 230      -3.135 -34.980   3.045  1.00 39.84           H  
ATOM   3758  CD1 LEU A 230      -2.108 -33.633   1.718  1.00 39.84           C  
ATOM   3759 HD11 LEU A 230      -1.565 -33.662   0.773  1.00 39.84           H  
ATOM   3760 HD12 LEU A 230      -2.959 -32.958   1.620  1.00 39.84           H  
ATOM   3761 HD13 LEU A 230      -1.458 -33.244   2.502  1.00 39.84           H  
ATOM   3762  CD2 LEU A 230      -3.604 -35.481   1.023  1.00 39.84           C  
ATOM   3763 HD21 LEU A 230      -3.119 -35.538   0.049  1.00 39.84           H  
ATOM   3764 HD22 LEU A 230      -4.430 -34.771   0.973  1.00 39.84           H  
ATOM   3765 HD23 LEU A 230      -4.014 -36.456   1.288  1.00 39.84           H  
ATOM   3766  N   TYR A 231      -1.604 -37.590   4.948  1.00 43.55           N  
ATOM   3767  H   TYR A 231      -1.322 -38.236   4.225  1.00 43.55           H  
ATOM   3768  CA  TYR A 231      -2.335 -38.122   6.100  1.00 43.55           C  
ATOM   3769  HA  TYR A 231      -3.300 -37.617   6.146  1.00 43.55           H  
ATOM   3770  C   TYR A 231      -1.613 -37.869   7.433  1.00 43.55           C  
ATOM   3771  CB  TYR A 231      -2.586 -39.621   5.888  1.00 43.55           C  
ATOM   3772  HB2 TYR A 231      -2.579 -39.843   4.821  1.00 43.55           H  
ATOM   3773  HB3 TYR A 231      -1.785 -40.204   6.342  1.00 43.55           H  
ATOM   3774  O   TYR A 231      -2.257 -37.602   8.445  1.00 43.55           O  
ATOM   3775  CG  TYR A 231      -3.923 -40.086   6.421  1.00 43.55           C  
ATOM   3776  CD1 TYR A 231      -4.071 -40.484   7.765  1.00 43.55           C  
ATOM   3777  HD1 TYR A 231      -3.231 -40.449   8.444  1.00 43.55           H  
ATOM   3778  CD2 TYR A 231      -5.032 -40.104   5.552  1.00 43.55           C  
ATOM   3779  HD2 TYR A 231      -4.934 -39.781   4.527  1.00 43.55           H  
ATOM   3780  CE1 TYR A 231      -5.325 -40.924   8.233  1.00 43.55           C  
ATOM   3781  HE1 TYR A 231      -5.447 -41.231   9.261  1.00 43.55           H  
ATOM   3782  CE2 TYR A 231      -6.284 -40.540   6.019  1.00 43.55           C  
ATOM   3783  HE2 TYR A 231      -7.144 -40.562   5.367  1.00 43.55           H  
ATOM   3784  OH  TYR A 231      -7.646 -41.390   7.780  1.00 43.55           O  
ATOM   3785  HH  TYR A 231      -7.650 -41.714   8.684  1.00 43.55           H  
ATOM   3786  CZ  TYR A 231      -6.433 -40.957   7.356  1.00 43.55           C  
ATOM   3787  N   ALA A 232      -0.273 -37.912   7.454  1.00 45.31           N  
ATOM   3788  H   ALA A 232       0.220 -38.124   6.599  1.00 45.31           H  
ATOM   3789  CA  ALA A 232       0.506 -37.537   8.634  1.00 45.31           C  
ATOM   3790  HA  ALA A 232       0.086 -38.043   9.503  1.00 45.31           H  
ATOM   3791  C   ALA A 232       0.428 -36.030   8.917  1.00 45.31           C  
ATOM   3792  CB  ALA A 232       1.959 -37.996   8.467  1.00 45.31           C  
ATOM   3793  HB1 ALA A 232       2.396 -37.530   7.584  1.00 45.31           H  
ATOM   3794  HB2 ALA A 232       2.535 -37.701   9.344  1.00 45.31           H  
ATOM   3795  HB3 ALA A 232       1.991 -39.081   8.363  1.00 45.31           H  
ATOM   3796  O   ALA A 232       0.314 -35.655  10.080  1.00 45.31           O  
ATOM   3797  N   ALA A 233       0.439 -35.184   7.882  1.00 42.96           N  
ATOM   3798  H   ALA A 233       0.559 -35.547   6.947  1.00 42.96           H  
ATOM   3799  CA  ALA A 233       0.230 -33.749   8.028  1.00 42.96           C  
ATOM   3800  HA  ALA A 233       0.934 -33.372   8.771  1.00 42.96           H  
ATOM   3801  C   ALA A 233      -1.184 -33.455   8.556  1.00 42.96           C  
ATOM   3802  CB  ALA A 233       0.533 -33.050   6.696  1.00 42.96           C  
ATOM   3803  HB1 ALA A 233       0.448 -31.971   6.832  1.00 42.96           H  
ATOM   3804  HB2 ALA A 233      -0.171 -33.365   5.926  1.00 42.96           H  
ATOM   3805  HB3 ALA A 233       1.546 -33.285   6.370  1.00 42.96           H  
ATOM   3806  O   ALA A 233      -1.315 -32.806   9.586  1.00 42.96           O  
ATOM   3807  N   MET A 234      -2.230 -34.021   7.943  1.00 43.14           N  
ATOM   3808  H   MET A 234      -2.064 -34.545   7.096  1.00 43.14           H  
ATOM   3809  CA  MET A 234      -3.618 -33.893   8.411  1.00 43.14           C  
ATOM   3810  HA  MET A 234      -3.901 -32.840   8.404  1.00 43.14           H  
ATOM   3811  C   MET A 234      -3.795 -34.392   9.853  1.00 43.14           C  
ATOM   3812  CB  MET A 234      -4.566 -34.652   7.470  1.00 43.14           C  
ATOM   3813  HB2 MET A 234      -4.203 -35.671   7.329  1.00 43.14           H  
ATOM   3814  HB3 MET A 234      -5.553 -34.701   7.929  1.00 43.14           H  
ATOM   3815  O   MET A 234      -4.423 -33.712  10.656  1.00 43.14           O  
ATOM   3816  CG  MET A 234      -4.702 -33.964   6.106  1.00 43.14           C  
ATOM   3817  HG2 MET A 234      -3.708 -33.809   5.686  1.00 43.14           H  
ATOM   3818  HG3 MET A 234      -5.158 -32.985   6.249  1.00 43.14           H  
ATOM   3819  SD  MET A 234      -5.675 -34.892   4.889  1.00 43.14           S  
ATOM   3820  CE  MET A 234      -7.348 -34.697   5.571  1.00 43.14           C  
ATOM   3821  HE1 MET A 234      -7.410 -35.164   6.554  1.00 43.14           H  
ATOM   3822  HE2 MET A 234      -7.595 -33.639   5.654  1.00 43.14           H  
ATOM   3823  HE3 MET A 234      -8.068 -35.177   4.908  1.00 43.14           H  
ATOM   3824  N   SER A 235      -3.189 -35.526  10.225  1.00 48.12           N  
ATOM   3825  H   SER A 235      -2.707 -36.064   9.519  1.00 48.12           H  
ATOM   3826  CA  SER A 235      -3.254 -36.050  11.602  1.00 48.12           C  
ATOM   3827  HA  SER A 235      -4.299 -36.116  11.903  1.00 48.12           H  
ATOM   3828  C   SER A 235      -2.537 -35.142  12.610  1.00 48.12           C  
ATOM   3829  CB  SER A 235      -2.645 -37.452  11.693  1.00 48.12           C  
ATOM   3830  HB2 SER A 235      -2.728 -37.805  12.721  1.00 48.12           H  
ATOM   3831  HB3 SER A 235      -1.590 -37.412  11.425  1.00 48.12           H  
ATOM   3832  O   SER A 235      -3.063 -34.885  13.690  1.00 48.12           O  
ATOM   3833  OG  SER A 235      -3.310 -38.362  10.840  1.00 48.12           O  
ATOM   3834  HG  SER A 235      -3.154 -38.092   9.932  1.00 48.12           H  
ATOM   3835  N   PHE A 236      -1.359 -34.622  12.254  1.00 44.18           N  
ATOM   3836  H   PHE A 236      -0.974 -34.862  11.351  1.00 44.18           H  
ATOM   3837  CA  PHE A 236      -0.599 -33.681  13.083  1.00 44.18           C  
ATOM   3838  HA  PHE A 236      -0.450 -34.111  14.074  1.00 44.18           H  
ATOM   3839  C   PHE A 236      -1.343 -32.350  13.274  1.00 44.18           C  
ATOM   3840  CB  PHE A 236       0.772 -33.466  12.425  1.00 44.18           C  
ATOM   3841  HB2 PHE A 236       0.626 -33.135  11.396  1.00 44.18           H  
ATOM   3842  HB3 PHE A 236       1.294 -34.422  12.388  1.00 44.18           H  
ATOM   3843  O   PHE A 236      -1.358 -31.796  14.370  1.00 44.18           O  
ATOM   3844  CG  PHE A 236       1.658 -32.461  13.131  1.00 44.18           C  
ATOM   3845  CD1 PHE A 236       1.709 -31.125  12.687  1.00 44.18           C  
ATOM   3846  HD1 PHE A 236       1.107 -30.811  11.846  1.00 44.18           H  
ATOM   3847  CD2 PHE A 236       2.421 -32.856  14.245  1.00 44.18           C  
ATOM   3848  HD2 PHE A 236       2.363 -33.872  14.606  1.00 44.18           H  
ATOM   3849  CE1 PHE A 236       2.525 -30.192  13.350  1.00 44.18           C  
ATOM   3850  HE1 PHE A 236       2.548 -29.166  13.013  1.00 44.18           H  
ATOM   3851  CE2 PHE A 236       3.243 -31.924  14.904  1.00 44.18           C  
ATOM   3852  HE2 PHE A 236       3.821 -32.234  15.762  1.00 44.18           H  
ATOM   3853  CZ  PHE A 236       3.297 -30.593  14.455  1.00 44.18           C  
ATOM   3854  HZ  PHE A 236       3.924 -29.875  14.963  1.00 44.18           H  
ATOM   3855  N   LEU A 237      -2.009 -31.857  12.228  1.00 42.37           N  
ATOM   3856  H   LEU A 237      -1.932 -32.334  11.341  1.00 42.37           H  
ATOM   3857  CA  LEU A 237      -2.831 -30.648  12.290  1.00 42.37           C  
ATOM   3858  HA  LEU A 237      -2.281 -29.868  12.816  1.00 42.37           H  
ATOM   3859  C   LEU A 237      -4.134 -30.884  13.072  1.00 42.37           C  
ATOM   3860  CB  LEU A 237      -3.114 -30.166  10.863  1.00 42.37           C  
ATOM   3861  HB2 LEU A 237      -3.646 -30.959  10.337  1.00 42.37           H  
ATOM   3862  HB3 LEU A 237      -3.774 -29.301  10.927  1.00 42.37           H  
ATOM   3863  O   LEU A 237      -4.526 -30.031  13.866  1.00 42.37           O  
ATOM   3864  CG  LEU A 237      -1.868 -29.751  10.062  1.00 42.37           C  
ATOM   3865  HG  LEU A 237      -1.051 -30.451  10.240  1.00 42.37           H  
ATOM   3866  CD1 LEU A 237      -2.192 -29.772   8.570  1.00 42.37           C  
ATOM   3867 HD11 LEU A 237      -2.840 -28.935   8.311  1.00 42.37           H  
ATOM   3868 HD12 LEU A 237      -2.694 -30.704   8.308  1.00 42.37           H  
ATOM   3869 HD13 LEU A 237      -1.258 -29.732   8.010  1.00 42.37           H  
ATOM   3870  CD2 LEU A 237      -1.364 -28.361  10.450  1.00 42.37           C  
ATOM   3871 HD21 LEU A 237      -0.500 -28.096   9.841  1.00 42.37           H  
ATOM   3872 HD22 LEU A 237      -1.076 -28.349  11.501  1.00 42.37           H  
ATOM   3873 HD23 LEU A 237      -2.152 -27.625  10.292  1.00 42.37           H  
ATOM   3874  N   LYS A 238      -4.761 -32.065  12.944  1.00 42.73           N  
ATOM   3875  H   LYS A 238      -4.432 -32.698  12.229  1.00 42.73           H  
ATOM   3876  CA  LYS A 238      -5.918 -32.478  13.763  1.00 42.73           C  
ATOM   3877  HA  LYS A 238      -6.682 -31.706  13.671  1.00 42.73           H  
ATOM   3878  C   LYS A 238      -5.561 -32.523  15.255  1.00 42.73           C  
ATOM   3879  CB  LYS A 238      -6.510 -33.802  13.221  1.00 42.73           C  
ATOM   3880  HB2 LYS A 238      -6.676 -33.682  12.150  1.00 42.73           H  
ATOM   3881  HB3 LYS A 238      -5.796 -34.613  13.366  1.00 42.73           H  
ATOM   3882  O   LYS A 238      -6.341 -32.042  16.069  1.00 42.73           O  
ATOM   3883  CG  LYS A 238      -7.858 -34.186  13.873  1.00 42.73           C  
ATOM   3884  HG2 LYS A 238      -7.678 -34.514  14.896  1.00 42.73           H  
ATOM   3885  HG3 LYS A 238      -8.489 -33.298  13.905  1.00 42.73           H  
ATOM   3886  CD  LYS A 238      -8.628 -35.291  13.110  1.00 42.73           C  
ATOM   3887  HD2 LYS A 238      -8.036 -36.206  13.093  1.00 42.73           H  
ATOM   3888  HD3 LYS A 238      -8.786 -34.954  12.086  1.00 42.73           H  
ATOM   3889  CE  LYS A 238      -9.999 -35.566  13.770  1.00 42.73           C  
ATOM   3890  HE2 LYS A 238      -9.838 -36.085  14.714  1.00 42.73           H  
ATOM   3891  HE3 LYS A 238     -10.458 -34.606  14.009  1.00 42.73           H  
ATOM   3892  NZ  LYS A 238     -10.948 -36.343  12.912  1.00 42.73           N  
ATOM   3893  HZ1 LYS A 238     -10.591 -37.249  12.646  1.00 42.73           H  
ATOM   3894  HZ2 LYS A 238     -11.828 -36.492  13.385  1.00 42.73           H  
ATOM   3895  HZ3 LYS A 238     -11.191 -35.845  12.068  1.00 42.73           H  
ATOM   3896  N   GLN A 239      -4.354 -32.973  15.616  1.00 49.51           N  
ATOM   3897  H   GLN A 239      -3.768 -33.387  14.904  1.00 49.51           H  
ATOM   3898  CA  GLN A 239      -3.835 -32.884  16.993  1.00 49.51           C  
ATOM   3899  HA  GLN A 239      -4.570 -33.317  17.671  1.00 49.51           H  
ATOM   3900  C   GLN A 239      -3.599 -31.443  17.485  1.00 49.51           C  
ATOM   3901  CB  GLN A 239      -2.524 -33.680  17.119  1.00 49.51           C  
ATOM   3902  HB2 GLN A 239      -2.021 -33.388  18.040  1.00 49.51           H  
ATOM   3903  HB3 GLN A 239      -1.865 -33.439  16.284  1.00 49.51           H  
ATOM   3904  O   GLN A 239      -3.542 -31.221  18.692  1.00 49.51           O  
ATOM   3905  CG  GLN A 239      -2.752 -35.195  17.178  1.00 49.51           C  
ATOM   3906  HG2 GLN A 239      -3.235 -35.536  16.262  1.00 49.51           H  
ATOM   3907  HG3 GLN A 239      -3.415 -35.416  18.014  1.00 49.51           H  
ATOM   3908  CD  GLN A 239      -1.454 -35.979  17.365  1.00 49.51           C  
ATOM   3909  NE2 GLN A 239      -1.531 -37.196  17.858  1.00 49.51           N  
ATOM   3910 HE21 GLN A 239      -0.654 -37.664  18.037  1.00 49.51           H  
ATOM   3911 HE22 GLN A 239      -2.418 -37.571  18.162  1.00 49.51           H  
ATOM   3912  OE1 GLN A 239      -0.353 -35.538  17.069  1.00 49.51           O  
ATOM   3913  N   LYS A 240      -3.455 -30.460  16.587  1.00 45.68           N  
ATOM   3914  H   LYS A 240      -3.511 -30.695  15.606  1.00 45.68           H  
ATOM   3915  CA  LYS A 240      -3.198 -29.054  16.942  1.00 45.68           C  
ATOM   3916  HA  LYS A 240      -2.740 -29.034  17.931  1.00 45.68           H  
ATOM   3917  C   LYS A 240      -4.452 -28.198  17.139  1.00 45.68           C  
ATOM   3918  CB  LYS A 240      -2.224 -28.428  15.921  1.00 45.68           C  
ATOM   3919  HB2 LYS A 240      -2.275 -27.341  15.979  1.00 45.68           H  
ATOM   3920  HB3 LYS A 240      -2.527 -28.708  14.912  1.00 45.68           H  
ATOM   3921  O   LYS A 240      -4.310 -27.089  17.637  1.00 45.68           O  
ATOM   3922  CG  LYS A 240      -0.766 -28.857  16.148  1.00 45.68           C  
ATOM   3923  HG2 LYS A 240      -0.709 -29.939  16.267  1.00 45.68           H  
ATOM   3924  HG3 LYS A 240      -0.177 -28.572  15.276  1.00 45.68           H  
ATOM   3925  CD  LYS A 240      -0.185 -28.163  17.386  1.00 45.68           C  
ATOM   3926  HD2 LYS A 240      -0.785 -28.407  18.263  1.00 45.68           H  
ATOM   3927  HD3 LYS A 240      -0.223 -27.084  17.232  1.00 45.68           H  
ATOM   3928  CE  LYS A 240       1.254 -28.596  17.650  1.00 45.68           C  
ATOM   3929  HE2 LYS A 240       1.865 -28.306  16.795  1.00 45.68           H  
ATOM   3930  HE3 LYS A 240       1.280 -29.682  17.742  1.00 45.68           H  
ATOM   3931  NZ  LYS A 240       1.744 -27.953  18.893  1.00 45.68           N  
ATOM   3932  HZ1 LYS A 240       1.645 -26.950  18.817  1.00 45.68           H  
ATOM   3933  HZ2 LYS A 240       2.710 -28.185  19.075  1.00 45.68           H  
ATOM   3934  HZ3 LYS A 240       1.180 -28.251  19.676  1.00 45.68           H  
ATOM   3935  N   LYS A 241      -5.648 -28.691  16.784  1.00 35.74           N  
ATOM   3936  H   LYS A 241      -5.665 -29.630  16.412  1.00 35.74           H  
ATOM   3937  CA  LYS A 241      -6.920 -27.929  16.808  1.00 35.74           C  
ATOM   3938  HA  LYS A 241      -7.661 -28.514  16.264  1.00 35.74           H  
ATOM   3939  C   LYS A 241      -6.873 -26.583  16.047  1.00 35.74           C  
ATOM   3940  CB  LYS A 241      -7.452 -27.757  18.252  1.00 35.74           C  
ATOM   3941  HB2 LYS A 241      -6.726 -27.194  18.840  1.00 35.74           H  
ATOM   3942  HB3 LYS A 241      -8.364 -27.161  18.204  1.00 35.74           H  
ATOM   3943  O   LYS A 241      -7.679 -25.697  16.305  1.00 35.74           O  
ATOM   3944  CG  LYS A 241      -7.802 -29.061  18.993  1.00 35.74           C  
ATOM   3945  HG2 LYS A 241      -8.459 -29.662  18.365  1.00 35.74           H  
ATOM   3946  HG3 LYS A 241      -6.892 -29.624  19.200  1.00 35.74           H  
ATOM   3947  CD  LYS A 241      -8.526 -28.735  20.315  1.00 35.74           C  
ATOM   3948  HD2 LYS A 241      -7.855 -28.167  20.959  1.00 35.74           H  
ATOM   3949  HD3 LYS A 241      -9.395 -28.116  20.090  1.00 35.74           H  
ATOM   3950  CE  LYS A 241      -8.997 -30.000  21.049  1.00 35.74           C  
ATOM   3951  HE2 LYS A 241      -8.122 -30.578  21.349  1.00 35.74           H  
ATOM   3952  HE3 LYS A 241      -9.573 -30.607  20.351  1.00 35.74           H  
ATOM   3953  NZ  LYS A 241      -9.835 -29.677  22.237  1.00 35.74           N  
ATOM   3954  HZ1 LYS A 241     -10.660 -29.161  21.965  1.00 35.74           H  
ATOM   3955  HZ2 LYS A 241     -10.150 -30.519  22.698  1.00 35.74           H  
ATOM   3956  HZ3 LYS A 241      -9.326 -29.122  22.909  1.00 35.74           H  
ATOM   3957  N   GLU A 242      -5.952 -26.417  15.097  1.00 37.07           N  
ATOM   3958  H   GLU A 242      -5.348 -27.196  14.878  1.00 37.07           H  
ATOM   3959  CA  GLU A 242      -5.887 -25.229  14.233  1.00 37.07           C  
ATOM   3960  HA  GLU A 242      -6.315 -24.377  14.760  1.00 37.07           H  
ATOM   3961  C   GLU A 242      -6.720 -25.456  12.961  1.00 37.07           C  
ATOM   3962  CB  GLU A 242      -4.422 -24.881  13.889  1.00 37.07           C  
ATOM   3963  HB2 GLU A 242      -3.922 -25.767  13.497  1.00 37.07           H  
ATOM   3964  HB3 GLU A 242      -4.430 -24.118  13.111  1.00 37.07           H  
ATOM   3965  O   GLU A 242      -6.724 -26.561  12.424  1.00 37.07           O  
ATOM   3966  CG  GLU A 242      -3.632 -24.335  15.096  1.00 37.07           C  
ATOM   3967  HG2 GLU A 242      -4.129 -23.434  15.454  1.00 37.07           H  
ATOM   3968  HG3 GLU A 242      -3.663 -25.076  15.895  1.00 37.07           H  
ATOM   3969  CD  GLU A 242      -2.159 -24.000  14.780  1.00 37.07           C  
ATOM   3970  OE1 GLU A 242      -1.303 -24.195  15.674  1.00 37.07           O  
ATOM   3971  OE2 GLU A 242      -1.867 -23.545  13.645  1.00 37.07           O  
ATOM   3972  N   HIS A 243      -7.388 -24.422  12.436  1.00 37.68           N  
ATOM   3973  H   HIS A 243      -7.407 -23.543  12.932  1.00 37.68           H  
ATOM   3974  CA  HIS A 243      -7.988 -24.482  11.095  1.00 37.68           C  
ATOM   3975  HA  HIS A 243      -8.548 -25.413  11.004  1.00 37.68           H  
ATOM   3976  C   HIS A 243      -6.890 -24.466  10.025  1.00 37.68           C  
ATOM   3977  CB  HIS A 243      -8.956 -23.313  10.861  1.00 37.68           C  
ATOM   3978  HB2 HIS A 243      -8.415 -22.374  10.975  1.00 37.68           H  
ATOM   3979  HB3 HIS A 243      -9.319 -23.358   9.835  1.00 37.68           H  
ATOM   3980  O   HIS A 243      -5.931 -23.694  10.140  1.00 37.68           O  
ATOM   3981  CG  HIS A 243     -10.152 -23.303  11.777  1.00 37.68           C  
ATOM   3982  CD2 HIS A 243     -10.249 -22.643  12.971  1.00 37.68           C  
ATOM   3983  HD2 HIS A 243      -9.477 -22.052  13.440  1.00 37.68           H  
ATOM   3984  ND1 HIS A 243     -11.367 -23.916  11.555  1.00 37.68           N  
ATOM   3985  HD1 HIS A 243     -11.645 -24.448  10.742  1.00 37.68           H  
ATOM   3986  CE1 HIS A 243     -12.172 -23.631  12.594  1.00 37.68           C  
ATOM   3987  HE1 HIS A 243     -13.196 -23.958  12.700  1.00 37.68           H  
ATOM   3988  NE2 HIS A 243     -11.529 -22.855  13.479  1.00 37.68           N  
ATOM   3989  N   TYR A 244      -7.045 -25.277   8.972  1.00 35.06           N  
ATOM   3990  H   TYR A 244      -7.848 -25.888   8.937  1.00 35.06           H  
ATOM   3991  CA  TYR A 244      -6.076 -25.384   7.880  1.00 35.06           C  
ATOM   3992  HA  TYR A 244      -5.447 -24.496   7.939  1.00 35.06           H  
ATOM   3993  C   TYR A 244      -6.704 -25.357   6.486  1.00 35.06           C  
ATOM   3994  CB  TYR A 244      -5.158 -26.611   8.050  1.00 35.06           C  
ATOM   3995  HB2 TYR A 244      -4.686 -26.850   7.098  1.00 35.06           H  
ATOM   3996  HB3 TYR A 244      -4.355 -26.328   8.731  1.00 35.06           H  
ATOM   3997  O   TYR A 244      -7.767 -25.924   6.247  1.00 35.06           O  
ATOM   3998  CG  TYR A 244      -5.825 -27.857   8.607  1.00 35.06           C  
ATOM   3999  CD1 TYR A 244      -5.810 -28.057   9.996  1.00 35.06           C  
ATOM   4000  HD1 TYR A 244      -5.311 -27.340  10.632  1.00 35.06           H  
ATOM   4001  CD2 TYR A 244      -6.488 -28.782   7.776  1.00 35.06           C  
ATOM   4002  HD2 TYR A 244      -6.535 -28.616   6.710  1.00 35.06           H  
ATOM   4003  CE1 TYR A 244      -6.465 -29.158  10.573  1.00 35.06           C  
ATOM   4004  HE1 TYR A 244      -6.474 -29.268  11.647  1.00 35.06           H  
ATOM   4005  CE2 TYR A 244      -7.127 -29.905   8.346  1.00 35.06           C  
ATOM   4006  HE2 TYR A 244      -7.657 -30.611   7.724  1.00 35.06           H  
ATOM   4007  OH  TYR A 244      -7.756 -31.153  10.305  1.00 35.06           O  
ATOM   4008  HH  TYR A 244      -7.755 -31.083  11.262  1.00 35.06           H  
ATOM   4009  CZ  TYR A 244      -7.123 -30.090   9.746  1.00 35.06           C  
ATOM   4010  N   CYS A 245      -5.985 -24.742   5.546  1.00 33.05           N  
ATOM   4011  H   CYS A 245      -5.102 -24.344   5.835  1.00 33.05           H  
ATOM   4012  CA  CYS A 245      -6.277 -24.777   4.115  1.00 33.05           C  
ATOM   4013  HA  CYS A 245      -7.251 -25.237   3.951  1.00 33.05           H  
ATOM   4014  C   CYS A 245      -5.218 -25.625   3.401  1.00 33.05           C  
ATOM   4015  CB  CYS A 245      -6.343 -23.338   3.584  1.00 33.05           C  
ATOM   4016  HB2 CYS A 245      -7.158 -22.814   4.084  1.00 33.05           H  
ATOM   4017  HB3 CYS A 245      -5.405 -22.825   3.796  1.00 33.05           H  
ATOM   4018  O   CYS A 245      -4.019 -25.394   3.585  1.00 33.05           O  
ATOM   4019  SG  CYS A 245      -6.639 -23.350   1.791  1.00 33.05           S  
ATOM   4020  HG  CYS A 245      -6.942 -22.056   1.653  1.00 33.05           H  
ATOM   4021  N   ILE A 246      -5.661 -26.584   2.581  1.00 32.26           N  
ATOM   4022  H   ILE A 246      -6.659 -26.675   2.453  1.00 32.26           H  
ATOM   4023  CA  ILE A 246      -4.802 -27.404   1.720  1.00 32.26           C  
ATOM   4024  HA  ILE A 246      -3.760 -27.214   1.978  1.00 32.26           H  
ATOM   4025  C   ILE A 246      -5.031 -26.974   0.271  1.00 32.26           C  
ATOM   4026  CB  ILE A 246      -5.046 -28.921   1.922  1.00 32.26           C  
ATOM   4027  HB  ILE A 246      -6.075 -29.149   1.642  1.00 32.26           H  
ATOM   4028  O   ILE A 246      -6.112 -27.190  -0.272  1.00 32.26           O  
ATOM   4029  CG1 ILE A 246      -4.847 -29.321   3.404  1.00 32.26           C  
ATOM   4030 HG12 ILE A 246      -5.533 -28.743   4.023  1.00 32.26           H  
ATOM   4031 HG13 ILE A 246      -3.831 -29.074   3.713  1.00 32.26           H  
ATOM   4032  CG2 ILE A 246      -4.099 -29.726   1.006  1.00 32.26           C  
ATOM   4033 HG21 ILE A 246      -4.297 -30.793   1.102  1.00 32.26           H  
ATOM   4034 HG22 ILE A 246      -3.061 -29.520   1.268  1.00 32.26           H  
ATOM   4035 HG23 ILE A 246      -4.266 -29.463  -0.039  1.00 32.26           H  
ATOM   4036  CD1 ILE A 246      -5.113 -30.802   3.711  1.00 32.26           C  
ATOM   4037 HD11 ILE A 246      -4.336 -31.430   3.275  1.00 32.26           H  
ATOM   4038 HD12 ILE A 246      -5.107 -30.949   4.791  1.00 32.26           H  
ATOM   4039 HD13 ILE A 246      -6.087 -31.095   3.320  1.00 32.26           H  
ATOM   4040  N   SER A 247      -4.011 -26.408  -0.376  1.00 33.78           N  
ATOM   4041  H   SER A 247      -3.145 -26.284   0.129  1.00 33.78           H  
ATOM   4042  CA  SER A 247      -4.045 -26.122  -1.815  1.00 33.78           C  
ATOM   4043  HA  SER A 247      -5.038 -26.350  -2.203  1.00 33.78           H  
ATOM   4044  C   SER A 247      -3.048 -27.012  -2.548  1.00 33.78           C  
ATOM   4045  CB  SER A 247      -3.806 -24.636  -2.094  1.00 33.78           C  
ATOM   4046  HB2 SER A 247      -2.794 -24.364  -1.796  1.00 33.78           H  
ATOM   4047  HB3 SER A 247      -4.515 -24.040  -1.520  1.00 33.78           H  
ATOM   4048  O   SER A 247      -1.853 -27.002  -2.240  1.00 33.78           O  
ATOM   4049  OG  SER A 247      -3.971 -24.360  -3.472  1.00 33.78           O  
ATOM   4050  HG  SER A 247      -4.912 -24.315  -3.658  1.00 33.78           H  
ATOM   4051  N   ALA A 248      -3.547 -27.786  -3.511  1.00 31.98           N  
ATOM   4052  H   ALA A 248      -4.534 -27.721  -3.714  1.00 31.98           H  
ATOM   4053  CA  ALA A 248      -2.737 -28.583  -4.420  1.00 31.98           C  
ATOM   4054  HA  ALA A 248      -1.736 -28.690  -4.002  1.00 31.98           H  
ATOM   4055  C   ALA A 248      -2.633 -27.876  -5.778  1.00 31.98           C  
ATOM   4056  CB  ALA A 248      -3.333 -29.991  -4.534  1.00 31.98           C  
ATOM   4057  HB1 ALA A 248      -3.361 -30.459  -3.549  1.00 31.98           H  
ATOM   4058  HB2 ALA A 248      -2.716 -30.597  -5.197  1.00 31.98           H  
ATOM   4059  HB3 ALA A 248      -4.345 -29.936  -4.936  1.00 31.98           H  
ATOM   4060  O   ALA A 248      -3.656 -27.528  -6.368  1.00 31.98           O  
ATOM   4061  N   TYR A 249      -1.418 -27.695  -6.302  1.00 34.31           N  
ATOM   4062  H   TYR A 249      -0.611 -27.977  -5.764  1.00 34.31           H  
ATOM   4063  CA  TYR A 249      -1.219 -27.198  -7.666  1.00 34.31           C  
ATOM   4064  HA  TYR A 249      -2.152 -27.351  -8.208  1.00 34.31           H  
ATOM   4065  C   TYR A 249      -0.165 -27.997  -8.440  1.00 34.31           C  
ATOM   4066  CB  TYR A 249      -0.972 -25.679  -7.685  1.00 34.31           C  
ATOM   4067  HB2 TYR A 249      -1.803 -25.190  -7.176  1.00 34.31           H  
ATOM   4068  HB3 TYR A 249      -1.000 -25.339  -8.720  1.00 34.31           H  
ATOM   4069  O   TYR A 249       0.753 -28.593  -7.872  1.00 34.31           O  
ATOM   4070  CG  TYR A 249       0.326 -25.200  -7.064  1.00 34.31           C  
ATOM   4071  CD1 TYR A 249       0.355 -24.803  -5.712  1.00 34.31           C  
ATOM   4072  HD1 TYR A 249      -0.540 -24.866  -5.111  1.00 34.31           H  
ATOM   4073  CD2 TYR A 249       1.497 -25.124  -7.845  1.00 34.31           C  
ATOM   4074  HD2 TYR A 249       1.481 -25.433  -8.880  1.00 34.31           H  
ATOM   4075  CE1 TYR A 249       1.556 -24.340  -5.140  1.00 34.31           C  
ATOM   4076  HE1 TYR A 249       1.597 -24.056  -4.099  1.00 34.31           H  
ATOM   4077  CE2 TYR A 249       2.700 -24.668  -7.275  1.00 34.31           C  
ATOM   4078  HE2 TYR A 249       3.602 -24.642  -7.868  1.00 34.31           H  
ATOM   4079  OH  TYR A 249       3.908 -23.914  -5.346  1.00 34.31           O  
ATOM   4080  HH  TYR A 249       4.630 -24.028  -5.968  1.00 34.31           H  
ATOM   4081  CZ  TYR A 249       2.732 -24.284  -5.916  1.00 34.31           C  
ATOM   4082  N   PHE A 250      -0.344 -28.010  -9.760  1.00 31.37           N  
ATOM   4083  H   PHE A 250      -1.112 -27.468 -10.129  1.00 31.37           H  
ATOM   4084  CA  PHE A 250       0.455 -28.743 -10.739  1.00 31.37           C  
ATOM   4085  HA  PHE A 250       1.060 -29.502 -10.243  1.00 31.37           H  
ATOM   4086  C   PHE A 250       1.384 -27.772 -11.476  1.00 31.37           C  
ATOM   4087  CB  PHE A 250      -0.537 -29.437 -11.689  1.00 31.37           C  
ATOM   4088  HB2 PHE A 250      -1.202 -28.684 -12.111  1.00 31.37           H  
ATOM   4089  HB3 PHE A 250      -1.158 -30.112 -11.100  1.00 31.37           H  
ATOM   4090  O   PHE A 250       0.907 -26.793 -12.052  1.00 31.37           O  
ATOM   4091  CG  PHE A 250       0.062 -30.228 -12.836  1.00 31.37           C  
ATOM   4092  CD1 PHE A 250       0.307 -29.603 -14.073  1.00 31.37           C  
ATOM   4093  HD1 PHE A 250       0.113 -28.546 -14.181  1.00 31.37           H  
ATOM   4094  CD2 PHE A 250       0.296 -31.607 -12.695  1.00 31.37           C  
ATOM   4095  HD2 PHE A 250       0.092 -32.100 -11.756  1.00 31.37           H  
ATOM   4096  CE1 PHE A 250       0.788 -30.353 -15.162  1.00 31.37           C  
ATOM   4097  HE1 PHE A 250       0.971 -29.875 -16.113  1.00 31.37           H  
ATOM   4098  CE2 PHE A 250       0.758 -32.361 -13.788  1.00 31.37           C  
ATOM   4099  HE2 PHE A 250       0.904 -33.426 -13.684  1.00 31.37           H  
ATOM   4100  CZ  PHE A 250       1.014 -31.733 -15.019  1.00 31.37           C  
ATOM   4101  HZ  PHE A 250       1.369 -32.316 -15.856  1.00 31.37           H  
ATOM   4102  N   ASP A 251       2.692 -28.030 -11.480  1.00 34.82           N  
ATOM   4103  H   ASP A 251       3.037 -28.821 -10.956  1.00 34.82           H  
ATOM   4104  CA  ASP A 251       3.652 -27.278 -12.295  1.00 34.82           C  
ATOM   4105  HA  ASP A 251       3.219 -26.310 -12.546  1.00 34.82           H  
ATOM   4106  C   ASP A 251       3.976 -28.047 -13.600  1.00 34.82           C  
ATOM   4107  CB  ASP A 251       4.912 -26.930 -11.485  1.00 34.82           C  
ATOM   4108  HB2 ASP A 251       5.511 -27.827 -11.331  1.00 34.82           H  
ATOM   4109  HB3 ASP A 251       4.608 -26.548 -10.510  1.00 34.82           H  
ATOM   4110  O   ASP A 251       4.619 -29.102 -13.536  1.00 34.82           O  
ATOM   4111  CG  ASP A 251       5.759 -25.860 -12.190  1.00 34.82           C  
ATOM   4112  OD1 ASP A 251       5.622 -25.725 -13.430  1.00 34.82           O  
ATOM   4113  OD2 ASP A 251       6.497 -25.138 -11.488  1.00 34.82           O  
ATOM   4114  N   PRO A 252       3.548 -27.554 -14.786  1.00 32.03           N  
ATOM   4115  CA  PRO A 252       3.849 -28.174 -16.076  1.00 32.03           C  
ATOM   4116  HA  PRO A 252       3.769 -29.257 -15.979  1.00 32.03           H  
ATOM   4117  C   PRO A 252       5.245 -27.840 -16.638  1.00 32.03           C  
ATOM   4118  CB  PRO A 252       2.768 -27.666 -17.051  1.00 32.03           C  
ATOM   4119  HB2 PRO A 252       3.213 -27.045 -17.828  1.00 32.03           H  
ATOM   4120  HB3 PRO A 252       2.237 -28.497 -17.516  1.00 32.03           H  
ATOM   4121  O   PRO A 252       5.556 -28.293 -17.739  1.00 32.03           O  
ATOM   4122  CG  PRO A 252       1.817 -26.802 -16.224  1.00 32.03           C  
ATOM   4123  HG2 PRO A 252       1.497 -25.915 -16.771  1.00 32.03           H  
ATOM   4124  HG3 PRO A 252       0.952 -27.391 -15.919  1.00 32.03           H  
ATOM   4125  CD  PRO A 252       2.650 -26.432 -15.005  1.00 32.03           C  
ATOM   4126  HD2 PRO A 252       1.981 -26.249 -14.164  1.00 32.03           H  
ATOM   4127  HD3 PRO A 252       3.246 -25.545 -15.218  1.00 32.03           H  
ATOM   4128  N   MET A 253       6.041 -26.977 -15.992  1.00 30.14           N  
ATOM   4129  H   MET A 253       5.773 -26.668 -15.069  1.00 30.14           H  
ATOM   4130  CA  MET A 253       7.052 -26.159 -16.679  1.00 30.14           C  
ATOM   4131  HA  MET A 253       7.054 -26.417 -17.738  1.00 30.14           H  
ATOM   4132  C   MET A 253       8.504 -26.382 -16.223  1.00 30.14           C  
ATOM   4133  CB  MET A 253       6.631 -24.682 -16.596  1.00 30.14           C  
ATOM   4134  HB2 MET A 253       7.475 -24.024 -16.804  1.00 30.14           H  
ATOM   4135  HB3 MET A 253       6.287 -24.470 -15.583  1.00 30.14           H  
ATOM   4136  O   MET A 253       9.176 -25.461 -15.763  1.00 30.14           O  
ATOM   4137  CG  MET A 253       5.526 -24.329 -17.596  1.00 30.14           C  
ATOM   4138  HG2 MET A 253       4.828 -25.160 -17.693  1.00 30.14           H  
ATOM   4139  HG3 MET A 253       4.969 -23.487 -17.185  1.00 30.14           H  
ATOM   4140  SD  MET A 253       6.141 -23.850 -19.238  1.00 30.14           S  
ATOM   4141  CE  MET A 253       4.887 -22.624 -19.686  1.00 30.14           C  
ATOM   4142  HE1 MET A 253       4.934 -21.789 -18.988  1.00 30.14           H  
ATOM   4143  HE2 MET A 253       3.899 -23.083 -19.640  1.00 30.14           H  
ATOM   4144  HE3 MET A 253       5.076 -22.266 -20.698  1.00 30.14           H  
ATOM   4145  N   THR A 254       9.070 -27.547 -16.553  1.00 30.63           N  
ATOM   4146  H   THR A 254       8.450 -28.304 -16.803  1.00 30.63           H  
ATOM   4147  CA  THR A 254      10.381 -27.545 -17.236  1.00 30.63           C  
ATOM   4148  HA  THR A 254      10.494 -26.574 -17.717  1.00 30.63           H  
ATOM   4149  C   THR A 254      10.392 -28.597 -18.348  1.00 30.63           C  
ATOM   4150  CB  THR A 254      11.620 -27.725 -16.328  1.00 30.63           C  
ATOM   4151  HB  THR A 254      12.476 -27.417 -16.928  1.00 30.63           H  
ATOM   4152  O   THR A 254       9.914 -29.710 -18.147  1.00 30.63           O  
ATOM   4153  CG2 THR A 254      11.684 -26.909 -15.040  1.00 30.63           C  
ATOM   4154 HG21 THR A 254      12.605 -27.138 -14.505  1.00 30.63           H  
ATOM   4155 HG22 THR A 254      10.834 -27.148 -14.402  1.00 30.63           H  
ATOM   4156 HG23 THR A 254      11.672 -25.845 -15.278  1.00 30.63           H  
ATOM   4157  OG1 THR A 254      11.856 -29.063 -15.981  1.00 30.63           O  
ATOM   4158  HG1 THR A 254      11.157 -29.356 -15.392  1.00 30.63           H  
ATOM   4159  N   ASP A 255      10.985 -28.287 -19.507  1.00 32.57           N  
ATOM   4160  H   ASP A 255      11.306 -27.340 -19.647  1.00 32.57           H  
ATOM   4161  CA  ASP A 255      11.007 -29.172 -20.692  1.00 32.57           C  
ATOM   4162  HA  ASP A 255       9.978 -29.423 -20.948  1.00 32.57           H  
ATOM   4163  C   ASP A 255      11.736 -30.525 -20.490  1.00 32.57           C  
ATOM   4164  CB  ASP A 255      11.621 -28.408 -21.885  1.00 32.57           C  
ATOM   4165  HB2 ASP A 255      12.534 -27.911 -21.560  1.00 32.57           H  
ATOM   4166  HB3 ASP A 255      11.900 -29.114 -22.668  1.00 32.57           H  
ATOM   4167  O   ASP A 255      11.843 -31.309 -21.431  1.00 32.57           O  
ATOM   4168  CG  ASP A 255      10.665 -27.397 -22.527  1.00 32.57           C  
ATOM   4169  OD1 ASP A 255       9.545 -27.808 -22.907  1.00 32.57           O  
ATOM   4170  OD2 ASP A 255      11.088 -26.228 -22.663  1.00 32.57           O  
ATOM   4171  N   ASN A 256      12.267 -30.814 -19.291  1.00 30.74           N  
ATOM   4172  H   ASN A 256      12.054 -30.176 -18.538  1.00 30.74           H  
ATOM   4173  CA  ASN A 256      12.975 -32.060 -18.969  1.00 30.74           C  
ATOM   4174  HA  ASN A 256      12.588 -32.845 -19.619  1.00 30.74           H  
ATOM   4175  C   ASN A 256      12.751 -32.595 -17.529  1.00 30.74           C  
ATOM   4176  CB  ASN A 256      14.475 -31.882 -19.293  1.00 30.74           C  
ATOM   4177  HB2 ASN A 256      14.838 -30.947 -18.867  1.00 30.74           H  
ATOM   4178  HB3 ASN A 256      15.048 -32.695 -18.846  1.00 30.74           H  
ATOM   4179  O   ASN A 256      13.466 -33.518 -17.131  1.00 30.74           O  
ATOM   4180  CG  ASN A 256      14.771 -31.936 -20.782  1.00 30.74           C  
ATOM   4181  ND2 ASN A 256      15.113 -30.826 -21.392  1.00 30.74           N  
ATOM   4182 HD21 ASN A 256      14.998 -29.944 -20.913  1.00 30.74           H  
ATOM   4183 HD22 ASN A 256      15.150 -30.892 -22.399  1.00 30.74           H  
ATOM   4184  OD1 ASN A 256      14.745 -32.982 -21.409  1.00 30.74           O  
ATOM   4185  N   SER A 257      11.799 -32.078 -16.735  1.00 30.89           N  
ATOM   4186  H   SER A 257      11.193 -31.350 -17.088  1.00 30.89           H  
ATOM   4187  CA  SER A 257      11.462 -32.652 -15.412  1.00 30.89           C  
ATOM   4188  HA  SER A 257      12.214 -33.405 -15.177  1.00 30.89           H  
ATOM   4189  C   SER A 257      10.104 -33.365 -15.414  1.00 30.89           C  
ATOM   4190  CB  SER A 257      11.549 -31.625 -14.268  1.00 30.89           C  
ATOM   4191  HB2 SER A 257      12.476 -31.061 -14.368  1.00 30.89           H  
ATOM   4192  HB3 SER A 257      11.581 -32.150 -13.313  1.00 30.89           H  
ATOM   4193  O   SER A 257       9.202 -32.969 -16.151  1.00 30.89           O  
ATOM   4194  OG  SER A 257      10.453 -30.732 -14.235  1.00 30.89           O  
ATOM   4195  HG  SER A 257       9.710 -31.161 -13.805  1.00 30.89           H  
ATOM   4196  N   PRO A 258       9.911 -34.411 -14.584  1.00 30.21           N  
ATOM   4197  CA  PRO A 258       8.570 -34.908 -14.288  1.00 30.21           C  
ATOM   4198  HA  PRO A 258       8.078 -35.226 -15.207  1.00 30.21           H  
ATOM   4199  C   PRO A 258       7.728 -33.805 -13.627  1.00 30.21           C  
ATOM   4200  CB  PRO A 258       8.774 -36.114 -13.366  1.00 30.21           C  
ATOM   4201  HB2 PRO A 258       7.949 -36.241 -12.664  1.00 30.21           H  
ATOM   4202  HB3 PRO A 258       8.903 -37.013 -13.968  1.00 30.21           H  
ATOM   4203  O   PRO A 258       8.272 -32.927 -12.956  1.00 30.21           O  
ATOM   4204  CG  PRO A 258      10.084 -35.787 -12.650  1.00 30.21           C  
ATOM   4205  HG2 PRO A 258       9.887 -35.109 -11.819  1.00 30.21           H  
ATOM   4206  HG3 PRO A 258      10.592 -36.686 -12.302  1.00 30.21           H  
ATOM   4207  CD  PRO A 258      10.892 -35.058 -13.723  1.00 30.21           C  
ATOM   4208  HD2 PRO A 258      11.562 -34.341 -13.248  1.00 30.21           H  
ATOM   4209  HD3 PRO A 258      11.464 -35.777 -14.309  1.00 30.21           H  
ATOM   4210  N   ALA A 259       6.408 -33.869 -13.812  1.00 31.60           N  
ATOM   4211  H   ALA A 259       6.021 -34.612 -14.376  1.00 31.60           H  
ATOM   4212  CA  ALA A 259       5.475 -32.896 -13.252  1.00 31.60           C  
ATOM   4213  HA  ALA A 259       5.711 -31.914 -13.662  1.00 31.60           H  
ATOM   4214  C   ALA A 259       5.585 -32.817 -11.721  1.00 31.60           C  
ATOM   4215  CB  ALA A 259       4.055 -33.266 -13.684  1.00 31.60           C  
ATOM   4216  HB1 ALA A 259       3.368 -32.518 -13.286  1.00 31.60           H  
ATOM   4217  HB2 ALA A 259       3.980 -33.268 -14.771  1.00 31.60           H  
ATOM   4218  HB3 ALA A 259       3.781 -34.246 -13.293  1.00 31.60           H  
ATOM   4219  O   ALA A 259       5.631 -33.843 -11.033  1.00 31.60           O  
ATOM   4220  N   HIS A 260       5.605 -31.594 -11.192  1.00 33.10           N  
ATOM   4221  H   HIS A 260       5.505 -30.796 -11.803  1.00 33.10           H  
ATOM   4222  CA  HIS A 260       5.698 -31.351  -9.758  1.00 33.10           C  
ATOM   4223  HA  HIS A 260       6.045 -32.264  -9.272  1.00 33.10           H  
ATOM   4224  C   HIS A 260       4.321 -31.031  -9.169  1.00 33.10           C  
ATOM   4225  CB  HIS A 260       6.757 -30.280  -9.462  1.00 33.10           C  
ATOM   4226  HB2 HIS A 260       6.577 -29.401 -10.082  1.00 33.10           H  
ATOM   4227  HB3 HIS A 260       6.668 -29.971  -8.420  1.00 33.10           H  
ATOM   4228  O   HIS A 260       3.603 -30.156  -9.653  1.00 33.10           O  
ATOM   4229  CG  HIS A 260       8.166 -30.779  -9.686  1.00 33.10           C  
ATOM   4230  CD2 HIS A 260       8.997 -30.483 -10.735  1.00 33.10           C  
ATOM   4231  HD2 HIS A 260       8.760 -29.832 -11.564  1.00 33.10           H  
ATOM   4232  ND1 HIS A 260       8.850 -31.643  -8.863  1.00 33.10           N  
ATOM   4233  HD1 HIS A 260       8.506 -32.011  -7.988  1.00 33.10           H  
ATOM   4234  CE1 HIS A 260      10.060 -31.863  -9.403  1.00 33.10           C  
ATOM   4235  HE1 HIS A 260      10.827 -32.490  -8.972  1.00 33.10           H  
ATOM   4236  NE2 HIS A 260      10.204 -31.176 -10.543  1.00 33.10           N  
ATOM   4237  N   TYR A 261       3.980 -31.747  -8.097  1.00 33.76           N  
ATOM   4238  H   TYR A 261       4.630 -32.443  -7.763  1.00 33.76           H  
ATOM   4239  CA  TYR A 261       2.827 -31.464  -7.248  1.00 33.76           C  
ATOM   4240  HA  TYR A 261       2.104 -30.860  -7.796  1.00 33.76           H  
ATOM   4241  C   TYR A 261       3.295 -30.684  -6.032  1.00 33.76           C  
ATOM   4242  CB  TYR A 261       2.136 -32.762  -6.815  1.00 33.76           C  
ATOM   4243  HB2 TYR A 261       2.861 -33.425  -6.344  1.00 33.76           H  
ATOM   4244  HB3 TYR A 261       1.375 -32.523  -6.072  1.00 33.76           H  
ATOM   4245  O   TYR A 261       4.186 -31.134  -5.307  1.00 33.76           O  
ATOM   4246  CG  TYR A 261       1.476 -33.475  -7.969  1.00 33.76           C  
ATOM   4247  CD1 TYR A 261       0.160 -33.132  -8.329  1.00 33.76           C  
ATOM   4248  HD1 TYR A 261      -0.391 -32.402  -7.755  1.00 33.76           H  
ATOM   4249  CD2 TYR A 261       2.206 -34.402  -8.738  1.00 33.76           C  
ATOM   4250  HD2 TYR A 261       3.230 -34.634  -8.484  1.00 33.76           H  
ATOM   4251  CE1 TYR A 261      -0.424 -33.714  -9.465  1.00 33.76           C  
ATOM   4252  HE1 TYR A 261      -1.423 -33.441  -9.772  1.00 33.76           H  
ATOM   4253  CE2 TYR A 261       1.623 -34.981  -9.880  1.00 33.76           C  
ATOM   4254  HE2 TYR A 261       2.193 -35.656 -10.502  1.00 33.76           H  
ATOM   4255  OH  TYR A 261      -0.285 -35.169 -11.340  1.00 33.76           O  
ATOM   4256  HH  TYR A 261       0.244 -35.806 -11.824  1.00 33.76           H  
ATOM   4257  CZ  TYR A 261       0.301 -34.640 -10.239  1.00 33.76           C  
ATOM   4258  N   HIS A 262       2.669 -29.541  -5.797  1.00 35.45           N  
ATOM   4259  H   HIS A 262       1.956 -29.235  -6.443  1.00 35.45           H  
ATOM   4260  CA  HIS A 262       2.900 -28.727  -4.618  1.00 35.45           C  
ATOM   4261  HA  HIS A 262       3.771 -29.086  -4.070  1.00 35.45           H  
ATOM   4262  C   HIS A 262       1.683 -28.803  -3.708  1.00 35.45           C  
ATOM   4263  CB  HIS A 262       3.171 -27.293  -5.049  1.00 35.45           C  
ATOM   4264  HB2 HIS A 262       2.344 -26.970  -5.681  1.00 35.45           H  
ATOM   4265  HB3 HIS A 262       3.201 -26.655  -4.166  1.00 35.45           H  
ATOM   4266  O   HIS A 262       0.560 -28.621  -4.172  1.00 35.45           O  
ATOM   4267  CG  HIS A 262       4.461 -27.129  -5.807  1.00 35.45           C  
ATOM   4268  CD2 HIS A 262       4.662 -27.363  -7.142  1.00 35.45           C  
ATOM   4269  HD2 HIS A 262       3.922 -27.710  -7.847  1.00 35.45           H  
ATOM   4270  ND1 HIS A 262       5.653 -26.683  -5.284  1.00 35.45           N  
ATOM   4271  HD1 HIS A 262       5.806 -26.385  -4.331  1.00 35.45           H  
ATOM   4272  CE1 HIS A 262       6.555 -26.652  -6.278  1.00 35.45           C  
ATOM   4273  HE1 HIS A 262       7.581 -26.330  -6.180  1.00 35.45           H  
ATOM   4274  NE2 HIS A 262       5.997 -27.062  -7.426  1.00 35.45           N  
ATOM   4275  N   PHE A 263       1.925 -29.039  -2.420  1.00 33.19           N  
ATOM   4276  H   PHE A 263       2.884 -29.154  -2.125  1.00 33.19           H  
ATOM   4277  CA  PHE A 263       0.924 -28.936  -1.366  1.00 33.19           C  
ATOM   4278  HA  PHE A 263      -0.063 -28.771  -1.800  1.00 33.19           H  
ATOM   4279  C   PHE A 263       1.282 -27.730  -0.498  1.00 33.19           C  
ATOM   4280  CB  PHE A 263       0.868 -30.239  -0.551  1.00 33.19           C  
ATOM   4281  HB2 PHE A 263       1.844 -30.422  -0.101  1.00 33.19           H  
ATOM   4282  HB3 PHE A 263       0.159 -30.102   0.265  1.00 33.19           H  
ATOM   4283  O   PHE A 263       2.338 -27.716   0.141  1.00 33.19           O  
ATOM   4284  CG  PHE A 263       0.456 -31.465  -1.347  1.00 33.19           C  
ATOM   4285  CD1 PHE A 263      -0.905 -31.805  -1.467  1.00 33.19           C  
ATOM   4286  HD1 PHE A 263      -1.659 -31.193  -0.995  1.00 33.19           H  
ATOM   4287  CD2 PHE A 263       1.431 -32.265  -1.975  1.00 33.19           C  
ATOM   4288  HD2 PHE A 263       2.475 -32.003  -1.894  1.00 33.19           H  
ATOM   4289  CE1 PHE A 263      -1.288 -32.939  -2.207  1.00 33.19           C  
ATOM   4290  HE1 PHE A 263      -2.334 -33.191  -2.298  1.00 33.19           H  
ATOM   4291  CE2 PHE A 263       1.048 -33.394  -2.723  1.00 33.19           C  
ATOM   4292  HE2 PHE A 263       1.798 -33.992  -3.219  1.00 33.19           H  
ATOM   4293  CZ  PHE A 263      -0.313 -33.732  -2.837  1.00 33.19           C  
ATOM   4294  HZ  PHE A 263      -0.614 -34.591  -3.418  1.00 33.19           H  
ATOM   4295  N   LEU A 264       0.415 -26.722  -0.493  1.00 32.50           N  
ATOM   4296  H   LEU A 264      -0.410 -26.808  -1.070  1.00 32.50           H  
ATOM   4297  CA  LEU A 264       0.429 -25.639   0.484  1.00 32.50           C  
ATOM   4298  HA  LEU A 264       1.438 -25.492   0.871  1.00 32.50           H  
ATOM   4299  C   LEU A 264      -0.475 -26.041   1.643  1.00 32.50           C  
ATOM   4300  CB  LEU A 264      -0.072 -24.336  -0.161  1.00 32.50           C  
ATOM   4301  HB2 LEU A 264      -0.286 -23.610   0.623  1.00 32.50           H  
ATOM   4302  HB3 LEU A 264      -1.011 -24.558  -0.669  1.00 32.50           H  
ATOM   4303  O   LEU A 264      -1.621 -26.421   1.412  1.00 32.50           O  
ATOM   4304  CG  LEU A 264       0.905 -23.705  -1.164  1.00 32.50           C  
ATOM   4305  HG  LEU A 264       1.269 -24.468  -1.853  1.00 32.50           H  
ATOM   4306  CD1 LEU A 264       0.191 -22.620  -1.972  1.00 32.50           C  
ATOM   4307 HD11 LEU A 264      -0.207 -21.858  -1.303  1.00 32.50           H  
ATOM   4308 HD12 LEU A 264      -0.629 -23.066  -2.535  1.00 32.50           H  
ATOM   4309 HD13 LEU A 264       0.887 -22.159  -2.673  1.00 32.50           H  
ATOM   4310  CD2 LEU A 264       2.097 -23.060  -0.455  1.00 32.50           C  
ATOM   4311 HD21 LEU A 264       2.667 -23.829   0.066  1.00 32.50           H  
ATOM   4312 HD22 LEU A 264       1.756 -22.310   0.258  1.00 32.50           H  
ATOM   4313 HD23 LEU A 264       2.754 -22.595  -1.190  1.00 32.50           H  
ATOM   4314  N   ILE A 265       0.036 -25.928   2.866  1.00 31.51           N  
ATOM   4315  H   ILE A 265       0.987 -25.605   2.970  1.00 31.51           H  
ATOM   4316  CA  ILE A 265      -0.729 -26.132   4.095  1.00 31.51           C  
ATOM   4317  HA  ILE A 265      -1.780 -26.303   3.861  1.00 31.51           H  
ATOM   4318  C   ILE A 265      -0.621 -24.835   4.894  1.00 31.51           C  
ATOM   4319  CB  ILE A 265      -0.212 -27.370   4.859  1.00 31.51           C  
ATOM   4320  HB  ILE A 265       0.851 -27.232   5.059  1.00 31.51           H  
ATOM   4321  O   ILE A 265       0.413 -24.547   5.490  1.00 31.51           O  
ATOM   4322  CG1 ILE A 265      -0.387 -28.652   4.006  1.00 31.51           C  
ATOM   4323 HG12 ILE A 265       0.206 -28.556   3.097  1.00 31.51           H  
ATOM   4324 HG13 ILE A 265      -1.433 -28.747   3.712  1.00 31.51           H  
ATOM   4325  CG2 ILE A 265      -0.935 -27.507   6.209  1.00 31.51           C  
ATOM   4326 HG21 ILE A 265      -0.936 -26.569   6.764  1.00 31.51           H  
ATOM   4327 HG22 ILE A 265      -0.388 -28.226   6.820  1.00 31.51           H  
ATOM   4328 HG23 ILE A 265      -1.964 -27.834   6.061  1.00 31.51           H  
ATOM   4329  CD1 ILE A 265       0.045 -29.953   4.694  1.00 31.51           C  
ATOM   4330 HD11 ILE A 265       1.067 -29.858   5.062  1.00 31.51           H  
ATOM   4331 HD12 ILE A 265      -0.000 -30.772   3.976  1.00 31.51           H  
ATOM   4332 HD13 ILE A 265      -0.626 -30.183   5.522  1.00 31.51           H  
ATOM   4333  N   GLY A 266      -1.667 -24.015   4.878  1.00 32.61           N  
ATOM   4334  H   GLY A 266      -2.504 -24.324   4.406  1.00 32.61           H  
ATOM   4335  CA  GLY A 266      -1.745 -22.837   5.746  1.00 32.61           C  
ATOM   4336  HA2 GLY A 266      -0.748 -22.487   6.011  1.00 32.61           H  
ATOM   4337  HA3 GLY A 266      -2.270 -22.031   5.233  1.00 32.61           H  
ATOM   4338  C   GLY A 266      -2.502 -23.167   7.023  1.00 32.61           C  
ATOM   4339  O   GLY A 266      -3.526 -23.836   6.930  1.00 32.61           O  
ATOM   4340  N   THR A 267      -2.046 -22.677   8.178  1.00 31.28           N  
ATOM   4341  H   THR A 267      -1.204 -22.119   8.166  1.00 31.28           H  
ATOM   4342  CA  THR A 267      -2.902 -22.549   9.372  1.00 31.28           C  
ATOM   4343  HA  THR A 267      -3.831 -23.085   9.179  1.00 31.28           H  
ATOM   4344  C   THR A 267      -3.303 -21.091   9.581  1.00 31.28           C  
ATOM   4345  CB  THR A 267      -2.330 -23.183  10.652  1.00 31.28           C  
ATOM   4346  HB  THR A 267      -3.150 -23.241  11.368  1.00 31.28           H  
ATOM   4347  O   THR A 267      -2.796 -20.200   8.893  1.00 31.28           O  
ATOM   4348  CG2 THR A 267      -1.811 -24.602  10.431  1.00 31.28           C  
ATOM   4349 HG21 THR A 267      -0.933 -24.586   9.785  1.00 31.28           H  
ATOM   4350 HG22 THR A 267      -1.543 -25.041  11.393  1.00 31.28           H  
ATOM   4351 HG23 THR A 267      -2.595 -25.204   9.973  1.00 31.28           H  
ATOM   4352  OG1 THR A 267      -1.306 -22.428  11.251  1.00 31.28           O  
ATOM   4353  HG1 THR A 267      -1.308 -22.752  12.154  1.00 31.28           H  
ATOM   4354  N   ASN A 268      -4.239 -20.835  10.499  1.00 35.10           N  
ATOM   4355  H   ASN A 268      -4.598 -21.633  11.003  1.00 35.10           H  
ATOM   4356  CA  ASN A 268      -5.060 -19.617  10.536  1.00 35.10           C  
ATOM   4357  HA  ASN A 268      -5.568 -19.591   9.572  1.00 35.10           H  
ATOM   4358  C   ASN A 268      -4.327 -18.256  10.610  1.00 35.10           C  
ATOM   4359  CB  ASN A 268      -6.121 -19.767  11.659  1.00 35.10           C  
ATOM   4360  HB2 ASN A 268      -6.041 -20.745  12.133  1.00 35.10           H  
ATOM   4361  HB3 ASN A 268      -5.948 -19.016  12.430  1.00 35.10           H  
ATOM   4362  O   ASN A 268      -4.986 -17.231  10.481  1.00 35.10           O  
ATOM   4363  CG  ASN A 268      -7.559 -19.624  11.174  1.00 35.10           C  
ATOM   4364  ND2 ASN A 268      -8.518 -19.673  12.069  1.00 35.10           N  
ATOM   4365 HD21 ASN A 268      -8.325 -19.720  13.059  1.00 35.10           H  
ATOM   4366 HD22 ASN A 268      -9.460 -19.585  11.715  1.00 35.10           H  
ATOM   4367  OD1 ASN A 268      -7.846 -19.503   9.997  1.00 35.10           O  
ATOM   4368  N   ASN A 269      -2.997 -18.208  10.768  1.00 32.06           N  
ATOM   4369  H   ASN A 269      -2.523 -19.097  10.839  1.00 32.06           H  
ATOM   4370  CA  ASN A 269      -2.191 -16.987  10.602  1.00 32.06           C  
ATOM   4371  HA  ASN A 269      -2.739 -16.309   9.948  1.00 32.06           H  
ATOM   4372  C   ASN A 269      -0.836 -17.175   9.874  1.00 32.06           C  
ATOM   4373  CB  ASN A 269      -2.041 -16.299  11.980  1.00 32.06           C  
ATOM   4374  HB2 ASN A 269      -1.893 -17.052  12.754  1.00 32.06           H  
ATOM   4375  HB3 ASN A 269      -1.171 -15.642  11.981  1.00 32.06           H  
ATOM   4376  O   ASN A 269      -0.058 -16.224   9.835  1.00 32.06           O  
ATOM   4377  CG  ASN A 269      -3.228 -15.412  12.337  1.00 32.06           C  
ATOM   4378  ND2 ASN A 269      -3.592 -15.356  13.598  1.00 32.06           N  
ATOM   4379 HD21 ASN A 269      -3.135 -15.911  14.307  1.00 32.06           H  
ATOM   4380 HD22 ASN A 269      -4.373 -14.753  13.817  1.00 32.06           H  
ATOM   4381  OD1 ASN A 269      -3.816 -14.730  11.505  1.00 32.06           O  
ATOM   4382  N   LYS A 270      -0.518 -18.350   9.299  1.00 29.08           N  
ATOM   4383  H   LYS A 270      -1.221 -19.074   9.276  1.00 29.08           H  
ATOM   4384  CA  LYS A 270       0.766 -18.623   8.607  1.00 29.08           C  
ATOM   4385  HA  LYS A 270       1.125 -17.698   8.155  1.00 29.08           H  
ATOM   4386  C   LYS A 270       0.614 -19.644   7.468  1.00 29.08           C  
ATOM   4387  CB  LYS A 270       1.821 -19.115   9.625  1.00 29.08           C  
ATOM   4388  HB2 LYS A 270       2.537 -19.758   9.114  1.00 29.08           H  
ATOM   4389  HB3 LYS A 270       1.330 -19.729  10.380  1.00 29.08           H  
ATOM   4390  O   LYS A 270       0.127 -20.752   7.673  1.00 29.08           O  
ATOM   4391  CG  LYS A 270       2.625 -17.975  10.288  1.00 29.08           C  
ATOM   4392  HG2 LYS A 270       2.195 -17.004  10.045  1.00 29.08           H  
ATOM   4393  HG3 LYS A 270       3.629 -17.975   9.866  1.00 29.08           H  
ATOM   4394  CD  LYS A 270       2.718 -18.104  11.816  1.00 29.08           C  
ATOM   4395  HD2 LYS A 270       3.263 -19.014  12.063  1.00 29.08           H  
ATOM   4396  HD3 LYS A 270       1.712 -18.166  12.232  1.00 29.08           H  
ATOM   4397  CE  LYS A 270       3.430 -16.867  12.387  1.00 29.08           C  
ATOM   4398  HE2 LYS A 270       4.350 -16.705  11.825  1.00 29.08           H  
ATOM   4399  HE3 LYS A 270       2.793 -16.000  12.217  1.00 29.08           H  
ATOM   4400  NZ  LYS A 270       3.733 -17.008  13.835  1.00 29.08           N  
ATOM   4401  HZ1 LYS A 270       4.186 -16.175  14.182  1.00 29.08           H  
ATOM   4402  HZ2 LYS A 270       4.334 -17.802  14.006  1.00 29.08           H  
ATOM   4403  HZ3 LYS A 270       2.879 -17.134  14.358  1.00 29.08           H  
ATOM   4404  N   LEU A 271       1.100 -19.291   6.274  1.00 29.08           N  
ATOM   4405  H   LEU A 271       1.527 -18.380   6.195  1.00 29.08           H  
ATOM   4406  CA  LEU A 271       1.229 -20.196   5.123  1.00 29.08           C  
ATOM   4407  HA  LEU A 271       0.392 -20.894   5.111  1.00 29.08           H  
ATOM   4408  C   LEU A 271       2.522 -21.018   5.241  1.00 29.08           C  
ATOM   4409  CB  LEU A 271       1.205 -19.367   3.816  1.00 29.08           C  
ATOM   4410  HB2 LEU A 271       1.593 -18.369   4.023  1.00 29.08           H  
ATOM   4411  HB3 LEU A 271       1.878 -19.817   3.086  1.00 29.08           H  
ATOM   4412  O   LEU A 271       3.608 -20.481   5.027  1.00 29.08           O  
ATOM   4413  CG  LEU A 271      -0.191 -19.259   3.176  1.00 29.08           C  
ATOM   4414  HG  LEU A 271      -0.942 -19.139   3.957  1.00 29.08           H  
ATOM   4415  CD1 LEU A 271      -0.265 -18.049   2.244  1.00 29.08           C  
ATOM   4416 HD11 LEU A 271       0.483 -18.134   1.455  1.00 29.08           H  
ATOM   4417 HD12 LEU A 271      -1.258 -17.990   1.800  1.00 29.08           H  
ATOM   4418 HD13 LEU A 271      -0.086 -17.137   2.814  1.00 29.08           H  
ATOM   4419  CD2 LEU A 271      -0.508 -20.511   2.349  1.00 29.08           C  
ATOM   4420 HD21 LEU A 271       0.208 -20.621   1.536  1.00 29.08           H  
ATOM   4421 HD22 LEU A 271      -1.513 -20.427   1.935  1.00 29.08           H  
ATOM   4422 HD23 LEU A 271      -0.472 -21.396   2.984  1.00 29.08           H  
ATOM   4423  N   CYS A 272       2.424 -22.318   5.527  1.00 27.32           N  
ATOM   4424  H   CYS A 272       1.521 -22.736   5.702  1.00 27.32           H  
ATOM   4425  CA  CYS A 272       3.577 -23.215   5.471  1.00 27.32           C  
ATOM   4426  HA  CYS A 272       4.483 -22.645   5.677  1.00 27.32           H  
ATOM   4427  C   CYS A 272       3.708 -23.801   4.059  1.00 27.32           C  
ATOM   4428  CB  CYS A 272       3.481 -24.291   6.561  1.00 27.32           C  
ATOM   4429  HB2 CYS A 272       2.514 -24.792   6.511  1.00 27.32           H  
ATOM   4430  HB3 CYS A 272       4.260 -25.038   6.407  1.00 27.32           H  
ATOM   4431  O   CYS A 272       2.892 -24.612   3.613  1.00 27.32           O  
ATOM   4432  SG  CYS A 272       3.700 -23.522   8.192  1.00 27.32           S  
ATOM   4433  HG  CYS A 272       2.965 -24.395   8.886  1.00 27.32           H  
ATOM   4434  N   ASN A 273       4.765 -23.402   3.348  1.00 31.17           N  
ATOM   4435  H   ASN A 273       5.394 -22.720   3.747  1.00 31.17           H  
ATOM   4436  CA  ASN A 273       5.125 -24.026   2.081  1.00 31.17           C  
ATOM   4437  HA  ASN A 273       4.209 -24.340   1.580  1.00 31.17           H  
ATOM   4438  C   ASN A 273       5.967 -25.282   2.340  1.00 31.17           C  
ATOM   4439  CB  ASN A 273       5.827 -23.004   1.172  1.00 31.17           C  
ATOM   4440  HB2 ASN A 273       6.823 -22.792   1.560  1.00 31.17           H  
ATOM   4441  HB3 ASN A 273       5.254 -22.077   1.159  1.00 31.17           H  
ATOM   4442  O   ASN A 273       7.054 -25.208   2.911  1.00 31.17           O  
ATOM   4443  CG  ASN A 273       5.939 -23.492  -0.264  1.00 31.17           C  
ATOM   4444  ND2 ASN A 273       6.734 -22.840  -1.073  1.00 31.17           N  
ATOM   4445 HD21 ASN A 273       6.832 -23.214  -2.006  1.00 31.17           H  
ATOM   4446 HD22 ASN A 273       7.327 -22.104  -0.716  1.00 31.17           H  
ATOM   4447  OD1 ASN A 273       5.313 -24.451  -0.685  1.00 31.17           O  
ATOM   4448  N   THR A 274       5.477 -26.442   1.914  1.00 28.83           N  
ATOM   4449  H   THR A 274       4.558 -26.454   1.495  1.00 28.83           H  
ATOM   4450  CA  THR A 274       6.178 -27.721   2.072  1.00 28.83           C  
ATOM   4451  HA  THR A 274       6.985 -27.584   2.793  1.00 28.83           H  
ATOM   4452  C   THR A 274       6.885 -28.122   0.783  1.00 28.83           C  
ATOM   4453  CB  THR A 274       5.267 -28.809   2.668  1.00 28.83           C  
ATOM   4454  HB  THR A 274       5.596 -29.798   2.351  1.00 28.83           H  
ATOM   4455  O   THR A 274       6.443 -29.001   0.044  1.00 28.83           O  
ATOM   4456  CG2 THR A 274       5.347 -28.732   4.196  1.00 28.83           C  
ATOM   4457 HG21 THR A 274       6.346 -29.011   4.531  1.00 28.83           H  
ATOM   4458 HG22 THR A 274       5.125 -27.717   4.524  1.00 28.83           H  
ATOM   4459 HG23 THR A 274       4.615 -29.403   4.647  1.00 28.83           H  
ATOM   4460  OG1 THR A 274       3.904 -28.635   2.355  1.00 28.83           O  
ATOM   4461  HG1 THR A 274       3.772 -28.547   1.408  1.00 28.83           H  
ATOM   4462  N   GLU A 275       8.031 -27.488   0.522  1.00 28.22           N  
ATOM   4463  H   GLU A 275       8.311 -26.725   1.122  1.00 28.22           H  
ATOM   4464  CA  GLU A 275       8.938 -27.898  -0.553  1.00 28.22           C  
ATOM   4465  HA  GLU A 275       8.364 -28.002  -1.475  1.00 28.22           H  
ATOM   4466  C   GLU A 275       9.582 -29.259  -0.241  1.00 28.22           C  
ATOM   4467  CB  GLU A 275      10.036 -26.854  -0.807  1.00 28.22           C  
ATOM   4468  HB2 GLU A 275      10.514 -26.595   0.138  1.00 28.22           H  
ATOM   4469  HB3 GLU A 275      10.785 -27.309  -1.455  1.00 28.22           H  
ATOM   4470  O   GLU A 275      10.594 -29.360   0.461  1.00 28.22           O  
ATOM   4471  CG  GLU A 275       9.544 -25.581  -1.506  1.00 28.22           C  
ATOM   4472  HG2 GLU A 275       9.009 -25.859  -2.414  1.00 28.22           H  
ATOM   4473  HG3 GLU A 275       8.854 -25.050  -0.850  1.00 28.22           H  
ATOM   4474  CD  GLU A 275      10.738 -24.679  -1.850  1.00 28.22           C  
ATOM   4475  OE1 GLU A 275      10.962 -24.414  -3.053  1.00 28.22           O  
ATOM   4476  OE2 GLU A 275      11.472 -24.306  -0.909  1.00 28.22           O  
ATOM   4477  N   VAL A 276       9.045 -30.331  -0.829  1.00 27.25           N  
ATOM   4478  H   VAL A 276       8.156 -30.219  -1.296  1.00 27.25           H  
ATOM   4479  CA  VAL A 276       9.731 -31.631  -0.887  1.00 27.25           C  
ATOM   4480  HA  VAL A 276      10.208 -31.796   0.079  1.00 27.25           H  
ATOM   4481  C   VAL A 276      10.852 -31.555  -1.932  1.00 27.25           C  
ATOM   4482  CB  VAL A 276       8.755 -32.808  -1.097  1.00 27.25           C  
ATOM   4483  HB  VAL A 276       8.260 -32.710  -2.063  1.00 27.25           H  
ATOM   4484  O   VAL A 276      10.750 -32.070  -3.046  1.00 27.25           O  
ATOM   4485  CG1 VAL A 276       9.487 -34.160  -1.036  1.00 27.25           C  
ATOM   4486 HG11 VAL A 276      10.005 -34.263  -0.083  1.00 27.25           H  
ATOM   4487 HG12 VAL A 276       8.764 -34.969  -1.141  1.00 27.25           H  
ATOM   4488 HG13 VAL A 276      10.206 -34.243  -1.851  1.00 27.25           H  
ATOM   4489  CG2 VAL A 276       7.687 -32.838   0.007  1.00 27.25           C  
ATOM   4490 HG21 VAL A 276       8.154 -32.902   0.989  1.00 27.25           H  
ATOM   4491 HG22 VAL A 276       7.024 -33.692  -0.135  1.00 27.25           H  
ATOM   4492 HG23 VAL A 276       7.077 -31.936  -0.035  1.00 27.25           H  
ATOM   4493  N   TYR A 277      11.954 -30.895  -1.565  1.00 25.15           N  
ATOM   4494  H   TYR A 277      11.913 -30.385  -0.694  1.00 25.15           H  
ATOM   4495  CA  TYR A 277      13.163 -30.808  -2.384  1.00 25.15           C  
ATOM   4496  HA  TYR A 277      12.894 -30.368  -3.345  1.00 25.15           H  
ATOM   4497  C   TYR A 277      13.755 -32.198  -2.641  1.00 25.15           C  
ATOM   4498  CB  TYR A 277      14.219 -29.904  -1.716  1.00 25.15           C  
ATOM   4499  HB2 TYR A 277      13.997 -29.799  -0.654  1.00 25.15           H  
ATOM   4500  HB3 TYR A 277      15.202 -30.369  -1.781  1.00 25.15           H  
ATOM   4501  O   TYR A 277      14.444 -32.768  -1.790  1.00 25.15           O  
ATOM   4502  CG  TYR A 277      14.355 -28.536  -2.343  1.00 25.15           C  
ATOM   4503  CD1 TYR A 277      15.093 -28.369  -3.535  1.00 25.15           C  
ATOM   4504  HD1 TYR A 277      15.541 -29.223  -4.021  1.00 25.15           H  
ATOM   4505  CD2 TYR A 277      13.747 -27.429  -1.728  1.00 25.15           C  
ATOM   4506  HD2 TYR A 277      13.169 -27.541  -0.823  1.00 25.15           H  
ATOM   4507  CE1 TYR A 277      15.202 -27.091  -4.121  1.00 25.15           C  
ATOM   4508  HE1 TYR A 277      15.718 -26.944  -5.059  1.00 25.15           H  
ATOM   4509  CE2 TYR A 277      13.859 -26.158  -2.314  1.00 25.15           C  
ATOM   4510  HE2 TYR A 277      13.381 -25.305  -1.856  1.00 25.15           H  
ATOM   4511  OH  TYR A 277      14.604 -24.762  -4.101  1.00 25.15           O  
ATOM   4512  HH  TYR A 277      13.930 -24.200  -3.711  1.00 25.15           H  
ATOM   4513  CZ  TYR A 277      14.562 -25.986  -3.519  1.00 25.15           C  
ATOM   4514  N   ARG A 278      13.595 -32.714  -3.863  1.00 24.24           N  
ATOM   4515  H   ARG A 278      12.932 -32.266  -4.480  1.00 24.24           H  
ATOM   4516  CA  ARG A 278      14.411 -33.827  -4.359  1.00 24.24           C  
ATOM   4517  HA  ARG A 278      14.936 -34.260  -3.507  1.00 24.24           H  
ATOM   4518  C   ARG A 278      15.491 -33.294  -5.295  1.00 24.24           C  
ATOM   4519  CB  ARG A 278      13.524 -34.947  -4.937  1.00 24.24           C  
ATOM   4520  HB2 ARG A 278      12.558 -34.932  -4.433  1.00 24.24           H  
ATOM   4521  HB3 ARG A 278      13.354 -34.799  -6.003  1.00 24.24           H  
ATOM   4522  O   ARG A 278      15.315 -33.241  -6.506  1.00 24.24           O  
ATOM   4523  CG  ARG A 278      14.175 -36.316  -4.675  1.00 24.24           C  
ATOM   4524  HG2 ARG A 278      15.151 -36.358  -5.158  1.00 24.24           H  
ATOM   4525  HG3 ARG A 278      14.308 -36.434  -3.600  1.00 24.24           H  
ATOM   4526  CD  ARG A 278      13.303 -37.465  -5.192  1.00 24.24           C  
ATOM   4527  HD2 ARG A 278      13.363 -37.484  -6.280  1.00 24.24           H  
ATOM   4528  HD3 ARG A 278      12.269 -37.277  -4.902  1.00 24.24           H  
ATOM   4529  NE  ARG A 278      13.728 -38.762  -4.625  1.00 24.24           N  
ATOM   4530  HE  ARG A 278      14.385 -38.726  -3.858  1.00 24.24           H  
ATOM   4531  NH1 ARG A 278      12.428 -40.114  -5.951  1.00 24.24           N  
ATOM   4532 HH11 ARG A 278      12.079 -41.028  -6.204  1.00 24.24           H  
ATOM   4533 HH12 ARG A 278      12.108 -39.299  -6.454  1.00 24.24           H  
ATOM   4534  NH2 ARG A 278      13.657 -41.021  -4.327  1.00 24.24           N  
ATOM   4535 HH21 ARG A 278      14.296 -40.942  -3.548  1.00 24.24           H  
ATOM   4536 HH22 ARG A 278      13.294 -41.926  -4.592  1.00 24.24           H  
ATOM   4537  CZ  ARG A 278      13.272 -39.955  -4.970  1.00 24.24           C  
ATOM   4538  N   LYS A 279      16.647 -32.928  -4.725  1.00 24.44           N  
ATOM   4539  H   LYS A 279      16.697 -32.954  -3.717  1.00 24.44           H  
ATOM   4540  CA  LYS A 279      17.880 -32.717  -5.501  1.00 24.44           C  
ATOM   4541  HA  LYS A 279      17.688 -32.004  -6.303  1.00 24.44           H  
ATOM   4542  C   LYS A 279      18.302 -34.039  -6.157  1.00 24.44           C  
ATOM   4543  CB  LYS A 279      19.030 -32.187  -4.615  1.00 24.44           C  
ATOM   4544  HB2 LYS A 279      19.966 -32.373  -5.141  1.00 24.44           H  
ATOM   4545  HB3 LYS A 279      19.060 -32.753  -3.683  1.00 24.44           H  
ATOM   4546  O   LYS A 279      19.081 -34.787  -5.576  1.00 24.44           O  
ATOM   4547  CG  LYS A 279      18.987 -30.685  -4.302  1.00 24.44           C  
ATOM   4548  HG2 LYS A 279      18.112 -30.460  -3.692  1.00 24.44           H  
ATOM   4549  HG3 LYS A 279      18.924 -30.127  -5.237  1.00 24.44           H  
ATOM   4550  CD  LYS A 279      20.268 -30.278  -3.551  1.00 24.44           C  
ATOM   4551  HD2 LYS A 279      21.135 -30.569  -4.144  1.00 24.44           H  
ATOM   4552  HD3 LYS A 279      20.301 -30.800  -2.595  1.00 24.44           H  
ATOM   4553  CE  LYS A 279      20.310 -28.763  -3.315  1.00 24.44           C  
ATOM   4554  HE2 LYS A 279      20.227 -28.259  -4.278  1.00 24.44           H  
ATOM   4555  HE3 LYS A 279      19.439 -28.479  -2.725  1.00 24.44           H  
ATOM   4556  NZ  LYS A 279      21.557 -28.343  -2.625  1.00 24.44           N  
ATOM   4557  HZ1 LYS A 279      22.367 -28.574  -3.182  1.00 24.44           H  
ATOM   4558  HZ2 LYS A 279      21.637 -28.795  -1.725  1.00 24.44           H  
ATOM   4559  HZ3 LYS A 279      21.551 -27.343  -2.480  1.00 24.44           H  
ATOM   4560  N   SER A 280      17.838 -34.316  -7.373  1.00 25.93           N  
ATOM   4561  H   SER A 280      17.074 -33.767  -7.740  1.00 25.93           H  
ATOM   4562  CA  SER A 280      18.545 -35.219  -8.287  1.00 25.93           C  
ATOM   4563  HA  SER A 280      19.198 -35.876  -7.714  1.00 25.93           H  
ATOM   4564  C   SER A 280      19.446 -34.383  -9.190  1.00 25.93           C  
ATOM   4565  CB  SER A 280      17.599 -36.148  -9.055  1.00 25.93           C  
ATOM   4566  HB2 SER A 280      18.188 -36.812  -9.688  1.00 25.93           H  
ATOM   4567  HB3 SER A 280      17.037 -36.753  -8.344  1.00 25.93           H  
ATOM   4568  O   SER A 280      19.101 -34.059 -10.325  1.00 25.93           O  
ATOM   4569  OG  SER A 280      16.697 -35.426  -9.859  1.00 25.93           O  
ATOM   4570  HG  SER A 280      17.206 -34.858 -10.441  1.00 25.93           H  
ATOM   4571  N   THR A 281      20.608 -34.003  -8.655  1.00 25.48           N  
ATOM   4572  H   THR A 281      20.832 -34.306  -7.718  1.00 25.48           H  
ATOM   4573  CA  THR A 281      21.729 -33.507  -9.462  1.00 25.48           C  
ATOM   4574  HA  THR A 281      21.461 -32.545  -9.897  1.00 25.48           H  
ATOM   4575  C   THR A 281      22.025 -34.486 -10.592  1.00 25.48           C  
ATOM   4576  CB  THR A 281      23.002 -33.352  -8.614  1.00 25.48           C  
ATOM   4577  HB  THR A 281      23.883 -33.416  -9.253  1.00 25.48           H  
ATOM   4578  O   THR A 281      22.044 -35.697 -10.375  1.00 25.48           O  
ATOM   4579  CG2 THR A 281      23.028 -32.006  -7.896  1.00 25.48           C  
ATOM   4580 HG21 THR A 281      23.031 -31.198  -8.627  1.00 25.48           H  
ATOM   4581 HG22 THR A 281      23.933 -31.938  -7.293  1.00 25.48           H  
ATOM   4582 HG23 THR A 281      22.156 -31.912  -7.250  1.00 25.48           H  
ATOM   4583  OG1 THR A 281      23.066 -34.353  -7.622  1.00 25.48           O  
ATOM   4584  HG1 THR A 281      23.225 -35.191  -8.062  1.00 25.48           H  
ATOM   4585  N   ALA A 282      22.276 -33.956 -11.788  1.00 23.13           N  
ATOM   4586  H   ALA A 282      22.231 -32.953 -11.900  1.00 23.13           H  
ATOM   4587  CA  ALA A 282      22.552 -34.750 -12.974  1.00 23.13           C  
ATOM   4588  HA  ALA A 282      21.676 -35.359 -13.197  1.00 23.13           H  
ATOM   4589  C   ALA A 282      23.760 -35.681 -12.772  1.00 23.13           C  
ATOM   4590  CB  ALA A 282      22.780 -33.781 -14.143  1.00 23.13           C  
ATOM   4591  HB1 ALA A 282      22.981 -34.346 -15.053  1.00 23.13           H  
ATOM   4592  HB2 ALA A 282      21.890 -33.171 -14.300  1.00 23.13           H  
ATOM   4593  HB3 ALA A 282      23.630 -33.131 -13.936  1.00 23.13           H  
ATOM   4594  O   ALA A 282      24.902 -35.227 -12.759  1.00 23.13           O  
ATOM   4595  N   GLN A 283      23.515 -36.990 -12.691  1.00 26.36           N  
ATOM   4596  H   GLN A 283      22.563 -37.294 -12.549  1.00 26.36           H  
ATOM   4597  CA  GLN A 283      24.522 -38.021 -12.934  1.00 26.36           C  
ATOM   4598  HA  GLN A 283      25.195 -37.635 -13.701  1.00 26.36           H  
ATOM   4599  C   GLN A 283      23.866 -39.277 -13.515  1.00 26.36           C  
ATOM   4600  CB  GLN A 283      25.357 -38.317 -11.671  1.00 26.36           C  
ATOM   4601  HB2 GLN A 283      25.412 -39.393 -11.507  1.00 26.36           H  
ATOM   4602  HB3 GLN A 283      24.891 -37.861 -10.797  1.00 26.36           H  
ATOM   4603  O   GLN A 283      22.817 -39.732 -13.063  1.00 26.36           O  
ATOM   4604  CG  GLN A 283      26.789 -37.770 -11.839  1.00 26.36           C  
ATOM   4605  HG2 GLN A 283      26.751 -36.709 -12.088  1.00 26.36           H  
ATOM   4606  HG3 GLN A 283      27.280 -38.292 -12.660  1.00 26.36           H  
ATOM   4607  CD  GLN A 283      27.659 -37.913 -10.596  1.00 26.36           C  
ATOM   4608  NE2 GLN A 283      28.810 -37.277 -10.564  1.00 26.36           N  
ATOM   4609 HE21 GLN A 283      29.095 -36.665 -11.316  1.00 26.36           H  
ATOM   4610 HE22 GLN A 283      29.350 -37.400  -9.720  1.00 26.36           H  
ATOM   4611  OE1 GLN A 283      27.341 -38.599  -9.644  1.00 26.36           O  
ATOM   4612  N   LYS A 284      24.490 -39.817 -14.565  1.00 22.21           N  
ATOM   4613  H   LYS A 284      25.378 -39.415 -14.828  1.00 22.21           H  
ATOM   4614  CA  LYS A 284      24.018 -40.985 -15.317  1.00 22.21           C  
ATOM   4615  HA  LYS A 284      22.985 -40.833 -15.630  1.00 22.21           H  
ATOM   4616  C   LYS A 284      24.080 -42.241 -14.440  1.00 22.21           C  
ATOM   4617  CB  LYS A 284      24.920 -41.195 -16.551  1.00 22.21           C  
ATOM   4618  HB2 LYS A 284      25.949 -41.302 -16.207  1.00 22.21           H  
ATOM   4619  HB3 LYS A 284      24.636 -42.132 -17.030  1.00 22.21           H  
ATOM   4620  O   LYS A 284      25.167 -42.782 -14.258  1.00 22.21           O  
ATOM   4621  CG  LYS A 284      24.881 -40.086 -17.614  1.00 22.21           C  
ATOM   4622  HG2 LYS A 284      25.035 -39.114 -17.145  1.00 22.21           H  
ATOM   4623  HG3 LYS A 284      23.909 -40.093 -18.109  1.00 22.21           H  
ATOM   4624  CD  LYS A 284      26.000 -40.326 -18.645  1.00 22.21           C  
ATOM   4625  HD2 LYS A 284      26.961 -40.278 -18.133  1.00 22.21           H  
ATOM   4626  HD3 LYS A 284      25.881 -41.319 -19.079  1.00 22.21           H  
ATOM   4627  CE  LYS A 284      25.967 -39.276 -19.763  1.00 22.21           C  
ATOM   4628  HE2 LYS A 284      25.968 -38.285 -19.308  1.00 22.21           H  
ATOM   4629  HE3 LYS A 284      25.033 -39.381 -20.315  1.00 22.21           H  
ATOM   4630  NZ  LYS A 284      27.128 -39.406 -20.684  1.00 22.21           N  
ATOM   4631  HZ1 LYS A 284      27.083 -38.703 -21.408  1.00 22.21           H  
ATOM   4632  HZ2 LYS A 284      27.997 -39.279 -20.186  1.00 22.21           H  
ATOM   4633  HZ3 LYS A 284      27.139 -40.313 -21.128  1.00 22.21           H  
ATOM   4634  N   ILE A 285      22.939 -42.764 -13.993  1.00 24.36           N  
ATOM   4635  H   ILE A 285      22.085 -42.234 -14.091  1.00 24.36           H  
ATOM   4636  CA  ILE A 285      22.842 -44.139 -13.480  1.00 24.36           C  
ATOM   4637  HA  ILE A 285      23.757 -44.666 -13.749  1.00 24.36           H  
ATOM   4638  C   ILE A 285      21.701 -44.861 -14.206  1.00 24.36           C  
ATOM   4639  CB  ILE A 285      22.767 -44.191 -11.933  1.00 24.36           C  
ATOM   4640  HB  ILE A 285      21.885 -43.643 -11.601  1.00 24.36           H  
ATOM   4641  O   ILE A 285      20.597 -44.339 -14.346  1.00 24.36           O  
ATOM   4642  CG1 ILE A 285      24.032 -43.529 -11.328  1.00 24.36           C  
ATOM   4643 HG12 ILE A 285      24.042 -42.474 -11.603  1.00 24.36           H  
ATOM   4644 HG13 ILE A 285      24.921 -43.996 -11.751  1.00 24.36           H  
ATOM   4645  CG2 ILE A 285      22.645 -45.653 -11.459  1.00 24.36           C  
ATOM   4646 HG21 ILE A 285      21.742 -46.114 -11.859  1.00 24.36           H  
ATOM   4647 HG22 ILE A 285      22.555 -45.691 -10.374  1.00 24.36           H  
ATOM   4648 HG23 ILE A 285      23.519 -46.229 -11.763  1.00 24.36           H  
ATOM   4649  CD1 ILE A 285      24.150 -43.586  -9.800  1.00 24.36           C  
ATOM   4650 HD11 ILE A 285      23.233 -43.216  -9.343  1.00 24.36           H  
ATOM   4651 HD12 ILE A 285      24.982 -42.958  -9.481  1.00 24.36           H  
ATOM   4652 HD13 ILE A 285      24.343 -44.606  -9.469  1.00 24.36           H  
ATOM   4653  N   LYS A 286      22.021 -46.046 -14.741  1.00 22.96           N  
ATOM   4654  H   LYS A 286      22.931 -46.415 -14.501  1.00 22.96           H  
ATOM   4655  CA  LYS A 286      21.119 -46.914 -15.514  1.00 22.96           C  
ATOM   4656  HA  LYS A 286      20.640 -46.307 -16.282  1.00 22.96           H  
ATOM   4657  C   LYS A 286      19.981 -47.477 -14.638  1.00 22.96           C  
ATOM   4658  CB  LYS A 286      21.946 -48.033 -16.176  1.00 22.96           C  
ATOM   4659  HB2 LYS A 286      21.311 -48.898 -16.362  1.00 22.96           H  
ATOM   4660  HB3 LYS A 286      22.732 -48.358 -15.495  1.00 22.96           H  
ATOM   4661  O   LYS A 286      20.135 -47.548 -13.420  1.00 22.96           O  
ATOM   4662  CG  LYS A 286      22.562 -47.588 -17.514  1.00 22.96           C  
ATOM   4663  HG2 LYS A 286      23.220 -46.735 -17.349  1.00 22.96           H  
ATOM   4664  HG3 LYS A 286      21.763 -47.295 -18.195  1.00 22.96           H  
ATOM   4665  CD  LYS A 286      23.364 -48.739 -18.141  1.00 22.96           C  
ATOM   4666  HD2 LYS A 286      24.195 -48.991 -17.481  1.00 22.96           H  
ATOM   4667  HD3 LYS A 286      22.716 -49.610 -18.234  1.00 22.96           H  
ATOM   4668  CE  LYS A 286      23.902 -48.362 -19.528  1.00 22.96           C  
ATOM   4669  HE2 LYS A 286      23.059 -48.095 -20.166  1.00 22.96           H  
ATOM   4670  HE3 LYS A 286      24.539 -47.484 -19.428  1.00 22.96           H  
ATOM   4671  NZ  LYS A 286      24.667 -49.482 -20.137  1.00 22.96           N  
ATOM   4672  HZ1 LYS A 286      24.082 -50.299 -20.240  1.00 22.96           H  
ATOM   4673  HZ2 LYS A 286      25.009 -49.231 -21.054  1.00 22.96           H  
ATOM   4674  HZ3 LYS A 286      25.457 -49.736 -19.562  1.00 22.96           H  
ATOM   4675  N   PRO A 287      18.843 -47.872 -15.237  1.00 21.33           N  
ATOM   4676  CA  PRO A 287      17.623 -48.149 -14.486  1.00 21.33           C  
ATOM   4677  HA  PRO A 287      17.424 -47.327 -13.799  1.00 21.33           H  
ATOM   4678  C   PRO A 287      17.706 -49.453 -13.684  1.00 21.33           C  
ATOM   4679  CB  PRO A 287      16.505 -48.197 -15.535  1.00 21.33           C  
ATOM   4680  HB2 PRO A 287      15.702 -48.879 -15.255  1.00 21.33           H  
ATOM   4681  HB3 PRO A 287      16.109 -47.193 -15.687  1.00 21.33           H  
ATOM   4682  O   PRO A 287      17.880 -50.525 -14.257  1.00 21.33           O  
ATOM   4683  CG  PRO A 287      17.224 -48.656 -16.802  1.00 21.33           C  
ATOM   4684  HG2 PRO A 287      17.346 -49.740 -16.790  1.00 21.33           H  
ATOM   4685  HG3 PRO A 287      16.700 -48.339 -17.703  1.00 21.33           H  
ATOM   4686  CD  PRO A 287      18.586 -47.978 -16.669  1.00 21.33           C  
ATOM   4687  HD2 PRO A 287      18.538 -46.980 -17.104  1.00 21.33           H  
ATOM   4688  HD3 PRO A 287      19.340 -48.577 -17.179  1.00 21.33           H  
ATOM   4689  N   CYS A 288      17.465 -49.357 -12.375  1.00 22.20           N  
ATOM   4690  H   CYS A 288      17.402 -48.436 -11.965  1.00 22.20           H  
ATOM   4691  CA  CYS A 288      17.069 -50.485 -11.536  1.00 22.20           C  
ATOM   4692  HA  CYS A 288      16.897 -51.352 -12.174  1.00 22.20           H  
ATOM   4693  C   CYS A 288      15.736 -50.172 -10.851  1.00 22.20           C  
ATOM   4694  CB  CYS A 288      18.179 -50.876 -10.553  1.00 22.20           C  
ATOM   4695  HB2 CYS A 288      17.741 -51.114  -9.583  1.00 22.20           H  
ATOM   4696  HB3 CYS A 288      18.888 -50.058 -10.431  1.00 22.20           H  
ATOM   4697  O   CYS A 288      15.636 -49.379  -9.918  1.00 22.20           O  
ATOM   4698  SG  CYS A 288      19.016 -52.356 -11.195  1.00 22.20           S  
ATOM   4699  HG  CYS A 288      19.905 -52.497 -10.207  1.00 22.20           H  
ATOM   4700  N   THR A 289      14.714 -50.825 -11.384  1.00 21.97           N  
ATOM   4701  H   THR A 289      14.964 -51.465 -12.125  1.00 21.97           H  
ATOM   4702  CA  THR A 289      13.390 -51.085 -10.821  1.00 21.97           C  
ATOM   4703  HA  THR A 289      12.686 -50.341 -11.194  1.00 21.97           H  
ATOM   4704  C   THR A 289      13.305 -51.121  -9.285  1.00 21.97           C  
ATOM   4705  CB  THR A 289      12.972 -52.481 -11.340  1.00 21.97           C  
ATOM   4706  HB  THR A 289      12.123 -52.851 -10.765  1.00 21.97           H  
ATOM   4707  O   THR A 289      13.873 -52.001  -8.641  1.00 21.97           O  
ATOM   4708  CG2 THR A 289      12.594 -52.457 -12.819  1.00 21.97           C  
ATOM   4709 HG21 THR A 289      11.765 -51.766 -12.976  1.00 21.97           H  
ATOM   4710 HG22 THR A 289      13.440 -52.144 -13.431  1.00 21.97           H  
ATOM   4711 HG23 THR A 289      12.278 -53.452 -13.135  1.00 21.97           H  
ATOM   4712  OG1 THR A 289      14.046 -53.397 -11.257  1.00 21.97           O  
ATOM   4713  HG1 THR A 289      13.754 -54.248 -11.593  1.00 21.97           H  
ATOM   4714  N   ARG A 290      12.434 -50.280  -8.704  1.00 23.67           N  
ATOM   4715  H   ARG A 290      12.249 -49.409  -9.180  1.00 23.67           H  
ATOM   4716  CA  ARG A 290      11.379 -50.735  -7.769  1.00 23.67           C  
ATOM   4717  HA  ARG A 290      10.862 -51.551  -8.274  1.00 23.67           H  
ATOM   4718  C   ARG A 290      10.304 -49.664  -7.538  1.00 23.67           C  
ATOM   4719  CB  ARG A 290      11.961 -51.290  -6.445  1.00 23.67           C  
ATOM   4720  HB2 ARG A 290      11.416 -50.888  -5.591  1.00 23.67           H  
ATOM   4721  HB3 ARG A 290      13.006 -50.994  -6.344  1.00 23.67           H  
ATOM   4722  O   ARG A 290      10.589 -48.472  -7.505  1.00 23.67           O  
ATOM   4723  CG  ARG A 290      11.838 -52.830  -6.434  1.00 23.67           C  
ATOM   4724  HG2 ARG A 290      10.806 -53.096  -6.206  1.00 23.67           H  
ATOM   4725  HG3 ARG A 290      12.071 -53.227  -7.422  1.00 23.67           H  
ATOM   4726  CD  ARG A 290      12.768 -53.522  -5.431  1.00 23.67           C  
ATOM   4727  HD2 ARG A 290      13.793 -53.223  -5.648  1.00 23.67           H  
ATOM   4728  HD3 ARG A 290      12.505 -53.200  -4.424  1.00 23.67           H  
ATOM   4729  NE  ARG A 290      12.653 -54.994  -5.541  1.00 23.67           N  
ATOM   4730  HE  ARG A 290      12.072 -55.346  -6.288  1.00 23.67           H  
ATOM   4731  NH1 ARG A 290      14.070 -55.574  -3.828  1.00 23.67           N  
ATOM   4732 HH11 ARG A 290      14.251 -54.595  -3.658  1.00 23.67           H  
ATOM   4733 HH12 ARG A 290      14.524 -56.286  -3.274  1.00 23.67           H  
ATOM   4734  NH2 ARG A 290      13.064 -57.174  -5.008  1.00 23.67           N  
ATOM   4735 HH21 ARG A 290      13.520 -57.864  -4.428  1.00 23.67           H  
ATOM   4736 HH22 ARG A 290      12.437 -57.485  -5.736  1.00 23.67           H  
ATOM   4737  CZ  ARG A 290      13.261 -55.903  -4.796  1.00 23.67           C  
ATOM   4738  N   LYS A 291       9.058 -50.145  -7.456  1.00 24.96           N  
ATOM   4739  H   LYS A 291       8.977 -51.151  -7.421  1.00 24.96           H  
ATOM   4740  CA  LYS A 291       7.789 -49.397  -7.375  1.00 24.96           C  
ATOM   4741  HA  LYS A 291       7.663 -48.798  -8.277  1.00 24.96           H  
ATOM   4742  C   LYS A 291       7.745 -48.452  -6.155  1.00 24.96           C  
ATOM   4743  CB  LYS A 291       6.635 -50.428  -7.267  1.00 24.96           C  
ATOM   4744  HB2 LYS A 291       6.738 -50.959  -6.321  1.00 24.96           H  
ATOM   4745  HB3 LYS A 291       5.694 -49.880  -7.227  1.00 24.96           H  
ATOM   4746  O   LYS A 291       8.357 -48.795  -5.149  1.00 24.96           O  
ATOM   4747  CG  LYS A 291       6.531 -51.479  -8.402  1.00 24.96           C  
ATOM   4748  HG2 LYS A 291       7.455 -52.053  -8.468  1.00 24.96           H  
ATOM   4749  HG3 LYS A 291       6.372 -50.960  -9.348  1.00 24.96           H  
ATOM   4750  CD  LYS A 291       5.357 -52.456  -8.155  1.00 24.96           C  
ATOM   4751  HD2 LYS A 291       4.457 -51.862  -7.997  1.00 24.96           H  
ATOM   4752  HD3 LYS A 291       5.545 -53.024  -7.244  1.00 24.96           H  
ATOM   4753  CE  LYS A 291       5.086 -53.435  -9.318  1.00 24.96           C  
ATOM   4754  HE2 LYS A 291       5.898 -54.160  -9.377  1.00 24.96           H  
ATOM   4755  HE3 LYS A 291       5.074 -52.867 -10.248  1.00 24.96           H  
ATOM   4756  NZ  LYS A 291       3.773 -54.141  -9.175  1.00 24.96           N  
ATOM   4757  HZ1 LYS A 291       3.569 -54.744  -9.959  1.00 24.96           H  
ATOM   4758  HZ2 LYS A 291       3.704 -54.691  -8.331  1.00 24.96           H  
ATOM   4759  HZ3 LYS A 291       2.999 -53.493  -9.150  1.00 24.96           H  
ATOM   4760  N   VAL A 292       7.005 -47.328  -6.262  1.00 24.36           N  
ATOM   4761  H   VAL A 292       6.655 -47.164  -7.195  1.00 24.36           H  
ATOM   4762  CA  VAL A 292       6.262 -46.570  -5.197  1.00 24.36           C  
ATOM   4763  HA  VAL A 292       5.290 -47.052  -5.092  1.00 24.36           H  
ATOM   4764  C   VAL A 292       5.904 -45.117  -5.618  1.00 24.36           C  
ATOM   4765  CB  VAL A 292       6.930 -46.635  -3.783  1.00 24.36           C  
ATOM   4766  HB  VAL A 292       8.012 -46.696  -3.902  1.00 24.36           H  
ATOM   4767  O   VAL A 292       5.037 -44.505  -5.007  1.00 24.36           O  
ATOM   4768  CG1 VAL A 292       6.679 -45.471  -2.810  1.00 24.36           C  
ATOM   4769 HG11 VAL A 292       7.183 -45.664  -1.863  1.00 24.36           H  
ATOM   4770 HG12 VAL A 292       5.612 -45.354  -2.622  1.00 24.36           H  
ATOM   4771 HG13 VAL A 292       7.077 -44.544  -3.222  1.00 24.36           H  
ATOM   4772  CG2 VAL A 292       6.409 -47.873  -3.026  1.00 24.36           C  
ATOM   4773 HG21 VAL A 292       6.458 -48.774  -3.638  1.00 24.36           H  
ATOM   4774 HG22 VAL A 292       5.368 -47.727  -2.737  1.00 24.36           H  
ATOM   4775 HG23 VAL A 292       7.005 -48.036  -2.127  1.00 24.36           H  
ATOM   4776  N   SER A 293       6.489 -44.544  -6.681  1.00 28.21           N  
ATOM   4777  H   SER A 293       7.199 -45.054  -7.186  1.00 28.21           H  
ATOM   4778  CA  SER A 293       6.399 -43.090  -6.962  1.00 28.21           C  
ATOM   4779  HA  SER A 293       6.164 -42.590  -6.022  1.00 28.21           H  
ATOM   4780  C   SER A 293       5.317 -42.585  -7.941  1.00 28.21           C  
ATOM   4781  CB  SER A 293       7.777 -42.562  -7.377  1.00 28.21           C  
ATOM   4782  HB2 SER A 293       7.749 -41.479  -7.496  1.00 28.21           H  
ATOM   4783  HB3 SER A 293       8.496 -42.800  -6.593  1.00 28.21           H  
ATOM   4784  O   SER A 293       5.399 -41.423  -8.326  1.00 28.21           O  
ATOM   4785  OG  SER A 293       8.197 -43.166  -8.585  1.00 28.21           O  
ATOM   4786  HG  SER A 293       7.647 -42.827  -9.295  1.00 28.21           H  
ATOM   4787  N   ASN A 294       4.332 -43.393  -8.361  1.00 30.70           N  
ATOM   4788  H   ASN A 294       4.297 -44.340  -8.014  1.00 30.70           H  
ATOM   4789  CA  ASN A 294       3.340 -42.964  -9.374  1.00 30.70           C  
ATOM   4790  HA  ASN A 294       3.662 -42.022  -9.819  1.00 30.70           H  
ATOM   4791  C   ASN A 294       1.931 -42.659  -8.829  1.00 30.70           C  
ATOM   4792  CB  ASN A 294       3.281 -43.987 -10.526  1.00 30.70           C  
ATOM   4793  HB2 ASN A 294       3.179 -44.998 -10.133  1.00 30.70           H  
ATOM   4794  HB3 ASN A 294       2.391 -43.776 -11.120  1.00 30.70           H  
ATOM   4795  O   ASN A 294       1.183 -41.950  -9.492  1.00 30.70           O  
ATOM   4796  CG  ASN A 294       4.471 -43.921 -11.472  1.00 30.70           C  
ATOM   4797  ND2 ASN A 294       4.401 -44.614 -12.584  1.00 30.70           N  
ATOM   4798 HD21 ASN A 294       3.544 -45.085 -12.835  1.00 30.70           H  
ATOM   4799 HD22 ASN A 294       5.161 -44.484 -13.237  1.00 30.70           H  
ATOM   4800  OD1 ASN A 294       5.487 -43.291 -11.229  1.00 30.70           O  
ATOM   4801  N   ILE A 295       1.574 -43.143  -7.635  1.00 27.98           N  
ATOM   4802  H   ILE A 295       2.254 -43.678  -7.113  1.00 27.98           H  
ATOM   4803  CA  ILE A 295       0.169 -43.206  -7.182  1.00 27.98           C  
ATOM   4804  HA  ILE A 295      -0.418 -43.682  -7.967  1.00 27.98           H  
ATOM   4805  C   ILE A 295      -0.451 -41.811  -6.986  1.00 27.98           C  
ATOM   4806  CB  ILE A 295       0.064 -44.101  -5.921  1.00 27.98           C  
ATOM   4807  HB  ILE A 295       0.726 -43.696  -5.156  1.00 27.98           H  
ATOM   4808  O   ILE A 295      -1.536 -41.544  -7.490  1.00 27.98           O  
ATOM   4809  CG1 ILE A 295       0.519 -45.545  -6.256  1.00 27.98           C  
ATOM   4810 HG12 ILE A 295       1.496 -45.524  -6.739  1.00 27.98           H  
ATOM   4811 HG13 ILE A 295      -0.186 -45.991  -6.957  1.00 27.98           H  
ATOM   4812  CG2 ILE A 295      -1.367 -44.111  -5.356  1.00 27.98           C  
ATOM   4813 HG21 ILE A 295      -1.439 -44.748  -4.475  1.00 27.98           H  
ATOM   4814 HG22 ILE A 295      -2.066 -44.479  -6.108  1.00 27.98           H  
ATOM   4815 HG23 ILE A 295      -1.672 -43.109  -5.054  1.00 27.98           H  
ATOM   4816  CD1 ILE A 295       0.655 -46.468  -5.038  1.00 27.98           C  
ATOM   4817 HD11 ILE A 295      -0.323 -46.679  -4.605  1.00 27.98           H  
ATOM   4818 HD12 ILE A 295       1.297 -46.005  -4.288  1.00 27.98           H  
ATOM   4819 HD13 ILE A 295       1.098 -47.413  -5.351  1.00 27.98           H  
ATOM   4820  N   THR A 296       0.242 -40.880  -6.324  1.00 30.90           N  
ATOM   4821  H   THR A 296       1.135 -41.112  -5.913  1.00 30.90           H  
ATOM   4822  CA  THR A 296      -0.256 -39.504  -6.117  1.00 30.90           C  
ATOM   4823  HA  THR A 296      -1.258 -39.561  -5.693  1.00 30.90           H  
ATOM   4824  C   THR A 296      -0.386 -38.714  -7.417  1.00 30.90           C  
ATOM   4825  CB  THR A 296       0.651 -38.692  -5.171  1.00 30.90           C  
ATOM   4826  HB  THR A 296       0.942 -37.759  -5.653  1.00 30.90           H  
ATOM   4827  O   THR A 296      -1.299 -37.905  -7.543  1.00 30.90           O  
ATOM   4828  CG2 THR A 296      -0.080 -38.344  -3.877  1.00 30.90           C  
ATOM   4829 HG21 THR A 296      -1.012 -37.831  -4.113  1.00 30.90           H  
ATOM   4830 HG22 THR A 296       0.529 -37.674  -3.270  1.00 30.90           H  
ATOM   4831 HG23 THR A 296      -0.305 -39.254  -3.320  1.00 30.90           H  
ATOM   4832  OG1 THR A 296       1.832 -39.403  -4.837  1.00 30.90           O  
ATOM   4833  HG1 THR A 296       2.462 -38.778  -4.471  1.00 30.90           H  
ATOM   4834  N   ALA A 297       0.511 -38.954  -8.378  1.00 31.24           N  
ATOM   4835  H   ALA A 297       1.186 -39.692  -8.238  1.00 31.24           H  
ATOM   4836  CA  ALA A 297       0.439 -38.328  -9.692  1.00 31.24           C  
ATOM   4837  HA  ALA A 297       0.240 -37.264  -9.558  1.00 31.24           H  
ATOM   4838  C   ALA A 297      -0.725 -38.902 -10.506  1.00 31.24           C  
ATOM   4839  CB  ALA A 297       1.788 -38.496 -10.403  1.00 31.24           C  
ATOM   4840  HB1 ALA A 297       1.743 -38.014 -11.379  1.00 31.24           H  
ATOM   4841  HB2 ALA A 297       2.580 -38.035  -9.812  1.00 31.24           H  
ATOM   4842  HB3 ALA A 297       2.010 -39.553 -10.546  1.00 31.24           H  
ATOM   4843  O   ALA A 297      -1.524 -38.140 -11.034  1.00 31.24           O  
ATOM   4844  N   GLY A 298      -0.867 -40.230 -10.533  1.00 32.38           N  
ATOM   4845  H   GLY A 298      -0.180 -40.804 -10.066  1.00 32.38           H  
ATOM   4846  CA  GLY A 298      -1.952 -40.911 -11.234  1.00 32.38           C  
ATOM   4847  HA2 GLY A 298      -1.927 -40.631 -12.287  1.00 32.38           H  
ATOM   4848  HA3 GLY A 298      -1.810 -41.988 -11.145  1.00 32.38           H  
ATOM   4849  C   GLY A 298      -3.334 -40.565 -10.686  1.00 32.38           C  
ATOM   4850  O   GLY A 298      -4.236 -40.313 -11.472  1.00 32.38           O  
ATOM   4851  N   ILE A 299      -3.504 -40.469  -9.363  1.00 34.22           N  
ATOM   4852  H   ILE A 299      -2.743 -40.733  -8.754  1.00 34.22           H  
ATOM   4853  CA  ILE A 299      -4.786 -40.067  -8.759  1.00 34.22           C  
ATOM   4854  HA  ILE A 299      -5.574 -40.686  -9.189  1.00 34.22           H  
ATOM   4855  C   ILE A 299      -5.135 -38.619  -9.126  1.00 34.22           C  
ATOM   4856  CB  ILE A 299      -4.778 -40.318  -7.232  1.00 34.22           C  
ATOM   4857  HB  ILE A 299      -3.870 -39.882  -6.815  1.00 34.22           H  
ATOM   4858  O   ILE A 299      -6.267 -38.357  -9.518  1.00 34.22           O  
ATOM   4859  CG1 ILE A 299      -4.780 -41.841  -6.953  1.00 34.22           C  
ATOM   4860 HG12 ILE A 299      -5.737 -42.264  -7.258  1.00 34.22           H  
ATOM   4861 HG13 ILE A 299      -4.008 -42.324  -7.552  1.00 34.22           H  
ATOM   4862  CG2 ILE A 299      -5.988 -39.659  -6.541  1.00 34.22           C  
ATOM   4863 HG21 ILE A 299      -5.991 -39.874  -5.472  1.00 34.22           H  
ATOM   4864 HG22 ILE A 299      -6.916 -40.026  -6.978  1.00 34.22           H  
ATOM   4865 HG23 ILE A 299      -5.947 -38.575  -6.647  1.00 34.22           H  
ATOM   4866  CD1 ILE A 299      -4.520 -42.210  -5.487  1.00 34.22           C  
ATOM   4867 HD11 ILE A 299      -3.621 -41.707  -5.130  1.00 34.22           H  
ATOM   4868 HD12 ILE A 299      -5.368 -41.928  -4.862  1.00 34.22           H  
ATOM   4869 HD13 ILE A 299      -4.384 -43.288  -5.407  1.00 34.22           H  
ATOM   4870  N   ALA A 300      -4.186 -37.680  -9.066  1.00 36.27           N  
ATOM   4871  H   ALA A 300      -3.254 -37.930  -8.766  1.00 36.27           H  
ATOM   4872  CA  ALA A 300      -4.451 -36.292  -9.444  1.00 36.27           C  
ATOM   4873  HA  ALA A 300      -5.362 -35.966  -8.941  1.00 36.27           H  
ATOM   4874  C   ALA A 300      -4.691 -36.125 -10.959  1.00 36.27           C  
ATOM   4875  CB  ALA A 300      -3.299 -35.427  -8.933  1.00 36.27           C  
ATOM   4876  HB1 ALA A 300      -3.205 -35.533  -7.853  1.00 36.27           H  
ATOM   4877  HB2 ALA A 300      -2.370 -35.744  -9.407  1.00 36.27           H  
ATOM   4878  HB3 ALA A 300      -3.499 -34.383  -9.175  1.00 36.27           H  
ATOM   4879  O   ALA A 300      -5.625 -35.428 -11.351  1.00 36.27           O  
ATOM   4880  N   GLU A 301      -3.917 -36.809 -11.812  1.00 37.11           N  
ATOM   4881  H   GLU A 301      -3.140 -37.338 -11.440  1.00 37.11           H  
ATOM   4882  CA  GLU A 301      -4.152 -36.881 -13.263  1.00 37.11           C  
ATOM   4883  HA  GLU A 301      -4.156 -35.873 -13.677  1.00 37.11           H  
ATOM   4884  C   GLU A 301      -5.517 -37.502 -13.588  1.00 37.11           C  
ATOM   4885  CB  GLU A 301      -3.044 -37.701 -13.962  1.00 37.11           C  
ATOM   4886  HB2 GLU A 301      -3.398 -37.986 -14.953  1.00 37.11           H  
ATOM   4887  HB3 GLU A 301      -2.859 -38.613 -13.396  1.00 37.11           H  
ATOM   4888  O   GLU A 301      -6.212 -37.014 -14.478  1.00 37.11           O  
ATOM   4889  CG  GLU A 301      -1.736 -36.915 -14.142  1.00 37.11           C  
ATOM   4890  HG2 GLU A 301      -1.391 -36.580 -13.164  1.00 37.11           H  
ATOM   4891  HG3 GLU A 301      -1.952 -36.027 -14.736  1.00 37.11           H  
ATOM   4892  CD  GLU A 301      -0.595 -37.704 -14.818  1.00 37.11           C  
ATOM   4893  OE1 GLU A 301       0.384 -37.040 -15.231  1.00 37.11           O  
ATOM   4894  OE2 GLU A 301      -0.658 -38.957 -14.914  1.00 37.11           O  
ATOM   4895  N   TYR A 302      -5.934 -38.541 -12.858  1.00 37.98           N  
ATOM   4896  H   TYR A 302      -5.302 -38.938 -12.178  1.00 37.98           H  
ATOM   4897  CA  TYR A 302      -7.209 -39.222 -13.079  1.00 37.98           C  
ATOM   4898  HA  TYR A 302      -7.342 -39.325 -14.156  1.00 37.98           H  
ATOM   4899  C   TYR A 302      -8.403 -38.419 -12.554  1.00 37.98           C  
ATOM   4900  CB  TYR A 302      -7.165 -40.638 -12.498  1.00 37.98           C  
ATOM   4901  HB2 TYR A 302      -6.254 -41.128 -12.840  1.00 37.98           H  
ATOM   4902  HB3 TYR A 302      -7.128 -40.583 -11.410  1.00 37.98           H  
ATOM   4903  O   TYR A 302      -9.404 -38.325 -13.253  1.00 37.98           O  
ATOM   4904  CG  TYR A 302      -8.328 -41.507 -12.935  1.00 37.98           C  
ATOM   4905  CD1 TYR A 302      -9.327 -41.878 -12.015  1.00 37.98           C  
ATOM   4906  HD1 TYR A 302      -9.281 -41.529 -10.994  1.00 37.98           H  
ATOM   4907  CD2 TYR A 302      -8.391 -41.967 -14.266  1.00 37.98           C  
ATOM   4908  HD2 TYR A 302      -7.620 -41.690 -14.969  1.00 37.98           H  
ATOM   4909  CE1 TYR A 302     -10.370 -42.736 -12.415  1.00 37.98           C  
ATOM   4910  HE1 TYR A 302     -11.114 -43.049 -11.699  1.00 37.98           H  
ATOM   4911  CE2 TYR A 302      -9.449 -42.801 -14.676  1.00 37.98           C  
ATOM   4912  HE2 TYR A 302      -9.504 -43.164 -15.692  1.00 37.98           H  
ATOM   4913  OH  TYR A 302     -11.443 -44.017 -14.142  1.00 37.98           O  
ATOM   4914  HH  TYR A 302     -12.039 -44.224 -13.420  1.00 37.98           H  
ATOM   4915  CZ  TYR A 302     -10.436 -43.193 -13.749  1.00 37.98           C  
ATOM   4916  N   ILE A 303      -8.296 -37.747 -11.401  1.00 35.81           N  
ATOM   4917  H   ILE A 303      -7.466 -37.882 -10.842  1.00 35.81           H  
ATOM   4918  CA  ILE A 303      -9.307 -36.777 -10.938  1.00 35.81           C  
ATOM   4919  HA  ILE A 303     -10.275 -37.276 -10.891  1.00 35.81           H  
ATOM   4920  C   ILE A 303      -9.446 -35.640 -11.958  1.00 35.81           C  
ATOM   4921  CB  ILE A 303      -8.964 -36.258  -9.519  1.00 35.81           C  
ATOM   4922  HB  ILE A 303      -7.913 -35.968  -9.503  1.00 35.81           H  
ATOM   4923  O   ILE A 303     -10.561 -35.263 -12.308  1.00 35.81           O  
ATOM   4924  CG1 ILE A 303      -9.191 -37.383  -8.480  1.00 35.81           C  
ATOM   4925 HG12 ILE A 303      -8.735 -38.307  -8.834  1.00 35.81           H  
ATOM   4926 HG13 ILE A 303     -10.260 -37.571  -8.377  1.00 35.81           H  
ATOM   4927  CG2 ILE A 303      -9.808 -35.024  -9.137  1.00 35.81           C  
ATOM   4928 HG21 ILE A 303      -9.598 -34.189  -9.805  1.00 35.81           H  
ATOM   4929 HG22 ILE A 303     -10.869 -35.266  -9.189  1.00 35.81           H  
ATOM   4930 HG23 ILE A 303      -9.570 -34.692  -8.126  1.00 35.81           H  
ATOM   4931  CD1 ILE A 303      -8.603 -37.080  -7.096  1.00 35.81           C  
ATOM   4932 HD11 ILE A 303      -8.679 -37.970  -6.472  1.00 35.81           H  
ATOM   4933 HD12 ILE A 303      -7.553 -36.800  -7.191  1.00 35.81           H  
ATOM   4934 HD13 ILE A 303      -9.153 -36.273  -6.611  1.00 35.81           H  
ATOM   4935  N   TYR A 304      -8.337 -35.139 -12.509  1.00 36.35           N  
ATOM   4936  H   TYR A 304      -7.440 -35.460 -12.174  1.00 36.35           H  
ATOM   4937  CA  TYR A 304      -8.364 -34.118 -13.559  1.00 36.35           C  
ATOM   4938  HA  TYR A 304      -8.992 -33.297 -13.216  1.00 36.35           H
[truncated: 536,796 more chars]
