# Supplementary material for: Widespread Horizontal Gene Transfer Among Animal Viruses
Source: bioRxiv. 2024 Mar 26:2024.03.25.586562. Preprint. [Version 2] doi: 10.1101/2024.03.25.586562 (PMC11071296; doi:10.1101/2024.03.25.586562)
Supplement: Supplement 7 [file media-7.zip › File7_PDB/Parvo4404_NS1.pdb]

ATOM      1  N   MET A   1      -2.349 -57.195 -13.722  1.00 44.92           N  
ATOM      2  H   MET A   1      -3.101 -57.196 -13.048  1.00 44.92           H  
ATOM      3  H2  MET A   1      -2.024 -58.151 -13.768  1.00 44.92           H  
ATOM      4  H3  MET A   1      -2.701 -56.878 -14.614  1.00 44.92           H  
ATOM      5  CA  MET A   1      -1.272 -56.306 -13.237  1.00 44.92           C  
ATOM      6  HA  MET A   1      -0.984 -56.590 -12.225  1.00 44.92           H  
ATOM      7  C   MET A   1      -1.874 -54.906 -13.204  1.00 44.92           C  
ATOM      8  CB  MET A   1      -0.032 -56.374 -14.157  1.00 44.92           C  
ATOM      9  HB2 MET A   1      -0.292 -55.994 -15.145  1.00 44.92           H  
ATOM     10  HB3 MET A   1       0.743 -55.731 -13.741  1.00 44.92           H  
ATOM     11  O   MET A   1      -1.828 -54.227 -14.219  1.00 44.92           O  
ATOM     12  CG  MET A   1       0.550 -57.783 -14.352  1.00 44.92           C  
ATOM     13  HG2 MET A   1       0.865 -58.179 -13.387  1.00 44.92           H  
ATOM     14  HG3 MET A   1      -0.221 -58.435 -14.761  1.00 44.92           H  
ATOM     15  SD  MET A   1       1.965 -57.809 -15.491  1.00 44.92           S  
ATOM     16  CE  MET A   1       2.170 -59.591 -15.754  1.00 44.92           C  
ATOM     17  HE1 MET A   1       1.264 -60.004 -16.198  1.00 44.92           H  
ATOM     18  HE2 MET A   1       3.011 -59.762 -16.427  1.00 44.92           H  
ATOM     19  HE3 MET A   1       2.366 -60.082 -14.801  1.00 44.92           H  
ATOM     20  N   ASP A   2      -2.680 -54.513 -12.217  1.00 37.23           N  
ATOM     21  H   ASP A   2      -3.244 -53.722 -12.493  1.00 37.23           H  
ATOM     22  CA  ASP A   2      -2.613 -54.680 -10.746  1.00 37.23           C  
ATOM     23  HA  ASP A   2      -3.561 -54.290 -10.374  1.00 37.23           H  
ATOM     24  C   ASP A   2      -1.509 -53.804 -10.135  1.00 37.23           C  
ATOM     25  CB  ASP A   2      -2.562 -56.129 -10.216  1.00 37.23           C  
ATOM     26  HB2 ASP A   2      -1.547 -56.514 -10.316  1.00 37.23           H  
ATOM     27  HB3 ASP A   2      -2.798 -56.116  -9.152  1.00 37.23           H  
ATOM     28  O   ASP A   2      -0.328 -54.069 -10.357  1.00 37.23           O  
ATOM     29  CG  ASP A   2      -3.530 -57.076 -10.917  1.00 37.23           C  
ATOM     30  OD1 ASP A   2      -4.659 -56.653 -11.221  1.00 37.23           O  
ATOM     31  OD2 ASP A   2      -3.052 -58.134 -11.386  1.00 37.23           O  
ATOM     32  N   GLY A   3      -1.908 -52.754  -9.402  1.00 45.57           N  
ATOM     33  H   GLY A   3      -2.899 -52.591  -9.296  1.00 45.57           H  
ATOM     34  CA  GLY A   3      -0.996 -51.739  -8.855  1.00 45.57           C  
ATOM     35  HA2 GLY A   3      -0.248 -51.487  -9.607  1.00 45.57           H  
ATOM     36  HA3 GLY A   3      -0.478 -52.165  -7.995  1.00 45.57           H  
ATOM     37  C   GLY A   3      -1.664 -50.431  -8.395  1.00 45.57           C  
ATOM     38  O   GLY A   3      -1.164 -49.359  -8.718  1.00 45.57           O  
ATOM     39  N   GLU A   4      -2.794 -50.503  -7.682  1.00 33.55           N  
ATOM     40  H   GLU A   4      -3.120 -51.417  -7.402  1.00 33.55           H  
ATOM     41  CA  GLU A   4      -3.389 -49.354  -6.962  1.00 33.55           C  
ATOM     42  HA  GLU A   4      -3.070 -48.420  -7.424  1.00 33.55           H  
ATOM     43  C   GLU A   4      -2.928 -49.312  -5.479  1.00 33.55           C  
ATOM     44  CB  GLU A   4      -4.930 -49.429  -7.045  1.00 33.55           C  
ATOM     45  HB2 GLU A   4      -5.260 -50.400  -6.675  1.00 33.55           H  
ATOM     46  HB3 GLU A   4      -5.354 -48.659  -6.400  1.00 33.55           H  
ATOM     47  O   GLU A   4      -2.077 -50.107  -5.082  1.00 33.55           O  
ATOM     48  CG  GLU A   4      -5.525 -49.186  -8.437  1.00 33.55           C  
ATOM     49  HG2 GLU A   4      -5.348 -50.059  -9.064  1.00 33.55           H  
ATOM     50  HG3 GLU A   4      -5.019 -48.331  -8.886  1.00 33.55           H  
ATOM     51  CD  GLU A   4      -7.035 -48.900  -8.336  1.00 33.55           C  
ATOM     52  OE1 GLU A   4      -7.501 -48.001  -9.069  1.00 33.55           O  
ATOM     53  OE2 GLU A   4      -7.700 -49.565  -7.508  1.00 33.55           O  
ATOM     54  N   VAL A   5      -3.588 -48.467  -4.658  1.00 38.61           N  
ATOM     55  H   VAL A   5      -4.260 -47.868  -5.115  1.00 38.61           H  
ATOM     56  CA  VAL A   5      -3.623 -48.456  -3.169  1.00 38.61           C  
ATOM     57  HA  VAL A   5      -4.545 -47.934  -2.914  1.00 38.61           H  
ATOM     58  C   VAL A   5      -2.462 -47.696  -2.474  1.00 38.61           C  
ATOM     59  CB  VAL A   5      -3.799 -49.904  -2.618  1.00 38.61           C  
ATOM     60  HB  VAL A   5      -2.902 -50.489  -2.824  1.00 38.61           H  
ATOM     61  O   VAL A   5      -1.311 -47.903  -2.853  1.00 38.61           O  
ATOM     62  CG1 VAL A   5      -4.016 -49.993  -1.107  1.00 38.61           C  
ATOM     63 HG11 VAL A   5      -4.958 -49.513  -0.844  1.00 38.61           H  
ATOM     64 HG12 VAL A   5      -4.064 -51.040  -0.809  1.00 38.61           H  
ATOM     65 HG13 VAL A   5      -3.175 -49.542  -0.580  1.00 38.61           H  
ATOM     66  CG2 VAL A   5      -5.012 -50.623  -3.238  1.00 38.61           C  
ATOM     67 HG21 VAL A   5      -4.858 -50.785  -4.305  1.00 38.61           H  
ATOM     68 HG22 VAL A   5      -5.144 -51.604  -2.782  1.00 38.61           H  
ATOM     69 HG23 VAL A   5      -5.917 -50.033  -3.096  1.00 38.61           H  
ATOM     70  N   PRO A   6      -2.684 -46.884  -1.400  1.00 39.89           N  
ATOM     71  CA  PRO A   6      -3.932 -46.327  -0.836  1.00 39.89           C  
ATOM     72  HA  PRO A   6      -4.811 -46.613  -1.414  1.00 39.89           H  
ATOM     73  C   PRO A   6      -3.960 -44.789  -0.619  1.00 39.89           C  
ATOM     74  CB  PRO A   6      -4.009 -46.949   0.563  1.00 39.89           C  
ATOM     75  HB2 PRO A   6      -4.451 -47.944   0.530  1.00 39.89           H  
ATOM     76  HB3 PRO A   6      -4.581 -46.344   1.267  1.00 39.89           H  
ATOM     77  O   PRO A   6      -2.940 -44.109  -0.525  1.00 39.89           O  
ATOM     78  CG  PRO A   6      -2.540 -47.040   0.988  1.00 39.89           C  
ATOM     79  HG2 PRO A   6      -2.343 -47.999   1.466  1.00 39.89           H  
ATOM     80  HG3 PRO A   6      -2.293 -46.225   1.668  1.00 39.89           H  
ATOM     81  CD  PRO A   6      -1.721 -46.896  -0.303  1.00 39.89           C  
ATOM     82  HD2 PRO A   6      -1.159 -45.962  -0.293  1.00 39.89           H  
ATOM     83  HD3 PRO A   6      -1.029 -47.733  -0.388  1.00 39.89           H  
ATOM     84  N   GLN A   7      -5.167 -44.281  -0.354  1.00 31.01           N  
ATOM     85  H   GLN A   7      -5.954 -44.909  -0.433  1.00 31.01           H  
ATOM     86  CA  GLN A   7      -5.441 -43.050   0.403  1.00 31.01           C  
ATOM     87  HA  GLN A   7      -4.575 -42.389   0.366  1.00 31.01           H  
ATOM     88  C   GLN A   7      -5.786 -43.417   1.870  1.00 31.01           C  
ATOM     89  CB  GLN A   7      -6.634 -42.362  -0.284  1.00 31.01           C  
ATOM     90  HB2 GLN A   7      -6.375 -42.174  -1.326  1.00 31.01           H  
ATOM     91  HB3 GLN A   7      -7.473 -43.057  -0.270  1.00 31.01           H  
ATOM     92  O   GLN A   7      -6.508 -44.395   2.064  1.00 31.01           O  
ATOM     93  CG  GLN A   7      -7.090 -41.034   0.342  1.00 31.01           C  
ATOM     94  HG2 GLN A   7      -7.301 -41.172   1.403  1.00 31.01           H  
ATOM     95  HG3 GLN A   7      -6.290 -40.300   0.242  1.00 31.01           H  
ATOM     96  CD  GLN A   7      -8.360 -40.493  -0.318  1.00 31.01           C  
ATOM     97  NE2 GLN A   7      -8.639 -39.213  -0.207  1.00 31.01           N  
ATOM     98 HE21 GLN A   7      -8.035 -38.591   0.311  1.00 31.01           H  
ATOM     99 HE22 GLN A   7      -9.491 -38.917  -0.661  1.00 31.01           H  
ATOM    100  OE1 GLN A   7      -9.140 -41.196  -0.935  1.00 31.01           O  
ATOM    101  N   PRO A   8      -5.336 -42.673   2.904  1.00 43.33           N  
ATOM    102  CA  PRO A   8      -5.749 -42.904   4.295  1.00 43.33           C  
ATOM    103  HA  PRO A   8      -6.150 -43.910   4.418  1.00 43.33           H  
ATOM    104  C   PRO A   8      -6.803 -41.894   4.794  1.00 43.33           C  
ATOM    105  CB  PRO A   8      -4.446 -42.803   5.089  1.00 43.33           C  
ATOM    106  HB2 PRO A   8      -4.616 -42.535   6.132  1.00 43.33           H  
ATOM    107  HB3 PRO A   8      -3.907 -43.748   5.022  1.00 43.33           H  
ATOM    108  O   PRO A   8      -6.679 -40.691   4.559  1.00 43.33           O  
ATOM    109  CG  PRO A   8      -3.669 -41.718   4.338  1.00 43.33           C  
ATOM    110  HG2 PRO A   8      -3.940 -40.736   4.728  1.00 43.33           H  
ATOM    111  HG3 PRO A   8      -2.593 -41.870   4.421  1.00 43.33           H  
ATOM    112  CD  PRO A   8      -4.142 -41.838   2.883  1.00 43.33           C  
ATOM    113  HD2 PRO A   8      -3.364 -42.321   2.291  1.00 43.33           H  
ATOM    114  HD3 PRO A   8      -4.368 -40.853   2.475  1.00 43.33           H  
ATOM    115  N   SER A   9      -7.808 -42.363   5.544  1.00 33.39           N  
ATOM    116  H   SER A   9      -7.927 -43.361   5.641  1.00 33.39           H  
ATOM    117  CA  SER A   9      -8.821 -41.516   6.198  1.00 33.39           C  
ATOM    118  HA  SER A   9      -8.355 -40.564   6.452  1.00 33.39           H  
ATOM    119  C   SER A   9      -9.373 -42.123   7.505  1.00 33.39           C  
ATOM    120  CB  SER A   9      -9.968 -41.207   5.221  1.00 33.39           C  
ATOM    121  HB2 SER A   9     -10.747 -40.649   5.741  1.00 33.39           H  
ATOM    122  HB3 SER A   9      -9.580 -40.588   4.412  1.00 33.39           H  
ATOM    123  O   SER A   9      -9.898 -43.230   7.524  1.00 33.39           O  
ATOM    124  OG  SER A   9     -10.521 -42.385   4.665  1.00 33.39           O  
ATOM    125  HG  SER A   9     -11.206 -42.155   4.033  1.00 33.39           H  
ATOM    126  N   ALA A  10      -9.265 -41.367   8.604  1.00 34.33           N  
ATOM    127  H   ALA A  10      -8.718 -40.521   8.535  1.00 34.33           H  
ATOM    128  CA  ALA A  10      -9.959 -41.535   9.894  1.00 34.33           C  
ATOM    129  HA  ALA A  10     -11.001 -41.790   9.703  1.00 34.33           H  
ATOM    130  C   ALA A  10      -9.857 -40.174  10.627  1.00 34.33           C  
ATOM    131  CB  ALA A  10      -9.292 -42.659  10.700  1.00 34.33           C  
ATOM    132  HB1 ALA A  10      -9.792 -42.767  11.662  1.00 34.33           H  
ATOM    133  HB2 ALA A  10      -9.370 -43.602  10.159  1.00 34.33           H  
ATOM    134  HB3 ALA A  10      -8.240 -42.426  10.868  1.00 34.33           H  
ATOM    135  O   ALA A  10      -8.816 -39.533  10.513  1.00 34.33           O  
ATOM    136  N   GLN A  11     -10.849 -39.558  11.285  1.00 27.41           N  
ATOM    137  H   GLN A  11     -10.570 -38.607  11.482  1.00 27.41           H  
ATOM    138  CA  GLN A  11     -12.021 -39.986  12.076  1.00 27.41           C  
ATOM    139  HA  GLN A  11     -12.501 -39.045  12.342  1.00 27.41           H  
ATOM    140  C   GLN A  11     -11.725 -40.624  13.446  1.00 27.41           C  
ATOM    141  CB  GLN A  11     -13.128 -40.744  11.318  1.00 27.41           C  
ATOM    142  HB2 GLN A  11     -12.734 -41.619  10.802  1.00 27.41           H  
ATOM    143  HB3 GLN A  11     -13.825 -41.112  12.070  1.00 27.41           H  
ATOM    144  O   GLN A  11     -11.550 -41.830  13.553  1.00 27.41           O  
ATOM    145  CG  GLN A  11     -13.942 -39.865  10.353  1.00 27.41           C  
ATOM    146  HG2 GLN A  11     -14.160 -38.910  10.833  1.00 27.41           H  
ATOM    147  HG3 GLN A  11     -13.358 -39.672   9.453  1.00 27.41           H  
ATOM    148  CD  GLN A  11     -15.276 -40.505   9.960  1.00 27.41           C  
ATOM    149  NE2 GLN A  11     -16.208 -39.749   9.424  1.00 27.41           N  
ATOM    150 HE21 GLN A  11     -17.064 -40.227   9.182  1.00 27.41           H  
ATOM    151 HE22 GLN A  11     -16.055 -38.765   9.251  1.00 27.41           H  
ATOM    152  OE1 GLN A  11     -15.525 -41.684  10.134  1.00 27.41           O  
ATOM    153  N   LEU A  12     -11.800 -39.784  14.489  1.00 33.04           N  
ATOM    154  H   LEU A  12     -11.739 -38.798  14.276  1.00 33.04           H  
ATOM    155  CA  LEU A  12     -12.262 -40.054  15.864  1.00 33.04           C  
ATOM    156  HA  LEU A  12     -13.123 -40.721  15.833  1.00 33.04           H  
ATOM    157  C   LEU A  12     -12.706 -38.682  16.432  1.00 33.04           C  
ATOM    158  CB  LEU A  12     -11.134 -40.706  16.693  1.00 33.04           C  
ATOM    159  HB2 LEU A  12     -11.201 -40.355  17.723  1.00 33.04           H  
ATOM    160  HB3 LEU A  12     -10.172 -40.365  16.311  1.00 33.04           H  
ATOM    161  O   LEU A  12     -11.904 -37.757  16.445  1.00 33.04           O  
ATOM    162  CG  LEU A  12     -11.195 -42.254  16.685  1.00 33.04           C  
ATOM    163  HG  LEU A  12     -11.867 -42.605  15.902  1.00 33.04           H  
ATOM    164  CD1 LEU A  12      -9.816 -42.866  16.441  1.00 33.04           C  
ATOM    165 HD11 LEU A  12      -9.890 -43.953  16.434  1.00 33.04           H  
ATOM    166 HD12 LEU A  12      -9.121 -42.550  17.219  1.00 33.04           H  
ATOM    167 HD13 LEU A  12      -9.448 -42.539  15.469  1.00 33.04           H  
ATOM    168  CD2 LEU A  12     -11.722 -42.803  18.013  1.00 33.04           C  
ATOM    169 HD21 LEU A  12     -11.076 -42.490  18.833  1.00 33.04           H  
ATOM    170 HD22 LEU A  12     -11.748 -43.892  17.973  1.00 33.04           H  
ATOM    171 HD23 LEU A  12     -12.735 -42.441  18.188  1.00 33.04           H  
ATOM    172  N   VAL A  13     -14.011 -38.409  16.578  1.00 32.74           N  
ATOM    173  H   VAL A  13     -14.146 -37.443  16.316  1.00 32.74           H  
ATOM    174  CA  VAL A  13     -14.906 -38.717  17.728  1.00 32.74           C  
ATOM    175  HA  VAL A  13     -15.917 -38.699  17.320  1.00 32.74           H  
ATOM    176  C   VAL A  13     -14.902 -37.594  18.783  1.00 32.74           C  
ATOM    177  CB  VAL A  13     -14.728 -40.139  18.309  1.00 32.74           C  
ATOM    178  HB  VAL A  13     -13.664 -40.365  18.371  1.00 32.74           H  
ATOM    179  O   VAL A  13     -13.866 -37.007  19.069  1.00 32.74           O  
ATOM    180  CG1 VAL A  13     -15.322 -40.336  19.711  1.00 32.74           C  
ATOM    181 HG11 VAL A  13     -15.191 -41.372  20.023  1.00 32.74           H  
ATOM    182 HG12 VAL A  13     -14.802 -39.706  20.432  1.00 32.74           H  
ATOM    183 HG13 VAL A  13     -16.386 -40.098  19.719  1.00 32.74           H  
ATOM    184  CG2 VAL A  13     -15.423 -41.163  17.399  1.00 32.74           C  
ATOM    185 HG21 VAL A  13     -15.159 -42.174  17.711  1.00 32.74           H  
ATOM    186 HG22 VAL A  13     -16.505 -41.048  17.461  1.00 32.74           H  
ATOM    187 HG23 VAL A  13     -15.128 -41.029  16.358  1.00 32.74           H  
ATOM    188  N   ALA A  14     -16.082 -37.265  19.323  1.00 27.59           N  
ATOM    189  H   ALA A  14     -16.884 -37.849  19.133  1.00 27.59           H  
ATOM    190  CA  ALA A  14     -16.332 -36.080  20.151  1.00 27.59           C  
ATOM    191  HA  ALA A  14     -15.382 -35.624  20.429  1.00 27.59           H  
ATOM    192  C   ALA A  14     -17.097 -36.402  21.449  1.00 27.59           C  
ATOM    193  CB  ALA A  14     -17.126 -35.074  19.302  1.00 27.59           C  
ATOM    194  HB1 ALA A  14     -16.563 -34.825  18.402  1.00 27.59           H  
ATOM    195  HB2 ALA A  14     -17.294 -34.161  19.872  1.00 27.59           H  
ATOM    196  HB3 ALA A  14     -18.089 -35.500  19.020  1.00 27.59           H  
ATOM    197  O   ALA A  14     -17.881 -37.351  21.486  1.00 27.59           O  
ATOM    198  N   SER A  15     -16.932 -35.562  22.478  1.00 35.89           N  
ATOM    199  H   SER A  15     -16.222 -34.846  22.411  1.00 35.89           H  
ATOM    200  CA  SER A  15     -17.764 -35.548  23.695  1.00 35.89           C  
ATOM    201  HA  SER A  15     -18.801 -35.707  23.401  1.00 35.89           H  
ATOM    202  C   SER A  15     -17.677 -34.203  24.441  1.00 35.89           C  
ATOM    203  CB  SER A  15     -17.372 -36.693  24.640  1.00 35.89           C  
ATOM    204  HB2 SER A  15     -17.627 -37.646  24.175  1.00 35.89           H  
ATOM    205  HB3 SER A  15     -17.930 -36.603  25.572  1.00 35.89           H  
ATOM    206  O   SER A  15     -16.596 -33.638  24.575  1.00 35.89           O  
ATOM    207  OG  SER A  15     -15.986 -36.682  24.918  1.00 35.89           O  
ATOM    208  HG  SER A  15     -15.748 -35.808  25.236  1.00 35.89           H  
ATOM    209  N   SER A  16     -18.827 -33.709  24.910  1.00 30.44           N  
ATOM    210  H   SER A  16     -19.660 -34.242  24.704  1.00 30.44           H  
ATOM    211  CA  SER A  16     -19.071 -32.441  25.646  1.00 30.44           C  
ATOM    212  HA  SER A  16     -18.358 -31.685  25.317  1.00 30.44           H  
ATOM    213  C   SER A  16     -18.884 -32.642  27.189  1.00 30.44           C  
ATOM    214  CB  SER A  16     -20.492 -32.006  25.228  1.00 30.44           C  
ATOM    215  HB2 SER A  16     -20.651 -30.944  25.416  1.00 30.44           H  
ATOM    216  HB3 SER A  16     -21.218 -32.592  25.791  1.00 30.44           H  
ATOM    217  O   SER A  16     -18.281 -33.664  27.523  1.00 30.44           O  
ATOM    218  OG  SER A  16     -20.747 -32.222  23.849  1.00 30.44           O  
ATOM    219  HG  SER A  16     -20.195 -31.629  23.334  1.00 30.44           H  
ATOM    220  N   PRO A  17     -19.386 -31.817  28.163  1.00 36.42           N  
ATOM    221  CA  PRO A  17     -20.214 -30.589  28.095  1.00 36.42           C  
ATOM    222  HA  PRO A  17     -20.209 -30.141  27.102  1.00 36.42           H  
ATOM    223  C   PRO A  17     -19.914 -29.429  29.104  1.00 36.42           C  
ATOM    224  CB  PRO A  17     -21.593 -31.161  28.453  1.00 36.42           C  
ATOM    225  HB2 PRO A  17     -21.993 -31.746  27.625  1.00 36.42           H  
ATOM    226  HB3 PRO A  17     -22.319 -30.401  28.741  1.00 36.42           H  
ATOM    227  O   PRO A  17     -19.122 -29.561  30.025  1.00 36.42           O  
ATOM    228  CG  PRO A  17     -21.260 -32.093  29.626  1.00 36.42           C  
ATOM    229  HG2 PRO A  17     -21.883 -32.987  29.594  1.00 36.42           H  
ATOM    230  HG3 PRO A  17     -21.391 -31.573  30.574  1.00 36.42           H  
ATOM    231  CD  PRO A  17     -19.779 -32.441  29.431  1.00 36.42           C  
ATOM    232  HD2 PRO A  17     -19.672 -33.526  29.418  1.00 36.42           H  
ATOM    233  HD3 PRO A  17     -19.182 -32.041  30.250  1.00 36.42           H  
ATOM    234  N   ASN A  18     -20.660 -28.324  28.927  1.00 31.79           N  
ATOM    235  H   ASN A  18     -21.195 -28.321  28.070  1.00 31.79           H  
ATOM    236  CA  ASN A  18     -21.190 -27.333  29.897  1.00 31.79           C  
ATOM    237  HA  ASN A  18     -21.448 -26.458  29.300  1.00 31.79           H  
ATOM    238  C   ASN A  18     -20.359 -26.783  31.086  1.00 31.79           C  
ATOM    239  CB  ASN A  18     -22.520 -27.870  30.468  1.00 31.79           C  
ATOM    240  HB2 ASN A  18     -22.329 -28.810  30.988  1.00 31.79           H  
ATOM    241  HB3 ASN A  18     -22.900 -27.161  31.203  1.00 31.79           H  
ATOM    242  O   ASN A  18     -20.027 -27.505  32.020  1.00 31.79           O  
ATOM    243  CG  ASN A  18     -23.618 -28.089  29.447  1.00 31.79           C  
ATOM    244  ND2 ASN A  18     -24.763 -28.557  29.880  1.00 31.79           N  
ATOM    245 HD21 ASN A  18     -25.493 -28.668  29.191  1.00 31.79           H  
ATOM    246 HD22 ASN A  18     -24.910 -28.710  30.868  1.00 31.79           H  
ATOM    247  OD1 ASN A  18     -23.467 -27.871  28.257  1.00 31.79           O  
ATOM    248  N   MET A  19     -20.345 -25.444  31.201  1.00 37.22           N  
ATOM    249  H   MET A  19     -20.563 -24.898  30.380  1.00 37.22           H  
ATOM    250  CA  MET A  19     -20.666 -24.748  32.465  1.00 37.22           C  
ATOM    251  HA  MET A  19     -21.394 -25.375  32.979  1.00 37.22           H  
ATOM    252  C   MET A  19     -21.398 -23.407  32.198  1.00 37.22           C  
ATOM    253  CB  MET A  19     -19.436 -24.617  33.387  1.00 37.22           C  
ATOM    254  HB2 MET A  19     -18.645 -25.293  33.062  1.00 37.22           H  
ATOM    255  HB3 MET A  19     -19.054 -23.597  33.373  1.00 37.22           H  
ATOM    256  O   MET A  19     -21.616 -23.057  31.038  1.00 37.22           O  
ATOM    257  CG  MET A  19     -19.853 -25.012  34.811  1.00 37.22           C  
ATOM    258  HG2 MET A  19     -20.225 -26.036  34.784  1.00 37.22           H  
ATOM    259  HG3 MET A  19     -20.671 -24.367  35.132  1.00 37.22           H  
ATOM    260  SD  MET A  19     -18.558 -24.935  36.073  1.00 37.22           S  
ATOM    261  CE  MET A  19     -19.540 -25.490  37.494  1.00 37.22           C  
ATOM    262  HE1 MET A  19     -18.915 -25.498  38.387  1.00 37.22           H  
ATOM    263  HE2 MET A  19     -20.380 -24.813  37.648  1.00 37.22           H  
ATOM    264  HE3 MET A  19     -19.916 -26.496  37.308  1.00 37.22           H  
ATOM    265  N   GLU A  20     -21.888 -22.722  33.239  1.00 34.49           N  
ATOM    266  H   GLU A  20     -21.597 -22.995  34.167  1.00 34.49           H  
ATOM    267  CA  GLU A  20     -23.101 -21.878  33.168  1.00 34.49           C  
ATOM    268  HA  GLU A  20     -23.617 -22.106  32.235  1.00 34.49           H  
ATOM    269  C   GLU A  20     -22.903 -20.342  33.184  1.00 34.49           C  
ATOM    270  CB  GLU A  20     -24.044 -22.281  34.316  1.00 34.49           C  
ATOM    271  HB2 GLU A  20     -23.517 -22.145  35.260  1.00 34.49           H  
ATOM    272  HB3 GLU A  20     -24.915 -21.625  34.318  1.00 34.49           H  
ATOM    273  O   GLU A  20     -21.872 -19.814  33.593  1.00 34.49           O  
ATOM    274  CG  GLU A  20     -24.545 -23.728  34.210  1.00 34.49           C  
ATOM    275  HG2 GLU A  20     -25.160 -23.825  33.316  1.00 34.49           H  
ATOM    276  HG3 GLU A  20     -23.701 -24.411  34.111  1.00 34.49           H  
ATOM    277  CD  GLU A  20     -25.345 -24.107  35.460  1.00 34.49           C  
ATOM    278  OE1 GLU A  20     -26.589 -24.187  35.349  1.00 34.49           O  
ATOM    279  OE2 GLU A  20     -24.694 -24.303  36.510  1.00 34.49           O  
ATOM    280  N   LEU A  21     -23.962 -19.622  32.780  1.00 31.92           N  
ATOM    281  H   LEU A  21     -24.789 -20.145  32.531  1.00 31.92           H  
ATOM    282  CA  LEU A  21     -24.107 -18.157  32.822  1.00 31.92           C  
ATOM    283  HA  LEU A  21     -23.136 -17.688  32.663  1.00 31.92           H  
ATOM    284  C   LEU A  21     -24.727 -17.648  34.144  1.00 31.92           C  
ATOM    285  CB  LEU A  21     -25.086 -17.722  31.709  1.00 31.92           C  
ATOM    286  HB2 LEU A  21     -25.966 -18.360  31.776  1.00 31.92           H  
ATOM    287  HB3 LEU A  21     -25.419 -16.704  31.911  1.00 31.92           H  
ATOM    288  O   LEU A  21     -25.768 -18.169  34.555  1.00 31.92           O  
ATOM    289  CG  LEU A  21     -24.559 -17.757  30.268  1.00 31.92           C  
ATOM    290  HG  LEU A  21     -24.011 -18.684  30.093  1.00 31.92           H  
ATOM    291  CD1 LEU A  21     -25.746 -17.696  29.303  1.00 31.92           C  
ATOM    292 HD11 LEU A  21     -25.377 -17.719  28.277  1.00 31.92           H  
ATOM    293 HD12 LEU A  21     -26.309 -16.775  29.458  1.00 31.92           H  
ATOM    294 HD13 LEU A  21     -26.393 -18.560  29.456  1.00 31.92           H  
ATOM    295  CD2 LEU A  21     -23.653 -16.559  29.985  1.00 31.92           C  
ATOM    296 HD21 LEU A  21     -23.304 -16.596  28.953  1.00 31.92           H  
ATOM    297 HD22 LEU A  21     -24.189 -15.624  30.149  1.00 31.92           H  
ATOM    298 HD23 LEU A  21     -22.782 -16.591  30.640  1.00 31.92           H  
ATOM    299  N   PRO A  22     -24.256 -16.516  34.700  1.00 40.90           N  
ATOM    300  CA  PRO A  22     -25.058 -15.633  35.554  1.00 40.90           C  
ATOM    301  HA  PRO A  22     -25.670 -16.241  36.220  1.00 40.90           H  
ATOM    302  C   PRO A  22     -25.974 -14.707  34.719  1.00 40.90           C  
ATOM    303  CB  PRO A  22     -24.049 -14.835  36.395  1.00 40.90           C  
ATOM    304  HB2 PRO A  22     -24.270 -14.914  37.459  1.00 40.90           H  
ATOM    305  HB3 PRO A  22     -24.050 -13.789  36.091  1.00 40.90           H  
ATOM    306  O   PRO A  22     -25.677 -14.390  33.569  1.00 40.90           O  
ATOM    307  CG  PRO A  22     -22.683 -15.450  36.070  1.00 40.90           C  
ATOM    308  HG2 PRO A  22     -21.890 -14.703  36.074  1.00 40.90           H  
ATOM    309  HG3 PRO A  22     -22.462 -16.246  36.782  1.00 40.90           H  
ATOM    310  CD  PRO A  22     -22.882 -16.054  34.683  1.00 40.90           C  
ATOM    311  HD2 PRO A  22     -22.760 -15.290  33.916  1.00 40.90           H  
ATOM    312  HD3 PRO A  22     -22.180 -16.873  34.525  1.00 40.90           H  
ATOM    313  N   LYS A  23     -27.095 -14.238  35.291  1.00 34.30           N  
ATOM    314  H   LYS A  23     -27.236 -14.447  36.269  1.00 34.30           H  
ATOM    315  CA  LYS A  23     -28.113 -13.390  34.621  1.00 34.30           C  
ATOM    316  HA  LYS A  23     -27.721 -13.034  33.669  1.00 34.30           H  
ATOM    317  C   LYS A  23     -28.511 -12.165  35.462  1.00 34.30           C  
ATOM    318  CB  LYS A  23     -29.398 -14.216  34.385  1.00 34.30           C  
ATOM    319  HB2 LYS A  23     -30.211 -13.529  34.149  1.00 34.30           H  
ATOM    320  HB3 LYS A  23     -29.658 -14.720  35.315  1.00 34.30           H  
ATOM    321  O   LYS A  23     -28.673 -12.317  36.669  1.00 34.30           O  
ATOM    322  CG  LYS A  23     -29.352 -15.249  33.251  1.00 34.30           C  
ATOM    323  HG2 LYS A  23     -29.199 -14.733  32.303  1.00 34.30           H  
ATOM    324  HG3 LYS A  23     -28.526 -15.939  33.419  1.00 34.30           H  
ATOM    325  CD  LYS A  23     -30.676 -16.037  33.210  1.00 34.30           C  
ATOM    326  HD2 LYS A  23     -30.770 -16.601  34.138  1.00 34.30           H  
ATOM    327  HD3 LYS A  23     -31.514 -15.345  33.120  1.00 34.30           H  
ATOM    328  CE  LYS A  23     -30.682 -17.002  32.018  1.00 34.30           C  
ATOM    329  HE2 LYS A  23     -30.721 -16.425  31.094  1.00 34.30           H  
ATOM    330  HE3 LYS A  23     -29.734 -17.541  32.019  1.00 34.30           H  
ATOM    331  NZ  LYS A  23     -31.801 -17.979  32.075  1.00 34.30           N  
ATOM    332  HZ1 LYS A  23     -31.743 -18.608  31.287  1.00 34.30           H  
ATOM    333  HZ2 LYS A  23     -31.731 -18.543  32.910  1.00 34.30           H  
ATOM    334  HZ3 LYS A  23     -32.700 -17.518  32.047  1.00 34.30           H  
ATOM    335  N   LYS A  24     -28.924 -11.073  34.782  1.00 33.24           N  
ATOM    336  H   LYS A  24     -28.658 -11.045  33.808  1.00 33.24           H  
ATOM    337  CA  LYS A  24     -29.697  -9.902  35.304  1.00 33.24           C  
ATOM    338  HA  LYS A  24     -29.887  -9.234  34.463  1.00 33.24           H  
ATOM    339  C   LYS A  24     -28.920  -9.019  36.313  1.00 33.24           C  
ATOM    340  CB  LYS A  24     -31.060 -10.394  35.829  1.00 33.24           C  
ATOM    341  HB2 LYS A  24     -31.564  -9.543  36.287  1.00 33.24           H  
ATOM    342  HB3 LYS A  24     -30.917 -11.149  36.602  1.00 33.24           H  
ATOM    343  O   LYS A  24     -27.942  -9.483  36.874  1.00 33.24           O  
ATOM    344  CG  LYS A  24     -31.985 -10.936  34.727  1.00 33.24           C  
ATOM    345  HG2 LYS A  24     -31.486 -11.733  34.175  1.00 33.24           H  
ATOM    346  HG3 LYS A  24     -32.204 -10.126  34.031  1.00 33.24           H  
ATOM    347  CD  LYS A  24     -33.306 -11.481  35.296  1.00 33.24           C  
ATOM    348  HD2 LYS A  24     -33.786 -10.696  35.880  1.00 33.24           H  
ATOM    349  HD3 LYS A  24     -33.100 -12.337  35.939  1.00 33.24           H  
ATOM    350  CE  LYS A  24     -34.226 -11.897  34.138  1.00 33.24           C  
ATOM    351  HE2 LYS A  24     -34.287 -11.065  33.437  1.00 33.24           H  
ATOM    352  HE3 LYS A  24     -33.767 -12.732  33.608  1.00 33.24           H  
ATOM    353  NZ  LYS A  24     -35.596 -12.259  34.590  1.00 33.24           N  
ATOM    354  HZ1 LYS A  24     -36.042 -11.470  35.034  1.00 33.24           H  
ATOM    355  HZ2 LYS A  24     -35.583 -13.038  35.233  1.00 33.24           H  
ATOM    356  HZ3 LYS A  24     -36.170 -12.507  33.797  1.00 33.24           H  
ATOM    357  N   ARG A  25     -29.241  -7.743  36.596  1.00 30.61           N  
ATOM    358  H   ARG A  25     -28.454  -7.288  37.035  1.00 30.61           H  
ATOM    359  CA  ARG A  25     -30.434  -6.836  36.528  1.00 30.61           C  
ATOM    360  HA  ARG A  25     -31.130  -7.082  35.726  1.00 30.61           H  
ATOM    361  C   ARG A  25     -29.922  -5.370  36.335  1.00 30.61           C  
ATOM    362  CB  ARG A  25     -31.088  -6.857  37.945  1.00 30.61           C  
ATOM    363  HB2 ARG A  25     -31.390  -5.848  38.222  1.00 30.61           H  
ATOM    364  HB3 ARG A  25     -30.310  -7.080  38.676  1.00 30.61           H  
ATOM    365  O   ARG A  25     -28.726  -5.184  36.538  1.00 30.61           O  
ATOM    366  CG  ARG A  25     -32.325  -7.728  38.232  1.00 30.61           C  
ATOM    367  HG2 ARG A  25     -32.713  -8.189  37.323  1.00 30.61           H  
ATOM    368  HG3 ARG A  25     -33.115  -7.083  38.617  1.00 30.61           H  
ATOM    369  CD  ARG A  25     -31.991  -8.773  39.311  1.00 30.61           C  
ATOM    370  HD2 ARG A  25     -31.615  -8.261  40.198  1.00 30.61           H  
ATOM    371  HD3 ARG A  25     -31.183  -9.403  38.940  1.00 30.61           H  
ATOM    372  NE  ARG A  25     -33.131  -9.636  39.692  1.00 30.61           N  
ATOM    373  HE  ARG A  25     -33.061 -10.603  39.408  1.00 30.61           H  
ATOM    374  NH1 ARG A  25     -34.278  -8.161  41.047  1.00 30.61           N  
ATOM    375 HH11 ARG A  25     -33.630  -7.425  40.806  1.00 30.61           H  
ATOM    376 HH12 ARG A  25     -35.022  -7.964  41.701  1.00 30.61           H  
ATOM    377  NH2 ARG A  25     -34.949 -10.277  40.910  1.00 30.61           N  
ATOM    378 HH21 ARG A  25     -35.673 -10.046  41.576  1.00 30.61           H  
ATOM    379 HH22 ARG A  25     -34.815 -11.240  40.635  1.00 30.61           H  
ATOM    380  CZ  ARG A  25     -34.109  -9.350  40.541  1.00 30.61           C  
ATOM    381  N   PRO A  26     -30.772  -4.321  36.216  1.00 34.76           N  
ATOM    382  CA  PRO A  26     -32.090  -4.199  35.568  1.00 34.76           C  
ATOM    383  HA  PRO A  26     -32.340  -5.080  34.978  1.00 34.76           H  
ATOM    384  C   PRO A  26     -32.197  -2.925  34.673  1.00 34.76           C  
ATOM    385  CB  PRO A  26     -33.044  -4.047  36.758  1.00 34.76           C  
ATOM    386  HB2 PRO A  26     -33.996  -3.588  36.491  1.00 34.76           H  
ATOM    387  HB3 PRO A  26     -33.229  -5.018  37.215  1.00 34.76           H  
ATOM    388  O   PRO A  26     -31.251  -2.156  34.560  1.00 34.76           O  
ATOM    389  CG  PRO A  26     -32.240  -3.151  37.712  1.00 34.76           C  
ATOM    390  HG2 PRO A  26     -32.394  -3.453  38.748  1.00 34.76           H  
ATOM    391  HG3 PRO A  26     -32.529  -2.109  37.580  1.00 34.76           H  
ATOM    392  CD  PRO A  26     -30.771  -3.330  37.293  1.00 34.76           C  
ATOM    393  HD2 PRO A  26     -30.181  -3.667  38.145  1.00 34.76           H  
ATOM    394  HD3 PRO A  26     -30.365  -2.384  36.933  1.00 34.76           H  
ATOM    395  N   TYR A  27     -33.377  -2.673  34.095  1.00 28.38           N  
ATOM    396  H   TYR A  27     -34.139  -3.317  34.253  1.00 28.38           H  
ATOM    397  CA  TYR A  27     -33.778  -1.340  33.608  1.00 28.38           C  
ATOM    398  HA  TYR A  27     -32.972  -0.892  33.026  1.00 28.38           H  
ATOM    399  C   TYR A  27     -34.118  -0.396  34.779  1.00 28.38           C  
ATOM    400  CB  TYR A  27     -35.033  -1.467  32.720  1.00 28.38           C  
ATOM    401  HB2 TYR A  27     -35.551  -0.508  32.717  1.00 28.38           H  
ATOM    402  HB3 TYR A  27     -35.725  -2.178  33.172  1.00 28.38           H  
ATOM    403  O   TYR A  27     -34.509  -0.867  35.850  1.00 28.38           O  
ATOM    404  CG  TYR A  27     -34.808  -1.861  31.272  1.00 28.38           C  
ATOM    405  CD1 TYR A  27     -35.167  -0.961  30.248  1.00 28.38           C  
ATOM    406  HD1 TYR A  27     -35.578   0.008  30.492  1.00 28.38           H  
ATOM    407  CD2 TYR A  27     -34.301  -3.133  30.939  1.00 28.38           C  
ATOM    408  HD2 TYR A  27     -34.028  -3.829  31.719  1.00 28.38           H  
ATOM    409  CE1 TYR A  27     -35.018  -1.324  28.897  1.00 28.38           C  
ATOM    410  HE1 TYR A  27     -35.305  -0.630  28.121  1.00 28.38           H  
ATOM    411  CE2 TYR A  27     -34.151  -3.500  29.588  1.00 28.38           C  
ATOM    412  HE2 TYR A  27     -33.759  -4.468  29.312  1.00 28.38           H  
ATOM    413  OH  TYR A  27     -34.375  -2.969  27.266  1.00 28.38           O  
ATOM    414  HH  TYR A  27     -34.634  -2.260  26.673  1.00 28.38           H  
ATOM    415  CZ  TYR A  27     -34.512  -2.598  28.565  1.00 28.38           C  
ATOM    416  N   ILE A  28     -34.077   0.917  34.527  1.00 34.88           N  
ATOM    417  H   ILE A  28     -33.714   1.220  33.634  1.00 34.88           H  
ATOM    418  CA  ILE A  28     -34.892   1.924  35.223  1.00 34.88           C  
ATOM    419  HA  ILE A  28     -35.651   1.420  35.822  1.00 34.88           H  
ATOM    420  C   ILE A  28     -35.619   2.740  34.145  1.00 34.88           C  
ATOM    421  CB  ILE A  28     -34.050   2.813  36.174  1.00 34.88           C  
ATOM    422  HB  ILE A  28     -33.233   3.256  35.605  1.00 34.88           H  
ATOM    423  O   ILE A  28     -34.984   3.247  33.224  1.00 34.88           O  
ATOM    424  CG1 ILE A  28     -33.453   1.947  37.311  1.00 34.88           C  
ATOM    425 HG12 ILE A  28     -34.262   1.446  37.843  1.00 34.88           H  
ATOM    426 HG13 ILE A  28     -32.816   1.181  36.870  1.00 34.88           H  
ATOM    427  CG2 ILE A  28     -34.905   3.959  36.756  1.00 34.88           C  
ATOM    428 HG21 ILE A  28     -34.300   4.611  37.385  1.00 34.88           H  
ATOM    429 HG22 ILE A  28     -35.737   3.562  37.337  1.00 34.88           H  
ATOM    430 HG23 ILE A  28     -35.304   4.588  35.960  1.00 34.88           H  
ATOM    431  CD1 ILE A  28     -32.598   2.709  38.333  1.00 34.88           C  
ATOM    432 HD11 ILE A  28     -32.105   1.994  38.992  1.00 34.88           H  
ATOM    433 HD12 ILE A  28     -33.221   3.365  38.940  1.00 34.88           H  
ATOM    434 HD13 ILE A  28     -31.839   3.296  37.817  1.00 34.88           H  
ATOM    435  N   GLU A  29     -36.941   2.834  34.261  1.00 27.66           N  
ATOM    436  H   GLU A  29     -37.373   2.431  35.080  1.00 27.66           H  
ATOM    437  CA  GLU A  29     -37.814   3.718  33.477  1.00 27.66           C  
ATOM    438  HA  GLU A  29     -37.264   4.157  32.644  1.00 27.66           H  
ATOM    439  C   GLU A  29     -38.333   4.849  34.380  1.00 27.66           C  
ATOM    440  CB  GLU A  29     -39.022   2.930  32.932  1.00 27.66           C  
ATOM    441  HB2 GLU A  29     -39.540   2.476  33.776  1.00 27.66           H  
ATOM    442  HB3 GLU A  29     -39.710   3.627  32.454  1.00 27.66           H  
ATOM    443  O   GLU A  29     -38.349   4.692  35.604  1.00 27.66           O  
ATOM    444  CG  GLU A  29     -38.674   1.839  31.911  1.00 27.66           C  
ATOM    445  HG2 GLU A  29     -38.252   2.307  31.022  1.00 27.66           H  
ATOM    446  HG3 GLU A  29     -37.917   1.176  32.330  1.00 27.66           H  
ATOM    447  CD  GLU A  29     -39.917   1.008  31.549  1.00 27.66           C  
ATOM    448  OE1 GLU A  29     -40.344   1.066  30.375  1.00 27.66           O  
ATOM    449  OE2 GLU A  29     -40.407   0.286  32.449  1.00 27.66           O  
ATOM    450  N   SER A  30     -38.863   5.920  33.774  1.00 29.15           N  
ATOM    451  H   SER A  30     -38.818   5.938  32.765  1.00 29.15           H  
ATOM    452  CA  SER A  30     -39.505   7.088  34.416  1.00 29.15           C  
ATOM    453  HA  SER A  30     -39.832   7.712  33.584  1.00 29.15           H  
ATOM    454  C   SER A  30     -38.571   7.992  35.259  1.00 29.15           C  
ATOM    455  CB  SER A  30     -40.794   6.667  35.144  1.00 29.15           C  
ATOM    456  HB2 SER A  30     -41.376   6.021  34.487  1.00 29.15           H  
ATOM    457  HB3 SER A  30     -41.398   7.545  35.373  1.00 29.15           H  
ATOM    458  O   SER A  30     -37.573   7.540  35.809  1.00 29.15           O  
ATOM    459  OG  SER A  30     -40.524   5.979  36.346  1.00 29.15           O  
ATOM    460  HG  SER A  30     -39.702   5.500  36.215  1.00 29.15           H  
ATOM    461  N   ALA A  31     -38.818   9.301  35.369  1.00 31.12           N  
ATOM    462  H   ALA A  31     -38.083   9.847  35.796  1.00 31.12           H  
ATOM    463  CA  ALA A  31     -40.066  10.024  35.102  1.00 31.12           C  
ATOM    464  HA  ALA A  31     -40.735   9.428  34.482  1.00 31.12           H  
ATOM    465  C   ALA A  31     -39.868  11.364  34.369  1.00 31.12           C  
ATOM    466  CB  ALA A  31     -40.746  10.265  36.457  1.00 31.12           C  
ATOM    467  HB1 ALA A  31     -41.706  10.759  36.303  1.00 31.12           H  
ATOM    468  HB2 ALA A  31     -40.120  10.907  37.076  1.00 31.12           H  
ATOM    469  HB3 ALA A  31     -40.912   9.318  36.970  1.00 31.12           H  
ATOM    470  O   ALA A  31     -38.805  11.979  34.450  1.00 31.12           O  
ATOM    471  N   ASP A  32     -40.930  11.825  33.708  1.00 27.02           N  
ATOM    472  H   ASP A  32     -41.748  11.242  33.604  1.00 27.02           H  
ATOM    473  CA  ASP A  32     -41.057  13.184  33.185  1.00 27.02           C  
ATOM    474  HA  ASP A  32     -40.247  13.371  32.479  1.00 27.02           H  
ATOM    475  C   ASP A  32     -41.026  14.233  34.305  1.00 27.02           C  
ATOM    476  CB  ASP A  32     -42.402  13.334  32.455  1.00 27.02           C  
ATOM    477  HB2 ASP A  32     -43.212  13.291  33.183  1.00 27.02           H  
ATOM    478  HB3 ASP A  32     -42.437  14.312  31.976  1.00 27.02           H  
ATOM    479  O   ASP A  32     -41.623  14.037  35.366  1.00 27.02           O  
ATOM    480  CG  ASP A  32     -42.629  12.248  31.409  1.00 27.02           C  
ATOM    481  OD1 ASP A  32     -42.203  12.466  30.256  1.00 27.02           O  
ATOM    482  OD2 ASP A  32     -43.200  11.201  31.796  1.00 27.02           O  
ATOM    483  N   CYS A  33     -40.433  15.398  34.033  1.00 30.65           N  
ATOM    484  H   CYS A  33     -39.892  15.480  33.184  1.00 30.65           H  
ATOM    485  CA  CYS A  33     -40.793  16.632  34.728  1.00 30.65           C  
ATOM    486  HA  CYS A  33     -41.867  16.598  34.910  1.00 30.65           H  
ATOM    487  C   CYS A  33     -40.495  17.854  33.843  1.00 30.65           C  
ATOM    488  CB  CYS A  33     -40.086  16.696  36.092  1.00 30.65           C  
ATOM    489  HB2 CYS A  33     -39.182  17.301  36.027  1.00 30.65           H  
ATOM    490  HB3 CYS A  33     -39.813  15.689  36.408  1.00 30.65           H  
ATOM    491  O   CYS A  33     -39.342  18.161  33.551  1.00 30.65           O  
ATOM    492  SG  CYS A  33     -41.234  17.378  37.325  1.00 30.65           S  
ATOM    493  HG  CYS A  33     -41.298  18.614  36.822  1.00 30.65           H  
ATOM    494  N   THR A  34     -41.549  18.532  33.393  1.00 31.28           N  
ATOM    495  H   THR A  34     -42.471  18.217  33.656  1.00 31.28           H  
ATOM    496  CA  THR A  34     -41.497  19.780  32.611  1.00 31.28           C  
ATOM    497  HA  THR A  34     -40.583  19.806  32.017  1.00 31.28           H  
ATOM    498  C   THR A  34     -41.528  21.017  33.515  1.00 31.28           C  
ATOM    499  CB  THR A  34     -42.715  19.857  31.675  1.00 31.28           C  
ATOM    500  HB  THR A  34     -42.766  20.850  31.228  1.00 31.28           H  
ATOM    501  O   THR A  34     -42.092  20.930  34.604  1.00 31.28           O  
ATOM    502  CG2 THR A  34     -42.662  18.827  30.548  1.00 31.28           C  
ATOM    503 HG21 THR A  34     -43.534  18.950  29.906  1.00 31.28           H  
ATOM    504 HG22 THR A  34     -42.663  17.817  30.957  1.00 31.28           H  
ATOM    505 HG23 THR A  34     -41.760  18.975  29.954  1.00 31.28           H  
ATOM    506  OG1 THR A  34     -43.899  19.619  32.409  1.00 31.28           O  
ATOM    507  HG1 THR A  34     -43.914  20.236  33.145  1.00 31.28           H  
ATOM    508  N   ALA A  35     -41.092  22.169  32.978  1.00 32.06           N  
ATOM    509  H   ALA A  35     -40.626  22.116  32.083  1.00 32.06           H  
ATOM    510  CA  ALA A  35     -41.261  23.526  33.538  1.00 32.06           C  
ATOM    511  HA  ALA A  35     -40.905  24.216  32.773  1.00 32.06           H  
ATOM    512  C   ALA A  35     -40.424  23.837  34.813  1.00 32.06           C  
ATOM    513  CB  ALA A  35     -42.777  23.776  33.685  1.00 32.06           C  
ATOM    514  HB1 ALA A  35     -42.993  24.822  33.902  1.00 32.06           H  
ATOM    515  HB2 ALA A  35     -43.292  23.517  32.760  1.00 32.06           H  
ATOM    516  HB3 ALA A  35     -43.183  23.185  34.507  1.00 32.06           H  
ATOM    517  O   ALA A  35     -40.076  22.933  35.564  1.00 32.06           O  
ATOM    518  N   GLU A  36     -40.038  25.083  35.128  1.00 33.88           N  
ATOM    519  H   GLU A  36     -39.575  25.156  36.023  1.00 33.88           H  
ATOM    520  CA  GLU A  36     -40.021  26.349  34.361  1.00 33.88           C  
ATOM    521  HA  GLU A  36     -39.685  26.151  33.344  1.00 33.88           H  
ATOM    522  C   GLU A  36     -39.016  27.345  34.999  1.00 33.88           C  
ATOM    523  CB  GLU A  36     -41.420  27.014  34.328  1.00 33.88           C  
ATOM    524  HB2 GLU A  36     -41.373  28.011  34.766  1.00 33.88           H  
ATOM    525  HB3 GLU A  36     -42.105  26.440  34.951  1.00 33.88           H  
ATOM    526  O   GLU A  36     -38.765  27.268  36.197  1.00 33.88           O  
ATOM    527  CG  GLU A  36     -41.966  27.150  32.891  1.00 33.88           C  
ATOM    528  HG2 GLU A  36     -41.752  26.232  32.344  1.00 33.88           H  
ATOM    529  HG3 GLU A  36     -41.421  27.952  32.393  1.00 33.88           H  
ATOM    530  CD  GLU A  36     -43.482  27.422  32.805  1.00 33.88           C  
ATOM    531  OE1 GLU A  36     -44.005  27.332  31.671  1.00 33.88           O  
ATOM    532  OE2 GLU A  36     -44.121  27.665  33.853  1.00 33.88           O  
ATOM    533  N   ASP A  37     -38.507  28.275  34.178  1.00 34.80           N  
ATOM    534  H   ASP A  37     -38.791  28.180  33.213  1.00 34.80           H  
ATOM    535  CA  ASP A  37     -37.945  29.619  34.470  1.00 34.80           C  
ATOM    536  HA  ASP A  37     -37.535  29.892  33.497  1.00 34.80           H  
ATOM    537  C   ASP A  37     -36.784  29.835  35.503  1.00 34.80           C  
ATOM    538  CB  ASP A  37     -39.118  30.597  34.700  1.00 34.80           C  
ATOM    539  HB2 ASP A  37     -40.023  30.193  34.247  1.00 34.80           H  
ATOM    540  HB3 ASP A  37     -39.301  30.692  35.770  1.00 34.80           H  
ATOM    541  O   ASP A  37     -36.853  29.386  36.649  1.00 34.80           O  
ATOM    542  CG  ASP A  37     -38.893  31.981  34.077  1.00 34.80           C  
ATOM    543  OD1 ASP A  37     -38.274  32.038  32.990  1.00 34.80           O  
ATOM    544  OD2 ASP A  37     -39.367  32.970  34.678  1.00 34.80           O  
ATOM    545  N   PRO A  38     -35.709  30.595  35.166  1.00 33.01           N  
ATOM    546  CA  PRO A  38     -34.585  30.880  36.073  1.00 33.01           C  
ATOM    547  HA  PRO A  38     -34.567  30.175  36.904  1.00 33.01           H  
ATOM    548  C   PRO A  38     -34.565  32.321  36.635  1.00 33.01           C  
ATOM    549  CB  PRO A  38     -33.357  30.640  35.190  1.00 33.01           C  
ATOM    550  HB2 PRO A  38     -33.170  29.569  35.118  1.00 33.01           H  
ATOM    551  HB3 PRO A  38     -32.472  31.156  35.562  1.00 33.01           H  
ATOM    552  O   PRO A  38     -34.597  33.289  35.879  1.00 33.01           O  
ATOM    553  CG  PRO A  38     -33.797  31.173  33.822  1.00 33.01           C  
ATOM    554  HG2 PRO A  38     -33.314  30.624  33.014  1.00 33.01           H  
ATOM    555  HG3 PRO A  38     -33.570  32.236  33.737  1.00 33.01           H  
ATOM    556  CD  PRO A  38     -35.315  30.965  33.807  1.00 33.01           C  
ATOM    557  HD2 PRO A  38     -35.545  30.161  33.108  1.00 33.01           H  
ATOM    558  HD3 PRO A  38     -35.813  31.885  33.503  1.00 33.01           H  
ATOM    559  N   SER A  39     -34.359  32.515  37.950  1.00 31.10           N  
ATOM    560  H   SER A  39     -34.378  31.725  38.580  1.00 31.10           H  
ATOM    561  CA  SER A  39     -33.978  33.843  38.484  1.00 31.10           C  
ATOM    562  HA  SER A  39     -33.246  34.265  37.796  1.00 31.10           H  
ATOM    563  C   SER A  39     -33.331  33.852  39.883  1.00 31.10           C  
ATOM    564  CB  SER A  39     -35.184  34.801  38.488  1.00 31.10           C  
ATOM    565  HB2 SER A  39     -35.563  34.931  37.475  1.00 31.10           H  
ATOM    566  HB3 SER A  39     -34.864  35.777  38.852  1.00 31.10           H  
ATOM    567  O   SER A  39     -33.687  33.065  40.753  1.00 31.10           O  
ATOM    568  OG  SER A  39     -36.227  34.329  39.309  1.00 31.10           O  
ATOM    569  HG  SER A  39     -36.664  33.612  38.843  1.00 31.10           H  
ATOM    570  N   SER A  40     -32.452  34.845  40.116  1.00 30.86           N  
ATOM    571  H   SER A  40     -32.230  35.415  39.312  1.00 30.86           H  
ATOM    572  CA  SER A  40     -31.875  35.291  41.411  1.00 30.86           C  
ATOM    573  HA  SER A  40     -31.185  36.095  41.156  1.00 30.86           H  
ATOM    574  C   SER A  40     -31.025  34.263  42.200  1.00 30.86           C  
ATOM    575  CB  SER A  40     -32.970  35.946  42.265  1.00 30.86           C  
ATOM    576  HB2 SER A  40     -32.512  36.469  43.104  1.00 30.86           H  
ATOM    577  HB3 SER A  40     -33.505  36.677  41.659  1.00 30.86           H  
ATOM    578  O   SER A  40     -31.425  33.141  42.455  1.00 30.86           O  
ATOM    579  OG  SER A  40     -33.892  35.004  42.765  1.00 30.86           O  
ATOM    580  HG  SER A  40     -33.910  34.241  42.182  1.00 30.86           H  
ATOM    581  N   CYS A  41     -29.807  34.575  42.652  1.00 30.94           N  
ATOM    582  H   CYS A  41     -29.236  33.757  42.809  1.00 30.94           H  
ATOM    583  CA  CYS A  41     -29.523  35.652  43.600  1.00 30.94           C  
ATOM    584  HA  CYS A  41     -30.099  36.541  43.344  1.00 30.94           H  
ATOM    585  C   CYS A  41     -28.023  36.010  43.631  1.00 30.94           C  
ATOM    586  CB  CYS A  41     -29.938  35.136  44.996  1.00 30.94           C  
ATOM    587  HB2 CYS A  41     -30.379  34.142  44.916  1.00 30.94           H  
ATOM    588  HB3 CYS A  41     -29.071  35.063  45.652  1.00 30.94           H  
ATOM    589  O   CYS A  41     -27.172  35.131  43.745  1.00 30.94           O  
ATOM    590  SG  CYS A  41     -31.164  36.244  45.733  1.00 30.94           S  
ATOM    591  HG  CYS A  41     -31.617  35.391  46.656  1.00 30.94           H  
ATOM    592  N   ALA A  42     -27.702  37.304  43.636  1.00 27.57           N  
ATOM    593  H   ALA A  42     -28.454  37.977  43.631  1.00 27.57           H  
ATOM    594  CA  ALA A  42     -26.380  37.818  44.005  1.00 27.57           C  
ATOM    595  HA  ALA A  42     -25.659  37.003  44.060  1.00 27.57           H  
ATOM    596  C   ALA A  42     -26.457  38.494  45.386  1.00 27.57           C  
ATOM    597  CB  ALA A  42     -25.924  38.807  42.921  1.00 27.57           C  
ATOM    598  HB1 ALA A  42     -24.931  39.187  43.159  1.00 27.57           H  
ATOM    599  HB2 ALA A  42     -25.885  38.300  41.957  1.00 27.57           H  
ATOM    600  HB3 ALA A  42     -26.623  39.641  42.858  1.00 27.57           H  
ATOM    601  O   ALA A  42     -27.526  38.976  45.744  1.00 27.57           O  
ATOM    602  N   VAL A  43     -25.336  38.603  46.117  1.00 30.99           N  
ATOM    603  H   VAL A  43     -24.573  37.988  45.872  1.00 30.99           H  
ATOM    604  CA  VAL A  43     -24.960  39.817  46.881  1.00 30.99           C  
ATOM    605  HA  VAL A  43     -24.963  40.625  46.149  1.00 30.99           H  
ATOM    606  C   VAL A  43     -23.519  39.735  47.425  1.00 30.99           C  
ATOM    607  CB  VAL A  43     -25.987  40.240  47.975  1.00 30.99           C  
ATOM    608  HB  VAL A  43     -26.639  39.398  48.209  1.00 30.99           H  
ATOM    609  O   VAL A  43     -23.129  38.831  48.154  1.00 30.99           O  
ATOM    610  CG1 VAL A  43     -25.394  40.751  49.299  1.00 30.99           C  
ATOM    611 HG11 VAL A  43     -24.726  41.595  49.129  1.00 30.99           H  
ATOM    612 HG12 VAL A  43     -26.196  41.059  49.969  1.00 30.99           H  
ATOM    613 HG13 VAL A  43     -24.843  39.949  49.792  1.00 30.99           H  
ATOM    614  CG2 VAL A  43     -26.839  41.425  47.474  1.00 30.99           C  
ATOM    615 HG21 VAL A  43     -27.658  41.607  48.170  1.00 30.99           H  
ATOM    616 HG22 VAL A  43     -27.273  41.224  46.494  1.00 30.99           H  
ATOM    617 HG23 VAL A  43     -26.230  42.326  47.396  1.00 30.99           H  
ATOM    618  N   GLN A  44     -22.763  40.750  47.017  1.00 30.80           N  
ATOM    619  H   GLN A  44     -23.232  41.324  46.331  1.00 30.80           H  
ATOM    620  CA  GLN A  44     -21.525  41.362  47.523  1.00 30.80           C  
ATOM    621  HA  GLN A  44     -20.713  41.143  46.829  1.00 30.80           H  
ATOM    622  C   GLN A  44     -21.045  41.055  48.964  1.00 30.80           C  
ATOM    623  CB  GLN A  44     -21.824  42.877  47.502  1.00 30.80           C  
ATOM    624  HB2 GLN A  44     -22.636  43.054  48.208  1.00 30.80           H  
ATOM    625  HB3 GLN A  44     -20.953  43.425  47.861  1.00 30.80           H  
ATOM    626  O   GLN A  44     -21.836  41.036  49.903  1.00 30.80           O  
ATOM    627  CG  GLN A  44     -22.227  43.467  46.131  1.00 30.80           C  
ATOM    628  HG2 GLN A  44     -22.929  42.821  45.604  1.00 30.80           H  
ATOM    629  HG3 GLN A  44     -21.335  43.559  45.512  1.00 30.80           H  
ATOM    630  CD  GLN A  44     -22.902  44.834  46.240  1.00 30.80           C  
ATOM    631  NE2 GLN A  44     -23.154  45.493  45.132  1.00 30.80           N  
ATOM    632 HE21 GLN A  44     -22.919  45.116  44.225  1.00 30.80           H  
ATOM    633 HE22 GLN A  44     -23.632  46.376  45.246  1.00 30.80           H  
ATOM    634  OE1 GLN A  44     -23.237  45.330  47.301  1.00 30.80           O  
ATOM    635  N   ASN A  45     -19.715  41.085  49.164  1.00 33.29           N  
ATOM    636  H   ASN A  45     -19.137  40.766  48.399  1.00 33.29           H  
ATOM    637  CA  ASN A  45     -19.037  42.089  50.018  1.00 33.29           C  
ATOM    638  HA  ASN A  45     -19.408  43.069  49.717  1.00 33.29           H  
ATOM    639  C   ASN A  45     -17.506  42.144  49.761  1.00 33.29           C  
ATOM    640  CB  ASN A  45     -19.381  41.895  51.507  1.00 33.29           C  
ATOM    641  HB2 ASN A  45     -18.494  42.035  52.125  1.00 33.29           H  
ATOM    642  HB3 ASN A  45     -19.757  40.887  51.687  1.00 33.29           H  
ATOM    643  O   ASN A  45     -16.951  41.211  49.188  1.00 33.29           O  
ATOM    644  CG  ASN A  45     -20.407  42.928  51.944  1.00 33.29           C  
ATOM    645  ND2 ASN A  45     -21.606  42.530  52.285  1.00 33.29           N  
ATOM    646 HD21 ASN A  45     -21.891  41.618  51.958  1.00 33.29           H  
ATOM    647 HD22 ASN A  45     -22.285  43.256  52.461  1.00 33.29           H  
ATOM    648  OD1 ASN A  45     -20.138  44.117  51.934  1.00 33.29           O  
ATOM    649  N   ALA A  46     -16.837  43.262  50.099  1.00 29.65           N  
ATOM    650  H   ALA A  46     -17.321  43.956  50.651  1.00 29.65           H  
ATOM    651  CA  ALA A  46     -15.504  43.620  49.557  1.00 29.65           C  
ATOM    652  HA  ALA A  46     -14.966  42.695  49.349  1.00 29.65           H  
ATOM    653  C   ALA A  46     -14.579  44.404  50.567  1.00 29.65           C  
ATOM    654  CB  ALA A  46     -15.801  44.269  48.191  1.00 29.65           C  
ATOM    655  HB1 ALA A  46     -16.398  45.172  48.311  1.00 29.65           H  
ATOM    656  HB2 ALA A  46     -16.371  43.571  47.578  1.00 29.65           H  
ATOM    657  HB3 ALA A  46     -14.881  44.480  47.645  1.00 29.65           H  
ATOM    658  O   ALA A  46     -14.656  44.116  51.759  1.00 29.65           O  
ATOM    659  N   PRO A  47     -13.636  45.309  50.184  1.00 39.41           N  
ATOM    660  CA  PRO A  47     -12.229  44.942  49.918  1.00 39.41           C  
ATOM    661  HA  PRO A  47     -12.027  43.914  50.220  1.00 39.41           H  
ATOM    662  C   PRO A  47     -11.145  45.883  50.527  1.00 39.41           C  
ATOM    663  CB  PRO A  47     -12.165  45.067  48.392  1.00 39.41           C  
ATOM    664  HB2 PRO A  47     -12.678  44.222  47.934  1.00 39.41           H  
ATOM    665  HB3 PRO A  47     -11.150  45.126  47.999  1.00 39.41           H  
ATOM    666  O   PRO A  47     -11.462  46.876  51.187  1.00 39.41           O  
ATOM    667  CG  PRO A  47     -12.945  46.367  48.144  1.00 39.41           C  
ATOM    668  HG2 PRO A  47     -13.486  46.325  47.199  1.00 39.41           H  
ATOM    669  HG3 PRO A  47     -12.265  47.219  48.147  1.00 39.41           H  
ATOM    670  CD  PRO A  47     -13.902  46.469  49.340  1.00 39.41           C  
ATOM    671  HD2 PRO A  47     -13.681  47.377  49.901  1.00 39.41           H  
ATOM    672  HD3 PRO A  47     -14.940  46.526  49.013  1.00 39.41           H  
ATOM    673  N   ARG A  48      -9.859  45.604  50.211  1.00 35.36           N  
ATOM    674  H   ARG A  48      -9.703  44.701  49.787  1.00 35.36           H  
ATOM    675  CA  ARG A  48      -8.644  46.481  50.218  1.00 35.36           C  
ATOM    676  HA  ARG A  48      -8.824  47.361  49.601  1.00 35.36           H  
ATOM    677  C   ARG A  48      -7.436  45.709  49.615  1.00 35.36           C  
ATOM    678  CB  ARG A  48      -8.319  46.874  51.680  1.00 35.36           C  
ATOM    679  HB2 ARG A  48      -8.651  46.075  52.343  1.00 35.36           H  
ATOM    680  HB3 ARG A  48      -7.242  46.946  51.825  1.00 35.36           H  
ATOM    681  O   ARG A  48      -7.515  44.489  49.595  1.00 35.36           O  
ATOM    682  CG  ARG A  48      -8.953  48.221  52.089  1.00 35.36           C  
ATOM    683  HG2 ARG A  48      -9.632  48.559  51.307  1.00 35.36           H  
ATOM    684  HG3 ARG A  48      -8.176  48.980  52.178  1.00 35.36           H  
ATOM    685  CD  ARG A  48      -9.716  48.128  53.420  1.00 35.36           C  
ATOM    686  HD2 ARG A  48      -9.014  48.283  54.239  1.00 35.36           H  
ATOM    687  HD3 ARG A  48     -10.146  47.131  53.518  1.00 35.36           H  
ATOM    688  NE  ARG A  48     -10.835  49.088  53.454  1.00 35.36           N  
ATOM    689  HE  ARG A  48     -11.447  49.038  52.652  1.00 35.36           H  
ATOM    690  NH1 ARG A  48     -10.548  49.935  55.573  1.00 35.36           N  
ATOM    691 HH11 ARG A  48     -10.864  50.527  56.328  1.00 35.36           H  
ATOM    692 HH12 ARG A  48      -9.763  49.312  55.700  1.00 35.36           H  
ATOM    693  NH2 ARG A  48     -12.243  50.654  54.318  1.00 35.36           N  
ATOM    694 HH21 ARG A  48     -12.790  50.617  53.470  1.00 35.36           H  
ATOM    695 HH22 ARG A  48     -12.538  51.247  55.081  1.00 35.36           H  
ATOM    696  CZ  ARG A  48     -11.199  49.884  54.444  1.00 35.36           C  
ATOM    697  N   SER A  49      -6.267  46.251  49.217  1.00 35.38           N  
ATOM    698  H   SER A  49      -5.568  45.525  49.153  1.00 35.38           H  
ATOM    699  CA  SER A  49      -5.776  47.530  48.610  1.00 35.38           C  
ATOM    700  HA  SER A  49      -6.128  47.594  47.581  1.00 35.38           H  
ATOM    701  C   SER A  49      -4.206  47.475  48.584  1.00 35.38           C  
ATOM    702  CB  SER A  49      -6.273  48.752  49.378  1.00 35.38           C  
ATOM    703  HB2 SER A  49      -7.361  48.798  49.337  1.00 35.38           H  
ATOM    704  HB3 SER A  49      -5.908  49.648  48.877  1.00 35.38           H  
ATOM    705  O   SER A  49      -3.675  46.610  49.267  1.00 35.38           O  
ATOM    706  OG  SER A  49      -5.859  48.729  50.727  1.00 35.38           O  
ATOM    707  HG  SER A  49      -5.190  48.050  50.837  1.00 35.38           H  
ATOM    708  N   VAL A  50      -3.350  48.282  47.917  1.00 33.49           N  
ATOM    709  H   VAL A  50      -2.407  47.924  47.973  1.00 33.49           H  
ATOM    710  CA  VAL A  50      -3.409  49.641  47.318  1.00 33.49           C  
ATOM    711  HA  VAL A  50      -4.418  49.866  46.973  1.00 33.49           H  
ATOM    712  C   VAL A  50      -2.387  49.786  46.139  1.00 33.49           C  
ATOM    713  CB  VAL A  50      -2.948  50.703  48.379  1.00 33.49           C  
ATOM    714  HB  VAL A  50      -1.887  50.555  48.582  1.00 33.49           H  
ATOM    715  O   VAL A  50      -1.192  49.758  46.404  1.00 33.49           O  
ATOM    716  CG1 VAL A  50      -3.123  52.139  47.865  1.00 33.49           C  
ATOM    717 HG11 VAL A  50      -2.886  52.851  48.656  1.00 33.49           H  
ATOM    718 HG12 VAL A  50      -4.146  52.297  47.525  1.00 33.49           H  
ATOM    719 HG13 VAL A  50      -2.413  52.309  47.056  1.00 33.49           H  
ATOM    720  CG2 VAL A  50      -3.594  50.684  49.766  1.00 33.49           C  
ATOM    721 HG21 VAL A  50      -3.042  51.352  50.428  1.00 33.49           H  
ATOM    722 HG22 VAL A  50      -3.521  49.687  50.201  1.00 33.49           H  
ATOM    723 HG23 VAL A  50      -4.627  51.030  49.730  1.00 33.49           H  
ATOM    724  N   LYS A  51      -2.827  50.126  44.904  1.00 31.46           N  
ATOM    725  H   LYS A  51      -3.816  50.002  44.738  1.00 31.46           H  
ATOM    726  CA  LYS A  51      -2.036  50.751  43.784  1.00 31.46           C  
ATOM    727  HA  LYS A  51      -2.726  50.860  42.947  1.00 31.46           H  
ATOM    728  C   LYS A  51      -0.866  49.915  43.167  1.00 31.46           C  
ATOM    729  CB  LYS A  51      -1.627  52.179  44.221  1.00 31.46           C  
ATOM    730  HB2 LYS A  51      -1.059  52.121  45.149  1.00 31.46           H  
ATOM    731  HB3 LYS A  51      -0.975  52.639  43.478  1.00 31.46           H  
ATOM    732  O   LYS A  51      -0.410  48.958  43.767  1.00 31.46           O  
ATOM    733  CG  LYS A  51      -2.851  53.098  44.404  1.00 31.46           C  
ATOM    734  HG2 LYS A  51      -3.573  52.628  45.071  1.00 31.46           H  
ATOM    735  HG3 LYS A  51      -3.334  53.243  43.437  1.00 31.46           H  
ATOM    736  CD  LYS A  51      -2.467  54.468  44.982  1.00 31.46           C  
ATOM    737  HD2 LYS A  51      -1.874  54.328  45.886  1.00 31.46           H  
ATOM    738  HD3 LYS A  51      -1.872  55.011  44.248  1.00 31.46           H  
ATOM    739  CE  LYS A  51      -3.742  55.253  45.319  1.00 31.46           C  
ATOM    740  HE2 LYS A  51      -4.317  54.684  46.050  1.00 31.46           H  
ATOM    741  HE3 LYS A  51      -4.347  55.336  44.416  1.00 31.46           H  
ATOM    742  NZ  LYS A  51      -3.439  56.605  45.851  1.00 31.46           N  
ATOM    743  HZ1 LYS A  51      -4.292  57.102  46.063  1.00 31.46           H  
ATOM    744  HZ2 LYS A  51      -2.925  57.145  45.169  1.00 31.46           H  
ATOM    745  HZ3 LYS A  51      -2.884  56.543  46.692  1.00 31.46           H  
ATOM    746  N   SER A  52      -0.375  50.180  41.942  1.00 31.73           N  
ATOM    747  H   SER A  52       0.300  49.495  41.632  1.00 31.73           H  
ATOM    748  CA  SER A  52      -0.436  51.410  41.118  1.00 31.73           C  
ATOM    749  HA  SER A  52      -1.301  52.006  41.410  1.00 31.73           H  
ATOM    750  C   SER A  52      -0.496  51.215  39.585  1.00 31.73           C  
ATOM    751  CB  SER A  52       0.846  52.225  41.374  1.00 31.73           C  
ATOM    752  HB2 SER A  52       0.908  52.495  42.428  1.00 31.73           H  
ATOM    753  HB3 SER A  52       0.827  53.140  40.783  1.00 31.73           H  
ATOM    754  O   SER A  52       0.212  50.377  39.044  1.00 31.73           O  
ATOM    755  OG  SER A  52       2.005  51.482  41.048  1.00 31.73           O  
ATOM    756  HG  SER A  52       1.884  51.040  40.204  1.00 31.73           H  
ATOM    757  N   ALA A  53      -1.194  52.142  38.911  1.00 27.18           N  
ATOM    758  H   ALA A  53      -1.806  52.736  39.453  1.00 27.18           H  
ATOM    759  CA  ALA A  53      -0.961  52.603  37.529  1.00 27.18           C  
ATOM    760  HA  ALA A  53      -1.731  53.350  37.338  1.00 27.18           H  
ATOM    761  C   ALA A  53      -1.120  51.602  36.354  1.00 27.18           C  
ATOM    762  CB  ALA A  53       0.364  53.381  37.492  1.00 27.18           C  
ATOM    763  HB1 ALA A  53       0.373  54.156  38.258  1.00 27.18           H  
ATOM    764  HB2 ALA A  53       0.486  53.847  36.514  1.00 27.18           H  
ATOM    765  HB3 ALA A  53       1.198  52.697  37.654  1.00 27.18           H  
ATOM    766  O   ALA A  53      -0.152  51.239  35.691  1.00 27.18           O  
ATOM    767  N   LYS A  54      -2.377  51.317  35.987  1.00 31.04           N  
ATOM    768  H   LYS A  54      -3.121  51.636  36.592  1.00 31.04           H  
ATOM    769  CA  LYS A  54      -2.786  51.095  34.585  1.00 31.04           C  
ATOM    770  HA  LYS A  54      -1.899  51.098  33.953  1.00 31.04           H  
ATOM    771  C   LYS A  54      -3.652  52.277  34.130  1.00 31.04           C  
ATOM    772  CB  LYS A  54      -3.511  49.742  34.420  1.00 31.04           C  
ATOM    773  HB2 LYS A  54      -4.465  49.901  33.918  1.00 31.04           H  
ATOM    774  HB3 LYS A  54      -3.724  49.308  35.397  1.00 31.04           H  
ATOM    775  O   LYS A  54      -4.294  52.915  34.964  1.00 31.04           O  
ATOM    776  CG  LYS A  54      -2.681  48.746  33.591  1.00 31.04           C  
ATOM    777  HG2 LYS A  54      -2.456  49.191  32.622  1.00 31.04           H  
ATOM    778  HG3 LYS A  54      -1.746  48.534  34.110  1.00 31.04           H  
ATOM    779  CD  LYS A  54      -3.453  47.436  33.370  1.00 31.04           C  
ATOM    780  HD2 LYS A  54      -3.648  46.968  34.335  1.00 31.04           H  
ATOM    781  HD3 LYS A  54      -4.409  47.668  32.899  1.00 31.04           H  
ATOM    782  CE  LYS A  54      -2.666  46.469  32.474  1.00 31.04           C  
ATOM    783  HE2 LYS A  54      -2.420  46.984  31.545  1.00 31.04           H  
ATOM    784  HE3 LYS A  54      -1.732  46.209  32.971  1.00 31.04           H  
ATOM    785  NZ  LYS A  54      -3.452  45.242  32.175  1.00 31.04           N  
ATOM    786  HZ1 LYS A  54      -3.682  44.743  33.022  1.00 31.04           H  
ATOM    787  HZ2 LYS A  54      -2.942  44.620  31.564  1.00 31.04           H  
ATOM    788  HZ3 LYS A  54      -4.320  45.480  31.717  1.00 31.04           H  
ATOM    789  N   LEU A  55      -3.637  52.588  32.833  1.00 26.47           N  
ATOM    790  H   LEU A  55      -3.118  51.997  32.200  1.00 26.47           H  
ATOM    791  CA  LEU A  55      -4.427  53.673  32.244  1.00 26.47           C  
ATOM    792  HA  LEU A  55      -4.690  54.391  33.020  1.00 26.47           H  
ATOM    793  C   LEU A  55      -5.732  53.099  31.673  1.00 26.47           C  
ATOM    794  CB  LEU A  55      -3.576  54.402  31.181  1.00 26.47           C  
ATOM    795  HB2 LEU A  55      -3.484  53.760  30.305  1.00 26.47           H  
ATOM    796  HB3 LEU A  55      -2.570  54.570  31.566  1.00 26.47           H  
ATOM    797  O   LEU A  55      -5.759  52.631  30.538  1.00 26.47           O  
ATOM    798  CG  LEU A  55      -4.184  55.757  30.764  1.00 26.47           C  
ATOM    799  HG  LEU A  55      -5.272  55.692  30.764  1.00 26.47           H  
ATOM    800  CD1 LEU A  55      -3.746  56.864  31.729  1.00 26.47           C  
ATOM    801 HD11 LEU A  55      -2.662  56.975  31.711  1.00 26.47           H  
ATOM    802 HD12 LEU A  55      -4.209  57.805  31.432  1.00 26.47           H  
ATOM    803 HD13 LEU A  55      -4.072  56.623  32.741  1.00 26.47           H  
ATOM    804  CD2 LEU A  55      -3.731  56.153  29.360  1.00 26.47           C  
ATOM    805 HD21 LEU A  55      -4.171  57.111  29.085  1.00 26.47           H  
ATOM    806 HD22 LEU A  55      -2.644  56.224  29.317  1.00 26.47           H  
ATOM    807 HD23 LEU A  55      -4.070  55.402  28.646  1.00 26.47           H  
ATOM    808  N   GLU A  56      -6.797  53.104  32.469  1.00 30.33           N  
ATOM    809  H   GLU A  56      -6.717  53.472  33.406  1.00 30.33           H  
ATOM    810  CA  GLU A  56      -8.132  52.680  32.031  1.00 30.33           C  
ATOM    811  HA  GLU A  56      -8.039  51.988  31.193  1.00 30.33           H  
ATOM    812  C   GLU A  56      -8.927  53.895  31.538  1.00 30.33           C  
ATOM    813  CB  GLU A  56      -8.852  51.923  33.160  1.00 30.33           C  
ATOM    814  HB2 GLU A  56      -9.898  51.782  32.886  1.00 30.33           H  
ATOM    815  HB3 GLU A  56      -8.800  52.515  34.074  1.00 30.33           H  
ATOM    816  O   GLU A  56      -9.155  54.847  32.286  1.00 30.33           O  
ATOM    817  CG  GLU A  56      -8.205  50.543  33.380  1.00 30.33           C  
ATOM    818  HG2 GLU A  56      -7.134  50.674  33.533  1.00 30.33           H  
ATOM    819  HG3 GLU A  56      -8.336  49.954  32.472  1.00 30.33           H  
ATOM    820  CD  GLU A  56      -8.759  49.758  34.579  1.00 30.33           C  
ATOM    821  OE1 GLU A  56      -8.343  48.582  34.703  1.00 30.33           O  
ATOM    822  OE2 GLU A  56      -9.497  50.344  35.403  1.00 30.33           O  
ATOM    823  N   LEU A  57      -9.337  53.865  30.268  1.00 31.22           N  
ATOM    824  H   LEU A  57      -9.125  53.047  29.715  1.00 31.22           H  
ATOM    825  CA  LEU A  57     -10.260  54.832  29.677  1.00 31.22           C  
ATOM    826  HA  LEU A  57     -10.373  55.675  30.358  1.00 31.22           H  
ATOM    827  C   LEU A  57     -11.627  54.155  29.552  1.00 31.22           C  
ATOM    828  CB  LEU A  57      -9.697  55.351  28.335  1.00 31.22           C  
ATOM    829  HB2 LEU A  57     -10.417  55.174  27.536  1.00 31.22           H  
ATOM    830  HB3 LEU A  57      -8.794  54.797  28.082  1.00 31.22           H  
ATOM    831  O   LEU A  57     -11.770  53.169  28.832  1.00 31.22           O  
ATOM    832  CG  LEU A  57      -9.362  56.853  28.383  1.00 31.22           C  
ATOM    833  HG  LEU A  57      -8.787  57.065  29.284  1.00 31.22           H  
ATOM    834  CD1 LEU A  57      -8.515  57.251  27.175  1.00 31.22           C  
ATOM    835 HD11 LEU A  57      -8.276  58.314  27.224  1.00 31.22           H  
ATOM    836 HD12 LEU A  57      -9.061  57.046  26.254  1.00 31.22           H  
ATOM    837 HD13 LEU A  57      -7.587  56.680  27.174  1.00 31.22           H  
ATOM    838  CD2 LEU A  57     -10.629  57.714  28.383  1.00 31.22           C  
ATOM    839 HD21 LEU A  57     -10.359  58.769  28.408  1.00 31.22           H  
ATOM    840 HD22 LEU A  57     -11.239  57.491  29.258  1.00 31.22           H  
ATOM    841 HD23 LEU A  57     -11.216  57.515  27.486  1.00 31.22           H  
ATOM    842  N   ALA A  58     -12.604  54.645  30.311  1.00 28.25           N  
ATOM    843  H   ALA A  58     -12.422  55.458  30.880  1.00 28.25           H  
ATOM    844  CA  ALA A  58     -13.893  53.983  30.462  1.00 28.25           C  
ATOM    845  HA  ALA A  58     -13.711  52.917  30.598  1.00 28.25           H  
ATOM    846  C   ALA A  58     -14.796  54.155  29.229  1.00 28.25           C  
ATOM    847  CB  ALA A  58     -14.569  54.508  31.735  1.00 28.25           C  
ATOM    848  HB1 ALA A  58     -15.511  53.983  31.893  1.00 28.25           H  
ATOM    849  HB2 ALA A  58     -14.774  55.574  31.636  1.00 28.25           H  
ATOM    850  HB3 ALA A  58     -13.924  54.338  32.597  1.00 28.25           H  
ATOM    851  O   ALA A  58     -15.005  55.269  28.751  1.00 28.25           O  
ATOM    852  N   THR A  59     -15.407  53.052  28.795  1.00 37.03           N  
ATOM    853  H   THR A  59     -15.061  52.159  29.115  1.00 37.03           H  
ATOM    854  CA  THR A  59     -16.545  53.016  27.858  1.00 37.03           C  
ATOM    855  HA  THR A  59     -16.944  54.025  27.760  1.00 37.03           H  
ATOM    856  C   THR A  59     -17.708  52.183  28.415  1.00 37.03           C  
ATOM    857  CB  THR A  59     -16.128  52.564  26.448  1.00 37.03           C  
ATOM    858  HB  THR A  59     -17.015  52.369  25.844  1.00 37.03           H  
ATOM    859  O   THR A  59     -18.502  51.617  27.669  1.00 37.03           O  
ATOM    860  CG2 THR A  59     -15.297  53.629  25.732  1.00 37.03           C  
ATOM    861 HG21 THR A  59     -15.075  53.299  24.717  1.00 37.03           H  
ATOM    862 HG22 THR A  59     -14.363  53.798  26.267  1.00 37.03           H  
ATOM    863 HG23 THR A  59     -15.858  54.562  25.685  1.00 37.03           H  
ATOM    864  OG1 THR A  59     -15.343  51.396  26.520  1.00 37.03           O  
ATOM    865  HG1 THR A  59     -15.367  50.976  25.657  1.00 37.03           H  
ATOM    866  N   SER A  60     -17.846  52.139  29.746  1.00 34.62           N  
ATOM    867  H   SER A  60     -17.169  52.629  30.313  1.00 34.62           H  
ATOM    868  CA  SER A  60     -19.052  51.663  30.437  1.00 34.62           C  
ATOM    869  HA  SER A  60     -19.436  50.785  29.917  1.00 34.62           H  
ATOM    870  C   SER A  60     -20.148  52.738  30.393  1.00 34.62           C  
ATOM    871  CB  SER A  60     -18.705  51.242  31.872  1.00 34.62           C  
ATOM    872  HB2 SER A  60     -17.945  50.462  31.847  1.00 34.62           H  
ATOM    873  HB3 SER A  60     -19.597  50.849  32.359  1.00 34.62           H  
ATOM    874  O   SER A  60     -20.513  53.309  31.422  1.00 34.62           O  
ATOM    875  OG  SER A  60     -18.221  52.355  32.601  1.00 34.62           O  
ATOM    876  HG  SER A  60     -18.933  52.998  32.572  1.00 34.62           H  
ATOM    877  N   ASP A  61     -20.601  53.069  29.186  1.00 42.49           N  
ATOM    878  H   ASP A  61     -20.241  52.568  28.387  1.00 42.49           H  
ATOM    879  CA  ASP A  61     -21.642  54.065  28.938  1.00 42.49           C  
ATOM    880  HA  ASP A  61     -22.289  54.126  29.813  1.00 42.49           H  
ATOM    881  C   ASP A  61     -22.502  53.624  27.742  1.00 42.49           C  
ATOM    882  CB  ASP A  61     -21.003  55.452  28.740  1.00 42.49           C  
ATOM    883  HB2 ASP A  61     -20.244  55.601  29.508  1.00 42.49           H  
ATOM    884  HB3 ASP A  61     -20.508  55.501  27.770  1.00 42.49           H  
ATOM    885  O   ASP A  61     -22.110  53.744  26.576  1.00 42.49           O  
ATOM    886  CG  ASP A  61     -22.025  56.587  28.854  1.00 42.49           C  
ATOM    887  OD1 ASP A  61     -23.214  56.357  28.522  1.00 42.49           O  
ATOM    888  OD2 ASP A  61     -21.615  57.696  29.256  1.00 42.49           O  
ATOM    889  N   ASP A  62     -23.688  53.088  28.039  1.00 47.46           N  
ATOM    890  H   ASP A  62     -23.939  52.974  29.011  1.00 47.46           H  
ATOM    891  CA  ASP A  62     -24.626  52.572  27.036  1.00 47.46           C  
ATOM    892  HA  ASP A  62     -24.066  51.923  26.362  1.00 47.46           H  
ATOM    893  C   ASP A  62     -25.233  53.662  26.137  1.00 47.46           C  
ATOM    894  CB  ASP A  62     -25.704  51.714  27.719  1.00 47.46           C  
ATOM    895  HB2 ASP A  62     -26.506  51.509  27.010  1.00 47.46           H  
ATOM    896  HB3 ASP A  62     -26.128  52.262  28.559  1.00 47.46           H  
ATOM    897  O   ASP A  62     -25.933  53.344  25.177  1.00 47.46           O  
ATOM    898  CG  ASP A  62     -25.136  50.370  28.181  1.00 47.46           C  
ATOM    899  OD1 ASP A  62     -24.492  49.701  27.334  1.00 47.46           O  
ATOM    900  OD2 ASP A  62     -25.336  50.043  29.372  1.00 47.46           O  
ATOM    901  N   SER A  63     -24.920  54.943  26.374  1.00 47.28           N  
ATOM    902  H   SER A  63     -24.328  55.160  27.163  1.00 47.28           H  
ATOM    903  CA  SER A  63     -25.255  56.028  25.446  1.00 47.28           C  
ATOM    904  HA  SER A  63     -26.279  55.870  25.105  1.00 47.28           H  
ATOM    905  C   SER A  63     -24.377  56.069  24.184  1.00 47.28           C  
ATOM    906  CB  SER A  63     -25.223  57.377  26.168  1.00 47.28           C  
ATOM    907  HB2 SER A  63     -25.667  58.130  25.517  1.00 47.28           H  
ATOM    908  HB3 SER A  63     -25.815  57.317  27.082  1.00 47.28           H  
ATOM    909  O   SER A  63     -24.752  56.728  23.210  1.00 47.28           O  
ATOM    910  OG  SER A  63     -23.907  57.775  26.484  1.00 47.28           O  
ATOM    911  HG  SER A  63     -23.637  57.311  27.279  1.00 47.28           H  
ATOM    912  N   MET A  64     -23.232  55.368  24.148  1.00 47.18           N  
ATOM    913  H   MET A  64     -22.956  54.852  24.971  1.00 47.18           H  
ATOM    914  CA  MET A  64     -22.380  55.338  22.953  1.00 47.18           C  
ATOM    915  HA  MET A  64     -22.317  56.354  22.564  1.00 47.18           H  
ATOM    916  C   MET A  64     -22.961  54.460  21.844  1.00 47.18           C  
ATOM    917  CB  MET A  64     -20.947  54.883  23.259  1.00 47.18           C  
ATOM    918  HB2 MET A  64     -20.954  53.938  23.802  1.00 47.18           H  
ATOM    919  HB3 MET A  64     -20.438  54.725  22.308  1.00 47.18           H  
ATOM    920  O   MET A  64     -22.979  53.227  21.949  1.00 47.18           O  
ATOM    921  CG  MET A  64     -20.152  55.924  24.046  1.00 47.18           C  
ATOM    922  HG2 MET A  64     -20.467  56.923  23.747  1.00 47.18           H  
ATOM    923  HG3 MET A  64     -20.371  55.798  25.106  1.00 47.18           H  
ATOM    924  SD  MET A  64     -18.362  55.796  23.772  1.00 47.18           S  
ATOM    925  CE  MET A  64     -17.795  56.902  25.089  1.00 47.18           C  
ATOM    926  HE1 MET A  64     -18.213  57.897  24.939  1.00 47.18           H  
ATOM    927  HE2 MET A  64     -18.124  56.517  26.054  1.00 47.18           H  
ATOM    928  HE3 MET A  64     -16.706  56.958  25.077  1.00 47.18           H  
ATOM    929  N   THR A  65     -23.318  55.106  20.730  1.00 60.98           N  
ATOM    930  H   THR A  65     -23.276  56.115  20.750  1.00 60.98           H  
ATOM    931  CA  THR A  65     -23.623  54.443  19.454  1.00 60.98           C  
ATOM    932  HA  THR A  65     -24.477  53.784  19.611  1.00 60.98           H  
ATOM    933  C   THR A  65     -22.450  53.587  18.977  1.00 60.98           C  
ATOM    934  CB  THR A  65     -23.982  55.443  18.339  1.00 60.98           C  
ATOM    935  HB  THR A  65     -24.203  54.882  17.431  1.00 60.98           H  
ATOM    936  O   THR A  65     -21.286  53.868  19.266  1.00 60.98           O  
ATOM    937  CG2 THR A  65     -25.200  56.300  18.678  1.00 60.98           C  
ATOM    938 HG21 THR A  65     -25.433  56.948  17.834  1.00 60.98           H  
ATOM    939 HG22 THR A  65     -26.057  55.656  18.876  1.00 60.98           H  
ATOM    940 HG23 THR A  65     -25.003  56.910  19.559  1.00 60.98           H  
ATOM    941  OG1 THR A  65     -22.912  56.319  18.069  1.00 60.98           O  
ATOM    942  HG1 THR A  65     -22.805  56.862  18.854  1.00 60.98           H  
ATOM    943  N   GLU A  66     -22.743  52.557  18.190  1.00 49.28           N  
ATOM    944  H   GLU A  66     -23.711  52.340  18.002  1.00 49.28           H  
ATOM    945  CA  GLU A  66     -21.744  51.635  17.638  1.00 49.28           C  
ATOM    946  HA  GLU A  66     -21.260  51.104  18.457  1.00 49.28           H  
ATOM    947  C   GLU A  66     -20.646  52.363  16.835  1.00 49.28           C  
ATOM    948  CB  GLU A  66     -22.528  50.623  16.801  1.00 49.28           C  
ATOM    949  HB2 GLU A  66     -23.385  50.301  17.393  1.00 49.28           H  
ATOM    950  HB3 GLU A  66     -22.901  51.109  15.899  1.00 49.28           H  
ATOM    951  O   GLU A  66     -19.460  52.067  16.975  1.00 49.28           O  
ATOM    952  CG  GLU A  66     -21.729  49.376  16.426  1.00 49.28           C  
ATOM    953  HG2 GLU A  66     -21.034  49.620  15.623  1.00 49.28           H  
ATOM    954  HG3 GLU A  66     -21.154  49.054  17.295  1.00 49.28           H  
ATOM    955  CD  GLU A  66     -22.686  48.258  15.991  1.00 49.28           C  
ATOM    956  OE1 GLU A  66     -22.438  47.107  16.405  1.00 49.28           O  
ATOM    957  OE2 GLU A  66     -23.675  48.587  15.296  1.00 49.28           O  
ATOM    958  N   THR A  67     -21.013  53.428  16.115  1.00 51.79           N  
ATOM    959  H   THR A  67     -22.000  53.588  15.973  1.00 51.79           H  
ATOM    960  CA  THR A  67     -20.088  54.344  15.428  1.00 51.79           C  
ATOM    961  HA  THR A  67     -19.498  53.766  14.717  1.00 51.79           H  
ATOM    962  C   THR A  67     -19.120  55.050  16.385  1.00 51.79           C  
ATOM    963  CB  THR A  67     -20.881  55.414  14.657  1.00 51.79           C  
ATOM    964  HB  THR A  67     -21.209  56.191  15.347  1.00 51.79           H  
ATOM    965  O   THR A  67     -17.943  55.213  16.065  1.00 51.79           O  
ATOM    966  CG2 THR A  67     -20.061  56.051  13.537  1.00 51.79           C  
ATOM    967 HG21 THR A  67     -19.746  55.286  12.827  1.00 51.79           H  
ATOM    968 HG22 THR A  67     -20.660  56.800  13.019  1.00 51.79           H  
ATOM    969 HG23 THR A  67     -19.178  56.536  13.953  1.00 51.79           H  
ATOM    970  OG1 THR A  67     -22.025  54.851  14.057  1.00 51.79           O  
ATOM    971  HG1 THR A  67     -22.404  55.497  13.456  1.00 51.79           H  
ATOM    972  N   GLN A  68     -19.578  55.456  17.575  1.00 56.55           N  
ATOM    973  H   GLN A  68     -20.529  55.225  17.826  1.00 56.55           H  
ATOM    974  CA  GLN A  68     -18.723  56.062  18.607  1.00 56.55           C  
ATOM    975  HA  GLN A  68     -18.068  56.796  18.138  1.00 56.55           H  
ATOM    976  C   GLN A  68     -17.816  55.020  19.274  1.00 56.55           C  
ATOM    977  CB  GLN A  68     -19.582  56.788  19.654  1.00 56.55           C  
ATOM    978  HB2 GLN A  68     -18.958  57.062  20.505  1.00 56.55           H  
ATOM    979  HB3 GLN A  68     -20.355  56.108  20.015  1.00 56.55           H  
ATOM    980  O   GLN A  68     -16.651  55.320  19.535  1.00 56.55           O  
ATOM    981  CG  GLN A  68     -20.224  58.069  19.097  1.00 56.55           C  
ATOM    982  HG2 GLN A  68     -19.463  58.846  19.024  1.00 56.55           H  
ATOM    983  HG3 GLN A  68     -20.622  57.890  18.099  1.00 56.55           H  
ATOM    984  CD  GLN A  68     -21.378  58.547  19.973  1.00 56.55           C  
ATOM    985  NE2 GLN A  68     -21.376  59.775  20.439  1.00 56.55           N  
ATOM    986 HE21 GLN A  68     -20.603  60.400  20.260  1.00 56.55           H  
ATOM    987 HE22 GLN A  68     -22.152  60.012  21.041  1.00 56.55           H  
ATOM    988  OE1 GLN A  68     -22.324  57.822  20.234  1.00 56.55           O  
ATOM    989  N   ARG A  69     -18.305  53.786  19.475  1.00 50.86           N  
ATOM    990  H   ARG A  69     -19.274  53.622  19.241  1.00 50.86           H  
ATOM    991  CA  ARG A  69     -17.489  52.656  19.956  1.00 50.86           C  
ATOM    992  HA  ARG A  69     -16.996  52.954  20.881  1.00 50.86           H  
ATOM    993  C   ARG A  69     -16.363  52.344  18.961  1.00 50.86           C  
ATOM    994  CB  ARG A  69     -18.366  51.420  20.253  1.00 50.86           C  
ATOM    995  HB2 ARG A  69     -18.864  51.101  19.337  1.00 50.86           H  
ATOM    996  HB3 ARG A  69     -17.719  50.607  20.581  1.00 50.86           H  
ATOM    997  O   ARG A  69     -15.202  52.320  19.363  1.00 50.86           O  
ATOM    998  CG  ARG A  69     -19.431  51.665  21.342  1.00 50.86           C  
ATOM    999  HG2 ARG A  69     -18.942  51.959  22.270  1.00 50.86           H  
ATOM   1000  HG3 ARG A  69     -20.086  52.477  21.028  1.00 50.86           H  
ATOM   1001  CD  ARG A  69     -20.294  50.417  21.599  1.00 50.86           C  
ATOM   1002  HD2 ARG A  69     -19.675  49.659  22.078  1.00 50.86           H  
ATOM   1003  HD3 ARG A  69     -20.646  50.025  20.645  1.00 50.86           H  
ATOM   1004  NE  ARG A  69     -21.471  50.736  22.440  1.00 50.86           N  
ATOM   1005  HE  ARG A  69     -21.884  51.650  22.318  1.00 50.86           H  
ATOM   1006  NH1 ARG A  69     -21.762  48.707  23.501  1.00 50.86           N  
ATOM   1007 HH11 ARG A  69     -22.268  48.165  24.186  1.00 50.86           H  
ATOM   1008 HH12 ARG A  69     -21.063  48.282  22.909  1.00 50.86           H  
ATOM   1009  NH2 ARG A  69     -23.057  50.436  24.045  1.00 50.86           N  
ATOM   1010 HH21 ARG A  69     -23.465  49.909  24.804  1.00 50.86           H  
ATOM   1011 HH22 ARG A  69     -23.356  51.392  23.913  1.00 50.86           H  
ATOM   1012  CZ  ARG A  69     -22.086  49.957  23.319  1.00 50.86           C  
ATOM   1013  N   MET A  70     -16.671  52.232  17.663  1.00 50.21           N  
ATOM   1014  H   MET A  70     -17.648  52.226  17.407  1.00 50.21           H  
ATOM   1015  CA  MET A  70     -15.665  52.098  16.596  1.00 50.21           C  
ATOM   1016  HA  MET A  70     -15.084  51.193  16.773  1.00 50.21           H  
ATOM   1017  C   MET A  70     -14.668  53.262  16.581  1.00 50.21           C  
ATOM   1018  CB  MET A  70     -16.329  51.999  15.212  1.00 50.21           C  
ATOM   1019  HB2 MET A  70     -15.646  52.405  14.466  1.00 50.21           H  
ATOM   1020  HB3 MET A  70     -17.244  52.590  15.186  1.00 50.21           H  
ATOM   1021  O   MET A  70     -13.464  53.023  16.533  1.00 50.21           O  
ATOM   1022  CG  MET A  70     -16.621  50.554  14.803  1.00 50.21           C  
ATOM   1023  HG2 MET A  70     -15.722  49.960  14.963  1.00 50.21           H  
ATOM   1024  HG3 MET A  70     -17.415  50.148  15.430  1.00 50.21           H  
ATOM   1025  SD  MET A  70     -17.082  50.389  13.057  1.00 50.21           S  
ATOM   1026  CE  MET A  70     -18.798  50.966  13.122  1.00 50.21           C  
ATOM   1027  HE1 MET A  70     -18.828  52.009  13.439  1.00 50.21           H  
ATOM   1028  HE2 MET A  70     -19.363  50.355  13.826  1.00 50.21           H  
ATOM   1029  HE3 MET A  70     -19.249  50.876  12.134  1.00 50.21           H  
ATOM   1030  N   ALA A  71     -15.130  54.514  16.662  1.00 48.79           N  
ATOM   1031  H   ALA A  71     -16.128  54.669  16.651  1.00 48.79           H  
ATOM   1032  CA  ALA A  71     -14.242  55.676  16.669  1.00 48.79           C  
ATOM   1033  HA  ALA A  71     -13.638  55.653  15.762  1.00 48.79           H  
ATOM   1034  C   ALA A  71     -13.267  55.660  17.863  1.00 48.79           C  
ATOM   1035  CB  ALA A  71     -15.096  56.949  16.642  1.00 48.79           C  
ATOM   1036  HB1 ALA A  71     -14.446  57.823  16.601  1.00 48.79           H  
ATOM   1037  HB2 ALA A  71     -15.738  56.944  15.761  1.00 48.79           H  
ATOM   1038  HB3 ALA A  71     -15.715  57.004  17.537  1.00 48.79           H  
ATOM   1039  O   ALA A  71     -12.069  55.880  17.681  1.00 48.79           O  
ATOM   1040  N   ALA A  72     -13.747  55.331  19.067  1.00 47.80           N  
ATOM   1041  H   ALA A  72     -14.738  55.162  19.166  1.00 47.80           H  
ATOM   1042  CA  ALA A  72     -12.901  55.177  20.251  1.00 47.80           C  
ATOM   1043  HA  ALA A  72     -12.325  56.092  20.390  1.00 47.80           H  
ATOM   1044  C   ALA A  72     -11.895  54.018  20.099  1.00 47.80           C  
ATOM   1045  CB  ALA A  72     -13.811  54.986  21.471  1.00 47.80           C  
ATOM   1046  HB1 ALA A  72     -13.205  54.905  22.373  1.00 47.80           H  
ATOM   1047  HB2 ALA A  72     -14.405  54.079  21.359  1.00 47.80           H  
ATOM   1048  HB3 ALA A  72     -14.483  55.839  21.571  1.00 47.80           H  
ATOM   1049  O   ALA A  72     -10.724  54.163  20.453  1.00 47.80           O  
ATOM   1050  N   MET A  73     -12.324  52.893  19.520  1.00 48.36           N  
ATOM   1051  H   MET A  73     -13.302  52.823  19.281  1.00 48.36           H  
ATOM   1052  CA  MET A  73     -11.477  51.721  19.278  1.00 48.36           C  
ATOM   1053  HA  MET A  73     -10.983  51.465  20.215  1.00 48.36           H  
ATOM   1054  C   MET A  73     -10.382  52.008  18.238  1.00 48.36           C  
ATOM   1055  CB  MET A  73     -12.379  50.546  18.872  1.00 48.36           C  
ATOM   1056  HB2 MET A  73     -12.656  50.628  17.821  1.00 48.36           H  
ATOM   1057  HB3 MET A  73     -13.291  50.583  19.469  1.00 48.36           H  
ATOM   1058  O   MET A  73      -9.223  51.665  18.462  1.00 48.36           O  
ATOM   1059  CG  MET A  73     -11.743  49.181  19.135  1.00 48.36           C  
ATOM   1060  HG2 MET A  73     -11.432  49.138  20.179  1.00 48.36           H  
ATOM   1061  HG3 MET A  73     -10.867  49.048  18.500  1.00 48.36           H  
ATOM   1062  SD  MET A  73     -12.918  47.835  18.831  1.00 48.36           S  
ATOM   1063  CE  MET A  73     -12.174  46.499  19.805  1.00 48.36           C  
ATOM   1064  HE1 MET A  73     -12.133  46.785  20.856  1.00 48.36           H  
ATOM   1065  HE2 MET A  73     -11.168  46.294  19.440  1.00 48.36           H  
ATOM   1066  HE3 MET A  73     -12.780  45.599  19.703  1.00 48.36           H  
ATOM   1067  N   ILE A  74     -10.709  52.722  17.155  1.00 49.84           N  
ATOM   1068  H   ILE A  74     -11.686  52.945  17.022  1.00 49.84           H  
ATOM   1069  CA  ILE A  74      -9.757  53.175  16.127  1.00 49.84           C  
ATOM   1070  HA  ILE A  74      -9.191  52.313  15.775  1.00 49.84           H  
ATOM   1071  C   ILE A  74      -8.740  54.162  16.713  1.00 49.84           C  
ATOM   1072  CB  ILE A  74     -10.523  53.771  14.918  1.00 49.84           C  
ATOM   1073  HB  ILE A  74     -11.273  54.465  15.299  1.00 49.84           H  
ATOM   1074  O   ILE A  74      -7.546  54.017  16.460  1.00 49.84           O  
ATOM   1075  CG1 ILE A  74     -11.236  52.641  14.138  1.00 49.84           C  
ATOM   1076 HG12 ILE A  74     -10.506  52.095  13.540  1.00 49.84           H  
ATOM   1077 HG13 ILE A  74     -11.679  51.931  14.836  1.00 49.84           H  
ATOM   1078  CG2 ILE A  74      -9.592  54.553  13.967  1.00 49.84           C  
ATOM   1079 HG21 ILE A  74      -8.766  53.917  13.647  1.00 49.84           H  
ATOM   1080 HG22 ILE A  74      -9.195  55.437  14.465  1.00 49.84           H  
ATOM   1081 HG23 ILE A  74     -10.143  54.893  13.090  1.00 49.84           H  
ATOM   1082  CD1 ILE A  74     -12.361  53.142  13.223  1.00 49.84           C  
ATOM   1083 HD11 ILE A  74     -13.064  53.746  13.796  1.00 49.84           H  
ATOM   1084 HD12 ILE A  74     -12.894  52.285  12.810  1.00 49.84           H  
ATOM   1085 HD13 ILE A  74     -11.958  53.732  12.400  1.00 49.84           H  
ATOM   1086  N   VAL A  75      -9.170  55.130  17.531  1.00 50.89           N  
ATOM   1087  H   VAL A  75     -10.164  55.227  17.683  1.00 50.89           H  
ATOM   1088  CA  VAL A  75      -8.253  56.073  18.202  1.00 50.89           C  
ATOM   1089  HA  VAL A  75      -7.602  56.515  17.448  1.00 50.89           H  
ATOM   1090  C   VAL A  75      -7.335  55.347  19.194  1.00 50.89           C  
ATOM   1091  CB  VAL A  75      -9.046  57.219  18.866  1.00 50.89           C  
ATOM   1092  HB  VAL A  75      -9.857  56.798  19.459  1.00 50.89           H  
ATOM   1093  O   VAL A  75      -6.139  55.639  19.245  1.00 50.89           O  
ATOM   1094  CG1 VAL A  75      -8.187  58.100  19.784  1.00 50.89           C  
ATOM   1095 HG11 VAL A  75      -7.324  58.479  19.237  1.00 50.89           H  
ATOM   1096 HG12 VAL A  75      -8.778  58.937  20.154  1.00 50.89           H  
ATOM   1097 HG13 VAL A  75      -7.843  57.524  20.644  1.00 50.89           H  
ATOM   1098  CG2 VAL A  75      -9.637  58.143  17.792  1.00 50.89           C  
ATOM   1099 HG21 VAL A  75      -8.838  58.627  17.231  1.00 50.89           H  
ATOM   1100 HG22 VAL A  75     -10.253  57.573  17.096  1.00 50.89           H  
ATOM   1101 HG23 VAL A  75     -10.264  58.902  18.260  1.00 50.89           H  
ATOM   1102  N   SER A  76      -7.851  54.357  19.929  1.00 52.74           N  
ATOM   1103  H   SER A  76      -8.843  54.182  19.864  1.00 52.74           H  
ATOM   1104  CA  SER A  76      -7.051  53.506  20.822  1.00 52.74           C  
ATOM   1105  HA  SER A  76      -6.515  54.145  21.525  1.00 52.74           H  
ATOM   1106  C   SER A  76      -6.008  52.684  20.050  1.00 52.74           C  
ATOM   1107  CB  SER A  76      -7.983  52.595  21.625  1.00 52.74           C  
ATOM   1108  HB2 SER A  76      -8.767  53.198  22.084  1.00 52.74           H  
ATOM   1109  HB3 SER A  76      -8.447  51.864  20.962  1.00 52.74           H  
ATOM   1110  O   SER A  76      -4.823  52.705  20.390  1.00 52.74           O  
ATOM   1111  OG  SER A  76      -7.268  51.926  22.645  1.00 52.74           O  
ATOM   1112  HG  SER A  76      -7.864  51.298  23.059  1.00 52.74           H  
ATOM   1113  N   LEU A  77      -6.408  52.040  18.947  1.00 44.97           N  
ATOM   1114  H   LEU A  77      -7.392  52.047  18.719  1.00 44.97           H  
ATOM   1115  CA  LEU A  77      -5.506  51.298  18.059  1.00 44.97           C  
ATOM   1116  HA  LEU A  77      -4.962  50.563  18.653  1.00 44.97           H  
ATOM   1117  C   LEU A  77      -4.447  52.206  17.418  1.00 44.97           C  
ATOM   1118  CB  LEU A  77      -6.335  50.568  16.986  1.00 44.97           C  
ATOM   1119  HB2 LEU A  77      -5.694  50.326  16.138  1.00 44.97           H  
ATOM   1120  HB3 LEU A  77      -7.113  51.241  16.625  1.00 44.97           H  
ATOM   1121  O   LEU A  77      -3.278  51.831  17.372  1.00 44.97           O  
ATOM   1122  CG  LEU A  77      -6.976  49.262  17.494  1.00 44.97           C  
ATOM   1123  HG  LEU A  77      -7.425  49.428  18.473  1.00 44.97           H  
ATOM   1124  CD1 LEU A  77      -8.072  48.807  16.531  1.00 44.97           C  
ATOM   1125 HD11 LEU A  77      -8.848  49.569  16.471  1.00 44.97           H  
ATOM   1126 HD12 LEU A  77      -7.656  48.630  15.539  1.00 44.97           H  
ATOM   1127 HD13 LEU A  77      -8.523  47.885  16.898  1.00 44.97           H  
ATOM   1128  CD2 LEU A  77      -5.939  48.140  17.598  1.00 44.97           C  
ATOM   1129 HD21 LEU A  77      -5.170  48.395  18.327  1.00 44.97           H  
ATOM   1130 HD22 LEU A  77      -5.475  47.958  16.629  1.00 44.97           H  
ATOM   1131 HD23 LEU A  77      -6.426  47.224  17.932  1.00 44.97           H  
ATOM   1132  N   GLN A  78      -4.805  53.419  16.986  1.00 50.57           N  
ATOM   1133  H   GLN A  78      -5.783  53.671  17.020  1.00 50.57           H  
ATOM   1134  CA  GLN A  78      -3.841  54.398  16.470  1.00 50.57           C  
ATOM   1135  HA  GLN A  78      -3.259  53.926  15.679  1.00 50.57           H  
ATOM   1136  C   GLN A  78      -2.837  54.842  17.543  1.00 50.57           C  
ATOM   1137  CB  GLN A  78      -4.573  55.611  15.875  1.00 50.57           C  
ATOM   1138  HB2 GLN A  78      -5.354  55.942  16.558  1.00 50.57           H  
ATOM   1139  HB3 GLN A  78      -3.858  56.424  15.752  1.00 50.57           H  
ATOM   1140  O   GLN A  78      -1.645  54.938  17.249  1.00 50.57           O  
ATOM   1141  CG  GLN A  78      -5.177  55.299  14.496  1.00 50.57           C  
ATOM   1142  HG2 GLN A  78      -5.888  54.477  14.577  1.00 50.57           H  
ATOM   1143  HG3 GLN A  78      -4.379  54.984  13.823  1.00 50.57           H  
ATOM   1144  CD  GLN A  78      -5.888  56.494  13.866  1.00 50.57           C  
ATOM   1145  NE2 GLN A  78      -6.351  56.370  12.642  1.00 50.57           N  
ATOM   1146 HE21 GLN A  78      -6.308  55.482  12.161  1.00 50.57           H  
ATOM   1147 HE22 GLN A  78      -6.845  57.172  12.277  1.00 50.57           H  
ATOM   1148  OE1 GLN A  78      -6.025  57.566  14.431  1.00 50.57           O  
ATOM   1149  N   ALA A  79      -3.275  55.049  18.790  1.00 45.47           N  
ATOM   1150  H   ALA A  79      -4.267  54.990  18.974  1.00 45.47           H  
ATOM   1151  CA  ALA A  79      -2.379  55.354  19.904  1.00 45.47           C  
ATOM   1152  HA  ALA A  79      -1.765  56.211  19.626  1.00 45.47           H  
ATOM   1153  C   ALA A  79      -1.419  54.186  20.212  1.00 45.47           C  
ATOM   1154  CB  ALA A  79      -3.224  55.749  21.121  1.00 45.47           C  
ATOM   1155  HB1 ALA A  79      -2.569  56.033  21.945  1.00 45.47           H  
ATOM   1156  HB2 ALA A  79      -3.850  54.913  21.435  1.00 45.47           H  
ATOM   1157  HB3 ALA A  79      -3.864  56.594  20.866  1.00 45.47           H  
ATOM   1158  O   ALA A  79      -0.226  54.409  20.420  1.00 45.47           O  
ATOM   1159  N   GLN A  80      -1.900  52.938  20.172  1.00 48.14           N  
ATOM   1160  H   GLN A  80      -2.892  52.813  20.025  1.00 48.14           H  
ATOM   1161  CA  GLN A  80      -1.064  51.743  20.345  1.00 48.14           C  
ATOM   1162  HA  GLN A  80      -0.460  51.870  21.243  1.00 48.14           H  
ATOM   1163  C   GLN A  80      -0.078  51.536  19.178  1.00 48.14           C  
ATOM   1164  CB  GLN A  80      -1.956  50.508  20.544  1.00 48.14           C  
ATOM   1165  HB2 GLN A  80      -1.330  49.617  20.500  1.00 48.14           H  
ATOM   1166  HB3 GLN A  80      -2.687  50.452  19.738  1.00 48.14           H  
ATOM   1167  O   GLN A  80       1.083  51.183  19.410  1.00 48.14           O  
ATOM   1168  CG  GLN A  80      -2.683  50.521  21.901  1.00 48.14           C  
ATOM   1169  HG2 GLN A  80      -1.945  50.553  22.702  1.00 48.14           H  
ATOM   1170  HG3 GLN A  80      -3.306  51.412  21.982  1.00 48.14           H  
ATOM   1171  CD  GLN A  80      -3.567  49.295  22.117  1.00 48.14           C  
ATOM   1172  NE2 GLN A  80      -4.333  49.248  23.184  1.00 48.14           N  
ATOM   1173 HE21 GLN A  80      -4.437  50.057  23.780  1.00 48.14           H  
ATOM   1174 HE22 GLN A  80      -4.921  48.429  23.248  1.00 48.14           H  
ATOM   1175  OE1 GLN A  80      -3.582  48.348  21.353  1.00 48.14           O  
ATOM   1176  N   LEU A  81      -0.482  51.823  17.934  1.00 45.06           N  
ATOM   1177  H   LEU A  81      -1.459  52.033  17.786  1.00 45.06           H  
ATOM   1178  CA  LEU A  81       0.410  51.793  16.768  1.00 45.06           C  
ATOM   1179  HA  LEU A  81       0.918  50.829  16.761  1.00 45.06           H  
ATOM   1180  C   LEU A  81       1.504  52.867  16.857  1.00 45.06           C  
ATOM   1181  CB  LEU A  81      -0.390  51.937  15.454  1.00 45.06           C  
ATOM   1182  HB2 LEU A  81      -1.455  52.052  15.654  1.00 45.06           H  
ATOM   1183  HB3 LEU A  81      -0.066  52.843  14.942  1.00 45.06           H  
ATOM   1184  O   LEU A  81       2.668  52.583  16.587  1.00 45.06           O  
ATOM   1185  CG  LEU A  81      -0.182  50.741  14.508  1.00 45.06           C  
ATOM   1186  HG  LEU A  81       0.881  50.507  14.451  1.00 45.06           H  
ATOM   1187  CD1 LEU A  81      -0.946  49.508  14.992  1.00 45.06           C  
ATOM   1188 HD11 LEU A  81      -2.012  49.725  15.052  1.00 45.06           H  
ATOM   1189 HD12 LEU A  81      -0.594  49.211  15.979  1.00 45.06           H  
ATOM   1190 HD13 LEU A  81      -0.788  48.677  14.304  1.00 45.06           H  
ATOM   1191  CD2 LEU A  81      -0.664  51.088  13.100  1.00 45.06           C  
ATOM   1192 HD21 LEU A  81      -0.108  51.944  12.717  1.00 45.06           H  
ATOM   1193 HD22 LEU A  81      -1.727  51.326  13.123  1.00 45.06           H  
ATOM   1194 HD23 LEU A  81      -0.506  50.236  12.439  1.00 45.06           H  
ATOM   1195  N   GLN A  82       1.164  54.090  17.272  1.00 49.74           N  
ATOM   1196  H   GLN A  82       0.190  54.290  17.451  1.00 49.74           H  
ATOM   1197  CA  GLN A  82       2.155  55.158  17.446  1.00 49.74           C  
ATOM   1198  HA  GLN A  82       2.777  55.201  16.552  1.00 49.74           H  
ATOM   1199  C   GLN A  82       3.111  54.876  18.615  1.00 49.74           C  
ATOM   1200  CB  GLN A  82       1.455  56.515  17.603  1.00 49.74           C  
ATOM   1201  HB2 GLN A  82       2.191  57.249  17.933  1.00 49.74           H  
ATOM   1202  HB3 GLN A  82       0.672  56.446  18.357  1.00 49.74           H  
ATOM   1203  O   GLN A  82       4.311  55.122  18.490  1.00 49.74           O  
ATOM   1204  CG  GLN A  82       0.861  56.993  16.267  1.00 49.74           C  
ATOM   1205  HG2 GLN A  82       1.651  57.032  15.518  1.00 49.74           H  
ATOM   1206  HG3 GLN A  82       0.108  56.284  15.923  1.00 49.74           H  
ATOM   1207  CD  GLN A  82       0.221  58.376  16.348  1.00 49.74           C  
ATOM   1208  NE2 GLN A  82      -0.415  58.830  15.291  1.00 49.74           N  
ATOM   1209 HE21 GLN A  82      -0.549  58.243  14.480  1.00 49.74           H  
ATOM   1210 HE22 GLN A  82      -0.870  59.724  15.407  1.00 49.74           H  
ATOM   1211  OE1 GLN A  82       0.293  59.092  17.332  1.00 49.74           O  
ATOM   1212  N   ALA A  83       2.620  54.296  19.715  1.00 42.56           N  
ATOM   1213  H   ALA A  83       1.621  54.168  19.795  1.00 42.56           H  
ATOM   1214  CA  ALA A  83       3.465  53.860  20.824  1.00 42.56           C  
ATOM   1215  HA  ALA A  83       4.048  54.714  21.172  1.00 42.56           H  
ATOM   1216  C   ALA A  83       4.462  52.770  20.387  1.00 42.56           C  
ATOM   1217  CB  ALA A  83       2.568  53.393  21.977  1.00 42.56           C  
ATOM   1218  HB1 ALA A  83       1.913  54.208  22.287  1.00 42.56           H  
ATOM   1219  HB2 ALA A  83       3.186  53.095  22.824  1.00 42.56           H  
ATOM   1220  HB3 ALA A  83       1.958  52.547  21.663  1.00 42.56           H  
ATOM   1221  O   ALA A  83       5.666  52.912  20.606  1.00 42.56           O  
ATOM   1222  N   SER A  84       3.993  51.721  19.707  1.00 43.25           N  
ATOM   1223  H   SER A  84       3.000  51.666  19.531  1.00 43.25           H  
ATOM   1224  CA  SER A  84       4.849  50.615  19.244  1.00 43.25           C  
ATOM   1225  HA  SER A  84       5.456  50.287  20.088  1.00 43.25           H  
ATOM   1226  C   SER A  84       5.842  51.025  18.145  1.00 43.25           C  
ATOM   1227  CB  SER A  84       3.997  49.414  18.817  1.00 43.25           C  
ATOM   1228  HB2 SER A  84       3.541  48.969  19.700  1.00 43.25           H  
ATOM   1229  HB3 SER A  84       4.638  48.669  18.346  1.00 43.25           H  
ATOM   1230  O   SER A  84       6.986  50.574  18.160  1.00 43.25           O  
ATOM   1231  OG  SER A  84       2.974  49.792  17.919  1.00 43.25           O  
ATOM   1232  HG  SER A  84       2.246  50.162  18.424  1.00 43.25           H  
ATOM   1233  N   GLN A  85       5.481  51.956  17.255  1.00 37.90           N  
ATOM   1234  H   GLN A  85       4.514  52.246  17.232  1.00 37.90           H  
ATOM   1235  CA  GLN A  85       6.402  52.499  16.244  1.00 37.90           C  
ATOM   1236  HA  GLN A  85       6.969  51.667  15.825  1.00 37.90           H  
ATOM   1237  C   GLN A  85       7.457  53.474  16.810  1.00 37.90           C  
ATOM   1238  CB  GLN A  85       5.601  53.138  15.097  1.00 37.90           C  
ATOM   1239  HB2 GLN A  85       4.882  53.848  15.504  1.00 37.90           H  
ATOM   1240  HB3 GLN A  85       6.285  53.677  14.442  1.00 37.90           H  
ATOM   1241  O   GLN A  85       8.419  53.803  16.112  1.00 37.90           O  
ATOM   1242  CG  GLN A  85       4.873  52.071  14.259  1.00 37.90           C  
ATOM   1243  HG2 GLN A  85       5.609  51.396  13.822  1.00 37.90           H  
ATOM   1244  HG3 GLN A  85       4.221  51.477  14.898  1.00 37.90           H  
ATOM   1245  CD  GLN A  85       4.036  52.655  13.124  1.00 37.90           C  
ATOM   1246  NE2 GLN A  85       3.160  51.870  12.536  1.00 37.90           N  
ATOM   1247 HE21 GLN A  85       3.001  50.935  12.884  1.00 37.90           H  
ATOM   1248 HE22 GLN A  85       2.607  52.286  11.800  1.00 37.90           H  
ATOM   1249  OE1 GLN A  85       4.167  53.798  12.715  1.00 37.90           O  
ATOM   1250  N   SER A  86       7.330  53.921  18.067  1.00 36.87           N  
ATOM   1251  H   SER A  86       6.513  53.644  18.593  1.00 36.87           H  
ATOM   1252  CA  SER A  86       8.274  54.870  18.683  1.00 36.87           C  
ATOM   1253  HA  SER A  86       8.564  55.589  17.916  1.00 36.87           H  
ATOM   1254  C   SER A  86       9.581  54.242  19.200  1.00 36.87           C  
ATOM   1255  CB  SER A  86       7.579  55.673  19.790  1.00 36.87           C  
ATOM   1256  HB2 SER A  86       8.203  56.532  20.038  1.00 36.87           H  
ATOM   1257  HB3 SER A  86       6.616  56.039  19.434  1.00 36.87           H  
ATOM   1258  O   SER A  86      10.556  54.960  19.416  1.00 36.87           O  
ATOM   1259  OG  SER A  86       7.392  54.908  20.963  1.00 36.87           O  
ATOM   1260  HG  SER A  86       6.759  54.205  20.799  1.00 36.87           H  
ATOM   1261  N   LEU A  87       9.637  52.913  19.363  1.00 33.90           N  
ATOM   1262  H   LEU A  87       8.802  52.387  19.150  1.00 33.90           H  
ATOM   1263  CA  LEU A  87      10.712  52.208  20.087  1.00 33.90           C  
ATOM   1264  HA  LEU A  87      11.212  52.932  20.731  1.00 33.90           H  
ATOM   1265  C   LEU A  87      11.849  51.637  19.211  1.00 33.90           C  
ATOM   1266  CB  LEU A  87      10.055  51.145  20.994  1.00 33.90           C  
ATOM   1267  HB2 LEU A  87      10.781  50.374  21.254  1.00 33.90           H  
ATOM   1268  HB3 LEU A  87       9.253  50.658  20.440  1.00 33.90           H  
ATOM   1269  O   LEU A  87      12.771  51.019  19.736  1.00 33.90           O  
ATOM   1270  CG  LEU A  87       9.497  51.745  22.300  1.00 33.90           C  
ATOM   1271  HG  LEU A  87       8.981  52.680  22.084  1.00 33.90           H  
ATOM   1272  CD1 LEU A  87       8.497  50.788  22.947  1.00 33.90           C  
ATOM   1273 HD11 LEU A  87       8.109  51.226  23.867  1.00 33.90           H  
ATOM   1274 HD12 LEU A  87       8.977  49.836  23.171  1.00 33.90           H  
ATOM   1275 HD13 LEU A  87       7.663  50.620  22.266  1.00 33.90           H  
ATOM   1276  CD2 LEU A  87      10.614  52.010  23.316  1.00 33.90           C  
ATOM   1277 HD21 LEU A  87      11.135  51.082  23.551  1.00 33.90           H  
ATOM   1278 HD22 LEU A  87      10.186  52.424  24.228  1.00 33.90           H  
ATOM   1279 HD23 LEU A  87      11.327  52.730  22.913  1.00 33.90           H  
ATOM   1280  N   ALA A  88      11.827  51.852  17.891  1.00 32.41           N  
ATOM   1281  H   ALA A  88      11.040  52.369  17.526  1.00 32.41           H  
ATOM   1282  CA  ALA A  88      12.715  51.171  16.935  1.00 32.41           C  
ATOM   1283  HA  ALA A  88      13.317  50.446  17.483  1.00 32.41           H  
ATOM   1284  C   ALA A  88      13.745  52.084  16.218  1.00 32.41           C  
ATOM   1285  CB  ALA A  88      11.835  50.353  15.978  1.00 32.41           C  
ATOM   1286  HB1 ALA A  88      11.224  51.019  15.369  1.00 32.41           H  
ATOM   1287  HB2 ALA A  88      12.461  49.743  15.327  1.00 32.41           H  
ATOM   1288  HB3 ALA A  88      11.183  49.691  16.550  1.00 32.41           H  
ATOM   1289  O   ALA A  88      14.015  51.890  15.031  1.00 32.41           O  
ATOM   1290  N   LYS A  89      14.312  53.106  16.890  1.00 29.60           N  
ATOM   1291  H   LYS A  89      14.056  53.223  17.860  1.00 29.60           H  
ATOM   1292  CA  LYS A  89      15.287  54.052  16.283  1.00 29.60           C  
ATOM   1293  HA  LYS A  89      15.808  53.523  15.485  1.00 29.60           H  
ATOM   1294  C   LYS A  89      16.417  54.542  17.216  1.00 29.60           C  
ATOM   1295  CB  LYS A  89      14.550  55.248  15.631  1.00 29.60           C  
ATOM   1296  HB2 LYS A  89      13.880  55.704  16.360  1.00 29.60           H  
ATOM   1297  HB3 LYS A  89      15.289  55.994  15.337  1.00 29.60           H  
ATOM   1298  O   LYS A  89      16.554  55.745  17.433  1.00 29.60           O  
ATOM   1299  CG  LYS A  89      13.768  54.882  14.363  1.00 29.60           C  
ATOM   1300  HG2 LYS A  89      14.423  54.341  13.680  1.00 29.60           H  
ATOM   1301  HG3 LYS A  89      12.922  54.248  14.629  1.00 29.60           H  
ATOM   1302  CD  LYS A  89      13.237  56.135  13.659  1.00 29.60           C  
ATOM   1303  HD2 LYS A  89      12.567  56.659  14.341  1.00 29.60           H  
ATOM   1304  HD3 LYS A  89      14.067  56.788  13.392  1.00 29.60           H  
ATOM   1305  CE  LYS A  89      12.477  55.710  12.400  1.00 29.60           C  
ATOM   1306  HE2 LYS A  89      11.761  54.938  12.681  1.00 29.60           H  
ATOM   1307  HE3 LYS A  89      13.181  55.267  11.696  1.00 29.60           H  
ATOM   1308  NZ  LYS A  89      11.763  56.854  11.783  1.00 29.60           N  
ATOM   1309  HZ1 LYS A  89      11.253  56.550  10.966  1.00 29.60           H  
ATOM   1310  HZ2 LYS A  89      11.094  57.230  12.441  1.00 29.60           H  
ATOM   1311  HZ3 LYS A  89      12.410  57.585  11.524  1.00 29.60           H  
ATOM   1312  N   THR A  90      17.297  53.648  17.678  1.00 34.34           N  
ATOM   1313  H   THR A  90      17.103  52.663  17.569  1.00 34.34           H  
ATOM   1314  CA  THR A  90      18.545  54.039  18.383  1.00 34.34           C  
ATOM   1315  HA  THR A  90      18.880  54.984  17.954  1.00 34.34           H  
ATOM   1316  C   THR A  90      19.667  52.995  18.210  1.00 34.34           C  
ATOM   1317  CB  THR A  90      18.328  54.284  19.897  1.00 34.34           C  
ATOM   1318  HB  THR A  90      18.992  53.638  20.471  1.00 34.34           H  
ATOM   1319  O   THR A  90      19.431  51.829  18.518  1.00 34.34           O  
ATOM   1320  CG2 THR A  90      18.636  55.736  20.264  1.00 34.34           C  
ATOM   1321 HG21 THR A  90      18.497  55.881  21.335  1.00 34.34           H  
ATOM   1322 HG22 THR A  90      17.968  56.405  19.722  1.00 34.34           H  
ATOM   1323 HG23 THR A  90      19.671  55.968  20.010  1.00 34.34           H  
ATOM   1324  OG1 THR A  90      17.003  54.037  20.314  1.00 34.34           O  
ATOM   1325  HG1 THR A  90      16.991  54.005  21.274  1.00 34.34           H  
ATOM   1326  N   PRO A  91      20.878  53.361  17.730  1.00 28.10           N  
ATOM   1327  CA  PRO A  91      21.990  52.417  17.526  1.00 28.10           C  
ATOM   1328  HA  PRO A  91      21.634  51.387  17.561  1.00 28.10           H  
ATOM   1329  C   PRO A  91      23.158  52.566  18.533  1.00 28.10           C  
ATOM   1330  CB  PRO A  91      22.453  52.732  16.102  1.00 28.10           C  
ATOM   1331  HB2 PRO A  91      23.472  52.397  15.909  1.00 28.10           H  
ATOM   1332  HB3 PRO A  91      21.765  52.280  15.388  1.00 28.10           H  
ATOM   1333  O   PRO A  91      23.452  53.681  18.955  1.00 28.10           O  
ATOM   1334  CG  PRO A  91      22.330  54.257  16.039  1.00 28.10           C  
ATOM   1335  HG2 PRO A  91      23.230  54.719  16.445  1.00 28.10           H  
ATOM   1336  HG3 PRO A  91      22.157  54.601  15.019  1.00 28.10           H  
ATOM   1337  CD  PRO A  91      21.136  54.569  16.948  1.00 28.10           C  
ATOM   1338  HD2 PRO A  91      20.274  54.804  16.325  1.00 28.10           H  
ATOM   1339  HD3 PRO A  91      21.369  55.408  17.604  1.00 28.10           H  
ATOM   1340  N   VAL A  92      23.901  51.461  18.764  1.00 29.65           N  
ATOM   1341  H   VAL A  92      23.538  50.607  18.365  1.00 29.65           H  
ATOM   1342  CA  VAL A  92      25.184  51.326  19.529  1.00 29.65           C  
ATOM   1343  HA  VAL A  92      25.401  50.258  19.521  1.00 29.65           H  
ATOM   1344  C   VAL A  92      25.071  51.686  21.043  1.00 29.65           C  
ATOM   1345  CB  VAL A  92      26.381  52.019  18.799  1.00 29.65           C  
ATOM   1346  HB  VAL A  92      26.728  52.854  19.408  1.00 29.65           H  
ATOM   1347  O   VAL A  92      24.346  52.597  21.404  1.00 29.65           O  
ATOM   1348  CG1 VAL A  92      27.541  51.031  18.598  1.00 29.65           C  
ATOM   1349 HG11 VAL A  92      28.406  51.549  18.186  1.00 29.65           H  
ATOM   1350 HG12 VAL A  92      27.844  50.598  19.551  1.00 29.65           H  
ATOM   1351 HG13 VAL A  92      27.244  50.228  17.924  1.00 29.65           H  
ATOM   1352  CG2 VAL A  92      26.128  52.563  17.377  1.00 29.65           C  
ATOM   1353 HG21 VAL A  92      25.443  53.410  17.417  1.00 29.65           H  
ATOM   1354 HG22 VAL A  92      27.060  52.933  16.947  1.00 29.65           H  
ATOM   1355 HG23 VAL A  92      25.725  51.781  16.733  1.00 29.65           H  
ATOM   1356  N   THR A  93      25.699  51.044  22.047  1.00 28.44           N  
ATOM   1357  H   THR A  93      25.327  51.313  22.946  1.00 28.44           H  
ATOM   1358  CA  THR A  93      26.913  50.192  22.161  1.00 28.44           C  
ATOM   1359  HA  THR A  93      27.041  49.581  21.267  1.00 28.44           H  
ATOM   1360  C   THR A  93      26.819  49.288  23.425  1.00 28.44           C  
ATOM   1361  CB  THR A  93      28.146  51.105  22.390  1.00 28.44           C  
ATOM   1362  HB  THR A  93      28.143  51.447  23.425  1.00 28.44           H  
ATOM   1363  O   THR A  93      26.253  49.752  24.413  1.00 28.44           O  
ATOM   1364  CG2 THR A  93      29.495  50.447  22.109  1.00 28.44           C  
ATOM   1365 HG21 THR A  93      29.685  49.660  22.839  1.00 28.44           H  
ATOM   1366 HG22 THR A  93      29.518  50.034  21.101  1.00 28.44           H  
ATOM   1367 HG23 THR A  93      30.287  51.190  22.206  1.00 28.44           H  
ATOM   1368  OG1 THR A  93      28.105  52.255  21.577  1.00 28.44           O  
ATOM   1369  HG1 THR A  93      27.374  52.797  21.883  1.00 28.44           H  
ATOM   1370  N   PRO A  94      27.369  48.050  23.465  1.00 36.76           N  
ATOM   1371  CA  PRO A  94      27.447  47.198  24.682  1.00 36.76           C  
ATOM   1372  HA  PRO A  94      26.504  47.236  25.228  1.00 36.76           H  
ATOM   1373  C   PRO A  94      28.584  47.644  25.646  1.00 36.76           C  
ATOM   1374  CB  PRO A  94      27.639  45.787  24.107  1.00 36.76           C  
ATOM   1375  HB2 PRO A  94      28.132  45.087  24.782  1.00 36.76           H  
ATOM   1376  HB3 PRO A  94      26.672  45.386  23.804  1.00 36.76           H  
ATOM   1377  O   PRO A  94      29.511  48.300  25.158  1.00 36.76           O  
ATOM   1378  CG  PRO A  94      28.495  46.030  22.868  1.00 36.76           C  
ATOM   1379  HG2 PRO A  94      29.535  46.182  23.158  1.00 36.76           H  
ATOM   1380  HG3 PRO A  94      28.411  45.214  22.150  1.00 36.76           H  
ATOM   1381  CD  PRO A  94      27.914  47.330  22.319  1.00 36.76           C  
ATOM   1382  HD2 PRO A  94      27.106  47.099  21.624  1.00 36.76           H  
ATOM   1383  HD3 PRO A  94      28.693  47.895  21.807  1.00 36.76           H  
ATOM   1384  N   PRO A  95      28.580  47.323  26.975  1.00 33.04           N  
ATOM   1385  CA  PRO A  95      28.857  45.946  27.456  1.00 33.04           C  
ATOM   1386  HA  PRO A  95      28.563  45.190  26.728  1.00 33.04           H  
ATOM   1387  C   PRO A  95      28.278  45.504  28.842  1.00 33.04           C  
ATOM   1388  CB  PRO A  95      30.390  45.988  27.551  1.00 33.04           C  
ATOM   1389  HB2 PRO A  95      30.819  45.166  28.124  1.00 33.04           H  
ATOM   1390  HB3 PRO A  95      30.817  45.988  26.548  1.00 33.04           H  
ATOM   1391  O   PRO A  95      27.654  46.281  29.555  1.00 33.04           O  
ATOM   1392  CG  PRO A  95      30.643  47.346  28.215  1.00 33.04           C  
ATOM   1393  HG2 PRO A  95      30.724  47.234  29.296  1.00 33.04           H  
ATOM   1394  HG3 PRO A  95      31.541  47.810  27.808  1.00 33.04           H  
ATOM   1395  CD  PRO A  95      29.390  48.160  27.869  1.00 33.04           C  
ATOM   1396  HD2 PRO A  95      29.672  49.107  27.409  1.00 33.04           H  
ATOM   1397  HD3 PRO A  95      28.828  48.379  28.777  1.00 33.04           H  
ATOM   1398  N   ASN A  96      28.645  44.266  29.237  1.00 28.66           N  
ATOM   1399  H   ASN A  96      29.115  43.728  28.523  1.00 28.66           H  
ATOM   1400  CA  ASN A  96      28.774  43.684  30.599  1.00 28.66           C  
ATOM   1401  HA  ASN A  96      29.454  42.845  30.449  1.00 28.66           H  
ATOM   1402  C   ASN A  96      27.575  43.036  31.352  1.00 28.66           C  
ATOM   1403  CB  ASN A  96      29.558  44.637  31.531  1.00 28.66           C  
ATOM   1404  HB2 ASN A  96      29.518  44.252  32.550  1.00 28.66           H  
ATOM   1405  HB3 ASN A  96      29.083  45.618  31.547  1.00 28.66           H  
ATOM   1406  O   ASN A  96      26.697  43.726  31.852  1.00 28.66           O  
ATOM   1407  CG  ASN A  96      31.026  44.786  31.195  1.00 28.66           C  
ATOM   1408  ND2 ASN A  96      31.713  45.679  31.866  1.00 28.66           N  
ATOM   1409 HD21 ASN A  96      32.697  45.745  31.648  1.00 28.66           H  
ATOM   1410 HD22 ASN A  96      31.255  46.235  32.574  1.00 28.66           H  
ATOM   1411  OD1 ASN A  96      31.589  44.099  30.360  1.00 28.66           O  
ATOM   1412  N   SER A  97      27.753  41.726  31.647  1.00 27.91           N  
ATOM   1413  H   SER A  97      28.437  41.264  31.065  1.00 27.91           H  
ATOM   1414  CA  SER A  97      27.446  40.981  32.909  1.00 27.91           C  
ATOM   1415  HA  SER A  97      27.766  39.957  32.717  1.00 27.91           H  
ATOM   1416  C   SER A  97      25.993  40.856  33.433  1.00 27.91           C  
ATOM   1417  CB  SER A  97      28.359  41.498  34.035  1.00 27.91           C  
ATOM   1418  HB2 SER A  97      28.115  41.006  34.977  1.00 27.91           H  
ATOM   1419  HB3 SER A  97      29.398  41.282  33.788  1.00 27.91           H  
ATOM   1420  O   SER A  97      25.252  41.824  33.429  1.00 27.91           O  
ATOM   1421  OG  SER A  97      28.216  42.887  34.233  1.00 27.91           O  
ATOM   1422  HG  SER A  97      27.349  43.147  33.915  1.00 27.91           H  
ATOM   1423  N   SER A  98      25.545  39.727  34.019  1.00 27.72           N  
ATOM   1424  H   SER A  98      24.599  39.808  34.363  1.00 27.72           H  
ATOM   1425  CA  SER A  98      26.192  38.411  34.273  1.00 27.72           C  
ATOM   1426  HA  SER A  98      26.655  38.042  33.358  1.00 27.72           H  
ATOM   1427  C   SER A  98      25.201  37.339  34.778  1.00 27.72           C  
ATOM   1428  CB  SER A  98      27.249  38.512  35.389  1.00 27.72           C  
ATOM   1429  HB2 SER A  98      28.165  38.941  34.983  1.00 27.72           H  
ATOM   1430  HB3 SER A  98      27.503  37.517  35.756  1.00 27.72           H  
ATOM   1431  O   SER A  98      24.287  37.686  35.521  1.00 27.72           O  
ATOM   1432  OG  SER A  98      26.798  39.303  36.472  1.00 27.72           O  
ATOM   1433  HG  SER A  98      25.917  39.016  36.721  1.00 27.72           H  
ATOM   1434  N   SER A  99      25.515  36.048  34.540  1.00 27.57           N  
ATOM   1435  H   SER A  99      26.279  35.890  33.899  1.00 27.57           H  
ATOM   1436  CA  SER A  99      24.906  34.816  35.127  1.00 27.57           C  
ATOM   1437  HA  SER A  99      25.425  33.980  34.659  1.00 27.57           H  
ATOM   1438  C   SER A  99      23.409  34.571  34.808  1.00 27.57           C  
ATOM   1439  CB  SER A  99      25.239  34.726  36.625  1.00 27.57           C  
ATOM   1440  HB2 SER A  99      26.320  34.786  36.757  1.00 27.57           H  
ATOM   1441  HB3 SER A  99      24.907  33.773  37.036  1.00 27.57           H  
ATOM   1442  O   SER A  99      22.677  35.515  34.556  1.00 27.57           O  
ATOM   1443  OG  SER A  99      24.632  35.759  37.359  1.00 27.57           O  
ATOM   1444  HG  SER A  99      24.206  36.354  36.737  1.00 27.57           H  
ATOM   1445  N   VAL A 100      22.879  33.338  34.758  1.00 25.45           N  
ATOM   1446  H   VAL A 100      21.970  33.315  34.318  1.00 25.45           H  
ATOM   1447  CA  VAL A 100      23.207  32.114  35.526  1.00 25.45           C  
ATOM   1448  HA  VAL A 100      24.183  32.215  36.000  1.00 25.45           H  
ATOM   1449  C   VAL A 100      23.268  30.840  34.653  1.00 25.45           C  
ATOM   1450  CB  VAL A 100      22.143  31.951  36.646  1.00 25.45           C  
ATOM   1451  HB  VAL A 100      21.153  32.057  36.201  1.00 25.45           H  
ATOM   1452  O   VAL A 100      22.406  30.605  33.821  1.00 25.45           O  
ATOM   1453  CG1 VAL A 100      22.178  30.601  37.370  1.00 25.45           C  
ATOM   1454 HG11 VAL A 100      21.470  30.601  38.199  1.00 25.45           H  
ATOM   1455 HG12 VAL A 100      23.177  30.390  37.750  1.00 25.45           H  
ATOM   1456 HG13 VAL A 100      21.869  29.811  36.686  1.00 25.45           H  
ATOM   1457  CG2 VAL A 100      22.291  33.027  37.733  1.00 25.45           C  
ATOM   1458 HG21 VAL A 100      22.230  34.024  37.298  1.00 25.45           H  
ATOM   1459 HG22 VAL A 100      21.477  32.933  38.452  1.00 25.45           H  
ATOM   1460 HG23 VAL A 100      23.237  32.912  38.262  1.00 25.45           H  
ATOM   1461  N   THR A 101      24.310  30.038  34.907  1.00 24.81           N  
ATOM   1462  H   THR A 101      24.926  30.378  35.631  1.00 24.81           H  
ATOM   1463  CA  THR A 101      24.615  28.644  34.496  1.00 24.81           C  
ATOM   1464  HA  THR A 101      25.615  28.659  34.062  1.00 24.81           H  
ATOM   1465  C   THR A 101      23.721  27.899  33.486  1.00 24.81           C  
ATOM   1466  CB  THR A 101      24.696  27.737  35.740  1.00 24.81           C  
ATOM   1467  HB  THR A 101      24.902  26.716  35.420  1.00 24.81           H  
ATOM   1468  O   THR A 101      22.620  27.462  33.816  1.00 24.81           O  
ATOM   1469  CG2 THR A 101      25.792  28.164  36.717  1.00 24.81           C  
ATOM   1470 HG21 THR A 101      25.564  29.139  37.148  1.00 24.81           H  
ATOM   1471 HG22 THR A 101      26.751  28.202  36.201  1.00 24.81           H  
ATOM   1472 HG23 THR A 101      25.853  27.431  37.520  1.00 24.81           H  
ATOM   1473  OG1 THR A 101      23.483  27.760  36.452  1.00 24.81           O  
ATOM   1474  HG1 THR A 101      22.796  27.592  35.803  1.00 24.81           H  
ATOM   1475  N   GLN A 102      24.341  27.518  32.366  1.00 22.64           N  
ATOM   1476  H   GLN A 102      25.243  27.924  32.166  1.00 22.64           H  
ATOM   1477  CA  GLN A 102      24.075  26.284  31.610  1.00 22.64           C  
ATOM   1478  HA  GLN A 102      23.342  25.687  32.154  1.00 22.64           H  
ATOM   1479  C   GLN A 102      25.403  25.484  31.542  1.00 22.64           C  
ATOM   1480  CB  GLN A 102      23.477  26.672  30.244  1.00 22.64           C  
ATOM   1481  HB2 GLN A 102      22.828  27.534  30.397  1.00 22.64           H  
ATOM   1482  HB3 GLN A 102      24.276  26.972  29.566  1.00 22.64           H  
ATOM   1483  O   GLN A 102      26.453  26.047  31.857  1.00 22.64           O  
ATOM   1484  CG  GLN A 102      22.620  25.575  29.587  1.00 22.64           C  
ATOM   1485  HG2 GLN A 102      21.919  25.182  30.323  1.00 22.64           H  
ATOM   1486  HG3 GLN A 102      23.263  24.762  29.248  1.00 22.64           H  
ATOM   1487  CD  GLN A 102      21.812  26.096  28.393  1.00 22.64           C  
ATOM   1488  NE2 GLN A 102      20.884  25.325  27.868  1.00 22.64           N  
ATOM   1489 HE21 GLN A 102      20.701  24.395  28.217  1.00 22.64           H  
ATOM   1490 HE22 GLN A 102      20.386  25.721  27.084  1.00 22.64           H  
ATOM   1491  OE1 GLN A 102      21.979  27.202  27.913  1.00 22.64           O  
ATOM   1492  N   MET A 103      25.395  24.181  31.228  1.00 24.11           N  
ATOM   1493  H   MET A 103      24.536  23.756  30.909  1.00 24.11           H  
ATOM   1494  CA  MET A 103      26.637  23.383  31.140  1.00 24.11           C  
ATOM   1495  HA  MET A 103      27.402  23.831  31.774  1.00 24.11           H  
ATOM   1496  C   MET A 103      27.199  23.371  29.713  1.00 24.11           C  
ATOM   1497  CB  MET A 103      26.429  21.939  31.634  1.00 24.11           C  
ATOM   1498  HB2 MET A 103      27.265  21.334  31.284  1.00 24.11           H  
ATOM   1499  HB3 MET A 103      25.514  21.528  31.208  1.00 24.11           H  
ATOM   1500  O   MET A 103      26.590  22.784  28.822  1.00 24.11           O  
ATOM   1501  CG  MET A 103      26.387  21.825  33.161  1.00 24.11           C  
ATOM   1502  HG2 MET A 103      27.269  22.319  33.570  1.00 24.11           H  
ATOM   1503  HG3 MET A 103      25.500  22.338  33.532  1.00 24.11           H  
ATOM   1504  SD  MET A 103      26.372  20.106  33.753  1.00 24.11           S  
ATOM   1505  CE  MET A 103      26.466  20.379  35.540  1.00 24.11           C  
ATOM   1506  HE1 MET A 103      25.605  20.964  35.864  1.00 24.11           H  
ATOM   1507  HE2 MET A 103      27.383  20.917  35.780  1.00 24.11           H  
ATOM   1508  HE3 MET A 103      26.464  19.418  36.054  1.00 24.11           H  
ATOM   1509  N   ASP A 104      28.375  23.971  29.521  1.00 22.81           N  
ATOM   1510  H   ASP A 104      28.777  24.509  30.275  1.00 22.81           H  
ATOM   1511  CA  ASP A 104      29.074  24.018  28.233  1.00 22.81           C  
ATOM   1512  HA  ASP A 104      28.348  24.250  27.454  1.00 22.81           H  
ATOM   1513  C   ASP A 104      29.774  22.702  27.850  1.00 22.81           C  
ATOM   1514  CB  ASP A 104      30.126  25.141  28.246  1.00 22.81           C  
ATOM   1515  HB2 ASP A 104      30.746  25.046  29.138  1.00 22.81           H  
ATOM   1516  HB3 ASP A 104      30.777  25.029  27.379  1.00 22.81           H  
ATOM   1517  O   ASP A 104      30.358  22.006  28.686  1.00 22.81           O  
ATOM   1518  CG  ASP A 104      29.503  26.533  28.180  1.00 22.81           C  
ATOM   1519  OD1 ASP A 104      28.770  26.776  27.199  1.00 22.81           O  
ATOM   1520  OD2 ASP A 104      29.779  27.330  29.105  1.00 22.81           O  
ATOM   1521  N   LEU A 105      29.833  22.444  26.539  1.00 22.86           N  
ATOM   1522  H   LEU A 105      29.307  23.054  25.930  1.00 22.86           H  
ATOM   1523  CA  LEU A 105      30.891  21.655  25.903  1.00 22.86           C  
ATOM   1524  HA  LEU A 105      31.691  21.524  26.631  1.00 22.86           H  
ATOM   1525  C   LEU A 105      31.477  22.469  24.740  1.00 22.86           C  
ATOM   1526  CB  LEU A 105      30.376  20.265  25.477  1.00 22.86           C  
ATOM   1527  HB2 LEU A 105      30.789  20.012  24.500  1.00 22.86           H  
ATOM   1528  HB3 LEU A 105      29.291  20.304  25.371  1.00 22.86           H  
ATOM   1529  O   LEU A 105      30.818  22.716  23.733  1.00 22.86           O  
ATOM   1530  CG  LEU A 105      30.759  19.153  26.471  1.00 22.86           C  
ATOM   1531  HG  LEU A 105      30.474  19.445  27.481  1.00 22.86           H  
ATOM   1532  CD1 LEU A 105      30.024  17.859  26.117  1.00 22.86           C  
ATOM   1533 HD11 LEU A 105      30.279  17.080  26.836  1.00 22.86           H  
ATOM   1534 HD12 LEU A 105      28.949  18.036  26.163  1.00 22.86           H  
ATOM   1535 HD13 LEU A 105      30.292  17.538  25.110  1.00 22.86           H  
ATOM   1536  CD2 LEU A 105      32.263  18.840  26.438  1.00 22.86           C  
ATOM   1537 HD21 LEU A 105      32.479  18.013  27.114  1.00 22.86           H  
ATOM   1538 HD22 LEU A 105      32.834  19.707  26.770  1.00 22.86           H  
ATOM   1539 HD23 LEU A 105      32.568  18.577  25.425  1.00 22.86           H  
ATOM   1540  N   ASP A 106      32.717  22.914  24.929  1.00 22.49           N  
ATOM   1541  H   ASP A 106      33.182  22.646  25.785  1.00 22.49           H  
ATOM   1542  CA  ASP A 106      33.365  23.978  24.157  1.00 22.49           C  
ATOM   1543  HA  ASP A 106      32.638  24.776  24.005  1.00 22.49           H  
ATOM   1544  C   ASP A 106      33.870  23.529  22.767  1.00 22.49           C  
ATOM   1545  CB  ASP A 106      34.490  24.540  25.045  1.00 22.49           C  
ATOM   1546  HB2 ASP A 106      34.060  24.846  25.999  1.00 22.49           H  
ATOM   1547  HB3 ASP A 106      35.205  23.742  25.245  1.00 22.49           H  
ATOM   1548  O   ASP A 106      34.481  22.469  22.614  1.00 22.49           O  
ATOM   1549  CG  ASP A 106      35.248  25.738  24.467  1.00 22.49           C  
ATOM   1550  OD1 ASP A 106      34.786  26.336  23.466  1.00 22.49           O  
ATOM   1551  OD2 ASP A 106      36.324  26.050  25.013  1.00 22.49           O  
ATOM   1552  N   PHE A 107      33.656  24.383  21.759  1.00 24.92           N  
ATOM   1553  H   PHE A 107      33.223  25.259  22.014  1.00 24.92           H  
ATOM   1554  CA  PHE A 107      34.169  24.247  20.388  1.00 24.92           C  
ATOM   1555  HA  PHE A 107      35.017  23.563  20.423  1.00 24.92           H  
ATOM   1556  C   PHE A 107      34.751  25.560  19.811  1.00 24.92           C  
ATOM   1557  CB  PHE A 107      33.091  23.609  19.487  1.00 24.92           C  
ATOM   1558  HB2 PHE A 107      33.260  23.890  18.447  1.00 24.92           H  
ATOM   1559  HB3 PHE A 107      32.110  23.998  19.761  1.00 24.92           H  
ATOM   1560  O   PHE A 107      34.956  25.669  18.601  1.00 24.92           O  
ATOM   1561  CG  PHE A 107      33.082  22.092  19.532  1.00 24.92           C  
ATOM   1562  CD1 PHE A 107      34.111  21.373  18.892  1.00 24.92           C  
ATOM   1563  HD1 PHE A 107      34.896  21.911  18.382  1.00 24.92           H  
ATOM   1564  CD2 PHE A 107      32.072  21.397  20.221  1.00 24.92           C  
ATOM   1565  HD2 PHE A 107      31.302  21.943  20.745  1.00 24.92           H  
ATOM   1566  CE1 PHE A 107      34.135  19.967  18.945  1.00 24.92           C  
ATOM   1567  HE1 PHE A 107      34.948  19.427  18.482  1.00 24.92           H  
ATOM   1568  CE2 PHE A 107      32.088  19.990  20.264  1.00 24.92           C  
ATOM   1569  HE2 PHE A 107      31.318  19.470  20.815  1.00 24.92           H  
ATOM   1570  CZ  PHE A 107      33.119  19.275  19.630  1.00 24.92           C  
ATOM   1571  HZ  PHE A 107      33.139  18.197  19.698  1.00 24.92           H  
ATOM   1572  N   SER A 108      35.080  26.545  20.655  1.00 22.97           N  
ATOM   1573  H   SER A 108      34.963  26.370  21.642  1.00 22.97           H  
ATOM   1574  CA  SER A 108      35.525  27.910  20.299  1.00 22.97           C  
ATOM   1575  HA  SER A 108      34.806  28.308  19.581  1.00 22.97           H  
ATOM   1576  C   SER A 108      36.911  28.035  19.620  1.00 22.97           C  
ATOM   1577  CB  SER A 108      35.443  28.799  21.551  1.00 22.97           C  
ATOM   1578  HB2 SER A 108      34.420  28.806  21.925  1.00 22.97           H  
ATOM   1579  HB3 SER A 108      35.719  29.821  21.291  1.00 22.97           H  
ATOM   1580  O   SER A 108      37.514  29.107  19.605  1.00 22.97           O  
ATOM   1581  OG  SER A 108      36.303  28.326  22.570  1.00 22.97           O  
ATOM   1582  HG  SER A 108      35.851  27.631  23.054  1.00 22.97           H  
ATOM   1583  N   LEU A 109      37.443  26.959  19.026  1.00 24.03           N  
ATOM   1584  H   LEU A 109      36.853  26.140  18.979  1.00 24.03           H  
ATOM   1585  CA  LEU A 109      38.857  26.839  18.636  1.00 24.03           C  
ATOM   1586  HA  LEU A 109      39.363  27.740  18.984  1.00 24.03           H  
ATOM   1587  C   LEU A 109      39.134  26.773  17.115  1.00 24.03           C  
ATOM   1588  CB  LEU A 109      39.479  25.645  19.394  1.00 24.03           C  
ATOM   1589  HB2 LEU A 109      38.924  25.451  20.312  1.00 24.03           H  
ATOM   1590  HB3 LEU A 109      39.389  24.756  18.770  1.00 24.03           H  
ATOM   1591  O   LEU A 109      40.213  26.331  16.719  1.00 24.03           O  
ATOM   1592  CG  LEU A 109      40.959  25.903  19.749  1.00 24.03           C  
ATOM   1593  HG  LEU A 109      41.392  26.629  19.060  1.00 24.03           H  
ATOM   1594  CD1 LEU A 109      41.085  26.452  21.171  1.00 24.03           C  
ATOM   1595 HD11 LEU A 109      40.495  27.365  21.260  1.00 24.03           H  
ATOM   1596 HD12 LEU A 109      42.127  26.683  21.392  1.00 24.03           H  
ATOM   1597 HD13 LEU A 109      40.709  25.727  21.893  1.00 24.03           H  
ATOM   1598  CD2 LEU A 109      41.790  24.623  19.652  1.00 24.03           C  
ATOM   1599 HD21 LEU A 109      41.727  24.232  18.637  1.00 24.03           H  
ATOM   1600 HD22 LEU A 109      41.409  23.882  20.355  1.00 24.03           H  
ATOM   1601 HD23 LEU A 109      42.832  24.847  19.882  1.00 24.03           H  
ATOM   1602  N   VAL A 110      38.182  27.146  16.245  1.00 26.22           N  
ATOM   1603  H   VAL A 110      37.309  27.484  16.624  1.00 26.22           H  
ATOM   1604  CA  VAL A 110      38.302  26.943  14.775  1.00 26.22           C  
ATOM   1605  HA  VAL A 110      39.356  26.752  14.572  1.00 26.22           H  
ATOM   1606  C   VAL A 110      38.001  28.196  13.928  1.00 26.22           C  
ATOM   1607  CB  VAL A 110      37.548  25.678  14.276  1.00 26.22           C  
ATOM   1608  HB  VAL A 110      36.517  25.943  14.044  1.00 26.22           H  
ATOM   1609  O   VAL A 110      37.692  28.090  12.745  1.00 26.22           O  
ATOM   1610  CG1 VAL A 110      38.212  25.072  13.023  1.00 26.22           C  
ATOM   1611 HG11 VAL A 110      39.236  24.778  13.250  1.00 26.22           H  
ATOM   1612 HG12 VAL A 110      37.647  24.200  12.692  1.00 26.22           H  
ATOM   1613 HG13 VAL A 110      38.224  25.790  12.203  1.00 26.22           H  
ATOM   1614  CG2 VAL A 110      37.519  24.529  15.300  1.00 26.22           C  
ATOM   1615 HG21 VAL A 110      38.534  24.267  15.601  1.00 26.22           H  
ATOM   1616 HG22 VAL A 110      37.027  23.656  14.872  1.00 26.22           H  
ATOM   1617 HG23 VAL A 110      36.948  24.829  16.178  1.00 26.22           H  
ATOM   1618  N   GLU A 111      38.148  29.399  14.490  1.00 23.92           N  
ATOM   1619  H   GLU A 111      38.338  29.456  15.480  1.00 23.92           H  
ATOM   1620  CA  GLU A 111      38.039  30.665  13.730  1.00 23.92           C  
ATOM   1621  HA  GLU A 111      37.423  30.492  12.848  1.00 23.92           H  
ATOM   1622  C   GLU A 111      39.385  31.190  13.176  1.00 23.92           C  
ATOM   1623  CB  GLU A 111      37.304  31.737  14.557  1.00 23.92           C  
ATOM   1624  HB2 GLU A 111      37.831  31.903  15.496  1.00 23.92           H  
ATOM   1625  HB3 GLU A 111      37.308  32.667  13.989  1.00 23.92           H  
ATOM   1626  O   GLU A 111      39.435  32.263  12.577  1.00 23.92           O  
ATOM   1627  CG  GLU A 111      35.839  31.362  14.835  1.00 23.92           C  
ATOM   1628  HG2 GLU A 111      35.421  30.894  13.945  1.00 23.92           H  
ATOM   1629  HG3 GLU A 111      35.801  30.634  15.646  1.00 23.92           H  
ATOM   1630  CD  GLU A 111      35.007  32.602  15.196  1.00 23.92           C  
ATOM   1631  OE1 GLU A 111      33.965  32.807  14.533  1.00 23.92           O  
ATOM   1632  OE2 GLU A 111      35.439  33.348  16.103  1.00 23.92           O  
ATOM   1633  N   SER A 112      40.496  30.461  13.359  1.00 23.29           N  
ATOM   1634  H   SER A 112      40.409  29.611  13.897  1.00 23.29           H  
ATOM   1635  CA  SER A 112      41.857  31.007  13.182  1.00 23.29           C  
ATOM   1636  HA  SER A 112      41.788  31.892  12.549  1.00 23.29           H  
ATOM   1637  C   SER A 112      42.865  30.095  12.456  1.00 23.29           C  
ATOM   1638  CB  SER A 112      42.374  31.496  14.542  1.00 23.29           C  
ATOM   1639  HB2 SER A 112      41.723  32.298  14.891  1.00 23.29           H  
ATOM   1640  HB3 SER A 112      43.384  31.891  14.439  1.00 23.29           H  
ATOM   1641  O   SER A 112      44.029  30.010  12.850  1.00 23.29           O  
ATOM   1642  OG  SER A 112      42.357  30.448  15.494  1.00 23.29           O  
ATOM   1643  HG  SER A 112      42.472  30.825  16.370  1.00 23.29           H  
ATOM   1644  N   MET A 113      42.470  29.449  11.349  1.00 24.13           N  
ATOM   1645  H   MET A 113      41.510  29.551  11.052  1.00 24.13           H  
ATOM   1646  CA  MET A 113      43.431  28.842  10.406  1.00 24.13           C  
ATOM   1647  HA  MET A 113      44.414  29.274  10.595  1.00 24.13           H  
ATOM   1648  C   MET A 113      43.110  29.150   8.937  1.00 24.13           C  
ATOM   1649  CB  MET A 113      43.569  27.325  10.614  1.00 24.13           C  
ATOM   1650  HB2 MET A 113      44.183  26.934   9.803  1.00 24.13           H  
ATOM   1651  HB3 MET A 113      42.590  26.848  10.557  1.00 24.13           H  
ATOM   1652  O   MET A 113      42.010  28.884   8.457  1.00 24.13           O  
ATOM   1653  CG  MET A 113      44.243  26.965  11.945  1.00 24.13           C  
ATOM   1654  HG2 MET A 113      45.003  27.710  12.176  1.00 24.13           H  
ATOM   1655  HG3 MET A 113      43.490  27.003  12.733  1.00 24.13           H  
ATOM   1656  SD  MET A 113      45.044  25.333  11.970  1.00 24.13           S  
ATOM   1657  CE  MET A 113      46.587  25.744  11.109  1.00 24.13           C  
ATOM   1658  HE1 MET A 113      47.109  26.529  11.655  1.00 24.13           H  
ATOM   1659  HE2 MET A 113      47.221  24.859  11.057  1.00 24.13           H  
ATOM   1660  HE3 MET A 113      46.366  26.093  10.100  1.00 24.13           H  
ATOM   1661  N   ASP A 114      44.111  29.668   8.218  1.00 23.33           N  
ATOM   1662  H   ASP A 114      44.963  29.918   8.700  1.00 23.33           H  
ATOM   1663  CA  ASP A 114      44.030  30.047   6.804  1.00 23.33           C  
ATOM   1664  HA  ASP A 114      43.226  30.776   6.698  1.00 23.33           H  
ATOM   1665  C   ASP A 114      43.720  28.888   5.841  1.00 23.33           C  
ATOM   1666  CB  ASP A 114      45.344  30.722   6.380  1.00 23.33           C  
ATOM   1667  HB2 ASP A 114      45.428  30.709   5.293  1.00 23.33           H  
ATOM   1668  HB3 ASP A 114      46.191  30.166   6.779  1.00 23.33           H  
ATOM   1669  O   ASP A 114      43.965  27.707   6.107  1.00 23.33           O  
ATOM   1670  CG  ASP A 114      45.398  32.179   6.826  1.00 23.33           C  
ATOM   1671  OD1 ASP A 114      44.592  32.957   6.269  1.00 23.33           O  
ATOM   1672  OD2 ASP A 114      46.254  32.482   7.683  1.00 23.33           O  
ATOM   1673  N   ALA A 115      43.223  29.253   4.656  1.00 22.34           N  
ATOM   1674  H   ALA A 115      43.095  30.243   4.500  1.00 22.34           H  
ATOM   1675  CA  ALA A 115      42.788  28.334   3.610  1.00 22.34           C  
ATOM   1676  HA  ALA A 115      42.105  27.616   4.064  1.00 22.34           H  
ATOM   1677  C   ALA A 115      43.944  27.527   2.976  1.00 22.34           C  
ATOM   1678  CB  ALA A 115      41.993  29.141   2.574  1.00 22.34           C  
ATOM   1679  HB1 ALA A 115      41.150  29.634   3.058  1.00 22.34           H  
ATOM   1680  HB2 ALA A 115      41.617  28.473   1.799  1.00 22.34           H  
ATOM   1681  HB3 ALA A 115      42.635  29.894   2.116  1.00 22.34           H  
ATOM   1682  O   ALA A 115      44.460  27.865   1.908  1.00 22.34           O  
ATOM   1683  N   VAL A 116      44.310  26.401   3.594  1.00 22.94           N  
ATOM   1684  H   VAL A 116      43.972  26.266   4.537  1.00 22.94           H  
ATOM   1685  CA  VAL A 116      45.224  25.412   3.000  1.00 22.94           C  
ATOM   1686  HA  VAL A 116      46.110  25.953   2.668  1.00 22.94           H  
ATOM   1687  C   VAL A 116      44.543  24.732   1.797  1.00 22.94           C  
ATOM   1688  CB  VAL A 116      45.688  24.363   4.030  1.00 22.94           C  
ATOM   1689  HB  VAL A 116      44.822  23.825   4.417  1.00 22.94           H  
ATOM   1690  O   VAL A 116      43.512  24.074   1.971  1.00 22.94           O  
ATOM   1691  CG1 VAL A 116      46.654  23.348   3.398  1.00 22.94           C  
ATOM   1692 HG11 VAL A 116      46.999  22.650   4.161  1.00 22.94           H  
ATOM   1693 HG12 VAL A 116      47.515  23.865   2.974  1.00 22.94           H  
ATOM   1694 HG13 VAL A 116      46.151  22.776   2.619  1.00 22.94           H  
ATOM   1695  CG2 VAL A 116      46.420  25.023   5.205  1.00 22.94           C  
ATOM   1696 HG21 VAL A 116      45.748  25.694   5.739  1.00 22.94           H  
ATOM   1697 HG22 VAL A 116      46.762  24.264   5.908  1.00 22.94           H  
ATOM   1698 HG23 VAL A 116      47.275  25.596   4.847  1.00 22.94           H  
ATOM   1699  N   PRO A 117      45.096  24.825   0.571  1.00 23.45           N  
ATOM   1700  CA  PRO A 117      44.481  24.229  -0.609  1.00 23.45           C  
ATOM   1701  HA  PRO A 117      43.426  24.499  -0.650  1.00 23.45           H  
ATOM   1702  C   PRO A 117      44.604  22.701  -0.569  1.00 23.45           C  
ATOM   1703  CB  PRO A 117      45.199  24.863  -1.806  1.00 23.45           C  
ATOM   1704  HB2 PRO A 117      44.690  25.787  -2.081  1.00 23.45           H  
ATOM   1705  HB3 PRO A 117      45.252  24.192  -2.664  1.00 23.45           H  
ATOM   1706  O   PRO A 117      45.655  22.134  -0.874  1.00 23.45           O  
ATOM   1707  CG  PRO A 117      46.585  25.197  -1.255  1.00 23.45           C  
ATOM   1708  HG2 PRO A 117      47.223  24.314  -1.292  1.00 23.45           H  
ATOM   1709  HG3 PRO A 117      47.046  26.025  -1.793  1.00 23.45           H  
ATOM   1710  CD  PRO A 117      46.297  25.562   0.200  1.00 23.45           C  
ATOM   1711  HD2 PRO A 117      46.104  26.632   0.279  1.00 23.45           H  
ATOM   1712  HD3 PRO A 117      47.144  25.286   0.827  1.00 23.45           H  
ATOM   1713  N   LEU A 118      43.505  22.021  -0.229  1.00 25.11           N  
ATOM   1714  H   LEU A 118      42.724  22.552   0.127  1.00 25.11           H  
ATOM   1715  CA  LEU A 118      43.416  20.560  -0.231  1.00 25.11           C  
ATOM   1716  HA  LEU A 118      44.273  20.177   0.324  1.00 25.11           H  
ATOM   1717  C   LEU A 118      43.539  19.990  -1.654  1.00 25.11           C  
ATOM   1718  CB  LEU A 118      42.129  20.102   0.492  1.00 25.11           C  
ATOM   1719  HB2 LEU A 118      41.835  19.120   0.121  1.00 25.11           H  
ATOM   1720  HB3 LEU A 118      41.324  20.795   0.249  1.00 25.11           H  
ATOM   1721  O   LEU A 118      42.553  19.689  -2.332  1.00 25.11           O  
ATOM   1722  CG  LEU A 118      42.283  19.999   2.022  1.00 25.11           C  
ATOM   1723  HG  LEU A 118      42.775  20.894   2.402  1.00 25.11           H  
ATOM   1724  CD1 LEU A 118      40.911  19.877   2.686  1.00 25.11           C  
ATOM   1725 HD11 LEU A 118      40.315  20.759   2.452  1.00 25.11           H  
ATOM   1726 HD12 LEU A 118      41.029  19.822   3.768  1.00 25.11           H  
ATOM   1727 HD13 LEU A 118      40.393  18.987   2.327  1.00 25.11           H  
ATOM   1728  CD2 LEU A 118      43.095  18.761   2.426  1.00 25.11           C  
ATOM   1729 HD21 LEU A 118      43.167  18.713   3.513  1.00 25.11           H  
ATOM   1730 HD22 LEU A 118      44.107  18.823   2.024  1.00 25.11           H  
ATOM   1731 HD23 LEU A 118      42.615  17.856   2.057  1.00 25.11           H  
ATOM   1732  N   GLN A 119      44.780  19.744  -2.079  1.00 25.39           N  
ATOM   1733  H   GLN A 119      45.539  20.133  -1.538  1.00 25.39           H  
ATOM   1734  CA  GLN A 119      45.063  18.654  -3.004  1.00 25.39           C  
ATOM   1735  HA  GLN A 119      44.495  18.800  -3.923  1.00 25.39           H  
ATOM   1736  C   GLN A 119      44.595  17.358  -2.331  1.00 25.39           C  
ATOM   1737  CB  GLN A 119      46.558  18.579  -3.351  1.00 25.39           C  
ATOM   1738  HB2 GLN A 119      46.718  17.661  -3.917  1.00 25.39           H  
ATOM   1739  HB3 GLN A 119      47.148  18.522  -2.437  1.00 25.39           H  
ATOM   1740  O   GLN A 119      45.244  16.850  -1.418  1.00 25.39           O  
ATOM   1741  CG  GLN A 119      47.051  19.763  -4.199  1.00 25.39           C  
ATOM   1742  HG2 GLN A 119      47.040  20.670  -3.595  1.00 25.39           H  
ATOM   1743  HG3 GLN A 119      46.380  19.904  -5.045  1.00 25.39           H  
ATOM   1744  CD  GLN A 119      48.465  19.546  -4.743  1.00 25.39           C  
ATOM   1745  NE2 GLN A 119      49.009  20.489  -5.479  1.00 25.39           N  
ATOM   1746 HE21 GLN A 119      49.955  20.304  -5.780  1.00 25.39           H  
ATOM   1747 HE22 GLN A 119      48.556  21.383  -5.604  1.00 25.39           H  
ATOM   1748  OE1 GLN A 119      49.101  18.526  -4.551  1.00 25.39           O  
ATOM   1749  N   ALA A 120      43.429  16.858  -2.746  1.00 28.63           N  
ATOM   1750  H   ALA A 120      42.876  17.418  -3.379  1.00 28.63           H  
ATOM   1751  CA  ALA A 120      42.818  15.661  -2.183  1.00 28.63           C  
ATOM   1752  HA  ALA A 120      42.779  15.767  -1.099  1.00 28.63           H  
ATOM   1753  C   ALA A 120      43.665  14.418  -2.502  1.00 28.63           C  
ATOM   1754  CB  ALA A 120      41.373  15.560  -2.691  1.00 28.63           C  
ATOM   1755  HB1 ALA A 120      40.813  16.445  -2.393  1.00 28.63           H  
ATOM   1756  HB2 ALA A 120      40.899  14.680  -2.256  1.00 28.63           H  
ATOM   1757  HB3 ALA A 120      41.361  15.467  -3.777  1.00 28.63           H  
ATOM   1758  O   ALA A 120      43.469  13.750  -3.518  1.00 28.63           O  
ATOM   1759  N   THR A 121      44.631  14.125  -1.631  1.00 32.30           N  
ATOM   1760  H   THR A 121      44.805  14.779  -0.881  1.00 32.30           H  
ATOM   1761  CA  THR A 121      45.353  12.853  -1.634  1.00 32.30           C  
ATOM   1762  HA  THR A 121      45.733  12.688  -2.643  1.00 32.30           H  
ATOM   1763  C   THR A 121      44.388  11.721  -1.265  1.00 32.30           C  
ATOM   1764  CB  THR A 121      46.550  12.854  -0.667  1.00 32.30           C  
ATOM   1765  HB  THR A 121      47.039  11.881  -0.727  1.00 32.30           H  
ATOM   1766  O   THR A 121      43.461  11.951  -0.483  1.00 32.30           O  
ATOM   1767  CG2 THR A 121      47.584  13.928  -0.998  1.00 32.30           C  
ATOM   1768 HG21 THR A 121      47.930  13.799  -2.024  1.00 32.30           H  
ATOM   1769 HG22 THR A 121      48.440  13.833  -0.329  1.00 32.30           H  
ATOM   1770 HG23 THR A 121      47.155  14.925  -0.894  1.00 32.30           H  
ATOM   1771  OG1 THR A 121      46.142  13.062   0.665  1.00 32.30           O  
ATOM   1772  HG1 THR A 121      46.473  13.922   0.932  1.00 32.30           H  
ATOM   1773  N   PRO A 122      44.598  10.481  -1.751  1.00 35.54           N  
ATOM   1774  CA  PRO A 122      43.776   9.339  -1.346  1.00 35.54           C  
ATOM   1775  HA  PRO A 122      42.762   9.485  -1.719  1.00 35.54           H  
ATOM   1776  C   PRO A 122      43.721   9.168   0.177  1.00 35.54           C  
ATOM   1777  CB  PRO A 122      44.400   8.122  -2.038  1.00 35.54           C  
ATOM   1778  HB2 PRO A 122      45.171   7.679  -1.407  1.00 35.54           H  
ATOM   1779  HB3 PRO A 122      43.648   7.377  -2.297  1.00 35.54           H  
ATOM   1780  O   PRO A 122      42.663   8.873   0.725  1.00 35.54           O  
ATOM   1781  CG  PRO A 122      45.051   8.726  -3.281  1.00 35.54           C  
ATOM   1782  HG2 PRO A 122      44.297   8.872  -4.055  1.00 35.54           H  
ATOM   1783  HG3 PRO A 122      45.869   8.108  -3.652  1.00 35.54           H  
ATOM   1784  CD  PRO A 122      45.545  10.084  -2.783  1.00 35.54           C  
ATOM   1785  HD2 PRO A 122      46.539   9.979  -2.349  1.00 35.54           H  
ATOM   1786  HD3 PRO A 122      45.562  10.791  -3.612  1.00 35.54           H  
ATOM   1787  N   LYS A 123      44.833   9.458   0.871  1.00 40.94           N  
ATOM   1788  H   LYS A 123      45.663   9.711   0.355  1.00 40.94           H  
ATOM   1789  CA  LYS A 123      44.891   9.455   2.334  1.00 40.94           C  
ATOM   1790  HA  LYS A 123      44.566   8.475   2.682  1.00 40.94           H  
ATOM   1791  C   LYS A 123      43.910  10.453   2.961  1.00 40.94           C  
ATOM   1792  CB  LYS A 123      46.335   9.679   2.816  1.00 40.94           C  
ATOM   1793  HB2 LYS A 123      46.997   8.948   2.352  1.00 40.94           H  
ATOM   1794  HB3 LYS A 123      46.666  10.685   2.559  1.00 40.94           H  
ATOM   1795  O   LYS A 123      43.150  10.054   3.828  1.00 40.94           O  
ATOM   1796  CG  LYS A 123      46.362   9.492   4.337  1.00 40.94           C  
ATOM   1797  HG2 LYS A 123      45.674  10.214   4.776  1.00 40.94           H  
ATOM   1798  HG3 LYS A 123      46.005   8.490   4.578  1.00 40.94           H  
ATOM   1799  CD  LYS A 123      47.717   9.710   5.006  1.00 40.94           C  
ATOM   1800  HD2 LYS A 123      48.083  10.709   4.772  1.00 40.94           H  
ATOM   1801  HD3 LYS A 123      48.428   8.950   4.682  1.00 40.94           H  
ATOM   1802  CE  LYS A 123      47.420   9.584   6.505  1.00 40.94           C  
ATOM   1803  HE2 LYS A 123      46.581  10.239   6.742  1.00 40.94           H  
ATOM   1804  HE3 LYS A 123      47.073   8.573   6.719  1.00 40.94           H  
ATOM   1805  NZ  LYS A 123      48.573   9.943   7.357  1.00 40.94           N  
ATOM   1806  HZ1 LYS A 123      48.280   9.875   8.321  1.00 40.94           H  
ATOM   1807  HZ2 LYS A 123      49.353   9.323   7.193  1.00 40.94           H  
ATOM   1808  HZ3 LYS A 123      48.834  10.903   7.182  1.00 40.94           H  
ATOM   1809  N   ALA A 124      43.857  11.705   2.499  1.00 38.31           N  
ATOM   1810  H   ALA A 124      44.465  11.978   1.740  1.00 38.31           H  
ATOM   1811  CA  ALA A 124      42.935  12.702   3.055  1.00 38.31           C  
ATOM   1812  HA  ALA A 124      43.110  12.767   4.129  1.00 38.31           H  
ATOM   1813  C   ALA A 124      41.446  12.337   2.867  1.00 38.31           C  
ATOM   1814  CB  ALA A 124      43.260  14.064   2.429  1.00 38.31           C  
ATOM   1815  HB1 ALA A 124      42.608  14.825   2.859  1.00 38.31           H  
ATOM   1816  HB2 ALA A 124      43.101  14.026   1.351  1.00 38.31           H  
ATOM   1817  HB3 ALA A 124      44.296  14.329   2.636  1.00 38.31           H  
ATOM   1818  O   ALA A 124      40.605  12.804   3.631  1.00 38.31           O  
ATOM   1819  N   VAL A 125      41.120  11.499   1.872  1.00 36.55           N  
ATOM   1820  H   VAL A 125      41.860  11.170   1.269  1.00 36.55           H  
ATOM   1821  CA  VAL A 125      39.772  10.934   1.690  1.00 36.55           C  
ATOM   1822  HA  VAL A 125      39.037  11.703   1.927  1.00 36.55           H  
ATOM   1823  C   VAL A 125      39.526   9.778   2.665  1.00 36.55           C  
ATOM   1824  CB  VAL A 125      39.539  10.498   0.228  1.00 36.55           C  
ATOM   1825  HB  VAL A 125      40.248   9.712  -0.034  1.00 36.55           H  
ATOM   1826  O   VAL A 125      38.476   9.746   3.298  1.00 36.55           O  
ATOM   1827  CG1 VAL A 125      38.119   9.959   0.007  1.00 36.55           C  
ATOM   1828 HG11 VAL A 125      37.957   9.061   0.603  1.00 36.55           H  
ATOM   1829 HG12 VAL A 125      37.383  10.709   0.295  1.00 36.55           H  
ATOM   1830 HG13 VAL A 125      37.976   9.697  -1.042  1.00 36.55           H  
ATOM   1831  CG2 VAL A 125      39.739  11.672  -0.743  1.00 36.55           C  
ATOM   1832 HG21 VAL A 125      39.542  11.345  -1.764  1.00 36.55           H  
ATOM   1833 HG22 VAL A 125      40.767  12.032  -0.693  1.00 36.55           H  
ATOM   1834 HG23 VAL A 125      39.060  12.485  -0.485  1.00 36.55           H  
ATOM   1835  N   VAL A 126      40.493   8.871   2.843  1.00 38.80           N  
ATOM   1836  H   VAL A 126      41.341   8.957   2.302  1.00 38.80           H  
ATOM   1837  CA  VAL A 126      40.408   7.775   3.830  1.00 38.80           C  
ATOM   1838  HA  VAL A 126      39.495   7.209   3.645  1.00 38.80           H  
ATOM   1839  C   VAL A 126      40.295   8.321   5.256  1.00 38.80           C  
ATOM   1840  CB  VAL A 126      41.603   6.808   3.689  1.00 38.80           C  
ATOM   1841  HB  VAL A 126      42.532   7.377   3.702  1.00 38.80           H  
ATOM   1842  O   VAL A 126      39.362   7.954   5.961  1.00 38.80           O  
ATOM   1843  CG1 VAL A 126      41.665   5.760   4.807  1.00 38.80           C  
ATOM   1844 HG11 VAL A 126      42.468   5.049   4.615  1.00 38.80           H  
ATOM   1845 HG12 VAL A 126      41.866   6.241   5.765  1.00 38.80           H  
ATOM   1846 HG13 VAL A 126      40.717   5.226   4.877  1.00 38.80           H  
ATOM   1847  CG2 VAL A 126      41.517   6.045   2.358  1.00 38.80           C  
ATOM   1848 HG21 VAL A 126      41.484   6.741   1.520  1.00 38.80           H  
ATOM   1849 HG22 VAL A 126      42.392   5.404   2.243  1.00 38.80           H  
ATOM   1850 HG23 VAL A 126      40.617   5.431   2.341  1.00 38.80           H  
ATOM   1851  N   ASP A 127      41.169   9.253   5.646  1.00 43.24           N  
ATOM   1852  H   ASP A 127      41.935   9.476   5.027  1.00 43.24           H  
ATOM   1853  CA  ASP A 127      41.159   9.903   6.963  1.00 43.24           C  
ATOM   1854  HA  ASP A 127      41.309   9.148   7.734  1.00 43.24           H  
ATOM   1855  C   ASP A 127      39.803  10.601   7.237  1.00 43.24           C  
ATOM   1856  CB  ASP A 127      42.308  10.938   7.052  1.00 43.24           C  
ATOM   1857  HB2 ASP A 127      42.205  11.468   7.999  1.00 43.24           H  
ATOM   1858  HB3 ASP A 127      42.166  11.671   6.259  1.00 43.24           H  
ATOM   1859  O   ASP A 127      39.316  10.594   8.366  1.00 43.24           O  
ATOM   1860  CG  ASP A 127      43.763  10.418   6.975  1.00 43.24           C  
ATOM   1861  OD1 ASP A 127      44.026   9.200   7.086  1.00 43.24           O  
ATOM   1862  OD2 ASP A 127      44.669  11.273   6.808  1.00 43.24           O  
ATOM   1863  N   PHE A 128      39.156  11.166   6.206  1.00 38.89           N  
ATOM   1864  H   PHE A 128      39.591  11.126   5.295  1.00 38.89           H  
ATOM   1865  CA  PHE A 128      37.816  11.761   6.311  1.00 38.89           C  
ATOM   1866  HA  PHE A 128      37.780  12.373   7.212  1.00 38.89           H  
ATOM   1867  C   PHE A 128      36.708  10.708   6.458  1.00 38.89           C  
ATOM   1868  CB  PHE A 128      37.561  12.677   5.103  1.00 38.89           C  
ATOM   1869  HB2 PHE A 128      37.718  12.107   4.186  1.00 38.89           H  
ATOM   1870  HB3 PHE A 128      38.299  13.479   5.114  1.00 38.89           H  
ATOM   1871  O   PHE A 128      35.834  10.870   7.305  1.00 38.89           O  
ATOM   1872  CG  PHE A 128      36.175  13.300   5.056  1.00 38.89           C  
ATOM   1873  CD1 PHE A 128      35.191  12.779   4.192  1.00 38.89           C  
ATOM   1874  HD1 PHE A 128      35.413  11.924   3.571  1.00 38.89           H  
ATOM   1875  CD2 PHE A 128      35.862  14.397   5.882  1.00 38.89           C  
ATOM   1876  HD2 PHE A 128      36.599  14.782   6.572  1.00 38.89           H  
ATOM   1877  CE1 PHE A 128      33.909  13.360   4.146  1.00 38.89           C  
ATOM   1878  HE1 PHE A 128      33.150  12.951   3.495  1.00 38.89           H  
ATOM   1879  CE2 PHE A 128      34.581  14.979   5.834  1.00 38.89           C  
ATOM   1880  HE2 PHE A 128      34.331  15.809   6.478  1.00 38.89           H  
ATOM   1881  CZ  PHE A 128      33.606  14.463   4.963  1.00 38.89           C  
ATOM   1882  HZ  PHE A 128      32.621  14.906   4.939  1.00 38.89           H  
ATOM   1883  N   MET A 129      36.738   9.616   5.684  1.00 39.91           N  
ATOM   1884  H   MET A 129      37.491   9.509   5.019  1.00 39.91           H  
ATOM   1885  CA  MET A 129      35.746   8.539   5.820  1.00 39.91           C  
ATOM   1886  HA  MET A 129      34.752   8.983   5.781  1.00 39.91           H  
ATOM   1887  C   MET A 129      35.845   7.848   7.188  1.00 39.91           C  
ATOM   1888  CB  MET A 129      35.862   7.532   4.663  1.00 39.91           C  
ATOM   1889  HB2 MET A 129      36.883   7.155   4.599  1.00 39.91           H  
ATOM   1890  HB3 MET A 129      35.192   6.695   4.858  1.00 39.91           H  
ATOM   1891  O   MET A 129      34.812   7.571   7.791  1.00 39.91           O  
ATOM   1892  CG  MET A 129      35.464   8.175   3.325  1.00 39.91           C  
ATOM   1893  HG2 MET A 129      34.487   8.644   3.438  1.00 39.91           H  
ATOM   1894  HG3 MET A 129      36.177   8.967   3.096  1.00 39.91           H  
ATOM   1895  SD  MET A 129      35.408   7.057   1.894  1.00 39.91           S  
ATOM   1896  CE  MET A 129      33.662   6.573   1.948  1.00 39.91           C  
ATOM   1897  HE1 MET A 129      33.449   6.081   2.896  1.00 39.91           H  
ATOM   1898  HE2 MET A 129      33.032   7.457   1.850  1.00 39.91           H  
ATOM   1899  HE3 MET A 129      33.450   5.885   1.129  1.00 39.91           H  
ATOM   1900  N   GLN A 130      37.062   7.669   7.716  1.00 44.84           N  
ATOM   1901  H   GLN A 130      37.867   7.901   7.151  1.00 44.84           H  
ATOM   1902  CA  GLN A 130      37.304   7.164   9.071  1.00 44.84           C  
ATOM   1903  HA  GLN A 130      36.810   6.197   9.167  1.00 44.84           H  
ATOM   1904  C   GLN A 130      36.709   8.107  10.135  1.00 44.84           C  
ATOM   1905  CB  GLN A 130      38.825   6.987   9.272  1.00 44.84           C  
ATOM   1906  HB2 GLN A 130      39.243   7.904   9.690  1.00 44.84           H  
ATOM   1907  HB3 GLN A 130      39.314   6.822   8.312  1.00 44.84           H  
ATOM   1908  O   GLN A 130      35.955   7.671  10.999  1.00 44.84           O  
ATOM   1909  CG  GLN A 130      39.191   5.812  10.190  1.00 44.84           C  
ATOM   1910  HG2 GLN A 130      38.488   5.750  11.020  1.00 44.84           H  
ATOM   1911  HG3 GLN A 130      40.184   5.986  10.603  1.00 44.84           H  
ATOM   1912  CD  GLN A 130      39.232   4.492   9.422  1.00 44.84           C  
ATOM   1913  NE2 GLN A 130      38.204   3.674   9.492  1.00 44.84           N  
ATOM   1914 HE21 GLN A 130      38.190   2.871   8.880  1.00 44.84           H  
ATOM   1915 HE22 GLN A 130      37.352   3.927   9.972  1.00 44.84           H  
ATOM   1916  OE1 GLN A 130      40.188   4.184   8.720  1.00 44.84           O  
ATOM   1917  N   LEU A 131      36.971   9.418  10.021  1.00 41.40           N  
ATOM   1918  H   LEU A 131      37.615   9.714   9.301  1.00 41.40           H  
ATOM   1919  CA  LEU A 131      36.447  10.442  10.936  1.00 41.40           C  
ATOM   1920  HA  LEU A 131      36.764  10.183  11.946  1.00 41.40           H  
ATOM   1921  C   LEU A 131      34.910  10.512  10.938  1.00 41.40           C  
ATOM   1922  CB  LEU A 131      37.054  11.800  10.532  1.00 41.40           C  
ATOM   1923  HB2 LEU A 131      38.140  11.709  10.513  1.00 41.40           H  
ATOM   1924  HB3 LEU A 131      36.721  12.030   9.520  1.00 41.40           H  
ATOM   1925  O   LEU A 131      34.315  10.785  11.982  1.00 41.40           O  
ATOM   1926  CG  LEU A 131      36.675  12.978  11.449  1.00 41.40           C  
ATOM   1927  HG  LEU A 131      35.594  13.033  11.573  1.00 41.40           H  
ATOM   1928  CD1 LEU A 131      37.330  12.866  12.829  1.00 41.40           C  
ATOM   1929 HD11 LEU A 131      38.411  12.774  12.721  1.00 41.40           H  
ATOM   1930 HD12 LEU A 131      37.096  13.750  13.421  1.00 41.40           H  
ATOM   1931 HD13 LEU A 131      36.948  11.982  13.340  1.00 41.40           H  
ATOM   1932  CD2 LEU A 131      37.127  14.293  10.812  1.00 41.40           C  
ATOM   1933 HD21 LEU A 131      36.844  15.130  11.450  1.00 41.40           H  
ATOM   1934 HD22 LEU A 131      36.637  14.411   9.845  1.00 41.40           H  
ATOM   1935 HD23 LEU A 131      38.208  14.286  10.673  1.00 41.40           H  
ATOM   1936  N   VAL A 132      34.271  10.282   9.786  1.00 37.62           N  
ATOM   1937  H   VAL A 132      34.827  10.120   8.959  1.00 37.62           H  
ATOM   1938  CA  VAL A 132      32.810  10.167   9.689  1.00 37.62           C  
ATOM   1939  HA  VAL A 132      32.360  11.003  10.224  1.00 37.62           H  
ATOM   1940  C   VAL A 132      32.337   8.898  10.400  1.00 37.62           C  
ATOM   1941  CB  VAL A 132      32.332  10.237   8.223  1.00 37.62           C  
ATOM   1942  HB  VAL A 132      32.903   9.530   7.621  1.00 37.62           H  
ATOM   1943  O   VAL A 132      31.485   9.002  11.277  1.00 37.62           O  
ATOM   1944  CG1 VAL A 132      30.839   9.909   8.066  1.00 37.62           C  
ATOM   1945 HG11 VAL A 132      30.652   8.870   8.335  1.00 37.62           H  
ATOM   1946 HG12 VAL A 132      30.536  10.050   7.028  1.00 37.62           H  
ATOM   1947 HG13 VAL A 132      30.246  10.561   8.707  1.00 37.62           H  
ATOM   1948  CG2 VAL A 132      32.539  11.649   7.655  1.00 37.62           C  
ATOM   1949 HG21 VAL A 132      32.271  11.669   6.598  1.00 37.62           H  
ATOM   1950 HG22 VAL A 132      31.921  12.367   8.194  1.00 37.62           H  
ATOM   1951 HG23 VAL A 132      33.583  11.949   7.748  1.00 37.62           H  
ATOM   1952  N   GLU A 133      32.906   7.731  10.073  1.00 43.07           N  
ATOM   1953  H   GLU A 133      33.650   7.737   9.390  1.00 43.07           H  
ATOM   1954  CA  GLU A 133      32.542   6.420  10.639  1.00 43.07           C  
ATOM   1955  HA  GLU A 133      31.505   6.205  10.379  1.00 43.07           H  
ATOM   1956  C   GLU A 133      32.630   6.393  12.178  1.00 43.07           C  
ATOM   1957  CB  GLU A 133      33.428   5.344   9.972  1.00 43.07           C  
ATOM   1958  HB2 GLU A 133      34.470   5.520  10.241  1.00 43.07           H  
ATOM   1959  HB3 GLU A 133      33.333   5.451   8.892  1.00 43.07           H  
ATOM   1960  O   GLU A 133      31.673   5.991  12.845  1.00 43.07           O  
ATOM   1961  CG  GLU A 133      33.053   3.897  10.335  1.00 43.07           C  
ATOM   1962  HG2 GLU A 133      31.981   3.774  10.178  1.00 43.07           H  
ATOM   1963  HG3 GLU A 133      33.258   3.730  11.392  1.00 43.07           H  
ATOM   1964  CD  GLU A 133      33.816   2.848   9.497  1.00 43.07           C  
ATOM   1965  OE1 GLU A 133      33.191   1.811   9.163  1.00 43.07           O  
ATOM   1966  OE2 GLU A 133      35.016   3.061   9.197  1.00 43.07           O  
ATOM   1967  N   ASP A 134      33.719   6.918  12.751  1.00 45.12           N  
ATOM   1968  H   ASP A 134      34.482   7.197  12.150  1.00 45.12           H  
ATOM   1969  CA  ASP A 134      33.926   6.994  14.204  1.00 45.12           C  
ATOM   1970  HA  ASP A 134      33.818   5.995  14.627  1.00 45.12           H  
ATOM   1971  C   ASP A 134      32.898   7.899  14.912  1.00 45.12           C  
ATOM   1972  CB  ASP A 134      35.351   7.502  14.497  1.00 45.12           C  
ATOM   1973  HB2 ASP A 134      35.554   8.379  13.881  1.00 45.12           H  
ATOM   1974  HB3 ASP A 134      35.397   7.819  15.539  1.00 45.12           H  
ATOM   1975  O   ASP A 134      32.486   7.613  16.042  1.00 45.12           O  
ATOM   1976  CG  ASP A 134      36.453   6.452  14.293  1.00 45.12           C  
ATOM   1977  OD1 ASP A 134      36.181   5.258  14.557  1.00 45.12           O  
ATOM   1978  OD2 ASP A 134      37.588   6.867  13.965  1.00 45.12           O  
ATOM   1979  N   ARG A 135      32.453   8.980  14.251  1.00 38.09           N  
ATOM   1980  H   ARG A 135      32.791   9.110  13.308  1.00 38.09           H  
ATOM   1981  CA  ARG A 135      31.518   9.978  14.808  1.00 38.09           C  
ATOM   1982  HA  ARG A 135      31.629   9.984  15.892  1.00 38.09           H  
ATOM   1983  C   ARG A 135      30.038   9.657  14.584  1.00 38.09           C  
ATOM   1984  CB  ARG A 135      31.870  11.381  14.285  1.00 38.09           C  
ATOM   1985  HB2 ARG A 135      31.070  12.071  14.553  1.00 38.09           H  
ATOM   1986  HB3 ARG A 135      31.950  11.359  13.198  1.00 38.09           H  
ATOM   1987  O   ARG A 135      29.188  10.359  15.128  1.00 38.09           O  
ATOM   1988  CG  ARG A 135      33.175  11.904  14.902  1.00 38.09           C  
ATOM   1989  HG2 ARG A 135      34.008  11.266  14.608  1.00 38.09           H  
ATOM   1990  HG3 ARG A 135      33.084  11.885  15.988  1.00 38.09           H  
ATOM   1991  CD  ARG A 135      33.447  13.344  14.450  1.00 38.09           C  
ATOM   1992  HD2 ARG A 135      32.560  13.941  14.661  1.00 38.09           H  
ATOM   1993  HD3 ARG A 135      33.620  13.344  13.374  1.00 38.09           H  
ATOM   1994  NE  ARG A 135      34.628  13.902  15.142  1.00 38.09           N  
ATOM   1995  HE  ARG A 135      35.398  13.261  15.269  1.00 38.09           H  
ATOM   1996  NH1 ARG A 135      33.855  16.043  15.514  1.00 38.09           N  
ATOM   1997 HH11 ARG A 135      32.992  15.814  15.042  1.00 38.09           H  
ATOM   1998 HH12 ARG A 135      33.967  16.958  15.927  1.00 38.09           H  
ATOM   1999  NH2 ARG A 135      35.866  15.451  16.262  1.00 38.09           N  
ATOM   2000 HH21 ARG A 135      35.954  16.374  16.662  1.00 38.09           H  
ATOM   2001 HH22 ARG A 135      36.588  14.761  16.417  1.00 38.09           H  
ATOM   2002  CZ  ARG A 135      34.773  15.124  15.631  1.00 38.09           C  
ATOM   2003  N   GLN A 136      29.698   8.615  13.826  1.00 37.42           N  
ATOM   2004  H   GLN A 136      30.429   8.085  13.374  1.00 37.42           H  
ATOM   2005  CA  GLN A 136      28.295   8.252  13.605  1.00 37.42           C  
ATOM   2006  HA  GLN A 136      27.760   9.167  13.350  1.00 37.42           H  
ATOM   2007  C   GLN A 136      27.659   7.640  14.871  1.00 37.42           C  
ATOM   2008  CB  GLN A 136      28.163   7.299  12.408  1.00 37.42           C  
ATOM   2009  HB2 GLN A 136      27.116   7.006  12.339  1.00 37.42           H  
ATOM   2010  HB3 GLN A 136      28.750   6.397  12.582  1.00 37.42           H  
ATOM   2011  O   GLN A 136      28.255   6.727  15.459  1.00 37.42           O  
ATOM   2012  CG  GLN A 136      28.598   7.944  11.080  1.00 37.42           C  
ATOM   2013  HG2 GLN A 136      28.620   9.029  11.177  1.00 37.42           H  
ATOM   2014  HG3 GLN A 136      29.601   7.589  10.843  1.00 37.42           H  
ATOM   2015  CD  GLN A 136      27.718   7.576   9.893  1.00 37.42           C  
ATOM   2016  NE2 GLN A 136      27.479   8.484   8.971  1.00 37.42           N  
ATOM   2017 HE21 GLN A 136      27.880   9.408   9.036  1.00 37.42           H  
ATOM   2018 HE22 GLN A 136      26.888   8.190   8.206  1.00 37.42           H  
ATOM   2019  OE1 GLN A 136      27.238   6.466   9.762  1.00 37.42           O  
ATOM   2020  N   PRO A 137      26.448   8.065  15.295  1.00 29.70           N  
ATOM   2021  CA  PRO A 137      25.717   7.396  16.369  1.00 29.70           C  
ATOM   2022  HA  PRO A 137      26.372   7.309  17.236  1.00 29.70           H  
ATOM   2023  C   PRO A 137      25.287   5.979  15.957  1.00 29.70           C  
ATOM   2024  CB  PRO A 137      24.550   8.317  16.744  1.00 29.70           C  
ATOM   2025  HB2 PRO A 137      24.830   8.907  17.616  1.00 29.70           H  
ATOM   2026  HB3 PRO A 137      23.636   7.760  16.951  1.00 29.70           H  
ATOM   2027  O   PRO A 137      25.175   5.662  14.773  1.00 29.70           O  
ATOM   2028  CG  PRO A 137      24.374   9.253  15.549  1.00 29.70           C  
ATOM   2029  HG2 PRO A 137      23.583   8.872  14.903  1.00 29.70           H  
ATOM   2030  HG3 PRO A 137      24.123  10.263  15.873  1.00 29.70           H  
ATOM   2031  CD  PRO A 137      25.716   9.229  14.813  1.00 29.70           C  
ATOM   2032  HD2 PRO A 137      25.547   9.168  13.737  1.00 29.70           H  
ATOM   2033  HD3 PRO A 137      26.278  10.131  15.051  1.00 29.70           H  
ATOM   2034  N   ALA A 138      25.072   5.103  16.944  1.00 37.82           N  
ATOM   2035  H   ALA A 138      25.146   5.434  17.895  1.00 37.82           H  
ATOM   2036  CA  ALA A 138      25.013   3.650  16.740  1.00 37.82           C  
ATOM   2037  HA  ALA A 138      25.983   3.324  16.362  1.00 37.82           H  
ATOM   2038  C   ALA A 138      23.963   3.178  15.714  1.00 37.82           C  
ATOM   2039  CB  ALA A 138      24.791   2.986  18.104  1.00 37.82           C  
ATOM   2040  HB1 ALA A 138      25.590   3.264  18.792  1.00 37.82           H  
ATOM   2041  HB2 ALA A 138      24.790   1.903  17.985  1.00 37.82           H  
ATOM   2042  HB3 ALA A 138      23.832   3.294  18.521  1.00 37.82           H  
ATOM   2043  O   ALA A 138      24.229   2.231  14.978  1.00 37.82           O  
ATOM   2044  N   TRP A 139      22.818   3.860  15.618  1.00 32.82           N  
ATOM   2045  H   TRP A 139      22.669   4.649  16.230  1.00 32.82           H  
ATOM   2046  CA  TRP A 139      21.768   3.555  14.639  1.00 32.82           C  
ATOM   2047  HA  TRP A 139      21.556   2.486  14.670  1.00 32.82           H  
ATOM   2048  C   TRP A 139      22.181   3.884  13.196  1.00 32.82           C  
ATOM   2049  CB  TRP A 139      20.489   4.300  15.040  1.00 32.82           C  
ATOM   2050  HB2 TRP A 139      20.190   3.971  16.036  1.00 32.82           H  
ATOM   2051  HB3 TRP A 139      19.693   4.000  14.358  1.00 32.82           H  
ATOM   2052  O   TRP A 139      21.830   3.156  12.271  1.00 32.82           O  
ATOM   2053  CG  TRP A 139      20.566   5.800  15.034  1.00 32.82           C  
ATOM   2054  CD1 TRP A 139      20.848   6.588  16.098  1.00 32.82           C  
ATOM   2055  HD1 TRP A 139      21.035   6.231  17.100  1.00 32.82           H  
ATOM   2056  CD2 TRP A 139      20.264   6.715  13.933  1.00 32.82           C  
ATOM   2057  CE2 TRP A 139      20.406   8.055  14.406  1.00 32.82           C  
ATOM   2058  CE3 TRP A 139      19.848   6.547  12.593  1.00 32.82           C  
ATOM   2059  HE3 TRP A 139      19.706   5.550  12.205  1.00 32.82           H  
ATOM   2060  NE1 TRP A 139      20.772   7.918  15.727  1.00 32.82           N  
ATOM   2061  HE1 TRP A 139      20.820   8.686  16.381  1.00 32.82           H  
ATOM   2062  CH2 TRP A 139      19.727   8.969  12.270  1.00 32.82           C  
ATOM   2063  HH2 TRP A 139      19.495   9.816  11.642  1.00 32.82           H  
ATOM   2064  CZ2 TRP A 139      20.151   9.170  13.595  1.00 32.82           C  
ATOM   2065  HZ2 TRP A 139      20.240  10.170  13.994  1.00 32.82           H  
ATOM   2066  CZ3 TRP A 139      19.575   7.661  11.773  1.00 32.82           C  
ATOM   2067  HZ3 TRP A 139      19.228   7.513  10.761  1.00 32.82           H  
ATOM   2068  N   VAL A 140      22.993   4.925  12.980  1.00 31.62           N  
ATOM   2069  H   VAL A 140      23.305   5.472  13.769  1.00 31.62           H  
ATOM   2070  CA  VAL A 140      23.493   5.269  11.638  1.00 31.62           C  
ATOM   2071  HA  VAL A 140      22.653   5.211  10.946  1.00 31.62           H  
ATOM   2072  C   VAL A 140      24.535   4.245  11.181  1.00 31.62           C  
ATOM   2073  CB  VAL A 140      24.065   6.696  11.552  1.00 31.62           C  
ATOM   2074  HB  VAL A 140      25.064   6.697  11.988  1.00 31.62           H  
ATOM   2075  O   VAL A 140      24.551   3.898  10.007  1.00 31.62           O  
ATOM   2076  CG1 VAL A 140      24.136   7.162  10.093  1.00 31.62           C  
ATOM   2077 HG11 VAL A 140      24.734   6.460   9.512  1.00 31.62           H  
ATOM   2078 HG12 VAL A 140      23.133   7.216   9.668  1.00 31.62           H  
ATOM   2079 HG13 VAL A 140      24.605   8.144  10.039  1.00 31.62           H  
ATOM   2080  CG2 VAL A 140      23.235   7.745  12.290  1.00 31.62           C  
ATOM   2081 HG21 VAL A 140      22.249   7.821  11.830  1.00 31.62           H  
ATOM   2082 HG22 VAL A 140      23.118   7.466  13.337  1.00 31.62           H  
ATOM   2083 HG23 VAL A 140      23.723   8.718  12.233  1.00 31.62           H  
ATOM   2084  N   ARG A 141      25.305   3.648  12.107  1.00 35.16           N  
ATOM   2085  H   ARG A 141      25.199   3.962  13.061  1.00 35.16           H  
ATOM   2086  CA  ARG A 141      26.241   2.534  11.822  1.00 35.16           C  
ATOM   2087  HA  ARG A 141      26.903   2.852  11.017  1.00 35.16           H  
ATOM   2088  C   ARG A 141      25.548   1.260  11.312  1.00 35.16           C  
ATOM   2089  CB  ARG A 141      27.092   2.185  13.058  1.00 35.16           C  
ATOM   2090  HB2 ARG A 141      26.446   1.751  13.822  1.00 35.16           H  
ATOM   2091  HB3 ARG A 141      27.821   1.427  12.771  1.00 35.16           H  
ATOM   2092  O   ARG A 141      26.220   0.325  10.876  1.00 35.16           O  
ATOM   2093  CG  ARG A 141      27.848   3.374  13.661  1.00 35.16           C  
ATOM   2094  HG2 ARG A 141      27.135   4.135  13.979  1.00 35.16           H  
ATOM   2095  HG3 ARG A 141      28.512   3.806  12.912  1.00 35.16           H  
ATOM   2096  CD  ARG A 141      28.669   2.931  14.879  1.00 35.16           C  
ATOM   2097  HD2 ARG A 141      28.031   2.364  15.557  1.00 35.16           H  
ATOM   2098  HD3 ARG A 141      29.487   2.296  14.537  1.00 35.16           H  
ATOM   2099  NE  ARG A 141      29.197   4.108  15.581  1.00 35.16           N  
ATOM   2100  HE  ARG A 141      28.814   5.002  15.309  1.00 35.16           H  
ATOM   2101  NH1 ARG A 141      30.801   3.141  16.913  1.00 35.16           N  
ATOM   2102 HH11 ARG A 141      31.604   3.272  17.512  1.00 35.16           H  
ATOM   2103 HH12 ARG A 141      30.538   2.232  16.558  1.00 35.16           H  
ATOM   2104  NH2 ARG A 141      30.590   5.370  16.813  1.00 35.16           N  
ATOM   2105 HH21 ARG A 141      30.153   6.169  16.376  1.00 35.16           H  
ATOM   2106 HH22 ARG A 141      31.497   5.525  17.228  1.00 35.16           H  
ATOM   2107  CZ  ARG A 141      30.194   4.191  16.436  1.00 35.16           C  
ATOM   2108  N   GLU A 142      24.218   1.187  11.368  1.00 31.65           N  
ATOM   2109  H   GLU A 142      23.709   1.954  11.785  1.00 31.65           H  
ATOM   2110  CA  GLU A 142      23.445   0.100  10.759  1.00 31.65           C  
ATOM   2111  HA  GLU A 142      24.020  -0.820  10.857  1.00 31.65           H  
ATOM   2112  C   GLU A 142      23.203   0.312   9.254  1.00 31.65           C  
ATOM   2113  CB  GLU A 142      22.127  -0.110  11.514  1.00 31.65           C  
ATOM   2114  HB2 GLU A 142      21.492   0.769  11.398  1.00 31.65           H  
ATOM   2115  HB3 GLU A 142      21.607  -0.947  11.048  1.00 31.65           H  
ATOM   2116  O   GLU A 142      22.997  -0.656   8.516  1.00 31.65           O  
ATOM   2117  CG  GLU A 142      22.344  -0.401  13.010  1.00 31.65           C  
ATOM   2118  HG2 GLU A 142      23.407  -0.496  13.232  1.00 31.65           H  
ATOM   2119  HG3 GLU A 142      21.953   0.427  13.601  1.00 31.65           H  
ATOM   2120  CD  GLU A 142      21.657  -1.707  13.399  1.00 31.65           C  
ATOM   2121  OE1 GLU A 142      22.284  -2.765  13.122  1.00 31.65           O  
ATOM   2122  OE2 GLU A 142      20.519  -1.656  13.900  1.00 31.65           O  
ATOM   2123  N   TYR A 143      23.307   1.559   8.789  1.00 27.88           N  
ATOM   2124  H   TYR A 143      23.564   2.285   9.442  1.00 27.88           H  
ATOM   2125  CA  TYR A 143      23.240   1.966   7.390  1.00 27.88           C  
ATOM   2126  HA  TYR A 143      22.777   1.177   6.799  1.00 27.88           H  
ATOM   2127  C   TYR A 143      24.659   2.216   6.865  1.00 27.88           C  
ATOM   2128  CB  TYR A 143      22.369   3.230   7.276  1.00 27.88           C  
ATOM   2129  HB2 TYR A 143      22.445   3.611   6.258  1.00 27.88           H  
ATOM   2130  HB3 TYR A 143      22.764   4.002   7.936  1.00 27.88           H  
ATOM   2131  O   TYR A 143      25.354   3.113   7.328  1.00 27.88           O  
ATOM   2132  CG  TYR A 143      20.902   3.009   7.600  1.00 27.88           C  
ATOM   2133  CD1 TYR A 143      19.995   2.716   6.562  1.00 27.88           C  
ATOM   2134  HD1 TYR A 143      20.336   2.683   5.538  1.00 27.88           H  
ATOM   2135  CD2 TYR A 143      20.444   3.086   8.932  1.00 27.88           C  
ATOM   2136  HD2 TYR A 143      21.134   3.310   9.732  1.00 27.88           H  
ATOM   2137  CE1 TYR A 143      18.638   2.485   6.857  1.00 27.88           C  
ATOM   2138  HE1 TYR A 143      17.924   2.270   6.075  1.00 27.88           H  
ATOM   2139  CE2 TYR A 143      19.085   2.858   9.230  1.00 27.88           C  
ATOM   2140  HE2 TYR A 143      18.740   2.911  10.252  1.00 27.88           H  
ATOM   2141  OH  TYR A 143      16.870   2.317   8.452  1.00 27.88           O  
ATOM   2142  HH  TYR A 143      16.644   2.449   9.376  1.00 27.88           H  
ATOM   2143  CZ  TYR A 143      18.180   2.553   8.190  1.00 27.88           C  
ATOM   2144  N   HIS A 144      25.119   1.462   5.864  1.00 32.91           N  
ATOM   2145  H   HIS A 144      24.536   0.732   5.480  1.00 32.91           H  
ATOM   2146  CA  HIS A 144      26.425   1.734   5.254  1.00 32.91           C  
ATOM   2147  HA  HIS A 144      27.093   2.133   6.017  1.00 32.91           H  
ATOM   2148  C   HIS A 144      26.317   2.806   4.156  1.00 32.91           C  
ATOM   2149  CB  HIS A 144      27.081   0.441   4.757  1.00 32.91           C  
ATOM   2150  HB2 HIS A 144      27.946   0.723   4.157  1.00 32.91           H  
ATOM   2151  HB3 HIS A 144      26.386  -0.102   4.116  1.00 32.91           H  
ATOM   2152  O   HIS A 144      25.772   2.559   3.078  1.00 32.91           O  
ATOM   2153  CG  HIS A 144      27.580  -0.459   5.863  1.00 32.91           C  
ATOM   2154  CD2 HIS A 144      27.197  -1.751   6.101  1.00 32.91           C  
ATOM   2155  HD2 HIS A 144      26.466  -2.304   5.529  1.00 32.91           H  
ATOM   2156  ND1 HIS A 144      28.550  -0.153   6.794  1.00 32.91           N  
ATOM   2157  HD1 HIS A 144      29.007   0.738   6.922  1.00 32.91           H  
ATOM   2158  CE1 HIS A 144      28.730  -1.229   7.578  1.00 32.91           C  
ATOM   2159  HE1 HIS A 144      29.410  -1.270   8.416  1.00 32.91           H  
ATOM   2160  NE2 HIS A 144      27.931  -2.238   7.188  1.00 32.91           N  
ATOM   2161  N   TRP A 145      26.867   3.993   4.426  1.00 28.69           N  
ATOM   2162  H   TRP A 145      27.269   4.133   5.341  1.00 28.69           H  
ATOM   2163  CA  TRP A 145      26.963   5.108   3.476  1.00 28.69           C  
ATOM   2164  HA  TRP A 145      26.053   5.143   2.876  1.00 28.69           H  
ATOM   2165  C   TRP A 145      28.169   4.889   2.539  1.00 28.69           C  
ATOM   2166  CB  TRP A 145      27.082   6.444   4.243  1.00 28.69           C  
ATOM   2167  HB2 TRP A 145      27.978   6.409   4.862  1.00 28.69           H  
ATOM   2168  HB3 TRP A 145      27.237   7.234   3.508  1.00 28.69           H  
ATOM   2169  O   TRP A 145      29.301   4.781   3.007  1.00 28.69           O  
ATOM   2170  CG  TRP A 145      25.933   6.866   5.127  1.00 28.69           C  
ATOM   2171  CD1 TRP A 145      25.459   6.177   6.190  1.00 28.69           C  
ATOM   2172  HD1 TRP A 145      25.849   5.235   6.547  1.00 28.69           H  
ATOM   2173  CD2 TRP A 145      25.178   8.127   5.133  1.00 28.69           C  
ATOM   2174  CE2 TRP A 145      24.225   8.087   6.198  1.00 28.69           C  
ATOM   2175  CE3 TRP A 145      25.232   9.322   4.380  1.00 28.69           C  
ATOM   2176  HE3 TRP A 145      25.949   9.408   3.578  1.00 28.69           H  
ATOM   2177  NE1 TRP A 145      24.424   6.861   6.787  1.00 28.69           N  
ATOM   2178  HE1 TRP A 145      23.951   6.524   7.613  1.00 28.69           H  
ATOM   2179  CH2 TRP A 145      23.443  10.325   5.718  1.00 28.69           C  
ATOM   2180  HH2 TRP A 145      22.791  11.159   5.931  1.00 28.69           H  
ATOM   2181  CZ2 TRP A 145      23.364   9.154   6.490  1.00 28.69           C  
ATOM   2182  HZ2 TRP A 145      22.659   9.081   7.305  1.00 28.69           H  
ATOM   2183  CZ3 TRP A 145      24.379  10.408   4.671  1.00 28.69           C  
ATOM   2184  HZ3 TRP A 145      24.442  11.315   4.088  1.00 28.69           H  
ATOM   2185  N   TYR A 146      27.957   4.841   1.215  1.00 33.36           N  
ATOM   2186  H   TYR A 146      27.010   4.938   0.878  1.00 33.36           H  
ATOM   2187  CA  TYR A 146      29.008   4.520   0.229  1.00 33.36           C  
ATOM   2188  HA  TYR A 146      29.967   4.452   0.743  1.00 33.36           H  
ATOM   2189  C   TYR A 146      29.192   5.608  -0.850  1.00 33.36           C  
ATOM   2190  CB  TYR A 146      28.744   3.137  -0.398  1.00 33.36           C  
ATOM   2191  HB2 TYR A 146      29.437   3.004  -1.229  1.00 33.36           H  
ATOM   2192  HB3 TYR A 146      27.738   3.134  -0.818  1.00 33.36           H  
ATOM   2193  O   TYR A 146      28.726   5.489  -1.984  1.00 33.36           O  
ATOM   2194  CG  TYR A 146      28.918   1.929   0.513  1.00 33.36           C  
ATOM   2195  CD1 TYR A 146      30.156   1.679   1.143  1.00 33.36           C  
ATOM   2196  HD1 TYR A 146      30.968   2.384   1.038  1.00 33.36           H  
ATOM   2197  CD2 TYR A 146      27.861   1.012   0.673  1.00 33.36           C  
ATOM   2198  HD2 TYR A 146      26.906   1.198   0.206  1.00 33.36           H  
ATOM   2199  CE1 TYR A 146      30.334   0.525   1.932  1.00 33.36           C  
ATOM   2200  HE1 TYR A 146      31.275   0.356   2.435  1.00 33.36           H  
ATOM   2201  CE2 TYR A 146      28.041  -0.154   1.442  1.00 33.36           C  
ATOM   2202  HE2 TYR A 146      27.228  -0.853   1.571  1.00 33.36           H  
ATOM   2203  OH  TYR A 146      29.434  -1.513   2.839  1.00 33.36           O  
ATOM   2204  HH  TYR A 146      30.255  -1.488   3.336  1.00 33.36           H  
ATOM   2205  CZ  TYR A 146      29.276  -0.399   2.077  1.00 33.36           C  
ATOM   2206  N   SER A 147      29.946   6.661  -0.525  1.00 31.06           N  
ATOM   2207  H   SER A 147      30.247   6.755   0.434  1.00 31.06           H  
ATOM   2208  CA  SER A 147      30.289   7.741  -1.466  1.00 31.06           C  
ATOM   2209  HA  SER A 147      29.395   8.009  -2.029  1.00 31.06           H  
ATOM   2210  C   SER A 147      31.386   7.334  -2.467  1.00 31.06           C  
ATOM   2211  CB  SER A 147      30.726   8.989  -0.688  1.00 31.06           C  
ATOM   2212  HB2 SER A 147      31.593   8.753  -0.072  1.00 31.06           H  
ATOM   2213  HB3 SER A 147      30.990   9.779  -1.391  1.00 31.06           H  
ATOM   2214  O   SER A 147      32.569   7.321  -2.131  1.00 31.06           O  
ATOM   2215  OG  SER A 147      29.666   9.433   0.133  1.00 31.06           O  
ATOM   2216  HG  SER A 147      29.992  10.114   0.726  1.00 31.06           H  
ATOM   2217  N   ILE A 148      31.018   7.039  -3.723  1.00 31.26           N  
ATOM   2218  H   ILE A 148      30.030   7.019  -3.930  1.00 31.26           H  
ATOM   2219  CA  ILE A 148      31.970   6.704  -4.805  1.00 31.26           C  
ATOM   2220  HA  ILE A 148      32.894   6.353  -4.346  1.00 31.26           H  
ATOM   2221  C   ILE A 148      32.319   7.953  -5.633  1.00 31.26           C  
ATOM   2222  CB  ILE A 148      31.463   5.544  -5.698  1.00 31.26           C  
ATOM   2223  HB  ILE A 148      30.586   5.889  -6.246  1.00 31.26           H  
ATOM   2224  O   ILE A 148      31.643   8.297  -6.601  1.00 31.26           O  
ATOM   2225  CG1 ILE A 148      31.054   4.308  -4.860  1.00 31.26           C  
ATOM   2226 HG12 ILE A 148      31.912   3.959  -4.285  1.00 31.26           H  
ATOM   2227 HG13 ILE A 148      30.274   4.597  -4.157  1.00 31.26           H  
ATOM   2228  CG2 ILE A 148      32.547   5.162  -6.730  1.00 31.26           C  
ATOM   2229 HG21 ILE A 148      32.158   4.421  -7.429  1.00 31.26           H  
ATOM   2230 HG22 ILE A 148      33.421   4.755  -6.221  1.00 31.26           H  
ATOM   2231 HG23 ILE A 148      32.847   6.028  -7.320  1.00 31.26           H  
ATOM   2232  CD1 ILE A 148      30.498   3.138  -5.684  1.00 31.26           C  
ATOM   2233 HD11 ILE A 148      31.286   2.679  -6.281  1.00 31.26           H  
ATOM   2234 HD12 ILE A 148      29.698   3.489  -6.335  1.00 31.26           H  
ATOM   2235 HD13 ILE A 148      30.097   2.385  -5.007  1.00 31.26           H  
ATOM   2236  N   TYR A 149      33.419   8.622  -5.291  1.00 30.75           N  
ATOM   2237  H   TYR A 149      33.907   8.333  -4.456  1.00 30.75           H  
ATOM   2238  CA  TYR A 149      33.856   9.852  -5.964  1.00 30.75           C  
ATOM   2239  HA  TYR A 149      32.983  10.491  -6.095  1.00 30.75           H  
ATOM   2240  C   TYR A 149      34.463   9.597  -7.360  1.00 30.75           C  
ATOM   2241  CB  TYR A 149      34.838  10.604  -5.053  1.00 30.75           C  
ATOM   2242  HB2 TYR A 149      35.713   9.979  -4.873  1.00 30.75           H  
ATOM   2243  HB3 TYR A 149      35.180  11.500  -5.572  1.00 30.75           H  
ATOM   2244  O   TYR A 149      35.640   9.260  -7.489  1.00 30.75           O  
ATOM   2245  CG  TYR A 149      34.247  11.018  -3.719  1.00 30.75           C  
ATOM   2246  CD1 TYR A 149      33.531  12.228  -3.608  1.00 30.75           C  
ATOM   2247  HD1 TYR A 149      33.410  12.867  -4.470  1.00 30.75           H  
ATOM   2248  CD2 TYR A 149      34.392  10.183  -2.593  1.00 30.75           C  
ATOM   2249  HD2 TYR A 149      34.935   9.252  -2.662  1.00 30.75           H  
ATOM   2250  CE1 TYR A 149      32.958  12.601  -2.375  1.00 30.75           C  
ATOM   2251  HE1 TYR A 149      32.400  13.522  -2.289  1.00 30.75           H  
ATOM   2252  CE2 TYR A 149      33.817  10.551  -1.363  1.00 30.75           C  
ATOM   2253  HE2 TYR A 149      33.920   9.912  -0.499  1.00 30.75           H  
ATOM   2254  OH  TYR A 149      32.529  12.087  -0.062  1.00 30.75           O  
ATOM   2255  HH  TYR A 149      32.099  12.945  -0.072  1.00 30.75           H  
ATOM   2256  CZ  TYR A 149      33.098  11.757  -1.251  1.00 30.75           C  
ATOM   2257  N   ILE A 150      33.689   9.828  -8.427  1.00 34.43           N  
ATOM   2258  H   ILE A 150      32.708  10.000  -8.261  1.00 34.43           H  
ATOM   2259  CA  ILE A 150      34.171   9.763  -9.822  1.00 34.43           C  
ATOM   2260  HA  ILE A 150      35.091   9.178  -9.843  1.00 34.43           H  
ATOM   2261  C   ILE A 150      34.510  11.170 -10.340  1.00 34.43           C  
ATOM   2262  CB  ILE A 150      33.170   9.030 -10.749  1.00 34.43           C  
ATOM   2263  HB  ILE A 150      32.265   9.632 -10.834  1.00 34.43           H  
ATOM   2264  O   ILE A 150      33.637  11.899 -10.807  1.00 34.43           O  
ATOM   2265  CG1 ILE A 150      32.774   7.647 -10.180  1.00 34.43           C  
ATOM   2266 HG12 ILE A 150      33.668   7.036 -10.052  1.00 34.43           H  
ATOM   2267 HG13 ILE A 150      32.317   7.781  -9.200  1.00 34.43           H  
ATOM   2268  CG2 ILE A 150      33.794   8.874 -12.154  1.00 34.43           C  
ATOM   2269 HG21 ILE A 150      33.059   8.468 -12.849  1.00 34.43           H  
ATOM   2270 HG22 ILE A 150      34.655   8.207 -12.110  1.00 34.43           H  
ATOM   2271 HG23 ILE A 150      34.109   9.839 -12.549  1.00 34.43           H  
ATOM   2272  CD1 ILE A 150      31.762   6.873 -11.035  1.00 34.43           C  
ATOM   2273 HD11 ILE A 150      31.433   5.990 -10.488  1.00 34.43           H  
ATOM   2274 HD12 ILE A 150      32.218   6.548 -11.970  1.00 34.43           H  
ATOM   2275 HD13 ILE A 150      30.896   7.501 -11.244  1.00 34.43           H  
ATOM   2276  N   LYS A 151      35.794  11.547 -10.309  1.00 33.54           N  
ATOM   2277  H   LYS A 151      36.455  10.908  -9.891  1.00 33.54           H  
ATOM   2278  CA  LYS A 151      36.289  12.823 -10.858  1.00 33.54           C  
ATOM   2279  HA  LYS A 151      35.529  13.587 -10.693  1.00 33.54           H  
ATOM   2280  C   LYS A 151      36.520  12.721 -12.372  1.00 33.54           C  
ATOM   2281  CB  LYS A 151      37.556  13.236 -10.088  1.00 33.54           C  
ATOM   2282  HB2 LYS A 151      37.323  13.260  -9.024  1.00 33.54           H  
ATOM   2283  HB3 LYS A 151      38.328  12.483 -10.248  1.00 33.54           H  
ATOM   2284  O   LYS A 151      37.587  12.292 -12.809  1.00 33.54           O  
ATOM   2285  CG  LYS A 151      38.097  14.615 -10.505  1.00 33.54           C  
ATOM   2286  HG2 LYS A 151      37.353  15.380 -10.282  1.00 33.54           H  
ATOM   2287  HG3 LYS A 151      38.310  14.627 -11.574  1.00 33.54           H  
ATOM   2288  CD  LYS A 151      39.391  14.914  -9.737  1.00 33.54           C  
ATOM   2289  HD2 LYS A 151      39.176  14.909  -8.668  1.00 33.54           H  
ATOM   2290  HD3 LYS A 151      40.114  14.128  -9.954  1.00 33.54           H  
ATOM   2291  CE  LYS A 151      39.978  16.271 -10.138  1.00 33.54           C  
ATOM   2292  HE2 LYS A 151      39.251  17.048  -9.905  1.00 33.54           H  
ATOM   2293  HE3 LYS A 151      40.141  16.273 -11.215  1.00 33.54           H  
ATOM   2294  NZ  LYS A 151      41.257  16.521  -9.424  1.00 33.54           N  
ATOM   2295  HZ1 LYS A 151      41.113  16.508  -8.425  1.00 33.54           H  
ATOM   2296  HZ2 LYS A 151      41.650  17.415  -9.683  1.00 33.54           H  
ATOM   2297  HZ3 LYS A 151      41.930  15.802  -9.647  1.00 33.54           H  
ATOM   2298  N   LEU A 152      35.545  13.145 -13.177  1.00 34.09           N  
ATOM   2299  H   LEU A 152      34.679  13.447 -12.754  1.00 34.09           H  
ATOM   2300  CA  LEU A 152      35.686  13.207 -14.638  1.00 34.09           C  
ATOM   2301  HA  LEU A 152      36.294  12.359 -14.953  1.00 34.09           H  
ATOM   2302  C   LEU A 152      36.394  14.504 -15.089  1.00 34.09           C  
ATOM   2303  CB  LEU A 152      34.309  13.067 -15.317  1.00 34.09           C  
ATOM   2304  HB2 LEU A 152      34.444  13.204 -16.390  1.00 34.09           H  
ATOM   2305  HB3 LEU A 152      33.663  13.869 -14.961  1.00 34.09           H  
ATOM   2306  O   LEU A 152      35.934  15.592 -14.736  1.00 34.09           O  
ATOM   2307  CG  LEU A 152      33.601  11.719 -15.084  1.00 34.09           C  
ATOM   2308  HG  LEU A 152      33.404  11.591 -14.020  1.00 34.09           H  
ATOM   2309  CD1 LEU A 152      32.264  11.712 -15.825  1.00 34.09           C  
ATOM   2310 HD11 LEU A 152      32.428  11.814 -16.897  1.00 34.09           H  
ATOM   2311 HD12 LEU A 152      31.647  12.539 -15.473  1.00 34.09           H  
ATOM   2312 HD13 LEU A 152      31.737  10.779 -15.625  1.00 34.09           H  
ATOM   2313  CD2 LEU A 152      34.427  10.529 -15.587  1.00 34.09           C  
ATOM   2314 HD21 LEU A 152      34.727  10.691 -16.622  1.00 34.09           H  
ATOM   2315 HD22 LEU A 152      33.835   9.616 -15.518  1.00 34.09           H  
ATOM   2316 HD23 LEU A 152      35.312  10.400 -14.965  1.00 34.09           H  
ATOM   2317  N   PRO A 153      37.479  14.438 -15.888  1.00 32.97           N  
ATOM   2318  CA  PRO A 153      38.084  15.623 -16.490  1.00 32.97           C  
ATOM   2319  HA  PRO A 153      38.129  16.436 -15.764  1.00 32.97           H  
ATOM   2320  C   PRO A 153      37.274  16.084 -17.714  1.00 32.97           C  
ATOM   2321  CB  PRO A 153      39.511  15.196 -16.852  1.00 32.97           C  
ATOM   2322  HB2 PRO A 153      40.158  15.330 -15.985  1.00 32.97           H  
ATOM   2323  HB3 PRO A 153      39.904  15.748 -17.705  1.00 32.97           H  
ATOM   2324  O   PRO A 153      37.173  15.371 -18.709  1.00 32.97           O  
ATOM   2325  CG  PRO A 153      39.375  13.702 -17.154  1.00 32.97           C  
ATOM   2326  HG2 PRO A 153      39.068  13.561 -18.190  1.00 32.97           H  
ATOM   2327  HG3 PRO A 153      40.303  13.166 -16.959  1.00 32.97           H  
ATOM   2328  CD  PRO A 153      38.253  13.247 -16.219  1.00 32.97           C  
ATOM   2329  HD2 PRO A 153      38.682  12.829 -15.308  1.00 32.97           H  
ATOM   2330  HD3 PRO A 153      37.634  12.502 -16.720  1.00 32.97           H  
ATOM   2331  N   CYS A 154      36.743  17.309 -17.696  1.00 31.76           N  
ATOM   2332  H   CYS A 154      36.753  17.822 -16.826  1.00 31.76           H  
ATOM   2333  CA  CYS A 154      35.906  17.846 -18.786  1.00 31.76           C  
ATOM   2334  HA  CYS A 154      35.248  17.040 -19.112  1.00 31.76           H  
ATOM   2335  C   CYS A 154      36.677  18.250 -20.066  1.00 31.76           C  
ATOM   2336  CB  CYS A 154      34.988  18.942 -18.231  1.00 31.76           C  
ATOM   2337  HB2 CYS A 154      34.383  19.368 -19.032  1.00 31.76           H  
ATOM   2338  HB3 CYS A 154      35.572  19.740 -17.773  1.00 31.76           H  
ATOM   2339  O   CYS A 154      36.151  18.962 -20.918  1.00 31.76           O  
ATOM   2340  SG  CYS A 154      33.886  18.167 -17.013  1.00 31.76           S  
ATOM   2341  HG  CYS A 154      33.961  19.143 -16.103  1.00 31.76           H  
ATOM   2342  N   THR A 155      37.908  17.755 -20.227  1.00 33.95           N  
ATOM   2343  H   THR A 155      38.269  17.160 -19.495  1.00 33.95           H  
ATOM   2344  CA  THR A 155      38.690  17.767 -21.477  1.00 33.95           C  
ATOM   2345  HA  THR A 155      38.432  18.660 -22.046  1.00 33.95           H  
ATOM   2346  C   THR A 155      38.390  16.569 -22.390  1.00 33.95           C  
ATOM   2347  CB  THR A 155      40.196  17.809 -21.174  1.00 33.95           C  
ATOM   2348  HB  THR A 155      40.759  17.646 -22.092  1.00 33.95           H  
ATOM   2349  O   THR A 155      38.945  16.488 -23.488  1.00 33.95           O  
ATOM   2350  CG2 THR A 155      40.624  19.147 -20.575  1.00 33.95           C  
ATOM   2351 HG21 THR A 155      40.368  19.953 -21.263  1.00 33.95           H  
ATOM   2352 HG22 THR A 155      40.118  19.315 -19.625  1.00 33.95           H  
ATOM   2353 HG23 THR A 155      41.702  19.151 -20.416  1.00 33.95           H  
ATOM   2354  OG1 THR A 155      40.530  16.809 -20.235  1.00 33.95           O  
ATOM   2355  HG1 THR A 155      41.486  16.714 -20.240  1.00 33.95           H  
ATOM   2356  N   LEU A 156      37.513  15.645 -21.969  1.00 33.06           N  
ATOM   2357  H   LEU A 156      37.143  15.739 -21.033  1.00 33.06           H  
ATOM   2358  CA  LEU A 156      36.975  14.573 -22.813  1.00 33.06           C  
ATOM   2359  HA  LEU A 156      37.780  13.887 -23.075  1.00 33.06           H  
ATOM   2360  C   LEU A 156      36.394  15.155 -24.112  1.00 33.06           C  
ATOM   2361  CB  LEU A 156      35.875  13.810 -22.042  1.00 33.06           C  
ATOM   2362  HB2 LEU A 156      35.182  14.542 -21.629  1.00 33.06           H  
ATOM   2363  HB3 LEU A 156      35.313  13.195 -22.745  1.00 33.06           H  
ATOM   2364  O   LEU A 156      35.478  15.977 -24.080  1.00 33.06           O  
ATOM   2365  CG  LEU A 156      36.383  12.902 -20.905  1.00 33.06           C  
ATOM   2366  HG  LEU A 156      37.118  13.438 -20.304  1.00 33.06           H  
ATOM   2367  CD1 LEU A 156      35.220  12.485 -20.003  1.00 33.06           C  
ATOM   2368 HD11 LEU A 156      34.766  13.373 -19.564  1.00 33.06           H  
ATOM   2369 HD12 LEU A 156      35.588  11.851 -19.196  1.00 33.06           H  
ATOM   2370 HD13 LEU A 156      34.472  11.943 -20.582  1.00 33.06           H  
ATOM   2371  CD2 LEU A 156      37.042  11.631 -21.439  1.00 33.06           C  
ATOM   2372 HD21 LEU A 156      37.372  11.012 -20.605  1.00 33.06           H  
ATOM   2373 HD22 LEU A 156      36.334  11.064 -22.044  1.00 33.06           H  
ATOM   2374 HD23 LEU A 156      37.916  11.893 -22.035  1.00 33.06           H  
ATOM   2375  N   LYS A 157      36.897  14.702 -25.266  1.00 33.79           N  
ATOM   2376  H   LYS A 157      37.598  13.976 -25.226  1.00 33.79           H  
ATOM   2377  CA  LYS A 157      36.290  15.023 -26.565  1.00 33.79           C  
ATOM   2378  HA  LYS A 157      35.983  16.069 -26.555  1.00 33.79           H  
ATOM   2379  C   LYS A 157      35.026  14.184 -26.754  1.00 33.79           C  
ATOM   2380  CB  LYS A 157      37.293  14.807 -27.714  1.00 33.79           C  
ATOM   2381  HB2 LYS A 157      37.681  13.790 -27.671  1.00 33.79           H  
ATOM   2382  HB3 LYS A 157      36.769  14.929 -28.662  1.00 33.79           H  
ATOM   2383  O   LYS A 157      34.927  13.074 -26.225  1.00 33.79           O  
ATOM   2384  CG  LYS A 157      38.460  15.807 -27.671  1.00 33.79           C  
ATOM   2385  HG2 LYS A 157      38.061  16.820 -27.711  1.00 33.79           H  
ATOM   2386  HG3 LYS A 157      39.010  15.684 -26.738  1.00 33.79           H  
ATOM   2387  CD  LYS A 157      39.422  15.596 -28.850  1.00 33.79           C  
ATOM   2388  HD2 LYS A 157      38.868  15.692 -29.784  1.00 33.79           H  
ATOM   2389  HD3 LYS A 157      39.847  14.594 -28.787  1.00 33.79           H  
ATOM   2390  CE  LYS A 157      40.542  16.643 -28.802  1.00 33.79           C  
ATOM   2391  HE2 LYS A 157      40.090  17.634 -28.839  1.00 33.79           H  
ATOM   2392  HE3 LYS A 157      41.055  16.553 -27.844  1.00 33.79           H  
ATOM   2393  NZ  LYS A 157      41.507  16.478 -29.918  1.00 33.79           N  
ATOM   2394  HZ1 LYS A 157      41.041  16.571 -30.808  1.00 33.79           H  
ATOM   2395  HZ2 LYS A 157      42.231  17.180 -29.862  1.00 33.79           H  
ATOM   2396  HZ3 LYS A 157      41.945  15.569 -29.874  1.00 33.79           H  
ATOM   2397  N   ALA A 158      34.090  14.665 -27.572  1.00 33.65           N  
ATOM   2398  H   ALA A 158      34.214  15.581 -27.980  1.00 33.65           H  
ATOM   2399  CA  ALA A 158      32.977  13.839 -28.032  1.00 33.65           C  
ATOM   2400  HA  ALA A 158      32.355  13.589 -27.172  1.00 33.65           H  
ATOM   2401  C   ALA A 158      33.521  12.530 -28.647  1.00 33.65           C  
ATOM   2402  CB  ALA A 158      32.129  14.645 -29.022  1.00 33.65           C  
ATOM   2403  HB1 ALA A 158      31.752  15.548 -28.541  1.00 33.65           H  
ATOM   2404  HB2 ALA A 158      31.282  14.045 -29.354  1.00 33.65           H  
ATOM   2405  HB3 ALA A 158      32.727  14.921 -29.891  1.00 33.65           H  
ATOM   2406  O   ALA A 158      34.409  12.564 -29.498  1.00 33.65           O  
ATOM   2407  N   GLY A 159      33.036  11.382 -28.164  1.00 33.52           N  
ATOM   2408  H   GLY A 159      32.326  11.425 -27.447  1.00 33.52           H  
ATOM   2409  CA  GLY A 159      33.525  10.056 -28.564  1.00 33.52           C  
ATOM   2410  HA2 GLY A 159      33.766  10.069 -29.627  1.00 33.52           H  
ATOM   2411  HA3 GLY A 159      32.722   9.332 -28.416  1.00 33.52           H  
ATOM   2412  C   GLY A 159      34.759   9.527 -27.814  1.00 33.52           C  
ATOM   2413  O   GLY A 159      35.234   8.445 -28.148  1.00 33.52           O  
ATOM   2414  N   THR A 160      35.294  10.222 -26.800  1.00 34.46           N  
ATOM   2415  H   THR A 160      34.902  11.117 -26.545  1.00 34.46           H  
ATOM   2416  CA  THR A 160      36.338   9.633 -25.936  1.00 34.46           C  
ATOM   2417  HA  THR A 160      37.061   9.119 -26.570  1.00 34.46           H  
ATOM   2418  C   THR A 160      35.733   8.596 -24.986  1.00 34.46           C  
ATOM   2419  CB  THR A 160      37.120  10.697 -25.152  1.00 34.46           C  
ATOM   2420  HB  THR A 160      36.454  11.234 -24.476  1.00 34.46           H  
ATOM   2421  O   THR A 160      34.999   8.944 -24.063  1.00 34.46           O  
ATOM   2422  CG2 THR A 160      38.289  10.092 -24.371  1.00 34.46           C  
ATOM   2423 HG21 THR A 160      38.890  10.889 -23.934  1.00 34.46           H  
ATOM   2424 HG22 THR A 160      38.920   9.501 -25.035  1.00 34.46           H  
ATOM   2425 HG23 THR A 160      37.918   9.455 -23.568  1.00 34.46           H  
ATOM   2426  OG1 THR A 160      37.686  11.604 -26.069  1.00 34.46           O  
ATOM   2427  HG1 THR A 160      37.139  11.550 -26.856  1.00 34.46           H  
ATOM   2428  N   ASN A 161      36.069   7.320 -25.194  1.00 36.42           N  
ATOM   2429  H   ASN A 161      36.607   7.095 -26.018  1.00 36.42           H  
ATOM   2430  CA  ASN A 161      35.698   6.232 -24.287  1.00 36.42           C  
ATOM   2431  HA  ASN A 161      34.614   6.220 -24.173  1.00 36.42           H  
ATOM   2432  C   ASN A 161      36.324   6.449 -22.902  1.00 36.42           C  
ATOM   2433  CB  ASN A 161      36.156   4.883 -24.875  1.00 36.42           C  
ATOM   2434  HB2 ASN A 161      37.192   4.964 -25.207  1.00 36.42           H  
ATOM   2435  HB3 ASN A 161      36.114   4.124 -24.095  1.00 36.42           H  
ATOM   2436  O   ASN A 161      37.547   6.476 -22.768  1.00 36.42           O  
ATOM   2437  CG  ASN A 161      35.287   4.390 -26.016  1.00 36.42           C  
ATOM   2438  ND2 ASN A 161      35.818   3.564 -26.886  1.00 36.42           N  
ATOM   2439 HD21 ASN A 161      36.777   3.261 -26.796  1.00 36.42           H  
ATOM   2440 HD22 ASN A 161      35.199   3.253 -27.620  1.00 36.42           H  
ATOM   2441  OD1 ASN A 161      34.120   4.709 -26.133  1.00 36.42           O  
ATOM   2442  N   ILE A 162      35.488   6.547 -21.867  1.00 32.88           N  
ATOM   2443  H   ILE A 162      34.495   6.536 -22.051  1.00 32.88           H  
ATOM   2444  CA  ILE A 162      35.945   6.583 -20.473  1.00 32.88           C  
ATOM   2445  HA  ILE A 162      36.790   7.268 -20.413  1.00 32.88           H  
ATOM   2446  C   ILE A 162      36.389   5.159 -20.086  1.00 32.88           C  
ATOM   2447  CB  ILE A 162      34.837   7.117 -19.532  1.00 32.88           C  
ATOM   2448  HB  ILE A 162      33.982   6.442 -19.585  1.00 32.88           H  
ATOM   2449  O   ILE A 162      35.554   4.251 -20.154  1.00 32.88           O  
ATOM   2450  CG1 ILE A 162      34.369   8.527 -19.972  1.00 32.88           C  
ATOM   2451 HG12 ILE A 162      34.049   8.495 -21.014  1.00 32.88           H  
ATOM   2452 HG13 ILE A 162      35.204   9.223 -19.903  1.00 32.88           H  
ATOM   2453  CG2 ILE A 162      35.343   7.141 -18.076  1.00 32.88           C  
ATOM   2454 HG21 ILE A 162      35.666   6.149 -17.759  1.00 32.88           H  
ATOM   2455 HG22 ILE A 162      34.546   7.448 -17.399  1.00 32.88           H  
ATOM   2456 HG23 ILE A 162      36.179   7.834 -17.979  1.00 32.88           H  
ATOM   2457  CD1 ILE A 162      33.189   9.086 -19.166  1.00 32.88           C  
ATOM   2458 HD11 ILE A 162      33.492   9.303 -18.142  1.00 32.88           H  
ATOM   2459 HD12 ILE A 162      32.850  10.013 -19.627  1.00 32.88           H  
ATOM   2460 HD13 ILE A 162      32.366   8.372 -19.156  1.00 32.88           H  
ATOM   2461  N   PRO A 163      37.654   4.929 -19.681  1.00 30.53           N  
ATOM   2462  CA  PRO A 163      38.110   3.611 -19.255  1.00 30.53           C  
ATOM   2463  HA  PRO A 163      37.871   2.868 -20.017  1.00 30.53           H  
ATOM   2464  C   PRO A 163      37.423   3.227 -17.941  1.00 30.53           C  
ATOM   2465  CB  PRO A 163      39.633   3.720 -19.124  1.00 30.53           C  
ATOM   2466  HB2 PRO A 163      40.030   3.070 -18.343  1.00 30.53           H  
ATOM   2467  HB3 PRO A 163      40.096   3.485 -20.082  1.00 30.53           H  
ATOM   2468  O   PRO A 163      37.638   3.850 -16.902  1.00 30.53           O  
ATOM   2469  CG  PRO A 163      39.859   5.197 -18.802  1.00 30.53           C  
ATOM   2470  HG2 PRO A 163      40.843   5.536 -19.126  1.00 30.53           H  
ATOM   2471  HG3 PRO A 163      39.731   5.366 -17.733  1.00 30.53           H  
ATOM   2472  CD  PRO A 163      38.739   5.897 -19.572  1.00 30.53           C  
ATOM   2473  HD2 PRO A 163      38.425   6.790 -19.032  1.00 30.53           H  
ATOM   2474  HD3 PRO A 163      39.088   6.163 -20.570  1.00 30.53           H  
ATOM   2475  N   MET A 164      36.572   2.205 -17.986  1.00 30.45           N  
ATOM   2476  H   MET A 164      36.413   1.742 -18.870  1.00 30.45           H  
ATOM   2477  CA  MET A 164      35.871   1.713 -16.802  1.00 30.45           C  
ATOM   2478  HA  MET A 164      35.634   2.563 -16.161  1.00 30.45           H  
ATOM   2479  C   MET A 164      36.759   0.762 -15.998  1.00 30.45           C  
ATOM   2480  CB  MET A 164      34.548   1.046 -17.191  1.00 30.45           C  
ATOM   2481  HB2 MET A 164      34.730   0.217 -17.874  1.00 30.45           H  
ATOM   2482  HB3 MET A 164      34.093   0.651 -16.282  1.00 30.45           H  
ATOM   2483  O   MET A 164      37.395  -0.127 -16.567  1.00 30.45           O  
ATOM   2484  CG  MET A 164      33.591   2.052 -17.844  1.00 30.45           C  
ATOM   2485  HG2 MET A 164      33.589   2.972 -17.260  1.00 30.45           H  
ATOM   2486  HG3 MET A 164      33.962   2.291 -18.841  1.00 30.45           H  
ATOM   2487  SD  MET A 164      31.880   1.481 -17.995  1.00 30.45           S  
ATOM   2488  CE  MET A 164      31.416   1.468 -16.244  1.00 30.45           C  
ATOM   2489  HE1 MET A 164      31.646   2.436 -15.799  1.00 30.45           H  
ATOM   2490  HE2 MET A 164      30.351   1.253 -16.159  1.00 30.45           H  
ATOM   2491  HE3 MET A 164      31.971   0.703 -15.700  1.00 30.45           H  
ATOM   2492  N   VAL A 165      36.761   0.916 -14.671  1.00 28.85           N  
ATOM   2493  H   VAL A 165      36.229   1.677 -14.274  1.00 28.85           H  
ATOM   2494  CA  VAL A 165      37.454   0.008 -13.744  1.00 28.85           C  
ATOM   2495  HA  VAL A 165      38.502  -0.056 -14.037  1.00 28.85           H  
ATOM   2496  C   VAL A 165      36.827  -1.381 -13.868  1.00 28.85           C  
ATOM   2497  CB  VAL A 165      37.396   0.533 -12.293  1.00 28.85           C  
ATOM   2498  HB  VAL A 165      36.356   0.624 -11.981  1.00 28.85           H  
ATOM   2499  O   VAL A 165      35.705  -1.614 -13.423  1.00 28.85           O  
ATOM   2500  CG1 VAL A 165      38.122  -0.410 -11.324  1.00 28.85           C  
ATOM   2501 HG11 VAL A 165      39.159  -0.544 -11.629  1.00 28.85           H  
ATOM   2502 HG12 VAL A 165      37.624  -1.379 -11.289  1.00 28.85           H  
ATOM   2503 HG13 VAL A 165      38.103   0.010 -10.319  1.00 28.85           H  
ATOM   2504  CG2 VAL A 165      38.056   1.916 -12.182  1.00 28.85           C  
ATOM   2505 HG21 VAL A 165      39.095   1.864 -12.506  1.00 28.85           H  
ATOM   2506 HG22 VAL A 165      38.027   2.255 -11.146  1.00 28.85           H  
ATOM   2507 HG23 VAL A 165      37.526   2.646 -12.792  1.00 28.85           H  
ATOM   2508  N   SER A 166      37.536  -2.300 -14.521  1.00 26.08           N  
ATOM   2509  H   SER A 166      38.447  -2.038 -14.871  1.00 26.08           H  
ATOM   2510  CA  SER A 166      36.966  -3.544 -15.058  1.00 26.08           C  
ATOM   2511  HA  SER A 166      36.031  -3.296 -15.561  1.00 26.08           H  
ATOM   2512  C   SER A 166      36.620  -4.604 -14.008  1.00 26.08           C  
ATOM   2513  CB  SER A 166      37.918  -4.120 -16.110  1.00 26.08           C  
ATOM   2514  HB2 SER A 166      37.529  -5.068 -16.481  1.00 26.08           H  
ATOM   2515  HB3 SER A 166      37.988  -3.419 -16.942  1.00 26.08           H  
ATOM   2516  O   SER A 166      35.978  -5.602 -14.341  1.00 26.08           O  
ATOM   2517  OG  SER A 166      39.207  -4.310 -15.554  1.00 26.08           O  
ATOM   2518  HG  SER A 166      39.809  -4.586 -16.250  1.00 26.08           H  
ATOM   2519  N   LYS A 167      37.030  -4.416 -12.747  1.00 28.15           N  
ATOM   2520  H   LYS A 167      37.577  -3.589 -12.551  1.00 28.15           H  
ATOM   2521  CA  LYS A 167      36.714  -5.328 -11.644  1.00 28.15           C  
ATOM   2522  HA  LYS A 167      35.690  -5.676 -11.779  1.00 28.15           H  
ATOM   2523  C   LYS A 167      36.824  -4.631 -10.285  1.00 28.15           C  
ATOM   2524  CB  LYS A 167      37.671  -6.537 -11.736  1.00 28.15           C  
ATOM   2525  HB2 LYS A 167      38.584  -6.342 -11.173  1.00 28.15           H  
ATOM   2526  HB3 LYS A 167      37.961  -6.694 -12.775  1.00 28.15           H  
ATOM   2527  O   LYS A 167      37.917  -4.261  -9.872  1.00 28.15           O  
ATOM   2528  CG  LYS A 167      37.021  -7.834 -11.245  1.00 28.15           C  
ATOM   2529  HG2 LYS A 167      36.711  -7.723 -10.206  1.00 28.15           H  
ATOM   2530  HG3 LYS A 167      36.145  -8.047 -11.859  1.00 28.15           H  
ATOM   2531  CD  LYS A 167      38.025  -8.987 -11.369  1.00 28.15           C  
ATOM   2532  HD2 LYS A 167      38.836  -8.820 -10.660  1.00 28.15           H  
ATOM   2533  HD3 LYS A 167      38.438  -9.006 -12.377  1.00 28.15           H  
ATOM   2534  CE  LYS A 167      37.348 -10.329 -11.081  1.00 28.15           C  
ATOM   2535  HE2 LYS A 167      36.779 -10.237 -10.156  1.00 28.15           H  
ATOM   2536  HE3 LYS A 167      36.654 -10.556 -11.890  1.00 28.15           H  
ATOM   2537  NZ  LYS A 167      38.354 -11.405 -10.929  1.00 28.15           N  
ATOM   2538  HZ1 LYS A 167      38.980 -11.451 -11.720  1.00 28.15           H  
ATOM   2539  HZ2 LYS A 167      38.905 -11.204 -10.107  1.00 28.15           H  
ATOM   2540  HZ3 LYS A 167      37.916 -12.300 -10.763  1.00 28.15           H  
ATOM   2541  N   ILE A 168      35.712  -4.529  -9.557  1.00 29.49           N  
ATOM   2542  H   ILE A 168      34.839  -4.817  -9.974  1.00 29.49           H  
ATOM   2543  CA  ILE A 168      35.731  -4.337  -8.099  1.00 29.49           C  
ATOM   2544  HA  ILE A 168      36.722  -4.013  -7.782  1.00 29.49           H  
ATOM   2545  C   ILE A 168      35.467  -5.714  -7.486  1.00 29.49           C  
ATOM   2546  CB  ILE A 168      34.731  -3.250  -7.633  1.00 29.49           C  
ATOM   2547  HB  ILE A 168      33.728  -3.534  -7.950  1.00 29.49           H  
ATOM   2548  O   ILE A 168      34.357  -6.239  -7.568  1.00 29.49           O  
ATOM   2549  CG1 ILE A 168      35.088  -1.886  -8.273  1.00 29.49           C  
ATOM   2550 HG12 ILE A 168      36.101  -1.605  -7.984  1.00 29.49           H  
ATOM   2551 HG13 ILE A 168      35.066  -1.985  -9.358  1.00 29.49           H  
ATOM   2552  CG2 ILE A 168      34.747  -3.151  -6.093  1.00 29.49           C  
ATOM   2553 HG21 ILE A 168      35.729  -2.829  -5.745  1.00 29.49           H  
ATOM   2554 HG22 ILE A 168      34.000  -2.434  -5.752  1.00 29.49           H  
ATOM   2555 HG23 ILE A 168      34.499  -4.109  -5.637  1.00 29.49           H  
ATOM   2556  CD1 ILE A 168      34.138  -0.737  -7.906  1.00 29.49           C  
ATOM   2557 HD11 ILE A 168      34.248  -0.469  -6.855  1.00 29.49           H  
ATOM   2558 HD12 ILE A 168      34.383   0.137  -8.509  1.00 29.49           H  
ATOM   2559 HD13 ILE A 168      33.107  -1.027  -8.106  1.00 29.49           H  
ATOM   2560  N   GLU A 169      36.498  -6.341  -6.919  1.00 27.56           N  
ATOM   2561  H   GLU A 169      37.393  -5.874  -6.884  1.00 27.56           H  
ATOM   2562  CA  GLU A 169      36.371  -7.658  -6.285  1.00 27.56           C  
ATOM   2563  HA  GLU A 169      35.684  -8.264  -6.876  1.00 27.56           H  
ATOM   2564  C   GLU A 169      35.740  -7.524  -4.893  1.00 27.56           C  
ATOM   2565  CB  GLU A 169      37.716  -8.407  -6.257  1.00 27.56           C  
ATOM   2566  HB2 GLU A 169      38.478  -7.784  -5.789  1.00 27.56           H  
ATOM   2567  HB3 GLU A 169      37.590  -9.313  -5.665  1.00 27.56           H  
ATOM   2568  O   GLU A 169      36.434  -7.497  -3.877  1.00 27.56           O  
ATOM   2569  CG  GLU A 169      38.166  -8.812  -7.668  1.00 27.56           C  
ATOM   2570  HG2 GLU A 169      38.458  -7.920  -8.222  1.00 27.56           H  
ATOM   2571  HG3 GLU A 169      37.319  -9.264  -8.184  1.00 27.56           H  
ATOM   2572  CD  GLU A 169      39.331  -9.811  -7.665  1.00 27.56           C  
ATOM   2573  OE1 GLU A 169      39.357 -10.673  -8.574  1.00 27.56           O  
ATOM   2574  OE2 GLU A 169      40.216  -9.725  -6.786  1.00 27.56           O  
ATOM   2575  N   GLY A 170      34.405  -7.462  -4.851  1.00 28.45           N  
ATOM   2576  H   GLY A 170      33.917  -7.372  -5.730  1.00 28.45           H  
ATOM   2577  CA  GLY A 170      33.629  -7.332  -3.611  1.00 28.45           C  
ATOM   2578  HA2 GLY A 170      33.809  -6.347  -3.180  1.00 28.45           H  
ATOM   2579  HA3 GLY A 170      32.568  -7.414  -3.848  1.00 28.45           H  
ATOM   2580  C   GLY A 170      33.955  -8.386  -2.543  1.00 28.45           C  
ATOM   2581  O   GLY A 170      33.868  -8.100  -1.357  1.00 28.45           O  
ATOM   2582  N   ASP A 171      34.444  -9.569  -2.920  1.00 26.27           N  
ATOM   2583  H   ASP A 171      34.488  -9.783  -3.906  1.00 26.27           H  
ATOM   2584  CA  ASP A 171      34.852 -10.607  -1.962  1.00 26.27           C  
ATOM   2585  HA  ASP A 171      34.069 -10.695  -1.208  1.00 26.27           H  
ATOM   2586  C   ASP A 171      36.157 -10.282  -1.185  1.00 26.27           C  
ATOM   2587  CB  ASP A 171      34.924 -11.958  -2.697  1.00 26.27           C  
ATOM   2588  HB2 ASP A 171      35.278 -12.721  -2.003  1.00 26.27           H  
ATOM   2589  HB3 ASP A 171      35.646 -11.884  -3.510  1.00 26.27           H  
ATOM   2590  O   ASP A 171      36.478 -10.978  -0.219  1.00 26.27           O  
ATOM   2591  CG  ASP A 171      33.558 -12.405  -3.246  1.00 26.27           C  
ATOM   2592  OD1 ASP A 171      32.607 -12.490  -2.439  1.00 26.27           O  
ATOM   2593  OD2 ASP A 171      33.463 -12.666  -4.471  1.00 26.27           O  
ATOM   2594  N   LYS A 172      36.904  -9.228  -1.568  1.00 27.89           N  
ATOM   2595  H   LYS A 172      36.592  -8.710  -2.377  1.00 27.89           H  
ATOM   2596  CA  LYS A 172      38.122  -8.749  -0.872  1.00 27.89           C  
ATOM   2597  HA  LYS A 172      38.512  -9.550  -0.244  1.00 27.89           H  
ATOM   2598  C   LYS A 172      37.891  -7.578   0.087  1.00 27.89           C  
ATOM   2599  CB  LYS A 172      39.206  -8.362  -1.892  1.00 27.89           C  
ATOM   2600  HB2 LYS A 172      38.769  -7.744  -2.677  1.00 27.89           H  
ATOM   2601  HB3 LYS A 172      39.970  -7.770  -1.389  1.00 27.89           H  
ATOM   2602  O   LYS A 172      38.700  -7.391   0.988  1.00 27.89           O  
ATOM   2603  CG  LYS A 172      39.892  -9.587  -2.507  1.00 27.89           C  
ATOM   2604  HG2 LYS A 172      40.378 -10.160  -1.717  1.00 27.89           H  
ATOM   2605  HG3 LYS A 172      39.150 -10.215  -3.000  1.00 27.89           H  
ATOM   2606  CD  LYS A 172      40.938  -9.140  -3.534  1.00 27.89           C  
ATOM   2607  HD2 LYS A 172      40.421  -8.636  -4.350  1.00 27.89           H  
ATOM   2608  HD3 LYS A 172      41.636  -8.440  -3.074  1.00 27.89           H  
ATOM   2609  CE  LYS A 172      41.710 -10.346  -4.076  1.00 27.89           C  
ATOM   2610  HE2 LYS A 172      40.994 -11.139  -4.294  1.00 27.89           H  
ATOM   2611  HE3 LYS A 172      42.404 -10.700  -3.313  1.00 27.89           H  
ATOM   2612  NZ  LYS A 172      42.423  -9.992  -5.323  1.00 27.89           N  
ATOM   2613  HZ1 LYS A 172      42.955 -10.768  -5.690  1.00 27.89           H  
ATOM   2614  HZ2 LYS A 172      43.008  -9.177  -5.205  1.00 27.89           H  
ATOM   2615  HZ3 LYS A 172      41.721  -9.769  -6.015  1.00 27.89           H  
ATOM   2616  N   ILE A 173      36.817  -6.806  -0.094  1.00 29.16           N  
ATOM   2617  H   ILE A 173      36.200  -7.028  -0.862  1.00 29.16           H  
ATOM   2618  CA  ILE A 173      36.496  -5.645   0.759  1.00 29.16           C  
ATOM   2619  HA  ILE A 173      37.421  -5.138   1.036  1.00 29.16           H  
ATOM   2620  C   ILE A 173      35.843  -6.108   2.075  1.00 29.16           C  
ATOM   2621  CB  ILE A 173      35.629  -4.635  -0.039  1.00 29.16           C  
ATOM   2622  HB  ILE A 173      34.761  -5.165  -0.430  1.00 29.16           H  
ATOM   2623  O   ILE A 173      36.133  -5.577   3.140  1.00 29.16           O  
ATOM   2624  CG1 ILE A 173      36.423  -4.071  -1.245  1.00 29.16           C  
ATOM   2625 HG12 ILE A 173      36.871  -4.891  -1.805  1.00 29.16           H  
ATOM   2626 HG13 ILE A 173      37.232  -3.437  -0.880  1.00 29.16           H  
ATOM   2627  CG2 ILE A 173      35.123  -3.488   0.854  1.00 29.16           C  
ATOM   2628 HG21 ILE A 173      35.964  -2.944   1.286  1.00 29.16           H  
ATOM   2629 HG22 ILE A 173      34.505  -2.794   0.285  1.00 29.16           H  
ATOM   2630 HG23 ILE A 173      34.502  -3.873   1.663  1.00 29.16           H  
ATOM   2631  CD1 ILE A 173      35.574  -3.270  -2.243  1.00 29.16           C  
ATOM   2632 HD11 ILE A 173      36.187  -3.010  -3.106  1.00 29.16           H  
ATOM   2633 HD12 ILE A 173      34.729  -3.871  -2.578  1.00 29.16           H  
ATOM   2634 HD13 ILE A 173      35.212  -2.348  -1.789  1.00 29.16           H  
ATOM   2635  N   PHE A 174      35.015  -7.155   2.023  1.00 29.70           N  
ATOM   2636  H   PHE A 174      34.833  -7.558   1.115  1.00 29.70           H  
ATOM   2637  CA  PHE A 174      34.134  -7.572   3.125  1.00 29.70           C  
ATOM   2638  HA  PHE A 174      34.008  -6.722   3.796  1.00 29.70           H  
ATOM   2639  C   PHE A 174      34.706  -8.702   4.011  1.00 29.70           C  
ATOM   2640  CB  PHE A 174      32.740  -7.884   2.552  1.00 29.70           C  
ATOM   2641  HB2 PHE A 174      32.124  -8.329   3.334  1.00 29.70           H  
ATOM   2642  HB3 PHE A 174      32.835  -8.624   1.757  1.00 29.70           H  
ATOM   2643  O   PHE A 174      33.955  -9.439   4.650  1.00 29.70           O  
ATOM   2644  CG  PHE A 174      31.994  -6.671   2.018  1.00 29.70           C  
ATOM   2645  CD1 PHE A 174      30.978  -6.068   2.782  1.00 29.70           C  
ATOM   2646  HD1 PHE A 174      30.725  -6.454   3.759  1.00 29.70           H  
ATOM   2647  CD2 PHE A 174      32.311  -6.131   0.759  1.00 29.70           C  
ATOM   2648  HD2 PHE A 174      33.104  -6.571   0.172  1.00 29.70           H  
ATOM   2649  CE1 PHE A 174      30.290  -4.946   2.284  1.00 29.70           C  
ATOM   2650  HE1 PHE A 174      29.518  -4.478   2.877  1.00 29.70           H  
ATOM   2651  CE2 PHE A 174      31.630  -5.010   0.257  1.00 29.70           C  
ATOM   2652  HE2 PHE A 174      31.893  -4.593  -0.704  1.00 29.70           H  
ATOM   2653  CZ  PHE A 174      30.613  -4.417   1.023  1.00 29.70           C  
ATOM   2654  HZ  PHE A 174      30.090  -3.546   0.658  1.00 29.70           H  
ATOM   2655  N   LYS A 175      36.035  -8.879   4.062  1.00 26.64           N  
ATOM   2656  H   LYS A 175      36.610  -8.223   3.553  1.00 26.64           H  
ATOM   2657  CA  LYS A 175      36.690  -9.842   4.969  1.00 26.64           C  
ATOM   2658  HA  LYS A 175      35.959 -10.191   5.698  1.00 26.64           H  
ATOM   2659  C   LYS A 175      37.792  -9.170   5.778  1.00 26.64           C  
ATOM   2660  CB  LYS A 175      37.200 -11.075   4.202  1.00 26.64           C  
ATOM   2661  HB2 LYS A 175      37.910 -11.612   4.831  1.00 26.64           H  
ATOM   2662  HB3 LYS A 175      37.706 -10.765   3.288  1.00 26.64           H  
ATOM   2663  O   LYS A 175      38.875  -8.912   5.265  1.00 26.64           O  
ATOM   2664  CG  LYS A 175      36.031 -12.013   3.875  1.00 26.64           C  
ATOM   2665  HG2 LYS A 175      35.348 -11.511   3.189  1.00 26.64           H  
ATOM   2666  HG3 LYS A 175      35.494 -12.242   4.795  1.00 26.64           H  
ATOM   2667  CD  LYS A 175      36.495 -13.326   3.240  1.00 26.64           C  
ATOM   2668  HD2 LYS A 175      36.960 -13.110   2.278  1.00 26.64           H  
ATOM   2669  HD3 LYS A 175      37.214 -13.817   3.896  1.00 26.64           H  
ATOM   2670  CE  LYS A 175      35.261 -14.214   3.048  1.00 26.64           C  
ATOM   2671  HE2 LYS A 175      34.809 -14.398   4.023  1.00 26.64           H  
ATOM   2672  HE3 LYS A 175      34.537 -13.660   2.450  1.00 26.64           H  
ATOM   2673  NZ  LYS A 175      35.597 -15.493   2.381  1.00 26.64           N  
ATOM   2674  HZ1 LYS A 175      35.989 -15.305   1.469  1.00 26.64           H  
ATOM   2675  HZ2 LYS A 175      36.263 -16.018   2.930  1.00 26.64           H  
ATOM   2676  HZ3 LYS A 175      34.761 -16.047   2.258  1.00 26.64           H  
ATOM   2677  N   GLY A 176      37.515  -8.945   7.063  1.00 26.36           N  
ATOM   2678  H   GLY A 176      36.582  -9.160   7.386  1.00 26.36           H  
ATOM   2679  CA  GLY A 176      38.418  -8.289   8.007  1.00 26.36           C  
ATOM   2680  HA2 GLY A 176      38.620  -7.275   7.662  1.00 26.36           H  
ATOM   2681  HA3 GLY A 176      37.928  -8.218   8.978  1.00 26.36           H  
ATOM   2682  C   GLY A 176      39.748  -9.024   8.201  1.00 26.36           C  
ATOM   2683  O   GLY A 176      39.869  -9.893   9.060  1.00 26.36           O  
ATOM   2684  N   LYS A 177      40.750  -8.642   7.407  1.00 25.44           N  
ATOM   2685  H   LYS A 177      40.484  -8.091   6.604  1.00 25.44           H  
ATOM   2686  CA  LYS A 177      42.194  -8.849   7.597  1.00 25.44           C  
ATOM   2687  HA  LYS A 177      42.442  -8.683   8.646  1.00 25.44           H  
ATOM   2688  C   LYS A 177      42.906  -7.790   6.754  1.00 25.44           C  
ATOM   2689  CB  LYS A 177      42.609 -10.275   7.172  1.00 25.44           C  
ATOM   2690  HB2 LYS A 177      41.839 -10.704   6.530  1.00 25.44           H  
ATOM   2691  HB3 LYS A 177      43.536 -10.236   6.600  1.00 25.44           H  
ATOM   2692  O   LYS A 177      42.525  -7.589   5.607  1.00 25.44           O  
ATOM   2693  CG  LYS A 177      42.838 -11.178   8.396  1.00 25.44           C  
ATOM   2694  HG2 LYS A 177      42.008 -11.071   9.094  1.00 25.44           H  
ATOM   2695  HG3 LYS A 177      43.746 -10.856   8.905  1.00 25.44           H  
ATOM   2696  CD  LYS A 177      42.961 -12.662   8.031  1.00 25.44           C  
ATOM   2697  HD2 LYS A 177      42.072 -12.968   7.479  1.00 25.44           H  
ATOM   2698  HD3 LYS A 177      43.845 -12.812   7.411  1.00 25.44           H  
ATOM   2699  CE  LYS A 177      43.069 -13.473   9.330  1.00 25.44           C  
ATOM   2700  HE2 LYS A 177      42.192 -13.260   9.941  1.00 25.44           H  
ATOM   2701  HE3 LYS A 177      43.943 -13.125   9.882  1.00 25.44           H  
ATOM   2702  NZ  LYS A 177      43.174 -14.932   9.081  1.00 25.44           N  
ATOM   2703  HZ1 LYS A 177      42.354 -15.267   8.596  1.00 25.44           H  
ATOM   2704  HZ2 LYS A 177      43.246 -15.430   9.957  1.00 25.44           H  
ATOM   2705  HZ3 LYS A 177      43.993 -15.142   8.529  1.00 25.44           H  
ATOM   2706  N   LYS A 178      43.910  -7.113   7.329  1.00 26.53           N  
ATOM   2707  H   LYS A 178      44.145  -7.371   8.277  1.00 26.53           H  
ATOM   2708  CA  LYS A 178      44.665  -5.994   6.721  1.00 26.53           C  
ATOM   2709  HA  LYS A 178      44.066  -5.085   6.760  1.00 26.53           H  
ATOM   2710  C   LYS A 178      44.995  -6.282   5.243  1.00 26.53           C  
ATOM   2711  CB  LYS A 178      45.974  -5.773   7.513  1.00 26.53           C  
ATOM   2712  HB2 LYS A 178      46.542  -4.984   7.020  1.00 26.53           H  
ATOM   2713  HB3 LYS A 178      46.569  -6.685   7.472  1.00 26.53           H  
ATOM   2714  O   LYS A 178      45.837  -7.134   4.974  1.00 26.53           O  
ATOM   2715  CG  LYS A 178      45.778  -5.380   8.990  1.00 26.53           C  
ATOM   2716  HG2 LYS A 178      45.241  -4.433   9.038  1.00 26.53           H  
ATOM   2717  HG3 LYS A 178      45.191  -6.144   9.500  1.00 26.53           H  
ATOM   2718  CD  LYS A 178      47.132  -5.237   9.708  1.00 26.53           C  
ATOM   2719  HD2 LYS A 178      47.664  -6.188   9.664  1.00 26.53           H  
ATOM   2720  HD3 LYS A 178      47.724  -4.478   9.196  1.00 26.53           H  
ATOM   2721  CE  LYS A 178      46.933  -4.826  11.175  1.00 26.53           C  
ATOM   2722  HE2 LYS A 178      46.336  -5.588  11.677  1.00 26.53           H  
ATOM   2723  HE3 LYS A 178      46.361  -3.897  11.197  1.00 26.53           H  
ATOM   2724  NZ  LYS A 178      48.224  -4.636  11.888  1.00 26.53           N  
ATOM   2725  HZ1 LYS A 178      48.766  -5.488  11.899  1.00 26.53           H  
ATOM   2726  HZ2 LYS A 178      48.769  -3.910  11.446  1.00 26.53           H  
ATOM   2727  HZ3 LYS A 178      48.059  -4.351  12.843  1.00 26.53           H  
ATOM   2728  N   SER A 179      44.326  -5.599   4.310  1.00 25.22           N  
ATOM   2729  H   SER A 179      43.660  -4.899   4.602  1.00 25.22           H  
ATOM   2730  CA  SER A 179      44.400  -5.887   2.870  1.00 25.22           C  
ATOM   2731  HA  SER A 179      45.098  -6.707   2.701  1.00 25.22           H  
ATOM   2732  C   SER A 179      44.905  -4.666   2.100  1.00 25.22           C  
ATOM   2733  CB  SER A 179      43.037  -6.351   2.354  1.00 25.22           C  
ATOM   2734  HB2 SER A 179      42.643  -7.124   3.014  1.00 25.22           H  
ATOM   2735  HB3 SER A 179      42.343  -5.511   2.344  1.00 25.22           H  
ATOM   2736  O   SER A 179      44.396  -3.560   2.266  1.00 25.22           O  
ATOM   2737  OG  SER A 179      43.163  -6.890   1.053  1.00 25.22           O  
ATOM   2738  HG  SER A 179      42.274  -6.970   0.701  1.00 25.22           H  
ATOM   2739  N   GLN A 180      45.944  -4.863   1.291  1.00 24.67           N  
ATOM   2740  H   GLN A 180      46.267  -5.811   1.155  1.00 24.67           H  
ATOM   2741  CA  GLN A 180      46.725  -3.799   0.656  1.00 24.67           C  
ATOM   2742  HA  GLN A 180      46.713  -2.908   1.284  1.00 24.67           H  
ATOM   2743  C   GLN A 180      46.117  -3.423  -0.704  1.00 24.67           C  
ATOM   2744  CB  GLN A 180      48.184  -4.277   0.525  1.00 24.67           C  
ATOM   2745  HB2 GLN A 180      48.191  -5.200  -0.054  1.00 24.67           H  
ATOM   2746  HB3 GLN A 180      48.758  -3.532  -0.025  1.00 24.67           H  
ATOM   2747  O   GLN A 180      46.523  -3.949  -1.737  1.00 24.67           O  
ATOM   2748  CG  GLN A 180      48.874  -4.522   1.879  1.00 24.67           C  
ATOM   2749  HG2 GLN A 180      49.137  -3.562   2.323  1.00 24.67           H  
ATOM   2750  HG3 GLN A 180      48.204  -5.040   2.565  1.00 24.67           H  
ATOM   2751  CD  GLN A 180      50.119  -5.392   1.729  1.00 24.67           C  
ATOM   2752  NE2 GLN A 180      51.280  -4.931   2.139  1.00 24.67           N  
ATOM   2753 HE21 GLN A 180      52.072  -5.532   1.964  1.00 24.67           H  
ATOM   2754 HE22 GLN A 180      51.376  -3.977   2.454  1.00 24.67           H  
ATOM   2755  OE1 GLN A 180      50.066  -6.516   1.263  1.00 24.67           O  
ATOM   2756  N   VAL A 181      45.114  -2.539  -0.706  1.00 25.69           N  
ATOM   2757  H   VAL A 181      44.770  -2.207   0.184  1.00 25.69           H  
ATOM   2758  CA  VAL A 181      44.460  -2.048  -1.938  1.00 25.69           C  
ATOM   2759  HA  VAL A 181      45.109  -2.289  -2.780  1.00 25.69           H  
ATOM   2760  C   VAL A 181      44.361  -0.516  -1.922  1.00 25.69           C  
ATOM   2761  CB  VAL A 181      43.105  -2.751  -2.213  1.00 25.69           C  
ATOM   2762  HB  VAL A 181      42.344  -2.358  -1.539  1.00 25.69           H  
ATOM   2763  O   VAL A 181      43.274   0.051  -1.975  1.00 25.69           O  
ATOM   2764  CG1 VAL A 181      42.662  -2.528  -3.669  1.00 25.69           C  
ATOM   2765 HG11 VAL A 181      43.404  -2.936  -4.356  1.00 25.69           H  
ATOM   2766 HG12 VAL A 181      41.701  -3.013  -3.843  1.00 25.69           H  
ATOM   2767 HG13 VAL A 181      42.539  -1.464  -3.870  1.00 25.69           H  
ATOM   2768  CG2 VAL A 181      43.162  -4.276  -2.015  1.00 25.69           C  
ATOM   2769 HG21 VAL A 181      42.206  -4.722  -2.289  1.00 25.69           H  
ATOM   2770 HG22 VAL A 181      43.955  -4.701  -2.629  1.00 25.69           H  
ATOM   2771 HG23 VAL A 181      43.354  -4.508  -0.967  1.00 25.69           H  
ATOM   2772  N   ALA A 182      45.510   0.158  -1.813  1.00 23.89           N  
ATOM   2773  H   ALA A 182      46.375  -0.359  -1.735  1.00 23.89           H  
ATOM   2774  CA  ALA A 182      45.603   1.624  -1.793  1.00 23.89           C  
ATOM   2775  HA  ALA A 182      44.631   2.048  -1.542  1.00 23.89           H  
ATOM   2776  C   ALA A 182      46.021   2.245  -3.147  1.00 23.89           C  
ATOM   2777  CB  ALA A 182      46.579   2.010  -0.674  1.00 23.89           C  
ATOM   2778  HB1 ALA A 182      47.574   1.625  -0.897  1.00 23.89           H  
ATOM   2779  HB2 ALA A 182      46.637   3.096  -0.602  1.00 23.89           H  
ATOM   2780  HB3 ALA A 182      46.235   1.610   0.280  1.00 23.89           H  
ATOM   2781  O   ALA A 182      45.779   3.427  -3.382  1.00 23.89           O  
ATOM   2782  N   ASP A 183      46.635   1.463  -4.044  1.00 23.96           N  
ATOM   2783  H   ASP A 183      46.815   0.514  -3.750  1.00 23.96           H  
ATOM   2784  CA  ASP A 183      47.604   2.011  -5.010  1.00 23.96           C  
ATOM   2785  HA  ASP A 183      47.847   3.030  -4.710  1.00 23.96           H  
ATOM   2786  C   ASP A 183      47.139   2.106  -6.480  1.00 23.96           C  
ATOM   2787  CB  ASP A 183      48.910   1.206  -4.886  1.00 23.96           C  
ATOM   2788  HB2 ASP A 183      48.731   0.183  -5.219  1.00 23.96           H  
ATOM   2789  HB3 ASP A 183      49.673   1.644  -5.529  1.00 23.96           H  
ATOM   2790  O   ASP A 183      47.942   2.445  -7.348  1.00 23.96           O  
ATOM   2791  CG  ASP A 183      49.432   1.202  -3.448  1.00 23.96           C  
ATOM   2792  OD1 ASP A 183      49.724   2.302  -2.935  1.00 23.96           O  
ATOM   2793  OD2 ASP A 183      49.445   0.102  -2.850  1.00 23.96           O  
ATOM   2794  N   GLN A 184      45.877   1.791  -6.816  1.00 23.31           N  
ATOM   2795  H   GLN A 184      45.241   1.540  -6.072  1.00 23.31           H  
ATOM   2796  CA  GLN A 184      45.439   1.675  -8.226  1.00 23.31           C  
ATOM   2797  HA  GLN A 184      46.160   2.214  -8.840  1.00 23.31           H  
ATOM   2798  C   GLN A 184      44.111   2.371  -8.584  1.00 23.31           C  
ATOM   2799  CB  GLN A 184      45.503   0.212  -8.711  1.00 23.31           C  
ATOM   2800  HB2 GLN A 184      44.907  -0.429  -8.062  1.00 23.31           H  
ATOM   2801  HB3 GLN A 184      45.090   0.166  -9.719  1.00 23.31           H  
ATOM   2802  O   GLN A 184      43.182   1.746  -9.091  1.00 23.31           O  
ATOM   2803  CG  GLN A 184      46.951  -0.303  -8.777  1.00 23.31           C  
ATOM   2804  HG2 GLN A 184      47.579   0.456  -9.243  1.00 23.31           H  
ATOM   2805  HG3 GLN A 184      47.322  -0.473  -7.766  1.00 23.31           H  
ATOM   2806  CD  GLN A 184      47.125  -1.590  -9.578  1.00 23.31           C  
ATOM   2807  NE2 GLN A 184      48.345  -2.054  -9.732  1.00 23.31           N  
ATOM   2808 HE21 GLN A 184      48.436  -2.902 -10.273  1.00 23.31           H  
ATOM   2809 HE22 GLN A 184      49.127  -1.573  -9.310  1.00 23.31           H  
ATOM   2810  OE1 GLN A 184      46.201  -2.202 -10.089  1.00 23.31           O  
ATOM   2811  N   VAL A 185      44.070   3.703  -8.450  1.00 26.00           N  
ATOM   2812  H   VAL A 185      44.823   4.139  -7.938  1.00 26.00           H  
ATOM   2813  CA  VAL A 185      43.231   4.571  -9.309  1.00 26.00           C  
ATOM   2814  HA  VAL A 185      42.952   3.996 -10.192  1.00 26.00           H  
ATOM   2815  C   VAL A 185      44.068   5.755  -9.811  1.00 26.00           C  
ATOM   2816  CB  VAL A 185      41.903   5.021  -8.653  1.00 26.00           C  
ATOM   2817  HB  VAL A 185      42.113   5.694  -7.821  1.00 26.00           H  
ATOM   2818  O   VAL A 185      43.925   6.892  -9.365  1.00 26.00           O  
ATOM   2819  CG1 VAL A 185      41.007   5.742  -9.677  1.00 26.00           C  
ATOM   2820 HG11 VAL A 185      40.798   5.086 -10.523  1.00 26.00           H  
ATOM   2821 HG12 VAL A 185      40.066   6.027  -9.206  1.00 26.00           H  
ATOM   2822 HG13 VAL A 185      41.487   6.652 -10.035  1.00 26.00           H  
ATOM   2823  CG2 VAL A 185      41.070   3.847  -8.122  1.00 26.00           C  
ATOM   2824 HG21 VAL A 185      41.617   3.330  -7.334  1.00 26.00           H  
ATOM   2825 HG22 VAL A 185      40.136   4.214  -7.696  1.00 26.00           H  
ATOM   2826 HG23 VAL A 185      40.851   3.144  -8.925  1.00 26.00           H  
ATOM   2827  N   VAL A 186      44.986   5.485 -10.744  1.00 23.25           N  
ATOM   2828  H   VAL A 186      45.081   4.534 -11.070  1.00 23.25           H  
ATOM   2829  CA  VAL A 186      45.799   6.528 -11.389  1.00 23.25           C  
ATOM   2830  HA  VAL A 186      46.007   7.311 -10.659  1.00 23.25           H  
ATOM   2831  C   VAL A 186      45.009   7.157 -12.538  1.00 23.25           C  
ATOM   2832  CB  VAL A 186      47.167   5.989 -11.862  1.00 23.25           C  
ATOM   2833  HB  VAL A 186      47.015   5.209 -12.608  1.00 23.25           H  
ATOM   2834  O   VAL A 186      44.971   6.625 -13.645  1.00 23.25           O  
ATOM   2835  CG1 VAL A 186      48.023   7.108 -12.479  1.00 23.25           C  
ATOM   2836 HG11 VAL A 186      48.998   6.711 -12.760  1.00 23.25           H  
ATOM   2837 HG12 VAL A 186      47.548   7.497 -13.379  1.00 23.25           H  
ATOM   2838 HG13 VAL A 186      48.162   7.917 -11.762  1.00 23.25           H  
ATOM   2839  CG2 VAL A 186      47.963   5.390 -10.694  1.00 23.25           C  
ATOM   2840 HG21 VAL A 186      47.438   4.533 -10.272  1.00 23.25           H  
ATOM   2841 HG22 VAL A 186      48.108   6.137  -9.913  1.00 23.25           H  
ATOM   2842 HG23 VAL A 186      48.937   5.049 -11.044  1.00 23.25           H  
ATOM   2843  N   VAL A 187      44.399   8.319 -12.292  1.00 26.40           N  
ATOM   2844  H   VAL A 187      44.410   8.667 -11.343  1.00 26.40           H  
ATOM   2845  CA  VAL A 187      43.936   9.219 -13.362  1.00 26.40           C  
ATOM   2846  HA  VAL A 187      43.770   8.641 -14.271  1.00 26.40           H  
ATOM   2847  C   VAL A 187      45.063  10.210 -13.640  1.00 26.40           C  
ATOM   2848  CB  VAL A 187      42.598   9.906 -13.024  1.00 26.40           C  
ATOM   2849  HB  VAL A 187      42.715  10.530 -12.138  1.00 26.40           H  
ATOM   2850  O   VAL A 187      45.190  11.227 -12.959  1.00 26.40           O  
ATOM   2851  CG1 VAL A 187      42.117  10.778 -14.193  1.00 26.40           C  
ATOM   2852 HG11 VAL A 187      42.832  11.578 -14.384  1.00 26.40           H  
ATOM   2853 HG12 VAL A 187      41.156  11.230 -13.946  1.00 26.40           H  
ATOM   2854 HG13 VAL A 187      42.009  10.174 -15.094  1.00 26.40           H  
ATOM   2855  CG2 VAL A 187      41.502   8.868 -12.748  1.00 26.40           C  
ATOM   2856 HG21 VAL A 187      41.388   8.204 -13.605  1.00 26.40           H  
ATOM   2857 HG22 VAL A 187      40.555   9.370 -12.552  1.00 26.40           H  
ATOM   2858 HG23 VAL A 187      41.762   8.276 -11.871  1.00 26.40           H  
ATOM   2859  N   GLY A 188      45.930   9.850 -14.589  1.00 24.91           N  
ATOM   2860  H   GLY A 188      45.765   8.982 -15.079  1.00 24.91           H  
ATOM   2861  CA  GLY A 188      47.161  10.581 -14.886  1.00 24.91           C  
ATOM   2862  HA2 GLY A 188      47.711  10.067 -15.675  1.00 24.91           H  
ATOM   2863  HA3 GLY A 188      47.786  10.589 -13.993  1.00 24.91           H  
ATOM   2864  C   GLY A 188      46.932  12.026 -15.339  1.00 24.91           C  
ATOM   2865  O   GLY A 188      45.987  12.331 -16.068  1.00 24.91           O  
ATOM   2866  N   SER A 189      47.827  12.910 -14.907  1.00 22.63           N  
ATOM   2867  H   SER A 189      48.578  12.592 -14.311  1.00 22.63           H  
ATOM   2868  CA  SER A 189      47.966  14.268 -15.427  1.00 22.63           C  
ATOM   2869  HA  SER A 189      46.975  14.666 -15.644  1.00 22.63           H  
ATOM   2870  C   SER A 189      48.785  14.295 -16.722  1.00 22.63           C  
ATOM   2871  CB  SER A 189      48.619  15.158 -14.360  1.00 22.63           C  
ATOM   2872  HB2 SER A 189      47.908  15.309 -13.548  1.00 22.63           H  
ATOM   2873  HB3 SER A 189      48.872  16.130 -14.785  1.00 22.63           H  
ATOM   2874  O   SER A 189      49.660  13.459 -16.921  1.00 22.63           O  
ATOM   2875  OG  SER A 189      49.781  14.549 -13.829  1.00 22.63           O  
ATOM   2876  HG  SER A 189      50.462  14.536 -14.505  1.00 22.63           H  
ATOM   2877  N   GLU A 190      48.546  15.340 -17.518  1.00 24.02           N  
ATOM   2878  H   GLU A 190      47.810  15.965 -17.222  1.00 24.02           H  
ATOM   2879  CA  GLU A 190      49.276  15.739 -18.737  1.00 24.02           C  
ATOM   2880  HA  GLU A 190      48.892  16.740 -18.934  1.00 24.02           H  
ATOM   2881  C   GLU A 190      49.027  14.913 -20.025  1.00 24.02           C  
ATOM   2882  CB  GLU A 190      50.772  15.978 -18.477  1.00 24.02           C  
ATOM   2883  HB2 GLU A 190      51.192  16.452 -19.364  1.00 24.02           H  
ATOM   2884  HB3 GLU A 190      51.284  15.029 -18.318  1.00 24.02           H  
ATOM   2885  O   GLU A 190      48.919  13.687 -19.987  1.00 24.02           O  
ATOM   2886  CG  GLU A 190      50.991  16.900 -17.267  1.00 24.02           C  
ATOM   2887  HG2 GLU A 190      50.803  16.345 -16.348  1.00 24.02           H  
ATOM   2888  HG3 GLU A 190      50.268  17.714 -17.319  1.00 24.02           H  
ATOM   2889  CD  GLU A 190      52.402  17.493 -17.213  1.00 24.02           C  
ATOM   2890  OE1 GLU A 190      52.500  18.627 -16.696  1.00 24.02           O  
ATOM   2891  OE2 GLU A 190      53.346  16.823 -17.685  1.00 24.02           O  
ATOM   2892  N   PRO A 191      48.910  15.573 -21.200  1.00 26.27           N  
ATOM   2893  CA  PRO A 191      48.673  14.901 -22.475  1.00 26.27           C  
ATOM   2894  HA  PRO A 191      48.147  13.958 -22.326  1.00 26.27           H  
ATOM   2895  C   PRO A 191      49.982  14.626 -23.237  1.00 26.27           C  
ATOM   2896  CB  PRO A 191      47.755  15.865 -23.234  1.00 26.27           C  
ATOM   2897  HB2 PRO A 191      46.728  15.724 -22.896  1.00 26.27           H  
ATOM   2898  HB3 PRO A 191      47.818  15.733 -24.314  1.00 26.27           H  
ATOM   2899  O   PRO A 191      50.549  15.531 -23.848  1.00 26.27           O  
ATOM   2900  CG  PRO A 191      48.247  17.248 -22.797  1.00 26.27           C  
ATOM   2901  HG2 PRO A 191      49.064  17.581 -23.438  1.00 26.27           H  
ATOM   2902  HG3 PRO A 191      47.440  17.979 -22.813  1.00 26.27           H  
ATOM   2903  CD  PRO A 191      48.765  17.017 -21.376  1.00 26.27           C  
ATOM   2904  HD2 PRO A 191      49.721  17.521 -21.235  1.00 26.27           H  
ATOM   2905  HD3 PRO A 191      48.025  17.408 -20.677  1.00 26.27           H  
ATOM   2906  N   SER A 192      50.421  13.367 -23.290  1.00 26.95           N  
ATOM   2907  H   SER A 192      49.949  12.659 -22.745  1.00 26.95           H  
ATOM   2908  CA  SER A 192      51.481  12.919 -24.208  1.00 26.95           C  
ATOM   2909  HA  SER A 192      51.902  13.796 -24.699  1.00 26.95           H  
ATOM   2910  C   SER A 192      50.925  12.033 -25.333  1.00 26.95           C  
ATOM   2911  CB  SER A 192      52.649  12.291 -23.443  1.00 26.95           C  
ATOM   2912  HB2 SER A 192      53.477  12.107 -24.127  1.00 26.95           H  
ATOM   2913  HB3 SER A 192      52.982  12.986 -22.672  1.00 26.95           H  
ATOM   2914  O   SER A 192      49.865  11.413 -25.224  1.00 26.95           O  
ATOM   2915  OG  SER A 192      52.264  11.075 -22.844  1.00 26.95           O  
ATOM   2916  HG  SER A 192      52.697  11.001 -21.990  1.00 26.95           H  
ATOM   2917  N   SER A 193      51.589  12.053 -26.489  1.00 25.90           N  
ATOM   2918  H   SER A 193      52.466  12.551 -26.539  1.00 25.90           H  
ATOM   2919  CA  SER A 193      50.993  11.653 -27.766  1.00 25.90           C  
ATOM   2920  HA  SER A 193      49.912  11.779 -27.703  1.00 25.90           H  
ATOM   2921  C   SER A 193      51.255  10.193 -28.159  1.00 25.90           C  
ATOM   2922  CB  SER A 193      51.489  12.615 -28.855  1.00 25.90           C  
ATOM   2923  HB2 SER A 193      51.143  13.624 -28.630  1.00 25.90           H  
ATOM   2924  HB3 SER A 193      51.089  12.315 -29.824  1.00 25.90           H  
ATOM   2925  O   SER A 193      52.167   9.936 -28.942  1.00 25.90           O  
ATOM   2926  OG  SER A 193      52.902  12.611 -28.899  1.00 25.90           O  
ATOM   2927  HG  SER A 193      53.170  11.707 -29.080  1.00 25.90           H  
ATOM   2928  N   ALA A 194      50.414   9.255 -27.705  1.00 25.13           N  
ATOM   2929  H   ALA A 194      49.827   9.495 -26.919  1.00 25.13           H  
ATOM   2930  CA  ALA A 194      50.106   8.012 -28.434  1.00 25.13           C  
ATOM   2931  HA  ALA A 194      49.823   8.266 -29.456  1.00 25.13           H  
ATOM   2932  C   ALA A 194      48.956   7.216 -27.788  1.00 25.13           C  
ATOM   2933  CB  ALA A 194      51.334   7.082 -28.491  1.00 25.13           C  
ATOM   2934  HB1 ALA A 194      51.718   6.913 -27.485  1.00 25.13           H  
ATOM   2935  HB2 ALA A 194      52.125   7.508 -29.108  1.00 25.13           H  
ATOM   2936  HB3 ALA A 194      51.053   6.124 -28.930  1.00 25.13           H  
ATOM   2937  O   ALA A 194      49.047   6.873 -26.616  1.00 25.13           O  
ATOM   2938  N   TRP A 195      47.946   6.828 -28.578  1.00 24.81           N  
ATOM   2939  H   TRP A 195      47.776   7.404 -29.390  1.00 24.81           H  
ATOM   2940  CA  TRP A 195      47.476   5.434 -28.744  1.00 24.81           C  
ATOM   2941  HA  TRP A 195      48.291   4.864 -29.190  1.00 24.81           H  
ATOM   2942  C   TRP A 195      46.314   5.375 -29.752  1.00 24.81           C  
ATOM   2943  CB  TRP A 195      47.094   4.727 -27.423  1.00 24.81           C  
ATOM   2944  HB2 TRP A 195      46.948   5.455 -26.626  1.00 24.81           H  
ATOM   2945  HB3 TRP A 195      46.134   4.227 -27.556  1.00 24.81           H  
ATOM   2946  O   TRP A 195      45.556   6.333 -29.901  1.00 24.81           O  
ATOM   2947  CG  TRP A 195      48.081   3.678 -26.973  1.00 24.81           C  
ATOM   2948  CD1 TRP A 195      49.428   3.815 -26.943  1.00 24.81           C  
ATOM   2949  HD1 TRP A 195      49.968   4.713 -27.208  1.00 24.81           H  
ATOM   2950  CD2 TRP A 195      47.825   2.323 -26.476  1.00 24.81           C  
ATOM   2951  CE2 TRP A 195      49.078   1.697 -26.191  1.00 24.81           C  
ATOM   2952  CE3 TRP A 195      46.664   1.558 -26.225  1.00 24.81           C  
ATOM   2953  HE3 TRP A 195      45.696   1.996 -26.421  1.00 24.81           H  
ATOM   2954  NE1 TRP A 195      50.018   2.652 -26.497  1.00 24.81           N  
ATOM   2955  HE1 TRP A 195      51.013   2.551 -26.358  1.00 24.81           H  
ATOM   2956  CH2 TRP A 195      48.003  -0.341 -25.458  1.00 24.81           C  
ATOM   2957  HH2 TRP A 195      48.059  -1.348 -25.071  1.00 24.81           H  
ATOM   2958  CZ2 TRP A 195      49.178   0.389 -25.695  1.00 24.81           C  
ATOM   2959  HZ2 TRP A 195      50.146  -0.043 -25.488  1.00 24.81           H  
ATOM   2960  CZ3 TRP A 195      46.751   0.244 -25.721  1.00 24.81           C  
ATOM   2961  HZ3 TRP A 195      45.849  -0.321 -25.534  1.00 24.81           H  
ATOM   2962  N   SER A 196      46.177   4.252 -30.462  1.00 23.58           N  
ATOM   2963  H   SER A 196      46.781   3.470 -30.254  1.00 23.58           H  
ATOM   2964  CA  SER A 196      45.095   3.994 -31.426  1.00 23.58           C  
ATOM   2965  HA  SER A 196      44.312   4.732 -31.257  1.00 23.58           H  
ATOM   2966  C   SER A 196      44.460   2.609 -31.171  1.00 23.58           C  
ATOM   2967  CB  SER A 196      45.602   4.203 -32.862  1.00 23.58           C  
ATOM   2968  HB2 SER A 196      44.756   4.319 -33.540  1.00 23.58           H  
ATOM   2969  HB3 SER A 196      46.190   5.120 -32.900  1.00 23.58           H  
ATOM   2970  O   SER A 196      45.023   1.811 -30.419  1.00 23.58           O  
ATOM   2971  OG  SER A 196      46.392   3.118 -33.297  1.00 23.58           O  
ATOM   2972  HG  SER A 196      46.891   3.382 -34.073  1.00 23.58           H  
ATOM   2973  N   PRO A 197      43.240   2.330 -31.669  1.00 28.61           N  
ATOM   2974  CA  PRO A 197      42.358   1.349 -31.030  1.00 28.61           C  
ATOM   2975  HA  PRO A 197      42.525   1.353 -29.952  1.00 28.61           H  
ATOM   2976  C   PRO A 197      42.516  -0.090 -31.544  1.00 28.61           C  
ATOM   2977  CB  PRO A 197      40.946   1.876 -31.308  1.00 28.61           C  
ATOM   2978  HB2 PRO A 197      40.690   2.635 -30.569  1.00 28.61           H  
ATOM   2979  HB3 PRO A 197      40.199   1.082 -31.310  1.00 28.61           H  
ATOM   2980  O   PRO A 197      42.571  -0.303 -32.755  1.00 28.61           O  
ATOM   2981  CG  PRO A 197      41.085   2.531 -32.683  1.00 28.61           C  
ATOM   2982  HG2 PRO A 197      40.330   3.301 -32.840  1.00 28.61           H  
ATOM   2983  HG3 PRO A 197      41.025   1.774 -33.465  1.00 28.61           H  
ATOM   2984  CD  PRO A 197      42.493   3.122 -32.639  1.00 28.61           C  
ATOM   2985  HD2 PRO A 197      42.950   3.061 -33.627  1.00 28.61           H  
ATOM   2986  HD3 PRO A 197      42.435   4.160 -32.309  1.00 28.61           H  
ATOM   2987  N   LYS A 198      42.464  -1.076 -30.625  1.00 21.76           N  
ATOM   2988  H   LYS A 198      42.604  -0.792 -29.666  1.00 21.76           H  
ATOM   2989  CA  LYS A 198      42.008  -2.474 -30.847  1.00 21.76           C  
ATOM   2990  HA  LYS A 198      40.973  -2.462 -31.189  1.00 21.76           H  
ATOM   2991  C   LYS A 198      42.062  -3.321 -29.558  1.00 21.76           C  
ATOM   2992  CB  LYS A 198      42.880  -3.168 -31.925  1.00 21.76           C  
ATOM   2993  HB2 LYS A 198      43.143  -4.181 -31.620  1.00 21.76           H  
ATOM   2994  HB3 LYS A 198      43.818  -2.622 -32.030  1.00 21.76           H  
ATOM   2995  O   LYS A 198      43.123  -3.813 -29.202  1.00 21.76           O  
ATOM   2996  CG  LYS A 198      42.182  -3.300 -33.289  1.00 21.76           C  
ATOM   2997  HG2 LYS A 198      41.629  -2.395 -33.538  1.00 21.76           H  
ATOM   2998  HG3 LYS A 198      41.474  -4.128 -33.252  1.00 21.76           H  
ATOM   2999  CD  LYS A 198      43.236  -3.566 -34.370  1.00 21.76           C  
ATOM   3000  HD2 LYS A 198      43.730  -4.515 -34.162  1.00 21.76           H  
ATOM   3001  HD3 LYS A 198      43.977  -2.767 -34.342  1.00 21.76           H  
ATOM   3002  CE  LYS A 198      42.596  -3.602 -35.759  1.00 21.76           C  
ATOM   3003  HE2 LYS A 198      41.841  -4.388 -35.778  1.00 21.76           H  
ATOM   3004  HE3 LYS A 198      42.094  -2.649 -35.929  1.00 21.76           H  
ATOM   3005  NZ  LYS A 198      43.617  -3.838 -36.810  1.00 21.76           N  
ATOM   3006  HZ1 LYS A 198      44.311  -3.105 -36.791  1.00 21.76           H  
ATOM   3007  HZ2 LYS A 198      44.082  -4.721 -36.660  1.00 21.76           H  
ATOM   3008  HZ3 LYS A 198      43.190  -3.850 -37.726  1.00 21.76           H  
ATOM   3009  N   VAL A 199      40.912  -3.578 -28.925  1.00 24.27           N  
ATOM   3010  H   VAL A 199      40.088  -3.067 -29.209  1.00 24.27           H  
ATOM   3011  CA  VAL A 199      40.655  -4.783 -28.100  1.00 24.27           C  
ATOM   3012  HA  VAL A 199      41.256  -5.604 -28.490  1.00 24.27           H  
ATOM   3013  C   VAL A 199      39.171  -5.141 -28.254  1.00 24.27           C  
ATOM   3014  CB  VAL A 199      40.993  -4.620 -26.595  1.00 24.27           C  
ATOM   3015  HB  VAL A 199      40.306  -3.899 -26.152  1.00 24.27           H  
ATOM   3016  O   VAL A 199      38.326  -4.251 -28.199  1.00 24.27           O  
ATOM   3017  CG1 VAL A 199      40.841  -5.962 -25.859  1.00 24.27           C  
ATOM   3018 HG11 VAL A 199      39.802  -6.290 -25.872  1.00 24.27           H  
ATOM   3019 HG12 VAL A 199      41.472  -6.724 -26.318  1.00 24.27           H  
ATOM   3020 HG13 VAL A 199      41.130  -5.848 -24.814  1.00 24.27           H  
ATOM   3021  CG2 VAL A 199      42.423  -4.145 -26.312  1.00 24.27           C  
ATOM   3022 HG21 VAL A 199      42.573  -3.145 -26.718  1.00 24.27           H  
ATOM   3023 HG22 VAL A 199      43.145  -4.829 -26.756  1.00 24.27           H  
ATOM   3024 HG23 VAL A 199      42.596  -4.094 -25.237  1.00 24.27           H  
ATOM   3025  N   GLY A 200      38.854  -6.419 -28.475  1.00 21.41           N  
ATOM   3026  H   GLY A 200      39.596  -7.103 -28.429  1.00 21.41           H  
ATOM   3027  CA  GLY A 200      37.483  -6.947 -28.482  1.00 21.41           C  
ATOM   3028  HA2 GLY A 200      36.761  -6.131 -28.482  1.00 21.41           H  
ATOM   3029  HA3 GLY A 200      37.325  -7.542 -29.382  1.00 21.41           H  
ATOM   3030  C   GLY A 200      37.215  -7.835 -27.263  1.00 21.41           C  
ATOM   3031  O   GLY A 200      38.155  -8.275 -26.603  1.00 21.41           O  
ATOM   3032  N   PHE A 201      35.943  -8.119 -26.972  1.00 24.48           N  
ATOM   3033  H   PHE A 201      35.210  -7.775 -27.575  1.00 24.48           H  
ATOM   3034  CA  PHE A 201      35.544  -8.938 -25.822  1.00 24.48           C  
ATOM   3035  HA  PHE A 201      36.406  -9.093 -25.173  1.00 24.48           H  
ATOM   3036  C   PHE A 201      35.033 -10.318 -26.247  1.00 24.48           C  
ATOM   3037  CB  PHE A 201      34.487  -8.199 -24.989  1.00 24.48           C  
ATOM   3038  HB2 PHE A 201      33.631  -7.964 -25.622  1.00 24.48           H  
ATOM   3039  HB3 PHE A 201      34.134  -8.867 -24.204  1.00 24.48           H  
ATOM   3040  O   PHE A 201      34.076 -10.420 -27.011  1.00 24.48           O  
ATOM   3041  CG  PHE A 201      34.994  -6.930 -24.333  1.00 24.48           C  
ATOM   3042  CD1 PHE A 201      35.740  -7.005 -23.141  1.00 24.48           C  
ATOM   3043  HD1 PHE A 201      35.948  -7.966 -22.693  1.00 24.48           H  
ATOM   3044  CD2 PHE A 201      34.730  -5.674 -24.913  1.00 24.48           C  
ATOM   3045  HD2 PHE A 201      34.157  -5.608 -25.827  1.00 24.48           H  
ATOM   3046  CE1 PHE A 201      36.217  -5.832 -22.531  1.00 24.48           C  
ATOM   3047  HE1 PHE A 201      36.789  -5.892 -21.617  1.00 24.48           H  
ATOM   3048  CE2 PHE A 201      35.209  -4.501 -24.304  1.00 24.48           C  
ATOM   3049  HE2 PHE A 201      35.006  -3.539 -24.750  1.00 24.48           H  
ATOM   3050  CZ  PHE A 201      35.952  -4.580 -23.113  1.00 24.48           C  
ATOM   3051  HZ  PHE A 201      36.319  -3.678 -22.645  1.00 24.48           H  
ATOM   3052  N   THR A 202      35.618 -11.369 -25.670  1.00 21.50           N  
ATOM   3053  H   THR A 202      36.419 -11.207 -25.077  1.00 21.50           H  
ATOM   3054  CA  THR A 202      35.112 -12.747 -25.742  1.00 21.50           C  
ATOM   3055  HA  THR A 202      34.285 -12.795 -26.451  1.00 21.50           H  
ATOM   3056  C   THR A 202      34.608 -13.146 -24.358  1.00 21.50           C  
ATOM   3057  CB  THR A 202      36.196 -13.731 -26.213  1.00 21.50           C  
ATOM   3058  HB  THR A 202      36.940 -13.861 -25.427  1.00 21.50           H  
ATOM   3059  O   THR A 202      35.348 -13.038 -23.381  1.00 21.50           O  
ATOM   3060  CG2 THR A 202      35.607 -15.091 -26.587  1.00 21.50           C  
ATOM   3061 HG21 THR A 202      35.133 -15.546 -25.717  1.00 21.50           H  
ATOM   3062 HG22 THR A 202      36.401 -15.754 -26.931  1.00 21.50           H  
ATOM   3063 HG23 THR A 202      34.870 -14.974 -27.381  1.00 21.50           H  
ATOM   3064  OG1 THR A 202      36.841 -13.244 -27.365  1.00 21.50           O  
ATOM   3065  HG1 THR A 202      37.493 -13.893 -27.639  1.00 21.50           H  
ATOM   3066  N   VAL A 203      33.358 -13.602 -24.250  1.00 24.06           N  
ATOM   3067  H   VAL A 203      32.795 -13.689 -25.083  1.00 24.06           H  
ATOM   3068  CA  VAL A 203      32.751 -13.971 -22.960  1.00 24.06           C  
ATOM   3069  HA  VAL A 203      33.236 -13.406 -22.164  1.00 24.06           H  
ATOM   3070  C   VAL A 203      32.982 -15.456 -22.680  1.00 24.06           C  
ATOM   3071  CB  VAL A 203      31.251 -13.604 -22.919  1.00 24.06           C  
ATOM   3072  HB  VAL A 203      30.722 -14.147 -23.702  1.00 24.06           H  
ATOM   3073  O   VAL A 203      32.307 -16.308 -23.253  1.00 24.06           O  
ATOM   3074  CG1 VAL A 203      30.620 -13.952 -21.563  1.00 24.06           C  
ATOM   3075 HG11 VAL A 203      29.574 -13.645 -21.554  1.00 24.06           H  
ATOM   3076 HG12 VAL A 203      31.152 -13.444 -20.759  1.00 24.06           H  
ATOM   3077 HG13 VAL A 203      30.658 -15.028 -21.395  1.00 24.06           H  
ATOM   3078  CG2 VAL A 203      31.043 -12.100 -23.152  1.00 24.06           C  
ATOM   3079 HG21 VAL A 203      31.585 -11.524 -22.402  1.00 24.06           H  
ATOM   3080 HG22 VAL A 203      31.396 -11.816 -24.144  1.00 24.06           H  
ATOM   3081 HG23 VAL A 203      29.981 -11.859 -23.092  1.00 24.06           H  
ATOM   3082  N   SER A 204      33.916 -15.775 -21.783  1.00 21.79           N  
ATOM   3083  H   SER A 204      34.474 -15.044 -21.366  1.00 21.79           H  
ATOM   3084  CA  SER A 204      34.062 -17.120 -21.215  1.00 21.79           C  
ATOM   3085  HA  SER A 204      33.661 -17.840 -21.929  1.00 21.79           H  
ATOM   3086  C   SER A 204      33.243 -17.251 -19.926  1.00 21.79           C  
ATOM   3087  CB  SER A 204      35.536 -17.490 -21.020  1.00 21.79           C  
ATOM   3088  HB2 SER A 204      35.605 -18.453 -20.515  1.00 21.79           H  
ATOM   3089  HB3 SER A 204      36.008 -17.573 -21.999  1.00 21.79           H  
ATOM   3090  O   SER A 204      33.219 -16.361 -19.078  1.00 21.79           O  
ATOM   3091  OG  SER A 204      36.220 -16.509 -20.267  1.00 21.79           O  
ATOM   3092  HG  SER A 204      37.147 -16.750 -20.202  1.00 21.79           H  
ATOM   3093  N   ASN A 205      32.516 -18.361 -19.795  1.00 23.98           N  
ATOM   3094  H   ASN A 205      32.587 -19.073 -20.509  1.00 23.98           H  
ATOM   3095  CA  ASN A 205      31.535 -18.565 -18.733  1.00 23.98           C  
ATOM   3096  HA  ASN A 205      31.282 -17.605 -18.282  1.00 23.98           H  
ATOM   3097  C   ASN A 205      32.128 -19.460 -17.631  1.00 23.98           C  
ATOM   3098  CB  ASN A 205      30.260 -19.127 -19.395  1.00 23.98           C  
ATOM   3099  HB2 ASN A 205      30.036 -18.549 -20.292  1.00 23.98           H  
ATOM   3100  HB3 ASN A 205      30.439 -20.158 -19.699  1.00 23.98           H  
ATOM   3101  O   ASN A 205      32.078 -20.683 -17.738  1.00 23.98           O  
ATOM   3102  CG  ASN A 205      29.015 -19.067 -18.524  1.00 23.98           C  
ATOM   3103  ND2 ASN A 205      28.120 -20.013 -18.688  1.00 23.98           N  
ATOM   3104 HD21 ASN A 205      27.316 -20.003 -18.077  1.00 23.98           H  
ATOM   3105 HD22 ASN A 205      28.318 -20.790 -19.301  1.00 23.98           H  
ATOM   3106  OD1 ASN A 205      28.787 -18.153 -17.742  1.00 23.98           O  
ATOM   3107  N   THR A 206      32.698 -18.859 -16.584  1.00 24.36           N  
ATOM   3108  H   THR A 206      32.787 -17.853 -16.584  1.00 24.36           H  
ATOM   3109  CA  THR A 206      33.147 -19.565 -15.370  1.00 24.36           C  
ATOM   3110  HA  THR A 206      32.723 -20.569 -15.382  1.00 24.36           H  
ATOM   3111  C   THR A 206      32.605 -18.898 -14.106  1.00 24.36           C  
ATOM   3112  CB  THR A 206      34.675 -19.734 -15.295  1.00 24.36           C  
ATOM   3113  HB  THR A 206      34.940 -20.110 -14.307  1.00 24.36           H  
ATOM   3114  O   THR A 206      32.306 -17.705 -14.067  1.00 24.36           O  
ATOM   3115  CG2 THR A 206      35.198 -20.727 -16.332  1.00 24.36           C  
ATOM   3116 HG21 THR A 206      35.011 -20.353 -17.338  1.00 24.36           H  
ATOM   3117 HG22 THR A 206      36.269 -20.878 -16.193  1.00 24.36           H  
ATOM   3118 HG23 THR A 206      34.691 -21.684 -16.211  1.00 24.36           H  
ATOM   3119  OG1 THR A 206      35.343 -18.516 -15.513  1.00 24.36           O  
ATOM   3120  HG1 THR A 206      36.267 -18.715 -15.678  1.00 24.36           H  
ATOM   3121  N   GLU A 207      32.393 -19.701 -13.067  1.00 24.77           N  
ATOM   3122  H   GLU A 207      32.650 -20.676 -13.139  1.00 24.77           H  
ATOM   3123  CA  GLU A 207      31.591 -19.321 -11.905  1.00 24.77           C  
ATOM   3124  HA  GLU A 207      30.696 -18.800 -12.245  1.00 24.77           H  
ATOM   3125  C   GLU A 207      32.351 -18.417 -10.922  1.00 24.77           C  
ATOM   3126  CB  GLU A 207      31.152 -20.589 -11.157  1.00 24.77           C  
ATOM   3127  HB2 GLU A 207      32.044 -21.056 -10.740  1.00 24.77           H  
ATOM   3128  HB3 GLU A 207      30.506 -20.299 -10.329  1.00 24.77           H  
ATOM   3129  O   GLU A 207      33.318 -18.872 -10.307  1.00 24.77           O  
ATOM   3130  CG  GLU A 207      30.415 -21.626 -12.017  1.00 24.77           C  
ATOM   3131  HG2 GLU A 207      29.464 -21.204 -12.342  1.00 24.77           H  
ATOM   3132  HG3 GLU A 207      31.003 -21.867 -12.903  1.00 24.77           H  
ATOM   3133  CD  GLU A 207      30.201 -22.912 -11.212  1.00 24.77           C  
ATOM   3134  OE1 GLU A 207      29.028 -23.324 -11.096  1.00 24.77           O  
ATOM   3135  OE2 GLU A 207      31.216 -23.431 -10.693  1.00 24.77           O  
ATOM   3136  N   LYS A 208      31.864 -17.182 -10.708  1.00 24.11           N  
ATOM   3137  H   LYS A 208      31.341 -16.782 -11.475  1.00 24.11           H  
ATOM   3138  CA  LYS A 208      31.676 -16.517  -9.391  1.00 24.11           C  
ATOM   3139  HA  LYS A 208      30.929 -17.089  -8.840  1.00 24.11           H  
ATOM   3140  C   LYS A 208      31.082 -15.102  -9.540  1.00 24.11           C  
ATOM   3141  CB  LYS A 208      32.983 -16.491  -8.556  1.00 24.11           C  
ATOM   3142  HB2 LYS A 208      33.022 -15.593  -7.941  1.00 24.11           H  
ATOM   3143  HB3 LYS A 208      33.840 -16.459  -9.229  1.00 24.11           H  
ATOM   3144  O   LYS A 208      31.245 -14.455 -10.568  1.00 24.11           O  
ATOM   3145  CG  LYS A 208      33.054 -17.717  -7.613  1.00 24.11           C  
ATOM   3146  HG2 LYS A 208      32.359 -18.478  -7.966  1.00 24.11           H  
ATOM   3147  HG3 LYS A 208      32.718 -17.423  -6.618  1.00 24.11           H  
ATOM   3148  CD  LYS A 208      34.450 -18.357  -7.508  1.00 24.11           C  
ATOM   3149  HD2 LYS A 208      34.938 -18.323  -8.482  1.00 24.11           H  
ATOM   3150  HD3 LYS A 208      35.061 -17.806  -6.793  1.00 24.11           H  
ATOM   3151  CE  LYS A 208      34.290 -19.824  -7.077  1.00 24.11           C  
ATOM   3152  HE2 LYS A 208      34.046 -19.863  -6.015  1.00 24.11           H  
ATOM   3153  HE3 LYS A 208      33.448 -20.242  -7.628  1.00 24.11           H  
ATOM   3154  NZ  LYS A 208      35.495 -20.632  -7.381  1.00 24.11           N  
ATOM   3155  HZ1 LYS A 208      36.307 -20.280  -6.895  1.00 24.11           H  
ATOM   3156  HZ2 LYS A 208      35.663 -20.605  -8.376  1.00 24.11           H  
ATOM   3157  HZ3 LYS A 208      35.340 -21.598  -7.130  1.00 24.11           H  
ATOM   3158  N   THR A 209      30.329 -14.679  -8.518  1.00 25.26           N  
ATOM   3159  H   THR A 209      30.325 -15.301  -7.722  1.00 25.26           H  
ATOM   3160  CA  THR A 209      29.903 -13.290  -8.209  1.00 25.26           C  
ATOM   3161  HA  THR A 209      28.924 -13.396  -7.741  1.00 25.26           H  
ATOM   3162  C   THR A 209      29.606 -12.342  -9.399  1.00 25.26           C  
ATOM   3163  CB  THR A 209      30.818 -12.657  -7.118  1.00 25.26           C  
ATOM   3164  HB  THR A 209      30.941 -11.587  -7.284  1.00 25.26           H  
ATOM   3165  O   THR A 209      30.316 -11.370  -9.648  1.00 25.26           O  
ATOM   3166  CG2 THR A 209      30.182 -12.856  -5.741  1.00 25.26           C  
ATOM   3167 HG21 THR A 209      30.821 -12.412  -4.977  1.00 25.26           H  
ATOM   3168 HG22 THR A 209      29.211 -12.363  -5.704  1.00 25.26           H  
ATOM   3169 HG23 THR A 209      30.068 -13.919  -5.527  1.00 25.26           H  
ATOM   3170  OG1 THR A 209      32.087 -13.272  -7.017  1.00 25.26           O  
ATOM   3171  HG1 THR A 209      32.501 -12.987  -6.200  1.00 25.26           H  
ATOM   3172  N   LYS A 210      28.479 -12.558 -10.103  1.00 25.62           N  
ATOM   3173  H   LYS A 210      27.919 -13.364  -9.864  1.00 25.62           H  
ATOM   3174  CA  LYS A 210      27.978 -11.644 -11.155  1.00 25.62           C  
ATOM   3175  HA  LYS A 210      28.812 -11.393 -11.811  1.00 25.62           H  
ATOM   3176  C   LYS A 210      27.445 -10.314 -10.587  1.00 25.62           C  
ATOM   3177  CB  LYS A 210      26.882 -12.321 -12.009  1.00 25.62           C  
ATOM   3178  HB2 LYS A 210      26.374 -11.545 -12.582  1.00 25.62           H  
ATOM   3179  HB3 LYS A 210      26.144 -12.790 -11.358  1.00 25.62           H  
ATOM   3180  O   LYS A 210      26.302 -10.244 -10.150  1.00 25.62           O  
ATOM   3181  CG  LYS A 210      27.426 -13.353 -13.008  1.00 25.62           C  
ATOM   3182  HG2 LYS A 210      27.849 -14.196 -12.462  1.00 25.62           H  
ATOM   3183  HG3 LYS A 210      28.215 -12.887 -13.598  1.00 25.62           H  
ATOM   3184  CD  LYS A 210      26.326 -13.856 -13.961  1.00 25.62           C  
ATOM   3185  HD2 LYS A 210      25.555 -14.367 -13.384  1.00 25.62           H  
ATOM   3186  HD3 LYS A 210      25.883 -13.005 -14.477  1.00 25.62           H  
ATOM   3187  CE  LYS A 210      26.943 -14.819 -14.988  1.00 25.62           C  
ATOM   3188  HE2 LYS A 210      27.739 -14.296 -15.518  1.00 25.62           H  
ATOM   3189  HE3 LYS A 210      27.404 -15.649 -14.453  1.00 25.62           H  
ATOM   3190  NZ  LYS A 210      25.949 -15.338 -15.963  1.00 25.62           N  
ATOM   3191  HZ1 LYS A 210      25.540 -14.581 -16.493  1.00 25.62           H  
ATOM   3192  HZ2 LYS A 210      25.213 -15.844 -15.491  1.00 25.62           H  
ATOM   3193  HZ3 LYS A 210      26.403 -15.968 -16.608  1.00 25.62           H  
ATOM   3194  N   LEU A 211      28.219  -9.234 -10.721  1.00 27.17           N  
ATOM   3195  H   LEU A 211      29.179  -9.392 -10.993  1.00 27.17           H  
ATOM   3196  CA  LEU A 211      27.786  -7.832 -10.522  1.00 27.17           C  
ATOM   3197  HA  LEU A 211      27.057  -7.818  -9.711  1.00 27.17           H  
ATOM   3198  C   LEU A 211      27.036  -7.240 -11.745  1.00 27.17           C  
ATOM   3199  CB  LEU A 211      29.010  -6.988 -10.089  1.00 27.17           C  
ATOM   3200  HB2 LEU A 211      29.885  -7.328 -10.642  1.00 27.17           H  
ATOM   3201  HB3 LEU A 211      28.860  -5.940 -10.348  1.00 27.17           H  
ATOM   3202  O   LEU A 211      27.029  -6.032 -11.972  1.00 27.17           O  
ATOM   3203  CG  LEU A 211      29.300  -7.046  -8.577  1.00 27.17           C  
ATOM   3204  HG  LEU A 211      29.251  -8.079  -8.235  1.00 27.17           H  
ATOM   3205  CD1 LEU A 211      30.701  -6.506  -8.289  1.00 27.17           C  
ATOM   3206 HD11 LEU A 211      30.782  -5.471  -8.623  1.00 27.17           H  
ATOM   3207 HD12 LEU A 211      30.902  -6.548  -7.219  1.00 27.17           H  
ATOM   3208 HD13 LEU A 211      31.448  -7.110  -8.804  1.00 27.17           H  
ATOM   3209  CD2 LEU A 211      28.300  -6.199  -7.783  1.00 27.17           C  
ATOM   3210 HD21 LEU A 211      27.284  -6.575  -7.909  1.00 27.17           H  
ATOM   3211 HD22 LEU A 211      28.334  -5.161  -8.112  1.00 27.17           H  
ATOM   3212 HD23 LEU A 211      28.544  -6.235  -6.722  1.00 27.17           H  
ATOM   3213  N   SER A 212      26.402  -8.082 -12.567  1.00 29.61           N  
ATOM   3214  H   SER A 212      26.312  -9.049 -12.291  1.00 29.61           H  
ATOM   3215  CA  SER A 212      25.913  -7.712 -13.907  1.00 29.61           C  
ATOM   3216  HA  SER A 212      26.683  -7.101 -14.378  1.00 29.61           H  
ATOM   3217  C   SER A 212      24.636  -6.858 -13.947  1.00 29.61           C  
ATOM   3218  CB  SER A 212      25.759  -8.973 -14.769  1.00 29.61           C  
ATOM   3219  HB2 SER A 212      25.368  -8.707 -15.751  1.00 29.61           H  
ATOM   3220  HB3 SER A 212      26.743  -9.422 -14.906  1.00 29.61           H  
ATOM   3221  O   SER A 212      24.198  -6.508 -15.037  1.00 29.61           O  
ATOM   3222  OG  SER A 212      24.909  -9.927 -14.154  1.00 29.61           O  
ATOM   3223  HG  SER A 212      24.007  -9.601 -14.210  1.00 29.61           H  
ATOM   3224  N   GLY A 213      24.025  -6.531 -12.802  1.00 31.63           N  
ATOM   3225  H   GLY A 213      24.437  -6.846 -11.935  1.00 31.63           H  
ATOM   3226  CA  GLY A 213      22.786  -5.738 -12.739  1.00 31.63           C  
ATOM   3227  HA2 GLY A 213      22.139  -5.999 -13.576  1.00 31.63           H  
ATOM   3228  HA3 GLY A 213      22.258  -5.990 -11.820  1.00 31.63           H  
ATOM   3229  C   GLY A 213      22.983  -4.216 -12.751  1.00 31.63           C  
ATOM   3230  O   GLY A 213      22.132  -3.498 -13.261  1.00 31.63           O  
ATOM   3231  N   VAL A 214      24.105  -3.712 -12.224  1.00 32.67           N  
ATOM   3232  H   VAL A 214      24.777  -4.358 -11.836  1.00 32.67           H  
ATOM   3233  CA  VAL A 214      24.303  -2.265 -11.964  1.00 32.67           C  
ATOM   3234  HA  VAL A 214      23.344  -1.824 -11.691  1.00 32.67           H  
ATOM   3235  C   VAL A 214      24.798  -1.497 -13.202  1.00 32.67           C  
ATOM   3236  CB  VAL A 214      25.261  -2.080 -10.761  1.00 32.67           C  
ATOM   3237  HB  VAL A 214      26.232  -2.501 -11.021  1.00 32.67           H  
ATOM   3238  O   VAL A 214      24.563  -0.301 -13.356  1.00 32.67           O  
ATOM   3239  CG1 VAL A 214      25.463  -0.612 -10.367  1.00 32.67           C  
ATOM   3240 HG11 VAL A 214      26.081  -0.541  -9.472  1.00 32.67           H  
ATOM   3241 HG12 VAL A 214      24.500  -0.139 -10.173  1.00 32.67           H  
ATOM   3242 HG13 VAL A 214      25.966  -0.068 -11.166  1.00 32.67           H  
ATOM   3243  CG2 VAL A 214      24.744  -2.809  -9.510  1.00 32.67           C  
ATOM   3244 HG21 VAL A 214      24.667  -3.882  -9.680  1.00 32.67           H  
ATOM   3245 HG22 VAL A 214      25.430  -2.653  -8.676  1.00 32.67           H  
ATOM   3246 HG23 VAL A 214      23.765  -2.415  -9.237  1.00 32.67           H  
ATOM   3247  N   TRP A 215      25.482  -2.178 -14.122  1.00 30.81           N  
ATOM   3248  H   TRP A 215      25.576  -3.176 -14.000  1.00 30.81           H  
ATOM   3249  CA  TRP A 215      26.255  -1.530 -15.190  1.00 30.81           C  
ATOM   3250  HA  TRP A 215      26.800  -0.708 -14.727  1.00 30.81           H  
ATOM   3251  C   TRP A 215      25.472  -0.848 -16.335  1.00 30.81           C  
ATOM   3252  CB  TRP A 215      27.319  -2.511 -15.697  1.00 30.81           C  
ATOM   3253  HB2 TRP A 215      27.652  -2.180 -16.681  1.00 30.81           H  
ATOM   3254  HB3 TRP A 215      26.887  -3.505 -15.816  1.00 30.81           H  
ATOM   3255  O   TRP A 215      26.023   0.112 -16.879  1.00 30.81           O  
ATOM   3256  CG  TRP A 215      28.530  -2.587 -14.813  1.00 30.81           C  
ATOM   3257  CD1 TRP A 215      28.541  -2.891 -13.493  1.00 30.81           C  
ATOM   3258  HD1 TRP A 215      27.674  -3.153 -12.904  1.00 30.81           H  
ATOM   3259  CD2 TRP A 215      29.921  -2.299 -15.160  1.00 30.81           C  
ATOM   3260  CE2 TRP A 215      30.715  -2.400 -13.978  1.00 30.81           C  
ATOM   3261  CE3 TRP A 215      30.595  -1.965 -16.356  1.00 30.81           C  
ATOM   3262  HE3 TRP A 215      30.030  -1.870 -17.272  1.00 30.81           H  
ATOM   3263  NE1 TRP A 215      29.821  -2.761 -12.994  1.00 30.81           N  
ATOM   3264  HE1 TRP A 215      30.056  -2.897 -12.021  1.00 30.81           H  
ATOM   3265  CH2 TRP A 215      32.739  -1.858 -15.186  1.00 30.81           C  
ATOM   3266  HH2 TRP A 215      33.806  -1.694 -15.205  1.00 30.81           H  
ATOM   3267  CZ2 TRP A 215      32.098  -2.166 -13.975  1.00 30.81           C  
ATOM   3268  HZ2 TRP A 215      32.670  -2.240 -13.063  1.00 30.81           H  
ATOM   3269  CZ3 TRP A 215      31.990  -1.770 -16.374  1.00 30.81           C  
ATOM   3270  HZ3 TRP A 215      32.484  -1.529 -17.303  1.00 30.81           H  
ATOM   3271  N   PRO A 216      24.219  -1.214 -16.699  1.00 30.16           N  
ATOM   3272  CA  PRO A 216      23.478  -0.514 -17.759  1.00 30.16           C  
ATOM   3273  HA  PRO A 216      24.002  -0.661 -18.703  1.00 30.16           H  
ATOM   3274  C   PRO A 216      23.316   0.995 -17.517  1.00 30.16           C  
ATOM   3275  CB  PRO A 216      22.110  -1.203 -17.830  1.00 30.16           C  
ATOM   3276  HB2 PRO A 216      21.711  -1.202 -18.844  1.00 30.16           H  
ATOM   3277  HB3 PRO A 216      21.410  -0.725 -17.145  1.00 30.16           H  
ATOM   3278  O   PRO A 216      23.322   1.780 -18.466  1.00 30.16           O  
ATOM   3279  CG  PRO A 216      22.405  -2.618 -17.337  1.00 30.16           C  
ATOM   3280  HG2 PRO A 216      22.837  -3.208 -18.146  1.00 30.16           H  
ATOM   3281  HG3 PRO A 216      21.516  -3.102 -16.934  1.00 30.16           H  
ATOM   3282  CD  PRO A 216      23.456  -2.375 -16.258  1.00 30.16           C  
ATOM   3283  HD2 PRO A 216      24.086  -3.258 -16.148  1.00 30.16           H  
ATOM   3284  HD3 PRO A 216      22.959  -2.142 -15.316  1.00 30.16           H  
ATOM   3285  N   GLN A 217      23.243   1.409 -16.247  1.00 33.91           N  
ATOM   3286  H   GLN A 217      23.285   0.713 -15.517  1.00 33.91           H  
ATOM   3287  CA  GLN A 217      23.100   2.808 -15.832  1.00 33.91           C  
ATOM   3288  HA  GLN A 217      22.251   3.247 -16.356  1.00 33.91           H  
ATOM   3289  C   GLN A 217      24.337   3.667 -16.167  1.00 33.91           C  
ATOM   3290  CB  GLN A 217      22.814   2.840 -14.319  1.00 33.91           C  
ATOM   3291  HB2 GLN A 217      23.649   2.374 -13.795  1.00 33.91           H  
ATOM   3292  HB3 GLN A 217      22.750   3.879 -13.995  1.00 33.91           H  
ATOM   3293  O   GLN A 217      24.229   4.888 -16.298  1.00 33.91           O  
ATOM   3294  CG  GLN A 217      21.503   2.126 -13.925  1.00 33.91           C  
ATOM   3295  HG2 GLN A 217      20.664   2.642 -14.391  1.00 33.91           H  
ATOM   3296  HG3 GLN A 217      21.515   1.097 -14.284  1.00 33.91           H  
ATOM   3297  CD  GLN A 217      21.270   2.077 -12.414  1.00 33.91           C  
ATOM   3298  NE2 GLN A 217      20.117   1.630 -11.967  1.00 33.91           N  
ATOM   3299 HE21 GLN A 217      19.379   1.333 -12.589  1.00 33.91           H  
ATOM   3300 HE22 GLN A 217      20.005   1.627 -10.963  1.00 33.91           H  
ATOM   3301  OE1 GLN A 217      22.113   2.429 -11.609  1.00 33.91           O  
ATOM   3302  N   ILE A 218      25.517   3.060 -16.352  1.00 32.89           N  
ATOM   3303  H   ILE A 218      25.564   2.053 -16.286  1.00 32.89           H  
ATOM   3304  CA  ILE A 218      26.759   3.812 -16.590  1.00 32.89           C  
ATOM   3305  HA  ILE A 218      26.655   4.751 -16.046  1.00 32.89           H  
ATOM   3306  C   ILE A 218      26.921   4.190 -18.075  1.00 32.89           C  
ATOM   3307  CB  ILE A 218      27.991   3.112 -15.970  1.00 32.89           C  
ATOM   3308  HB  ILE A 218      28.187   2.188 -16.513  1.00 32.89           H  
ATOM   3309  O   ILE A 218      27.529   5.213 -18.393  1.00 32.89           O  
ATOM   3310  CG1 ILE A 218      27.745   2.776 -14.475  1.00 32.89           C  
ATOM   3311 HG12 ILE A 218      26.803   2.240 -14.366  1.00 32.89           H  
ATOM   3312 HG13 ILE A 218      27.666   3.702 -13.905  1.00 32.89           H  
ATOM   3313  CG2 ILE A 218      29.200   4.062 -16.109  1.00 32.89           C  
ATOM   3314 HG21 ILE A 218      28.924   5.072 -15.807  1.00 32.89           H  
ATOM   3315 HG22 ILE A 218      30.027   3.749 -15.473  1.00 32.89           H  
ATOM   3316 HG23 ILE A 218      29.548   4.078 -17.142  1.00 32.89           H  
ATOM   3317  CD1 ILE A 218      28.809   1.881 -13.825  1.00 32.89           C  
ATOM   3318 HD11 ILE A 218      28.904   0.951 -14.386  1.00 32.89           H  
ATOM   3319 HD12 ILE A 218      29.773   2.386 -13.775  1.00 32.89           H  
ATOM   3320 HD13 ILE A 218      28.497   1.641 -12.808  1.00 32.89           H  
ATOM   3321  N   THR A 219      26.271   3.465 -18.990  1.00 34.68           N  
ATOM   3322  H   THR A 219      25.823   2.607 -18.700  1.00 34.68           H  
ATOM   3323  CA  THR A 219      26.094   3.886 -20.395  1.00 34.68           C  
ATOM   3324  HA  THR A 219      27.079   3.998 -20.848  1.00 34.68           H  
ATOM   3325  C   THR A 219      25.388   5.244 -20.479  1.00 34.68           C  
ATOM   3326  CB  THR A 219      25.276   2.859 -21.210  1.00 34.68           C  
ATOM   3327  HB  THR A 219      24.289   3.266 -21.428  1.00 34.68           H  
ATOM   3328  O   THR A 219      25.779   6.117 -21.257  1.00 34.68           O  
ATOM   3329  CG2 THR A 219      25.972   2.540 -22.530  1.00 34.68           C  
ATOM   3330 HG21 THR A 219      26.095   3.453 -23.113  1.00 34.68           H  
ATOM   3331 HG22 THR A 219      25.366   1.835 -23.098  1.00 34.68           H  
ATOM   3332 HG23 THR A 219      26.950   2.097 -22.339  1.00 34.68           H  
ATOM   3333  OG1 THR A 219      25.100   1.630 -20.536  1.00 34.68           O  
ATOM   3334  HG1 THR A 219      24.348   1.711 -19.944  1.00 34.68           H  
ATOM   3335  N   THR A 220      24.397   5.469 -19.609  1.00 38.45           N  
ATOM   3336  H   THR A 220      24.074   4.715 -19.020  1.00 38.45           H  
ATOM   3337  CA  THR A 220      23.714   6.758 -19.455  1.00 38.45           C  
ATOM   3338  HA  THR A 220      23.304   7.039 -20.425  1.00 38.45           H  
ATOM   3339  C   THR A 220      24.694   7.845 -19.013  1.00 38.45           C  
ATOM   3340  CB  THR A 220      22.553   6.663 -18.445  1.00 38.45           C  
ATOM   3341  HB  THR A 220      22.915   6.896 -17.443  1.00 38.45           H  
ATOM   3342  O   THR A 220      24.702   8.924 -19.603  1.00 38.45           O  
ATOM   3343  CG2 THR A 220      21.422   7.620 -18.813  1.00 38.45           C  
ATOM   3344 HG21 THR A 220      21.799   8.642 -18.844  1.00 38.45           H  
ATOM   3345 HG22 THR A 220      21.011   7.355 -19.787  1.00 38.45           H  
ATOM   3346 HG23 THR A 220      20.633   7.561 -18.063  1.00 38.45           H  
ATOM   3347  OG1 THR A 220      21.996   5.370 -18.427  1.00 38.45           O  
ATOM   3348  HG1 THR A 220      21.355   5.341 -17.714  1.00 38.45           H  
ATOM   3349  N   LEU A 221      25.582   7.546 -18.056  1.00 39.31           N  
ATOM   3350  H   LEU A 221      25.521   6.629 -17.635  1.00 39.31           H  
ATOM   3351  CA  LEU A 221      26.649   8.444 -17.586  1.00 39.31           C  
ATOM   3352  HA  LEU A 221      26.187   9.394 -17.317  1.00 39.31           H  
ATOM   3353  C   LEU A 221      27.694   8.771 -18.666  1.00 39.31           C  
ATOM   3354  CB  LEU A 221      27.311   7.849 -16.324  1.00 39.31           C  
ATOM   3355  HB2 LEU A 221      27.082   6.785 -16.269  1.00 39.31           H  
ATOM   3356  HB3 LEU A 221      28.395   7.936 -16.394  1.00 39.31           H  
ATOM   3357  O   LEU A 221      28.109   9.924 -18.751  1.00 39.31           O  
ATOM   3358  CG  LEU A 221      26.846   8.525 -15.023  1.00 39.31           C  
ATOM   3359  HG  LEU A 221      25.771   8.694 -15.067  1.00 39.31           H  
ATOM   3360  CD1 LEU A 221      27.141   7.625 -13.823  1.00 39.31           C  
ATOM   3361 HD11 LEU A 221      26.781   8.102 -12.912  1.00 39.31           H  
ATOM   3362 HD12 LEU A 221      28.212   7.441 -13.738  1.00 39.31           H  
ATOM   3363 HD13 LEU A 221      26.617   6.676 -13.937  1.00 39.31           H  
ATOM   3364  CD2 LEU A 221      27.563   9.863 -14.820  1.00 39.31           C  
ATOM   3365 HD21 LEU A 221      27.372  10.524 -15.665  1.00 39.31           H  
ATOM   3366 HD22 LEU A 221      28.638   9.706 -14.722  1.00 39.31           H  
ATOM   3367 HD23 LEU A 221      27.190  10.341 -13.914  1.00 39.31           H  
ATOM   3368  N   GLN A 222      28.070   7.830 -19.540  1.00 39.19           N  
ATOM   3369  H   GLN A 222      27.745   6.884 -19.399  1.00 39.19           H  
ATOM   3370  CA  GLN A 222      28.902   8.140 -20.715  1.00 39.19           C  
ATOM   3371  HA  GLN A 222      29.799   8.662 -20.381  1.00 39.19           H  
ATOM   3372  C   GLN A 222      28.176   9.093 -21.679  1.00 39.19           C  
ATOM   3373  CB  GLN A 222      29.334   6.859 -21.446  1.00 39.19           C  
ATOM   3374  HB2 GLN A 222      29.652   7.130 -22.453  1.00 39.19           H  
ATOM   3375  HB3 GLN A 222      28.487   6.178 -21.530  1.00 39.19           H  
ATOM   3376  O   GLN A 222      28.757  10.097 -22.091  1.00 39.19           O  
ATOM   3377  CG  GLN A 222      30.514   6.146 -20.763  1.00 39.19           C  
ATOM   3378  HG2 GLN A 222      30.210   5.793 -19.777  1.00 39.19           H  
ATOM   3379  HG3 GLN A 222      31.333   6.856 -20.642  1.00 39.19           H  
ATOM   3380  CD  GLN A 222      31.030   4.958 -21.575  1.00 39.19           C  
ATOM   3381  NE2 GLN A 222      32.228   4.476 -21.319  1.00 39.19           N  
ATOM   3382 HE21 GLN A 222      32.783   4.797 -20.538  1.00 39.19           H  
ATOM   3383 HE22 GLN A 222      32.490   3.666 -21.864  1.00 39.19           H  
ATOM   3384  OE1 GLN A 222      30.379   4.438 -22.463  1.00 39.19           O  
ATOM   3385  N   SER A 223      26.889   8.847 -21.964  1.00 44.71           N  
ATOM   3386  H   SER A 223      26.482   7.989 -21.621  1.00 44.71           H  
ATOM   3387  CA  SER A 223      26.063   9.749 -22.791  1.00 44.71           C  
ATOM   3388  HA  SER A 223      26.581   9.895 -23.739  1.00 44.71           H  
ATOM   3389  C   SER A 223      25.864  11.139 -22.162  1.00 44.71           C  
ATOM   3390  CB  SER A 223      24.703   9.103 -23.101  1.00 44.71           C  
ATOM   3391  HB2 SER A 223      24.336   9.509 -24.043  1.00 44.71           H  
ATOM   3392  HB3 SER A 223      24.822   8.026 -23.221  1.00 44.71           H  
ATOM   3393  O   SER A 223      25.598  12.119 -22.860  1.00 44.71           O  
ATOM   3394  OG  SER A 223      23.734   9.368 -22.100  1.00 44.71           O  
ATOM   3395  HG  SER A 223      24.091   9.118 -21.245  1.00 44.71           H  
ATOM   3396  N   PHE A 224      25.986  11.228 -20.835  1.00 44.16           N  
ATOM   3397  H   PHE A 224      26.134  10.370 -20.323  1.00 44.16           H  
ATOM   3398  CA  PHE A 224      25.869  12.456 -20.059  1.00 44.16           C  
ATOM   3399  HA  PHE A 224      25.117  13.096 -20.522  1.00 44.16           H  
ATOM   3400  C   PHE A 224      27.187  13.237 -20.047  1.00 44.16           C  
ATOM   3401  CB  PHE A 224      25.391  12.088 -18.650  1.00 44.16           C  
ATOM   3402  HB2 PHE A 224      26.199  11.604 -18.101  1.00 44.16           H  
ATOM   3403  HB3 PHE A 224      24.568  11.378 -18.725  1.00 44.16           H  
ATOM   3404  O   PHE A 224      27.205  14.424 -20.363  1.00 44.16           O  
ATOM   3405  CG  PHE A 224      24.890  13.270 -17.864  1.00 44.16           C  
ATOM   3406  CD1 PHE A 224      25.627  13.777 -16.779  1.00 44.16           C  
ATOM   3407  HD1 PHE A 224      26.564  13.323 -16.493  1.00 44.16           H  
ATOM   3408  CD2 PHE A 224      23.666  13.860 -18.228  1.00 44.16           C  
ATOM   3409  HD2 PHE A 224      23.094  13.457 -19.051  1.00 44.16           H  
ATOM   3410  CE1 PHE A 224      25.135  14.879 -16.061  1.00 44.16           C  
ATOM   3411  HE1 PHE A 224      25.696  15.267 -15.223  1.00 44.16           H  
ATOM   3412  CE2 PHE A 224      23.182  14.966 -17.517  1.00 44.16           C  
ATOM   3413  HE2 PHE A 224      22.239  15.418 -17.788  1.00 44.16           H  
ATOM   3414  CZ  PHE A 224      23.917  15.476 -16.437  1.00 44.16           C  
ATOM   3415  HZ  PHE A 224      23.525  16.325 -15.896  1.00 44.16           H  
ATOM   3416  N   ALA A 225      28.309  12.554 -19.809  1.00 41.98           N  
ATOM   3417  H   ALA A 225      28.236  11.579 -19.557  1.00 41.98           H  
ATOM   3418  CA  ALA A 225      29.647  13.126 -19.920  1.00 41.98           C  
ATOM   3419  HA  ALA A 225      29.729  13.961 -19.224  1.00 41.98           H  
ATOM   3420  C   ALA A 225      29.917  13.671 -21.334  1.00 41.98           C  
ATOM   3421  CB  ALA A 225      30.663  12.053 -19.516  1.00 41.98           C  
ATOM   3422  HB1 ALA A 225      30.454  11.709 -18.503  1.00 41.98           H  
ATOM   3423  HB2 ALA A 225      31.669  12.472 -19.551  1.00 41.98           H  
ATOM   3424  HB3 ALA A 225      30.605  11.205 -20.199  1.00 41.98           H  
ATOM   3425  O   ALA A 225      30.458  14.765 -21.470  1.00 41.98           O  
ATOM   3426  N   SER A 226      29.457  12.989 -22.392  1.00 44.12           N  
ATOM   3427  H   SER A 226      29.058  12.071 -22.253  1.00 44.12           H  
ATOM   3428  CA  SER A 226      29.570  13.500 -23.767  1.00 44.12           C  
ATOM   3429  HA  SER A 226      30.598  13.828 -23.915  1.00 44.12           H  
ATOM   3430  C   SER A 226      28.682  14.717 -24.065  1.00 44.12           C  
ATOM   3431  CB  SER A 226      29.301  12.392 -24.791  1.00 44.12           C  
ATOM   3432  HB2 SER A 226      30.003  11.575 -24.623  1.00 44.12           H  
ATOM   3433  HB3 SER A 226      29.466  12.787 -25.793  1.00 44.12           H  
ATOM   3434  O   SER A 226      28.953  15.425 -25.029  1.00 44.12           O  
ATOM   3435  OG  SER A 226      27.982  11.885 -24.706  1.00 44.12           O  
ATOM   3436  HG  SER A 226      27.347  12.604 -24.676  1.00 44.12           H  
ATOM   3437  N   LYS A 227      27.638  14.975 -23.261  1.00 45.55           N  
ATOM   3438  H   LYS A 227      27.491  14.362 -22.472  1.00 45.55           H  
ATOM   3439  CA  LYS A 227      26.795  16.188 -23.344  1.00 45.55           C  
ATOM   3440  HA  LYS A 227      26.773  16.545 -24.374  1.00 45.55           H  
ATOM   3441  C   LYS A 227      27.349  17.363 -22.528  1.00 45.55           C  
ATOM   3442  CB  LYS A 227      25.357  15.867 -22.902  1.00 45.55           C  
ATOM   3443  HB2 LYS A 227      24.818  16.799 -22.736  1.00 45.55           H  
ATOM   3444  HB3 LYS A 227      25.387  15.327 -21.955  1.00 45.55           H  
ATOM   3445  O   LYS A 227      26.971  18.495 -22.798  1.00 45.55           O  
ATOM   3446  CG  LYS A 227      24.580  15.050 -23.943  1.00 45.55           C  
ATOM   3447  HG2 LYS A 227      24.367  15.679 -24.808  1.00 45.55           H  
ATOM   3448  HG3 LYS A 227      25.182  14.204 -24.274  1.00 45.55           H  
ATOM   3449  CD  LYS A 227      23.264  14.533 -23.343  1.00 45.55           C  
ATOM   3450  HD2 LYS A 227      23.492  13.950 -22.451  1.00 45.55           H  
ATOM   3451  HD3 LYS A 227      22.635  15.379 -23.066  1.00 45.55           H  
ATOM   3452  CE  LYS A 227      22.536  13.644 -24.356  1.00 45.55           C  
ATOM   3453  HE2 LYS A 227      22.255  14.251 -25.217  1.00 45.55           H  
ATOM   3454  HE3 LYS A 227      23.236  12.881 -24.696  1.00 45.55           H  
ATOM   3455  NZ  LYS A 227      21.341  12.994 -23.760  1.00 45.55           N  
ATOM   3456  HZ1 LYS A 227      20.873  12.416 -24.443  1.00 45.55           H  
ATOM   3457  HZ2 LYS A 227      21.621  12.396 -22.996  1.00 45.55           H  
ATOM   3458  HZ3 LYS A 227      20.688  13.682 -23.414  1.00 45.55           H  
ATOM   3459  N   LEU A 228      28.231  17.095 -21.561  1.00 42.16           N  
ATOM   3460  H   LEU A 228      28.421  16.123 -21.363  1.00 42.16           H  
ATOM   3461  CA  LEU A 228      28.961  18.098 -20.769  1.00 42.16           C  
ATOM   3462  HA  LEU A 228      28.431  19.050 -20.809  1.00 42.16           H  
ATOM   3463  C   LEU A 228      30.376  18.385 -21.320  1.00 42.16           C  
ATOM   3464  CB  LEU A 228      29.016  17.624 -19.303  1.00 42.16           C  
ATOM   3465  HB2 LEU A 228      29.510  16.652 -19.276  1.00 42.16           H  
ATOM   3466  HB3 LEU A 228      29.633  18.322 -18.738  1.00 42.16           H  
ATOM   3467  O   LEU A 228      31.087  19.245 -20.802  1.00 42.16           O  
ATOM   3468  CG  LEU A 228      27.650  17.508 -18.597  1.00 42.16           C  
ATOM   3469  HG  LEU A 228      26.992  16.840 -19.153  1.00 42.16           H  
ATOM   3470  CD1 LEU A 228      27.860  16.927 -17.200  1.00 42.16           C  
ATOM   3471 HD11 LEU A 228      28.265  15.918 -17.285  1.00 42.16           H  
ATOM   3472 HD12 LEU A 228      28.550  17.553 -16.635  1.00 42.16           H  
ATOM   3473 HD13 LEU A 228      26.905  16.878 -16.675  1.00 42.16           H  
ATOM   3474  CD2 LEU A 228      26.954  18.859 -18.430  1.00 42.16           C  
ATOM   3475 HD21 LEU A 228      26.702  19.263 -19.411  1.00 42.16           H  
ATOM   3476 HD22 LEU A 228      26.032  18.737 -17.861  1.00 42.16           H  
ATOM   3477 HD23 LEU A 228      27.618  19.556 -17.920  1.00 42.16           H  
ATOM   3478  N   ALA A 229      30.798  17.662 -22.362  1.00 40.82           N  
ATOM   3479  H   ALA A 229      30.180  16.951 -22.724  1.00 40.82           H  
ATOM   3480  CA  ALA A 229      32.097  17.815 -23.007  1.00 40.82           C  
ATOM   3481  HA  ALA A 229      32.877  17.603 -22.275  1.00 40.82           H  
ATOM   3482  C   ALA A 229      32.299  19.249 -23.534  1.00 40.82           C  
ATOM   3483  CB  ALA A 229      32.194  16.773 -24.130  1.00 40.82           C  
ATOM   3484  HB1 ALA A 229      32.156  15.770 -23.706  1.00 40.82           H  
ATOM   3485  HB2 ALA A 229      33.136  16.900 -24.664  1.00 40.82           H  
ATOM   3486  HB3 ALA A 229      31.371  16.906 -24.832  1.00 40.82           H  
ATOM   3487  O   ALA A 229      31.549  19.716 -24.390  1.00 40.82           O  
ATOM   3488  N   GLY A 230      33.334  19.934 -23.037  1.00 41.65           N  
ATOM   3489  H   GLY A 230      33.908  19.490 -22.334  1.00 41.65           H  
ATOM   3490  CA  GLY A 230      33.645  21.325 -23.384  1.00 41.65           C  
ATOM   3491  HA2 GLY A 230      34.728  21.444 -23.401  1.00 41.65           H  
ATOM   3492  HA3 GLY A 230      33.267  21.545 -24.383  1.00 41.65           H  
ATOM   3493  C   GLY A 230      33.078  22.388 -22.432  1.00 41.65           C  
ATOM   3494  O   GLY A 230      33.460  23.550 -22.547  1.00 41.65           O  
ATOM   3495  N   GLU A 231      32.234  22.031 -21.459  1.00 44.32           N  
ATOM   3496  H   GLU A 231      31.946  21.066 -21.381  1.00 44.32           H  
ATOM   3497  CA  GLU A 231      31.828  22.957 -20.394  1.00 44.32           C  
ATOM   3498  HA  GLU A 231      31.851  23.973 -20.788  1.00 44.32           H  
ATOM   3499  C   GLU A 231      32.803  22.898 -19.201  1.00 44.32           C  
ATOM   3500  CB  GLU A 231      30.385  22.685 -19.942  1.00 44.32           C  
ATOM   3501  HB2 GLU A 231      30.167  23.337 -19.096  1.00 44.32           H  
ATOM   3502  HB3 GLU A 231      30.309  21.653 -19.601  1.00 44.32           H  
ATOM   3503  O   GLU A 231      33.238  21.825 -18.784  1.00 44.32           O  
ATOM   3504  CG  GLU A 231      29.332  22.957 -21.032  1.00 44.32           C  
ATOM   3505  HG2 GLU A 231      29.448  23.981 -21.386  1.00 44.32           H  
ATOM   3506  HG3 GLU A 231      29.485  22.279 -21.872  1.00 44.32           H  
ATOM   3507  CD  GLU A 231      27.921  22.760 -20.465  1.00 44.32           C  
ATOM   3508  OE1 GLU A 231      27.097  23.711 -20.489  1.00 44.32           O  
ATOM   3509  OE2 GLU A 231      27.680  21.695 -19.851  1.00 44.32           O  
ATOM   3510  N   ASN A 232      33.109  24.051 -18.586  1.00 50.47           N  
ATOM   3511  H   ASN A 232      32.746  24.902 -18.990  1.00 50.47           H  
ATOM   3512  CA  ASN A 232      33.993  24.172 -17.408  1.00 50.47           C  
ATOM   3513  HA  ASN A 232      34.821  23.478 -17.553  1.00 50.47           H  
ATOM   3514  C   ASN A 232      33.313  23.701 -16.101  1.00 50.47           C  
ATOM   3515  CB  ASN A 232      34.568  25.610 -17.339  1.00 50.47           C  
ATOM   3516  HB2 ASN A 232      33.881  26.312 -17.811  1.00 50.47           H  
ATOM   3517  HB3 ASN A 232      34.688  25.927 -16.303  1.00 50.47           H  
ATOM   3518  O   ASN A 232      33.198  24.440 -15.114  1.00 50.47           O  
ATOM   3519  CG  ASN A 232      35.948  25.746 -17.959  1.00 50.47           C  
ATOM   3520  ND2 ASN A 232      36.295  26.918 -18.432  1.00 50.47           N  
ATOM   3521 HD21 ASN A 232      35.656  27.701 -18.413  1.00 50.47           H  
ATOM   3522 HD22 ASN A 232      37.209  26.978 -18.857  1.00 50.47           H  
ATOM   3523  OD1 ASN A 232      36.756  24.834 -17.966  1.00 50.47           O  
ATOM   3524  N   ARG A 233      32.813  22.463 -16.110  1.00 43.74           N  
ATOM   3525  H   ARG A 233      32.979  21.915 -16.942  1.00 43.74           H  
ATOM   3526  CA  ARG A 233      32.038  21.848 -15.030  1.00 43.74           C  
ATOM   3527  HA  ARG A 233      31.846  22.608 -14.273  1.00 43.74           H  
ATOM   3528  C   ARG A 233      32.825  20.765 -14.292  1.00 43.74           C  
ATOM   3529  CB  ARG A 233      30.667  21.386 -15.572  1.00 43.74           C  
ATOM   3530  HB2 ARG A 233      30.156  20.788 -14.819  1.00 43.74           H  
ATOM   3531  HB3 ARG A 233      30.809  20.777 -16.465  1.00 43.74           H  
ATOM   3532  O   ARG A 233      33.862  20.293 -14.744  1.00 43.74           O  
ATOM   3533  CG  ARG A 233      29.792  22.610 -15.902  1.00 43.74           C  
ATOM   3534  HG2 ARG A 233      30.306  23.236 -16.632  1.00 43.74           H  
ATOM   3535  HG3 ARG A 233      29.646  23.192 -14.992  1.00 43.74           H  
ATOM   3536  CD  ARG A 233      28.420  22.238 -16.473  1.00 43.74           C  
ATOM   3537  HD2 ARG A 233      27.882  21.615 -15.758  1.00 43.74           H  
ATOM   3538  HD3 ARG A 233      28.574  21.668 -17.389  1.00 43.74           H  
ATOM   3539  NE  ARG A 233      27.631  23.451 -16.770  1.00 43.74           N  
ATOM   3540  HE  ARG A 233      28.023  24.337 -16.484  1.00 43.74           H  
ATOM   3541  NH1 ARG A 233      25.963  22.448 -18.000  1.00 43.74           N  
ATOM   3542 HH11 ARG A 233      26.593  21.678 -18.175  1.00 43.74           H  
ATOM   3543 HH12 ARG A 233      25.390  22.605 -18.816  1.00 43.74           H  
ATOM   3544  NH2 ARG A 233      26.184  24.634 -18.069  1.00 43.74           N  
ATOM   3545 HH21 ARG A 233      26.645  25.486 -17.784  1.00 43.74           H  
ATOM   3546 HH22 ARG A 233      26.033  24.543 -19.064  1.00 43.74           H  
ATOM   3547  CZ  ARG A 233      26.581  23.503 -17.572  1.00 43.74           C  
ATOM   3548  N   MET A 234      32.320  20.412 -13.122  1.00 43.10           N  
ATOM   3549  H   MET A 234      31.495  20.910 -12.819  1.00 43.10           H  
ATOM   3550  CA  MET A 234      32.759  19.334 -12.246  1.00 43.10           C  
ATOM   3551  HA  MET A 234      33.530  18.731 -12.724  1.00 43.10           H  
ATOM   3552  C   MET A 234      31.530  18.472 -11.971  1.00 43.10           C  
ATOM   3553  CB  MET A 234      33.299  19.927 -10.936  1.00 43.10           C  
ATOM   3554  HB2 MET A 234      33.350  19.140 -10.184  1.00 43.10           H  
ATOM   3555  HB3 MET A 234      32.598  20.683 -10.583  1.00 43.10           H  
ATOM   3556  O   MET A 234      30.475  19.012 -11.632  1.00 43.10           O  
ATOM   3557  CG  MET A 234      34.681  20.576 -11.078  1.00 43.10           C  
ATOM   3558  HG2 MET A 234      34.718  21.134 -12.014  1.00 43.10           H  
ATOM   3559  HG3 MET A 234      34.805  21.291 -10.265  1.00 43.10           H  
ATOM   3560  SD  MET A 234      36.089  19.430 -11.023  1.00 43.10           S  
ATOM   3561  CE  MET A 234      36.073  19.009  -9.256  1.00 43.10           C  
ATOM   3562  HE1 MET A 234      36.890  18.323  -9.034  1.00 43.10           H  
ATOM   3563  HE2 MET A 234      35.131  18.531  -8.989  1.00 43.10           H  
ATOM   3564  HE3 MET A 234      36.194  19.916  -8.662  1.00 43.10           H  
ATOM   3565  N   VAL A 235      31.664  17.158 -12.141  1.00 43.97           N  
ATOM   3566  H   VAL A 235      32.574  16.788 -12.374  1.00 43.97           H  
ATOM   3567  CA  VAL A 235      30.594  16.180 -11.909  1.00 43.97           C  
ATOM   3568  HA  VAL A 235      29.678  16.700 -11.628  1.00 43.97           H  
ATOM   3569  C   VAL A 235      31.008  15.277 -10.756  1.00 43.97           C  
ATOM   3570  CB  VAL A 235      30.294  15.346 -13.173  1.00 43.97           C  
ATOM   3571  HB  VAL A 235      31.173  14.756 -13.434  1.00 43.97           H  
ATOM   3572  O   VAL A 235      32.128  14.767 -10.757  1.00 43.97           O  
ATOM   3573  CG1 VAL A 235      29.110  14.395 -12.953  1.00 43.97           C  
ATOM   3574 HG11 VAL A 235      28.239  14.963 -12.628  1.00 43.97           H  
ATOM   3575 HG12 VAL A 235      28.873  13.867 -13.877  1.00 43.97           H  
ATOM   3576 HG13 VAL A 235      29.356  13.652 -12.194  1.00 43.97           H  
ATOM   3577  CG2 VAL A 235      29.945  16.237 -14.373  1.00 43.97           C  
ATOM   3578 HG21 VAL A 235      29.080  16.857 -14.137  1.00 43.97           H  
ATOM   3579 HG22 VAL A 235      30.789  16.877 -14.629  1.00 43.97           H  
ATOM   3580 HG23 VAL A 235      29.721  15.615 -15.239  1.00 43.97           H  
ATOM   3581  N   ALA A 236      30.101  15.055  -9.810  1.00 45.29           N  
ATOM   3582  H   ALA A 236      29.222  15.549  -9.863  1.00 45.29           H  
ATOM   3583  CA  ALA A 236      30.200  13.990  -8.819  1.00 45.29           C  
ATOM   3584  HA  ALA A 236      31.023  13.327  -9.084  1.00 45.29           H  
ATOM   3585  C   ALA A 236      28.919  13.153  -8.821  1.00 45.29           C  
ATOM   3586  CB  ALA A 236      30.501  14.588  -7.445  1.00 45.29           C  
ATOM   3587  HB1 ALA A 236      31.486  15.054  -7.479  1.00 45.29           H  
ATOM   3588  HB2 ALA A 236      30.509  13.802  -6.690  1.00 45.29           H  
ATOM   3589  HB3 ALA A 236      29.743  15.326  -7.183  1.00 45.29           H  
ATOM   3590  O   ALA A 236      27.839  13.663  -9.122  1.00 45.29           O  
ATOM   3591  N   VAL A 237      29.057  11.870  -8.489  1.00 42.74           N  
ATOM   3592  H   VAL A 237      29.961  11.541  -8.180  1.00 42.74           H  
ATOM   3593  CA  VAL A 237      27.955  10.909  -8.415  1.00 42.74           C  
ATOM   3594  HA  VAL A 237      27.012  11.436  -8.561  1.00 42.74           H  
ATOM   3595  C   VAL A 237      27.958  10.292  -7.021  1.00 42.74           C  
ATOM   3596  CB  VAL A 237      28.054   9.826  -9.509  1.00 42.74           C  
ATOM   3597  HB  VAL A 237      28.927   9.200  -9.324  1.00 42.74           H  
ATOM   3598  O   VAL A 237      28.962   9.727  -6.601  1.00 42.74           O  
ATOM   3599  CG1 VAL A 237      26.801   8.942  -9.513  1.00 42.74           C  
ATOM   3600 HG11 VAL A 237      25.910   9.547  -9.685  1.00 42.74           H  
ATOM   3601 HG12 VAL A 237      26.878   8.184 -10.293  1.00 42.74           H  
ATOM   3602 HG13 VAL A 237      26.696   8.430  -8.557  1.00 42.74           H  
ATOM   3603  CG2 VAL A 237      28.195  10.436 -10.914  1.00 42.74           C  
ATOM   3604 HG21 VAL A 237      27.362  11.110 -11.112  1.00 42.74           H  
ATOM   3605 HG22 VAL A 237      29.131  10.990 -10.990  1.00 42.74           H  
ATOM   3606 HG23 VAL A 237      28.210   9.642 -11.659  1.00 42.74           H  
ATOM   3607  N   PHE A 238      26.846  10.413  -6.306  1.00 43.12           N  
ATOM   3608  H   PHE A 238      26.055  10.869  -6.739  1.00 43.12           H  
ATOM   3609  CA  PHE A 238      26.627   9.796  -4.998  1.00 43.12           C  
ATOM   3610  HA  PHE A 238      27.580   9.512  -4.553  1.00 43.12           H  
ATOM   3611  C   PHE A 238      25.779   8.544  -5.197  1.00 43.12           C  
ATOM   3612  CB  PHE A 238      25.930  10.789  -4.059  1.00 43.12           C  
ATOM   3613  HB2 PHE A 238      25.791  10.313  -3.088  1.00 43.12           H  
ATOM   3614  HB3 PHE A 238      24.936  11.008  -4.449  1.00 43.12           H  
ATOM   3615  O   PHE A 238      24.840   8.589  -5.987  1.00 43.12           O  
ATOM   3616  CG  PHE A 238      26.678  12.095  -3.864  1.00 43.12           C  
ATOM   3617  CD1 PHE A 238      27.511  12.270  -2.744  1.00 43.12           C  
ATOM   3618  HD1 PHE A 238      27.603  11.484  -2.009  1.00 43.12           H  
ATOM   3619  CD2 PHE A 238      26.545  13.137  -4.804  1.00 43.12           C  
ATOM   3620  HD2 PHE A 238      25.899  13.014  -5.660  1.00 43.12           H  
ATOM   3621  CE1 PHE A 238      28.205  13.480  -2.562  1.00 43.12           C  
ATOM   3622  HE1 PHE A 238      28.817  13.620  -1.683  1.00 43.12           H  
ATOM   3623  CE2 PHE A 238      27.251  14.339  -4.627  1.00 43.12           C  
ATOM   3624  HE2 PHE A 238      27.146  15.138  -5.346  1.00 43.12           H  
ATOM   3625  CZ  PHE A 238      28.076  14.515  -3.504  1.00 43.12           C  
ATOM   3626  HZ  PHE A 238      28.594  15.450  -3.351  1.00 43.12           H  
ATOM   3627  N   PHE A 239      26.078   7.451  -4.496  1.00 43.36           N  
ATOM   3628  H   PHE A 239      26.797   7.497  -3.788  1.00 43.36           H  
ATOM   3629  CA  PHE A 239      25.331   6.193  -4.586  1.00 43.36           C  
ATOM   3630  HA  PHE A 239      24.495   6.298  -5.277  1.00 43.36           H  
ATOM   3631  C   PHE A 239      24.764   5.837  -3.214  1.00 43.36           C  
ATOM   3632  CB  PHE A 239      26.237   5.068  -5.106  1.00 43.36           C  
ATOM   3633  HB2 PHE A 239      27.114   4.993  -4.463  1.00 43.36           H  
ATOM   3634  HB3 PHE A 239      25.698   4.125  -5.017  1.00 43.36           H  
ATOM   3635  O   PHE A 239      25.493   5.830  -2.225  1.00 43.36           O  
ATOM   3636  CG  PHE A 239      26.694   5.221  -6.545  1.00 43.36           C  
ATOM   3637  CD1 PHE A 239      25.963   4.625  -7.591  1.00 43.36           C  
ATOM   3638  HD1 PHE A 239      25.047   4.096  -7.376  1.00 43.36           H  
ATOM   3639  CD2 PHE A 239      27.864   5.943  -6.839  1.00 43.36           C  
ATOM   3640  HD2 PHE A 239      28.406   6.431  -6.043  1.00 43.36           H  
ATOM   3641  CE1 PHE A 239      26.418   4.726  -8.919  1.00 43.36           C  
ATOM   3642  HE1 PHE A 239      25.849   4.272  -9.717  1.00 43.36           H  
ATOM   3643  CE2 PHE A 239      28.325   6.040  -8.164  1.00 43.36           C  
ATOM   3644  HE2 PHE A 239      29.223   6.601  -8.377  1.00 43.36           H  
ATOM   3645  CZ  PHE A 239      27.605   5.425  -9.204  1.00 43.36           C  
ATOM   3646  HZ  PHE A 239      27.952   5.507 -10.223  1.00 43.36           H  
ATOM   3647  N   HIS A 240      23.474   5.518  -3.161  1.00 42.17           N  
ATOM   3648  H   HIS A 240      22.923   5.531  -4.007  1.00 42.17           H  
ATOM   3649  CA  HIS A 240      22.785   5.165  -1.923  1.00 42.17           C  
ATOM   3650  HA  HIS A 240      23.447   5.341  -1.076  1.00 42.17           H  
ATOM   3651  C   HIS A 240      22.432   3.678  -1.923  1.00 42.17           C  
ATOM   3652  CB  HIS A 240      21.571   6.073  -1.724  1.00 42.17           C  
ATOM   3653  HB2 HIS A 240      20.966   5.687  -0.904  1.00 42.17           H  
ATOM   3654  HB3 HIS A 240      20.968   6.058  -2.632  1.00 42.17           H  
ATOM   3655  O   HIS A 240      22.015   3.117  -2.935  1.00 42.17           O  
ATOM   3656  CG  HIS A 240      21.960   7.497  -1.403  1.00 42.17           C  
ATOM   3657  CD2 HIS A 240      22.609   8.370  -2.233  1.00 42.17           C  
ATOM   3658  HD2 HIS A 240      22.910   8.169  -3.250  1.00 42.17           H  
ATOM   3659  ND1 HIS A 240      21.762   8.156  -0.210  1.00 42.17           N  
ATOM   3660  HD1 HIS A 240      21.187   7.840   0.558  1.00 42.17           H  
ATOM   3661  CE1 HIS A 240      22.286   9.388  -0.324  1.00 42.17           C  
ATOM   3662  HE1 HIS A 240      22.240  10.152   0.438  1.00 42.17           H  
ATOM   3663  NE2 HIS A 240      22.842   9.556  -1.535  1.00 42.17           N  
ATOM   3664  N   SER A 241      22.632   3.036  -0.775  1.00 39.93           N  
ATOM   3665  H   SER A 241      22.941   3.578   0.019  1.00 39.93           H  
ATOM   3666  CA  SER A 241      22.513   1.593  -0.565  1.00 39.93           C  
ATOM   3667  HA  SER A 241      21.997   1.118  -1.399  1.00 39.93           H  
ATOM   3668  C   SER A 241      21.714   1.363   0.715  1.00 39.93           C  
ATOM   3669  CB  SER A 241      23.930   1.008  -0.468  1.00 39.93           C  
ATOM   3670  HB2 SER A 241      24.568   1.703   0.077  1.00 39.93           H  
ATOM   3671  HB3 SER A 241      24.333   0.880  -1.472  1.00 39.93           H  
ATOM   3672  O   SER A 241      22.206   1.638   1.808  1.00 39.93           O  
ATOM   3673  OG  SER A 241      23.957  -0.226   0.214  1.00 39.93           O  
ATOM   3674  HG  SER A 241      23.822  -0.051   1.148  1.00 39.93           H  
ATOM   3675  N   ALA A 242      20.480   0.875   0.595  1.00 34.97           N  
ATOM   3676  H   ALA A 242      20.130   0.633  -0.322  1.00 34.97           H  
ATOM   3677  CA  ALA A 242      19.612   0.648   1.747  1.00 34.97           C  
ATOM   3678  HA  ALA A 242      19.738   1.476   2.446  1.00 34.97           H  
ATOM   3679  C   ALA A 242      19.990  -0.652   2.489  1.00 34.97           C  
ATOM   3680  CB  ALA A 242      18.151   0.681   1.280  1.00 34.97           C  
ATOM   3681  HB1 ALA A 242      17.492   0.540   2.136  1.00 34.97           H  
ATOM   3682  HB2 ALA A 242      17.926   1.645   0.823  1.00 34.97           H  
ATOM   3683  HB3 ALA A 242      17.967  -0.117   0.561  1.00 34.97           H  
ATOM   3684  O   ALA A 242      19.656  -1.753   2.054  1.00 34.97           O  
ATOM   3685  N   GLY A 243      20.671  -0.511   3.630  1.00 35.69           N  
ATOM   3686  H   GLY A 243      20.973   0.421   3.876  1.00 35.69           H  
ATOM   3687  CA  GLY A 243      20.935  -1.594   4.585  1.00 35.69           C  
ATOM   3688  HA2 GLY A 243      21.121  -1.145   5.561  1.00 35.69           H  
ATOM   3689  HA3 GLY A 243      20.038  -2.206   4.678  1.00 35.69           H  
ATOM   3690  C   GLY A 243      22.115  -2.526   4.257  1.00 35.69           C  
ATOM   3691  O   GLY A 243      22.653  -2.554   3.149  1.00 35.69           O  
ATOM   3692  N   LYS A 244      22.502  -3.334   5.257  1.00 30.68           N  
ATOM   3693  H   LYS A 244      21.996  -3.222   6.124  1.00 30.68           H  
ATOM   3694  CA  LYS A 244      23.712  -4.194   5.314  1.00 30.68           C  
ATOM   3695  HA  LYS A 244      24.586  -3.549   5.226  1.00 30.68           H  
ATOM   3696  C   LYS A 244      23.897  -5.238   4.194  1.00 30.68           C  
ATOM   3697  CB  LYS A 244      23.759  -4.877   6.704  1.00 30.68           C  
ATOM   3698  HB2 LYS A 244      24.411  -5.750   6.673  1.00 30.68           H  
ATOM   3699  HB3 LYS A 244      22.759  -5.220   6.972  1.00 30.68           H  
ATOM   3700  O   LYS A 244      24.929  -5.903   4.162  1.00 30.68           O  
ATOM   3701  CG  LYS A 244      24.301  -3.933   7.791  1.00 30.68           C  
ATOM   3702  HG2 LYS A 244      25.370  -3.792   7.629  1.00 30.68           H  
ATOM   3703  HG3 LYS A 244      23.811  -2.964   7.692  1.00 30.68           H  
ATOM   3704  CD  LYS A 244      24.066  -4.448   9.222  1.00 30.68           C  
ATOM   3705  HD2 LYS A 244      22.993  -4.512   9.400  1.00 30.68           H  
ATOM   3706  HD3 LYS A 244      24.516  -5.433   9.345  1.00 30.68           H  
ATOM   3707  CE  LYS A 244      24.692  -3.457  10.215  1.00 30.68           C  
ATOM   3708  HE2 LYS A 244      24.422  -2.451   9.894  1.00 30.68           H  
ATOM   3709  HE3 LYS A 244      25.777  -3.530  10.150  1.00 30.68           H  
ATOM   3710  NZ  LYS A 244      24.238  -3.661  11.618  1.00 30.68           N  
ATOM   3711  HZ1 LYS A 244      24.367  -4.603  11.958  1.00 30.68           H  
ATOM   3712  HZ2 LYS A 244      23.267  -3.429  11.771  1.00 30.68           H  
ATOM   3713  HZ3 LYS A 244      24.687  -3.018  12.255  1.00 30.68           H  
ATOM   3714  N   PHE A 245      22.939  -5.401   3.278  1.00 31.39           N  
ATOM   3715  H   PHE A 245      22.153  -4.768   3.319  1.00 31.39           H  
ATOM   3716  CA  PHE A 245      22.972  -6.433   2.228  1.00 31.39           C  
ATOM   3717  HA  PHE A 245      23.980  -6.844   2.181  1.00 31.39           H  
ATOM   3718  C   PHE A 245      22.694  -5.926   0.802  1.00 31.39           C  
ATOM   3719  CB  PHE A 245      22.033  -7.584   2.626  1.00 31.39           C  
ATOM   3720  HB2 PHE A 245      21.019  -7.197   2.730  1.00 31.39           H  
ATOM   3721  HB3 PHE A 245      22.018  -8.326   1.828  1.00 31.39           H  
ATOM   3722  O   PHE A 245      22.702  -6.733  -0.134  1.00 31.39           O  
ATOM   3723  CG  PHE A 245      22.446  -8.289   3.906  1.00 31.39           C  
ATOM   3724  CD1 PHE A 245      23.575  -9.132   3.909  1.00 31.39           C  
ATOM   3725  HD1 PHE A 245      24.140  -9.277   3.001  1.00 31.39           H  
ATOM   3726  CD2 PHE A 245      21.731  -8.077   5.100  1.00 31.39           C  
ATOM   3727  HD2 PHE A 245      20.869  -7.427   5.109  1.00 31.39           H  
ATOM   3728  CE1 PHE A 245      23.986  -9.760   5.098  1.00 31.39           C  
ATOM   3729  HE1 PHE A 245      24.862 -10.392   5.105  1.00 31.39           H  
ATOM   3730  CE2 PHE A 245      22.143  -8.705   6.289  1.00 31.39           C  
ATOM   3731  HE2 PHE A 245      21.594  -8.537   7.203  1.00 31.39           H  
ATOM   3732  CZ  PHE A 245      23.269  -9.546   6.288  1.00 31.39           C  
ATOM   3733  HZ  PHE A 245      23.586 -10.019   7.206  1.00 31.39           H  
ATOM   3734  N   ALA A 246      22.487  -4.621   0.597  1.00 32.97           N  
ATOM   3735  H   ALA A 246      22.534  -3.976   1.372  1.00 32.97           H  
ATOM   3736  CA  ALA A 246      22.197  -4.059  -0.722  1.00 32.97           C  
ATOM   3737  HA  ALA A 246      21.435  -4.679  -1.195  1.00 32.97           H  
ATOM   3738  C   ALA A 246      23.431  -4.071  -1.650  1.00 32.97           C  
ATOM   3739  CB  ALA A 246      21.573  -2.672  -0.546  1.00 32.97           C  
ATOM   3740  HB1 ALA A 246      20.587  -2.771  -0.094  1.00 32.97           H  
ATOM   3741  HB2 ALA A 246      21.468  -2.181  -1.513  1.00 32.97           H  
ATOM   3742  HB3 ALA A 246      22.200  -2.059   0.102  1.00 32.97           H  
ATOM   3743  O   ALA A 246      24.195  -3.117  -1.751  1.00 32.97           O  
ATOM   3744  N   LYS A 247      23.593  -5.160  -2.414  1.00 36.30           N  
ATOM   3745  H   LYS A 247      22.981  -5.938  -2.212  1.00 36.30           H  
ATOM   3746  CA  LYS A 247      24.601  -5.295  -3.492  1.00 36.30           C  
ATOM   3747  HA  LYS A 247      25.551  -4.918  -3.112  1.00 36.30           H  
ATOM   3748  C   LYS A 247      24.303  -4.438  -4.736  1.00 36.30           C  
ATOM   3749  CB  LYS A 247      24.769  -6.773  -3.877  1.00 36.30           C  
ATOM   3750  HB2 LYS A 247      23.812  -7.170  -4.219  1.00 36.30           H  
ATOM   3751  HB3 LYS A 247      25.485  -6.847  -4.695  1.00 36.30           H  
ATOM   3752  O   LYS A 247      25.002  -4.549  -5.743  1.00 36.30           O  
ATOM   3753  CG  LYS A 247      25.288  -7.608  -2.703  1.00 36.30           C  
ATOM   3754  HG2 LYS A 247      24.546  -7.621  -1.905  1.00 36.30           H  
ATOM   3755  HG3 LYS A 247      26.204  -7.156  -2.322  1.00 36.30           H  
ATOM   3756  CD  LYS A 247      25.580  -9.048  -3.131  1.00 36.30           C  
ATOM   3757  HD2 LYS A 247      26.340  -9.045  -3.912  1.00 36.30           H  
ATOM   3758  HD3 LYS A 247      24.665  -9.507  -3.507  1.00 36.30           H  
ATOM   3759  CE  LYS A 247      26.086  -9.805  -1.901  1.00 36.30           C  
ATOM   3760  HE2 LYS A 247      25.301  -9.793  -1.145  1.00 36.30           H  
ATOM   3761  HE3 LYS A 247      26.940  -9.265  -1.492  1.00 36.30           H  
ATOM   3762  NZ  LYS A 247      26.471 -11.198  -2.226  1.00 36.30           N  
ATOM   3763  HZ1 LYS A 247      27.226 -11.203  -2.897  1.00 36.30           H  
ATOM   3764  HZ2 LYS A 247      26.786 -11.668  -1.390  1.00 36.30           H  
ATOM   3765  HZ3 LYS A 247      25.677 -11.698  -2.602  1.00 36.30           H  
ATOM   3766  N   THR A 248      23.266  -3.611  -4.663  1.00 37.84           N  
ATOM   3767  H   THR A 248      22.821  -3.510  -3.762  1.00 37.84           H  
ATOM   3768  CA  THR A 248      22.712  -2.798  -5.743  1.00 37.84           C  
ATOM   3769  HA  THR A 248      23.422  -2.734  -6.567  1.00 37.84           H  
ATOM   3770  C   THR A 248      22.416  -1.417  -5.157  1.00 37.84           C  
ATOM   3771  CB  THR A 248      21.393  -3.405  -6.264  1.00 37.84           C  
ATOM   3772  HB  THR A 248      20.589  -3.188  -5.560  1.00 37.84           H  
ATOM   3773  O   THR A 248      21.674  -1.355  -4.174  1.00 37.84           O  
ATOM   3774  CG2 THR A 248      21.016  -2.860  -7.639  1.00 37.84           C  
ATOM   3775 HG21 THR A 248      21.756  -3.162  -8.379  1.00 37.84           H  
ATOM   3776 HG22 THR A 248      20.956  -1.772  -7.603  1.00 37.84           H  
ATOM   3777 HG23 THR A 248      20.039  -3.246  -7.929  1.00 37.84           H  
ATOM   3778  OG1 THR A 248      21.478  -4.808  -6.405  1.00 37.84           O  
ATOM   3779  HG1 THR A 248      20.581  -5.122  -6.544  1.00 37.84           H  
ATOM   3780  N   PRO A 249      22.950  -0.315  -5.714  1.00 38.89           N  
ATOM   3781  CA  PRO A 249      22.519   1.021  -5.320  1.00 38.89           C  
ATOM   3782  HA  PRO A 249      22.719   1.152  -4.257  1.00 38.89           H  
ATOM   3783  C   PRO A 249      21.021   1.191  -5.602  1.00 38.89           C  
ATOM   3784  CB  PRO A 249      23.376   2.002  -6.131  1.00 38.89           C  
ATOM   3785  HB2 PRO A 249      23.652   2.872  -5.536  1.00 38.89           H  
ATOM   3786  HB3 PRO A 249      22.847   2.314  -7.032  1.00 38.89           H  
ATOM   3787  O   PRO A 249      20.572   0.877  -6.705  1.00 38.89           O  
ATOM   3788  CG  PRO A 249      24.596   1.169  -6.527  1.00 38.89           C  
ATOM   3789  HG2 PRO A 249      25.055   1.531  -7.447  1.00 38.89           H  
ATOM   3790  HG3 PRO A 249      25.319   1.168  -5.711  1.00 38.89           H  
ATOM   3791  CD  PRO A 249      24.013  -0.233  -6.700  1.00 38.89           C  
ATOM   3792  HD2 PRO A 249      23.589  -0.338  -7.698  1.00 38.89           H  
ATOM   3793  HD3 PRO A 249      24.784  -0.983  -6.526  1.00 38.89           H  
ATOM   3794  N   SER A 250      20.252   1.672  -4.625  1.00 38.40           N  
ATOM   3795  H   SER A 250      20.691   1.975  -3.767  1.00 38.40           H  
ATOM   3796  CA  SER A 250      18.813   1.923  -4.787  1.00 38.40           C  
ATOM   3797  HA  SER A 250      18.388   1.134  -5.407  1.00 38.40           H  
ATOM   3798  C   SER A 250      18.541   3.243  -5.508  1.00 38.40           C  
ATOM   3799  CB  SER A 250      18.095   1.873  -3.432  1.00 38.40           C  
ATOM   3800  HB2 SER A 250      18.180   0.865  -3.026  1.00 38.40           H  
ATOM   3801  HB3 SER A 250      17.039   2.097  -3.580  1.00 38.40           H  
ATOM   3802  O   SER A 250      17.567   3.351  -6.246  1.00 38.40           O  
ATOM   3803  OG  SER A 250      18.648   2.791  -2.505  1.00 38.40           O  
ATOM   3804  HG  SER A 250      18.150   2.725  -1.686  1.00 38.40           H  
ATOM   3805  N   HIS A 251      19.419   4.234  -5.341  1.00 42.48           N  
ATOM   3806  H   HIS A 251      20.184   4.088  -4.699  1.00 42.48           H  
ATOM   3807  CA  HIS A 251      19.381   5.504  -6.064  1.00 42.48           C  
ATOM   3808  HA  HIS A 251      19.046   5.307  -7.083  1.00 42.48           H  
ATOM   3809  C   HIS A 251      20.778   6.132  -6.174  1.00 42.48           C  
ATOM   3810  CB  HIS A 251      18.357   6.462  -5.422  1.00 42.48           C  
ATOM   3811  HB2 HIS A 251      17.360   6.068  -5.617  1.00 42.48           H  
ATOM   3812  HB3 HIS A 251      18.409   7.433  -5.913  1.00 42.48           H  
ATOM   3813  O   HIS A 251      21.730   5.717  -5.504  1.00 42.48           O  
ATOM   3814  CG  HIS A 251      18.475   6.665  -3.930  1.00 42.48           C  
ATOM   3815  CD2 HIS A 251      18.853   7.811  -3.281  1.00 42.48           C  
ATOM   3816  HD2 HIS A 251      19.180   8.730  -3.744  1.00 42.48           H  
ATOM   3817  ND1 HIS A 251      18.066   5.775  -2.961  1.00 42.48           N  
ATOM   3818  HD1 HIS A 251      17.720   4.840  -3.122  1.00 42.48           H  
ATOM   3819  CE1 HIS A 251      18.182   6.371  -1.764  1.00 42.48           C  
ATOM   3820  HE1 HIS A 251      17.912   5.930  -0.816  1.00 42.48           H  
ATOM   3821  NE2 HIS A 251      18.679   7.604  -1.909  1.00 42.48           N  
ATOM   3822  N   TYR A 252      20.902   7.136  -7.044  1.00 42.64           N  
ATOM   3823  H   TYR A 252      20.085   7.447  -7.551  1.00 42.64           H  
ATOM   3824  CA  TYR A 252      22.099   7.959  -7.172  1.00 42.64           C  
ATOM   3825  HA  TYR A 252      22.641   7.883  -6.229  1.00 42.64           H  
ATOM   3826  C   TYR A 252      21.739   9.438  -7.364  1.00 42.64           C  
ATOM   3827  CB  TYR A 252      23.009   7.429  -8.301  1.00 42.64           C  
ATOM   3828  HB2 TYR A 252      23.255   6.388  -8.091  1.00 42.64           H  
ATOM   3829  HB3 TYR A 252      23.948   7.983  -8.284  1.00 42.64           H  
ATOM   3830  O   TYR A 252      20.733   9.763  -7.997  1.00 42.64           O  
ATOM   3831  CG  TYR A 252      22.441   7.535  -9.707  1.00 42.64           C  
ATOM   3832  CD1 TYR A 252      21.841   6.417 -10.319  1.00 42.64           C  
ATOM   3833  HD1 TYR A 252      21.799   5.472  -9.798  1.00 42.64           H  
ATOM   3834  CD2 TYR A 252      22.503   8.762 -10.397  1.00 42.64           C  
ATOM   3835  HD2 TYR A 252      22.960   9.617  -9.922  1.00 42.64           H  
ATOM   3836  CE1 TYR A 252      21.285   6.531 -11.609  1.00 42.64           C  
ATOM   3837  HE1 TYR A 252      20.816   5.679 -12.078  1.00 42.64           H  
ATOM   3838  CE2 TYR A 252      21.923   8.888 -11.674  1.00 42.64           C  
ATOM   3839  HE2 TYR A 252      21.928   9.844 -12.176  1.00 42.64           H  
ATOM   3840  OH  TYR A 252      20.753   7.895 -13.514  1.00 42.64           O  
ATOM   3841  HH  TYR A 252      20.775   8.809 -13.809  1.00 42.64           H  
ATOM   3842  CZ  TYR A 252      21.313   7.770 -12.282  1.00 42.64           C  
ATOM   3843  N   HIS A 253      22.595  10.337  -6.879  1.00 42.87           N  
ATOM   3844  H   HIS A 253      23.420   9.988  -6.413  1.00 42.87           H  
ATOM   3845  CA  HIS A 253      22.502  11.778  -7.140  1.00 42.87           C  
ATOM   3846  HA  HIS A 253      21.580  11.990  -7.681  1.00 42.87           H  
ATOM   3847  C   HIS A 253      23.676  12.212  -8.017  1.00 42.87           C  
ATOM   3848  CB  HIS A 253      22.460  12.588  -5.834  1.00 42.87           C  
ATOM   3849  HB2 HIS A 253      22.377  13.647  -6.077  1.00 42.87           H  
ATOM   3850  HB3 HIS A 253      23.394  12.448  -5.289  1.00 42.87           H  
ATOM   3851  O   HIS A 253      24.794  11.740  -7.821  1.00 42.87           O  
ATOM   3852  CG  HIS A 253      21.316  12.215  -4.929  1.00 42.87           C  
ATOM   3853  CD2 HIS A 253      21.291  11.152  -4.069  1.00 42.87           C  
ATOM   3854  HD2 HIS A 253      22.091  10.444  -3.910  1.00 42.87           H  
ATOM   3855  ND1 HIS A 253      20.103  12.861  -4.809  1.00 42.87           N  
ATOM   3856  HD1 HIS A 253      19.825  13.721  -5.258  1.00 42.87           H  
ATOM   3857  CE1 HIS A 253      19.367  12.193  -3.903  1.00 42.87           C  
ATOM   3858  HE1 HIS A 253      18.377  12.468  -3.570  1.00 42.87           H  
ATOM   3859  NE2 HIS A 253      20.046  11.136  -3.446  1.00 42.87           N  
ATOM   3860  N   ILE A 254      23.449  13.130  -8.961  1.00 42.80           N  
ATOM   3861  H   ILE A 254      22.518  13.510  -9.052  1.00 42.80           H  
ATOM   3862  CA  ILE A 254      24.521  13.748  -9.754  1.00 42.80           C  
ATOM   3863  HA  ILE A 254      25.472  13.292  -9.480  1.00 42.80           H  
ATOM   3864  C   ILE A 254      24.598  15.231  -9.394  1.00 42.80           C  
ATOM   3865  CB  ILE A 254      24.345  13.523 -11.276  1.00 42.80           C  
ATOM   3866  HB  ILE A 254      23.461  14.063 -11.614  1.00 42.80           H  
ATOM   3867  O   ILE A 254      23.677  15.988  -9.699  1.00 42.80           O  
ATOM   3868  CG1 ILE A 254      24.158  12.024 -11.609  1.00 42.80           C  
ATOM   3869 HG12 ILE A 254      23.229  11.681 -11.151  1.00 42.80           H  
ATOM   3870 HG13 ILE A 254      24.977  11.452 -11.173  1.00 42.80           H  
ATOM   3871  CG2 ILE A 254      25.577  14.088 -12.010  1.00 42.80           C  
ATOM   3872 HG21 ILE A 254      25.425  14.058 -13.089  1.00 42.80           H  
ATOM   3873 HG22 ILE A 254      25.748  15.128 -11.733  1.00 42.80           H  
ATOM   3874 HG23 ILE A 254      26.460  13.505 -11.746  1.00 42.80           H  
ATOM   3875  CD1 ILE A 254      24.077  11.698 -13.108  1.00 42.80           C  
ATOM   3876 HD11 ILE A 254      23.294  12.295 -13.577  1.00 42.80           H  
ATOM   3877 HD12 ILE A 254      25.031  11.894 -13.596  1.00 42.80           H  
ATOM   3878 HD13 ILE A 254      23.848  10.640 -13.237  1.00 42.80           H  
ATOM   3879  N   LEU A 255      25.704  15.651  -8.778  1.00 44.21           N  
ATOM   3880  H   LEU A 255      26.445  14.980  -8.630  1.00 44.21           H  
ATOM   3881  CA  LEU A 255      25.982  17.060  -8.500  1.00 44.21           C  
ATOM   3882  HA  LEU A 255      25.036  17.602  -8.516  1.00 44.21           H  
ATOM   3883  C   LEU A 255      26.866  17.629  -9.608  1.00 44.21           C  
ATOM   3884  CB  LEU A 255      26.555  17.218  -7.080  1.00 44.21           C  
ATOM   3885  HB2 LEU A 255      27.541  16.758  -7.023  1.00 44.21           H  
ATOM   3886  HB3 LEU A 255      25.885  16.672  -6.415  1.00 44.21           H  
ATOM   3887  O   LEU A 255      27.890  17.044  -9.966  1.00 44.21           O  
ATOM   3888  CG  LEU A 255      26.625  18.678  -6.582  1.00 44.21           C  
ATOM   3889  HG  LEU A 255      25.789  19.240  -6.998  1.00 44.21           H  
ATOM   3890  CD1 LEU A 255      26.518  18.718  -5.059  1.00 44.21           C  
ATOM   3891 HD11 LEU A 255      27.327  18.147  -4.603  1.00 44.21           H  
ATOM   3892 HD12 LEU A 255      25.565  18.297  -4.739  1.00 44.21           H  
ATOM   3893 HD13 LEU A 255      26.567  19.748  -4.704  1.00 44.21           H  
ATOM   3894  CD2 LEU A 255      27.932  19.383  -6.953  1.00 44.21           C  
ATOM   3895 HD21 LEU A 255      27.881  20.424  -6.633  1.00 44.21           H  
ATOM   3896 HD22 LEU A 255      28.764  18.904  -6.438  1.00 44.21           H  
ATOM   3897 HD23 LEU A 255      28.108  19.358  -8.029  1.00 44.21           H  
ATOM   3898  N   ILE A 256      26.455  18.776 -10.153  1.00 46.00           N  
ATOM   3899  H   ILE A 256      25.607  19.194  -9.797  1.00 46.00           H  
ATOM   3900  CA  ILE A 256      27.114  19.438 -11.281  1.00 46.00           C  
ATOM   3901  HA  ILE A 256      28.081  18.964 -11.451  1.00 46.00           H  
ATOM   3902  C   ILE A 256      27.340  20.902 -10.917  1.00 46.00           C  
ATOM   3903  CB  ILE A 256      26.292  19.309 -12.584  1.00 46.00           C  
ATOM   3904  HB  ILE A 256      25.406  19.936 -12.494  1.00 46.00           H  
ATOM   3905  O   ILE A 256      26.392  21.674 -10.780  1.00 46.00           O  
ATOM   3906  CG1 ILE A 256      25.818  17.862 -12.840  1.00 46.00           C  
ATOM   3907 HG12 ILE A 256      25.297  17.485 -11.960  1.00 46.00           H  
ATOM   3908 HG13 ILE A 256      26.672  17.215 -13.036  1.00 46.00           H  
ATOM   3909  CG2 ILE A 256      27.137  19.819 -13.769  1.00 46.00           C  
ATOM   3910 HG21 ILE A 256      28.022  19.195 -13.891  1.00 46.00           H  
ATOM   3911 HG22 ILE A 256      27.445  20.849 -13.592  1.00 46.00           H  
ATOM   3912 HG23 ILE A 256      26.551  19.795 -14.688  1.00 46.00           H  
ATOM   3913  CD1 ILE A 256      24.814  17.756 -13.985  1.00 46.00           C  
ATOM   3914 HD11 ILE A 256      24.039  18.515 -13.879  1.00 46.00           H  
ATOM   3915 HD12 ILE A 256      24.346  16.774 -13.926  1.00 46.00           H  
ATOM   3916 HD13 ILE A 256      25.315  17.870 -14.947  1.00 46.00           H  
ATOM   3917  N   ALA A 257      28.602  21.299 -10.788  1.00 44.89           N  
ATOM   3918  H   ALA A 257      29.330  20.616 -10.943  1.00 44.89           H  
ATOM   3919  CA  ALA A 257      28.995  22.677 -10.499  1.00 44.89           C  
ATOM   3920  HA  ALA A 257      28.115  23.320 -10.500  1.00 44.89           H  
ATOM   3921  C   ALA A 257      29.950  23.195 -11.582  1.00 44.89           C  
ATOM   3922  CB  ALA A 257      29.611  22.721  -9.097  1.00 44.89           C  
ATOM   3923  HB1 ALA A 257      30.554  22.174  -9.093  1.00 44.89           H  
ATOM   3924  HB2 ALA A 257      28.929  22.275  -8.372  1.00 44.89           H  
ATOM   3925  HB3 ALA A 257      29.812  23.752  -8.804  1.00 44.89           H  
ATOM   3926  O   ALA A 257      30.620  22.406 -12.241  1.00 44.89           O  
ATOM   3927  N   THR A 258      30.065  24.513 -11.768  1.00 47.71           N  
ATOM   3928  H   THR A 258      29.535  25.144 -11.185  1.00 47.71           H  
ATOM   3929  CA  THR A 258      31.238  25.070 -12.470  1.00 47.71           C  
ATOM   3930  HA  THR A 258      31.383  24.528 -13.404  1.00 47.71           H  
ATOM   3931  C   THR A 258      32.487  24.869 -11.610  1.00 47.71           C  
ATOM   3932  CB  THR A 258      31.082  26.559 -12.823  1.00 47.71           C  
ATOM   3933  HB  THR A 258      31.988  26.893 -13.327  1.00 47.71           H  
ATOM   3934  O   THR A 258      32.373  24.709 -10.395  1.00 47.71           O  
ATOM   3935  CG2 THR A 258      29.895  26.798 -13.754  1.00 47.71           C  
ATOM   3936 HG21 THR A 258      30.011  26.197 -14.656  1.00 47.71           H  
ATOM   3937 HG22 THR A 258      28.960  26.536 -13.258  1.00 47.71           H  
ATOM   3938 HG23 THR A 258      29.867  27.851 -14.037  1.00 47.71           H  
ATOM   3939  OG1 THR A 258      30.895  27.344 -11.667  1.00 47.71           O  
ATOM   3940  HG1 THR A 258      31.036  28.257 -11.925  1.00 47.71           H  
ATOM   3941  N   LYS A 259      33.689  24.916 -12.197  1.00 47.71           N  
ATOM   3942  H   LYS A 259      33.726  24.966 -13.205  1.00 47.71           H  
ATOM   3943  CA  LYS A 259      34.953  24.861 -11.429  1.00 47.71           C  
ATOM   3944  HA  LYS A 259      35.027  23.883 -10.953  1.00 47.71           H  
ATOM   3945  C   LYS A 259      34.996  25.900 -10.290  1.00 47.71           C  
ATOM   3946  CB  LYS A 259      36.124  25.029 -12.412  1.00 47.71           C  
ATOM   3947  HB2 LYS A 259      36.086  26.030 -12.841  1.00 47.71           H  
ATOM   3948  HB3 LYS A 259      36.009  24.307 -13.221  1.00 47.71           H  
ATOM   3949  O   LYS A 259      35.468  25.599  -9.199  1.00 47.71           O  
ATOM   3950  CG  LYS A 259      37.497  24.809 -11.756  1.00 47.71           C  
ATOM   3951  HG2 LYS A 259      37.628  25.517 -10.937  1.00 47.71           H  
ATOM   3952  HG3 LYS A 259      37.551  23.795 -11.359  1.00 47.71           H  
ATOM   3953  CD  LYS A 259      38.627  25.023 -12.774  1.00 47.71           C  
ATOM   3954  HD2 LYS A 259      38.529  24.297 -13.581  1.00 47.71           H  
ATOM   3955  HD3 LYS A 259      38.538  26.027 -13.188  1.00 47.71           H  
ATOM   3956  CE  LYS A 259      39.994  24.870 -12.095  1.00 47.71           C  
ATOM   3957  HE2 LYS A 259      40.016  25.519 -11.220  1.00 47.71           H  
ATOM   3958  HE3 LYS A 259      40.100  23.842 -11.748  1.00 47.71           H  
ATOM   3959  NZ  LYS A 259      41.105  25.228 -13.013  1.00 47.71           N  
ATOM   3960  HZ1 LYS A 259      41.997  25.137 -12.548  1.00 47.71           H  
ATOM   3961  HZ2 LYS A 259      41.103  24.636 -13.832  1.00 47.71           H  
ATOM   3962  HZ3 LYS A 259      41.014  26.187 -13.316  1.00 47.71           H  
ATOM   3963  N   GLU A 260      34.443  27.087 -10.532  1.00 51.39           N  
ATOM   3964  H   GLU A 260      34.102  27.260 -11.467  1.00 51.39           H  
ATOM   3965  CA  GLU A 260      34.318  28.190  -9.566  1.00 51.39           C  
ATOM   3966  HA  GLU A 260      35.283  28.411  -9.112  1.00 51.39           H  
ATOM   3967  C   GLU A 260      33.314  27.895  -8.447  1.00 51.39           C  
ATOM   3968  CB  GLU A 260      33.803  29.430 -10.301  1.00 51.39           C  
ATOM   3969  HB2 GLU A 260      32.824  29.157 -10.697  1.00 51.39           H  
ATOM   3970  HB3 GLU A 260      33.662  30.243  -9.589  1.00 51.39           H  
ATOM   3971  O   GLU A 260      33.594  28.178  -7.287  1.00 51.39           O  
ATOM   3972  CG  GLU A 260      34.718  29.918 -11.435  1.00 51.39           C  
ATOM   3973  HG2 GLU A 260      35.162  29.066 -11.950  1.00 51.39           H  
ATOM   3974  HG3 GLU A 260      35.530  30.500 -11.000  1.00 51.39           H  
ATOM   3975  CD  GLU A 260      33.965  30.748 -12.484  1.00 51.39           C  
ATOM   3976  OE1 GLU A 260      34.666  31.335 -13.332  1.00 51.39           O  
ATOM   3977  OE2 GLU A 260      32.711  30.697 -12.493  1.00 51.39           O  
ATOM   3978  N   LYS A 261      32.147  27.318  -8.777  1.00 49.61           N  
ATOM   3979  H   LYS A 261      31.962  27.122  -9.750  1.00 49.61           H  
ATOM   3980  CA  LYS A 261      31.175  26.881  -7.767  1.00 49.61           C  
ATOM   3981  HA  LYS A 261      31.026  27.685  -7.046  1.00 49.61           H  
ATOM   3982  C   LYS A 261      31.733  25.718  -6.946  1.00 49.61           C  
ATOM   3983  CB  LYS A 261      29.821  26.527  -8.407  1.00 49.61           C  
ATOM   3984  HB2 LYS A 261      29.285  25.883  -7.709  1.00 49.61           H  
ATOM   3985  HB3 LYS A 261      29.984  25.972  -9.331  1.00 49.61           H  
ATOM   3986  O   LYS A 261      31.584  25.732  -5.735  1.00 49.61           O  
ATOM   3987  CG  LYS A 261      28.940  27.756  -8.690  1.00 49.61           C  
ATOM   3988  HG2 LYS A 261      28.883  28.355  -7.781  1.00 49.61           H  
ATOM   3989  HG3 LYS A 261      29.381  28.361  -9.482  1.00 49.61           H  
ATOM   3990  CD  LYS A 261      27.514  27.329  -9.088  1.00 49.61           C  
ATOM   3991  HD2 LYS A 261      27.521  26.902 -10.091  1.00 49.61           H  
ATOM   3992  HD3 LYS A 261      27.186  26.564  -8.384  1.00 49.61           H  
ATOM   3993  CE  LYS A 261      26.529  28.509  -9.019  1.00 49.61           C  
ATOM   3994  HE2 LYS A 261      26.664  29.138  -9.899  1.00 49.61           H  
ATOM   3995  HE3 LYS A 261      26.782  29.108  -8.144  1.00 49.61           H  
ATOM   3996  NZ  LYS A 261      25.113  28.061  -8.898  1.00 49.61           N  
ATOM   3997  HZ1 LYS A 261      24.982  27.491  -8.074  1.00 49.61           H  
ATOM   3998  HZ2 LYS A 261      24.823  27.522  -9.700  1.00 49.61           H  
ATOM   3999  HZ3 LYS A 261      24.488  28.849  -8.796  1.00 49.61           H  
ATOM   4000  N   TRP A 262      32.426  24.764  -7.572  1.00 48.51           N  
ATOM   4001  H   TRP A 262      32.516  24.820  -8.577  1.00 48.51           H  
ATOM   4002  CA  TRP A 262      33.052  23.639  -6.872  1.00 48.51           C  
ATOM   4003  HA  TRP A 262      32.282  23.114  -6.306  1.00 48.51           H  
ATOM   4004  C   TRP A 262      34.102  24.103  -5.854  1.00 48.51           C  
ATOM   4005  CB  TRP A 262      33.659  22.650  -7.879  1.00 48.51           C  
ATOM   4006  HB2 TRP A 262      34.554  23.083  -8.326  1.00 48.51           H  
ATOM   4007  HB3 TRP A 262      32.939  22.466  -8.676  1.00 48.51           H  
ATOM   4008  O   TRP A 262      34.156  23.575  -4.751  1.00 48.51           O  
ATOM   4009  CG  TRP A 262      34.004  21.336  -7.249  1.00 48.51           C  
ATOM   4010  CD1 TRP A 262      35.063  21.115  -6.435  1.00 48.51           C  
ATOM   4011  HD1 TRP A 262      35.800  21.858  -6.168  1.00 48.51           H  
ATOM   4012  CD2 TRP A 262      33.198  20.117  -7.190  1.00 48.51           C  
ATOM   4013  CE2 TRP A 262      33.800  19.231  -6.247  1.00 48.51           C  
ATOM   4014  CE3 TRP A 262      31.986  19.693  -7.781  1.00 48.51           C  
ATOM   4015  HE3 TRP A 262      31.491  20.327  -8.501  1.00 48.51           H  
ATOM   4016  NE1 TRP A 262      34.954  19.869  -5.854  1.00 48.51           N  
ATOM   4017  HE1 TRP A 262      35.530  19.574  -5.079  1.00 48.51           H  
ATOM   4018  CH2 TRP A 262      31.973  17.662  -6.432  1.00 48.51           C  
ATOM   4019  HH2 TRP A 262      31.472  16.767  -6.094  1.00 48.51           H  
ATOM   4020  CZ2 TRP A 262      33.199  18.028  -5.857  1.00 48.51           C  
ATOM   4021  HZ2 TRP A 262      33.652  17.412  -5.094  1.00 48.51           H  
ATOM   4022  CZ3 TRP A 262      31.390  18.470  -7.422  1.00 48.51           C  
ATOM   4023  HZ3 TRP A 262      30.459  18.168  -7.879  1.00 48.51           H  
ATOM   4024  N   ALA A 263      34.885  25.136  -6.182  1.00 44.82           N  
ATOM   4025  H   ALA A 263      34.820  25.522  -7.113  1.00 44.82           H  
ATOM   4026  CA  ALA A 263      35.846  25.745  -5.258  1.00 44.82           C  
ATOM   4027  HA  ALA A 263      36.477  24.955  -4.851  1.00 44.82           H  
ATOM   4028  C   ALA A 263      35.204  26.454  -4.042  1.00 44.82           C  
ATOM   4029  CB  ALA A 263      36.734  26.700  -6.065  1.00 44.82           C  
ATOM   4030  HB1 ALA A 263      36.135  27.519  -6.463  1.00 44.82           H  
ATOM   4031  HB2 ALA A 263      37.507  27.112  -5.416  1.00 44.82           H  
ATOM   4032  HB3 ALA A 263      37.209  26.164  -6.886  1.00 44.82           H  
ATOM   4033  O   ALA A 263      35.932  26.889  -3.155  1.00 44.82           O  
ATOM   4034  N   LYS A 264      33.868  26.577  -3.998  1.00 38.45           N  
ATOM   4035  H   LYS A 264      33.335  26.205  -4.771  1.00 38.45           H  
ATOM   4036  CA  LYS A 264      33.103  27.145  -2.877  1.00 38.45           C  
ATOM   4037  HA  LYS A 264      33.792  27.590  -2.158  1.00 38.45           H  
ATOM   4038  C   LYS A 264      32.315  26.109  -2.068  1.00 38.45           C  
ATOM   4039  CB  LYS A 264      32.161  28.248  -3.386  1.00 38.45           C  
ATOM   4040  HB2 LYS A 264      31.569  28.614  -2.547  1.00 38.45           H  
ATOM   4041  HB3 LYS A 264      31.477  27.831  -4.126  1.00 38.45           H  
ATOM   4042  O   LYS A 264      31.788  26.478  -1.030  1.00 38.45           O  
ATOM   4043  CG  LYS A 264      32.921  29.433  -3.993  1.00 38.45           C  
ATOM   4044  HG2 LYS A 264      33.614  29.828  -3.250  1.00 38.45           H  
ATOM   4045  HG3 LYS A 264      33.491  29.103  -4.862  1.00 38.45           H  
ATOM   4046  CD  LYS A 264      31.950  30.539  -4.417  1.00 38.45           C  
ATOM   4047  HD2 LYS A 264      31.401  30.877  -3.538  1.00 38.45           H  
ATOM   4048  HD3 LYS A 264      31.251  30.149  -5.156  1.00 38.45           H  
ATOM   4049  CE  LYS A 264      32.754  31.698  -5.012  1.00 38.45           C  
ATOM   4050  HE2 LYS A 264      33.562  31.939  -4.321  1.00 38.45           H  
ATOM   4051  HE3 LYS A 264      33.208  31.364  -5.945  1.00 38.45           H  
ATOM   4052  NZ  LYS A 264      31.909  32.897  -5.232  1.00 38.45           N  
ATOM   4053  HZ1 LYS A 264      32.466  33.653  -5.604  1.00 38.45           H  
ATOM   4054  HZ2 LYS A 264      31.516  33.203  -4.353  1.00 38.45           H  
ATOM   4055  HZ3 LYS A 264      31.158  32.693  -5.875  1.00 38.45           H  
ATOM   4056  N   ILE A 265      32.221  24.853  -2.522  1.00 38.51           N  
ATOM   4057  H   ILE A 265      32.757  24.592  -3.337  1.00 38.51           H  
ATOM   4058  CA  ILE A 265      31.530  23.786  -1.779  1.00 38.51           C  
ATOM   4059  HA  ILE A 265      30.624  24.187  -1.325  1.00 38.51           H  
ATOM   4060  C   ILE A 265      32.457  23.329  -0.651  1.00 38.51           C  
ATOM   4061  CB  ILE A 265      31.123  22.613  -2.707  1.00 38.51           C  
ATOM   4062  HB  ILE A 265      32.024  22.200  -3.161  1.00 38.51           H  
ATOM   4063  O   ILE A 265      33.465  22.661  -0.907  1.00 38.51           O  
ATOM   4064  CG1 ILE A 265      30.175  23.086  -3.833  1.00 38.51           C  
ATOM   4065 HG12 ILE A 265      30.634  23.929  -4.350  1.00 38.51           H  
ATOM   4066 HG13 ILE A 265      29.240  23.435  -3.397  1.00 38.51           H  
ATOM   4067  CG2 ILE A 265      30.437  21.509  -1.883  1.00 38.51           C  
ATOM   4068 HG21 ILE A 265      31.093  21.165  -1.083  1.00 38.51           H  
ATOM   4069 HG22 ILE A 265      30.192  20.649  -2.507  1.00 38.51           H  
ATOM   4070 HG23 ILE A 265      29.528  21.897  -1.424  1.00 38.51           H  
ATOM   4071  CD1 ILE A 265      29.868  22.022  -4.897  1.00 38.51           C  
ATOM   4072 HD11 ILE A 265      29.241  21.235  -4.478  1.00 38.51           H  
ATOM   4073 HD12 ILE A 265      30.795  21.587  -5.271  1.00 38.51           H  
ATOM   4074 HD13 ILE A 265      29.333  22.487  -5.725  1.00 38.51           H  
ATOM   4075  N   ASN A 266      32.136  23.681   0.594  1.00 36.54           N  
ATOM   4076  H   ASN A 266      31.225  24.083   0.764  1.00 36.54           H  
ATOM   4077  CA  ASN A 266      32.973  23.332   1.737  1.00 36.54           C  
ATOM   4078  HA  ASN A 266      34.001  23.239   1.386  1.00 36.54           H  
ATOM   4079  C   ASN A 266      32.571  21.957   2.285  1.00 36.54           C  
ATOM   4080  CB  ASN A 266      32.990  24.454   2.786  1.00 36.54           C  
ATOM   4081  HB2 ASN A 266      32.006  24.539   3.248  1.00 36.54           H  
ATOM   4082  HB3 ASN A 266      33.228  25.402   2.304  1.00 36.54           H  
ATOM   4083  O   ASN A 266      31.905  21.836   3.313  1.00 36.54           O  
ATOM   4084  CG  ASN A 266      34.032  24.184   3.865  1.00 36.54           C  
ATOM   4085  ND2 ASN A 266      34.106  25.023   4.869  1.00 36.54           N  
ATOM   4086 HD21 ASN A 266      34.739  24.787   5.619  1.00 36.54           H  
ATOM   4087 HD22 ASN A 266      33.469  25.804   4.932  1.00 36.54           H  
ATOM   4088  OD1 ASN A 266      34.792  23.223   3.818  1.00 36.54           O  
ATOM   4089  N   LEU A 267      33.037  20.910   1.594  1.00 34.13           N  
ATOM   4090  H   LEU A 267      33.521  21.136   0.737  1.00 34.13           H  
ATOM   4091  CA  LEU A 267      32.749  19.493   1.872  1.00 34.13           C  
ATOM   4092  HA  LEU A 267      31.686  19.320   1.703  1.00 34.13           H  
ATOM   4093  C   LEU A 267      33.037  19.035   3.321  1.00 34.13           C  
ATOM   4094  CB  LEU A 267      33.571  18.617   0.900  1.00 34.13           C  
ATOM   4095  HB2 LEU A 267      33.386  17.570   1.141  1.00 34.13           H  
ATOM   4096  HB3 LEU A 267      34.627  18.811   1.091  1.00 34.13           H  
ATOM   4097  O   LEU A 267      32.618  17.942   3.687  1.00 34.13           O  
ATOM   4098  CG  LEU A 267      33.306  18.812  -0.606  1.00 34.13           C  
ATOM   4099  HG  LEU A 267      33.425  19.864  -0.868  1.00 34.13           H  
ATOM   4100  CD1 LEU A 267      34.318  18.000  -1.419  1.00 34.13           C  
ATOM   4101 HD11 LEU A 267      34.137  18.154  -2.483  1.00 34.13           H  
ATOM   4102 HD12 LEU A 267      34.224  16.941  -1.178  1.00 34.13           H  
ATOM   4103 HD13 LEU A 267      35.326  18.337  -1.179  1.00 34.13           H  
ATOM   4104  CD2 LEU A 267      31.915  18.347  -1.029  1.00 34.13           C  
ATOM   4105 HD21 LEU A 267      31.160  18.916  -0.485  1.00 34.13           H  
ATOM   4106 HD22 LEU A 267      31.790  17.286  -0.810  1.00 34.13           H  
ATOM   4107 HD23 LEU A 267      31.772  18.521  -2.095  1.00 34.13           H  
ATOM   4108  N   ARG A 268      33.763  19.824   4.130  1.00 28.89           N  
ATOM   4109  H   ARG A 268      34.029  20.731   3.774  1.00 28.89           H  
ATOM   4110  CA  ARG A 268      34.015  19.547   5.556  1.00 28.89           C  
ATOM   4111  HA  ARG A 268      33.992  18.471   5.726  1.00 28.89           H  
ATOM   4112  C   ARG A 268      32.952  20.098   6.509  1.00 28.89           C  
ATOM   4113  CB  ARG A 268      35.391  20.095   5.963  1.00 28.89           C  
ATOM   4114  HB2 ARG A 268      35.563  21.065   5.497  1.00 28.89           H  
ATOM   4115  HB3 ARG A 268      35.405  20.237   7.044  1.00 28.89           H  
ATOM   4116  O   ARG A 268      32.810  19.541   7.591  1.00 28.89           O  
ATOM   4117  CG  ARG A 268      36.515  19.119   5.603  1.00 28.89           C  
ATOM   4118  HG2 ARG A 268      36.305  18.156   6.067  1.00 28.89           H  
ATOM   4119  HG3 ARG A 268      36.569  18.991   4.521  1.00 28.89           H  
ATOM   4120  CD  ARG A 268      37.850  19.653   6.132  1.00 28.89           C  
ATOM   4121  HD2 ARG A 268      37.706  19.977   7.163  1.00 28.89           H  
ATOM   4122  HD3 ARG A 268      38.148  20.514   5.534  1.00 28.89           H  
ATOM   4123  NE  ARG A 268      38.899  18.615   6.099  1.00 28.89           N  
ATOM   4124  HE  ARG A 268      38.636  17.722   5.708  1.00 28.89           H  
ATOM   4125  NH1 ARG A 268      40.528  19.828   7.169  1.00 28.89           N  
ATOM   4126 HH11 ARG A 268      41.433  19.892   7.612  1.00 28.89           H  
ATOM   4127 HH12 ARG A 268      39.901  20.619   7.199  1.00 28.89           H  
ATOM   4128  NH2 ARG A 268      40.908  17.690   6.643  1.00 28.89           N  
ATOM   4129 HH21 ARG A 268      41.804  17.760   7.103  1.00 28.89           H  
ATOM   4130 HH22 ARG A 268      40.590  16.797   6.296  1.00 28.89           H  
ATOM   4131  CZ  ARG A 268      40.103  18.717   6.633  1.00 28.89           C  
ATOM   4132  N   ASN A 269      32.231  21.152   6.124  1.00 29.60           N  
ATOM   4133  H   ASN A 269      32.386  21.523   5.197  1.00 29.60           H  
ATOM   4134  CA  ASN A 269      31.278  21.846   6.998  1.00 29.60           C  
ATOM   4135  HA  ASN A 269      31.317  21.417   8.000  1.00 29.60           H  
ATOM   4136  C   ASN A 269      29.823  21.678   6.524  1.00 29.60           C  
ATOM   4137  CB  ASN A 269      31.664  23.335   7.115  1.00 29.60           C  
ATOM   4138  HB2 ASN A 269      31.693  23.785   6.123  1.00 29.60           H  
ATOM   4139  HB3 ASN A 269      30.877  23.834   7.680  1.00 29.60           H  
ATOM   4140  O   ASN A 269      28.914  21.710   7.341  1.00 29.60           O  
ATOM   4141  CG  ASN A 269      32.990  23.613   7.816  1.00 29.60           C  
ATOM   4142  ND2 ASN A 269      33.126  24.772   8.418  1.00 29.60           N  
ATOM   4143 HD21 ASN A 269      33.973  24.908   8.951  1.00 29.60           H  
ATOM   4144 HD22 ASN A 269      32.333  25.388   8.523  1.00 29.60           H  
ATOM   4145  OD1 ASN A 269      33.940  22.847   7.794  1.00 29.60           O  
ATOM   4146  N   GLU A 270      29.600  21.458   5.225  1.00 31.96           N  
ATOM   4147  H   GLU A 270      30.382  21.514   4.589  1.00 31.96           H  
ATOM   4148  CA  GLU A 270      28.261  21.309   4.623  1.00 31.96           C  
ATOM   4149  HA  GLU A 270      27.525  21.794   5.264  1.00 31.96           H  
ATOM   4150  C   GLU A 270      27.813  19.834   4.497  1.00 31.96           C  
ATOM   4151  CB  GLU A 270      28.235  22.035   3.261  1.00 31.96           C  
ATOM   4152  HB2 GLU A 270      27.257  21.902   2.799  1.00 31.96           H  
ATOM   4153  HB3 GLU A 270      28.984  21.576   2.615  1.00 31.96           H  
ATOM   4154  O   GLU A 270      26.764  19.548   3.926  1.00 31.96           O  
ATOM   4155  CG  GLU A 270      28.511  23.548   3.376  1.00 31.96           C  
ATOM   4156  HG2 GLU A 270      29.456  23.708   3.894  1.00 31.96           H  
ATOM   4157  HG3 GLU A 270      27.722  23.998   3.979  1.00 31.96           H  
ATOM   4158  CD  GLU A 270      28.598  24.259   2.012  1.00 31.96           C  
ATOM   4159  OE1 GLU A 270      28.114  25.408   1.913  1.00 31.96           O  
ATOM   4160  OE2 GLU A 270      29.231  23.700   1.078  1.00 31.96           O  
ATOM   4161  N   ILE A 271      28.611  18.878   5.000  1.00 30.24           N  
ATOM   4162  H   ILE A 271      29.446  19.182   5.481  1.00 30.24           H  
ATOM   4163  CA  ILE A 271      28.327  17.430   4.948  1.00 30.24           C  
ATOM   4164  HA  ILE A 271      27.270  17.313   4.706  1.00 30.24           H  
ATOM   4165  C   ILE A 271      28.492  16.798   6.339  1.00 30.24           C  
ATOM   4166  CB  ILE A 271      29.110  16.696   3.826  1.00 30.24           C  
ATOM   4167  HB  ILE A 271      30.153  16.599   4.127  1.00 30.24           H  
ATOM   4168  O   ILE A 271      29.327  15.923   6.571  1.00 30.24           O  
ATOM   4169  CG1 ILE A 271      29.058  17.475   2.489  1.00 30.24           C  
ATOM   4170 HG12 ILE A 271      28.016  17.657   2.224  1.00 30.24           H  
ATOM   4171 HG13 ILE A 271      29.546  18.441   2.619  1.00 30.24           H  
ATOM   4172  CG2 ILE A 271      28.511  15.285   3.618  1.00 30.24           C  
ATOM   4173 HG21 ILE A 271      27.515  15.364   3.183  1.00 30.24           H  
ATOM   4174 HG22 ILE A 271      29.155  14.688   2.972  1.00 30.24           H  
ATOM   4175 HG23 ILE A 271      28.427  14.753   4.566  1.00 30.24           H  
ATOM   4176  CD1 ILE A 271      29.742  16.786   1.303  1.00 30.24           C  
ATOM   4177 HD11 ILE A 271      29.243  15.849   1.056  1.00 30.24           H  
ATOM   4178 HD12 ILE A 271      30.791  16.600   1.536  1.00 30.24           H  
ATOM   4179 HD13 ILE A 271      29.667  17.439   0.433  1.00 30.24           H  
ATOM   4180  N   GLY A 272      27.660  17.257   7.276  1.00 26.63           N  
ATOM   4181  H   GLY A 272      27.067  18.033   7.020  1.00 26.63           H  
ATOM   4182  CA  GLY A 272      27.225  16.430   8.404  1.00 26.63           C  
ATOM   4183  HA2 GLY A 272      26.772  17.080   9.152  1.00 26.63           H  
ATOM   4184  HA3 GLY A 272      28.077  15.920   8.853  1.00 26.63           H  
ATOM   4185  C   GLY A 272      26.192  15.379   7.950  1.00 26.63           C  
ATOM   4186  O   GLY A 272      26.104  15.075   6.755  1.00 26.63           O  
ATOM   4187  N   PRO A 273      25.364  14.830   8.856  1.00 27.30           N  
ATOM   4188  CA  PRO A 273      24.154  14.115   8.457  1.00 27.30           C  
ATOM   4189  HA  PRO A 273      24.386  13.337   7.731  1.00 27.30           H  
ATOM   4190  C   PRO A 273      23.169  15.116   7.831  1.00 27.30           C  
ATOM   4191  CB  PRO A 273      23.631  13.470   9.746  1.00 27.30           C  
ATOM   4192  HB2 PRO A 273      22.548  13.349   9.741  1.00 27.30           H  
ATOM   4193  HB3 PRO A 273      24.116  12.504   9.887  1.00 27.30           H  
ATOM   4194  O   PRO A 273      22.404  15.766   8.535  1.00 27.30           O  
ATOM   4195  CG  PRO A 273      24.093  14.433  10.841  1.00 27.30           C  
ATOM   4196  HG2 PRO A 273      24.226  13.923  11.796  1.00 27.30           H  
ATOM   4197  HG3 PRO A 273      23.377  15.247  10.946  1.00 27.30           H  
ATOM   4198  CD  PRO A 273      25.419  14.980  10.305  1.00 27.30           C  
ATOM   4199  HD2 PRO A 273      25.527  16.024  10.599  1.00 27.30           H  
ATOM   4200  HD3 PRO A 273      26.246  14.390  10.699  1.00 27.30           H  
ATOM   4201  N   VAL A 274      23.222  15.280   6.506  1.00 27.41           N  
ATOM   4202  H   VAL A 274      23.959  14.805   6.004  1.00 27.41           H  
ATOM   4203  CA  VAL A 274      22.408  16.270   5.783  1.00 27.41           C  
ATOM   4204  HA  VAL A 274      22.558  17.242   6.252  1.00 27.41           H  
ATOM   4205  C   VAL A 274      20.921  15.922   5.908  1.00 27.41           C  
ATOM   4206  CB  VAL A 274      22.837  16.401   4.302  1.00 27.41           C  
ATOM   4207  HB  VAL A 274      22.708  15.442   3.801  1.00 27.41           H  
ATOM   4208  O   VAL A 274      20.404  15.086   5.162  1.00 27.41           O  
ATOM   4209  CG1 VAL A 274      22.011  17.459   3.553  1.00 27.41           C  
ATOM   4210 HG11 VAL A 274      20.963  17.160   3.510  1.00 27.41           H  
ATOM   4211 HG12 VAL A 274      22.085  18.422   4.058  1.00 27.41           H  
ATOM   4212 HG13 VAL A 274      22.373  17.561   2.530  1.00 27.41           H  
ATOM   4213  CG2 VAL A 274      24.313  16.808   4.176  1.00 27.41           C  
ATOM   4214 HG21 VAL A 274      24.958  16.034   4.594  1.00 27.41           H  
ATOM   4215 HG22 VAL A 274      24.490  17.745   4.704  1.00 27.41           H  
ATOM   4216 HG23 VAL A 274      24.578  16.941   3.127  1.00 27.41           H  
ATOM   4217  N   LYS A 275      20.218  16.608   6.817  1.00 26.95           N  
ATOM   4218  H   LYS A 275      20.728  17.190   7.466  1.00 26.95           H  
ATOM   4219  CA  LYS A 275      18.764  16.772   6.753  1.00 26.95           C  
ATOM   4220  HA  LYS A 275      18.269  15.801   6.785  1.00 26.95           H  
ATOM   4221  C   LYS A 275      18.453  17.461   5.421  1.00 26.95           C  
ATOM   4222  CB  LYS A 275      18.277  17.641   7.927  1.00 26.95           C  
ATOM   4223  HB2 LYS A 275      18.953  18.490   8.028  1.00 26.95           H  
ATOM   4224  HB3 LYS A 275      17.299  18.044   7.662  1.00 26.95           H  
ATOM   4225  O   LYS A 275      18.715  18.647   5.243  1.00 26.95           O  
ATOM   4226  CG  LYS A 275      18.130  16.943   9.298  1.00 26.95           C  
ATOM   4227  HG2 LYS A 275      19.062  16.452   9.580  1.00 26.95           H  
ATOM   4228  HG3 LYS A 275      17.321  16.214   9.257  1.00 26.95           H  
ATOM   4229  CD  LYS A 275      17.796  18.052  10.310  1.00 26.95           C  
ATOM   4230  HD2 LYS A 275      18.697  18.658  10.404  1.00 26.95           H  
ATOM   4231  HD3 LYS A 275      17.009  18.670   9.877  1.00 26.95           H  
ATOM   4232  CE  LYS A 275      17.351  17.697  11.733  1.00 26.95           C  
ATOM   4233  HE2 LYS A 275      16.500  17.017  11.698  1.00 26.95           H  
ATOM   4234  HE3 LYS A 275      18.176  17.208  12.250  1.00 26.95           H  
ATOM   4235  NZ  LYS A 275      16.973  18.955  12.442  1.00 26.95           N  
ATOM   4236  HZ1 LYS A 275      16.842  18.831  13.436  1.00 26.95           H  
ATOM   4237  HZ2 LYS A 275      16.121  19.346  12.067  1.00 26.95           H  
ATOM   4238  HZ3 LYS A 275      17.662  19.674  12.274  1.00 26.95           H  
ATOM   4239  N   PHE A 276      17.899  16.721   4.462  1.00 29.80           N  
ATOM   4240  H   PHE A 276      17.776  15.735   4.644  1.00 29.80           H  
ATOM   4241  CA  PHE A 276      17.677  17.214   3.093  1.00 29.80           C  
ATOM   4242  HA  PHE A 276      18.620  17.636   2.743  1.00 29.80           H  
ATOM   4243  C   PHE A 276      16.667  18.382   2.974  1.00 29.80           C  
ATOM   4244  CB  PHE A 276      17.337  16.030   2.166  1.00 29.80           C  
ATOM   4245  HB2 PHE A 276      16.860  15.235   2.740  1.00 29.80           H  
ATOM   4246  HB3 PHE A 276      16.602  16.351   1.428  1.00 29.80           H  
ATOM   4247  O   PHE A 276      16.484  18.895   1.872  1.00 29.80           O  
ATOM   4248  CG  PHE A 276      18.527  15.460   1.408  1.00 29.80           C  
ATOM   4249  CD1 PHE A 276      18.833  15.945   0.122  1.00 29.80           C  
ATOM   4250  HD1 PHE A 276      18.235  16.737  -0.304  1.00 29.80           H  
ATOM   4251  CD2 PHE A 276      19.320  14.440   1.970  1.00 29.80           C  
ATOM   4252  HD2 PHE A 276      19.106  14.075   2.963  1.00 29.80           H  
ATOM   4253  CE1 PHE A 276      19.907  15.401  -0.608  1.00 29.80           C  
ATOM   4254  HE1 PHE A 276      20.133  15.777  -1.595  1.00 29.80           H  
ATOM   4255  CE2 PHE A 276      20.393  13.895   1.240  1.00 29.80           C  
ATOM   4256  HE2 PHE A 276      20.994  13.113   1.680  1.00 29.80           H  
ATOM   4257  CZ  PHE A 276      20.683  14.369  -0.052  1.00 29.80           C  
ATOM   4258  HZ  PHE A 276      21.504  13.943  -0.610  1.00 29.80           H  
ATOM   4259  N   GLY A 277      16.049  18.825   4.078  1.00 28.53           N  
ATOM   4260  H   GLY A 277      16.263  18.369   4.954  1.00 28.53           H  
ATOM   4261  CA  GLY A 277      15.210  20.029   4.146  1.00 28.53           C  
ATOM   4262  HA2 GLY A 277      14.493  19.906   4.958  1.00 28.53           H  
ATOM   4263  HA3 GLY A 277      14.647  20.135   3.219  1.00 28.53           H  
ATOM   4264  C   GLY A 277      15.960  21.348   4.399  1.00 28.53           C  
ATOM   4265  O   GLY A 277      15.442  22.401   4.045  1.00 28.53           O  
ATOM   4266  N   GLU A 278      17.180  21.325   4.950  1.00 28.79           N  
ATOM   4267  H   GLU A 278      17.587  20.438   5.210  1.00 28.79           H  
ATOM   4268  CA  GLU A 278      17.880  22.547   5.411  1.00 28.79           C  
ATOM   4269  HA  GLU A 278      17.138  23.264   5.761  1.00 28.79           H  
ATOM   4270  C   GLU A 278      18.664  23.279   4.293  1.00 28.79           C  
ATOM   4271  CB  GLU A 278      18.764  22.195   6.627  1.00 28.79           C  
ATOM   4272  HB2 GLU A 278      19.392  21.344   6.362  1.00 28.79           H  
ATOM   4273  HB3 GLU A 278      19.410  23.041   6.863  1.00 28.79           H  
ATOM   4274  O   GLU A 278      19.148  24.396   4.474  1.00 28.79           O  
ATOM   4275  CG  GLU A 278      17.920  21.862   7.880  1.00 28.79           C  
ATOM   4276  HG2 GLU A 278      17.407  22.769   8.200  1.00 28.79           H  
ATOM   4277  HG3 GLU A 278      17.159  21.132   7.604  1.00 28.79           H  
ATOM   4278  CD  GLU A 278      18.719  21.278   9.063  1.00 28.79           C  
ATOM   4279  OE1 GLU A 278      18.082  20.966  10.100  1.00 28.79           O  
ATOM   4280  OE2 GLU A 278      19.930  21.005   8.899  1.00 28.79           O  
ATOM   4281  N   LEU A 279      18.764  22.702   3.086  1.00 27.46           N  
ATOM   4282  H   LEU A 279      18.288  21.820   2.962  1.00 27.46           H  
ATOM   4283  CA  LEU A 279      19.418  23.336   1.930  1.00 27.46           C  
ATOM   4284  HA  LEU A 279      20.245  23.935   2.313  1.00 27.46           H  
ATOM   4285  C   LEU A 279      18.496  24.346   1.219  1.00 27.46           C  
ATOM   4286  CB  LEU A 279      20.013  22.265   0.992  1.00 27.46           C  
ATOM   4287  HB2 LEU A 279      19.309  21.435   0.921  1.00 27.46           H  
ATOM   4288  HB3 LEU A 279      20.129  22.685  -0.007  1.00 27.46           H  
ATOM   4289  O   LEU A 279      17.999  24.106   0.116  1.00 27.46           O  
ATOM   4290  CG  LEU A 279      21.391  21.746   1.446  1.00 27.46           C  
ATOM   4291  HG  LEU A 279      21.345  21.442   2.492  1.00 27.46           H  
ATOM   4292  CD1 LEU A 279      21.784  20.532   0.602  1.00 27.46           C  
ATOM   4293 HD11 LEU A 279      21.039  19.748   0.733  1.00 27.46           H  
ATOM   4294 HD12 LEU A 279      21.845  20.808  -0.451  1.00 27.46           H  
ATOM   4295 HD13 LEU A 279      22.747  20.151   0.942  1.00 27.46           H  
ATOM   4296  CD2 LEU A 279      22.495  22.797   1.266  1.00 27.46           C  
ATOM   4297 HD21 LEU A 279      22.324  23.641   1.934  1.00 27.46           H  
ATOM   4298 HD22 LEU A 279      23.458  22.362   1.533  1.00 27.46           H  
ATOM   4299 HD23 LEU A 279      22.525  23.147   0.234  1.00 27.46           H  
ATOM   4300  N   GLY A 280      18.311  25.513   1.845  1.00 25.02           N  
ATOM   4301  H   GLY A 280      18.667  25.573   2.788  1.00 25.02           H  
ATOM   4302  CA  GLY A 280      17.472  26.608   1.344  1.00 25.02           C  
ATOM   4303  HA2 GLY A 280      16.431  26.304   1.447  1.00 25.02           H  
ATOM   4304  HA3 GLY A 280      17.621  27.485   1.974  1.00 25.02           H  
ATOM   4305  C   GLY A 280      17.737  27.007  -0.121  1.00 25.02           C  
ATOM   4306  O   GLY A 280      18.877  27.192  -0.557  1.00 25.02           O  
ATOM   4307  N   TYR A 281      16.657  27.187  -0.893  1.00 25.50           N  
ATOM   4308  H   TYR A 281      15.769  27.034  -0.436  1.00 25.50           H  
ATOM   4309  CA  TYR A 281      16.622  27.267  -2.366  1.00 25.50           C  
ATOM   4310  HA  TYR A 281      17.223  26.434  -2.733  1.00 25.50           H  
ATOM   4311  C   TYR A 281      17.246  28.538  -3.009  1.00 25.50           C  
ATOM   4312  CB  TYR A 281      15.173  27.008  -2.839  1.00 25.50           C  
ATOM   4313  HB2 TYR A 281      14.476  27.521  -2.176  1.00 25.50           H  
ATOM   4314  HB3 TYR A 281      15.023  27.435  -3.831  1.00 25.50           H  
ATOM   4315  O   TYR A 281      16.632  29.225  -3.832  1.00 25.50           O  
ATOM   4316  CG  TYR A 281      14.779  25.547  -2.950  1.00 25.50           C  
ATOM   4317  CD1 TYR A 281      14.882  24.894  -4.197  1.00 25.50           C  
ATOM   4318  HD1 TYR A 281      15.263  25.430  -5.054  1.00 25.50           H  
ATOM   4319  CD2 TYR A 281      14.261  24.853  -1.838  1.00 25.50           C  
ATOM   4320  HD2 TYR A 281      14.165  25.339  -0.879  1.00 25.50           H  
ATOM   4321  CE1 TYR A 281      14.460  23.558  -4.337  1.00 25.50           C  
ATOM   4322  HE1 TYR A 281      14.525  23.061  -5.294  1.00 25.50           H  
ATOM   4323  CE2 TYR A 281      13.845  23.515  -1.974  1.00 25.50           C  
ATOM   4324  HE2 TYR A 281      13.446  22.978  -1.126  1.00 25.50           H  
ATOM   4325  OH  TYR A 281      13.504  21.586  -3.357  1.00 25.50           O  
ATOM   4326  HH  TYR A 281      13.589  21.251  -4.252  1.00 25.50           H  
ATOM   4327  CZ  TYR A 281      13.934  22.868  -3.222  1.00 25.50           C  
ATOM   4328  N   LYS A 282      18.524  28.842  -2.744  1.00 24.38           N  
ATOM   4329  H   LYS A 282      18.981  28.282  -2.040  1.00 24.38           H  
ATOM   4330  CA  LYS A 282      19.282  29.914  -3.431  1.00 24.38           C  
ATOM   4331  HA  LYS A 282      18.605  30.759  -3.555  1.00 24.38           H  
ATOM   4332  C   LYS A 282      19.693  29.526  -4.865  1.00 24.38           C  
ATOM   4333  CB  LYS A 282      20.446  30.410  -2.546  1.00 24.38           C  
ATOM   4334  HB2 LYS A 282      20.921  29.563  -2.050  1.00 24.38           H  
ATOM   4335  HB3 LYS A 282      21.191  30.913  -3.162  1.00 24.38           H  
ATOM   4336  O   LYS A 282      20.863  29.284  -5.154  1.00 24.38           O  
ATOM   4337  CG  LYS A 282      19.933  31.422  -1.505  1.00 24.38           C  
ATOM   4338  HG2 LYS A 282      19.550  32.300  -2.026  1.00 24.38           H  
ATOM   4339  HG3 LYS A 282      19.113  30.969  -0.947  1.00 24.38           H  
ATOM   4340  CD  LYS A 282      21.010  31.868  -0.502  1.00 24.38           C  
ATOM   4341  HD2 LYS A 282      21.859  32.306  -1.028  1.00 24.38           H  
ATOM   4342  HD3 LYS A 282      21.345  30.990   0.050  1.00 24.38           H  
ATOM   4343  CE  LYS A 282      20.406  32.895   0.473  1.00 24.38           C  
ATOM   4344  HE2 LYS A 282      20.328  33.862  -0.024  1.00 24.38           H  
ATOM   4345  HE3 LYS A 282      19.395  32.571   0.718  1.00 24.38           H  
ATOM   4346  NZ  LYS A 282      21.177  33.016   1.741  1.00 24.38           N  
ATOM   4347  HZ1 LYS A 282      21.197  32.130   2.226  1.00 24.38           H  
ATOM   4348  HZ2 LYS A 282      22.128  33.319   1.591  1.00 24.38           H  
ATOM   4349  HZ3 LYS A 282      20.725  33.659   2.375  1.00 24.38           H  
ATOM   4350  N   ARG A 283      18.706  29.507  -5.776  1.00 22.17           N  
ATOM   4351  H   ARG A 283      17.784  29.601  -5.373  1.00 22.17           H  
ATOM   4352  CA  ARG A 283      18.814  29.472  -7.258  1.00 22.17           C  
ATOM   4353  HA  ARG A 283      17.959  28.907  -7.629  1.00 22.17           H  
ATOM   4354  C   ARG A 283      20.043  28.730  -7.820  1.00 22.17           C  
ATOM   4355  CB  ARG A 283      18.709  30.899  -7.844  1.00 22.17           C  
ATOM   4356  HB2 ARG A 283      19.128  30.895  -8.850  1.00 22.17           H  
ATOM   4357  HB3 ARG A 283      19.299  31.589  -7.241  1.00 22.17           H  
ATOM   4358  O   ARG A 283      20.971  29.328  -8.373  1.00 22.17           O  
ATOM   4359  CG  ARG A 283      17.269  31.418  -7.980  1.00 22.17           C  
ATOM   4360  HG2 ARG A 283      16.819  31.535  -6.994  1.00 22.17           H  
ATOM   4361  HG3 ARG A 283      16.685  30.701  -8.557  1.00 22.17           H  
ATOM   4362  CD  ARG A 283      17.280  32.770  -8.715  1.00 22.17           C  
ATOM   4363  HD2 ARG A 283      17.728  33.517  -8.059  1.00 22.17           H  
ATOM   4364  HD3 ARG A 283      17.896  32.676  -9.610  1.00 22.17           H  
ATOM   4365  NE  ARG A 283      15.929  33.205  -9.118  1.00 22.17           N  
ATOM   4366  HE  ARG A 283      15.157  32.618  -8.836  1.00 22.17           H  
ATOM   4367  NH1 ARG A 283      16.533  35.167 -10.158  1.00 22.17           N  
ATOM   4368 HH11 ARG A 283      16.266  36.007 -10.652  1.00 22.17           H  
ATOM   4369 HH12 ARG A 283      17.492  35.012  -9.884  1.00 22.17           H  
ATOM   4370  NH2 ARG A 283      14.391  34.556 -10.125  1.00 22.17           N  
ATOM   4371 HH21 ARG A 283      14.150  35.407 -10.613  1.00 22.17           H  
ATOM   4372 HH22 ARG A 283      13.646  33.941  -9.829  1.00 22.17           H  
ATOM   4373  CZ  ARG A 283      15.626  34.301  -9.796  1.00 22.17           C  
ATOM   4374  N   PHE A 284      19.989  27.401  -7.809  1.00 25.00           N  
ATOM   4375  H   PHE A 284      19.223  26.957  -7.325  1.00 25.00           H  
ATOM   4376  CA  PHE A 284      20.742  26.594  -8.771  1.00 25.00           C  
ATOM   4377  HA  PHE A 284      21.576  27.175  -9.167  1.00 25.00           H  
ATOM   4378  C   PHE A 284      19.828  26.260  -9.955  1.00 25.00           C  
ATOM   4379  CB  PHE A 284      21.350  25.358  -8.094  1.00 25.00           C  
ATOM   4380  HB2 PHE A 284      20.612  24.897  -7.438  1.00 25.00           H  
ATOM   4381  HB3 PHE A 284      21.596  24.629  -8.866  1.00 25.00           H  
ATOM   4382  O   PHE A 284      18.743  25.719  -9.766  1.00 25.00           O  
ATOM   4383  CG  PHE A 284      22.612  25.662  -7.301  1.00 25.00           C  
ATOM   4384  CD1 PHE A 284      23.864  25.185  -7.743  1.00 25.00           C  
ATOM   4385  HD1 PHE A 284      23.921  24.559  -8.621  1.00 25.00           H  
ATOM   4386  CD2 PHE A 284      22.540  26.402  -6.104  1.00 25.00           C  
ATOM   4387  HD2 PHE A 284      21.588  26.744  -5.727  1.00 25.00           H  
ATOM   4388  CE1 PHE A 284      25.025  25.439  -6.989  1.00 25.00           C  
ATOM   4389  HE1 PHE A 284      25.963  24.982  -7.271  1.00 25.00           H  
ATOM   4390  CE2 PHE A 284      23.704  26.674  -5.366  1.00 25.00           C  
ATOM   4391  HE2 PHE A 284      23.628  27.210  -4.431  1.00 25.00           H  
ATOM   4392  CZ  PHE A 284      24.947  26.191  -5.804  1.00 25.00           C  
ATOM   4393  HZ  PHE A 284      25.823  26.340  -5.189  1.00 25.00           H  
ATOM   4394  N   GLU A 285      20.259  26.582 -11.180  1.00 23.92           N  
ATOM   4395  H   GLU A 285      21.136  27.072 -11.279  1.00 23.92           H  
ATOM   4396  CA  GLU A 285      19.536  26.256 -12.419  1.00 23.92           C  
ATOM   4397  HA  GLU A 285      18.475  26.451 -12.260  1.00 23.92           H  
ATOM   4398  C   GLU A 285      19.680  24.755 -12.740  1.00 23.92           C  
ATOM   4399  CB  GLU A 285      20.006  27.172 -13.568  1.00 23.92           C  
ATOM   4400  HB2 GLU A 285      21.013  26.875 -13.861  1.00 23.92           H  
ATOM   4401  HB3 GLU A 285      20.050  28.200 -13.209  1.00 23.92           H  
ATOM   4402  O   GLU A 285      20.344  24.347 -13.695  1.00 23.92           O  
ATOM   4403  CG  GLU A 285      19.062  27.127 -14.789  1.00 23.92           C  
ATOM   4404  HG2 GLU A 285      18.149  27.669 -14.543  1.00 23.92           H  
ATOM   4405  HG3 GLU A 285      18.783  26.093 -14.988  1.00 23.92           H  
ATOM   4406  CD  GLU A 285      19.677  27.712 -16.076  1.00 23.92           C  
ATOM   4407  OE1 GLU A 285      19.122  27.441 -17.170  1.00 23.92           O  
ATOM   4408  OE2 GLU A 285      20.745  28.354 -16.012  1.00 23.92           O  
ATOM   4409  N   ILE A 286      19.086  23.907 -11.896  1.00 25.81           N  
ATOM   4410  H   ILE A 286      18.601  24.294 -11.099  1.00 25.81           H  
ATOM   4411  CA  ILE A 286      19.037  22.462 -12.107  1.00 25.81           C  
ATOM   4412  HA  ILE A 286      20.020  22.127 -12.437  1.00 25.81           H  
ATOM   4413  C   ILE A 286      18.043  22.198 -13.236  1.00 25.81           C  
ATOM   4414  CB  ILE A 286      18.702  21.690 -10.807  1.00 25.81           C  
ATOM   4415  HB  ILE A 286      17.716  21.995 -10.458  1.00 25.81           H  
ATOM   4416  O   ILE A 286      16.838  22.058 -13.024  1.00 25.81           O  
ATOM   4417  CG1 ILE A 286      19.737  22.017  -9.704  1.00 25.81           C  
ATOM   4418 HG12 ILE A 286      20.734  21.739 -10.046  1.00 25.81           H  
ATOM   4419 HG13 ILE A 286      19.732  23.092  -9.519  1.00 25.81           H  
ATOM   4420  CG2 ILE A 286      18.680  20.173 -11.094  1.00 25.81           C  
ATOM   4421 HG21 ILE A 286      19.668  19.830 -11.402  1.00 25.81           H  
ATOM   4422 HG22 ILE A 286      17.954  19.934 -11.871  1.00 25.81           H  
ATOM   4423 HG23 ILE A 286      18.377  19.628 -10.201  1.00 25.81           H  
ATOM   4424  CD1 ILE A 286      19.472  21.337  -8.356  1.00 25.81           C  
ATOM   4425 HD11 ILE A 286      19.634  20.261  -8.428  1.00 25.81           H  
ATOM   4426 HD12 ILE A 286      20.158  21.737  -7.610  1.00 25.81           H  
ATOM   4427 HD13 ILE A 286      18.449  21.534  -8.034  1.00 25.81           H  
ATOM   4428  N   LYS A 287      18.555  22.115 -14.467  1.00 25.18           N  
ATOM   4429  H   LYS A 287      19.524  22.375 -14.585  1.00 25.18           H  
ATOM   4430  CA  LYS A 287      17.788  21.608 -15.606  1.00 25.18           C  
ATOM   4431  HA  LYS A 287      16.843  22.148 -15.656  1.00 25.18           H  
ATOM   4432  C   LYS A 287      17.444  20.142 -15.347  1.00 25.18           C  
ATOM   4433  CB  LYS A 287      18.549  21.839 -16.926  1.00 25.18           C  
ATOM   4434  HB2 LYS A 287      19.600  21.577 -16.809  1.00 25.18           H  
ATOM   4435  HB3 LYS A 287      18.113  21.217 -17.708  1.00 25.18           H  
ATOM   4436  O   LYS A 287      18.252  19.253 -15.605  1.00 25.18           O  
ATOM   4437  CG  LYS A 287      18.401  23.312 -17.330  1.00 25.18           C  
ATOM   4438  HG2 LYS A 287      18.779  23.943 -16.525  1.00 25.18           H  
ATOM   4439  HG3 LYS A 287      17.338  23.521 -17.452  1.00 25.18           H  
ATOM   4440  CD  LYS A 287      19.128  23.697 -18.625  1.00 25.18           C  
ATOM   4441  HD2 LYS A 287      20.203  23.660 -18.451  1.00 25.18           H  
ATOM   4442  HD3 LYS A 287      18.856  23.018 -19.433  1.00 25.18           H  
ATOM   4443  CE  LYS A 287      18.665  25.122 -18.959  1.00 25.18           C  
ATOM   4444  HE2 LYS A 287      18.221  25.539 -18.055  1.00 25.18           H  
ATOM   4445  HE3 LYS A 287      17.875  25.099 -19.710  1.00 25.18           H  
ATOM   4446  NZ  LYS A 287      19.756  26.040 -19.352  1.00 25.18           N  
ATOM   4447  HZ1 LYS A 287      20.638  25.751 -18.954  1.00 25.18           H  
ATOM   4448  HZ2 LYS A 287      19.811  26.208 -20.347  1.00 25.18           H  
ATOM   4449  HZ3 LYS A 287      19.567  26.901 -18.860  1.00 25.18           H  
ATOM   4450  N   ARG A 288      16.232  19.911 -14.830  1.00 24.39           N  
ATOM   4451  H   ARG A 288      15.734  20.726 -14.502  1.00 24.39           H  
ATOM   4452  CA  ARG A 288      15.589  18.601 -14.642  1.00 24.39           C  
ATOM   4453  HA  ARG A 288      16.273  17.944 -14.105  1.00 24.39           H  
ATOM   4454  C   ARG A 288      15.328  17.978 -16.020  1.00 24.39           C  
ATOM   4455  CB  ARG A 288      14.320  18.805 -13.773  1.00 24.39           C  
ATOM   4456  HB2 ARG A 288      14.595  19.416 -12.914  1.00 24.39           H  
ATOM   4457  HB3 ARG A 288      13.577  19.361 -14.346  1.00 24.39           H  
ATOM   4458  O   ARG A 288      14.221  18.041 -16.543  1.00 24.39           O  
ATOM   4459  CG  ARG A 288      13.671  17.513 -13.230  1.00 24.39           C  
ATOM   4460  HG2 ARG A 288      14.409  16.966 -12.643  1.00 24.39           H  
ATOM   4461  HG3 ARG A 288      13.348  16.888 -14.062  1.00 24.39           H  
ATOM   4462  CD  ARG A 288      12.453  17.838 -12.335  1.00 24.39           C  
ATOM   4463  HD2 ARG A 288      12.766  18.525 -11.549  1.00 24.39           H  
ATOM   4464  HD3 ARG A 288      11.703  18.336 -12.949  1.00 24.39           H  
ATOM   4465  NE  ARG A 288      11.858  16.634 -11.704  1.00 24.39           N  
ATOM   4466  HE  ARG A 288      12.434  15.806 -11.654  1.00 24.39           H  
ATOM   4467  NH1 ARG A 288       9.778  17.494 -11.174  1.00 24.39           N  
ATOM   4468 HH11 ARG A 288      10.049  18.416 -11.484  1.00 24.39           H  
ATOM   4469 HH12 ARG A 288       8.844  17.327 -10.827  1.00 24.39           H  
ATOM   4470  NH2 ARG A 288      10.199  15.361 -10.761  1.00 24.39           N  
ATOM   4471 HH21 ARG A 288      10.781  14.535 -10.754  1.00 24.39           H  
ATOM   4472 HH22 ARG A 288       9.220  15.237 -10.546  1.00 24.39           H  
ATOM   4473  CZ  ARG A 288      10.626  16.506 -11.215  1.00 24.39           C  
ATOM   4474  N   ILE A 289      16.384  17.458 -16.653  1.00 25.23           N  
ATOM   4475  H   ILE A 289      17.283  17.538 -16.199  1.00 25.23           H  
ATOM   4476  CA  ILE A 289      16.308  16.801 -17.964  1.00 25.23           C  
ATOM   4477  HA  ILE A 289      15.861  17.500 -18.671  1.00 25.23           H  
ATOM   4478  C   ILE A 289      15.370  15.600 -17.832  1.00 25.23           C  
ATOM   4479  CB  ILE A 289      17.709  16.406 -18.495  1.00 25.23           C  
ATOM   4480  HB  ILE A 289      18.222  15.830 -17.724  1.00 25.23           H  
ATOM   4481  O   ILE A 289      15.583  14.736 -16.983  1.00 25.23           O  
ATOM   4482  CG1 ILE A 289      18.536  17.677 -18.806  1.00 25.23           C  
ATOM   4483 HG12 ILE A 289      18.051  18.237 -19.606  1.00 25.23           H  
ATOM   4484 HG13 ILE A 289      18.557  18.316 -17.923  1.00 25.23           H  
ATOM   4485  CG2 ILE A 289      17.599  15.530 -19.761  1.00 25.23           C  
ATOM   4486 HG21 ILE A 289      17.083  16.072 -20.554  1.00 25.23           H  
ATOM   4487 HG22 ILE A 289      17.052  14.612 -19.543  1.00 25.23           H  
ATOM   4488 HG23 ILE A 289      18.589  15.231 -20.106  1.00 25.23           H  
ATOM   4489  CD1 ILE A 289      19.996  17.417 -19.202  1.00 25.23           C  
ATOM   4490 HD11 ILE A 289      20.052  16.923 -20.172  1.00 25.23           H  
ATOM   4491 HD12 ILE A 289      20.477  16.800 -18.443  1.00 25.23           H  
ATOM   4492 HD13 ILE A 289      20.524  18.368 -19.269  1.00 25.23           H  
ATOM   4493  N   ALA A 290      14.332  15.571 -18.668  1.00 24.34           N  
ATOM   4494  H   ALA A 290      14.205  16.343 -19.307  1.00 24.34           H  
ATOM   4495  CA  ALA A 290      13.284  14.561 -18.623  1.00 24.34           C  
ATOM   4496  HA  ALA A 290      12.752  14.668 -17.677  1.00 24.34           H  
ATOM   4497  C   ALA A 290      13.850  13.132 -18.698  1.00 24.34           C  
ATOM   4498  CB  ALA A 290      12.297  14.833 -19.764  1.00 24.34           C  
ATOM   4499  HB1 ALA A 290      11.482  14.110 -19.723  1.00 24.34           H  
ATOM   4500  HB2 ALA A 290      12.800  14.740 -20.726  1.00 24.34           H  
ATOM   4501  HB3 ALA A 290      11.879  15.835 -19.666  1.00 24.34           H  
ATOM   4502  O   ALA A 290      14.756  12.845 -19.489  1.00 24.34           O  
ATOM   4503  N   SER A 291      13.271  12.226 -17.908  1.00 24.80           N  
ATOM   4504  H   SER A 291      12.509  12.515 -17.312  1.00 24.80           H  
ATOM   4505  CA  SER A 291      13.569  10.791 -17.913  1.00 24.80           C  
ATOM   4506  HA  SER A 291      14.637  10.648 -17.746  1.00 24.80           H  
ATOM   4507  C   SER A 291      13.204  10.177 -19.267  1.00 24.80           C  
ATOM   4508  CB  SER A 291      12.816  10.111 -16.762  1.00 24.80           C  
ATOM   4509  HB2 SER A 291      13.271  10.409 -15.817  1.00 24.80           H  
ATOM   4510  HB3 SER A 291      12.888   9.028 -16.858  1.00 24.80           H  
ATOM   4511  O   SER A 291      12.067   9.777 -19.505  1.00 24.80           O  
ATOM   4512  OG  SER A 291      11.459  10.507 -16.754  1.00 24.80           O  
ATOM   4513  HG  SER A 291      11.047  10.167 -17.551  1.00 24.80           H  
ATOM   4514  N   THR A 292      14.176  10.153 -20.179  1.00 23.91           N  
ATOM   4515  H   THR A 292      15.071  10.539 -19.914  1.00 23.91           H  
ATOM   4516  CA  THR A 292      13.961   9.841 -21.595  1.00 23.91           C  
ATOM   4517  HA  THR A 292      12.899   9.930 -21.824  1.00 23.91           H  
ATOM   4518  C   THR A 292      14.407   8.413 -21.911  1.00 23.91           C  
ATOM   4519  CB  THR A 292      14.696  10.855 -22.489  1.00 23.91           C  
ATOM   4520  HB  THR A 292      15.773  10.733 -22.372  1.00 23.91           H  
ATOM   4521  O   THR A 292      15.603   8.141 -21.936  1.00 23.91           O  
ATOM   4522  CG2 THR A 292      14.328  10.686 -23.963  1.00 23.91           C  
ATOM   4523 HG21 THR A 292      13.248  10.769 -24.090  1.00 23.91           H  
ATOM   4524 HG22 THR A 292      14.817  11.463 -24.550  1.00 23.91           H  
ATOM   4525 HG23 THR A 292      14.664   9.713 -24.323  1.00 23.91           H  
ATOM   4526  OG1 THR A 292      14.356  12.183 -22.151  1.00 23.91           O  
ATOM   4527  HG1 THR A 292      14.520  12.320 -21.215  1.00 23.91           H  
ATOM   4528  N   PHE A 293      13.431   7.533 -22.162  1.00 23.33           N  
ATOM   4529  H   PHE A 293      12.494   7.855 -21.968  1.00 23.33           H  
ATOM   4530  CA  PHE A 293      13.505   6.278 -22.932  1.00 23.33           C  
ATOM   4531  HA  PHE A 293      12.809   5.574 -22.477  1.00 23.33           H  
ATOM   4532  C   PHE A 293      14.862   5.544 -23.036  1.00 23.33           C  
ATOM   4533  CB  PHE A 293      12.990   6.562 -24.357  1.00 23.33           C  
ATOM   4534  HB2 PHE A 293      13.436   7.483 -24.733  1.00 23.33           H  
ATOM   4535  HB3 PHE A 293      13.322   5.764 -25.019  1.00 23.33           H  
ATOM   4536  O   PHE A 293      15.660   5.847 -23.921  1.00 23.33           O  
ATOM   4537  CG  PHE A 293      11.484   6.644 -24.484  1.00 23.33           C  
ATOM   4538  CD1 PHE A 293      10.767   5.516 -24.927  1.00 23.33           C  
ATOM   4539  HD1 PHE A 293      11.284   4.598 -25.167  1.00 23.33           H  
ATOM   4540  CD2 PHE A 293      10.800   7.837 -24.184  1.00 23.33           C  
ATOM   4541  HD2 PHE A 293      11.342   8.713 -23.860  1.00 23.33           H  
ATOM   4542  CE1 PHE A 293       9.371   5.578 -25.067  1.00 23.33           C  
ATOM   4543  HE1 PHE A 293       8.819   4.713 -25.404  1.00 23.33           H  
ATOM   4544  CE2 PHE A 293       9.401   7.895 -24.317  1.00 23.33           C  
ATOM   4545  HE2 PHE A 293       8.870   8.805 -24.081  1.00 23.33           H  
ATOM   4546  CZ  PHE A 293       8.688   6.767 -24.759  1.00 23.33           C  
ATOM   4547  HZ  PHE A 293       7.613   6.813 -24.861  1.00 23.33           H  
ATOM   4548  N   VAL A 294      15.022   4.436 -22.293  1.00 24.22           N  
ATOM   4549  H   VAL A 294      14.382   4.283 -21.527  1.00 24.22           H  
ATOM   4550  CA  VAL A 294      15.835   3.281 -22.742  1.00 24.22           C  
ATOM   4551  HA  VAL A 294      15.854   3.305 -23.832  1.00 24.22           H  
ATOM   4552  C   VAL A 294      15.173   1.951 -22.341  1.00 24.22           C  
ATOM   4553  CB  VAL A 294      17.319   3.315 -22.282  1.00 24.22           C  
ATOM   4554  HB  VAL A 294      17.375   3.112 -21.213  1.00 24.22           H  
ATOM   4555  O   VAL A 294      15.614   1.272 -21.419  1.00 24.22           O  
ATOM   4556  CG1 VAL A 294      18.128   2.247 -23.046  1.00 24.22           C  
ATOM   4557 HG11 VAL A 294      19.169   2.276 -22.723  1.00 24.22           H  
ATOM   4558 HG12 VAL A 294      18.083   2.437 -24.118  1.00 24.22           H  
ATOM   4559 HG13 VAL A 294      17.746   1.248 -22.838  1.00 24.22           H  
ATOM   4560  CG2 VAL A 294      18.048   4.640 -22.533  1.00 24.22           C  
ATOM   4561 HG21 VAL A 294      18.048   4.877 -23.597  1.00 24.22           H  
ATOM   4562 HG22 VAL A 294      19.076   4.572 -22.178  1.00 24.22           H  
ATOM   4563 HG23 VAL A 294      17.555   5.444 -21.987  1.00 24.22           H  
ATOM   4564  N   HIS A 295      14.140   1.534 -23.079  1.00 25.82           N  
ATOM   4565  H   HIS A 295      13.776   2.152 -23.790  1.00 25.82           H  
ATOM   4566  CA  HIS A 295      13.752   0.119 -23.161  1.00 25.82           C  
ATOM   4567  HA  HIS A 295      14.334  -0.457 -22.441  1.00 25.82           H  
ATOM   4568  C   HIS A 295      14.140  -0.411 -24.546  1.00 25.82           C  
ATOM   4569  CB  HIS A 295      12.264  -0.099 -22.808  1.00 25.82           C  
ATOM   4570  HB2 HIS A 295      11.734   0.853 -22.826  1.00 25.82           H  
ATOM   4571  HB3 HIS A 295      11.794  -0.742 -23.552  1.00 25.82           H  
ATOM   4572  O   HIS A 295      13.348  -0.395 -25.487  1.00 25.82           O  
ATOM   4573  CG  HIS A 295      12.049  -0.766 -21.468  1.00 25.82           C  
ATOM   4574  CD2 HIS A 295      11.228  -0.326 -20.465  1.00 25.82           C  
ATOM   4575  HD2 HIS A 295      10.628   0.572 -20.477  1.00 25.82           H  
ATOM   4576  ND1 HIS A 295      12.590  -1.965 -21.046  1.00 25.82           N  
ATOM   4577  HD1 HIS A 295      13.197  -2.574 -21.576  1.00 25.82           H  
ATOM   4578  CE1 HIS A 295      12.118  -2.225 -19.814  1.00 25.82           C  
ATOM   4579  HE1 HIS A 295      12.353  -3.097 -19.222  1.00 25.82           H  
ATOM   4580  NE2 HIS A 295      11.287  -1.252 -19.422  1.00 25.82           N  
ATOM   4581  N   HIS A 296      15.388  -0.865 -24.691  1.00 26.07           N  
ATOM   4582  H   HIS A 296      16.012  -0.854 -23.897  1.00 26.07           H  
ATOM   4583  CA  HIS A 296      15.791  -1.600 -25.889  1.00 26.07           C  
ATOM   4584  HA  HIS A 296      15.264  -1.176 -26.743  1.00 26.07           H  
ATOM   4585  C   HIS A 296      15.347  -3.059 -25.769  1.00 26.07           C  
ATOM   4586  CB  HIS A 296      17.296  -1.454 -26.175  1.00 26.07           C  
ATOM   4587  HB2 HIS A 296      17.703  -2.422 -26.467  1.00 26.07           H  
ATOM   4588  HB3 HIS A 296      17.824  -1.133 -25.277  1.00 26.07           H  
ATOM   4589  O   HIS A 296      15.871  -3.820 -24.956  1.00 26.07           O  
ATOM   4590  CG  HIS A 296      17.571  -0.493 -27.306  1.00 26.07           C  
ATOM   4591  CD2 HIS A 296      18.304   0.662 -27.245  1.00 26.07           C  
ATOM   4592  HD2 HIS A 296      18.798   1.056 -26.369  1.00 26.07           H  
ATOM   4593  ND1 HIS A 296      17.122  -0.617 -28.604  1.00 26.07           N  
ATOM   4594  HD1 HIS A 296      16.586  -1.385 -28.982  1.00 26.07           H  
ATOM   4595  CE1 HIS A 296      17.562   0.444 -29.300  1.00 26.07           C  
ATOM   4596  HE1 HIS A 296      17.374   0.623 -30.349  1.00 26.07           H  
ATOM   4597  NE2 HIS A 296      18.294   1.247 -28.514  1.00 26.07           N  
ATOM   4598  N   CYS A 297      14.381  -3.445 -26.603  1.00 24.17           N  
ATOM   4599  H   CYS A 297      13.955  -2.753 -27.203  1.00 24.17           H  
ATOM   4600  CA  CYS A 297      14.013  -4.843 -26.803  1.00 24.17           C  
ATOM   4601  HA  CYS A 297      13.692  -5.268 -25.852  1.00 24.17           H  
ATOM   4602  C   CYS A 297      15.224  -5.642 -27.315  1.00 24.17           C  
ATOM   4603  CB  CYS A 297      12.850  -4.915 -27.802  1.00 24.17           C  
ATOM   4604  HB2 CYS A 297      12.604  -5.958 -28.002  1.00 24.17           H  
ATOM   4605  HB3 CYS A 297      13.137  -4.449 -28.744  1.00 24.17           H  
ATOM   4606  O   CYS A 297      16.012  -5.135 -28.118  1.00 24.17           O  
ATOM   4607  SG  CYS A 297      11.380  -4.088 -27.125  1.00 24.17           S  
ATOM   4608  HG  CYS A 297      11.888  -2.868 -26.934  1.00 24.17           H  
ATOM   4609  N   GLN A 298      15.360  -6.901 -26.890  1.00 24.38           N  
ATOM   4610  H   GLN A 298      14.661  -7.291 -26.274  1.00 24.38           H  
ATOM   4611  CA  GLN A 298      16.351  -7.802 -27.483  1.00 24.38           C  
ATOM   4612  HA  GLN A 298      17.320  -7.303 -27.451  1.00 24.38           H  
ATOM   4613  C   GLN A 298      15.983  -8.106 -28.946  1.00 24.38           C  
ATOM   4614  CB  GLN A 298      16.450  -9.117 -26.698  1.00 24.38           C  
ATOM   4615  HB2 GLN A 298      17.040  -9.820 -27.286  1.00 24.38           H  
ATOM   4616  HB3 GLN A 298      15.454  -9.539 -26.564  1.00 24.38           H  
ATOM   4617  O   GLN A 298      14.811  -8.358 -29.231  1.00 24.38           O  
ATOM   4618  CG  GLN A 298      17.132  -8.953 -25.333  1.00 24.38           C  
ATOM   4619  HG2 GLN A 298      18.096  -8.463 -25.475  1.00 24.38           H  
ATOM   4620  HG3 GLN A 298      16.518  -8.324 -24.689  1.00 24.38           H  
ATOM   4621  CD  GLN A 298      17.366 -10.291 -24.633  1.00 24.38           C  
ATOM   4622  NE2 GLN A 298      18.190 -10.326 -23.610  1.00 24.38           N  
ATOM   4623 HE21 GLN A 298      18.621  -9.480 -23.265  1.00 24.38           H  
ATOM   4624 HE22 GLN A 298      18.280 -11.224 -23.157  1.00 24.38           H  
ATOM   4625  OE1 GLN A 298      16.835 -11.331 -24.981  1.00 24.38           O  
ATOM   4626  N   PRO A 299      16.952  -8.139 -29.877  1.00 23.59           N  
ATOM   4627  CA  PRO A 299      16.677  -8.490 -31.262  1.00 23.59           C  
ATOM   4628  HA  PRO A 299      15.775  -7.985 -31.608  1.00 23.59           H  
ATOM   4629  C   PRO A 299      16.498 -10.007 -31.415  1.00 23.59           C  
ATOM   4630  CB  PRO A 299      17.879  -7.960 -32.050  1.00 23.59           C  
ATOM   4631  HB2 PRO A 299      17.707  -6.915 -32.308  1.00 23.59           H  
ATOM   4632  HB3 PRO A 299      18.075  -8.543 -32.949  1.00 23.59           H  
ATOM   4633  O   PRO A 299      17.435 -10.776 -31.195  1.00 23.59           O  
ATOM   4634  CG  PRO A 299      19.032  -8.051 -31.048  1.00 23.59           C  
ATOM   4635  HG2 PRO A 299      19.808  -7.315 -31.260  1.00 23.59           H  
ATOM   4636  HG3 PRO A 299      19.452  -9.056 -31.055  1.00 23.59           H  
ATOM   4637  CD  PRO A 299      18.354  -7.783 -29.704  1.00 23.59           C  
ATOM   4638  HD2 PRO A 299      18.820  -8.383 -28.922  1.00 23.59           H  
ATOM   4639  HD3 PRO A 299      18.428  -6.722 -29.462  1.00 23.59           H  
ATOM   4640  N   ARG A 300      15.319 -10.441 -31.874  1.00 27.49           N  
ATOM   4641  H   ARG A 300      14.556  -9.782 -31.942  1.00 27.49           H  
ATOM   4642  CA  ARG A 300      15.130 -11.763 -32.486  1.00 27.49           C  
ATOM   4643  HA  ARG A 300      16.100 -12.118 -32.832  1.00 27.49           H  
ATOM   4644  C   ARG A 300      14.236 -11.682 -33.723  1.00 27.49           C  
ATOM   4645  CB  ARG A 300      14.585 -12.794 -31.475  1.00 27.49           C  
ATOM   4646  HB2 ARG A 300      14.011 -13.542 -32.022  1.00 27.49           H  
ATOM   4647  HB3 ARG A 300      13.919 -12.312 -30.759  1.00 27.49           H  
ATOM   4648  O   ARG A 300      13.073 -11.334 -33.611  1.00 27.49           O  
ATOM   4649  CG  ARG A 300      15.732 -13.513 -30.748  1.00 27.49           C  
ATOM   4650  HG2 ARG A 300      16.460 -13.843 -31.489  1.00 27.49           H  
ATOM   4651  HG3 ARG A 300      16.221 -12.825 -30.058  1.00 27.49           H  
ATOM   4652  CD  ARG A 300      15.245 -14.743 -29.975  1.00 27.49           C  
ATOM   4653  HD2 ARG A 300      14.705 -14.413 -29.088  1.00 27.49           H  
ATOM   4654  HD3 ARG A 300      14.565 -15.309 -30.612  1.00 27.49           H  
ATOM   4655  NE  ARG A 300      16.383 -15.605 -29.597  1.00 27.49           N  
ATOM   4656  HE  ARG A 300      17.301 -15.253 -29.827  1.00 27.49           H  
ATOM   4657  NH1 ARG A 300      15.180 -17.329 -28.677  1.00 27.49           N  
ATOM   4658 HH11 ARG A 300      15.133 -18.259 -28.286  1.00 27.49           H  
ATOM   4659 HH12 ARG A 300      14.334 -16.797 -28.822  1.00 27.49           H  
ATOM   4660  NH2 ARG A 300      17.396 -17.512 -28.874  1.00 27.49           N  
ATOM   4661 HH21 ARG A 300      18.287 -17.156 -29.189  1.00 27.49           H  
ATOM   4662 HH22 ARG A 300      17.331 -18.442 -28.484  1.00 27.49           H  
ATOM   4663  CZ  ARG A 300      16.314 -16.805 -29.050  1.00 27.49           C  
ATOM   4664  N   ALA A 301      14.849 -12.050 -34.848  1.00 24.54           N  
ATOM   4665  H   ALA A 301      15.847 -12.181 -34.767  1.00 24.54           H  
ATOM   4666  CA  ALA A 301      14.284 -12.644 -36.061  1.00 24.54           C  
ATOM   4667  HA  ALA A 301      15.055 -12.542 -36.824  1.00 24.54           H  
ATOM   4668  C   ALA A 301      12.996 -12.049 -36.684  1.00 24.54           C  
ATOM   4669  CB  ALA A 301      14.167 -14.155 -35.820  1.00 24.54           C  
ATOM   4670  HB1 ALA A 301      13.893 -14.656 -36.748  1.00 24.54           H  
ATOM   4671  HB2 ALA A 301      13.393 -14.352 -35.078  1.00 24.54           H  
ATOM   4672  HB3 ALA A 301      15.118 -14.562 -35.479  1.00 24.54           H  
ATOM   4673  O   ALA A 301      11.892 -12.211 -36.184  1.00 24.54           O  
ATOM   4674  N   GLU A 302      13.176 -11.519 -37.897  1.00 23.05           N  
ATOM   4675  H   GLU A 302      14.136 -11.289 -38.111  1.00 23.05           H  
ATOM   4676  CA  GLU A 302      12.440 -11.980 -39.089  1.00 23.05           C  
ATOM   4677  HA  GLU A 302      12.716 -11.307 -39.901  1.00 23.05           H  
ATOM   4678  C   GLU A 302      10.899 -11.938 -39.068  1.00 23.05           C  
ATOM   4679  CB  GLU A 302      12.975 -13.362 -39.514  1.00 23.05           C  
ATOM   4680  HB2 GLU A 302      12.839 -14.061 -38.688  1.00 23.05           H  
ATOM   4681  HB3 GLU A 302      12.405 -13.724 -40.369  1.00 23.05           H  
ATOM   4682  O   GLU A 302      10.221 -12.960 -39.036  1.00 23.05           O  
ATOM   4683  CG  GLU A 302      14.459 -13.304 -39.923  1.00 23.05           C  
ATOM   4684  HG2 GLU A 302      15.012 -12.689 -39.214  1.00 23.05           H  
ATOM   4685  HG3 GLU A 302      14.529 -12.814 -40.894  1.00 23.05           H  
ATOM   4686  CD  GLU A 302      15.144 -14.676 -39.987  1.00 23.05           C  
ATOM   4687  OE1 GLU A 302      16.395 -14.658 -40.009  1.00 23.05           O  
ATOM   4688  OE2 GLU A 302      14.444 -15.710 -39.968  1.00 23.05           O  
ATOM   4689  N   ALA A 303      10.353 -10.745 -39.314  1.00 25.45           N  
ATOM   4690  H   ALA A 303      10.917  -9.919 -39.171  1.00 25.45           H  
ATOM   4691  CA  ALA A 303       9.183 -10.601 -40.179  1.00 25.45           C  
ATOM   4692  HA  ALA A 303       9.159 -11.439 -40.876  1.00 25.45           H  
ATOM   4693  C   ALA A 303       9.293  -9.302 -40.994  1.00 25.45           C  
ATOM   4694  CB  ALA A 303       7.893 -10.659 -39.353  1.00 25.45           C  
ATOM   4695  HB1 ALA A 303       7.879  -9.848 -38.626  1.00 25.45           H  
ATOM   4696  HB2 ALA A 303       7.030 -10.564 -40.012  1.00 25.45           H  
ATOM   4697  HB3 ALA A 303       7.833 -11.612 -38.827  1.00 25.45           H  
ATOM   4698  O   ALA A 303       9.343  -8.203 -40.443  1.00 25.45           O  
ATOM   4699  N   GLN A 304       9.348  -9.419 -42.321  1.00 22.23           N  
ATOM   4700  H   GLN A 304       9.250 -10.344 -42.713  1.00 22.23           H  
ATOM   4701  CA  GLN A 304       9.095  -8.289 -43.218  1.00 22.23           C  
ATOM   4702  HA  GLN A 304       9.557  -7.383 -42.826  1.00 22.23           H  
ATOM   4703  C   GLN A 304       7.574  -8.078 -43.313  1.00 22.23           C  
ATOM   4704  CB  GLN A 304       9.673  -8.599 -44.614  1.00 22.23           C  
ATOM   4705  HB2 GLN A 304       9.376  -7.810 -45.305  1.00 22.23           H  
ATOM   4706  HB3 GLN A 304       9.234  -9.534 -44.963  1.00 22.23           H  
ATOM   4707  O   GLN A 304       6.845  -9.064 -43.310  1.00 22.23           O  
ATOM   4708  CG  GLN A 304      11.208  -8.724 -44.651  1.00 22.23           C  
ATOM   4709  HG2 GLN A 304      11.649  -7.751 -44.434  1.00 22.23           H  
ATOM   4710  HG3 GLN A 304      11.540  -9.426 -43.886  1.00 22.23           H  
ATOM   4711  CD  GLN A 304      11.739  -9.224 -45.998  1.00 22.23           C  
ATOM   4712  NE2 GLN A 304      13.026  -9.123 -46.249  1.00 22.23           N  
ATOM   4713 HE21 GLN A 304      13.322  -9.512 -47.133  1.00 22.23           H  
ATOM   4714 HE22 GLN A 304      13.669  -8.766 -45.557  1.00 22.23           H  
ATOM   4715  OE1 GLN A 304      11.027  -9.723 -46.849  1.00 22.23           O  
ATOM   4716  N   PHE A 305       7.098  -6.834 -43.451  1.00 24.02           N  
ATOM   4717  H   PHE A 305       7.618  -6.116 -42.966  1.00 24.02           H  
ATOM   4718  CA  PHE A 305       6.426  -6.353 -44.676  1.00 24.02           C  
ATOM   4719  HA  PHE A 305       7.174  -6.375 -45.469  1.00 24.02           H  
ATOM   4720  C   PHE A 305       5.953  -4.884 -44.547  1.00 24.02           C  
ATOM   4721  CB  PHE A 305       5.258  -7.252 -45.159  1.00 24.02           C  
ATOM   4722  HB2 PHE A 305       4.961  -7.970 -44.394  1.00 24.02           H  
ATOM   4723  HB3 PHE A 305       4.377  -6.629 -45.320  1.00 24.02           H  
ATOM   4724  O   PHE A 305       5.170  -4.540 -43.673  1.00 24.02           O  
ATOM   4725  CG  PHE A 305       5.562  -7.980 -46.467  1.00 24.02           C  
ATOM   4726  CD1 PHE A 305       5.008  -7.510 -47.673  1.00 24.02           C  
ATOM   4727  HD1 PHE A 305       4.328  -6.671 -47.662  1.00 24.02           H  
ATOM   4728  CD2 PHE A 305       6.424  -9.097 -46.507  1.00 24.02           C  
ATOM   4729  HD2 PHE A 305       6.839  -9.511 -45.600  1.00 24.02           H  
ATOM   4730  CE1 PHE A 305       5.328  -8.129 -48.896  1.00 24.02           C  
ATOM   4731  HE1 PHE A 305       4.892  -7.766 -49.816  1.00 24.02           H  
ATOM   4732  CE2 PHE A 305       6.755  -9.709 -47.728  1.00 24.02           C  
ATOM   4733  HE2 PHE A 305       7.423 -10.558 -47.741  1.00 24.02           H  
ATOM   4734  CZ  PHE A 305       6.210  -9.223 -48.926  1.00 24.02           C  
ATOM   4735  HZ  PHE A 305       6.456  -9.698 -49.864  1.00 24.02           H  
ATOM   4736  N   ILE A 306       6.457  -4.043 -45.459  1.00 24.44           N  
ATOM   4737  H   ILE A 306       7.220  -4.440 -45.989  1.00 24.44           H  
ATOM   4738  CA  ILE A 306       5.820  -2.896 -46.149  1.00 24.44           C  
ATOM   4739  HA  ILE A 306       6.625  -2.198 -46.379  1.00 24.44           H  
ATOM   4740  C   ILE A 306       4.733  -2.071 -45.408  1.00 24.44           C  
ATOM   4741  CB  ILE A 306       5.269  -3.400 -47.515  1.00 24.44           C  
ATOM   4742  HB  ILE A 306       4.428  -4.065 -47.320  1.00 24.44           H  
ATOM   4743  O   ILE A 306       3.617  -2.537 -45.207  1.00 24.44           O  
ATOM   4744  CG1 ILE A 306       6.341  -4.206 -48.301  1.00 24.44           C  
ATOM   4745 HG12 ILE A 306       6.622  -5.092 -47.733  1.00 24.44           H  
ATOM   4746 HG13 ILE A 306       7.232  -3.592 -48.429  1.00 24.44           H  
ATOM   4747  CG2 ILE A 306       4.756  -2.223 -48.370  1.00 24.44           C  
ATOM   4748 HG21 ILE A 306       3.971  -1.678 -47.847  1.00 24.44           H  
ATOM   4749 HG22 ILE A 306       5.574  -1.543 -48.612  1.00 24.44           H  
ATOM   4750 HG23 ILE A 306       4.308  -2.591 -49.293  1.00 24.44           H  
ATOM   4751  CD1 ILE A 306       5.898  -4.710 -49.680  1.00 24.44           C  
ATOM   4752 HD11 ILE A 306       4.925  -5.198 -49.606  1.00 24.44           H  
ATOM   4753 HD12 ILE A 306       6.629  -5.427 -50.053  1.00 24.44           H  
ATOM   4754 HD13 ILE A 306       5.837  -3.883 -50.386  1.00 24.44           H  
ATOM   4755  N   GLY A 307       4.979  -0.763 -45.224  1.00 23.91           N  
ATOM   4756  H   GLY A 307       5.922  -0.424 -45.350  1.00 23.91           H  
ATOM   4757  CA  GLY A 307       3.925   0.229 -44.936  1.00 23.91           C  
ATOM   4758  HA2 GLY A 307       3.419  -0.056 -44.014  1.00 23.91           H  
ATOM   4759  HA3 GLY A 307       3.184   0.205 -45.735  1.00 23.91           H  
ATOM   4760  C   GLY A 307       4.439   1.669 -44.761  1.00 23.91           C  
ATOM   4761  O   GLY A 307       5.104   1.960 -43.776  1.00 23.91           O  
ATOM   4762  N   ALA A 308       4.137   2.555 -45.720  1.00 24.60           N  
ATOM   4763  H   ALA A 308       3.542   2.222 -46.465  1.00 24.60           H  
ATOM   4764  CA  ALA A 308       4.524   3.978 -45.804  1.00 24.60           C  
ATOM   4765  HA  ALA A 308       5.480   4.042 -46.323  1.00 24.60           H  
ATOM   4766  C   ALA A 308       4.665   4.720 -44.448  1.00 24.60           C  
ATOM   4767  CB  ALA A 308       3.447   4.653 -46.665  1.00 24.60           C  
ATOM   4768  HB1 ALA A 308       3.417   4.197 -47.655  1.00 24.60           H  
ATOM   4769  HB2 ALA A 308       2.472   4.553 -46.188  1.00 24.60           H  
ATOM   4770  HB3 ALA A 308       3.670   5.714 -46.775  1.00 24.60           H  
ATOM   4771  O   ALA A 308       3.715   4.837 -43.685  1.00 24.60           O  
ATOM   4772  N   THR A 309       5.850   5.215 -44.077  1.00 24.13           N  
ATOM   4773  H   THR A 309       6.032   4.967 -43.115  1.00 24.13           H  
ATOM   4774  CA  THR A 309       6.353   6.568 -44.415  1.00 24.13           C  
ATOM   4775  HA  THR A 309       7.084   6.814 -43.644  1.00 24.13           H  
ATOM   4776  C   THR A 309       5.308   7.695 -44.382  1.00 24.13           C  
ATOM   4777  CB  THR A 309       7.126   6.658 -45.752  1.00 24.13           C  
ATOM   4778  HB  THR A 309       7.503   7.677 -45.845  1.00 24.13           H  
ATOM   4779  O   THR A 309       4.614   7.914 -45.373  1.00 24.13           O  
ATOM   4780  CG2 THR A 309       8.324   5.718 -45.834  1.00 24.13           C  
ATOM   4781 HG21 THR A 309       8.843   5.875 -46.780  1.00 24.13           H  
ATOM   4782 HG22 THR A 309       9.011   5.921 -45.013  1.00 24.13           H  
ATOM   4783 HG23 THR A 309       7.990   4.682 -45.780  1.00 24.13           H  
ATOM   4784  OG1 THR A 309       6.306   6.407 -46.866  1.00 24.13           O  
ATOM   4785  HG1 THR A 309       5.511   6.928 -46.731  1.00 24.13           H  
ATOM   4786  N   ASP A 310       5.339   8.541 -43.345  1.00 27.11           N  
ATOM   4787  H   ASP A 310       5.819   8.278 -42.496  1.00 27.11           H  
ATOM   4788  CA  ASP A 310       5.014   9.964 -43.516  1.00 27.11           C  
ATOM   4789  HA  ASP A 310       5.098  10.181 -44.580  1.00 27.11           H  
ATOM   4790  C   ASP A 310       6.030  10.875 -42.801  1.00 27.11           C  
ATOM   4791  CB  ASP A 310       3.559  10.310 -43.143  1.00 27.11           C  
ATOM   4792  HB2 ASP A 310       3.438  10.281 -42.060  1.00 27.11           H  
ATOM   4793  HB3 ASP A 310       2.891   9.574 -43.589  1.00 27.11           H  
ATOM   4794  O   ASP A 310       6.094  10.963 -41.575  1.00 27.11           O  
ATOM   4795  CG  ASP A 310       3.175  11.704 -43.673  1.00 27.11           C  
ATOM   4796  OD1 ASP A 310       4.064  12.400 -44.226  1.00 27.11           O  
ATOM   4797  OD2 ASP A 310       2.006  12.118 -43.528  1.00 27.11           O  
ATOM   4798  N   ALA A 311       6.822  11.596 -43.598  1.00 28.38           N  
ATOM   4799  H   ALA A 311       6.648  11.538 -44.591  1.00 28.38           H  
ATOM   4800  CA  ALA A 311       7.801  12.575 -43.126  1.00 28.38           C  
ATOM   4801  HA  ALA A 311       8.327  12.145 -42.274  1.00 28.38           H  
ATOM   4802  C   ALA A 311       7.166  13.897 -42.635  1.00 28.38           C  
ATOM   4803  CB  ALA A 311       8.820  12.799 -44.252  1.00 28.38           C  
ATOM   4804  HB1 ALA A 311       9.601  13.476 -43.907  1.00 28.38           H  
ATOM   4805  HB2 ALA A 311       8.328  13.235 -45.121  1.00 28.38           H  
ATOM   4806  HB3 ALA A 311       9.277  11.850 -44.531  1.00 28.38           H  
ATOM   4807  O   ALA A 311       7.878  14.790 -42.170  1.00 28.38           O  
ATOM   4808  N   ARG A 312       5.838  14.057 -42.727  1.00 28.79           N  
ATOM   4809  H   ARG A 312       5.299  13.322 -43.164  1.00 28.79           H  
ATOM   4810  CA  ARG A 312       5.120  15.271 -42.303  1.00 28.79           C  
ATOM   4811  HA  ARG A 312       5.684  16.144 -42.632  1.00 28.79           H  
ATOM   4812  C   ARG A 312       5.014  15.404 -40.783  1.00 28.79           C  
ATOM   4813  CB  ARG A 312       3.736  15.311 -42.974  1.00 28.79           C  
ATOM   4814  HB2 ARG A 312       3.166  16.152 -42.580  1.00 28.79           H  
ATOM   4815  HB3 ARG A 312       3.195  14.398 -42.727  1.00 28.79           H  
ATOM   4816  O   ARG A 312       5.052  16.532 -40.291  1.00 28.79           O  
ATOM   4817  CG  ARG A 312       3.852  15.469 -44.501  1.00 28.79           C  
ATOM   4818  HG2 ARG A 312       4.624  14.809 -44.895  1.00 28.79           H  
ATOM   4819  HG3 ARG A 312       4.137  16.496 -44.730  1.00 28.79           H  
ATOM   4820  CD  ARG A 312       2.537  15.135 -45.208  1.00 28.79           C  
ATOM   4821  HD2 ARG A 312       2.248  14.117 -44.947  1.00 28.79           H  
ATOM   4822  HD3 ARG A 312       1.763  15.818 -44.857  1.00 28.79           H  
ATOM   4823  NE  ARG A 312       2.679  15.237 -46.674  1.00 28.79           N  
ATOM   4824  HE  ARG A 312       3.615  15.374 -47.028  1.00 28.79           H  
ATOM   4825  NH1 ARG A 312       0.511  14.713 -47.185  1.00 28.79           N  
ATOM   4826 HH11 ARG A 312       0.371  14.487 -46.211  1.00 28.79           H  
ATOM   4827 HH12 ARG A 312      -0.212  14.501 -47.857  1.00 28.79           H  
ATOM   4828  NH2 ARG A 312       1.950  15.163 -48.832  1.00 28.79           N  
ATOM   4829 HH21 ARG A 312       2.882  15.371 -49.161  1.00 28.79           H  
ATOM   4830 HH22 ARG A 312       1.207  14.981 -49.492  1.00 28.79           H  
ATOM   4831  CZ  ARG A 312       1.717  15.039 -47.555  1.00 28.79           C  
ATOM   4832  N   LEU A 313       4.985  14.303 -40.025  1.00 27.11           N  
ATOM   4833  H   LEU A 313       4.958  13.403 -40.482  1.00 27.11           H  
ATOM   4834  CA  LEU A 313       4.893  14.364 -38.557  1.00 27.11           C  
ATOM   4835  HA  LEU A 313       4.053  15.017 -38.318  1.00 27.11           H  
ATOM   4836  C   LEU A 313       6.146  15.003 -37.923  1.00 27.11           C  
ATOM   4837  CB  LEU A 313       4.591  12.958 -38.002  1.00 27.11           C  
ATOM   4838  HB2 LEU A 313       3.847  12.474 -38.634  1.00 27.11           H  
ATOM   4839  HB3 LEU A 313       5.502  12.362 -38.046  1.00 27.11           H  
ATOM   4840  O   LEU A 313       6.037  15.835 -37.024  1.00 27.11           O  
ATOM   4841  CG  LEU A 313       4.057  12.965 -36.554  1.00 27.11           C  
ATOM   4842  HG  LEU A 313       4.741  13.525 -35.916  1.00 27.11           H  
ATOM   4843  CD1 LEU A 313       2.658  13.582 -36.455  1.00 27.11           C  
ATOM   4844 HD11 LEU A 313       2.688  14.645 -36.693  1.00 27.11           H  
ATOM   4845 HD12 LEU A 313       1.972  13.073 -37.132  1.00 27.11           H  
ATOM   4846 HD13 LEU A 313       2.285  13.481 -35.436  1.00 27.11           H  
ATOM   4847  CD2 LEU A 313       3.971  11.534 -36.026  1.00 27.11           C  
ATOM   4848 HD21 LEU A 313       3.282  10.949 -36.635  1.00 27.11           H  
ATOM   4849 HD22 LEU A 313       4.956  11.069 -36.052  1.00 27.11           H  
ATOM   4850 HD23 LEU A 313       3.618  11.540 -34.995  1.00 27.11           H  
ATOM   4851  N   CYS A 314       7.335  14.734 -38.476  1.00 27.42           N  
ATOM   4852  H   CYS A 314       7.385  14.026 -39.194  1.00 27.42           H  
ATOM   4853  CA  CYS A 314       8.577  15.413 -38.082  1.00 27.42           C  
ATOM   4854  HA  CYS A 314       8.675  15.358 -36.998  1.00 27.42           H  
ATOM   4855  C   CYS A 314       8.609  16.911 -38.440  1.00 27.42           C  
ATOM   4856  CB  CYS A 314       9.773  14.690 -38.716  1.00 27.42           C  
ATOM   4857  HB2 CYS A 314       9.641  14.625 -39.796  1.00 27.42           H  
ATOM   4858  HB3 CYS A 314      10.684  15.253 -38.511  1.00 27.42           H  
ATOM   4859  O   CYS A 314       9.452  17.636 -37.916  1.00 27.42           O  
ATOM   4860  SG  CYS A 314       9.943  13.026 -38.014  1.00 27.42           S  
ATOM   4861  HG  CYS A 314      10.128  13.382 -36.739  1.00 27.42           H  
ATOM   4862  N   LYS A 315       7.704  17.391 -39.306  1.00 27.84           N  
ATOM   4863  H   LYS A 315       7.028  16.746 -39.690  1.00 27.84           H  
ATOM   4864  CA  LYS A 315       7.590  18.811 -39.669  1.00 27.84           C  
ATOM   4865  HA  LYS A 315       8.534  19.292 -39.412  1.00 27.84           H  
ATOM   4866  C   LYS A 315       6.533  19.550 -38.842  1.00 27.84           C  
ATOM   4867  CB  LYS A 315       7.392  18.937 -41.190  1.00 27.84           C  
ATOM   4868  HB2 LYS A 315       7.848  18.077 -41.680  1.00 27.84           H  
ATOM   4869  HB3 LYS A 315       6.329  18.948 -41.434  1.00 27.84           H  
ATOM   4870  O   LYS A 315       6.714  20.733 -38.570  1.00 27.84           O  
ATOM   4871  CG  LYS A 315       8.077  20.207 -41.717  1.00 27.84           C  
ATOM   4872  HG2 LYS A 315       7.563  21.086 -41.330  1.00 27.84           H  
ATOM   4873  HG3 LYS A 315       9.107  20.220 -41.363  1.00 27.84           H  
ATOM   4874  CD  LYS A 315       8.094  20.255 -43.250  1.00 27.84           C  
ATOM   4875  HD2 LYS A 315       7.076  20.381 -43.617  1.00 27.84           H  
ATOM   4876  HD3 LYS A 315       8.506  19.322 -43.633  1.00 27.84           H  
ATOM   4877  CE  LYS A 315       8.971  21.430 -43.701  1.00 27.84           C  
ATOM   4878  HE2 LYS A 315       9.960  21.313 -43.257  1.00 27.84           H  
ATOM   4879  HE3 LYS A 315       8.543  22.351 -43.306  1.00 27.84           H  
ATOM   4880  NZ  LYS A 315       9.080  21.508 -45.180  1.00 27.84           N  
ATOM   4881  HZ1 LYS A 315       9.669  22.284 -45.445  1.00 27.84           H  
ATOM   4882  HZ2 LYS A 315       9.482  20.660 -45.552  1.00 27.84           H  
ATOM   4883  HZ3 LYS A 315       8.168  21.648 -45.590  1.00 27.84           H  
ATOM   4884  N   ALA A 316       5.502  18.854 -38.354  1.00 26.25           N  
ATOM   4885  H   ALA A 316       5.386  17.895 -38.648  1.00 26.25           H  
ATOM   4886  CA  ALA A 316       4.565  19.393 -37.362  1.00 26.25           C  
ATOM   4887  HA  ALA A 316       4.089  20.283 -37.772  1.00 26.25           H  
ATOM   4888  C   ALA A 316       5.286  19.814 -36.062  1.00 26.25           C  
ATOM   4889  CB  ALA A 316       3.480  18.340 -37.100  1.00 26.25           C  
ATOM   4890  HB1 ALA A 316       3.918  17.443 -36.664  1.00 26.25           H  
ATOM   4891  HB2 ALA A 316       2.978  18.081 -38.032  1.00 26.25           H  
ATOM   4892  HB3 ALA A 316       2.743  18.744 -36.405  1.00 26.25           H  
ATOM   4893  O   ALA A 316       5.008  20.875 -35.510  1.00 26.25           O  
ATOM   4894  N   LEU A 317       6.301  19.050 -35.641  1.00 25.35           N  
ATOM   4895  H   LEU A 317       6.453  18.173 -36.119  1.00 25.35           H  
ATOM   4896  CA  LEU A 317       7.140  19.349 -34.471  1.00 25.35           C  
ATOM   4897  HA  LEU A 317       6.498  19.790 -33.709  1.00 25.35           H  
ATOM   4898  C   LEU A 317       8.232  20.419 -34.711  1.00 25.35           C  
ATOM   4899  CB  LEU A 317       7.700  18.026 -33.910  1.00 25.35           C  
ATOM   4900  HB2 LEU A 317       8.447  18.242 -33.146  1.00 25.35           H  
ATOM   4901  HB3 LEU A 317       8.200  17.492 -34.719  1.00 25.35           H  
ATOM   4902  O   LEU A 317       9.098  20.613 -33.860  1.00 25.35           O  
ATOM   4903  CG  LEU A 317       6.628  17.113 -33.279  1.00 25.35           C  
ATOM   4904  HG  LEU A 317       5.806  16.968 -33.980  1.00 25.35           H  
ATOM   4905  CD1 LEU A 317       7.235  15.745 -32.972  1.00 25.35           C  
ATOM   4906 HD11 LEU A 317       6.474  15.094 -32.541  1.00 25.35           H  
ATOM   4907 HD12 LEU A 317       8.060  15.848 -32.267  1.00 25.35           H  
ATOM   4908 HD13 LEU A 317       7.596  15.289 -33.894  1.00 25.35           H  
ATOM   4909  CD2 LEU A 317       6.074  17.689 -31.972  1.00 25.35           C  
ATOM   4910 HD21 LEU A 317       5.377  16.980 -31.525  1.00 25.35           H  
ATOM   4911 HD22 LEU A 317       6.885  17.882 -31.270  1.00 25.35           H  
ATOM   4912 HD23 LEU A 317       5.531  18.614 -32.163  1.00 25.35           H  
ATOM   4913  N   GLN A 318       8.201  21.140 -35.839  1.00 24.95           N  
ATOM   4914  H   GLN A 318       7.492  20.921 -36.525  1.00 24.95           H  
ATOM   4915  CA  GLN A 318       9.085  22.287 -36.106  1.00 24.95           C  
ATOM   4916  HA  GLN A 318       9.677  22.483 -35.212  1.00 24.95           H  
ATOM   4917  C   GLN A 318       8.346  23.619 -36.340  1.00 24.95           C  
ATOM   4918  CB  GLN A 318      10.082  21.952 -37.235  1.00 24.95           C  
ATOM   4919  HB2 GLN A 318       9.561  21.476 -38.066  1.00 24.95           H  
ATOM   4920  HB3 GLN A 318      10.533  22.874 -37.600  1.00 24.95           H  
ATOM   4921  O   GLN A 318       9.006  24.626 -36.593  1.00 24.95           O  
ATOM   4922  CG  GLN A 318      11.221  21.048 -36.734  1.00 24.95           C  
ATOM   4923  HG2 GLN A 318      10.831  20.054 -36.518  1.00 24.95           H  
ATOM   4924  HG3 GLN A 318      11.620  21.464 -35.809  1.00 24.95           H  
ATOM   4925  CD  GLN A 318      12.372  20.916 -37.731  1.00 24.95           C  
ATOM   4926  NE2 GLN A 318      13.560  20.583 -37.272  1.00 24.95           N  
ATOM   4927 HE21 GLN A 318      13.685  20.360 -36.295  1.00 24.95           H  
ATOM   4928 HE22 GLN A 318      14.283  20.468 -37.968  1.00 24.95           H  
ATOM   4929  OE1 GLN A 318      12.248  21.110 -38.929  1.00 24.95           O  
ATOM   4930  N   VAL A 319       7.010  23.668 -36.214  1.00 24.41           N  
ATOM   4931  H   VAL A 319       6.512  22.817 -35.995  1.00 24.41           H  
ATOM   4932  CA  VAL A 319       6.208  24.889 -36.466  1.00 24.41           C  
ATOM   4933  HA  VAL A 319       6.906  25.724 -36.528  1.00 24.41           H  
ATOM   4934  C   VAL A 319       5.295  25.264 -35.284  1.00 24.41           C  
ATOM   4935  CB  VAL A 319       5.491  24.867 -37.843  1.00 24.41           C  
ATOM   4936  HB  VAL A 319       4.614  24.222 -37.789  1.00 24.41           H  
ATOM   4937  O   VAL A 319       4.150  25.658 -35.461  1.00 24.41           O  
ATOM   4938  CG1 VAL A 319       5.069  26.275 -38.305  1.00 24.41           C
[truncated: 519,867 more chars]
