# Supplementary material for: Widespread Horizontal Gene Transfer Among Animal Viruses
Source: bioRxiv. 2024 Mar 26:2024.03.25.586562. Preprint. [Version 2] doi: 10.1101/2024.03.25.586562 (PMC11071296; doi:10.1101/2024.03.25.586562)
Supplement: Supplement 7 [file media-7.zip › File7_PDB/Adinto8540_PolB.pdb]

ATOM      1  N   MET A   1       0.922  30.877  15.638  1.00 39.90           N  
ATOM      2  H   MET A   1       0.641  30.103  15.052  1.00 39.90           H  
ATOM      3  H2  MET A   1       1.792  30.626  16.084  1.00 39.90           H  
ATOM      4  H3  MET A   1       0.227  31.051  16.350  1.00 39.90           H  
ATOM      5  CA  MET A   1       1.156  32.089  14.821  1.00 39.90           C  
ATOM      6  HA  MET A   1       0.259  32.341  14.256  1.00 39.90           H  
ATOM      7  C   MET A   1       2.271  31.801  13.827  1.00 39.90           C  
ATOM      8  CB  MET A   1       1.528  33.280  15.712  1.00 39.90           C  
ATOM      9  HB2 MET A   1       2.071  34.016  15.119  1.00 39.90           H  
ATOM     10  HB3 MET A   1       2.175  32.956  16.527  1.00 39.90           H  
ATOM     11  O   MET A   1       3.122  30.979  14.137  1.00 39.90           O  
ATOM     12  CG  MET A   1       0.278  33.964  16.266  1.00 39.90           C  
ATOM     13  HG2 MET A   1      -0.307  33.255  16.852  1.00 39.90           H  
ATOM     14  HG3 MET A   1      -0.330  34.299  15.426  1.00 39.90           H  
ATOM     15  SD  MET A   1       0.643  35.405  17.290  1.00 39.90           S  
ATOM     16  CE  MET A   1       0.971  34.623  18.894  1.00 39.90           C  
ATOM     17  HE1 MET A   1       1.199  35.395  19.628  1.00 39.90           H  
ATOM     18  HE2 MET A   1       0.093  34.068  19.224  1.00 39.90           H  
ATOM     19  HE3 MET A   1       1.827  33.952  18.815  1.00 39.90           H  
ATOM     20  N   LEU A   2       2.240  32.401  12.635  1.00 52.57           N  
ATOM     21  H   LEU A   2       1.558  33.125  12.463  1.00 52.57           H  
ATOM     22  CA  LEU A   2       3.371  32.367  11.701  1.00 52.57           C  
ATOM     23  HA  LEU A   2       3.835  31.381  11.701  1.00 52.57           H  
ATOM     24  C   LEU A   2       4.391  33.407  12.186  1.00 52.57           C  
ATOM     25  CB  LEU A   2       2.842  32.693  10.286  1.00 52.57           C  
ATOM     26  HB2 LEU A   2       2.033  32.008  10.033  1.00 52.57           H  
ATOM     27  HB3 LEU A   2       2.423  33.699  10.308  1.00 52.57           H  
ATOM     28  O   LEU A   2       4.099  34.594  12.108  1.00 52.57           O  
ATOM     29  CG  LEU A   2       3.912  32.636   9.176  1.00 52.57           C  
ATOM     30  HG  LEU A   2       4.847  33.070   9.530  1.00 52.57           H  
ATOM     31  CD1 LEU A   2       4.165  31.194   8.728  1.00 52.57           C  
ATOM     32 HD11 LEU A   2       4.944  31.189   7.966  1.00 52.57           H  
ATOM     33 HD12 LEU A   2       3.254  30.756   8.321  1.00 52.57           H  
ATOM     34 HD13 LEU A   2       4.516  30.603   9.573  1.00 52.57           H  
ATOM     35  CD2 LEU A   2       3.443  33.432   7.959  1.00 52.57           C  
ATOM     36 HD21 LEU A   2       4.181  33.352   7.161  1.00 52.57           H  
ATOM     37 HD22 LEU A   2       3.343  34.483   8.231  1.00 52.57           H  
ATOM     38 HD23 LEU A   2       2.483  33.056   7.604  1.00 52.57           H  
ATOM     39  N   GLU A   3       5.529  32.976  12.730  1.00 58.05           N  
ATOM     40  H   GLU A   3       5.673  31.987  12.876  1.00 58.05           H  
ATOM     41  CA  GLU A   3       6.533  33.896  13.298  1.00 58.05           C  
ATOM     42  HA  GLU A   3       6.033  34.703  13.835  1.00 58.05           H  
ATOM     43  C   GLU A   3       7.396  34.571  12.224  1.00 58.05           C  
ATOM     44  CB  GLU A   3       7.424  33.145  14.296  1.00 58.05           C  
ATOM     45  HB2 GLU A   3       7.762  32.217  13.834  1.00 58.05           H  
ATOM     46  HB3 GLU A   3       8.295  33.759  14.525  1.00 58.05           H  
ATOM     47  O   GLU A   3       7.684  35.759  12.322  1.00 58.05           O  
ATOM     48  CG  GLU A   3       6.683  32.847  15.608  1.00 58.05           C  
ATOM     49  HG2 GLU A   3       5.771  32.295  15.379  1.00 58.05           H  
ATOM     50  HG3 GLU A   3       6.393  33.792  16.067  1.00 58.05           H  
ATOM     51  CD  GLU A   3       7.518  32.026  16.602  1.00 58.05           C  
ATOM     52  OE1 GLU A   3       6.995  31.815  17.718  1.00 58.05           O  
ATOM     53  OE2 GLU A   3       8.601  31.537  16.208  1.00 58.05           O  
ATOM     54  N   SER A   4       7.791  33.846  11.172  1.00 65.15           N  
ATOM     55  H   SER A   4       7.562  32.863  11.136  1.00 65.15           H  
ATOM     56  CA  SER A   4       8.537  34.410  10.040  1.00 65.15           C  
ATOM     57  HA  SER A   4       8.106  35.382   9.799  1.00 65.15           H  
ATOM     58  C   SER A   4       8.440  33.531   8.786  1.00 65.15           C  
ATOM     59  CB  SER A   4      10.008  34.637  10.423  1.00 65.15           C  
ATOM     60  HB2 SER A   4      10.069  35.313  11.276  1.00 65.15           H  
ATOM     61  HB3 SER A   4      10.527  35.100   9.584  1.00 65.15           H  
ATOM     62  O   SER A   4       8.137  32.338   8.862  1.00 65.15           O  
ATOM     63  OG  SER A   4      10.649  33.418  10.740  1.00 65.15           O  
ATOM     64  HG  SER A   4      10.579  33.288  11.688  1.00 65.15           H  
ATOM     65  N   ILE A   5       8.689  34.124   7.613  1.00 72.03           N  
ATOM     66  H   ILE A   5       8.948  35.100   7.627  1.00 72.03           H  
ATOM     67  CA  ILE A   5       8.856  33.414   6.336  1.00 72.03           C  
ATOM     68  HA  ILE A   5       8.545  32.376   6.450  1.00 72.03           H  
ATOM     69  C   ILE A   5      10.347  33.432   5.998  1.00 72.03           C  
ATOM     70  CB  ILE A   5       7.992  34.045   5.214  1.00 72.03           C  
ATOM     71  HB  ILE A   5       8.253  35.100   5.128  1.00 72.03           H  
ATOM     72  O   ILE A   5      10.889  34.471   5.639  1.00 72.03           O  
ATOM     73  CG1 ILE A   5       6.491  33.943   5.570  1.00 72.03           C  
ATOM     74 HG12 ILE A   5       6.325  34.411   6.540  1.00 72.03           H  
ATOM     75 HG13 ILE A   5       6.208  32.893   5.650  1.00 72.03           H  
ATOM     76  CG2 ILE A   5       8.279  33.365   3.858  1.00 72.03           C  
ATOM     77 HG21 ILE A   5       7.688  33.827   3.067  1.00 72.03           H  
ATOM     78 HG22 ILE A   5       8.049  32.301   3.908  1.00 72.03           H  
ATOM     79 HG23 ILE A   5       9.324  33.498   3.580  1.00 72.03           H  
ATOM     80  CD1 ILE A   5       5.551  34.636   4.573  1.00 72.03           C  
ATOM     81 HD11 ILE A   5       5.875  35.664   4.411  1.00 72.03           H  
ATOM     82 HD12 ILE A   5       5.534  34.101   3.624  1.00 72.03           H  
ATOM     83 HD13 ILE A   5       4.540  34.646   4.980  1.00 72.03           H  
ATOM     84  N   SER A   6      11.008  32.279   6.104  1.00 71.21           N  
ATOM     85  H   SER A   6      10.529  31.477   6.488  1.00 71.21           H  
ATOM     86  CA  SER A   6      12.464  32.142   5.920  1.00 71.21           C  
ATOM     87  HA  SER A   6      12.957  32.950   6.460  1.00 71.21           H  
ATOM     88  C   SER A   6      12.913  32.240   4.455  1.00 71.21           C  
ATOM     89  CB  SER A   6      12.959  30.804   6.501  1.00 71.21           C  
ATOM     90  HB2 SER A   6      13.159  30.111   5.684  1.00 71.21           H  
ATOM     91  HB3 SER A   6      13.893  30.968   7.039  1.00 71.21           H  
ATOM     92  O   SER A   6      14.098  32.387   4.178  1.00 71.21           O  
ATOM     93  OG  SER A   6      12.005  30.194   7.360  1.00 71.21           O  
ATOM     94  HG  SER A   6      12.068  30.613   8.221  1.00 71.21           H  
ATOM     95  N   GLY A   7      11.982  32.122   3.507  1.00 62.05           N  
ATOM     96  H   GLY A   7      11.022  31.989   3.791  1.00 62.05           H  
ATOM     97  CA  GLY A   7      12.263  32.225   2.080  1.00 62.05           C  
ATOM     98  HA2 GLY A   7      12.699  33.204   1.881  1.00 62.05           H  
ATOM     99  HA3 GLY A   7      12.990  31.466   1.792  1.00 62.05           H  
ATOM    100  C   GLY A   7      11.009  32.053   1.228  1.00 62.05           C  
ATOM    101  O   GLY A   7      10.067  31.358   1.611  1.00 62.05           O  
ATOM    102  N   LEU A   8      11.012  32.686   0.056  1.00 72.42           N  
ATOM    103  H   LEU A   8      11.824  33.235  -0.188  1.00 72.42           H  
ATOM    104  CA  LEU A   8       9.961  32.582  -0.951  1.00 72.42           C  
ATOM    105  HA  LEU A   8       9.172  31.923  -0.589  1.00 72.42           H  
ATOM    106  C   LEU A   8      10.566  31.981  -2.223  1.00 72.42           C  
ATOM    107  CB  LEU A   8       9.364  33.982  -1.195  1.00 72.42           C  
ATOM    108  HB2 LEU A   8       9.055  34.415  -0.243  1.00 72.42           H  
ATOM    109  HB3 LEU A   8      10.148  34.619  -1.605  1.00 72.42           H  
ATOM    110  O   LEU A   8      11.416  32.598  -2.857  1.00 72.42           O  
ATOM    111  CG  LEU A   8       8.164  33.988  -2.160  1.00 72.42           C  
ATOM    112  HG  LEU A   8       8.386  33.368  -3.029  1.00 72.42           H  
ATOM    113  CD1 LEU A   8       6.897  33.455  -1.485  1.00 72.42           C  
ATOM    114 HD11 LEU A   8       6.067  33.488  -2.190  1.00 72.42           H  
ATOM    115 HD12 LEU A   8       7.045  32.422  -1.168  1.00 72.42           H  
ATOM    116 HD13 LEU A   8       6.653  34.067  -0.617  1.00 72.42           H  
ATOM    117  CD2 LEU A   8       7.884  35.407  -2.649  1.00 72.42           C  
ATOM    118 HD21 LEU A   8       8.761  35.798  -3.164  1.00 72.42           H  
ATOM    119 HD22 LEU A   8       7.045  35.403  -3.345  1.00 72.42           H  
ATOM    120 HD23 LEU A   8       7.651  36.057  -1.805  1.00 72.42           H  
ATOM    121  N   ASN A   9      10.115  30.790  -2.615  1.00 66.53           N  
ATOM    122  H   ASN A   9       9.401  30.336  -2.065  1.00 66.53           H  
ATOM    123  CA  ASN A   9      10.459  30.235  -3.923  1.00 66.53           C  
ATOM    124  HA  ASN A   9      11.437  30.602  -4.233  1.00 66.53           H  
ATOM    125  C   ASN A   9       9.442  30.723  -4.954  1.00 66.53           C  
ATOM    126  CB  ASN A   9      10.535  28.701  -3.852  1.00 66.53           C  
ATOM    127  HB2 ASN A   9      10.489  28.298  -4.864  1.00 66.53           H  
ATOM    128  HB3 ASN A   9       9.681  28.316  -3.295  1.00 66.53           H  
ATOM    129  O   ASN A   9       8.285  30.298  -4.935  1.00 66.53           O  
ATOM    130  CG  ASN A   9      11.834  28.210  -3.242  1.00 66.53           C  
ATOM    131  ND2 ASN A   9      11.799  27.144  -2.480  1.00 66.53           N  
ATOM    132 HD21 ASN A   9      12.683  26.901  -2.057  1.00 66.53           H  
ATOM    133 HD22 ASN A   9      10.922  26.700  -2.251  1.00 66.53           H  
ATOM    134  OD1 ASN A   9      12.902  28.748  -3.450  1.00 66.53           O  
ATOM    135  N   VAL A  10       9.881  31.596  -5.859  1.00 72.11           N  
ATOM    136  H   VAL A  10      10.834  31.924  -5.790  1.00 72.11           H  
ATOM    137  CA  VAL A  10       9.097  32.031  -7.017  1.00 72.11           C  
ATOM    138  HA  VAL A  10       8.044  31.804  -6.848  1.00 72.11           H  
ATOM    139  C   VAL A  10       9.573  31.242  -8.230  1.00 72.11           C  
ATOM    140  CB  VAL A  10       9.204  33.552  -7.244  1.00 72.11           C  
ATOM    141  HB  VAL A  10      10.234  33.815  -7.487  1.00 72.11           H  
ATOM    142  O   VAL A  10      10.714  31.378  -8.659  1.00 72.11           O  
ATOM    143  CG1 VAL A  10       8.292  33.993  -8.396  1.00 72.11           C  
ATOM    144 HG11 VAL A  10       8.596  33.510  -9.325  1.00 72.11           H  
ATOM    145 HG12 VAL A  10       7.254  33.743  -8.178  1.00 72.11           H  
ATOM    146 HG13 VAL A  10       8.377  35.071  -8.537  1.00 72.11           H  
ATOM    147  CG2 VAL A  10       8.787  34.329  -5.988  1.00 72.11           C  
ATOM    148 HG21 VAL A  10       8.809  35.399  -6.193  1.00 72.11           H  
ATOM    149 HG22 VAL A  10       7.782  34.041  -5.680  1.00 72.11           H  
ATOM    150 HG23 VAL A  10       9.487  34.131  -5.176  1.00 72.11           H  
ATOM    151  N   SER A  11       8.707  30.394  -8.780  1.00 69.20           N  
ATOM    152  H   SER A  11       7.789  30.297  -8.369  1.00 69.20           H  
ATOM    153  CA  SER A  11       8.981  29.685 -10.030  1.00 69.20           C  
ATOM    154  HA  SER A  11      10.048  29.717 -10.250  1.00 69.20           H  
ATOM    155  C   SER A  11       8.250  30.382 -11.167  1.00 69.20           C  
ATOM    156  CB  SER A  11       8.593  28.209  -9.936  1.00 69.20           C  
ATOM    157  HB2 SER A  11       8.859  27.716 -10.871  1.00 69.20           H  
ATOM    158  HB3 SER A  11       7.519  28.115  -9.777  1.00 69.20           H  
ATOM    159  O   SER A  11       7.020  30.401 -11.204  1.00 69.20           O  
ATOM    160  OG  SER A  11       9.285  27.589  -8.866  1.00 69.20           O  
ATOM    161  HG  SER A  11      10.194  27.897  -8.885  1.00 69.20           H  
ATOM    162  N   LEU A  12       9.019  30.971 -12.079  1.00 74.04           N  
ATOM    163  H   LEU A  12      10.023  30.914 -11.979  1.00 74.04           H  
ATOM    164  CA  LEU A  12       8.510  31.574 -13.301  1.00 74.04           C  
ATOM    165  HA  LEU A  12       7.459  31.835 -13.174  1.00 74.04           H  
ATOM    166  C   LEU A  12       8.609  30.544 -14.418  1.00 74.04           C  
ATOM    167  CB  LEU A  12       9.297  32.853 -13.629  1.00 74.04           C  
ATOM    168  HB2 LEU A  12       8.968  33.234 -14.596  1.00 74.04           H  
ATOM    169  HB3 LEU A  12      10.351  32.592 -13.721  1.00 74.04           H  
ATOM    170  O   LEU A  12       9.664  29.957 -14.646  1.00 74.04           O  
ATOM    171  CG  LEU A  12       9.150  33.969 -12.578  1.00 74.04           C  
ATOM    172  HG  LEU A  12       9.382  33.575 -11.589  1.00 74.04           H  
ATOM    173  CD1 LEU A  12      10.142  35.088 -12.878  1.00 74.04           C  
ATOM    174 HD11 LEU A  12      11.159  34.697 -12.858  1.00 74.04           H  
ATOM    175 HD12 LEU A  12      10.060  35.870 -12.124  1.00 74.04           H  
ATOM    176 HD13 LEU A  12       9.944  35.516 -13.861  1.00 74.04           H  
ATOM    177  CD2 LEU A  12       7.738  34.561 -12.558  1.00 74.04           C  
ATOM    178 HD21 LEU A  12       7.701  35.387 -11.847  1.00 74.04           H  
ATOM    179 HD22 LEU A  12       7.018  33.806 -12.241  1.00 74.04           H  
ATOM    180 HD23 LEU A  12       7.473  34.932 -13.548  1.00 74.04           H  
ATOM    181  N   TYR A  13       7.502  30.328 -15.110  1.00 67.78           N  
ATOM    182  H   TYR A  13       6.682  30.881 -14.906  1.00 67.78           H  
ATOM    183  CA  TYR A  13       7.450  29.452 -16.268  1.00 67.78           C  
ATOM    184  HA  TYR A  13       8.422  28.986 -16.432  1.00 67.78           H  
ATOM    185  C   TYR A  13       7.120  30.305 -17.480  1.00 67.78           C  
ATOM    186  CB  TYR A  13       6.424  28.336 -16.037  1.00 67.78           C  
ATOM    187  HB2 TYR A  13       5.424  28.768 -16.049  1.00 67.78           H  
ATOM    188  HB3 TYR A  13       6.485  27.636 -16.871  1.00 67.78           H  
ATOM    189  O   TYR A  13       6.267  31.193 -17.385  1.00 67.78           O  
ATOM    190  CG  TYR A  13       6.622  27.577 -14.735  1.00 67.78           C  
ATOM    191  CD1 TYR A  13       7.683  26.659 -14.599  1.00 67.78           C  
ATOM    192  HD1 TYR A  13       8.359  26.495 -15.425  1.00 67.78           H  
ATOM    193  CD2 TYR A  13       5.773  27.830 -13.640  1.00 67.78           C  
ATOM    194  HD2 TYR A  13       4.985  28.564 -13.729  1.00 67.78           H  
ATOM    195  CE1 TYR A  13       7.880  25.980 -13.380  1.00 67.78           C  
ATOM    196  HE1 TYR A  13       8.705  25.291 -13.275  1.00 67.78           H  
ATOM    197  CE2 TYR A  13       5.957  27.143 -12.427  1.00 67.78           C  
ATOM    198  HE2 TYR A  13       5.310  27.340 -11.585  1.00 67.78           H  
ATOM    199  OH  TYR A  13       7.121  25.503 -11.142  1.00 67.78           O  
ATOM    200  HH  TYR A  13       7.860  24.891 -11.156  1.00 67.78           H  
ATOM    201  CZ  TYR A  13       6.999  26.205 -12.300  1.00 67.78           C  
ATOM    202  N   VAL A  14       7.753  30.016 -18.619  1.00 62.73           N  
ATOM    203  H   VAL A  14       8.461  29.296 -18.627  1.00 62.73           H  
ATOM    204  CA  VAL A  14       7.287  30.537 -19.906  1.00 62.73           C  
ATOM    205  HA  VAL A  14       7.099  31.606 -19.805  1.00 62.73           H  
ATOM    206  C   VAL A  14       5.962  29.850 -20.195  1.00 62.73           C  
ATOM    207  CB  VAL A  14       8.311  30.367 -21.041  1.00 62.73           C  
ATOM    208  HB  VAL A  14       8.532  29.310 -21.189  1.00 62.73           H  
ATOM    209  O   VAL A  14       5.880  28.765 -20.763  1.00 62.73           O  
ATOM    210  CG1 VAL A  14       7.771  30.965 -22.347  1.00 62.73           C  
ATOM    211 HG11 VAL A  14       7.519  32.017 -22.211  1.00 62.73           H  
ATOM    212 HG12 VAL A  14       8.525  30.879 -23.129  1.00 62.73           H  
ATOM    213 HG13 VAL A  14       6.886  30.422 -22.678  1.00 62.73           H  
ATOM    214  CG2 VAL A  14       9.611  31.103 -20.690  1.00 62.73           C  
ATOM    215 HG21 VAL A  14       9.408  32.155 -20.491  1.00 62.73           H  
ATOM    216 HG22 VAL A  14      10.080  30.653 -19.815  1.00 62.73           H  
ATOM    217 HG23 VAL A  14      10.310  31.030 -21.523  1.00 62.73           H  
ATOM    218  N   PHE A  15       4.911  30.467 -19.679  1.00 58.63           N  
ATOM    219  H   PHE A  15       5.085  31.275 -19.098  1.00 58.63           H  
ATOM    220  CA  PHE A  15       3.546  30.075 -19.916  1.00 58.63           C  
ATOM    221  HA  PHE A  15       3.487  28.996 -20.059  1.00 58.63           H  
ATOM    222  C   PHE A  15       3.122  30.755 -21.210  1.00 58.63           C  
ATOM    223  CB  PHE A  15       2.700  30.447 -18.694  1.00 58.63           C  
ATOM    224  HB2 PHE A  15       3.131  29.972 -17.813  1.00 58.63           H  
ATOM    225  HB3 PHE A  15       2.740  31.525 -18.537  1.00 58.63           H  
ATOM    226  O   PHE A  15       2.609  31.875 -21.193  1.00 58.63           O  
ATOM    227  CG  PHE A  15       1.257  30.006 -18.817  1.00 58.63           C  
ATOM    228  CD1 PHE A  15       0.273  30.914 -19.243  1.00 58.63           C  
ATOM    229  HD1 PHE A  15       0.558  31.926 -19.491  1.00 58.63           H  
ATOM    230  CD2 PHE A  15       0.899  28.678 -18.527  1.00 58.63           C  
ATOM    231  HD2 PHE A  15       1.644  27.977 -18.180  1.00 58.63           H  
ATOM    232  CE1 PHE A  15      -1.059  30.490 -19.388  1.00 58.63           C  
ATOM    233  HE1 PHE A  15      -1.813  31.175 -19.746  1.00 58.63           H  
ATOM    234  CE2 PHE A  15      -0.432  28.255 -18.674  1.00 58.63           C  
ATOM    235  HE2 PHE A  15      -0.702  27.234 -18.448  1.00 58.63           H  
ATOM    236  CZ  PHE A  15      -1.411  29.159 -19.114  1.00 58.63           C  
ATOM    237  HZ  PHE A  15      -2.429  28.824 -19.245  1.00 58.63           H  
ATOM    238  N   ASP A  16       3.385  30.088 -22.328  1.00 56.91           N  
ATOM    239  H   ASP A  16       3.906  29.224 -22.278  1.00 56.91           H  
ATOM    240  CA  ASP A  16       2.702  30.396 -23.575  1.00 56.91           C  
ATOM    241  HA  ASP A  16       2.511  31.468 -23.631  1.00 56.91           H  
ATOM    242  C   ASP A  16       1.385  29.620 -23.529  1.00 56.91           C  
ATOM    243  CB  ASP A  16       3.579  30.037 -24.787  1.00 56.91           C  
ATOM    244  HB2 ASP A  16       4.572  30.457 -24.628  1.00 56.91           H  
ATOM    245  HB3 ASP A  16       3.685  28.955 -24.871  1.00 56.91           H  
ATOM    246  O   ASP A  16       1.404  28.408 -23.776  1.00 56.91           O  
ATOM    247  CG  ASP A  16       3.027  30.614 -26.100  1.00 56.91           C  
ATOM    248  OD1 ASP A  16       1.996  31.325 -26.058  1.00 56.91           O  
ATOM    249  OD2 ASP A  16       3.673  30.388 -27.146  1.00 56.91           O  
ATOM    250  N   PRO A  17       0.257  30.213 -23.080  1.00 51.22           N  
ATOM    251  CA  PRO A  17      -1.009  29.506 -23.181  1.00 51.22           C  
ATOM    252  HA  PRO A  17      -1.037  28.647 -22.511  1.00 51.22           H  
ATOM    253  C   PRO A  17      -1.123  29.061 -24.633  1.00 51.22           C  
ATOM    254  CB  PRO A  17      -2.106  30.514 -22.827  1.00 51.22           C  
ATOM    255  HB2 PRO A  17      -2.339  30.450 -21.764  1.00 51.22           H  
ATOM    256  HB3 PRO A  17      -3.011  30.355 -23.413  1.00 51.22           H  
ATOM    257  O   PRO A  17      -1.019  29.903 -25.522  1.00 51.22           O  
ATOM    258  CG  PRO A  17      -1.456  31.858 -23.151  1.00 51.22           C  
ATOM    259  HG2 PRO A  17      -1.581  32.081 -24.211  1.00 51.22           H  
ATOM    260  HG3 PRO A  17      -1.880  32.668 -22.557  1.00 51.22           H  
ATOM    261  CD  PRO A  17       0.023  31.632 -22.855  1.00 51.22           C  
ATOM    262  HD2 PRO A  17       0.227  31.876 -21.813  1.00 51.22           H  
ATOM    263  HD3 PRO A  17       0.621  32.254 -23.520  1.00 51.22           H  
ATOM    264  N   LEU A  18      -1.337  27.762 -24.870  1.00 50.18           N  
ATOM    265  H   LEU A  18      -1.368  27.132 -24.082  1.00 50.18           H  
ATOM    266  CA  LEU A  18      -1.831  27.285 -26.163  1.00 50.18           C  
ATOM    267  HA  LEU A  18      -1.040  27.310 -26.913  1.00 50.18           H  
ATOM    268  C   LEU A  18      -2.935  28.277 -26.522  1.00 50.18           C  
ATOM    269  CB  LEU A  18      -2.410  25.862 -26.007  1.00 50.18           C  
ATOM    270  HB2 LEU A  18      -2.881  25.558 -26.942  1.00 50.18           H  
ATOM    271  HB3 LEU A  18      -3.192  25.901 -25.249  1.00 50.18           H  
ATOM    272  O   LEU A  18      -3.872  28.384 -25.733  1.00 50.18           O  
ATOM    273  CG  LEU A  18      -1.388  24.792 -25.589  1.00 50.18           C  
ATOM    274  HG  LEU A  18      -0.754  25.207 -24.806  1.00 50.18           H  
ATOM    275  CD1 LEU A  18      -2.101  23.571 -25.008  1.00 50.18           C  
ATOM    276 HD11 LEU A  18      -1.365  22.832 -24.692  1.00 50.18           H  
ATOM    277 HD12 LEU A  18      -2.759  23.133 -25.759  1.00 50.18           H  
ATOM    278 HD13 LEU A  18      -2.692  23.870 -24.142  1.00 50.18           H  
ATOM    279  CD2 LEU A  18      -0.471  24.320 -26.713  1.00 50.18           C  
ATOM    280 HD21 LEU A  18       0.351  23.746 -26.285  1.00 50.18           H  
ATOM    281 HD22 LEU A  18      -1.017  23.678 -27.404  1.00 50.18           H  
ATOM    282 HD23 LEU A  18      -0.046  25.177 -27.236  1.00 50.18           H  
ATOM    283  N   ARG A  19      -2.721  29.106 -27.556  1.00 49.29           N  
ATOM    284  H   ARG A  19      -1.916  28.883 -28.125  1.00 49.29           H  
ATOM    285  CA  ARG A  19      -3.477  30.315 -27.906  1.00 49.29           C  
ATOM    286  HA  ARG A  19      -3.283  31.072 -27.147  1.00 49.29           H  
ATOM    287  C   ARG A  19      -4.976  29.992 -27.893  1.00 49.29           C  
ATOM    288  CB  ARG A  19      -2.988  30.848 -29.273  1.00 49.29           C  
ATOM    289  HB2 ARG A  19      -3.139  30.074 -30.025  1.00 49.29           H  
ATOM    290  HB3 ARG A  19      -3.602  31.707 -29.544  1.00 49.29           H  
ATOM    291  O   ARG A  19      -5.576  29.646 -28.907  1.00 49.29           O  
ATOM    292  CG  ARG A  19      -1.506  31.278 -29.295  1.00 49.29           C  
ATOM    293  HG2 ARG A  19      -0.873  30.425 -29.050  1.00 49.29           H  
ATOM    294  HG3 ARG A  19      -1.343  32.059 -28.552  1.00 49.29           H  
ATOM    295  CD  ARG A  19      -1.116  31.805 -30.687  1.00 49.29           C  
ATOM    296  HD2 ARG A  19      -1.713  32.691 -30.902  1.00 49.29           H  
ATOM    297  HD3 ARG A  19      -1.342  31.033 -31.423  1.00 49.29           H  
ATOM    298  NE  ARG A  19       0.320  32.142 -30.771  1.00 49.29           N  
ATOM    299  HE  ARG A  19       0.879  31.914 -29.961  1.00 49.29           H  
ATOM    300  NH1 ARG A  19       0.337  32.973 -32.917  1.00 49.29           N  
ATOM    301 HH11 ARG A  19       0.851  33.385 -33.682  1.00 49.29           H  
ATOM    302 HH12 ARG A  19      -0.666  32.856 -32.952  1.00 49.29           H  
ATOM    303  NH2 ARG A  19       2.239  32.868 -31.754  1.00 49.29           N  
ATOM    304 HH21 ARG A  19       2.743  32.593 -30.923  1.00 49.29           H  
ATOM    305 HH22 ARG A  19       2.750  33.240 -32.541  1.00 49.29           H  
ATOM    306  CZ  ARG A  19       0.956  32.657 -31.811  1.00 49.29           C  
ATOM    307  N   GLY A  20      -5.579  30.068 -26.708  1.00 43.69           N  
ATOM    308  H   GLY A  20      -4.940  30.178 -25.933  1.00 43.69           H  
ATOM    309  CA  GLY A  20      -6.907  29.569 -26.349  1.00 43.69           C  
ATOM    310  HA2 GLY A  20      -6.996  28.597 -26.836  1.00 43.69           H  
ATOM    311  HA3 GLY A  20      -6.975  29.433 -25.269  1.00 43.69           H  
ATOM    312  C   GLY A  20      -8.094  30.401 -26.822  1.00 43.69           C  
ATOM    313  O   GLY A  20      -9.127  30.483 -26.168  1.00 43.69           O  
ATOM    314  N   GLY A  21      -7.917  31.044 -27.961  1.00 51.80           N  
ATOM    315  H   GLY A  21      -7.055  30.843 -28.446  1.00 51.80           H  
ATOM    316  CA  GLY A  21      -8.925  31.757 -28.711  1.00 51.80           C  
ATOM    317  HA2 GLY A  21      -9.287  32.664 -28.226  1.00 51.80           H  
ATOM    318  HA3 GLY A  21      -9.772  31.098 -28.901  1.00 51.80           H  
ATOM    319  C   GLY A  21      -8.253  32.083 -30.013  1.00 51.80           C  
ATOM    320  O   GLY A  21      -7.708  33.159 -30.227  1.00 51.80           O  
ATOM    321  N   SER A  22      -8.227  31.088 -30.881  1.00 57.23           N  
ATOM    322  H   SER A  22      -8.650  30.207 -30.625  1.00 57.23           H  
ATOM    323  CA  SER A  22      -8.091  31.393 -32.286  1.00 57.23           C  
ATOM    324  HA  SER A  22      -7.278  32.107 -32.418  1.00 57.23           H  
ATOM    325  C   SER A  22      -9.383  32.042 -32.778  1.00 57.23           C  
ATOM    326  CB  SER A  22      -7.709  30.138 -33.058  1.00 57.23           C  
ATOM    327  HB2 SER A  22      -7.530  30.395 -34.102  1.00 57.23           H  
ATOM    328  HB3 SER A  22      -6.787  29.741 -32.633  1.00 57.23           H  
ATOM    329  O   SER A  22     -10.404  32.089 -32.083  1.00 57.23           O  
ATOM    330  OG  SER A  22      -8.700  29.148 -32.995  1.00 57.23           O  
ATOM    331  HG  SER A  22      -9.491  29.456 -33.442  1.00 57.23           H  
ATOM    332  N   SER A  23      -9.346  32.521 -34.013  1.00 72.97           N  
ATOM    333  H   SER A  23      -8.498  32.461 -34.558  1.00 72.97           H  
ATOM    334  CA  SER A  23     -10.576  32.617 -34.782  1.00 72.97           C  
ATOM    335  HA  SER A  23     -11.205  33.392 -34.345  1.00 72.97           H  
ATOM    336  C   SER A  23     -11.332  31.282 -34.724  1.00 72.97           C  
ATOM    337  CB  SER A  23     -10.241  33.012 -36.220  1.00 72.97           C  
ATOM    338  HB2 SER A  23      -9.923  34.055 -36.231  1.00 72.97           H  
ATOM    339  HB3 SER A  23     -11.133  32.920 -36.840  1.00 72.97           H  
ATOM    340  O   SER A  23     -10.731  30.226 -34.494  1.00 72.97           O  
ATOM    341  OG  SER A  23      -9.197  32.204 -36.752  1.00 72.97           O  
ATOM    342  HG  SER A  23      -9.098  32.473 -37.669  1.00 72.97           H  
ATOM    343  N   TYR A  24     -12.651  31.352 -34.879  1.00 86.15           N  
ATOM    344  H   TYR A  24     -13.039  32.283 -34.943  1.00 86.15           H  
ATOM    345  CA  TYR A  24     -13.601  30.237 -34.818  1.00 86.15           C  
ATOM    346  HA  TYR A  24     -14.056  30.232 -33.828  1.00 86.15           H  
ATOM    347  C   TYR A  24     -13.012  28.836 -35.092  1.00 86.15           C  
ATOM    348  CB  TYR A  24     -14.688  30.534 -35.853  1.00 86.15           C  
ATOM    349  HB2 TYR A  24     -15.211  31.446 -35.566  1.00 86.15           H  
ATOM    350  HB3 TYR A  24     -14.199  30.718 -36.810  1.00 86.15           H  
ATOM    351  O   TYR A  24     -12.537  28.553 -36.195  1.00 86.15           O  
ATOM    352  CG  TYR A  24     -15.697  29.423 -36.044  1.00 86.15           C  
ATOM    353  CD1 TYR A  24     -15.640  28.601 -37.187  1.00 86.15           C  
ATOM    354  HD1 TYR A  24     -14.852  28.746 -37.910  1.00 86.15           H  
ATOM    355  CD2 TYR A  24     -16.684  29.206 -35.068  1.00 86.15           C  
ATOM    356  HD2 TYR A  24     -16.701  29.812 -34.174  1.00 86.15           H  
ATOM    357  CE1 TYR A  24     -16.593  27.581 -37.370  1.00 86.15           C  
ATOM    358  HE1 TYR A  24     -16.551  26.944 -38.242  1.00 86.15           H  
ATOM    359  CE2 TYR A  24     -17.660  28.217 -35.266  1.00 86.15           C  
ATOM    360  HE2 TYR A  24     -18.443  28.098 -34.532  1.00 86.15           H  
ATOM    361  OH  TYR A  24     -18.566  26.450 -36.591  1.00 86.15           O  
ATOM    362  HH  TYR A  24     -19.174  26.460 -35.848  1.00 86.15           H  
ATOM    363  CZ  TYR A  24     -17.611  27.399 -36.413  1.00 86.15           C  
ATOM    364  N   ILE A  25     -13.137  27.931 -34.114  1.00 87.27           N  
ATOM    365  H   ILE A  25     -13.483  28.242 -33.218  1.00 87.27           H  
ATOM    366  CA  ILE A  25     -12.843  26.498 -34.281  1.00 87.27           C  
ATOM    367  HA  ILE A  25     -12.292  26.372 -35.213  1.00 87.27           H  
ATOM    368  C   ILE A  25     -14.172  25.734 -34.358  1.00 87.27           C  
ATOM    369  CB  ILE A  25     -11.939  25.946 -33.153  1.00 87.27           C  
ATOM    370  HB  ILE A  25     -12.501  25.960 -32.219  1.00 87.27           H  
ATOM    371  O   ILE A  25     -15.003  25.881 -33.455  1.00 87.27           O  
ATOM    372  CG1 ILE A  25     -10.682  26.825 -32.976  1.00 87.27           C  
ATOM    373 HG12 ILE A  25     -11.007  27.820 -32.674  1.00 87.27           H  
ATOM    374 HG13 ILE A  25     -10.164  26.917 -33.930  1.00 87.27           H  
ATOM    375  CG2 ILE A  25     -11.541  24.489 -33.457  1.00 87.27           C  
ATOM    376 HG21 ILE A  25     -10.894  24.455 -34.333  1.00 87.27           H  
ATOM    377 HG22 ILE A  25     -12.420  23.871 -33.641  1.00 87.27           H  
ATOM    378 HG23 ILE A  25     -11.008  24.060 -32.609  1.00 87.27           H  
ATOM    379  CD1 ILE A  25      -9.680  26.344 -31.913  1.00 87.27           C  
ATOM    380 HD11 ILE A  25      -9.286  27.200 -31.365  1.00 87.27           H  
ATOM    381 HD12 ILE A  25      -8.837  25.844 -32.389  1.00 87.27           H  
ATOM    382 HD13 ILE A  25     -10.153  25.672 -31.196  1.00 87.27           H  
ATOM    383  N   PRO A  26     -14.418  24.904 -35.389  1.00 89.02           N  
ATOM    384  CA  PRO A  26     -15.637  24.107 -35.464  1.00 89.02           C  
ATOM    385  HA  PRO A  26     -16.502  24.763 -35.369  1.00 89.02           H  
ATOM    386  C   PRO A  26     -15.683  23.054 -34.349  1.00 89.02           C  
ATOM    387  CB  PRO A  26     -15.637  23.485 -36.863  1.00 89.02           C  
ATOM    388  HB2 PRO A  26     -16.111  22.504 -36.879  1.00 89.02           H  
ATOM    389  HB3 PRO A  26     -16.137  24.160 -37.557  1.00 89.02           H  
ATOM    390  O   PRO A  26     -14.685  22.408 -34.032  1.00 89.02           O  
ATOM    391  CG  PRO A  26     -14.152  23.405 -37.216  1.00 89.02           C  
ATOM    392  HG2 PRO A  26     -13.988  23.423 -38.294  1.00 89.02           H  
ATOM    393  HG3 PRO A  26     -13.719  22.506 -36.778  1.00 89.02           H  
ATOM    394  CD  PRO A  26     -13.559  24.637 -36.534  1.00 89.02           C  
ATOM    395  HD2 PRO A  26     -13.587  25.490 -37.213  1.00 89.02           H  
ATOM    396  HD3 PRO A  26     -12.532  24.433 -36.230  1.00 89.02           H  
ATOM    397  N   LEU A  27     -16.870  22.848 -33.768  1.00 90.19           N  
ATOM    398  H   LEU A  27     -17.673  23.329 -34.148  1.00 90.19           H  
ATOM    399  CA  LEU A  27     -17.077  21.766 -32.803  1.00 90.19           C  
ATOM    400  HA  LEU A  27     -16.301  21.849 -32.042  1.00 90.19           H  
ATOM    401  C   LEU A  27     -16.946  20.401 -33.500  1.00 90.19           C  
ATOM    402  CB  LEU A  27     -18.464  21.872 -32.141  1.00 90.19           C  
ATOM    403  HB2 LEU A  27     -19.197  22.075 -32.921  1.00 90.19           H  
ATOM    404  HB3 LEU A  27     -18.718  20.909 -31.699  1.00 90.19           H  
ATOM    405  O   LEU A  27     -17.411  20.255 -34.634  1.00 90.19           O  
ATOM    406  CG  LEU A  27     -18.572  22.941 -31.043  1.00 90.19           C  
ATOM    407  HG  LEU A  27     -18.183  23.888 -31.417  1.00 90.19           H  
ATOM    408  CD1 LEU A  27     -20.047  23.133 -30.685  1.00 90.19           C  
ATOM    409 HD11 LEU A  27     -20.467  22.197 -30.317  1.00 90.19           H  
ATOM    410 HD12 LEU A  27     -20.601  23.458 -31.566  1.00 90.19           H  
ATOM    411 HD13 LEU A  27     -20.138  23.898 -29.914  1.00 90.19           H  
ATOM    412  CD2 LEU A  27     -17.816  22.552 -29.772  1.00 90.19           C  
ATOM    413 HD21 LEU A  27     -18.192  21.609 -29.375  1.00 90.19           H  
ATOM    414 HD22 LEU A  27     -17.924  23.333 -29.020  1.00 90.19           H  
ATOM    415 HD23 LEU A  27     -16.752  22.444 -29.984  1.00 90.19           H  
ATOM    416  N   PRO A  28     -16.425  19.370 -32.813  1.00 89.05           N  
ATOM    417  CA  PRO A  28     -16.507  17.995 -33.293  1.00 89.05           C  
ATOM    418  HA  PRO A  28     -15.897  17.907 -34.192  1.00 89.05           H  
ATOM    419  C   PRO A  28     -17.954  17.601 -33.600  1.00 89.05           C  
ATOM    420  CB  PRO A  28     -15.904  17.137 -32.178  1.00 89.05           C  
ATOM    421  HB2 PRO A  28     -15.398  16.254 -32.567  1.00 89.05           H  
ATOM    422  HB3 PRO A  28     -16.673  16.854 -31.459  1.00 89.05           H  
ATOM    423  O   PRO A  28     -18.874  17.974 -32.863  1.00 89.05           O  
ATOM    424  CG  PRO A  28     -14.936  18.107 -31.508  1.00 89.05           C  
ATOM    425  HG2 PRO A  28     -14.029  18.193 -32.106  1.00 89.05           H  
ATOM    426  HG3 PRO A  28     -14.696  17.805 -30.488  1.00 89.05           H  
ATOM    427  CD  PRO A  28     -15.692  19.427 -31.558  1.00 89.05           C  
ATOM    428  HD2 PRO A  28     -16.389  19.494 -30.722  1.00 89.05           H  
ATOM    429  HD3 PRO A  28     -14.984  20.255 -31.536  1.00 89.05           H  
ATOM    430  N   LYS A  29     -18.167  16.843 -34.684  1.00 88.43           N  
ATOM    431  H   LYS A  29     -17.364  16.588 -35.241  1.00 88.43           H  
ATOM    432  CA  LYS A  29     -19.514  16.503 -35.180  1.00 88.43           C  
ATOM    433  HA  LYS A  29     -20.024  17.422 -35.470  1.00 88.43           H  
ATOM    434  C   LYS A  29     -20.388  15.854 -34.105  1.00 88.43           C  
ATOM    435  CB  LYS A  29     -19.426  15.573 -36.402  1.00 88.43           C  
ATOM    436  HB2 LYS A  29     -18.769  14.733 -36.175  1.00 88.43           H  
ATOM    437  HB3 LYS A  29     -20.422  15.179 -36.601  1.00 88.43           H  
ATOM    438  O   LYS A  29     -21.556  16.200 -33.971  1.00 88.43           O  
ATOM    439  CG  LYS A  29     -18.937  16.284 -37.674  1.00 88.43           C  
ATOM    440  HG2 LYS A  29     -17.918  16.641 -37.525  1.00 88.43           H  
ATOM    441  HG3 LYS A  29     -19.584  17.138 -37.876  1.00 88.43           H  
ATOM    442  CD  LYS A  29     -18.972  15.327 -38.878  1.00 88.43           C  
ATOM    443  HD2 LYS A  29     -18.302  14.490 -38.686  1.00 88.43           H  
ATOM    444  HD3 LYS A  29     -19.987  14.949 -39.003  1.00 88.43           H  
ATOM    445  CE  LYS A  29     -18.538  16.054 -40.158  1.00 88.43           C  
ATOM    446  HE2 LYS A  29     -19.207  16.900 -40.320  1.00 88.43           H  
ATOM    447  HE3 LYS A  29     -17.535  16.453 -40.008  1.00 88.43           H  
ATOM    448  NZ  LYS A  29     -18.556  15.157 -41.345  1.00 88.43           N  
ATOM    449  HZ1 LYS A  29     -19.485  14.797 -41.511  1.00 88.43           H  
ATOM    450  HZ2 LYS A  29     -18.266  15.660 -42.171  1.00 88.43           H  
ATOM    451  HZ3 LYS A  29     -17.924  14.379 -41.218  1.00 88.43           H  
ATOM    452  N   ASP A  30     -19.828  14.952 -33.307  1.00 87.08           N  
ATOM    453  H   ASP A  30     -18.827  14.821 -33.343  1.00 87.08           H  
ATOM    454  CA  ASP A  30     -20.535  14.252 -32.232  1.00 87.08           C  
ATOM    455  HA  ASP A  30     -21.455  13.838 -32.644  1.00 87.08           H  
ATOM    456  C   ASP A  30     -20.940  15.166 -31.061  1.00 87.08           C  
ATOM    457  CB  ASP A  30     -19.674  13.075 -31.746  1.00 87.08           C  
ATOM    458  HB2 ASP A  30     -19.395  12.458 -32.600  1.00 87.08           H  
ATOM    459  HB3 ASP A  30     -20.279  12.463 -31.078  1.00 87.08           H  
ATOM    460  O   ASP A  30     -21.891  14.844 -30.349  1.00 87.08           O  
ATOM    461  CG  ASP A  30     -18.405  13.516 -31.012  1.00 87.08           C  
ATOM    462  OD1 ASP A  30     -17.785  14.501 -31.472  1.00 87.08           O  
ATOM    463  OD2 ASP A  30     -18.107  12.887 -29.970  1.00 87.08           O  
ATOM    464  N   ILE A  31     -20.276  16.311 -30.875  1.00 90.50           N  
ATOM    465  H   ILE A  31     -19.466  16.471 -31.457  1.00 90.50           H  
ATOM    466  CA  ILE A  31     -20.674  17.370 -29.933  1.00 90.50           C  
ATOM    467  HA  ILE A  31     -21.191  16.918 -29.087  1.00 90.50           H  
ATOM    468  C   ILE A  31     -21.674  18.328 -30.580  1.00 90.50           C  
ATOM    469  CB  ILE A  31     -19.432  18.125 -29.404  1.00 90.50           C  
ATOM    470  HB  ILE A  31     -18.900  18.554 -30.253  1.00 90.50           H  
ATOM    471  O   ILE A  31     -22.708  18.641 -29.985  1.00 90.50           O  
ATOM    472  CG1 ILE A  31     -18.443  17.193 -28.672  1.00 90.50           C  
ATOM    473 HG12 ILE A  31     -18.051  16.468 -29.385  1.00 90.50           H  
ATOM    474 HG13 ILE A  31     -17.599  17.791 -28.326  1.00 90.50           H  
ATOM    475  CG2 ILE A  31     -19.836  19.291 -28.484  1.00 90.50           C  
ATOM    476 HG21 ILE A  31     -20.329  20.075 -29.059  1.00 90.50           H  
ATOM    477 HG22 ILE A  31     -20.518  18.943 -27.708  1.00 90.50           H  
ATOM    478 HG23 ILE A  31     -18.951  19.720 -28.015  1.00 90.50           H  
ATOM    479  CD1 ILE A  31     -19.023  16.431 -27.473  1.00 90.50           C  
ATOM    480 HD11 ILE A  31     -19.861  15.814 -27.797  1.00 90.50           H  
ATOM    481 HD12 ILE A  31     -19.350  17.125 -26.699  1.00 90.50           H  
ATOM    482 HD13 ILE A  31     -18.262  15.771 -27.058  1.00 90.50           H  
ATOM    483  N   GLN A  32     -21.408  18.763 -31.812  1.00 89.70           N  
ATOM    484  H   GLN A  32     -20.550  18.455 -32.249  1.00 89.70           H  
ATOM    485  CA  GLN A  32     -22.283  19.660 -32.566  1.00 89.70           C  
ATOM    486  HA  GLN A  32     -22.371  20.598 -32.018  1.00 89.70           H  
ATOM    487  C   GLN A  32     -23.690  19.067 -32.730  1.00 89.70           C  
ATOM    488  CB  GLN A  32     -21.639  19.938 -33.930  1.00 89.70           C  
ATOM    489  HB2 GLN A  32     -20.607  20.254 -33.782  1.00 89.70           H  
ATOM    490  HB3 GLN A  32     -21.634  19.021 -34.520  1.00 89.70           H  
ATOM    491  O   GLN A  32     -24.686  19.760 -32.509  1.00 89.70           O  
ATOM    492  CG  GLN A  32     -22.384  21.039 -34.701  1.00 89.70           C  
ATOM    493  HG2 GLN A  32     -23.421  20.745 -34.861  1.00 89.70           H  
ATOM    494  HG3 GLN A  32     -22.371  21.954 -34.110  1.00 89.70           H  
ATOM    495  CD  GLN A  32     -21.764  21.326 -36.064  1.00 89.70           C  
ATOM    496  NE2 GLN A  32     -22.093  22.441 -36.678  1.00 89.70           N  
ATOM    497 HE21 GLN A  32     -21.651  22.581 -37.576  1.00 89.70           H  
ATOM    498 HE22 GLN A  32     -22.743  23.099 -36.274  1.00 89.70           H  
ATOM    499  OE1 GLN A  32     -20.990  20.564 -36.612  1.00 89.70           O  
ATOM    500  N   ASN A  33     -23.778  17.767 -33.028  1.00 88.60           N  
ATOM    501  H   ASN A  33     -22.923  17.278 -33.251  1.00 88.60           H  
ATOM    502  CA  ASN A  33     -25.037  17.043 -33.218  1.00 88.60           C  
ATOM    503  HA  ASN A  33     -25.626  17.557 -33.977  1.00 88.60           H  
ATOM    504  C   ASN A  33     -25.901  16.992 -31.955  1.00 88.60           C  
ATOM    505  CB  ASN A  33     -24.721  15.624 -33.719  1.00 88.60           C  
ATOM    506  HB2 ASN A  33     -25.626  15.019 -33.675  1.00 88.60           H  
ATOM    507  HB3 ASN A  33     -23.970  15.163 -33.078  1.00 88.60           H  
ATOM    508  O   ASN A  33     -27.124  16.918 -32.056  1.00 88.60           O  
ATOM    509  CG  ASN A  33     -24.238  15.600 -35.158  1.00 88.60           C  
ATOM    510  ND2 ASN A  33     -23.714  14.486 -35.608  1.00 88.60           N  
ATOM    511 HD21 ASN A  33     -23.630  13.676 -35.010  1.00 88.60           H  
ATOM    512 HD22 ASN A  33     -23.453  14.483 -36.584  1.00 88.60           H  
ATOM    513  OD1 ASN A  33     -24.355  16.557 -35.904  1.00 88.60           O  
ATOM    514  N   ARG A  34     -25.303  17.122 -30.763  1.00 87.44           N  
ATOM    515  H   ARG A  34     -24.298  17.216 -30.738  1.00 87.44           H  
ATOM    516  CA  ARG A  34     -26.061  17.229 -29.505  1.00 87.44           C  
ATOM    517  HA  ARG A  34     -26.826  16.453 -29.495  1.00 87.44           H  
ATOM    518  C   ARG A  34     -26.811  18.554 -29.413  1.00 87.44           C  
ATOM    519  CB  ARG A  34     -25.147  17.017 -28.283  1.00 87.44           C  
ATOM    520  HB2 ARG A  34     -25.745  17.073 -27.373  1.00 87.44           H  
ATOM    521  HB3 ARG A  34     -24.395  17.806 -28.246  1.00 87.44           H  
ATOM    522  O   ARG A  34     -27.660  18.703 -28.547  1.00 87.44           O  
ATOM    523  CG  ARG A  34     -24.458  15.648 -28.331  1.00 87.44           C  
ATOM    524  HG2 ARG A  34     -25.207  14.857 -28.311  1.00 87.44           H  
ATOM    525  HG3 ARG A  34     -23.908  15.576 -29.269  1.00 87.44           H  
ATOM    526  CD  ARG A  34     -23.480  15.445 -27.173  1.00 87.44           C  
ATOM    527  HD2 ARG A  34     -22.925  16.370 -27.011  1.00 87.44           H  
ATOM    528  HD3 ARG A  34     -24.044  15.201 -26.273  1.00 87.44           H  
ATOM    529  NE  ARG A  34     -22.523  14.372 -27.495  1.00 87.44           N  
ATOM    530  HE  ARG A  34     -22.502  14.079 -28.461  1.00 87.44           H  
ATOM    531  NH1 ARG A  34     -21.358  14.398 -25.531  1.00 87.44           N  
ATOM    532 HH11 ARG A  34     -20.571  14.121 -24.961  1.00 87.44           H  
ATOM    533 HH12 ARG A  34     -22.083  14.964 -25.113  1.00 87.44           H  
ATOM    534  NH2 ARG A  34     -20.624  13.151 -27.233  1.00 87.44           N  
ATOM    535 HH21 ARG A  34     -19.709  13.073 -26.813  1.00 87.44           H  
ATOM    536 HH22 ARG A  34     -20.685  12.903 -28.210  1.00 87.44           H  
ATOM    537  CZ  ARG A  34     -21.522  13.960 -26.742  1.00 87.44           C  
ATOM    538  N   LYS A  35     -26.508  19.544 -30.265  1.00 88.77           N  
ATOM    539  H   LYS A  35     -25.814  19.341 -30.970  1.00 88.77           H  
ATOM    540  CA  LYS A  35     -27.113  20.891 -30.277  1.00 88.77           C  
ATOM    541  HA  LYS A  35     -26.513  21.503 -30.950  1.00 88.77           H  
ATOM    542  C   LYS A  35     -27.048  21.599 -28.916  1.00 88.77           C  
ATOM    543  CB  LYS A  35     -28.547  20.831 -30.852  1.00 88.77           C  
ATOM    544  HB2 LYS A  35     -28.979  21.831 -30.834  1.00 88.77           H  
ATOM    545  HB3 LYS A  35     -29.160  20.186 -30.222  1.00 88.77           H  
ATOM    546  O   LYS A  35     -27.831  22.509 -28.661  1.00 88.77           O  
ATOM    547  CG  LYS A  35     -28.600  20.322 -32.302  1.00 88.77           C  
ATOM    548  HG2 LYS A  35     -28.172  19.321 -32.356  1.00 88.77           H  
ATOM    549  HG3 LYS A  35     -28.012  20.988 -32.935  1.00 88.77           H  
ATOM    550  CD  LYS A  35     -30.044  20.267 -32.825  1.00 88.77           C  
ATOM    551  HD2 LYS A  35     -30.484  21.264 -32.787  1.00 88.77           H  
ATOM    552  HD3 LYS A  35     -30.623  19.594 -32.192  1.00 88.77           H  
ATOM    553  CE  LYS A  35     -30.063  19.748 -34.270  1.00 88.77           C  
ATOM    554  HE2 LYS A  35     -29.481  20.425 -34.895  1.00 88.77           H  
ATOM    555  HE3 LYS A  35     -29.567  18.778 -34.292  1.00 88.77           H  
ATOM    556  NZ  LYS A  35     -31.445  19.615 -34.810  1.00 88.77           N  
ATOM    557  HZ1 LYS A  35     -31.982  18.957 -34.263  1.00 88.77           H  
ATOM    558  HZ2 LYS A  35     -31.930  20.501 -34.823  1.00 88.77           H  
ATOM    559  HZ3 LYS A  35     -31.420  19.260 -35.755  1.00 88.77           H  
ATOM    560  N   ALA A  36     -26.140  21.180 -28.034  1.00 90.06           N  
ATOM    561  H   ALA A  36     -25.532  20.429 -28.327  1.00 90.06           H  
ATOM    562  CA  ALA A  36     -26.082  21.574 -26.628  1.00 90.06           C  
ATOM    563  HA  ALA A  36     -27.088  21.793 -26.271  1.00 90.06           H  
ATOM    564  C   ALA A  36     -25.247  22.832 -26.359  1.00 90.06           C  
ATOM    565  CB  ALA A  36     -25.556  20.373 -25.853  1.00 90.06           C  
ATOM    566  HB1 ALA A  36     -24.535  20.145 -26.156  1.00 90.06           H  
ATOM    567  HB2 ALA A  36     -26.187  19.501 -26.028  1.00 90.06           H  
ATOM    568  HB3 ALA A  36     -25.562  20.611 -24.789  1.00 90.06           H  
ATOM    569  O   ALA A  36     -25.350  23.416 -25.282  1.00 90.06           O  
ATOM    570  N   CYS A  37     -24.481  23.262 -27.356  1.00 92.01           N  
ATOM    571  H   CYS A  37     -24.472  22.736 -28.218  1.00 92.01           H  
ATOM    572  CA  CYS A  37     -23.565  24.385 -27.275  1.00 92.01           C  
ATOM    573  HA  CYS A  37     -23.626  24.844 -26.288  1.00 92.01           H  
ATOM    574  C   CYS A  37     -23.924  25.451 -28.320  1.00 92.01           C  
ATOM    575  CB  CYS A  37     -22.142  23.853 -27.464  1.00 92.01           C  
ATOM    576  HB2 CYS A  37     -21.461  24.692 -27.324  1.00 92.01           H  
ATOM    577  HB3 CYS A  37     -22.017  23.456 -28.471  1.00 92.01           H  
ATOM    578  O   CYS A  37     -24.498  25.124 -29.364  1.00 92.01           O  
ATOM    579  SG  CYS A  37     -21.733  22.574 -26.239  1.00 92.01           S  
ATOM    580  HG  CYS A  37     -20.405  22.619 -26.381  1.00 92.01           H  
ATOM    581  N   ILE A  38     -23.578  26.710 -28.054  1.00 90.01           N  
ATOM    582  H   ILE A  38     -23.114  26.907 -27.179  1.00 90.01           H  
ATOM    583  CA  ILE A  38     -23.588  27.790 -29.047  1.00 90.01           C  
ATOM    584  HA  ILE A  38     -23.993  27.417 -29.988  1.00 90.01           H  
ATOM    585  C   ILE A  38     -22.148  28.211 -29.296  1.00 90.01           C  
ATOM    586  CB  ILE A  38     -24.464  28.984 -28.621  1.00 90.01           C  
ATOM    587  HB  ILE A  38     -24.066  29.397 -27.694  1.00 90.01           H  
ATOM    588  O   ILE A  38     -21.519  28.840 -28.453  1.00 90.01           O  
ATOM    589  CG1 ILE A  38     -25.910  28.503 -28.368  1.00 90.01           C  
ATOM    590 HG12 ILE A  38     -26.197  27.777 -29.129  1.00 90.01           H  
ATOM    591 HG13 ILE A  38     -25.928  28.009 -27.396  1.00 90.01           H  
ATOM    592  CG2 ILE A  38     -24.386  30.079 -29.703  1.00 90.01           C  
ATOM    593 HG21 ILE A  38     -23.361  30.418 -29.851  1.00 90.01           H  
ATOM    594 HG22 ILE A  38     -24.938  30.968 -29.398  1.00 90.01           H  
ATOM    595 HG23 ILE A  38     -24.785  29.716 -30.650  1.00 90.01           H  
ATOM    596  CD1 ILE A  38     -26.957  29.619 -28.358  1.00 90.01           C  
ATOM    597 HD11 ILE A  38     -26.553  30.496 -27.853  1.00 90.01           H  
ATOM    598 HD12 ILE A  38     -27.867  29.295 -27.854  1.00 90.01           H  
ATOM    599 HD13 ILE A  38     -27.205  29.897 -29.383  1.00 90.01           H  
ATOM    600  N   ASN A  39     -21.637  27.836 -30.464  1.00 90.94           N  
ATOM    601  H   ASN A  39     -22.224  27.320 -31.105  1.00 90.94           H  
ATOM    602  CA  ASN A  39     -20.312  28.221 -30.923  1.00 90.94           C  
ATOM    603  HA  ASN A  39     -19.697  28.536 -30.080  1.00 90.94           H  
ATOM    604  C   ASN A  39     -20.441  29.420 -31.872  1.00 90.94           C  
ATOM    605  CB  ASN A  39     -19.657  26.984 -31.558  1.00 90.94           C  
ATOM    606  HB2 ASN A  39     -19.647  26.171 -30.832  1.00 90.94           H  
ATOM    607  HB3 ASN A  39     -20.222  26.674 -32.437  1.00 90.94           H  
ATOM    608  O   ASN A  39     -20.890  29.250 -33.008  1.00 90.94           O  
ATOM    609  CG  ASN A  39     -18.228  27.250 -31.973  1.00 90.94           C  
ATOM    610  ND2 ASN A  39     -17.570  26.265 -32.528  1.00 90.94           N  
ATOM    611 HD21 ASN A  39     -17.941  25.327 -32.564  1.00 90.94           H  
ATOM    612 HD22 ASN A  39     -16.611  26.446 -32.788  1.00 90.94           H  
ATOM    613  OD1 ASN A  39     -17.704  28.332 -31.814  1.00 90.94           O  
ATOM    614  N   VAL A  40     -20.124  30.615 -31.375  1.00 87.04           N  
ATOM    615  H   VAL A  40     -19.731  30.664 -30.445  1.00 87.04           H  
ATOM    616  CA  VAL A  40     -20.189  31.866 -32.140  1.00 87.04           C  
ATOM    617  HA  VAL A  40     -21.127  31.887 -32.693  1.00 87.04           H  
ATOM    618  C   VAL A  40     -19.034  31.915 -33.145  1.00 87.04           C  
ATOM    619  CB  VAL A  40     -20.175  33.089 -31.200  1.00 87.04           C  
ATOM    620  HB  VAL A  40     -19.252  33.078 -30.621  1.00 87.04           H  
ATOM    621  O   VAL A  40     -17.886  31.661 -32.797  1.00 87.04           O  
ATOM    622  CG1 VAL A  40     -20.249  34.402 -31.986  1.00 87.04           C  
ATOM    623 HG11 VAL A  40     -21.116  34.406 -32.646  1.00 87.04           H  
ATOM    624 HG12 VAL A  40     -20.329  35.241 -31.295  1.00 87.04           H  
ATOM    625 HG13 VAL A  40     -19.334  34.539 -32.562  1.00 87.04           H  
ATOM    626  CG2 VAL A  40     -21.362  33.059 -30.226  1.00 87.04           C  
ATOM    627 HG21 VAL A  40     -21.334  33.948 -29.597  1.00 87.04           H  
ATOM    628 HG22 VAL A  40     -21.303  32.188 -29.574  1.00 87.04           H  
ATOM    629 HG23 VAL A  40     -22.305  33.045 -30.772  1.00 87.04           H  
ATOM    630  N   GLN A  41     -19.335  32.239 -34.403  1.00 85.30           N  
ATOM    631  H   GLN A  41     -20.310  32.387 -34.624  1.00 85.30           H  
ATOM    632  CA  GLN A  41     -18.381  32.287 -35.517  1.00 85.30           C  
ATOM    633  HA  GLN A  41     -17.677  31.462 -35.408  1.00 85.30           H  
ATOM    634  C   GLN A  41     -17.528  33.562 -35.517  1.00 85.30           C  
ATOM    635  CB  GLN A  41     -19.127  32.086 -36.846  1.00 85.30           C  
ATOM    636  HB2 GLN A  41     -18.448  32.288 -37.674  1.00 85.30           H  
ATOM    637  HB3 GLN A  41     -19.959  32.789 -36.901  1.00 85.30           H  
ATOM    638  O   GLN A  41     -17.642  34.403 -36.409  1.00 85.30           O  
ATOM    639  CG  GLN A  41     -19.640  30.650 -37.008  1.00 85.30           C  
ATOM    640  HG2 GLN A  41     -20.269  30.374 -36.162  1.00 85.30           H  
ATOM    641  HG3 GLN A  41     -18.778  29.984 -37.031  1.00 85.30           H  
ATOM    642  CD  GLN A  41     -20.434  30.447 -38.292  1.00 85.30           C  
ATOM    643  NE2 GLN A  41     -20.580  29.219 -38.737  1.00 85.30           N  
ATOM    644 HE21 GLN A  41     -20.054  28.470 -38.310  1.00 85.30           H  
ATOM    645 HE22 GLN A  41     -21.004  29.141 -39.651  1.00 85.30           H  
ATOM    646  OE1 GLN A  41     -20.957  31.356 -38.914  1.00 85.30           O  
ATOM    647  N   ASN A  42     -16.662  33.712 -34.518  1.00 83.02           N  
ATOM    648  H   ASN A  42     -16.617  32.994 -33.809  1.00 83.02           H  
ATOM    649  CA  ASN A  42     -15.701  34.809 -34.405  1.00 83.02           C  
ATOM    650  HA  ASN A  42     -16.204  35.742 -34.659  1.00 83.02           H  
ATOM    651  C   ASN A  42     -14.535  34.642 -35.403  1.00 83.02           C  
ATOM    652  CB  ASN A  42     -15.267  34.932 -32.939  1.00 83.02           C  
ATOM    653  HB2 ASN A  42     -16.146  34.980 -32.295  1.00 83.02           H  
ATOM    654  HB3 ASN A  42     -14.721  35.869 -32.834  1.00 83.02           H  
ATOM    655  O   ASN A  42     -13.414  34.283 -35.059  1.00 83.02           O  
ATOM    656  CG  ASN A  42     -14.389  33.788 -32.471  1.00 83.02           C  
ATOM    657  ND2 ASN A  42     -13.250  34.077 -31.887  1.00 83.02           N  
ATOM    658 HD21 ASN A  42     -12.954  35.042 -31.920  1.00 83.02           H  
ATOM    659 HD22 ASN A  42     -12.560  33.342 -31.830  1.00 83.02           H  
ATOM    660  OD1 ASN A  42     -14.715  32.628 -32.672  1.00 83.02           O  
ATOM    661  N   LEU A  43     -14.810  34.836 -36.692  1.00 79.82           N  
ATOM    662  H   LEU A  43     -15.768  35.034 -36.945  1.00 79.82           H  
ATOM    663  CA  LEU A  43     -13.818  34.625 -37.755  1.00 79.82           C  
ATOM    664  HA  LEU A  43     -13.320  33.671 -37.585  1.00 79.82           H  
ATOM    665  C   LEU A  43     -12.699  35.679 -37.758  1.00 79.82           C  
ATOM    666  CB  LEU A  43     -14.542  34.578 -39.113  1.00 79.82           C  
ATOM    667  HB2 LEU A  43     -15.113  35.499 -39.230  1.00 79.82           H  
ATOM    668  HB3 LEU A  43     -13.796  34.554 -39.908  1.00 79.82           H  
ATOM    669  O   LEU A  43     -11.604  35.388 -38.232  1.00 79.82           O  
ATOM    670  CG  LEU A  43     -15.482  33.369 -39.284  1.00 79.82           C  
ATOM    671  HG  LEU A  43     -16.151  33.297 -38.427  1.00 79.82           H  
ATOM    672  CD1 LEU A  43     -16.333  33.541 -40.541  1.00 79.82           C  
ATOM    673 HD11 LEU A  43     -16.999  32.686 -40.657  1.00 79.82           H  
ATOM    674 HD12 LEU A  43     -16.935  34.445 -40.453  1.00 79.82           H  
ATOM    675 HD13 LEU A  43     -15.692  33.625 -41.418  1.00 79.82           H  
ATOM    676  CD2 LEU A  43     -14.718  32.052 -39.421  1.00 79.82           C  
ATOM    677 HD21 LEU A  43     -14.138  32.055 -40.344  1.00 79.82           H  
ATOM    678 HD22 LEU A  43     -15.420  31.218 -39.439  1.00 79.82           H  
ATOM    679 HD23 LEU A  43     -14.028  31.920 -38.589  1.00 79.82           H  
ATOM    680  N   ASN A  44     -12.967  36.865 -37.204  1.00 77.08           N  
ATOM    681  H   ASN A  44     -13.871  36.991 -36.774  1.00 77.08           H  
ATOM    682  CA  ASN A  44     -12.110  38.048 -37.333  1.00 77.08           C  
ATOM    683  HA  ASN A  44     -11.302  37.832 -38.032  1.00 77.08           H  
ATOM    684  C   ASN A  44     -11.432  38.474 -36.019  1.00 77.08           C  
ATOM    685  CB  ASN A  44     -12.951  39.194 -37.924  1.00 77.08           C  
ATOM    686  HB2 ASN A  44     -13.749  39.444 -37.225  1.00 77.08           H  
ATOM    687  HB3 ASN A  44     -12.320  40.076 -38.038  1.00 77.08           H  
ATOM    688  O   ASN A  44     -10.774  39.508 -35.989  1.00 77.08           O  
ATOM    689  CG  ASN A  44     -13.546  38.884 -39.285  1.00 77.08           C  
ATOM    690  ND2 ASN A  44     -14.642  39.517 -39.627  1.00 77.08           N  
ATOM    691 HD21 ASN A  44     -14.999  40.257 -39.039  1.00 77.08           H  
ATOM    692 HD22 ASN A  44     -14.960  39.354 -40.572  1.00 77.08           H  
ATOM    693  OD1 ASN A  44     -13.068  38.075 -40.058  1.00 77.08           O  
ATOM    694  N   ASP A  45     -11.605  37.719 -34.932  1.00 81.27           N  
ATOM    695  H   ASP A  45     -12.083  36.833 -35.013  1.00 81.27           H  
ATOM    696  CA  ASP A  45     -11.028  38.046 -33.628  1.00 81.27           C  
ATOM    697  HA  ASP A  45     -10.089  38.577 -33.789  1.00 81.27           H  
ATOM    698  C   ASP A  45     -10.687  36.789 -32.811  1.00 81.27           C  
ATOM    699  CB  ASP A  45     -11.965  38.998 -32.856  1.00 81.27           C  
ATOM    700  HB2 ASP A  45     -11.443  39.373 -31.976  1.00 81.27           H  
ATOM    701  HB3 ASP A  45     -12.197  39.858 -33.483  1.00 81.27           H  
ATOM    702  O   ASP A  45     -10.973  35.656 -33.201  1.00 81.27           O  
ATOM    703  CG  ASP A  45     -13.264  38.331 -32.399  1.00 81.27           C  
ATOM    704  OD1 ASP A  45     -13.191  37.327 -31.651  1.00 81.27           O  
ATOM    705  OD2 ASP A  45     -14.354  38.799 -32.784  1.00 81.27           O  
ATOM    706  N   HIS A  46     -10.083  37.014 -31.645  1.00 80.91           N  
ATOM    707  H   HIS A  46      -9.901  37.978 -31.404  1.00 80.91           H  
ATOM    708  CA  HIS A  46      -9.645  35.994 -30.690  1.00 80.91           C  
ATOM    709  HA  HIS A  46      -9.763  35.008 -31.141  1.00 80.91           H  
ATOM    710  C   HIS A  46     -10.497  35.974 -29.403  1.00 80.91           C  
ATOM    711  CB  HIS A  46      -8.146  36.232 -30.449  1.00 80.91           C  
ATOM    712  HB2 HIS A  46      -7.996  37.252 -30.096  1.00 80.91           H  
ATOM    713  HB3 HIS A  46      -7.779  35.564 -29.670  1.00 80.91           H  
ATOM    714  O   HIS A  46     -10.128  35.360 -28.400  1.00 80.91           O  
ATOM    715  CG  HIS A  46      -7.337  36.017 -31.709  1.00 80.91           C  
ATOM    716  CD2 HIS A  46      -6.498  36.902 -32.331  1.00 80.91           C  
ATOM    717  HD2 HIS A  46      -6.257  37.897 -31.989  1.00 80.91           H  
ATOM    718  ND1 HIS A  46      -7.387  34.896 -32.496  1.00 80.91           N  
ATOM    719  HD1 HIS A  46      -7.897  34.063 -32.239  1.00 80.91           H  
ATOM    720  CE1 HIS A  46      -6.607  35.091 -33.569  1.00 80.91           C  
ATOM    721  HE1 HIS A  46      -6.449  34.382 -34.368  1.00 80.91           H  
ATOM    722  NE2 HIS A  46      -6.029  36.298 -33.505  1.00 80.91           N  
ATOM    723  N   ALA A  47     -11.656  36.638 -29.412  1.00 85.08           N  
ATOM    724  H   ALA A  47     -11.981  37.019 -30.290  1.00 85.08           H  
ATOM    725  CA  ALA A  47     -12.478  36.941 -28.243  1.00 85.08           C  
ATOM    726  HA  ALA A  47     -11.825  36.942 -27.370  1.00 85.08           H  
ATOM    727  C   ALA A  47     -13.563  35.885 -27.954  1.00 85.08           C  
ATOM    728  CB  ALA A  47     -13.026  38.367 -28.388  1.00 85.08           C  
ATOM    729  HB1 ALA A  47     -13.737  38.415 -29.214  1.00 85.08           H  
ATOM    730  HB2 ALA A  47     -12.210  39.064 -28.577  1.00 85.08           H  
ATOM    731  HB3 ALA A  47     -13.531  38.670 -27.470  1.00 85.08           H  
ATOM    732  O   ALA A  47     -14.610  36.202 -27.391  1.00 85.08           O  
ATOM    733  N   CYS A  48     -13.336  34.615 -28.313  1.00 88.39           N  
ATOM    734  H   CYS A  48     -12.469  34.421 -28.794  1.00 88.39           H  
ATOM    735  CA  CYS A  48     -14.312  33.521 -28.164  1.00 88.39           C  
ATOM    736  HA  CYS A  48     -15.135  33.701 -28.857  1.00 88.39           H  
ATOM    737  C   CYS A  48     -14.932  33.397 -26.755  1.00 88.39           C  
ATOM    738  CB  CYS A  48     -13.643  32.203 -28.567  1.00 88.39           C  
ATOM    739  HB2 CYS A  48     -13.306  32.265 -29.602  1.00 88.39           H  
ATOM    740  HB3 CYS A  48     -14.375  31.400 -28.489  1.00 88.39           H  
ATOM    741  O   CYS A  48     -16.107  33.050 -26.618  1.00 88.39           O  
ATOM    742  SG  CYS A  48     -12.226  31.805 -27.504  1.00 88.39           S  
ATOM    743  HG  CYS A  48     -11.367  32.700 -27.999  1.00 88.39           H  
ATOM    744  N   PHE A  49     -14.168  33.727 -25.710  1.00 89.36           N  
ATOM    745  H   PHE A  49     -13.202  33.959 -25.896  1.00 89.36           H  
ATOM    746  CA  PHE A  49     -14.647  33.790 -24.329  1.00 89.36           C  
ATOM    747  HA  PHE A  49     -15.097  32.836 -24.057  1.00 89.36           H  
ATOM    748  C   PHE A  49     -15.719  34.871 -24.148  1.00 89.36           C  
ATOM    749  CB  PHE A  49     -13.452  34.044 -23.409  1.00 89.36           C  
ATOM    750  HB2 PHE A  49     -12.746  33.221 -23.519  1.00 89.36           H  
ATOM    751  HB3 PHE A  49     -12.941  34.955 -23.720  1.00 89.36           H  
ATOM    752  O   PHE A  49     -16.825  34.569 -23.704  1.00 89.36           O  
ATOM    753  CG  PHE A  49     -13.824  34.170 -21.947  1.00 89.36           C  
ATOM    754  CD1 PHE A  49     -14.077  35.438 -21.386  1.00 89.36           C  
ATOM    755  HD1 PHE A  49     -14.035  36.329 -21.995  1.00 89.36           H  
ATOM    756  CD2 PHE A  49     -13.896  33.019 -21.141  1.00 89.36           C  
ATOM    757  HD2 PHE A  49     -13.714  32.044 -21.568  1.00 89.36           H  
ATOM    758  CE1 PHE A  49     -14.359  35.553 -20.016  1.00 89.36           C  
ATOM    759  HE1 PHE A  49     -14.543  36.522 -19.577  1.00 89.36           H  
ATOM    760  CE2 PHE A  49     -14.187  33.137 -19.772  1.00 89.36           C  
ATOM    761  HE2 PHE A  49     -14.229  32.255 -19.149  1.00 89.36           H  
ATOM    762  CZ  PHE A  49     -14.393  34.407 -19.208  1.00 89.36           C  
ATOM    763  HZ  PHE A  49     -14.564  34.515 -18.147  1.00 89.36           H  
ATOM    764  N   ALA A  50     -15.428  36.108 -24.556  1.00 88.71           N  
ATOM    765  H   ALA A  50     -14.552  36.276 -25.029  1.00 88.71           H  
ATOM    766  CA  ALA A  50     -16.367  37.220 -24.458  1.00 88.71           C  
ATOM    767  HA  ALA A  50     -16.705  37.313 -23.426  1.00 88.71           H  
ATOM    768  C   ALA A  50     -17.605  36.989 -25.336  1.00 88.71           C  
ATOM    769  CB  ALA A  50     -15.637  38.502 -24.847  1.00 88.71           C  
ATOM    770  HB1 ALA A  50     -14.769  38.656 -24.205  1.00 88.71           H  
ATOM    771  HB2 ALA A  50     -15.325  38.469 -25.891  1.00 88.71           H  
ATOM    772  HB3 ALA A  50     -16.329  39.332 -24.705  1.00 88.71           H  
ATOM    773  O   ALA A  50     -18.728  37.219 -24.896  1.00 88.71           O  
ATOM    774  N   TRP A  51     -17.416  36.421 -26.532  1.00 88.98           N  
ATOM    775  H   TRP A  51     -16.469  36.321 -26.870  1.00 88.98           H  
ATOM    776  CA  TRP A  51     -18.515  35.974 -27.386  1.00 88.98           C  
ATOM    777  HA  TRP A  51     -19.149  36.832 -27.613  1.00 88.98           H  
ATOM    778  C   TRP A  51     -19.405  34.929 -26.712  1.00 88.98           C  
ATOM    779  CB  TRP A  51     -17.950  35.402 -28.689  1.00 88.98           C  
ATOM    780  HB2 TRP A  51     -17.143  34.704 -28.467  1.00 88.98           H  
ATOM    781  HB3 TRP A  51     -18.743  34.841 -29.184  1.00 88.98           H  
ATOM    782  O   TRP A  51     -20.624  34.976 -26.858  1.00 88.98           O  
ATOM    783  CG  TRP A  51     -17.479  36.429 -29.658  1.00 88.98           C  
ATOM    784  CD1 TRP A  51     -16.223  36.603 -30.125  1.00 88.98           C  
ATOM    785  HD1 TRP A  51     -15.360  36.006 -29.869  1.00 88.98           H  
ATOM    786  CD2 TRP A  51     -18.280  37.463 -30.291  1.00 88.98           C  
ATOM    787  CE2 TRP A  51     -17.442  38.228 -31.151  1.00 88.98           C  
ATOM    788  CE3 TRP A  51     -19.630  37.848 -30.190  1.00 88.98           C  
ATOM    789  HE3 TRP A  51     -20.292  37.324 -29.516  1.00 88.98           H  
ATOM    790  NE1 TRP A  51     -16.199  37.662 -31.008  1.00 88.98           N  
ATOM    791  HE1 TRP A  51     -15.371  37.977 -31.493  1.00 88.98           H  
ATOM    792  CH2 TRP A  51     -19.270  39.662 -31.781  1.00 88.98           C  
ATOM    793  HH2 TRP A  51     -19.686  40.501 -32.319  1.00 88.98           H  
ATOM    794  CZ2 TRP A  51     -17.920  39.298 -31.913  1.00 88.98           C  
ATOM    795  HZ2 TRP A  51     -17.235  39.837 -32.551  1.00 88.98           H  
ATOM    796  CZ3 TRP A  51     -20.097  38.961 -30.897  1.00 88.98           C  
ATOM    797  HZ3 TRP A  51     -21.097  39.325 -30.710  1.00 88.98           H  
ATOM    798  N   SER A  52     -18.818  33.997 -25.959  1.00 89.78           N  
ATOM    799  H   SER A  52     -17.811  34.007 -25.880  1.00 89.78           H  
ATOM    800  CA  SER A  52     -19.573  32.985 -25.215  1.00 89.78           C  
ATOM    801  HA  SER A  52     -20.280  32.508 -25.893  1.00 89.78           H  
ATOM    802  C   SER A  52     -20.388  33.599 -24.073  1.00 89.78           C  
ATOM    803  CB  SER A  52     -18.633  31.902 -24.677  1.00 89.78           C  
ATOM    804  HB2 SER A  52     -19.205  31.204 -24.065  1.00 89.78           H  
ATOM    805  HB3 SER A  52     -17.854  32.344 -24.056  1.00 89.78           H  
ATOM    806  O   SER A  52     -21.524  33.179 -23.853  1.00 89.78           O  
ATOM    807  OG  SER A  52     -18.047  31.189 -25.749  1.00 89.78           O  
ATOM    808  HG  SER A  52     -17.371  31.746 -26.141  1.00 89.78           H  
ATOM    809  N   ILE A  53     -19.852  34.609 -23.379  1.00 89.16           N  
ATOM    810  H   ILE A  53     -18.912  34.905 -23.602  1.00 89.16           H  
ATOM    811  CA  ILE A  53     -20.589  35.354 -22.343  1.00 89.16           C  
ATOM    812  HA  ILE A  53     -21.042  34.642 -21.655  1.00 89.16           H  
ATOM    813  C   ILE A  53     -21.727  36.148 -22.977  1.00 89.16           C  
ATOM    814  CB  ILE A  53     -19.662  36.280 -21.526  1.00 89.16           C  
ATOM    815  HB  ILE A  53     -19.172  36.984 -22.199  1.00 89.16           H  
ATOM    816  O   ILE A  53     -22.869  36.006 -22.549  1.00 89.16           O  
ATOM    817  CG1 ILE A  53     -18.595  35.425 -20.822  1.00 89.16           C  
ATOM    818 HG12 ILE A  53     -19.084  34.735 -20.135  1.00 89.16           H  
ATOM    819 HG13 ILE A  53     -18.052  34.848 -21.570  1.00 89.16           H  
ATOM    820  CG2 ILE A  53     -20.465  37.075 -20.478  1.00 89.16           C  
ATOM    821 HG21 ILE A  53     -19.842  37.838 -20.012  1.00 89.16           H  
ATOM    822 HG22 ILE A  53     -21.304  37.607 -20.928  1.00 89.16           H  
ATOM    823 HG23 ILE A  53     -20.853  36.411 -19.705  1.00 89.16           H  
ATOM    824  CD1 ILE A  53     -17.557  36.225 -20.048  1.00 89.16           C  
ATOM    825 HD11 ILE A  53     -16.992  36.868 -20.723  1.00 89.16           H  
ATOM    826 HD12 ILE A  53     -16.890  35.525 -19.545  1.00 89.16           H  
ATOM    827 HD13 ILE A  53     -18.044  36.825 -19.279  1.00 89.16           H  
ATOM    828  N   LEU A  54     -21.449  36.905 -24.042  1.00 88.16           N  
ATOM    829  H   LEU A  54     -20.486  37.000 -24.329  1.00 88.16           H  
ATOM    830  CA  LEU A  54     -22.465  37.686 -24.746  1.00 88.16           C  
ATOM    831  HA  LEU A  54     -22.901  38.382 -24.030  1.00 88.16           H  
ATOM    832  C   LEU A  54     -23.595  36.792 -25.271  1.00 88.16           C  
ATOM    833  CB  LEU A  54     -21.799  38.470 -25.890  1.00 88.16           C  
ATOM    834  HB2 LEU A  54     -21.429  37.764 -26.632  1.00 88.16           H  
ATOM    835  HB3 LEU A  54     -20.940  39.018 -25.501  1.00 88.16           H  
ATOM    836  O   LEU A  54     -24.771  37.107 -25.099  1.00 88.16           O  
ATOM    837  CG  LEU A  54     -22.748  39.468 -26.582  1.00 88.16           C  
ATOM    838  HG  LEU A  54     -23.596  38.930 -27.007  1.00 88.16           H  
ATOM    839  CD1 LEU A  54     -23.265  40.551 -25.633  1.00 88.16           C  
ATOM    840 HD11 LEU A  54     -23.903  40.115 -24.864  1.00 88.16           H  
ATOM    841 HD12 LEU A  54     -22.433  41.080 -25.167  1.00 88.16           H  
ATOM    842 HD13 LEU A  54     -23.868  41.266 -26.192  1.00 88.16           H  
ATOM    843  CD2 LEU A  54     -22.002  40.162 -27.716  1.00 88.16           C  
ATOM    844 HD21 LEU A  54     -21.181  40.750 -27.305  1.00 88.16           H  
ATOM    845 HD22 LEU A  54     -21.612  39.421 -28.414  1.00 88.16           H  
ATOM    846 HD23 LEU A  54     -22.680  40.838 -28.237  1.00 88.16           H  
ATOM    847  N   ALA A  55     -23.248  35.635 -25.842  1.00 87.15           N  
ATOM    848  H   ALA A  55     -22.267  35.441 -25.984  1.00 87.15           H  
ATOM    849  CA  ALA A  55     -24.230  34.656 -26.290  1.00 87.15           C  
ATOM    850  HA  ALA A  55     -24.891  35.147 -27.004  1.00 87.15           H  
ATOM    851  C   ALA A  55     -25.113  34.140 -25.144  1.00 87.15           C  
ATOM    852  CB  ALA A  55     -23.507  33.510 -27.005  1.00 87.15           C  
ATOM    853  HB1 ALA A  55     -22.834  33.004 -26.313  1.00 87.15           H  
ATOM    854  HB2 ALA A  55     -24.238  32.800 -27.390  1.00 87.15           H  
ATOM    855  HB3 ALA A  55     -22.933  33.912 -27.840  1.00 87.15           H  
ATOM    856  O   ALA A  55     -26.298  33.901 -25.371  1.00 87.15           O  
ATOM    857  N   CYS A  56     -24.564  33.990 -23.936  1.00 87.51           N  
ATOM    858  H   CYS A  56     -23.592  34.234 -23.813  1.00 87.51           H  
ATOM    859  CA  CYS A  56     -25.329  33.626 -22.746  1.00 87.51           C  
ATOM    860  HA  CYS A  56     -25.966  32.775 -22.986  1.00 87.51           H  
ATOM    861  C   CYS A  56     -26.263  34.763 -22.305  1.00 87.51           C  
ATOM    862  CB  CYS A  56     -24.343  33.201 -21.648  1.00 87.51           C  
ATOM    863  HB2 CYS A  56     -23.760  34.059 -21.311  1.00 87.51           H  
ATOM    864  HB3 CYS A  56     -23.658  32.459 -22.059  1.00 87.51           H  
ATOM    865  O   CYS A  56     -27.444  34.519 -22.071  1.00 87.51           O  
ATOM    866  SG  CYS A  56     -25.226  32.477 -20.235  1.00 87.51           S  
ATOM    867  HG  CYS A  56     -25.619  33.622 -19.671  1.00 87.51           H  
ATOM    868  N   SER A  57     -25.765  36.002 -22.250  1.00 83.51           N  
ATOM    869  H   SER A  57     -24.778  36.133 -22.421  1.00 83.51           H  
ATOM    870  CA  SER A  57     -26.532  37.173 -21.804  1.00 83.51           C  
ATOM    871  HA  SER A  57     -26.970  36.955 -20.829  1.00 83.51           H  
ATOM    872  C   SER A  57     -27.683  37.552 -22.740  1.00 83.51           C  
ATOM    873  CB  SER A  57     -25.598  38.377 -21.656  1.00 83.51           C  
ATOM    874  HB2 SER A  57     -25.127  38.588 -22.616  1.00 83.51           H  
ATOM    875  HB3 SER A  57     -26.173  39.249 -21.346  1.00 83.51           H  
ATOM    876  O   SER A  57     -28.728  37.987 -22.269  1.00 83.51           O  
ATOM    877  OG  SER A  57     -24.596  38.113 -20.695  1.00 83.51           O  
ATOM    878  HG  SER A  57     -24.984  38.165 -19.819  1.00 83.51           H  
ATOM    879  N   GLU A  58     -27.530  37.394 -24.058  1.00 80.24           N  
ATOM    880  H   GLU A  58     -26.624  37.112 -24.404  1.00 80.24           H  
ATOM    881  CA  GLU A  58     -28.554  37.818 -25.030  1.00 80.24           C  
ATOM    882  HA  GLU A  58     -29.132  38.633 -24.593  1.00 80.24           H  
ATOM    883  C   GLU A  58     -29.593  36.742 -25.374  1.00 80.24           C  
ATOM    884  CB  GLU A  58     -27.894  38.375 -26.297  1.00 80.24           C  
ATOM    885  HB2 GLU A  58     -28.680  38.641 -27.004  1.00 80.24           H  
ATOM    886  HB3 GLU A  58     -27.255  37.617 -26.751  1.00 80.24           H  
ATOM    887  O   GLU A  58     -30.564  37.033 -26.066  1.00 80.24           O  
ATOM    888  CG  GLU A  58     -27.075  39.632 -25.981  1.00 80.24           C  
ATOM    889  HG2 GLU A  58     -27.627  40.233 -25.258  1.00 80.24           H  
ATOM    890  HG3 GLU A  58     -26.131  39.348 -25.516  1.00 80.24           H  
ATOM    891  CD  GLU A  58     -26.801  40.496 -27.214  1.00 80.24           C  
ATOM    892  OE1 GLU A  58     -26.638  41.715 -26.987  1.00 80.24           O  
ATOM    893  OE2 GLU A  58     -26.790  39.970 -28.350  1.00 80.24           O  
ATOM    894  N   THR A  59     -29.421  35.505 -24.892  1.00 68.52           N  
ATOM    895  H   THR A  59     -28.628  35.353 -24.285  1.00 68.52           H  
ATOM    896  CA  THR A  59     -30.351  34.376 -25.110  1.00 68.52           C  
ATOM    897  HA  THR A  59     -29.790  33.470 -24.880  1.00 68.52           H  
ATOM    898  C   THR A  59     -30.842  34.258 -26.574  1.00 68.52           C  
ATOM    899  CB  THR A  59     -31.530  34.410 -24.122  1.00 68.52           C  
ATOM    900  HB  THR A  59     -32.299  35.101 -24.468  1.00 68.52           H  
ATOM    901  O   THR A  59     -32.032  34.392 -26.864  1.00 68.52           O  
ATOM    902  CG2 THR A  59     -32.117  33.009 -23.930  1.00 68.52           C  
ATOM    903 HG21 THR A  59     -32.499  32.630 -24.877  1.00 68.52           H  
ATOM    904 HG22 THR A  59     -31.355  32.336 -23.537  1.00 68.52           H  
ATOM    905 HG23 THR A  59     -32.941  33.066 -23.218  1.00 68.52           H  
ATOM    906  OG1 THR A  59     -31.112  34.810 -22.842  1.00 68.52           O  
ATOM    907  HG1 THR A  59     -30.731  35.688 -22.905  1.00 68.52           H  
ATOM    908  N   PRO A  60     -29.942  34.014 -27.543  1.00 59.69           N  
ATOM    909  CA  PRO A  60     -30.239  34.087 -28.974  1.00 59.69           C  
ATOM    910  HA  PRO A  60     -30.563  35.098 -29.221  1.00 59.69           H  
ATOM    911  C   PRO A  60     -31.321  33.084 -29.420  1.00 59.69           C  
ATOM    912  CB  PRO A  60     -28.898  33.799 -29.661  1.00 59.69           C  
ATOM    913  HB2 PRO A  60     -29.034  33.314 -30.628  1.00 59.69           H  
ATOM    914  HB3 PRO A  60     -28.333  34.725 -29.768  1.00 59.69           H  
ATOM    915  O   PRO A  60     -31.290  31.904 -29.057  1.00 59.69           O  
ATOM    916  CG  PRO A  60     -28.220  32.881 -28.639  1.00 59.69           C  
ATOM    917  HG2 PRO A  60     -28.685  31.895 -28.666  1.00 59.69           H  
ATOM    918  HG3 PRO A  60     -27.143  32.772 -28.759  1.00 59.69           H  
ATOM    919  CD  PRO A  60     -28.581  33.572 -27.337  1.00 59.69           C  
ATOM    920  HD2 PRO A  60     -27.941  34.440 -27.182  1.00 59.69           H  
ATOM    921  HD3 PRO A  60     -28.504  32.877 -26.501  1.00 59.69           H  
ATOM    922  N   SER A  61     -32.235  33.529 -30.292  1.00 58.19           N  
ATOM    923  H   SER A  61     -32.214  34.508 -30.538  1.00 58.19           H  
ATOM    924  CA  SER A  61     -33.203  32.673 -30.999  1.00 58.19           C  
ATOM    925  HA  SER A  61     -33.613  31.968 -30.276  1.00 58.19           H  
ATOM    926  C   SER A  61     -32.528  31.832 -32.111  1.00 58.19           C  
ATOM    927  CB  SER A  61     -34.374  33.541 -31.488  1.00 58.19           C  
ATOM    928  HB2 SER A  61     -35.150  32.911 -31.922  1.00 58.19           H  
ATOM    929  HB3 SER A  61     -34.799  34.067 -30.633  1.00 58.19           H  
ATOM    930  O   SER A  61     -31.303  31.660 -32.118  1.00 58.19           O  
ATOM    931  OG  SER A  61     -33.944  34.489 -32.444  1.00 58.19           O  
ATOM    932  HG  SER A  61     -34.570  35.217 -32.451  1.00 58.19           H  
ATOM    933  N   GLN A  62     -33.298  31.216 -33.028  1.00 55.15           N  
ATOM    934  H   GLN A  62     -34.282  31.443 -33.052  1.00 55.15           H  
ATOM    935  CA  GLN A  62     -32.746  30.376 -34.109  1.00 55.15           C  
ATOM    936  HA  GLN A  62     -32.374  29.455 -33.660  1.00 55.15           H  
ATOM    937  C   GLN A  62     -31.547  31.072 -34.805  1.00 55.15           C  
ATOM    938  CB  GLN A  62     -33.835  30.002 -35.140  1.00 55.15           C  
ATOM    939  HB2 GLN A  62     -34.364  30.905 -35.445  1.00 55.15           H  
ATOM    940  HB3 GLN A  62     -33.338  29.597 -36.021  1.00 55.15           H  
ATOM    941  O   GLN A  62     -31.636  32.231 -35.196  1.00 55.15           O  
ATOM    942  CG  GLN A  62     -34.854  28.948 -34.654  1.00 55.15           C  
ATOM    943  HG2 GLN A  62     -34.318  28.058 -34.324  1.00 55.15           H  
ATOM    944  HG3 GLN A  62     -35.409  29.348 -33.805  1.00 55.15           H  
ATOM    945  CD  GLN A  62     -35.858  28.533 -35.738  1.00 55.15           C  
ATOM    946  NE2 GLN A  62     -36.727  27.580 -35.480  1.00 55.15           N  
ATOM    947 HE21 GLN A  62     -36.836  27.191 -34.555  1.00 55.15           H  
ATOM    948 HE22 GLN A  62     -37.388  27.404 -36.223  1.00 55.15           H  
ATOM    949  OE1 GLN A  62     -35.877  29.043 -36.840  1.00 55.15           O  
ATOM    950  N   HIS A  63     -30.427  30.345 -34.969  1.00 61.11           N  
ATOM    951  H   HIS A  63     -30.472  29.388 -34.650  1.00 61.11           H  
ATOM    952  CA  HIS A  63     -29.137  30.805 -35.535  1.00 61.11           C  
ATOM    953  HA  HIS A  63     -28.591  29.882 -35.731  1.00 61.11           H  
ATOM    954  C   HIS A  63     -28.166  31.607 -34.635  1.00 61.11           C  
ATOM    955  CB  HIS A  63     -29.301  31.459 -36.921  1.00 61.11           C  
ATOM    956  HB2 HIS A  63     -29.691  32.470 -36.801  1.00 61.11           H  
ATOM    957  HB3 HIS A  63     -28.321  31.549 -37.389  1.00 61.11           H  
ATOM    958  O   HIS A  63     -27.302  32.306 -35.166  1.00 61.11           O  
ATOM    959  CG  HIS A  63     -30.187  30.699 -37.864  1.00 61.11           C  
ATOM    960  CD2 HIS A  63     -31.475  31.017 -38.199  1.00 61.11           C  
ATOM    961  HD2 HIS A  63     -32.049  31.851 -37.822  1.00 61.11           H  
ATOM    962  ND1 HIS A  63     -29.847  29.561 -38.560  1.00 61.11           N  
ATOM    963  HD1 HIS A  63     -28.952  29.092 -38.555  1.00 61.11           H  
ATOM    964  CE1 HIS A  63     -30.906  29.204 -39.304  1.00 61.11           C  
ATOM    965  HE1 HIS A  63     -30.949  28.359 -39.975  1.00 61.11           H  
ATOM    966  NE2 HIS A  63     -31.915  30.062 -39.114  1.00 61.11           N  
ATOM    967  N   GLY A  64     -28.185  31.432 -33.308  1.00 64.80           N  
ATOM    968  H   GLY A  64     -29.014  31.020 -32.904  1.00 64.80           H  
ATOM    969  CA  GLY A  64     -27.215  32.048 -32.370  1.00 64.80           C  
ATOM    970  HA2 GLY A  64     -27.449  31.713 -31.359  1.00 64.80           H  
ATOM    971  HA3 GLY A  64     -27.353  33.129 -32.395  1.00 64.80           H  
ATOM    972  C   GLY A  64     -25.710  31.784 -32.598  1.00 64.80           C  
ATOM    973  O   GLY A  64     -24.882  32.252 -31.836  1.00 64.80           O  
ATOM    974  N   CYS A  65     -25.305  31.042 -33.632  1.00 69.13           N  
ATOM    975  H   CYS A  65     -26.007  30.726 -34.285  1.00 69.13           H  
ATOM    976  CA  CYS A  65     -23.889  30.856 -33.976  1.00 69.13           C  
ATOM    977  HA  CYS A  65     -23.292  30.838 -33.064  1.00 69.13           H  
ATOM    978  C   CYS A  65     -23.309  31.994 -34.839  1.00 69.13           C  
ATOM    979  CB  CYS A  65     -23.724  29.502 -34.679  1.00 69.13           C  
ATOM    980  HB2 CYS A  65     -22.686  29.394 -34.992  1.00 69.13           H  
ATOM    981  HB3 CYS A  65     -24.362  29.458 -35.562  1.00 69.13           H  
ATOM    982  O   CYS A  65     -22.099  32.045 -35.036  1.00 69.13           O  
ATOM    983  SG  CYS A  65     -24.134  28.157 -33.532  1.00 69.13           S  
ATOM    984  HG  CYS A  65     -23.086  28.422 -32.746  1.00 69.13           H  
ATOM    985  N   GLN A  66     -24.140  32.877 -35.400  1.00 69.15           N  
ATOM    986  H   GLN A  66     -25.118  32.856 -35.147  1.00 69.15           H  
ATOM    987  CA  GLN A  66     -23.697  33.906 -36.349  1.00 69.15           C  
ATOM    988  HA  GLN A  66     -22.801  33.562 -36.866  1.00 69.15           H  
ATOM    989  C   GLN A  66     -23.358  35.219 -35.630  1.00 69.15           C  
ATOM    990  CB  GLN A  66     -24.790  34.134 -37.405  1.00 69.15           C  
ATOM    991  HB2 GLN A  66     -25.708  34.442 -36.903  1.00 69.15           H  
ATOM    992  HB3 GLN A  66     -24.468  34.937 -38.068  1.00 69.15           H  
ATOM    993  O   GLN A  66     -24.233  35.812 -35.006  1.00 69.15           O  
ATOM    994  CG  GLN A  66     -25.075  32.892 -38.265  1.00 69.15           C  
ATOM    995  HG2 GLN A  66     -25.300  32.044 -37.618  1.00 69.15           H  
ATOM    996  HG3 GLN A  66     -24.187  32.649 -38.849  1.00 69.15           H  
ATOM    997  CD  GLN A  66     -26.257  33.081 -39.209  1.00 69.15           C  
ATOM    998  NE2 GLN A  66     -26.659  32.045 -39.912  1.00 69.15           N  
ATOM    999 HE21 GLN A  66     -26.129  31.186 -39.877  1.00 69.15           H  
ATOM   1000 HE22 GLN A  66     -27.484  32.136 -40.487  1.00 69.15           H  
ATOM   1001  OE1 GLN A  66     -26.852  34.142 -39.341  1.00 69.15           O  
ATOM   1002  N   THR A  67     -22.129  35.723 -35.784  1.00 61.98           N  
ATOM   1003  H   THR A  67     -21.448  35.224 -36.338  1.00 61.98           H  
ATOM   1004  CA  THR A  67     -21.658  36.977 -35.151  1.00 61.98           C  
ATOM   1005  HA  THR A  67     -21.684  36.865 -34.067  1.00 61.98           H  
ATOM   1006  C   THR A  67     -22.509  38.195 -35.490  1.00 61.98           C  
ATOM   1007  CB  THR A  67     -20.215  37.298 -35.551  1.00 61.98           C  
ATOM   1008  HB  THR A  67     -19.994  38.347 -35.351  1.00 61.98           H  
ATOM   1009  O   THR A  67     -22.768  39.002 -34.613  1.00 61.98           O  
ATOM   1010  CG2 THR A  67     -19.239  36.443 -34.760  1.00 61.98           C  
ATOM   1011 HG21 THR A  67     -18.224  36.634 -35.107  1.00 61.98           H  
ATOM   1012 HG22 THR A  67     -19.490  35.387 -34.866  1.00 61.98           H  
ATOM   1013 HG23 THR A  67     -19.290  36.722 -33.707  1.00 61.98           H  
ATOM   1014  OG1 THR A  67     -20.033  37.029 -36.926  1.00 61.98           O  
ATOM   1015  HG1 THR A  67     -19.085  37.018 -37.078  1.00 61.98           H  
ATOM   1016  N   ARG A  68     -23.039  38.295 -36.718  1.00 66.95           N  
ATOM   1017  H   ARG A  68     -22.697  37.634 -37.401  1.00 66.95           H  
ATOM   1018  CA  ARG A  68     -23.917  39.401 -37.167  1.00 66.95           C  
ATOM   1019  HA  ARG A  68     -23.358  40.332 -37.072  1.00 66.95           H  
ATOM   1020  C   ARG A  68     -25.188  39.617 -36.332  1.00 66.95           C  
ATOM   1021  CB  ARG A  68     -24.288  39.203 -38.648  1.00 66.95           C  
ATOM   1022  HB2 ARG A  68     -24.798  40.098 -39.004  1.00 66.95           H  
ATOM   1023  HB3 ARG A  68     -23.372  39.089 -39.227  1.00 66.95           H  
ATOM   1024  O   ARG A  68     -25.874  40.614 -36.525  1.00 66.95           O  
ATOM   1025  CG  ARG A  68     -25.198  37.983 -38.879  1.00 66.95           C  
ATOM   1026  HG2 ARG A  68     -26.136  38.104 -38.337  1.00 66.95           H  
ATOM   1027  HG3 ARG A  68     -24.690  37.088 -38.520  1.00 66.95           H  
ATOM   1028  CD  ARG A  68     -25.510  37.815 -40.368  1.00 66.95           C  
ATOM   1029  HD2 ARG A  68     -26.075  38.683 -40.708  1.00 66.95           H  
ATOM   1030  HD3 ARG A  68     -24.569  37.774 -40.917  1.00 66.95           H  
ATOM   1031  NE  ARG A  68     -26.281  36.584 -40.629  1.00 66.95           N  
ATOM   1032  HE  ARG A  68     -26.513  35.996 -39.842  1.00 66.95           H  
ATOM   1033  NH1 ARG A  68     -26.318  36.719 -42.922  1.00 66.95           N  
ATOM   1034 HH11 ARG A  68     -26.606  36.355 -43.819  1.00 66.95           H  
ATOM   1035 HH12 ARG A  68     -25.787  37.577 -42.880  1.00 66.95           H  
ATOM   1036  NH2 ARG A  68     -27.327  35.022 -41.892  1.00 66.95           N  
ATOM   1037 HH21 ARG A  68     -27.620  34.658 -42.787  1.00 66.95           H  
ATOM   1038 HH22 ARG A  68     -27.480  34.524 -41.026  1.00 66.95           H  
ATOM   1039  CZ  ARG A  68     -26.637  36.120 -41.812  1.00 66.95           C  
ATOM   1040  N   ARG A  69     -25.561  38.653 -35.483  1.00 68.92           N  
ATOM   1041  H   ARG A  69     -24.925  37.879 -35.350  1.00 68.92           H  
ATOM   1042  CA  ARG A  69     -26.715  38.752 -34.575  1.00 68.92           C  
ATOM   1043  HA  ARG A  69     -27.483  39.383 -35.022  1.00 68.92           H  
ATOM   1044  C   ARG A  69     -26.390  39.463 -33.269  1.00 68.92           C  
ATOM   1045  CB  ARG A  69     -27.268  37.349 -34.284  1.00 68.92           C  
ATOM   1046  HB2 ARG A  69     -26.457  36.702 -33.951  1.00 68.92           H  
ATOM   1047  HB3 ARG A  69     -27.987  37.406 -33.466  1.00 68.92           H  
ATOM   1048  O   ARG A  69     -27.314  39.847 -32.568  1.00 68.92           O  
ATOM   1049  CG  ARG A  69     -27.964  36.715 -35.494  1.00 68.92           C  
ATOM   1050  HG2 ARG A  69     -27.291  36.699 -36.351  1.00 68.92           H  
ATOM   1051  HG3 ARG A  69     -28.225  35.688 -35.239  1.00 68.92           H  
ATOM   1052  CD  ARG A  69     -29.246  37.483 -35.842  1.00 68.92           C  
ATOM   1053  HD2 ARG A  69     -29.857  37.555 -34.942  1.00 68.92           H  
ATOM   1054  HD3 ARG A  69     -28.988  38.490 -36.170  1.00 68.92           H  
ATOM   1055  NE  ARG A  69     -30.016  36.817 -36.908  1.00 68.92           N  
ATOM   1056  HE  ARG A  69     -29.600  35.999 -37.330  1.00 68.92           H  
ATOM   1057  NH1 ARG A  69     -31.870  38.167 -36.773  1.00 68.92           N  
ATOM   1058 HH11 ARG A  69     -32.794  38.428 -37.085  1.00 68.92           H  
ATOM   1059 HH12 ARG A  69     -31.438  38.677 -36.016  1.00 68.92           H  
ATOM   1060  NH2 ARG A  69     -31.813  36.523 -38.278  1.00 68.92           N  
ATOM   1061 HH21 ARG A  69     -32.743  36.796 -38.562  1.00 68.92           H  
ATOM   1062 HH22 ARG A  69     -31.382  35.708 -38.690  1.00 68.92           H  
ATOM   1063  CZ  ARG A  69     -31.224  37.171 -37.313  1.00 68.92           C  
ATOM   1064  N   TYR A  70     -25.111  39.646 -32.994  1.00 72.92           N  
ATOM   1065  H   TYR A  70     -24.415  39.366 -33.670  1.00 72.92           H  
ATOM   1066  CA  TYR A  70     -24.601  40.270 -31.795  1.00 72.92           C  
ATOM   1067  HA  TYR A  70     -25.399  40.441 -31.073  1.00 72.92           H  
ATOM   1068  C   TYR A  70     -23.952  41.596 -32.172  1.00 72.92           C  
ATOM   1069  CB  TYR A  70     -23.577  39.326 -31.186  1.00 72.92           C  
ATOM   1070  HB2 TYR A  70     -22.772  39.212 -31.912  1.00 72.92           H  
ATOM   1071  HB3 TYR A  70     -23.187  39.790 -30.280  1.00 72.92           H  
ATOM   1072  O   TYR A  70     -23.271  41.708 -33.196  1.00 72.92           O  
ATOM   1073  CG  TYR A  70     -24.104  37.953 -30.844  1.00 72.92           C  
ATOM   1074  CD1 TYR A  70     -24.833  37.778 -29.660  1.00 72.92           C  
ATOM   1075  HD1 TYR A  70     -24.995  38.618 -29.001  1.00 72.92           H  
ATOM   1076  CD2 TYR A  70     -23.892  36.868 -31.716  1.00 72.92           C  
ATOM   1077  HD2 TYR A  70     -23.338  37.017 -32.631  1.00 72.92           H  
ATOM   1078  CE1 TYR A  70     -25.371  36.525 -29.342  1.00 72.92           C  
ATOM   1079  HE1 TYR A  70     -25.958  36.422 -28.442  1.00 72.92           H  
ATOM   1080  CE2 TYR A  70     -24.407  35.601 -31.395  1.00 72.92           C  
ATOM   1081  HE2 TYR A  70     -24.241  34.754 -32.044  1.00 72.92           H  
ATOM   1082  OH  TYR A  70     -25.627  34.226 -29.864  1.00 72.92           O  
ATOM   1083  HH  TYR A  70     -26.029  34.288 -28.995  1.00 72.92           H  
ATOM   1084  CZ  TYR A  70     -25.141  35.436 -30.204  1.00 72.92           C  
ATOM   1085  N   ARG A  71     -24.133  42.616 -31.340  1.00 71.23           N  
ATOM   1086  H   ARG A  71     -24.657  42.469 -30.489  1.00 71.23           H  
ATOM   1087  CA  ARG A  71     -23.405  43.872 -31.507  1.00 71.23           C  
ATOM   1088  HA  ARG A  71     -23.283  44.100 -32.566  1.00 71.23           H  
ATOM   1089  C   ARG A  71     -22.020  43.686 -30.899  1.00 71.23           C  
ATOM   1090  CB  ARG A  71     -24.199  45.008 -30.853  1.00 71.23           C  
ATOM   1091  HB2 ARG A  71     -24.431  44.728 -29.825  1.00 71.23           H  
ATOM   1092  HB3 ARG A  71     -23.592  45.914 -30.839  1.00 71.23           H  
ATOM   1093  O   ARG A  71     -21.894  43.593 -29.689  1.00 71.23           O  
ATOM   1094  CG  ARG A  71     -25.511  45.284 -31.598  1.00 71.23           C  
ATOM   1095  HG2 ARG A  71     -26.130  44.387 -31.599  1.00 71.23           H  
ATOM   1096  HG3 ARG A  71     -25.292  45.572 -32.626  1.00 71.23           H  
ATOM   1097  CD  ARG A  71     -26.276  46.410 -30.905  1.00 71.23           C  
ATOM   1098  HD2 ARG A  71     -26.454  46.124 -29.868  1.00 71.23           H  
ATOM   1099  HD3 ARG A  71     -25.656  47.306 -30.911  1.00 71.23           H  
ATOM   1100  NE  ARG A  71     -27.564  46.674 -31.580  1.00 71.23           N  
ATOM   1101  HE  ARG A  71     -27.870  45.987 -32.254  1.00 71.23           H  
ATOM   1102  NH1 ARG A  71     -28.064  48.588 -30.430  1.00 71.23           N  
ATOM   1103 HH11 ARG A  71     -28.672  49.368 -30.222  1.00 71.23           H  
ATOM   1104 HH12 ARG A  71     -27.221  48.455 -29.891  1.00 71.23           H  
ATOM   1105  NH2 ARG A  71     -29.486  47.832 -31.979  1.00 71.23           N  
ATOM   1106 HH21 ARG A  71     -29.758  47.151 -32.673  1.00 71.23           H  
ATOM   1107 HH22 ARG A  71     -30.087  48.615 -31.765  1.00 71.23           H  
ATOM   1108  CZ  ARG A  71     -28.364  47.694 -31.329  1.00 71.23           C  
ATOM   1109  N   VAL A  72     -20.973  43.631 -31.727  1.00 70.24           N  
ATOM   1110  H   VAL A  72     -21.164  43.606 -32.719  1.00 70.24           H  
ATOM   1111  CA  VAL A  72     -19.567  43.500 -31.269  1.00 70.24           C  
ATOM   1112  HA  VAL A  72     -19.412  42.513 -30.833  1.00 70.24           H  
ATOM   1113  C   VAL A  72     -19.228  44.539 -30.186  1.00 70.24           C  
ATOM   1114  CB  VAL A  72     -18.593  43.689 -32.453  1.00 70.24           C  
ATOM   1115  HB  VAL A  72     -18.811  44.655 -32.909  1.00 70.24           H  
ATOM   1116  O   VAL A  72     -18.530  44.232 -29.226  1.00 70.24           O  
ATOM   1117  CG1 VAL A  72     -17.120  43.695 -32.027  1.00 70.24           C  
ATOM   1118 HG11 VAL A  72     -16.474  43.745 -32.903  1.00 70.24           H  
ATOM   1119 HG12 VAL A  72     -16.898  44.560 -31.402  1.00 70.24           H  
ATOM   1120 HG13 VAL A  72     -16.888  42.788 -31.467  1.00 70.24           H  
ATOM   1121  CG2 VAL A  72     -18.733  42.624 -33.548  1.00 70.24           C  
ATOM   1122 HG21 VAL A  72     -18.274  42.999 -34.463  1.00 70.24           H  
ATOM   1123 HG22 VAL A  72     -19.779  42.400 -33.756  1.00 70.24           H  
ATOM   1124 HG23 VAL A  72     -18.196  41.719 -33.264  1.00 70.24           H  
ATOM   1125  N   GLN A  73     -19.763  45.757 -30.324  1.00 69.97           N  
ATOM   1126  H   GLN A  73     -20.368  45.919 -31.116  1.00 69.97           H  
ATOM   1127  CA  GLN A  73     -19.592  46.866 -29.376  1.00 69.97           C  
ATOM   1128  HA  GLN A  73     -18.534  47.111 -29.288  1.00 69.97           H  
ATOM   1129  C   GLN A  73     -20.096  46.533 -27.960  1.00 69.97           C  
ATOM   1130  CB  GLN A  73     -20.347  48.086 -29.930  1.00 69.97           C  
ATOM   1131  HB2 GLN A  73     -21.369  47.780 -30.154  1.00 69.97           H  
ATOM   1132  HB3 GLN A  73     -20.387  48.867 -29.171  1.00 69.97           H  
ATOM   1133  O   GLN A  73     -19.587  47.083 -26.982  1.00 69.97           O  
ATOM   1134  CG  GLN A  73     -19.676  48.665 -31.192  1.00 69.97           C  
ATOM   1135  HG2 GLN A  73     -19.339  47.858 -31.842  1.00 69.97           H  
ATOM   1136  HG3 GLN A  73     -18.798  49.237 -30.890  1.00 69.97           H  
ATOM   1137  CD  GLN A  73     -20.591  49.559 -32.026  1.00 69.97           C  
ATOM   1138  NE2 GLN A  73     -20.069  50.198 -33.049  1.00 69.97           N  
ATOM   1139 HE21 GLN A  73     -19.073  50.178 -33.218  1.00 69.97           H  
ATOM   1140 HE22 GLN A  73     -20.698  50.811 -33.546  1.00 69.97           H  
ATOM   1141  OE1 GLN A  73     -21.788  49.665 -31.828  1.00 69.97           O  
ATOM   1142  N   ASP A  74     -21.036  45.597 -27.830  1.00 76.96           N  
ATOM   1143  H   ASP A  74     -21.430  45.164 -28.654  1.00 76.96           H  
ATOM   1144  CA  ASP A  74     -21.604  45.192 -26.546  1.00 76.96           C  
ATOM   1145  HA  ASP A  74     -21.866  46.089 -25.984  1.00 76.96           H  
ATOM   1146  C   ASP A  74     -20.595  44.406 -25.700  1.00 76.96           C  
ATOM   1147  CB  ASP A  74     -22.927  44.434 -26.738  1.00 76.96           C  
ATOM   1148  HB2 ASP A  74     -22.775  43.562 -27.374  1.00 76.96           H  
ATOM   1149  HB3 ASP A  74     -23.245  44.063 -25.763  1.00 76.96           H  
ATOM   1150  O   ASP A  74     -20.697  44.412 -24.479  1.00 76.96           O  
ATOM   1151  CG  ASP A  74     -24.062  45.310 -27.297  1.00 76.96           C  
ATOM   1152  OD1 ASP A  74     -23.823  46.440 -27.772  1.00 76.96           O  
ATOM   1153  OD2 ASP A  74     -25.226  44.862 -27.243  1.00 76.96           O  
ATOM   1154  N   ILE A  75     -19.567  43.800 -26.309  1.00 79.48           N  
ATOM   1155  H   ILE A  75     -19.496  43.871 -27.314  1.00 79.48           H  
ATOM   1156  CA  ILE A  75     -18.503  43.107 -25.567  1.00 79.48           C  
ATOM   1157  HA  ILE A  75     -18.968  42.372 -24.909  1.00 79.48           H  
ATOM   1158  C   ILE A  75     -17.741  44.078 -24.661  1.00 79.48           C  
ATOM   1159  CB  ILE A  75     -17.549  42.366 -26.534  1.00 79.48           C  
ATOM   1160  HB  ILE A  75     -17.240  43.052 -27.323  1.00 79.48           H  
ATOM   1161  O   ILE A  75     -17.550  43.793 -23.483  1.00 79.48           O  
ATOM   1162  CG1 ILE A  75     -18.307  41.186 -27.181  1.00 79.48           C  
ATOM   1163 HG12 ILE A  75     -18.663  40.509 -26.405  1.00 79.48           H  
ATOM   1164 HG13 ILE A  75     -19.169  41.590 -27.712  1.00 79.48           H  
ATOM   1165  CG2 ILE A  75     -16.274  41.913 -25.802  1.00 79.48           C  
ATOM   1166 HG21 ILE A  75     -16.543  41.441 -24.857  1.00 79.48           H  
ATOM   1167 HG22 ILE A  75     -15.676  41.238 -26.413  1.00 79.48           H  
ATOM   1168 HG23 ILE A  75     -15.645  42.777 -25.585  1.00 79.48           H  
ATOM   1169  CD1 ILE A  75     -17.502  40.381 -28.205  1.00 79.48           C  
ATOM   1170 HD11 ILE A  75     -16.729  39.790 -27.716  1.00 79.48           H  
ATOM   1171 HD12 ILE A  75     -18.182  39.699 -28.716  1.00 79.48           H  
ATOM   1172 HD13 ILE A  75     -17.053  41.050 -28.939  1.00 79.48           H  
ATOM   1173  N   HIS A  76     -17.314  45.219 -25.203  1.00 77.90           N  
ATOM   1174  H   HIS A  76     -17.543  45.409 -26.168  1.00 77.90           H  
ATOM   1175  CA  HIS A  76     -16.491  46.186 -24.470  1.00 77.90           C  
ATOM   1176  HA  HIS A  76     -15.834  45.650 -23.785  1.00 77.90           H  
ATOM   1177  C   HIS A  76     -17.314  47.144 -23.605  1.00 77.90           C  
ATOM   1178  CB  HIS A  76     -15.616  46.958 -25.464  1.00 77.90           C  
ATOM   1179  HB2 HIS A  76     -15.096  47.753 -24.931  1.00 77.90           H  
ATOM   1180  HB3 HIS A  76     -16.246  47.420 -26.225  1.00 77.90           H  
ATOM   1181  O   HIS A  76     -16.776  47.741 -22.682  1.00 77.90           O  
ATOM   1182  CG  HIS A  76     -14.580  46.086 -26.122  1.00 77.90           C  
ATOM   1183  CD2 HIS A  76     -14.580  45.627 -27.411  1.00 77.90           C  
ATOM   1184  HD2 HIS A  76     -15.336  45.827 -28.156  1.00 77.90           H  
ATOM   1185  ND1 HIS A  76     -13.449  45.595 -25.514  1.00 77.90           N  
ATOM   1186  HD1 HIS A  76     -13.138  45.822 -24.580  1.00 77.90           H  
ATOM   1187  CE1 HIS A  76     -12.780  44.862 -26.418  1.00 77.90           C  
ATOM   1188  HE1 HIS A  76     -11.829  44.380 -26.242  1.00 77.90           H  
ATOM   1189  NE2 HIS A  76     -13.433  44.846 -27.591  1.00 77.90           N  
ATOM   1190  N   THR A  77     -18.608  47.304 -23.893  1.00 79.73           N  
ATOM   1191  H   THR A  77     -18.999  46.800 -24.676  1.00 79.73           H  
ATOM   1192  CA  THR A  77     -19.489  48.189 -23.116  1.00 79.73           C  
ATOM   1193  HA  THR A  77     -18.890  48.968 -22.643  1.00 79.73           H  
ATOM   1194  C   THR A  77     -20.207  47.470 -21.977  1.00 79.73           C  
ATOM   1195  CB  THR A  77     -20.516  48.894 -24.008  1.00 79.73           C  
ATOM   1196  HB  THR A  77     -21.224  49.434 -23.381  1.00 79.73           H  
ATOM   1197  O   THR A  77     -20.497  48.106 -20.968  1.00 79.73           O  
ATOM   1198  CG2 THR A  77     -19.874  49.878 -24.984  1.00 79.73           C  
ATOM   1199 HG21 THR A  77     -19.364  50.660 -24.420  1.00 79.73           H  
ATOM   1200 HG22 THR A  77     -19.150  49.374 -25.623  1.00 79.73           H  
ATOM   1201 HG23 THR A  77     -20.648  50.337 -25.600  1.00 79.73           H  
ATOM   1202  OG1 THR A  77     -21.212  47.959 -24.785  1.00 79.73           O  
ATOM   1203  HG1 THR A  77     -20.694  47.809 -25.580  1.00 79.73           H  
ATOM   1204  N   ARG A  78     -20.491  46.163 -22.104  1.00 81.22           N  
ATOM   1205  H   ARG A  78     -20.280  45.703 -22.978  1.00 81.22           H  
ATOM   1206  CA  ARG A  78     -21.197  45.392 -21.065  1.00 81.22           C  
ATOM   1207  HA  ARG A  78     -21.759  46.080 -20.432  1.00 81.22           H  
ATOM   1208  C   ARG A  78     -20.283  44.644 -20.104  1.00 81.22           C  
ATOM   1209  CB  ARG A  78     -22.191  44.400 -21.682  1.00 81.22           C  
ATOM   1210  HB2 ARG A  78     -21.653  43.663 -22.278  1.00 81.22           H  
ATOM   1211  HB3 ARG A  78     -22.673  43.864 -20.864  1.00 81.22           H  
ATOM   1212  O   ARG A  78     -20.744  44.298 -19.025  1.00 81.22           O  
ATOM   1213  CG  ARG A  78     -23.286  45.066 -22.526  1.00 81.22           C  
ATOM   1214  HG2 ARG A  78     -22.859  45.486 -23.436  1.00 81.22           H  
ATOM   1215  HG3 ARG A  78     -23.765  45.860 -21.953  1.00 81.22           H  
ATOM   1216  CD  ARG A  78     -24.321  43.994 -22.875  1.00 81.22           C  
ATOM   1217  HD2 ARG A  78     -23.797  43.146 -23.317  1.00 81.22           H  
ATOM   1218  HD3 ARG A  78     -24.798  43.665 -21.952  1.00 81.22           H  
ATOM   1219  NE  ARG A  78     -25.341  44.464 -23.829  1.00 81.22           N  
ATOM   1220  HE  ARG A  78     -25.114  45.268 -24.396  1.00 81.22           H  
ATOM   1221  NH1 ARG A  78     -26.727  42.638 -23.648  1.00 81.22           N  
ATOM   1222 HH11 ARG A  78     -26.281  42.383 -22.778  1.00 81.22           H  
ATOM   1223 HH12 ARG A  78     -27.434  42.067 -24.090  1.00 81.22           H  
ATOM   1224  NH2 ARG A  78     -26.944  43.985 -25.375  1.00 81.22           N  
ATOM   1225 HH21 ARG A  78     -26.444  44.607 -25.994  1.00 81.22           H  
ATOM   1226 HH22 ARG A  78     -27.176  43.169 -25.922  1.00 81.22           H  
ATOM   1227  CZ  ARG A  78     -26.341  43.718 -24.263  1.00 81.22           C  
ATOM   1228  N   PHE A  79     -19.035  44.368 -20.482  1.00 86.79           N  
ATOM   1229  H   PHE A  79     -18.711  44.681 -21.386  1.00 86.79           H  
ATOM   1230  CA  PHE A  79     -18.119  43.579 -19.659  1.00 86.79           C  
ATOM   1231  HA  PHE A  79     -18.577  43.377 -18.691  1.00 86.79           H  
ATOM   1232  C   PHE A  79     -16.823  44.346 -19.401  1.00 86.79           C  
ATOM   1233  CB  PHE A  79     -17.835  42.226 -20.329  1.00 86.79           C  
ATOM   1234  HB2 PHE A  79     -17.315  41.590 -19.613  1.00 86.79           H  
ATOM   1235  HB3 PHE A  79     -17.163  42.405 -21.169  1.00 86.79           H  
ATOM   1236  O   PHE A  79     -16.164  44.805 -20.334  1.00 86.79           O  
ATOM   1237  CG  PHE A  79     -19.050  41.478 -20.846  1.00 86.79           C  
ATOM   1238  CD1 PHE A  79     -20.150  41.236 -20.005  1.00 86.79           C  
ATOM   1239  HD1 PHE A  79     -20.134  41.567 -18.977  1.00 86.79           H  
ATOM   1240  CD2 PHE A  79     -19.100  41.069 -22.192  1.00 86.79           C  
ATOM   1241  HD2 PHE A  79     -18.264  41.273 -22.845  1.00 86.79           H  
ATOM   1242  CE1 PHE A  79     -21.302  40.622 -20.522  1.00 86.79           C  
ATOM   1243  HE1 PHE A  79     -22.167  40.501 -19.887  1.00 86.79           H  
ATOM   1244  CE2 PHE A  79     -20.244  40.428 -22.698  1.00 86.79           C  
ATOM   1245  HE2 PHE A  79     -20.276  40.134 -23.736  1.00 86.79           H  
ATOM   1246  CZ  PHE A  79     -21.352  40.209 -21.862  1.00 86.79           C  
ATOM   1247  HZ  PHE A  79     -22.245  39.740 -22.246  1.00 86.79           H  
ATOM   1248  N   ALA A  80     -16.414  44.418 -18.135  1.00 87.34           N  
ATOM   1249  H   ALA A  80     -16.997  44.010 -17.419  1.00 87.34           H  
ATOM   1250  CA  ALA A  80     -15.113  44.936 -17.734  1.00 87.34           C  
ATOM   1251  HA  ALA A  80     -14.939  45.880 -18.250  1.00 87.34           H  
ATOM   1252  C   ALA A  80     -14.016  43.944 -18.155  1.00 87.34           C  
ATOM   1253  CB  ALA A  80     -15.133  45.225 -16.228  1.00 87.34           C  
ATOM   1254  HB1 ALA A  80     -14.164  45.613 -15.916  1.00 87.34           H  
ATOM   1255  HB2 ALA A  80     -15.355  44.317 -15.668  1.00 87.34           H  
ATOM   1256  HB3 ALA A  80     -15.900  45.968 -16.007  1.00 87.34           H  
ATOM   1257  O   ALA A  80     -13.700  42.989 -17.438  1.00 87.34           O  
ATOM   1258  N   LEU A  81     -13.478  44.161 -19.359  1.00 84.05           N  
ATOM   1259  H   LEU A  81     -13.899  44.897 -19.909  1.00 84.05           H  
ATOM   1260  CA  LEU A  81     -12.462  43.327 -20.013  1.00 84.05           C  
ATOM   1261  HA  LEU A  81     -12.256  42.472 -19.368  1.00 84.05           H  
ATOM   1262  C   LEU A  81     -11.110  44.041 -20.186  1.00 84.05           C  
ATOM   1263  CB  LEU A  81     -13.020  42.797 -21.349  1.00 84.05           C  
ATOM   1264  HB2 LEU A  81     -12.217  42.331 -21.919  1.00 84.05           H  
ATOM   1265  HB3 LEU A  81     -13.388  43.647 -21.925  1.00 84.05           H  
ATOM   1266  O   LEU A  81     -10.187  43.479 -20.782  1.00 84.05           O  
ATOM   1267  CG  LEU A  81     -14.154  41.769 -21.183  1.00 84.05           C  
ATOM   1268  HG  LEU A  81     -14.906  42.156 -20.495  1.00 84.05           H  
ATOM   1269  CD1 LEU A  81     -14.824  41.497 -22.528  1.00 84.05           C  
ATOM   1270 HD11 LEU A  81     -15.666  40.820 -22.386  1.00 84.05           H  
ATOM   1271 HD12 LEU A  81     -15.206  42.436 -22.930  1.00 84.05           H  
ATOM   1272 HD13 LEU A  81     -14.116  41.058 -23.230  1.00 84.05           H  
ATOM   1273  CD2 LEU A  81     -13.641  40.430 -20.648  1.00 84.05           C  
ATOM   1274 HD21 LEU A  81     -13.240  40.567 -19.644  1.00 84.05           H  
ATOM   1275 HD22 LEU A  81     -12.857  40.048 -21.301  1.00 84.05           H  
ATOM   1276 HD23 LEU A  81     -14.462  39.713 -20.603  1.00 84.05           H  
ATOM   1277  N   ASP A  82     -10.961  45.244 -19.633  1.00 81.84           N  
ATOM   1278  H   ASP A  82     -11.750  45.677 -19.173  1.00 81.84           H  
ATOM   1279  CA  ASP A  82      -9.704  45.986 -19.675  1.00 81.84           C  
ATOM   1280  HA  ASP A  82      -9.385  46.047 -20.715  1.00 81.84           H  
ATOM   1281  C   ASP A  82      -8.604  45.257 -18.889  1.00 81.84           C  
ATOM   1282  CB  ASP A  82      -9.900  47.422 -19.168  1.00 81.84           C  
ATOM   1283  HB2 ASP A  82      -8.927  47.909 -19.116  1.00 81.84           H  
ATOM   1284  HB3 ASP A  82     -10.319  47.391 -18.162  1.00 81.84           H  
ATOM   1285  O   ASP A  82      -8.800  44.794 -17.765  1.00 81.84           O  
ATOM   1286  CG  ASP A  82     -10.804  48.256 -20.082  1.00 81.84           C  
ATOM   1287  OD1 ASP A  82     -10.844  47.954 -21.297  1.00 81.84           O  
ATOM   1288  OD2 ASP A  82     -11.437  49.189 -19.546  1.00 81.84           O  
ATOM   1289  N   GLY A  83      -7.425  45.128 -19.502  1.00 78.05           N  
ATOM   1290  H   GLY A  83      -7.332  45.527 -20.425  1.00 78.05           H  
ATOM   1291  CA  GLY A  83      -6.277  44.427 -18.918  1.00 78.05           C  
ATOM   1292  HA2 GLY A  83      -6.230  44.653 -17.853  1.00 78.05           H  
ATOM   1293  HA3 GLY A  83      -5.366  44.801 -19.385  1.00 78.05           H  
ATOM   1294  C   GLY A  83      -6.292  42.900 -19.071  1.00 78.05           C  
ATOM   1295  O   GLY A  83      -5.321  42.249 -18.677  1.00 78.05           O  
ATOM   1296  N   PHE A  84      -7.329  42.310 -19.676  1.00 81.53           N  
ATOM   1297  H   PHE A  84      -8.109  42.877 -19.977  1.00 81.53           H  
ATOM   1298  CA  PHE A  84      -7.313  40.895 -20.055  1.00 81.53           C  
ATOM   1299  HA  PHE A  84      -6.721  40.350 -19.319  1.00 81.53           H  
ATOM   1300  C   PHE A  84      -6.650  40.698 -21.419  1.00 81.53           C  
ATOM   1301  CB  PHE A  84      -8.718  40.291 -20.023  1.00 81.53           C  
ATOM   1302  HB2 PHE A  84      -8.676  39.284 -20.436  1.00 81.53           H  
ATOM   1303  HB3 PHE A  84      -9.381  40.877 -20.659  1.00 81.53           H  
ATOM   1304  O   PHE A  84      -6.949  41.389 -22.390  1.00 81.53           O  
ATOM   1305  CG  PHE A  84      -9.290  40.212 -18.626  1.00 81.53           C  
ATOM   1306  CD1 PHE A  84      -9.031  39.099 -17.809  1.00 81.53           C  
ATOM   1307  HD1 PHE A  84      -8.427  38.286 -18.184  1.00 81.53           H  
ATOM   1308  CD2 PHE A  84     -10.058  41.271 -18.127  1.00 81.53           C  
ATOM   1309  HD2 PHE A  84     -10.203  42.160 -18.723  1.00 81.53           H  
ATOM   1310  CE1 PHE A  84      -9.557  39.053 -16.507  1.00 81.53           C  
ATOM   1311  HE1 PHE A  84      -9.364  38.197 -15.877  1.00 81.53           H  
ATOM   1312  CE2 PHE A  84     -10.603  41.218 -16.841  1.00 81.53           C  
ATOM   1313  HE2 PHE A  84     -11.202  42.046 -16.492  1.00 81.53           H  
ATOM   1314  CZ  PHE A  84     -10.332  40.116 -16.020  1.00 81.53           C  
ATOM   1315  HZ  PHE A  84     -10.709  40.109 -15.008  1.00 81.53           H  
ATOM   1316  N   GLY A  85      -5.755  39.714 -21.505  1.00 72.70           N  
ATOM   1317  H   GLY A  85      -5.569  39.161 -20.681  1.00 72.70           H  
ATOM   1318  CA  GLY A  85      -5.209  39.275 -22.785  1.00 72.70           C  
ATOM   1319  HA2 GLY A  85      -4.303  38.691 -22.623  1.00 72.70           H  
ATOM   1320  HA3 GLY A  85      -4.956  40.145 -23.391  1.00 72.70           H  
ATOM   1321  C   GLY A  85      -6.215  38.410 -23.538  1.00 72.70           C  
ATOM   1322  O   GLY A  85      -6.895  37.579 -22.933  1.00 72.70           O  
ATOM   1323  N   TYR A  86      -6.268  38.563 -24.863  1.00 74.13           N  
ATOM   1324  H   TYR A  86      -5.704  39.277 -25.301  1.00 74.13           H  
ATOM   1325  CA  TYR A  86      -6.924  37.582 -25.715  1.00 74.13           C  
ATOM   1326  HA  TYR A  86      -7.666  37.079 -25.095  1.00 74.13           H  
ATOM   1327  C   TYR A  86      -5.891  36.584 -26.222  1.00 74.13           C  
ATOM   1328  CB  TYR A  86      -7.715  38.211 -26.856  1.00 74.13           C  
ATOM   1329  HB2 TYR A  86      -8.092  37.421 -27.506  1.00 74.13           H  
ATOM   1330  HB3 TYR A  86      -7.064  38.855 -27.447  1.00 74.13           H  
ATOM   1331  O   TYR A  86      -4.867  36.983 -26.780  1.00 74.13           O  
ATOM   1332  CG  TYR A  86      -8.889  38.994 -26.326  1.00 74.13           C  
ATOM   1333  CD1 TYR A  86     -10.041  38.321 -25.874  1.00 74.13           C  
ATOM   1334  HD1 TYR A  86     -10.100  37.245 -25.953  1.00 74.13           H  
ATOM   1335  CD2 TYR A  86      -8.782  40.389 -26.197  1.00 74.13           C  
ATOM   1336  HD2 TYR A  86      -7.886  40.902 -26.513  1.00 74.13           H  
ATOM   1337  CE1 TYR A  86     -11.099  39.054 -25.306  1.00 74.13           C  
ATOM   1338  HE1 TYR A  86     -11.993  38.565 -24.948  1.00 74.13           H  
ATOM   1339  CE2 TYR A  86      -9.831  41.123 -25.619  1.00 74.13           C  
ATOM   1340  HE2 TYR A  86      -9.742  42.192 -25.498  1.00 74.13           H  
ATOM   1341  OH  TYR A  86     -12.004  41.153 -24.613  1.00 74.13           O  
ATOM   1342  HH  TYR A  86     -11.791  42.083 -24.509  1.00 74.13           H  
ATOM   1343  CZ  TYR A  86     -10.990  40.454 -25.177  1.00 74.13           C  
ATOM   1344  N   PRO A  87      -6.149  35.288 -26.046  1.00 70.54           N  
ATOM   1345  CA  PRO A  87      -7.366  34.709 -25.478  1.00 70.54           C  
ATOM   1346  HA  PRO A  87      -8.246  35.259 -25.812  1.00 70.54           H  
ATOM   1347  C   PRO A  87      -7.396  34.606 -23.948  1.00 70.54           C  
ATOM   1348  CB  PRO A  87      -7.429  33.358 -26.117  1.00 70.54           C  
ATOM   1349  HB2 PRO A  87      -7.958  32.643 -25.487  1.00 70.54           H  
ATOM   1350  HB3 PRO A  87      -7.915  33.524 -27.078  1.00 70.54           H  
ATOM   1351  O   PRO A  87      -6.356  34.481 -23.301  1.00 70.54           O  
ATOM   1352  CG  PRO A  87      -5.971  32.981 -26.365  1.00 70.54           C  
ATOM   1353  HG2 PRO A  87      -5.560  32.457 -25.502  1.00 70.54           H  
ATOM   1354  HG3 PRO A  87      -5.865  32.430 -27.300  1.00 70.54           H  
ATOM   1355  CD  PRO A  87      -5.249  34.286 -26.560  1.00 70.54           C  
ATOM   1356  HD2 PRO A  87      -5.074  34.460 -27.622  1.00 70.54           H  
ATOM   1357  HD3 PRO A  87      -4.306  34.291 -26.014  1.00 70.54           H  
ATOM   1358  N   MET A  88      -8.612  34.597 -23.386  1.00 82.55           N  
ATOM   1359  H   MET A  88      -9.418  34.667 -23.992  1.00 82.55           H  
ATOM   1360  CA  MET A  88      -8.851  34.564 -21.939  1.00 82.55           C  
ATOM   1361  HA  MET A  88      -8.354  35.430 -21.500  1.00 82.55           H  
ATOM   1362  C   MET A  88      -8.283  33.290 -21.294  1.00 82.55           C  
ATOM   1363  CB  MET A  88     -10.359  34.678 -21.657  1.00 82.55           C  
ATOM   1364  HB2 MET A  88     -10.852  33.783 -22.036  1.00 82.55           H  
ATOM   1365  HB3 MET A  88     -10.764  35.540 -22.186  1.00 82.55           H  
ATOM   1366  O   MET A  88      -8.670  32.167 -21.633  1.00 82.55           O  
ATOM   1367  CG  MET A  88     -10.680  34.812 -20.162  1.00 82.55           C  
ATOM   1368  HG2 MET A  88     -10.218  33.988 -19.619  1.00 82.55           H  
ATOM   1369  HG3 MET A  88     -11.758  34.715 -20.027  1.00 82.55           H  
ATOM   1370  SD  MET A  88     -10.162  36.366 -19.394  1.00 82.55           S  
ATOM   1371  CE  MET A  88     -11.361  37.534 -20.104  1.00 82.55           C  
ATOM   1372  HE1 MET A  88     -11.258  37.570 -21.188  1.00 82.55           H  
ATOM   1373  HE2 MET A  88     -12.374  37.235 -19.834  1.00 82.55           H  
ATOM   1374  HE3 MET A  88     -11.180  38.530 -19.700  1.00 82.55           H  
ATOM   1375  N   LYS A  89      -7.396  33.450 -20.309  1.00 77.35           N  
ATOM   1376  H   LYS A  89      -7.143  34.392 -20.049  1.00 77.35           H  
ATOM   1377  CA  LYS A  89      -6.811  32.330 -19.557  1.00 77.35           C  
ATOM   1378  HA  LYS A  89      -6.638  31.503 -20.246  1.00 77.35           H  
ATOM   1379  C   LYS A  89      -7.774  31.863 -18.470  1.00 77.35           C  
ATOM   1380  CB  LYS A  89      -5.471  32.743 -18.929  1.00 77.35           C  
ATOM   1381  HB2 LYS A  89      -5.030  31.880 -18.430  1.00 77.35           H  
ATOM   1382  HB3 LYS A  89      -5.663  33.506 -18.175  1.00 77.35           H  
ATOM   1383  O   LYS A  89      -8.400  32.686 -17.809  1.00 77.35           O  
ATOM   1384  CG  LYS A  89      -4.464  33.292 -19.951  1.00 77.35           C  
ATOM   1385  HG2 LYS A  89      -4.216  32.515 -20.675  1.00 77.35           H  
ATOM   1386  HG3 LYS A  89      -4.903  34.138 -20.480  1.00 77.35           H  
ATOM   1387  CD  LYS A  89      -3.186  33.776 -19.255  1.00 77.35           C  
ATOM   1388  HD2 LYS A  89      -2.666  32.932 -18.802  1.00 77.35           H  
ATOM   1389  HD3 LYS A  89      -3.445  34.482 -18.465  1.00 77.35           H  
ATOM   1390  CE  LYS A  89      -2.299  34.485 -20.281  1.00 77.35           C  
ATOM   1391  HE2 LYS A  89      -2.842  35.356 -20.649  1.00 77.35           H  
ATOM   1392  HE3 LYS A  89      -2.137  33.818 -21.127  1.00 77.35           H  
ATOM   1393  NZ  LYS A  89      -0.999  34.905 -19.706  1.00 77.35           N  
ATOM   1394  HZ1 LYS A  89      -0.448  35.385 -20.404  1.00 77.35           H  
ATOM   1395  HZ2 LYS A  89      -0.473  34.105 -19.384  1.00 77.35           H  
ATOM   1396  HZ3 LYS A  89      -1.155  35.537 -18.933  1.00 77.35           H  
ATOM   1397  N   ILE A  90      -7.800  30.558 -18.183  1.00 83.54           N  
ATOM   1398  H   ILE A  90      -7.305  29.917 -18.786  1.00 83.54           H  
ATOM   1399  CA  ILE A  90      -8.604  30.030 -17.066  1.00 83.54           C  
ATOM   1400  HA  ILE A  90      -9.646  30.292 -17.254  1.00 83.54           H  
ATOM   1401  C   ILE A  90      -8.233  30.697 -15.732  1.00 83.54           C  
ATOM   1402  CB  ILE A  90      -8.518  28.489 -16.976  1.00 83.54           C  
ATOM   1403  HB  ILE A  90      -7.471  28.186 -16.941  1.00 83.54           H  
ATOM   1404  O   ILE A  90      -9.110  31.031 -14.940  1.00 83.54           O  
ATOM   1405  CG1 ILE A  90      -9.170  27.873 -18.237  1.00 83.54           C  
ATOM   1406 HG12 ILE A  90      -8.473  27.966 -19.069  1.00 83.54           H  
ATOM   1407 HG13 ILE A  90     -10.074  28.428 -18.491  1.00 83.54           H  
ATOM   1408  CG2 ILE A  90      -9.187  28.011 -15.673  1.00 83.54           C  
ATOM   1409 HG21 ILE A  90      -8.639  28.363 -14.798  1.00 83.54           H  
ATOM   1410 HG22 ILE A  90      -9.205  26.924 -15.591  1.00 83.54           H  
ATOM   1411 HG23 ILE A  90     -10.202  28.405 -15.636  1.00 83.54           H  
ATOM   1412  CD1 ILE A  90      -9.566  26.403 -18.096  1.00 83.54           C  
ATOM   1413 HD11 ILE A  90      -9.646  25.934 -19.077  1.00 83.54           H  
ATOM   1414 HD12 ILE A  90     -10.531  26.334 -17.595  1.00 83.54           H  
ATOM   1415 HD13 ILE A  90      -8.829  25.879 -17.486  1.00 83.54           H  
ATOM   1416  N   SER A  91      -6.943  30.945 -15.491  1.00 80.85           N  
ATOM   1417  H   SER A  91      -6.255  30.699 -16.189  1.00 80.85           H  
ATOM   1418  CA  SER A  91      -6.468  31.626 -14.278  1.00 80.85           C  
ATOM   1419  HA  SER A  91      -6.779  31.050 -13.407  1.00 80.85           H  
ATOM   1420  C   SER A  91      -7.031  33.042 -14.115  1.00 80.85           C  
ATOM   1421  CB  SER A  91      -4.938  31.689 -14.300  1.00 80.85           C  
ATOM   1422  HB2 SER A  91      -4.579  32.254 -13.440  1.00 80.85           H  
ATOM   1423  HB3 SER A  91      -4.543  30.675 -14.238  1.00 80.85           H  
ATOM   1424  O   SER A  91      -7.209  33.511 -12.989  1.00 80.85           O  
ATOM   1425  OG  SER A  91      -4.469  32.286 -15.499  1.00 80.85           O  
ATOM   1426  HG  SER A  91      -4.630  33.232 -15.467  1.00 80.85           H  
ATOM   1427  N   ASP A  92      -7.328  33.717 -15.227  1.00 87.10           N  
ATOM   1428  H   ASP A  92      -7.266  33.249 -16.120  1.00 87.10           H  
ATOM   1429  CA  ASP A  92      -7.848  35.081 -15.237  1.00 87.10           C  
ATOM   1430  HA  ASP A  92      -7.443  35.615 -14.377  1.00 87.10           H  
ATOM   1431  C   ASP A  92      -9.374  35.132 -15.070  1.00 87.10           C  
ATOM   1432  CB  ASP A  92      -7.354  35.814 -16.493  1.00 87.10           C  
ATOM   1433  HB2 ASP A  92      -7.638  35.252 -17.383  1.00 87.10           H  
ATOM   1434  HB3 ASP A  92      -7.838  36.790 -16.541  1.00 87.10           H  
ATOM   1435  O   ASP A  92      -9.896  36.178 -14.700  1.00 87.10           O  
ATOM   1436  CG  ASP A  92      -5.838  36.058 -16.485  1.00 87.10           C  
ATOM   1437  OD1 ASP A  92      -5.269  36.332 -15.393  1.00 87.10           O  
ATOM   1438  OD2 ASP A  92      -5.222  35.946 -17.565  1.00 87.10           O  
ATOM   1439  N   ILE A  93     -10.094  34.010 -15.195  1.00 89.61           N  
ATOM   1440  H   ILE A  93      -9.625  33.168 -15.498  1.00 89.61           H  
ATOM   1441  CA  ILE A  93     -11.550  33.957 -14.964  1.00 89.61           C  
ATOM   1442  HA  ILE A  93     -12.034  34.630 -15.672  1.00 89.61           H  
ATOM   1443  C   ILE A  93     -11.903  34.450 -13.557  1.00 89.61           C  
ATOM   1444  CB  ILE A  93     -12.099  32.535 -15.203  1.00 89.61           C  
ATOM   1445  HB  ILE A  93     -11.568  31.834 -14.559  1.00 89.61           H  
ATOM   1446  O   ILE A  93     -12.816  35.248 -13.389  1.00 89.61           O  
ATOM   1447  CG1 ILE A  93     -11.870  32.146 -16.679  1.00 89.61           C  
ATOM   1448 HG12 ILE A  93     -12.407  32.840 -17.327  1.00 89.61           H  
ATOM   1449 HG13 ILE A  93     -10.810  32.229 -16.915  1.00 89.61           H  
ATOM   1450  CG2 ILE A  93     -13.594  32.462 -14.854  1.00 89.61           C  
ATOM   1451 HG21 ILE A  93     -13.981  31.457 -15.026  1.00 89.61           H  
ATOM   1452 HG22 ILE A  93     -14.153  33.175 -15.460  1.00 89.61           H  
ATOM   1453 HG23 ILE A  93     -13.768  32.686 -13.802  1.00 89.61           H  
ATOM   1454  CD1 ILE A  93     -12.301  30.720 -17.020  1.00 89.61           C  
ATOM   1455 HD11 ILE A  93     -11.938  30.469 -18.017  1.00 89.61           H  
ATOM   1456 HD12 ILE A  93     -11.885  30.019 -16.296  1.00 89.61           H  
ATOM   1457 HD13 ILE A  93     -13.389  30.648 -17.021  1.00 89.61           H  
ATOM   1458  N   SER A  94     -11.113  34.073 -12.549  1.00 89.65           N  
ATOM   1459  H   SER A  94     -10.395  33.392 -12.748  1.00 89.65           H  
ATOM   1460  CA  SER A  94     -11.306  34.569 -11.180  1.00 89.65           C  
ATOM   1461  HA  SER A  94     -12.313  34.303 -10.859  1.00 89.65           H  
ATOM   1462  C   SER A  94     -11.181  36.094 -11.055  1.00 89.65           C  
ATOM   1463  CB  SER A  94     -10.304  33.896 -10.241  1.00 89.65           C  
ATOM   1464  HB2 SER A  94     -10.574  34.144  -9.214  1.00 89.65           H  
ATOM   1465  HB3 SER A  94     -10.368  32.815 -10.360  1.00 89.65           H  
ATOM   1466  O   SER A  94     -11.813  36.701 -10.194  1.00 89.65           O  
ATOM   1467  OG  SER A  94      -8.968  34.324 -10.477  1.00 89.65           O  
ATOM   1468  HG  SER A  94      -8.639  33.969 -11.307  1.00 89.65           H  
ATOM   1469  N   LYS A  95     -10.362  36.735 -11.900  1.00 90.15           N  
ATOM   1470  H   LYS A  95      -9.957  36.199 -12.654  1.00 90.15           H  
ATOM   1471  CA  LYS A  95     -10.254  38.198 -11.963  1.00 90.15           C  
ATOM   1472  HA  LYS A  95     -10.294  38.617 -10.958  1.00 90.15           H  
ATOM   1473  C   LYS A  95     -11.440  38.784 -12.723  1.00 90.15           C  
ATOM   1474  CB  LYS A  95      -8.947  38.634 -12.634  1.00 90.15           C  
ATOM   1475  HB2 LYS A  95      -8.928  39.724 -12.664  1.00 90.15           H  
ATOM   1476  HB3 LYS A  95      -8.949  38.281 -13.665  1.00 90.15           H  
ATOM   1477  O   LYS A  95     -11.980  39.790 -12.284  1.00 90.15           O  
ATOM   1478  CG  LYS A  95      -7.668  38.144 -11.943  1.00 90.15           C  
ATOM   1479  HG2 LYS A  95      -7.690  37.058 -11.844  1.00 90.15           H  
ATOM   1480  HG3 LYS A  95      -7.574  38.600 -10.958  1.00 90.15           H  
ATOM   1481  CD  LYS A  95      -6.483  38.541 -12.829  1.00 90.15           C  
ATOM   1482  HD2 LYS A  95      -6.424  39.627 -12.902  1.00 90.15           H  
ATOM   1483  HD3 LYS A  95      -6.665  38.144 -13.828  1.00 90.15           H  
ATOM   1484  CE  LYS A  95      -5.151  37.987 -12.323  1.00 90.15           C  
ATOM   1485  HE2 LYS A  95      -4.797  38.596 -11.491  1.00 90.15           H  
ATOM   1486  HE3 LYS A  95      -5.308  36.966 -11.977  1.00 90.15           H  
ATOM   1487  NZ  LYS A  95      -4.172  37.983 -13.439  1.00 90.15           N  
ATOM   1488  HZ1 LYS A  95      -4.530  37.404 -14.185  1.00 90.15           H  
ATOM   1489  HZ2 LYS A  95      -4.059  38.905 -13.833  1.00 90.15           H  
ATOM   1490  HZ3 LYS A  95      -3.276  37.604 -13.167  1.00 90.15           H  
ATOM   1491  N   PHE A  96     -11.863  38.138 -13.812  1.00 92.72           N  
ATOM   1492  H   PHE A  96     -11.351  37.324 -14.122  1.00 92.72           H  
ATOM   1493  CA  PHE A  96     -13.045  38.536 -14.577  1.00 92.72           C  
ATOM   1494  HA  PHE A  96     -12.911  39.548 -14.961  1.00 92.72           H  
ATOM   1495  C   PHE A  96     -14.284  38.567 -13.681  1.00 92.72           C  
ATOM   1496  CB  PHE A  96     -13.234  37.592 -15.772  1.00 92.72           C  
ATOM   1497  HB2 PHE A  96     -13.226  36.554 -15.437  1.00 92.72           H  
ATOM   1498  HB3 PHE A  96     -12.407  37.723 -16.469  1.00 92.72           H  
ATOM   1499  O   PHE A  96     -14.974  39.577 -13.629  1.00 92.72           O  
ATOM   1500  CG  PHE A  96     -14.540  37.842 -16.489  1.00 92.72           C  
ATOM   1501  CD1 PHE A  96     -15.703  37.146 -16.105  1.00 92.72           C  
ATOM   1502  HD1 PHE A  96     -15.657  36.381 -15.344  1.00 92.72           H  
ATOM   1503  CD2 PHE A  96     -14.618  38.865 -17.447  1.00 92.72           C  
ATOM   1504  HD2 PHE A  96     -13.736  39.431 -17.707  1.00 92.72           H  
ATOM   1505  CE1 PHE A  96     -16.945  37.501 -16.657  1.00 92.72           C  
ATOM   1506  HE1 PHE A  96     -17.849  37.010 -16.326  1.00 92.72           H  
ATOM   1507  CE2 PHE A  96     -15.858  39.203 -18.012  1.00 92.72           C  
ATOM   1508  HE2 PHE A  96     -15.926  40.026 -18.708  1.00 92.72           H  
ATOM   1509  CZ  PHE A  96     -17.023  38.537 -17.602  1.00 92.72           C  
ATOM   1510  HZ  PHE A  96     -17.983  38.845 -17.990  1.00 92.72           H  
ATOM   1511  N   GLU A  97     -14.507  37.508 -12.901  1.00 92.81           N  
ATOM   1512  H   GLU A  97     -13.928  36.691 -13.027  1.00 92.81           H  
ATOM   1513  CA  GLU A  97     -15.597  37.431 -11.927  1.00 92.81           C  
ATOM   1514  HA  GLU A  97     -16.555  37.564 -12.431  1.00 92.81           H  
ATOM   1515  C   GLU A  97     -15.486  38.518 -10.847  1.00 92.81           C  
ATOM   1516  CB  GLU A  97     -15.561  36.052 -11.257  1.00 92.81           C  
ATOM   1517  HB2 GLU A  97     -14.548  35.857 -10.905  1.00 92.81           H  
ATOM   1518  HB3 GLU A  97     -16.215  36.067 -10.385  1.00 92.81           H  
ATOM   1519  O   GLU A  97     -16.491  39.050 -10.387  1.00 92.81           O  
ATOM   1520  CG  GLU A  97     -16.010  34.910 -12.178  1.00 92.81           C  
ATOM   1521  HG2 GLU A  97     -15.313  34.801 -13.009  1.00 92.81           H  
ATOM   1522  HG3 GLU A  97     -16.986  35.160 -12.595  1.00 92.81           H  
ATOM   1523  CD  GLU A  97     -16.112  33.584 -11.415  1.00 92.81           C  
ATOM   1524  OE1 GLU A  97     -16.844  32.691 -11.891  1.00 92.81           O  
ATOM   1525  OE2 GLU A  97     -15.525  33.446 -10.319  1.00 92.81           O  
ATOM   1526  N   LYS A  98     -14.283  38.895 -10.413  1.00 91.71           N  
ATOM   1527  H   LYS A  98     -13.464  38.453 -10.806  1.00 91.71           H  
ATOM   1528  CA  LYS A  98     -14.136  39.998  -9.448  1.00 91.71           C  
ATOM   1529  HA  LYS A  98     -14.823  39.846  -8.616  1.00 91.71           H  
ATOM   1530  C   LYS A  98     -14.528  41.351 -10.039  1.00 91.71           C  
ATOM   1531  CB  LYS A  98     -12.709  40.050  -8.909  1.00 91.71           C  
ATOM   1532  HB2 LYS A  98     -12.002  39.978  -9.736  1.00 91.71           H  
ATOM   1533  HB3 LYS A  98     -12.551  41.005  -8.408  1.00 91.71           H  
ATOM   1534  O   LYS A  98     -15.091  42.165  -9.319  1.00 91.71           O  
ATOM   1535  CG  LYS A  98     -12.465  38.929  -7.897  1.00 91.71           C  
ATOM   1536  HG2 LYS A  98     -12.784  37.970  -8.304  1.00 91.71           H  
ATOM   1537  HG3 LYS A  98     -13.042  39.128  -6.994  1.00 91.71           H  
ATOM   1538  CD  LYS A  98     -10.977  38.884  -7.556  1.00 91.71           C  
ATOM   1539  HD2 LYS A  98     -10.693  39.822  -7.079  1.00 91.71           H  
ATOM   1540  HD3 LYS A  98     -10.402  38.752  -8.473  1.00 91.71           H  
ATOM   1541  CE  LYS A  98     -10.711  37.711  -6.618  1.00 91.71           C  
ATOM   1542  HE2 LYS A  98     -11.364  37.807  -5.750  1.00 91.71           H  
ATOM   1543  HE3 LYS A  98     -10.977  36.790  -7.137  1.00 91.71           H  
ATOM   1544  NZ  LYS A  98      -9.290  37.690  -6.200  1.00 91.71           N  
ATOM   1545  HZ1 LYS A  98      -8.697  37.587  -7.011  1.00 91.71           H  
ATOM   1546  HZ2 LYS A  98      -9.060  38.556  -5.733  1.00 91.71           H  
ATOM   1547  HZ3 LYS A  98      -9.125  36.923  -5.564  1.00 91.71           H  
ATOM   1548  N   LEU A  99     -14.221  41.579 -11.315  1.00 92.13           N  
ATOM   1549  H   LEU A  99     -13.744  40.852 -11.828  1.00 92.13           H  
ATOM   1550  CA  LEU A  99     -14.535  42.827 -12.015  1.00 92.13           C  
ATOM   1551  HA  LEU A  99     -14.439  43.662 -11.320  1.00 92.13           H  
ATOM   1552  C   LEU A  99     -15.985  42.884 -12.516  1.00 92.13           C  
ATOM   1553  CB  LEU A  99     -13.528  43.016 -13.162  1.00 92.13           C  
ATOM   1554  HB2 LEU A  99     -13.549  42.129 -13.796  1.00 92.13           H  
ATOM   1555  HB3 LEU A  99     -13.846  43.863 -13.770  1.00 92.13           H  
ATOM   1556  O   LEU A  99     -16.517  43.974 -12.681  1.00 92.13           O  
ATOM   1557  CG  LEU A  99     -12.084  43.272 -12.689  1.00 92.13           C  
ATOM   1558  HG  LEU A  99     -11.773  42.486 -12.001  1.00 92.13           H  
ATOM   1559  CD1 LEU A  99     -11.139  43.247 -13.885  1.00 92.13           C  
ATOM   1560 HD11 LEU A  99     -11.465  43.964 -14.638  1.00 92.13           H  
ATOM   1561 HD12 LEU A  99     -10.123  43.491 -13.574  1.00 92.13           H  
ATOM   1562 HD13 LEU A  99     -11.148  42.242 -14.306  1.00 92.13           H  
ATOM   1563  CD2 LEU A  99     -11.922  44.618 -11.983  1.00 92.13           C  
ATOM   1564 HD21 LEU A  99     -10.875  44.780 -11.724  1.00 92.13           H  
ATOM   1565 HD22 LEU A  99     -12.512  44.640 -11.067  1.00 92.13           H  
ATOM   1566 HD23 LEU A  99     -12.254  45.421 -12.640  1.00 92.13           H  
ATOM   1567  N   ASN A 100     -16.621  41.728 -12.712  1.00 92.45           N  
ATOM   1568  H   ASN A 100     -16.087  40.877 -12.601  1.00 92.45           H  
ATOM   1569  CA  ASN A 100     -17.998  41.581 -13.185  1.00 92.45           C  
ATOM   1570  HA  ASN A 100     -18.483  42.556 -13.245  1.00 92.45           H  
ATOM   1571  C   ASN A 100     -18.780  40.713 -12.170  1.00 92.45           C  
ATOM   1572  CB  ASN A 100     -17.989  41.013 -14.616  1.00 92.45           C  
ATOM   1573  HB2 ASN A 100     -17.650  39.977 -14.611  1.00 92.45           H  
ATOM   1574  HB3 ASN A 100     -19.012  41.049 -14.991  1.00 92.45           H  
ATOM   1575  O   ASN A 100     -18.937  39.499 -12.373  1.00 92.45           O  
ATOM   1576  CG  ASN A 100     -17.140  41.808 -15.590  1.00 92.45           C  
ATOM   1577  ND2 ASN A 100     -15.862  41.509 -15.683  1.00 92.45           N  
ATOM   1578 HD21 ASN A 100     -15.496  40.788 -15.078  1.00 92.45           H  
ATOM   1579 HD22 ASN A 100     -15.289  42.057 -16.308  1.00 92.45           H  
ATOM   1580  OD1 ASN A 100     -17.600  42.687 -16.294  1.00 92.45           O  
ATOM   1581  N   PRO A 101     -19.177  41.279 -11.010  1.00 90.31           N  
ATOM   1582  CA  PRO A 101     -19.730  40.541  -9.869  1.00 90.31           C  
ATOM   1583  HA  PRO A 101     -19.011  39.784  -9.556  1.00 90.31           H  
ATOM   1584  C   PRO A 101     -21.070  39.839 -10.145  1.00 90.31           C  
ATOM   1585  CB  PRO A 101     -19.858  41.572  -8.744  1.00 90.31           C  
ATOM   1586  HB2 PRO A 101     -20.710  41.376  -8.093  1.00 90.31           H  
ATOM   1587  HB3 PRO A 101     -18.935  41.589  -8.164  1.00 90.31           H  
ATOM   1588  O   PRO A 101     -21.474  38.968  -9.380  1.00 90.31           O  
ATOM   1589  CG  PRO A 101     -20.010  42.896  -9.488  1.00 90.31           C  
ATOM   1590  HG2 PRO A 101     -21.042  43.020  -9.815  1.00 90.31           H  
ATOM   1591  HG3 PRO A 101     -19.692  43.745  -8.882  1.00 90.31           H  
ATOM   1592  CD  PRO A 101     -19.111  42.701 -10.703  1.00 90.31           C  
ATOM   1593  HD2 PRO A 101     -18.086  42.975 -10.453  1.00 90.31           H  
ATOM   1594  HD3 PRO A 101     -19.477  43.313 -11.528  1.00 90.31           H  
ATOM   1595  N   GLU A 102     -21.750  40.177 -11.232  1.00 91.63           N  
ATOM   1596  H   GLU A 102     -21.399  40.951 -11.778  1.00 91.63           H  
ATOM   1597  CA  GLU A 102     -22.996  39.570 -11.693  1.00 91.63           C  
ATOM   1598  HA  GLU A 102     -23.602  39.352 -10.813  1.00 91.63           H  
ATOM   1599  C   GLU A 102     -22.800  38.232 -12.423  1.00 91.63           C  
ATOM   1600  CB  GLU A 102     -23.785  40.586 -12.545  1.00 91.63           C  
ATOM   1601  HB2 GLU A 102     -24.790  40.181 -12.668  1.00 91.63           H  
ATOM   1602  HB3 GLU A 102     -23.892  41.517 -11.989  1.00 91.63           H  
ATOM   1603  O   GLU A 102     -23.767  37.486 -12.588  1.00 91.63           O  
ATOM   1604  CG  GLU A 102     -23.248  40.894 -13.958  1.00 91.63           C  
ATOM   1605  HG2 GLU A 102     -23.075  39.947 -14.469  1.00 91.63           H  
ATOM   1606  HG3 GLU A 102     -24.049  41.396 -14.500  1.00 91.63           H  
ATOM   1607  CD  GLU A 102     -21.991  41.788 -14.039  1.00 91.63           C  
ATOM   1608  OE1 GLU A 102     -21.557  42.064 -15.171  1.00 91.63           O  
ATOM   1609  OE2 GLU A 102     -21.434  42.171 -12.987  1.00 91.63           O  
ATOM   1610  N   PHE A 103     -21.570  37.904 -12.837  1.00 92.03           N  
ATOM   1611  H   PHE A 103     -20.821  38.561 -12.670  1.00 92.03           H  
ATOM   1612  CA  PHE A 103     -21.259  36.685 -13.587  1.00 92.03           C  
ATOM   1613  HA  PHE A 103     -22.193  36.251 -13.944  1.00 92.03           H  
ATOM   1614  C   PHE A 103     -20.551  35.631 -12.742  1.00 92.03           C  
ATOM   1615  CB  PHE A 103     -20.417  37.013 -14.825  1.00 92.03           C  
ATOM   1616  HB2 PHE A 103     -19.577  37.645 -14.535  1.00 92.03           H  
ATOM   1617  HB3 PHE A 103     -20.006  36.087 -15.227  1.00 92.03           H  
ATOM   1618  O   PHE A 103     -19.601  35.936 -12.027  1.00 92.03           O  
ATOM   1619  CG  PHE A 103     -21.209  37.683 -15.923  1.00 92.03           C  
ATOM   1620  CD1 PHE A 103     -21.998  36.911 -16.793  1.00 92.03           C  
ATOM   1621  HD1 PHE A 103     -22.016  35.836 -16.690  1.00 92.03           H  
ATOM   1622  CD2 PHE A 103     -21.183  39.078 -16.063  1.00 92.03           C  
ATOM   1623  HD2 PHE A 103     -20.587  39.681 -15.394  1.00 92.03           H  
ATOM   1624  CE1 PHE A 103     -22.784  37.538 -17.774  1.00 92.03           C  
ATOM   1625  HE1 PHE A 103     -23.379  36.944 -18.452  1.00 92.03           H  
ATOM   1626  CE2 PHE A 103     -21.980  39.705 -17.035  1.00 92.03           C  
ATOM   1627  HE2 PHE A 103     -21.974  40.781 -17.127  1.00 92.03           H  
ATOM   1628  CZ  PHE A 103     -22.805  38.937 -17.867  1.00 92.03           C  
ATOM   1629  HZ  PHE A 103     -23.450  39.424 -18.583  1.00 92.03           H  
ATOM   1630  N   SER A 104     -20.942  34.369 -12.891  1.00 94.08           N  
ATOM   1631  H   SER A 104     -21.754  34.184 -13.462  1.00 94.08           H  
ATOM   1632  CA  SER A 104     -20.154  33.213 -12.448  1.00 94.08           C  
ATOM   1633  HA  SER A 104     -19.182  33.559 -12.094  1.00 94.08           H  
ATOM   1634  C   SER A 104     -19.894  32.266 -13.609  1.00 94.08           C  
ATOM   1635  CB  SER A 104     -20.817  32.494 -11.280  1.00 94.08           C  
ATOM   1636  HB2 SER A 104     -20.224  31.624 -10.999  1.00 94.08           H  
ATOM   1637  HB3 SER A 104     -20.834  33.188 -10.439  1.00 94.08           H  
ATOM   1638  O   SER A 104     -20.747  32.088 -14.477  1.00 94.08           O  
ATOM   1639  OG  SER A 104     -22.136  32.073 -11.567  1.00 94.08           O  
ATOM   1640  HG  SER A 104     -22.709  32.437 -10.887  1.00 94.08           H  
ATOM   1641  N   ILE A 105     -18.704  31.671 -13.659  1.00 94.08           N  
ATOM   1642  H   ILE A 105     -18.027  31.898 -12.945  1.00 94.08           H  
ATOM   1643  CA  ILE A 105     -18.236  30.904 -14.813  1.00 94.08           C  
ATOM   1644  HA  ILE A 105     -19.074  30.761 -15.495  1.00 94.08           H  
ATOM   1645  C   ILE A 105     -17.762  29.521 -14.384  1.00 94.08           C  
ATOM   1646  CB  ILE A 105     -17.161  31.690 -15.596  1.00 94.08           C  
ATOM   1647  HB  ILE A 105     -16.326  31.892 -14.925  1.00 94.08           H  
ATOM   1648  O   ILE A 105     -16.910  29.366 -13.518  1.00 94.08           O  
ATOM   1649  CG1 ILE A 105     -17.759  33.040 -16.062  1.00 94.08           C  
ATOM   1650 HG12 ILE A 105     -18.022  33.638 -15.189  1.00 94.08           H  
ATOM   1651 HG13 ILE A 105     -18.673  32.851 -16.625  1.00 94.08           H  
ATOM   1652  CG2 ILE A 105     -16.647  30.860 -16.794  1.00 94.08           C  
ATOM   1653 HG21 ILE A 105     -15.857  31.398 -17.317  1.00 94.08           H  
ATOM   1654 HG22 ILE A 105     -17.465  30.652 -17.483  1.00 94.08           H  
ATOM   1655 HG23 ILE A 105     -16.214  29.920 -16.449  1.00 94.08           H  
ATOM   1656  CD1 ILE A 105     -16.845  33.906 -16.919  1.00 94.08           C  
ATOM   1657 HD11 ILE A 105     -15.930  34.133 -16.372  1.00 94.08           H  
ATOM   1658 HD12 ILE A 105     -16.624  33.406 -17.862  1.00 94.08           H  
ATOM   1659 HD13 ILE A 105     -17.363  34.837 -17.151  1.00 94.08           H  
ATOM   1660  N   ASN A 106     -18.259  28.499 -15.072  1.00 94.67           N  
ATOM   1661  H   ASN A 106     -18.960  28.707 -15.768  1.00 94.67           H  
ATOM   1662  CA  ASN A 106     -17.755  27.134 -14.987  1.00 94.67           C  
ATOM   1663  HA  ASN A 106     -16.967  27.073 -14.236  1.00 94.67           H  
ATOM   1664  C   ASN A 106     -17.136  26.743 -16.332  1.00 94.67           C  
ATOM   1665  CB  ASN A 106     -18.906  26.210 -14.555  1.00 94.67           C  
ATOM   1666  HB2 ASN A 106     -18.628  25.175 -14.752  1.00 94.67           H  
ATOM   1667  HB3 ASN A 106     -19.796  26.456 -15.135  1.00 94.67           H  
ATOM   1668  O   ASN A 106     -17.745  26.956 -17.380  1.00 94.67           O  
ATOM   1669  CG  ASN A 106     -19.247  26.310 -13.076  1.00 94.67           C  
ATOM   1670  ND2 ASN A 106     -20.314  25.684 -12.637  1.00 94.67           N  
ATOM   1671 HD21 ASN A 106     -20.474  25.720 -11.640  1.00 94.67           H  
ATOM   1672 HD22 ASN A 106     -21.074  25.489 -13.273  1.00 94.67           H  
ATOM   1673  OD1 ASN A 106     -18.538  26.906 -12.286  1.00 94.67           O  
ATOM   1674  N   VAL A 107     -15.944  26.142 -16.323  1.00 93.28           N  
ATOM   1675  H   VAL A 107     -15.526  25.939 -15.426  1.00 93.28           H  
ATOM   1676  CA  VAL A 107     -15.249  25.690 -17.540  1.00 93.28           C  
ATOM   1677  HA  VAL A 107     -15.885  25.898 -18.400  1.00 93.28           H  
ATOM   1678  C   VAL A 107     -15.016  24.188 -17.495  1.00 93.28           C  
ATOM   1679  CB  VAL A 107     -13.924  26.433 -17.793  1.00 93.28           C  
ATOM   1680  HB  VAL A 107     -13.206  26.171 -17.016  1.00 93.28           H  
ATOM   1681  O   VAL A 107     -14.406  23.658 -16.563  1.00 93.28           O  
ATOM   1682  CG1 VAL A 107     -13.321  26.048 -19.152  1.00 93.28           C  
ATOM   1683 HG11 VAL A 107     -14.018  26.292 -19.954  1.00 93.28           H  
ATOM   1684 HG12 VAL A 107     -12.391  26.593 -19.312  1.00 93.28           H  
ATOM   1685 HG13 VAL A 107     -13.094  24.982 -19.186  1.00 93.28           H  
ATOM   1686  CG2 VAL A 107     -14.121  27.950 -17.796  1.00 93.28           C  
ATOM   1687 HG21 VAL A 107     -13.191  28.432 -18.095  1.00 93.28           H  
ATOM   1688 HG22 VAL A 107     -14.387  28.296 -16.797  1.00 93.28           H  
ATOM   1689 HG23 VAL A 107     -14.909  28.233 -18.494  1.00 93.28           H  
ATOM   1690  N   TYR A 108     -15.440  23.511 -18.555  1.00 93.23           N  
ATOM   1691  H   TYR A 108     -15.935  24.024 -19.270  1.00 93.23           H  
ATOM   1692  CA  TYR A 108     -15.240  22.082 -18.782  1.00 93.23           C  
ATOM   1693  HA  TYR A 108     -14.736  21.644 -17.921  1.00 93.23           H  
ATOM   1694  C   TYR A 108     -14.357  21.869 -20.004  1.00 93.23           C  
ATOM   1695  CB  TYR A 108     -16.593  21.384 -18.936  1.00 93.23           C  
ATOM   1696  HB2 TYR A 108     -17.075  21.735 -19.848  1.00 93.23           H  
ATOM   1697  HB3 TYR A 108     -16.429  20.311 -19.037  1.00 93.23           H  
ATOM   1698  O   TYR A 108     -14.371  22.671 -20.931  1.00 93.23           O  
ATOM   1699  CG  TYR A 108     -17.510  21.637 -17.761  1.00 93.23           C  
ATOM   1700  CD1 TYR A 108     -17.454  20.810 -16.623  1.00 93.23           C  
ATOM   1701  HD1 TYR A 108     -16.776  19.971 -16.595  1.00 93.23           H  
ATOM   1702  CD2 TYR A 108     -18.354  22.762 -17.778  1.00 93.23           C  
ATOM   1703  HD2 TYR A 108     -18.354  23.427 -18.628  1.00 93.23           H  
ATOM   1704  CE1 TYR A 108     -18.274  21.095 -15.513  1.00 93.23           C  
ATOM   1705  HE1 TYR A 108     -18.243  20.486 -14.621  1.00 93.23           H  
ATOM   1706  CE2 TYR A 108     -19.167  23.047 -16.672  1.00 93.23           C  
ATOM   1707  HE2 TYR A 108     -19.797  23.924 -16.678  1.00 93.23           H  
ATOM   1708  OH  TYR A 108     -19.971  22.452 -14.510  1.00 93.23           O  
ATOM   1709  HH  TYR A 108     -20.483  23.254 -14.642  1.00 93.23           H  
ATOM   1710  CZ  TYR A 108     -19.147  22.199 -15.550  1.00 93.23           C  
ATOM   1711  N   GLY A 109     -13.582  20.792 -20.007  1.00 90.36           N  
ATOM   1712  H   GLY A 109     -13.706  20.108 -19.275  1.00 90.36           H  
ATOM   1713  CA  GLY A 109     -12.718  20.420 -21.119  1.00 90.36           C  
ATOM   1714  HA2 GLY A 109     -11.819  19.943 -20.730  1.00 90.36           H  
ATOM   1715  HA3 GLY A 109     -12.408  21.314 -21.661  1.00 90.36           H  
ATOM   1716  C   GLY A 109     -13.388  19.447 -22.087  1.00 90.36           C  
ATOM   1717  O   GLY A 109     -14.379  18.787 -21.758  1.00 90.36           O  
ATOM   1718  N   LEU A 110     -12.796  19.305 -23.271  1.00 89.11           N  
ATOM   1719  H   LEU A 110     -12.057  19.950 -23.511  1.00 89.11           H  
ATOM   1720  CA  LEU A 110     -13.106  18.233 -24.211  1.00 89.11           C  
ATOM   1721  HA  LEU A 110     -13.856  17.585 -23.759  1.00 89.11           H  
ATOM   1722  C   LEU A 110     -11.860  17.387 -24.491  1.00 89.11           C  
ATOM   1723  CB  LEU A 110     -13.680  18.846 -25.494  1.00 89.11           C  
ATOM   1724  HB2 LEU A 110     -12.844  19.260 -26.058  1.00 89.11           H  
ATOM   1725  HB3 LEU A 110     -14.355  19.663 -25.238  1.00 89.11           H  
ATOM   1726  O   LEU A 110     -10.826  17.895 -24.919  1.00 89.11           O  
ATOM   1727  CG  LEU A 110     -14.429  17.847 -26.386  1.00 89.11           C  
ATOM   1728  HG  LEU A 110     -13.815  16.963 -26.557  1.00 89.11           H  
ATOM   1729  CD1 LEU A 110     -15.755  17.423 -25.746  1.00 89.11           C  
ATOM   1730 HD11 LEU A 110     -16.320  16.789 -26.428  1.00 89.11           H  
ATOM   1731 HD12 LEU A 110     -15.570  16.865 -24.828  1.00 89.11           H  
ATOM   1732 HD13 LEU A 110     -16.351  18.304 -25.510  1.00 89.11           H  
ATOM   1733  CD2 LEU A 110     -14.732  18.497 -27.733  1.00 89.11           C  
ATOM   1734 HD21 LEU A 110     -15.312  19.409 -27.592  1.00 89.11           H  
ATOM   1735 HD22 LEU A 110     -13.798  18.748 -28.237  1.00 89.11           H  
ATOM   1736 HD23 LEU A 110     -15.291  17.800 -28.357  1.00 89.11           H  
ATOM   1737  N   ARG A 111     -11.980  16.073 -24.293  1.00 85.13           N  
ATOM   1738  H   ARG A 111     -12.864  15.741 -23.936  1.00 85.13           H  
ATOM   1739  CA  ARG A 111     -10.954  15.072 -24.597  1.00 85.13           C  
ATOM   1740  HA  ARG A 111     -10.038  15.593 -24.873  1.00 85.13           H  
ATOM   1741  C   ARG A 111     -11.381  14.218 -25.785  1.00 85.13           C  
ATOM   1742  CB  ARG A 111     -10.677  14.241 -23.332  1.00 85.13           C  
ATOM   1743  HB2 ARG A 111     -10.365  14.922 -22.540  1.00 85.13           H  
ATOM   1744  HB3 ARG A 111     -11.594  13.744 -23.016  1.00 85.13           H  
ATOM   1745  O   ARG A 111     -12.518  13.755 -25.848  1.00 85.13           O  
ATOM   1746  CG  ARG A 111      -9.578  13.187 -23.546  1.00 85.13           C  
ATOM   1747  HG2 ARG A 111      -8.725  13.666 -24.027  1.00 85.13           H  
ATOM   1748  HG3 ARG A 111      -9.943  12.396 -24.201  1.00 85.13           H  
ATOM   1749  CD  ARG A 111      -9.090  12.569 -22.227  1.00 85.13           C  
ATOM   1750  HD2 ARG A 111      -8.822  13.375 -21.544  1.00 85.13           H  
ATOM   1751  HD3 ARG A 111      -8.178  12.007 -22.428  1.00 85.13           H  
ATOM   1752  NE  ARG A 111     -10.085  11.692 -21.565  1.00 85.13           N  
ATOM   1753  HE  ARG A 111     -10.749  12.123 -20.938  1.00 85.13           H  
ATOM   1754  NH1 ARG A 111      -9.346   9.661 -22.352  1.00 85.13           N  
ATOM   1755 HH11 ARG A 111      -9.391   8.653 -22.321  1.00 85.13           H  
ATOM   1756 HH12 ARG A 111      -8.778  10.133 -23.041  1.00 85.13           H  
ATOM   1757  NH2 ARG A 111     -10.891   9.720 -20.743  1.00 85.13           N  
ATOM   1758 HH21 ARG A 111     -11.195  10.141 -19.877  1.00 85.13           H  
ATOM   1759 HH22 ARG A 111     -10.901   8.710 -20.708  1.00 85.13           H  
ATOM   1760  CZ  ARG A 111     -10.110  10.367 -21.563  1.00 85.13           C  
ATOM   1761  N   TYR A 112     -10.446  13.958 -26.690  1.00 86.01           N  
ATOM   1762  H   TYR A 112      -9.539  14.388 -26.584  1.00 86.01           H  
ATOM   1763  CA  TYR A 112     -10.612  12.993 -27.774  1.00 86.01           C  
ATOM   1764  HA  TYR A 112     -11.669  12.906 -28.026  1.00 86.01           H  
ATOM   1765  C   TYR A 112     -10.114  11.622 -27.305  1.00 86.01           C  
ATOM   1766  CB  TYR A 112      -9.876  13.497 -29.021  1.00 86.01           C  
ATOM   1767  HB2 TYR A 112     -10.070  12.809 -29.844  1.00 86.01           H  
ATOM   1768  HB3 TYR A 112      -8.803  13.486 -28.832  1.00 86.01           H  
ATOM   1769  O   TYR A 112      -9.014  11.518 -26.761  1.00 86.01           O  
ATOM   1770  CG  TYR A 112     -10.294  14.897 -29.440  1.00 86.01           C  
ATOM   1771  CD1 TYR A 112     -11.490  15.083 -30.154  1.00 86.01           C  
ATOM   1772  HD1 TYR A 112     -12.093  14.229 -30.425  1.00 86.01           H  
ATOM   1773  CD2 TYR A 112      -9.505  16.015 -29.096  1.00 86.01           C  
ATOM   1774  HD2 TYR A 112      -8.588  15.885 -28.540  1.00 86.01           H  
ATOM   1775  CE1 TYR A 112     -11.889  16.376 -30.538  1.00 86.01           C  
ATOM   1776  HE1 TYR A 112     -12.789  16.517 -31.118  1.00 86.01           H  
ATOM   1777  CE2 TYR A 112      -9.903  17.313 -29.478  1.00 86.01           C  
ATOM   1778  HE2 TYR A 112      -9.297  18.171 -29.227  1.00 86.01           H  
ATOM   1779  OH  TYR A 112     -11.483  18.740 -30.599  1.00 86.01           O  
ATOM   1780  HH  TYR A 112     -10.821  19.414 -30.431  1.00 86.01           H  
ATOM   1781  CZ  TYR A 112     -11.098  17.498 -30.204  1.00 86.01           C  
ATOM   1782  N   VAL A 113     -10.942  10.592 -27.460  1.00 83.90           N  
ATOM   1783  H   VAL A 113     -11.844  10.754 -27.884  1.00 83.90           H  
ATOM   1784  CA  VAL A 113     -10.628   9.205 -27.094  1.00 83.90           C  
ATOM   1785  HA  VAL A 113      -9.629   9.151 -26.662  1.00 83.90           H  
ATOM   1786  C   VAL A 113     -10.644   8.367 -28.355  1.00 83.90           C  
ATOM   1787  CB  VAL A 113     -11.639   8.649 -26.070  1.00 83.90           C  
ATOM   1788  HB  VAL A 113     -12.631   8.599 -26.517  1.00 83.90           H  
ATOM   1789  O   VAL A 113     -11.626   8.429 -29.091  1.00 83.90           O  
ATOM   1790  CG1 VAL A 113     -11.243   7.244 -25.598  1.00 83.90           C  
ATOM   1791 HG11 VAL A 113     -10.237   7.252 -25.178  1.00 83.90           H  
ATOM   1792 HG12 VAL A 113     -11.269   6.548 -26.437  1.00 83.90           H  
ATOM   1793 HG13 VAL A 113     -11.950   6.887 -24.849  1.00 83.90           H  
ATOM   1794  CG2 VAL A 113     -11.711   9.565 -24.842  1.00 83.90           C  
ATOM   1795 HG21 VAL A 113     -12.208  10.497 -25.111  1.00 83.90           H  
ATOM   1796 HG22 VAL A 113     -12.276   9.087 -24.042  1.00 83.90           H  
ATOM   1797 HG23 VAL A 113     -10.699   9.794 -24.510  1.00 83.90           H  
ATOM   1798  N   ASP A 114      -9.588   7.593 -28.590  1.00 83.55           N  
ATOM   1799  H   ASP A 114      -8.773   7.636 -27.994  1.00 83.55           H  
ATOM   1800  CA  ASP A 114      -9.537   6.681 -29.729  1.00 83.55           C  
ATOM   1801  HA  ASP A 114      -9.666   7.260 -30.643  1.00 83.55           H  
ATOM   1802  C   ASP A 114     -10.682   5.669 -29.633  1.00 83.55           C  
ATOM   1803  CB  ASP A 114      -8.176   5.976 -29.816  1.00 83.55           C  
ATOM   1804  HB2 ASP A 114      -7.997   5.433 -28.889  1.00 83.55           H  
ATOM   1805  HB3 ASP A 114      -8.211   5.253 -30.631  1.00 83.55           H  
ATOM   1806  O   ASP A 114     -10.871   4.993 -28.619  1.00 83.55           O  
ATOM   1807  CG  ASP A 114      -7.012   6.939 -30.078  1.00 83.55           C  
ATOM   1808  OD1 ASP A 114      -7.248   8.021 -30.664  1.00 83.55           O  
ATOM   1809  OD2 ASP A 114      -5.892   6.599 -29.640  1.00 83.55           O  
ATOM   1810  N   ASP A 115     -11.473   5.600 -30.695  1.00 84.13           N  
ATOM   1811  H   ASP A 115     -11.226   6.157 -31.501  1.00 84.13           H  
ATOM   1812  CA  ASP A 115     -12.605   4.697 -30.821  1.00 84.13           C  
ATOM   1813  HA  ASP A 115     -12.414   3.797 -30.237  1.00 84.13           H  
ATOM   1814  C   ASP A 115     -12.736   4.304 -32.286  1.00 84.13           C  
ATOM   1815  CB  ASP A 115     -13.891   5.339 -30.283  1.00 84.13           C  
ATOM   1816  HB2 ASP A 115     -13.757   5.579 -29.229  1.00 84.13           H  
ATOM   1817  HB3 ASP A 115     -14.087   6.268 -30.819  1.00 84.13           H  
ATOM   1818  O   ASP A 115     -13.275   5.044 -33.112  1.00 84.13           O  
ATOM   1819  CG  ASP A 115     -15.101   4.404 -30.423  1.00 84.13           C  
ATOM   1820  OD1 ASP A 115     -14.915   3.186 -30.660  1.00 84.13           O  
ATOM   1821  OD2 ASP A 115     -16.235   4.920 -30.305  1.00 84.13           O  
ATOM   1822  N   SER A 116     -12.239   3.110 -32.600  1.00 83.10           N  
ATOM   1823  H   SER A 116     -11.868   2.536 -31.857  1.00 83.10           H  
ATOM   1824  CA  SER A 116     -12.255   2.549 -33.951  1.00 83.10           C  
ATOM   1825  HA  SER A 116     -11.713   3.221 -34.617  1.00 83.10           H  
ATOM   1826  C   SER A 116     -13.664   2.391 -34.524  1.00 83.10           C  
ATOM   1827  CB  SER A 116     -11.542   1.195 -33.945  1.00 83.10           C  
ATOM   1828  HB2 SER A 116     -10.485   1.359 -33.737  1.00 83.10           H  
ATOM   1829  HB3 SER A 116     -11.635   0.724 -34.924  1.00 83.10           H  
ATOM   1830  O   SER A 116     -13.812   2.298 -35.740  1.00 83.10           O  
ATOM   1831  OG  SER A 116     -12.080   0.337 -32.949  1.00 83.10           O  
ATOM   1832  HG  SER A 116     -11.385  -0.264 -32.673  1.00 83.10           H  
ATOM   1833  N   LYS A 117     -14.702   2.380 -33.676  1.00 84.51           N  
ATOM   1834  H   LYS A 117     -14.513   2.502 -32.691  1.00 84.51           H  
ATOM   1835  CA  LYS A 117     -16.103   2.280 -34.104  1.00 84.51           C  
ATOM   1836  HA  LYS A 117     -16.158   1.678 -35.011  1.00 84.51           H  
ATOM   1837  C   LYS A 117     -16.719   3.632 -34.461  1.00 84.51           C  
ATOM   1838  CB  LYS A 117     -16.926   1.601 -33.003  1.00 84.51           C  
ATOM   1839  HB2 LYS A 117     -17.964   1.548 -33.330  1.00 84.51           H  
ATOM   1840  HB3 LYS A 117     -16.886   2.206 -32.097  1.00 84.51           H  
ATOM   1841  O   LYS A 117     -17.749   3.662 -35.131  1.00 84.51           O  
ATOM   1842  CG  LYS A 117     -16.430   0.181 -32.699  1.00 84.51           C  
ATOM   1843  HG2 LYS A 117     -16.459  -0.413 -33.613  1.00 84.51           H  
ATOM   1844  HG3 LYS A 117     -15.406   0.215 -32.328  1.00 84.51           H  
ATOM   1845  CD  LYS A 117     -17.320  -0.468 -31.638  1.00 84.51           C  
ATOM   1846  HD2 LYS A 117     -17.276   0.128 -30.727  1.00 84.51           H  
ATOM   1847  HD3 LYS A 117     -18.347  -0.500 -32.003  1.00 84.51           H  
ATOM   1848  CE  LYS A 117     -16.820  -1.887 -31.360  1.00 84.51           C  
ATOM   1849  HE2 LYS A 117     -15.786  -1.825 -31.018  1.00 84.51           H  
ATOM   1850  HE3 LYS A 117     -16.827  -2.445 -32.296  1.00 84.51           H  
ATOM   1851  NZ  LYS A 117     -17.664  -2.566 -30.347  1.00 84.51           N  
ATOM   1852  HZ1 LYS A 117     -17.644  -2.049 -29.479  1.00 84.51           H  
ATOM   1853  HZ2 LYS A 117     -18.618  -2.622 -30.673  1.00 84.51           H  
ATOM   1854  HZ3 LYS A 117     -17.324  -3.502 -30.178  1.00 84.51           H  
ATOM   1855  N   SER A 118     -16.130   4.737 -34.010  1.00 81.60           N  
ATOM   1856  H   SER A 118     -15.240   4.653 -33.540  1.00 81.60           H  
ATOM   1857  CA  SER A 118     -16.673   6.075 -34.234  1.00 81.60           C  
ATOM   1858  HA  SER A 118     -17.760   5.989 -34.256  1.00 81.60           H  
ATOM   1859  C   SER A 118     -16.190   6.671 -35.566  1.00 81.60           C  
ATOM   1860  CB  SER A 118     -16.339   6.997 -33.061  1.00 81.60           C  
ATOM   1861  HB2 SER A 118     -16.534   8.026 -33.365  1.00 81.60           H  
ATOM   1862  HB3 SER A 118     -15.288   6.900 -32.789  1.00 81.60           H  
ATOM   1863  O   SER A 118     -15.031   6.473 -35.947  1.00 81.60           O  
ATOM   1864  OG  SER A 118     -17.176   6.709 -31.953  1.00 81.60           O  
ATOM   1865  HG  SER A 118     -16.796   5.999 -31.431  1.00 81.60           H  
ATOM   1866  N   PRO A 119     -17.030   7.441 -36.289  1.00 77.06           N  
ATOM   1867  CA  PRO A 119     -16.612   8.129 -37.510  1.00 77.06           C  
ATOM   1868  HA  PRO A 119     -16.368   7.377 -38.260  1.00 77.06           H  
ATOM   1869  C   PRO A 119     -15.395   9.033 -37.263  1.00 77.06           C  
ATOM   1870  CB  PRO A 119     -17.838   8.926 -37.978  1.00 77.06           C  
ATOM   1871  HB2 PRO A 119     -17.821   9.934 -37.564  1.00 77.06           H  
ATOM   1872  HB3 PRO A 119     -17.900   8.963 -39.066  1.00 77.06           H  
ATOM   1873  O   PRO A 119     -15.455   9.959 -36.459  1.00 77.06           O  
ATOM   1874  CG  PRO A 119     -19.014   8.162 -37.373  1.00 77.06           C  
ATOM   1875  HG2 PRO A 119     -19.268   7.316 -38.011  1.00 77.06           H  
ATOM   1876  HG3 PRO A 119     -19.882   8.804 -37.222  1.00 77.06           H  
ATOM   1877  CD  PRO A 119     -18.450   7.651 -36.050  1.00 77.06           C  
ATOM   1878  HD2 PRO A 119     -18.581   8.402 -35.271  1.00 77.06           H  
ATOM   1879  HD3 PRO A 119     -18.958   6.725 -35.778  1.00 77.06           H  
ATOM   1880  N   GLY A 120     -14.288   8.771 -37.966  1.00 77.51           N  
ATOM   1881  H   GLY A 120     -14.298   7.969 -38.580  1.00 77.51           H  
ATOM   1882  CA  GLY A 120     -13.014   9.482 -37.782  1.00 77.51           C  
ATOM   1883  HA2 GLY A 120     -12.513   9.551 -38.747  1.00 77.51           H  
ATOM   1884  HA3 GLY A 120     -13.209  10.494 -37.427  1.00 77.51           H  
ATOM   1885  C   GLY A 120     -12.037   8.824 -36.799  1.00 77.51           C  
ATOM   1886  O   GLY A 120     -10.944   9.360 -36.604  1.00 77.51           O  
ATOM   1887  N   GLY A 121     -12.401   7.675 -36.216  1.00 84.53           N  
ATOM   1888  H   GLY A 121     -13.330   7.316 -36.384  1.00 84.53           H  
ATOM   1889  CA  GLY A 121     -11.552   6.875 -35.327  1.00 84.53           C  
ATOM   1890  HA2 GLY A 121     -10.538   6.837 -35.726  1.00 84.53           H  
ATOM   1891  HA3 GLY A 121     -11.948   5.860 -35.294  1.00 84.53           H  
ATOM   1892  C   GLY A 121     -11.480   7.388 -33.889  1.00 84.53           C  
ATOM   1893  O   GLY A 121     -10.602   6.965 -33.140  1.00 84.53           O  
ATOM   1894  N   TYR A 122     -12.362   8.313 -33.496  1.00 86.35           N  
ATOM   1895  H   TYR A 122     -13.095   8.592 -34.132  1.00 86.35           H  
ATOM   1896  CA  TYR A 122     -12.375   8.888 -32.154  1.00 86.35           C  
ATOM   1897  HA  TYR A 122     -11.989   8.140 -31.462  1.00 86.35           H  
ATOM   1898  C   TYR A 122     -13.783   9.260 -31.686  1.00 86.35           C  
ATOM   1899  CB  TYR A 122     -11.451  10.118 -32.092  1.00 86.35           C  
ATOM   1900  HB2 TYR A 122     -11.290  10.377 -31.045  1.00 86.35           H  
ATOM   1901  HB3 TYR A 122     -10.477   9.854 -32.502  1.00 86.35           H  
ATOM   1902  O   TYR A 122     -14.685   9.503 -32.486  1.00 86.35           O  
ATOM   1903  CG  TYR A 122     -11.989  11.344 -32.812  1.00 86.35           C  
ATOM   1904  CD1 TYR A 122     -11.717  11.531 -34.178  1.00 86.35           C  
ATOM   1905  HD1 TYR A 122     -11.103  10.808 -34.695  1.00 86.35           H  
ATOM   1906  CD2 TYR A 122     -12.804  12.267 -32.129  1.00 86.35           C  
ATOM   1907  HD2 TYR A 122     -13.045  12.104 -31.089  1.00 86.35           H  
ATOM   1908  CE1 TYR A 122     -12.265  12.630 -34.867  1.00 86.35           C  
ATOM   1909  HE1 TYR A 122     -12.097  12.757 -35.926  1.00 86.35           H  
ATOM   1910  CE2 TYR A 122     -13.344  13.376 -32.806  1.00 86.35           C  
ATOM   1911  HE2 TYR A 122     -13.993  14.061 -32.281  1.00 86.35           H  
ATOM   1912  OH  TYR A 122     -13.576  14.635 -34.834  1.00 86.35           O  
ATOM   1913  HH  TYR A 122     -14.109  15.167 -34.238  1.00 86.35           H  
ATOM   1914  CZ  TYR A 122     -13.070  13.559 -34.179  1.00 86.35           C  
ATOM   1915  N   LYS A 123     -13.931   9.392 -30.368  1.00 87.91           N  
ATOM   1916  H   LYS A 123     -13.140   9.122 -29.801  1.00 87.91           H  
ATOM   1917  CA  LYS A 123     -15.110   9.926 -29.683  1.00 87.91           C  
ATOM   1918  HA  LYS A 123     -15.833  10.261 -30.427  1.00 87.91           H  
ATOM   1919  C   LYS A 123     -14.726  11.129 -28.822  1.00 87.91           C  
ATOM   1920  CB  LYS A 123     -15.733   8.784 -28.869  1.00 87.91           C  
ATOM   1921  HB2 LYS A 123     -15.005   8.417 -28.146  1.00 87.91           H  
ATOM   1922  HB3 LYS A 123     -15.980   7.970 -29.550  1.00 87.91           H  
ATOM   1923  O   LYS A 123     -13.696  11.098 -28.144  1.00 87.91           O  
ATOM   1924  CG  LYS A 123     -17.004   9.222 -28.133  1.00 87.91           C  
ATOM   1925  HG2 LYS A 123     -17.707   9.644 -28.852  1.00 87.91           H  
ATOM   1926  HG3 LYS A 123     -16.757   9.980 -27.390  1.00 87.91           H  
ATOM   1927  CD  LYS A 123     -17.656   8.030 -27.427  1.00 87.91           C  
ATOM   1928  HD2 LYS A 123     -16.955   7.607 -26.708  1.00 87.91           H  
ATOM   1929  HD3 LYS A 123     -17.906   7.274 -28.171  1.00 87.91           H  
ATOM   1930  CE  LYS A 123     -18.927   8.506 -26.712  1.00 87.91           C  
ATOM   1931  HE2 LYS A 123     -18.648   9.241 -25.958  1.00 87.91           H  
ATOM   1932  HE3 LYS A 123     -19.561   9.002 -27.447  1.00 87.91           H  
ATOM   1933  NZ  LYS A 123     -19.664   7.376 -26.093  1.00 87.91           N  
ATOM   1934  HZ1 LYS A 123     -19.906   6.701 -26.805  1.00 87.91           H  
ATOM   1935  HZ2 LYS A 123     -19.095   6.917 -25.397  1.00 87.91           H  
ATOM   1936  HZ3 LYS A 123     -20.521   7.696 -25.665  1.00 87.91           H  
ATOM   1937  N   SER A 124     -15.557  12.173 -28.797  1.00 89.41           N  
ATOM   1938  H   SER A 124     -16.371  12.191 -29.394  1.00 89.41           H  
ATOM   1939  CA  SER A 124     -15.354  13.327 -27.918  1.00 89.41           C  
ATOM   1940  HA  SER A 124     -14.287  13.409 -27.711  1.00 89.41           H  
ATOM   1941  C   SER A 124     -16.064  13.144 -26.572  1.00 89.41           C  
ATOM   1942  CB  SER A 124     -15.741  14.635 -28.607  1.00 89.41           C  
ATOM   1943  HB2 SER A 124     -16.775  14.594 -28.949  1.00 89.41           H  
ATOM   1944  HB3 SER A 124     -15.644  15.452 -27.892  1.00 89.41           H  
ATOM   1945  O   SER A 124     -17.270  12.872 -26.460  1.00 89.41           O  
ATOM   1946  OG  SER A 124     -14.874  14.898 -29.695  1.00 89.41           O  
ATOM   1947  HG  SER A 124     -14.028  15.202 -29.356  1.00 89.41           H  
ATOM   1948  N   VAL A 125     -15.281  13.312 -25.510  1.00 88.23           N  
ATOM   1949  H   VAL A 125     -14.309  13.532 -25.672  1.00 88.23           H  
ATOM   1950  CA  VAL A 125     -15.676  13.093 -24.121  1.00 88.23           C  
ATOM   1951  HA  VAL A 125     -16.736  12.843 -24.081  1.00 88.23           H  
ATOM   1952  C   VAL A 125     -15.448  14.376 -23.329  1.00 88.23           C  
ATOM   1953  CB  VAL A 125     -14.928  11.893 -23.522  1.00 88.23           C  
ATOM   1954  HB  VAL A 125     -13.863  12.112 -23.448  1.00 88.23           H  
ATOM   1955  O   VAL A 125     -14.364  14.947 -23.379  1.00 88.23           O  
ATOM   1956  CG1 VAL A 125     -15.487  11.606 -22.136  1.00 88.23           C  
ATOM   1957 HG11 VAL A 125     -16.542  11.334 -22.189  1.00 88.23           H  
ATOM   1958 HG12 VAL A 125     -15.383  12.508 -21.532  1.00 88.23           H  
ATOM   1959 HG13 VAL A 125     -14.921  10.800 -21.670  1.00 88.23           H  
ATOM   1960  CG2 VAL A 125     -15.129  10.616 -24.351  1.00 88.23           C  
ATOM   1961 HG21 VAL A 125     -14.667   9.769 -23.845  1.00 88.23           H  
ATOM   1962 HG22 VAL A 125     -14.655  10.726 -25.326  1.00 88.23           H  
ATOM   1963 HG23 VAL A 125     -16.191  10.419 -24.491  1.00 88.23           H  
ATOM   1964  N   VAL A 126     -16.459  14.843 -22.597  1.00 89.52           N  
ATOM   1965  H   VAL A 126     -17.252  14.247 -22.405  1.00 89.52           H  
ATOM   1966  CA  VAL A 126     -16.316  16.045 -21.765  1.00 89.52           C  
ATOM   1967  HA  VAL A 126     -15.709  16.782 -22.292  1.00 89.52           H  
ATOM   1968  C   VAL A 126     -15.584  15.649 -20.483  1.00 89.52           C  
ATOM   1969  CB  VAL A 126     -17.683  16.681 -21.481  1.00 89.52           C  
ATOM   1970  HB  VAL A 126     -18.305  15.913 -21.022  1.00 89.52           H  
ATOM   1971  O   VAL A 126     -15.910  14.636 -19.862  1.00 89.52           O  
ATOM   1972  CG1 VAL A 126     -17.597  17.888 -20.537  1.00 89.52           C  
ATOM   1973 HG11 VAL A 126     -18.585  18.322 -20.391  1.00 89.52           H  
ATOM   1974 HG12 VAL A 126     -17.217  17.585 -19.562  1.00 89.52           H  
ATOM   1975 HG13 VAL A 126     -16.936  18.647 -20.957  1.00 89.52           H  
ATOM   1976  CG2 VAL A 126     -18.361  17.155 -22.775  1.00 89.52           C  
ATOM   1977 HG21 VAL A 126     -19.333  17.584 -22.532  1.00 89.52           H  
ATOM   1978 HG22 VAL A 126     -18.510  16.325 -23.465  1.00 89.52           H  
ATOM   1979 HG23 VAL A 126     -17.747  17.918 -23.254  1.00 89.52           H  
ATOM   1980  N   ASN A 127     -14.566  16.405 -20.088  1.00 85.14           N  
ATOM   1981  H   ASN A 127     -14.359  17.244 -20.612  1.00 85.14           H  
ATOM   1982  CA  ASN A 127     -13.771  16.162 -18.883  1.00 85.14           C  
ATOM   1983  HA  ASN A 127     -14.295  15.439 -18.258  1.00 85.14           H  
ATOM   1984  C   ASN A 127     -13.651  17.433 -18.028  1.00 85.14           C  
ATOM   1985  CB  ASN A 127     -12.410  15.541 -19.266  1.00 85.14           C  
ATOM   1986  HB2 ASN A 127     -12.579  14.666 -19.894  1.00 85.14           H  
ATOM   1987  HB3 ASN A 127     -11.918  15.203 -18.354  1.00 85.14           H  
ATOM   1988  O   ASN A 127     -14.035  18.519 -18.451  1.00 85.14           O  
ATOM   1989  CG  ASN A 127     -11.466  16.478 -20.007  1.00 85.14           C  
ATOM   1990  ND2 ASN A 127     -10.175  16.306 -19.858  1.00 85.14           N  
ATOM   1991 HD21 ASN A 127      -9.812  15.615 -19.217  1.00 85.14           H  
ATOM   1992 HD22 ASN A 127      -9.600  16.974 -20.351  1.00 85.14           H  
ATOM   1993  OD1 ASN A 127     -11.847  17.359 -20.745  1.00 85.14           O  
ATOM   1994  N   GLY A 128     -13.136  17.304 -16.806  1.00 78.51           N  
ATOM   1995  H   GLY A 128     -12.912  16.387 -16.449  1.00 78.51           H  
ATOM   1996  CA  GLY A 128     -13.083  18.411 -15.848  1.00 78.51           C  
ATOM   1997  HA2 GLY A 128     -12.081  18.475 -15.422  1.00 78.51           H  
ATOM   1998  HA3 GLY A 128     -13.288  19.356 -16.350  1.00 78.51           H  
ATOM   1999  C   GLY A 128     -14.072  18.229 -14.692  1.00 78.51           C  
ATOM   2000  O   GLY A 128     -14.502  17.109 -14.446  1.00 78.51           O  
ATOM   2001  N   PRO A 129     -14.423  19.281 -13.945  1.00 88.62           N  
ATOM   2002  CA  PRO A 129     -14.267  20.695 -14.284  1.00 88.62           C  
ATOM   2003  HA  PRO A 129     -14.723  20.895 -15.253  1.00 88.62           H  
ATOM   2004  C   PRO A 129     -12.806  21.159 -14.321  1.00 88.62           C  
ATOM   2005  CB  PRO A 129     -15.066  21.439 -13.216  1.00 88.62           C  
ATOM   2006  HB2 PRO A 129     -14.635  22.417 -13.003  1.00 88.62           H  
ATOM   2007  HB3 PRO A 129     -16.100  21.543 -13.545  1.00 88.62           H  
ATOM   2008  O   PRO A 129     -11.973  20.693 -13.547  1.00 88.62           O  
ATOM   2009  CG  PRO A 129     -15.004  20.497 -12.012  1.00 88.62           C  
ATOM   2010  HG2 PRO A 129     -14.047  20.610 -11.503  1.00 88.62           H  
ATOM   2011  HG3 PRO A 129     -15.839  20.649 -11.329  1.00 88.62           H  
ATOM   2012  CD  PRO A 129     -15.085  19.127 -12.663  1.00 88.62           C  
ATOM   2013  HD2 PRO A 129     -14.591  18.380 -12.041  1.00 88.62           H  
ATOM   2014  HD3 PRO A 129     -16.129  18.854 -12.821  1.00 88.62           H  
ATOM   2015  N   LEU A 130     -12.499  22.065 -15.250  1.00 87.49           N  
ATOM   2016  H   LEU A 130     -13.253  22.433 -15.812  1.00 87.49           H  
ATOM   2017  CA  LEU A 130     -11.213  22.768 -15.328  1.00 87.49           C  
ATOM   2018  HA  LEU A 130     -10.410  22.122 -14.971  1.00 87.49           H  
ATOM   2019  C   LEU A 130     -11.213  24.011 -14.434  1.00 87.49           C  
ATOM   2020  CB  LEU A 130     -10.937  23.178 -16.784  1.00 87.49           C  
ATOM   2021  HB2 LEU A 130     -11.726  23.854 -17.113  1.00 87.49           H  
ATOM   2022  HB3 LEU A 130     -10.001  23.735 -16.801  1.00 87.49           H  
ATOM   2023  O   LEU A 130     -10.188  24.367 -13.863  1.00 87.49           O  
ATOM   2024  CG  LEU A 130     -10.836  22.017 -17.786  1.00 87.49           C  
ATOM   2025  HG  LEU A 130     -11.772  21.459 -17.803  1.00 87.49           H  
ATOM   2026  CD1 LEU A 130     -10.597  22.596 -19.178  1.00 87.49           C  
ATOM   2027 HD11 LEU A 130     -11.483  23.140 -19.502  1.00 87.49           H  
ATOM   2028 HD12 LEU A 130      -9.756  23.290 -19.155  1.00 87.49           H  
ATOM   2029 HD13 LEU A 130     -10.396  21.800 -19.896  1.00 87.49           H  
ATOM   2030  CD2 LEU A 130      -9.700  21.054 -17.432  1.00 87.49           C  
ATOM   2031 HD21 LEU A 130      -9.585  20.315 -18.225  1.00 87.49           H  
ATOM   2032 HD22 LEU A 130      -8.770  21.607 -17.304  1.00 87.49           H  
ATOM   2033 HD23 LEU A 130      -9.940  20.534 -16.504  1.00 87.49           H  
ATOM   2034  N   TYR A 131     -12.380  24.638 -14.301  1.00 90.17           N  
ATOM   2035  H   TYR A 131     -13.168  24.307 -14.839  1.00 90.17           H  
ATOM   2036  CA  TYR A 131     -12.640  25.733 -13.382  1.00 90.17           C  
ATOM   2037  HA  TYR A 131     -11.985  25.650 -12.514  1.00 90.17           H  
ATOM   2038  C   TYR A 131     -14.089  25.654 -12.919  1.00 90.17           C  
ATOM   2039  CB  TYR A 131     -12.355  27.054 -14.091  1.00 90.17           C  
ATOM   2040  HB2 TYR A 131     -11.307  27.037 -14.390  1.00 90.17           H  
ATOM   2041  HB3 TYR A 131     -12.966  27.125 -14.991  1.00 90.17           H  
ATOM   2042  O   TYR A 131     -14.980  25.426 -13.738  1.00 90.17           O  
ATOM   2043  CG  TYR A 131     -12.594  28.281 -13.245  1.00 90.17           C  
ATOM   2044  CD1 TYR A 131     -13.814  28.973 -13.347  1.00 90.17           C  
ATOM   2045  HD1 TYR A 131     -14.584  28.640 -14.027  1.00 90.17           H  
ATOM   2046  CD2 TYR A 131     -11.604  28.722 -12.347  1.00 90.17           C  
ATOM   2047  HD2 TYR A 131     -10.664  28.194 -12.281  1.00 90.17           H  
ATOM   2048  CE1 TYR A 131     -14.045  30.109 -12.549  1.00 90.17           C  
ATOM   2049  HE1 TYR A 131     -14.977  30.651 -12.603  1.00 90.17           H  
ATOM   2050  CE2 TYR A 131     -11.836  29.854 -11.544  1.00 90.17           C  
ATOM   2051  HE2 TYR A 131     -11.079  30.200 -10.855  1.00 90.17           H  
ATOM   2052  OH  TYR A 131     -13.285  31.648 -10.900  1.00 90.17           O  
ATOM   2053  HH  TYR A 131     -12.689  31.764 -10.157  1.00 90.17           H  
ATOM   2054  CZ  TYR A 131     -13.058  30.549 -11.652  1.00 90.17           C  
ATOM   2055  N   LEU A 132     -14.307  25.831 -11.619  1.00 90.69           N  
ATOM   2056  H   LEU A 132     -13.532  26.108 -11.035  1.00 90.69           H  
ATOM   2057  CA  LEU A 132     -15.629  26.093 -11.071  1.00 90.69           C  
ATOM   2058  HA  LEU A 132     -16.348  26.198 -11.883  1.00 90.69           H  
ATOM   2059  C   LEU A 132     -15.593  27.410 -10.321  1.00 90.69           C  
ATOM   2060  CB  LEU A 132     -16.102  24.994 -10.116  1.00 90.69           C  
ATOM   2061  HB2 LEU A 132     -15.347  24.854  -9.342  1.00 90.69           H  
ATOM   2062  HB3 LEU A 132     -17.008  25.357  -9.631  1.00 90.69           H  
ATOM   2063  O   LEU A 132     -14.686  27.628  -9.510  1.00 90.69           O  
ATOM   2064  CG  LEU A 132     -16.424  23.644 -10.756  1.00 90.69           C  
ATOM   2065  HG  LEU A 132     -15.500  23.203 -11.132  1.00 90.69           H  
ATOM   2066  CD1 LEU A 132     -16.987  22.754  -9.660  1.00 90.69           C  
ATOM   2067 HD11 LEU A 132     -16.278  22.693  -8.834  1.00 90.69           H  
ATOM   2068 HD12 LEU A 132     -17.918  23.188  -9.297  1.00 90.69           H  
ATOM   2069 HD13 LEU A 132     -17.202  21.771 -10.079  1.00 90.69           H  
ATOM   2070  CD2 LEU A 132     -17.478  23.693 -11.859  1.00 90.69           C  
ATOM   2071 HD21 LEU A 132     -17.736  22.689 -12.194  1.00 90.69           H  
ATOM   2072 HD22 LEU A 132     -18.377  24.175 -11.474  1.00 90.69           H  
ATOM   2073 HD23 LEU A 132     -17.106  24.260 -12.713  1.00 90.69           H  
ATOM   2074  N   SER A 133     -16.603  28.234 -10.560  1.00 91.71           N  
ATOM   2075  H   SER A 133     -17.309  27.966 -11.231  1.00 91.71           H  
ATOM   2076  CA  SER A 133     -16.802  29.450  -9.796  1.00 91.71           C  
ATOM   2077  HA  SER A 133     -15.899  30.054  -9.879  1.00 91.71           H  
ATOM   2078  C   SER A 133     -17.115  29.108  -8.337  1.00 91.71           C  
ATOM   2079  CB  SER A 133     -17.959  30.255 -10.365  1.00 91.71           C  
ATOM   2080  HB2 SER A 133     -18.901  29.744 -10.165  1.00 91.71           H  
ATOM   2081  HB3 SER A 133     -17.838  30.373 -11.442  1.00 91.71           H  
ATOM   2082  O   SER A 133     -17.932  28.222  -8.072  1.00 91.71           O  
ATOM   2083  OG  SER A 133     -17.960  31.524  -9.749  1.00 91.71           O  
ATOM   2084  HG  SER A 133     -17.417  32.076 -10.318  1.00 91.71           H  
ATOM   2085  N   PRO A 134     -16.520  29.808  -7.360  1.00 87.24           N  
ATOM   2086  CA  PRO A 134     -16.978  29.748  -5.978  1.00 87.24           C  
ATOM   2087  HA  PRO A 134     -17.165  28.714  -5.689  1.00 87.24           H  
ATOM   2088  C   PRO A 134     -18.280  30.540  -5.748  1.00 87.24           C  
ATOM   2089  CB  PRO A 134     -15.802  30.293  -5.166  1.00 87.24           C  
ATOM   2090  HB2 PRO A 134     -15.097  29.486  -4.966  1.00 87.24           H  
ATOM   2091  HB3 PRO A 134     -16.120  30.758  -4.233  1.00 87.24           H  
ATOM   2092  O   PRO A 134     -18.797  30.507  -4.636  1.00 87.24           O  
ATOM   2093  CG  PRO A 134     -15.157  31.306  -6.112  1.00 87.24           C  
ATOM   2094  HG2 PRO A 134     -15.675  32.260  -6.019  1.00 87.24           H  
ATOM   2095  HG3 PRO A 134     -14.094  31.431  -5.909  1.00 87.24           H  
ATOM   2096  CD  PRO A 134     -15.403  30.730  -7.505  1.00 87.24           C  
ATOM   2097  HD2 PRO A 134     -15.638  31.534  -8.203  1.00 87.24           H  
ATOM   2098  HD3 PRO A 134     -14.523  30.183  -7.844  1.00 87.24           H  
ATOM   2099  N   HIS A 135     -18.796  31.244  -6.763  1.00 87.24           N  
ATOM   2100  H   HIS A 135     -18.327  31.213  -7.657  1.00 87.24           H  
ATOM   2101  CA  HIS A 135     -19.930  32.168  -6.674  1.00 87.24           C  
ATOM   2102  HA  HIS A 135     -20.323  32.171  -5.658  1.00 87.24           H  
ATOM   2103  C   HIS A 135     -21.099  31.747  -7.588  1.00 87.24           C  
ATOM   2104  CB  HIS A 135     -19.436  33.583  -6.999  1.00 87.24           C  
ATOM   2105  HB2 HIS A 135     -19.173  33.632  -8.055  1.00 87.24           H  
ATOM   2106  HB3 HIS A 135     -20.265  34.264  -6.806  1.00 87.24           H  
ATOM   2107  O   HIS A 135     -21.635  32.555  -8.347  1.00 87.24           O  
ATOM   2108  CG  HIS A 135     -18.267  34.070  -6.187  1.00 87.24           C  
ATOM   2109  CD2 HIS A 135     -17.044  34.469  -6.657  1.00 87.24           C  
ATOM   2110  HD2 HIS A 135     -16.728  34.458  -7.689  1.00 87.24           H  
ATOM   2111  ND1 HIS A 135     -18.265  34.247  -4.827  1.00 87.24           N  
ATOM   2112  HD1 HIS A 135     -19.030  34.018  -4.209  1.00 87.24           H  
ATOM   2113  CE1 HIS A 135     -17.066  34.738  -4.474  1.00 87.24           C  
ATOM   2114  HE1 HIS A 135     -16.773  34.976  -3.463  1.00 87.24           H  
ATOM   2115  NE2 HIS A 135     -16.286  34.902  -5.557  1.00 87.24           N  
ATOM   2116  N   GLU A 136     -21.471  30.462  -7.586  1.00 78.43           N  
ATOM   2117  H   GLU A 136     -21.016  29.834  -6.939  1.00 78.43           H  
ATOM   2118  CA  GLU A 136     -22.532  29.923  -8.465  1.00 78.43           C  
ATOM   2119  HA  GLU A 136     -22.259  30.134  -9.499  1.00 78.43           H  
ATOM   2120  C   GLU A 136     -23.917  30.577  -8.254  1.00 78.43           C  
ATOM   2121  CB  GLU A 136     -22.652  28.391  -8.311  1.00 78.43           C  
ATOM   2122  HB2 GLU A 136     -23.468  28.048  -8.946  1.00 78.43           H  
ATOM   2123  HB3 GLU A 136     -22.899  28.152  -7.277  1.00 78.43           H  
ATOM   2124  O   GLU A 136     -24.796  30.423  -9.095  1.00 78.43           O  
ATOM   2125  CG  GLU A 136     -21.383  27.619  -8.721  1.00 78.43           C  
ATOM   2126  HG2 GLU A 136     -21.048  27.998  -9.686  1.00 78.43           H  
ATOM   2127  HG3 GLU A 136     -20.601  27.824  -7.989  1.00 78.43           H  
ATOM   2128  CD  GLU A 136     -21.582  26.089  -8.826  1.00 78.43           C  
ATOM   2129  OE1 GLU A 136     -20.849  25.451  -9.625  1.00 78.43           O  
ATOM   2130  OE2 GLU A 136     -22.455  25.519  -8.129  1.00 78.43           O  
ATOM   2131  N   ASP A 137     -24.097  31.324  -7.165  1.00 81.10           N  
ATOM   2132  H   ASP A 137     -23.303  31.482  -6.561  1.00 81.10           H  
ATOM   2133  CA  ASP A 137     -25.295  32.074  -6.774  1.00 81.10           C  
ATOM   2134  HA  ASP A 137     -26.173  31.491  -7.051  1.00 81.10           H  
ATOM   2135  C   ASP A 137     -25.443  33.444  -7.459  1.00 81.10           C  
ATOM   2136  CB  ASP A 137     -25.283  32.219  -5.240  1.00 81.10           C  
ATOM   2137  HB2 ASP A 137     -26.204  32.712  -4.930  1.00 81.10           H  
ATOM   2138  HB3 ASP A 137     -25.286  31.223  -4.798  1.00 81.10           H  
ATOM   2139  O   ASP A 137     -26.467  34.111  -7.302  1.00 81.10           O  
ATOM   2140  CG  ASP A 137     -24.076  32.995  -4.674  1.00 81.10           C  
ATOM   2141  OD1 ASP A 137     -22.943  32.818  -5.193  1.00 81.10           O  
ATOM   2142  OD2 ASP A 137     -24.274  33.718  -3.676  1.00 81.10           O  
ATOM   2143  N   ARG A 138     -24.445  33.872  -8.239  1.00 86.38           N  
ATOM   2144  H   ARG A 138     -23.615  33.298  -8.279  1.00 86.38           H  
ATOM   2145  CA  ARG A 138     -24.505  35.127  -9.000  1.00 86.38           C  
ATOM   2146  HA  ARG A 138     -24.771  35.923  -8.304  1.00 86.38           H  
ATOM   2147  C   ARG A 138     -25.587  35.111 -10.077  1.00 86.38           C  
ATOM   2148  CB  ARG A 138     -23.143  35.434  -9.615  1.00 86.38           C  
ATOM   2149  HB2 ARG A 138     -23.238  36.277 -10.300  1.00 86.38           H  
ATOM   2150  HB3 ARG A 138     -22.798  34.567 -10.178  1.00 86.38           H  
ATOM   2151  O   ARG A 138     -25.919  34.069 -10.637  1.00 86.38           O  
ATOM   2152  CG  ARG A 138     -22.131  35.808  -8.533  1.00 86.38           C  
ATOM   2153  HG2 ARG A 138     -22.083  35.034  -7.766  1.00 86.38           H  
ATOM   2154  HG3 ARG A 138     -22.426  36.749  -8.069  1.00 86.38           H  
ATOM   2155  CD  ARG A 138     -20.784  35.967  -9.217  1.00 86.38           C  
ATOM   2156  HD2 ARG A 138     -20.475  35.010  -9.636  1.00 86.38           H  
ATOM   2157  HD3 ARG A 138     -20.921  36.675 -10.035  1.00 86.38           H  
ATOM   2158  NE  ARG A 138     -19.733  36.443  -8.307  1.00 86.38           N  
ATOM   2159  HE  ARG A 138     -19.885  36.328  -7.315  1.00 86.38           H  
ATOM   2160  NH1 ARG A 138     -18.478  37.323  -9.975  1.00 86.38           N  
ATOM   2161 HH11 ARG A 138     -19.102  36.920 -10.659  1.00 86.38           H  
ATOM   2162 HH12 ARG A 138     -17.843  38.045 -10.284  1.00 86.38           H  
ATOM   2163  NH2 ARG A 138     -17.773  37.550  -7.895  1.00 86.38           N  
ATOM   2164 HH21 ARG A 138     -17.036  38.112  -8.296  1.00 86.38           H  
ATOM   2165 HH22 ARG A 138     -17.845  37.360  -6.906  1.00 86.38           H  
ATOM   2166  CZ  ARG A 138     -18.671  37.097  -8.718  1.00 86.38           C  
ATOM   2167  N   THR A 139     -26.071  36.306 -10.416  1.00 87.28           N  
ATOM   2168  H   THR A 139     -25.743  37.110  -9.900  1.00 87.28           H  
ATOM   2169  CA  THR A 139     -27.219  36.540 -11.304  1.00 87.28           C  
ATOM   2170  HA  THR A 139     -28.122  36.205 -10.793  1.00 87.28           H  
ATOM   2171  C   THR A 139     -27.133  35.791 -12.634  1.00 87.28           C  
ATOM   2172  CB  THR A 139     -27.350  38.043 -11.600  1.00 87.28           C  
ATOM   2173  HB  THR A 139     -26.564  38.346 -12.291  1.00 87.28           H  
ATOM   2174  O   THR A 139     -28.118  35.196 -13.064  1.00 87.28           O  
ATOM   2175  CG2 THR A 139     -28.709  38.407 -12.196  1.00 87.28           C  
ATOM   2176 HG21 THR A 139     -28.764  39.483 -12.360  1.00 87.28           H  
ATOM   2177 HG22 THR A 139     -28.844  37.903 -13.153  1.00 87.28           H  
ATOM   2178 HG23 THR A 139     -29.505  38.103 -11.516  1.00 87.28           H  
ATOM   2179  OG1 THR A 139     -27.204  38.790 -10.413  1.00 87.28           O  
ATOM   2180  HG1 THR A 139     -27.330  39.717 -10.627  1.00 87.28           H  
ATOM   2181  N   THR A 140     -25.967  35.807 -13.290  1.00 89.25           N  
ATOM   2182  H   THR A 140     -25.187  36.298 -12.878  1.00 89.25           H  
ATOM   2183  CA  THR A 140     -25.756  35.128 -14.573  1.00 89.25           C  
ATOM   2184  HA  THR A 140     -26.683  34.637 -14.869  1.00 89.25           H  
ATOM   2185  C   THR A 140     -24.684  34.052 -14.453  1.00 89.25           C  
ATOM   2186  CB  THR A 140     -25.413  36.114 -15.698  1.00 89.25           C  
ATOM   2187  HB  THR A 140     -24.434  36.560 -15.524  1.00 89.25           H  
ATOM   2188  O   THR A 140     -23.487  34.337 -14.430  1.00 89.25           O  
ATOM   2189  CG2 THR A 140     -25.436  35.413 -17.059  1.00 89.25           C  
ATOM   2190 HG21 THR A 140     -24.579  34.746 -17.148  1.00 89.25           H  
ATOM   2191 HG22 THR A 140     -25.395  36.159 -17.853  1.00 89.25           H  
ATOM   2192 HG23 THR A 140     -26.359  34.843 -17.170  1.00 89.25           H  
ATOM   2193  OG1 THR A 140     -26.372  37.142 -15.767  1.00 89.25           O  
ATOM   2194  HG1 THR A 140     -26.174  37.752 -15.053  1.00 89.25           H  
ATOM   2195  N   HIS A 141     -25.112  32.791 -14.444  1.00 91.21           N  
ATOM   2196  H   HIS A 141     -26.106  32.622 -14.400  1.00 91.21           H  
ATOM   2197  CA  HIS A 141     -24.211  31.643 -14.425  1.00 91.21           C  
ATOM   2198  HA  HIS A 141     -23.262  31.951 -13.986  1.00 91.21           H  
ATOM   2199  C   HIS A 141     -23.929  31.109 -15.838  1.00 91.21           C  
ATOM   2200  CB  HIS A 141     -24.789  30.562 -13.511  1.00 91.21           C  
ATOM   2201  HB2 HIS A 141     -24.995  30.994 -12.531  1.00 91.21           H  
ATOM   2202  HB3 HIS A 141     -25.726  30.188 -13.925  1.00 91.21           H  
ATOM   2203  O   HIS A 141     -24.838  30.672 -16.550  1.00 91.21           O  
ATOM   2204  CG  HIS A 141     -23.825  29.426 -13.335  1.00 91.21           C  
ATOM   2205  CD2 HIS A 141     -23.893  28.185 -13.899  1.00 91.21           C  
ATOM   2206  HD2 HIS A 141     -24.690  27.840 -14.541  1.00 91.21           H  
ATOM   2207  ND1 HIS A 141     -22.664  29.481 -12.614  1.00 91.21           N  
ATOM   2208  HD1 HIS A 141     -22.338  30.290 -12.106  1.00 91.21           H  
ATOM   2209  CE1 HIS A 141     -22.052  28.295 -12.716  1.00 91.21           C  
ATOM   2210  HE1 HIS A 141     -21.120  28.057 -12.223  1.00 91.21           H  
ATOM   2211  NE2 HIS A 141     -22.758  27.462 -13.511  1.00 91.21           N  
ATOM   2212  N   VAL A 142     -22.658  31.088 -16.241  1.00 93.11           N  
ATOM   2213  H   VAL A 142     -21.964  31.442 -15.599  1.00 93.11           H  
ATOM   2214  CA  VAL A 142     -22.212  30.687 -17.580  1.00 93.11           C  
ATOM   2215  HA  VAL A 142     -23.092  30.511 -18.198  1.00 93.11           H  
ATOM   2216  C   VAL A 142     -21.405  29.394 -17.506  1.00 93.11           C  
ATOM   2217  CB  VAL A 142     -21.399  31.800 -18.275  1.00 93.11           C  
ATOM   2218  HB  VAL A 142     -20.416  31.877 -17.812  1.00 93.11           H  
ATOM   2219  O   VAL A 142     -20.309  29.344 -16.956  1.00 93.11           O  
ATOM   2220  CG1 VAL A 142     -21.213  31.464 -19.763  1.00 93.11           C  
ATOM   2221 HG11 VAL A 142     -20.650  32.262 -20.247  1.00 93.11           H  
ATOM   2222 HG12 VAL A 142     -22.184  31.380 -20.250  1.00 93.11           H  
ATOM   2223 HG13 VAL A 142     -20.659  30.532 -19.875  1.00 93.11           H  
ATOM   2224  CG2 VAL A 142     -22.076  33.173 -18.180  1.00 93.11           C  
ATOM   2225 HG21 VAL A 142     -23.100  33.121 -18.550  1.00 93.11           H  
ATOM   2226 HG22 VAL A 142     -21.518  33.911 -18.756  1.00 93.11           H  
ATOM   2227 HG23 VAL A 142     -22.094  33.502 -17.141  1.00 93.11           H  
ATOM   2228  N   ASN A 143     -21.912  28.336 -18.136  1.00 94.26           N  
ATOM   2229  H   ASN A 143     -22.807  28.438 -18.592  1.00 94.26           H  
ATOM   2230  CA  ASN A 143     -21.137  27.117 -18.362  1.00 94.26           C  
ATOM   2231  HA  ASN A 143     -20.361  27.030 -17.602  1.00 94.26           H  
ATOM   2232  C   ASN A 143     -20.443  27.194 -19.728  1.00 94.26           C  
ATOM   2233  CB  ASN A 143     -22.049  25.888 -18.235  1.00 94.26           C  
ATOM   2234  HB2 ASN A 143     -22.920  26.002 -18.881  1.00 94.26           H  
ATOM   2235  HB3 ASN A 143     -21.495  25.005 -18.555  1.00 94.26           H  
ATOM   2236  O   ASN A 143     -21.095  27.452 -20.740  1.00 94.26           O  
ATOM   2237  CG  ASN A 143     -22.489  25.648 -16.803  1.00 94.26           C  
ATOM   2238  ND2 ASN A 143     -23.716  25.938 -16.454  1.00 94.26           N  
ATOM   2239 HD21 ASN A 143     -24.305  26.480 -17.069  1.00 94.26           H  
ATOM   2240 HD22 ASN A 143     -23.849  25.954 -15.453  1.00 94.26           H  
ATOM   2241  OD1 ASN A 143     -21.737  25.162 -15.980  1.00 94.26           O  
ATOM   2242  N   MET A 144     -19.142  26.927 -19.781  1.00 94.14           N  
ATOM   2243  H   MET A 144     -18.650  26.781 -18.911  1.00 94.14           H  
ATOM   2244  CA  MET A 144     -18.339  26.958 -21.002  1.00 94.14           C  
ATOM   2245  HA  MET A 144     -18.991  27.150 -21.855  1.00 94.14           H  
ATOM   2246  C   MET A 144     -17.631  25.630 -21.259  1.00 94.14           C  
ATOM   2247  CB  MET A 144     -17.307  28.086 -20.955  1.00 94.14           C  
ATOM   2248  HB2 MET A 144     -16.707  28.037 -21.864  1.00 94.14           H  
ATOM   2249  HB3 MET A 144     -16.647  27.943 -20.099  1.00 94.14           H  
ATOM   2250  O   MET A 144     -17.196  24.941 -20.337  1.00 94.14           O  
ATOM   2251  CG  MET A 144     -17.933  29.477 -20.879  1.00 94.14           C  
ATOM   2252  HG2 MET A 144     -18.386  29.614 -19.897  1.00 94.14           H  
ATOM   2253  HG3 MET A 144     -18.704  29.572 -21.644  1.00 94.14           H  
ATOM   2254  SD  MET A 144     -16.690  30.759 -21.144  1.00 94.14           S  
ATOM   2255  CE  MET A 144     -17.679  32.237 -20.835  1.00 94.14           C  
ATOM   2256  HE1 MET A 144     -18.130  32.180 -19.844  1.00 94.14           H  
ATOM   2257  HE2 MET A 144     -18.456  32.338 -21.593  1.00 94.14           H  
ATOM   2258  HE3 MET A 144     -17.014  33.100 -20.869  1.00 94.14           H  
ATOM   2259  N   LEU A 145     -17.489  25.292 -22.537  1.00 93.26           N  
ATOM   2260  H   LEU A 145     -17.860  25.928 -23.228  1.00 93.26           H  
ATOM   2261  CA  LEU A 145     -16.666  24.199 -23.027  1.00 93.26           C  
ATOM   2262  HA  LEU A 145     -16.394  23.554 -22.192  1.00 93.26           H  
ATOM   2263  C   LEU A 145     -15.395  24.791 -23.633  1.00 93.26           C  
ATOM   2264  CB  LEU A 145     -17.460  23.379 -24.061  1.00 93.26           C  
ATOM   2265  HB2 LEU A 145     -18.424  23.096 -23.639  1.00 93.26           H  
ATOM   2266  HB3 LEU A 145     -17.652  24.014 -24.925  1.00 93.26           H  
ATOM   2267  O   LEU A 145     -15.476  25.586 -24.567  1.00 93.26           O  
ATOM   2268  CG  LEU A 145     -16.741  22.101 -24.528  1.00 93.26           C  
ATOM   2269  HG  LEU A 145     -15.744  22.344 -24.895  1.00 93.26           H  
ATOM   2270  CD1 LEU A 145     -16.629  21.066 -23.405  1.00 93.26           C  
ATOM   2271 HD11 LEU A 145     -16.199  20.140 -23.787  1.00 93.26           H  
ATOM   2272 HD12 LEU A 145     -15.963  21.436 -22.625  1.00 93.26           H  
ATOM   2273 HD13 LEU A 145     -17.608  20.863 -22.972  1.00 93.26           H  
ATOM   2274  CD2 LEU A 145     -17.535  21.470 -25.676  1.00 93.26           C  
ATOM   2275 HD21 LEU A 145     -18.534  21.198 -25.335  1.00 93.26           H  
ATOM   2276 HD22 LEU A 145     -17.604  22.182 -26.498  1.00 93.26           H  
ATOM   2277 HD23 LEU A 145     -17.012  20.582 -26.032  1.00 93.26           H  
ATOM   2278  N   LEU A 146     -14.246  24.372 -23.120  1.00 90.94           N  
ATOM   2279  H   LEU A 146     -14.282  23.733 -22.339  1.00 90.94           H  
ATOM   2280  CA  LEU A 146     -12.931  24.633 -23.683  1.00 90.94           C  
ATOM   2281  HA  LEU A 146     -13.000  25.463 -24.386  1.00 90.94           H  
ATOM   2282  C   LEU A 146     -12.462  23.383 -24.430  1.00 90.94           C  
ATOM   2283  CB  LEU A 146     -11.974  25.029 -22.547  1.00 90.94           C  
ATOM   2284  HB2 LEU A 146     -11.927  24.209 -21.831  1.00 90.94           H  
ATOM   2285  HB3 LEU A 146     -12.378  25.903 -22.036  1.00 90.94           H  
ATOM   2286  O   LEU A 146     -12.423  22.286 -23.867  1.00 90.94           O  
ATOM   2287  CG  LEU A 146     -10.546  25.352 -23.025  1.00 90.94           C  
ATOM   2288  HG  LEU A 146     -10.138  24.500 -23.568  1.00 90.94           H  
ATOM   2289  CD1 LEU A 146     -10.509  26.583 -23.929  1.00 90.94           C  
ATOM   2290 HD11 LEU A 146      -9.475  26.877 -24.109  1.00 90.94           H  
ATOM   2291 HD12 LEU A 146     -10.977  26.366 -24.889  1.00 90.94           H  
ATOM   2292 HD13 LEU A 146     -11.028  27.418 -23.457  1.00 90.94           H  
ATOM   2293  CD2 LEU A 146      -9.651  25.614 -21.819  1.00 90.94           C  
ATOM   2294 HD21 LEU A 146      -8.629  25.787 -22.158  1.00 90.94           H  
ATOM   2295 HD22 LEU A 146      -9.664  24.750 -21.155  1.00 90.94           H  
ATOM   2296 HD23 LEU A 146     -10.000  26.502 -21.294  1.00 90.94           H  
ATOM   2297  N   PHE A 147     -12.092  23.535 -25.697  1.00 88.27           N  
ATOM   2298  H   PHE A 147     -12.164  24.445 -26.129  1.00 88.27           H  
ATOM   2299  CA  PHE A 147     -11.546  22.435 -26.487  1.00 88.27           C  
ATOM   2300  HA  PHE A 147     -11.105  21.707 -25.806  1.00 88.27           H  
ATOM   2301  C   PHE A 147     -10.424  22.897 -27.407  1.00 88.27           C  
ATOM   2302  CB  PHE A 147     -12.662  21.721 -27.260  1.00 88.27           C  
ATOM   2303  HB2 PHE A 147     -13.467  21.476 -26.567  1.00 88.27           H  
ATOM   2304  HB3 PHE A 147     -12.260  20.786 -27.651  1.00 88.27           H  
ATOM   2305  O   PHE A 147     -10.360  24.061 -27.792  1.00 88.27           O  
ATOM   2306  CG  PHE A 147     -13.253  22.501 -28.410  1.00 88.27           C  
ATOM   2307  CD1 PHE A 147     -14.166  23.537 -28.157  1.00 88.27           C  
ATOM   2308  HD1 PHE A 147     -14.432  23.802 -27.145  1.00 88.27           H  
ATOM   2309  CD2 PHE A 147     -12.885  22.197 -29.735  1.00 88.27           C  
ATOM   2310  HD2 PHE A 147     -12.168  21.416 -29.936  1.00 88.27           H  
ATOM   2311  CE1 PHE A 147     -14.695  24.267 -29.228  1.00 88.27           C  
ATOM   2312  HE1 PHE A 147     -15.357  25.095 -29.020  1.00 88.27           H  
ATOM   2313  CE2 PHE A 147     -13.435  22.922 -30.804  1.00 88.27           C  
ATOM   2314  HE2 PHE A 147     -13.148  22.686 -31.818  1.00 88.27           H  
ATOM   2315  CZ  PHE A 147     -14.338  23.965 -30.550  1.00 88.27           C  
ATOM   2316  HZ  PHE A 147     -14.738  24.543 -31.370  1.00 88.27           H  
ATOM   2317  N   GLU A 148      -9.546  21.956 -27.741  1.00 83.58           N  
ATOM   2318  H   GLU A 148      -9.680  21.023 -27.378  1.00 83.58           H  
ATOM   2319  CA  GLU A 148      -8.430  22.144 -28.668  1.00 83.58           C  
ATOM   2320  HA  GLU A 148      -8.100  23.182 -28.649  1.00 83.58           H  
ATOM   2321  C   GLU A 148      -8.859  21.798 -30.101  1.00 83.58           C  
ATOM   2322  CB  GLU A 148      -7.249  21.250 -28.238  1.00 83.58           C  
ATOM   2323  HB2 GLU A 148      -6.482  21.279 -29.012  1.00 83.58           H  
ATOM   2324  HB3 GLU A 148      -7.609  20.225 -28.156  1.00 83.58           H  
ATOM   2325  O   GLU A 148      -9.611  20.832 -30.313  1.00 83.58           O  
ATOM   2326  CG  GLU A 148      -6.607  21.667 -26.903  1.00 83.58           C  
ATOM   2327  HG2 GLU A 148      -6.079  22.608 -27.060  1.00 83.58           H  
ATOM   2328  HG3 GLU A 148      -7.392  21.840 -26.167  1.00 83.58           H  
ATOM   2329  CD  GLU A 148      -5.612  20.641 -26.319  1.00 83.58           C  
ATOM   2330  OE1 GLU A 148      -5.245  20.833 -25.135  1.00 83.58           O  
ATOM   2331  OE2 GLU A 148      -5.251  19.630 -26.989  1.00 83.58           O  
ATOM   2332  N   ASP A 149      -8.328  22.526 -31.087  1.00 80.17           N  
ATOM   2333  H   ASP A 149      -7.704  23.283 -30.851  1.00 80.17           H  
ATOM   2334  CA  ASP A 149      -8.351  22.073 -32.479  1.00 80.17           C  
ATOM   2335  HA  ASP A 149      -9.380  21.823 -32.738  1.00 80.17           H  
ATOM   2336  C   ASP A 149      -7.507  20.795 -32.601  1.00 80.17           C  
ATOM   2337  CB  ASP A 149      -7.908  23.193 -33.437  1.00 80.17           C  
ATOM   2338  HB2 ASP A 149      -6.934  23.574 -33.131  1.00 80.17           H  
ATOM   2339  HB3 ASP A 149      -8.633  24.003 -33.353  1.00 80.17           H  
ATOM   2340  O   ASP A 149      -6.348  20.726 -32.191  1.00 80.17           O  
ATOM   2341  CG  ASP A 149      -7.851  22.807 -34.920  1.00 80.17           C  
ATOM   2342  OD1 ASP A 149      -8.183  21.644 -35.261  1.00 80.17           O  
ATOM   2343  OD2 ASP A 149      -7.447  23.671 -35.726  1.00 80.17           O  
ATOM   2344  N   ARG A 150      -8.104  19.743 -33.168  1.00 77.62           N  
ATOM   2345  H   ARG A 150      -9.006  19.909 -33.591  1.00 77.62           H  
ATOM   2346  CA  ARG A 150      -7.441  18.448 -33.354  1.00 77.62           C  
ATOM   2347  HA  ARG A 150      -7.044  18.127 -32.391  1.00 77.62           H  
ATOM   2348  C   ARG A 150      -6.243  18.556 -34.300  1.00 77.62           C  
ATOM   2349  CB  ARG A 150      -8.477  17.435 -33.859  1.00 77.62           C  
ATOM   2350  HB2 ARG A 150      -9.328  17.432 -33.178  1.00 77.62           H  
ATOM   2351  HB3 ARG A 150      -8.824  17.744 -34.845  1.00 77.62           H  
ATOM   2352  O   ARG A 150      -5.269  17.830 -34.109  1.00 77.62           O  
ATOM   2353  CG  ARG A 150      -7.910  16.009 -33.942  1.00 77.62           C  
ATOM   2354  HG2 ARG A 150      -7.054  15.992 -34.616  1.00 77.62           H  
ATOM   2355  HG3 ARG A 150      -7.595  15.681 -32.952  1.00 77.62           H  
ATOM   2356  CD  ARG A 150      -8.968  15.050 -34.493  1.00 77.62           C  
ATOM   2357  HD2 ARG A 150      -9.334  15.460 -35.434  1.00 77.62           H  
ATOM   2358  HD3 ARG A 150      -9.801  14.997 -33.792  1.00 77.62           H  
ATOM   2359  NE  ARG A 150      -8.414  13.694 -34.702  1.00 77.62           N  
ATOM   2360  HE  ARG A 150      -7.768  13.356 -34.004  1.00 77.62           H  
ATOM   2361  NH1 ARG A 150      -9.521  13.180 -36.653  1.00 77.62           N  
ATOM   2362 HH11 ARG A 150      -9.704  12.516 -37.391  1.00 77.62           H  
ATOM   2363 HH12 ARG A 150      -9.864  14.129 -36.700  1.00 77.62           H  
ATOM   2364  NH2 ARG A 150      -8.251  11.639 -35.682  1.00 77.62           N  
ATOM   2365 HH21 ARG A 150      -8.596  10.964 -36.349  1.00 77.62           H  
ATOM   2366 HH22 ARG A 150      -7.654  11.313 -34.936  1.00 77.62           H  
ATOM   2367  CZ  ARG A 150      -8.726  12.852 -35.674  1.00 77.62           C  
ATOM   2368  N   ASN A 151      -6.328  19.432 -35.300  1.00 77.86           N  
ATOM   2369  H   ASN A 151      -7.127  20.049 -35.328  1.00 77.86           H  
ATOM   2370  CA  ASN A 151      -5.277  19.631 -36.297  1.00 77.86           C  
ATOM   2371  HA  ASN A 151      -4.785  18.682 -36.509  1.00 77.86           H  
ATOM   2372  C   ASN A 151      -4.202  20.600 -35.803  1.00 77.86           C  
ATOM   2373  CB  ASN A 151      -5.923  20.152 -37.586  1.00 77.86           C  
ATOM   2374  HB2 ASN A 151      -5.144  20.351 -38.323  1.00 77.86           H  
ATOM   2375  HB3 ASN A 151      -6.433  21.091 -37.372  1.00 77.86           H  
ATOM   2376  O   ASN A 151      -3.057  20.516 -36.236  1.00 77.86           O  
ATOM   2377  CG  ASN A 151      -6.905  19.176 -38.202  1.00 77.86           C  
ATOM   2378  ND2 ASN A 151      -7.895  19.684 -38.895  1.00 77.86           N  
ATOM   2379 HD21 ASN A 151      -8.528  19.034 -39.339  1.00 77.86           H  
ATOM   2380 HD22 ASN A 151      -8.002  20.687 -38.935  1.00 77.86           H  
ATOM   2381  OD1 ASN A 151      -6.814  17.964 -38.078  1.00 77.86           O  
ATOM   2382  N   ASN A 152      -4.564  21.498 -34.886  1.00 75.06           N  
ATOM   2383  H   ASN A 152      -5.528  21.524 -34.588  1.00 75.06           H  
ATOM   2384  CA  ASN A 152      -3.635  22.419 -34.256  1.00 75.06           C  
ATOM   2385  HA  ASN A 152      -2.619  22.042 -34.377  1.00 75.06           H  
ATOM   2386  C   ASN A 152      -3.910  22.525 -32.744  1.00 75.06           C  
ATOM   2387  CB  ASN A 152      -3.690  23.763 -34.997  1.00 75.06           C  
ATOM   2388  HB2 ASN A 152      -4.649  24.251 -34.821  1.00 75.06           H  
ATOM   2389  HB3 ASN A 152      -3.576  23.586 -36.067  1.00 75.06           H  
ATOM   2390  O   ASN A 152      -4.622  23.430 -32.312  1.00 75.06           O  
ATOM   2391  CG  ASN A 152      -2.566  24.668 -34.533  1.00 75.06           C  
ATOM   2392  ND2 ASN A 152      -2.202  25.666 -35.302  1.00 75.06           N  
ATOM   2393 HD21 ASN A 152      -1.354  26.108 -34.979  1.00 75.06           H  
ATOM   2394 HD22 ASN A 152      -2.491  25.671 -36.270  1.00 75.06           H  
ATOM   2395  OD1 ASN A 152      -1.964  24.470 -33.496  1.00 75.06           O  
ATOM   2396  N   PRO A 153      -3.318  21.633 -31.925  1.00 67.25           N  
ATOM   2397  CA  PRO A 153      -3.510  21.623 -30.473  1.00 67.25           C  
ATOM   2398  HA  PRO A 153      -4.570  21.473 -30.269  1.00 67.25           H  
ATOM   2399  C   PRO A 153      -3.059  22.906 -29.761  1.00 67.25           C  
ATOM   2400  CB  PRO A 153      -2.716  20.415 -29.967  1.00 67.25           C  
ATOM   2401  HB2 PRO A 153      -3.213  19.941 -29.120  1.00 67.25           H  
ATOM   2402  HB3 PRO A 153      -1.706  20.719 -29.694  1.00 67.25           H  
ATOM   2403  O   PRO A 153      -3.410  23.113 -28.603  1.00 67.25           O  
ATOM   2404  CG  PRO A 153      -2.655  19.493 -31.182  1.00 67.25           C  
ATOM   2405  HG2 PRO A 153      -3.585  18.928 -31.262  1.00 67.25           H  
ATOM   2406  HG3 PRO A 153      -1.795  18.825 -31.149  1.00 67.25           H  
ATOM   2407  CD  PRO A 153      -2.554  20.470 -32.344  1.00 67.25           C  
ATOM   2408  HD2 PRO A 153      -2.963  20.011 -33.244  1.00 67.25           H  
ATOM   2409  HD3 PRO A 153      -1.515  20.758 -32.503  1.00 67.25           H  
ATOM   2410  N   GLU A 154      -2.288  23.765 -30.437  1.00 65.36           N  
ATOM   2411  H   GLU A 154      -2.042  23.566 -31.396  1.00 65.36           H  
ATOM   2412  CA  GLU A 154      -1.917  25.088 -29.932  1.00 65.36           C  
ATOM   2413  HA  GLU A 154      -1.642  25.007 -28.880  1.00 65.36           H  
ATOM   2414  C   GLU A 154      -3.071  26.081 -29.980  1.00 65.36           C  
ATOM   2415  CB  GLU A 154      -0.710  25.665 -30.681  1.00 65.36           C  
ATOM   2416  HB2 GLU A 154      -1.006  25.909 -31.701  1.00 65.36           H  
ATOM   2417  HB3 GLU A 154      -0.415  26.591 -30.188  1.00 65.36           H  
ATOM   2418  O   GLU A 154      -2.964  27.148 -29.394  1.00 65.36           O  
ATOM   2419  CG  GLU A 154       0.500  24.722 -30.697  1.00 65.36           C  
ATOM   2420  HG2 GLU A 154       0.770  24.487 -29.668  1.00 65.36           H  
ATOM   2421  HG3 GLU A 154       0.228  23.791 -31.194  1.00 65.36           H  
ATOM   2422  CD  GLU A 154       1.710  25.324 -31.424  1.00 65.36           C  
ATOM   2423  OE1 GLU A 154       2.799  24.727 -31.264  1.00 65.36           O  
ATOM   2424  OE2 GLU A 154       1.534  26.328 -32.155  1.00 65.36           O  
ATOM   2425  N   LYS A 155      -4.183  25.758 -30.643  1.00 74.76           N  
ATOM   2426  H   LYS A 155      -4.220  24.858 -31.100  1.00 74.76           H  
ATOM   2427  CA  LYS A 155      -5.389  26.582 -30.661  1.00 74.76           C  
ATOM   2428  HA  LYS A 155      -5.162  27.574 -30.271  1.00 74.76           H  
ATOM   2429  C   LYS A 155      -6.447  25.960 -29.767  1.00 74.76           C  
ATOM   2430  CB  LYS A 155      -5.895  26.739 -32.095  1.00 74.76           C  
ATOM   2431  HB2 LYS A 155      -6.842  27.279 -32.069  1.00 74.76           H  
ATOM   2432  HB3 LYS A 155      -6.070  25.755 -32.529  1.00 74.76           H  
ATOM   2433  O   LYS A 155      -6.832  24.806 -29.961  1.00 74.76           O  
ATOM   2434  CG  LYS A 155      -4.905  27.520 -32.968  1.00 74.76           C  
ATOM   2435  HG2 LYS A 155      -4.760  28.514 -32.546  1.00 74.76           H  
ATOM   2436  HG3 LYS A 155      -3.946  27.004 -33.005  1.00 74.76           H  
ATOM   2437  CD  LYS A 155      -5.467  27.633 -34.386  1.00 74.76           C  
ATOM   2438  HD2 LYS A 155      -5.520  26.637 -34.826  1.00 74.76           H  
ATOM   2439  HD3 LYS A 155      -6.476  28.044 -34.347  1.00 74.76           H  
ATOM   2440  CE  LYS A 155      -4.569  28.531 -35.236  1.00 74.76           C  
ATOM   2441  HE2 LYS A 155      -4.444  29.484 -34.722  1.00 74.76           H  
ATOM   2442  HE3 LYS A 155      -3.590  28.060 -35.317  1.00 74.76           H  
ATOM   2443  NZ  LYS A 155      -5.167  28.742 -36.577  1.00 74.76           N  
ATOM   2444  HZ1 LYS A 155      -6.072  29.182 -36.491  1.00 74.76           H  
ATOM   2445  HZ2 LYS A 155      -5.305  27.853 -37.035  1.00 74.76           H  
ATOM   2446  HZ3 LYS A 155      -4.572  29.321 -37.153  1.00 74.76           H  
ATOM   2447  N   GLN A 156      -6.956  26.743 -28.823  1.00 80.30           N  
ATOM   2448  H   GLN A 156      -6.627  27.697 -28.773  1.00 80.30           H  
ATOM   2449  CA  GLN A 156      -8.137  26.369 -28.041  1.00 80.30           C  
ATOM   2450  HA  GLN A 156      -8.496  25.412 -28.420  1.00 80.30           H  
ATOM   2451  C   GLN A 156      -9.268  27.362 -28.291  1.00 80.30           C  
ATOM   2452  CB  GLN A 156      -7.848  26.158 -26.539  1.00 80.30           C  
ATOM   2453  HB2 GLN A 156      -8.565  25.426 -26.165  1.00 80.30           H  
ATOM   2454  HB3 GLN A 156      -8.036  27.076 -25.983  1.00 80.30           H  
ATOM   2455  O   GLN A 156      -9.047  28.454 -28.813  1.00 80.30           O  
ATOM   2456  CG  GLN A 156      -6.436  25.647 -26.215  1.00 80.30           C  
ATOM   2457  HG2 GLN A 156      -5.697  26.392 -26.507  1.00 80.30           H  
ATOM   2458  HG3 GLN A 156      -6.243  24.739 -26.786  1.00 80.30           H  
ATOM   2459  CD  GLN A 156      -6.254  25.378 -24.726  1.00 80.30           C  
ATOM   2460  NE2 GLN A 156      -5.835  24.196 -24.328  1.00 80.30           N  
ATOM   2461 HE21 GLN A 156      -5.593  23.471 -24.988  1.00 80.30           H  
ATOM   2462 HE22 GLN A 156      -5.658  24.102 -23.338  1.00 80.30           H  
ATOM   2463  OE1 GLN A 156      -6.502  26.220 -23.880  1.00 80.30           O  
ATOM   2464  N   HIS A 157     -10.486  26.964 -27.947  1.00 88.22           N  
ATOM   2465  H   HIS A 157     -10.605  26.018 -27.615  1.00 88.22           H  
ATOM   2466  CA  HIS A 157     -11.679  27.758 -28.205  1.00 88.22           C  
ATOM   2467  HA  HIS A 157     -11.412  28.813 -28.265  1.00 88.22           H  
ATOM   2468  C   HIS A 157     -12.701  27.584 -27.089  1.00 88.22           C  
ATOM   2469  CB  HIS A 157     -12.241  27.329 -29.562  1.00 88.22           C  
ATOM   2470  HB2 HIS A 157     -11.428  27.372 -30.286  1.00 88.22           H  
ATOM   2471  HB3 HIS A 157     -12.607  26.303 -29.508  1.00 88.22           H  
ATOM   2472  O   HIS A 157     -13.002  26.453 -26.694  1.00 88.22           O  
ATOM   2473  CG  HIS A 157     -13.310  28.233 -30.088  1.00 88.22           C  
ATOM   2474  CD2 HIS A 157     -14.578  27.872 -30.421  1.00 88.22           C  
ATOM   2475  HD2 HIS A 157     -15.001  26.880 -30.356  1.00 88.22           H  
ATOM   2476  ND1 HIS A 157     -13.133  29.582 -30.366  1.00 88.22           N  
ATOM   2477  CE1 HIS A 157     -14.311  30.015 -30.830  1.00 88.22           C  
ATOM   2478  HE1 HIS A 157     -14.530  31.039 -31.093  1.00 88.22           H  
ATOM   2479  NE2 HIS A 157     -15.196  29.013 -30.871  1.00 88.22           N  
ATOM   2480  HE2 HIS A 157     -16.154  29.094 -31.182  1.00 88.22           H  
ATOM   2481  N   TYR A 158     -13.237  28.704 -26.599  1.00 90.89           N  
ATOM   2482  H   TYR A 158     -12.948  29.587 -26.994  1.00 90.89           H  
ATOM   2483  CA  TYR A 158     -14.359  28.712 -25.665  1.00 90.89           C  
ATOM   2484  HA  TYR A 158     -14.310  27.811 -25.053  1.00 90.89           H  
ATOM   2485  C   TYR A 158     -15.678  28.708 -26.416  1.00 90.89           C  
ATOM   2486  CB  TYR A 158     -14.322  29.911 -24.719  1.00 90.89           C  
ATOM   2487  HB2 TYR A 158     -15.273  29.973 -24.189  1.00 90.89           H  
ATOM   2488  HB3 TYR A 158     -14.219  30.826 -25.303  1.00 90.89           H  
ATOM   2489  O   TYR A 158     -15.873  29.425 -27.398  1.00 90.89           O  
ATOM   2490  CG  TYR A 158     -13.221  29.836 -23.690  1.00 90.89           C  
ATOM   2491  CD1 TYR A 158     -13.421  29.156 -22.471  1.00 90.89           C  
ATOM   2492  HD1 TYR A 158     -14.371  28.686 -22.264  1.00 90.89           H  
ATOM   2493  CD2 TYR A 158     -11.989  30.452 -23.959  1.00 90.89           C  
ATOM   2494  HD2 TYR A 158     -11.814  30.942 -24.906  1.00 90.89           H  
ATOM   2495  CE1 TYR A 158     -12.391  29.123 -21.509  1.00 90.89           C  
ATOM   2496  HE1 TYR A 158     -12.539  28.640 -20.555  1.00 90.89           H  
ATOM   2497  CE2 TYR A 158     -10.965  30.424 -23.004  1.00 90.89           C  
ATOM   2498  HE2 TYR A 158     -10.017  30.889 -23.233  1.00 90.89           H  
ATOM   2499  OH  TYR A 158     -10.177  29.810 -20.844  1.00 90.89           O  
ATOM   2500  HH  TYR A 158      -9.514  30.440 -21.136  1.00 90.89           H  
ATOM   2501  CZ  TYR A 158     -11.166  29.774 -21.771  1.00 90.89           C  
ATOM   2502  N   VAL A 159     -16.604  27.907 -25.907  1.00 92.18           N  
ATOM   2503  H   VAL A 159     -16.330  27.288 -25.158  1.00 92.18           H  
ATOM   2504  CA  VAL A 159     -17.960  27.804 -26.426  1.00 92.18           C  
ATOM   2505  HA  VAL A 159     -18.183  28.676 -27.039  1.00 92.18           H  
ATOM   2506  C   VAL A 159     -18.938  27.790 -25.268  1.00 92.18           C  
ATOM   2507  CB  VAL A 159     -18.073  26.543 -27.294  1.00 92.18           C  
ATOM   2508  HB  VAL A 159     -17.681  25.683 -26.751  1.00 92.18           H  
ATOM   2509  O   VAL A 159     -18.760  27.051 -24.301  1.00 92.18           O  
ATOM   2510  CG1 VAL A 159     -19.501  26.235 -27.712  1.00 92.18           C  
ATOM   2511 HG11 VAL A 159     -20.124  26.141 -26.822  1.00 92.18           H  
ATOM   2512 HG12 VAL A 159     -19.515  25.298 -28.269  1.00 92.18           H  
ATOM   2513 HG13 VAL A 159     -19.874  27.046 -28.337  1.00 92.18           H  
ATOM   2514  CG2 VAL A 159     -17.289  26.725 -28.591  1.00 92.18           C  
ATOM   2515 HG21 VAL A 159     -16.236  26.874 -28.352  1.00 92.18           H  
ATOM   2516 HG22 VAL A 159     -17.406  25.857 -29.239  1.00 92.18           H  
ATOM   2517 HG23 VAL A 159     -17.630  27.621 -29.111  1.00 92.18           H  
ATOM   2518  N   TRP A 160     -20.027  28.541 -25.391  1.00 93.42           N  
ATOM   2519  H   TRP A 160     -20.112  29.158 -26.186  1.00 93.42           H  
ATOM   2520  CA  TRP A 160     -21.093  28.521 -24.399  1.00 93.42           C  
ATOM   2521  HA  TRP A 160     -20.642  28.637 -23.413  1.00 93.42           H  
ATOM   2522  C   TRP A 160     -21.864  27.192 -24.415  1.00 93.42           C  
ATOM   2523  CB  TRP A 160     -22.019  29.715 -24.619  1.00 93.42           C  
ATOM   2524  HB2 TRP A 160     -22.377  29.699 -25.649  1.00 93.42           H  
ATOM   2525  HB3 TRP A 160     -21.453  30.635 -24.477  1.00 93.42           H  
ATOM   2526  O   TRP A 160     -22.377  26.749 -25.451  1.00 93.42           O  
ATOM   2527  CG  TRP A 160     -23.202  29.742 -23.708  1.00 93.42           C  
ATOM   2528  CD1 TRP A 160     -23.186  29.494 -22.378  1.00 93.42           C  
ATOM   2529  HD1 TRP A 160     -22.303  29.283 -21.793  1.00 93.42           H  
ATOM   2530  CD2 TRP A 160     -24.583  30.072 -24.032  1.00 93.42           C  
ATOM   2531  CE2 TRP A 160     -25.369  29.923 -22.851  1.00 93.42           C  
ATOM   2532  CE3 TRP A 160     -25.244  30.540 -25.185  1.00 93.42           C  
ATOM   2533  HE3 TRP A 160     -24.661  30.774 -26.064  1.00 93.42           H  
ATOM   2534  NE1 TRP A 160     -24.467  29.576 -21.875  1.00 93.42           N  
ATOM   2535  HE1 TRP A 160     -24.683  29.553 -20.888  1.00 93.42           H  
ATOM   2536  CH2 TRP A 160     -27.373  30.643 -23.985  1.00 93.42           C  
ATOM   2537  HH2 TRP A 160     -28.412  30.937 -23.954  1.00 93.42           H  
ATOM   2538  CZ2 TRP A 160     -26.744  30.180 -22.821  1.00 93.42           C  
ATOM   2539  HZ2 TRP A 160     -27.291  30.111 -21.893  1.00 93.42           H  
ATOM   2540  CZ3 TRP A 160     -26.621  30.833 -25.154  1.00 93.42           C  
ATOM   2541  HZ3 TRP A 160     -27.097  31.308 -25.999  1.00 93.42           H  
ATOM   2542  N   ILE A 161     -21.988  26.561 -23.247  1.00 93.26           N  
ATOM   2543  H   ILE A 161     -21.572  26.993 -22.434  1.00 93.26           H  
ATOM   2544  CA  ILE A 161     -22.826  25.384 -23.009  1.00 93.26           C  
ATOM   2545  HA  ILE A 161     -22.925  24.825 -23.939  1.00 93.26           H  
ATOM   2546  C   ILE A 161     -24.211  25.865 -22.573  1.00 93.26           C  
ATOM   2547  CB  ILE A 161     -22.206  24.434 -21.957  1.00 93.26           C  
ATOM   2548  HB  ILE A 161     -22.168  24.951 -20.999  1.00 93.26           H  
ATOM   2549  O   ILE A 161     -24.473  26.083 -21.392  1.00 93.26           O  
ATOM   2550  CG1 ILE A 161     -20.767  24.013 -22.324  1.00 93.26           C  
ATOM   2551 HG12 ILE A 161     -20.784  23.388 -23.216  1.00 93.26           H  
ATOM   2552 HG13 ILE A 161     -20.177  24.903 -22.545  1.00 93.26           H  
ATOM   2553  CG2 ILE A 161     -23.107  23.188 -21.808  1.00 93.26           C  
ATOM   2554 HG21 ILE A 161     -22.700  22.509 -21.058  1.00 93.26           H  
ATOM   2555 HG22 ILE A 161     -23.186  22.663 -22.760  1.00 93.26           H  
ATOM   2556 HG23 ILE A 161     -24.101  23.475 -21.467  1.00 93.26           H  
ATOM   2557  CD1 ILE A 161     -20.055  23.266 -21.187  1.00 93.26           C  
ATOM   2558 HD11 ILE A 161     -20.095  23.860 -20.274  1.00 93.26           H  
ATOM   2559 HD12 ILE A 161     -20.515  22.293 -21.014  1.00 93.26           H  
ATOM   2560 HD13 ILE A 161     -19.010  23.094 -21.446  1.00 93.26           H  
ATOM   2561  N   LYS A 162     -25.136  25.963 -23.531  1.00 91.37           N  
ATOM   2562  H   LYS A 162     -24.840  25.827 -24.486  1.00 91.37           H  
ATOM   2563  CA  LYS A 162     -26.527  26.350 -23.244  1.00 91.37           C  
ATOM   2564  HA  LYS A 162     -26.505  27.179 -22.536  1.00 91.37           H  
ATOM   2565  C   LYS A 162     -27.356  25.258 -22.566  1.00 91.37           C  
ATOM   2566  CB  LYS A 162     -27.223  26.857 -24.511  1.00 91.37           C  
ATOM   2567  HB2 LYS A 162     -26.676  27.717 -24.897  1.00 91.37           H  
ATOM   2568  HB3 LYS A 162     -28.218  27.202 -24.231  1.00 91.37           H  
ATOM   2569  O   LYS A 162     -28.406  25.541 -22.006  1.00 91.37           O  
ATOM   2570  CG  LYS A 162     -27.342  25.794 -25.616  1.00 91.37           C  
ATOM   2571  HG2 LYS A 162     -27.675  24.840 -25.209  1.00 91.37           H  
ATOM   2572  HG3 LYS A 162     -26.365  25.673 -26.085  1.00 91.37           H  
ATOM   2573  CD  LYS A 162     -28.351  26.249 -26.665  1.00 91.37           C  
ATOM   2574  HD2 LYS A 162     -28.140  27.286 -26.925  1.00 91.37           H  
ATOM   2575  HD3 LYS A 162     -29.356  26.200 -26.246  1.00 91.37           H  
ATOM   2576  CE  LYS A 162     -28.251  25.375 -27.914  1.00 91.37           C  
ATOM   2577  HE2 LYS A 162     -27.206  25.334 -28.222  1.00 91.37           H  
ATOM   2578  HE3 LYS A 162     -28.565  24.359 -27.674  1.00 91.37           H  
ATOM   2579  NZ  LYS A 162     -29.068  25.940 -29.012  1.00 91.37           N  
ATOM   2580  HZ1 LYS A 162     -28.744  26.874 -29.217  1.00 91.37           H  
ATOM   2581  HZ2 LYS A 162     -28.973  25.383 -29.849  1.00 91.37           H  
ATOM   2582  HZ3 LYS A 162     -30.040  26.022 -28.747  1.00 91.37           H  
ATOM   2583  N   ASN A 163     -26.967  23.986 -22.686  1.00 90.32           N  
ATOM   2584  H   ASN A 163     -26.113  23.799 -23.192  1.00 90.32           H  
ATOM   2585  CA  ASN A 163     -27.685  22.886 -22.041  1.00 90.32           C  
ATOM   2586  HA  ASN A 163     -28.109  23.254 -21.106  1.00 90.32           H  
ATOM   2587  C   ASN A 163     -26.732  21.737 -21.687  1.00 90.32           C  
ATOM   2588  CB  ASN A 163     -28.857  22.444 -22.940  1.00 90.32           C  
ATOM   2589  HB2 ASN A 163     -29.433  23.324 -23.224  1.00 90.32           H  
ATOM   2590  HB3 ASN A 163     -28.469  21.961 -23.837  1.00 90.32           H  
ATOM   2591  O   ASN A 163     -26.429  20.887 -22.527  1.00 90.32           O  
ATOM   2592  CG  ASN A 163     -29.782  21.471 -22.227  1.00 90.32           C  
ATOM   2593  ND2 ASN A 163     -31.073  21.694 -22.258  1.00 90.32           N  
ATOM   2594 HD21 ASN A 163     -31.647  21.061 -21.720  1.00 90.32           H  
ATOM   2595 HD22 ASN A 163     -31.442  22.585 -22.558  1.00 90.32           H  
ATOM   2596  OD1 ASN A 163     -29.356  20.483 -21.657  1.00 90.32           O  
ATOM   2597  N   MET A 164     -26.291  21.705 -20.428  1.00 90.37           N  
ATOM   2598  H   MET A 164     -26.544  22.463 -19.810  1.00 90.37           H  
ATOM   2599  CA  MET A 164     -25.363  20.692 -19.921  1.00 90.37           C  
ATOM   2600  HA  MET A 164     -24.459  20.717 -20.531  1.00 90.37           H  
ATOM   2601  C   MET A 164     -25.938  19.270 -19.995  1.00 90.37           C  
ATOM   2602  CB  MET A 164     -25.000  21.047 -18.470  1.00 90.37           C  
ATOM   2603  HB2 MET A 164     -24.679  22.087 -18.417  1.00 90.37           H  
ATOM   2604  HB3 MET A 164     -25.877  20.927 -17.834  1.00 90.37           H  
ATOM   2605  O   MET A 164     -25.248  18.336 -20.399  1.00 90.37           O  
ATOM   2606  CG  MET A 164     -23.876  20.153 -17.939  1.00 90.37           C  
ATOM   2607  HG2 MET A 164     -24.203  19.114 -17.975  1.00 90.37           H  
ATOM   2608  HG3 MET A 164     -23.688  20.399 -16.894  1.00 90.37           H  
ATOM   2609  SD  MET A 164     -22.317  20.302 -18.848  1.00 90.37           S  
ATOM   2610  CE  MET A 164     -21.775  21.909 -18.214  1.00 90.37           C  
ATOM   2611  HE1 MET A 164     -22.478  22.690 -18.501  1.00 90.37           H  
ATOM   2612  HE2 MET A 164     -20.794  22.140 -18.630  1.00 90.37           H  
ATOM   2613  HE3 MET A 164     -21.702  21.869 -17.127  1.00 90.37           H  
ATOM   2614  N   SER A 165     -27.222  19.111 -19.663  1.00 89.15           N  
ATOM   2615  H   SER A 165     -27.746  19.930 -19.389  1.00 89.15           H  
ATOM   2616  CA  SER A 165     -27.917  17.820 -19.676  1.00 89.15           C  
ATOM   2617  HA  SER A 165     -27.448  17.148 -18.957  1.00 89.15           H  
ATOM   2618  C   SER A 165     -27.861  17.158 -21.053  1.00 89.15           C  
ATOM   2619  CB  SER A 165     -29.368  18.036 -19.251  1.00 89.15           C  
ATOM   2620  HB2 SER A 165     -29.906  18.606 -20.008  1.00 89.15           H  
ATOM   2621  HB3 SER A 165     -29.397  18.583 -18.308  1.00 89.15           H  
ATOM   2622  O   SER A 165     -27.429  16.016 -21.205  1.00 89.15           O  
ATOM   2623  OG  SER A 165     -29.987  16.794 -19.077  1.00 89.15           O  
ATOM   2624  HG  SER A 165     -30.027  16.652 -18.128  1.00 89.15           H  
ATOM   2625  N   ARG A 166     -28.183  17.917 -22.100  1.00 88.66           N  
ATOM   2626  H   ARG A 166     -28.521  18.850 -21.910  1.00 88.66           H  
ATOM   2627  CA  ARG A 166     -28.119  17.450 -23.486  1.00 88.66           C  
ATOM   2628  HA  ARG A 166     -28.644  16.498 -23.556  1.00 88.66           H  
ATOM   2629  C   ARG A 166     -26.684  17.206 -23.955  1.00 88.66           C  
ATOM   2630  CB  ARG A 166     -28.849  18.474 -24.350  1.00 88.66           C  
ATOM   2631  HB2 ARG A 166     -29.838  18.649 -23.927  1.00 88.66           H  
ATOM   2632  HB3 ARG A 166     -28.288  19.408 -24.327  1.00 88.66           H  
ATOM   2633  O   ARG A 166     -26.459  16.294 -24.745  1.00 88.66           O  
ATOM   2634  CG  ARG A 166     -29.017  17.980 -25.792  1.00 88.66           C  
ATOM   2635  HG2 ARG A 166     -29.501  17.003 -25.791  1.00 88.66           H  
ATOM   2636  HG3 ARG A 166     -28.035  17.879 -26.253  1.00 88.66           H  
ATOM   2637  CD  ARG A 166     -29.875  18.952 -26.606  1.00 88.66           C  
ATOM   2638  HD2 ARG A 166     -29.913  18.609 -27.640  1.00 88.66           H  
ATOM   2639  HD3 ARG A 166     -30.888  18.925 -26.204  1.00 88.66           H  
ATOM   2640  NE  ARG A 166     -29.353  20.332 -26.528  1.00 88.66           N  
ATOM   2641  HE  ARG A 166     -28.565  20.468 -25.912  1.00 88.66           H  
ATOM   2642  NH1 ARG A 166     -30.877  21.289 -27.927  1.00 88.66           N  
ATOM   2643 HH11 ARG A 166     -31.430  22.081 -28.224  1.00 88.66           H  
ATOM   2644 HH12 ARG A 166     -31.098  20.358 -28.249  1.00 88.66           H  
ATOM   2645  NH2 ARG A 166     -29.689  22.575 -26.528  1.00 88.66           N  
ATOM   2646 HH21 ARG A 166     -30.304  23.342 -26.761  1.00 88.66           H  
ATOM   2647 HH22 ARG A 166     -29.035  22.664 -25.764  1.00 88.66           H  
ATOM   2648  CZ  ARG A 166     -29.956  21.394 -27.010  1.00 88.66           C  
ATOM   2649  N   LEU A 167     -25.715  17.988 -23.471  1.00 89.85           N  
ATOM   2650  H   LEU A 167     -25.958  18.715 -22.813  1.00 89.85           H  
ATOM   2651  CA  LEU A 167     -24.303  17.771 -23.790  1.00 89.85           C  
ATOM   2652  HA  LEU A 167     -24.207  17.741 -24.876  1.00 89.85           H  
ATOM   2653  C   LEU A 167     -23.815  16.423 -23.248  1.00 89.85           C  
ATOM   2654  CB  LEU A 167     -23.445  18.933 -23.247  1.00 89.85           C  
ATOM   2655  HB2 LEU A 167     -23.821  19.881 -23.633  1.00 89.85           H  
ATOM   2656  HB3 LEU A 167     -23.538  18.965 -22.162  1.00 89.85           H  
ATOM   2657  O   LEU A 167     -23.103  15.720 -23.957  1.00 89.85           O  
ATOM   2658  CG  LEU A 167     -21.946  18.826 -23.586  1.00 89.85           C  
ATOM   2659  HG  LEU A 167     -21.543  17.914 -23.145  1.00 89.85           H  
ATOM   2660  CD1 LEU A 167     -21.678  18.805 -25.093  1.00 89.85           C  
ATOM   2661 HD11 LEU A 167     -22.071  17.888 -25.533  1.00 89.85           H  
ATOM   2662 HD12 LEU A 167     -22.132  19.674 -25.567  1.00 89.85           H  
ATOM   2663 HD13 LEU A 167     -20.602  18.831 -25.263  1.00 89.85           H  
ATOM   2664  CD2 LEU A 167     -21.196  20.015 -22.990  1.00 89.85           C  
ATOM   2665 HD21 LEU A 167     -21.349  20.044 -21.911  1.00 89.85           H  
ATOM   2666 HD22 LEU A 167     -21.551  20.948 -23.428  1.00 89.85           H  
ATOM   2667 HD23 LEU A 167     -20.127  19.918 -23.181  1.00 89.85           H  
ATOM   2668  N   LEU A 168     -24.197  16.053 -22.027  1.00 88.54           N  
ATOM   2669  H   LEU A 168     -24.760  16.702 -21.494  1.00 88.54           H  
ATOM   2670  CA  LEU A 168     -23.626  14.910 -21.309  1.00 88.54           C  
ATOM   2671  HA  LEU A 168     -22.689  14.611 -21.779  1.00 88.54           H  
ATOM   2672  C   LEU A 168     -24.499  13.650 -21.291  1.00 88.54           C  
ATOM   2673  CB  LEU A 168     -23.323  15.363 -19.879  1.00 88.54           C  
ATOM   2674  HB2 LEU A 168     -24.221  15.855 -19.506  1.00 88.54           H  
ATOM   2675  HB3 LEU A 168     -23.126  14.486 -19.262  1.00 88.54           H  
ATOM   2676  O   LEU A 168     -23.955  12.574 -21.073  1.00 88.54           O  
ATOM   2677  CG  LEU A 168     -22.141  16.330 -19.729  1.00 88.54           C  
ATOM   2678  HG  LEU A 168     -22.291  17.207 -20.360  1.00 88.54           H  
ATOM   2679  CD1 LEU A 168     -22.024  16.785 -18.279  1.00 88.54           C  
ATOM   2680 HD11 LEU A 168     -22.939  17.301 -17.989  1.00 88.54           H  
ATOM   2681 HD12 LEU A 168     -21.858  15.931 -17.622  1.00 88.54           H  
ATOM   2682 HD13 LEU A 168     -21.197  17.488 -18.180  1.00 88.54           H  
ATOM   2683  CD2 LEU A 168     -20.822  15.665 -20.099  1.00 88.54           C  
ATOM   2684 HD21 LEU A 168     -20.007  16.313 -19.776  1.00 88.54           H  
ATOM   2685 HD22 LEU A 168     -20.724  14.705 -19.592  1.00 88.54           H  
ATOM   2686 HD23 LEU A 168     -20.759  15.519 -21.177  1.00 88.54           H  
ATOM   2687  N   SER A 169     -25.807  13.743 -21.544  1.00 83.10           N  
ATOM   2688  H   SER A 169     -26.202  14.669 -21.630  1.00 83.10           H  
ATOM   2689  CA  SER A 169     -26.759  12.612 -21.505  1.00 83.10           C  
ATOM   2690  HA  SER A 169     -26.946  12.351 -20.463  1.00 83.10           H  
ATOM   2691  C   SER A 169     -26.218  11.357 -22.194  1.00 83.10           C  
ATOM   2692  CB  SER A 169     -28.102  13.002 -22.136  1.00 83.10           C  
ATOM   2693  HB2 SER A 169     -28.724  12.114 -22.247  1.00 83.10           H  
ATOM   2694  HB3 SER A 169     -28.623  13.707 -21.488  1.00 83.10           H  
ATOM   2695  O   SER A 169     -26.035  10.344 -21.535  1.00 83.10           O  
ATOM   2696  OG  SER A 169     -27.884  13.596 -23.405  1.00 83.10           O  
ATOM   2697  HG  SER A 169     -27.794  14.541 -23.262  1.00 83.10           H  
ATOM   2698  N   SER A 170     -25.819  11.463 -23.465  1.00 78.61           N  
ATOM   2699  H   SER A 170     -26.128  12.297 -23.944  1.00 78.61           H  
ATOM   2700  CA  SER A 170     -25.236  10.355 -24.249  1.00 78.61           C  
ATOM   2701  HA  SER A 170     -25.958   9.539 -24.270  1.00 78.61           H  
ATOM   2702  C   SER A 170     -23.919   9.772 -23.704  1.00 78.61           C  
ATOM   2703  CB  SER A 170     -24.990  10.820 -25.688  1.00 78.61           C  
ATOM   2704  HB2 SER A 170     -25.930  11.154 -26.126  1.00 78.61           H  
ATOM   2705  HB3 SER A 170     -24.614   9.983 -26.276  1.00 78.61           H  
ATOM   2706  O   SER A 170     -23.500   8.689 -24.117  1.00 78.61           O  
ATOM   2707  OG  SER A 170     -24.043  11.881 -25.722  1.00 78.61           O  
ATOM   2708  HG  SER A 170     -24.465  12.651 -25.333  1.00 78.61           H  
ATOM   2709  N   GLN A 171     -23.219  10.493 -22.823  1.00 79.44           N  
ATOM   2710  H   GLN A 171     -23.641  11.340 -22.468  1.00 79.44           H  
ATOM   2711  CA  GLN A 171     -22.009  10.013 -22.149  1.00 79.44           C  
ATOM   2712  HA  GLN A 171     -21.513   9.275 -22.780  1.00 79.44           H  
ATOM   2713  C   GLN A 171     -22.323   9.309 -20.826  1.00 79.44           C  
ATOM   2714  CB  GLN A 171     -21.023  11.171 -21.903  1.00 79.44           C  
ATOM   2715  HB2 GLN A 171     -21.510  11.957 -21.325  1.00 79.44           H  
ATOM   2716  HB3 GLN A 171     -20.187  10.796 -21.313  1.00 79.44           H  
ATOM   2717  O   GLN A 171     -21.544   8.449 -20.422  1.00 79.44           O  
ATOM   2718  CG  GLN A 171     -20.460  11.766 -23.202  1.00 79.44           C  
ATOM   2719  HG2 GLN A 171     -21.287  12.111 -23.823  1.00 79.44           H  
ATOM   2720  HG3 GLN A 171     -19.924  10.990 -23.750  1.00 79.44           H  
ATOM   2721  CD  GLN A 171     -19.513  12.945 -22.973  1.00 79.44           C  
ATOM   2722  NE2 GLN A 171     -19.038  13.588 -24.020  1.00 79.44           N  
ATOM   2723 HE21 GLN A 171     -18.867  13.083 -24.878  1.00 79.44           H  
ATOM   2724 HE22 GLN A 171     -18.477  14.400 -23.802  1.00 79.44           H  
ATOM   2725  OE1 GLN A 171     -19.141  13.322 -21.881  1.00 79.44           O  
ATOM   2726  N   LEU A 172     -23.422   9.677 -20.161  1.00 77.90           N  
ATOM   2727  H   LEU A 172     -24.023  10.368 -20.585  1.00 77.90           H  
ATOM   2728  CA  LEU A 172     -23.730   9.265 -18.789  1.00 77.90           C  
ATOM   2729  HA  LEU A 172     -22.859   8.790 -18.337  1.00 77.90           H  
ATOM   2730  C   LEU A 172     -24.863   8.240 -18.698  1.00 77.90           C  
ATOM   2731  CB  LEU A 172     -24.089  10.517 -17.967  1.00 77.90           C  
ATOM   2732  HB2 LEU A 172     -24.971  10.981 -18.410  1.00 77.90           H  
ATOM   2733  HB3 LEU A 172     -24.356  10.197 -16.960  1.00 77.90           H  
ATOM   2734  O   LEU A 172     -24.865   7.410 -17.796  1.00 77.90           O  
ATOM   2735  CG  LEU A 172     -22.977  11.576 -17.858  1.00 77.90           C  
ATOM   2736  HG  LEU A 172     -22.707  11.933 -18.852  1.00 77.90           H  
ATOM   2737  CD1 LEU A 172     -23.497  12.767 -17.052  1.00 77.90           C  
ATOM   2738 HD11 LEU A 172     -24.399  13.166 -17.516  1.00 77.90           H  
ATOM   2739 HD12 LEU A 172     -23.718  12.454 -16.032  1.00 77.90           H  
ATOM   2740 HD13 LEU A 172     -22.735  13.546 -17.017  1.00 77.90           H  
ATOM   2741  CD2 LEU A 172     -21.716  11.033 -17.185  1.00 77.90           C  
ATOM   2742 HD21 LEU A 172     -21.270  10.248 -17.796  1.00 77.90           H  
ATOM   2743 HD22 LEU A 172     -20.992  11.838 -17.064  1.00 77.90           H  
ATOM   2744 HD23 LEU A 172     -21.962  10.633 -16.202  1.00 77.90           H  
ATOM   2745  N   SER A 173     -25.826   8.286 -19.616  1.00 71.57           N  
ATOM   2746  H   SER A 173     -25.756   8.953 -20.371  1.00 71.57           H  
ATOM   2747  CA  SER A 173     -27.048   7.493 -19.546  1.00 71.57           C  
ATOM   2748  HA  SER A 173     -26.869   6.613 -18.928  1.00 71.57           H  
ATOM   2749  C   SER A 173     -27.494   7.013 -20.926  1.00 71.57           C  
ATOM   2750  CB  SER A 173     -28.143   8.321 -18.872  1.00 71.57           C  
ATOM   2751  HB2 SER A 173     -28.386   9.186 -19.489  1.00 71.57           H  
ATOM   2752  HB3 SER A 173     -27.786   8.663 -17.900  1.00 71.57           H  
ATOM   2753  O   SER A 173     -27.204   7.629 -21.949  1.00 71.57           O  
ATOM   2754  OG  SER A 173     -29.296   7.524 -18.690  1.00 71.57           O  
ATOM   2755  HG  SER A 173     -29.859   7.958 -18.044  1.00 71.57           H  
ATOM   2756  N   LYS A 174     -28.224   5.894 -20.939  1.00 70.29           N  
ATOM   2757  H   LYS A 174     -28.443   5.490 -20.039  1.00 70.29           H  
ATOM   2758  CA  LYS A 174     -28.970   5.408 -22.111  1.00 70.29           C  
ATOM   2759  HA  LYS A 174     -28.498   5.773 -23.023  1.00 70.29           H  
ATOM   2760  C   LYS A 174     -30.406   5.949 -22.163  1.00 70.29           C  
ATOM   2761  CB  LYS A 174     -28.977   3.873 -22.137  1.00 70.29           C  
ATOM   2762  HB2 LYS A 174     -29.615   3.545 -22.958  1.00 70.29           H  
ATOM   2763  HB3 LYS A 174     -29.409   3.502 -21.208  1.00 70.29           H  
ATOM   2764  O   LYS A 174     -31.147   5.595 -23.065  1.00 70.29           O  
ATOM   2765  CG  LYS A 174     -27.587   3.256 -22.343  1.00 70.29           C  
ATOM   2766  HG2 LYS A 174     -26.941   3.501 -21.500  1.00 70.29           H  
ATOM   2767  HG3 LYS A 174     -27.148   3.648 -23.260  1.00 70.29           H  
ATOM   2768  CD  LYS A 174     -27.733   1.733 -22.454  1.00 70.29           C  
ATOM   2769  HD2 LYS A 174     -28.174   1.355 -21.531  1.00 70.29           H  
ATOM   2770  HD3 LYS A 174     -28.402   1.501 -23.282  1.00 70.29           H  
ATOM   2771  CE  LYS A 174     -26.380   1.057 -22.689  1.00 70.29           C  
ATOM   2772  HE2 LYS A 174     -25.711   1.326 -21.870  1.00 70.29           H  
ATOM   2773  HE3 LYS A 174     -25.957   1.442 -23.617  1.00 70.29           H  
ATOM   2774  NZ  LYS A 174     -26.537  -0.418 -22.764  1.00 70.29           N  
ATOM   2775  HZ1 LYS A 174     -27.167  -0.669 -23.512  1.00 70.29           H  
ATOM   2776  HZ2 LYS A 174     -26.930  -0.772 -21.903  1.00 70.29           H  
ATOM   2777  HZ3 LYS A 174     -25.649  -0.876 -22.917  1.00 70.29           H  
ATOM   2778  N   HIS A 175     -30.813   6.733 -21.168  1.00 69.80           N  
ATOM   2779  H   HIS A 175     -30.141   7.007 -20.465  1.00 69.80           H  
ATOM   2780  CA  HIS A 175     -32.153   7.299 -21.075  1.00 69.80           C  
ATOM   2781  HA  HIS A 175     -32.884   6.523 -21.302  1.00 69.80           H  
ATOM   2782  C   HIS A 175     -32.342   8.448 -22.078  1.00 69.80           C  
ATOM   2783  CB  HIS A 175     -32.368   7.768 -19.632  1.00 69.80           C  
ATOM   2784  HB2 HIS A 175     -32.248   6.921 -18.956  1.00 69.80           H  
ATOM   2785  HB3 HIS A 175     -31.614   8.516 -19.388  1.00 69.80           H  
ATOM   2786  O   HIS A 175     -31.554   9.394 -22.082  1.00 69.80           O  
ATOM   2787  CG  HIS A 175     -33.713   8.387 -19.393  1.00 69.80           C  
ATOM   2788  CD2 HIS A 175     -34.875   7.729 -19.096  1.00 69.80           C  
ATOM   2789  HD2 HIS A 175     -35.000   6.661 -18.994  1.00 69.80           H  
ATOM   2790  ND1 HIS A 175     -33.998   9.732 -19.428  1.00 69.80           N  
ATOM   2791  HD1 HIS A 175     -33.345  10.481 -19.611  1.00 69.80           H  
ATOM   2792  CE1 HIS A 175     -35.306   9.881 -19.162  1.00 69.80           C  
ATOM   2793  HE1 HIS A 175     -35.830  10.823 -19.099  1.00 69.80           H  
ATOM   2794  NE2 HIS A 175     -35.877   8.688 -18.948  1.00 69.80           N  
ATOM   2795  N   ASP A 176     -33.426   8.406 -22.855  1.00 62.08           N  
ATOM   2796  H   ASP A 176     -34.008   7.581 -22.817  1.00 62.08           H  
ATOM   2797  CA  ASP A 176     -33.745   9.365 -23.928  1.00 62.08           C  
ATOM   2798  HA  ASP A 176     -32.803   9.693 -24.368  1.00 62.08           H  
ATOM   2799  C   ASP A 176     -34.414  10.668 -23.434  1.00 62.08           C  
ATOM   2800  CB  ASP A 176     -34.548   8.651 -25.037  1.00 62.08           C  
ATOM   2801  HB2 ASP A 176     -35.326   8.038 -24.583  1.00 62.08           H  
ATOM   2802  HB3 ASP A 176     -35.035   9.390 -25.673  1.00 62.08           H  
ATOM   2803  O   ASP A 176     -35.258  11.264 -24.099  1.00 62.08           O  
ATOM   2804  CG  ASP A 176     -33.681   7.797 -25.970  1.00 62.08           C  
ATOM   2805  OD1 ASP A 176     -32.474   8.108 -26.109  1.00 62.08           O  
ATOM   2806  OD2 ASP A 176     -34.247   6.863 -26.576  1.00 62.08           O  
ATOM   2807  N   GLY A 177     -34.021  11.161 -22.258  1.00 70.66           N  
ATOM   2808  H   GLY A 177     -33.232  10.711 -21.816  1.00 70.66           H  
ATOM   2809  CA  GLY A 177     -34.608  12.358 -21.648  1.00 70.66           C  
ATOM   2810  HA2 GLY A 177     -35.406  12.061 -20.969  1.00 70.66           H  
ATOM   2811  HA3 GLY A 177     -35.054  12.983 -22.422  1.00 70.66           H  
ATOM   2812  C   GLY A 177     -33.605  13.216 -20.886  1.00 70.66           C  
ATOM   2813  O   GLY A 177     -32.450  12.834 -20.687  1.00 70.66           O  
ATOM   2814  N   ALA A 178     -34.056  14.394 -20.450  1.00 74.91           N  
ATOM   2815  H   ALA A 178     -35.028  14.627 -20.599  1.00 74.91           H  
ATOM   2816  CA  ALA A 178     -33.252  15.281 -19.620  1.00 74.91           C  
ATOM   2817  HA  ALA A 178     -32.344  15.533 -20.168  1.00 74.91           H  
ATOM   2818  C   ALA A 178     -32.834  14.582 -18.316  1.00 74.91           C  
ATOM   2819  CB  ALA A 178     -34.024  16.583 -19.358  1.00 74.91           C  
ATOM   2820  HB1 ALA A 178     -35.030  16.355 -19.005  1.00 74.91           H  
ATOM   2821  HB2 ALA A 178     -34.082  17.169 -20.275  1.00 74.91           H  
ATOM   2822  HB3 ALA A 178     -33.510  17.165 -18.593  1.00 74.91           H  
ATOM   2823  O   ALA A 178     -33.646  13.985 -17.617  1.00 74.91           O  
ATOM   2824  N   VAL A 179     -31.547  14.680 -18.001  1.00 85.21           N  
ATOM   2825  H   VAL A 179     -30.950  15.145 -18.670  1.00 85.21           H  
ATOM   2826  CA  VAL A 179     -30.932  14.212 -16.755  1.00 85.21           C  
ATOM   2827  HA  VAL A 179     -31.678  13.668 -16.174  1.00 85.21           H  
ATOM   2828  C   VAL A 179     -30.480  15.398 -15.904  1.00 85.21           C  
ATOM   2829  CB  VAL A 179     -29.768  13.241 -17.033  1.00 85.21           C  
ATOM   2830  HB  VAL A 179     -29.313  12.990 -16.075  1.00 85.21           H  
ATOM   2831  O   VAL A 179     -30.031  16.416 -16.441  1.00 85.21           O  
ATOM   2832  CG1 VAL A 179     -30.268  11.937 -17.667  1.00 85.21           C  
ATOM   2833 HG11 VAL A 179     -31.039  11.496 -17.036  1.00 85.21           H  
ATOM   2834 HG12 VAL A 179     -30.689  12.129 -18.654  1.00 85.21           H  
ATOM   2835 HG13 VAL A 179     -29.444  11.231 -17.761  1.00 85.21           H  
ATOM   2836  CG2 VAL A 179     -28.675  13.825 -17.943  1.00 85.21           C  
ATOM   2837 HG21 VAL A 179     -28.297  14.755 -17.519  1.00 85.21           H  
ATOM   2838 HG22 VAL A 179     -27.849  13.117 -18.020  1.00 85.21           H  
ATOM   2839 HG23 VAL A 179     -29.070  14.017 -18.940  1.00 85.21           H  
ATOM   2840  N   HIS A 180     -30.555  15.272 -14.581  1.00 89.35           N  
ATOM   2841  H   HIS A 180     -30.905  14.411 -14.185  1.00 89.35           H  
ATOM   2842  CA  HIS A 180     -29.990  16.254 -13.654  1.00 89.35           C  
ATOM   2843  HA  HIS A 180     -30.081  17.253 -14.083  1.00 89.35           H  
ATOM   2844  C   HIS A 180     -28.508  15.945 -13.447  1.00 89.35           C  
ATOM   2845  CB  HIS A 180     -30.769  16.229 -12.336  1.00 89.35           C  
ATOM   2846  HB2 HIS A 180     -30.723  15.232 -11.898  1.00 89.35           H  
ATOM   2847  HB3 HIS A 180     -30.311  16.924 -11.633  1.00 89.35           H  
ATOM   2848  O   HIS A 180     -28.161  14.792 -13.236  1.00 89.35           O  
ATOM   2849  CG  HIS A 180     -32.211  16.617 -12.512  1.00 89.35           C  
ATOM   2850  CD2 HIS A 180     -33.259  15.774 -12.762  1.00 89.35           C  
ATOM   2851  HD2 HIS A 180     -33.204  14.701 -12.872  1.00 89.35           H  
ATOM   2852  ND1 HIS A 180     -32.715  17.898 -12.477  1.00 89.35           N  
ATOM   2853  HD1 HIS A 180     -32.200  18.746 -12.291  1.00 89.35           H  
ATOM   2854  CE1 HIS A 180     -34.039  17.826 -12.694  1.00 89.35           C  
ATOM   2855  HE1 HIS A 180     -34.715  18.668 -12.716  1.00 89.35           H  
ATOM   2856  NE2 HIS A 180     -34.416  16.550 -12.848  1.00 89.35           N  
ATOM   2857  N   ILE A 181     -27.613  16.931 -13.528  1.00 90.52           N  
ATOM   2858  H   ILE A 181     -27.929  17.884 -13.636  1.00 90.52           H  
ATOM   2859  CA  ILE A 181     -26.160  16.684 -13.503  1.00 90.52           C  
ATOM   2860  HA  ILE A 181     -25.975  15.633 -13.280  1.00 90.52           H  
ATOM   2861  C   ILE A 181     -25.509  17.485 -12.386  1.00 90.52           C  
ATOM   2862  CB  ILE A 181     -25.512  16.965 -14.878  1.00 90.52           C  
ATOM   2863  HB  ILE A 181     -25.686  18.009 -15.140  1.00 90.52           H  
ATOM   2864  O   ILE A 181     -25.748  18.684 -12.250  1.00 90.52           O  
ATOM   2865  CG1 ILE A 181     -26.189  16.071 -15.943  1.00 90.52           C  
ATOM   2866 HG12 ILE A 181     -26.141  15.029 -15.625  1.00 90.52           H  
ATOM   2867 HG13 ILE A 181     -27.237  16.354 -16.033  1.00 90.52           H  
ATOM   2868  CG2 ILE A 181     -23.987  16.733 -14.825  1.00 90.52           C  
ATOM   2869 HG21 ILE A 181     -23.524  16.984 -15.780  1.00 90.52           H  
ATOM   2870 HG22 ILE A 181     -23.520  17.386 -14.088  1.00 90.52           H  
ATOM   2871 HG23 ILE A 181     -23.770  15.694 -14.579  1.00 90.52           H  
ATOM   2872  CD1 ILE A 181     -25.575  16.179 -17.332  1.00 90.52           C  
ATOM   2873 HD11 ILE A 181     -24.579  15.738 -17.311  1.00 90.52           H  
ATOM   2874 HD12 ILE A 181     -26.175  15.610 -18.042  1.00 90.52           H  
ATOM   2875 HD13 ILE A 181     -25.523  17.223 -17.642  1.00 90.52           H  
ATOM   2876  N   CYS A 182     -24.641  16.831 -11.616  1.00 92.62           N  
ATOM   2877  H   CYS A 182     -24.487  15.848 -11.793  1.00 92.62           H  
ATOM   2878  CA  CYS A 182     -23.773  17.517 -10.670  1.00 92.62           C  
ATOM   2879  HA  CYS A 182     -24.334  18.313 -10.180  1.00 92.62           H  
ATOM   2880  C   CYS A 182     -22.596  18.161 -11.405  1.00 92.62           C  
ATOM   2881  CB  CYS A 182     -23.320  16.525  -9.597  1.00 92.62           C  
ATOM   2882  HB2 CYS A 182     -24.190  16.135  -9.068  1.00 92.62           H  
ATOM   2883  HB3 CYS A 182     -22.800  15.691 -10.069  1.00 92.62           H  
ATOM   2884  O   CYS A 182     -21.737  17.466 -11.942  1.00 92.62           O  
ATOM   2885  SG  CYS A 182     -22.220  17.349  -8.410  1.00 92.62           S  
ATOM   2886  HG  CYS A 182     -22.078  16.295  -7.602  1.00 92.62           H  
ATOM   2887  N   MET A 183     -22.517  19.490 -11.376  1.00 91.25           N  
ATOM   2888  H   MET A 183     -23.290  20.004 -10.978  1.00 91.25           H  
ATOM   2889  CA  MET A 183     -21.457  20.273 -12.032  1.00 91.25           C  
ATOM   2890  HA  MET A 183     -21.418  20.010 -13.089  1.00 91.25           H  
ATOM   2891  C   MET A 183     -20.051  19.991 -11.471  1.00 91.25           C  
ATOM   2892  CB  MET A 183     -21.822  21.763 -11.908  1.00 91.25           C  
ATOM   2893  HB2 MET A 183     -21.015  22.380 -12.304  1.00 91.25           H  
ATOM   2894  HB3 MET A 183     -21.925  22.025 -10.855  1.00 91.25           H  
ATOM   2895  O   MET A 183     -19.049  20.162 -12.161  1.00 91.25           O  
ATOM   2896  CG  MET A 183     -23.135  22.109 -12.631  1.00 91.25           C  
ATOM   2897  HG2 MET A 183     -23.255  23.192 -12.622  1.00 91.25           H  
ATOM   2898  HG3 MET A 183     -23.958  21.685 -12.057  1.00 91.25           H  
ATOM   2899  SD  MET A 183     -23.295  21.524 -14.348  1.00 91.25           S  
ATOM   2900  CE  MET A 183     -25.079  21.736 -14.561  1.00 91.25           C  
ATOM   2901  HE1 MET A 183     -25.370  21.431 -15.566  1.00 91.25           H  
ATOM   2902  HE2 MET A 183     -25.340  22.784 -14.411  1.00 91.25           H  
ATOM   2903  HE3 MET A 183     -25.608  21.124 -13.830  1.00 91.25           H  
ATOM   2904  N   ARG A 184     -19.960  19.480 -10.235  1.00 92.69           N  
ATOM   2905  H   ARG A 184     -20.822  19.346  -9.727  1.00 92.69           H  
ATOM   2906  CA  ARG A 184     -18.683  19.177  -9.568  1.00 92.69           C  
ATOM   2907  HA  ARG A 184     -17.945  19.916  -9.878  1.00 92.69           H  
ATOM   2908  C   ARG A 184     -18.077  17.839  -9.969  1.00 92.69           C  
ATOM   2909  CB  ARG A 184     -18.845  19.249  -8.044  1.00 92.69           C  
ATOM   2910  HB2 ARG A 184     -19.596  18.522  -7.732  1.00 92.69           H  
ATOM   2911  HB3 ARG A 184     -17.896  18.972  -7.584  1.00 92.69           H  
ATOM   2912  O   ARG A 184     -16.859  17.756 -10.118  1.00 92.69           O  
ATOM   2913  CG  ARG A 184     -19.253  20.639  -7.532  1.00 92.69           C  
ATOM   2914  HG2 ARG A 184     -20.184  20.948  -8.006  1.00 92.69           H  
ATOM   2915  HG3 ARG A 184     -18.478  21.366  -7.775  1.00 92.69           H  
ATOM   2916  CD  ARG A 184     -19.472  20.616  -6.014  1.00 92.69           C  
ATOM   2917  HD2 ARG A 184     -19.944  21.552  -5.718  1.00 92.69           H  
ATOM   2918  HD3 ARG A 184     -20.176  19.820  -5.771  1.00 92.69           H  
ATOM   2919  NE  ARG A 184     -18.216  20.404  -5.257  1.00 92.69           N  
ATOM   2920  HE  ARG A 184     -17.970  19.451  -5.030  1.00 92.69           H  
ATOM   2921  NH1 ARG A 184     -17.749  22.615  -4.823  1.00 92.69           N  
ATOM   2922 HH11 ARG A 184     -17.213  23.330  -4.352  1.00 92.69           H  
ATOM   2923 HH12 ARG A 184     -18.547  22.900  -5.373  1.00 92.69           H  
ATOM   2924  NH2 ARG A 184     -16.456  21.022  -3.950  1.00 92.69           N  
ATOM   2925 HH21 ARG A 184     -16.049  21.727  -3.353  1.00 92.69           H  
ATOM   2926 HH22 ARG A 184     -16.239  20.056  -3.748  1.00 92.69           H  
ATOM   2927  CZ  ARG A 184     -17.482  21.345  -4.686  1.00 92.69           C  
ATOM   2928  N   CYS A 185     -18.902  16.799 -10.085  1.00 92.48           N  
ATOM   2929  H   CYS A 185     -19.887  16.951  -9.918  1.00 92.48           H  
ATOM   2930  CA  CYS A 185     -18.441  15.428 -10.334  1.00 92.48           C  
ATOM   2931  HA  CYS A 185     -17.352  15.435 -10.363  1.00 92.48           H  
ATOM   2932  C   CYS A 185     -18.872  14.853 -11.688  1.00 92.48           C  
ATOM   2933  CB  CYS A 185     -18.855  14.531  -9.162  1.00 92.48           C  
ATOM   2934  HB2 CYS A 185     -18.634  15.029  -8.218  1.00 92.48           H  
ATOM   2935  HB3 CYS A 185     -18.300  13.594  -9.209  1.00 92.48           H  
ATOM   2936  O   CYS A 185     -18.427  13.764 -12.054  1.00 92.48           O  
ATOM   2937  SG  CYS A 185     -20.627  14.180  -9.287  1.00 92.48           S  
ATOM   2938  HG  CYS A 185     -20.924  14.058  -7.991  1.00 92.48           H  
ATOM   2939  N   LEU A 186     -19.732  15.573 -12.416  1.00 91.37           N  
ATOM   2940  H   LEU A 186     -20.067  16.442 -12.025  1.00 91.37           H  
ATOM   2941  CA  LEU A 186     -20.312  15.207 -13.708  1.00 91.37           C  
ATOM   2942  HA  LEU A 186     -21.081  15.950 -13.920  1.00 91.37           H  
ATOM   2943  C   LEU A 186     -21.092  13.882 -13.717  1.00 91.37           C  
ATOM   2944  CB  LEU A 186     -19.251  15.327 -14.821  1.00 91.37           C  
ATOM   2945  HB2 LEU A 186     -18.456  14.607 -14.629  1.00 91.37           H  
ATOM   2946  HB3 LEU A 186     -19.716  15.061 -15.770  1.00 91.37           H  
ATOM   2947  O   LEU A 186     -21.225  13.261 -14.767  1.00 91.37           O  
ATOM   2948  CG  LEU A 186     -18.632  16.728 -14.973  1.00 91.37           C  
ATOM   2949  HG  LEU A 186     -18.074  16.991 -14.074  1.00 91.37           H  
ATOM   2950  CD1 LEU A 186     -17.662  16.718 -16.155  1.00 91.37           C  
ATOM   2951 HD11 LEU A 186     -17.196  17.699 -16.250  1.00 91.37           H  
ATOM   2952 HD12 LEU A 186     -18.192  16.478 -17.077  1.00 91.37           H  
ATOM   2953 HD13 LEU A 186     -16.877  15.984 -15.974  1.00 91.37           H  
ATOM   2954  CD2 LEU A 186     -19.710  17.783 -15.223  1.00 91.37           C  
ATOM   2955 HD21 LEU A 186     -19.261  18.696 -15.614  1.00 91.37           H  
ATOM   2956 HD22 LEU A 186     -20.218  18.025 -14.290  1.00 91.37           H  
ATOM   2957 HD23 LEU A 186     -20.437  17.418 -15.948  1.00 91.37           H  
ATOM   2958  N   ASN A 187     -21.635  13.458 -12.571  1.00 90.95           N  
ATOM   2959  H   ASN A 187     -21.516  14.031 -11.748  1.00 90.95           H  
ATOM   2960  CA  ASN A 187     -22.573  12.333 -12.500  1.00 90.95           C  
ATOM   2961  HA  ASN A 187     -22.359  11.649 -13.321  1.00 90.95           H  
ATOM   2962  C   ASN A 187     -24.021  12.803 -12.701  1.00 90.95           C  
ATOM   2963  CB  ASN A 187     -22.376  11.542 -11.197  1.00 90.95           C  
ATOM   2964  HB2 ASN A 187     -23.246  10.906 -11.031  1.00 90.95           H  
ATOM   2965  HB3 ASN A 187     -22.288  12.210 -10.340  1.00 90.95           H  
ATOM   2966  O   ASN A 187     -24.361  13.951 -12.394  1.00 90.95           O  
ATOM   2967  CG  ASN A 187     -21.170  10.626 -11.290  1.00 90.95           C  
ATOM   2968  ND2 ASN A 187     -19.970  11.121 -11.103  1.00 90.95           N  
ATOM   2969 HD21 ASN A 187     -19.221  10.515 -11.407  1.00 90.95           H  
ATOM   2970 HD22 ASN A 187     -19.839  12.119 -11.021  1.00 90.95           H  
ATOM   2971  OD1 ASN A 187     -21.292   9.459 -11.604  1.00 90.95           O  
ATOM   2972  N   SER A 188     -24.858  11.909 -13.234  1.00 89.59           N  
ATOM   2973  H   SER A 188     -24.520  10.974 -13.414  1.00 89.59           H  
ATOM   2974  CA  SER A 188     -26.268  12.172 -13.533  1.00 89.59           C  
ATOM   2975  HA  SER A 188     -26.416  13.252 -13.538  1.00 89.59           H  
ATOM   2976  C   SER A 188     -27.219  11.565 -12.504  1.00 89.59           C  
ATOM   2977  CB  SER A 188     -26.644  11.662 -14.925  1.00 89.59           C  
ATOM   2978  HB2 SER A 188     -27.698  11.871 -15.105  1.00 89.59           H  
ATOM   2979  HB3 SER A 188     -26.053  12.182 -15.679  1.00 89.59           H  
ATOM   2980  O   SER A 188     -26.995  10.456 -12.028  1.00 89.59           O  
ATOM   2981  OG  SER A 188     -26.426  10.270 -15.035  1.00 89.59           O  
ATOM   2982  HG  SER A 188     -26.677   9.845 -14.211  1.00 89.59           H  
ATOM   2983  N   PHE A 189     -28.332  12.250 -12.264  1.00 89.52           N  
ATOM   2984  H   PHE A 189     -28.435  13.141 -12.728  1.00 89.52           H  
ATOM   2985  CA  PHE A 189     -29.389  11.900 -11.325  1.00 89.52           C  
ATOM   2986  HA  PHE A 189     -29.230  10.881 -10.973  1.00 89.52           H  
ATOM   2987  C   PHE A 189     -30.745  11.972 -12.023  1.00 89.52           C  
ATOM   2988  CB  PHE A 189     -29.343  12.841 -10.110  1.00 89.52           C  
ATOM   2989  HB2 PHE A 189     -29.546  13.862 -10.435  1.00 89.52           H  
ATOM   2990  HB3 PHE A 189     -30.126  12.557  -9.407  1.00 89.52           H  
ATOM   2991  O   PHE A 189     -30.971  12.804 -12.908  1.00 89.52           O  
ATOM   2992  CG  PHE A 189     -28.007  12.810  -9.402  1.00 89.52           C  
ATOM   2993  CD1 PHE A 189     -27.782  11.890  -8.362  1.00 89.52           C  
ATOM   2994  HD1 PHE A 189     -28.575  11.259  -7.991  1.00 89.52           H  
ATOM   2995  CD2 PHE A 189     -26.955  13.625  -9.862  1.00 89.52           C  
ATOM   2996  HD2 PHE A 189     -27.123  14.321 -10.671  1.00 89.52           H  
ATOM   2997  CE1 PHE A 189     -26.495  11.757  -7.819  1.00 89.52           C  
ATOM   2998  HE1 PHE A 189     -26.314  11.046  -7.026  1.00 89.52           H  
ATOM   2999  CE2 PHE A 189     -25.667  13.477  -9.327  1.00 89.52           C  
ATOM   3000  HE2 PHE A 189     -24.843  14.058  -9.715  1.00 89.52           H  
ATOM   3001  CZ  PHE A 189     -25.437  12.525  -8.325  1.00 89.52           C  
ATOM   3002  HZ  PHE A 189     -24.439  12.374  -7.941  1.00 89.52           H  
ATOM   3003  N   SER A 190     -31.658  11.096 -11.609  1.00 85.44           N  
ATOM   3004  H   SER A 190     -31.416  10.434 -10.886  1.00 85.44           H  
ATOM   3005  CA  SER A 190     -33.004  11.010 -12.179  1.00 85.44           C  
ATOM   3006  HA  SER A 190     -32.934  11.044 -13.266  1.00 85.44           H  
ATOM   3007  C   SER A 190     -33.919  12.160 -11.756  1.00 85.44           C  
ATOM   3008  CB  SER A 190     -33.641   9.674 -11.790  1.00 85.44           C  
ATOM   3009  HB2 SER A 190     -34.658   9.631 -12.181  1.00 85.44           H  
ATOM   3010  HB3 SER A 190     -33.064   8.861 -12.231  1.00 85.44           H  
ATOM   3011  O   SER A 190     -34.860  12.468 -12.475  1.00 85.44           O  
ATOM   3012  OG  SER A 190     -33.659   9.518 -10.380  1.00 85.44           O  
ATOM   3013  HG  SER A 190     -34.579   9.404 -10.129  1.00 85.44           H  
ATOM   3014  N   THR A 191     -33.656  12.801 -10.612  1.00 88.15           N  
ATOM   3015  H   THR A 191     -32.855  12.518 -10.066  1.00 88.15           H  
ATOM   3016  CA  THR A 191     -34.465  13.910 -10.084  1.00 88.15           C  
ATOM   3017  HA  THR A 191     -35.042  14.345 -10.900  1.00 88.15           H  
ATOM   3018  C   THR A 191     -33.581  15.018  -9.512  1.00 88.15           C  
ATOM   3019  CB  THR A 191     -35.469  13.446  -9.010  1.00 88.15           C  
ATOM   3020  HB  THR A 191     -36.111  14.291  -8.761  1.00 88.15           H  
ATOM   3021  O   THR A 191     -32.450  14.769  -9.084  1.00 88.15           O  
ATOM   3022  CG2 THR A 191     -36.358  12.288  -9.463  1.00 88.15           C  
ATOM   3023 HG21 THR A 191     -37.135  12.110  -8.719  1.00 88.15           H  
ATOM   3024 HG22 THR A 191     -35.769  11.380  -9.593  1.00 88.15           H  
ATOM   3025 HG23 THR A 191     -36.837  12.546 -10.408  1.00 88.15           H  
ATOM   3026  OG1 THR A 191     -34.817  13.027  -7.830  1.00 88.15           O  
ATOM   3027  HG1 THR A 191     -35.506  12.889  -7.176  1.00 88.15           H  
ATOM   3028  N   ALA A 192     -34.107  16.246  -9.473  1.00 88.88           N  
ATOM   3029  H   ALA A 192     -34.993  16.411  -9.930  1.00 88.88           H  
ATOM   3030  CA  ALA A 192     -33.434  17.389  -8.853  1.00 88.88           C  
ATOM   3031  HA  ALA A 192     -32.467  17.533  -9.335  1.00 88.88           H  
ATOM   3032  C   ALA A 192     -33.177  17.173  -7.350  1.00 88.88           C  
ATOM   3033  CB  ALA A 192     -34.289  18.641  -9.082  1.00 88.88           C  
ATOM   3034  HB1 ALA A 192     -35.260  18.529  -8.599  1.00 88.88           H  
ATOM   3035  HB2 ALA A 192     -33.785  19.506  -8.652  1.00 88.88           H  
ATOM   3036  HB3 ALA A 192     -34.436  18.813 -10.148  1.00 88.88           H  
ATOM   3037  O   ALA A 192     -32.114  17.522  -6.851  1.00 88.88           O  
ATOM   3038  N   GLU A 193     -34.111  16.534  -6.643  1.00 89.44           N  
ATOM   3039  H   GLU A 193     -34.989  16.309  -7.090  1.00 89.44           H  
ATOM   3040  CA  GLU A 193     -33.974  16.231  -5.215  1.00 89.44           C  
ATOM   3041  HA  GLU A 193     -33.816  17.157  -4.661  1.00 89.44           H  
ATOM   3042  C   GLU A 193     -32.786  15.296  -4.929  1.00 89.44           C  
ATOM   3043  CB  GLU A 193     -35.277  15.581  -4.741  1.00 89.44           C  
ATOM   3044  HB2 GLU A 193     -36.126  16.166  -5.096  1.00 89.44           H  
ATOM   3045  HB3 GLU A 193     -35.338  14.586  -5.181  1.00 89.44           H  
ATOM   3046  O   GLU A 193     -32.015  15.531  -3.998  1.00 89.44           O  
ATOM   3047  CG  GLU A 193     -35.360  15.481  -3.210  1.00 89.44           C  
ATOM   3048  HG2 GLU A 193     -34.390  15.182  -2.813  1.00 89.44           H  
ATOM   3049  HG3 GLU A 193     -35.600  16.462  -2.801  1.00 89.44           H  
ATOM   3050  CD  GLU A 193     -36.395  14.450  -2.752  1.00 89.44           C  
ATOM   3051  OE1 GLU A 193     -36.179  13.905  -1.642  1.00 89.44           O  
ATOM   3052  OE2 GLU A 193     -37.290  14.104  -3.551  1.00 89.44           O  
ATOM   3053  N   ARG A 194     -32.594  14.251  -5.751  1.00 88.61           N  
ATOM   3054  H   ARG A 194     -33.240  14.120  -6.516  1.00 88.61           H  
ATOM   3055  CA  ARG A 194     -31.434  13.351  -5.629  1.00 88.61           C  
ATOM   3056  HA  ARG A 194     -31.370  12.976  -4.607  1.00 88.61           H  
ATOM   3057  C   ARG A 194     -30.125  14.095  -5.867  1.00 88.61           C  
ATOM   3058  CB  ARG A 194     -31.551  12.167  -6.597  1.00 88.61           C  
ATOM   3059  HB2 ARG A 194     -30.576  11.684  -6.671  1.00 88.61           H  
ATOM   3060  HB3 ARG A 194     -31.831  12.529  -7.586  1.00 88.61           H  
ATOM   3061  O   ARG A 194     -29.170  13.885  -5.127  1.00 88.61           O  
ATOM   3062  CG  ARG A 194     -32.561  11.117  -6.119  1.00 88.61           C  
ATOM   3063  HG2 ARG A 194     -32.247  10.730  -5.150  1.00 88.61           H  
ATOM   3064  HG3 ARG A 194     -33.549  11.567  -6.017  1.00 88.61           H  
ATOM   3065  CD  ARG A 194     -32.618   9.967  -7.130  1.00 88.61           C  
ATOM   3066  HD2 ARG A 194     -32.913  10.374  -8.097  1.00 88.61           H  
ATOM   3067  HD3 ARG A 194     -31.622   9.532  -7.216  1.00 88.61           H  
ATOM   3068  NE  ARG A 194     -33.577   8.923  -6.720  1.00 88.61           N  
ATOM   3069  HE  ARG A 194     -34.140   9.118  -5.904  1.00 88.61           H  
ATOM   3070  NH1 ARG A 194     -33.050   7.370  -8.332  1.00 88.61           N  
ATOM   3071 HH11 ARG A 194     -32.480   8.058  -8.803  1.00 88.61           H  
ATOM   3072 HH12 ARG A 194     -33.069   6.414  -8.659  1.00 88.61           H  
ATOM   3073  NH2 ARG A 194     -34.529   6.853  -6.752  1.00 88.61           N  
ATOM   3074 HH21 ARG A 194     -35.044   7.065  -5.910  1.00 88.61           H  
ATOM   3075 HH22 ARG A 194     -34.594   5.926  -7.148  1.00 88.61           H  
ATOM   3076  CZ  ARG A 194     -33.711   7.725  -7.267  1.00 88.61           C  
ATOM   3077  N   LEU A 195     -30.099  14.994  -6.852  1.00 91.53           N  
ATOM   3078  H   LEU A 195     -30.938  15.135  -7.396  1.00 91.53           H  
ATOM   3079  CA  LEU A 195     -28.941  15.851  -7.096  1.00 91.53           C  
ATOM   3080  HA  LEU A 195     -28.075  15.208  -7.246  1.00 91.53           H  
ATOM   3081  C   LEU A 195     -28.632  16.750  -5.886  1.00 91.53           C  
ATOM   3082  CB  LEU A 195     -29.180  16.664  -8.383  1.00 91.53           C  
ATOM   3083  HB2 LEU A 195     -29.201  15.980  -9.231  1.00 91.53           H  
ATOM   3084  HB3 LEU A 195     -30.153  17.153  -8.322  1.00 91.53           H  
ATOM   3085  O   LEU A 195     -27.465  16.907  -5.532  1.00 91.53           O  
ATOM   3086  CG  LEU A 195     -28.125  17.755  -8.633  1.00 91.53           C  
ATOM   3087  HG  LEU A 195     -28.122  18.466  -7.806  1.00 91.53           H  
ATOM   3088  CD1 LEU A 195     -26.722  17.175  -8.796  1.00 91.53           C  
ATOM   3089 HD11 LEU A 195     -26.687  16.519  -9.666  1.00 91.53           H  
ATOM   3090 HD12 LEU A 195     -26.437  16.611  -7.908  1.00 91.53           H  
ATOM   3091 HD13 LEU A 195     -26.022  18.003  -8.909  1.00 91.53           H  
ATOM   3092  CD2 LEU A 195     -28.453  18.532  -9.907  1.00 91.53           C  
ATOM   3093 HD21 LEU A 195     -27.745  19.352 -10.026  1.00 91.53           H  
ATOM   3094 HD22 LEU A 195     -29.457  18.948  -9.830  1.00 91.53           H  
ATOM   3095 HD23 LEU A 195     -28.386  17.874 -10.774  1.00 91.53           H  
ATOM   3096  N   GLU A 196     -29.644  17.322  -5.238  1.00 90.17           N  
ATOM   3097  H   GLU A 196     -30.584  17.226  -5.596  1.00 90.17           H  
ATOM   3098  CA  GLU A 196     -29.428  18.187  -4.074  1.00 90.17           C  
ATOM   3099  HA  GLU A 196     -28.643  18.897  -4.336  1.00 90.17           H  
ATOM   3100  C   GLU A 196     -28.905  17.402  -2.865  1.00 90.17           C  
ATOM   3101  CB  GLU A 196     -30.715  18.971  -3.770  1.00 90.17           C  
ATOM   3102  HB2 GLU A 196     -31.139  19.336  -4.705  1.00 90.17           H  
ATOM   3103  HB3 GLU A 196     -31.446  18.308  -3.307  1.00 90.17           H  
ATOM   3104  O   GLU A 196     -27.929  17.801  -2.233  1.00 90.17           O  
ATOM   3105  CG  GLU A 196     -30.466  20.177  -2.852  1.00 90.17           C  
ATOM   3106  HG2 GLU A 196     -30.180  19.808  -1.868  1.00 90.17           H  
ATOM   3107  HG3 GLU A 196     -31.402  20.726  -2.742  1.00 90.17           H  
ATOM   3108  CD  GLU A 196     -29.378  21.130  -3.390  1.00 90.17           C  
ATOM   3109  OE1 GLU A 196     -28.622  21.670  -2.561  1.00 90.17           O  
ATOM   3110  OE2 GLU A 196     -29.223  21.259  -4.636  1.00 90.17           O  
ATOM   3111  N   LYS A 197     -29.450  16.206  -2.615  1.00 87.47           N  
ATOM   3112  H   LYS A 197     -30.251  15.930  -3.164  1.00 87.47           H  
ATOM   3113  CA  LYS A 197     -28.911  15.282  -1.602  1.00 87.47           C  
ATOM   3114  HA  LYS A 197     -28.892  15.792  -0.639  1.00 87.47           H  
ATOM   3115  C   LYS A 197     -27.460  14.896  -1.899  1.00 87.47           C  
ATOM   3116  CB  LYS A 197     -29.809  14.040  -1.506  1.00 87.47           C  
ATOM   3117  HB2 LYS A 197     -30.017  13.659  -2.506  1.00 87.47           H  
ATOM   3118  HB3 LYS A 197     -29.288  13.265  -0.943  1.00 87.47           H  
ATOM   3119  O   LYS A 197     -26.624  14.930  -0.998  1.00 87.47           O  
ATOM   3120  CG  LYS A 197     -31.124  14.364  -0.783  1.00 87.47           C  
ATOM   3121  HG2 LYS A 197     -31.603  15.222  -1.256  1.00 87.47           H  
ATOM   3122  HG3 LYS A 197     -30.898  14.623   0.251  1.00 87.47           H  
ATOM   3123  CD  LYS A 197     -32.105  13.184  -0.810  1.00 87.47           C  
ATOM   3124  HD2 LYS A 197     -32.437  13.028  -1.836  1.00 87.47           H  
ATOM   3125  HD3 LYS A 197     -31.615  12.283  -0.441  1.00 87.47           H  
ATOM   3126  CE  LYS A 197     -33.306  13.524   0.083  1.00 87.47           C  
ATOM   3127  HE2 LYS A 197     -32.976  13.525   1.121  1.00 87.47           H  
ATOM   3128  HE3 LYS A 197     -33.644  14.532  -0.157  1.00 87.47           H  
ATOM   3129  NZ  LYS A 197     -34.451  12.594  -0.087  1.00 87.47           N  
ATOM   3130  HZ1 LYS A 197     -35.122  12.718   0.658  1.00 87.47           H  
ATOM   3131  HZ2 LYS A 197     -34.183  11.624  -0.167  1.00 87.47           H  
ATOM   3132  HZ3 LYS A 197     -34.993  12.880  -0.890  1.00 87.47           H  
ATOM   3133  N   HIS A 198     -27.149  14.592  -3.157  1.00 92.45           N  
ATOM   3134  H   HIS A 198     -27.896  14.529  -3.834  1.00 92.45           H  
ATOM   3135  CA  HIS A 198     -25.791  14.288  -3.603  1.00 92.45           C  
ATOM   3136  HA  HIS A 198     -25.418  13.422  -3.056  1.00 92.45           H  
ATOM   3137  C   HIS A 198     -24.814  15.450  -3.364  1.00 92.45           C  
ATOM   3138  CB  HIS A 198     -25.832  13.936  -5.093  1.00 92.45           C  
ATOM   3139  HB2 HIS A 198     -26.347  12.984  -5.216  1.00 92.45           H  
ATOM   3140  HB3 HIS A 198     -26.387  14.692  -5.649  1.00 92.45           H  
ATOM   3141  O   HIS A 198     -23.662  15.231  -2.979  1.00 92.45           O  
ATOM   3142  CG  HIS A 198     -24.454  13.836  -5.679  1.00 92.45           C  
ATOM   3143  CD2 HIS A 198     -23.804  14.760  -6.446  1.00 92.45           C  
ATOM   3144  HD2 HIS A 198     -24.214  15.711  -6.752  1.00 92.45           H  
ATOM   3145  ND1 HIS A 198     -23.597  12.791  -5.485  1.00 92.45           N  
ATOM   3146  HD1 HIS A 198     -23.865  11.936  -5.019  1.00 92.45           H  
ATOM   3147  CE1 HIS A 198     -22.454  13.061  -6.127  1.00 92.45           C  
ATOM   3148  HE1 HIS A 198     -21.599  12.401  -6.150  1.00 92.45           H  
ATOM   3149  NE2 HIS A 198     -22.528  14.258  -6.744  1.00 92.45           N  
ATOM   3150  N   ARG A 199     -25.245  16.699  -3.586  1.00 90.15           N  
ATOM   3151  H   ARG A 199     -26.200  16.822  -3.888  1.00 90.15           H  
ATOM   3152  CA  ARG A 199     -24.392  17.891  -3.435  1.00 90.15           C  
ATOM   3153  HA  ARG A 199     -23.523  17.792  -4.085  1.00 90.15           H  
ATOM   3154  C   ARG A 199     -23.835  18.050  -2.024  1.00 90.15           C  
ATOM   3155  CB  ARG A 199     -25.174  19.146  -3.838  1.00 90.15           C  
ATOM   3156  HB2 ARG A 199     -24.704  20.025  -3.397  1.00 90.15           H  
ATOM   3157  HB3 ARG A 199     -26.192  19.091  -3.450  1.00 90.15           H  
ATOM   3158  O   ARG A 199     -22.695  18.497  -1.901  1.00 90.15           O  
ATOM   3159  CG  ARG A 199     -25.200  19.339  -5.357  1.00 90.15           C  
ATOM   3160  HG2 ARG A 199     -25.452  18.410  -5.867  1.00 90.15           H  
ATOM   3161  HG3 ARG A 199     -24.216  19.671  -5.686  1.00 90.15           H  
ATOM   3162  CD  ARG A 199     -26.246  20.402  -5.687  1.00 90.15           C  
ATOM   3163  HD2 ARG A 199     -27.235  19.967  -5.546  1.00 90.15           H  
ATOM   3164  HD3 ARG A 199     -26.145  21.236  -4.993  1.00 90.15           H  
ATOM   3165  NE  ARG A 199     -26.120  20.902  -7.065  1.00 90.15           N  
ATOM   3166  HE  ARG A 199     -25.320  20.606  -7.606  1.00 90.15           H  
ATOM   3167  NH1 ARG A 199     -27.940  22.300  -6.923  1.00 90.15           N  
ATOM   3168 HH11 ARG A 199     -28.483  23.093  -7.235  1.00 90.15           H  
ATOM   3169 HH12 ARG A 199     -28.221  21.896  -6.041  1.00 90.15           H  
ATOM   3170  NH2 ARG A 199     -26.621  22.371  -8.724  1.00 90.15           N  
ATOM   3171 HH21 ARG A 199     -25.702  22.238  -9.120  1.00 90.15           H  
ATOM   3172 HH22 ARG A 199     -27.161  23.176  -9.005  1.00 90.15           H  
ATOM   3173  CZ  ARG A 199     -26.898  21.846  -7.563  1.00 90.15           C  
ATOM   3174  N   LEU A 200     -24.573  17.624  -0.998  1.00 86.42           N  
ATOM   3175  H   LEU A 200     -25.505  17.287  -1.196  1.00 86.42           H  
ATOM   3176  CA  LEU A 200     -24.112  17.638   0.394  1.00 86.42           C  
ATOM   3177  HA  LEU A 200     -23.854  18.659   0.674  1.00 86.42           H  
ATOM   3178  C   LEU A 200     -22.842  16.791   0.573  1.00 86.42           C  
ATOM   3179  CB  LEU A 200     -25.239  17.130   1.315  1.00 86.42           C  
ATOM   3180  HB2 LEU A 200     -25.485  16.108   1.027  1.00 86.42           H  
ATOM   3181  HB3 LEU A 200     -24.861  17.098   2.336  1.00 86.42           H  
ATOM   3182  O   LEU A 200     -21.834  17.273   1.091  1.00 86.42           O  
ATOM   3183  CG  LEU A 200     -26.529  17.973   1.294  1.00 86.42           C  
ATOM   3184  HG  LEU A 200     -26.886  18.078   0.270  1.00 86.42           H  
ATOM   3185  CD1 LEU A 200     -27.614  17.263   2.106  1.00 86.42           C  
ATOM   3186 HD11 LEU A 200     -27.304  17.177   3.147  1.00 86.42           H  
ATOM   3187 HD12 LEU A 200     -27.797  16.276   1.680  1.00 86.42           H  
ATOM   3188 HD13 LEU A 200     -28.535  17.843   2.051  1.00 86.42           H  
ATOM   3189  CD2 LEU A 200     -26.308  19.363   1.893  1.00 86.42           C  
ATOM   3190 HD21 LEU A 200     -25.923  19.288   2.910  1.00 86.42           H  
ATOM   3191 HD22 LEU A 200     -27.253  19.907   1.906  1.00 86.42           H  
ATOM   3192 HD23 LEU A 200     -25.610  19.930   1.276  1.00 86.42           H  
ATOM   3193  N   ASP A 201     -22.857  15.553   0.074  1.00 85.63           N  
ATOM   3194  H   ASP A 201     -23.706  15.223  -0.363  1.00 85.63           H  
ATOM   3195  CA  ASP A 201     -21.720  14.634   0.177  1.00 85.63           C  
ATOM   3196  HA  ASP A 201     -21.307  14.695   1.184  1.00 85.63           H  
ATOM   3197  C   ASP A 201     -20.597  15.041  -0.800  1.00 85.63           C  
ATOM   3198  CB  ASP A 201     -22.209  13.185  -0.047  1.00 85.63           C  
ATOM   3199  HB2 ASP A 201     -21.333  12.541  -0.127  1.00 85.63           H  
ATOM   3200  HB3 ASP A 201     -22.748  13.132  -0.993  1.00 85.63           H  
ATOM   3201  O   ASP A 201     -19.419  15.129  -0.428  1.00 85.63           O  
ATOM   3202  CG  ASP A 201     -23.099  12.627   1.086  1.00 85.63           C  
ATOM   3203  OD1 ASP A 201     -22.896  13.003   2.262  1.00 85.63           O  
ATOM   3204  OD2 ASP A 201     -23.946  11.737   0.836  1.00 85.63           O  
ATOM   3205  N   CYS A 202     -20.953  15.390  -2.042  1.00 90.89           N  
ATOM   3206  H   CYS A 202     -21.931  15.310  -2.280  1.00 90.89           H  
ATOM   3207  CA  CYS A 202     -20.009  15.801  -3.084  1.00 90.89           C  
ATOM   3208  HA  CYS A 202     -19.270  15.008  -3.200  1.00 90.89           H  
ATOM   3209  C   CYS A 202     -19.255  17.098  -2.742  1.00 90.89           C  
ATOM   3210  CB  CYS A 202     -20.774  15.957  -4.403  1.00 90.89           C  
ATOM   3211  HB2 CYS A 202     -21.464  16.797  -4.327  1.00 90.89           H  
ATOM   3212  HB3 CYS A 202     -21.359  15.056  -4.591  1.00 90.89           H  
ATOM   3213  O   CYS A 202     -18.111  17.281  -3.179  1.00 90.89           O  
ATOM   3214  SG  CYS A 202     -19.597  16.235  -5.764  1.00 90.89           S  
ATOM   3215  HG  CYS A 202     -18.739  16.958  -5.039  1.00 90.89           H  
ATOM   3216  N   GLY A 203     -19.872  18.002  -1.978  1.00 87.30           N  
ATOM   3217  H   GLY A 203     -20.826  17.820  -1.701  1.00 87.30           H  
ATOM   3218  CA  GLY A 203     -19.295  19.279  -1.554  1.00 87.30           C  
ATOM   3219  HA2 GLY A 203     -20.039  19.801  -0.953  1.00 87.30           H  
ATOM   3220  HA3 GLY A 203     -19.060  19.888  -2.427  1.00 87.30           H  
ATOM   3221  C   GLY A 203     -18.034  19.128  -0.701  1.00 87.30           C  
ATOM   3222  O   GLY A 203     -17.137  19.966  -0.781  1.00 87.30           O  
ATOM   3223  N   THR A 204     -17.909  18.021   0.038  1.00 84.64           N  
ATOM   3224  H   THR A 204     -18.679  17.368   0.054  1.00 84.64           H  
ATOM   3225  CA  THR A 204     -16.751  17.747   0.906  1.00 84.64           C  
ATOM   3226  HA  THR A 204     -16.534  18.650   1.477  1.00 84.64           H  
ATOM   3227  C   THR A 204     -15.474  17.392   0.140  1.00 84.64           C  
ATOM   3228  CB  THR A 204     -17.056  16.617   1.899  1.00 84.64           C  
ATOM   3229  HB  THR A 204     -16.230  16.567   2.609  1.00 84.64           H  
ATOM   3230  O   THR A 204     -14.375  17.408   0.702  1.00 84.64           O  
ATOM   3231  CG2 THR A 204     -18.352  16.816   2.677  1.00 84.64           C  
ATOM   3232 HG21 THR A 204     -19.216  16.696   2.023  1.00 84.64           H  
ATOM   3233 HG22 THR A 204     -18.410  16.067   3.466  1.00 84.64           H  
ATOM   3234 HG23 THR A 204     -18.380  17.810   3.124  1.00 84.64           H  
ATOM   3235  OG1 THR A 204     -17.153  15.380   1.235  1.00 84.64           O  
ATOM   3236  HG1 THR A 204     -18.030  15.302   0.852  1.00 84.64           H  
ATOM   3237  N   PHE A 205     -15.597  17.097  -1.155  1.00 86.63           N  
ATOM   3238  H   PHE A 205     -16.518  17.155  -1.565  1.00 86.63           H  
ATOM   3239  CA  PHE A 205     -14.486  16.711  -2.006  1.00 86.63           C  
ATOM   3240  HA  PHE A 205     -13.615  16.518  -1.380  1.00 86.63           H  
ATOM   3241  C   PHE A 205     -14.110  17.813  -2.993  1.00 86.63           C  
ATOM   3242  CB  PHE A 205     -14.812  15.412  -2.738  1.00 86.63           C  
ATOM   3243  HB2 PHE A 205     -13.941  15.164  -3.346  1.00 86.63           H  
ATOM   3244  HB3 PHE A 205     -15.652  15.585  -3.411  1.00 86.63           H  
ATOM   3245  O   PHE A 205     -14.929  18.639  -3.408  1.00 86.63           O  
ATOM   3246  CG  PHE A 205     -15.122  14.230  -1.839  1.00 86.63           C  
ATOM   3247  CD1 PHE A 205     -14.080  13.502  -1.231  1.00 86.63           C  
ATOM   3248  HD1 PHE A 205     -13.051  13.795  -1.383  1.00 86.63           H  
ATOM   3249  CD2 PHE A 205     -16.459  13.846  -1.624  1.00 86.63           C  
ATOM   3250  HD2 PHE A 205     -17.272  14.416  -2.048  1.00 86.63           H  
ATOM   3251  CE1 PHE A 205     -14.375  12.390  -0.421  1.00 86.63           C  
ATOM   3252  HE1 PHE A 205     -13.587  11.819   0.046  1.00 86.63           H  
ATOM   3253  CE2 PHE A 205     -16.752  12.738  -0.812  1.00 86.63           C  
ATOM   3254  HE2 PHE A 205     -17.779  12.461  -0.627  1.00 86.63           H  
ATOM   3255  CZ  PHE A 205     -15.711  12.008  -0.214  1.00 86.63           C  
ATOM   3256  HZ  PHE A 205     -15.945  11.156   0.407  1.00 86.63           H  
ATOM   3257  N   LYS A 206     -12.846  17.777  -3.432  1.00 86.45           N  
ATOM   3258  H   LYS A 206     -12.241  17.050  -3.079  1.00 86.45           H  
ATOM   3259  CA  LYS A 206     -12.399  18.598  -4.558  1.00 86.45           C  
ATOM   3260  HA  LYS A 206     -12.591  19.638  -4.296  1.00 86.45           H  
ATOM   3261  C   LYS A 206     -13.205  18.239  -5.818  1.00 86.45           C  
ATOM   3262  CB  LYS A 206     -10.899  18.436  -4.823  1.00 86.45           C  
ATOM   3263  HB2 LYS A 206     -10.662  18.943  -5.758  1.00 86.45           H  
ATOM   3264  HB3 LYS A 206     -10.649  17.380  -4.931  1.00 86.45           H  
ATOM   3265  O   LYS A 206     -13.365  17.042  -6.078  1.00 86.45           O  
ATOM   3266  CG  LYS A 206     -10.073  19.065  -3.695  1.00 86.45           C  
ATOM   3267  HG2 LYS A 206     -10.181  18.475  -2.785  1.00 86.45           H  
ATOM   3268  HG3 LYS A 206     -10.439  20.074  -3.506  1.00 86.45           H  
ATOM   3269  CD  LYS A 206      -8.595  19.145  -4.084  1.00 86.45           C  
ATOM   3270  HD2 LYS A 206      -8.197  18.141  -4.232  1.00 86.45           H  
ATOM   3271  HD3 LYS A 206      -8.508  19.708  -5.013  1.00 86.45           H  
ATOM   3272  CE  LYS A 206      -7.828  19.865  -2.972  1.00 86.45           C  
ATOM   3273  HE2 LYS A 206      -8.362  20.784  -2.731  1.00 86.45           H  
ATOM   3274  HE3 LYS A 206      -7.826  19.241  -2.079  1.00 86.45           H  
ATOM   3275  NZ  LYS A 206      -6.445  20.192  -3.395  1.00 86.45           N  
ATOM   3276  HZ1 LYS A 206      -6.478  20.795  -4.205  1.00 86.45           H  
ATOM   3277  HZ2 LYS A 206      -5.934  19.353  -3.629  1.00 86.45           H  
ATOM   3278  HZ3 LYS A 206      -5.969  20.697  -2.660  1.00 86.45           H  
ATOM   3279  N   PRO A 207     -13.675  19.237  -6.587  1.00 88.91           N  
ATOM   3280  CA  PRO A 207     -14.338  19.003  -7.865  1.00 88.91           C  
ATOM   3281  HA  PRO A 207     -15.255  18.439  -7.696  1.00 88.91           H  
ATOM   3282  C   PRO A 207     -13.426  18.244  -8.826  1.00 88.91           C  
ATOM   3283  CB  PRO A 207     -14.685  20.382  -8.423  1.00 88.91           C  
ATOM   3284  HB2 PRO A 207     -13.915  20.720  -9.117  1.00 88.91           H  
ATOM   3285  HB3 PRO A 207     -15.659  20.365  -8.912  1.00 88.91           H  
ATOM   3286  O   PRO A 207     -12.257  18.594  -8.979  1.00 88.91           O  
ATOM   3287  CG  PRO A 207     -14.677  21.294  -7.202  1.00 88.91           C  
ATOM   3288  HG2 PRO A 207     -15.655  21.254  -6.721  1.00 88.91           H  
ATOM   3289  HG3 PRO A 207     -14.415  22.320  -7.460  1.00 88.91           H  
ATOM   3290  CD  PRO A 207     -13.628  20.663  -6.299  1.00 88.91           C  
ATOM   3291  HD2 PRO A 207     -12.642  21.053  -6.550  1.00 88.91           H  
ATOM   3292  HD3 PRO A 207     -13.880  20.884  -5.262  1.00 88.91           H  
ATOM   3293  N   VAL A 208     -13.958  17.190  -9.435  1.00 91.01           N  
ATOM   3294  H   VAL A 208     -14.942  17.010  -9.301  1.00 91.01           H  
ATOM   3295  CA  VAL A 208     -13.279  16.351 -10.427  1.00 91.01           C  
ATOM   3296  HA  VAL A 208     -12.875  16.992 -11.210  1.00 91.01           H  
ATOM   3297  C   VAL A 208     -14.309  15.408 -11.032  1.00 91.01           C  
ATOM   3298  CB  VAL A 208     -12.121  15.543  -9.792  1.00 91.01           C  
ATOM   3299  HB  VAL A 208     -11.452  16.240  -9.287  1.00 91.01           H  
ATOM   3300  O   VAL A 208     -15.157  14.898 -10.299  1.00 91.01           O  
ATOM   3301  CG1 VAL A 208     -12.540  14.496  -8.747  1.00 91.01           C  
ATOM   3302 HG11 VAL A 208     -13.098  13.688  -9.219  1.00 91.01           H  
ATOM   3303 HG12 VAL A 208     -13.164  14.968  -7.988  1.00 91.01           H  
ATOM   3304 HG13 VAL A 208     -11.650  14.082  -8.272  1.00 91.01           H  
ATOM   3305  CG2 VAL A 208     -11.280  14.865 -10.871  1.00 91.01           C  
ATOM   3306 HG21 VAL A 208     -11.821  14.035 -11.325  1.00 91.01           H  
ATOM   3307 HG22 VAL A 208     -10.349  14.506 -10.431  1.00 91.01           H  
ATOM   3308 HG23 VAL A 208     -11.028  15.602 -11.633  1.00 91.01           H  
ATOM   3309  N   ARG A 209     -14.227  15.109 -12.332  1.00 91.15           N  
ATOM   3310  H   ARG A 209     -13.575  15.600 -12.927  1.00 91.15           H  
ATOM   3311  CA  ARG A 209     -15.069  14.067 -12.924  1.00 91.15           C  
ATOM   3312  HA  ARG A 209     -16.111  14.334 -12.751  1.00 91.15           H  
ATOM   3313  C   ARG A 209     -14.798  12.731 -12.245  1.00 91.15           C  
ATOM   3314  CB  ARG A 209     -14.841  13.976 -14.432  1.00 91.15           C  
ATOM   3315  HB2 ARG A 209     -13.794  13.763 -14.646  1.00 91.15           H  
ATOM   3316  HB3 ARG A 209     -15.116  14.925 -14.892  1.00 91.15           H  
ATOM   3317  O   ARG A 209     -13.654  12.277 -12.202  1.00 91.15           O  
ATOM   3318  CG  ARG A 209     -15.718  12.903 -15.072  1.00 91.15           C  
ATOM   3319  HG2 ARG A 209     -15.357  11.911 -14.802  1.00 91.15           H  
ATOM   3320  HG3 ARG A 209     -16.751  13.016 -14.745  1.00 91.15           H  
ATOM   3321  CD  ARG A 209     -15.639  13.081 -16.580  1.00 91.15           C  
ATOM   3322  HD2 ARG A 209     -14.591  13.007 -16.871  1.00 91.15           H  
ATOM   3323  HD3 ARG A 209     -16.012  14.068 -16.856  1.00 91.15           H  
ATOM   3324  NE  ARG A 209     -16.440  12.059 -17.264  1.00 91.15           N  
ATOM   3325  HE  ARG A 209     -17.211  11.648 -16.758  1.00 91.15           H  
ATOM   3326  NH1 ARG A 209     -15.181  12.045 -19.147  1.00 91.15           N  
ATOM   3327 HH11 ARG A 209     -14.309  11.745 -18.736  1.00 91.15           H  
ATOM   3328 HH12 ARG A 209     -15.225  13.049 -19.250  1.00 91.15           H  
ATOM   3329  NH2 ARG A 209     -16.827  10.602 -18.981  1.00 91.15           N  
ATOM   3330 HH21 ARG A 209     -16.447  10.225 -19.838  1.00 91.15           H  
ATOM   3331 HH22 ARG A 209     -17.532  10.113 -18.449  1.00 91.15           H  
ATOM   3332  CZ  ARG A 209     -16.163  11.580 -18.454  1.00 91.15           C  
ATOM   3333  N   ILE A 210     -15.854  12.098 -11.750  1.00 91.62           N  
ATOM   3334  H   ILE A 210     -16.764  12.526 -11.850  1.00 91.62           H  
ATOM   3335  CA  ILE A 210     -15.780  10.757 -11.173  1.00 91.62           C  
ATOM   3336  HA  ILE A 210     -14.735  10.485 -11.020  1.00 91.62           H  
ATOM   3337  C   ILE A 210     -16.363   9.774 -12.179  1.00 91.62           C  
ATOM   3338  CB  ILE A 210     -16.461  10.694  -9.790  1.00 91.62           C  
ATOM   3339  HB  ILE A 210     -17.492  11.037  -9.881  1.00 91.62           H  
ATOM   3340  O   ILE A 210     -17.527   9.893 -12.555  1.00 91.62           O  
ATOM   3341  CG1 ILE A 210     -15.719  11.623  -8.802  1.00 91.62           C  
ATOM   3342 HG12 ILE A 210     -15.675  12.628  -9.224  1.00 91.62           H  
ATOM   3343 HG13 ILE A 210     -14.697  11.271  -8.665  1.00 91.62           H  
ATOM   3344  CG2 ILE A 210     -16.468   9.235  -9.302  1.00 91.62           C  
ATOM   3345 HG21 ILE A 210     -16.731   9.164  -8.247  1.00 91.62           H  
ATOM   3346 HG22 ILE A 210     -17.203   8.659  -9.864  1.00 91.62           H  
ATOM   3347 HG23 ILE A 210     -15.488   8.783  -9.454  1.00 91.62           H  
ATOM   3348  CD1 ILE A 210     -16.392  11.756  -7.433  1.00 91.62           C  
ATOM   3349 HD11 ILE A 210     -16.254  10.847  -6.848  1.00 91.62           H  
ATOM   3350 HD12 ILE A 210     -15.941  12.592  -6.898  1.00 91.62           H  
ATOM   3351 HD13 ILE A 210     -17.454  11.962  -7.561  1.00 91.62           H  
ATOM   3352  N   GLU A 211     -15.544   8.816 -12.603  1.00 91.39           N  
ATOM   3353  H   GLU A 211     -14.616   8.766 -12.207  1.00 91.39           H  
ATOM   3354  CA  GLU A 211     -15.960   7.691 -13.434  1.00 91.39           C  
ATOM   3355  HA  GLU A 211     -16.937   7.912 -13.864  1.00 91.39           H  
ATOM   3356  C   GLU A 211     -16.102   6.442 -12.561  1.00 91.39           C  
ATOM   3357  CB  GLU A 211     -14.978   7.501 -14.602  1.00 91.39           C  
ATOM   3358  HB2 GLU A 211     -14.012   7.179 -14.214  1.00 91.39           H  
ATOM   3359  HB3 GLU A 211     -14.850   8.461 -15.102  1.00 91.39           H  
ATOM   3360  O   GLU A 211     -15.218   6.118 -11.761  1.00 91.39           O  
ATOM   3361  CG  GLU A 211     -15.493   6.480 -15.633  1.00 91.39           C  
ATOM   3362  HG2 GLU A 211     -16.492   6.784 -15.947  1.00 91.39           H  
ATOM   3363  HG3 GLU A 211     -15.572   5.505 -15.153  1.00 91.39           H  
ATOM   3364  CD  GLU A 211     -14.594   6.350 -16.876  1.00 91.39           C  
ATOM   3365  OE1 GLU A 211     -15.070   5.762 -17.877  1.00 91.39           O  
ATOM   3366  OE2 GLU A 211     -13.443   6.838 -16.837  1.00 91.39           O  
ATOM   3367  N   LEU A 212     -17.227   5.750 -12.721  1.00 92.19           N  
ATOM   3368  H   LEU A 212     -17.881   6.048 -13.430  1.00 92.19           H  
ATOM   3369  CA  LEU A 212     -17.527   4.486 -12.059  1.00 92.19           C  
ATOM   3370  HA  LEU A 212     -16.758   4.289 -11.313  1.00 92.19           H  
ATOM   3371  C   LEU A 212     -17.493   3.344 -13.083  1.00 92.19           C  
ATOM   3372  CB  LEU A 212     -18.892   4.579 -11.352  1.00 92.19           C  
ATOM   3373  HB2 LEU A 212     -19.648   4.839 -12.092  1.00 92.19           H  
ATOM   3374  HB3 LEU A 212     -19.156   3.605 -10.940  1.00 92.19           H  
ATOM   3375  O   LEU A 212     -17.675   3.590 -14.281  1.00 92.19           O  
ATOM   3376  CG  LEU A 212     -18.921   5.616 -10.217  1.00 92.19           C  
ATOM   3377  HG  LEU A 212     -18.557   6.576 -10.581  1.00 92.19           H  
ATOM   3378  CD1 LEU A 212     -20.342   5.816  -9.720  1.00 92.19           C  
ATOM   3379 HD11 LEU A 212     -20.698   4.904  -9.242  1.00 92.19           H  
ATOM   3380 HD12 LEU A 212     -20.345   6.633  -8.999  1.00 92.19           H  
ATOM   3381 HD13 LEU A 212     -21.000   6.074 -10.550  1.00 92.19           H  
ATOM   3382  CD2 LEU A 212     -18.078   5.188  -9.016  1.00 92.19           C  
ATOM   3383 HD21 LEU A 212     -18.166   5.941  -8.233  1.00 92.19           H  
ATOM   3384 HD22 LEU A 212     -18.429   4.228  -8.637  1.00 92.19           H  
ATOM   3385 HD23 LEU A 212     -17.032   5.097  -9.309  1.00 92.19           H  
ATOM   3386  N   PRO A 213     -17.266   2.094 -12.649  1.00 91.78           N  
ATOM   3387  CA  PRO A 213     -17.335   0.940 -13.528  1.00 91.78           C  
ATOM   3388  HA  PRO A 213     -16.594   1.056 -14.319  1.00 91.78           H  
ATOM   3389  C   PRO A 213     -18.735   0.827 -14.137  1.00 91.78           C  
ATOM   3390  CB  PRO A 213     -16.977  -0.268 -12.656  1.00 91.78           C  
ATOM   3391  HB2 PRO A 213     -17.889  -0.739 -12.290  1.00 91.78           H  
ATOM   3392  HB3 PRO A 213     -16.354  -0.985 -13.192  1.00 91.78           H  
ATOM   3393  O   PRO A 213     -19.741   1.113 -13.488  1.00 91.78           O  
ATOM   3394  CG  PRO A 213     -16.247   0.343 -11.462  1.00 91.78           C  
ATOM   3395  HG2 PRO A 213     -15.207   0.546 -11.716  1.00 91.78           H  
ATOM   3396  HG3 PRO A 213     -16.320  -0.282 -10.572  1.00 91.78           H  
ATOM   3397  CD  PRO A 213     -17.008   1.650 -11.294  1.00 91.78           C  
ATOM   3398  HD2 PRO A 213     -16.431   2.374 -10.719  1.00 91.78           H  
ATOM   3399  HD3 PRO A 213     -17.961   1.457 -10.802  1.00 91.78           H  
ATOM   3400  N   LYS A 214     -18.810   0.399 -15.397  1.00 87.66           N  
ATOM   3401  H   LYS A 214     -17.961   0.127 -15.871  1.00 87.66           H  
ATOM   3402  CA  LYS A 214     -20.094   0.214 -16.079  1.00 87.66           C  
ATOM   3403  HA  LYS A 214     -20.749   1.045 -15.817  1.00 87.66           H  
ATOM   3404  C   LYS A 214     -20.764  -1.067 -15.604  1.00 87.66           C  
ATOM   3405  CB  LYS A 214     -19.895   0.189 -17.595  1.00 87.66           C  
ATOM   3406  HB2 LYS A 214     -20.843  -0.048 -18.078  1.00 87.66           H  
ATOM   3407  HB3 LYS A 214     -19.178  -0.593 -17.847  1.00 87.66           H  
ATOM   3408  O   LYS A 214     -20.089  -2.065 -15.363  1.00 87.66           O  
ATOM   3409  CG  LYS A 214     -19.395   1.541 -18.114  1.00 87.66           C  
ATOM   3410  HG2 LYS A 214     -20.151   2.307 -17.941  1.00 87.66           H  
ATOM   3411  HG3 LYS A 214     -18.476   1.820 -17.597  1.00 87.66           H  
ATOM   3412  CD  LYS A 214     -19.103   1.423 -19.606  1.00 87.66           C  
ATOM   3413  HD2 LYS A 214     -18.410   0.595 -19.755  1.00 87.66           H  
ATOM   3414  HD3 LYS A 214     -20.024   1.222 -20.153  1.00 87.66           H  
ATOM   3415  CE  LYS A 214     -18.461   2.718 -20.098  1.00 87.66           C  
ATOM   3416  HE2 LYS A 214     -19.212   3.507 -20.138  1.00 87.66           H  
ATOM   3417  HE3 LYS A 214     -17.699   3.015 -19.377  1.00 87.66           H  
ATOM   3418  NZ  LYS A 214     -17.833   2.487 -21.416  1.00 87.66           N  
ATOM   3419  HZ1 LYS A 214     -18.525   2.232 -22.106  1.00 87.66           H  
ATOM   3420  HZ2 LYS A 214     -17.191   1.713 -21.323  1.00 87.66           H  
ATOM   3421  HZ3 LYS A 214     -17.304   3.300 -21.701  1.00 87.66           H  
ATOM   3422  N   VAL A 215     -22.093  -1.059 -15.555  1.00 85.78           N  
ATOM   3423  H   VAL A 215     -22.579  -0.192 -15.736  1.00 85.78           H  
ATOM   3424  CA  VAL A 215     -22.889  -2.267 -15.296  1.00 85.78           C  
ATOM   3425  HA  VAL A 215     -22.654  -2.631 -14.296  1.00 85.78           H  
ATOM   3426  C   VAL A 215     -22.509  -3.354 -16.309  1.00 85.78           C  
ATOM   3427  CB  VAL A 215     -24.398  -1.959 -15.355  1.00 85.78           C  
ATOM   3428  HB  VAL A 215     -24.652  -1.598 -16.351  1.00 85.78           H  
ATOM   3429  O   VAL A 215     -22.529  -3.111 -17.517  1.00 85.78           O  
ATOM   3430  CG1 VAL A 215     -25.235  -3.208 -15.057  1.00 85.78           C  
ATOM   3431 HG11 VAL A 215     -24.969  -3.615 -14.082  1.00 85.78           H  
ATOM   3432 HG12 VAL A 215     -25.077  -3.969 -15.821  1.00 85.78           H  
ATOM   3433 HG13 VAL A 215     -26.295  -2.951 -15.050  1.00 85.78           H  
ATOM   3434  CG2 VAL A 215     -24.786  -0.878 -14.336  1.00 85.78           C  
ATOM   3435 HG21 VAL A 215     -24.263   0.058 -14.535  1.00 85.78           H  
ATOM   3436 HG22 VAL A 215     -25.858  -0.686 -14.392  1.00 85.78           H  
ATOM   3437 HG23 VAL A 215     -24.547  -1.214 -13.327  1.00 85.78           H  
ATOM   3438  N   GLY A 216     -22.126  -4.531 -15.810  1.00 86.05           N  
ATOM   3439  H   GLY A 216     -22.067  -4.617 -14.805  1.00 86.05           H  
ATOM   3440  CA  GLY A 216     -21.637  -5.666 -16.604  1.00 86.05           C  
ATOM   3441  HA2 GLY A 216     -22.058  -5.615 -17.608  1.00 86.05           H  
ATOM   3442  HA3 GLY A 216     -21.976  -6.592 -16.140  1.00 86.05           H  
ATOM   3443  C   GLY A 216     -20.110  -5.737 -16.738  1.00 86.05           C  
ATOM   3444  O   GLY A 216     -19.568  -6.816 -16.953  1.00 86.05           O  
ATOM   3445  N   GLU A 217     -19.404  -4.621 -16.539  1.00 88.07           N  
ATOM   3446  H   GLU A 217     -19.914  -3.770 -16.347  1.00 88.07           H  
ATOM   3447  CA  GLU A 217     -17.933  -4.538 -16.475  1.00 88.07           C  
ATOM   3448  HA  GLU A 217     -17.503  -5.497 -16.764  1.00 88.07           H  
ATOM   3449  C   GLU A 217     -17.435  -4.244 -15.046  1.00 88.07           C  
ATOM   3450  CB  GLU A 217     -17.417  -3.475 -17.461  1.00 88.07           C  
ATOM   3451  HB2 GLU A 217     -16.337  -3.384 -17.345  1.00 88.07           H  
ATOM   3452  HB3 GLU A 217     -17.870  -2.517 -17.205  1.00 88.07           H  
ATOM   3453  O   GLU A 217     -16.235  -4.111 -14.806  1.00 88.07           O  
ATOM   3454  CG  GLU A 217     -17.708  -3.800 -18.937  1.00 88.07           C  
ATOM   3455  HG2 GLU A 217     -17.222  -4.744 -19.185  1.00 88.07           H  
ATOM   3456  HG3 GLU A 217     -18.783  -3.928 -19.069  1.00 88.07           H  
ATOM   3457  CD  GLU A 217     -17.226  -2.708 -19.914  1.00 88.07           C  
ATOM   3458  OE1 GLU A 217     -17.399  -2.902 -21.139  1.00 88.07           O  
ATOM   3459  OE2 GLU A 217     -16.721  -1.650 -19.466  1.00 88.07           O  
ATOM   3460  N   ASN A 218     -18.350  -4.150 -14.080  1.00 94.67           N  
ATOM   3461  H   ASN A 218     -19.321  -4.254 -14.339  1.00 94.67           H  
ATOM   3462  CA  ASN A 218     -18.089  -3.807 -12.686  1.00 94.67           C  
ATOM   3463  HA  ASN A 218     -17.244  -3.118 -12.672  1.00 94.67           H  
ATOM   3464  C   ASN A 218     -17.646  -5.001 -11.831  1.00 94.67           C  
ATOM   3465  CB  ASN A 218     -19.305  -3.053 -12.112  1.00 94.67           C  
ATOM   3466  HB2 ASN A 218     -19.056  -2.679 -11.119  1.00 94.67           H  
ATOM   3467  HB3 ASN A 218     -19.534  -2.195 -12.743  1.00 94.67           H  
ATOM   3468  O   ASN A 218     -17.635  -4.901 -10.614  1.00 94.67           O  
ATOM   3469  CG  ASN A 218     -20.577  -3.878 -12.021  1.00 94.67           C  
ATOM   3470  ND2 ASN A 218     -21.232  -3.855 -10.885  1.00 94.67           N  
ATOM   3471 HD21 ASN A 218     -22.067  -4.414 -10.778  1.00 94.67           H  
ATOM   3472 HD22 ASN A 218     -20.880  -3.335 -10.094  1.00 94.67           H  
ATOM   3473  OD1 ASN A 218     -21.005  -4.492 -12.992  1.00 94.67           O  
ATOM   3474  N   PHE A 219     -17.251  -6.116 -12.438  1.00 95.21           N  
ATOM   3475  H   PHE A 219     -17.233  -6.131 -13.448  1.00 95.21           H  
ATOM   3476  CA  PHE A 219     -16.839  -7.313 -11.714  1.00 95.21           C  
ATOM   3477  HA  PHE A 219     -17.231  -7.267 -10.698  1.00 95.21           H  
ATOM   3478  C   PHE A 219     -15.320  -7.422 -11.606  1.00 95.21           C  
ATOM   3479  CB  PHE A 219     -17.479  -8.535 -12.362  1.00 95.21           C  
ATOM   3480  HB2 PHE A 219     -17.336  -8.498 -13.442  1.00 95.21           H  
ATOM   3481  HB3 PHE A 219     -16.973  -9.431 -12.003  1.00 95.21           H  
ATOM   3482  O   PHE A 219     -14.599  -7.479 -12.607  1.00 95.21           O  
ATOM   3483  CG  PHE A 219     -18.953  -8.638 -12.034  1.00 95.21           C  
ATOM   3484  CD1 PHE A 219     -19.366  -9.083 -10.762  1.00 95.21           C  
ATOM   3485  HD1 PHE A 219     -18.634  -9.372 -10.022  1.00 95.21           H  
ATOM   3486  CD2 PHE A 219     -19.911  -8.219 -12.975  1.00 95.21           C  
ATOM   3487  HD2 PHE A 219     -19.602  -7.853 -13.943  1.00 95.21           H  
ATOM   3488  CE1 PHE A 219     -20.733  -9.120 -10.440  1.00 95.21           C  
ATOM   3489  HE1 PHE A 219     -21.049  -9.435  -9.457  1.00 95.21           H  
ATOM   3490  CE2 PHE A 219     -21.277  -8.251 -12.649  1.00 95.21           C  
ATOM   3491  HE2 PHE A 219     -22.013  -7.907 -13.361  1.00 95.21           H  
ATOM   3492  CZ  PHE A 219     -21.688  -8.701 -11.383  1.00 95.21           C  
ATOM   3493  HZ  PHE A 219     -22.736  -8.696 -11.121  1.00 95.21           H  
ATOM   3494  N   LEU A 220     -14.831  -7.484 -10.370  1.00 94.71           N  
ATOM   3495  H   LEU A 220     -15.488  -7.460  -9.604  1.00 94.71           H  
ATOM   3496  CA  LEU A 220     -13.428  -7.685 -10.052  1.00 94.71           C  
ATOM   3497  HA  LEU A 220     -12.835  -7.423 -10.928  1.00 94.71           H  
ATOM   3498  C   LEU A 220     -13.169  -9.159  -9.717  1.00 94.71           C  
ATOM   3499  CB  LEU A 220     -13.039  -6.737  -8.909  1.00 94.71           C  
ATOM   3500  HB2 LEU A 220     -13.616  -7.013  -8.026  1.00 94.71           H  
ATOM   3501  HB3 LEU A 220     -13.311  -5.715  -9.175  1.00 94.71           H  
ATOM   3502  O   LEU A 220     -13.633  -9.668  -8.701  1.00 94.71           O  
ATOM   3503  CG  LEU A 220     -11.542  -6.799  -8.578  1.00 94.71           C  
ATOM   3504  HG  LEU A 220     -11.210  -7.836  -8.513  1.00 94.71           H  
ATOM   3505  CD1 LEU A 220     -10.695  -6.070  -9.626  1.00 94.71           C  
ATOM   3506 HD11 LEU A 220     -10.821  -6.550 -10.597  1.00 94.71           H  
ATOM   3507 HD12 LEU A 220      -9.643  -6.123  -9.348  1.00 94.71           H  
ATOM   3508 HD13 LEU A 220     -11.008  -5.028  -9.695  1.00 94.71           H  
ATOM   3509  CD2 LEU A 220     -11.273  -6.141  -7.235  1.00 94.71           C  
ATOM   3510 HD21 LEU A 220     -10.211  -6.248  -7.014  1.00 94.71           H  
ATOM   3511 HD22 LEU A 220     -11.847  -6.651  -6.461  1.00 94.71           H  
ATOM   3512 HD23 LEU A 220     -11.559  -5.089  -7.261  1.00 94.71           H  
ATOM   3513  N   HIS A 221     -12.366  -9.805 -10.558  1.00 94.30           N  
ATOM   3514  H   HIS A 221     -12.064  -9.324 -11.394  1.00 94.30           H  
ATOM   3515  CA  HIS A 221     -11.891 -11.179 -10.403  1.00 94.30           C  
ATOM   3516  HA  HIS A 221     -11.892 -11.449  -9.346  1.00 94.30           H  
ATOM   3517  C   HIS A 221     -10.452 -11.298 -10.929  1.00 94.30           C  
ATOM   3518  CB  HIS A 221     -12.842 -12.140 -11.137  1.00 94.30           C  
ATOM   3519  HB2 HIS A 221     -12.485 -13.164 -11.024  1.00 94.30           H  
ATOM   3520  HB3 HIS A 221     -13.822 -12.088 -10.664  1.00 94.30           H  
ATOM   3521  O   HIS A 221      -9.925 -10.385 -11.582  1.00 94.30           O  
ATOM   3522  CG  HIS A 221     -13.000 -11.830 -12.606  1.00 94.30           C  
ATOM   3523  CD2 HIS A 221     -12.282 -12.348 -13.651  1.00 94.30           C  
ATOM   3524  HD2 HIS A 221     -11.500 -13.089 -13.577  1.00 94.30           H  
ATOM   3525  ND1 HIS A 221     -13.903 -10.941 -13.137  1.00 94.30           N  
ATOM   3526  HD1 HIS A 221     -14.638 -10.476 -12.623  1.00 94.30           H  
ATOM   3527  CE1 HIS A 221     -13.728 -10.913 -14.467  1.00 94.30           C  
ATOM   3528  HE1 HIS A 221     -14.321 -10.324 -15.151  1.00 94.30           H  
ATOM   3529  NE2 HIS A 221     -12.733 -11.740 -14.831  1.00 94.30           N  
ATOM   3530  N   PHE A 222      -9.790 -12.422 -10.649  1.00 94.47           N  
ATOM   3531  H   PHE A 222     -10.258 -13.151 -10.130  1.00 94.47           H  
ATOM   3532  CA  PHE A 222      -8.441 -12.666 -11.152  1.00 94.47           C  
ATOM   3533  HA  PHE A 222      -7.826 -11.804 -10.893  1.00 94.47           H  
ATOM   3534  C   PHE A 222      -8.435 -12.828 -12.677  1.00 94.47           C  
ATOM   3535  CB  PHE A 222      -7.824 -13.892 -10.479  1.00 94.47           C  
ATOM   3536  HB2 PHE A 222      -7.809 -13.733  -9.401  1.00 94.47           H  
ATOM   3537  HB3 PHE A 222      -8.444 -14.766 -10.677  1.00 94.47           H  
ATOM   3538  O   PHE A 222      -9.125 -13.680 -13.225  1.00 94.47           O  
ATOM   3539  CG  PHE A 222      -6.406 -14.160 -10.940  1.00 94.47           C  
ATOM   3540  CD1 PHE A 222      -6.148 -15.187 -11.866  1.00 94.47           C  
ATOM   3541  HD1 PHE A 222      -6.960 -15.792 -12.239  1.00 94.47           H  
ATOM   3542  CD2 PHE A 222      -5.347 -13.355 -10.477  1.00 94.47           C  
ATOM   3543  HD2 PHE A 222      -5.534 -12.580  -9.748  1.00 94.47           H  
ATOM   3544  CE1 PHE A 222      -4.836 -15.417 -12.315  1.00 94.47           C  
ATOM   3545  HE1 PHE A 222      -4.642 -16.206 -13.026  1.00 94.47           H  
ATOM   3546  CE2 PHE A 222      -4.037 -13.581 -10.935  1.00 94.47           C  
ATOM   3547  HE2 PHE A 222      -3.222 -12.974 -10.570  1.00 94.47           H  
ATOM   3548  CZ  PHE A 222      -3.782 -14.612 -11.854  1.00 94.47           C  
ATOM   3549  HZ  PHE A 222      -2.776 -14.779 -12.210  1.00 94.47           H  
ATOM   3550  N   LYS A 223      -7.610 -12.026 -13.359  1.00 90.70           N  
ATOM   3551  H   LYS A 223      -7.155 -11.296 -12.830  1.00 90.70           H  
ATOM   3552  CA  LYS A 223      -7.456 -12.053 -14.826  1.00 90.70           C  
ATOM   3553  HA  LYS A 223      -7.951 -12.946 -15.208  1.00 90.70           H  
ATOM   3554  C   LYS A 223      -6.009 -12.159 -15.308  1.00 90.70           C  
ATOM   3555  CB  LYS A 223      -8.180 -10.835 -15.426  1.00 90.70           C  
ATOM   3556  HB2 LYS A 223      -8.150 -10.908 -16.513  1.00 90.70           H  
ATOM   3557  HB3 LYS A 223      -9.226 -10.877 -15.119  1.00 90.70           H  
ATOM   3558  O   LYS A 223      -5.765 -12.391 -16.491  1.00 90.70           O  
ATOM   3559  CG  LYS A 223      -7.581  -9.484 -14.993  1.00 90.70           C  
ATOM   3560  HG2 LYS A 223      -7.575  -9.413 -13.906  1.00 90.70           H  
ATOM   3561  HG3 LYS A 223      -6.559  -9.403 -15.363  1.00 90.70           H  
ATOM   3562  CD  LYS A 223      -8.415  -8.330 -15.559  1.00 90.70           C  
ATOM   3563  HD2 LYS A 223      -8.401  -8.378 -16.648  1.00 90.70           H  
ATOM   3564  HD3 LYS A 223      -9.442  -8.442 -15.212  1.00 90.70           H  
ATOM   3565  CE  LYS A 223      -7.861  -6.982 -15.088  1.00 90.70           C  
ATOM   3566  HE2 LYS A 223      -6.846  -6.868 -15.468  1.00 90.70           H  
ATOM   3567  HE3 LYS A 223      -7.818  -6.994 -13.999  1.00 90.70           H  
ATOM   3568  NZ  LYS A 223      -8.729  -5.869 -15.552  1.00 90.70           N  
ATOM   3569  HZ1 LYS A 223      -9.666  -5.994 -15.198  1.00 90.70           H  
ATOM   3570  HZ2 LYS A 223      -8.784  -5.857 -16.560  1.00 90.70           H  
ATOM   3571  HZ3 LYS A 223      -8.383  -4.976 -15.229  1.00 90.70           H  
ATOM   3572  N   ASN A 224      -5.037 -11.982 -14.414  1.00 92.78           N  
ATOM   3573  H   ASN A 224      -5.290 -11.940 -13.437  1.00 92.78           H  
ATOM   3574  CA  ASN A 224      -3.630 -11.793 -14.771  1.00 92.78           C  
ATOM   3575  HA  ASN A 224      -3.597 -11.346 -15.764  1.00 92.78           H  
ATOM   3576  C   ASN A 224      -2.870 -13.124 -14.883  1.00 92.78           C  
ATOM   3577  CB  ASN A 224      -2.979 -10.788 -13.808  1.00 92.78           C  
ATOM   3578  HB2 ASN A 224      -3.036 -11.171 -12.789  1.00 92.78           H  
ATOM   3579  HB3 ASN A 224      -1.928 -10.678 -14.074  1.00 92.78           H  
ATOM   3580  O   ASN A 224      -1.804 -13.296 -14.293  1.00 92.78           O  
ATOM   3581  CG  ASN A 224      -3.598  -9.406 -13.881  1.00 92.78           C  
ATOM   3582  ND2 ASN A 224      -3.796  -8.761 -12.759  1.00 92.78           N  
ATOM   3583 HD21 ASN A 224      -4.279  -7.874 -12.783  1.00 92.78           H  
ATOM   3584 HD22 ASN A 224      -3.505  -9.164 -11.880  1.00 92.78           H  
ATOM   3585  OD1 ASN A 224      -3.919  -8.884 -14.937  1.00 92.78           O  
ATOM   3586  N   HIS A 225      -3.412 -14.075 -15.648  1.00 90.02           N  
ATOM   3587  H   HIS A 225      -4.289 -13.875 -16.107  1.00 90.02           H  
ATOM   3588  CA  HIS A 225      -2.829 -15.412 -15.779  1.00 90.02           C  
ATOM   3589  HA  HIS A 225      -2.773 -15.859 -14.786  1.00 90.02           H  
ATOM   3590  C   HIS A 225      -1.402 -15.400 -16.339  1.00 90.02           C  
ATOM   3591  CB  HIS A 225      -3.723 -16.299 -16.647  1.00 90.02           C  
ATOM   3592  HB2 HIS A 225      -3.211 -17.253 -16.774  1.00 90.02           H  
ATOM   3593  HB3 HIS A 225      -3.855 -15.847 -17.630  1.00 90.02           H  
ATOM   3594  O   HIS A 225      -0.607 -16.242 -15.941  1.00 90.02           O  
ATOM   3595  CG  HIS A 225      -5.066 -16.573 -16.030  1.00 90.02           C  
ATOM   3596  CD2 HIS A 225      -6.218 -15.862 -16.219  1.00 90.02           C  
ATOM   3597  HD2 HIS A 225      -6.339 -14.995 -16.852  1.00 90.02           H  
ATOM   3598  ND1 HIS A 225      -5.357 -17.595 -15.156  1.00 90.02           N  
ATOM   3599  HD1 HIS A 225      -4.775 -18.403 -14.990  1.00 90.02           H  
ATOM   3600  CE1 HIS A 225      -6.648 -17.482 -14.799  1.00 90.02           C  
ATOM   3601  HE1 HIS A 225      -7.186 -18.165 -14.158  1.00 90.02           H  
ATOM   3602  NE2 HIS A 225      -7.210 -16.445 -15.434  1.00 90.02           N  
ATOM   3603  N   MET A 226      -1.044 -14.425 -17.182  1.00 88.20           N  
ATOM   3604  H   MET A 226      -1.735 -13.740 -17.451  1.00 88.20           H  
ATOM   3605  CA  MET A 226       0.319 -14.255 -17.706  1.00 88.20           C  
ATOM   3606  HA  MET A 226       0.612 -15.165 -18.229  1.00 88.20           H  
ATOM   3607  C   MET A 226       1.379 -14.059 -16.618  1.00 88.20           C  
ATOM   3608  CB  MET A 226       0.359 -13.122 -18.743  1.00 88.20           C  
ATOM   3609  HB2 MET A 226      -0.374 -13.342 -19.519  1.00 88.20           H  
ATOM   3610  HB3 MET A 226       1.343 -13.130 -19.211  1.00 88.20           H  
ATOM   3611  O   MET A 226       2.517 -14.466 -16.792  1.00 88.20           O  
ATOM   3612  CG  MET A 226       0.096 -11.703 -18.217  1.00 88.20           C  
ATOM   3613  HG2 MET A 226       0.300 -11.022 -19.044  1.00 88.20           H  
ATOM   3614  HG3 MET A 226       0.806 -11.469 -17.424  1.00 88.20           H  
ATOM   3615  SD  MET A 226      -1.593 -11.373 -17.630  1.00 88.20           S  
ATOM   3616  CE  MET A 226      -1.774  -9.641 -18.123  1.00 88.20           C  
ATOM   3617  HE1 MET A 226      -2.747  -9.272 -17.800  1.00 88.20           H  
ATOM   3618  HE2 MET A 226      -1.697  -9.561 -19.208  1.00 88.20           H  
ATOM   3619  HE3 MET A 226      -0.988  -9.045 -17.659  1.00 88.20           H  
ATOM   3620  N   ARG A 227       1.006 -13.533 -15.446  1.00 93.62           N  
ATOM   3621  H   ARG A 227       0.031 -13.306 -15.309  1.00 93.62           H  
ATOM   3622  CA  ARG A 227       1.935 -13.329 -14.319  1.00 93.62           C  
ATOM   3623  HA  ARG A 227       2.881 -12.954 -14.708  1.00 93.62           H  
ATOM   3624  C   ARG A 227       2.298 -14.621 -13.582  1.00 93.62           C  
ATOM   3625  CB  ARG A 227       1.359 -12.295 -13.348  1.00 93.62           C  
ATOM   3626  HB2 ARG A 227       0.454 -12.691 -12.886  1.00 93.62           H  
ATOM   3627  HB3 ARG A 227       2.091 -12.109 -12.562  1.00 93.62           H  
ATOM   3628  O   ARG A 227       3.071 -14.589 -12.629  1.00 93.62           O  
ATOM   3629  CG  ARG A 227       1.035 -10.972 -14.048  1.00 93.62           C  
ATOM   3630  HG2 ARG A 227       0.234 -11.114 -14.773  1.00 93.62           H  
ATOM   3631  HG3 ARG A 227       1.920 -10.610 -14.571  1.00 93.62           H  
ATOM   3632  CD  ARG A 227       0.590  -9.953 -13.003  1.00 93.62           C  
ATOM   3633  HD2 ARG A 227       1.385  -9.843 -12.266  1.00 93.62           H  
ATOM   3634  HD3 ARG A 227      -0.306 -10.327 -12.506  1.00 93.62           H  
ATOM   3635  NE  ARG A 227       0.329  -8.639 -13.608  1.00 93.62           N  
ATOM   3636  HE  ARG A 227       0.813  -8.445 -14.472  1.00 93.62           H  
ATOM   3637  NH1 ARG A 227      -0.937  -7.754 -11.895  1.00 93.62           N  
ATOM   3638 HH11 ARG A 227      -1.454  -6.992 -11.480  1.00 93.62           H  
ATOM   3639 HH12 ARG A 227      -1.097  -8.672 -11.504  1.00 93.62           H  
ATOM   3640  NH2 ARG A 227      -0.311  -6.467 -13.589  1.00 93.62           N  
ATOM   3641 HH21 ARG A 227       0.257  -6.318 -14.411  1.00 93.62           H  
ATOM   3642 HH22 ARG A 227      -0.736  -5.688 -13.108  1.00 93.62           H  
ATOM   3643  CZ  ARG A 227      -0.303  -7.639 -13.024  1.00 93.62           C  
ATOM   3644  N   ARG A 228       1.712 -15.753 -13.987  1.00 92.16           N  
ATOM   3645  H   ARG A 228       1.077 -15.691 -14.770  1.00 92.16           H  
ATOM   3646  CA  ARG A 228       2.080 -17.086 -13.494  1.00 92.16           C  
ATOM   3647  HA  ARG A 228       2.277 -17.043 -12.422  1.00 92.16           H  
ATOM   3648  C   ARG A 228       3.364 -17.607 -14.138  1.00 92.16           C  
ATOM   3649  CB  ARG A 228       0.951 -18.088 -13.765  1.00 92.16           C  
ATOM   3650  HB2 ARG A 228       1.286 -19.049 -13.374  1.00 92.16           H  
ATOM   3651  HB3 ARG A 228       0.832 -18.200 -14.843  1.00 92.16           H  
ATOM   3652  O   ARG A 228       3.970 -18.523 -13.597  1.00 92.16           O  
ATOM   3653  CG  ARG A 228      -0.420 -17.748 -13.149  1.00 92.16           C  
ATOM   3654  HG2 ARG A 228      -0.770 -16.780 -13.510  1.00 92.16           H  
ATOM   3655  HG3 ARG A 228      -0.351 -17.679 -12.064  1.00 92.16           H  
ATOM   3656  CD  ARG A 228      -1.459 -18.821 -13.509  1.00 92.16           C  
ATOM   3657  HD2 ARG A 228      -2.408 -18.571 -13.034  1.00 92.16           H  
ATOM   3658  HD3 ARG A 228      -1.600 -18.816 -14.590  1.00 92.16           H  
ATOM   3659  NE  ARG A 228      -1.018 -20.165 -13.075  1.00 92.16           N  
ATOM   3660  HE  ARG A 228      -0.105 -20.215 -12.647  1.00 92.16           H  
ATOM   3661  NH1 ARG A 228      -2.650 -21.456 -14.060  1.00 92.16           N  
ATOM   3662 HH11 ARG A 228      -3.107 -20.643 -14.448  1.00 92.16           H  
ATOM   3663 HH12 ARG A 228      -2.850 -22.355 -14.473  1.00 92.16           H  
ATOM   3664  NH2 ARG A 228      -0.943 -22.453 -13.160  1.00 92.16           N  
ATOM   3665 HH21 ARG A 228      -1.330 -23.303 -13.544  1.00 92.16           H  
ATOM   3666 HH22 ARG A 228      -0.016 -22.486 -12.760  1.00 92.16           H  
ATOM   3667  CZ  ARG A 228      -1.537 -21.331 -13.425  1.00 92.16           C  
ATOM   3668  N   GLU A 229       3.722 -17.095 -15.316  1.00 88.09           N  
ATOM   3669  H   GLU A 229       3.236 -16.289 -15.682  1.00 88.09           H  
ATOM   3670  CA  GLU A 229       4.957 -17.471 -16.001  1.00 88.09           C  
ATOM   3671  HA  GLU A 229       5.048 -18.558 -16.023  1.00 88.09           H  
ATOM   3672  C   GLU A 229       6.151 -16.885 -15.257  1.00 88.09           C  
ATOM   3673  CB  GLU A 229       4.921 -16.951 -17.446  1.00 88.09           C  
ATOM   3674  HB2 GLU A 229       4.927 -15.861 -17.439  1.00 88.09           H  
ATOM   3675  HB3 GLU A 229       3.996 -17.281 -17.919  1.00 88.09           H  
ATOM   3676  O   GLU A 229       6.146 -15.694 -14.963  1.00 88.09           O  
ATOM   3677  CG  GLU A 229       6.112 -17.460 -18.268  1.00 88.09           C  
ATOM   3678  HG2 GLU A 229       7.031 -17.044 -17.854  1.00 88.09           H  
ATOM   3679  HG3 GLU A 229       6.159 -18.545 -18.176  1.00 88.09           H  
ATOM   3680  CD  GLU A 229       6.027 -17.087 -19.754  1.00 88.09           C  
ATOM   3681  OE1 GLU A 229       6.889 -17.583 -20.516  1.00 88.09           O  
ATOM   3682  OE2 GLU A 229       5.079 -16.396 -20.171  1.00 88.09           O  
ATOM   3683  N   ARG A 230       7.189 -17.680 -14.979  1.00 92.73           N  
ATOM   3684  H   ARG A 230       7.167 -18.644 -15.277  1.00 92.73           H  
ATOM   3685  CA  ARG A 230       8.440 -17.125 -14.452  1.00 92.73           C  
ATOM   3686  HA  ARG A 230       8.191 -16.486 -13.605  1.00 92.73           H  
ATOM   3687  C   ARG A 230       9.076 -16.250 -15.533  1.00 92.73           C  
ATOM   3688  CB  ARG A 230       9.372 -18.245 -13.959  1.00 92.73           C  
ATOM   3689  HB2 ARG A 230       8.814 -18.892 -13.282  1.00 92.73           H  
ATOM   3690  HB3 ARG A 230       9.716 -18.840 -14.806  1.00 92.73           H  
ATOM   3691  O   ARG A 230       9.358 -16.743 -16.622  1.00 92.73           O  
ATOM   3692  CG  ARG A 230      10.584 -17.672 -13.205  1.00 92.73           C  
ATOM   3693  HG2 ARG A 230      11.191 -17.084 -13.894  1.00 92.73           H  
ATOM   3694  HG3 ARG A 230      10.222 -17.026 -12.405  1.00 92.73           H  
ATOM   3695  CD  ARG A 230      11.468 -18.764 -12.589  1.00 92.73           C  
ATOM   3696  HD2 ARG A 230      11.970 -19.303 -13.392  1.00 92.73           H  
ATOM   3697  HD3 ARG A 230      10.834 -19.474 -12.058  1.00 92.73           H  
ATOM   3698  NE  ARG A 230      12.489 -18.197 -11.674  1.00 92.73           N  
ATOM   3699  HE  ARG A 230      13.242 -17.662 -12.084  1.00 92.73           H  
ATOM   3700  NH1 ARG A 230      11.723 -19.037  -9.660  1.00 92.73           N  
ATOM   3701 HH11 ARG A 230      10.966 -19.510 -10.132  1.00 92.73           H  
ATOM   3702 HH12 ARG A 230      11.957 -19.250  -8.701  1.00 92.73           H  
ATOM   3703  NH2 ARG A 230      13.556 -17.847  -9.675  1.00 92.73           N  
ATOM   3704 HH21 ARG A 230      13.632 -17.973  -8.676  1.00 92.73           H  
ATOM   3705 HH22 ARG A 230      14.268 -17.262 -10.088  1.00 92.73           H  
ATOM   3706  CZ  ARG A 230      12.584 -18.358 -10.361  1.00 92.73           C  
ATOM   3707  N   ALA A 231       9.294 -14.968 -15.244  1.00 94.46           N  
ATOM   3708  H   ALA A 231       9.049 -14.640 -14.321  1.00 94.46           H  
ATOM   3709  CA  ALA A 231       9.958 -14.061 -16.174  1.00 94.46           C  
ATOM   3710  HA  ALA A 231       9.335 -13.992 -17.066  1.00 94.46           H  
ATOM   3711  C   ALA A 231      11.342 -14.631 -16.542  1.00 94.46           C  
ATOM   3712  CB  ALA A 231      10.061 -12.664 -15.556  1.00 94.46           C  
ATOM   3713  HB1 ALA A 231      10.652 -12.703 -14.641  1.00 94.46           H  
ATOM   3714  HB2 ALA A 231      10.544 -11.985 -16.259  1.00 94.46           H  
ATOM   3715  HB3 ALA A 231       9.065 -12.287 -15.324  1.00 94.46           H  
ATOM   3716  O   ALA A 231      12.098 -15.003 -15.633  1.00 94.46           O  
ATOM   3717  N   PRO A 232      11.679 -14.730 -17.839  1.00 94.68           N  
ATOM   3718  CA  PRO A 232      12.833 -15.504 -18.272  1.00 94.68           C  
ATOM   3719  HA  PRO A 232      12.855 -16.452 -17.735  1.00 94.68           H  
ATOM   3720  C   PRO A 232      14.159 -14.790 -18.014  1.00 94.68           C  
ATOM   3721  CB  PRO A 232      12.604 -15.784 -19.760  1.00 94.68           C  
ATOM   3722  HB2 PRO A 232      11.986 -16.674 -19.876  1.00 94.68           H  
ATOM   3723  HB3 PRO A 232      13.536 -15.892 -20.316  1.00 94.68           H  
ATOM   3724  O   PRO A 232      15.183 -15.453 -18.100  1.00 94.68           O  
ATOM   3725  CG  PRO A 232      11.823 -14.556 -20.196  1.00 94.68           C  
ATOM   3726  HG2 PRO A 232      11.249 -14.731 -21.105  1.00 94.68           H  
ATOM   3727  HG3 PRO A 232      12.546 -13.750 -20.324  1.00 94.68           H  
ATOM   3728  CD  PRO A 232      10.925 -14.268 -18.995  1.00 94.68           C  
ATOM   3729  HD2 PRO A 232      10.002 -14.842 -19.083  1.00 94.68           H  
ATOM   3730  HD3 PRO A 232      10.709 -13.202 -18.932  1.00 94.68           H  
ATOM   3731  N   ILE A 233      14.154 -13.492 -17.693  1.00 96.98           N  
ATOM   3732  H   ILE A 233      13.270 -13.009 -17.631  1.00 96.98           H  
ATOM   3733  CA  ILE A 233      15.350 -12.705 -17.384  1.00 96.98           C  
ATOM   3734  HA  ILE A 233      16.095 -13.385 -16.971  1.00 96.98           H  
ATOM   3735  C   ILE A 233      15.059 -11.643 -16.316  1.00 96.98           C  
ATOM   3736  CB  ILE A 233      15.946 -12.096 -18.673  1.00 96.98           C  
ATOM   3737  HB  ILE A 233      16.133 -12.922 -19.359  1.00 96.98           H  
ATOM   3738  O   ILE A 233      13.991 -11.024 -16.331  1.00 96.98           O  
ATOM   3739  CG1 ILE A 233      17.305 -11.431 -18.365  1.00 96.98           C  
ATOM   3740 HG12 ILE A 233      17.900 -12.111 -17.756  1.00 96.98           H  
ATOM   3741 HG13 ILE A 233      17.152 -10.516 -17.793  1.00 96.98           H  
ATOM   3742  CG2 ILE A 233      14.977 -11.125 -19.375  1.00 96.98           C  
ATOM   3743 HG21 ILE A 233      15.391 -10.821 -20.336  1.00 96.98           H  
ATOM   3744 HG22 ILE A 233      14.813 -10.239 -18.761  1.00 96.98           H  
ATOM   3745 HG23 ILE A 233      14.022 -11.616 -19.564  1.00 96.98           H  
ATOM   3746  CD1 ILE A 233      18.115 -11.088 -19.617  1.00 96.98           C  
ATOM   3747 HD11 ILE A 233      18.197 -11.959 -20.268  1.00 96.98           H  
ATOM   3748 HD12 ILE A 233      19.113 -10.760 -19.329  1.00 96.98           H  
ATOM   3749 HD13 ILE A 233      17.634 -10.265 -20.145  1.00 96.98           H  
ATOM   3750  N   VAL A 234      16.013 -11.436 -15.403  1.00 98.44           N  
ATOM   3751  H   VAL A 234      16.824 -12.038 -15.424  1.00 98.44           H  
ATOM   3752  CA  VAL A 234      16.026 -10.374 -14.386  1.00 98.44           C  
ATOM   3753  HA  VAL A 234      15.411  -9.546 -14.742  1.00 98.44           H  
ATOM   3754  C   VAL A 234      17.444  -9.833 -14.216  1.00 98.44           C  
ATOM   3755  CB  VAL A 234      15.473 -10.865 -13.028  1.00 98.44           C  
ATOM   3756  HB  VAL A 234      16.154 -11.604 -12.605  1.00 98.44           H  
ATOM   3757  O   VAL A 234      18.409 -10.594 -14.273  1.00 98.44           O  
ATOM   3758  CG1 VAL A 234      15.317  -9.707 -12.034  1.00 98.44           C  
ATOM   3759 HG11 VAL A 234      16.296  -9.321 -11.750  1.00 98.44           H  
ATOM   3760 HG12 VAL A 234      14.725  -8.905 -12.476  1.00 98.44           H  
ATOM   3761 HG13 VAL A 234      14.836 -10.057 -11.121  1.00 98.44           H  
ATOM   3762  CG2 VAL A 234      14.085 -11.508 -13.158  1.00 98.44           C  
ATOM   3763 HG21 VAL A 234      13.385 -10.804 -13.608  1.00 98.44           H  
ATOM   3764 HG22 VAL A 234      14.147 -12.405 -13.774  1.00 98.44           H  
ATOM   3765 HG23 VAL A 234      13.733 -11.793 -12.167  1.00 98.44           H  
ATOM   3766  N   VAL A 235      17.563  -8.522 -14.011  1.00 98.80           N  
ATOM   3767  H   VAL A 235      16.729  -7.953 -13.991  1.00 98.80           H  
ATOM   3768  CA  VAL A 235      18.821  -7.844 -13.680  1.00 98.80           C  
ATOM   3769  HA  VAL A 235      19.644  -8.554 -13.762  1.00 98.80           H  
ATOM   3770  C   VAL A 235      18.766  -7.349 -12.236  1.00 98.80           C  
ATOM   3771  CB  VAL A 235      19.108  -6.683 -14.650  1.00 98.80           C  
ATOM   3772  HB  VAL A 235      18.368  -5.897 -14.500  1.00 98.80           H  
ATOM   3773  O   VAL A 235      17.751  -6.797 -11.816  1.00 98.80           O  
ATOM   3774  CG1 VAL A 235      20.497  -6.096 -14.395  1.00 98.80           C  
ATOM   3775 HG11 VAL A 235      21.247  -6.886 -14.428  1.00 98.80           H  
ATOM   3776 HG12 VAL A 235      20.734  -5.350 -15.154  1.00 98.80           H  
ATOM   3777 HG13 VAL A 235      20.537  -5.609 -13.420  1.00 98.80           H  
ATOM   3778  CG2 VAL A 235      19.030  -7.130 -16.117  1.00 98.80           C  
ATOM   3779 HG21 VAL A 235      18.006  -7.414 -16.357  1.00 98.80           H  
ATOM   3780 HG22 VAL A 235      19.689  -7.982 -16.284  1.00 98.80           H  
ATOM   3781 HG23 VAL A 235      19.323  -6.308 -16.770  1.00 98.80           H  
ATOM   3782  N   TYR A 236      19.857  -7.513 -11.498  1.00 98.79           N  
ATOM   3783  H   TYR A 236      20.639  -8.003 -11.908  1.00 98.79           H  
ATOM   3784  CA  TYR A 236      20.074  -6.969 -10.155  1.00 98.79           C  
ATOM   3785  HA  TYR A 236      19.184  -6.439  -9.813  1.00 98.79           H  
ATOM   3786  C   TYR A 236      21.237  -5.992 -10.215  1.00 98.79           C  
ATOM   3787  CB  TYR A 236      20.369  -8.116  -9.186  1.00 98.79           C  
ATOM   3788  HB2 TYR A 236      20.525  -7.710  -8.186  1.00 98.79           H  
ATOM   3789  HB3 TYR A 236      21.289  -8.618  -9.484  1.00 98.79           H  
ATOM   3790  O   TYR A 236      22.207  -6.291 -10.903  1.00 98.79           O  
ATOM   3791  CG  TYR A 236      19.240  -9.119  -9.143  1.00 98.79           C  
ATOM   3792  CD1 TYR A 236      18.083  -8.802  -8.416  1.00 98.79           C  
ATOM   3793  HD1 TYR A 236      18.037  -7.874  -7.866  1.00 98.79           H  
ATOM   3794  CD2 TYR A 236      19.302 -10.309  -9.895  1.00 98.79           C  
ATOM   3795  HD2 TYR A 236      20.188 -10.530 -10.472  1.00 98.79           H  
ATOM   3796  CE1 TYR A 236      16.985  -9.672  -8.436  1.00 98.79           C  
ATOM   3797  HE1 TYR A 236      16.079  -9.411  -7.909  1.00 98.79           H  
ATOM   3798  CE2 TYR A 236      18.214 -11.206  -9.887  1.00 98.79           C  
ATOM   3799  HE2 TYR A 236      18.253 -12.129 -10.446  1.00 98.79           H  
ATOM   3800  OH  TYR A 236      15.973 -11.705  -9.143  1.00 98.79           O  
ATOM   3801  HH  TYR A 236      16.108 -12.507  -9.652  1.00 98.79           H  
ATOM   3802  CZ  TYR A 236      17.055 -10.886  -9.147  1.00 98.79           C  
ATOM   3803  N   ALA A 237      21.146  -4.842  -9.557  1.00 98.55           N  
ATOM   3804  H   ALA A 237      20.331  -4.634  -8.998  1.00 98.55           H  
ATOM   3805  CA  ALA A 237      22.180  -3.815  -9.622  1.00 98.55           C  
ATOM   3806  HA  ALA A 237      23.150  -4.299  -9.733  1.00 98.55           H  
ATOM   3807  C   ALA A 237      22.250  -2.989  -8.333  1.00 98.55           C  
ATOM   3808  CB  ALA A 237      21.911  -2.942 -10.854  1.00 98.55           C  
ATOM   3809  HB1 ALA A 237      20.899  -2.542 -10.799  1.00 98.55           H  
ATOM   3810  HB2 ALA A 237      22.632  -2.125 -10.892  1.00 98.55           H  
ATOM   3811  HB3 ALA A 237      22.012  -3.542 -11.759  1.00 98.55           H  
ATOM   3812  O   ALA A 237      21.291  -2.975  -7.556  1.00 98.55           O  
ATOM   3813  N   ASP A 238      23.385  -2.319  -8.138  1.00 97.80           N  
ATOM   3814  H   ASP A 238      24.128  -2.403  -8.818  1.00 97.80           H  
ATOM   3815  CA  ASP A 238      23.646  -1.425  -7.007  1.00 97.80           C  
ATOM   3816  HA  ASP A 238      22.709  -0.934  -6.743  1.00 97.80           H  
ATOM   3817  C   ASP A 238      24.662  -0.332  -7.379  1.00 97.80           C  
ATOM   3818  CB  ASP A 238      24.131  -2.244  -5.800  1.00 97.80           C  
ATOM   3819  HB2 ASP A 238      25.194  -2.458  -5.909  1.00 97.80           H  
ATOM   3820  HB3 ASP A 238      23.594  -3.192  -5.768  1.00 97.80           H  
ATOM   3821  O   ASP A 238      25.462  -0.532  -8.301  1.00 97.80           O  
ATOM   3822  CG  ASP A 238      23.866  -1.538  -4.470  1.00 97.80           C  
ATOM   3823  OD1 ASP A 238      22.855  -0.802  -4.404  1.00 97.80           O  
ATOM   3824  OD2 ASP A 238      24.604  -1.831  -3.513  1.00 97.80           O  
ATOM   3825  N   PHE A 239      24.606   0.815  -6.694  1.00 97.30           N  
ATOM   3826  H   PHE A 239      23.994   0.850  -5.891  1.00 97.30           H  
ATOM   3827  CA  PHE A 239      25.571   1.916  -6.817  1.00 97.30           C  
ATOM   3828  HA  PHE A 239      26.308   1.677  -7.584  1.00 97.30           H  
ATOM   3829  C   PHE A 239      26.321   2.133  -5.505  1.00 97.30           C  
ATOM   3830  CB  PHE A 239      24.882   3.243  -7.185  1.00 97.30           C  
ATOM   3831  HB2 PHE A 239      24.033   3.396  -6.518  1.00 97.30           H  
ATOM   3832  HB3 PHE A 239      25.579   4.058  -6.992  1.00 97.30           H  
ATOM   3833  O   PHE A 239      25.734   2.045  -4.431  1.00 97.30           O  
ATOM   3834  CG  PHE A 239      24.426   3.378  -8.621  1.00 97.30           C  
ATOM   3835  CD1 PHE A 239      25.317   3.835  -9.608  1.00 97.30           C  
ATOM   3836  HD1 PHE A 239      26.340   4.057  -9.343  1.00 97.30           H  
ATOM   3837  CD2 PHE A 239      23.099   3.077  -8.964  1.00 97.30           C  
ATOM   3838  HD2 PHE A 239      22.428   2.729  -8.193  1.00 97.30           H  
ATOM   3839  CE1 PHE A 239      24.879   3.971 -10.938  1.00 97.30           C  
ATOM   3840  HE1 PHE A 239      25.571   4.289 -11.704  1.00 97.30           H  
ATOM   3841  CE2 PHE A 239      22.661   3.212 -10.293  1.00 97.30           C  
ATOM   3842  HE2 PHE A 239      21.642   2.963 -10.547  1.00 97.30           H  
ATOM   3843  CZ  PHE A 239      23.555   3.656 -11.283  1.00 97.30           C  
ATOM   3844  HZ  PHE A 239      23.228   3.744 -12.309  1.00 97.30           H  
ATOM   3845  N   GLU A 240      27.575   2.571  -5.604  1.00 95.98           N  
ATOM   3846  H   GLU A 240      27.990   2.648  -6.521  1.00 95.98           H  
ATOM   3847  CA  GLU A 240      28.328   3.085  -4.459  1.00 95.98           C  
ATOM   3848  HA  GLU A 240      27.694   3.030  -3.574  1.00 95.98           H  
ATOM   3849  C   GLU A 240      28.674   4.564  -4.624  1.00 95.98           C  
ATOM   3850  CB  GLU A 240      29.577   2.240  -4.190  1.00 95.98           C  
ATOM   3851  HB2 GLU A 240      30.220   2.764  -3.482  1.00 95.98           H  
ATOM   3852  HB3 GLU A 240      30.135   2.118  -5.118  1.00 95.98           H  
ATOM   3853  O   GLU A 240      28.965   5.039  -5.728  1.00 95.98           O  
ATOM   3854  CG  GLU A 240      29.253   0.859  -3.606  1.00 95.98           C  
ATOM   3855  HG2 GLU A 240      28.614   0.315  -4.302  1.00 95.98           H  
ATOM   3856  HG3 GLU A 240      30.193   0.317  -3.509  1.00 95.98           H  
ATOM   3857  CD  GLU A 240      28.582   0.926  -2.223  1.00 95.98           C  
ATOM   3858  OE1 GLU A 240      28.157  -0.134  -1.724  1.00 95.98           O  
ATOM   3859  OE2 GLU A 240      28.535   2.027  -1.622  1.00 95.98           O  
ATOM   3860  N   CYS A 241      28.634   5.297  -3.507  1.00 96.11           N  
ATOM   3861  H   CYS A 241      28.507   4.806  -2.634  1.00 96.11           H  
ATOM   3862  CA  CYS A 241      28.748   6.755  -3.476  1.00 96.11           C  
ATOM   3863  HA  CYS A 241      29.028   7.099  -4.472  1.00 96.11           H  
ATOM   3864  C   CYS A 241      29.828   7.250  -2.504  1.00 96.11           C  
ATOM   3865  CB  CYS A 241      27.391   7.381  -3.108  1.00 96.11           C  
ATOM   3866  HB2 CYS A 241      27.041   6.924  -2.183  1.00 96.11           H  
ATOM   3867  HB3 CYS A 241      27.529   8.449  -2.941  1.00 96.11           H  
ATOM   3868  O   CYS A 241      29.938   6.757  -1.385  1.00 96.11           O  
ATOM   3869  SG  CYS A 241      26.169   7.134  -4.432  1.00 96.11           S  
ATOM   3870  HG  CYS A 241      25.044   7.420  -3.770  1.00 96.11           H  
ATOM   3871  N   LEU A 242      30.537   8.305  -2.908  1.00 95.82           N  
ATOM   3872  H   LEU A 242      30.382   8.638  -3.849  1.00 95.82           H  
ATOM   3873  CA  LEU A 242      31.373   9.141  -2.045  1.00 95.82           C  
ATOM   3874  HA  LEU A 242      31.960   8.509  -1.378  1.00 95.82           H  
ATOM   3875  C   LEU A 242      30.482  10.064  -1.206  1.00 95.82           C  
ATOM   3876  CB  LEU A 242      32.321  10.004  -2.902  1.00 95.82           C  
ATOM   3877  HB2 LEU A 242      31.712  10.718  -3.458  1.00 95.82           H  
ATOM   3878  HB3 LEU A 242      32.970  10.574  -2.237  1.00 95.82           H  
ATOM   3879  O   LEU A 242      29.483  10.586  -1.720  1.00 95.82           O  
ATOM   3880  CG  LEU A 242      33.196   9.242  -3.909  1.00 95.82           C  
ATOM   3881  HG  LEU A 242      32.558   8.622  -4.539  1.00 95.82           H  
ATOM   3882  CD1 LEU A 242      33.915  10.230  -4.817  1.00 95.82           C  
ATOM   3883 HD11 LEU A 242      34.628  10.824  -4.245  1.00 95.82           H  
ATOM   3884 HD12 LEU A 242      33.197  10.886  -5.311  1.00 95.82           H  
ATOM   3885 HD13 LEU A 242      34.446   9.676  -5.590  1.00 95.82           H  
ATOM   3886  CD2 LEU A 242      34.228   8.356  -3.224  1.00 95.82           C  
ATOM   3887 HD21 LEU A 242      34.839   8.943  -2.538  1.00 95.82           H  
ATOM   3888 HD22 LEU A 242      33.714   7.560  -2.686  1.00 95.82           H  
ATOM   3889 HD23 LEU A 242      34.878   7.900  -3.972  1.00 95.82           H  
ATOM   3890  N   LEU A 243      30.861  10.325   0.047  1.00 95.36           N  
ATOM   3891  H   LEU A 243      31.695   9.873   0.393  1.00 95.36           H  
ATOM   3892  CA  LEU A 243      30.174  11.271   0.934  1.00 95.36           C  
ATOM   3893  HA  LEU A 243      29.198  11.517   0.514  1.00 95.36           H  
ATOM   3894  C   LEU A 243      30.938  12.595   1.026  1.00 95.36           C  
ATOM   3895  CB  LEU A 243      29.937  10.642   2.320  1.00 95.36           C  
ATOM   3896  HB2 LEU A 243      29.473  11.401   2.949  1.00 95.36           H  
ATOM   3897  HB3 LEU A 243      30.900  10.392   2.766  1.00 95.36           H  
ATOM   3898  O   LEU A 243      31.662  12.847   1.981  1.00 95.36           O  
ATOM   3899  CG  LEU A 243      29.055   9.381   2.351  1.00 95.36           C  
ATOM   3900  HG  LEU A 243      29.627   8.524   1.997  1.00 95.36           H  
ATOM   3901  CD1 LEU A 243      28.596   9.127   3.789  1.00 95.36           C  
ATOM   3902 HD11 LEU A 243      28.015   9.973   4.156  1.00 95.36           H  
ATOM   3903 HD12 LEU A 243      27.985   8.225   3.834  1.00 95.36           H  
ATOM   3904 HD13 LEU A 243      29.469   9.002   4.429  1.00 95.36           H  
ATOM   3905  CD2 LEU A 243      27.789   9.500   1.501  1.00 95.36           C  
ATOM   3906 HD21 LEU A 243      27.185   8.603   1.635  1.00 95.36           H  
ATOM   3907 HD22 LEU A 243      27.221  10.381   1.803  1.00 95.36           H  
ATOM   3908 HD23 LEU A 243      28.054   9.568   0.446  1.00 95.36           H  
ATOM   3909  N   VAL A 244      30.746  13.475   0.042  1.00 95.15           N  
ATOM   3910  H   VAL A 244      30.098  13.224  -0.691  1.00 95.15           H  
ATOM   3911  CA  VAL A 244      31.485  14.744  -0.064  1.00 95.15           C  
ATOM   3912  HA  VAL A 244      32.531  14.535   0.160  1.00 95.15           H  
ATOM   3913  C   VAL A 244      30.928  15.781   0.926  1.00 95.15           C  
ATOM   3914  CB  VAL A 244      31.442  15.294  -1.502  1.00 95.15           C  
ATOM   3915  HB  VAL A 244      30.419  15.575  -1.753  1.00 95.15           H  
ATOM   3916  O   VAL A 244      29.762  16.169   0.788  1.00 95.15           O  
ATOM   3917  CG1 VAL A 244      32.329  16.539  -1.641  1.00 95.15           C  
ATOM   3918 HG11 VAL A 244      33.354  16.286  -1.370  1.00 95.15           H  
ATOM   3919 HG12 VAL A 244      32.319  16.896  -2.671  1.00 95.15           H  
ATOM   3920 HG13 VAL A 244      31.977  17.338  -0.989  1.00 95.15           H  
ATOM   3921  CG2 VAL A 244      31.905  14.260  -2.536  1.00 95.15           C  
ATOM   3922 HG21 VAL A 244      31.925  14.695  -3.535  1.00 95.15           H  
ATOM   3923 HG22 VAL A 244      32.909  13.915  -2.289  1.00 95.15           H  
ATOM   3924 HG23 VAL A 244      31.237  13.398  -2.546  1.00 95.15           H  
ATOM   3925  N   PRO A 245      31.707  16.290   1.899  1.00 92.80           N  
ATOM   3926  CA  PRO A 245      31.242  17.287   2.857  1.00 92.80           C  
ATOM   3927  HA  PRO A 245      30.443  16.840   3.449  1.00 92.80           H  
ATOM   3928  C   PRO A 245      30.732  18.563   2.178  1.00 92.80           C  
ATOM   3929  CB  PRO A 245      32.437  17.578   3.773  1.00 92.80           C  
ATOM   3930  HB2 PRO A 245      32.120  17.795   4.793  1.00 92.80           H  
ATOM   3931  HB3 PRO A 245      33.026  18.402   3.372  1.00 92.80           H  
ATOM   3932  O   PRO A 245      31.305  19.048   1.204  1.00 92.80           O  
ATOM   3933  CG  PRO A 245      33.262  16.296   3.699  1.00 92.80           C  
ATOM   3934  HG2 PRO A 245      34.318  16.475   3.901  1.00 92.80           H  
ATOM   3935  HG3 PRO A 245      32.858  15.556   4.388  1.00 92.80           H  
ATOM   3936  CD  PRO A 245      33.033  15.834   2.266  1.00 92.80           C  
ATOM   3937  HD2 PRO A 245      33.779  16.264   1.598  1.00 92.80           H  
ATOM   3938  HD3 PRO A 245      33.070  14.744   2.248  1.00 92.80           H  
ATOM   3939  N   VAL A 246      29.664  19.148   2.722  1.00 89.82           N  
ATOM   3940  H   VAL A 246      29.239  18.701   3.523  1.00 89.82           H  
ATOM   3941  CA  VAL A 246      29.134  20.453   2.293  1.00 89.82           C  
ATOM   3942  HA  VAL A 246      29.754  20.822   1.476  1.00 89.82           H  
ATOM   3943  C   VAL A 246      29.261  21.496   3.401  1.00 89.82           C  
ATOM   3944  CB  VAL A 246      27.691  20.372   1.749  1.00 89.82           C  
ATOM   3945  HB  VAL A 246      27.250  21.368   1.793  1.00 89.82           H  
ATOM   3946  O   VAL A 246      29.160  21.183   4.590  1.00 89.82           O  
ATOM   3947  CG1 VAL A 246      27.685  19.945   0.278  1.00 89.82           C  
ATOM   3948 HG11 VAL A 246      28.266  20.652  -0.314  1.00 89.82           H  
ATOM   3949 HG12 VAL A 246      26.662  19.918  -0.097  1.00 89.82           H  
ATOM   3950 HG13 VAL A 246      28.135  18.957   0.183  1.00 89.82           H  
ATOM   3951  CG2 VAL A 246      26.781  19.417   2.525  1.00 89.82           C  
ATOM   3952 HG21 VAL A 246      27.106  18.388   2.369  1.00 89.82           H  
ATOM   3953 HG22 VAL A 246      26.826  19.666   3.585  1.00 89.82           H  
ATOM   3954 HG23 VAL A 246      25.753  19.522   2.179  1.00 89.82           H  
ATOM   3955  N   ALA A 247      29.477  22.754   3.003  1.00 78.26           N  
ATOM   3956  H   ALA A 247      29.571  22.941   2.014  1.00 78.26           H  
ATOM   3957  CA  ALA A 247      29.563  23.884   3.923  1.00 78.26           C  
ATOM   3958  HA  ALA A 247      30.395  23.700   4.603  1.00 78.26           H  
ATOM   3959  C   ALA A 247      28.275  24.015   4.756  1.00 78.26           C  
ATOM   3960  CB  ALA A 247      29.869  25.162   3.131  1.00 78.26           C  
ATOM   3961  HB1 ALA A 247      29.981  26.000   3.818  1.00 78.26           H  
ATOM   3962  HB2 ALA A 247      29.053  25.376   2.440  1.00 78.26           H  
ATOM   3963  HB3 ALA A 247      30.796  25.040   2.572  1.00 78.26           H  
ATOM   3964  O   ALA A 247      27.164  23.955   4.224  1.00 78.26           O  
ATOM   3965  N   ARG A 248      28.433  24.188   6.073  1.00 73.84           N  
ATOM   3966  H   ARG A 248      29.373  24.307   6.423  1.00 73.84           H  
ATOM   3967  CA  ARG A 248      27.332  24.185   7.047  1.00 73.84           C  
ATOM   3968  HA  ARG A 248      26.446  23.763   6.572  1.00 73.84           H  
ATOM   3969  C   ARG A 248      26.992  25.606   7.486  1.00 73.84           C  
ATOM   3970  CB  ARG A 248      27.693  23.308   8.260  1.00 73.84           C  
ATOM   3971  HB2 ARG A 248      26.856  23.314   8.958  1.00 73.84           H  
ATOM   3972  HB3 ARG A 248      28.558  23.740   8.763  1.00 73.84           H  
ATOM   3973  O   ARG A 248      27.885  26.414   7.717  1.00 73.84           O  
ATOM   3974  CG  ARG A 248      28.011  21.852   7.880  1.00 73.84           C  
ATOM   3975  HG2 ARG A 248      28.855  21.831   7.191  1.00 73.84           H  
ATOM   3976  HG3 ARG A 248      27.146  21.403   7.392  1.00 73.84           H  
ATOM   3977  CD  ARG A 248      28.384  21.035   9.122  1.00 73.84           C  
ATOM   3978  HD2 ARG A 248      29.201  21.540   9.637  1.00 73.84           H  
ATOM   3979  HD3 ARG A 248      27.520  20.987   9.785  1.00 73.84           H  
ATOM   3980  NE  ARG A 248      28.809  19.671   8.753  1.00 73.84           N  
ATOM   3981  HE  ARG A 248      28.805  19.452   7.767  1.00 73.84           H  
ATOM   3982  NH1 ARG A 248      29.377  18.949  10.858  1.00 73.84           N  
ATOM   3983 HH11 ARG A 248      29.155  19.864  11.223  1.00 73.84           H  
ATOM   3984 HH12 ARG A 248      29.733  18.227  11.468  1.00 73.84           H  
ATOM   3985  NH2 ARG A 248      29.553  17.553   9.121  1.00 73.84           N  
ATOM   3986 HH21 ARG A 248      29.835  16.815   9.750  1.00 73.84           H  
ATOM   3987 HH22 ARG A 248      29.518  17.366   8.129  1.00 73.84           H  
ATOM   3988  CZ  ARG A 248      29.244  18.735   9.577  1.00 73.84           C  
ATOM   3989  N   CYS A 249      25.707  25.873   7.693  1.00 63.95           N  
ATOM   3990  H   CYS A 249      25.031  25.150   7.490  1.00 63.95           H  
ATOM   3991  CA  CYS A 249      25.244  27.011   8.487  1.00 63.95           C  
ATOM   3992  HA  CYS A 249      26.057  27.723   8.631  1.00 63.95           H  
ATOM   3993  C   CYS A 249      24.814  26.497   9.867  1.00 63.95           C  
ATOM   3994  CB  CYS A 249      24.099  27.733   7.761  1.00 63.95           C  
ATOM   3995  HB2 CYS A 249      23.784  28.593   8.351  1.00 63.95           H  
ATOM   3996  HB3 CYS A 249      23.249  27.058   7.659  1.00 63.95           H  
ATOM   3997  O   CYS A 249      24.203  25.430   9.952  1.00 63.95           O  
ATOM   3998  SG  CYS A 249      24.624  28.294   6.112  1.00 63.95           S  
ATOM   3999  HG  CYS A 249      25.702  28.984   6.496  1.00 63.95           H  
ATOM   4000  N   SER A 250      25.121  27.225  10.941  1.00 66.58           N  
ATOM   4001  H   SER A 250      25.593  28.113  10.844  1.00 66.58           H  
ATOM   4002  CA  SER A 250      24.633  26.897  12.284  1.00 66.58           C  
ATOM   4003  HA  SER A 250      24.723  25.821  12.436  1.00 66.58           H  
ATOM   4004  C   SER A 250      23.153  27.269  12.417  1.00 66.58           C  
ATOM   4005  CB  SER A 250      25.484  27.580  13.365  1.00 66.58           C  
ATOM   4006  HB2 SER A 250      26.429  27.046  13.463  1.00 66.58           H  
ATOM   4007  HB3 SER A 250      24.959  27.538  14.319  1.00 66.58           H  
ATOM   4008  O   SER A 250      22.747  28.381  12.087  1.00 66.58           O  
ATOM   4009  OG  SER A 250      25.762  28.927  13.027  1.00 66.58           O  
ATOM   4010  HG  SER A 250      25.971  29.415  13.827  1.00 66.58           H  
ATOM   4011  N   GLY A 251      22.333  26.323  12.877  1.00 65.16           N  
ATOM   4012  H   GLY A 251      22.723  25.428  13.139  1.00 65.16           H  
ATOM   4013  CA  GLY A 251      20.949  26.589  13.267  1.00 65.16           C  
ATOM   4014  HA2 GLY A 251      20.350  25.689  13.131  1.00 65.16           H  
ATOM   4015  HA3 GLY A 251      20.529  27.378  12.645  1.00 65.16           H  
ATOM   4016  C   GLY A 251      20.860  27.011  14.733  1.00 65.16           C  
ATOM   4017  O   GLY A 251      21.715  26.642  15.538  1.00 65.16           O  
ATOM   4018  N   ASP A 252      19.814  27.754  15.095  1.00 72.32           N  
ATOM   4019  H   ASP A 252      19.145  28.048  14.398  1.00 72.32           H  
ATOM   4020  CA  ASP A 252      19.520  28.052  16.499  1.00 72.32           C  
ATOM   4021  HA  ASP A 252      20.413  28.501  16.934  1.00 72.32           H  
ATOM   4022  C   ASP A 252      19.166  26.743  17.247  1.00 72.32           C  
ATOM   4023  CB  ASP A 252      18.408  29.112  16.577  1.00 72.32           C  
ATOM   4024  HB2 ASP A 252      18.791  30.042  16.156  1.00 72.32           H  
ATOM   4025  HB3 ASP A 252      17.574  28.792  15.952  1.00 72.32           H  
ATOM   4026  O   ASP A 252      18.239  26.032  16.833  1.00 72.32           O  
ATOM   4027  CG  ASP A 252      17.872  29.401  17.988  1.00 72.32           C  
ATOM   4028  OD1 ASP A 252      18.391  28.839  18.977  1.00 72.32           O  
ATOM   4029  OD2 ASP A 252      16.864  30.127  18.061  1.00 72.32           O  
ATOM   4030  N   PRO A 253      19.877  26.393  18.338  1.00 73.62           N  
ATOM   4031  CA  PRO A 253      19.623  25.177  19.113  1.00 73.62           C  
ATOM   4032  HA  PRO A 253      19.730  24.309  18.463  1.00 73.62           H  
ATOM   4033  C   PRO A 253      18.224  25.123  19.750  1.00 73.62           C  
ATOM   4034  CB  PRO A 253      20.727  25.145  20.178  1.00 73.62           C  
ATOM   4035  HB2 PRO A 253      21.577  24.578  19.798  1.00 73.62           H  
ATOM   4036  HB3 PRO A 253      20.382  24.720  21.120  1.00 73.62           H  
ATOM   4037  O   PRO A 253      17.727  24.023  20.033  1.00 73.62           O  
ATOM   4038  CG  PRO A 253      21.131  26.609  20.340  1.00 73.62           C  
ATOM   4039  HG2 PRO A 253      20.432  27.115  21.005  1.00 73.62           H  
ATOM   4040  HG3 PRO A 253      22.154  26.713  20.703  1.00 73.62           H  
ATOM   4041  CD  PRO A 253      20.974  27.151  18.927  1.00 73.62           C  
ATOM   4042  HD2 PRO A 253      21.885  26.971  18.356  1.00 73.62           H  
ATOM   4043  HD3 PRO A 253      20.770  28.221  18.975  1.00 73.62           H  
ATOM   4044  N   ASN A 254      17.571  26.274  19.934  1.00 75.37           N  
ATOM   4045  H   ASN A 254      18.031  27.132  19.663  1.00 75.37           H  
ATOM   4046  CA  ASN A 254      16.238  26.401  20.518  1.00 75.37           C  
ATOM   4047  HA  ASN A 254      16.100  25.598  21.242  1.00 75.37           H  
ATOM   4048  C   ASN A 254      15.107  26.265  19.495  1.00 75.37           C  
ATOM   4049  CB  ASN A 254      16.154  27.734  21.273  1.00 75.37           C  
ATOM   4050  HB2 ASN A 254      15.140  27.892  21.643  1.00 75.37           H  
ATOM   4051  HB3 ASN A 254      16.393  28.555  20.598  1.00 75.37           H  
ATOM   4052  O   ASN A 254      13.937  26.301  19.871  1.00 75.37           O  
ATOM   4053  CG  ASN A 254      17.079  27.764  22.471  1.00 75.37           C  
ATOM   4054  ND2 ASN A 254      17.670  28.896  22.758  1.00 75.37           N  
ATOM   4055 HD21 ASN A 254      18.283  28.904  23.561  1.00 75.37           H  
ATOM   4056 HD22 ASN A 254      17.586  29.676  22.122  1.00 75.37           H  
ATOM   4057  OD1 ASN A 254      17.268  26.772  23.157  1.00 75.37           O  
ATOM   4058  N   THR A 255      15.408  26.060  18.212  1.00 77.31           N  
ATOM   4059  H   THR A 255      16.380  26.047  17.936  1.00 77.31           H  
ATOM   4060  CA  THR A 255      14.391  25.904  17.164  1.00 77.31           C  
ATOM   4061  HA  THR A 255      13.412  25.813  17.634  1.00 77.31           H  
ATOM   4062  C   THR A 255      14.595  24.621  16.360  1.00 77.31           C  
ATOM   4063  CB  THR A 255      14.301  27.140  16.261  1.00 77.31           C  
ATOM   4064  HB  THR A 255      13.513  26.973  15.527  1.00 77.31           H  
ATOM   4065  O   THR A 255      15.646  23.980  16.394  1.00 77.31           O  
ATOM   4066  CG2 THR A 255      13.967  28.415  17.032  1.00 77.31           C  
ATOM   4067 HG21 THR A 255      13.019  28.299  17.557  1.00 77.31           H  
ATOM   4068 HG22 THR A 255      13.884  29.252  16.340  1.00 77.31           H  
ATOM   4069 HG23 THR A 255      14.746  28.645  17.760  1.00 77.31           H  
ATOM   4070  OG1 THR A 255      15.504  27.329  15.573  1.00 77.31           O  
ATOM   4071  HG1 THR A 255      16.030  27.933  16.101  1.00 77.31           H  
ATOM   4072  N   SER A 256      13.538  24.180  15.670  1.00 79.06           N  
ATOM   4073  H   SER A 256      12.769  24.821  15.537  1.00 79.06           H  
ATOM   4074  CA  SER A 256      13.648  23.035  14.758  1.00 79.06           C  
ATOM   4075  HA  SER A 256      14.316  22.293  15.197  1.00 79.06           H  
ATOM   4076  C   SER A 256      14.245  23.494  13.431  1.00 79.06           C  
ATOM   4077  CB  SER A 256      12.294  22.365  14.511  1.00 79.06           C  
ATOM   4078  HB2 SER A 256      11.605  23.089  14.076  1.00 79.06           H  
ATOM   4079  HB3 SER A 256      12.424  21.539  13.813  1.00 79.06           H  
ATOM   4080  O   SER A 256      13.748  24.451  12.843  1.00 79.06           O  
ATOM   4081  OG  SER A 256      11.759  21.870  15.727  1.00 79.06           O  
ATOM   4082  HG  SER A 256      11.789  22.607  16.342  1.00 79.06           H  
ATOM   4083  N   HIS A 257      15.266  22.797  12.941  1.00 83.38           N  
ATOM   4084  H   HIS A 257      15.584  21.980  13.443  1.00 83.38           H  
ATOM   4085  CA  HIS A 257      15.968  23.147  11.707  1.00 83.38           C  
ATOM   4086  HA  HIS A 257      15.253  23.585  11.011  1.00 83.38           H  
ATOM   4087  C   HIS A 257      16.559  21.904  11.019  1.00 83.38           C  
ATOM   4088  CB  HIS A 257      17.028  24.220  12.013  1.00 83.38           C  
ATOM   4089  HB2 HIS A 257      17.512  24.523  11.085  1.00 83.38           H  
ATOM   4090  HB3 HIS A 257      16.529  25.102  12.414  1.00 83.38           H  
ATOM   4091  O   HIS A 257      16.532  20.792  11.553  1.00 83.38           O  
ATOM   4092  CG  HIS A 257      18.091  23.792  12.990  1.00 83.38           C  
ATOM   4093  CD2 HIS A 257      19.239  23.112  12.688  1.00 83.38           C  
ATOM   4094  HD2 HIS A 257      19.528  22.760  11.709  1.00 83.38           H  
ATOM   4095  ND1 HIS A 257      18.125  24.057  14.344  1.00 83.38           N  
ATOM   4096  HD1 HIS A 257      17.478  24.614  14.884  1.00 83.38           H  
ATOM   4097  CE1 HIS A 257      19.274  23.565  14.832  1.00 83.38           C  
ATOM   4098  HE1 HIS A 257      19.610  23.684  15.851  1.00 83.38           H  
ATOM   4099  NE2 HIS A 257      19.978  22.963  13.860  1.00 83.38           N  
ATOM   4100  N   SER A 258      17.058  22.065   9.793  1.00 84.36           N  
ATOM   4101  H   SER A 258      17.092  22.994   9.397  1.00 84.36           H  
ATOM   4102  CA  SER A 258      17.688  20.992   9.014  1.00 84.36           C  
ATOM   4103  HA  SER A 258      17.996  20.196   9.693  1.00 84.36           H  
ATOM   4104  C   SER A 258      18.936  21.509   8.305  1.00 84.36           C  
ATOM   4105  CB  SER A 258      16.709  20.400   7.996  1.00 84.36           C  
ATOM   4106  HB2 SER A 258      17.188  19.572   7.472  1.00 84.36           H  
ATOM   4107  HB3 SER A 258      16.425  21.162   7.270  1.00 84.36           H  
ATOM   4108  O   SER A 258      18.888  22.576   7.699  1.00 84.36           O  
ATOM   4109  OG  SER A 258      15.552  19.928   8.659  1.00 84.36           O  
ATOM   4110  HG  SER A 258      15.722  20.008   9.601  1.00 84.36           H  
ATOM   4111  N   ILE A 259      20.039  20.761   8.380  1.00 86.27           N  
ATOM   4112  H   ILE A 259      19.996  19.899   8.904  1.00 86.27           H  
ATOM   4113  CA  ILE A 259      21.348  21.132   7.826  1.00 86.27           C  
ATOM   4114  HA  ILE A 259      21.240  22.010   7.189  1.00 86.27           H  
ATOM   4115  C   ILE A 259      21.855  19.974   6.965  1.00 86.27           C  
ATOM   4116  CB  ILE A 259      22.344  21.490   8.958  1.00 86.27           C  
ATOM   4117  HB  ILE A 259      22.427  20.631   9.624  1.00 86.27           H  
ATOM   4118  O   ILE A 259      21.956  18.841   7.438  1.00 86.27           O  
ATOM   4119  CG1 ILE A 259      21.859  22.707   9.781  1.00 86.27           C  
ATOM   4120 HG12 ILE A 259      22.023  23.622   9.212  1.00 86.27           H  
ATOM   4121 HG13 ILE A 259      20.788  22.629   9.969  1.00 86.27           H  
ATOM   4122  CG2 ILE A 259      23.739  21.797   8.379  1.00 86.27           C  
ATOM   4123 HG21 ILE A 259      23.676  22.587   7.630  1.00 86.27           H  
ATOM   4124 HG22 ILE A 259      24.420  22.115   9.168  1.00 86.27           H  
ATOM   4125 HG23 ILE A 259      24.167  20.902   7.928  1.00 86.27           H  
ATOM   4126  CD1 ILE A 259      22.541  22.834  11.150  1.00 86.27           C  
ATOM   4127 HD11 ILE A 259      22.367  21.931  11.736  1.00 86.27           H  
ATOM   4128 HD12 ILE A 259      23.614  22.992  11.040  1.00 86.27           H  
ATOM   4129 HD13 ILE A 259      22.119  23.686  11.682  1.00 86.27           H  
ATOM   4130  N   ALA A 260      22.165  20.250   5.697  1.00 88.35           N  
ATOM   4131  H   ALA A 260      22.121  21.209   5.386  1.00 88.35           H  
ATOM   4132  CA  ALA A 260      22.867  19.297   4.842  1.00 88.35           C  
ATOM   4133  HA  ALA A 260      22.410  18.314   4.955  1.00 88.35           H  
ATOM   4134  C   ALA A 260      24.333  19.194   5.288  1.00 88.35           C  
ATOM   4135  CB  ALA A 260      22.728  19.718   3.375  1.00 88.35           C  
ATOM   4136  HB1 ALA A 260      21.675  19.768   3.100  1.00 88.35           H  
ATOM   4137  HB2 ALA A 260      23.195  20.690   3.221  1.00 88.35           H  
ATOM   4138  HB3 ALA A 260      23.224  18.984   2.739  1.00 88.35           H  
ATOM   4139  O   ALA A 260      24.971  20.208   5.567  1.00 88.35           O  
ATOM   4140  N   THR A 261      24.849  17.972   5.378  1.00 89.49           N  
ATOM   4141  H   THR A 261      24.271  17.196   5.089  1.00 89.49           H  
ATOM   4142  CA  THR A 261      26.186  17.680   5.920  1.00 89.49           C  
ATOM   4143  HA  THR A 261      26.656  18.609   6.243  1.00 89.49           H  
ATOM   4144  C   THR A 261      27.119  17.090   4.873  1.00 89.49           C  
ATOM   4145  CB  THR A 261      26.112  16.755   7.145  1.00 89.49           C  
ATOM   4146  HB  THR A 261      27.123  16.478   7.441  1.00 89.49           H  
ATOM   4147  O   THR A 261      28.268  17.517   4.796  1.00 89.49           O  
ATOM   4148  CG2 THR A 261      25.434  17.433   8.335  1.00 89.49           C  
ATOM   4149 HG21 THR A 261      25.955  18.358   8.581  1.00 89.49           H  
ATOM   4150 HG22 THR A 261      25.468  16.768   9.197  1.00 89.49           H  
ATOM   4151 HG23 THR A 261      24.393  17.659   8.103  1.00 89.49           H  
ATOM   4152  OG1 THR A 261      25.377  15.585   6.883  1.00 89.49           O  
ATOM   4153  HG1 THR A 261      24.606  15.804   6.356  1.00 89.49           H  
ATOM   4154  N   GLU A 262      26.612  16.181   4.041  1.00 93.25           N  
ATOM   4155  H   GLU A 262      25.664  15.862   4.182  1.00 93.25           H  
ATOM   4156  CA  GLU A 262      27.353  15.512   2.968  1.00 93.25           C  
ATOM   4157  HA  GLU A 262      28.267  16.059   2.738  1.00 93.25           H  
ATOM   4158  C   GLU A 262      26.479  15.434   1.712  1.00 93.25           C  
ATOM   4159  CB  GLU A 262      27.727  14.082   3.376  1.00 93.25           C  
ATOM   4160  HB2 GLU A 262      28.263  13.609   2.553  1.00 93.25           H  
ATOM   4161  HB3 GLU A 262      26.789  13.541   3.499  1.00 93.25           H  
ATOM   4162  O   GLU A 262      25.254  15.316   1.811  1.00 93.25           O  
ATOM   4163  CG  GLU A 262      28.599  13.986   4.642  1.00 93.25           C  
ATOM   4164  HG2 GLU A 262      28.492  14.877   5.261  1.00 93.25           H  
ATOM   4165  HG3 GLU A 262      29.645  13.939   4.338  1.00 93.25           H  
ATOM   4166  CD  GLU A 262      28.251  12.783   5.528  1.00 93.25           C  
ATOM   4167  OE1 GLU A 262      29.094  12.446   6.378  1.00 93.25           O  
ATOM   4168  OE2 GLU A 262      27.101  12.290   5.492  1.00 93.25           O  
ATOM   4169  N   ARG A 263      27.107  15.481   0.537  1.00 94.90           N  
ATOM   4170  H   ARG A 263      28.113  15.561   0.568  1.00 94.90           H  
ATOM   4171  CA  ARG A 263      26.520  15.217  -0.778  1.00 94.90           C  
ATOM   4172  HA  ARG A 263      25.433  15.201  -0.703  1.00 94.90           H  
ATOM   4173  C   ARG A 263      26.994  13.849  -1.262  1.00 94.90           C  
ATOM   4174  CB  ARG A 263      26.954  16.326  -1.750  1.00 94.90           C  
ATOM   4175  HB2 ARG A 263      26.619  17.288  -1.363  1.00 94.90           H  
ATOM   4176  HB3 ARG A 263      28.042  16.341  -1.810  1.00 94.90           H  
ATOM   4177  O   ARG A 263      28.193  13.604  -1.307  1.00 94.90           O  
ATOM   4178  CG  ARG A 263      26.365  16.114  -3.155  1.00 94.90           C  
ATOM   4179  HG2 ARG A 263      26.659  15.142  -3.552  1.00 94.90           H  
ATOM   4180  HG3 ARG A 263      25.278  16.135  -3.076  1.00 94.90           H  
ATOM   4181  CD  ARG A 263      26.810  17.195  -4.146  1.00 94.90           C  
ATOM   4182  HD2 ARG A 263      26.207  17.087  -5.048  1.00 94.90           H  
ATOM   4183  HD3 ARG A 263      26.624  18.177  -3.712  1.00 94.90           H  
ATOM   4184  NE  ARG A 263      28.237  17.065  -4.507  1.00 94.90           N  
ATOM   4185  HE  ARG A 263      28.771  16.371  -4.004  1.00 94.90           H  
ATOM   4186  NH1 ARG A 263      28.288  18.627  -6.192  1.00 94.90           N  
ATOM   4187 HH11 ARG A 263      28.808  19.080  -6.930  1.00 94.90           H  
ATOM   4188 HH12 ARG A 263      27.301  18.801  -6.060  1.00 94.90           H  
ATOM   4189  NH2 ARG A 263      30.134  17.480  -5.697  1.00 94.90           N  
ATOM   4190 HH21 ARG A 263      30.633  17.945  -6.442  1.00 94.90           H  
ATOM   4191 HH22 ARG A 263      30.629  16.773  -5.173  1.00 94.90           H  
ATOM   4192  CZ  ARG A 263      28.878  17.723  -5.458  1.00 94.90           C  
ATOM   4193  N   HIS A 264      26.063  13.008  -1.694  1.00 95.67           N  
ATOM   4194  H   HIS A 264      25.096  13.299  -1.686  1.00 95.67           H  
ATOM   4195  CA  HIS A 264      26.369  11.676  -2.209  1.00 95.67           C  
ATOM   4196  HA  HIS A 264      27.234  11.275  -1.681  1.00 95.67           H  
ATOM   4197  C   HIS A 264      26.684  11.751  -3.706  1.00 95.67           C  
ATOM   4198  CB  HIS A 264      25.194  10.734  -1.948  1.00 95.67           C  
ATOM   4199  HB2 HIS A 264      24.306  11.150  -2.422  1.00 95.67           H  
ATOM   4200  HB3 HIS A 264      25.408   9.778  -2.426  1.00 95.67           H  
ATOM   4201  O   HIS A 264      25.856  12.242  -4.482  1.00 95.67           O  
ATOM   4202  CG  HIS A 264      24.895  10.475  -0.494  1.00 95.67           C  
ATOM   4203  CD2 HIS A 264      24.651  11.388   0.497  1.00 95.67           C  
ATOM   4204  HD2 HIS A 264      24.657  12.463   0.397  1.00 95.67           H  
ATOM   4205  ND1 HIS A 264      24.758   9.235   0.075  1.00 95.67           N  
ATOM   4206  HD1 HIS A 264      24.896   8.346  -0.384  1.00 95.67           H  
ATOM   4207  CE1 HIS A 264      24.451   9.389   1.368  1.00 95.67           C  
ATOM   4208  HE1 HIS A 264      24.323   8.579   2.071  1.00 95.67           H  
ATOM   4209  NE2 HIS A 264      24.334  10.690   1.661  1.00 95.67           N  
ATOM   4210  N   VAL A 265      27.858  11.266  -4.111  1.00 95.65           N  
ATOM   4211  H   VAL A 265      28.493  10.906  -3.413  1.00 95.65           H  
ATOM   4212  CA  VAL A 265      28.312  11.255  -5.512  1.00 95.65           C  
ATOM   4213  HA  VAL A 265      27.520  11.654  -6.146  1.00 95.65           H  
ATOM   4214  C   VAL A 265      28.626   9.816  -5.932  1.00 95.65           C  
ATOM   4215  CB  VAL A 265      29.544  12.160  -5.710  1.00 95.65           C  
ATOM   4216  HB  VAL A 265      30.376  11.786  -5.112  1.00 95.65           H  
ATOM   4217  O   VAL A 265      29.536   9.233  -5.350  1.00 95.65           O  
ATOM   4218  CG1 VAL A 265      29.968  12.191  -7.184  1.00 95.65           C  
ATOM   4219 HG11 VAL A 265      29.152  12.540  -7.817  1.00 95.65           H  
ATOM   4220 HG12 VAL A 265      30.831  12.845  -7.309  1.00 95.65           H  
ATOM   4221 HG13 VAL A 265      30.275  11.197  -7.510  1.00 95.65           H  
ATOM   4222  CG2 VAL A 265      29.252  13.606  -5.274  1.00 95.65           C  
ATOM   4223 HG21 VAL A 265      29.061  13.632  -4.201  1.00 95.65           H  
ATOM   4224 HG22 VAL A 265      30.126  14.222  -5.483  1.00 95.65           H  
ATOM   4225 HG23 VAL A 265      28.387  13.989  -5.816  1.00 95.65           H  
ATOM   4226  N   PRO A 266      27.902   9.225  -6.901  1.00 96.39           N  
ATOM   4227  CA  PRO A 266      28.153   7.850  -7.325  1.00 96.39           C  
ATOM   4228  HA  PRO A 266      28.120   7.185  -6.463  1.00 96.39           H  
ATOM   4229  C   PRO A 266      29.525   7.729  -7.997  1.00 96.39           C  
ATOM   4230  CB  PRO A 266      27.001   7.489  -8.268  1.00 96.39           C  
ATOM   4231  HB2 PRO A 266      27.307   6.793  -9.048  1.00 96.39           H  
ATOM   4232  HB3 PRO A 266      26.180   7.067  -7.688  1.00 96.39           H  
ATOM   4233  O   PRO A 266      29.811   8.484  -8.926  1.00 96.39           O  
ATOM   4234  CG  PRO A 266      26.576   8.841  -8.842  1.00 96.39           C  
ATOM   4235  HG2 PRO A 266      27.220   9.099  -9.682  1.00 96.39           H  
ATOM   4236  HG3 PRO A 266      25.530   8.839  -9.149  1.00 96.39           H  
ATOM   4237  CD  PRO A 266      26.827   9.810  -7.687  1.00 96.39           C  
ATOM   4238  HD2 PRO A 266      25.934   9.891  -7.067  1.00 96.39           H  
ATOM   4239  HD3 PRO A 266      27.110  10.785  -8.084  1.00 96.39           H  
ATOM   4240  N   PHE A 267      30.336   6.766  -7.555  1.00 96.39           N  
ATOM   4241  H   PHE A 267      30.012   6.195  -6.787  1.00 96.39           H  
ATOM   4242  CA  PHE A 267      31.663   6.467  -8.116  1.00 96.39           C  
ATOM   4243  HA  PHE A 267      31.861   7.141  -8.950  1.00 96.39           H  
ATOM   4244  C   PHE A 267      31.773   5.041  -8.671  1.00 96.39           C  
ATOM   4245  CB  PHE A 267      32.750   6.717  -7.060  1.00 96.39           C  
ATOM   4246  HB2 PHE A 267      33.708   6.795  -7.573  1.00 96.39           H  
ATOM   4247  HB3 PHE A 267      32.570   7.682  -6.586  1.00 96.39           H  
ATOM   4248  O   PHE A 267      32.694   4.750  -9.433  1.00 96.39           O  
ATOM   4249  CG  PHE A 267      32.863   5.631  -6.003  1.00 96.39           C  
ATOM   4250  CD1 PHE A 267      32.085   5.688  -4.836  1.00 96.39           C  
ATOM   4251  HD1 PHE A 267      31.414   6.521  -4.687  1.00 96.39           H  
ATOM   4252  CD2 PHE A 267      33.733   4.545  -6.201  1.00 96.39           C  
ATOM   4253  HD2 PHE A 267      34.349   4.522  -7.087  1.00 96.39           H  
ATOM   4254  CE1 PHE A 267      32.175   4.669  -3.873  1.00 96.39           C  
ATOM   4255  HE1 PHE A 267      31.584   4.721  -2.970  1.00 96.39           H  
ATOM   4256  CE2 PHE A 267      33.803   3.504  -5.256  1.00 96.39           C  
ATOM   4257  HE2 PHE A 267      34.464   2.665  -5.416  1.00 96.39           H  
ATOM   4258  CZ  PHE A 267      33.023   3.570  -4.089  1.00 96.39           C  
ATOM   4259  HZ  PHE A 267      33.073   2.782  -3.352  1.00 96.39           H  
ATOM   4260  N   ALA A 268      30.848   4.144  -8.310  1.00 97.63           N  
ATOM   4261  H   ALA A 268      30.139   4.401  -7.639  1.00 97.63           H  
ATOM   4262  CA  ALA A 268      30.824   2.786  -8.836  1.00 97.63           C  
ATOM   4263  HA  ALA A 268      31.286   2.815  -9.823  1.00 97.63           H  
ATOM   4264  C   ALA A 268      29.401   2.250  -9.037  1.00 97.63           C  
ATOM   4265  CB  ALA A 268      31.668   1.873  -7.938  1.00 97.63           C  
ATOM   4266  HB1 ALA A 268      31.753   0.886  -8.391  1.00 97.63           H  
ATOM   4267  HB2 ALA A 268      31.203   1.774  -6.957  1.00 97.63           H  
ATOM   4268  HB3 ALA A 268      32.669   2.288  -7.821  1.00 97.63           H  
ATOM   4269  O   ALA A 268      28.440   2.741  -8.442  1.00 97.63           O  
ATOM   4270  N   VAL A 269      29.277   1.252  -9.912  1.00 98.30           N  
ATOM   4271  H   VAL A 269      30.122   0.923 -10.358  1.00 98.30           H  
ATOM   4272  CA  VAL A 269      28.040   0.510 -10.183  1.00 98.30           C  
ATOM   4273  HA  VAL A 269      27.450   0.492  -9.267  1.00 98.30           H  
ATOM   4274  C   VAL A 269      28.361  -0.932 -10.574  1.00 98.30           C  
ATOM   4275  CB  VAL A 269      27.218   1.216 -11.278  1.00 98.30           C  
ATOM   4276  HB  VAL A 269      27.134   2.267 -11.005  1.00 98.30           H  
ATOM   4277  O   VAL A 269      29.357  -1.187 -11.252  1.00 98.30           O  
ATOM   4278  CG1 VAL A 269      27.882   1.155 -12.657  1.00 98.30           C  
ATOM   4279 HG11 VAL A 269      28.897   1.548 -12.604  1.00 98.30           H  
ATOM   4280 HG12 VAL A 269      27.921   0.125 -13.014  1.00 98.30           H  
ATOM   4281 HG13 VAL A 269      27.306   1.749 -13.366  1.00 98.30           H  
ATOM   4282  CG2 VAL A 269      25.794   0.668 -11.411  1.00 98.30           C  
ATOM   4283 HG21 VAL A 269      25.281   0.762 -10.454  1.00 98.30           H  
ATOM   4284 HG22 VAL A 269      25.801  -0.377 -11.721  1.00 98.30           H  
ATOM   4285 HG23 VAL A 269      25.252   1.267 -12.143  1.00 98.30           H  
ATOM   4286  N   ALA A 270      27.502  -1.879 -10.211  1.00 98.45           N  
ATOM   4287  H   ALA A 270      26.736  -1.622  -9.605  1.00 98.45           H  
ATOM   4288  CA  ALA A 270      27.573  -3.258 -10.693  1.00 98.45           C  
ATOM   4289  HA  ALA A 270      28.168  -3.290 -11.607  1.00 98.45           H  
ATOM   4290  C   ALA A 270      26.192  -3.796 -11.062  1.00 98.45           C  
ATOM   4291  CB  ALA A 270      28.272  -4.137  -9.650  1.00 98.45           C  
ATOM   4292  HB1 ALA A 270      29.326  -3.863  -9.602  1.00 98.45           H  
ATOM   4293  HB2 ALA A 270      27.821  -3.995  -8.668  1.00 98.45           H  
ATOM   4294  HB3 ALA A 270      28.208  -5.187  -9.935  1.00 98.45           H  
ATOM   4295  O   ALA A 270      25.170  -3.308 -10.575  1.00 98.45           O  
ATOM   4296  N   TYR A 271      26.158  -4.819 -11.920  1.00 98.57           N  
ATOM   4297  H   TYR A 271      27.027  -5.162 -12.304  1.00 98.57           H  
ATOM   4298  CA  TYR A 271      24.937  -5.574 -12.187  1.00 98.57           C  
ATOM   4299  HA  TYR A 271      24.320  -5.473 -11.294  1.00 98.57           H  
ATOM   4300  C   TYR A 271      25.191  -7.073 -12.385  1.00 98.57           C  
ATOM   4301  CB  TYR A 271      24.155  -4.970 -13.367  1.00 98.57           C  
ATOM   4302  HB2 TYR A 271      23.134  -5.350 -13.328  1.00 98.57           H  
ATOM   4303  HB3 TYR A 271      24.097  -3.889 -13.243  1.00 98.57           H  
ATOM   4304  O   TYR A 271      26.253  -7.491 -12.840  1.00 98.57           O  
ATOM   4305  CG  TYR A 271      24.731  -5.287 -14.734  1.00 98.57           C  
ATOM   4306  CD1 TYR A 271      25.769  -4.493 -15.253  1.00 98.57           C  
ATOM   4307  HD1 TYR A 271      26.145  -3.657 -14.681  1.00 98.57           H  
ATOM   4308  CD2 TYR A 271      24.264  -6.399 -15.464  1.00 98.57           C  
ATOM   4309  HD2 TYR A 271      23.488  -7.027 -15.051  1.00 98.57           H  
ATOM   4310  CE1 TYR A 271      26.355  -4.816 -16.489  1.00 98.57           C  
ATOM   4311  HE1 TYR A 271      27.164  -4.209 -16.867  1.00 98.57           H  
ATOM   4312  CE2 TYR A 271      24.850  -6.725 -16.702  1.00 98.57           C  
ATOM   4313  HE2 TYR A 271      24.534  -7.594 -17.261  1.00 98.57           H  
ATOM   4314  OH  TYR A 271      26.523  -6.309 -18.362  1.00 98.57           O  
ATOM   4315  HH  TYR A 271      27.356  -5.840 -18.454  1.00 98.57           H  
ATOM   4316  CZ  TYR A 271      25.913  -5.950 -17.202  1.00 98.57           C  
ATOM   4317  N   HIS A 272      24.176  -7.883 -12.082  1.00 98.62           N  
ATOM   4318  H   HIS A 272      23.358  -7.453 -11.676  1.00 98.62           H  
ATOM   4319  CA  HIS A 272      24.140  -9.326 -12.304  1.00 98.62           C  
ATOM   4320  HA  HIS A 272      24.993  -9.614 -12.918  1.00 98.62           H  
ATOM   4321  C   HIS A 272      22.858  -9.727 -13.044  1.00 98.62           C  
ATOM   4322  CB  HIS A 272      24.248 -10.064 -10.961  1.00 98.62           C  
ATOM   4323  HB2 HIS A 272      23.361  -9.863 -10.360  1.00 98.62           H  
ATOM   4324  HB3 HIS A 272      25.114  -9.693 -10.413  1.00 98.62           H  
ATOM   4325  O   HIS A 272      21.757  -9.313 -12.672  1.00 98.62           O  
ATOM   4326  CG  HIS A 272      24.396 -11.552 -11.141  1.00 98.62           C  
ATOM   4327  CD2 HIS A 272      25.560 -12.270 -11.092  1.00 98.62           C  
ATOM   4328  HD2 HIS A 272      26.543 -11.882 -10.865  1.00 98.62           H  
ATOM   4329  ND1 HIS A 272      23.400 -12.425 -11.512  1.00 98.62           N  
ATOM   4330  HD1 HIS A 272      22.423 -12.200 -11.632  1.00 98.62           H  
ATOM   4331  CE1 HIS A 272      23.954 -13.630 -11.712  1.00 98.62           C  
ATOM   4332  HE1 HIS A 272      23.423 -14.515 -12.029  1.00 98.62           H  
ATOM   4333  NE2 HIS A 272      25.270 -13.581 -11.473  1.00 98.62           N  
ATOM   4334  N   VAL A 273      22.975 -10.578 -14.063  1.00 98.58           N  
ATOM   4335  H   VAL A 273      23.907 -10.867 -14.324  1.00 98.58           H  
ATOM   4336  CA  VAL A 273      21.850 -11.086 -14.859  1.00 98.58           C  
ATOM   4337  HA  VAL A 273      20.966 -10.486 -14.645  1.00 98.58           H  
ATOM   4338  C   VAL A 273      21.542 -12.535 -14.498  1.00 98.58           C  
ATOM   4339  CB  VAL A 273      22.125 -10.968 -16.367  1.00 98.58           C  
ATOM   4340  HB  VAL A 273      22.934 -11.649 -16.632  1.00 98.58           H  
ATOM   4341  O   VAL A 273      22.395 -13.415 -14.604  1.00 98.58           O  
ATOM   4342  CG1 VAL A 273      20.890 -11.347 -17.191  1.00 98.58           C  
ATOM   4343 HG11 VAL A 273      21.125 -11.244 -18.251  1.00 98.58           H  
ATOM   4344 HG12 VAL A 273      20.622 -12.387 -17.006  1.00 98.58           H  
ATOM   4345 HG13 VAL A 273      20.054 -10.699 -16.931  1.00 98.58           H  
ATOM   4346  CG2 VAL A 273      22.527  -9.542 -16.760  1.00 98.58           C  
ATOM   4347 HG21 VAL A 273      23.482  -9.305 -16.292  1.00 98.58           H  
ATOM   4348 HG22 VAL A 273      22.653  -9.473 -17.840  1.00 98.58           H  
ATOM   4349 HG23 VAL A 273      21.778  -8.825 -16.424  1.00 98.58           H  
ATOM   4350  N   VAL A 274      20.288 -12.804 -14.141  1.00 97.95           N  
ATOM   4351  H   VAL A 274      19.636 -12.034 -14.091  1.00 97.95           H  
ATOM   4352  CA  VAL A 274      19.751 -14.163 -13.999  1.00 97.95           C  
ATOM   4353  HA  VAL A 274      20.563 -14.886 -14.075  1.00 97.95           H  
ATOM   4354  C   VAL A 274      18.783 -14.409 -15.145  1.00 97.95           C  
ATOM   4355  CB  VAL A 274      19.079 -14.377 -12.633  1.00 97.95           C  
ATOM   4356  HB  VAL A 274      18.214 -13.720 -12.541  1.00 97.95           H  
ATOM   4357  O   VAL A 274      17.806 -13.676 -15.308  1.00 97.95           O  
ATOM   4358  CG1 VAL A 274      18.618 -15.834 -12.493  1.00 97.95           C  
ATOM   4359 HG11 VAL A 274      18.206 -15.998 -11.497  1.00 97.95           H  
ATOM   4360 HG12 VAL A 274      19.461 -16.509 -12.638  1.00 97.95           H  
ATOM   4361 HG13 VAL A 274      17.841 -16.059 -13.224  1.00 97.95           H  
ATOM   4362  CG2 VAL A 274      20.053 -14.068 -11.491  1.00 97.95           C  
ATOM   4363 HG21 VAL A 274      20.354 -13.021 -11.518  1.00 97.95           H  
ATOM   4364 HG22 VAL A 274      20.935 -14.704 -11.567  1.00 97.95           H  
ATOM   4365 HG23 VAL A 274      19.563 -14.250 -10.534  1.00 97.95           H  
ATOM   4366  N   SER A 275      19.056 -15.419 -15.970  1.00 96.16           N  
ATOM   4367  H   SER A 275      19.825 -16.033 -15.746  1.00 96.16           H  
ATOM   4368  CA  SER A 275      18.311 -15.660 -17.203  1.00 96.16           C  
ATOM   4369  HA  SER A 275      17.311 -15.245 -17.075  1.00 96.16           H  
ATOM   4370  C   SER A 275      18.156 -17.141 -17.537  1.00 96.16           C  
ATOM   4371  CB  SER A 275      18.972 -14.924 -18.370  1.00 96.16           C  
ATOM   4372  HB2 SER A 275      19.207 -13.902 -18.071  1.00 96.16           H  
ATOM   4373  HB3 SER A 275      19.898 -15.431 -18.641  1.00 96.16           H  
ATOM   4374  O   SER A 275      19.008 -17.973 -17.255  1.00 96.16           O  
ATOM   4375  OG  SER A 275      18.104 -14.891 -19.487  1.00 96.16           O  
ATOM   4376  HG  SER A 275      18.508 -14.328 -20.151  1.00 96.16           H  
ATOM   4377  N   THR A 276      17.058 -17.458 -18.208  1.00 93.19           N  
ATOM   4378  H   THR A 276      16.434 -16.687 -18.398  1.00 93.19           H  
ATOM   4379  CA  THR A 276      16.823 -18.730 -18.905  1.00 93.19           C  
ATOM   4380  HA  THR A 276      17.553 -19.467 -18.571  1.00 93.19           H  
ATOM   4381  C   THR A 276      17.014 -18.591 -20.416  1.00 93.19           C  
ATOM   4382  CB  THR A 276      15.426 -19.281 -18.596  1.00 93.19           C  
ATOM   4383  HB  THR A 276      15.250 -20.180 -19.187  1.00 93.19           H  
ATOM   4384  O   THR A 276      16.946 -19.586 -21.135  1.00 93.19           O  
ATOM   4385  CG2 THR A 276      15.258 -19.634 -17.118  1.00 93.19           C  
ATOM   4386 HG21 THR A 276      15.368 -18.745 -16.497  1.00 93.19           H  
ATOM   4387 HG22 THR A 276      16.014 -20.364 -16.831  1.00 93.19           H  
ATOM   4388 HG23 THR A 276      14.270 -20.064 -16.959  1.00 93.19           H  
ATOM   4389  OG1 THR A 276      14.439 -18.323 -18.904  1.00 93.19           O  
ATOM   4390  HG1 THR A 276      14.712 -17.502 -18.488  1.00 93.19           H  
ATOM   4391  N   ILE A 277      17.266 -17.370 -20.905  1.00 92.75           N  
ATOM   4392  H   ILE A 277      17.380 -16.609 -20.251  1.00 92.75           H  
ATOM   4393  CA  ILE A 277      17.602 -17.105 -22.303  1.00 92.75           C  
ATOM   4394  HA  ILE A 277      16.919 -17.690 -22.919  1.00 92.75           H  
ATOM   4395  C   ILE A 277      19.052 -17.558 -22.541  1.00 92.75           C  
ATOM   4396  CB  ILE A 277      17.387 -15.622 -22.687  1.00 92.75           C  
ATOM   4397  HB  ILE A 277      18.086 -15.009 -22.118  1.00 92.75           H  
ATOM   4398  O   ILE A 277      19.948 -17.129 -21.799  1.00 92.75           O  
ATOM   4399  CG1 ILE A 277      15.945 -15.160 -22.362  1.00 92.75           C  
ATOM   4400 HG12 ILE A 277      15.724 -15.371 -21.316  1.00 92.75           H  
ATOM   4401 HG13 ILE A 277      15.236 -15.710 -22.980  1.00 92.75           H  
ATOM   4402  CG2 ILE A 277      17.693 -15.426 -24.183  1.00 92.75           C  
ATOM   4403 HG21 ILE A 277      17.562 -14.382 -24.467  1.00 92.75           H  
ATOM   4404 HG22 ILE A 277      17.029 -16.040 -24.792  1.00 92.75           H  
ATOM   4405 HG23 ILE A 277      18.728 -15.689 -24.404  1.00 92.75           H  
ATOM   4406  CD1 ILE A 277      15.702 -13.660 -22.566  1.00 92.75           C  
ATOM   4407 HD11 ILE A 277      16.466 -13.087 -22.040  1.00 92.75           H  
ATOM   4408 HD12 ILE A 277      15.718 -13.407 -23.626  1.00 92.75           H  
ATOM   4409 HD13 ILE A 277      14.726 -13.395 -22.161  1.00 92.75           H  
ATOM   4410  N   PRO A 278      19.307 -18.406 -23.554  1.00 88.07           N  
ATOM   4411  CA  PRO A 278      20.650 -18.887 -23.864  1.00 88.07           C  
ATOM   4412  HA  PRO A 278      20.961 -19.559 -23.064  1.00 88.07           H  
ATOM   4413  C   PRO A 278      21.676 -17.751 -24.005  1.00 88.07           C  
ATOM   4414  CB  PRO A 278      20.503 -19.692 -25.159  1.00 88.07           C  
ATOM   4415  HB2 PRO A 278      21.220 -20.511 -25.210  1.00 88.07           H  
ATOM   4416  HB3 PRO A 278      20.612 -19.037 -26.024  1.00 88.07           H  
ATOM   4417  O   PRO A 278      21.412 -16.731 -24.638  1.00 88.07           O  
ATOM   4418  CG  PRO A 278      19.065 -20.202 -25.096  1.00 88.07           C  
ATOM   4419  HG2 PRO A 278      18.664 -20.418 -26.086  1.00 88.07           H  
ATOM   4420  HG3 PRO A 278      19.015 -21.085 -24.459  1.00 88.07           H  
ATOM   4421  CD  PRO A 278      18.328 -19.047 -24.427  1.00 88.07           C  
ATOM   4422  HD2 PRO A 278      17.991 -18.338 -25.183  1.00 88.07           H  
ATOM   4423  HD3 PRO A 278      17.479 -19.443 -23.869  1.00 88.07           H  
ATOM   4424  N   GLY A 279      22.854 -17.923 -23.396  1.00 90.92           N  
ATOM   4425  H   GLY A 279      23.016 -18.786 -22.897  1.00 90.92           H  
ATOM   4426  CA  GLY A 279      23.963 -16.962 -23.486  1.00 90.92           C  
ATOM   4427  HA2 GLY A 279      24.125 -16.706 -24.534  1.00 90.92           H  
ATOM   4428  HA3 GLY A 279      24.870 -17.439 -23.115  1.00 90.92           H  
ATOM   4429  C   GLY A 279      23.779 -15.651 -22.707  1.00 90.92           C  
ATOM   4430  O   GLY A 279      24.550 -14.713 -22.912  1.00 90.92           O  
ATOM   4431  N   MET A 280      22.761 -15.553 -21.843  1.00 94.81           N  
ATOM   4432  H   MET A 280      22.075 -16.294 -21.827  1.00 94.81           H  
ATOM   4433  CA  MET A 280      22.521 -14.361 -21.012  1.00 94.81           C  
ATOM   4434  HA  MET A 280      23.293 -13.618 -21.210  1.00 94.81           H  
ATOM   4435  C   MET A 280      22.578 -14.619 -19.504  1.00 94.81           C  
ATOM   4436  CB  MET A 280      21.171 -13.732 -21.372  1.00 94.81           C  
ATOM   4437  HB2 MET A 280      21.015 -12.850 -20.751  1.00 94.81           H  
ATOM   4438  HB3 MET A 280      20.373 -14.445 -21.165  1.00 94.81           H  
ATOM   4439  O   MET A 280      22.581 -13.665 -18.732  1.00 94.81           O  
ATOM   4440  CG  MET A 280      21.086 -13.304 -22.835  1.00 94.81           C  
ATOM   4441  HG2 MET A 280      21.933 -12.659 -23.067  1.00 94.81           H  
ATOM   4442  HG3 MET A 280      21.131 -14.190 -23.468  1.00 94.81           H  
ATOM   4443  SD  MET A 280      19.558 -12.411 -23.201  1.00 94.81           S  
ATOM   4444  CE  MET A 280      19.729 -12.331 -24.995  1.00 94.81           C  
ATOM   4445  HE1 MET A 280      19.703 -13.338 -25.412  1.00 94.81           H  
ATOM   4446  HE2 MET A 280      20.683 -11.865 -25.242  1.00 94.81           H  
ATOM   4447  HE3 MET A 280      18.903 -11.754 -25.412  1.00 94.81           H  
ATOM   4448  N   ASN A 281      22.582 -15.878 -19.062  1.00 95.60           N  
ATOM   4449  H   ASN A 281      22.649 -16.634 -19.728  1.00 95.60           H  
ATOM   4450  CA  ASN A 281      22.625 -16.198 -17.637  1.00 95.60           C  
ATOM   4451  HA  ASN A 281      21.938 -15.533 -17.113  1.00 95.60           H  
ATOM   4452  C   ASN A 281      24.026 -15.980 -17.055  1.00 95.60           C  
ATOM   4453  CB  ASN A 281      22.184 -17.649 -17.413  1.00 95.60           C  
ATOM   4454  HB2 ASN A 281      22.975 -18.320 -17.749  1.00 95.60           H  
ATOM   4455  HB3 ASN A 281      21.290 -17.867 -17.997  1.00 95.60           H  
ATOM   4456  O   ASN A 281      25.005 -16.382 -17.679  1.00 95.60           O  
ATOM   4457  CG  ASN A 281      21.896 -17.896 -15.940  1.00 95.60           C  
ATOM   4458  ND2 ASN A 281      22.418 -18.954 -15.369  1.00 95.60           N  
ATOM   4459 HD21 ASN A 281      23.033 -19.571 -15.880  1.00 95.60           H  
ATOM   4460 HD22 ASN A 281      22.273 -19.043 -14.373  1.00 95.60           H  
ATOM   4461  OD1 ASN A 281      21.241 -17.109 -15.276  1.00 95.60           O  
ATOM   4462  N   GLY A 282      24.110 -15.406 -15.855  1.00 95.42           N  
ATOM   4463  H   GLY A 282      23.277 -15.047 -15.411  1.00 95.42           H  
ATOM   4464  CA  GLY A 282      25.376 -15.202 -15.148  1.00 95.42           C  
ATOM   4465  HA2 GLY A 282      25.966 -16.118 -15.180  1.00 95.42           H  
ATOM   4466  HA3 GLY A 282      25.163 -14.968 -14.105  1.00 95.42           H  
ATOM   4467  C   GLY A 282      26.234 -14.066 -15.706  1.00 95.42           C  
ATOM   4468  O   GLY A 282      27.384 -13.931 -15.300  1.00 95.42           O  
ATOM   4469  N   LEU A 283      25.706 -13.245 -16.626  1.00 97.21           N  
ATOM   4470  H   LEU A 283      24.744 -13.383 -16.902  1.00 97.21           H  
ATOM   4471  CA  LEU A 283      26.401 -12.028 -17.043  1.00 97.21           C  
ATOM   4472  HA  LEU A 283      27.403 -12.299 -17.376  1.00 97.21           H  
ATOM   4473  C   LEU A 283      26.549 -11.106 -15.828  1.00 97.21           C  
ATOM   4474  CB  LEU A 283      25.667 -11.310 -18.190  1.00 97.21           C  
ATOM   4475  HB2 LEU A 283      26.181 -10.368 -18.383  1.00 97.21           H  
ATOM   4476  HB3 LEU A 283      24.659 -11.065 -17.856  1.00 97.21           H  
ATOM   4477  O   LEU A 283      25.560 -10.767 -15.176  1.00 97.21           O  
ATOM   4478  CG  LEU A 283      25.569 -12.090 -19.510  1.00 97.21           C  
ATOM   4479  HG  LEU A 283      25.091 -13.054 -19.336  1.00 97.21           H  
ATOM   4480  CD1 LEU A 283      24.716 -11.293 -20.503  1.00 97.21           C  
ATOM   4481 HD11 LEU A 283      25.155 -10.308 -20.659  1.00 97.21           H  
ATOM   4482 HD12 LEU A 283      23.710 -11.178 -20.099  1.00 97.21           H  
ATOM   4483 HD13 LEU A 283      24.661 -11.828 -21.452  1.00 97.21           H  
ATOM   4484  CD2 LEU A 283      26.937 -12.333 -20.147  1.00 97.21           C  
ATOM   4485 HD21 LEU A 283      27.536 -12.972 -19.499  1.00 97.21           H  
ATOM   4486 HD22 LEU A 283      27.459 -11.388 -20.297  1.00 97.21           H  
ATOM   4487 HD23 LEU A 283      26.818 -12.845 -21.102  1.00 97.21           H  
ATOM   4488  N   PHE A 284      27.783 -10.710 -15.551  1.00 97.79           N  
ATOM   4489  H   PHE A 284      28.547 -11.046 -16.120  1.00 97.79           H  
ATOM   4490  CA  PHE A 284      28.152  -9.846 -14.443  1.00 97.79           C  
ATOM   4491  HA  PHE A 284      27.283  -9.284 -14.103  1.00 97.79           H  
ATOM   4492  C   PHE A 284      29.214  -8.861 -14.920  1.00 97.79           C  
ATOM   4493  CB  PHE A 284      28.676 -10.708 -13.288  1.00 97.79           C  
ATOM   4494  HB2 PHE A 284      27.888 -11.391 -12.971  1.00 97.79           H  
ATOM   4495  HB3 PHE A 284      29.514 -11.310 -13.639  1.00 97.79           H  
ATOM   4496  O   PHE A 284      30.152  -9.261 -15.608  1.00 97.79           O  
ATOM   4497  CG  PHE A 284      29.123  -9.883 -12.104  1.00 97.79           C  
ATOM   4498  CD1 PHE A 284      30.465  -9.467 -11.989  1.00 97.79           C  
ATOM   4499  HD1 PHE A 284      31.191  -9.757 -12.735  1.00 97.79           H  
ATOM   4500  CD2 PHE A 284      28.167  -9.448 -11.172  1.00 97.79           C  
ATOM   4501  HD2 PHE A 284      27.129  -9.716 -11.305  1.00 97.79           H  
ATOM   4502  CE1 PHE A 284      30.835  -8.595 -10.952  1.00 97.79           C  
ATOM   4503  HE1 PHE A 284      31.842  -8.208 -10.894  1.00 97.79           H  
ATOM   4504  CE2 PHE A 284      28.538  -8.596 -10.126  1.00 97.79           C  
ATOM   4505  HE2 PHE A 284      27.799  -8.218  -9.435  1.00 97.79           H  
ATOM   4506  CZ  PHE A 284      29.864  -8.160 -10.036  1.00 97.79           C  
ATOM   4507  HZ  PHE A 284      30.108  -7.425  -9.284  1.00 97.79           H  
ATOM   4508  N   ASP A 285      29.063  -7.590 -14.567  1.00 97.36           N  
ATOM   4509  H   ASP A 285      28.293  -7.329 -13.969  1.00 97.36           H  
ATOM   4510  CA  ASP A 285      30.042  -6.550 -14.876  1.00 97.36           C  
ATOM   4511  HA  ASP A 285      31.040  -6.984 -14.829  1.00 97.36           H  
ATOM   4512  C   ASP A 285      29.951  -5.446 -13.808  1.00 97.36           C  
ATOM   4513  CB  ASP A 285      29.797  -6.040 -16.316  1.00 97.36           C  
ATOM   4514  HB2 ASP A 285      29.513  -6.881 -16.948  1.00 97.36           H  
ATOM   4515  HB3 ASP A 285      28.955  -5.349 -16.303  1.00 97.36           H  
ATOM   4516  O   ASP A 285      28.886  -5.216 -13.221  1.00 97.36           O  
ATOM   4517  CG  ASP A 285      30.993  -5.358 -16.994  1.00 97.36           C  
ATOM   4518  OD1 ASP A 285      32.040  -5.207 -16.336  1.00 97.36           O  
ATOM   4519  OD2 ASP A 285      30.830  -4.957 -18.183  1.00 97.36           O  
ATOM   4520  N   SER A 286      31.064  -4.765 -13.557  1.00 97.43           N  
ATOM   4521  H   SER A 286      31.855  -4.917 -14.167  1.00 97.43           H  
ATOM   4522  CA  SER A 286      31.177  -3.696 -12.561  1.00 97.43           C  
ATOM   4523  HA  SER A 286      30.191  -3.265 -12.388  1.00 97.43           H  
ATOM   4524  C   SER A 286      32.084  -2.589 -13.074  1.00 97.43           C  
ATOM   4525  CB  SER A 286      31.707  -4.225 -11.220  1.00 97.43           C  
ATOM   4526  HB2 SER A 286      31.039  -5.001 -10.848  1.00 97.43           H  
ATOM   4527  HB3 SER A 286      31.726  -3.409 -10.497  1.00 97.43           H  
ATOM   4528  O   SER A 286      33.066  -2.861 -13.763  1.00 97.43           O  
ATOM   4529  OG  SER A 286      33.014  -4.760 -11.353  1.00 97.43           O  
ATOM   4530  HG  SER A 286      33.458  -4.288 -12.061  1.00 97.43           H  
ATOM   4531  N   TYR A 287      31.797  -1.351 -12.696  1.00 98.03           N  
ATOM   4532  H   TYR A 287      30.989  -1.194 -12.111  1.00 98.03           H  
ATOM   4533  CA  TYR A 287      32.550  -0.184 -13.131  1.00 98.03           C  
ATOM   4534  HA  TYR A 287      33.519  -0.496 -13.519  1.00 98.03           H  
ATOM   4535  C   TYR A 287      32.800   0.772 -11.976  1.00 98.03           C  
ATOM   4536  CB  TYR A 287      31.784   0.484 -14.266  1.00 98.03           C  
ATOM   4537  HB2 TYR A 287      30.748   0.635 -13.962  1.00 98.03           H  
ATOM   4538  HB3 TYR A 287      31.800  -0.218 -15.099  1.00 98.03           H  
ATOM   4539  O   TYR A 287      31.902   1.028 -11.177  1.00 98.03           O  
ATOM   4540  CG  TYR A 287      32.358   1.798 -14.744  1.00 98.03           C  
ATOM   4541  CD1 TYR A 287      31.758   3.004 -14.342  1.00 98.03           C  
ATOM   4542  HD1 TYR A 287      30.908   2.986 -13.675  1.00 98.03           H  
ATOM   4543  CD2 TYR A 287      33.492   1.815 -15.579  1.00 98.03           C  
ATOM   4544  HD2 TYR A 287      33.964   0.888 -15.869  1.00 98.03           H  
ATOM   4545  CE1 TYR A 287      32.270   4.231 -14.795  1.00 98.03           C  
ATOM   4546  HE1 TYR A 287      31.812   5.157 -14.479  1.00 98.03           H  
ATOM   4547  CE2 TYR A 287      34.012   3.044 -16.028  1.00 98.03           C  
ATOM   4548  HE2 TYR A 287      34.887   3.081 -16.660  1.00 98.03           H  
ATOM   4549  OH  TYR A 287      33.863   5.442 -16.110  1.00 98.03           O  
ATOM   4550  HH  TYR A 287      33.296   6.170 -15.843  1.00 98.03           H  
ATOM   4551  CZ  TYR A 287      33.394   4.255 -15.647  1.00 98.03           C  
ATOM   4552  N   ARG A 288      34.021   1.308 -11.934  1.00 95.34           N  
ATOM   4553  H   ARG A 288      34.663   1.064 -12.675  1.00 95.34           H  
ATOM   4554  CA  ARG A 288      34.478   2.353 -11.019  1.00 95.34           C  
ATOM   4555  HA  ARG A 288      33.634   2.729 -10.441  1.00 95.34           H  
ATOM   4556  C   ARG A 288      35.045   3.489 -11.860  1.00 95.34           C  
ATOM   4557  CB  ARG A 288      35.534   1.770 -10.061  1.00 95.34           C  
ATOM   4558  HB2 ARG A 288      35.140   0.852  -9.624  1.00 95.34           H  
ATOM   4559  HB3 ARG A 288      36.440   1.525 -10.614  1.00 95.34           H  
ATOM   4560  O   ARG A 288      35.952   3.250 -12.654  1.00 95.34           O  
ATOM   4561  CG  ARG A 288      35.872   2.741  -8.921  1.00 95.34           C  
ATOM   4562  HG2 ARG A 288      36.228   3.693  -9.314  1.00 95.34           H  
ATOM   4563  HG3 ARG A 288      34.946   2.914  -8.372  1.00 95.34           H  
ATOM   4564  CD  ARG A 288      36.902   2.160  -7.938  1.00 95.34           C  
ATOM   4565  HD2 ARG A 288      36.661   1.113  -7.759  1.00 95.34           H  
ATOM   4566  HD3 ARG A 288      36.801   2.692  -6.992  1.00 95.34           H  
ATOM   4567  NE  ARG A 288      38.303   2.305  -8.398  1.00 95.34           N  
ATOM   4568  HE  ARG A 288      38.521   3.095  -8.989  1.00 95.34           H  
ATOM   4569  NH1 ARG A 288      39.226   0.559  -7.225  1.00 95.34           N  
ATOM   4570 HH11 ARG A 288      38.306   0.226  -6.974  1.00 95.34           H  
ATOM   4571 HH12 ARG A 288      40.056   0.062  -6.934  1.00 95.34           H  
ATOM   4572  NH2 ARG A 288      40.571   1.969  -8.263  1.00 95.34           N  
ATOM   4573 HH21 ARG A 288      41.365   1.478  -7.878  1.00 95.34           H  
ATOM   4574 HH22 ARG A 288      40.805   2.937  -8.429  1.00 95.34           H  
ATOM   4575  CZ  ARG A 288      39.352   1.616  -7.972  1.00 95.34           C  
ATOM   4576  N   GLY A 289      34.515   4.693 -11.700  1.00 93.39           N  
ATOM   4577  H   GLY A 289      33.776   4.822 -11.024  1.00 93.39           H  
ATOM   4578  CA  GLY A 289      34.961   5.865 -12.446  1.00 93.39           C  
ATOM   4579  HA2 GLY A 289      35.347   5.559 -13.418  1.00 93.39           H  
ATOM   4580  HA3 GLY A 289      35.765   6.358 -11.900  1.00 93.39           H  
ATOM   4581  C   GLY A 289      33.849   6.877 -12.675  1.00 93.39           C  
ATOM   4582  O   GLY A 289      32.796   6.842 -12.036  1.00 93.39           O  
ATOM   4583  N   GLU A 290      34.082   7.776 -13.625  1.00 92.20           N  
ATOM   4584  H   GLU A 290      34.979   7.781 -14.089  1.00 92.20           H  
ATOM   4585  CA  GLU A 290      33.157   8.864 -13.918  1.00 92.20           C  
ATOM   4586  HA  GLU A 290      32.914   9.355 -12.976  1.00 92.20           H  
ATOM   4587  C   GLU A 290      31.850   8.367 -14.548  1.00 92.20           C  
ATOM   4588  CB  GLU A 290      33.805   9.907 -14.829  1.00 92.20           C  
ATOM   4589  HB2 GLU A 290      33.043  10.647 -15.075  1.00 92.20           H  
ATOM   4590  HB3 GLU A 290      34.132   9.426 -15.751  1.00 92.20           H  
ATOM   4591  O   GLU A 290      31.832   7.455 -15.377  1.00 92.20           O  
ATOM   4592  CG  GLU A 290      34.992  10.629 -14.173  1.00 92.20           C  
ATOM   4593  HG2 GLU A 290      34.673  11.004 -13.201  1.00 92.20           H  
ATOM   4594  HG3 GLU A 290      35.802   9.916 -14.021  1.00 92.20           H  
ATOM   4595  CD  GLU A 290      35.497  11.806 -15.027  1.00 92.20           C  
ATOM   4596  OE1 GLU A 290      36.353  12.566 -14.528  1.00 92.20           O  
ATOM   4597  OE2 GLU A 290      35.006  11.964 -16.170  1.00 92.20           O  
ATOM   4598  N   ASN A 291      30.751   9.013 -14.152  1.00 94.07           N  
ATOM   4599  H   ASN A 291      30.891   9.748 -13.473  1.00 94.07           H  
ATOM   4600  CA  ASN A 291      29.377   8.746 -14.579  1.00 94.07           C  
ATOM   4601  HA  ASN A 291      28.742   9.193 -13.814  1.00 94.07           H  
ATOM   4602  C   ASN A 291      28.973   7.247 -14.614  1.00 94.07           C  
ATOM   4603  CB  ASN A 291      29.091   9.516 -15.883  1.00 94.07           C  
ATOM   4604  HB2 ASN A 291      29.537  10.508 -15.824  1.00 94.07           H  
ATOM   4605  HB3 ASN A 291      29.537   8.991 -16.728  1.00 94.07           H  
ATOM   4606  O   ASN A 291      28.618   6.712 -15.673  1.00 94.07           O  
ATOM   4607  CG  ASN A 291      27.599   9.687 -16.125  1.00 94.07           C  
ATOM   4608  ND2 ASN A 291      27.211  10.490 -17.089  1.00 94.07           N  
ATOM   4609 HD21 ASN A 291      26.215  10.569 -17.241  1.00 94.07           H  
ATOM   4610 HD22 ASN A 291      27.879  10.939 -17.698  1.00 94.07           H  
ATOM   4611  OD1 ASN A 291      26.763   9.116 -15.435  1.00 94.07           O  
ATOM   4612  N   PRO A 292      28.935   6.557 -13.454  1.00 97.21           N  
ATOM   4613  CA  PRO A 292      28.524   5.152 -13.389  1.00 97.21           C  
ATOM   4614  HA  PRO A 292      29.247   4.558 -13.948  1.00 97.21           H  
ATOM   4615  C   PRO A 292      27.121   4.890 -13.963  1.00 97.21           C  
ATOM   4616  CB  PRO A 292      28.604   4.781 -11.902  1.00 97.21           C  
ATOM   4617  HB2 PRO A 292      27.648   4.955 -11.410  1.00 97.21           H  
ATOM   4618  HB3 PRO A 292      28.928   3.750 -11.760  1.00 97.21           H  
ATOM   4619  O   PRO A 292      26.866   3.832 -14.537  1.00 97.21           O  
ATOM   4620  CG  PRO A 292      29.622   5.756 -11.328  1.00 97.21           C  
ATOM   4621  HG2 PRO A 292      30.629   5.387 -11.521  1.00 97.21           H  
ATOM   4622  HG3 PRO A 292      29.465   5.919 -10.262  1.00 97.21           H  
ATOM   4623  CD  PRO A 292      29.367   7.020 -12.138  1.00 97.21           C  
ATOM   4624  HD2 PRO A 292      30.288   7.602 -12.171  1.00 97.21           H  
ATOM   4625  HD3 PRO A 292      28.573   7.603 -11.672  1.00 97.21           H  
ATOM   4626  N   ALA A 293      26.198   5.853 -13.860  1.00 96.94           N  
ATOM   4627  H   ALA A 293      26.467   6.739 -13.456  1.00 96.94           H  
ATOM   4628  CA  ALA A 293      24.845   5.709 -14.396  1.00 96.94           C  
ATOM   4629  HA  ALA A 293      24.409   4.793 -13.998  1.00 96.94           H  
ATOM   4630  C   ALA A 293      24.837   5.584 -15.929  1.00 96.94           C  
ATOM   4631  CB  ALA A 293      24.000   6.897 -13.925  1.00 96.94           C  
ATOM   4632  HB1 ALA A 293      24.426   7.830 -14.294  1.00 96.94           H  
ATOM   4633  HB2 ALA A 293      22.986   6.798 -14.312  1.00 96.94           H  
ATOM   4634  HB3 ALA A 293      23.968   6.923 -12.836  1.00 96.94           H  
ATOM   4635  O   ALA A 293      24.115   4.741 -16.470  1.00 96.94           O  
ATOM   4636  N   HIS A 294      25.662   6.374 -16.622  1.00 97.39           N  
ATOM   4637  H   HIS A 294      26.220   7.057 -16.130  1.00 97.39           H  
ATOM   4638  CA  HIS A 294      25.811   6.287 -18.073  1.00 97.39           C  
ATOM   4639  HA  HIS A 294      24.834   6.389 -18.545  1.00 97.39           H  
ATOM   4640  C   HIS A 294      26.395   4.939 -18.487  1.00 97.39           C  
ATOM   4641  CB  HIS A 294      26.702   7.428 -18.560  1.00 97.39           C  
ATOM   4642  HB2 HIS A 294      26.255   8.370 -18.242  1.00 97.39           H  
ATOM   4643  HB3 HIS A 294      27.698   7.348 -18.124  1.00 97.39           H  
ATOM   4644  O   HIS A 294      25.856   4.268 -19.372  1.00 97.39           O  
ATOM   4645  CG  HIS A 294      26.818   7.457 -20.055  1.00 97.39           C  
ATOM   4646  CD2 HIS A 294      27.749   6.826 -20.832  1.00 97.39           C  
ATOM   4647  HD2 HIS A 294      28.569   6.218 -20.477  1.00 97.39           H  
ATOM   4648  ND1 HIS A 294      25.951   8.107 -20.895  1.00 97.39           N  
ATOM   4649  HD1 HIS A 294      25.198   8.706 -20.586  1.00 97.39           H  
ATOM   4650  CE1 HIS A 294      26.351   7.881 -22.158  1.00 97.39           C  
ATOM   4651  HE1 HIS A 294      25.878   8.281 -23.042  1.00 97.39           H  
ATOM   4652  NE2 HIS A 294      27.434   7.085 -22.169  1.00 97.39           N  
ATOM   4653  N   TRP A 295      27.454   4.504 -17.795  1.00 98.02           N  
ATOM   4654  H   TRP A 295      27.852   5.103 -17.087  1.00 98.02           H  
ATOM   4655  CA  TRP A 295      28.063   3.200 -18.040  1.00 98.02           C  
ATOM   4656  HA  TRP A 295      28.418   3.170 -19.070  1.00 98.02           H  
ATOM   4657  C   TRP A 295      27.044   2.068 -17.870  1.00 98.02           C  
ATOM   4658  CB  TRP A 295      29.268   2.997 -17.122  1.00 98.02           C  
ATOM   4659  HB2 TRP A 295      28.950   3.048 -16.081  1.00 98.02           H  
ATOM   4660  HB3 TRP A 295      29.985   3.801 -17.289  1.00 98.02           H  
ATOM   4661  O   TRP A 295      26.927   1.215 -18.751  1.00 98.02           O  
ATOM   4662  CG  TRP A 295      29.949   1.686 -17.348  1.00 98.02           C  
ATOM   4663  CD1 TRP A 295      31.035   1.487 -18.126  1.00 98.02           C  
ATOM   4664  HD1 TRP A 295      31.561   2.271 -18.650  1.00 98.02           H  
ATOM   4665  CD2 TRP A 295      29.618   0.383 -16.779  1.00 98.02           C  
ATOM   4666  CE2 TRP A 295      30.558  -0.571 -17.270  1.00 98.02           C  
ATOM   4667  CE3 TRP A 295      28.658  -0.073 -15.851  1.00 98.02           C  
ATOM   4668  HE3 TRP A 295      27.964   0.635 -15.423  1.00 98.02           H  
ATOM   4669  NE1 TRP A 295      31.404   0.157 -18.079  1.00 98.02           N  
ATOM   4670  HE1 TRP A 295      32.291  -0.174 -18.432  1.00 98.02           H  
ATOM   4671  CH2 TRP A 295      29.597  -2.319 -15.905  1.00 98.02           C  
ATOM   4672  HH2 TRP A 295      29.622  -3.326 -15.514  1.00 98.02           H  
ATOM   4673  CZ2 TRP A 295      30.559  -1.905 -16.839  1.00 98.02           C  
ATOM   4674  HZ2 TRP A 295      31.336  -2.587 -17.152  1.00 98.02           H  
ATOM   4675  CZ3 TRP A 295      28.643  -1.411 -15.419  1.00 98.02           C  
ATOM   4676  HZ3 TRP A 295      27.936  -1.732 -14.669  1.00 98.02           H  
ATOM   4677  N   LEU A 296      26.232   2.096 -16.808  1.00 98.38           N  
ATOM   4678  H   LEU A 296      26.383   2.807 -16.108  1.00 98.38           H  
ATOM   4679  CA  LEU A 296      25.194   1.089 -16.587  1.00 98.38           C  
ATOM   4680  HA  LEU A 296      25.679   0.117 -16.507  1.00 98.38           H  
ATOM   4681  C   LEU A 296      24.217   1.027 -17.770  1.00 98.38           C  
ATOM   4682  CB  LEU A 296      24.469   1.400 -15.264  1.00 98.38           C  
ATOM   4683  HB2 LEU A 296      24.049   2.404 -15.325  1.00 98.38           H  
ATOM   4684  HB3 LEU A 296      25.196   1.391 -14.453  1.00 98.38           H  
ATOM   4685  O   LEU A 296      23.925  -0.054 -18.280  1.00 98.38           O  
ATOM   4686  CG  LEU A 296      23.334   0.412 -14.939  1.00 98.38           C  
ATOM   4687  HG  LEU A 296      22.651   0.363 -15.787  1.00 98.38           H  
ATOM   4688  CD1 LEU A 296      23.851  -0.998 -14.646  1.00 98.38           C  
ATOM   4689 HD11 LEU A 296      24.577  -0.967 -13.833  1.00 98.38           H  
ATOM   4690 HD12 LEU A 296      24.326  -1.418 -15.533  1.00 98.38           H  
ATOM   4691 HD13 LEU A 296      23.026  -1.648 -14.356  1.00 98.38           H  
ATOM   4692  CD2 LEU A 296      22.516   0.898 -13.745  1.00 98.38           C  
ATOM   4693 HD21 LEU A 296      23.133   0.899 -12.847  1.00 98.38           H  
ATOM   4694 HD22 LEU A 296      21.667   0.232 -13.596  1.00 98.38           H  
ATOM   4695 HD23 LEU A 296      22.153   1.909 -13.933  1.00 98.38           H  
ATOM   4696  N   LEU A 297      23.729   2.173 -18.249  1.00 98.15           N  
ATOM   4697  H   LEU A 297      24.040   3.040 -17.834  1.00 98.15           H  
ATOM   4698  CA  LEU A 297      22.796   2.215 -19.379  1.00 98.15           C  
ATOM   4699  HA  LEU A 297      21.977   1.525 -19.175  1.00 98.15           H  
ATOM   4700  C   LEU A 297      23.431   1.730 -20.685  1.00 98.15           C  
ATOM   4701  CB  LEU A 297      22.228   3.628 -19.522  1.00 98.15           C  
ATOM   4702  HB2 LEU A 297      21.648   3.690 -20.443  1.00 98.15           H  
ATOM   4703  HB3 LEU A 297      23.061   4.326 -19.605  1.00 98.15           H  
ATOM   4704  O   LEU A 297      22.762   1.018 -21.437  1.00 98.15           O  
ATOM   4705  CG  LEU A 297      21.334   4.030 -18.338  1.00 98.15           C  
ATOM   4706  HG  LEU A 297      21.864   3.890 -17.396  1.00 98.15           H  
ATOM   4707  CD1 LEU A 297      20.994   5.498 -18.483  1.00 98.15           C  
ATOM   4708 HD11 LEU A 297      21.948   6.024 -18.535  1.00 98.15           H  
ATOM   4709 HD12 LEU A 297      20.436   5.679 -19.401  1.00 98.15           H  
ATOM   4710 HD13 LEU A 297      20.447   5.844 -17.606  1.00 98.15           H  
ATOM   4711  CD2 LEU A 297      20.023   3.244 -18.267  1.00 98.15           C  
ATOM   4712 HD21 LEU A 297      20.231   2.191 -18.077  1.00 98.15           H  
ATOM   4713 HD22 LEU A 297      19.424   3.632 -17.443  1.00 98.15           H  
ATOM   4714 HD23 LEU A 297      19.483   3.348 -19.208  1.00 98.15           H  
ATOM   4715  N   SER A 298      24.724   1.997 -20.894  1.00 97.43           N  
ATOM   4716  H   SER A 298      25.191   2.625 -20.255  1.00 97.43           H  
ATOM   4717  CA  SER A 298      25.487   1.461 -22.031  1.00 97.43           C  
ATOM   4718  HA  SER A 298      24.973   1.741 -22.950  1.00 97.43           H  
ATOM   4719  C   SER A 298      25.552  -0.067 -22.061  1.00 97.43           C  
ATOM   4720  CB  SER A 298      26.895   2.068 -22.072  1.00 97.43           C  
ATOM   4721  HB2 SER A 298      27.270   2.000 -23.093  1.00 97.43           H  
ATOM   4722  HB3 SER A 298      26.856   3.121 -21.793  1.00 97.43           H  
ATOM   4723  O   SER A 298      25.706  -0.660 -23.126  1.00 97.43           O  
ATOM   4724  OG  SER A 298      27.798   1.375 -21.227  1.00 97.43           O  
ATOM   4725  HG  SER A 298      27.475   1.402 -20.323  1.00 97.43           H  
ATOM   4726  N   LYS A 299      25.372  -0.727 -20.910  1.00 97.93           N  
ATOM   4727  H   LYS A 299      25.308  -0.176 -20.067  1.00 97.93           H  
ATOM   4728  CA  LYS A 299      25.286  -2.190 -20.804  1.00 97.93           C  
ATOM   4729  HA  LYS A 299      25.795  -2.641 -21.657  1.00 97.93           H  
ATOM   4730  C   LYS A 299      23.842  -2.688 -20.878  1.00 97.93           C  
ATOM   4731  CB  LYS A 299      25.990  -2.643 -19.512  1.00 97.93           C  
ATOM   4732  HB2 LYS A 299      25.931  -3.729 -19.440  1.00 97.93           H  
ATOM   4733  HB3 LYS A 299      25.464  -2.226 -18.654  1.00 97.93           H  
ATOM   4734  O   LYS A 299      23.558  -3.672 -21.564  1.00 97.93           O  
ATOM   4735  CG  LYS A 299      27.467  -2.219 -19.418  1.00 97.93           C  
ATOM   4736  HG2 LYS A 299      27.550  -1.135 -19.506  1.00 97.93           H  
ATOM   4737  HG3 LYS A 299      27.838  -2.495 -18.431  1.00 97.93           H  
ATOM   4738  CD  LYS A 299      28.365  -2.876 -20.473  1.00 97.93           C  
ATOM   4739  HD2 LYS A 299      28.360  -3.954 -20.308  1.00 97.93           H  
ATOM   4740  HD3 LYS A 299      28.003  -2.657 -21.478  1.00 97.93           H  
ATOM   4741  CE  LYS A 299      29.784  -2.315 -20.328  1.00 97.93           C  
ATOM   4742  HE2 LYS A 299      29.870  -1.858 -19.342  1.00 97.93           H  
ATOM   4743  HE3 LYS A 299      29.930  -1.525 -21.065  1.00 97.93           H  
ATOM   4744  NZ  LYS A 299      30.819  -3.369 -20.456  1.00 97.93           N  
ATOM   4745  HZ1 LYS A 299      30.728  -3.908 -21.305  1.00 97.93           H  
ATOM   4746  HZ2 LYS A 299      31.747  -2.978 -20.380  1.00 97.93           H  
ATOM   4747  HZ3 LYS A 299      30.755  -3.996 -19.667  1.00 97.93           H  
ATOM   4748  N   LEU A 300      22.911  -2.003 -20.210  1.00 98.17           N  
ATOM   4749  H   LEU A 300      23.224  -1.214 -19.663  1.00 98.17           H  
ATOM   4750  CA  LEU A 300      21.510  -2.426 -20.119  1.00 98.17           C  
ATOM   4751  HA  LEU A 300      21.488  -3.494 -19.902  1.00 98.17           H  
ATOM   4752  C   LEU A 300      20.726  -2.250 -21.423  1.00 98.17           C  
ATOM   4753  CB  LEU A 300      20.797  -1.676 -18.983  1.00 98.17           C  
ATOM   4754  HB2 LEU A 300      19.737  -1.924 -19.034  1.00 98.17           H  
ATOM   4755  HB3 LEU A 300      20.894  -0.604 -19.159  1.00 98.17           H  
ATOM   4756  O   LEU A 300      19.871  -3.088 -21.716  1.00 98.17           O  
ATOM   4757  CG  LEU A 300      21.288  -1.988 -17.558  1.00 98.17           C  
ATOM   4758  HG  LEU A 300      22.321  -1.666 -17.435  1.00 98.17           H  
ATOM   4759  CD1 LEU A 300      20.411  -1.217 -16.569  1.00 98.17           C  
ATOM   4760 HD11 LEU A 300      19.364  -1.496 -16.689  1.00 98.17           H  
ATOM   4761 HD12 LEU A 300      20.523  -0.148 -16.746  1.00 98.17           H  
ATOM   4762 HD13 LEU A 300      20.733  -1.434 -15.550  1.00 98.17           H  
ATOM   4763  CD2 LEU A 300      21.224  -3.473 -17.208  1.00 98.17           C  
ATOM   4764 HD21 LEU A 300      20.209  -3.853 -17.320  1.00 98.17           H  
ATOM   4765 HD22 LEU A 300      21.912  -4.039 -17.835  1.00 98.17           H  
ATOM   4766 HD23 LEU A 300      21.561  -3.593 -16.178  1.00 98.17           H  
ATOM   4767  N   VAL A 301      20.979  -1.196 -22.206  1.00 97.93           N  
ATOM   4768  H   VAL A 301      21.689  -0.531 -21.932  1.00 97.93           H  
ATOM   4769  CA  VAL A 301      20.247  -0.976 -23.464  1.00 97.93           C  
ATOM   4770  HA  VAL A 301      19.187  -1.094 -23.240  1.00 97.93           H  
ATOM   4771  C   VAL A 301      20.562  -2.070 -24.493  1.00 97.93           C  
ATOM   4772  CB  VAL A 301      20.407   0.454 -24.022  1.00 97.93           C  
ATOM   4773  HB  VAL A 301      21.456   0.727 -24.134  1.00 97.93           H  
ATOM   4774  O   VAL A 301      19.612  -2.717 -24.942  1.00 97.93           O  
ATOM   4775  CG1 VAL A 301      19.713   0.554 -25.384  1.00 97.93           C  
ATOM   4776 HG11 VAL A 301      18.739   0.065 -25.362  1.00 97.93           H  
ATOM   4777 HG12 VAL A 301      19.573   1.601 -25.653  1.00 97.93           H  
ATOM   4778 HG13 VAL A 301      20.332   0.092 -26.154  1.00 97.93           H  
ATOM   4779  CG2 VAL A 301      19.764   1.468 -23.072  1.00 97.93           C  
ATOM   4780 HG21 VAL A 301      20.271   1.454 -22.107  1.00 97.93           H  
ATOM   4781 HG22 VAL A 301      19.862   2.470 -23.490  1.00 97.93           H  
ATOM   4782 HG23 VAL A 301      18.708   1.232 -22.937  1.00 97.93           H  
ATOM   4783  N   PRO A 302      21.834  -2.394 -24.805  1.00 96.99           N  
ATOM   4784  CA  PRO A 302      22.144  -3.520 -25.687  1.00 96.99           C  
ATOM   4785  HA  PRO A 302      21.711  -3.324 -26.668  1.00 96.99           H  
ATOM   4786  C   PRO A 302      21.612  -4.859 -25.165  1.00 96.99           C  
ATOM   4787  CB  PRO A 302      23.670  -3.544 -25.809  1.00 96.99           C  
ATOM   4788  HB2 PRO A 302      24.106  -4.173 -25.032  1.00 96.99           H  
ATOM   4789  HB3 PRO A 302      23.990  -3.880 -26.795  1.00 96.99           H  
ATOM   4790  O   PRO A 302      21.117  -5.672 -25.947  1.00 96.99           O  
ATOM   4791  CG  PRO A 302      24.063  -2.094 -25.553  1.00 96.99           C  
ATOM   4792  HG2 PRO A 302      23.913  -1.505 -26.457  1.00 96.99           H  
ATOM   4793  HG3 PRO A 302      25.095  -2.014 -25.209  1.00 96.99           H  
ATOM   4794  CD  PRO A 302      23.059  -1.666 -24.489  1.00 96.99           C  
ATOM   4795  HD2 PRO A 302      23.419  -1.960 -23.502  1.00 96.99           H  
ATOM   4796  HD3 PRO A 302      22.942  -0.584 -24.538  1.00 96.99           H  
ATOM   4797  N   LEU A 303      21.657  -5.092 -23.846  1.00 97.62           N  
ATOM   4798  H   LEU A 303      22.101  -4.413 -23.244  1.00 97.62           H  
ATOM   4799  CA  LEU A 303      21.062  -6.286 -23.242  1.00 97.62           C  
ATOM   4800  HA  LEU A 303      21.515  -7.161 -23.709  1.00 97.62           H  
ATOM   4801  C   LEU A 303      19.552  -6.358 -23.513  1.00 97.62           C  
ATOM   4802  CB  LEU A 303      21.380  -6.312 -21.736  1.00 97.62           C  
ATOM   4803  HB2 LEU A 303      21.009  -5.392 -21.285  1.00 97.62           H  
ATOM   4804  HB3 LEU A 303      22.461  -6.332 -21.605  1.00 97.62           H  
ATOM   4805  O   LEU A 303      19.059  -7.406 -23.923  1.00 97.62           O  
ATOM   4806  CG  LEU A 303      20.760  -7.502 -20.976  1.00 97.62           C  
ATOM   4807  HG  LEU A 303      19.675  -7.476 -21.075  1.00 97.62           H  
ATOM   4808  CD1 LEU A 303      21.270  -8.853 -21.487  1.00 97.62           C  
ATOM   4809 HD11 LEU A 303      22.359  -8.881 -21.442  1.00 97.62           H  
ATOM   4810 HD12 LEU A 303      20.935  -9.016 -22.511  1.00 97.62           H  
ATOM   4811 HD13 LEU A 303      20.866  -9.654 -20.868  1.00 97.62           H  
ATOM   4812  CD2 LEU A 303      21.093  -7.389 -19.489  1.00 97.62           C  
ATOM   4813 HD21 LEU A 303      20.612  -8.196 -18.937  1.00 97.62           H  
ATOM   4814 HD22 LEU A 303      20.737  -6.435 -19.100  1.00 97.62           H  
ATOM   4815 HD23 LEU A 303      22.171  -7.443 -19.341  1.00 97.62           H  
ATOM   4816  N   ALA A 304      18.819  -5.257 -23.339  1.00 97.69           N  
ATOM   4817  H   ALA A 304      19.275  -4.417 -23.011  1.00 97.69           H  
ATOM   4818  CA  ALA A 304      17.388  -5.209 -23.622  1.00 97.69           C  
ATOM   4819  HA  ALA A 304      16.899  -5.995 -23.046  1.00 97.69           H  
ATOM   4820  C   ALA A 304      17.077  -5.474 -25.103  1.00 97.69           C  
ATOM   4821  CB  ALA A 304      16.837  -3.859 -23.157  1.00 97.69           C  
ATOM   4822  HB1 ALA A 304      17.310  -3.050 -23.714  1.00 97.69           H  
ATOM   4823  HB2 ALA A 304      15.759  -3.825 -23.320  1.00 97.69           H  
ATOM   4824  HB3 ALA A 304      17.045  -3.735 -22.094  1.00 97.69           H  
ATOM   4825  O   ALA A 304      16.140  -6.212 -25.397  1.00 97.69           O  
ATOM   4826  N   LEU A 305      17.877  -4.944 -26.032  1.00 96.27           N  
ATOM   4827  H   LEU A 305      18.620  -4.328 -25.737  1.00 96.27           H  
ATOM   4828  CA  LEU A 305      17.705  -5.212 -27.465  1.00 96.27           C  
ATOM   4829  HA  LEU A 305      16.674  -4.997 -27.746  1.00 96.27           H  
ATOM   4830  C   LEU A 305      17.935  -6.692 -27.805  1.00 96.27           C  
ATOM   4831  CB  LEU A 305      18.636  -4.298 -28.280  1.00 96.27           C  
ATOM   4832  HB2 LEU A 305      18.553  -4.576 -29.330  1.00 96.27           H  
ATOM   4833  HB3 LEU A 305      19.666  -4.478 -27.970  1.00 96.27           H  
ATOM   4834  O   LEU A 305      17.146  -7.282 -28.538  1.00 96.27           O  
ATOM   4835  CG  LEU A 305      18.336  -2.792 -28.153  1.00 96.27           C  
ATOM   4836  HG  LEU A 305      18.422  -2.484 -27.111  1.00 96.27           H  
ATOM   4837  CD1 LEU A 305      19.358  -1.999 -28.966  1.00 96.27           C  
ATOM   4838 HD11 LEU A 305      20.366  -2.223 -28.617  1.00 96.27           H  
ATOM   4839 HD12 LEU A 305      19.178  -0.931 -28.844  1.00 96.27           H  
ATOM   4840 HD13 LEU A 305      19.275  -2.253 -30.023  1.00 96.27           H  
ATOM   4841  CD2 LEU A 305      16.932  -2.423 -28.633  1.00 96.27           C  
ATOM   4842 HD21 LEU A 305      16.813  -1.340 -28.612  1.00 96.27           H  
ATOM   4843 HD22 LEU A 305      16.781  -2.773 -29.655  1.00 96.27           H  
ATOM   4844 HD23 LEU A 305      16.177  -2.868 -27.985  1.00 96.27           H  
ATOM   4845  N   ARG A 306      18.942  -7.337 -27.198  1.00 95.54           N  
ATOM   4846  H   ARG A 306      19.573  -6.795 -26.625  1.00 95.54           H  
ATOM   4847  CA  ARG A 306      19.153  -8.791 -27.342  1.00 95.54           C  
ATOM   4848  HA  ARG A 306      19.214  -9.040 -28.401  1.00 95.54           H  
ATOM   4849  C   ARG A 306      17.979  -9.606 -26.789  1.00 95.54           C  
ATOM   4850  CB  ARG A 306      20.450  -9.215 -26.641  1.00 95.54           C  
ATOM   4851  HB2 ARG A 306      20.419  -8.893 -25.600  1.00 95.54           H  
ATOM   4852  HB3 ARG A 306      20.488 -10.304 -26.670  1.00 95.54           H  
ATOM   4853  O   ARG A 306      17.632 -10.643 -27.344  1.00 95.54           O  
ATOM   4854  CG  ARG A 306      21.738  -8.705 -27.302  1.00 95.54           C  
ATOM   4855  HG2 ARG A 306      21.661  -7.634 -27.494  1.00 95.54           H  
ATOM   4856  HG3 ARG A 306      21.878  -9.210 -28.258  1.00 95.54           H  
ATOM   4857  CD  ARG A 306      22.959  -8.955 -26.400  1.00 95.54           C  
ATOM   4858  HD2 ARG A 306      22.817  -8.397 -25.475  1.00 95.54           H  
ATOM   4859  HD3 ARG A 306      23.842  -8.563 -26.904  1.00 95.54           H  
ATOM   4860  NE  ARG A 306      23.162 -10.392 -26.100  1.00 95.54           N  
ATOM   4861  HE  ARG A 306      22.659 -11.043 -26.686  1.00 95.54           H  
ATOM   4862  NH1 ARG A 306      24.693 -10.161 -24.401  1.00 95.54           N  
ATOM   4863 HH11 ARG A 306      24.702  -9.162 -24.551  1.00 95.54           H  
ATOM   4864 HH12 ARG A 306      25.299 -10.579 -23.708  1.00 95.54           H  
ATOM   4865  NH2 ARG A 306      23.985 -12.200 -24.973  1.00 95.54           N  
ATOM   4866 HH21 ARG A 306      23.452 -12.822 -25.565  1.00 95.54           H  
ATOM   4867 HH22 ARG A 306      24.557 -12.608 -24.248  1.00 95.54           H  
ATOM   4868  CZ  ARG A 306      23.944 -10.908 -25.163  1.00 95.54           C  
ATOM   4869  N   VAL A 307      17.375  -9.162 -25.686  1.00 95.96           N  
ATOM   4870  H   VAL A 307      17.747  -8.331 -25.249  1.00 95.96           H  
ATOM   4871  CA  VAL A 307      16.182  -9.806 -25.106  1.00 95.96           C  
ATOM   4872  HA  VAL A 307      16.368 -10.876 -25.009  1.00 95.96           H  
ATOM   4873  C   VAL A 307      14.973  -9.646 -26.025  1.00 95.96           C  
ATOM   4874  CB  VAL A 307      15.881  -9.235 -23.709  1.00 95.96           C  
ATOM   4875  HB  VAL A 307      15.849  -8.146 -23.761  1.00 95.96           H  
ATOM   4876  O   VAL A 307      14.214 -10.596 -26.203  1.00 95.96           O  
ATOM   4877  CG1 VAL A 307      14.548  -9.720 -23.125  1.00 95.96           C  
ATOM   4878 HG11 VAL A 307      14.427  -9.340 -22.111  1.00 95.96           H  
ATOM   4879 HG12 VAL A 307      14.523 -10.810 -23.115  1.00 95.96           H  
ATOM   4880 HG13 VAL A 307      13.720  -9.353 -23.731  1.00 95.96           H  
ATOM   4881  CG2 VAL A 307      16.970  -9.635 -22.714  1.00 95.96           C  
ATOM   4882 HG21 VAL A 307      16.858  -9.039 -21.808  1.00 95.96           H  
ATOM   4883 HG22 VAL A 307      16.894 -10.698 -22.481  1.00 95.96           H  
ATOM   4884 HG23 VAL A 307      17.964  -9.454 -23.123  1.00 95.96           H  
ATOM   4885  N   GLU A 308      14.788  -8.465 -26.617  1.00 95.02           N  
ATOM   4886  H   GLU A 308      15.447  -7.721 -26.439  1.00 95.02           H  
ATOM   4887  CA  GLU A 308      13.730  -8.228 -27.599  1.00 95.02           C  
ATOM   4888  HA  GLU A 308      12.772  -8.470 -27.138  1.00 95.02           H  
ATOM   4889  C   GLU A 308      13.873  -9.147 -28.812  1.00 95.02           C  
ATOM   4890  CB  GLU A 308      13.708  -6.746 -27.996  1.00 95.02           C  
ATOM   4891  HB2 GLU A 308      14.683  -6.437 -28.372  1.00 95.02           H  
ATOM   4892  HB3 GLU A 308      13.486  -6.171 -27.097  1.00 95.02           H  
ATOM   4893  O   GLU A 308      12.895  -9.796 -29.179  1.00 95.02           O  
ATOM   4894  CG  GLU A 308      12.643  -6.436 -29.054  1.00 95.02           C  
ATOM   4895  HG2 GLU A 308      11.730  -6.980 -28.809  1.00 95.02           H  
ATOM   4896  HG3 GLU A 308      12.983  -6.777 -30.032  1.00 95.02           H  
ATOM   4897  CD  GLU A 308      12.333  -4.940 -29.099  1.00 95.02           C  
ATOM   4898  OE1 GLU A 308      11.254  -4.565 -28.580  1.00 95.02           O  
ATOM   4899  OE2 GLU A 308      13.133  -4.134 -29.609  1.00 95.02           O  
ATOM   4900  N   ASP A 309      15.080  -9.274 -29.364  1.00 94.10           N  
ATOM   4901  H   ASP A 309      15.829  -8.677 -29.045  1.00 94.10           H  
ATOM   4902  CA  ASP A 309      15.367 -10.195 -30.466  1.00 94.10           C  
ATOM   4903  HA  ASP A 309      14.752  -9.927 -31.325  1.00 94.10           H  
ATOM   4904  C   ASP A 309      15.035 -11.653 -30.096  1.00 94.10           C  
ATOM   4905  CB  ASP A 309      16.836 -10.034 -30.873  1.00 94.10           C  
ATOM   4906  HB2 ASP A 309      17.481 -10.261 -30.024  1.00 94.10           H  
ATOM   4907  HB3 ASP A 309      17.016  -9.001 -31.172  1.00 94.10           H  
ATOM   4908  O   ASP A 309      14.295 -12.332 -30.812  1.00 94.10           O  
ATOM   4909  CG  ASP A 309      17.170 -10.960 -32.040  1.00 94.10           C  
ATOM   4910  OD1 ASP A 309      16.634 -10.712 -33.141  1.00 94.10           O  
ATOM   4911  OD2 ASP A 309      17.904 -11.941 -31.797  1.00 94.10           O  
ATOM   4912  N   ALA A 310      15.457 -12.111 -28.912  1.00 93.13           N  
ATOM   4913  H   ALA A 310      16.084 -11.532 -28.372  1.00 93.13           H  
ATOM   4914  CA  ALA A 310      15.123 -13.451 -28.424  1.00 93.13           C  
ATOM   4915  HA  ALA A 310      15.486 -14.177 -29.151  1.00 93.13           H  
ATOM   4916  C   ALA A 310      13.604 -13.675 -28.270  1.00 93.13           C  
ATOM   4917  CB  ALA A 310      15.858 -13.682 -27.097  1.00 93.13           C  
ATOM   4918  HB1 ALA A 310      16.929 -13.547 -27.245  1.00 93.13           H  
ATOM   4919  HB2 ALA A 310      15.506 -12.974 -26.347  1.00 93.13           H  
ATOM   4920  HB3 ALA A 310      15.671 -14.699 -26.752  1.00 93.13           H  
ATOM   4921  O   ALA A 310      13.109 -14.779 -28.484  1.00 93.13           O  
ATOM   4922  N   TYR A 311      12.836 -12.642 -27.910  1.00 93.14           N  
ATOM   4923  H   TYR A 311      13.286 -11.757 -27.726  1.00 93.14           H  
ATOM   4924  CA  TYR A 311      11.374 -12.734 -27.811  1.00 93.14           C  
ATOM   4925  HA  TYR A 311      11.103 -13.695 -27.373  1.00 93.14           H  
ATOM   4926  C   TYR A 311      10.662 -12.681 -29.164  1.00 93.14           C  
ATOM   4927  CB  TYR A 311      10.845 -11.610 -26.917  1.00 93.14           C  
ATOM   4928  HB2 TYR A 311      11.200 -10.658 -27.312  1.00 93.14           H  
ATOM   4929  HB3 TYR A 311       9.757 -11.604 -26.992  1.00 93.14           H  
ATOM   4930  O   TYR A 311       9.554 -13.212 -29.285  1.00 93.14           O  
ATOM   4931  CG  TYR A 311      11.182 -11.673 -25.440  1.00 93.14           C  
ATOM   4932  CD1 TYR A 311      11.718 -12.830 -24.830  1.00 93.14           C  
ATOM   4933  HD1 TYR A 311      11.962 -13.705 -25.414  1.00 93.14           H  
ATOM   4934  CD2 TYR A 311      10.913 -10.534 -24.663  1.00 93.14           C  
ATOM   4935  HD2 TYR A 311      10.522  -9.644 -25.133  1.00 93.14           H  
ATOM   4936  CE1 TYR A 311      11.975 -12.841 -23.446  1.00 93.14           C  
ATOM   4937  HE1 TYR A 311      12.411 -13.712 -22.980  1.00 93.14           H  
ATOM   4938  CE2 TYR A 311      11.182 -10.537 -23.287  1.00 93.14           C
[truncated: 953,946 more chars]
