# Supplementary material for: Widespread Horizontal Gene Transfer Among Animal Viruses
Source: bioRxiv. 2024 Mar 26:2024.03.25.586562. Preprint. [Version 2] doi: 10.1101/2024.03.25.586562 (PMC11071296; doi:10.1101/2024.03.25.586562)
Supplement: Supplement 7 [file media-7.zip › File7_PDB/Anello2358_Capsid.pdb]

ATOM      1  N   MET A   1      26.108 -39.828  45.694  1.00 36.65           N  
ATOM      2  H   MET A   1      26.779 -40.452  45.270  1.00 36.65           H  
ATOM      3  H2  MET A   1      26.384 -39.662  46.652  1.00 36.65           H  
ATOM      4  H3  MET A   1      25.201 -40.272  45.687  1.00 36.65           H  
ATOM      5  CA  MET A   1      26.040 -38.554  44.937  1.00 36.65           C  
ATOM      6  HA  MET A   1      26.981 -38.020  45.070  1.00 36.65           H  
ATOM      7  C   MET A   1      24.922 -37.679  45.498  1.00 36.65           C  
ATOM      8  CB  MET A   1      25.864 -38.810  43.437  1.00 36.65           C  
ATOM      9  HB2 MET A   1      25.023 -39.482  43.267  1.00 36.65           H  
ATOM     10  HB3 MET A   1      25.664 -37.864  42.933  1.00 36.65           H  
ATOM     11  O   MET A   1      23.856 -38.198  45.802  1.00 36.65           O  
ATOM     12  CG  MET A   1      27.144 -39.413  42.846  1.00 36.65           C  
ATOM     13  HG2 MET A   1      27.368 -40.359  43.339  1.00 36.65           H  
ATOM     14  HG3 MET A   1      27.973 -38.726  43.020  1.00 36.65           H  
ATOM     15  SD  MET A   1      27.027 -39.721  41.074  1.00 36.65           S  
ATOM     16  CE  MET A   1      28.714 -40.315  40.747  1.00 36.65           C  
ATOM     17  HE1 MET A   1      28.912 -41.216  41.327  1.00 36.65           H  
ATOM     18  HE2 MET A   1      29.439 -39.545  41.011  1.00 36.65           H  
ATOM     19  HE3 MET A   1      28.817 -40.548  39.687  1.00 36.65           H  
ATOM     20  N   ALA A   2      25.214 -36.398  45.738  1.00 39.92           N  
ATOM     21  H   ALA A   2      26.089 -36.045  45.377  1.00 39.92           H  
ATOM     22  CA  ALA A   2      24.506 -35.463  46.621  1.00 39.92           C  
ATOM     23  HA  ALA A   2      24.940 -35.564  47.615  1.00 39.92           H  
ATOM     24  C   ALA A   2      22.976 -35.651  46.757  1.00 39.92           C  
ATOM     25  CB  ALA A   2      24.841 -34.047  46.133  1.00 39.92           C  
ATOM     26  HB1 ALA A   2      24.465 -33.898  45.121  1.00 39.92           H  
ATOM     27  HB2 ALA A   2      24.383 -33.312  46.795  1.00 39.92           H  
ATOM     28  HB3 ALA A   2      25.920 -33.892  46.141  1.00 39.92           H  
ATOM     29  O   ALA A   2      22.198 -35.406  45.831  1.00 39.92           O  
ATOM     30  N   ARG A   3      22.541 -35.997  47.979  1.00 36.33           N  
ATOM     31  H   ARG A   3      23.246 -36.174  48.679  1.00 36.33           H  
ATOM     32  CA  ARG A   3      21.151 -35.882  48.437  1.00 36.33           C  
ATOM     33  HA  ARG A   3      20.498 -36.473  47.794  1.00 36.33           H  
ATOM     34  C   ARG A   3      20.732 -34.410  48.340  1.00 36.33           C  
ATOM     35  CB  ARG A   3      21.033 -36.373  49.904  1.00 36.33           C  
ATOM     36  HB2 ARG A   3      20.080 -36.026  50.302  1.00 36.33           H  
ATOM     37  HB3 ARG A   3      21.821 -35.907  50.496  1.00 36.33           H  
ATOM     38  O   ARG A   3      20.925 -33.649  49.281  1.00 36.33           O  
ATOM     39  CG  ARG A   3      21.087 -37.898  50.117  1.00 36.33           C  
ATOM     40  HG2 ARG A   3      22.012 -38.295  49.700  1.00 36.33           H  
ATOM     41  HG3 ARG A   3      20.241 -38.359  49.608  1.00 36.33           H  
ATOM     42  CD  ARG A   3      21.026 -38.227  51.623  1.00 36.33           C  
ATOM     43  HD2 ARG A   3      20.166 -37.720  52.061  1.00 36.33           H  
ATOM     44  HD3 ARG A   3      21.928 -37.843  52.098  1.00 36.33           H  
ATOM     45  NE  ARG A   3      20.910 -39.678  51.894  1.00 36.33           N  
ATOM     46  HE  ARG A   3      20.883 -40.303  51.101  1.00 36.33           H  
ATOM     47  NH1 ARG A   3      21.002 -39.584  54.200  1.00 36.33           N  
ATOM     48 HH11 ARG A   3      21.045 -40.068  55.085  1.00 36.33           H  
ATOM     49 HH12 ARG A   3      21.205 -38.594  54.177  1.00 36.33           H  
ATOM     50  NH2 ARG A   3      20.757 -41.552  53.197  1.00 36.33           N  
ATOM     51 HH21 ARG A   3      20.744 -42.156  52.389  1.00 36.33           H  
ATOM     52 HH22 ARG A   3      20.796 -41.985  54.109  1.00 36.33           H  
ATOM     53  CZ  ARG A   3      20.890 -40.259  53.089  1.00 36.33           C  
ATOM     54  N   ARG A   4      20.119 -33.981  47.231  1.00 41.69           N  
ATOM     55  H   ARG A   4      20.143 -34.582  46.419  1.00 41.69           H  
ATOM     56  CA  ARG A   4      19.337 -32.733  47.231  1.00 41.69           C  
ATOM     57  HA  ARG A   4      19.959 -31.930  47.624  1.00 41.69           H  
ATOM     58  C   ARG A   4      18.188 -32.936  48.213  1.00 41.69           C  
ATOM     59  CB  ARG A   4      18.843 -32.345  45.823  1.00 41.69           C  
ATOM     60  HB2 ARG A   4      17.859 -31.886  45.909  1.00 41.69           H  
ATOM     61  HB3 ARG A   4      18.750 -33.234  45.199  1.00 41.69           H  
ATOM     62  O   ARG A   4      17.211 -33.611  47.885  1.00 41.69           O  
ATOM     63  CG  ARG A   4      19.775 -31.323  45.154  1.00 41.69           C  
ATOM     64  HG2 ARG A   4      20.760 -31.767  45.015  1.00 41.69           H  
ATOM     65  HG3 ARG A   4      19.869 -30.450  45.799  1.00 41.69           H  
ATOM     66  CD  ARG A   4      19.216 -30.880  43.793  1.00 41.69           C  
ATOM     67  HD2 ARG A   4      18.197 -30.520  43.934  1.00 41.69           H  
ATOM     68  HD3 ARG A   4      19.200 -31.743  43.128  1.00 41.69           H  
ATOM     69  NE  ARG A   4      20.034 -29.808  43.191  1.00 41.69           N  
ATOM     70  HE  ARG A   4      20.903 -29.585  43.654  1.00 41.69           H  
ATOM     71  NH1 ARG A   4      18.731 -29.396  41.341  1.00 41.69           N  
ATOM     72 HH11 ARG A   4      18.173 -30.206  41.570  1.00 41.69           H  
ATOM     73 HH12 ARG A   4      18.643 -28.945  40.441  1.00 41.69           H  
ATOM     74  NH2 ARG A   4      20.604 -28.227  41.649  1.00 41.69           N  
ATOM     75 HH21 ARG A   4      20.466 -27.761  40.764  1.00 41.69           H  
ATOM     76 HH22 ARG A   4      21.465 -28.041  42.144  1.00 41.69           H  
ATOM     77  CZ  ARG A   4      19.785 -29.149  42.070  1.00 41.69           C  
ATOM     78  N   ALA A   5      18.344 -32.394  49.422  1.00 38.93           N  
ATOM     79  H   ALA A   5      19.250 -32.007  49.646  1.00 38.93           H  
ATOM     80  CA  ALA A   5      17.342 -32.405  50.475  1.00 38.93           C  
ATOM     81  HA  ALA A   5      17.306 -33.400  50.918  1.00 38.93           H  
ATOM     82  C   ALA A   5      15.976 -32.069  49.862  1.00 38.93           C  
ATOM     83  CB  ALA A   5      17.760 -31.407  51.562  1.00 38.93           C  
ATOM     84  HB1 ALA A   5      17.832 -30.401  51.148  1.00 38.93           H  
ATOM     85  HB2 ALA A   5      18.727 -31.691  51.977  1.00 38.93           H  
ATOM     86  HB3 ALA A   5      17.025 -31.406  52.367  1.00 38.93           H  
ATOM     87  O   ALA A   5      15.762 -30.992  49.295  1.00 38.93           O  
ATOM     88  N   ARG A   6      15.065 -33.048  49.883  1.00 43.60           N  
ATOM     89  H   ARG A   6      15.318 -33.908  50.348  1.00 43.60           H  
ATOM     90  CA  ARG A   6      13.696 -32.877  49.398  1.00 43.60           C  
ATOM     91  HA  ARG A   6      13.716 -32.564  48.354  1.00 43.60           H  
ATOM     92  C   ARG A   6      13.088 -31.759  50.242  1.00 43.60           C  
ATOM     93  CB  ARG A   6      12.917 -34.200  49.543  1.00 43.60           C  
ATOM     94  HB2 ARG A   6      11.859 -33.996  49.381  1.00 43.60           H  
ATOM     95  HB3 ARG A   6      13.034 -34.574  50.560  1.00 43.60           H  
ATOM     96  O   ARG A   6      12.821 -31.982  51.417  1.00 43.60           O  
ATOM     97  CG  ARG A   6      13.362 -35.287  48.546  1.00 43.60           C  
ATOM     98  HG2 ARG A   6      14.429 -35.478  48.661  1.00 43.60           H  
ATOM     99  HG3 ARG A   6      13.175 -34.936  47.532  1.00 43.60           H  
ATOM    100  CD  ARG A   6      12.588 -36.594  48.790  1.00 43.60           C  
ATOM    101  HD2 ARG A   6      12.863 -36.977  49.773  1.00 43.60           H  
ATOM    102  HD3 ARG A   6      11.520 -36.376  48.791  1.00 43.60           H  
ATOM    103  NE  ARG A   6      12.873 -37.621  47.763  1.00 43.60           N  
ATOM    104  HE  ARG A   6      13.554 -37.386  47.055  1.00 43.60           H  
ATOM    105  NH1 ARG A   6      11.598 -39.324  48.647  1.00 43.60           N  
ATOM    106 HH11 ARG A   6      11.494 -38.804  49.506  1.00 43.60           H  
ATOM    107 HH12 ARG A   6      11.362 -40.307  48.645  1.00 43.60           H  
ATOM    108  NH2 ARG A   6      12.719 -39.668  46.757  1.00 43.60           N  
ATOM    109 HH21 ARG A   6      13.408 -39.408  46.066  1.00 43.60           H  
ATOM    110 HH22 ARG A   6      12.416 -40.631  46.775  1.00 43.60           H  
ATOM    111  CZ  ARG A   6      12.396 -38.858  47.726  1.00 43.60           C  
ATOM    112  N   ARG A   7      12.919 -30.561  49.661  1.00 48.52           N  
ATOM    113  H   ARG A   7      13.371 -30.426  48.768  1.00 48.52           H  
ATOM    114  CA  ARG A   7      12.347 -29.399  50.365  1.00 48.52           C  
ATOM    115  HA  ARG A   7      13.086 -29.066  51.094  1.00 48.52           H  
ATOM    116  C   ARG A   7      11.083 -29.845  51.113  1.00 48.52           C  
ATOM    117  CB  ARG A   7      12.016 -28.243  49.407  1.00 48.52           C  
ATOM    118  HB2 ARG A   7      11.385 -28.610  48.598  1.00 48.52           H  
ATOM    119  HB3 ARG A   7      11.454 -27.494  49.965  1.00 48.52           H  
ATOM    120  O   ARG A   7      10.255 -30.518  50.483  1.00 48.52           O  
ATOM    121  CG  ARG A   7      13.267 -27.568  48.823  1.00 48.52           C  
ATOM    122  HG2 ARG A   7      13.919 -27.255  49.639  1.00 48.52           H  
ATOM    123  HG3 ARG A   7      13.806 -28.275  48.193  1.00 48.52           H  
ATOM    124  CD  ARG A   7      12.875 -26.337  47.992  1.00 48.52           C  
ATOM    125  HD2 ARG A   7      12.199 -26.648  47.195  1.00 48.52           H  
ATOM    126  HD3 ARG A   7      12.357 -25.631  48.642  1.00 48.52           H  
ATOM    127  NE  ARG A   7      14.056 -25.677  47.403  1.00 48.52           N  
ATOM    128  HE  ARG A   7      14.959 -26.056  47.650  1.00 48.52           H  
ATOM    129  NH1 ARG A   7      12.977 -23.934  46.358  1.00 48.52           N  
ATOM    130 HH11 ARG A   7      13.059 -23.047  45.883  1.00 48.52           H  
ATOM    131 HH12 ARG A   7      12.124 -24.179  46.841  1.00 48.52           H  
ATOM    132  NH2 ARG A   7      15.194 -24.093  46.222  1.00 48.52           N  
ATOM    133 HH21 ARG A   7      16.075 -24.494  46.511  1.00 48.52           H  
ATOM    134 HH22 ARG A   7      15.227 -23.214  45.724  1.00 48.52           H  
ATOM    135  CZ  ARG A   7      14.069 -24.579  46.664  1.00 48.52           C  
ATOM    136  N   PRO A   8      10.946 -29.517  52.411  1.00 43.41           N  
ATOM    137  CA  PRO A   8       9.883 -30.044  53.252  1.00 43.41           C  
ATOM    138  HA  PRO A   8      10.060 -31.109  53.404  1.00 43.41           H  
ATOM    139  C   PRO A   8       8.527 -29.858  52.573  1.00 43.41           C  
ATOM    140  CB  PRO A   8      10.002 -29.336  54.609  1.00 43.41           C  
ATOM    141  HB2 PRO A   8      10.486 -30.004  55.321  1.00 43.41           H  
ATOM    142  HB3 PRO A   8       9.035 -29.015  54.995  1.00 43.41           H  
ATOM    143  O   PRO A   8       8.233 -28.814  51.982  1.00 43.41           O  
ATOM    144  CG  PRO A   8      10.918 -28.142  54.338  1.00 43.41           C  
ATOM    145  HG2 PRO A   8      10.319 -27.290  54.018  1.00 43.41           H  
ATOM    146  HG3 PRO A   8      11.515 -27.882  55.212  1.00 43.41           H  
ATOM    147  CD  PRO A   8      11.787 -28.615  53.179  1.00 43.41           C  
ATOM    148  HD2 PRO A   8      12.112 -27.756  52.592  1.00 43.41           H  
ATOM    149  HD3 PRO A   8      12.649 -29.159  53.564  1.00 43.41           H  
ATOM    150  N   ARG A   9       7.722 -30.926  52.600  1.00 46.07           N  
ATOM    151  H   ARG A   9       8.053 -31.715  53.138  1.00 46.07           H  
ATOM    152  CA  ARG A   9       6.367 -31.005  52.039  1.00 46.07           C  
ATOM    153  HA  ARG A   9       6.370 -30.575  51.037  1.00 46.07           H  
ATOM    154  C   ARG A   9       5.415 -30.144  52.883  1.00 46.07           C  
ATOM    155  CB  ARG A   9       5.922 -32.482  51.971  1.00 46.07           C  
ATOM    156  HB2 ARG A   9       6.075 -32.943  52.946  1.00 46.07           H  
ATOM    157  HB3 ARG A   9       4.853 -32.509  51.756  1.00 46.07           H  
ATOM    158  O   ARG A   9       4.523 -30.656  53.542  1.00 46.07           O  
ATOM    159  CG  ARG A   9       6.632 -33.318  50.892  1.00 46.07           C  
ATOM    160  HG2 ARG A   9       7.711 -33.290  51.044  1.00 46.07           H  
ATOM    161  HG3 ARG A   9       6.397 -32.900  49.914  1.00 46.07           H  
ATOM    162  CD  ARG A   9       6.142 -34.775  50.968  1.00 46.07           C  
ATOM    163  HD2 ARG A   9       5.059 -34.777  51.085  1.00 46.07           H  
ATOM    164  HD3 ARG A   9       6.578 -35.237  51.853  1.00 46.07           H  
ATOM    165  NE  ARG A   9       6.487 -35.562  49.762  1.00 46.07           N  
ATOM    166  HE  ARG A   9       6.928 -35.066  49.001  1.00 46.07           H  
ATOM    167  NH1 ARG A   9       5.827 -37.618  50.567  1.00 46.07           N  
ATOM    168 HH11 ARG A   9       5.717 -38.617  50.461  1.00 46.07           H  
ATOM    169 HH12 ARG A   9       5.652 -37.223  51.480  1.00 46.07           H  
ATOM    170  NH2 ARG A   9       6.566 -37.452  48.476  1.00 46.07           N  
ATOM    171 HH21 ARG A   9       6.437 -38.452  48.409  1.00 46.07           H  
ATOM    172 HH22 ARG A   9       6.988 -36.947  47.710  1.00 46.07           H  
ATOM    173  CZ  ARG A   9       6.292 -36.866  49.610  1.00 46.07           C  
ATOM    174  N   GLY A  10       5.638 -28.836  52.892  1.00 52.70           N  
ATOM    175  H   GLY A  10       6.450 -28.500  52.393  1.00 52.70           H  
ATOM    176  CA  GLY A  10       4.900 -27.875  53.700  1.00 52.70           C  
ATOM    177  HA2 GLY A  10       5.563 -27.056  53.979  1.00 52.70           H  
ATOM    178  HA3 GLY A  10       4.566 -28.353  54.620  1.00 52.70           H  
ATOM    179  C   GLY A  10       3.697 -27.283  52.973  1.00 52.70           C  
ATOM    180  O   GLY A  10       3.664 -27.163  51.743  1.00 52.70           O  
ATOM    181  N   ARG A  11       2.699 -26.880  53.762  1.00 59.58           N  
ATOM    182  H   ARG A  11       2.840 -26.994  54.755  1.00 59.58           H  
ATOM    183  CA  ARG A  11       1.709 -25.883  53.345  1.00 59.58           C  
ATOM    184  HA  ARG A  11       1.304 -26.144  52.367  1.00 59.58           H  
ATOM    185  C   ARG A  11       2.443 -24.548  53.229  1.00 59.58           C  
ATOM    186  CB  ARG A  11       0.577 -25.788  54.386  1.00 59.58           C  
ATOM    187  HB2 ARG A  11       1.007 -25.550  55.359  1.00 59.58           H  
ATOM    188  HB3 ARG A  11      -0.085 -24.968  54.106  1.00 59.58           H  
ATOM    189  O   ARG A  11       3.124 -24.151  54.166  1.00 59.58           O  
ATOM    190  CG  ARG A  11      -0.254 -27.076  54.504  1.00 59.58           C  
ATOM    191  HG2 ARG A  11       0.398 -27.904  54.785  1.00 59.58           H  
ATOM    192  HG3 ARG A  11      -0.716 -27.298  53.542  1.00 59.58           H  
ATOM    193  CD  ARG A  11      -1.344 -26.921  55.575  1.00 59.58           C  
ATOM    194  HD2 ARG A  11      -0.871 -26.652  56.519  1.00 59.58           H  
ATOM    195  HD3 ARG A  11      -2.006 -26.106  55.283  1.00 59.58           H  
ATOM    196  NE  ARG A  11      -2.122 -28.166  55.762  1.00 59.58           N  
ATOM    197  HE  ARG A  11      -1.660 -29.032  55.523  1.00 59.58           H  
ATOM    198  NH1 ARG A  11      -3.859 -27.245  56.963  1.00 59.58           N  
ATOM    199 HH11 ARG A  11      -3.356 -26.372  57.036  1.00 59.58           H  
ATOM    200 HH12 ARG A  11      -4.661 -27.366  57.565  1.00 59.58           H  
ATOM    201  NH2 ARG A  11      -3.838 -29.438  56.573  1.00 59.58           N  
ATOM    202 HH21 ARG A  11      -3.289 -30.278  56.453  1.00 59.58           H  
ATOM    203 HH22 ARG A  11      -4.612 -29.503  57.219  1.00 59.58           H  
ATOM    204  CZ  ARG A  11      -3.265 -28.274  56.426  1.00 59.58           C  
ATOM    205  N   PHE A  12       2.304 -23.866  52.098  1.00 66.24           N  
ATOM    206  H   PHE A  12       1.727 -24.245  51.361  1.00 66.24           H  
ATOM    207  CA  PHE A  12       2.800 -22.497  51.961  1.00 66.24           C  
ATOM    208  HA  PHE A  12       3.583 -22.320  52.697  1.00 66.24           H  
ATOM    209  C   PHE A  12       1.656 -21.532  52.256  1.00 66.24           C  
ATOM    210  CB  PHE A  12       3.431 -22.271  50.582  1.00 66.24           C  
ATOM    211  HB2 PHE A  12       3.753 -21.232  50.514  1.00 66.24           H  
ATOM    212  HB3 PHE A  12       2.678 -22.435  49.811  1.00 66.24           H  
ATOM    213  O   PHE A  12       0.545 -21.699  51.733  1.00 66.24           O  
ATOM    214  CG  PHE A  12       4.629 -23.165  50.318  1.00 66.24           C  
ATOM    215  CD1 PHE A  12       5.901 -22.812  50.807  1.00 66.24           C  
ATOM    216  HD1 PHE A  12       6.038 -21.892  51.355  1.00 66.24           H  
ATOM    217  CD2 PHE A  12       4.460 -24.383  49.631  1.00 66.24           C  
ATOM    218  HD2 PHE A  12       3.478 -24.676  49.291  1.00 66.24           H  
ATOM    219  CE1 PHE A  12       6.996 -23.673  50.612  1.00 66.24           C  
ATOM    220  HE1 PHE A  12       7.962 -23.407  51.016  1.00 66.24           H  
ATOM    221  CE2 PHE A  12       5.555 -25.245  49.440  1.00 66.24           C  
ATOM    222  HE2 PHE A  12       5.413 -26.203  48.962  1.00 66.24           H  
ATOM    223  CZ  PHE A  12       6.823 -24.891  49.933  1.00 66.24           C  
ATOM    224  HZ  PHE A  12       7.659 -25.567  49.828  1.00 66.24           H  
ATOM    225  N   TYR A  13       1.944 -20.539  53.090  1.00 67.91           N  
ATOM    226  H   TYR A  13       2.874 -20.480  53.478  1.00 67.91           H  
ATOM    227  CA  TYR A  13       1.036 -19.455  53.428  1.00 67.91           C  
ATOM    228  HA  TYR A  13       0.017 -19.734  53.159  1.00 67.91           H  
ATOM    229  C   TYR A  13       1.436 -18.217  52.627  1.00 67.91           C  
ATOM    230  CB  TYR A  13       1.063 -19.210  54.943  1.00 67.91           C  
ATOM    231  HB2 TYR A  13       0.383 -18.392  55.179  1.00 67.91           H  
ATOM    232  HB3 TYR A  13       2.064 -18.900  55.243  1.00 67.91           H  
ATOM    233  O   TYR A  13       2.614 -17.884  52.533  1.00 67.91           O  
ATOM    234  CG  TYR A  13       0.642 -20.408  55.770  1.00 67.91           C  
ATOM    235  CD1 TYR A  13      -0.714 -20.596  56.100  1.00 67.91           C  
ATOM    236  HD1 TYR A  13      -1.452 -19.867  55.800  1.00 67.91           H  
ATOM    237  CD2 TYR A  13       1.611 -21.321  56.230  1.00 67.91           C  
ATOM    238  HD2 TYR A  13       2.657 -21.156  56.020  1.00 67.91           H  
ATOM    239  CE1 TYR A  13      -1.100 -21.707  56.875  1.00 67.91           C  
ATOM    240  HE1 TYR A  13      -2.126 -21.834  57.185  1.00 67.91           H  
ATOM    241  CE2 TYR A  13       1.226 -22.436  56.998  1.00 67.91           C  
ATOM    242  HE2 TYR A  13       1.977 -23.122  57.360  1.00 67.91           H  
ATOM    243  OH  TYR A  13      -0.521 -23.726  58.025  1.00 67.91           O  
ATOM    244  HH  TYR A  13       0.208 -24.071  58.546  1.00 67.91           H  
ATOM    245  CZ  TYR A  13      -0.134 -22.635  57.313  1.00 67.91           C  
ATOM    246  N   ARG A  14       0.460 -17.536  52.024  1.00 63.97           N  
ATOM    247  H   ARG A  14      -0.480 -17.896  52.097  1.00 63.97           H  
ATOM    248  CA  ARG A  14       0.660 -16.197  51.456  1.00 63.97           C  
ATOM    249  HA  ARG A  14       1.629 -15.819  51.782  1.00 63.97           H  
ATOM    250  C   ARG A  14      -0.402 -15.271  52.023  1.00 63.97           C  
ATOM    251  CB  ARG A  14       0.660 -16.244  49.918  1.00 63.97           C  
ATOM    252  HB2 ARG A  14       1.396 -16.979  49.591  1.00 63.97           H  
ATOM    253  HB3 ARG A  14      -0.325 -16.559  49.571  1.00 63.97           H  
ATOM    254  O   ARG A  14      -1.590 -15.594  51.957  1.00 63.97           O  
ATOM    255  CG  ARG A  14       1.009 -14.881  49.294  1.00 63.97           C  
ATOM    256  HG2 ARG A  14       0.274 -14.139  49.604  1.00 63.97           H  
ATOM    257  HG3 ARG A  14       1.992 -14.568  49.646  1.00 63.97           H  
ATOM    258  CD  ARG A  14       1.019 -14.950  47.761  1.00 63.97           C  
ATOM    259  HD2 ARG A  14       0.036 -15.277  47.422  1.00 63.97           H  
ATOM    260  HD3 ARG A  14       1.767 -15.679  47.451  1.00 63.97           H  
ATOM    261  NE  ARG A  14       1.339 -13.636  47.169  1.00 63.97           N  
ATOM    262  HE  ARG A  14       1.650 -12.921  47.810  1.00 63.97           H  
ATOM    263  NH1 ARG A  14       0.947 -14.155  44.966  1.00 63.97           N  
ATOM    264 HH11 ARG A  14       0.999 -13.882  43.994  1.00 63.97           H  
ATOM    265 HH12 ARG A  14       0.746 -15.105  45.244  1.00 63.97           H  
ATOM    266  NH2 ARG A  14       1.652 -12.108  45.508  1.00 63.97           N  
ATOM    267 HH21 ARG A  14       1.690 -11.851  44.532  1.00 63.97           H  
ATOM    268 HH22 ARG A  14       1.984 -11.439  46.187  1.00 63.97           H  
ATOM    269  CZ  ARG A  14       1.309 -13.306  45.889  1.00 63.97           C  
ATOM    270  N   PHE A  15       0.027 -14.133  52.549  1.00 55.73           N  
ATOM    271  H   PHE A  15       1.019 -13.964  52.640  1.00 55.73           H  
ATOM    272  CA  PHE A  15      -0.871 -13.075  52.986  1.00 55.73           C  
ATOM    273  HA  PHE A  15      -1.724 -13.521  53.497  1.00 55.73           H  
ATOM    274  C   PHE A  15      -1.371 -12.306  51.759  1.00 55.73           C  
ATOM    275  CB  PHE A  15      -0.139 -12.181  53.991  1.00 55.73           C  
ATOM    276  HB2 PHE A  15       0.606 -11.576  53.474  1.00 55.73           H  
ATOM    277  HB3 PHE A  15       0.391 -12.807  54.709  1.00 55.73           H  
ATOM    278  O   PHE A  15      -0.576 -11.799  50.964  1.00 55.73           O  
ATOM    279  CG  PHE A  15      -1.075 -11.290  54.775  1.00 55.73           C  
ATOM    280  CD1 PHE A  15      -1.141  -9.910  54.510  1.00 55.73           C  
ATOM    281  HD1 PHE A  15      -0.509  -9.467  53.755  1.00 55.73           H  
ATOM    282  CD2 PHE A  15      -1.863 -11.846  55.800  1.00 55.73           C  
ATOM    283  HD2 PHE A  15      -1.795 -12.899  56.030  1.00 55.73           H  
ATOM    284  CE1 PHE A  15      -1.982  -9.088  55.282  1.00 55.73           C  
ATOM    285  HE1 PHE A  15      -1.988  -8.020  55.127  1.00 55.73           H  
ATOM    286  CE2 PHE A  15      -2.703 -11.025  56.570  1.00 55.73           C  
ATOM    287  HE2 PHE A  15      -3.272 -11.439  57.389  1.00 55.73           H  
ATOM    288  CZ  PHE A  15      -2.754  -9.645  56.317  1.00 55.73           C  
ATOM    289  HZ  PHE A  15      -3.353  -9.005  56.949  1.00 55.73           H  
ATOM    290  N   HIS A  16      -2.687 -12.276  51.538  1.00 65.16           N  
ATOM    291  H   HIS A  16      -3.304 -12.734  52.193  1.00 65.16           H  
ATOM    292  CA  HIS A  16      -3.274 -11.469  50.469  1.00 65.16           C  
ATOM    293  HA  HIS A  16      -2.673 -10.565  50.370  1.00 65.16           H  
ATOM    294  C   HIS A  16      -4.705 -11.046  50.812  1.00 65.16           C  
ATOM    295  CB  HIS A  16      -3.230 -12.222  49.126  1.00 65.16           C  
ATOM    296  HB2 HIS A  16      -3.875 -13.099  49.187  1.00 65.16           H  
ATOM    297  HB3 HIS A  16      -2.212 -12.562  48.939  1.00 65.16           H  
ATOM    298  O   HIS A  16      -5.547 -11.894  51.110  1.00 65.16           O  
ATOM    299  CG  HIS A  16      -3.655 -11.361  47.960  1.00 65.16           C  
ATOM    300  CD2 HIS A  16      -4.520 -11.704  46.956  1.00 65.16           C  
ATOM    301  HD2 HIS A  16      -5.025 -12.653  46.853  1.00 65.16           H  
ATOM    302  ND1 HIS A  16      -3.252 -10.066  47.715  1.00 65.16           N  
ATOM    303  HD1 HIS A  16      -2.553  -9.546  48.226  1.00 65.16           H  
ATOM    304  CE1 HIS A  16      -3.863  -9.639  46.598  1.00 65.16           C  
ATOM    305  HE1 HIS A  16      -3.716  -8.668  46.148  1.00 65.16           H  
ATOM    306  NE2 HIS A  16      -4.658 -10.603  46.102  1.00 65.16           N  
ATOM    307  N   ARG A  17      -4.977  -9.735  50.700  1.00 66.21           N  
ATOM    308  H   ARG A  17      -4.211  -9.126  50.451  1.00 66.21           H  
ATOM    309  CA  ARG A  17      -6.251  -9.081  51.063  1.00 66.21           C  
ATOM    310  HA  ARG A  17      -6.104  -8.002  51.035  1.00 66.21           H  
ATOM    311  C   ARG A  17      -6.671  -9.368  52.510  1.00 66.21           C  
ATOM    312  CB  ARG A  17      -7.367  -9.413  50.056  1.00 66.21           C  
ATOM    313  HB2 ARG A  17      -8.274  -8.904  50.383  1.00 66.21           H  
ATOM    314  HB3 ARG A  17      -7.562 -10.485  50.065  1.00 66.21           H  
ATOM    315  O   ARG A  17      -7.765  -9.868  52.750  1.00 66.21           O  
ATOM    316  CG  ARG A  17      -7.062  -8.964  48.624  1.00 66.21           C  
ATOM    317  HG2 ARG A  17      -6.819  -7.902  48.620  1.00 66.21           H  
ATOM    318  HG3 ARG A  17      -6.220  -9.534  48.230  1.00 66.21           H  
ATOM    319  CD  ARG A  17      -8.301  -9.210  47.759  1.00 66.21           C  
ATOM    320  HD2 ARG A  17      -9.135  -8.667  48.204  1.00 66.21           H  
ATOM    321  HD3 ARG A  17      -8.533 -10.275  47.762  1.00 66.21           H  
ATOM    322  NE  ARG A  17      -8.098  -8.754  46.373  1.00 66.21           N  
ATOM    323  HE  ARG A  17      -7.143  -8.609  46.079  1.00 66.21           H  
ATOM    324  NH1 ARG A  17     -10.318  -8.603  45.788  1.00 66.21           N  
ATOM    325 HH11 ARG A  17     -11.026  -8.235  45.169  1.00 66.21           H  
ATOM    326 HH12 ARG A  17     -10.579  -8.854  46.731  1.00 66.21           H  
ATOM    327  NH2 ARG A  17      -8.749  -7.943  44.347  1.00 66.21           N  
ATOM    328 HH21 ARG A  17      -7.793  -7.691  44.144  1.00 66.21           H  
ATOM    329 HH22 ARG A  17      -9.483  -7.595  43.747  1.00 66.21           H  
ATOM    330  CZ  ARG A  17      -9.052  -8.441  45.512  1.00 66.21           C  
ATOM    331  N   GLY A  18      -5.757  -9.118  53.447  1.00 70.85           N  
ATOM    332  H   GLY A  18      -4.882  -8.694  53.173  1.00 70.85           H  
ATOM    333  CA  GLY A  18      -6.035  -9.183  54.885  1.00 70.85           C  
ATOM    334  HA2 GLY A  18      -6.929  -8.599  55.103  1.00 70.85           H  
ATOM    335  HA3 GLY A  18      -5.207  -8.725  55.427  1.00 70.85           H  
ATOM    336  C   GLY A  18      -6.251 -10.585  55.462  1.00 70.85           C  
ATOM    337  O   GLY A  18      -6.621 -10.702  56.621  1.00 70.85           O  
ATOM    338  N   LYS A  19      -6.058 -11.662  54.686  1.00 67.06           N  
ATOM    339  H   LYS A  19      -5.783 -11.514  53.725  1.00 67.06           H  
ATOM    340  CA  LYS A  19      -6.223 -13.043  55.166  1.00 67.06           C  
ATOM    341  HA  LYS A  19      -6.179 -13.031  56.255  1.00 67.06           H  
ATOM    342  C   LYS A  19      -5.070 -13.927  54.696  1.00 67.06           C  
ATOM    343  CB  LYS A  19      -7.607 -13.604  54.766  1.00 67.06           C  
ATOM    344  HB2 LYS A  19      -7.685 -13.632  53.679  1.00 67.06           H  
ATOM    345  HB3 LYS A  19      -7.689 -14.623  55.145  1.00 67.06           H  
ATOM    346  O   LYS A  19      -4.633 -13.842  53.542  1.00 67.06           O  
ATOM    347  CG  LYS A  19      -8.772 -12.769  55.338  1.00 67.06           C  
ATOM    348  HG2 LYS A  19      -8.761 -11.782  54.875  1.00 67.06           H  
ATOM    349  HG3 LYS A  19      -8.617 -12.646  56.410  1.00 67.06           H  
ATOM    350  CD  LYS A  19     -10.166 -13.382  55.120  1.00 67.06           C  
ATOM    351  HD2 LYS A  19     -10.343 -13.529  54.055  1.00 67.06           H  
ATOM    352  HD3 LYS A  19     -10.216 -14.340  55.638  1.00 67.06           H  
ATOM    353  CE  LYS A  19     -11.217 -12.418  55.701  1.00 67.06           C  
ATOM    354  HE2 LYS A  19     -10.917 -12.167  56.718  1.00 67.06           H  
ATOM    355  HE3 LYS A  19     -11.196 -11.489  55.132  1.00 67.06           H  
ATOM    356  NZ  LYS A  19     -12.597 -12.975  55.728  1.00 67.06           N  
ATOM    357  HZ1 LYS A  19     -12.640 -13.799  56.311  1.00 67.06           H  
ATOM    358  HZ2 LYS A  19     -12.948 -13.188  54.805  1.00 67.06           H  
ATOM    359  HZ3 LYS A  19     -13.223 -12.305  56.152  1.00 67.06           H  
ATOM    360  N   TRP A  20      -4.604 -14.816  55.571  1.00 69.41           N  
ATOM    361  H   TRP A  20      -4.978 -14.813  56.509  1.00 69.41           H  
ATOM    362  CA  TRP A  20      -3.659 -15.871  55.213  1.00 69.41           C  
ATOM    363  HA  TRP A  20      -2.852 -15.437  54.623  1.00 69.41           H  
ATOM    364  C   TRP A  20      -4.357 -16.934  54.364  1.00 69.41           C  
ATOM    365  CB  TRP A  20      -3.039 -16.475  56.476  1.00 69.41           C  
ATOM    366  HB2 TRP A  20      -3.824 -16.724  57.190  1.00 69.41           H  
ATOM    367  HB3 TRP A  20      -2.534 -17.403  56.209  1.00 69.41           H  
ATOM    368  O   TRP A  20      -5.378 -17.495  54.754  1.00 69.41           O  
ATOM    369  CG  TRP A  20      -2.027 -15.590  57.130  1.00 69.41           C  
ATOM    370  CD1 TRP A  20      -2.196 -14.881  58.271  1.00 69.41           C  
ATOM    371  HD1 TRP A  20      -3.088 -14.869  58.880  1.00 69.41           H  
ATOM    372  CD2 TRP A  20      -0.657 -15.326  56.698  1.00 69.41           C  
ATOM    373  CE2 TRP A  20      -0.045 -14.449  57.640  1.00 69.41           C  
ATOM    374  CE3 TRP A  20       0.124 -15.743  55.597  1.00 69.41           C  
ATOM    375  HE3 TRP A  20      -0.325 -16.385  54.854  1.00 69.41           H  
ATOM    376  NE1 TRP A  20      -1.033 -14.197  58.566  1.00 69.41           N  
ATOM    377  HE1 TRP A  20      -0.908 -13.639  59.399  1.00 69.41           H  
ATOM    378  CH2 TRP A  20       2.051 -14.498  56.433  1.00 69.41           C  
ATOM    379  HH2 TRP A  20       3.087 -14.202  56.349  1.00 69.41           H  
ATOM    380  CZ2 TRP A  20       1.284 -14.029  57.513  1.00 69.41           C  
ATOM    381  HZ2 TRP A  20       1.720 -13.374  58.252  1.00 69.41           H  
ATOM    382  CZ3 TRP A  20       1.474 -15.354  55.477  1.00 69.41           C  
ATOM    383  HZ3 TRP A  20       2.081 -15.717  54.661  1.00 69.41           H  
ATOM    384  N   ARG A  21      -3.812 -17.219  53.177  1.00 66.17           N  
ATOM    385  H   ARG A  21      -3.004 -16.689  52.885  1.00 66.17           H  
ATOM    386  CA  ARG A  21      -4.322 -18.274  52.291  1.00 66.17           C  
ATOM    387  HA  ARG A  21      -5.268 -18.643  52.687  1.00 66.17           H  
ATOM    388  C   ARG A  21      -3.362 -19.455  52.269  1.00 66.17           C  
ATOM    389  CB  ARG A  21      -4.587 -17.718  50.887  1.00 66.17           C  
ATOM    390  HB2 ARG A  21      -4.884 -18.545  50.241  1.00 66.17           H  
ATOM    391  HB3 ARG A  21      -3.671 -17.280  50.490  1.00 66.17           H  
ATOM    392  O   ARG A  21      -2.167 -19.275  52.033  1.00 66.17           O  
ATOM    393  CG  ARG A  21      -5.703 -16.662  50.894  1.00 66.17           C  
ATOM    394  HG2 ARG A  21      -5.365 -15.772  51.425  1.00 66.17           H  
ATOM    395  HG3 ARG A  21      -6.580 -17.065  51.401  1.00 66.17           H  
ATOM    396  CD  ARG A  21      -6.082 -16.285  49.458  1.00 66.17           C  
ATOM    397  HD2 ARG A  21      -6.378 -17.194  48.934  1.00 66.17           H  
ATOM    398  HD3 ARG A  21      -5.203 -15.870  48.965  1.00 66.17           H  
ATOM    399  NE  ARG A  21      -7.165 -15.283  49.437  1.00 66.17           N  
ATOM    400  HE  ARG A  21      -7.065 -14.523  50.094  1.00 66.17           H  
ATOM    401  NH1 ARG A  21      -8.492 -16.212  47.796  1.00 66.17           N  
ATOM    402 HH11 ARG A  21      -7.854 -16.993  47.737  1.00 66.17           H  
ATOM    403 HH12 ARG A  21      -9.370 -16.216  47.296  1.00 66.17           H  
ATOM    404  NH2 ARG A  21      -9.135 -14.335  48.812  1.00 66.17           N  
ATOM    405 HH21 ARG A  21      -9.005 -13.633  49.526  1.00 66.17           H  
ATOM    406 HH22 ARG A  21     -10.006 -14.358  48.300  1.00 66.17           H  
ATOM    407  CZ  ARG A  21      -8.252 -15.283  48.682  1.00 66.17           C  
ATOM    408  N   THR A  22      -3.898 -20.658  52.461  1.00 61.22           N  
ATOM    409  H   THR A  22      -4.888 -20.726  52.653  1.00 61.22           H  
ATOM    410  CA  THR A  22      -3.157 -21.918  52.339  1.00 61.22           C  
ATOM    411  HA  THR A  22      -2.120 -21.746  52.626  1.00 61.22           H  
ATOM    412  C   THR A  22      -3.171 -22.413  50.896  1.00 61.22           C  
ATOM    413  CB  THR A  22      -3.721 -23.008  53.268  1.00 61.22           C  
ATOM    414  HB  THR A  22      -3.279 -23.966  52.993  1.00 61.22           H  
ATOM    415  O   THR A  22      -4.223 -22.543  50.269  1.00 61.22           O  
ATOM    416  CG2 THR A  22      -3.398 -22.743  54.729  1.00 61.22           C  
ATOM    417 HG21 THR A  22      -2.316 -22.790  54.851  1.00 61.22           H  
ATOM    418 HG22 THR A  22      -3.753 -21.758  55.033  1.00 61.22           H  
ATOM    419 HG23 THR A  22      -3.851 -23.505  55.362  1.00 61.22           H  
ATOM    420  OG1 THR A  22      -5.121 -23.115  53.172  1.00 61.22           O  
ATOM    421  HG1 THR A  22      -5.489 -22.937  54.041  1.00 61.22           H  
ATOM    422  N   PHE A  23      -1.999 -22.744  50.357  1.00 56.96           N  
ATOM    423  H   PHE A  23      -1.151 -22.533  50.864  1.00 56.96           H  
ATOM    424  CA  PHE A  23      -1.893 -23.413  49.062  1.00 56.96           C  
ATOM    425  HA  PHE A  23      -2.877 -23.472  48.597  1.00 56.96           H  
ATOM    426  C   PHE A  23      -1.397 -24.848  49.248  1.00 56.96           C  
ATOM    427  CB  PHE A  23      -1.019 -22.593  48.103  1.00 56.96           C  
ATOM    428  HB2 PHE A  23      -0.061 -22.384  48.580  1.00 56.96           H  
ATOM    429  HB3 PHE A  23      -0.816 -23.194  47.216  1.00 56.96           H  
ATOM    430  O   PHE A  23      -0.273 -25.087  49.688  1.00 56.96           O  
ATOM    431  CG  PHE A  23      -1.659 -21.287  47.660  1.00 56.96           C  
ATOM    432  CD1 PHE A  23      -2.506 -21.256  46.534  1.00 56.96           C  
ATOM    433  HD1 PHE A  23      -2.697 -22.161  45.977  1.00 56.96           H  
ATOM    434  CD2 PHE A  23      -1.425 -20.104  48.386  1.00 56.96           C  
ATOM    435  HD2 PHE A  23      -0.798 -20.123  49.265  1.00 56.96           H  
ATOM    436  CE1 PHE A  23      -3.105 -20.047  46.130  1.00 56.96           C  
ATOM    437  HE1 PHE A  23      -3.752 -20.026  45.265  1.00 56.96           H  
ATOM    438  CE2 PHE A  23      -2.027 -18.898  47.985  1.00 56.96           C  
ATOM    439  HE2 PHE A  23      -1.856 -18.001  48.561  1.00 56.96           H  
ATOM    440  CZ  PHE A  23      -2.862 -18.867  46.855  1.00 56.96           C  
ATOM    441  HZ  PHE A  23      -3.323 -17.939  46.551  1.00 56.96           H  
ATOM    442  N   ARG A  24      -2.220 -25.830  48.855  1.00 54.58           N  
ATOM    443  H   ARG A  24      -3.145 -25.566  48.549  1.00 54.58           H  
ATOM    444  CA  ARG A  24      -1.729 -27.181  48.540  1.00 54.58           C  
ATOM    445  HA  ARG A  24      -0.921 -27.431  49.228  1.00 54.58           H  
ATOM    446  C   ARG A  24      -1.144 -27.144  47.129  1.00 54.58           C  
ATOM    447  CB  ARG A  24      -2.837 -28.245  48.681  1.00 54.58           C  
ATOM    448  HB2 ARG A  24      -3.713 -27.937  48.110  1.00 54.58           H  
ATOM    449  HB3 ARG A  24      -2.468 -29.180  48.258  1.00 54.58           H  
ATOM    450  O   ARG A  24      -1.794 -26.637  46.214  1.00 54.58           O  
ATOM    451  CG  ARG A  24      -3.243 -28.510  50.144  1.00 54.58           C  
ATOM    452  HG2 ARG A  24      -3.692 -27.609  50.561  1.00 54.58           H  
ATOM    453  HG3 ARG A  24      -2.354 -28.759  50.724  1.00 54.58           H  
ATOM    454  CD  ARG A  24      -4.249 -29.672  50.247  1.00 54.58           C  
ATOM    455  HD2 ARG A  24      -3.784 -30.576  49.852  1.00 54.58           H  
ATOM    456  HD3 ARG A  24      -5.123 -29.435  49.641  1.00 54.58           H  
ATOM    457  NE  ARG A  24      -4.682 -29.921  51.640  1.00 54.58           N  
ATOM    458  HE  ARG A  24      -4.322 -29.307  52.356  1.00 54.58           H  
ATOM    459  NH1 ARG A  24      -6.105 -31.702  51.249  1.00 54.58           N  
ATOM    460 HH11 ARG A  24      -5.891 -31.703  50.262  1.00 54.58           H  
ATOM    461 HH12 ARG A  24      -6.743 -32.392  51.619  1.00 54.58           H  
ATOM    462  NH2 ARG A  24      -5.842 -30.954  53.320  1.00 54.58           N  
ATOM    463 HH21 ARG A  24      -6.491 -31.666  53.623  1.00 54.58           H  
ATOM    464 HH22 ARG A  24      -5.498 -30.303  54.011  1.00 54.58           H  
ATOM    465  CZ  ARG A  24      -5.534 -30.853  52.058  1.00 54.58           C  
ATOM    466  N   ARG A  25       0.058 -27.694  46.932  1.00 49.24           N  
ATOM    467  H   ARG A  25       0.544 -28.052  47.741  1.00 49.24           H  
ATOM    468  CA  ARG A  25       0.697 -27.831  45.610  1.00 49.24           C  
ATOM    469  HA  ARG A  25       0.720 -26.847  45.142  1.00 49.24           H  
ATOM    470  C   ARG A  25      -0.176 -28.755  44.738  1.00 49.24           C  
ATOM    471  CB  ARG A  25       2.155 -28.321  45.813  1.00 49.24           C  
ATOM    472  HB2 ARG A  25       2.196 -29.410  45.796  1.00 49.24           H  
ATOM    473  HB3 ARG A  25       2.492 -28.007  46.802  1.00 49.24           H  
ATOM    474  O   ARG A  25      -0.031 -29.973  44.777  1.00 49.24           O  
ATOM    475  CG  ARG A  25       3.166 -27.747  44.804  1.00 49.24           C  
ATOM    476  HG2 ARG A  25       3.171 -26.661  44.890  1.00 49.24           H  
ATOM    477  HG3 ARG A  25       2.872 -28.023  43.791  1.00 49.24           H  
ATOM    478  CD  ARG A  25       4.580 -28.286  45.093  1.00 49.24           C  
ATOM    479  HD2 ARG A  25       4.600 -29.349  44.854  1.00 49.24           H  
ATOM    480  HD3 ARG A  25       4.789 -28.166  46.156  1.00 49.24           H  
ATOM    481  NE  ARG A  25       5.628 -27.574  44.329  1.00 49.24           N  
ATOM    482  HE  ARG A  25       5.381 -26.675  43.941  1.00 49.24           H  
ATOM    483  NH1 ARG A  25       7.351 -29.063  44.682  1.00 49.24           N  
ATOM    484 HH11 ARG A  25       6.745 -29.630  45.258  1.00 49.24           H  
ATOM    485 HH12 ARG A  25       8.326 -29.305  44.585  1.00 49.24           H  
ATOM    486  NH2 ARG A  25       7.736 -27.195  43.533  1.00 49.24           N  
ATOM    487 HH21 ARG A  25       8.699 -27.479  43.428  1.00 49.24           H  
ATOM    488 HH22 ARG A  25       7.453 -26.298  43.164  1.00 49.24           H  
ATOM    489  CZ  ARG A  25       6.893 -27.947  44.185  1.00 49.24           C  
ATOM    490  N   ARG A  26      -1.162 -28.199  44.019  1.00 51.22           N  
ATOM    491  H   ARG A  26      -1.320 -27.209  44.144  1.00 51.22           H  
ATOM    492  CA  ARG A  26      -2.097 -28.978  43.189  1.00 51.22           C  
ATOM    493  HA  ARG A  26      -2.459 -29.816  43.784  1.00 51.22           H  
ATOM    494  C   ARG A  26      -1.342 -29.574  41.999  1.00 51.22           C  
ATOM    495  CB  ARG A  26      -3.322 -28.148  42.750  1.00 51.22           C  
ATOM    496  HB2 ARG A  26      -2.997 -27.179  42.371  1.00 51.22           H  
ATOM    497  HB3 ARG A  26      -3.812 -28.680  41.934  1.00 51.22           H  
ATOM    498  O   ARG A  26      -0.740 -28.850  41.207  1.00 51.22           O  
ATOM    499  CG  ARG A  26      -4.356 -27.952  43.877  1.00 51.22           C  
ATOM    500  HG2 ARG A  26      -3.940 -27.294  44.640  1.00 51.22           H  
ATOM    501  HG3 ARG A  26      -4.577 -28.919  44.330  1.00 51.22           H  
ATOM    502  CD  ARG A  26      -5.669 -27.351  43.341  1.00 51.22           C  
ATOM    503  HD2 ARG A  26      -6.052 -28.008  42.560  1.00 51.22           H  
ATOM    504  HD3 ARG A  26      -5.456 -26.375  42.906  1.00 51.22           H  
ATOM    505  NE  ARG A  26      -6.692 -27.202  44.401  1.00 51.22           N  
ATOM    506  HE  ARG A  26      -6.381 -27.300  45.357  1.00 51.22           H  
ATOM    507  NH1 ARG A  26      -8.518 -26.809  43.053  1.00 51.22           N  
ATOM    508 HH11 ARG A  26      -9.518 -26.690  42.970  1.00 51.22           H  
ATOM    509 HH12 ARG A  26      -7.942 -26.930  42.233  1.00 51.22           H  
ATOM    510  NH2 ARG A  26      -8.787 -26.867  45.259  1.00 51.22           N  
ATOM    511 HH21 ARG A  26      -9.779 -26.727  45.129  1.00 51.22           H  
ATOM    512 HH22 ARG A  26      -8.453 -26.998  46.203  1.00 51.22           H  
ATOM    513  CZ  ARG A  26      -7.986 -26.960  44.234  1.00 51.22           C  
ATOM    514  N   ARG A  27      -1.369 -30.908  41.901  1.00 50.04           N  
ATOM    515  H   ARG A  27      -1.882 -31.406  42.614  1.00 50.04           H  
ATOM    516  CA  ARG A  27      -0.793 -31.697  40.804  1.00 50.04           C  
ATOM    517  HA  ARG A  27       0.284 -31.532  40.793  1.00 50.04           H  
ATOM    518  C   ARG A  27      -1.361 -31.219  39.454  1.00 50.04           C  
ATOM    519  CB  ARG A  27      -1.062 -33.202  41.043  1.00 50.04           C  
ATOM    520  HB2 ARG A  27      -0.767 -33.750  40.148  1.00 50.04           H  
ATOM    521  HB3 ARG A  27      -2.132 -33.354  41.185  1.00 50.04           H  
ATOM    522  O   ARG A  27      -2.553 -30.967  39.325  1.00 50.04           O  
ATOM    523  CG  ARG A  27      -0.297 -33.804  42.244  1.00 50.04           C  
ATOM    524  HG2 ARG A  27      -0.570 -33.272  43.156  1.00 50.04           H  
ATOM    525  HG3 ARG A  27       0.774 -33.691  42.078  1.00 50.04           H  
ATOM    526  CD  ARG A  27      -0.624 -35.301  42.424  1.00 50.04           C  
ATOM    527  HD2 ARG A  27      -1.693 -35.405  42.612  1.00 50.04           H  
ATOM    528  HD3 ARG A  27      -0.389 -35.824  41.498  1.00 50.04           H  
ATOM    529  NE  ARG A  27       0.128 -35.929  43.536  1.00 50.04           N  
ATOM    530  HE  ARG A  27       0.779 -35.353  44.050  1.00 50.04           H  
ATOM    531  NH1 ARG A  27      -0.779 -38.049  43.368  1.00 50.04           N  
ATOM    532 HH11 ARG A  27      -0.830 -39.005  43.689  1.00 50.04           H  
ATOM    533 HH12 ARG A  27      -1.374 -37.775  42.599  1.00 50.04           H  
ATOM    534  NH2 ARG A  27       0.756 -37.648  44.916  1.00 50.04           N  
ATOM    535 HH21 ARG A  27       1.394 -37.057  45.430  1.00 50.04           H  
ATOM    536 HH22 ARG A  27       0.653 -38.614  45.192  1.00 50.04           H  
ATOM    537  CZ  ARG A  27       0.032 -37.197  43.930  1.00 50.04           C  
ATOM    538  N   ARG A  28      -0.456 -31.058  38.483  1.00 48.63           N  
ATOM    539  H   ARG A  28       0.488 -31.261  38.779  1.00 48.63           H  
ATOM    540  CA  ARG A  28      -0.611 -30.738  37.047  1.00 48.63           C  
ATOM    541  HA  ARG A  28      -0.272 -29.716  36.879  1.00 48.63           H  
ATOM    542  C   ARG A  28      -2.049 -30.829  36.470  1.00 48.63           C  
ATOM    543  CB  ARG A  28       0.329 -31.705  36.281  1.00 48.63           C  
ATOM    544  HB2 ARG A  28       0.032 -32.729  36.505  1.00 48.63           H  
ATOM    545  HB3 ARG A  28       0.190 -31.552  35.210  1.00 48.63           H  
ATOM    546  O   ARG A  28      -2.390 -31.799  35.812  1.00 48.63           O  
ATOM    547  CG  ARG A  28       1.834 -31.549  36.585  1.00 48.63           C  
ATOM    548  HG2 ARG A  28       2.013 -31.634  37.657  1.00 48.63           H  
ATOM    549  HG3 ARG A  28       2.167 -30.568  36.247  1.00 48.63           H  
ATOM    550  CD  ARG A  28       2.646 -32.643  35.869  1.00 48.63           C  
ATOM    551  HD2 ARG A  28       2.428 -32.602  34.802  1.00 48.63           H  
ATOM    552  HD3 ARG A  28       2.329 -33.616  36.245  1.00 48.63           H  
ATOM    553  NE  ARG A  28       4.105 -32.493  36.068  1.00 48.63           N  
ATOM    554  HE  ARG A  28       4.437 -31.661  36.535  1.00 48.63           H  
ATOM    555  NH1 ARG A  28       4.765 -34.424  34.987  1.00 48.63           N  
ATOM    556 HH11 ARG A  28       5.502 -35.030  34.658  1.00 48.63           H  
ATOM    557 HH12 ARG A  28       3.808 -34.689  34.801  1.00 48.63           H  
ATOM    558  NH2 ARG A  28       6.306 -33.062  35.822  1.00 48.63           N  
ATOM    559 HH21 ARG A  28       7.002 -33.697  35.457  1.00 48.63           H  
ATOM    560 HH22 ARG A  28       6.620 -32.206  36.257  1.00 48.63           H  
ATOM    561  CZ  ARG A  28       5.044 -33.323  35.629  1.00 48.63           C  
ATOM    562  N   LEU A  29      -2.850 -29.766  36.591  1.00 49.40           N  
ATOM    563  H   LEU A  29      -2.567 -29.045  37.240  1.00 49.40           H  
ATOM    564  CA  LEU A  29      -4.173 -29.625  35.936  1.00 49.40           C  
ATOM    565  HA  LEU A  29      -4.483 -30.611  35.589  1.00 49.40           H  
ATOM    566  C   LEU A  29      -4.131 -28.760  34.653  1.00 49.40           C  
ATOM    567  CB  LEU A  29      -5.217 -29.165  36.981  1.00 49.40           C  
ATOM    568  HB2 LEU A  29      -4.717 -28.541  37.721  1.00 49.40           H  
ATOM    569  HB3 LEU A  29      -5.986 -28.549  36.516  1.00 49.40           H  
ATOM    570  O   LEU A  29      -5.105 -28.104  34.284  1.00 49.40           O  
ATOM    571  CG  LEU A  29      -5.923 -30.337  37.690  1.00 49.40           C  
ATOM    572  HG  LEU A  29      -5.195 -31.105  37.951  1.00 49.40           H  
ATOM    573  CD1 LEU A  29      -6.587 -29.832  38.972  1.00 49.40           C  
ATOM    574 HD11 LEU A  29      -7.096 -30.662  39.462  1.00 49.40           H  
ATOM    575 HD12 LEU A  29      -5.824 -29.447  39.649  1.00 49.40           H  
ATOM    576 HD13 LEU A  29      -7.313 -29.053  38.740  1.00 49.40           H  
ATOM    577  CD2 LEU A  29      -7.014 -30.939  36.803  1.00 49.40           C  
ATOM    578 HD21 LEU A  29      -6.586 -31.341  35.885  1.00 49.40           H  
ATOM    579 HD22 LEU A  29      -7.504 -31.758  37.331  1.00 49.40           H  
ATOM    580 HD23 LEU A  29      -7.756 -30.177  36.564  1.00 49.40           H  
ATOM    581  N   HIS A  30      -3.000 -28.747  33.939  1.00 50.17           N  
ATOM    582  H   HIS A  30      -2.231 -29.322  34.250  1.00 50.17           H  
ATOM    583  CA  HIS A  30      -2.810 -27.889  32.758  1.00 50.17           C  
ATOM    584  HA  HIS A  30      -3.143 -26.886  33.024  1.00 50.17           H  
ATOM    585  C   HIS A  30      -3.662 -28.281  31.531  1.00 50.17           C  
ATOM    586  CB  HIS A  30      -1.313 -27.788  32.416  1.00 50.17           C  
ATOM    587  HB2 HIS A  30      -1.206 -27.419  31.396  1.00 50.17           H  
ATOM    588  HB3 HIS A  30      -0.852 -28.775  32.458  1.00 50.17           H  
ATOM    589  O   HIS A  30      -3.844 -27.447  30.643  1.00 50.17           O  
ATOM    590  CG  HIS A  30      -0.573 -26.832  33.321  1.00 50.17           C  
ATOM    591  CD2 HIS A  30      -0.578 -25.466  33.223  1.00 50.17           C  
ATOM    592  HD2 HIS A  30      -1.104 -24.882  32.482  1.00 50.17           H  
ATOM    593  ND1 HIS A  30       0.226 -27.155  34.395  1.00 50.17           N  
ATOM    594  HD1 HIS A  30       0.557 -28.079  34.636  1.00 50.17           H  
ATOM    595  CE1 HIS A  30       0.683 -26.009  34.933  1.00 50.17           C  
ATOM    596  HE1 HIS A  30       1.376 -25.935  35.758  1.00 50.17           H  
ATOM    597  NE2 HIS A  30       0.204 -24.956  34.258  1.00 50.17           N  
ATOM    598  N   ARG A  31      -4.246 -29.490  31.471  1.00 49.26           N  
ATOM    599  H   ARG A  31      -4.069 -30.148  32.217  1.00 49.26           H  
ATOM    600  CA  ARG A  31      -5.083 -29.910  30.326  1.00 49.26           C  
ATOM    601  HA  ARG A  31      -4.636 -29.497  29.421  1.00 49.26           H  
ATOM    602  C   ARG A  31      -6.495 -29.300  30.337  1.00 49.26           C  
ATOM    603  CB  ARG A  31      -5.083 -31.451  30.170  1.00 49.26           C  
ATOM    604  HB2 ARG A  31      -4.659 -31.922  31.057  1.00 49.26           H  
ATOM    605  HB3 ARG A  31      -6.109 -31.804  30.065  1.00 49.26           H  
ATOM    606  O   ARG A  31      -6.969 -28.851  29.297  1.00 49.26           O  
ATOM    607  CG  ARG A  31      -4.289 -31.901  28.925  1.00 49.26           C  
ATOM    608  HG2 ARG A  31      -3.260 -31.552  29.010  1.00 49.26           H  
ATOM    609  HG3 ARG A  31      -4.739 -31.450  28.040  1.00 49.26           H  
ATOM    610  CD  ARG A  31      -4.282 -33.431  28.747  1.00 49.26           C  
ATOM    611  HD2 ARG A  31      -3.793 -33.885  29.608  1.00 49.26           H  
ATOM    612  HD3 ARG A  31      -5.312 -33.783  28.709  1.00 49.26           H  
ATOM    613  NE  ARG A  31      -3.586 -33.852  27.508  1.00 49.26           N  
ATOM    614  HE  ARG A  31      -3.253 -33.133  26.883  1.00 49.26           H  
ATOM    615  NH1 ARG A  31      -3.803 -36.137  27.769  1.00 49.26           N  
ATOM    616 HH11 ARG A  31      -4.328 -36.027  28.625  1.00 49.26           H  
ATOM    617 HH12 ARG A  31      -3.666 -37.068  27.403  1.00 49.26           H  
ATOM    618  NH2 ARG A  31      -2.790 -35.343  25.962  1.00 49.26           N  
ATOM    619 HH21 ARG A  31      -2.672 -36.298  25.655  1.00 49.26           H  
ATOM    620 HH22 ARG A  31      -2.461 -34.609  25.351  1.00 49.26           H  
ATOM    621  CZ  ARG A  31      -3.398 -35.100  27.090  1.00 49.26           C  
ATOM    622  N   ILE A  32      -7.142 -29.164  31.498  1.00 50.79           N  
ATOM    623  H   ILE A  32      -6.699 -29.522  32.332  1.00 50.79           H  
ATOM    624  CA  ILE A  32      -8.554 -28.724  31.577  1.00 50.79           C  
ATOM    625  HA  ILE A  32      -9.114 -29.253  30.806  1.00 50.79           H  
ATOM    626  C   ILE A  32      -8.720 -27.220  31.271  1.00 50.79           C  
ATOM    627  CB  ILE A  32      -9.165 -29.135  32.943  1.00 50.79           C  
ATOM    628  HB  ILE A  32      -8.602 -28.646  33.738  1.00 50.79           H  
ATOM    629  O   ILE A  32      -9.716 -26.788  30.684  1.00 50.79           O  
ATOM    630  CG1 ILE A  32      -9.042 -30.669  33.129  1.00 50.79           C  
ATOM    631 HG12 ILE A  32      -7.986 -30.937  33.184  1.00 50.79           H  
ATOM    632 HG13 ILE A  32      -9.471 -31.176  32.265  1.00 50.79           H  
ATOM    633  CG2 ILE A  32     -10.634 -28.681  33.054  1.00 50.79           C  
ATOM    634 HG21 ILE A  32     -11.046 -28.958  34.024  1.00 50.79           H  
ATOM    635 HG22 ILE A  32     -10.719 -27.598  32.966  1.00 50.79           H  
ATOM    636 HG23 ILE A  32     -11.229 -29.157  32.275  1.00 50.79           H  
ATOM    637  CD1 ILE A  32      -9.707 -31.232  34.390  1.00 50.79           C  
ATOM    638 HD11 ILE A  32     -10.787 -31.275  34.254  1.00 50.79           H  
ATOM    639 HD12 ILE A  32      -9.483 -30.604  35.252  1.00 50.79           H  
ATOM    640 HD13 ILE A  32      -9.344 -32.243  34.574  1.00 50.79           H  
ATOM    641  N   ILE A  33      -7.720 -26.396  31.602  1.00 52.96           N  
ATOM    642  H   ILE A  33      -6.916 -26.791  32.068  1.00 52.96           H  
ATOM    643  CA  ILE A  33      -7.813 -24.934  31.440  1.00 52.96           C  
ATOM    644  HA  ILE A  33      -8.777 -24.618  31.840  1.00 52.96           H  
ATOM    645  C   ILE A  33      -7.812 -24.518  29.957  1.00 52.96           C  
ATOM    646  CB  ILE A  33      -6.718 -24.225  32.275  1.00 52.96           C  
ATOM    647  HB  ILE A  33      -5.744 -24.585  31.946  1.00 52.96           H  
ATOM    648  O   ILE A  33      -8.484 -23.544  29.597  1.00 52.96           O  
ATOM    649  CG1 ILE A  33      -6.896 -24.574  33.775  1.00 52.96           C  
ATOM    650 HG12 ILE A  33      -7.864 -24.212  34.121  1.00 52.96           H  
ATOM    651 HG13 ILE A  33      -6.881 -25.656  33.901  1.00 52.96           H  
ATOM    652  CG2 ILE A  33      -6.765 -22.696  32.071  1.00 52.96           C  
ATOM    653 HG21 ILE A  33      -5.982 -22.212  32.655  1.00 52.96           H  
ATOM    654 HG22 ILE A  33      -7.736 -22.306  32.376  1.00 52.96           H  
ATOM    655 HG23 ILE A  33      -6.581 -22.442  31.027  1.00 52.96           H  
ATOM    656  CD1 ILE A  33      -5.805 -24.015  34.697  1.00 52.96           C  
ATOM    657 HD11 ILE A  33      -4.821 -24.290  34.319  1.00 52.96           H  
ATOM    658 HD12 ILE A  33      -5.882 -22.930  34.774  1.00 52.96           H  
ATOM    659 HD13 ILE A  33      -5.928 -24.438  35.694  1.00 52.96           H  
ATOM    660  N   ARG A  34      -7.134 -25.264  29.068  1.00 50.74           N  
ATOM    661  H   ARG A  34      -6.658 -26.093  29.394  1.00 50.74           H  
ATOM    662  CA  ARG A  34      -7.114 -24.939  27.629  1.00 50.74           C  
ATOM    663  HA  ARG A  34      -6.891 -23.878  27.518  1.00 50.74           H  
ATOM    664  C   ARG A  34      -8.494 -25.108  26.979  1.00 50.74           C  
ATOM    665  CB  ARG A  34      -6.017 -25.726  26.886  1.00 50.74           C  
ATOM    666  HB2 ARG A  34      -6.068 -26.781  27.155  1.00 50.74           H  
ATOM    667  HB3 ARG A  34      -6.202 -25.643  25.815  1.00 50.74           H  
ATOM    668  O   ARG A  34      -8.912 -24.222  26.233  1.00 50.74           O  
ATOM    669  CG  ARG A  34      -4.602 -25.179  27.168  1.00 50.74           C  
ATOM    670  HG2 ARG A  34      -4.344 -25.369  28.209  1.00 50.74           H  
ATOM    671  HG3 ARG A  34      -4.590 -24.104  26.991  1.00 50.74           H  
ATOM    672  CD  ARG A  34      -3.556 -25.841  26.254  1.00 50.74           C  
ATOM    673  HD2 ARG A  34      -3.591 -26.919  26.411  1.00 50.74           H  
ATOM    674  HD3 ARG A  34      -3.816 -25.635  25.215  1.00 50.74           H  
ATOM    675  NE  ARG A  34      -2.182 -25.356  26.518  1.00 50.74           N  
ATOM    676  HE  ARG A  34      -2.055 -24.698  27.273  1.00 50.74           H  
ATOM    677  NH1 ARG A  34      -1.095 -26.607  24.913  1.00 50.74           N  
ATOM    678 HH11 ARG A  34      -0.239 -26.872  24.448  1.00 50.74           H  
ATOM    679 HH12 ARG A  34      -1.965 -27.017  24.605  1.00 50.74           H  
ATOM    680  NH2 ARG A  34       0.085 -25.254  26.222  1.00 50.74           N  
ATOM    681 HH21 ARG A  34       0.911 -25.546  25.720  1.00 50.74           H  
ATOM    682 HH22 ARG A  34       0.187 -24.564  26.952  1.00 50.74           H  
ATOM    683  CZ  ARG A  34      -1.078 -25.739  25.886  1.00 50.74           C  
ATOM    684  N   HIS A  35      -9.252 -26.149  27.333  1.00 50.15           N  
ATOM    685  H   HIS A  35      -8.861 -26.856  27.939  1.00 50.15           H  
ATOM    686  CA  HIS A  35     -10.598 -26.357  26.779  1.00 50.15           C  
ATOM    687  HA  HIS A  35     -10.544 -26.238  25.697  1.00 50.15           H  
ATOM    688  C   HIS A  35     -11.613 -25.313  27.275  1.00 50.15           C  
ATOM    689  CB  HIS A  35     -11.063 -27.794  27.050  1.00 50.15           C  
ATOM    690  HB2 HIS A  35     -10.957 -28.029  28.109  1.00 50.15           H  
ATOM    691  HB3 HIS A  35     -12.117 -27.884  26.788  1.00 50.15           H  
ATOM    692  O   HIS A  35     -12.427 -24.815  26.492  1.00 50.15           O  
ATOM    693  CG  HIS A  35     -10.294 -28.794  26.225  1.00 50.15           C  
ATOM    694  CD2 HIS A  35      -9.237 -29.555  26.645  1.00 50.15           C  
ATOM    695  HD2 HIS A  35      -8.816 -29.576  27.639  1.00 50.15           H  
ATOM    696  ND1 HIS A  35     -10.496 -29.082  24.891  1.00 50.15           N  
ATOM    697  HD1 HIS A  35     -11.297 -28.830  24.329  1.00 50.15           H  
ATOM    698  CE1 HIS A  35      -9.581 -29.995  24.520  1.00 50.15           C  
ATOM    699  HE1 HIS A  35      -9.528 -30.475  23.553  1.00 50.15           H  
ATOM    700  NE2 HIS A  35      -8.774 -30.284  25.550  1.00 50.15           N  
ATOM    701  N   ARG A  36     -11.525 -24.879  28.542  1.00 50.45           N  
ATOM    702  H   ARG A  36     -10.864 -25.337  29.153  1.00 50.45           H  
ATOM    703  CA  ARG A  36     -12.434 -23.850  29.087  1.00 50.45           C  
ATOM    704  HA  ARG A  36     -13.449 -24.144  28.819  1.00 50.45           H  
ATOM    705  C   ARG A  36     -12.251 -22.468  28.444  1.00 50.45           C  
ATOM    706  CB  ARG A  36     -12.329 -23.794  30.626  1.00 50.45           C  
ATOM    707  HB2 ARG A  36     -11.506 -24.420  30.969  1.00 50.45           H  
ATOM    708  HB3 ARG A  36     -12.123 -22.771  30.942  1.00 50.45           H  
ATOM    709  O   ARG A  36     -13.231 -21.731  28.320  1.00 50.45           O  
ATOM    710  CG  ARG A  36     -13.632 -24.263  31.298  1.00 50.45           C  
ATOM    711  HG2 ARG A  36     -14.456 -23.636  30.958  1.00 50.45           H  
ATOM    712  HG3 ARG A  36     -13.831 -25.295  31.008  1.00 50.45           H  
ATOM    713  CD  ARG A  36     -13.540 -24.181  32.831  1.00 50.45           C  
ATOM    714  HD2 ARG A  36     -12.727 -24.826  33.163  1.00 50.45           H  
ATOM    715  HD3 ARG A  36     -13.314 -23.154  33.116  1.00 50.45           H  
ATOM    716  NE  ARG A  36     -14.795 -24.607  33.488  1.00 50.45           N  
ATOM    717  HE  ARG A  36     -15.517 -25.002  32.901  1.00 50.45           H  
ATOM    718  NH1 ARG A  36     -14.169 -24.244  35.675  1.00 50.45           N  
ATOM    719 HH11 ARG A  36     -14.395 -24.325  36.656  1.00 50.45           H  
ATOM    720 HH12 ARG A  36     -13.231 -24.009  35.384  1.00 50.45           H  
ATOM    721  NH2 ARG A  36     -16.198 -25.042  35.241  1.00 50.45           N  
ATOM    722 HH21 ARG A  36     -16.382 -25.097  36.232  1.00 50.45           H  
ATOM    723 HH22 ARG A  36     -16.906 -25.423  34.629  1.00 50.45           H  
ATOM    724  CZ  ARG A  36     -15.047 -24.629  34.790  1.00 50.45           C  
ATOM    725  N   ARG A  37     -11.036 -22.103  28.005  1.00 51.29           N  
ATOM    726  H   ARG A  37     -10.270 -22.747  28.144  1.00 51.29           H  
ATOM    727  CA  ARG A  37     -10.796 -20.820  27.311  1.00 51.29           C  
ATOM    728  HA  ARG A  37     -11.318 -20.031  27.852  1.00 51.29           H  
ATOM    729  C   ARG A  37     -11.415 -20.779  25.909  1.00 51.29           C  
ATOM    730  CB  ARG A  37      -9.297 -20.461  27.279  1.00 51.29           C  
ATOM    731  HB2 ARG A  37      -9.135 -19.737  26.481  1.00 51.29           H  
ATOM    732  HB3 ARG A  37      -8.707 -21.349  27.054  1.00 51.29           H  
ATOM    733  O   ARG A  37     -11.974 -19.743  25.556  1.00 51.29           O  
ATOM    734  CG  ARG A  37      -8.816 -19.824  28.596  1.00 51.29           C  
ATOM    735  HG2 ARG A  37      -9.464 -18.984  28.848  1.00 51.29           H  
ATOM    736  HG3 ARG A  37      -8.867 -20.564  29.395  1.00 51.29           H  
ATOM    737  CD  ARG A  37      -7.372 -19.311  28.464  1.00 51.29           C  
ATOM    738  HD2 ARG A  37      -6.723 -20.154  28.226  1.00 51.29           H  
ATOM    739  HD3 ARG A  37      -7.329 -18.598  27.641  1.00 51.29           H  
ATOM    740  NE  ARG A  37      -6.889 -18.657  29.701  1.00 51.29           N  
ATOM    741  HE  ARG A  37      -7.502 -18.671  30.503  1.00 51.29           H  
ATOM    742  NH1 ARG A  37      -4.820 -18.006  28.920  1.00 51.29           N  
ATOM    743 HH11 ARG A  37      -5.025 -18.385  28.006  1.00 51.29           H  
ATOM    744 HH12 ARG A  37      -3.938 -17.536  29.071  1.00 51.29           H  
ATOM    745  NH2 ARG A  37      -5.393 -17.529  31.014  1.00 51.29           N  
ATOM    746 HH21 ARG A  37      -4.496 -17.077  31.121  1.00 51.29           H  
ATOM    747 HH22 ARG A  37      -6.029 -17.533  31.798  1.00 51.29           H  
ATOM    748  CZ  ARG A  37      -5.710 -18.071  29.871  1.00 51.29           C  
ATOM    749  N   ARG A  38     -11.403 -21.886  25.152  1.00 52.59           N  
ATOM    750  H   ARG A  38     -10.936 -22.708  25.508  1.00 52.59           H  
ATOM    751  CA  ARG A  38     -12.014 -21.936  23.806  1.00 52.59           C  
ATOM    752  HA  ARG A  38     -11.662 -21.081  23.229  1.00 52.59           H  
ATOM    753  C   ARG A  38     -13.539 -21.758  23.848  1.00 52.59           C  
ATOM    754  CB  ARG A  38     -11.597 -23.211  23.045  1.00 52.59           C  
ATOM    755  HB2 ARG A  38     -11.712 -24.083  23.689  1.00 52.59           H  
ATOM    756  HB3 ARG A  38     -12.264 -23.331  22.191  1.00 52.59           H  
ATOM    757  O   ARG A  38     -14.058 -20.928  23.109  1.00 52.59           O  
ATOM    758  CG  ARG A  38     -10.152 -23.141  22.508  1.00 52.59           C  
ATOM    759  HG2 ARG A  38      -9.454 -23.106  23.345  1.00 52.59           H  
ATOM    760  HG3 ARG A  38     -10.037 -22.236  21.912  1.00 52.59           H  
ATOM    761  CD  ARG A  38      -9.829 -24.359  21.625  1.00 52.59           C  
ATOM    762  HD2 ARG A  38     -10.555 -24.405  20.813  1.00 52.59           H  
ATOM    763  HD3 ARG A  38      -9.926 -25.262  22.226  1.00 52.59           H  
ATOM    764  NE  ARG A  38      -8.468 -24.297  21.044  1.00 52.59           N  
ATOM    765  HE  ARG A  38      -7.969 -23.422  21.113  1.00 52.59           H  
ATOM    766  NH1 ARG A  38      -8.441 -26.402  20.098  1.00 52.59           N  
ATOM    767 HH11 ARG A  38      -7.989 -27.081  19.501  1.00 52.59           H  
ATOM    768 HH12 ARG A  38      -9.410 -26.552  20.338  1.00 52.59           H  
ATOM    769  NH2 ARG A  38      -6.676 -25.077  19.854  1.00 52.59           N  
ATOM    770 HH21 ARG A  38      -6.218 -24.177  19.889  1.00 52.59           H  
ATOM    771 HH22 ARG A  38      -6.277 -25.790  19.261  1.00 52.59           H  
ATOM    772  CZ  ARG A  38      -7.872 -25.255  20.342  1.00 52.59           C  
ATOM    773  N   ARG A  39     -14.253 -22.409  24.783  1.00 53.36           N  
ATOM    774  H   ARG A  39     -13.775 -23.103  25.341  1.00 53.36           H  
ATOM    775  CA  ARG A  39     -15.724 -22.255  24.912  1.00 53.36           C  
ATOM    776  HA  ARG A  39     -16.179 -22.469  23.944  1.00 53.36           H  
ATOM    777  C   ARG A  39     -16.168 -20.819  25.236  1.00 53.36           C  
ATOM    778  CB  ARG A  39     -16.304 -23.250  25.939  1.00 53.36           C  
ATOM    779  HB2 ARG A  39     -15.732 -23.200  26.865  1.00 53.36           H  
ATOM    780  HB3 ARG A  39     -17.329 -22.951  26.157  1.00 53.36           H  
ATOM    781  O   ARG A  39     -17.209 -20.370  24.763  1.00 53.36           O  
ATOM    782  CG  ARG A  39     -16.343 -24.704  25.429  1.00 53.36           C  
ATOM    783  HG2 ARG A  39     -15.326 -25.081  25.322  1.00 53.36           H  
ATOM    784  HG3 ARG A  39     -16.830 -24.727  24.454  1.00 53.36           H  
ATOM    785  CD  ARG A  39     -17.130 -25.614  26.392  1.00 53.36           C  
ATOM    786  HD2 ARG A  39     -18.141 -25.220  26.497  1.00 53.36           H  
ATOM    787  HD3 ARG A  39     -16.644 -25.599  27.367  1.00 53.36           H  
ATOM    788  NE  ARG A  39     -17.213 -27.010  25.908  1.00 53.36           N  
ATOM    789  HE  ARG A  39     -16.923 -27.194  24.959  1.00 53.36           H  
ATOM    790  NH1 ARG A  39     -18.255 -27.954  27.740  1.00 53.36           N  
ATOM    791 HH11 ARG A  39     -18.455 -27.041  28.124  1.00 53.36           H  
ATOM    792 HH12 ARG A  39     -18.705 -28.767  28.136  1.00 53.36           H  
ATOM    793  NH2 ARG A  39     -17.724 -29.236  26.007  1.00 53.36           N  
ATOM    794 HH21 ARG A  39     -17.431 -29.384  25.052  1.00 53.36           H  
ATOM    795 HH22 ARG A  39     -18.172 -30.017  26.465  1.00 53.36           H  
ATOM    796  CZ  ARG A  39     -17.725 -28.053  26.552  1.00 53.36           C  
ATOM    797  N   ARG A  40     -15.383 -20.060  26.014  1.00 54.45           N  
ATOM    798  H   ARG A  40     -14.528 -20.470  26.364  1.00 54.45           H  
ATOM    799  CA  ARG A  40     -15.711 -18.654  26.332  1.00 54.45           C  
ATOM    800  HA  ARG A  40     -16.776 -18.589  26.556  1.00 54.45           H  
ATOM    801  C   ARG A  40     -15.515 -17.702  25.148  1.00 54.45           C  
ATOM    802  CB  ARG A  40     -14.924 -18.164  27.558  1.00 54.45           C  
ATOM    803  HB2 ARG A  40     -15.013 -17.079  27.614  1.00 54.45           H  
ATOM    804  HB3 ARG A  40     -13.869 -18.414  27.440  1.00 54.45           H  
ATOM    805  O   ARG A  40     -16.200 -16.682  25.105  1.00 54.45           O  
ATOM    806  CG  ARG A  40     -15.459 -18.753  28.873  1.00 54.45           C  
ATOM    807  HG2 ARG A  40     -16.525 -18.541  28.953  1.00 54.45           H  
ATOM    808  HG3 ARG A  40     -15.309 -19.833  28.878  1.00 54.45           H  
ATOM    809  CD  ARG A  40     -14.730 -18.127  30.071  1.00 54.45           C  
ATOM    810  HD2 ARG A  40     -13.669 -18.364  29.995  1.00 54.45           H  
ATOM    811  HD3 ARG A  40     -14.855 -17.045  30.026  1.00 54.45           H  
ATOM    812  NE  ARG A  40     -15.254 -18.624  31.360  1.00 54.45           N  
ATOM    813  HE  ARG A  40     -15.986 -19.319  31.318  1.00 54.45           H  
ATOM    814  NH1 ARG A  40     -13.982 -17.305  32.755  1.00 54.45           N  
ATOM    815 HH11 ARG A  40     -13.780 -16.977  33.689  1.00 54.45           H  
ATOM    816 HH12 ARG A  40     -13.543 -16.871  31.955  1.00 54.45           H  
ATOM    817  NH2 ARG A  40     -15.464 -18.716  33.632  1.00 54.45           N  
ATOM    818 HH21 ARG A  40     -16.247 -19.349  33.554  1.00 54.45           H  
ATOM    819 HH22 ARG A  40     -15.248 -18.348  34.547  1.00 54.45           H  
ATOM    820  CZ  ARG A  40     -14.898 -18.216  32.569  1.00 54.45           C  
ATOM    821  N   ALA A  41     -14.612 -18.009  24.214  1.00 56.66           N  
ATOM    822  H   ALA A  41     -14.100 -18.877  24.282  1.00 56.66           H  
ATOM    823  CA  ALA A  41     -14.388 -17.170  23.036  1.00 56.66           C  
ATOM    824  HA  ALA A  41     -14.217 -16.145  23.364  1.00 56.66           H  
ATOM    825  C   ALA A  41     -15.626 -17.148  22.123  1.00 56.66           C  
ATOM    826  CB  ALA A  41     -13.124 -17.647  22.312  1.00 56.66           C  
ATOM    827  HB1 ALA A  41     -12.272 -17.629  22.991  1.00 56.66           H  
ATOM    828  HB2 ALA A  41     -12.919 -16.988  21.468  1.00 56.66           H  
ATOM    829  HB3 ALA A  41     -13.263 -18.660  21.933  1.00 56.66           H  
ATOM    830  O   ALA A  41     -16.078 -16.065  21.760  1.00 56.66           O  
ATOM    831  N   GLY A  42     -16.236 -18.314  21.870  1.00 55.35           N  
ATOM    832  H   GLY A  42     -15.788 -19.170  22.165  1.00 55.35           H  
ATOM    833  CA  GLY A  42     -17.473 -18.423  21.085  1.00 55.35           C  
ATOM    834  HA2 GLY A  42     -17.736 -19.474  20.966  1.00 55.35           H  
ATOM    835  HA3 GLY A  42     -17.314 -18.001  20.093  1.00 55.35           H  
ATOM    836  C   GLY A  42     -18.661 -17.702  21.731  1.00 55.35           C  
ATOM    837  O   GLY A  42     -19.284 -16.858  21.097  1.00 55.35           O  
ATOM    838  N   ARG A  43     -18.913 -17.924  23.034  1.00 59.52           N  
ATOM    839  H   ARG A  43     -18.400 -18.664  23.492  1.00 59.52           H  
ATOM    840  CA  ARG A  43     -20.014 -17.245  23.758  1.00 59.52           C  
ATOM    841  HA  ARG A  43     -20.942 -17.441  23.220  1.00 59.52           H  
ATOM    842  C   ARG A  43     -19.887 -15.718  23.757  1.00 59.52           C  
ATOM    843  CB  ARG A  43     -20.141 -17.769  25.205  1.00 59.52           C  
ATOM    844  HB2 ARG A  43     -20.278 -16.924  25.880  1.00 59.52           H  
ATOM    845  HB3 ARG A  43     -19.229 -18.287  25.501  1.00 59.52           H  
ATOM    846  O   ARG A  43     -20.896 -15.022  23.699  1.00 59.52           O  
ATOM    847  CG  ARG A  43     -21.348 -18.707  25.382  1.00 59.52           C  
ATOM    848  HG2 ARG A  43     -21.189 -19.613  24.797  1.00 59.52           H  
ATOM    849  HG3 ARG A  43     -22.246 -18.208  25.019  1.00 59.52           H  
ATOM    850  CD  ARG A  43     -21.552 -19.074  26.862  1.00 59.52           C  
ATOM    851  HD2 ARG A  43     -20.658 -19.582  27.226  1.00 59.52           H  
ATOM    852  HD3 ARG A  43     -21.698 -18.155  27.430  1.00 59.52           H  
ATOM    853  NE  ARG A  43     -22.723 -19.954  27.057  1.00 59.52           N  
ATOM    854  HE  ARG A  43     -23.184 -20.294  26.225  1.00 59.52           H  
ATOM    855  NH1 ARG A  43     -22.812 -19.950  29.363  1.00 59.52           N  
ATOM    856 HH11 ARG A  43     -23.317 -20.231  30.191  1.00 59.52           H  
ATOM    857 HH12 ARG A  43     -22.077 -19.258  29.404  1.00 59.52           H  
ATOM    858  NH2 ARG A  43     -24.306 -21.126  28.211  1.00 59.52           N  
ATOM    859 HH21 ARG A  43     -24.749 -21.422  27.353  1.00 59.52           H  
ATOM    860 HH22 ARG A  43     -24.770 -21.395  29.067  1.00 59.52           H  
ATOM    861  CZ  ARG A  43     -23.269 -20.339  28.203  1.00 59.52           C  
ATOM    862  N   ARG A  44     -18.661 -15.185  23.845  1.00 62.53           N  
ATOM    863  H   ARG A  44     -17.874 -15.817  23.869  1.00 62.53           H  
ATOM    864  CA  ARG A  44     -18.421 -13.734  23.765  1.00 62.53           C  
ATOM    865  HA  ARG A  44     -19.165 -13.209  24.363  1.00 62.53           H  
ATOM    866  C   ARG A  44     -18.613 -13.193  22.351  1.00 62.53           C  
ATOM    867  CB  ARG A  44     -17.017 -13.379  24.266  1.00 62.53           C  
ATOM    868  HB2 ARG A  44     -16.775 -12.370  23.933  1.00 62.53           H  
ATOM    869  HB3 ARG A  44     -16.290 -14.063  23.829  1.00 62.53           H  
ATOM    870  O   ARG A  44     -19.064 -12.063  22.231  1.00 62.53           O  
ATOM    871  CG  ARG A  44     -16.916 -13.409  25.795  1.00 62.53           C  
ATOM    872  HG2 ARG A  44     -17.146 -14.408  26.166  1.00 62.53           H  
ATOM    873  HG3 ARG A  44     -17.627 -12.698  26.215  1.00 62.53           H  
ATOM    874  CD  ARG A  44     -15.494 -13.016  26.210  1.00 62.53           C  
ATOM    875  HD2 ARG A  44     -14.800 -13.758  25.815  1.00 62.53           H  
ATOM    876  HD3 ARG A  44     -15.261 -12.047  25.770  1.00 62.53           H  
ATOM    877  NE  ARG A  44     -15.351 -12.933  27.676  1.00 62.53           N  
ATOM    878  HE  ARG A  44     -16.179 -13.127  28.221  1.00 62.53           H  
ATOM    879  NH1 ARG A  44     -13.181 -12.174  27.716  1.00 62.53           N  
ATOM    880 HH11 ARG A  44     -12.401 -11.786  28.226  1.00 62.53           H  
ATOM    881 HH12 ARG A  44     -13.160 -12.200  26.706  1.00 62.53           H  
ATOM    882  NH2 ARG A  44     -14.292 -12.431  29.632  1.00 62.53           N  
ATOM    883 HH21 ARG A  44     -15.164 -12.532  30.133  1.00 62.53           H  
ATOM    884 HH22 ARG A  44     -13.516 -11.998  30.111  1.00 62.53           H  
ATOM    885  CZ  ARG A  44     -14.279 -12.519  28.331  1.00 62.53           C  
ATOM    886  N   ALA A  45     -18.256 -13.963  21.323  1.00 62.12           N  
ATOM    887  H   ALA A  45     -17.873 -14.882  21.494  1.00 62.12           H  
ATOM    888  CA  ALA A  45     -18.492 -13.582  19.934  1.00 62.12           C  
ATOM    889  HA  ALA A  45     -18.094 -12.581  19.766  1.00 62.12           H  
ATOM    890  C   ALA A  45     -19.997 -13.522  19.634  1.00 62.12           C  
ATOM    891  CB  ALA A  45     -17.742 -14.552  19.013  1.00 62.12           C  
ATOM    892  HB1 ALA A  45     -16.677 -14.547  19.249  1.00 62.12           H  
ATOM    893  HB2 ALA A  45     -17.876 -14.240  17.978  1.00 62.12           H  
ATOM    894  HB3 ALA A  45     -18.133 -15.563  19.122  1.00 62.12           H  
ATOM    895  O   ALA A  45     -20.460 -12.497  19.152  1.00 62.12           O  
ATOM    896  N   PHE A  46     -20.758 -14.543  20.046  1.00 63.08           N  
ATOM    897  H   PHE A  46     -20.300 -15.377  20.385  1.00 63.08           H  
ATOM    898  CA  PHE A  46     -22.214 -14.592  19.876  1.00 63.08           C  
ATOM    899  HA  PHE A  46     -22.446 -14.530  18.813  1.00 63.08           H  
ATOM    900  C   PHE A  46     -22.911 -13.407  20.556  1.00 63.08           C  
ATOM    901  CB  PHE A  46     -22.732 -15.935  20.405  1.00 63.08           C  
ATOM    902  HB2 PHE A  46     -22.572 -15.989  21.482  1.00 63.08           H  
ATOM    903  HB3 PHE A  46     -22.151 -16.736  19.948  1.00 63.08           H  
ATOM    904  O   PHE A  46     -23.609 -12.652  19.898  1.00 63.08           O  
ATOM    905  CG  PHE A  46     -24.195 -16.193  20.102  1.00 63.08           C  
ATOM    906  CD1 PHE A  46     -25.182 -15.980  21.085  1.00 63.08           C  
ATOM    907  HD1 PHE A  46     -24.916 -15.597  22.059  1.00 63.08           H  
ATOM    908  CD2 PHE A  46     -24.570 -16.659  18.827  1.00 63.08           C  
ATOM    909  HD2 PHE A  46     -23.829 -16.813  18.055  1.00 63.08           H  
ATOM    910  CE1 PHE A  46     -26.533 -16.255  20.799  1.00 63.08           C  
ATOM    911  HE1 PHE A  46     -27.302 -16.081  21.537  1.00 63.08           H  
ATOM    912  CE2 PHE A  46     -25.919 -16.931  18.542  1.00 63.08           C  
ATOM    913  HE2 PHE A  46     -26.211 -17.282  17.564  1.00 63.08           H  
ATOM    914  CZ  PHE A  46     -26.899 -16.738  19.530  1.00 63.08           C  
ATOM    915  HZ  PHE A  46     -27.937 -16.936  19.304  1.00 63.08           H  
ATOM    916  N   LYS A  47     -22.627 -13.142  21.842  1.00 62.30           N  
ATOM    917  H   LYS A  47     -22.046 -13.796  22.346  1.00 62.30           H  
ATOM    918  CA  LYS A  47     -23.214 -11.989  22.558  1.00 62.30           C  
ATOM    919  HA  LYS A  47     -24.300 -12.047  22.480  1.00 62.30           H  
ATOM    920  C   LYS A  47     -22.865 -10.619  21.958  1.00 62.30           C  
ATOM    921  CB  LYS A  47     -22.813 -12.002  24.042  1.00 62.30           C  
ATOM    922  HB2 LYS A  47     -21.737 -12.149  24.135  1.00 62.30           H  
ATOM    923  HB3 LYS A  47     -23.060 -11.029  24.465  1.00 62.30           H  
ATOM    924  O   LYS A  47     -23.556  -9.659  22.257  1.00 62.30           O  
ATOM    925  CG  LYS A  47     -23.564 -13.068  24.851  1.00 62.30           C  
ATOM    926  HG2 LYS A  47     -24.625 -13.009  24.611  1.00 62.30           H  
ATOM    927  HG3 LYS A  47     -23.201 -14.062  24.588  1.00 62.30           H  
ATOM    928  CD  LYS A  47     -23.387 -12.822  26.356  1.00 62.30           C  
ATOM    929  HD2 LYS A  47     -22.334 -12.905  26.628  1.00 62.30           H  
ATOM    930  HD3 LYS A  47     -23.737 -11.814  26.578  1.00 62.30           H  
ATOM    931  CE  LYS A  47     -24.225 -13.833  27.149  1.00 62.30           C  
ATOM    932  HE2 LYS A  47     -23.733 -14.806  27.134  1.00 62.30           H  
ATOM    933  HE3 LYS A  47     -25.181 -13.943  26.637  1.00 62.30           H  
ATOM    934  NZ  LYS A  47     -24.484 -13.377  28.540  1.00 62.30           N  
ATOM    935  HZ1 LYS A  47     -25.095 -14.022  29.020  1.00 62.30           H  
ATOM    936  HZ2 LYS A  47     -24.993 -12.506  28.515  1.00 62.30           H  
ATOM    937  HZ3 LYS A  47     -23.640 -13.234  29.076  1.00 62.30           H  
ATOM    938  N   ARG A  48     -21.780 -10.508  21.183  1.00 61.13           N  
ATOM    939  H   ARG A  48     -21.309 -11.362  20.920  1.00 61.13           H  
ATOM    940  CA  ARG A  48     -21.370  -9.262  20.507  1.00 61.13           C  
ATOM    941  HA  ARG A  48     -21.747  -8.398  21.054  1.00 61.13           H  
ATOM    942  C   ARG A  48     -21.969  -9.105  19.108  1.00 61.13           C  
ATOM    943  CB  ARG A  48     -19.841  -9.197  20.416  1.00 61.13           C  
ATOM    944  HB2 ARG A  48     -19.561  -8.420  19.704  1.00 61.13           H  
ATOM    945  HB3 ARG A  48     -19.464 -10.147  20.038  1.00 61.13           H  
ATOM    946  O   ARG A  48     -21.817  -8.035  18.533  1.00 61.13           O  
ATOM    947  CG  ARG A  48     -19.179  -8.862  21.753  1.00 61.13           C  
ATOM    948  HG2 ARG A  48     -19.482  -9.576  22.519  1.00 61.13           H  
ATOM    949  HG3 ARG A  48     -19.482  -7.862  22.061  1.00 61.13           H  
ATOM    950  CD  ARG A  48     -17.663  -8.907  21.552  1.00 61.13           C  
ATOM    951  HD2 ARG A  48     -17.410  -8.211  20.752  1.00 61.13           H  
ATOM    952  HD3 ARG A  48     -17.384  -9.915  21.243  1.00 61.13           H  
ATOM    953  NE  ARG A  48     -16.939  -8.545  22.783  1.00 61.13           N  
ATOM    954  HE  ARG A  48     -17.513  -8.446  23.609  1.00 61.13           H  
ATOM    955  NH1 ARG A  48     -14.881  -8.249  21.818  1.00 61.13           N  
ATOM    956 HH11 ARG A  48     -13.925  -7.925  21.860  1.00 61.13           H  
ATOM    957 HH12 ARG A  48     -15.307  -8.459  20.926  1.00 61.13           H  
ATOM    958  NH2 ARG A  48     -15.141  -7.873  24.006  1.00 61.13           N  
ATOM    959 HH21 ARG A  48     -14.195  -7.519  24.030  1.00 61.13           H  
ATOM    960 HH22 ARG A  48     -15.761  -7.691  24.782  1.00 61.13           H  
ATOM    961  CZ  ARG A  48     -15.661  -8.229  22.864  1.00 61.13           C  
ATOM    962  N   ALA A  49     -22.564 -10.162  18.556  1.00 61.59           N  
ATOM    963  H   ALA A  49     -22.635 -11.027  19.073  1.00 61.59           H  
ATOM    964  CA  ALA A  49     -23.239 -10.110  17.264  1.00 61.59           C  
ATOM    965  HA  ALA A  49     -22.654  -9.503  16.573  1.00 61.59           H  
ATOM    966  C   ALA A  49     -24.627  -9.457  17.375  1.00 61.59           C  
ATOM    967  CB  ALA A  49     -23.317 -11.535  16.705  1.00 61.59           C  
ATOM    968  HB1 ALA A  49     -23.961 -12.153  17.331  1.00 61.59           H  
ATOM    969  HB2 ALA A  49     -23.744 -11.502  15.702  1.00 61.59           H  
ATOM    970  HB3 ALA A  49     -22.321 -11.974  16.651  1.00 61.59           H  
ATOM    971  O   ALA A  49     -25.089  -8.847  16.419  1.00 61.59           O  
ATOM    972  N   PHE A  50     -25.260  -9.548  18.549  1.00 64.69           N  
ATOM    973  H   PHE A  50     -24.817 -10.062  19.297  1.00 64.69           H  
ATOM    974  CA  PHE A  50     -26.558  -8.935  18.831  1.00 64.69           C  
ATOM    975  HA  PHE A  50     -27.117  -8.863  17.898  1.00 64.69           H  
ATOM    976  C   PHE A  50     -26.422  -7.520  19.390  1.00 64.69           C  
ATOM    977  CB  PHE A  50     -27.364  -9.825  19.786  1.00 64.69           C  
ATOM    978  HB2 PHE A  50     -26.831  -9.914  20.733  1.00 64.69           H  
ATOM    979  HB3 PHE A  50     -28.325  -9.353  19.993  1.00 64.69           H  
ATOM    980  O   PHE A  50     -25.382  -7.142  19.937  1.00 64.69           O  
ATOM    981  CG  PHE A  50     -27.623 -11.201  19.215  1.00 64.69           C  
ATOM    982  CD1 PHE A  50     -28.688 -11.416  18.322  1.00 64.69           C  
ATOM    983  HD1 PHE A  50     -29.371 -10.615  18.081  1.00 64.69           H  
ATOM    984  CD2 PHE A  50     -26.740 -12.249  19.513  1.00 64.69           C  
ATOM    985  HD2 PHE A  50     -25.926 -12.079  20.202  1.00 64.69           H  
ATOM    986  CE1 PHE A  50     -28.864 -12.677  17.728  1.00 64.69           C  
ATOM    987  HE1 PHE A  50     -29.683 -12.841  17.044  1.00 64.69           H  
ATOM    988  CE2 PHE A  50     -26.887 -13.492  18.883  1.00 64.69           C  
ATOM    989  HE2 PHE A  50     -26.157 -14.268  19.058  1.00 64.69           H  
ATOM    990  CZ  PHE A  50     -27.957 -13.715  18.001  1.00 64.69           C  
ATOM    991  HZ  PHE A  50     -28.079 -14.673  17.517  1.00 64.69           H  
ATOM    992  N   HIS A  51     -27.515  -6.764  19.287  1.00 63.20           N  
ATOM    993  H   HIS A  51     -28.330  -7.156  18.836  1.00 63.20           H  
ATOM    994  CA  HIS A  51     -27.660  -5.446  19.887  1.00 63.20           C  
ATOM    995  HA  HIS A  51     -26.960  -4.766  19.401  1.00 63.20           H  
ATOM    996  C   HIS A  51     -27.342  -5.480  21.392  1.00 63.20           C  
ATOM    997  CB  HIS A  51     -29.083  -4.945  19.612  1.00 63.20           C  
ATOM    998  HB2 HIS A  51     -29.234  -4.854  18.536  1.00 63.20           H  
ATOM    999  HB3 HIS A  51     -29.800  -5.671  19.994  1.00 63.20           H  
ATOM   1000  O   HIS A  51     -27.838  -6.328  22.137  1.00 63.20           O  
ATOM   1001  CG  HIS A  51     -29.364  -3.613  20.247  1.00 63.20           C  
ATOM   1002  CD2 HIS A  51     -30.073  -3.405  21.399  1.00 63.20           C  
ATOM   1003  HD2 HIS A  51     -30.547  -4.166  22.003  1.00 63.20           H  
ATOM   1004  ND1 HIS A  51     -28.942  -2.379  19.803  1.00 63.20           N  
ATOM   1005  HD1 HIS A  51     -28.475  -2.146  18.938  1.00 63.20           H  
ATOM   1006  CE1 HIS A  51     -29.400  -1.457  20.662  1.00 63.20           C  
ATOM   1007  HE1 HIS A  51     -29.282  -0.389  20.549  1.00 63.20           H  
ATOM   1008  NE2 HIS A  51     -30.062  -2.038  21.669  1.00 63.20           N  
ATOM   1009  N   ASN A  52     -26.487  -4.557  21.837  1.00 65.22           N  
ATOM   1010  H   ASN A  52     -26.172  -3.851  21.188  1.00 65.22           H  
ATOM   1011  CA  ASN A  52     -26.106  -4.428  23.238  1.00 65.22           C  
ATOM   1012  HA  ASN A  52     -26.271  -5.385  23.732  1.00 65.22           H  
ATOM   1013  C   ASN A  52     -26.959  -3.338  23.914  1.00 65.22           C  
ATOM   1014  CB  ASN A  52     -24.601  -4.122  23.335  1.00 65.22           C  
ATOM   1015  HB2 ASN A  52     -24.390  -3.197  22.799  1.00 65.22           H  
ATOM   1016  HB3 ASN A  52     -24.039  -4.931  22.869  1.00 65.22           H  
ATOM   1017  O   ASN A  52     -26.713  -2.163  23.637  1.00 65.22           O  
ATOM   1018  CG  ASN A  52     -24.144  -3.970  24.778  1.00 65.22           C  
ATOM   1019  ND2 ASN A  52     -22.970  -3.435  25.002  1.00 65.22           N  
ATOM   1020 HD21 ASN A  52     -22.492  -3.004  24.223  1.00 65.22           H  
ATOM   1021 HD22 ASN A  52     -22.846  -3.154  25.964  1.00 65.22           H  
ATOM   1022  OD1 ASN A  52     -24.817  -4.309  25.736  1.00 65.22           O  
ATOM   1023  N   PRO A  53     -27.864  -3.684  24.851  1.00 63.01           N  
ATOM   1024  CA  PRO A  53     -28.736  -2.707  25.507  1.00 63.01           C  
ATOM   1025  HA  PRO A  53     -29.238  -2.094  24.758  1.00 63.01           H  
ATOM   1026  C   PRO A  53     -27.985  -1.768  26.464  1.00 63.01           C  
ATOM   1027  CB  PRO A  53     -29.778  -3.551  26.251  1.00 63.01           C  
ATOM   1028  HB2 PRO A  53     -30.146  -3.061  27.152  1.00 63.01           H  
ATOM   1029  HB3 PRO A  53     -30.609  -3.768  25.579  1.00 63.01           H  
ATOM   1030  O   PRO A  53     -28.531  -0.765  26.906  1.00 63.01           O  
ATOM   1031  CG  PRO A  53     -29.031  -4.845  26.569  1.00 63.01           C  
ATOM   1032  HG2 PRO A  53     -28.410  -4.704  27.453  1.00 63.01           H  
ATOM   1033  HG3 PRO A  53     -29.714  -5.684  26.704  1.00 63.01           H  
ATOM   1034  CD  PRO A  53     -28.148  -5.028  25.338  1.00 63.01           C  
ATOM   1035  HD2 PRO A  53     -28.694  -5.580  24.573  1.00 63.01           H  
ATOM   1036  HD3 PRO A  53     -27.239  -5.561  25.616  1.00 63.01           H  
ATOM   1037  N   ARG A  54     -26.734  -2.093  26.830  1.00 60.92           N  
ATOM   1038  H   ARG A  54     -26.339  -2.929  26.424  1.00 60.92           H  
ATOM   1039  CA  ARG A  54     -25.896  -1.291  27.735  1.00 60.92           C  
ATOM   1040  HA  ARG A  54     -26.295  -0.278  27.791  1.00 60.92           H  
ATOM   1041  C   ARG A  54     -24.470  -1.185  27.176  1.00 60.92           C  
ATOM   1042  CB  ARG A  54     -25.938  -1.873  29.162  1.00 60.92           C  
ATOM   1043  HB2 ARG A  54     -25.566  -2.898  29.145  1.00 60.92           H  
ATOM   1044  HB3 ARG A  54     -25.279  -1.278  29.795  1.00 60.92           H  
ATOM   1045  O   ARG A  54     -23.580  -1.933  27.606  1.00 60.92           O  
ATOM   1046  CG  ARG A  54     -27.348  -1.863  29.778  1.00 60.92           C  
ATOM   1047  HG2 ARG A  54     -28.005  -2.511  29.198  1.00 60.92           H  
ATOM   1048  HG3 ARG A  54     -27.746  -0.848  29.755  1.00 60.92           H  
ATOM   1049  CD  ARG A  54     -27.322  -2.364  31.227  1.00 60.92           C  
ATOM   1050  HD2 ARG A  54     -26.729  -1.671  31.824  1.00 60.92           H  
ATOM   1051  HD3 ARG A  54     -26.853  -3.347  31.250  1.00 60.92           H  
ATOM   1052  NE  ARG A  54     -28.683  -2.459  31.790  1.00 60.92           N  
ATOM   1053  HE  ARG A  54     -29.438  -2.120  31.210  1.00 60.92           H  
ATOM   1054  NH1 ARG A  54     -28.127  -3.274  33.867  1.00 60.92           N  
ATOM   1055 HH11 ARG A  54     -28.425  -3.509  34.803  1.00 60.92           H  
ATOM   1056 HH12 ARG A  54     -27.150  -3.130  33.653  1.00 60.92           H  
ATOM   1057  NH2 ARG A  54     -30.269  -2.921  33.362  1.00 60.92           N  
ATOM   1058 HH21 ARG A  54     -30.538  -3.193  34.297  1.00 60.92           H  
ATOM   1059 HH22 ARG A  54     -30.992  -2.576  32.748  1.00 60.92           H  
ATOM   1060  CZ  ARG A  54     -29.019  -2.885  32.997  1.00 60.92           C  
ATOM   1061  N   PRO A  55     -24.202  -0.319  26.180  1.00 55.23           N  
ATOM   1062  CA  PRO A  55     -22.828   0.010  25.814  1.00 55.23           C  
ATOM   1063  HA  PRO A  55     -22.282  -0.884  25.512  1.00 55.23           H  
ATOM   1064  C   PRO A  55     -22.163   0.626  27.050  1.00 55.23           C  
ATOM   1065  CB  PRO A  55     -22.934   0.966  24.622  1.00 55.23           C  
ATOM   1066  HB2 PRO A  55     -22.126   1.698  24.606  1.00 55.23           H  
ATOM   1067  HB3 PRO A  55     -22.941   0.391  23.696  1.00 55.23           H  
ATOM   1068  O   PRO A  55     -22.616   1.642  27.555  1.00 55.23           O  
ATOM   1069  CG  PRO A  55     -24.298   1.633  24.809  1.00 55.23           C  
ATOM   1070  HG2 PRO A  55     -24.732   1.939  23.858  1.00 55.23           H  
ATOM   1071  HG3 PRO A  55     -24.198   2.493  25.472  1.00 55.23           H  
ATOM   1072  CD  PRO A  55     -25.143   0.559  25.494  1.00 55.23           C  
ATOM   1073  HD2 PRO A  55     -25.692  -0.011  24.744  1.00 55.23           H  
ATOM   1074  HD3 PRO A  55     -25.843   1.031  26.184  1.00 55.23           H  
ATOM   1075  N   GLY A  56     -21.161  -0.055  27.614  1.00 52.18           N  
ATOM   1076  H   GLY A  56     -20.902  -0.942  27.206  1.00 52.18           H  
ATOM   1077  CA  GLY A  56     -20.627   0.296  28.931  1.00 52.18           C  
ATOM   1078  HA2 GLY A  56     -21.388   0.091  29.685  1.00 52.18           H  
ATOM   1079  HA3 GLY A  56     -19.751  -0.314  29.152  1.00 52.18           H  
ATOM   1080  C   GLY A  56     -20.221   1.768  29.024  1.00 52.18           C  
ATOM   1081  O   GLY A  56     -19.326   2.203  28.303  1.00 52.18           O  
ATOM   1082  N   SER A  57     -20.854   2.495  29.940  1.00 44.78           N  
ATOM   1083  H   SER A  57     -21.638   2.088  30.430  1.00 44.78           H  
ATOM   1084  CA  SER A  57     -20.514   3.852  30.359  1.00 44.78           C  
ATOM   1085  HA  SER A  57     -20.334   4.474  29.482  1.00 44.78           H  
ATOM   1086  C   SER A  57     -19.240   3.823  31.214  1.00 44.78           C  
ATOM   1087  CB  SER A  57     -21.713   4.430  31.127  1.00 44.78           C  
ATOM   1088  HB2 SER A  57     -21.472   5.422  31.509  1.00 44.78           H  
ATOM   1089  HB3 SER A  57     -22.567   4.510  30.454  1.00 44.78           H  
ATOM   1090  O   SER A  57     -19.280   3.966  32.431  1.00 44.78           O  
ATOM   1091  OG  SER A  57     -22.045   3.563  32.199  1.00 44.78           O  
ATOM   1092  HG  SER A  57     -21.433   3.762  32.911  1.00 44.78           H  
ATOM   1093  N   TYR A  58     -18.089   3.545  30.600  1.00 43.33           N  
ATOM   1094  H   TYR A  58     -18.114   3.400  29.601  1.00 43.33           H  
ATOM   1095  CA  TYR A  58     -16.788   3.633  31.267  1.00 43.33           C  
ATOM   1096  HA  TYR A  58     -16.925   3.898  32.316  1.00 43.33           H  
ATOM   1097  C   TYR A  58     -15.960   4.744  30.620  1.00 43.33           C  
ATOM   1098  CB  TYR A  58     -16.055   2.280  31.239  1.00 43.33           C  
ATOM   1099  HB2 TYR A  58     -15.995   1.934  30.207  1.00 43.33           H  
ATOM   1100  HB3 TYR A  58     -15.034   2.442  31.584  1.00 43.33           H  
ATOM   1101  O   TYR A  58     -15.608   4.620  29.449  1.00 43.33           O  
ATOM   1102  CG  TYR A  58     -16.667   1.191  32.106  1.00 43.33           C  
ATOM   1103  CD1 TYR A  58     -16.499   1.225  33.505  1.00 43.33           C  
ATOM   1104  HD1 TYR A  58     -15.961   2.042  33.965  1.00 43.33           H  
ATOM   1105  CD2 TYR A  58     -17.405   0.146  31.516  1.00 43.33           C  
ATOM   1106  HD2 TYR A  58     -17.563   0.143  30.448  1.00 43.33           H  
ATOM   1107  CE1 TYR A  58     -17.071   0.225  34.316  1.00 43.33           C  
ATOM   1108  HE1 TYR A  58     -16.965   0.279  35.389  1.00 43.33           H  
ATOM   1109  CE2 TYR A  58     -17.967  -0.866  32.322  1.00 43.33           C  
ATOM   1110  HE2 TYR A  58     -18.560  -1.656  31.886  1.00 43.33           H  
ATOM   1111  OH  TYR A  58     -18.365  -1.793  34.494  1.00 43.33           O  
ATOM   1112  HH  TYR A  58     -18.325  -1.558  35.424  1.00 43.33           H  
ATOM   1113  CZ  TYR A  58     -17.807  -0.823  33.723  1.00 43.33           C  
ATOM   1114  N   ILE A  59     -15.652   5.780  31.414  1.00 44.25           N  
ATOM   1115  H   ILE A  59     -16.143   5.810  32.296  1.00 44.25           H  
ATOM   1116  CA  ILE A  59     -14.569   6.780  31.285  1.00 44.25           C  
ATOM   1117  HA  ILE A  59     -14.928   7.719  31.704  1.00 44.25           H  
ATOM   1118  C   ILE A  59     -14.147   7.056  29.837  1.00 44.25           C  
ATOM   1119  CB  ILE A  59     -13.336   6.340  32.126  1.00 44.25           C  
ATOM   1120  HB  ILE A  59     -12.947   5.413  31.705  1.00 44.25           H  
ATOM   1121  O   ILE A  59     -13.324   6.295  29.333  1.00 44.25           O  
ATOM   1122  CG1 ILE A  59     -13.709   6.058  33.602  1.00 44.25           C  
ATOM   1123 HG12 ILE A  59     -14.564   5.384  33.649  1.00 44.25           H  
ATOM   1124 HG13 ILE A  59     -13.991   6.990  34.091  1.00 44.25           H  
ATOM   1125  CG2 ILE A  59     -12.219   7.405  32.067  1.00 44.25           C  
ATOM   1126 HG21 ILE A  59     -12.570   8.340  32.505  1.00 44.25           H  
ATOM   1127 HG22 ILE A  59     -11.337   7.076  32.616  1.00 44.25           H  
ATOM   1128 HG23 ILE A  59     -11.901   7.601  31.043  1.00 44.25           H  
ATOM   1129  CD1 ILE A  59     -12.588   5.387  34.407  1.00 44.25           C  
ATOM   1130 HD11 ILE A  59     -11.756   6.074  34.556  1.00 44.25           H  
ATOM   1131 HD12 ILE A  59     -12.974   5.104  35.387  1.00 44.25           H  
ATOM   1132 HD13 ILE A  59     -12.241   4.492  33.891  1.00 44.25           H  
ATOM   1133  N   LEU A  60     -14.687   8.124  29.220  1.00 45.64           N  
ATOM   1134  H   LEU A  60     -15.394   8.613  29.750  1.00 45.64           H  
ATOM   1135  CA  LEU A  60     -14.243   8.849  27.998  1.00 45.64           C  
ATOM   1136  HA  LEU A  60     -15.152   9.240  27.540  1.00 45.64           H  
ATOM   1137  C   LEU A  60     -13.602   8.036  26.852  1.00 45.64           C  
ATOM   1138  CB  LEU A  60     -13.395  10.074  28.412  1.00 45.64           C  
ATOM   1139  HB2 LEU A  60     -12.740   9.779  29.232  1.00 45.64           H  
ATOM   1140  HB3 LEU A  60     -12.751  10.393  27.593  1.00 45.64           H  
ATOM   1141  O   LEU A  60     -12.948   8.563  25.957  1.00 45.64           O  
ATOM   1142  CG  LEU A  60     -14.240  11.291  28.835  1.00 45.64           C  
ATOM   1143  HG  LEU A  60     -15.064  10.956  29.466  1.00 45.64           H  
ATOM   1144  CD1 LEU A  60     -13.380  12.257  29.645  1.00 45.64           C  
ATOM   1145 HD11 LEU A  60     -13.977  13.117  29.947  1.00 45.64           H  
ATOM   1146 HD12 LEU A  60     -13.002  11.769  30.543  1.00 45.64           H  
ATOM   1147 HD13 LEU A  60     -12.542  12.611  29.045  1.00 45.64           H  
ATOM   1148  CD2 LEU A  60     -14.804  12.043  27.626  1.00 45.64           C  
ATOM   1149 HD21 LEU A  60     -15.457  11.400  27.037  1.00 45.64           H  
ATOM   1150 HD22 LEU A  60     -13.992  12.407  26.996  1.00 45.64           H  
ATOM   1151 HD23 LEU A  60     -15.383  12.901  27.968  1.00 45.64           H  
ATOM   1152  N   ARG A  61     -13.795   6.723  26.823  1.00 50.93           N  
ATOM   1153  H   ARG A  61     -14.272   6.322  27.618  1.00 50.93           H  
ATOM   1154  CA  ARG A  61     -13.409   5.857  25.727  1.00 50.93           C  
ATOM   1155  HA  ARG A  61     -12.537   6.267  25.215  1.00 50.93           H  
ATOM   1156  C   ARG A  61     -14.594   5.912  24.796  1.00 50.93           C  
ATOM   1157  CB  ARG A  61     -13.115   4.449  26.259  1.00 50.93           C  
ATOM   1158  HB2 ARG A  61     -13.909   4.152  26.945  1.00 50.93           H  
ATOM   1159  HB3 ARG A  61     -13.102   3.749  25.424  1.00 50.93           H  
ATOM   1160  O   ARG A  61     -15.629   5.355  25.151  1.00 50.93           O  
ATOM   1161  CG  ARG A  61     -11.763   4.406  26.984  1.00 50.93           C  
ATOM   1162  HG2 ARG A  61     -10.967   4.589  26.263  1.00 50.93           H  
ATOM   1163  HG3 ARG A  61     -11.719   5.188  27.742  1.00 50.93           H  
ATOM   1164  CD  ARG A  61     -11.549   3.049  27.661  1.00 50.93           C  
ATOM   1165  HD2 ARG A  61     -12.335   2.920  28.405  1.00 50.93           H  
ATOM   1166  HD3 ARG A  61     -11.630   2.258  26.916  1.00 50.93           H  
ATOM   1167  NE  ARG A  61     -10.236   2.996  28.328  1.00 50.93           N  
ATOM   1168  HE  ARG A  61      -9.812   3.891  28.524  1.00 50.93           H  
ATOM   1169  NH1 ARG A  61     -10.209   0.757  28.823  1.00 50.93           N  
ATOM   1170 HH11 ARG A  61      -9.786   0.005  29.349  1.00 50.93           H  
ATOM   1171 HH12 ARG A  61     -11.175   0.711  28.535  1.00 50.93           H  
ATOM   1172  NH2 ARG A  61      -8.524   2.060  29.501  1.00 50.93           N  
ATOM   1173 HH21 ARG A  61      -8.082   1.283  29.970  1.00 50.93           H  
ATOM   1174 HH22 ARG A  61      -8.108   2.974  29.613  1.00 50.93           H  
ATOM   1175  CZ  ARG A  61      -9.662   1.941  28.879  1.00 50.93           C  
ATOM   1176  N   LEU A  62     -14.418   6.570  23.647  1.00 57.69           N  
ATOM   1177  H   LEU A  62     -13.600   7.158  23.570  1.00 57.69           H  
ATOM   1178  CA  LEU A  62     -15.377   6.585  22.538  1.00 57.69           C  
ATOM   1179  HA  LEU A  62     -16.036   7.444  22.667  1.00 57.69           H  
ATOM   1180  C   LEU A  62     -16.192   5.283  22.539  1.00 57.69           C  
ATOM   1181  CB  LEU A  62     -14.618   6.712  21.205  1.00 57.69           C  
ATOM   1182  HB2 LEU A  62     -15.292   6.459  20.387  1.00 57.69           H  
ATOM   1183  HB3 LEU A  62     -13.808   5.983  21.199  1.00 57.69           H  
ATOM   1184  O   LEU A  62     -15.573   4.201  22.516  1.00 57.69           O  
ATOM   1185  CG  LEU A  62     -14.042   8.113  20.937  1.00 57.69           C  
ATOM   1186  HG  LEU A  62     -13.530   8.475  21.829  1.00 57.69           H  
ATOM   1187  CD1 LEU A  62     -13.025   8.024  19.800  1.00 57.69           C  
ATOM   1188 HD11 LEU A  62     -12.196   7.376  20.084  1.00 57.69           H  
ATOM   1189 HD12 LEU A  62     -12.622   9.018  19.604  1.00 57.69           H  
ATOM   1190 HD13 LEU A  62     -13.503   7.660  18.890  1.00 57.69           H  
ATOM   1191  CD2 LEU A  62     -15.144   9.098  20.546  1.00 57.69           C  
ATOM   1192 HD21 LEU A  62     -15.672   8.755  19.657  1.00 57.69           H  
ATOM   1193 HD22 LEU A  62     -14.699  10.070  20.330  1.00 57.69           H  
ATOM   1194 HD23 LEU A  62     -15.851   9.235  21.365  1.00 57.69           H  
ATOM   1195  N   PRO A  63     -17.531   5.367  22.674  1.00 60.50           N  
ATOM   1196  CA  PRO A  63     -18.356   4.210  22.947  1.00 60.50           C  
ATOM   1197  HA  PRO A  63     -18.101   3.829  23.936  1.00 60.50           H  
ATOM   1198  C   PRO A  63     -18.081   3.139  21.905  1.00 60.50           C  
ATOM   1199  CB  PRO A  63     -19.813   4.682  22.966  1.00 60.50           C  
ATOM   1200  HB2 PRO A  63     -20.485   3.978  22.476  1.00 60.50           H  
ATOM   1201  HB3 PRO A  63     -20.126   4.851  23.996  1.00 60.50           H  
ATOM   1202  O   PRO A  63     -17.982   3.369  20.701  1.00 60.50           O  
ATOM   1203  CG  PRO A  63     -19.763   6.018  22.229  1.00 60.50           C  
ATOM   1204  HG2 PRO A  63     -20.543   6.700  22.569  1.00 60.50           H  
ATOM   1205  HG3 PRO A  63     -19.846   5.847  21.156  1.00 60.50           H  
ATOM   1206  CD  PRO A  63     -18.368   6.547  22.553  1.00 60.50           C  
ATOM   1207  HD2 PRO A  63     -18.028   7.204  21.753  1.00 60.50           H  
ATOM   1208  HD3 PRO A  63     -18.385   7.083  23.503  1.00 60.50           H  
ATOM   1209  N   ASN A  64     -17.897   1.931  22.409  1.00 70.46           N  
ATOM   1210  H   ASN A  64     -18.024   1.826  23.405  1.00 70.46           H  
ATOM   1211  CA  ASN A  64     -17.735   0.769  21.570  1.00 70.46           C  
ATOM   1212  HA  ASN A  64     -16.884   0.948  20.913  1.00 70.46           H  
ATOM   1213  C   ASN A  64     -19.016   0.597  20.723  1.00 70.46           C  
ATOM   1214  CB  ASN A  64     -17.463  -0.398  22.538  1.00 70.46           C  
ATOM   1215  HB2 ASN A  64     -18.000  -0.222  23.470  1.00 70.46           H  
ATOM   1216  HB3 ASN A  64     -17.887  -1.324  22.150  1.00 70.46           H  
ATOM   1217  O   ASN A  64     -20.085   0.535  21.327  1.00 70.46           O  
ATOM   1218  CG  ASN A  64     -15.983  -0.595  22.850  1.00 70.46           C  
ATOM   1219  ND2 ASN A  64     -15.682  -1.257  23.938  1.00 70.46           N  
ATOM   1220 HD21 ASN A  64     -16.417  -1.408  24.614  1.00 70.46           H  
ATOM   1221 HD22 ASN A  64     -14.706  -1.251  24.197  1.00 70.46           H  
ATOM   1222  OD1 ASN A  64     -15.074  -0.296  22.085  1.00 70.46           O  
ATOM   1223  N   PRO A  65     -18.931   0.459  19.381  1.00 74.60           N  
ATOM   1224  CA  PRO A  65     -20.114   0.263  18.544  1.00 74.60           C  
ATOM   1225  HA  PRO A  65     -20.755   1.142  18.616  1.00 74.60           H  
ATOM   1226  C   PRO A  65     -20.918  -0.962  18.980  1.00 74.60           C  
ATOM   1227  CB  PRO A  65     -19.616   0.132  17.102  1.00 74.60           C  
ATOM   1228  HB2 PRO A  65     -19.743   1.084  16.586  1.00 74.60           H  
ATOM   1229  HB3 PRO A  65     -20.128  -0.666  16.566  1.00 74.60           H  
ATOM   1230  O   PRO A  65     -20.331  -1.937  19.475  1.00 74.60           O  
ATOM   1231  CG  PRO A  65     -18.134  -0.172  17.242  1.00 74.60           C  
ATOM   1232  HG2 PRO A  65     -17.579   0.203  16.382  1.00 74.60           H  
ATOM   1233  HG3 PRO A  65     -17.984  -1.244  17.375  1.00 74.60           H  
ATOM   1234  CD  PRO A  65     -17.765   0.572  18.521  1.00 74.60           C  
ATOM   1235  HD2 PRO A  65     -17.601   1.624  18.290  1.00 74.60           H  
ATOM   1236  HD3 PRO A  65     -16.858   0.152  18.957  1.00 74.60           H  
ATOM   1237  N   GLN A  66     -22.239  -0.880  18.793  1.00 73.24           N  
ATOM   1238  H   GLN A  66     -22.587  -0.094  18.263  1.00 73.24           H  
ATOM   1239  CA  GLN A  66     -23.217  -1.868  19.253  1.00 73.24           C  
ATOM   1240  HA  GLN A  66     -23.078  -2.043  20.319  1.00 73.24           H  
ATOM   1241  C   GLN A  66     -23.041  -3.207  18.540  1.00 73.24           C  
ATOM   1242  CB  GLN A  66     -24.645  -1.354  19.018  1.00 73.24           C  
ATOM   1243  HB2 GLN A  66     -24.751  -1.048  17.977  1.00 73.24           H  
ATOM   1244  HB3 GLN A  66     -25.334  -2.179  19.199  1.00 73.24           H  
ATOM   1245  O   GLN A  66     -22.948  -4.236  19.205  1.00 73.24           O  
ATOM   1246  CG  GLN A  66     -25.055  -0.189  19.934  1.00 73.24           C  
ATOM   1247  HG2 GLN A  66     -24.934  -0.488  20.976  1.00 73.24           H  
ATOM   1248  HG3 GLN A  66     -24.420   0.675  19.741  1.00 73.24           H  
ATOM   1249  CD  GLN A  66     -26.512   0.217  19.712  1.00 73.24           C  
ATOM   1250  NE2 GLN A  66     -27.046   1.125  20.498  1.00 73.24           N  
ATOM   1251 HE21 GLN A  66     -26.523   1.577  21.234  1.00 73.24           H  
ATOM   1252 HE22 GLN A  66     -27.989   1.412  20.278  1.00 73.24           H  
ATOM   1253  OE1 GLN A  66     -27.194  -0.289  18.835  1.00 73.24           O  
ATOM   1254  N   THR A  67     -22.926  -3.186  17.210  1.00 76.43           N  
ATOM   1255  H   THR A  67     -23.025  -2.305  16.725  1.00 76.43           H  
ATOM   1256  CA  THR A  67     -22.615  -4.367  16.398  1.00 76.43           C  
ATOM   1257  HA  THR A  67     -22.570  -5.239  17.051  1.00 76.43           H  
ATOM   1258  C   THR A  67     -21.244  -4.220  15.756  1.00 76.43           C  
ATOM   1259  CB  THR A  67     -23.692  -4.680  15.351  1.00 76.43           C  
ATOM   1260  HB  THR A  67     -23.430  -5.612  14.849  1.00 76.43           H  
ATOM   1261  O   THR A  67     -20.755  -3.109  15.527  1.00 76.43           O  
ATOM   1262  CG2 THR A  67     -25.077  -4.839  15.971  1.00 76.43           C  
ATOM   1263 HG21 THR A  67     -25.431  -3.888  16.371  1.00 76.43           H  
ATOM   1264 HG22 THR A  67     -25.037  -5.574  16.775  1.00 76.43           H  
ATOM   1265 HG23 THR A  67     -25.780  -5.191  15.217  1.00 76.43           H  
ATOM   1266  OG1 THR A  67     -23.784  -3.667  14.392  1.00 76.43           O  
ATOM   1267  HG1 THR A  67     -24.526  -3.898  13.829  1.00 76.43           H  
ATOM   1268  N   ARG A  68     -20.574  -5.356  15.536  1.00 81.40           N  
ATOM   1269  H   ARG A  68     -21.043  -6.232  15.717  1.00 81.40           H  
ATOM   1270  CA  ARG A  68     -19.224  -5.403  14.968  1.00 81.40           C  
ATOM   1271  HA  ARG A  68     -19.069  -4.506  14.369  1.00 81.40           H  
ATOM   1272  C   ARG A  68     -19.043  -6.601  14.067  1.00 81.40           C  
ATOM   1273  CB  ARG A  68     -18.158  -5.494  16.057  1.00 81.40           C  
ATOM   1274  HB2 ARG A  68     -17.179  -5.559  15.582  1.00 81.40           H  
ATOM   1275  HB3 ARG A  68     -18.326  -6.402  16.637  1.00 81.40           H  
ATOM   1276  O   ARG A  68     -19.429  -7.708  14.434  1.00 81.40           O  
ATOM   1277  CG  ARG A  68     -18.169  -4.292  16.987  1.00 81.40           C  
ATOM   1278  HG2 ARG A  68     -19.135  -4.205  17.485  1.00 81.40           H  
ATOM   1279  HG3 ARG A  68     -17.959  -3.385  16.420  1.00 81.40           H  
ATOM   1280  CD  ARG A  68     -17.096  -4.529  18.032  1.00 81.40           C  
ATOM   1281  HD2 ARG A  68     -17.262  -5.496  18.507  1.00 81.40           H  
ATOM   1282  HD3 ARG A  68     -16.127  -4.521  17.533  1.00 81.40           H  
ATOM   1283  NE  ARG A  68     -17.183  -3.479  19.033  1.00 81.40           N  
ATOM   1284  HE  ARG A  68     -18.069  -2.999  19.087  1.00 81.40           H  
ATOM   1285  NH1 ARG A  68     -14.990  -3.536  19.735  1.00 81.40           N  
ATOM   1286 HH11 ARG A  68     -14.232  -2.963  20.076  1.00 81.40           H  
ATOM   1287 HH12 ARG A  68     -14.802  -4.232  19.028  1.00 81.40           H  
ATOM   1288  NH2 ARG A  68     -16.349  -1.866  20.273  1.00 81.40           N  
ATOM   1289 HH21 ARG A  68     -15.604  -1.366  20.736  1.00 81.40           H  
ATOM   1290 HH22 ARG A  68     -17.241  -1.413  20.137  1.00 81.40           H  
ATOM   1291  CZ  ARG A  68     -16.171  -2.988  19.691  1.00 81.40           C  
ATOM   1292  N   MET A  69     -18.308  -6.398  12.986  1.00 84.58           N  
ATOM   1293  H   MET A  69     -17.994  -5.459  12.788  1.00 84.58           H  
ATOM   1294  CA  MET A  69     -17.875  -7.465  12.094  1.00 84.58           C  
ATOM   1295  HA  MET A  69     -18.106  -8.430  12.543  1.00 84.58           H  
ATOM   1296  C   MET A  69     -16.364  -7.389  11.899  1.00 84.58           C  
ATOM   1297  CB  MET A  69     -18.669  -7.374  10.788  1.00 84.58           C  
ATOM   1298  HB2 MET A  69     -19.731  -7.439  11.023  1.00 84.58           H  
ATOM   1299  HB3 MET A  69     -18.478  -6.419  10.297  1.00 84.58           H  
ATOM   1300  O   MET A  69     -15.792  -6.308  11.848  1.00 84.58           O  
ATOM   1301  CG  MET A  69     -18.319  -8.516   9.834  1.00 84.58           C  
ATOM   1302  HG2 MET A  69     -17.321  -8.360   9.425  1.00 84.58           H  
ATOM   1303  HG3 MET A  69     -18.324  -9.453  10.392  1.00 84.58           H  
ATOM   1304  SD  MET A  69     -19.478  -8.705   8.464  1.00 84.58           S  
ATOM   1305  CE  MET A  69     -19.167  -7.189   7.520  1.00 84.58           C  
ATOM   1306  HE1 MET A  69     -19.423  -6.319   8.124  1.00 84.58           H  
ATOM   1307  HE2 MET A  69     -19.797  -7.184   6.630  1.00 84.58           H  
ATOM   1308  HE3 MET A  69     -18.122  -7.147   7.213  1.00 84.58           H  
ATOM   1309  N   LYS A  70     -15.689  -8.538  11.836  1.00 88.38           N  
ATOM   1310  H   LYS A  70     -16.225  -9.389  11.742  1.00 88.38           H  
ATOM   1311  CA  LYS A  70     -14.260  -8.586  11.501  1.00 88.38           C  
ATOM   1312  HA  LYS A  70     -13.796  -7.616  11.681  1.00 88.38           H  
ATOM   1313  C   LYS A  70     -14.111  -8.874  10.024  1.00 88.38           C  
ATOM   1314  CB  LYS A  70     -13.513  -9.645  12.316  1.00 88.38           C  
ATOM   1315  HB2 LYS A  70     -12.531  -9.802  11.871  1.00 88.38           H  
ATOM   1316  HB3 LYS A  70     -14.064 -10.585  12.289  1.00 88.38           H  
ATOM   1317  O   LYS A  70     -14.673  -9.862   9.560  1.00 88.38           O  
ATOM   1318  CG  LYS A  70     -13.326  -9.177  13.756  1.00 88.38           C  
ATOM   1319  HG2 LYS A  70     -14.301  -9.000  14.208  1.00 88.38           H  
ATOM   1320  HG3 LYS A  70     -12.752  -8.250  13.743  1.00 88.38           H  
ATOM   1321  CD  LYS A  70     -12.557 -10.207  14.587  1.00 88.38           C  
ATOM   1322  HD2 LYS A  70     -13.107 -11.149  14.583  1.00 88.38           H  
ATOM   1323  HD3 LYS A  70     -11.568 -10.361  14.156  1.00 88.38           H  
ATOM   1324  CE  LYS A  70     -12.472  -9.666  16.016  1.00 88.38           C  
ATOM   1325  HE2 LYS A  70     -12.756 -10.440  16.729  1.00 88.38           H  
ATOM   1326  HE3 LYS A  70     -13.192  -8.852  16.098  1.00 88.38           H  
ATOM   1327  NZ  LYS A  70     -11.133  -9.127  16.310  1.00 88.38           N  
ATOM   1328  HZ1 LYS A  70     -10.721  -8.772  15.459  1.00 88.38           H  
ATOM   1329  HZ2 LYS A  70     -10.510  -9.769  16.778  1.00 88.38           H  
ATOM   1330  HZ3 LYS A  70     -11.252  -8.258  16.812  1.00 88.38           H  
ATOM   1331  N   ILE A  71     -13.281  -8.084   9.361  1.00 90.06           N  
ATOM   1332  H   ILE A  71     -12.832  -7.325   9.852  1.00 90.06           H  
ATOM   1333  CA  ILE A  71     -12.823  -8.350   8.006  1.00 90.06           C  
ATOM   1334  HA  ILE A  71     -13.400  -9.176   7.590  1.00 90.06           H  
ATOM   1335  C   ILE A  71     -11.364  -8.767   8.084  1.00 90.06           C  
ATOM   1336  CB  ILE A  71     -13.041  -7.148   7.077  1.00 90.06           C  
ATOM   1337  HB  ILE A  71     -12.476  -6.300   7.462  1.00 90.06           H  
ATOM   1338  O   ILE A  71     -10.575  -8.210   8.851  1.00 90.06           O  
ATOM   1339  CG1 ILE A  71     -14.536  -6.782   7.036  1.00 90.06           C  
ATOM   1340 HG12 ILE A  71     -15.085  -7.533   6.467  1.00 90.06           H  
ATOM   1341 HG13 ILE A  71     -14.963  -6.732   8.038  1.00 90.06           H  
ATOM   1342  CG2 ILE A  71     -12.536  -7.492   5.660  1.00 90.06           C  
ATOM   1343 HG21 ILE A  71     -11.468  -7.709   5.660  1.00 90.06           H  
ATOM   1344 HG22 ILE A  71     -12.669  -6.653   4.977  1.00 90.06           H  
ATOM   1345 HG23 ILE A  71     -13.081  -8.346   5.258  1.00 90.06           H  
ATOM   1346  CD1 ILE A  71     -14.742  -5.417   6.398  1.00 90.06           C  
ATOM   1347 HD11 ILE A  71     -14.318  -4.637   7.031  1.00 90.06           H  
ATOM   1348 HD12 ILE A  71     -14.273  -5.361   5.416  1.00 90.06           H  
ATOM   1349 HD13 ILE A  71     -15.813  -5.267   6.262  1.00 90.06           H  
ATOM   1350  N   ARG A  72     -11.005  -9.793   7.326  1.00 93.33           N  
ATOM   1351  H   ARG A  72     -11.702 -10.193   6.714  1.00 93.33           H  
ATOM   1352  CA  ARG A  72      -9.632 -10.271   7.221  1.00 93.33           C  
ATOM   1353  HA  ARG A  72      -8.962  -9.601   7.760  1.00 93.33           H  
ATOM   1354  C   ARG A  72      -9.213 -10.242   5.769  1.00 93.33           C  
ATOM   1355  CB  ARG A  72      -9.500 -11.679   7.804  1.00 93.33           C  
ATOM   1356  HB2 ARG A  72      -8.455 -11.982   7.734  1.00 93.33           H  
ATOM   1357  HB3 ARG A  72     -10.098 -12.371   7.212  1.00 93.33           H  
ATOM   1358  O   ARG A  72      -9.959 -10.723   4.925  1.00 93.33           O  
ATOM   1359  CG  ARG A  72      -9.952 -11.741   9.266  1.00 93.33           C  
ATOM   1360  HG2 ARG A  72      -9.412 -10.995   9.849  1.00 93.33           H  
ATOM   1361  HG3 ARG A  72     -11.022 -11.543   9.331  1.00 93.33           H  
ATOM   1362  CD  ARG A  72      -9.665 -13.137   9.818  1.00 93.33           C  
ATOM   1363  HD2 ARG A  72     -10.128 -13.882   9.171  1.00 93.33           H  
ATOM   1364  HD3 ARG A  72      -8.588 -13.306   9.784  1.00 93.33           H  
ATOM   1365  NE  ARG A  72     -10.133 -13.274  11.211  1.00 93.33           N  
ATOM   1366  HE  ARG A  72      -9.499 -12.930  11.918  1.00 93.33           H  
ATOM   1367  NH1 ARG A  72     -12.159 -14.258  10.746  1.00 93.33           N  
ATOM   1368 HH11 ARG A  72     -13.050 -14.649  11.017  1.00 93.33           H  
ATOM   1369 HH12 ARG A  72     -11.957 -14.183   9.760  1.00 93.33           H  
ATOM   1370  NH2 ARG A  72     -11.557 -13.915  12.865  1.00 93.33           N  
ATOM   1371 HH21 ARG A  72     -10.846 -13.689  13.546  1.00 93.33           H  
ATOM   1372 HH22 ARG A  72     -12.421 -14.374  13.115  1.00 93.33           H  
ATOM   1373  CZ  ARG A  72     -11.279 -13.809  11.595  1.00 93.33           C  
ATOM   1374  N   PHE A  73      -8.013  -9.745   5.524  1.00 93.13           N  
ATOM   1375  H   PHE A  73      -7.473  -9.383   6.297  1.00 93.13           H  
ATOM   1376  CA  PHE A  73      -7.341  -9.844   4.242  1.00 93.13           C  
ATOM   1377  HA  PHE A  73      -8.004 -10.320   3.519  1.00 93.13           H  
ATOM   1378  C   PHE A  73      -6.098 -10.701   4.409  1.00 93.13           C  
ATOM   1379  CB  PHE A  73      -7.001  -8.461   3.694  1.00 93.13           C  
ATOM   1380  HB2 PHE A  73      -6.486  -8.579   2.741  1.00 93.13           H  
ATOM   1381  HB3 PHE A  73      -6.315  -7.963   4.379  1.00 93.13           H  
ATOM   1382  O   PHE A  73      -5.345 -10.543   5.375  1.00 93.13           O  
ATOM   1383  CG  PHE A  73      -8.220  -7.592   3.479  1.00 93.13           C  
ATOM   1384  CD1 PHE A  73      -8.935  -7.651   2.269  1.00 93.13           C  
ATOM   1385  HD1 PHE A  73      -8.619  -8.311   1.475  1.00 93.13           H  
ATOM   1386  CD2 PHE A  73      -8.629  -6.709   4.491  1.00 93.13           C  
ATOM   1387  HD2 PHE A  73      -8.052  -6.648   5.402  1.00 93.13           H  
ATOM   1388  CE1 PHE A  73     -10.053  -6.821   2.080  1.00 93.13           C  
ATOM   1389  HE1 PHE A  73     -10.594  -6.842   1.146  1.00 93.13           H  
ATOM   1390  CE2 PHE A  73      -9.745  -5.877   4.299  1.00 93.13           C  
ATOM   1391  HE2 PHE A  73     -10.031  -5.164   5.057  1.00 93.13           H  
ATOM   1392  CZ  PHE A  73     -10.460  -5.935   3.091  1.00 93.13           C  
ATOM   1393  HZ  PHE A  73     -11.301  -5.280   2.925  1.00 93.13           H  
ATOM   1394  N   GLN A  74      -5.880 -11.614   3.478  1.00 92.65           N  
ATOM   1395  H   GLN A  74      -6.563 -11.741   2.745  1.00 92.65           H  
ATOM   1396  CA  GLN A  74      -4.660 -12.399   3.422  1.00 92.65           C  
ATOM   1397  HA  GLN A  74      -3.858 -11.854   3.920  1.00 92.65           H  
ATOM   1398  C   GLN A  74      -4.254 -12.603   1.974  1.00 92.65           C  
ATOM   1399  CB  GLN A  74      -4.865 -13.733   4.153  1.00 92.65           C  
ATOM   1400  HB2 GLN A  74      -5.030 -13.527   5.210  1.00 92.65           H  
ATOM   1401  HB3 GLN A  74      -5.742 -14.242   3.752  1.00 92.65           H  
ATOM   1402  O   GLN A  74      -5.074 -13.004   1.154  1.00 92.65           O  
ATOM   1403  CG  GLN A  74      -3.641 -14.647   3.994  1.00 92.65           C  
ATOM   1404  HG2 GLN A  74      -3.558 -14.954   2.952  1.00 92.65           H  
ATOM   1405  HG3 GLN A  74      -2.736 -14.098   4.257  1.00 92.65           H  
ATOM   1406  CD  GLN A  74      -3.704 -15.909   4.839  1.00 92.65           C  
ATOM   1407  NE2 GLN A  74      -2.813 -16.847   4.605  1.00 92.65           N  
ATOM   1408 HE21 GLN A  74      -3.046 -17.724   5.048  1.00 92.65           H  
ATOM   1409 HE22 GLN A  74      -2.368 -16.833   3.699  1.00 92.65           H  
ATOM   1410  OE1 GLN A  74      -4.495 -16.079   5.748  1.00 92.65           O  
ATOM   1411  N   GLY A  75      -2.976 -12.392   1.687  1.00 91.09           N  
ATOM   1412  H   GLY A  75      -2.354 -11.991   2.375  1.00 91.09           H  
ATOM   1413  CA  GLY A  75      -2.460 -12.617   0.352  1.00 91.09           C  
ATOM   1414  HA2 GLY A  75      -3.122 -12.099  -0.342  1.00 91.09           H  
ATOM   1415  HA3 GLY A  75      -2.481 -13.678   0.107  1.00 91.09           H  
ATOM   1416  C   GLY A  75      -1.048 -12.099   0.167  1.00 91.09           C  
ATOM   1417  O   GLY A  75      -0.256 -12.077   1.117  1.00 91.09           O  
ATOM   1418  N   ILE A  76      -0.743 -11.720  -1.065  1.00 90.39           N  
ATOM   1419  H   ILE A  76      -1.474 -11.709  -1.762  1.00 90.39           H  
ATOM   1420  CA  ILE A  76       0.588 -11.315  -1.507  1.00 90.39           C  
ATOM   1421  HA  ILE A  76       1.175 -11.026  -0.635  1.00 90.39           H  
ATOM   1422  C   ILE A  76       0.502 -10.084  -2.404  1.00 90.39           C  
ATOM   1423  CB  ILE A  76       1.322 -12.481  -2.208  1.00 90.39           C  
ATOM   1424  HB  ILE A  76       2.284 -12.105  -2.557  1.00 90.39           H  
ATOM   1425  O   ILE A  76      -0.508  -9.865  -3.064  1.00 90.39           O  
ATOM   1426  CG1 ILE A  76       0.541 -13.001  -3.437  1.00 90.39           C  
ATOM   1427 HG12 ILE A  76      -0.476 -13.274  -3.155  1.00 90.39           H  
ATOM   1428 HG13 ILE A  76       0.485 -12.205  -4.181  1.00 90.39           H  
ATOM   1429  CG2 ILE A  76       1.616 -13.601  -1.189  1.00 90.39           C  
ATOM   1430 HG21 ILE A  76       2.071 -13.175  -0.294  1.00 90.39           H  
ATOM   1431 HG22 ILE A  76       2.325 -14.309  -1.618  1.00 90.39           H  
ATOM   1432 HG23 ILE A  76       0.698 -14.126  -0.926  1.00 90.39           H  
ATOM   1433  CD1 ILE A  76       1.186 -14.219  -4.100  1.00 90.39           C  
ATOM   1434 HD11 ILE A  76       0.674 -14.434  -5.038  1.00 90.39           H  
ATOM   1435 HD12 ILE A  76       1.090 -15.095  -3.457  1.00 90.39           H  
ATOM   1436 HD13 ILE A  76       2.242 -14.023  -4.286  1.00 90.39           H  
ATOM   1437  N   VAL A  77       1.561  -9.289  -2.416  1.00 89.04           N  
ATOM   1438  H   VAL A  77       2.325  -9.500  -1.790  1.00 89.04           H  
ATOM   1439  CA  VAL A  77       1.766  -8.165  -3.326  1.00 89.04           C  
ATOM   1440  HA  VAL A  77       0.947  -8.109  -4.043  1.00 89.04           H  
ATOM   1441  C   VAL A  77       3.036  -8.435  -4.099  1.00 89.04           C  
ATOM   1442  CB  VAL A  77       1.853  -6.818  -2.590  1.00 89.04           C  
ATOM   1443  HB  VAL A  77       2.759  -6.800  -1.984  1.00 89.04           H  
ATOM   1444  O   VAL A  77       4.089  -8.661  -3.500  1.00 89.04           O  
ATOM   1445  CG1 VAL A  77       1.922  -5.649  -3.576  1.00 89.04           C  
ATOM   1446 HG11 VAL A  77       1.999  -4.710  -3.029  1.00 89.04           H  
ATOM   1447 HG12 VAL A  77       2.804  -5.735  -4.210  1.00 89.04           H  
ATOM   1448 HG13 VAL A  77       1.036  -5.628  -4.210  1.00 89.04           H  
ATOM   1449  CG2 VAL A  77       0.653  -6.614  -1.660  1.00 89.04           C  
ATOM   1450 HG21 VAL A  77       0.699  -5.617  -1.222  1.00 89.04           H  
ATOM   1451 HG22 VAL A  77      -0.275  -6.721  -2.222  1.00 89.04           H  
ATOM   1452 HG23 VAL A  77       0.676  -7.354  -0.860  1.00 89.04           H  
ATOM   1453  N   PHE A  78       2.915  -8.432  -5.417  1.00 86.32           N  
ATOM   1454  H   PHE A  78       2.020  -8.231  -5.837  1.00 86.32           H  
ATOM   1455  CA  PHE A  78       4.040  -8.524  -6.327  1.00 86.32           C  
ATOM   1456  HA  PHE A  78       4.857  -9.086  -5.875  1.00 86.32           H  
ATOM   1457  C   PHE A  78       4.532  -7.111  -6.627  1.00 86.32           C  
ATOM   1458  CB  PHE A  78       3.561  -9.276  -7.567  1.00 86.32           C  
ATOM   1459  HB2 PHE A  78       4.326  -9.212  -8.340  1.00 86.32           H  
ATOM   1460  HB3 PHE A  78       2.678  -8.782  -7.972  1.00 86.32           H  
ATOM   1461  O   PHE A  78       3.757  -6.265  -7.065  1.00 86.32           O  
ATOM   1462  CG  PHE A  78       3.250 -10.734  -7.294  1.00 86.32           C  
ATOM   1463  CD1 PHE A  78       4.297 -11.661  -7.128  1.00 86.32           C  
ATOM   1464  HD1 PHE A  78       5.323 -11.335  -7.216  1.00 86.32           H  
ATOM   1465  CD2 PHE A  78       1.914 -11.166  -7.213  1.00 86.32           C  
ATOM   1466  HD2 PHE A  78       1.111 -10.457  -7.350  1.00 86.32           H  
ATOM   1467  CE1 PHE A  78       4.010 -13.018  -6.906  1.00 86.32           C  
ATOM   1468  HE1 PHE A  78       4.818 -13.730  -6.824  1.00 86.32           H  
ATOM   1469  CE2 PHE A  78       1.626 -12.526  -7.008  1.00 86.32           C  
ATOM   1470  HE2 PHE A  78       0.599 -12.861  -6.999  1.00 86.32           H  
ATOM   1471  CZ  PHE A  78       2.675 -13.453  -6.869  1.00 86.32           C  
ATOM   1472  HZ  PHE A  78       2.458 -14.505  -6.761  1.00 86.32           H  
ATOM   1473  N   LEU A  79       5.795  -6.825  -6.319  1.00 86.18           N  
ATOM   1474  H   LEU A  79       6.406  -7.554  -5.979  1.00 86.18           H  
ATOM   1475  CA  LEU A  79       6.412  -5.551  -6.658  1.00 86.18           C  
ATOM   1476  HA  LEU A  79       5.643  -4.799  -6.835  1.00 86.18           H  
ATOM   1477  C   LEU A  79       7.166  -5.731  -7.961  1.00 86.18           C  
ATOM   1478  CB  LEU A  79       7.301  -5.046  -5.520  1.00 86.18           C  
ATOM   1479  HB2 LEU A  79       7.808  -4.142  -5.857  1.00 86.18           H  
ATOM   1480  HB3 LEU A  79       8.064  -5.794  -5.304  1.00 86.18           H  
ATOM   1481  O   LEU A  79       8.207  -6.391  -8.013  1.00 86.18           O  
ATOM   1482  CG  LEU A  79       6.513  -4.724  -4.243  1.00 86.18           C  
ATOM   1483  HG  LEU A  79       5.985  -5.611  -3.894  1.00 86.18           H  
ATOM   1484  CD1 LEU A  79       7.481  -4.298  -3.148  1.00 86.18           C  
ATOM   1485 HD11 LEU A  79       6.920  -4.037  -2.251  1.00 86.18           H  
ATOM   1486 HD12 LEU A  79       8.145  -5.130  -2.913  1.00 86.18           H  
ATOM   1487 HD13 LEU A  79       8.069  -3.443  -3.481  1.00 86.18           H  
ATOM   1488  CD2 LEU A  79       5.495  -3.601  -4.462  1.00 86.18           C  
ATOM   1489 HD21 LEU A  79       4.660  -3.968  -5.059  1.00 86.18           H  
ATOM   1490 HD22 LEU A  79       5.100  -3.244  -3.511  1.00 86.18           H  
ATOM   1491 HD23 LEU A  79       5.964  -2.769  -4.987  1.00 86.18           H  
ATOM   1492  N   ASN A  80       6.577  -5.162  -9.001  1.00 78.10           N  
ATOM   1493  H   ASN A  80       5.723  -4.643  -8.852  1.00 78.10           H  
ATOM   1494  CA  ASN A  80       7.001  -5.361 -10.369  1.00 78.10           C  
ATOM   1495  HA  ASN A  80       7.664  -6.225 -10.417  1.00 78.10           H  
ATOM   1496  C   ASN A  80       7.794  -4.163 -10.869  1.00 78.10           C  
ATOM   1497  CB  ASN A  80       5.765  -5.675 -11.225  1.00 78.10           C  
ATOM   1498  HB2 ASN A  80       5.030  -4.876 -11.132  1.00 78.10           H  
ATOM   1499  HB3 ASN A  80       6.071  -5.735 -12.269  1.00 78.10           H  
ATOM   1500  O   ASN A  80       7.685  -3.048 -10.351  1.00 78.10           O  
ATOM   1501  CG  ASN A  80       5.121  -6.994 -10.843  1.00 78.10           C  
ATOM   1502  ND2 ASN A  80       3.999  -7.338 -11.411  1.00 78.10           N  
ATOM   1503 HD21 ASN A  80       3.669  -6.816 -12.210  1.00 78.10           H  
ATOM   1504 HD22 ASN A  80       3.675  -8.276 -11.222  1.00 78.10           H  
ATOM   1505  OD1 ASN A  80       5.598  -7.741 -10.011  1.00 78.10           O  
ATOM   1506  N   GLU A  81       8.599  -4.409 -11.889  1.00 74.98           N  
ATOM   1507  H   GLU A  81       8.728  -5.364 -12.192  1.00 74.98           H  
ATOM   1508  CA  GLU A  81       9.148  -3.353 -12.725  1.00 74.98           C  
ATOM   1509  HA  GLU A  81       9.651  -2.623 -12.091  1.00 74.98           H  
ATOM   1510  C   GLU A  81       8.022  -2.627 -13.475  1.00 74.98           C  
ATOM   1511  CB  GLU A  81      10.184  -3.954 -13.677  1.00 74.98           C  
ATOM   1512  HB2 GLU A  81      10.469  -3.207 -14.417  1.00 74.98           H  
ATOM   1513  HB3 GLU A  81       9.745  -4.808 -14.195  1.00 74.98           H  
ATOM   1514  O   GLU A  81       7.037  -3.226 -13.912  1.00 74.98           O  
ATOM   1515  CG  GLU A  81      11.422  -4.400 -12.885  1.00 74.98           C  
ATOM   1516  HG2 GLU A  81      11.126  -5.131 -12.132  1.00 74.98           H  
ATOM   1517  HG3 GLU A  81      11.832  -3.539 -12.358  1.00 74.98           H  
ATOM   1518  CD  GLU A  81      12.514  -5.028 -13.753  1.00 74.98           C  
ATOM   1519  OE1 GLU A  81      13.516  -5.436 -13.121  1.00 74.98           O  
ATOM   1520  OE2 GLU A  81      12.341  -5.100 -14.991  1.00 74.98           O  
ATOM   1521  N   GLY A  82       8.155  -1.309 -13.590  1.00 63.38           N  
ATOM   1522  H   GLY A  82       9.013  -0.890 -13.262  1.00 63.38           H  
ATOM   1523  CA  GLY A  82       7.252  -0.458 -14.344  1.00 63.38           C  
ATOM   1524  HA2 GLY A  82       6.229  -0.638 -14.013  1.00 63.38           H  
ATOM   1525  HA3 GLY A  82       7.500   0.589 -14.173  1.00 63.38           H  
ATOM   1526  C   GLY A  82       7.370  -0.748 -15.836  1.00 63.38           C  
ATOM   1527  O   GLY A  82       8.468  -0.825 -16.385  1.00 63.38           O  
ATOM   1528  N   VAL A  83       6.219  -0.887 -16.485  1.00 57.31           N  
ATOM   1529  H   VAL A  83       5.361  -0.796 -15.959  1.00 57.31           H  
ATOM   1530  CA  VAL A  83       6.104  -1.115 -17.927  1.00 57.31           C  
ATOM   1531  HA  VAL A  83       7.052  -1.483 -18.319  1.00 57.31           H  
ATOM   1532  C   VAL A  83       5.784   0.205 -18.616  1.00 57.31           C  
ATOM   1533  CB  VAL A  83       5.032  -2.180 -18.216  1.00 57.31           C  
ATOM   1534  HB  VAL A  83       4.099  -1.875 -17.743  1.00 57.31           H  
ATOM   1535  O   VAL A  83       4.930   0.966 -18.153  1.00 57.31           O  
ATOM   1536  CG1 VAL A  83       4.763  -2.351 -19.714  1.00 57.31           C  
ATOM   1537 HG11 VAL A  83       4.381  -1.429 -20.151  1.00 57.31           H  
ATOM   1538 HG12 VAL A  83       4.002  -3.119 -19.855  1.00 57.31           H  
ATOM   1539 HG13 VAL A  83       5.673  -2.654 -20.232  1.00 57.31           H  
ATOM   1540  CG2 VAL A  83       5.443  -3.539 -17.632  1.00 57.31           C  
ATOM   1541 HG21 VAL A  83       6.377  -3.869 -18.086  1.00 57.31           H  
ATOM   1542 HG22 VAL A  83       5.575  -3.473 -16.552  1.00 57.31           H  
ATOM   1543 HG23 VAL A  83       4.674  -4.281 -17.846  1.00 57.31           H  
ATOM   1544  N   LEU A  84       6.431   0.458 -19.752  1.00 53.80           N  
ATOM   1545  H   LEU A  84       7.068  -0.241 -20.107  1.00 53.80           H  
ATOM   1546  CA  LEU A  84       6.036   1.546 -20.641  1.00 53.80           C  
ATOM   1547  HA  LEU A  84       5.660   2.385 -20.055  1.00 53.80           H  
ATOM   1548  C   LEU A  84       4.933   1.082 -21.578  1.00 53.80           C  
ATOM   1549  CB  LEU A  84       7.213   2.010 -21.498  1.00 53.80           C  
ATOM   1550  HB2 LEU A  84       6.856   2.733 -22.232  1.00 53.80           H  
ATOM   1551  HB3 LEU A  84       7.576   1.136 -22.038  1.00 53.80           H  
ATOM   1552  O   LEU A  84       5.093   0.098 -22.300  1.00 53.80           O  
ATOM   1553  CG  LEU A  84       8.369   2.637 -20.725  1.00 53.80           C  
ATOM   1554  HG  LEU A  84       8.675   1.943 -19.942  1.00 53.80           H  
ATOM   1555  CD1 LEU A  84       9.520   2.802 -21.725  1.00 53.80           C  
ATOM   1556 HD11 LEU A  84       9.454   3.760 -22.241  1.00 53.80           H  
ATOM   1557 HD12 LEU A  84      10.488   2.683 -21.238  1.00 53.80           H  
ATOM   1558 HD13 LEU A  84       9.506   2.010 -22.473  1.00 53.80           H  
ATOM   1559  CD2 LEU A  84       7.953   3.967 -20.087  1.00 53.80           C  
ATOM   1560 HD21 LEU A  84       7.682   4.691 -20.855  1.00 53.80           H  
ATOM   1561 HD22 LEU A  84       7.116   3.823 -19.404  1.00 53.80           H  
ATOM   1562 HD23 LEU A  84       8.788   4.346 -19.497  1.00 53.80           H  
ATOM   1563  N   ILE A  85       3.856   1.857 -21.652  1.00 49.52           N  
ATOM   1564  H   ILE A  85       3.791   2.662 -21.046  1.00 49.52           H  
ATOM   1565  CA  ILE A  85       2.885   1.728 -22.735  1.00 49.52           C  
ATOM   1566  HA  ILE A  85       3.053   0.789 -23.262  1.00 49.52           H  
ATOM   1567  C   ILE A  85       3.162   2.861 -23.720  1.00 49.52           C  
ATOM   1568  CB  ILE A  85       1.436   1.680 -22.209  1.00 49.52           C  
ATOM   1569  HB  ILE A  85       1.171   2.651 -21.789  1.00 49.52           H  
ATOM   1570  O   ILE A  85       2.736   3.993 -23.514  1.00 49.52           O  
ATOM   1571  CG1 ILE A  85       1.295   0.608 -21.099  1.00 49.52           C  
ATOM   1572 HG12 ILE A  85       1.920   0.889 -20.251  1.00 49.52           H  
ATOM   1573 HG13 ILE A  85       1.645  -0.354 -21.473  1.00 49.52           H  
ATOM   1574  CG2 ILE A  85       0.511   1.379 -23.405  1.00 49.52           C  
ATOM   1575 HG21 ILE A  85       0.749   0.403 -23.827  1.00 49.52           H  
ATOM   1576 HG22 ILE A  85      -0.534   1.392 -23.094  1.00 49.52           H  
ATOM   1577 HG23 ILE A  85       0.628   2.143 -24.173  1.00 49.52           H  
ATOM   1578  CD1 ILE A  85      -0.130   0.440 -20.564  1.00 49.52           C  
ATOM   1579 HD11 ILE A  85      -0.554   1.417 -20.332  1.00 49.52           H  
ATOM   1580 HD12 ILE A  85      -0.110  -0.174 -19.664  1.00 49.52           H  
ATOM   1581 HD13 ILE A  85      -0.755  -0.058 -21.305  1.00 49.52           H  
ATOM   1582  N   ALA A  86       3.921   2.560 -24.774  1.00 44.48           N  
ATOM   1583  H   ALA A  86       4.276   1.619 -24.868  1.00 44.48           H  
ATOM   1584  CA  ALA A  86       4.127   3.500 -25.870  1.00 44.48           C  
ATOM   1585  HA  ALA A  86       4.400   4.469 -25.453  1.00 44.48           H  
ATOM   1586  C   ALA A  86       2.826   3.674 -26.673  1.00 44.48           C  
ATOM   1587  CB  ALA A  86       5.288   3.010 -26.745  1.00 44.48           C  
ATOM   1588  HB1 ALA A  86       5.044   2.039 -27.178  1.00 44.48           H  
ATOM   1589  HB2 ALA A  86       6.194   2.927 -26.144  1.00 44.48           H  
ATOM   1590  HB3 ALA A  86       5.461   3.723 -27.551  1.00 44.48           H  
ATOM   1591  O   ALA A  86       2.116   2.695 -26.936  1.00 44.48           O  
ATOM   1592  N   ARG A  87       2.523   4.910 -27.089  1.00 41.88           N  
ATOM   1593  H   ARG A  87       3.111   5.674 -26.788  1.00 41.88           H  
ATOM   1594  CA  ARG A  87       1.435   5.190 -28.036  1.00 41.88           C  
ATOM   1595  HA  ARG A  87       0.526   4.742 -27.633  1.00 41.88           H  
ATOM   1596  C   ARG A  87       1.735   4.536 -29.392  1.00 41.88           C  
ATOM   1597  CB  ARG A  87       1.225   6.712 -28.163  1.00 41.88           C  
ATOM   1598  HB2 ARG A  87       1.330   7.164 -27.176  1.00 41.88           H  
ATOM   1599  HB3 ARG A  87       1.997   7.132 -28.809  1.00 41.88           H  
ATOM   1600  O   ARG A  87       2.850   4.620 -29.898  1.00 41.88           O  
ATOM   1601  CG  ARG A  87      -0.166   7.085 -28.706  1.00 41.88           C  
ATOM   1602  HG2 ARG A  87      -0.326   6.627 -29.683  1.00 41.88           H  
ATOM   1603  HG3 ARG A  87      -0.920   6.710 -28.014  1.00 41.88           H  
ATOM   1604  CD  ARG A  87      -0.317   8.608 -28.840  1.00 41.88           C  
ATOM   1605  HD2 ARG A  87       0.251   8.939 -29.709  1.00 41.88           H  
ATOM   1606  HD3 ARG A  87       0.095   9.085 -27.951  1.00 41.88           H  
ATOM   1607  NE  ARG A  87      -1.732   9.011 -28.972  1.00 41.88           N  
ATOM   1608  HE  ARG A  87      -2.446   8.341 -28.723  1.00 41.88           H  
ATOM   1609  NH1 ARG A  87      -1.416  11.212 -29.559  1.00 41.88           N  
ATOM   1610 HH11 ARG A  87      -0.423  11.049 -29.647  1.00 41.88           H  
ATOM   1611 HH12 ARG A  87      -1.814  12.122 -29.740  1.00 41.88           H  
ATOM   1612  NH2 ARG A  87      -3.476  10.439 -29.185  1.00 41.88           N  
ATOM   1613 HH21 ARG A  87      -3.862  11.350 -29.389  1.00 41.88           H  
ATOM   1614 HH22 ARG A  87      -4.034   9.844 -28.590  1.00 41.88           H  
ATOM   1615  CZ  ARG A  87      -2.198  10.215 -29.249  1.00 41.88           C  
ATOM   1616  N   SER A  88       0.719   3.920 -29.990  1.00 40.97           N  
ATOM   1617  H   SER A  88      -0.172   3.927 -29.514  1.00 40.97           H  
ATOM   1618  CA  SER A  88       0.698   3.550 -31.408  1.00 40.97           C  
ATOM   1619  HA  SER A  88       1.709   3.374 -31.775  1.00 40.97           H  
ATOM   1620  C   SER A  88       0.077   4.726 -32.163  1.00 40.97           C  
ATOM   1621  CB  SER A  88      -0.126   2.265 -31.571  1.00 40.97           C  
ATOM   1622  HB2 SER A  88       0.396   1.439 -31.088  1.00 40.97           H  
ATOM   1623  HB3 SER A  88      -1.091   2.399 -31.082  1.00 40.97           H  
ATOM   1624  O   SER A  88      -1.084   5.041 -31.924  1.00 40.97           O  
ATOM   1625  OG  SER A  88      -0.363   1.941 -32.923  1.00 40.97           O  
ATOM   1626  HG  SER A  88       0.448   1.681 -33.365  1.00 40.97           H  
ATOM   1627  N   GLY A  89       0.848   5.439 -32.984  1.00 39.44           N  
ATOM   1628  H   GLY A  89       1.811   5.167 -33.119  1.00 39.44           H  
ATOM   1629  CA  GLY A  89       0.284   6.466 -33.872  1.00 39.44           C  
ATOM   1630  HA2 GLY A  89      -0.512   6.999 -33.353  1.00 39.44           H  
ATOM   1631  HA3 GLY A  89      -0.156   5.978 -34.742  1.00 39.44           H  
ATOM   1632  C   GLY A  89       1.274   7.514 -34.368  1.00 39.44           C  
ATOM   1633  O   GLY A  89       1.200   7.912 -35.522  1.00 39.44           O  
ATOM   1634  N   THR A  90       2.249   7.914 -33.554  1.00 39.05           N  
ATOM   1635  H   THR A  90       2.264   7.604 -32.592  1.00 39.05           H  
ATOM   1636  CA  THR A  90       3.310   8.835 -33.982  1.00 39.05           C  
ATOM   1637  HA  THR A  90       3.250   8.959 -35.063  1.00 39.05           H  
ATOM   1638  C   THR A  90       4.670   8.227 -33.703  1.00 39.05           C  
ATOM   1639  CB  THR A  90       3.176  10.243 -33.385  1.00 39.05           C  
ATOM   1640  HB  THR A  90       4.164  10.695 -33.307  1.00 39.05           H  
ATOM   1641  O   THR A  90       5.005   7.842 -32.584  1.00 39.05           O  
ATOM   1642  CG2 THR A  90       2.316  11.129 -34.286  1.00 39.05           C  
ATOM   1643 HG21 THR A  90       1.325  10.692 -34.406  1.00 39.05           H  
ATOM   1644 HG22 THR A  90       2.783  11.222 -35.266  1.00 39.05           H  
ATOM   1645 HG23 THR A  90       2.224  12.124 -33.851  1.00 39.05           H  
ATOM   1646  OG1 THR A  90       2.567  10.236 -32.110  1.00 39.05           O  
ATOM   1647  HG1 THR A  90       2.686  11.122 -31.760  1.00 39.05           H  
ATOM   1648  N   ALA A  91       5.423   8.076 -34.779  1.00 35.89           N  
ATOM   1649  H   ALA A  91       5.077   8.441 -35.655  1.00 35.89           H  
ATOM   1650  CA  ALA A  91       6.703   7.418 -34.827  1.00 35.89           C  
ATOM   1651  HA  ALA A  91       6.555   6.369 -34.571  1.00 35.89           H  
ATOM   1652  C   ALA A  91       7.737   8.022 -33.848  1.00 35.89           C  
ATOM   1653  CB  ALA A  91       7.156   7.491 -36.289  1.00 35.89           C  
ATOM   1654  HB1 ALA A  91       6.405   7.050 -36.945  1.00 35.89           H  
ATOM   1655  HB2 ALA A  91       8.088   6.940 -36.414  1.00 35.89           H  
ATOM   1656  HB3 ALA A  91       7.328   8.528 -36.577  1.00 35.89           H  
ATOM   1657  O   ALA A  91       7.969   9.225 -33.797  1.00 35.89           O  
ATOM   1658  N   GLN A  92       8.386   7.119 -33.114  1.00 37.05           N  
ATOM   1659  H   GLN A  92       7.927   6.221 -33.069  1.00 37.05           H  
ATOM   1660  CA  GLN A  92       9.839   7.038 -32.908  1.00 37.05           C  
ATOM   1661  HA  GLN A  92       9.982   6.109 -32.357  1.00 37.05           H  
ATOM   1662  C   GLN A  92      10.633   8.025 -32.033  1.00 37.05           C  
ATOM   1663  CB  GLN A  92      10.529   6.806 -34.267  1.00 37.05           C  
ATOM   1664  HB2 GLN A  92      11.601   6.977 -34.171  1.00 37.05           H  
ATOM   1665  HB3 GLN A  92      10.147   7.510 -35.006  1.00 37.05           H  
ATOM   1666  O   GLN A  92      11.694   7.604 -31.600  1.00 37.05           O  
ATOM   1667  CG  GLN A  92      10.330   5.357 -34.739  1.00 37.05           C  
ATOM   1668  HG2 GLN A  92       9.271   5.099 -34.722  1.00 37.05           H  
ATOM   1669  HG3 GLN A  92      10.857   4.691 -34.055  1.00 37.05           H  
ATOM   1670  CD  GLN A  92      10.834   5.122 -36.156  1.00 37.05           C  
ATOM   1671  NE2 GLN A  92      11.465   4.002 -36.428  1.00 37.05           N  
ATOM   1672 HE21 GLN A  92      11.814   3.930 -37.373  1.00 37.05           H  
ATOM   1673 HE22 GLN A  92      11.775   3.388 -35.689  1.00 37.05           H  
ATOM   1674  OE1 GLN A  92      10.622   5.913 -37.056  1.00 37.05           O  
ATOM   1675  N   SER A  93      10.222   9.241 -31.671  1.00 39.95           N  
ATOM   1676  H   SER A  93       9.396   9.630 -32.103  1.00 39.95           H  
ATOM   1677  CA  SER A  93      11.251  10.190 -31.169  1.00 39.95           C  
ATOM   1678  HA  SER A  93      12.227   9.829 -31.494  1.00 39.95           H  
ATOM   1679  C   SER A  93      11.460  10.361 -29.652  1.00 39.95           C  
ATOM   1680  CB  SER A  93      11.148  11.529 -31.897  1.00 39.95           C  
ATOM   1681  HB2 SER A  93      11.674  11.443 -32.849  1.00 39.95           H  
ATOM   1682  HB3 SER A  93      11.621  12.318 -31.312  1.00 39.95           H  
ATOM   1683  O   SER A  93      12.513  10.868 -29.283  1.00 39.95           O  
ATOM   1684  OG  SER A  93       9.800  11.860 -32.166  1.00 39.95           O  
ATOM   1685  HG  SER A  93       9.791  12.620 -32.752  1.00 39.95           H  
ATOM   1686  N   TYR A  94      10.556   9.960 -28.744  1.00 40.37           N  
ATOM   1687  H   TYR A  94       9.686   9.573 -29.082  1.00 40.37           H  
ATOM   1688  CA  TYR A  94      10.664  10.438 -27.341  1.00 40.37           C  
ATOM   1689  HA  TYR A  94      11.512  11.118 -27.265  1.00 40.37           H  
ATOM   1690  C   TYR A  94      10.982   9.421 -26.236  1.00 40.37           C  
ATOM   1691  CB  TYR A  94       9.449  11.308 -26.991  1.00 40.37           C  
ATOM   1692  HB2 TYR A  94       9.430  11.497 -25.918  1.00 40.37           H  
ATOM   1693  HB3 TYR A  94       8.532  10.777 -27.248  1.00 40.37           H  
ATOM   1694  O   TYR A  94      11.215   9.842 -25.107  1.00 40.37           O  
ATOM   1695  CG  TYR A  94       9.490  12.655 -27.684  1.00 40.37           C  
ATOM   1696  CD1 TYR A  94      10.420  13.627 -27.263  1.00 40.37           C  
ATOM   1697  HD1 TYR A  94      11.092  13.411 -26.446  1.00 40.37           H  
ATOM   1698  CD2 TYR A  94       8.636  12.922 -28.770  1.00 40.37           C  
ATOM   1699  HD2 TYR A  94       7.943  12.171 -29.119  1.00 40.37           H  
ATOM   1700  CE1 TYR A  94      10.496  14.868 -27.922  1.00 40.37           C  
ATOM   1701  HE1 TYR A  94      11.220  15.604 -27.604  1.00 40.37           H  
ATOM   1702  CE2 TYR A  94       8.705  14.164 -29.428  1.00 40.37           C  
ATOM   1703  HE2 TYR A  94       8.065  14.378 -30.270  1.00 40.37           H  
ATOM   1704  OH  TYR A  94       9.699  16.328 -29.656  1.00 40.37           O  
ATOM   1705  HH  TYR A  94      10.392  16.889 -29.299  1.00 40.37           H  
ATOM   1706  CZ  TYR A  94       9.635  15.137 -29.007  1.00 40.37           C  
ATOM   1707  N   ALA A  95      10.999   8.108 -26.480  1.00 44.19           N  
ATOM   1708  H   ALA A  95      10.895   7.778 -27.429  1.00 44.19           H  
ATOM   1709  CA  ALA A  95      11.080   7.155 -25.361  1.00 44.19           C  
ATOM   1710  HA  ALA A  95      11.602   7.629 -24.529  1.00 44.19           H  
ATOM   1711  C   ALA A  95      11.910   5.894 -25.636  1.00 44.19           C  
ATOM   1712  CB  ALA A  95       9.653   6.852 -24.875  1.00 44.19           C  
ATOM   1713  HB1 ALA A  95       9.150   7.781 -24.606  1.00 44.19           H  
ATOM   1714  HB2 ALA A  95       9.091   6.350 -25.662  1.00 44.19           H  
ATOM   1715  HB3 ALA A  95       9.684   6.211 -23.994  1.00 44.19           H  
ATOM   1716  O   ALA A  95      11.557   4.816 -25.156  1.00 44.19           O  
ATOM   1717  N   GLU A  96      13.001   5.987 -26.402  1.00 46.84           N  
ATOM   1718  H   GLU A  96      13.269   6.871 -26.810  1.00 46.84           H  
ATOM   1719  CA  GLU A  96      13.834   4.803 -26.666  1.00 46.84           C  
ATOM   1720  HA  GLU A  96      13.182   3.997 -27.004  1.00 46.84           H  
ATOM   1721  C   GLU A  96      14.516   4.248 -25.405  1.00 46.84           C  
ATOM   1722  CB  GLU A  96      14.835   5.059 -27.800  1.00 46.84           C  
ATOM   1723  HB2 GLU A  96      15.492   4.193 -27.872  1.00 46.84           H  
ATOM   1724  HB3 GLU A  96      15.433   5.943 -27.577  1.00 46.84           H  
ATOM   1725  O   GLU A  96      14.804   3.054 -25.354  1.00 46.84           O  
ATOM   1726  CG  GLU A  96      14.099   5.232 -29.140  1.00 46.84           C  
ATOM   1727  HG2 GLU A  96      13.601   6.201 -29.149  1.00 46.84           H  
ATOM   1728  HG3 GLU A  96      13.329   4.464 -29.213  1.00 46.84           H  
ATOM   1729  CD  GLU A  96      15.025   5.115 -30.359  1.00 46.84           C  
ATOM   1730  OE1 GLU A  96      14.485   4.747 -31.428  1.00 46.84           O  
ATOM   1731  OE2 GLU A  96      16.245   5.330 -30.194  1.00 46.84           O  
ATOM   1732  N   SER A  97      14.684   5.047 -24.344  1.00 53.25           N  
ATOM   1733  H   SER A  97      14.468   6.029 -24.435  1.00 53.25           H  
ATOM   1734  CA  SER A  97      15.300   4.575 -23.099  1.00 53.25           C  
ATOM   1735  HA  SER A  97      15.127   3.502 -23.013  1.00 53.25           H  
ATOM   1736  C   SER A  97      14.685   5.187 -21.831  1.00 53.25           C  
ATOM   1737  CB  SER A  97      16.820   4.756 -23.193  1.00 53.25           C  
ATOM   1738  HB2 SER A  97      17.277   4.338 -22.297  1.00 53.25           H  
ATOM   1739  HB3 SER A  97      17.194   4.197 -24.051  1.00 53.25           H  
ATOM   1740  O   SER A  97      15.314   5.952 -21.103  1.00 53.25           O  
ATOM   1741  OG  SER A  97      17.198   6.113 -23.328  1.00 53.25           O  
ATOM   1742  HG  SER A  97      17.398   6.304 -24.247  1.00 53.25           H  
ATOM   1743  N   VAL A  98      13.434   4.838 -21.502  1.00 60.27           N  
ATOM   1744  H   VAL A  98      12.921   4.209 -22.104  1.00 60.27           H  
ATOM   1745  CA  VAL A  98      12.928   5.152 -20.152  1.00 60.27           C  
ATOM   1746  HA  VAL A  98      13.296   6.142 -19.883  1.00 60.27           H  
ATOM   1747  C   VAL A  98      13.501   4.148 -19.159  1.00 60.27           C  
ATOM   1748  CB  VAL A  98      11.402   5.232 -20.024  1.00 60.27           C  
ATOM   1749  HB  VAL A  98      10.994   4.222 -20.051  1.00 60.27           H  
ATOM   1750  O   VAL A  98      13.329   2.939 -19.307  1.00 60.27           O  
ATOM   1751  CG1 VAL A  98      11.005   5.824 -18.665  1.00 60.27           C  
ATOM   1752 HG11 VAL A  98       9.926   5.972 -18.609  1.00 60.27           H  
ATOM   1753 HG12 VAL A  98      11.479   6.797 -18.533  1.00 60.27           H  
ATOM   1754 HG13 VAL A  98      11.307   5.159 -17.856  1.00 60.27           H  
ATOM   1755  CG2 VAL A  98      10.782   6.083 -21.139  1.00 60.27           C  
ATOM   1756 HG21 VAL A  98      10.974   5.623 -22.108  1.00 60.27           H  
ATOM   1757 HG22 VAL A  98      11.219   7.082 -21.131  1.00 60.27           H  
ATOM   1758 HG23 VAL A  98       9.705   6.167 -20.999  1.00 60.27           H  
ATOM   1759  N   TYR A  99      14.152   4.658 -18.119  1.00 64.39           N  
ATOM   1760  H   TYR A  99      14.305   5.657 -18.096  1.00 64.39           H  
ATOM   1761  CA  TYR A  99      14.672   3.847 -17.025  1.00 64.39           C  
ATOM   1762  HA  TYR A  99      14.707   2.806 -17.346  1.00 64.39           H  
ATOM   1763  C   TYR A  99      13.754   3.928 -15.810  1.00 64.39           C  
ATOM   1764  CB  TYR A  99      16.111   4.248 -16.695  1.00 64.39           C  
ATOM   1765  HB2 TYR A  99      16.421   3.721 -15.793  1.00 64.39           H  
ATOM   1766  HB3 TYR A  99      16.153   5.317 -16.486  1.00 64.39           H  
ATOM   1767  O   TYR A  99      13.458   5.010 -15.294  1.00 64.39           O  
ATOM   1768  CG  TYR A  99      17.084   3.910 -17.806  1.00 64.39           C  
ATOM   1769  CD1 TYR A  99      17.692   2.640 -17.843  1.00 64.39           C  
ATOM   1770  HD1 TYR A  99      17.477   1.913 -17.074  1.00 64.39           H  
ATOM   1771  CD2 TYR A  99      17.362   4.852 -18.815  1.00 64.39           C  
ATOM   1772  HD2 TYR A  99      16.880   5.819 -18.817  1.00 64.39           H  
ATOM   1773  CE1 TYR A  99      18.577   2.314 -18.888  1.00 64.39           C  
ATOM   1774  HE1 TYR A  99      19.048   1.343 -18.932  1.00 64.39           H  
ATOM   1775  CE2 TYR A  99      18.255   4.534 -19.853  1.00 64.39           C  
ATOM   1776  HE2 TYR A  99      18.459   5.264 -20.623  1.00 64.39           H  
ATOM   1777  OH  TYR A  99      19.716   2.940 -20.899  1.00 64.39           O  
ATOM   1778  HH  TYR A  99      19.821   3.659 -21.527  1.00 64.39           H  
ATOM   1779  CZ  TYR A  99      18.861   3.261 -19.895  1.00 64.39           C  
ATOM   1780  N   GLY A 100      13.327   2.772 -15.319  1.00 70.08           N  
ATOM   1781  H   GLY A 100      13.690   1.926 -15.734  1.00 70.08           H  
ATOM   1782  CA  GLY A 100      12.622   2.651 -14.055  1.00 70.08           C  
ATOM   1783  HA2 GLY A 100      11.930   1.811 -14.114  1.00 70.08           H  
ATOM   1784  HA3 GLY A 100      12.032   3.549 -13.869  1.00 70.08           H  
ATOM   1785  C   GLY A 100      13.590   2.438 -12.893  1.00 70.08           C  
ATOM   1786  O   GLY A 100      14.753   2.072 -13.070  1.00 70.08           O  
ATOM   1787  N   ARG A 101      13.111   2.704 -11.677  1.00 76.05           N  
ATOM   1788  H   ARG A 101      12.139   2.967 -11.598  1.00 76.05           H  
ATOM   1789  CA  ARG A 101      13.844   2.437 -10.432  1.00 76.05           C  
ATOM   1790  HA  ARG A 101      14.811   1.990 -10.662  1.00 76.05           H  
ATOM   1791  C   ARG A 101      13.077   1.397  -9.623  1.00 76.05           C  
ATOM   1792  CB  ARG A 101      14.104   3.733  -9.640  1.00 76.05           C  
ATOM   1793  HB2 ARG A 101      14.468   3.448  -8.652  1.00 76.05           H  
ATOM   1794  HB3 ARG A 101      13.171   4.279  -9.500  1.00 76.05           H  
ATOM   1795  O   ARG A 101      11.844   1.403  -9.628  1.00 76.05           O  
ATOM   1796  CG  ARG A 101      15.168   4.662 -10.260  1.00 76.05           C  
ATOM   1797  HG2 ARG A 101      16.031   4.069 -10.562  1.00 76.05           H  
ATOM   1798  HG3 ARG A 101      15.496   5.355  -9.485  1.00 76.05           H  
ATOM   1799  CD  ARG A 101      14.675   5.495 -11.456  1.00 76.05           C  
ATOM   1800  HD2 ARG A 101      14.394   4.829 -12.271  1.00 76.05           H  
ATOM   1801  HD3 ARG A 101      13.800   6.070 -11.155  1.00 76.05           H  
ATOM   1802  NE  ARG A 101      15.717   6.416 -11.954  1.00 76.05           N  
ATOM   1803  HE  ARG A 101      16.569   6.489 -11.416  1.00 76.05           H  
ATOM   1804  NH1 ARG A 101      14.670   7.076 -13.908  1.00 76.05           N  
ATOM   1805 HH11 ARG A 101      14.036   6.290 -13.903  1.00 76.05           H  
ATOM   1806 HH12 ARG A 101      14.649   7.673 -14.722  1.00 76.05           H  
ATOM   1807  NH2 ARG A 101      16.589   8.008 -13.335  1.00 76.05           N  
ATOM   1808 HH21 ARG A 101      16.526   8.574 -14.169  1.00 76.05           H  
ATOM   1809 HH22 ARG A 101      17.407   8.106 -12.750  1.00 76.05           H  
ATOM   1810  CZ  ARG A 101      15.648   7.154 -13.051  1.00 76.05           C  
ATOM   1811  N   LYS A 102      13.788   0.486  -8.952  1.00 85.41           N  
ATOM   1812  H   LYS A 102      14.795   0.533  -9.014  1.00 85.41           H  
ATOM   1813  CA  LYS A 102      13.185  -0.574  -8.119  1.00 85.41           C  
ATOM   1814  HA  LYS A 102      12.242  -0.889  -8.565  1.00 85.41           H  
ATOM   1815  C   LYS A 102      12.835  -0.026  -6.742  1.00 85.41           C  
ATOM   1816  CB  LYS A 102      14.082  -1.817  -8.051  1.00 85.41           C  
ATOM   1817  HB2 LYS A 102      15.051  -1.540  -7.636  1.00 85.41           H  
ATOM   1818  HB3 LYS A 102      13.615  -2.559  -7.403  1.00 85.41           H  
ATOM   1819  O   LYS A 102      13.512  -0.283  -5.748  1.00 85.41           O  
ATOM   1820  CG  LYS A 102      14.271  -2.415  -9.445  1.00 85.41           C  
ATOM   1821  HG2 LYS A 102      13.295  -2.496  -9.924  1.00 85.41           H  
ATOM   1822  HG3 LYS A 102      14.902  -1.739 -10.021  1.00 85.41           H  
ATOM   1823  CD  LYS A 102      14.923  -3.796  -9.443  1.00 85.41           C  
ATOM   1824  HD2 LYS A 102      14.312  -4.463  -8.835  1.00 85.41           H  
ATOM   1825  HD3 LYS A 102      15.944  -3.747  -9.064  1.00 85.41           H  
ATOM   1826  CE  LYS A 102      14.912  -4.286 -10.886  1.00 85.41           C  
ATOM   1827  HE2 LYS A 102      15.528  -3.633 -11.505  1.00 85.41           H  
ATOM   1828  HE3 LYS A 102      13.891  -4.209 -11.261  1.00 85.41           H  
ATOM   1829  NZ  LYS A 102      15.358  -5.675 -11.092  1.00 85.41           N  
ATOM   1830  HZ1 LYS A 102      16.314  -5.698 -11.415  1.00 85.41           H  
ATOM   1831  HZ2 LYS A 102      15.212  -6.297 -10.309  1.00 85.41           H  
ATOM   1832  HZ3 LYS A 102      14.873  -6.002 -11.915  1.00 85.41           H  
ATOM   1833  N   VAL A 103      11.788   0.789  -6.726  1.00 83.20           N  
ATOM   1834  H   VAL A 103      11.312   0.948  -7.602  1.00 83.20           H  
ATOM   1835  CA  VAL A 103      11.244   1.467  -5.549  1.00 83.20           C  
ATOM   1836  HA  VAL A 103      11.694   1.041  -4.651  1.00 83.20           H  
ATOM   1837  C   VAL A 103       9.746   1.221  -5.475  1.00 83.20           C  
ATOM   1838  CB  VAL A 103      11.551   2.976  -5.562  1.00 83.20           C  
ATOM   1839  HB  VAL A 103      11.066   3.422  -4.694  1.00 83.20           H  
ATOM   1840  O   VAL A 103       9.097   1.076  -6.506  1.00 83.20           O  
ATOM   1841  CG1 VAL A 103      13.057   3.224  -5.429  1.00 83.20           C  
ATOM   1842 HG11 VAL A 103      13.247   4.293  -5.335  1.00 83.20           H  
ATOM   1843 HG12 VAL A 103      13.432   2.729  -4.533  1.00 83.20           H  
ATOM   1844 HG13 VAL A 103      13.585   2.840  -6.301  1.00 83.20           H  
ATOM   1845  CG2 VAL A 103      11.042   3.690  -6.823  1.00 83.20           C  
ATOM   1846 HG21 VAL A 103       9.955   3.633  -6.874  1.00 83.20           H  
ATOM   1847 HG22 VAL A 103      11.466   3.242  -7.722  1.00 83.20           H  
ATOM   1848 HG23 VAL A 103      11.327   4.742  -6.800  1.00 83.20           H  
ATOM   1849  N   ALA A 104       9.192   1.155  -4.269  1.00 84.02           N  
ATOM   1850  H   ALA A 104       9.783   1.263  -3.456  1.00 84.02           H  
ATOM   1851  CA  ALA A 104       7.754   1.044  -4.064  1.00 84.02           C  
ATOM   1852  HA  ALA A 104       7.245   1.575  -4.869  1.00 84.02           H  
ATOM   1853  C   ALA A 104       7.314   1.690  -2.751  1.00 84.02           C  
ATOM   1854  CB  ALA A 104       7.326  -0.428  -4.125  1.00 84.02           C  
ATOM   1855  HB1 ALA A 104       7.876  -1.011  -3.386  1.00 84.02           H  
ATOM   1856  HB2 ALA A 104       6.257  -0.508  -3.926  1.00 84.02           H  
ATOM   1857  HB3 ALA A 104       7.516  -0.822  -5.123  1.00 84.02           H  
ATOM   1858  O   ALA A 104       8.068   1.764  -1.777  1.00 84.02           O  
ATOM   1859  N   LYS A 105       6.050   2.112  -2.732  1.00 85.32           N  
ATOM   1860  H   LYS A 105       5.494   1.976  -3.565  1.00 85.32           H  
ATOM   1861  CA  LYS A 105       5.347   2.645  -1.567  1.00 85.32           C  
ATOM   1862  HA  LYS A 105       5.946   2.505  -0.667  1.00 85.32           H  
ATOM   1863  C   LYS A 105       4.046   1.859  -1.423  1.00 85.32           C  
ATOM   1864  CB  LYS A 105       5.115   4.152  -1.788  1.00 85.32           C  
ATOM   1865  HB2 LYS A 105       4.428   4.283  -2.624  1.00 85.32           H  
ATOM   1866  HB3 LYS A 105       6.062   4.626  -2.044  1.00 85.32           H  
ATOM   1867  O   LYS A 105       3.263   1.793  -2.364  1.00 85.32           O  
ATOM   1868  CG  LYS A 105       4.546   4.870  -0.559  1.00 85.32           C  
ATOM   1869  HG2 LYS A 105       5.309   4.883   0.220  1.00 85.32           H  
ATOM   1870  HG3 LYS A 105       3.675   4.322  -0.202  1.00 85.32           H  
ATOM   1871  CD  LYS A 105       4.124   6.315  -0.893  1.00 85.32           C  
ATOM   1872  HD2 LYS A 105       3.342   6.281  -1.652  1.00 85.32           H  
ATOM   1873  HD3 LYS A 105       4.974   6.871  -1.290  1.00 85.32           H  
ATOM   1874  CE  LYS A 105       3.577   7.034   0.348  1.00 85.32           C  
ATOM   1875  HE2 LYS A 105       4.387   7.211   1.056  1.00 85.32           H  
ATOM   1876  HE3 LYS A 105       2.868   6.377   0.852  1.00 85.32           H  
ATOM   1877  NZ  LYS A 105       2.879   8.318   0.071  1.00 85.32           N  
ATOM   1878  HZ1 LYS A 105       2.119   8.215  -0.587  1.00 85.32           H  
ATOM   1879  HZ2 LYS A 105       3.474   9.086  -0.208  1.00 85.32           H  
ATOM   1880  HZ3 LYS A 105       2.432   8.591   0.935  1.00 85.32           H  
ATOM   1881  N   ILE A 106       3.849   1.210  -0.279  1.00 88.68           N  
ATOM   1882  H   ILE A 106       4.563   1.278   0.432  1.00 88.68           H  
ATOM   1883  CA  ILE A 106       2.625   0.469   0.037  1.00 88.68           C  
ATOM   1884  HA  ILE A 106       1.969   0.473  -0.833  1.00 88.68           H  
ATOM   1885  C   ILE A 106       1.898   1.207   1.152  1.00 88.68           C  
ATOM   1886  CB  ILE A 106       2.912  -1.010   0.377  1.00 88.68           C  
ATOM   1887  HB  ILE A 106       3.637  -1.024   1.190  1.00 88.68           H  
ATOM   1888  O   ILE A 106       2.296   1.112   2.316  1.00 88.68           O  
ATOM   1889  CG1 ILE A 106       3.556  -1.740  -0.822  1.00 88.68           C  
ATOM   1890 HG12 ILE A 106       2.903  -1.658  -1.691  1.00 88.68           H  
ATOM   1891 HG13 ILE A 106       4.501  -1.254  -1.067  1.00 88.68           H  
ATOM   1892  CG2 ILE A 106       1.650  -1.753   0.866  1.00 88.68           C  
ATOM   1893 HG21 ILE A 106       1.142  -1.199   1.656  1.00 88.68           H  
ATOM   1894 HG22 ILE A 106       0.956  -1.891   0.037  1.00 88.68           H  
ATOM   1895 HG23 ILE A 106       1.918  -2.727   1.275  1.00 88.68           H  
ATOM   1896  CD1 ILE A 106       3.848  -3.225  -0.568  1.00 88.68           C  
ATOM   1897 HD11 ILE A 106       4.398  -3.341   0.365  1.00 88.68           H  
ATOM   1898 HD12 ILE A 106       4.451  -3.624  -1.384  1.00 88.68           H  
ATOM   1899 HD13 ILE A 106       2.918  -3.793  -0.521  1.00 88.68           H  
ATOM   1900  N   ASN A 107       0.833   1.914   0.791  1.00 87.97           N  
ATOM   1901  H   ASN A 107       0.581   1.960  -0.185  1.00 87.97           H  
ATOM   1902  CA  ASN A 107      -0.033   2.594   1.748  1.00 87.97           C  
ATOM   1903  HA  ASN A 107       0.581   3.009   2.547  1.00 87.97           H  
ATOM   1904  C   ASN A 107      -1.004   1.587   2.368  1.00 87.97           C  
ATOM   1905  CB  ASN A 107      -0.755   3.766   1.068  1.00 87.97           C  
ATOM   1906  HB2 ASN A 107      -1.432   3.376   0.308  1.00 87.97           H  
ATOM   1907  HB3 ASN A 107      -1.351   4.317   1.795  1.00 87.97           H  
ATOM   1908  O   ASN A 107      -1.498   0.667   1.721  1.00 87.97           O  
ATOM   1909  CG  ASN A 107       0.207   4.729   0.407  1.00 87.97           C  
ATOM   1910  ND2 ASN A 107      -0.220   5.342  -0.665  1.00 87.97           N  
ATOM   1911 HD21 ASN A 107      -1.157   5.138  -0.984  1.00 87.97           H  
ATOM   1912 HD22 ASN A 107       0.501   5.550  -1.341  1.00 87.97           H  
ATOM   1913  OD1 ASN A 107       1.365   4.847   0.771  1.00 87.97           O  
ATOM   1914  N   ILE A 108      -1.273   1.731   3.659  1.00 88.70           N  
ATOM   1915  H   ILE A 108      -0.820   2.487   4.153  1.00 88.70           H  
ATOM   1916  CA  ILE A 108      -2.235   0.901   4.379  1.00 88.70           C  
ATOM   1917  HA  ILE A 108      -2.578   0.099   3.726  1.00 88.70           H  
ATOM   1918  C   ILE A 108      -3.446   1.773   4.669  1.00 88.70           C  
ATOM   1919  CB  ILE A 108      -1.615   0.224   5.623  1.00 88.70           C  
ATOM   1920  HB  ILE A 108      -1.232   0.995   6.291  1.00 88.70           H  
ATOM   1921  O   ILE A 108      -3.565   2.381   5.734  1.00 88.70           O  
ATOM   1922  CG1 ILE A 108      -0.461  -0.719   5.202  1.00 88.70           C  
ATOM   1923 HG12 ILE A 108       0.215  -0.204   4.520  1.00 88.70           H  
ATOM   1924 HG13 ILE A 108      -0.885  -1.563   4.658  1.00 88.70           H  
ATOM   1925  CG2 ILE A 108      -2.696  -0.596   6.370  1.00 88.70           C  
ATOM   1926 HG21 ILE A 108      -3.105  -1.365   5.714  1.00 88.70           H  
ATOM   1927 HG22 ILE A 108      -2.286  -1.062   7.266  1.00 88.70           H  
ATOM   1928 HG23 ILE A 108      -3.506   0.055   6.697  1.00 88.70           H  
ATOM   1929  CD1 ILE A 108       0.394  -1.261   6.354  1.00 88.70           C  
ATOM   1930 HD11 ILE A 108       1.171  -0.538   6.604  1.00 88.70           H  
ATOM   1931 HD12 ILE A 108       0.872  -2.182   6.019  1.00 88.70           H  
ATOM   1932 HD13 ILE A 108      -0.196  -1.487   7.242  1.00 88.70           H  
ATOM   1933  N   ASN A 109      -4.374   1.780   3.719  1.00 88.09           N  
ATOM   1934  H   ASN A 109      -4.159   1.334   2.839  1.00 88.09           H  
ATOM   1935  CA  ASN A 109      -5.720   2.319   3.876  1.00 88.09           C  
ATOM   1936  HA  ASN A 109      -5.853   2.656   4.904  1.00 88.09           H  
ATOM   1937  C   ASN A 109      -6.761   1.210   3.636  1.00 88.09           C  
ATOM   1938  CB  ASN A 109      -5.880   3.569   2.987  1.00 88.09           C  
ATOM   1939  HB2 ASN A 109      -5.145   4.314   3.292  1.00 88.09           H  
ATOM   1940  HB3 ASN A 109      -6.867   4.010   3.127  1.00 88.09           H  
ATOM   1941  O   ASN A 109      -6.451   0.109   3.170  1.00 88.09           O  
ATOM   1942  CG  ASN A 109      -5.688   3.289   1.515  1.00 88.09           C  
ATOM   1943  ND2 ASN A 109      -5.179   4.234   0.761  1.00 88.09           N  
ATOM   1944 HD21 ASN A 109      -4.982   5.146   1.147  1.00 88.09           H  
ATOM   1945 HD22 ASN A 109      -4.818   4.008  -0.155  1.00 88.09           H  
ATOM   1946  OD1 ASN A 109      -6.018   2.213   1.059  1.00 88.09           O  
ATOM   1947  N   PHE A 110      -8.014   1.457   4.010  1.00 89.44           N  
ATOM   1948  H   PHE A 110      -8.267   2.386   4.318  1.00 89.44           H  
ATOM   1949  CA  PHE A 110      -9.048   0.432   3.866  1.00 89.44           C  
ATOM   1950  HA  PHE A 110      -8.619  -0.521   4.176  1.00 89.44           H  
ATOM   1951  C   PHE A 110      -9.473   0.264   2.402  1.00 89.44           C  
ATOM   1952  CB  PHE A 110     -10.207   0.754   4.811  1.00 89.44           C  
ATOM   1953  HB2 PHE A 110      -9.786   0.889   5.807  1.00 89.44           H  
ATOM   1954  HB3 PHE A 110     -10.657   1.699   4.507  1.00 89.44           H  
ATOM   1955  O   PHE A 110      -9.679  -0.869   1.957  1.00 89.44           O  
ATOM   1956  CG  PHE A 110     -11.280  -0.314   4.924  1.00 89.44           C  
ATOM   1957  CD1 PHE A 110     -12.635   0.040   4.799  1.00 89.44           C  
ATOM   1958  HD1 PHE A 110     -12.909   1.067   4.608  1.00 89.44           H  
ATOM   1959  CD2 PHE A 110     -10.938  -1.653   5.204  1.00 89.44           C  
ATOM   1960  HD2 PHE A 110      -9.900  -1.934   5.310  1.00 89.44           H  
ATOM   1961  CE1 PHE A 110     -13.641  -0.929   4.930  1.00 89.44           C  
ATOM   1962  HE1 PHE A 110     -14.677  -0.647   4.808  1.00 89.44           H  
ATOM   1963  CE2 PHE A 110     -11.945  -2.628   5.327  1.00 89.44           C  
ATOM   1964  HE2 PHE A 110     -11.681  -3.659   5.515  1.00 89.44           H  
ATOM   1965  CZ  PHE A 110     -13.295  -2.266   5.181  1.00 89.44           C  
ATOM   1966  HZ  PHE A 110     -14.075  -3.010   5.243  1.00 89.44           H  
ATOM   1967  N   ARG A 111      -9.522   1.363   1.635  1.00 86.30           N  
ATOM   1968  H   ARG A 111      -9.334   2.259   2.062  1.00 86.30           H  
ATOM   1969  CA  ARG A 111      -9.854   1.345   0.204  1.00 86.30           C  
ATOM   1970  HA  ARG A 111     -10.859   0.941   0.085  1.00 86.30           H  
ATOM   1971  C   ARG A 111      -8.926   0.442  -0.600  1.00 86.30           C  
ATOM   1972  CB  ARG A 111      -9.852   2.779  -0.349  1.00 86.30           C  
ATOM   1973  HB2 ARG A 111      -8.888   3.252  -0.160  1.00 86.30           H  
ATOM   1974  HB3 ARG A 111     -10.622   3.356   0.164  1.00 86.30           H  
ATOM   1975  O   ARG A 111      -9.412  -0.440  -1.301  1.00 86.30           O  
ATOM   1976  CG  ARG A 111     -10.137   2.797  -1.862  1.00 86.30           C  
ATOM   1977  HG2 ARG A 111      -9.299   2.352  -2.400  1.00 86.30           H  
ATOM   1978  HG3 ARG A 111     -11.041   2.226  -2.074  1.00 86.30           H  
ATOM   1979  CD  ARG A 111     -10.321   4.225  -2.357  1.00 86.30           C  
ATOM   1980  HD2 ARG A 111     -11.179   4.661  -1.847  1.00 86.30           H  
ATOM   1981  HD3 ARG A 111      -9.428   4.793  -2.094  1.00 86.30           H  
ATOM   1982  NE  ARG A 111     -10.552   4.323  -3.803  1.00 86.30           N  
ATOM   1983  HE  ARG A 111     -11.515   4.274  -4.103  1.00 86.30           H  
ATOM   1984  NH1 ARG A 111      -8.414   4.946  -4.382  1.00 86.30           N  
ATOM   1985 HH11 ARG A 111      -7.788   5.396  -5.035  1.00 86.30           H  
ATOM   1986 HH12 ARG A 111      -8.174   4.944  -3.401  1.00 86.30           H  
ATOM   1987  NH2 ARG A 111     -10.043   4.961  -5.915  1.00 86.30           N  
ATOM   1988 HH21 ARG A 111      -9.409   5.430  -6.546  1.00 86.30           H  
ATOM   1989 HH22 ARG A 111     -11.027   4.942  -6.139  1.00 86.30           H  
ATOM   1990  CZ  ARG A 111      -9.667   4.741  -4.687  1.00 86.30           C  
ATOM   1991  N   GLU A 112      -7.611   0.599  -0.493  1.00 85.26           N  
ATOM   1992  H   GLU A 112      -7.245   1.332   0.098  1.00 85.26           H  
ATOM   1993  CA  GLU A 112      -6.649  -0.177  -1.282  1.00 85.26           C  
ATOM   1994  HA  GLU A 112      -6.907  -0.094  -2.337  1.00 85.26           H  
ATOM   1995  C   GLU A 112      -6.680  -1.654  -0.921  1.00 85.26           C  
ATOM   1996  CB  GLU A 112      -5.218   0.337  -1.117  1.00 85.26           C  
ATOM   1997  HB2 GLU A 112      -4.952   0.332  -0.060  1.00 85.26           H  
ATOM   1998  HB3 GLU A 112      -4.543  -0.352  -1.625  1.00 85.26           H  
ATOM   1999  O   GLU A 112      -6.515  -2.478  -1.807  1.00 85.26           O  
ATOM   2000  CG  GLU A 112      -5.035   1.725  -1.746  1.00 85.26           C  
ATOM   2001  HG2 GLU A 112      -5.851   2.384  -1.451  1.00 85.26           H  
ATOM   2002  HG3 GLU A 112      -5.100   1.628  -2.830  1.00 85.26           H  
ATOM   2003  CD  GLU A 112      -3.700   2.369  -1.361  1.00 85.26           C  
ATOM   2004  OE1 GLU A 112      -3.577   3.591  -1.578  1.00 85.26           O  
ATOM   2005  OE2 GLU A 112      -2.819   1.667  -0.831  1.00 85.26           O  
ATOM   2006  N   PHE A 113      -6.979  -2.034   0.324  1.00 88.90           N  
ATOM   2007  H   PHE A 113      -7.097  -1.316   1.025  1.00 88.90           H  
ATOM   2008  CA  PHE A 113      -7.180  -3.445   0.682  1.00 88.90           C  
ATOM   2009  HA  PHE A 113      -6.326  -4.018   0.323  1.00 88.90           H  
ATOM   2010  C   PHE A 113      -8.431  -4.043   0.024  1.00 88.90           C  
ATOM   2011  CB  PHE A 113      -7.244  -3.585   2.204  1.00 88.90           C  
ATOM   2012  HB2 PHE A 113      -7.717  -2.707   2.645  1.00 88.90           H  
ATOM   2013  HB3 PHE A 113      -7.867  -4.444   2.453  1.00 88.90           H  
ATOM   2014  O   PHE A 113      -8.441  -5.206  -0.402  1.00 88.90           O  
ATOM   2015  CG  PHE A 113      -5.879  -3.791   2.822  1.00 88.90           C  
ATOM   2016  CD1 PHE A 113      -5.494  -5.072   3.249  1.00 88.90           C  
ATOM   2017  HD1 PHE A 113      -6.178  -5.898   3.120  1.00 88.90           H  
ATOM   2018  CD2 PHE A 113      -4.957  -2.734   2.890  1.00 88.90           C  
ATOM   2019  HD2 PHE A 113      -5.202  -1.765   2.482  1.00 88.90           H  
ATOM   2020  CE1 PHE A 113      -4.211  -5.287   3.777  1.00 88.90           C  
ATOM   2021  HE1 PHE A 113      -3.901  -6.285   4.050  1.00 88.90           H  
ATOM   2022  CE2 PHE A 113      -3.680  -2.942   3.432  1.00 88.90           C  
ATOM   2023  HE2 PHE A 113      -2.969  -2.129   3.439  1.00 88.90           H  
ATOM   2024  CZ  PHE A 113      -3.311  -4.213   3.895  1.00 88.90           C  
ATOM   2025  HZ  PHE A 113      -2.313  -4.364   4.281  1.00 88.90           H  
ATOM   2026  N   ILE A 114      -9.489  -3.244  -0.100  1.00 85.26           N  
ATOM   2027  H   ILE A 114      -9.428  -2.302   0.259  1.00 85.26           H  
ATOM   2028  CA  ILE A 114     -10.694  -3.638  -0.824  1.00 85.26           C  
ATOM   2029  HA  ILE A 114     -10.992  -4.632  -0.488  1.00 85.26           H  
ATOM   2030  C   ILE A 114     -10.375  -3.738  -2.317  1.00 85.26           C  
ATOM   2031  CB  ILE A 114     -11.854  -2.682  -0.504  1.00 85.26           C  
ATOM   2032  HB  ILE A 114     -11.544  -1.661  -0.728  1.00 85.26           H  
ATOM   2033  O   ILE A 114     -10.618  -4.787  -2.905  1.00 85.26           O  
ATOM   2034  CG1 ILE A 114     -12.223  -2.784   0.989  1.00 85.26           C  
ATOM   2035 HG12 ILE A 114     -11.325  -2.801   1.608  1.00 85.26           H  
ATOM   2036 HG13 ILE A 114     -12.773  -3.705   1.179  1.00 85.26           H  
ATOM   2037  CG2 ILE A 114     -13.074  -3.015  -1.371  1.00 85.26           C  
ATOM   2038 HG21 ILE A 114     -13.370  -4.055  -1.233  1.00 85.26           H  
ATOM   2039 HG22 ILE A 114     -13.913  -2.370  -1.110  1.00 85.26           H  
ATOM   2040 HG23 ILE A 114     -12.832  -2.823  -2.416  1.00 85.26           H  
ATOM   2041  CD1 ILE A 114     -13.056  -1.588   1.434  1.00 85.26           C  
ATOM   2042 HD11 ILE A 114     -12.592  -0.655   1.114  1.00 85.26           H  
ATOM   2043 HD12 ILE A 114     -13.110  -1.591   2.523  1.00 85.26           H  
ATOM   2044 HD13 ILE A 114     -14.064  -1.670   1.030  1.00 85.26           H  
ATOM   2045  N   LEU A 115      -9.743  -2.736  -2.928  1.00 79.29           N  
ATOM   2046  H   LEU A 115      -9.549  -1.898  -2.399  1.00 79.29           H  
ATOM   2047  CA  LEU A 115      -9.316  -2.792  -4.333  1.00 79.29           C  
ATOM   2048  HA  LEU A 115     -10.190  -2.974  -4.960  1.00 79.29           H  
ATOM   2049  C   LEU A 115      -8.321  -3.943  -4.591  1.00 79.29           C  
ATOM   2050  CB  LEU A 115      -8.711  -1.439  -4.737  1.00 79.29           C  
ATOM   2051  HB2 LEU A 115      -8.341  -1.525  -5.759  1.00 79.29           H  
ATOM   2052  HB3 LEU A 115      -7.853  -1.231  -4.097  1.00 79.29           H  
ATOM   2053  O   LEU A 115      -8.379  -4.648  -5.598  1.00 79.29           O  
ATOM   2054  CG  LEU A 115      -9.678  -0.238  -4.681  1.00 79.29           C  
ATOM   2055  HG  LEU A 115     -10.044  -0.095  -3.664  1.00 79.29           H  
ATOM   2056  CD1 LEU A 115      -8.926   1.022  -5.103  1.00 79.29           C  
ATOM   2057 HD11 LEU A 115      -8.537   0.909  -6.115  1.00 79.29           H  
ATOM   2058 HD12 LEU A 115      -9.599   1.878  -5.066  1.00 79.29           H  
ATOM   2059 HD13 LEU A 115      -8.094   1.202  -4.423  1.00 79.29           H  
ATOM   2060  CD2 LEU A 115     -10.890  -0.418  -5.594  1.00 79.29           C  
ATOM   2061 HD21 LEU A 115     -11.484   0.496  -5.610  1.00 79.29           H  
ATOM   2062 HD22 LEU A 115     -11.527  -1.223  -5.229  1.00 79.29           H  
ATOM   2063 HD23 LEU A 115     -10.550  -0.639  -6.606  1.00 79.29           H  
ATOM   2064  N   ALA A 116      -7.456  -4.234  -3.623  1.00 79.57           N  
ATOM   2065  H   ALA A 116      -7.381  -3.585  -2.853  1.00 79.57           H  
ATOM   2066  CA  ALA A 116      -6.497  -5.326  -3.670  1.00 79.57           C  
ATOM   2067  HA  ALA A 116      -5.919  -5.195  -4.585  1.00 79.57           H  
ATOM   2068  C   ALA A 116      -7.166  -6.716  -3.646  1.00 79.57           C  
ATOM   2069  CB  ALA A 116      -5.488  -5.178  -2.539  1.00 79.57           C  
ATOM   2070  HB1 ALA A 116      -4.901  -4.269  -2.677  1.00 79.57           H  
ATOM   2071  HB2 ALA A 116      -4.807  -6.029  -2.535  1.00 79.57           H  
ATOM   2072  HB3 ALA A 116      -6.014  -5.122  -1.587  1.00 79.57           H  
ATOM   2073  O   ALA A 116      -6.555  -7.693  -4.076  1.00 79.57           O  
ATOM   2074  N   SER A 117      -8.422  -6.802  -3.205  1.00 78.54           N  
ATOM   2075  H   SER A 117      -8.869  -5.945  -2.910  1.00 78.54           H  
ATOM   2076  CA  SER A 117      -9.234  -8.024  -3.225  1.00 78.54           C  
ATOM   2077  HA  SER A 117      -8.567  -8.866  -3.416  1.00 78.54           H  
ATOM   2078  C   SER A 117     -10.243  -8.085  -4.377  1.00 78.54           C  
ATOM   2079  CB  SER A 117      -9.870  -8.270  -1.854  1.00 78.54           C  
ATOM   2080  HB2 SER A 117     -10.506  -9.155  -1.899  1.00 78.54           H  
ATOM   2081  HB3 SER A 117      -9.079  -8.460  -1.129  1.00 78.54           H  
ATOM   2082  O   SER A 117     -11.149  -8.919  -4.351  1.00 78.54           O  
ATOM   2083  OG  SER A 117     -10.624  -7.156  -1.418  1.00 78.54           O  
ATOM   2084  HG  SER A 117     -10.000  -6.449  -1.238  1.00 78.54           H  
ATOM   2085  N   LEU A 118     -10.103  -7.205  -5.378  1.00 66.42           N  
ATOM   2086  H   LEU A 118      -9.374  -6.509  -5.318  1.00 66.42           H  
ATOM   2087  CA  LEU A 118     -10.833  -7.307  -6.643  1.00 66.42           C  
ATOM   2088  HA  LEU A 118     -11.901  -7.338  -6.426  1.00 66.42           H  
ATOM   2089  C   LEU A 118     -10.496  -8.604  -7.375  1.00 66.42           C  
ATOM   2090  CB  LEU A 118     -10.530  -6.103  -7.553  1.00 66.42           C  
ATOM   2091  HB2 LEU A 118     -10.901  -6.306  -8.558  1.00 66.42           H  
ATOM   2092  HB3 LEU A 118      -9.449  -5.986  -7.626  1.00 66.42           H  
ATOM   2093  O   LEU A 118      -9.432  -9.199  -7.181  1.00 66.42           O  
ATOM   2094  CG  LEU A 118     -11.159  -4.786  -7.081  1.00 66.42           C  
ATOM   2095  HG  LEU A 118     -10.926  -4.634  -6.027  1.00 66.42           H  
ATOM   2096  CD1 LEU A 118     -10.595  -3.626  -7.902  1.00 66.42           C  
ATOM   2097 HD11 LEU A 118     -10.813  -3.777  -8.959  1.00 66.42           H  
ATOM   2098 HD12 LEU A 118      -9.515  -3.557  -7.767  1.00 66.42           H  
ATOM   2099 HD13 LEU A 118     -11.050  -2.690  -7.581  1.00 66.42           H  
ATOM   2100  CD2 LEU A 118     -12.681  -4.771  -7.222  1.00 66.42           C  
ATOM   2101 HD21 LEU A 118     -13.142  -5.586  -6.664  1.00 66.42           H  
ATOM   2102 HD22 LEU A 118     -12.958  -4.872  -8.271  1.00 66.42           H  
ATOM   2103 HD23 LEU A 118     -13.073  -3.819  -6.862  1.00 66.42           H  
ATOM   2104  N   ASN A 119     -11.424  -9.018  -8.228  1.00 57.16           N  
ATOM   2105  H   ASN A 119     -12.240  -8.444  -8.389  1.00 57.16           H  
ATOM   2106  CA  ASN A 119     -11.329 -10.282  -8.928  1.00 57.16           C  
ATOM   2107  HA  ASN A 119     -11.169 -11.057  -8.179  1.00 57.16           H  
ATOM   2108  C   ASN A 119     -10.139 -10.319  -9.892  1.00 57.16           C  
ATOM   2109  CB  ASN A 119     -12.651 -10.584  -9.631  1.00 57.16           C  
ATOM   2110  HB2 ASN A 119     -12.592 -11.591 -10.045  1.00 57.16           H  
ATOM   2111  HB3 ASN A 119     -12.793  -9.894 -10.463  1.00 57.16           H  
ATOM   2112  O   ASN A 119      -9.764  -9.326 -10.522  1.00 57.16           O  
ATOM   2113  CG  ASN A 119     -13.820 -10.485  -8.670  1.00 57.16           C  
ATOM   2114  ND2 ASN A 119     -14.636  -9.473  -8.843  1.00 57.16           N  
ATOM   2115 HD21 ASN A 119     -14.569  -8.888  -9.664  1.00 57.16           H  
ATOM   2116 HD22 ASN A 119     -15.462  -9.383  -8.269  1.00 57.16           H  
ATOM   2117  OD1 ASN A 119     -13.950 -11.238  -7.715  1.00 57.16           O  
ATOM   2118  N   LEU A 120      -9.561 -11.509  -9.999  1.00 53.86           N  
ATOM   2119  H   LEU A 120      -9.960 -12.280  -9.482  1.00 53.86           H  
ATOM   2120  CA  LEU A 120      -8.667 -11.857 -11.087  1.00 53.86           C  
ATOM   2121  HA  LEU A 120      -8.028 -11.011 -11.342  1.00 53.86           H  
ATOM   2122  C   LEU A 120      -9.529 -12.196 -12.304  1.00 53.86           C  
ATOM   2123  CB  LEU A 120      -7.795 -13.050 -10.668  1.00 53.86           C  
ATOM   2124  HB2 LEU A 120      -7.204 -13.358 -11.531  1.00 53.86           H  
ATOM   2125  HB3 LEU A 120      -8.453 -13.881 -10.414  1.00 53.86           H  
ATOM   2126  O   LEU A 120     -10.470 -12.982 -12.185  1.00 53.86           O  
ATOM   2127  CG  LEU A 120      -6.843 -12.790  -9.486  1.00 53.86           C  
ATOM   2128  HG  LEU A 120      -7.401 -12.425  -8.624  1.00 53.86           H  
ATOM   2129  CD1 LEU A 120      -6.188 -14.119  -9.108  1.00 53.86           C  
ATOM   2130 HD11 LEU A 120      -6.936 -14.795  -8.694  1.00 53.86           H  
ATOM   2131 HD12 LEU A 120      -5.752 -14.576  -9.996  1.00 53.86           H  
ATOM   2132 HD13 LEU A 120      -5.387 -13.972  -8.385  1.00 53.86           H  
ATOM   2133  CD2 LEU A 120      -5.756 -11.774  -9.842  1.00 53.86           C  
ATOM   2134 HD21 LEU A 120      -6.212 -10.804 -10.034  1.00 53.86           H  
ATOM   2135 HD22 LEU A 120      -5.046 -11.670  -9.021  1.00 53.86           H  
ATOM   2136 HD23 LEU A 120      -5.221 -12.102 -10.733  1.00 53.86           H  
ATOM   2137  N   THR A 121      -9.212 -11.616 -13.455  1.00 46.81           N  
ATOM   2138  H   THR A 121      -8.411 -11.002 -13.486  1.00 46.81           H  
ATOM   2139  CA  THR A 121      -9.630 -12.183 -14.742  1.00 46.81           C  
ATOM   2140  HA  THR A 121     -10.583 -12.695 -14.616  1.00 46.81           H  
ATOM   2141  C   THR A 121      -8.597 -13.232 -15.167  1.00 46.81           C  
ATOM   2142  CB  THR A 121      -9.844 -11.111 -15.826  1.00 46.81           C  
ATOM   2143  HB  THR A 121     -10.378 -11.579 -16.654  1.00 46.81           H  
ATOM   2144  O   THR A 121      -7.521 -13.319 -14.571  1.00 46.81           O  
ATOM   2145  CG2 THR A 121     -10.674  -9.921 -15.344  1.00 46.81           C  
ATOM   2146 HG21 THR A 121     -11.614 -10.273 -14.919  1.00 46.81           H  
ATOM   2147 HG22 THR A 121     -10.896  -9.272 -16.191  1.00 46.81           H  
ATOM   2148 HG23 THR A 121     -10.126  -9.347 -14.597  1.00 46.81           H  
ATOM   2149  OG1 THR A 121      -8.619 -10.638 -16.326  1.00 46.81           O  
ATOM   2150  HG1 THR A 121      -8.147 -10.221 -15.602  1.00 46.81           H  
ATOM   2151  N   ALA A 122      -8.908 -14.034 -16.188  1.00 41.24           N  
ATOM   2152  H   ALA A 122      -9.803 -13.934 -16.645  1.00 41.24           H  
ATOM   2153  CA  ALA A 122      -8.005 -15.078 -16.679  1.00 41.24           C  
ATOM   2154  HA  ALA A 122      -7.785 -15.765 -15.862  1.00 41.24           H  
ATOM   2155  C   ALA A 122      -6.651 -14.539 -17.188  1.00 41.24           C  
ATOM   2156  CB  ALA A 122      -8.736 -15.856 -17.781  1.00 41.24           C  
ATOM   2157  HB1 ALA A 122      -9.661 -16.281 -17.392  1.00 41.24           H  
ATOM   2158  HB2 ALA A 122      -8.962 -15.200 -18.622  1.00 41.24           H  
ATOM   2159  HB3 ALA A 122      -8.100 -16.668 -18.134  1.00 41.24           H  
ATOM   2160  O   ALA A 122      -5.678 -15.285 -17.200  1.00 41.24           O  
ATOM   2161  N   ILE A 123      -6.585 -13.261 -17.584  1.00 40.27           N  
ATOM   2162  H   ILE A 123      -7.421 -12.698 -17.522  1.00 40.27           H  
ATOM   2163  CA  ILE A 123      -5.385 -12.659 -18.186  1.00 40.27           C  
ATOM   2164  HA  ILE A 123      -4.639 -13.438 -18.340  1.00 40.27           H  
ATOM   2165  C   ILE A 123      -4.715 -11.638 -17.258  1.00 40.27           C  
ATOM   2166  CB  ILE A 123      -5.726 -12.089 -19.584  1.00 40.27           C  
ATOM   2167  HB  ILE A 123      -6.481 -11.309 -19.487  1.00 40.27           H  
ATOM   2168  O   ILE A 123      -3.492 -11.540 -17.218  1.00 40.27           O  
ATOM   2169  CG1 ILE A 123      -6.297 -13.225 -20.472  1.00 40.27           C  
ATOM   2170 HG12 ILE A 123      -7.303 -13.463 -20.127  1.00 40.27           H  
ATOM   2171 HG13 ILE A 123      -5.689 -14.121 -20.347  1.00 40.27           H  
ATOM   2172  CG2 ILE A 123      -4.465 -11.461 -20.194  1.00 40.27           C  
ATOM   2173 HG21 ILE A 123      -4.631 -11.134 -21.220  1.00 40.27           H  
ATOM   2174 HG22 ILE A 123      -4.159 -10.583 -19.626  1.00 40.27           H  
ATOM   2175 HG23 ILE A 123      -3.662 -12.197 -20.161  1.00 40.27           H  
ATOM   2176  CD1 ILE A 123      -6.376 -12.931 -21.976  1.00 40.27           C  
ATOM   2177 HD11 ILE A 123      -6.631 -11.889 -22.169  1.00 40.27           H  
ATOM   2178 HD12 ILE A 123      -7.113 -13.586 -22.441  1.00 40.27           H  
ATOM   2179 HD13 ILE A 123      -5.406 -13.128 -22.432  1.00 40.27           H  
ATOM   2180  N   SER A 124      -5.483 -10.901 -16.458  1.00 45.92           N  
ATOM   2181  H   SER A 124      -6.487 -10.980 -16.531  1.00 45.92           H  
ATOM   2182  CA  SER A 124      -4.921  -9.960 -15.489  1.00 45.92           C  
ATOM   2183  HA  SER A 124      -3.987 -10.373 -15.107  1.00 45.92           H  
ATOM   2184  C   SER A 124      -5.851  -9.746 -14.306  1.00 45.92           C  
ATOM   2185  CB  SER A 124      -4.598  -8.619 -16.171  1.00 45.92           C  
ATOM   2186  HB2 SER A 124      -3.970  -8.018 -15.514  1.00 45.92           H  
ATOM   2187  HB3 SER A 124      -4.045  -8.807 -17.091  1.00 45.92           H  
ATOM   2188  O   SER A 124      -7.053 -10.010 -14.348  1.00 45.92           O  
ATOM   2189  OG  SER A 124      -5.775  -7.893 -16.472  1.00 45.92           O  
ATOM   2190  HG  SER A 124      -6.017  -7.331 -15.733  1.00 45.92           H  
ATOM   2191  N   LYS A 125      -5.334  -9.166 -13.229  1.00 50.46           N  
ATOM   2192  H   LYS A 125      -4.349  -8.944 -13.222  1.00 50.46           H  
ATOM   2193  CA  LYS A 125      -6.227  -8.502 -12.286  1.00 50.46           C  
ATOM   2194  HA  LYS A 125      -6.997  -9.212 -11.983  1.00 50.46           H  
ATOM   2195  C   LYS A 125      -6.923  -7.334 -12.996  1.00 50.46           C  
ATOM   2196  CB  LYS A 125      -5.417  -8.092 -11.063  1.00 50.46           C  
ATOM   2197  HB2 LYS A 125      -4.775  -8.921 -10.765  1.00 50.46           H  
ATOM   2198  HB3 LYS A 125      -4.791  -7.230 -11.295  1.00 50.46           H  
ATOM   2199  O   LYS A 125      -6.311  -6.705 -13.855  1.00 50.46           O  
ATOM   2200  CG  LYS A 125      -6.370  -7.767  -9.922  1.00 50.46           C  
ATOM   2201  HG2 LYS A 125      -6.923  -6.857 -10.152  1.00 50.46           H  
ATOM   2202  HG3 LYS A 125      -7.071  -8.587  -9.765  1.00 50.46           H  
ATOM   2203  CD  LYS A 125      -5.552  -7.560  -8.667  1.00 50.46           C  
ATOM   2204  HD2 LYS A 125      -4.818  -6.774  -8.842  1.00 50.46           H  
ATOM   2205  HD3 LYS A 125      -5.049  -8.485  -8.386  1.00 50.46           H  
ATOM   2206  CE  LYS A 125      -6.523  -7.132  -7.589  1.00 50.46           C  
ATOM   2207  HE2 LYS A 125      -7.192  -6.370  -7.987  1.00 50.46           H  
ATOM   2208  HE3 LYS A 125      -7.118  -7.989  -7.271  1.00 50.46           H  
ATOM   2209  NZ  LYS A 125      -5.754  -6.581  -6.484  1.00 50.46           N  
ATOM   2210  HZ1 LYS A 125      -6.380  -6.288  -5.748  1.00 50.46           H  
ATOM   2211  HZ2 LYS A 125      -5.175  -5.804  -6.770  1.00 50.46           H  
ATOM   2212  HZ3 LYS A 125      -5.135  -7.292  -6.121  1.00 50.46           H  
ATOM   2213  N   ILE A 126      -8.161  -7.018 -12.611  1.00 48.85           N  
ATOM   2214  H   ILE A 126      -8.643  -7.649 -11.987  1.00 48.85           H  
ATOM   2215  CA  ILE A 126      -8.894  -5.816 -13.070  1.00 48.85           C  
ATOM   2216  HA  ILE A 126      -9.156  -5.917 -14.123  1.00 48.85           H  
ATOM   2217  C   ILE A 126      -8.039  -4.548 -12.924  1.00 48.85           C  
ATOM   2218  CB  ILE A 126     -10.186  -5.684 -12.233  1.00 48.85           C  
ATOM   2219  HB  ILE A 126      -9.904  -5.730 -11.181  1.00 48.85           H  
ATOM   2220  O   ILE A 126      -8.137  -3.621 -13.711  1.00 48.85           O  
ATOM   2221  CG1 ILE A 126     -11.134  -6.872 -12.513  1.00 48.85           C  
ATOM   2222 HG12 ILE A 126     -10.573  -7.800 -12.622  1.00 48.85           H  
ATOM   2223 HG13 ILE A 126     -11.665  -6.719 -13.452  1.00 48.85           H  
ATOM   2224  CG2 ILE A 126     -10.881  -4.326 -12.455  1.00 48.85           C  
ATOM   2225 HG21 ILE A 126     -10.334  -3.527 -11.956  1.00 48.85           H  
ATOM   2226 HG22 ILE A 126     -11.899  -4.344 -12.064  1.00 48.85           H  
ATOM   2227 HG23 ILE A 126     -10.919  -4.097 -13.520  1.00 48.85           H  
ATOM   2228  CD1 ILE A 126     -12.152  -7.100 -11.390  1.00 48.85           C  
ATOM   2229 HD11 ILE A 126     -12.881  -7.844 -11.709  1.00 48.85           H  
ATOM   2230 HD12 ILE A 126     -11.633  -7.468 -10.505  1.00 48.85           H  
ATOM   2231 HD13 ILE A 126     -12.667  -6.180 -11.116  1.00 48.85           H  
ATOM   2232  N   GLY A 127      -7.167  -4.534 -11.917  1.00 43.30           N  
ATOM   2233  H   GLY A 127      -7.131  -5.345 -11.316  1.00 43.30           H  
ATOM   2234  CA  GLY A 127      -6.207  -3.470 -11.704  1.00 43.30           C  
ATOM   2235  HA2 GLY A 127      -6.171  -3.229 -10.641  1.00 43.30           H  
ATOM   2236  HA3 GLY A 127      -6.522  -2.572 -12.235  1.00 43.30           H  
ATOM   2237  C   GLY A 127      -4.794  -3.793 -12.161  1.00 43.30           C  
ATOM   2238  O   GLY A 127      -3.919  -3.166 -11.622  1.00 43.30           O  
ATOM   2239  N   GLY A 128      -4.499  -4.754 -13.039  1.00 49.05           N  
ATOM   2240  H   GLY A 128      -5.259  -5.229 -13.504  1.00 49.05           H  
ATOM   2241  CA  GLY A 128      -3.130  -4.945 -13.557  1.00 49.05           C  
ATOM   2242  HA2 GLY A 128      -3.133  -5.795 -14.238  1.00 49.05           H  
ATOM   2243  HA3 GLY A 128      -2.451  -5.163 -12.733  1.00 49.05           H  
ATOM   2244  C   GLY A 128      -2.605  -3.695 -14.300  1.00 49.05           C  
ATOM   2245  O   GLY A 128      -3.162  -2.607 -14.168  1.00 49.05           O  
ATOM   2246  N   PRO A 129      -1.586  -3.791 -15.169  1.00 44.85           N  
ATOM   2247  CA  PRO A 129      -1.158  -2.645 -15.986  1.00 44.85           C  
ATOM   2248  HA  PRO A 129      -0.924  -1.798 -15.340  1.00 44.85           H  
ATOM   2249  C   PRO A 129      -2.245  -2.190 -16.986  1.00 44.85           C  
ATOM   2250  CB  PRO A 129       0.124  -3.111 -16.677  1.00 44.85           C  
ATOM   2251  HB2 PRO A 129       0.281  -2.633 -17.644  1.00 44.85           H  
ATOM   2252  HB3 PRO A 129       0.976  -2.926 -16.024  1.00 44.85           H  
ATOM   2253  O   PRO A 129      -2.029  -1.266 -17.766  1.00 44.85           O  
ATOM   2254  CG  PRO A 129      -0.084  -4.618 -16.822  1.00 44.85           C  
ATOM   2255  HG2 PRO A 129      -0.633  -4.817 -17.743  1.00 44.85           H  
ATOM   2256  HG3 PRO A 129       0.863  -5.158 -16.834  1.00 44.85           H  
ATOM   2257  CD  PRO A 129      -0.952  -5.013 -15.624  1.00 44.85           C  
ATOM   2258  HD2 PRO A 129      -0.350  -5.439 -14.821  1.00 44.85           H  
ATOM   2259  HD3 PRO A 129      -1.693  -5.745 -15.945  1.00 44.85           H  
ATOM   2260  N   VAL A 130      -3.412  -2.835 -16.967  1.00 43.21           N  
ATOM   2261  H   VAL A 130      -3.548  -3.510 -16.229  1.00 43.21           H  
ATOM   2262  CA  VAL A 130      -4.597  -2.501 -17.738  1.00 43.21           C  
ATOM   2263  HA  VAL A 130      -4.288  -2.259 -18.755  1.00 43.21           H  
ATOM   2264  C   VAL A 130      -5.269  -1.269 -17.120  1.00 43.21           C  
ATOM   2265  CB  VAL A 130      -5.538  -3.716 -17.801  1.00 43.21           C  
ATOM   2266  HB  VAL A 130      -6.057  -3.850 -16.853  1.00 43.21           H  
ATOM   2267  O   VAL A 130      -5.763  -1.305 -15.998  1.00 43.21           O  
ATOM   2268  CG1 VAL A 130      -6.538  -3.455 -18.909  1.00 43.21           C  
ATOM   2269 HG11 VAL A 130      -6.030  -3.286 -19.858  1.00 43.21           H  
ATOM   2270 HG12 VAL A 130      -7.143  -2.581 -18.666  1.00 43.21           H  
ATOM   2271 HG13 VAL A 130      -7.180  -4.328 -19.022  1.00 43.21           H  
ATOM   2272  CG2 VAL A 130      -4.810  -5.025 -18.153  1.00 43.21           C  
ATOM   2273 HG21 VAL A 130      -4.226  -4.897 -19.065  1.00 43.21           H  
ATOM   2274 HG22 VAL A 130      -4.153  -5.331 -17.339  1.00 43.21           H  
ATOM   2275 HG23 VAL A 130      -5.536  -5.823 -18.312  1.00 43.21           H  
ATOM   2276  N   VAL A 131      -5.219  -0.152 -17.846  1.00 42.49           N  
ATOM   2277  H   VAL A 131      -4.751  -0.200 -18.740  1.00 42.49           H  
ATOM   2278  CA  VAL A 131      -5.657   1.181 -17.386  1.00 42.49           C  
ATOM   2279  HA  VAL A 131      -5.545   1.240 -16.303  1.00 42.49           H  
ATOM   2280  C   VAL A 131      -7.132   1.454 -17.692  1.00 42.49           C  
ATOM   2281  CB  VAL A 131      -4.763   2.259 -18.028  1.00 42.49           C  
ATOM   2282  HB  VAL A 131      -4.908   2.189 -19.106  1.00 42.49           H  
ATOM   2283  O   VAL A 131      -7.691   2.415 -17.173  1.00 42.49           O  
ATOM   2284  CG1 VAL A 131      -5.029   3.701 -17.569  1.00 42.49           C  
ATOM   2285 HG11 VAL A 131      -4.275   4.383 -17.962  1.00 42.49           H  
ATOM   2286 HG12 VAL A 131      -5.027   3.753 -16.480  1.00 42.49           H  
ATOM   2287 HG13 VAL A 131      -5.996   4.043 -17.938  1.00 42.49           H  
ATOM   2288  CG2 VAL A 131      -3.291   1.990 -17.732  1.00 42.49           C  
ATOM   2289 HG21 VAL A 131      -2.676   2.797 -18.131  1.00 42.49           H  
ATOM   2290 HG22 VAL A 131      -3.153   1.921 -16.654  1.00 42.49           H  
ATOM   2291 HG23 VAL A 131      -2.972   1.063 -18.209  1.00 42.49           H  
ATOM   2292  N   GLY A 132      -7.769   0.638 -18.530  1.00 42.41           N  
ATOM   2293  H   GLY A 132      -7.292  -0.174 -18.896  1.00 42.41           H  
ATOM   2294  CA  GLY A 132      -9.140   0.878 -18.963  1.00 42.41           C  
ATOM   2295  HA2 GLY A 132      -9.287   1.947 -19.118  1.00 42.41           H  
ATOM   2296  HA3 GLY A 132      -9.325   0.378 -19.913  1.00 42.41           H  
ATOM   2297  C   GLY A 132     -10.200   0.362 -18.004  1.00 42.41           C  
ATOM   2298  O   GLY A 132     -10.029  -0.667 -17.350  1.00 42.41           O  
ATOM   2299  N   GLU A 133     -11.341   1.048 -17.999  1.00 40.19           N  
ATOM   2300  H   GLU A 133     -11.402   1.895 -18.546  1.00 40.19           H  
ATOM   2301  CA  GLU A 133     -12.593   0.473 -17.515  1.00 40.19           C  
ATOM   2302  HA  GLU A 133     -12.457   0.189 -16.472  1.00 40.19           H  
ATOM   2303  C   GLU A 133     -12.908  -0.796 -18.324  1.00 40.19           C  
ATOM   2304  CB  GLU A 133     -13.705   1.537 -17.581  1.00 40.19           C  
ATOM   2305  HB2 GLU A 133     -13.377   2.398 -16.998  1.00 40.19           H  
ATOM   2306  HB3 GLU A 133     -13.845   1.860 -18.613  1.00 40.19           H  
ATOM   2307  O   GLU A 133     -12.722  -0.831 -19.544  1.00 40.19           O  
ATOM   2308  CG  GLU A 133     -15.051   1.057 -17.016  1.00 40.19           C  
ATOM   2309  HG2 GLU A 133     -14.877   0.642 -16.023  1.00 40.19           H  
ATOM   2310  HG3 GLU A 133     -15.436   0.258 -17.650  1.00 40.19           H  
ATOM   2311  CD  GLU A 133     -16.108   2.175 -16.925  1.00 40.19           C  
ATOM   2312  OE1 GLU A 133     -17.051   2.009 -16.104  1.00 40.19           O  
ATOM   2313  OE2 GLU A 133     -15.960   3.189 -17.638  1.00 40.19           O  
ATOM   2314  N   LEU A 134     -13.332  -1.849 -17.625  1.00 41.76           N  
ATOM   2315  H   LEU A 134     -13.502  -1.730 -16.636  1.00 41.76           H  
ATOM   2316  CA  LEU A 134     -13.789  -3.089 -18.243  1.00 41.76           C  
ATOM   2317  HA  LEU A 134     -13.120  -3.356 -19.061  1.00 41.76           H  
ATOM   2318  C   LEU A 134     -15.176  -2.866 -18.828  1.00 41.76           C  
ATOM   2319  CB  LEU A 134     -13.805  -4.221 -17.206  1.00 41.76           C  
ATOM   2320  HB2 LEU A 134     -14.286  -3.858 -16.297  1.00 41.76           H  
ATOM   2321  HB3 LEU A 134     -14.397  -5.053 -17.587  1.00 41.76           H  
ATOM   2322  O   LEU A 134     -16.084  -2.424 -18.124  1.00 41.76           O  
ATOM   2323  CG  LEU A 134     -12.390  -4.719 -16.892  1.00 41.76           C  
ATOM   2324  HG  LEU A 134     -11.694  -3.882 -16.834  1.00 41.76           H  
ATOM   2325  CD1 LEU A 134     -12.355  -5.449 -15.573  1.00 41.76           C  
ATOM   2326 HD11 LEU A 134     -11.344  -5.818 -15.404  1.00 41.76           H  
ATOM   2327 HD12 LEU A 134     -12.617  -4.734 -14.793  1.00 41.76           H  
ATOM   2328 HD13 LEU A 134     -13.065  -6.276 -15.578  1.00 41.76           H  
ATOM   2329  CD2 LEU A 134     -11.896  -5.731 -17.908  1.00 41.76           C  
ATOM   2330 HD21 LEU A 134     -10.853  -5.981 -17.713  1.00 41.76           H  
ATOM   2331 HD22 LEU A 134     -11.990  -5.309 -18.909  1.00 41.76           H  
ATOM   2332 HD23 LEU A 134     -12.506  -6.634 -17.876  1.00 41.76           H  
ATOM   2333  N   ILE A 135     -15.335  -3.205 -20.098  1.00 41.43           N  
ATOM   2334  H   ILE A 135     -14.542  -3.577 -20.600  1.00 41.43           H  
ATOM   2335  CA  ILE A 135     -16.613  -3.194 -20.786  1.00 41.43           C  
ATOM   2336  HA  ILE A 135     -17.257  -2.453 -20.312  1.00 41.43           H  
ATOM   2337  C   ILE A 135     -17.219  -4.583 -20.583  1.00 41.43           C  
ATOM   2338  CB  ILE A 135     -16.456  -2.804 -22.276  1.00 41.43           C  
ATOM   2339  HB  ILE A 135     -16.142  -3.685 -22.836  1.00 41.43           H  
ATOM   2340  O   ILE A 135     -16.663  -5.588 -21.021  1.00 41.43           O  
ATOM   2341  CG1 ILE A 135     -15.414  -1.680 -22.517  1.00 41.43           C  
ATOM   2342 HG12 ILE A 135     -14.451  -1.962 -22.091  1.00 41.43           H  
ATOM   2343 HG13 ILE A 135     -15.743  -0.767 -22.021  1.00 41.43           H  
ATOM   2344  CG2 ILE A 135     -17.835  -2.348 -22.785  1.00 41.43           C  
ATOM   2345 HG21 ILE A 135     -17.827  -2.264 -23.872  1.00 41.43           H  
ATOM   2346 HG22 ILE A 135     -18.600  -3.078 -22.519  1.00 41.43           H  
ATOM   2347 HG23 ILE A 135     -18.104  -1.385 -22.352  1.00 41.43           H  
ATOM   2348  CD1 ILE A 135     -15.151  -1.381 -23.997  1.00 41.43           C  
ATOM   2349 HD11 ILE A 135     -14.878  -2.298 -24.519  1.00 41.43           H  
ATOM   2350 HD12 ILE A 135     -16.036  -0.946 -24.462  1.00 41.43           H  
ATOM   2351 HD13 ILE A 135     -14.331  -0.668 -24.080  1.00 41.43           H  
ATOM   2352  N   THR A 136     -18.341  -4.663 -19.871  1.00 39.67           N  
ATOM   2353  H   THR A 136     -18.717  -3.833 -19.434  1.00 39.67           H  
ATOM   2354  CA  THR A 136     -19.059  -5.930 -19.644  1.00 39.67           C  
ATOM   2355  HA  THR A 136     -18.328  -6.694 -19.380  1.00 39.67           H  
ATOM   2356  C   THR A 136     -19.764  -6.454 -20.887  1.00 39.67           C  
ATOM   2357  CB  THR A 136     -20.090  -5.810 -18.504  1.00 39.67           C  
ATOM   2358  HB  THR A 136     -21.030  -6.283 -18.789  1.00 39.67           H  
ATOM   2359  O   THR A 136     -20.185  -7.605 -20.910  1.00 39.67           O  
ATOM   2360  CG2 THR A 136     -19.568  -6.509 -17.257  1.00 39.67           C  
ATOM   2361 HG21 THR A 136     -18.615  -6.066 -16.968  1.00 39.67           H  
ATOM   2362 HG22 THR A 136     -20.295  -6.390 -16.453  1.00 39.67           H  
ATOM   2363 HG23 THR A 136     -19.435  -7.572 -17.462  1.00 39.67           H  
ATOM   2364  OG1 THR A 136     -20.349  -4.467 -18.142  1.00 39.67           O  
ATOM   2365  HG1 THR A 136     -21.194  -4.231 -18.531  1.00 39.67           H  
ATOM   2366  N   GLU A 137     -19.908  -5.630 -21.918  1.00 37.88           N  
ATOM   2367  H   GLU A 137     -19.478  -4.717 -21.885  1.00 37.88           H  
ATOM   2368  CA  GLU A 137     -20.776  -5.918 -23.047  1.00 37.88           C  
ATOM   2369  HA  GLU A 137     -21.004  -6.983 -23.075  1.00 37.88           H  
ATOM   2370  C   GLU A 137     -20.047  -5.557 -24.339  1.00 37.88           C  
ATOM   2371  CB  GLU A 137     -22.105  -5.164 -22.878  1.00 37.88           C  
ATOM   2372  HB2 GLU A 137     -21.927  -4.092 -22.960  1.00 37.88           H  
ATOM   2373  HB3 GLU A 137     -22.772  -5.486 -23.678  1.00 37.88           H  
ATOM   2374  O   GLU A 137     -19.466  -4.480 -24.445  1.00 37.88           O  
ATOM   2375  CG  GLU A 137     -22.807  -5.479 -21.544  1.00 37.88           C  
ATOM   2376  HG2 GLU A 137     -22.890  -6.561 -21.444  1.00 37.88           H  
ATOM   2377  HG3 GLU A 137     -22.201  -5.104 -20.719  1.00 37.88           H  
ATOM   2378  CD  GLU A 137     -24.199  -4.850 -21.428  1.00 37.88           C  
ATOM   2379  OE1 GLU A 137     -24.976  -5.360 -20.590  1.00 37.88           O  
ATOM   2380  OE2 GLU A 137     -24.457  -3.854 -22.138  1.00 37.88           O  
ATOM   2381  N   GLY A 138     -20.058  -6.468 -25.316  1.00 35.08           N  
ATOM   2382  H   GLY A 138     -20.551  -7.331 -25.139  1.00 35.08           H  
ATOM   2383  CA  GLY A 138     -19.400  -6.343 -26.623  1.00 35.08           C  
ATOM   2384  HA2 GLY A 138     -19.456  -7.297 -27.148  1.00 35.08           H  
ATOM   2385  HA3 GLY A 138     -18.348  -6.107 -26.460  1.00 35.08           H  
ATOM   2386  C   GLY A 138     -19.982  -5.259 -27.539  1.00 35.08           C  
ATOM   2387  O   GLY A 138     -20.155  -5.483 -28.731  1.00 35.08           O  
ATOM   2388  N   TRP A 139     -20.286  -4.081 -27.002  1.00 32.06           N  
ATOM   2389  H   TRP A 139     -20.080  -3.955 -26.022  1.00 32.06           H  
ATOM   2390  CA  TRP A 139     -20.833  -2.940 -27.719  1.00 32.06           C  
ATOM   2391  HA  TRP A 139     -21.134  -3.244 -28.721  1.00 32.06           H  
ATOM   2392  C   TRP A 139     -19.766  -1.857 -27.875  1.00 32.06           C  
ATOM   2393  CB  TRP A 139     -22.094  -2.438 -27.005  1.00 32.06           C  
ATOM   2394  HB2 TRP A 139     -22.360  -1.463 -27.413  1.00 32.06           H  
ATOM   2395  HB3 TRP A 139     -21.883  -2.301 -25.945  1.00 32.06           H  
ATOM   2396  O   TRP A 139     -19.776  -0.862 -27.154  1.00 32.06           O  
ATOM   2397  CG  TRP A 139     -23.288  -3.323 -27.157  1.00 32.06           C  
ATOM   2398  CD1 TRP A 139     -23.568  -4.401 -26.397  1.00 32.06           C  
ATOM   2399  HD1 TRP A 139     -22.951  -4.739 -25.577  1.00 32.06           H  
ATOM   2400  CD2 TRP A 139     -24.388  -3.215 -28.109  1.00 32.06           C  
ATOM   2401  CE2 TRP A 139     -25.313  -4.272 -27.852  1.00 32.06           C  
ATOM   2402  CE3 TRP A 139     -24.703  -2.321 -29.155  1.00 32.06           C  
ATOM   2403  HE3 TRP A 139     -24.025  -1.509 -29.377  1.00 32.06           H  
ATOM   2404  NE1 TRP A 139     -24.764  -4.962 -26.794  1.00 32.06           N  
ATOM   2405  HE1 TRP A 139     -25.205  -5.730 -26.308  1.00 32.06           H  
ATOM   2406  CH2 TRP A 139     -26.777  -3.524 -29.625  1.00 32.06           C  
ATOM   2407  HH2 TRP A 139     -27.682  -3.633 -30.205  1.00 32.06           H  
ATOM   2408  CZ2 TRP A 139     -26.493  -4.432 -28.591  1.00 32.06           C  
ATOM   2409  HZ2 TRP A 139     -27.173  -5.240 -28.365  1.00 32.06           H  
ATOM   2410  CZ3 TRP A 139     -25.885  -2.473 -29.905  1.00 32.06           C  
ATOM   2411  HZ3 TRP A 139     -26.112  -1.781 -30.702  1.00 32.06           H  
ATOM   2412  N   LYS A 140     -18.833  -2.075 -28.810  1.00 37.81           N  
ATOM   2413  H   LYS A 140     -18.775  -3.035 -29.118  1.00 37.81           H  
ATOM   2414  CA  LYS A 140     -18.238  -1.082 -29.735  1.00 37.81           C  
ATOM   2415  HA  LYS A 140     -18.936  -0.964 -30.564  1.00 37.81           H  
ATOM   2416  C   LYS A 140     -16.949  -1.640 -30.347  1.00 37.81           C  
ATOM   2417  CB  LYS A 140     -18.003   0.312 -29.117  1.00 37.81           C  
ATOM   2418  HB2 LYS A 140     -17.716   0.219 -28.070  1.00 37.81           H  
ATOM   2419  HB3 LYS A 140     -17.183   0.809 -29.636  1.00 37.81           H  
ATOM   2420  O   LYS A 140     -16.110  -2.239 -29.683  1.00 37.81           O  
ATOM   2421  CG  LYS A 140     -19.265   1.186 -29.288  1.00 37.81           C  
ATOM   2422  HG2 LYS A 140     -20.167   0.621 -29.052  1.00 37.81           H  
ATOM   2423  HG3 LYS A 140     -19.339   1.484 -30.333  1.00 37.81           H  
ATOM   2424  CD  LYS A 140     -19.226   2.444 -28.416  1.00 37.81           C  
ATOM   2425  HD2 LYS A 140     -18.388   3.066 -28.729  1.00 37.81           H  
ATOM   2426  HD3 LYS A 140     -19.091   2.152 -27.374  1.00 37.81           H  
ATOM   2427  CE  LYS A 140     -20.547   3.208 -28.570  1.00 37.81           C  
ATOM   2428  HE2 LYS A 140     -20.729   3.371 -29.633  1.00 37.81           H  
ATOM   2429  HE3 LYS A 140     -21.352   2.581 -28.188  1.00 37.81           H  
ATOM   2430  NZ  LYS A 140     -20.516   4.506 -27.855  1.00 37.81           N  
ATOM   2431  HZ1 LYS A 140     -19.778   5.092 -28.221  1.00 37.81           H  
ATOM   2432  HZ2 LYS A 140     -21.397   4.989 -27.965  1.00 37.81           H  
ATOM   2433  HZ3 LYS A 140     -20.355   4.355 -26.870  1.00 37.81           H  
ATOM   2434  N   THR A 141     -16.830  -1.426 -31.647  1.00 42.57           N  
ATOM   2435  H   THR A 141     -17.480  -0.784 -32.077  1.00 42.57           H  
ATOM   2436  CA  THR A 141     -16.090  -2.227 -32.628  1.00 42.57           C  
ATOM   2437  HA  THR A 141     -16.331  -3.275 -32.450  1.00 42.57           H  
ATOM   2438  C   THR A 141     -14.561  -2.172 -32.579  1.00 42.57           C  
ATOM   2439  CB  THR A 141     -16.615  -1.858 -34.030  1.00 42.57           C  
ATOM   2440  HB  THR A 141     -15.891  -2.129 -34.798  1.00 42.57           H  
ATOM   2441  O   THR A 141     -13.938  -2.969 -33.268  1.00 42.57           O  
ATOM   2442  CG2 THR A 141     -17.935  -2.579 -34.317  1.00 42.57           C  
ATOM   2443 HG21 THR A 141     -17.776  -3.658 -34.304  1.00 42.57           H  
ATOM   2444 HG22 THR A 141     -18.687  -2.312 -33.574  1.00 42.57           H  
ATOM   2445 HG23 THR A 141     -18.292  -2.293 -35.306  1.00 42.57           H  
ATOM   2446  OG1 THR A 141     -16.903  -0.472 -34.094  1.00 42.57           O  
ATOM   2447  HG1 THR A 141     -16.133  -0.050 -34.484  1.00 42.57           H  
ATOM   2448  N   ASP A 142     -13.942  -1.360 -31.715  1.00 45.90           N  
ATOM   2449  H   ASP A 142     -14.502  -0.721 -31.168  1.00 45.90           H  
ATOM   2450  CA  ASP A 142     -12.469  -1.271 -31.614  1.00 45.90           C  
ATOM   2451  HA  ASP A 142     -12.030  -1.868 -32.414  1.00 45.90           H  
ATOM   2452  C   ASP A 142     -11.883  -1.892 -30.328  1.00 45.90           C  
ATOM   2453  CB  ASP A 142     -12.007   0.170 -31.875  1.00 45.90           C  
ATOM   2454  HB2 ASP A 142     -10.942   0.251 -31.659  1.00 45.90           H  
ATOM   2455  HB3 ASP A 142     -12.539   0.842 -31.202  1.00 45.90           H  
ATOM   2456  O   ASP A 142     -10.696  -1.747 -30.027  1.00 45.90           O  
ATOM   2457  CG  ASP A 142     -12.216   0.612 -33.330  1.00 45.90           C  
ATOM   2458  OD1 ASP A 142     -12.279  -0.261 -34.222  1.00 45.90           O  
ATOM   2459  OD2 ASP A 142     -12.314   1.841 -33.527  1.00 45.90           O  
ATOM   2460  N   ALA A 143     -12.698  -2.643 -29.578  1.00 42.61           N  
ATOM   2461  H   ALA A 143     -13.674  -2.674 -29.839  1.00 42.61           H  
ATOM   2462  CA  ALA A 143     -12.261  -3.496 -28.464  1.00 42.61           C  
ATOM   2463  HA  ALA A 143     -11.270  -3.176 -28.141  1.00 42.61           H  
ATOM   2464  C   ALA A 143     -12.137  -4.989 -28.848  1.00 42.61           C  
ATOM   2465  CB  ALA A 143     -13.220  -3.274 -27.288  1.00 42.61           C  
ATOM   2466  HB1 ALA A 143     -14.225  -3.594 -27.563  1.00 42.61           H  
ATOM   2467  HB2 ALA A 143     -13.242  -2.218 -27.020  1.00 42.61           H  
ATOM   2468  HB3 ALA A 143     -12.888  -3.852 -26.425  1.00 42.61           H  
ATOM   2469  O   ALA A 143     -11.760  -5.812 -28.010  1.00 42.61           O  
ATOM   2470  N   ASN A 144     -12.437  -5.336 -30.105  1.00 39.82           N  
ATOM   2471  H   ASN A 144     -12.688  -4.593 -30.742  1.00 39.82           H  
ATOM   2472  CA  ASN A 144     -12.791  -6.698 -30.522  1.00 39.82           C  
ATOM   2473  HA  ASN A 144     -13.550  -7.065 -29.831  1.00 39.82           H  
ATOM   2474  C   ASN A 144     -11.676  -7.754 -30.428  1.00 39.82           C  
ATOM   2475  CB  ASN A 144     -13.430  -6.631 -31.923  1.00 39.82           C  
ATOM   2476  HB2 ASN A 144     -13.415  -7.627 -32.366  1.00 39.82           H  
ATOM   2477  HB3 ASN A 144     -12.854  -5.972 -32.572  1.00 39.82           H  
ATOM   2478  O   ASN A 144     -12.000  -8.933 -30.362  1.00 39.82           O  
ATOM   2479  CG  ASN A 144     -14.884  -6.182 -31.895  1.00 39.82           C  
ATOM   2480  ND2 ASN A 144     -15.463  -5.905 -33.038  1.00 39.82           N  
ATOM   2481 HD21 ASN A 144     -16.451  -5.694 -33.006  1.00 39.82           H  
ATOM   2482 HD22 ASN A 144     -14.925  -5.924 -33.892  1.00 39.82           H  
ATOM   2483  OD1 ASN A 144     -15.527  -6.080 -30.863  1.00 39.82           O  
ATOM   2484  N   ASP A 145     -10.403  -7.370 -30.305  1.00 40.82           N  
ATOM   2485  H   ASP A 145     -10.198  -6.388 -30.427  1.00 40.82           H  
ATOM   2486  CA  ASP A 145      -9.286  -8.329 -30.189  1.00 40.82           C  
ATOM   2487  HA  ASP A 145      -9.669  -9.345 -30.277  1.00 40.82           H  
ATOM   2488  C   ASP A 145      -8.580  -8.317 -28.829  1.00 40.82           C  
ATOM   2489  CB  ASP A 145      -8.297  -8.102 -31.344  1.00 40.82           C  
ATOM   2490  HB2 ASP A 145      -8.186  -7.033 -31.521  1.00 40.82           H  
ATOM   2491  HB3 ASP A 145      -7.313  -8.487 -31.079  1.00 40.82           H  
ATOM   2492  O   ASP A 145      -7.498  -8.883 -28.661  1.00 40.82           O  
ATOM   2493  CG  ASP A 145      -8.704  -8.812 -32.635  1.00 40.82           C  
ATOM   2494  OD1 ASP A 145      -9.465  -9.800 -32.564  1.00 40.82           O  
ATOM   2495  OD2 ASP A 145      -8.188  -8.364 -33.679  1.00 40.82           O  
ATOM   2496  N   ARG A 146      -9.132  -7.624 -27.827  1.00 37.63           N  
ATOM   2497  H   ARG A 146     -10.034  -7.198 -27.981  1.00 37.63           H  
ATOM   2498  CA  ARG A 146      -8.391  -7.363 -26.586  1.00 37.63           C  
ATOM   2499  HA  ARG A 146      -7.509  -8.001 -26.542  1.00 37.63           H  
ATOM   2500  C   ARG A 146      -9.191  -7.764 -25.367  1.00 37.63           C  
ATOM   2501  CB  ARG A 146      -7.885  -5.915 -26.570  1.00 37.63           C  
ATOM   2502  HB2 ARG A 146      -7.368  -5.729 -25.629  1.00 37.63           H  
ATOM   2503  HB3 ARG A 146      -8.730  -5.231 -26.649  1.00 37.63           H  
ATOM   2504  O   ARG A 146      -9.656  -6.914 -24.617  1.00 37.63           O  
ATOM   2505  CG  ARG A 146      -6.913  -5.678 -27.736  1.00 37.63           C  
ATOM   2506  HG2 ARG A 146      -7.441  -5.790 -28.683  1.00 37.63           H  
ATOM   2507  HG3 ARG A 146      -6.106  -6.408 -27.693  1.00 37.63           H  
ATOM   2508  CD  ARG A 146      -6.326  -4.273 -27.683  1.00 37.63           C  
ATOM   2509  HD2 ARG A 146      -5.752  -4.160 -26.764  1.00 37.63           H  
ATOM   2510  HD3 ARG A 146      -7.153  -3.563 -27.678  1.00 37.63           H  
ATOM   2511  NE  ARG A 146      -5.470  -4.031 -28.859  1.00 37.63           N  
ATOM   2512  HE  ARG A 146      -5.358  -4.810 -29.493  1.00 37.63           H  
ATOM   2513  NH1 ARG A 146      -5.199  -1.786 -28.553  1.00 37.63           N  
ATOM   2514 HH11 ARG A 146      -5.897  -1.848 -27.826  1.00 37.63           H  
ATOM   2515 HH12 ARG A 146      -5.053  -0.891 -28.998  1.00 37.63           H  
ATOM   2516  NH2 ARG A 146      -4.369  -2.748 -30.385  1.00 37.63           N  
ATOM   2517 HH21 ARG A 146      -4.158  -1.838 -30.770  1.00 37.63           H  
ATOM   2518 HH22 ARG A 146      -4.324  -3.542 -31.008  1.00 37.63           H  
ATOM   2519  CZ  ARG A 146      -5.015  -2.862 -29.261  1.00 37.63           C  
ATOM   2520  N   PHE A 147      -9.289  -9.070 -25.131  1.00 37.57           N  
ATOM   2521  H   PHE A 147      -8.918  -9.704 -25.824  1.00 37.57           H  
ATOM   2522  CA  PHE A 147      -9.645  -9.594 -23.812  1.00 37.57           C  
ATOM   2523  HA  PHE A 147     -10.664  -9.278 -23.588  1.00 37.57           H  
ATOM   2524  C   PHE A 147      -8.660  -9.029 -22.765  1.00 37.57           C  
ATOM   2525  CB  PHE A 147      -9.616 -11.128 -23.842  1.00 37.57           C  
ATOM   2526  HB2 PHE A 147      -8.585 -11.470 -23.936  1.00 37.57           H  
ATOM   2527  HB3 PHE A 147     -10.150 -11.468 -24.729  1.00 37.57           H  
ATOM   2528  O   PHE A 147      -7.450  -9.065 -23.008  1.00 37.57           O  
ATOM   2529  CG  PHE A 147     -10.251 -11.781 -22.628  1.00 37.57           C  
ATOM   2530  CD1 PHE A 147      -9.519 -11.963 -21.440  1.00 37.57           C  
ATOM   2531  HD1 PHE A 147      -8.516 -11.570 -21.364  1.00 37.57           H  
ATOM   2532  CD2 PHE A 147     -11.600 -12.173 -22.667  1.00 37.57           C  
ATOM   2533  HD2 PHE A 147     -12.184 -12.012 -23.561  1.00 37.57           H  
ATOM   2534  CE1 PHE A 147     -10.097 -12.596 -20.327  1.00 37.57           C  
ATOM   2535  HE1 PHE A 147      -9.522 -12.731 -19.423  1.00 37.57           H  
ATOM   2536  CE2 PHE A 147     -12.192 -12.781 -21.546  1.00 37.57           C  
ATOM   2537  HE2 PHE A 147     -13.228 -13.084 -21.589  1.00 37.57           H  
ATOM   2538  CZ  PHE A 147     -11.437 -13.011 -20.383  1.00 37.57           C  
ATOM   2539  HZ  PHE A 147     -11.898 -13.487 -19.530  1.00 37.57           H  
ATOM   2540  N   PRO A 148      -9.117  -8.496 -21.615  1.00 40.80           N  
ATOM   2541  CA  PRO A 148     -10.453  -8.635 -21.025  1.00 40.80           C  
ATOM   2542  HA  PRO A 148     -10.923  -9.553 -21.377  1.00 40.80           H  
ATOM   2543  C   PRO A 148     -11.457  -7.500 -21.340  1.00 40.80           C  
ATOM   2544  CB  PRO A 148     -10.159  -8.817 -19.528  1.00 40.80           C  
ATOM   2545  HB2 PRO A 148     -10.997  -8.558 -18.881  1.00 40.80           H  
ATOM   2546  HB3 PRO A 148      -9.864  -9.850 -19.342  1.00 40.80           H  
ATOM   2547  O   PRO A 148     -12.260  -7.164 -20.484  1.00 40.80           O  
ATOM   2548  CG  PRO A 148      -8.953  -7.909 -19.295  1.00 40.80           C  
ATOM   2549  HG2 PRO A 148      -9.289  -6.887 -19.119  1.00 40.80           H  
ATOM   2550  HG3 PRO A 148      -8.341  -8.258 -18.462  1.00 40.80           H  
ATOM   2551  CD  PRO A 148      -8.193  -7.966 -20.617  1.00 40.80           C  
ATOM   2552  HD2 PRO A 148      -7.849  -6.972 -20.901  1.00 40.80           H  
ATOM   2553  HD3 PRO A 148      -7.340  -8.636 -20.509  1.00 40.80           H  
ATOM   2554  N   PHE A 149     -11.463  -6.933 -22.549  1.00 43.07           N  
ATOM   2555  H   PHE A 149     -10.776  -7.231 -23.226  1.00 43.07           H  
ATOM   2556  CA  PHE A 149     -12.341  -5.832 -22.985  1.00 43.07           C  
ATOM   2557  HA  PHE A 149     -12.036  -5.569 -23.998  1.00 43.07           H  
ATOM   2558  C   PHE A 149     -12.160  -4.567 -22.147  1.00 43.07           C  
ATOM   2559  CB  PHE A 149     -13.817  -6.254 -23.073  1.00 43.07           C  
ATOM   2560  HB2 PHE A 149     -14.216  -6.379 -22.066  1.00 43.07           H  
ATOM   2561  HB3 PHE A 149     -14.382  -5.447 -23.539  1.00 43.07           H  
ATOM   2562  O   PHE A 149     -13.078  -4.093 -21.488  1.00 43.07           O  
ATOM   2563  CG  PHE A 149     -14.073  -7.519 -23.855  1.00 43.07           C  
ATOM   2564  CD1 PHE A 149     -13.948  -7.523 -25.256  1.00 43.07           C  
ATOM   2565  HD1 PHE A 149     -13.664  -6.624 -25.783  1.00 43.07           H  
ATOM   2566  CD2 PHE A 149     -14.452  -8.691 -23.176  1.00 43.07           C  
ATOM   2567  HD2 PHE A 149     -14.565  -8.677 -22.102  1.00 43.07           H  
ATOM   2568  CE1 PHE A 149     -14.206  -8.701 -25.977  1.00 43.07           C  
ATOM   2569  HE1 PHE A 149     -14.117  -8.703 -27.053  1.00 43.07           H  
ATOM   2570  CE2 PHE A 149     -14.710  -9.868 -23.898  1.00 43.07           C  
ATOM   2571  HE2 PHE A 149     -15.022 -10.763 -23.380  1.00 43.07           H  
ATOM   2572  CZ  PHE A 149     -14.588  -9.871 -25.299  1.00 43.07           C  
ATOM   2573  HZ  PHE A 149     -14.798 -10.770 -25.860  1.00 43.07           H  
ATOM   2574  N   THR A 150     -10.954  -4.011 -22.142  1.00 42.97           N  
ATOM   2575  H   THR A 150     -10.217  -4.438 -22.685  1.00 42.97           H  
ATOM   2576  CA  THR A 150     -10.688  -2.726 -21.484  1.00 42.97           C  
ATOM   2577  HA  THR A 150     -11.549  -2.435 -20.881  1.00 42.97           H  
ATOM   2578  C   THR A 150     -10.466  -1.625 -22.490  1.00 42.97           C  
ATOM   2579  CB  THR A 150      -9.480  -2.793 -20.554  1.00 42.97           C  
ATOM   2580  HB  THR A 150      -9.253  -1.791 -20.189  1.00 42.97           H  
ATOM   2581  O   THR A 150      -9.802  -1.846 -23.506  1.00 42.97           O  
ATOM   2582  CG2 THR A 150      -9.822  -3.678 -19.363  1.00 42.97           C  
ATOM   2583 HG21 THR A 150      -9.801  -4.726 -19.661  1.00 42.97           H  
ATOM   2584 HG22 THR A 150      -9.149  -3.496 -18.525  1.00 42.97           H  
ATOM   2585 HG23 THR A 150     -10.816  -3.404 -19.009  1.00 42.97           H  
ATOM   2586  OG1 THR A 150      -8.373  -3.298 -21.274  1.00 42.97           O  
ATOM   2587  HG1 THR A 150      -8.362  -2.819 -22.106  1.00 42.97           H  
ATOM   2588  N   TRP A 151     -10.901  -0.414 -22.145  1.00 39.54           N  
ATOM   2589  H   TRP A 151     -11.508  -0.315 -21.344  1.00 39.54           H  
ATOM   2590  CA  TRP A 151     -10.410   0.781 -22.822  1.00 39.54           C  
ATOM   2591  HA  TRP A 151     -10.754   0.749 -23.856  1.00 39.54           H  
ATOM   2592  C   TRP A 151      -8.875   0.803 -22.839  1.00 39.54           C  
ATOM   2593  CB  TRP A 151     -10.997   2.037 -22.171  1.00 39.54           C  
ATOM   2594  HB2 TRP A 151     -10.792   2.028 -21.101  1.00 39.54           H  
ATOM   2595  HB3 TRP A 151     -10.506   2.914 -22.593  1.00 39.54           H  
ATOM   2596  O   TRP A 151      -8.197   0.326 -21.921  1.00 39.54           O  
ATOM   2597  CG  TRP A 151     -12.469   2.186 -22.393  1.00 39.54           C  
ATOM   2598  CD1 TRP A 151     -13.445   1.800 -21.543  1.00 39.54           C  
ATOM   2599  HD1 TRP A 151     -13.282   1.335 -20.582  1.00 39.54           H  
ATOM   2600  CD2 TRP A 151     -13.156   2.700 -23.574  1.00 39.54           C  
ATOM   2601  CE2 TRP A 151     -14.564   2.598 -23.358  1.00 39.54           C  
ATOM   2602  CE3 TRP A 151     -12.729   3.223 -24.814  1.00 39.54           C  
ATOM   2603  HE3 TRP A 151     -11.672   3.323 -25.011  1.00 39.54           H  
ATOM   2604  NE1 TRP A 151     -14.681   2.069 -22.092  1.00 39.54           N  
ATOM   2605  HE1 TRP A 151     -15.550   1.893 -21.609  1.00 39.54           H  
ATOM   2606  CH2 TRP A 151     -15.043   3.500 -25.550  1.00 39.54           C  
ATOM   2607  HH2 TRP A 151     -15.747   3.802 -26.311  1.00 39.54           H  
ATOM   2608  CZ2 TRP A 151     -15.501   2.989 -24.324  1.00 39.54           C  
ATOM   2609  HZ2 TRP A 151     -16.558   2.890 -24.123  1.00 39.54           H  
ATOM   2610  CZ3 TRP A 151     -13.662   3.617 -25.792  1.00 39.54           C  
ATOM   2611  HZ3 TRP A 151     -13.316   4.012 -26.736  1.00 39.54           H  
ATOM   2612  N   LEU A 152      -8.304   1.359 -23.905  1.00 40.99           N  
ATOM   2613  H   LEU A 152      -8.900   1.760 -24.615  1.00 40.99           H  
ATOM   2614  CA  LEU A 152      -6.898   1.740 -23.880  1.00 40.99           C  
ATOM   2615  HA  LEU A 152      -6.313   0.839 -23.698  1.00 40.99           H  
ATOM   2616  C   LEU A 152      -6.666   2.716 -22.712  1.00 40.99           C  
ATOM   2617  CB  LEU A 152      -6.513   2.352 -25.237  1.00 40.99           C  
ATOM   2618  HB2 LEU A 152      -5.635   2.988 -25.117  1.00 40.99           H  
ATOM   2619  HB3 LEU A 152      -7.325   2.997 -25.570  1.00 40.99           H  
ATOM   2620  O   LEU A 152      -7.581   3.461 -22.350  1.00 40.99           O  
ATOM   2621  CG  LEU A 152      -6.221   1.284 -26.305  1.00 40.99           C  
ATOM   2622  HG  LEU A 152      -6.959   0.484 -26.249  1.00 40.99           H  
ATOM   2623  CD1 LEU A 152      -6.288   1.895 -27.702  1.00 40.99           C  
ATOM   2624 HD11 LEU A 152      -6.108   1.138 -28.466  1.00 40.99           H  
ATOM   2625 HD12 LEU A 152      -7.282   2.310 -27.870  1.00 40.99           H  
ATOM   2626 HD13 LEU A 152      -5.559   2.699 -27.799  1.00 40.99           H  
ATOM   2627  CD2 LEU A 152      -4.821   0.690 -26.094  1.00 40.99           C  
ATOM   2628 HD21 LEU A 152      -4.090   1.496 -26.033  1.00 40.99           H  
ATOM   2629 HD22 LEU A 152      -4.800   0.115 -25.168  1.00 40.99           H  
ATOM   2630 HD23 LEU A 152      -4.550   0.043 -26.928  1.00 40.99           H  
ATOM   2631  N   PRO A 153      -5.462   2.725 -22.111  1.00 39.79           N  
ATOM   2632  CA  PRO A 153      -5.064   3.819 -21.239  1.00 39.79           C  
ATOM   2633  HA  PRO A 153      -5.600   3.747 -20.293  1.00 39.79           H  
ATOM   2634  C   PRO A 153      -5.400   5.148 -21.901  1.00 39.79           C  
ATOM   2635  CB  PRO A 153      -3.547   3.681 -21.050  1.00 39.79           C  
ATOM   2636  HB2 PRO A 153      -3.239   3.908 -20.029  1.00 39.79           H  
ATOM   2637  HB3 PRO A 153      -3.023   4.347 -21.735  1.00 39.79           H  
ATOM   2638  O   PRO A 153      -5.096   5.316 -23.084  1.00 39.79           O  
ATOM   2639  CG  PRO A 153      -3.235   2.239 -21.445  1.00 39.79           C  
ATOM   2640  HG2 PRO A 153      -3.294   1.581 -20.577  1.00 39.79           H  
ATOM   2641  HG3 PRO A 153      -2.250   2.166 -21.906  1.00 39.79           H  
ATOM   2642  CD  PRO A 153      -4.335   1.872 -22.432  1.00 39.79           C  
ATOM   2643  HD2 PRO A 153      -3.998   2.087 -23.446  1.00 39.79           H  
ATOM   2644  HD3 PRO A 153      -4.593   0.818 -22.328  1.00 39.79           H  
ATOM   2645  N   MET A 154      -6.015   6.062 -21.144  1.00 39.24           N  
ATOM   2646  H   MET A 154      -6.280   5.827 -20.198  1.00 39.24           H  
ATOM   2647  CA  MET A 154      -6.138   7.450 -21.579  1.00 39.24           C  
ATOM   2648  HA  MET A 154      -6.837   7.492 -22.414  1.00 39.24           H  
ATOM   2649  C   MET A 154      -4.775   7.935 -22.085  1.00 39.24           C  
ATOM   2650  CB  MET A 154      -6.658   8.352 -20.448  1.00 39.24           C  
ATOM   2651  HB2 MET A 154      -6.173   8.094 -19.507  1.00 39.24           H  
ATOM   2652  HB3 MET A 154      -6.407   9.386 -20.686  1.00 39.24           H  
ATOM   2653  O   MET A 154      -3.731   7.573 -21.534  1.00 39.24           O  
ATOM   2654  CG  MET A 154      -8.181   8.272 -20.296  1.00 39.24           C  
ATOM   2655  HG2 MET A 154      -8.631   8.492 -21.264  1.00 39.24           H  
ATOM   2656  HG3 MET A 154      -8.468   7.261 -20.006  1.00 39.24           H  
ATOM   2657  SD  MET A 154      -8.842   9.450 -19.085  1.00 39.24           S  
ATOM   2658  CE  MET A 154     -10.591   9.448 -19.566  1.00 39.24           C  
ATOM   2659  HE1 MET A 154     -11.149  10.119 -18.913  1.00 39.24           H  
ATOM   2660  HE2 MET A 154     -10.996   8.440 -19.478  1.00 39.24           H  
ATOM   2661  HE3 MET A 154     -10.689   9.789 -20.597  1.00 39.24           H  
ATOM   2662  N   ASP A 155      -4.830   8.690 -23.177  1.00 40.86           N  
ATOM   2663  H   ASP A 155      -5.745   8.894 -23.554  1.00 40.86           H  
ATOM   2664  CA  ASP A 155      -3.710   9.260 -23.916  1.00 40.86           C  
ATOM   2665  HA  ASP A 155      -3.303   8.489 -24.571  1.00 40.86           H  
ATOM   2666  C   ASP A 155      -2.564   9.799 -23.025  1.00 40.86           C  
ATOM   2667  CB  ASP A 155      -4.282  10.394 -24.786  1.00 40.86           C  
ATOM   2668  HB2 ASP A 155      -4.847  11.085 -24.161  1.00 40.86           H  
ATOM   2669  HB3 ASP A 155      -3.452  10.950 -25.221  1.00 40.86           H  
ATOM   2670  O   ASP A 155      -2.787  10.216 -21.890  1.00 40.86           O  
ATOM   2671  CG  ASP A 155      -5.155   9.889 -25.940  1.00 40.86           C  
ATOM   2672  OD1 ASP A 155      -4.571   9.268 -26.867  1.00 40.86           O  
ATOM   2673  OD2 ASP A 155      -6.370  10.164 -25.917  1.00 40.86           O  
ATOM   2674  N   ASN A 156      -1.346   9.867 -23.596  1.00 43.20           N  
ATOM   2675  H   ASN A 156      -1.318   9.532 -24.549  1.00 43.20           H  
ATOM   2676  CA  ASN A 156      -0.185  10.693 -23.168  1.00 43.20           C  
ATOM   2677  HA  ASN A 156       0.189  11.118 -24.099  1.00 43.20           H  
ATOM   2678  C   ASN A 156       1.065  10.002 -22.590  1.00 43.20           C  
ATOM   2679  CB  ASN A 156      -0.577  11.931 -22.322  1.00 43.20           C  
ATOM   2680  HB2 ASN A 156       0.298  12.561 -22.163  1.00 43.20           H  
ATOM   2681  HB3 ASN A 156      -0.933  11.626 -21.338  1.00 43.20           H  
ATOM   2682  O   ASN A 156       1.707  10.594 -21.724  1.00 43.20           O  
ATOM   2683  CG  ASN A 156      -1.596  12.820 -22.985  1.00 43.20           C  
ATOM   2684  ND2 ASN A 156      -2.377  13.541 -22.219  1.00 43.20           N  
ATOM   2685 HD21 ASN A 156      -3.070  14.096 -22.701  1.00 43.20           H  
ATOM   2686 HD22 ASN A 156      -2.388  13.381 -21.222  1.00 43.20           H  
ATOM   2687  OD1 ASN A 156      -1.674  12.898 -24.199  1.00 43.20           O  
ATOM   2688  N   ASN A 157       1.482   8.805 -23.044  1.00 39.07           N  
ATOM   2689  H   ASN A 157       0.942   8.329 -23.753  1.00 39.07           H  
ATOM   2690  CA  ASN A 157       2.731   8.171 -22.548  1.00 39.07           C  
ATOM   2691  HA  ASN A 157       2.721   7.121 -22.840  1.00 39.07           H  
ATOM   2692  C   ASN A 157       2.811   8.168 -21.001  1.00 39.07           C  
ATOM   2693  CB  ASN A 157       3.970   8.842 -23.192  1.00 39.07           C  
ATOM   2694  HB2 ASN A 157       3.866   9.926 -23.153  1.00 39.07           H  
ATOM   2695  HB3 ASN A 157       4.859   8.586 -22.617  1.00 39.07           H  
ATOM   2696  O   ASN A 157       3.886   8.237 -20.396  1.00 39.07           O  
ATOM   2697  CG  ASN A 157       4.278   8.417 -24.613  1.00 39.07           C  
ATOM   2698  ND2 ASN A 157       5.174   9.124 -25.262  1.00 39.07           N  
ATOM   2699 HD21 ASN A 157       5.620   9.913 -24.816  1.00 39.07           H  
ATOM   2700 HD22 ASN A 157       5.391   8.843 -26.208  1.00 39.07           H  
ATOM   2701  OD1 ASN A 157       3.760   7.449 -25.152  1.00 39.07           O  
ATOM   2702  N   MET A 158       1.651   8.174 -20.340  1.00 41.32           N  
ATOM   2703  H   MET A 158       0.788   8.146 -20.864  1.00 41.32           H  
ATOM   2704  CA  MET A 158       1.589   8.225 -18.896  1.00 41.32           C  
ATOM   2705  HA  MET A 158       2.356   8.918 -18.550  1.00 41.32           H  
ATOM   2706  C   MET A 158       1.904   6.823 -18.392  1.00 41.32           C  
ATOM   2707  CB  MET A 158       0.231   8.740 -18.405  1.00 41.32           C  
ATOM   2708  HB2 MET A 158      -0.579   8.165 -18.854  1.00 41.32           H  
ATOM   2709  HB3 MET A 158       0.187   8.610 -17.323  1.00 41.32           H  
ATOM   2710  O   MET A 158       1.393   5.849 -18.956  1.00 41.32           O  
ATOM   2711  CG  MET A 158       0.046  10.228 -18.723  1.00 41.32           C  
ATOM   2712  HG2 MET A 158       0.972  10.759 -18.500  1.00 41.32           H  
ATOM   2713  HG3 MET A 158      -0.161  10.332 -19.788  1.00 41.32           H  
ATOM   2714  SD  MET A 158      -1.290  11.004 -17.776  1.00 41.32           S  
ATOM   2715  CE  MET A 158      -1.122  12.722 -18.336  1.00 41.32           C  
ATOM   2716  HE1 MET A 158      -0.110  13.078 -18.143  1.00 41.32           H  
ATOM   2717  HE2 MET A 158      -1.830  13.350 -17.795  1.00 41.32           H  
ATOM   2718  HE3 MET A 158      -1.328  12.786 -19.405  1.00 41.32           H  
ATOM   2719  N   PRO A 159       2.727   6.683 -17.339  1.00 41.79           N  
ATOM   2720  CA  PRO A 159       2.889   5.387 -16.710  1.00 41.79           C  
ATOM   2721  HA  PRO A 159       3.332   4.682 -17.414  1.00 41.79           H  
ATOM   2722  C   PRO A 159       1.496   4.901 -16.302  1.00 41.79           C  
ATOM   2723  CB  PRO A 159       3.845   5.603 -15.535  1.00 41.79           C  
ATOM   2724  HB2 PRO A 159       4.865   5.405 -15.863  1.00 41.79           H  
ATOM   2725  HB3 PRO A 159       3.596   4.975 -14.680  1.00 41.79           H  
ATOM   2726  O   PRO A 159       0.742   5.617 -15.636  1.00 41.79           O  
ATOM   2727  CG  PRO A 159       3.703   7.091 -15.207  1.00 41.79           C  
ATOM   2728  HG2 PRO A 159       4.628   7.505 -14.804  1.00 41.79           H  
ATOM   2729  HG3 PRO A 159       2.886   7.229 -14.500  1.00 41.79           H  
ATOM   2730  CD  PRO A 159       3.332   7.736 -16.541  1.00 41.79           C  
ATOM   2731  HD2 PRO A 159       2.639   8.559 -16.366  1.00 41.79           H  
ATOM   2732  HD3 PRO A 159       4.226   8.106 -17.044  1.00 41.79           H  
ATOM   2733  N   SER A 160       1.142   3.699 -16.757  1.00 47.23           N  
ATOM   2734  H   SER A 160       1.802   3.176 -17.316  1.00 47.23           H  
ATOM   2735  CA  SER A 160      -0.172   3.096 -16.518  1.00 47.23           C  
ATOM   2736  HA  SER A 160      -0.941   3.730 -16.958  1.00 47.23           H  
ATOM   2737  C   SER A 160      -0.463   2.958 -15.029  1.00 47.23           C  
ATOM   2738  CB  SER A 160      -0.215   1.710 -17.169  1.00 47.23           C  
ATOM   2739  HB2 SER A 160      -1.107   1.172 -16.846  1.00 47.23           H  
ATOM   2740  HB3 SER A 160      -0.232   1.838 -18.251  1.00 47.23           H  
ATOM   2741  O   SER A 160      -1.603   3.120 -14.592  1.00 47.23           O  
ATOM   2742  OG  SER A 160       0.897   0.920 -16.808  1.00 47.23           O  
ATOM   2743  HG  SER A 160       0.906   0.140 -17.368  1.00 47.23           H  
ATOM   2744  N   ALA A 161       0.586   2.679 -14.259  1.00 54.06           N  
ATOM   2745  H   ALA A 161       1.471   2.543 -14.728  1.00 54.06           H  
ATOM   2746  CA  ALA A 161       0.593   2.559 -12.818  1.00 54.06           C  
ATOM   2747  HA  ALA A 161      -0.223   3.147 -12.396  1.00 54.06           H  
ATOM   2748  C   ALA A 161       1.924   3.084 -12.270  1.00 54.06           C  
ATOM   2749  CB  ALA A 161       0.394   1.081 -12.464  1.00 54.06           C  
ATOM   2750  HB1 ALA A 161       0.402   0.956 -11.381  1.00 54.06           H  
ATOM   2751  HB2 ALA A 161       1.203   0.489 -12.891  1.00 54.06           H  
ATOM   2752  HB3 ALA A 161      -0.554   0.724 -12.866  1.00 54.06           H  
ATOM   2753  O   ALA A 161       2.991   2.756 -12.792  1.00 54.06           O  
ATOM   2754  N   THR A 162       1.861   3.868 -11.199  1.00 62.62           N  
ATOM   2755  H   THR A 162       0.964   4.118 -10.807  1.00 62.62           H  
ATOM   2756  CA  THR A 162       3.045   4.248 -10.425  1.00 62.62           C  
ATOM   2757  HA  THR A 162       3.891   4.325 -11.107  1.00 62.62           H  
ATOM   2758  C   THR A 162       3.342   3.145  -9.402  1.00 62.62           C  
ATOM   2759  CB  THR A 162       2.877   5.634  -9.771  1.00 62.62           C  
ATOM   2760  HB  THR A 162       3.834   5.936  -9.346  1.00 62.62           H  
ATOM   2761  O   THR A 162       2.438   2.371  -9.061  1.00 62.62           O  
ATOM   2762  CG2 THR A 162       2.436   6.681 -10.800  1.00 62.62           C  
ATOM   2763 HG21 THR A 162       1.522   6.382 -11.313  1.00 62.62           H  
ATOM   2764 HG22 THR A 162       2.228   7.626 -10.298  1.00 62.62           H  
ATOM   2765 HG23 THR A 162       3.235   6.840 -11.524  1.00 62.62           H  
ATOM   2766  OG1 THR A 162       1.922   5.625  -8.735  1.00 62.62           O  
ATOM   2767  HG1 THR A 162       2.053   6.461  -8.282  1.00 62.62           H  
ATOM   2768  N   PRO A 163       4.574   3.031  -8.876  1.00 67.12           N  
ATOM   2769  CA  PRO A 163       4.880   2.057  -7.826  1.00 67.12           C  
ATOM   2770  HA  PRO A 163       4.755   1.057  -8.241  1.00 67.12           H  
ATOM   2771  C   PRO A 163       4.010   2.168  -6.561  1.00 67.12           C  
ATOM   2772  CB  PRO A 163       6.352   2.276  -7.499  1.00 67.12           C  
ATOM   2773  HB2 PRO A 163       6.461   2.998  -6.689  1.00 67.12           H  
ATOM   2774  HB3 PRO A 163       6.811   1.322  -7.239  1.00 67.12           H  
ATOM   2775  O   PRO A 163       3.921   1.211  -5.793  1.00 67.12           O  
ATOM   2776  CG  PRO A 163       6.942   2.857  -8.782  1.00 67.12           C  
ATOM   2777  HG2 PRO A 163       7.193   2.047  -9.467  1.00 67.12           H  
ATOM   2778  HG3 PRO A 163       7.817   3.475  -8.581  1.00 67.12           H  
ATOM   2779  CD  PRO A 163       5.789   3.676  -9.358  1.00 67.12           C  
ATOM   2780  HD2 PRO A 163       5.844   3.665 -10.447  1.00 67.12           H  
ATOM   2781  HD3 PRO A 163       5.841   4.702  -8.994  1.00 67.12           H  
ATOM   2782  N   ASN A 164       3.352   3.312  -6.352  1.00 69.31           N  
ATOM   2783  H   ASN A 164       3.534   4.084  -6.977  1.00 69.31           H  
ATOM   2784  CA  ASN A 164       2.378   3.546  -5.286  1.00 69.31           C  
ATOM   2785  HA  ASN A 164       2.765   3.139  -4.352  1.00 69.31           H  
ATOM   2786  C   ASN A 164       1.011   2.878  -5.546  1.00 69.31           C  
ATOM   2787  CB  ASN A 164       2.248   5.068  -5.142  1.00 69.31           C  
ATOM   2788  HB2 ASN A 164       3.236   5.523  -5.061  1.00 69.31           H  
ATOM   2789  HB3 ASN A 164       1.766   5.481  -6.028  1.00 69.31           H  
ATOM   2790  O   ASN A 164       0.270   2.567  -4.619  1.00 69.31           O  
ATOM   2791  CG  ASN A 164       1.464   5.500  -3.921  1.00 69.31           C  
ATOM   2792  ND2 ASN A 164       0.915   6.688  -3.964  1.00 69.31           N  
ATOM   2793 HD21 ASN A 164       0.353   7.016  -3.191  1.00 69.31           H  
ATOM   2794 HD22 ASN A 164       1.121   7.283  -4.753  1.00 69.31           H  
ATOM   2795  OD1 ASN A 164       1.385   4.818  -2.914  1.00 69.31           O  
ATOM   2796  N   ALA A 165       0.669   2.562  -6.797  1.00 69.66           N  
ATOM   2797  H   ALA A 165       1.312   2.786  -7.543  1.00 69.66           H  
ATOM   2798  CA  ALA A 165      -0.546   1.820  -7.132  1.00 69.66           C  
ATOM   2799  HA  ALA A 165      -1.344   2.183  -6.485  1.00 69.66           H  
ATOM   2800  C   ALA A 165      -0.403   0.310  -6.842  1.00 69.66           C  
ATOM   2801  CB  ALA A 165      -0.952   2.148  -8.575  1.00 69.66           C  
ATOM   2802  HB1 ALA A 165      -0.209   1.747  -9.265  1.00 69.66           H  
ATOM   2803  HB2 ALA A 165      -1.927   1.710  -8.793  1.00 69.66           H  
ATOM   2804  HB3 ALA A 165      -1.014   3.228  -8.705  1.00 69.66           H  
ATOM   2805  O   ALA A 165      -0.919  -0.518  -7.577  1.00 69.66           O  
ATOM   2806  N   TRP A 166       0.293  -0.084  -5.774  1.00 78.60           N  
ATOM   2807  H   TRP A 166       0.641   0.643  -5.165  1.00 78.60           H  
ATOM   2808  CA  TRP A 166       0.665  -1.471  -5.456  1.00 78.60           C  
ATOM   2809  HA  TRP A 166       1.364  -1.830  -6.211  1.00 78.60           H  
ATOM   2810  C   TRP A 166      -0.523  -2.449  -5.403  1.00 78.60           C  
ATOM   2811  CB  TRP A 166       1.371  -1.460  -4.098  1.00 78.60           C  
ATOM   2812  HB2 TRP A 166       1.766  -2.456  -3.900  1.00 78.60           H  
ATOM   2813  HB3 TRP A 166       2.218  -0.774  -4.139  1.00 78.60           H  
ATOM   2814  O   TRP A 166      -0.374  -3.631  -5.717  1.00 78.60           O  
ATOM   2815  CG  TRP A 166       0.473  -1.062  -2.964  1.00 78.60           C  
ATOM   2816  CD1 TRP A 166       0.280   0.200  -2.523  1.00 78.60           C  
ATOM   2817  HD1 TRP A 166       0.789   1.080  -2.888  1.00 78.60           H  
ATOM   2818  CD2 TRP A 166      -0.448  -1.895  -2.191  1.00 78.60           C  
ATOM   2819  CE2 TRP A 166      -1.168  -1.057  -1.297  1.00 78.60           C  
ATOM   2820  CE3 TRP A 166      -0.784  -3.268  -2.179  1.00 78.60           C  
ATOM   2821  HE3 TRP A 166      -0.271  -3.929  -2.862  1.00 78.60           H  
ATOM   2822  NE1 TRP A 166      -0.687   0.201  -1.541  1.00 78.60           N  
ATOM   2823  HE1 TRP A 166      -1.161   1.022  -1.192  1.00 78.60           H  
ATOM   2824  CH2 TRP A 166      -2.464  -2.910  -0.438  1.00 78.60           C  
ATOM   2825  HH2 TRP A 166      -3.234  -3.286   0.218  1.00 78.60           H  
ATOM   2826  CZ2 TRP A 166      -2.159  -1.542  -0.437  1.00 78.60           C  
ATOM   2827  HZ2 TRP A 166      -2.689  -0.847   0.198  1.00 78.60           H  
ATOM   2828  CZ3 TRP A 166      -1.778  -3.772  -1.313  1.00 78.60           C  
ATOM   2829  HZ3 TRP A 166      -2.018  -4.824  -1.325  1.00 78.60           H  
ATOM   2830  N   TRP A 167      -1.720  -1.975  -5.037  1.00 75.49           N  
ATOM   2831  H   TRP A 167      -1.770  -1.003  -4.769  1.00 75.49           H  
ATOM   2832  CA  TRP A 167      -2.944  -2.784  -4.958  1.00 75.49           C  
ATOM   2833  HA  TRP A 167      -2.779  -3.594  -4.248  1.00 75.49           H  
ATOM   2834  C   TRP A 167      -3.318  -3.417  -6.305  1.00 75.49           C  
ATOM   2835  CB  TRP A 167      -4.085  -1.909  -4.429  1.00 75.49           C  
ATOM   2836  HB2 TRP A 167      -3.848  -1.628  -3.403  1.00 75.49           H  
ATOM   2837  HB3 TRP A 167      -5.003  -2.496  -4.402  1.00 75.49           H  
ATOM   2838  O   TRP A 167      -4.007  -4.444  -6.344  1.00 75.49           O  
ATOM   2839  CG  TRP A 167      -4.343  -0.662  -5.218  1.00 75.49           C  
ATOM   2840  CD1 TRP A 167      -3.852   0.562  -4.921  1.00 75.49           C  
ATOM   2841  HD1 TRP A 167      -3.232   0.797  -4.068  1.00 75.49           H  
ATOM   2842  CD2 TRP A 167      -5.113  -0.496  -6.451  1.00 75.49           C  
ATOM   2843  CE2 TRP A 167      -5.041   0.876  -6.844  1.00 75.49           C  
ATOM   2844  CE3 TRP A 167      -5.859  -1.365  -7.280  1.00 75.49           C  
ATOM   2845  HE3 TRP A 167      -5.941  -2.408  -7.015  1.00 75.49           H  
ATOM   2846  NE1 TRP A 167      -4.274   1.474  -5.867  1.00 75.49           N  
ATOM   2847  HE1 TRP A 167      -4.034   2.455  -5.820  1.00 75.49           H  
ATOM   2848  CH2 TRP A 167      -6.402   0.468  -8.804  1.00 75.49           C  
ATOM   2849  HH2 TRP A 167      -6.907   0.819  -9.691  1.00 75.49           H  
ATOM   2850  CZ2 TRP A 167      -5.668   1.359  -8.001  1.00 75.49           C  
ATOM   2851  HZ2 TRP A 167      -5.596   2.405  -8.259  1.00 75.49           H  
ATOM   2852  CZ3 TRP A 167      -6.498  -0.888  -8.441  1.00 75.49           C  
ATOM   2853  HZ3 TRP A 167      -7.071  -1.559  -9.063  1.00 75.49           H  
ATOM   2854  N   ARG A 168      -2.817  -2.844  -7.402  1.00 73.33           N  
ATOM   2855  H   ARG A 168      -2.277  -2.001  -7.266  1.00 73.33           H  
ATOM   2856  CA  ARG A 168      -2.897  -3.346  -8.776  1.00 73.33           C  
ATOM   2857  HA  ARG A 168      -3.936  -3.463  -9.083  1.00 73.33           H  
ATOM   2858  C   ARG A 168      -2.237  -4.704  -8.973  1.00 73.33           C  
ATOM   2859  CB  ARG A 168      -2.221  -2.283  -9.660  1.00 73.33           C  
ATOM   2860  HB2 ARG A 168      -1.241  -2.011  -9.269  1.00 73.33           H  
ATOM   2861  HB3 ARG A 168      -1.955  -2.692 -10.634  1.00 73.33           H  
ATOM   2862  O   ARG A 168      -2.780  -5.578  -9.643  1.00 73.33           O  
ATOM   2863  CG  ARG A 168      -3.171  -1.066  -9.777  1.00 73.33           C  
ATOM   2864  HG2 ARG A 168      -4.201  -1.414  -9.855  1.00 73.33           H  
ATOM   2865  HG3 ARG A 168      -3.104  -0.444  -8.885  1.00 73.33           H  
ATOM   2866  CD  ARG A 168      -2.882  -0.225 -11.014  1.00 73.33           C  
ATOM   2867  HD2 ARG A 168      -1.912   0.258 -10.891  1.00 73.33           H  
ATOM   2868  HD3 ARG A 168      -2.840  -0.886 -11.880  1.00 73.33           H  
ATOM   2869  NE  ARG A 168      -3.929   0.795 -11.229  1.00 73.33           N  
ATOM   2870  HE  ARG A 168      -4.593   0.944 -10.483  1.00 73.33           H  
ATOM   2871  NH1 ARG A 168      -3.253   1.354 -13.330  1.00 73.33           N  
ATOM   2872 HH11 ARG A 168      -2.715   0.500 -13.374  1.00 73.33           H  
ATOM   2873 HH12 ARG A 168      -3.072   2.088 -14.000  1.00 73.33           H  
ATOM   2874  NH2 ARG A 168      -4.911   2.504 -12.402  1.00 73.33           N  
ATOM   2875 HH21 ARG A 168      -5.622   2.623 -11.694  1.00 73.33           H  
ATOM   2876 HH22 ARG A 168      -5.007   2.982 -13.286  1.00 73.33           H  
ATOM   2877  CZ  ARG A 168      -4.034   1.546 -12.312  1.00 73.33           C  
ATOM   2878  N   TRP A 169      -1.128  -4.911  -8.276  1.00 74.71           N  
ATOM   2879  H   TRP A 169      -0.777  -4.138  -7.729  1.00 74.71           H  
ATOM   2880  CA  TRP A 169      -0.295  -6.112  -8.328  1.00 74.71           C  
ATOM   2881  HA  TRP A 169      -0.574  -6.709  -9.196  1.00 74.71           H  
ATOM   2882  C   TRP A 169      -0.468  -7.001  -7.089  1.00 74.71           C  
ATOM   2883  CB  TRP A 169       1.145  -5.653  -8.519  1.00 74.71           C  
ATOM   2884  HB2 TRP A 169       1.481  -5.167  -7.603  1.00 74.71           H  
ATOM   2885  HB3 TRP A 169       1.770  -6.528  -8.695  1.00 74.71           H  
ATOM   2886  O   TRP A 169       0.270  -7.962  -6.863  1.00 74.71           O  
ATOM   2887  CG  TRP A 169       1.342  -4.706  -9.660  1.00 74.71           C  
ATOM   2888  CD1 TRP A 169       1.542  -3.372  -9.562  1.00 74.71           C  
ATOM   2889  HD1 TRP A 169       1.586  -2.818  -8.635  1.00 74.71           H  
ATOM   2890  CD2 TRP A 169       1.395  -5.018 -11.083  1.00 74.71           C  
ATOM   2891  CE2 TRP A 169       1.705  -3.819 -11.790  1.00 74.71           C  
ATOM   2892  CE3 TRP A 169       1.263  -6.202 -11.840  1.00 74.71           C  
ATOM   2893  HE3 TRP A 169       1.028  -7.128 -11.335  1.00 74.71           H  
ATOM   2894  NE1 TRP A 169       1.735  -2.840 -10.821  1.00 74.71           N  
ATOM   2895  HE1 TRP A 169       1.985  -1.875 -10.985  1.00 74.71           H  
ATOM   2896  CH2 TRP A 169       1.912  -5.020 -13.874  1.00 74.71           C  
ATOM   2897  HH2 TRP A 169       2.176  -5.045 -14.921  1.00 74.71           H  
ATOM   2898  CZ2 TRP A 169       1.953  -3.807 -13.168  1.00 74.71           C  
ATOM   2899  HZ2 TRP A 169       2.235  -2.892 -13.666  1.00 74.71           H  
ATOM   2900  CZ3 TRP A 169       1.539  -6.208 -13.219  1.00 74.71           C  
ATOM   2901  HZ3 TRP A 169       1.507  -7.132 -13.777  1.00 74.71           H  
ATOM   2902  N   ALA A 170      -1.456  -6.679  -6.255  1.00 80.69           N  
ATOM   2903  H   ALA A 170      -1.993  -5.851  -6.469  1.00 80.69           H  
ATOM   2904  CA  ALA A 170      -1.807  -7.451  -5.079  1.00 80.69           C  
ATOM   2905  HA  ALA A 170      -0.908  -7.929  -4.689  1.00 80.69           H  
ATOM   2906  C   ALA A 170      -2.808  -8.559  -5.411  1.00 80.69           C  
ATOM   2907  CB  ALA A 170      -2.330  -6.494  -4.009  1.00 80.69           C  
ATOM   2908  HB1 ALA A 170      -3.268  -6.048  -4.341  1.00 80.69           H  
ATOM   2909  HB2 ALA A 170      -2.495  -7.037  -3.079  1.00 80.69           H  
ATOM   2910  HB3 ALA A 170      -1.602  -5.700  -3.842  1.00 80.69           H  
ATOM   2911  O   ALA A 170      -3.779  -8.337  -6.124  1.00 80.69           O  
ATOM   2912  N   LEU A 171      -2.652  -9.728  -4.806  1.00 81.50           N  
ATOM   2913  H   LEU A 171      -1.814  -9.862  -4.260  1.00 81.50           H  
ATOM   2914  CA  LEU A 171      -3.674 -10.763  -4.739  1.00 81.50           C  
ATOM   2915  HA  LEU A 171      -4.563 -10.442  -5.283  1.00 81.50           H  
ATOM   2916  C   LEU A 171      -4.056 -10.959  -3.277  1.00 81.50           C  
ATOM   2917  CB  LEU A 171      -3.140 -12.043  -5.403  1.00 81.50           C  
ATOM   2918  HB2 LEU A 171      -2.198 -12.324  -4.933  1.00 81.50           H  
ATOM   2919  HB3 LEU A 171      -2.941 -11.830  -6.453  1.00 81.50           H  
ATOM   2920  O   LEU A 171      -3.371 -11.683  -2.553  1.00 81.50           O  
ATOM   2921  CG  LEU A 171      -4.114 -13.232  -5.307  1.00 81.50           C  
ATOM   2922  HG  LEU A 171      -4.253 -13.512  -4.263  1.00 81.50           H  
ATOM   2923  CD1 LEU A 171      -5.484 -12.889  -5.894  1.00 81.50           C  
ATOM   2924 HD11 LEU A 171      -6.034 -12.240  -5.212  1.00 81.50           H  
ATOM   2925 HD12 LEU A 171      -5.364 -12.371  -6.846  1.00 81.50           H  
ATOM   2926 HD13 LEU A 171      -6.069 -13.797  -6.038  1.00 81.50           H  
ATOM   2927  CD2 LEU A 171      -3.516 -14.439  -6.023  1.00 81.50           C  
ATOM   2928 HD21 LEU A 171      -2.559 -14.702  -5.572  1.00 81.50           H  
ATOM   2929 HD22 LEU A 171      -4.191 -15.292  -5.946  1.00 81.50           H  
ATOM   2930 HD23 LEU A 171      -3.356 -14.208  -7.077  1.00 81.50           H  
ATOM   2931  N   LEU A 172      -5.132 -10.302  -2.832  1.00 86.16           N  
ATOM   2932  H   LEU A 172      -5.637  -9.706  -3.473  1.00 86.16           H  
ATOM   2933  CA  LEU A 172      -5.655 -10.449  -1.473  1.00 86.16           C  
ATOM   2934  HA  LEU A 172      -4.971 -11.068  -0.892  1.00 86.16           H  
ATOM   2935  C   LEU A 172      -7.003 -11.168  -1.468  1.00 86.16           C  
ATOM   2936  CB  LEU A 172      -5.757  -9.089  -0.759  1.00 86.16           C  
ATOM   2937  HB2 LEU A 172      -6.163  -9.266   0.236  1.00 86.16           H  
ATOM   2938  HB3 LEU A 172      -6.471  -8.467  -1.299  1.00 86.16           H  
ATOM   2939  O   LEU A 172      -7.941 -10.782  -2.154  1.00 86.16           O  
ATOM   2940  CG  LEU A 172      -4.443  -8.300  -0.612  1.00 86.16           C  
ATOM   2941  HG  LEU A 172      -4.120  -7.958  -1.595  1.00 86.16           H  
ATOM   2942  CD1 LEU A 172      -4.687  -7.089   0.290  1.00 86.16           C  
ATOM   2943 HD11 LEU A 172      -4.789  -7.399   1.329  1.00 86.16           H  
ATOM   2944 HD12 LEU A 172      -3.853  -6.393   0.205  1.00 86.16           H  
ATOM   2945 HD13 LEU A 172      -5.602  -6.575  -0.006  1.00 86.16           H  
ATOM   2946  CD2 LEU A 172      -3.308  -9.104   0.024  1.00 86.16           C  
ATOM   2947 HD21 LEU A 172      -2.976  -9.865  -0.681  1.00 86.16           H  
ATOM   2948 HD22 LEU A 172      -3.637  -9.561   0.957  1.00 86.16           H  
ATOM   2949 HD23 LEU A 172      -2.461  -8.444   0.211  1.00 86.16           H  
ATOM   2950  N   MET A 173      -7.131 -12.166  -0.601  1.00 86.21           N  
ATOM   2951  H   MET A 173      -6.318 -12.455  -0.076  1.00 86.21           H  
ATOM   2952  CA  MET A 173      -8.400 -12.823  -0.307  1.00 86.21           C  
ATOM   2953  HA  MET A 173      -9.066 -12.718  -1.163  1.00 86.21           H  
ATOM   2954  C   MET A 173      -9.052 -12.149   0.899  1.00 86.21           C  
ATOM   2955  CB  MET A 173      -8.173 -14.322  -0.066  1.00 86.21           C  
ATOM   2956  HB2 MET A 173      -7.502 -14.453   0.783  1.00 86.21           H  
ATOM   2957  HB3 MET A 173      -9.126 -14.794   0.175  1.00 86.21           H  
ATOM   2958  O   MET A 173      -8.414 -11.991   1.943  1.00 86.21           O  
ATOM   2959  CG  MET A 173      -7.565 -15.018  -1.290  1.00 86.21           C  
ATOM   2960  HG2 MET A 173      -7.351 -16.056  -1.036  1.00 86.21           H  
ATOM   2961  HG3 MET A 173      -6.614 -14.542  -1.531  1.00 86.21           H  
ATOM   2962  SD  MET A 173      -8.600 -14.994  -2.778  1.00 86.21           S  
ATOM   2963  CE  MET A 173      -9.741 -16.353  -2.417  1.00 86.21           C  
ATOM   2964  HE1 MET A 173     -10.430 -16.471  -3.254  1.00 86.21           H  
ATOM   2965  HE2 MET A 173     -10.307 -16.133  -1.512  1.00 86.21           H  
ATOM   2966  HE3 MET A 173      -9.179 -17.277  -2.287  1.00 86.21           H  
ATOM   2967  N   MET A 174     -10.324 -11.770   0.761  1.00 87.26           N  
ATOM   2968  H   MET A 174     -10.774 -11.936  -0.127  1.00 87.26           H  
ATOM   2969  CA  MET A 174     -11.119 -11.133   1.814  1.00 87.26           C  
ATOM   2970  HA  MET A 174     -10.440 -10.728   2.565  1.00 87.26           H  
ATOM   2971  C   MET A 174     -12.060 -12.140   2.493  1.00 87.26           C  
ATOM   2972  CB  MET A 174     -11.894  -9.947   1.223  1.00 87.26           C  
ATOM   2973  HB2 MET A 174     -11.196  -9.284   0.710  1.00 87.26           H  
ATOM   2974  HB3 MET A 174     -12.615 -10.318   0.495  1.00 87.26           H  
ATOM   2975  O   MET A 174     -12.696 -12.954   1.824  1.00 87.26           O  
ATOM   2976  CG  MET A 174     -12.626  -9.140   2.302  1.00 87.26           C  
ATOM   2977  HG2 MET A 174     -13.331  -9.784   2.828  1.00 87.26           H  
ATOM   2978  HG3 MET A 174     -11.889  -8.780   3.020  1.00 87.26           H  
ATOM   2979  SD  MET A 174     -13.543  -7.713   1.674  1.00 87.26           S  
ATOM   2980  CE  MET A 174     -14.941  -8.538   0.861  1.00 87.26           C  
ATOM   2981  HE1 MET A 174     -15.460  -9.175   1.577  1.00 87.26           H  
ATOM   2982  HE2 MET A 174     -15.642  -7.788   0.494  1.00 87.26           H  
ATOM   2983  HE3 MET A 174     -14.588  -9.137   0.021  1.00 87.26           H  
ATOM   2984  N   GLN A 175     -12.190 -12.060   3.820  1.00 87.40           N  
ATOM   2985  H   GLN A 175     -11.591 -11.405   4.304  1.00 87.40           H  
ATOM   2986  CA  GLN A 175     -13.186 -12.802   4.596  1.00 87.40           C  
ATOM   2987  HA  GLN A 175     -13.878 -13.248   3.882  1.00 87.40           H  
ATOM   2988  C   GLN A 175     -13.952 -11.877   5.565  1.00 87.40           C  
ATOM   2989  CB  GLN A 175     -12.522 -13.972   5.333  1.00 87.40           C  
ATOM   2990  HB2 GLN A 175     -11.888 -14.514   4.631  1.00 87.40           H  
ATOM   2991  HB3 GLN A 175     -11.905 -13.600   6.150  1.00 87.40           H  
ATOM   2992  O   GLN A 175     -13.291 -11.184   6.345  1.00 87.40           O  
ATOM   2993  CG  GLN A 175     -13.590 -14.940   5.870  1.00 87.40           C  
ATOM   2994  HG2 GLN A 175     -14.182 -14.451   6.644  1.00 87.40           H  
ATOM   2995  HG3 GLN A 175     -14.250 -15.217   5.049  1.00 87.40           H  
ATOM   2996  CD  GLN A 175     -13.017 -16.229   6.440  1.00 87.40           C  
ATOM   2997  NE2 GLN A 175     -13.846 -17.207   6.726  1.00 87.40           N  
ATOM   2998 HE21 GLN A 175     -13.408 -18.089   6.949  1.00 87.40           H  
ATOM   2999 HE22 GLN A 175     -14.807 -17.165   6.417  1.00 87.40           H  
ATOM   3000  OE1 GLN A 175     -11.835 -16.371   6.695  1.00 87.40           O  
ATOM   3001  N   PRO A 176     -15.302 -11.914   5.616  1.00 83.98           N  
ATOM   3002  CA  PRO A 176     -16.198 -12.740   4.794  1.00 83.98           C  
ATOM   3003  HA  PRO A 176     -15.971 -13.797   4.930  1.00 83.98           H  
ATOM   3004  C   PRO A 176     -16.086 -12.406   3.300  1.00 83.98           C  
ATOM   3005  CB  PRO A 176     -17.609 -12.482   5.330  1.00 83.98           C  
ATOM   3006  HB2 PRO A 176     -17.824 -13.177   6.142  1.00 83.98           H  
ATOM   3007  HB3 PRO A 176     -18.370 -12.560   4.553  1.00 83.98           H  
ATOM   3008  O   PRO A 176     -15.768 -11.278   2.939  1.00 83.98           O  
ATOM   3009  CG  PRO A 176     -17.514 -11.064   5.887  1.00 83.98           C  
ATOM   3010  HG2 PRO A 176     -17.629 -10.342   5.078  1.00 83.98           H  
ATOM   3011  HG3 PRO A 176     -18.255 -10.885   6.667  1.00 83.98           H  
ATOM   3012  CD  PRO A 176     -16.088 -11.000   6.434  1.00 83.98           C  
ATOM   3013  HD2 PRO A 176     -16.073 -11.335   7.471  1.00 83.98           H  
ATOM   3014  HD3 PRO A 176     -15.707  -9.981   6.366  1.00 83.98           H  
ATOM   3015  N   ARG A 177     -16.271 -13.419   2.448  1.00 76.63           N  
ATOM   3016  H   ARG A 177     -16.628 -14.294   2.804  1.00 76.63           H  
ATOM   3017  CA  ARG A 177     -16.275 -13.246   0.993  1.00 76.63           C  
ATOM   3018  HA  ARG A 177     -15.544 -12.485   0.718  1.00 76.63           H  
ATOM   3019  C   ARG A 177     -17.659 -12.751   0.588  1.00 76.63           C  
ATOM   3020  CB  ARG A 177     -15.902 -14.574   0.303  1.00 76.63           C  
ATOM   3021  HB2 ARG A 177     -16.650 -15.328   0.551  1.00 76.63           H  
ATOM   3022  HB3 ARG A 177     -14.937 -14.905   0.686  1.00 76.63           H  
ATOM   3023  O   ARG A 177     -18.643 -13.326   1.044  1.00 76.63           O  
ATOM   3024  CG  ARG A 177     -15.804 -14.454  -1.229  1.00 76.63           C  
ATOM   3025  HG2 ARG A 177     -16.767 -14.139  -1.631  1.00 76.63           H  
ATOM   3026  HG3 ARG A 177     -15.054 -13.706  -1.482  1.00 76.63           H  
ATOM   3027  CD  ARG A 177     -15.427 -15.793  -1.880  1.00 76.63           C  
ATOM   3028  HD2 ARG A 177     -14.480 -16.135  -1.462  1.00 76.63           H  
ATOM   3029  HD3 ARG A 177     -16.202 -16.523  -1.649  1.00 76.63           H  
ATOM   3030  NE  ARG A 177     -15.296 -15.665  -3.345  1.00 76.63           N  
ATOM   3031  HE  ARG A 177     -15.479 -14.755  -3.743  1.00 76.63           H  
ATOM   3032  NH1 ARG A 177     -14.857 -17.871  -3.844  1.00 76.63           N  
ATOM   3033 HH11 ARG A 177     -14.697 -18.580  -4.545  1.00 76.63           H  
ATOM   3034 HH12 ARG A 177     -15.020 -18.127  -2.880  1.00 76.63           H  
ATOM   3035  NH2 ARG A 177     -14.901 -16.361  -5.481  1.00 76.63           N  
ATOM   3036 HH21 ARG A 177     -15.057 -15.426  -5.829  1.00 76.63           H  
ATOM   3037 HH22 ARG A 177     -14.730 -17.094  -6.155  1.00 76.63           H  
ATOM   3038  CZ  ARG A 177     -15.018 -16.629  -4.211  1.00 76.63           C  
ATOM   3039  N   ASP A 178     -17.724 -11.743  -0.271  1.00 73.22           N  
ATOM   3040  H   ASP A 178     -16.877 -11.295  -0.591  1.00 73.22           H  
ATOM   3041  CA  ASP A 178     -18.954 -11.448  -1.003  1.00 73.22           C  
ATOM   3042  HA  ASP A 178     -19.808 -11.599  -0.342  1.00 73.22           H  
ATOM   3043  C   ASP A 178     -19.032 -12.418  -2.199  1.00 73.22           C  
ATOM   3044  CB  ASP A 178     -18.994  -9.968  -1.402  1.00 73.22           C  
ATOM   3045  HB2 ASP A 178     -19.059  -9.369  -0.493  1.00 73.22           H  
ATOM   3046  HB3 ASP A 178     -18.060  -9.704  -1.897  1.00 73.22           H  
ATOM   3047  O   ASP A 178     -18.175 -12.346  -3.090  1.00 73.22           O  
ATOM   3048  CG  ASP A 178     -20.191  -9.619  -2.303  1.00 73.22           C  
ATOM   3049  OD1 ASP A 178     -21.050 -10.503  -2.540  1.00 73.22           O  
ATOM   3050  OD2 ASP A 178     -20.214  -8.476  -2.790  1.00 73.22           O  
ATOM   3051  N   PRO A 179     -19.978 -13.379  -2.201  1.00 65.65           N  
ATOM   3052  CA  PRO A 179     -20.082 -14.382  -3.257  1.00 65.65           C  
ATOM   3053  HA  PRO A 179     -19.148 -14.937  -3.342  1.00 65.65           H  
ATOM   3054  C   PRO A 179     -20.393 -13.761  -4.623  1.00 65.65           C  
ATOM   3055  CB  PRO A 179     -21.200 -15.330  -2.806  1.00 65.65           C  
ATOM   3056  HB2 PRO A 179     -21.756 -15.742  -3.648  1.00 65.65           H  
ATOM   3057  HB3 PRO A 179     -20.773 -16.135  -2.208  1.00 65.65           H  
ATOM   3058  O   PRO A 179     -19.968 -14.303  -5.640  1.00 65.65           O  
ATOM   3059  CG  PRO A 179     -22.084 -14.455  -1.920  1.00 65.65           C  
ATOM   3060  HG2 PRO A 179     -22.639 -15.045  -1.191  1.00 65.65           H  
ATOM   3061  HG3 PRO A 179     -22.764 -13.872  -2.541  1.00 65.65           H  
ATOM   3062  CD  PRO A 179     -21.075 -13.528  -1.250  1.00 65.65           C  
ATOM   3063  HD2 PRO A 179     -21.554 -12.574  -1.030  1.00 65.65           H  
ATOM   3064  HD3 PRO A 179     -20.707 -13.990  -0.334  1.00 65.65           H  
ATOM   3065  N   ASN A 180     -21.060 -12.606  -4.649  1.00 64.50           N  
ATOM   3066  H   ASN A 180     -21.265 -12.136  -3.778  1.00 64.50           H  
ATOM   3067  CA  ASN A 180     -21.520 -11.967  -5.879  1.00 64.50           C  
ATOM   3068  HA  ASN A 180     -21.533 -12.706  -6.680  1.00 64.50           H  
ATOM   3069  C   ASN A 180     -20.580 -10.863  -6.358  1.00 64.50           C  
ATOM   3070  CB  ASN A 180     -22.961 -11.485  -5.669  1.00 64.50           C  
ATOM   3071  HB2 ASN A 180     -23.004 -10.840  -4.791  1.00 64.50           H  
ATOM   3072  HB3 ASN A 180     -23.284 -10.918  -6.542  1.00 64.50           H  
ATOM   3073  O   ASN A 180     -20.856 -10.226  -7.370  1.00 64.50           O  
ATOM   3074  CG  ASN A 180     -23.922 -12.650  -5.508  1.00 64.50           C  
ATOM   3075  ND2 ASN A 180     -25.057 -12.441  -4.886  1.00 64.50           N  
ATOM   3076 HD21 ASN A 180     -25.303 -11.533  -4.519  1.00 64.50           H  
ATOM   3077 HD22 ASN A 180     -25.689 -13.229  -4.879  1.00 64.50           H  
ATOM   3078  OD1 ASN A 180     -23.674 -13.765  -5.925  1.00 64.50           O  
ATOM   3079  N   ARG A 181     -19.448 -10.654  -5.677  1.00 67.01           N  
ATOM   3080  H   ARG A 181     -19.313 -11.172  -4.820  1.00 67.01           H  
ATOM   3081  CA  ARG A 181     -18.497  -9.598  -6.028  1.00 67.01           C  
ATOM   3082  HA  ARG A 181     -19.020  -8.644  -5.980  1.00 67.01           H  
ATOM   3083  C   ARG A 181     -17.947  -9.729  -7.446  1.00 67.01           C  
ATOM   3084  CB  ARG A 181     -17.366  -9.600  -5.004  1.00 67.01           C  
ATOM   3085  HB2 ARG A 181     -16.759 -10.500  -5.110  1.00 67.01           H  
ATOM   3086  HB3 ARG A 181     -17.810  -9.582  -4.009  1.00 67.01           H  
ATOM   3087  O   ARG A 181     -17.693  -8.717  -8.083  1.00 67.01           O  
ATOM   3088  CG  ARG A 181     -16.499  -8.354  -5.171  1.00 67.01           C  
ATOM   3089  HG2 ARG A 181     -15.965  -8.388  -6.120  1.00 67.01           H  
ATOM   3090  HG3 ARG A 181     -17.133  -7.468  -5.145  1.00 67.01           H  
ATOM   3091  CD  ARG A 181     -15.488  -8.279  -4.039  1.00 67.01           C  
ATOM   3092  HD2 ARG A 181     -14.829  -9.145  -4.098  1.00 67.01           H  
ATOM   3093  HD3 ARG A 181     -16.018  -8.278  -3.087  1.00 67.01           H  
ATOM   3094  NE  ARG A 181     -14.717  -7.045  -4.171  1.00 67.01           N  
ATOM   3095  HE  ARG A 181     -15.059  -6.369  -4.838  1.00 67.01           H  
ATOM   3096  NH1 ARG A 181     -13.159  -7.501  -2.565  1.00 67.01           N  
ATOM   3097 HH11 ARG A 181     -13.543  -8.432  -2.485  1.00 67.01           H  
ATOM   3098 HH12 ARG A 181     -12.271  -7.269  -2.143  1.00 67.01           H  
ATOM   3099  NH2 ARG A 181     -13.019  -5.638  -3.787  1.00 67.01           N  
ATOM   3100 HH21 ARG A 181     -12.132  -5.433  -3.350  1.00 67.01           H  
ATOM   3101 HH22 ARG A 181     -13.355  -5.055  -4.539  1.00 67.01           H  
ATOM   3102  CZ  ARG A 181     -13.636  -6.735  -3.499  1.00 67.01           C  
ATOM   3103  N   PHE A 182     -17.750 -10.960  -7.921  1.00 61.53           N  
ATOM   3104  H   PHE A 182     -18.003 -11.739  -7.330  1.00 61.53           H  
ATOM   3105  CA  PHE A 182     -17.322 -11.238  -9.297  1.00 61.53           C  
ATOM   3106  HA  PHE A 182     -16.406 -10.698  -9.540  1.00 61.53           H  
ATOM   3107  C   PHE A 182     -18.317 -10.730 -10.334  1.00 61.53           C  
ATOM   3108  CB  PHE A 182     -17.001 -12.727  -9.457  1.00 61.53           C  
ATOM   3109  HB2 PHE A 182     -17.911 -13.310  -9.316  1.00 61.53           H  
ATOM   3110  HB3 PHE A 182     -16.287 -13.022  -8.688  1.00 61.53           H  
ATOM   3111  O   PHE A 182     -17.919 -10.096 -11.302  1.00 61.53           O  
ATOM   3112  CG  PHE A 182     -16.408 -13.044 -10.816  1.00 61.53           C  
ATOM   3113  CD1 PHE A 182     -17.239 -13.451 -11.873  1.00 61.53           C  
ATOM   3114  HD1 PHE A 182     -18.303 -13.563 -11.725  1.00 61.53           H  
ATOM   3115  CD2 PHE A 182     -15.031 -12.887 -11.041  1.00 61.53           C  
ATOM   3116  HD2 PHE A 182     -14.393 -12.624 -10.210  1.00 61.53           H  
ATOM   3117  CE1 PHE A 182     -16.695 -13.680 -13.148  1.00 61.53           C  
ATOM   3118  HE1 PHE A 182     -17.343 -13.972 -13.961  1.00 61.53           H  
ATOM   3119  CE2 PHE A 182     -14.484 -13.090 -12.321  1.00 61.53           C  
ATOM   3120  HE2 PHE A 182     -13.426 -12.957 -12.494  1.00 61.53           H  
ATOM   3121  CZ  PHE A 182     -15.322 -13.488 -13.377  1.00 61.53           C  
ATOM   3122  HZ  PHE A 182     -14.916 -13.644 -14.365  1.00 61.53           H  
ATOM   3123  N   TRP A 183     -19.602 -10.958 -10.082  1.00 61.03           N  
ATOM   3124  H   TRP A 183     -19.853 -11.463  -9.244  1.00 61.03           H  
ATOM   3125  CA  TRP A 183     -20.676 -10.649 -11.019  1.00 61.03           C  
ATOM   3126  HA  TRP A 183     -20.321 -10.801 -12.038  1.00 61.03           H  
ATOM   3127  C   TRP A 183     -21.148  -9.198 -10.934  1.00 61.03           C  
ATOM   3128  CB  TRP A 183     -21.819 -11.631 -10.748  1.00 61.03           C  
ATOM   3129  HB2 TRP A 183     -22.617 -11.438 -11.464  1.00 61.03           H  
ATOM   3130  HB3 TRP A 183     -22.218 -11.457  -9.749  1.00 61.03           H  
ATOM   3131  O   TRP A 183     -21.495  -8.617 -11.951  1.00 61.03           O  
ATOM   3132  CG  TRP A 183     -21.416 -13.068 -10.877  1.00 61.03           C  
ATOM   3133  CD1 TRP A 183     -21.361 -13.986  -9.884  1.00 61.03           C  
ATOM   3134  HD1 TRP A 183     -21.641 -13.807  -8.857  1.00 61.03           H  
ATOM   3135  CD2 TRP A 183     -21.005 -13.764 -12.092  1.00 61.03           C  
ATOM   3136  CE2 TRP A 183     -20.707 -15.118 -11.757  1.00 61.03           C  
ATOM   3137  CE3 TRP A 183     -20.862 -13.386 -13.444  1.00 61.03           C  
ATOM   3138  HE3 TRP A 183     -21.093 -12.375 -13.744  1.00 61.03           H  
ATOM   3139  NE1 TRP A 183     -20.940 -15.197 -10.400  1.00 61.03           N  
ATOM   3140  HE1 TRP A 183     -20.902 -16.052  -9.864  1.00 61.03           H  
ATOM   3141  CH2 TRP A 183     -20.164 -15.647 -14.053  1.00 61.03           C  
ATOM   3142  HH2 TRP A 183     -19.862 -16.354 -14.812  1.00 61.03           H  
ATOM   3143  CZ2 TRP A 183     -20.291 -16.055 -12.714  1.00 61.03           C  
ATOM   3144  HZ2 TRP A 183     -20.088 -17.078 -12.434  1.00 61.03           H  
ATOM   3145  CZ3 TRP A 183     -20.447 -14.318 -14.414  1.00 61.03           C  
ATOM   3146  HZ3 TRP A 183     -20.361 -14.013 -15.446  1.00 61.03           H  
ATOM   3147  N   LYS A 184     -21.158  -8.608  -9.731  1.00 61.98           N  
ATOM   3148  H   LYS A 184     -20.890  -9.163  -8.931  1.00 61.98           H  
ATOM   3149  CA  LYS A 184     -21.645  -7.238  -9.519  1.00 61.98           C  
ATOM   3150  HA  LYS A 184     -22.532  -7.071 -10.130  1.00 61.98           H  
ATOM   3151  C   LYS A 184     -20.650  -6.184  -9.985  1.00 61.98           C  
ATOM   3152  CB  LYS A 184     -22.002  -7.015  -8.045  1.00 61.98           C  
ATOM   3153  HB2 LYS A 184     -22.169  -5.949  -7.891  1.00 61.98           H  
ATOM   3154  HB3 LYS A 184     -21.171  -7.327  -7.412  1.00 61.98           H  
ATOM   3155  O   LYS A 184     -21.042  -5.244 -10.658  1.00 61.98           O  
ATOM   3156  CG  LYS A 184     -23.278  -7.769  -7.654  1.00 61.98           C  
ATOM   3157  HG2 LYS A 184     -23.136  -8.842  -7.782  1.00 61.98           H  
ATOM   3158  HG3 LYS A 184     -24.095  -7.442  -8.297  1.00 61.98           H  
ATOM   3159  CD  LYS A 184     -23.627  -7.463  -6.197  1.00 61.98           C  
ATOM   3160  HD2 LYS A 184     -23.705  -6.382  -6.079  1.00 61.98           H  
ATOM   3161  HD3 LYS A 184     -22.833  -7.835  -5.549  1.00 61.98           H  
ATOM   3162  CE  LYS A 184     -24.959  -8.114  -5.826  1.00 61.98           C  
ATOM   3163  HE2 LYS A 184     -25.701  -7.818  -6.568  1.00 61.98           H  
ATOM   3164  HE3 LYS A 184     -24.848  -9.197  -5.874  1.00 61.98           H  
ATOM   3165  NZ  LYS A 184     -25.388  -7.675  -4.477  1.00 61.98           N  
ATOM   3166  HZ1 LYS A 184     -26.282  -8.076  -4.231  1.00 61.98           H  
ATOM   3167  HZ2 LYS A 184     -24.690  -7.914  -3.787  1.00 61.98           H  
ATOM   3168  HZ3 LYS A 184     -25.489  -6.670  -4.474  1.00 61.98           H  
ATOM   3169  N   ASN A 185     -19.375  -6.360  -9.631  1.00 61.38           N  
ATOM   3170  H   ASN A 185     -19.121  -7.210  -9.149  1.00 61.38           H  
ATOM   3171  CA  ASN A 185     -18.344  -5.347  -9.842  1.00 61.38           C  
ATOM   3172  HA  ASN A 185     -18.734  -4.550 -10.475  1.00 61.38           H  
ATOM   3173  C   ASN A 185     -17.144  -5.967 -10.577  1.00 61.38           C  
ATOM   3174  CB  ASN A 185     -17.981  -4.703  -8.491  1.00 61.38           C  
ATOM   3175  HB2 ASN A 185     -17.220  -3.944  -8.673  1.00 61.38           H  
ATOM   3176  HB3 ASN A 185     -17.566  -5.463  -7.829  1.00 61.38           H  
ATOM   3177  O   ASN A 185     -16.093  -6.201  -9.964  1.00 61.38           O  
ATOM   3178  CG  ASN A 185     -19.156  -4.026  -7.794  1.00 61.38           C  
ATOM   3179  ND2 ASN A 185     -19.114  -3.870  -6.496  1.00 61.38           N  
ATOM   3180 HD21 ASN A 185     -18.223  -3.928  -6.024  1.00 61.38           H  
ATOM   3181 HD22 ASN A 185     -19.854  -3.269  -6.162  1.00 61.38           H  
ATOM   3182  OD1 ASN A 185     -20.169  -3.677  -8.356  1.00 61.38           O  
ATOM   3183  N   PRO A 186     -17.288  -6.280 -11.881  1.00 55.59           N  
ATOM   3184  CA  PRO A 186     -16.165  -6.715 -12.698  1.00 55.59           C  
ATOM   3185  HA  PRO A 186     -15.640  -7.536 -12.210  1.00 55.59           H  
ATOM   3186  C   PRO A 186     -15.171  -5.574 -12.926  1.00 55.59           C  
ATOM   3187  CB  PRO A 186     -16.772  -7.216 -14.009  1.00 55.59           C  
ATOM   3188  HB2 PRO A 186     -16.111  -7.063 -14.861  1.00 55.59           H  
ATOM   3189  HB3 PRO A 186     -17.023  -8.272 -13.908  1.00 55.59           H  
ATOM   3190  O   PRO A 186     -14.012  -5.855 -13.173  1.00 55.59           O  
ATOM   3191  CG  PRO A 186     -18.059  -6.406 -14.135  1.00 55.59           C  
ATOM   3192  HG2 PRO A 186     -17.851  -5.444 -14.604  1.00 55.59           H  
ATOM   3193  HG3 PRO A 186     -18.817  -6.958 -14.689  1.00 55.59           H  
ATOM   3194  CD  PRO A 186     -18.500  -6.194 -12.690  1.00 55.59           C  
ATOM   3195  HD2 PRO A 186     -18.991  -5.226 -12.589  1.00 55.59           H  
ATOM   3196  HD3 PRO A 186     -19.184  -6.992 -12.403  1.00 55.59           H  
ATOM   3197  N   LYS A 187     -15.578  -4.306 -12.800  1.00 62.81           N  
ATOM   3198  H   LYS A 187     -16.554  -4.147 -12.593  1.00 62.81           H  
ATOM   3199  CA  LYS A 187     -14.698  -3.133 -12.899  1.00 62.81           C  
ATOM   3200  HA  LYS A 187     -13.836  -3.410 -13.505  1.00 62.81           H  
ATOM   3201  C   LYS A 187     -14.132  -2.687 -11.545  1.00 62.81           C  
ATOM   3202  CB  LYS A 187     -15.426  -2.019 -13.665  1.00 62.81           C  
ATOM   3203  HB2 LYS A 187     -15.774  -2.424 -14.615  1.00 62.81           H  
ATOM   3204  HB3 LYS A 187     -14.711  -1.228 -13.893  1.00 62.81           H  
ATOM   3205  O   LYS A 187     -14.479  -3.221 -10.489  1.00 62.81           O  
ATOM   3206  CG  LYS A 187     -16.621  -1.403 -12.916  1.00 62.81           C  
ATOM   3207  HG2 LYS A 187     -16.277  -0.925 -11.998  1.00 62.81           H  
ATOM   3208  HG3 LYS A 187     -17.355  -2.171 -12.671  1.00 62.81           H  
ATOM   3209  CD  LYS A 187     -17.261  -0.356 -13.831  1.00 62.81           C  
ATOM   3210  HD2 LYS A 187     -17.671  -0.852 -14.710  1.00 62.81           H  
ATOM   3211  HD3 LYS A 187     -16.484   0.333 -14.162  1.00 62.81           H  
ATOM   3212  CE  LYS A 187     -18.359   0.467 -13.157  1.00 62.81           C  
ATOM   3213  HE2 LYS A 187     -19.154  -0.184 -12.793  1.00 62.81           H  
ATOM   3214  HE3 LYS A 187     -17.930   0.982 -12.297  1.00 62.81           H  
ATOM   3215  NZ  LYS A 187     -18.885   1.457 -14.131  1.00 62.81           N  
ATOM   3216  HZ1 LYS A 187     -19.382   2.210 -13.678  1.00 62.81           H  
ATOM   3217  HZ2 LYS A 187     -19.483   1.016 -14.816  1.00 62.81           H  
ATOM   3218  HZ3 LYS A 187     -18.137   1.847 -14.686  1.00 62.81           H  
ATOM   3219  N   GLN A 188     -13.221  -1.712 -11.570  1.00 65.78           N  
ATOM   3220  H   GLN A 188     -13.011  -1.273 -12.455  1.00 65.78           H  
ATOM   3221  CA  GLN A 188     -12.728  -1.083 -10.346  1.00 65.78           C  
ATOM   3222  HA  GLN A 188     -12.332  -1.866  -9.699  1.00 65.78           H  
ATOM   3223  C   GLN A 188     -13.892  -0.393  -9.623  1.00 65.78           C  
ATOM   3224  CB  GLN A 188     -11.595  -0.093 -10.665  1.00 65.78           C  
ATOM   3225  HB2 GLN A 188     -11.975   0.716 -11.289  1.00 65.78           H  
ATOM   3226  HB3 GLN A 188     -10.808  -0.616 -11.208  1.00 65.78           H  
ATOM   3227  O   GLN A 188     -14.567   0.444 -10.211  1.00 65.78           O  
ATOM   3228  CG  GLN A 188     -11.009   0.492  -9.370  1.00 65.78           C  
ATOM   3229  HG2 GLN A 188     -10.644  -0.333  -8.758  1.00 65.78           H  
ATOM   3230  HG3 GLN A 188     -11.790   1.017  -8.820  1.00 65.78           H  
ATOM   3231  CD  GLN A 188      -9.850   1.460  -9.576  1.00 65.78           C  
ATOM   3232  NE2 GLN A 188      -9.517   2.241  -8.572  1.00 65.78           N  
ATOM   3233 HE21 GLN A 188     -10.094   2.269  -7.744  1.00 65.78           H  
ATOM   3234 HE22 GLN A 188      -8.785   2.908  -8.772  1.00 65.78           H  
ATOM   3235  OE1 GLN A 188      -9.180   1.507 -10.590  1.00 65.78           O  
ATOM   3236  N   MET A 189     -14.100  -0.734  -8.349  1.00 67.71           N  
ATOM   3237  H   MET A 189     -13.539  -1.465  -7.936  1.00 67.71           H  
ATOM   3238  CA  MET A 189     -15.237  -0.203  -7.599  1.00 67.71           C  
ATOM   3239  HA  MET A 189     -16.112  -0.322  -8.238  1.00 67.71           H  
ATOM   3240  C   MET A 189     -15.091   1.290  -7.306  1.00 67.71           C  
ATOM   3241  CB  MET A 189     -15.479  -0.980  -6.297  1.00 67.71           C  
ATOM   3242  HB2 MET A 189     -16.261  -0.480  -5.726  1.00 67.71           H  
ATOM   3243  HB3 MET A 189     -14.558  -0.978  -5.714  1.00 67.71           H  
ATOM   3244  O   MET A 189     -14.040   1.731  -6.820  1.00 67.71           O  
ATOM   3245  CG  MET A 189     -15.939  -2.417  -6.572  1.00 67.71           C  
ATOM   3246  HG2 MET A 189     -15.188  -2.911  -7.187  1.00 67.71           H  
ATOM   3247  HG3 MET A 189     -16.850  -2.351  -7.167  1.00 67.71           H  
ATOM   3248  SD  MET A 189     -16.288  -3.484  -5.133  1.00 67.71           S  
ATOM   3249  CE  MET A 189     -14.897  -3.100  -4.072  1.00 67.71           C  
ATOM   3250  HE1 MET A 189     -13.965  -3.156  -4.635  1.00 67.71           H  
ATOM   3251  HE2 MET A 189     -14.889  -3.794  -3.231  1.00 67.71           H  
ATOM   3252  HE3 MET A 189     -15.030  -2.087  -3.694  1.00 67.71           H  
ATOM   3253  N   GLY A 190     -16.179   2.024  -7.544  1.00 69.10           N  
ATOM   3254  H   GLY A 190     -16.969   1.561  -7.970  1.00 69.10           H  
ATOM   3255  CA  GLY A 190     -16.369   3.391  -7.059  1.00 69.10           C  
ATOM   3256  HA2 GLY A 190     -17.281   3.808  -7.486  1.00 69.10           H  
ATOM   3257  HA3 GLY A 190     -15.532   4.011  -7.377  1.00 69.10           H  
ATOM   3258  C   GLY A 190     -16.480   3.447  -5.532  1.00 69.10           C  
ATOM   3259  O   GLY A 190     -16.592   2.418  -4.854  1.00 69.10           O  
ATOM   3260  N   LEU A 191     -16.442   4.652  -4.961  1.00 71.41           N  
ATOM   3261  H   LEU A 191     -16.573   5.461  -5.551  1.00 71.41           H  
ATOM   3262  CA  LEU A 191     -16.549   4.822  -3.509  1.00 71.41           C  
ATOM   3263  HA  LEU A 191     -15.838   4.157  -3.018  1.00 71.41           H  
ATOM   3264  C   LEU A 191     -17.939   4.411  -3.002  1.00 71.41           C  
ATOM   3265  CB  LEU A 191     -16.226   6.274  -3.121  1.00 71.41           C  
ATOM   3266  HB2 LEU A 191     -16.506   6.402  -2.076  1.00 71.41           H  
ATOM   3267  HB3 LEU A 191     -16.846   6.942  -3.718  1.00 71.41           H  
ATOM   3268  O   LEU A 191     -18.035   3.751  -1.965  1.00 71.41           O  
ATOM   3269  CG  LEU A 191     -14.751   6.690  -3.254  1.00 71.41           C  
ATOM   3270  HG  LEU A 191     -14.400   6.494  -4.267  1.00 71.41           H  
ATOM   3271  CD1 LEU A 191     -14.621   8.186  -2.971  1.00 71.41           C  
ATOM   3272 HD11 LEU A 191     -14.962   8.414  -1.961  1.00 71.41           H  
ATOM   3273 HD12 LEU A 191     -15.224   8.753  -3.680  1.00 71.41           H  
ATOM   3274 HD13 LEU A 191     -13.582   8.498  -3.069  1.00 71.41           H  
ATOM   3275  CD2 LEU A 191     -13.854   5.942  -2.261  1.00 71.41           C  
ATOM   3276 HD21 LEU A 191     -14.233   6.092  -1.250  1.00 71.41           H  
ATOM   3277 HD22 LEU A 191     -13.827   4.878  -2.493  1.00 71.41           H  
ATOM   3278 HD23 LEU A 191     -12.843   6.346  -2.307  1.00 71.41           H  
ATOM   3279  N   GLY A 192     -18.996   4.717  -3.756  1.00 71.29           N  
ATOM   3280  H   GLY A 192     -18.855   5.273  -4.588  1.00 71.29           H  
ATOM   3281  CA  GLY A 192     -20.365   4.313  -3.450  1.00 71.29           C  
ATOM   3282  HA2 GLY A 192     -20.641   4.717  -2.476  1.00 71.29           H  
ATOM   3283  HA3 GLY A 192     -21.035   4.723  -4.206  1.00 71.29           H  
ATOM   3284  C   GLY A 192     -20.528   2.794  -3.417  1.00 71.29           C  
ATOM   3285  O   GLY A 192     -21.040   2.234  -2.445  1.00 71.29           O  
ATOM   3286  N   GLU A 193     -19.981   2.097  -4.415  1.00 75.08           N  
ATOM   3287  H   GLU A 193     -19.578   2.614  -5.184  1.00 75.08           H  
ATOM   3288  CA  GLU A 193     -19.979   0.630  -4.476  1.00 75.08           C  
ATOM   3289  HA  GLU A 193     -21.005   0.264  -4.422  1.00 75.08           H  
ATOM   3290  C   GLU A 193     -19.201  -0.005  -3.313  1.00 75.08           C  
ATOM   3291  CB  GLU A 193     -19.363   0.161  -5.796  1.00 75.08           C  
ATOM   3292  HB2 GLU A 193     -18.370   0.602  -5.883  1.00 75.08           H  
ATOM   3293  HB3 GLU A 193     -19.256  -0.923  -5.754  1.00 75.08           H  
ATOM   3294  O   GLU A 193     -19.640  -1.009  -2.742  1.00 75.08           O  
ATOM   3295  CG  GLU A 193     -20.185   0.519  -7.046  1.00 75.08           C  
ATOM   3296  HG2 GLU A 193     -21.158   0.035  -6.972  1.00 75.08           H  
ATOM   3297  HG3 GLU A 193     -20.335   1.599  -7.075  1.00 75.08           H  
ATOM   3298  CD  GLU A 193     -19.475   0.073  -8.337  1.00 75.08           C  
ATOM   3299  OE1 GLU A 193     -20.008   0.340  -9.433  1.00 75.08           O  
ATOM   3300  OE2 GLU A 193     -18.367  -0.504  -8.220  1.00 75.08           O  
ATOM   3301  N   ILE A 194     -18.070   0.592  -2.913  1.00 77.08           N  
ATOM   3302  H   ILE A 194     -17.753   1.400  -3.430  1.00 77.08           H  
ATOM   3303  CA  ILE A 194     -17.312   0.153  -1.733  1.00 77.08           C  
ATOM   3304  HA  ILE A 194     -17.103  -0.911  -1.841  1.00 77.08           H  
ATOM   3305  C   ILE A 194     -18.147   0.315  -0.453  1.00 77.08           C  
ATOM   3306  CB  ILE A 194     -15.966   0.908  -1.620  1.00 77.08           C  
ATOM   3307  HB  ILE A 194     -16.145   1.982  -1.669  1.00 77.08           H  
ATOM   3308  O   ILE A 194     -18.141  -0.580   0.397  1.00 77.08           O  
ATOM   3309  CG1 ILE A 194     -14.981   0.507  -2.737  1.00 77.08           C  
ATOM   3310 HG12 ILE A 194     -14.551  -0.464  -2.495  1.00 77.08           H  
ATOM   3311 HG13 ILE A 194     -15.512   0.420  -3.685  1.00 77.08           H  
ATOM   3312  CG2 ILE A 194     -15.322   0.566  -0.268  1.00 77.08           C  
ATOM   3313 HG21 ILE A 194     -15.418  -0.505  -0.094  1.00 77.08           H  
ATOM   3314 HG22 ILE A 194     -14.269   0.846  -0.253  1.00 77.08           H  
ATOM   3315 HG23 ILE A 194     -15.836   1.104   0.529  1.00 77.08           H  
ATOM   3316  CD1 ILE A 194     -13.827   1.498  -2.933  1.00 77.08           C  
ATOM   3317 HD11 ILE A 194     -13.245   1.606  -2.018  1.00 77.08           H  
ATOM   3318 HD12 ILE A 194     -14.223   2.471  -3.225  1.00 77.08           H  
ATOM   3319 HD13 ILE A 194     -13.174   1.136  -3.727  1.00 77.08           H  
ATOM   3320  N   GLY A 195     -18.870   1.428  -0.310  1.00 74.20           N  
ATOM   3321  H   GLY A 195     -18.822   2.133  -1.032  1.00 74.20           H  
ATOM   3322  CA  GLY A 195     -19.772   1.653   0.821  1.00 74.20           C  
ATOM   3323  HA2 GLY A 195     -19.208   1.620   1.754  1.00 74.20           H  
ATOM   3324  HA3 GLY A 195     -20.220   2.641   0.719  1.00 74.20           H  
ATOM   3325  C   GLY A 195     -20.896   0.613   0.884  1.00 74.20           C  
ATOM   3326  O   GLY A 195     -21.197   0.081   1.956  1.00 74.20           O  
ATOM   3327  N   MET A 196     -21.459   0.245  -0.271  1.00 75.46           N  
ATOM   3328  H   MET A 196     -21.197   0.748  -1.106  1.00 75.46           H  
ATOM   3329  CA  MET A 196     -22.502  -0.781  -0.368  1.00 75.46           C  
ATOM   3330  HA  MET A 196     -23.280  -0.556   0.362  1.00 75.46           H  
ATOM   3331  C   MET A 196     -22.000  -2.199  -0.064  1.00 75.46           C  
ATOM   3332  CB  MET A 196     -23.136  -0.757  -1.761  1.00 75.46           C  
ATOM   3333  HB2 MET A 196     -22.357  -0.848  -2.518  1.00 75.46           H  
ATOM   3334  HB3 MET A 196     -23.801  -1.617  -1.849  1.00 75.46           H  
ATOM   3335  O   MET A 196     -22.765  -3.002   0.473  1.00 75.46           O  
ATOM   3336  CG  MET A 196     -23.966   0.502  -2.020  1.00 75.46           C  
ATOM   3337  HG2 MET A 196     -23.310   1.363  -2.145  1.00 75.46           H  
ATOM   3338  HG3 MET A 196     -24.605   0.689  -1.156  1.00 75.46           H  
ATOM   3339  SD  MET A 196     -25.035   0.358  -3.475  1.00 75.46           S  
ATOM   3340  CE  MET A 196     -23.812   0.106  -4.791  1.00 75.46           C  
ATOM   3341  HE1 MET A 196     -24.323   0.059  -5.752  1.00 75.46           H  
ATOM   3342  HE2 MET A 196     -23.264  -0.822  -4.633  1.00 75.46           H  
ATOM   3343  HE3 MET A 196     -23.122   0.950  -4.807  1.00 75.46           H  
ATOM   3344  N   LEU A 197     -20.725  -2.510  -0.341  1.00 77.66           N  
ATOM   3345  H   LEU A 197     -20.179  -1.814  -0.828  1.00 77.66           H  
ATOM   3346  CA  LEU A 197     -20.144  -3.854  -0.185  1.00 77.66           C  
ATOM   3347  HA  LEU A 197     -20.613  -4.515  -0.914  1.00 77.66           H  
ATOM   3348  C   LEU A 197     -20.372  -4.454   1.208  1.00 77.66           C  
ATOM   3349  CB  LEU A 197     -18.631  -3.769  -0.465  1.00 77.66           C  
ATOM   3350  HB2 LEU A 197     -18.482  -3.326  -1.450  1.00 77.66           H  
ATOM   3351  HB3 LEU A 197     -18.185  -3.101   0.272  1.00 77.66           H  
ATOM   3352  O   LEU A 197     -20.580  -5.659   1.350  1.00 77.66           O  
ATOM   3353  CG  LEU A 197     -17.878  -5.112  -0.400  1.00 77.66           C  
ATOM   3354  HG  LEU A 197     -18.020  -5.581   0.574  1.00 77.66           H  
ATOM   3355  CD1 LEU A 197     -18.325  -6.080  -1.494  1.00 77.66           C  
ATOM   3356 HD11 LEU A 197     -19.369  -6.355  -1.341  1.00 77.66           H  
ATOM   3357 HD12 LEU A 197     -18.232  -5.614  -2.475  1.00 77.66           H  
ATOM   3358 HD13 LEU A 197     -17.732  -6.994  -1.462  1.00 77.66           H  
ATOM   3359  CD2 LEU A 197     -16.379  -4.864  -0.575  1.00 77.66           C  
ATOM   3360 HD21 LEU A 197     -15.831  -5.806  -0.541  1.00 77.66           H  
ATOM   3361 HD22 LEU A 197     -16.026  -4.211   0.224  1.00 77.66           H  
ATOM   3362 HD23 LEU A 197     -16.209  -4.373  -1.533  1.00 77.66           H  
ATOM   3363  N   PHE A 198     -20.309  -3.621   2.247  1.00 75.63           N  
ATOM   3364  H   PHE A 198     -20.154  -2.641   2.058  1.00 75.63           H  
ATOM   3365  CA  PHE A 198     -20.443  -4.087   3.621  1.00 75.63           C  
ATOM   3366  HA  PHE A 198     -20.310  -5.169   3.629  1.00 75.63           H  
ATOM   3367  C   PHE A 198     -21.832  -3.893   4.220  1.00 75.63           C  
ATOM   3368  CB  PHE A 198     -19.318  -3.514   4.482  1.00 75.63           C  
ATOM   3369  HB2 PHE A 198     -19.376  -2.425   4.470  1.00 75.63           H  
ATOM   3370  HB3 PHE A 198     -19.467  -3.847   5.509  1.00 75.63           H  
ATOM   3371  O   PHE A 198     -22.030  -4.372   5.328  1.00 75.63           O  
ATOM   3372  CG  PHE A 198     -17.947  -3.973   4.026  1.00 75.63           C  
ATOM   3373  CD1 PHE A 198     -17.606  -5.341   4.059  1.00 75.63           C  
ATOM   3374  HD1 PHE A 198     -18.326  -6.066   4.410  1.00 75.63           H  
ATOM   3375  CD2 PHE A 198     -17.027  -3.039   3.525  1.00 75.63           C  
ATOM   3376  HD2 PHE A 198     -17.290  -1.993   3.457  1.00 75.63           H  
ATOM   3377  CE1 PHE A 198     -16.357  -5.774   3.577  1.00 75.63           C  
ATOM   3378  HE1 PHE A 198     -16.115  -6.826   3.558  1.00 75.63           H  
ATOM   3379  CE2 PHE A 198     -15.775  -3.471   3.064  1.00 75.63           C  
ATOM   3380  HE2 PHE A 198     -15.084  -2.743   2.664  1.00 75.63           H  
ATOM   3381  CZ  PHE A 198     -15.438  -4.833   3.081  1.00 75.63           C  
ATOM   3382  HZ  PHE A 198     -14.484  -5.153   2.688  1.00 75.63           H  
ATOM   3383  N   GLY A 199     -22.783  -3.270   3.515  1.00 68.29           N  
ATOM   3384  H   GLY A 199     -22.553  -2.980   2.576  1.00 68.29           H  
ATOM   3385  CA  GLY A 199     -24.194  -3.190   3.906  1.00 68.29           C  
ATOM   3386  HA2 GLY A 199     -24.627  -4.189   3.857  1.00 68.29           H  
ATOM   3387  HA3 GLY A 199     -24.722  -2.567   3.184  1.00 68.29           H  
ATOM   3388  C   GLY A 199     -24.448  -2.639   5.318  1.00 68.29           C  
ATOM   3389  O   GLY A 199     -24.425  -3.369   6.309  1.00 68.29           O  
ATOM   3390  N   GLY A 200     -24.743  -1.343   5.426  1.00 70.75           N  
ATOM   3391  H   GLY A 200     -24.757  -0.779   4.588  1.00 70.75           H  
ATOM   3392  CA  GLY A 200     -25.215  -0.737   6.678  1.00 70.75           C  
ATOM   3393  HA2 GLY A 200     -26.075  -1.298   7.043  1.00 70.75           H  
ATOM   3394  HA3 GLY A 200     -25.545   0.280   6.464  1.00 70.75           H  
ATOM   3395  C   GLY A 200     -24.176  -0.662   7.806  1.00 70.75           C  
ATOM   3396  O   GLY A 200     -24.544  -0.363   8.943  1.00 70.75           O  
ATOM   3397  N   PHE A 201     -22.891  -0.931   7.535  1.00 81.26           N  
ATOM   3398  H   PHE A 201     -22.662  -1.184   6.584  1.00 81.26           H  
ATOM   3399  CA  PHE A 201     -21.788  -0.585   8.436  1.00 81.26           C  
ATOM   3400  HA  PHE A 201     -22.170  -0.605   9.457  1.00 81.26           H  
ATOM   3401  C   PHE A 201     -21.278   0.831   8.159  1.00 81.26           C  
ATOM   3402  CB  PHE A 201     -20.656  -1.615   8.413  1.00 81.26           C  
ATOM   3403  HB2 PHE A 201     -19.763  -1.155   8.835  1.00 81.26           H  
ATOM   3404  HB3 PHE A 201     -20.431  -1.870   7.377  1.00 81.26           H  
ATOM   3405  O   PHE A 201     -21.036   1.192   7.016  1.00 81.26           O  
ATOM   3406  CG  PHE A 201     -20.953  -2.874   9.213  1.00 81.26           C  
ATOM   3407  CD1 PHE A 201     -20.870  -2.879  10.618  1.00 81.26           C  
ATOM   3408  HD1 PHE A 201     -20.607  -1.965  11.130  1.00 81.26           H  
ATOM   3409  CD2 PHE A 201     -21.331  -4.048   8.551  1.00 81.26           C  
ATOM   3410  HD2 PHE A 201     -21.412  -4.041   7.474  1.00 81.26           H  
ATOM   3411  CE1 PHE A 201     -21.169  -4.048  11.345  1.00 81.26           C  
ATOM   3412  HE1 PHE A 201     -21.139  -4.030  12.424  1.00 81.26           H  
ATOM   3413  CE2 PHE A 201     -21.640  -5.215   9.264  1.00 81.26           C  
ATOM   3414  HE2 PHE A 201     -21.968  -6.092   8.725  1.00 81.26           H  
ATOM   3415  CZ  PHE A 201     -21.560  -5.217  10.666  1.00 81.26           C  
ATOM   3416  HZ  PHE A 201     -21.831  -6.107  11.214  1.00 81.26           H  
ATOM   3417  N   HIS A 202     -21.074   1.616   9.218  1.00 79.94           N  
ATOM   3418  H   HIS A 202     -21.353   1.257  10.120  1.00 79.94           H  
ATOM   3419  CA  HIS A 202     -20.758   3.050   9.101  1.00 79.94           C  
ATOM   3420  HA  HIS A 202     -20.806   3.367   8.059  1.00 79.94           H  
ATOM   3421  C   HIS A 202     -19.381   3.417   9.625  1.00 79.94           C  
ATOM   3422  CB  HIS A 202     -21.793   3.845   9.893  1.00 79.94           C  
ATOM   3423  HB2 HIS A 202     -21.728   3.584  10.949  1.00 79.94           H  
ATOM   3424  HB3 HIS A 202     -21.582   4.909   9.788  1.00 79.94           H  
ATOM   3425  O   HIS A 202     -18.842   4.464   9.287  1.00 79.94           O  
ATOM   3426  CG  HIS A 202     -23.181   3.581   9.407  1.00 79.94           C  
ATOM   3427  CD2 HIS A 202     -23.789   4.232   8.377  1.00 79.94           C  
ATOM   3428  HD2 HIS A 202     -23.381   5.059   7.814  1.00 79.94           H  
ATOM   3429  ND1 HIS A 202     -24.008   2.549   9.800  1.00 79.94           N  
ATOM   3430  HD1 HIS A 202     -23.739   1.732  10.329  1.00 79.94           H  
ATOM   3431  CE1 HIS A 202     -25.103   2.585   9.030  1.00 79.94           C  
ATOM   3432  HE1 HIS A 202     -25.899   1.855   9.037  1.00 79.94           H  
ATOM   3433  NE2 HIS A 202     -25.022   3.608   8.174  1.00 79.94           N  
ATOM   3434  N   LEU A 203     -18.827   2.578  10.496  1.00 86.55           N  
ATOM   3435  H   LEU A 203     -19.307   1.716  10.708  1.00 86.55           H  
ATOM   3436  CA  LEU A 203     -17.527   2.793  11.100  1.00 86.55           C  
ATOM   3437  HA  LEU A 203     -17.078   3.698  10.693  1.00 86.55           H  
ATOM   3438  C   LEU A 203     -16.617   1.635  10.754  1.00 86.55           C  
ATOM   3439  CB  LEU A 203     -17.651   2.946  12.622  1.00 86.55           C  
ATOM   3440  HB2 LEU A 203     -16.650   3.103  13.023  1.00 86.55           H  
ATOM   3441  HB3 LEU A 203     -18.033   2.014  13.038  1.00 86.55           H  
ATOM   3442  O   LEU A 203     -17.043   0.478  10.705  1.00 86.55           O  
ATOM   3443  CG  LEU A 203     -18.546   4.105  13.086  1.00 86.55           C  
ATOM   3444  HG  LEU A 203     -19.548   3.996  12.670  1.00 86.55           H  
ATOM   3445  CD1 LEU A 203     -18.665   4.049  14.611  1.00 86.55           C  
ATOM   3446 HD11 LEU A 203     -19.137   3.112  14.909  1.00 86.55           H  
ATOM   3447 HD12 LEU A 203     -19.272   4.887  14.951  1.00 86.55           H  
ATOM   3448 HD13 LEU A 203     -17.674   4.126  15.060  1.00 86.55           H  
ATOM   3449  CD2 LEU A 203     -17.981   5.467  12.692  1.00 86.55           C  
ATOM   3450 HD21 LEU A 203     -17.998   5.574  11.607  1.00 86.55           H  
ATOM   3451 HD22 LEU A 203     -18.588   6.270  13.108  1.00 86.55           H  
ATOM   3452 HD23 LEU A 203     -16.951   5.576  13.032  1.00 86.55           H  
ATOM   3453  N   TYR A 204     -15.339   1.937  10.625  1.00 89.40           N  
ATOM   3454  H   TYR A 204     -15.058   2.907  10.651  1.00 89.40           H  
ATOM   3455  CA  TYR A 204     -14.312   0.933  10.454  1.00 89.40           C  
ATOM   3456  HA  TYR A 204     -14.693  -0.020  10.822  1.00 89.40           H  
ATOM   3457  C   TYR A 204     -13.082   1.281  11.291  1.00 89.40           C  
ATOM   3458  CB  TYR A 204     -14.025   0.759   8.962  1.00 89.40           C  
ATOM   3459  HB2 TYR A 204     -13.554  -0.213   8.818  1.00 89.40           H  
ATOM   3460  HB3 TYR A 204     -14.961   0.747   8.402  1.00 89.40           H  
ATOM   3461  O   TYR A 204     -12.928   2.395  11.788  1.00 89.40           O  
ATOM   3462  CG  TYR A 204     -13.117   1.810   8.377  1.00 89.40           C  
ATOM   3463  CD1 TYR A 204     -13.597   3.078   7.983  1.00 89.40           C  
ATOM   3464  HD1 TYR A 204     -14.636   3.342   8.113  1.00 89.40           H  
ATOM   3465  CD2 TYR A 204     -11.757   1.497   8.248  1.00 89.40           C  
ATOM   3466  HD2 TYR A 204     -11.384   0.520   8.519  1.00 89.40           H  
ATOM   3467  CE1 TYR A 204     -12.716   4.025   7.419  1.00 89.40           C  
ATOM   3468  HE1 TYR A 204     -13.068   4.995   7.100  1.00 89.40           H  
ATOM   3469  CE2 TYR A 204     -10.878   2.452   7.733  1.00 89.40           C  
ATOM   3470  HE2 TYR A 204      -9.824   2.247   7.618  1.00 89.40           H  
ATOM   3471  OH  TYR A 204     -10.393   4.518   6.828  1.00 89.40           O  
ATOM   3472  HH  TYR A 204     -10.648   5.376   6.481  1.00 89.40           H  
ATOM   3473  CZ  TYR A 204     -11.348   3.698   7.305  1.00 89.40           C  
ATOM   3474  N   ARG A 205     -12.216   0.303  11.535  1.00 88.36           N  
ATOM   3475  H   ARG A 205     -12.452  -0.624  11.210  1.00 88.36           H  
ATOM   3476  CA  ARG A 205     -10.919   0.531  12.172  1.00 88.36           C  
ATOM   3477  HA  ARG A 205     -10.532   1.484  11.812  1.00 88.36           H  
ATOM   3478  C   ARG A 205      -9.914  -0.533  11.790  1.00 88.36           C  
ATOM   3479  CB  ARG A 205     -11.067   0.616  13.696  1.00 88.36           C  
ATOM   3480  HB2 ARG A 205     -10.114   0.943  14.113  1.00 88.36           H  
ATOM   3481  HB3 ARG A 205     -11.814   1.373  13.937  1.00 88.36           H  
ATOM   3482  O   ARG A 205     -10.274  -1.700  11.592  1.00 88.36           O  
ATOM   3483  CG  ARG A 205     -11.473  -0.710  14.351  1.00 88.36           C  
ATOM   3484  HG2 ARG A 205     -10.721  -1.475  14.155  1.00 88.36           H  
ATOM   3485  HG3 ARG A 205     -12.441  -1.035  13.970  1.00 88.36           H  
ATOM   3486  CD  ARG A 205     -11.555  -0.485  15.852  1.00 88.36           C  
ATOM   3487  HD2 ARG A 205     -12.324   0.263  16.046  1.00 88.36           H  
ATOM   3488  HD3 ARG A 205     -10.596  -0.078  16.172  1.00 88.36           H  
ATOM   3489  NE  ARG A 205     -11.850  -1.727  16.591  1.00 88.36           N  
ATOM   3490  HE  ARG A 205     -12.210  -2.511  16.065  1.00 88.36           H  
ATOM   3491  NH1 ARG A 205     -11.252  -0.879  18.615  1.00 88.36           N  
ATOM   3492 HH11 ARG A 205     -11.122  -0.009  18.119  1.00 88.36           H  
ATOM   3493 HH12 ARG A 205     -10.968  -0.980  19.579  1.00 88.36           H  
ATOM   3494  NH2 ARG A 205     -11.782  -3.039  18.447  1.00 88.36           N  
ATOM   3495 HH21 ARG A 205     -11.240  -3.244  19.275  1.00 88.36           H  
ATOM   3496 HH22 ARG A 205     -12.059  -3.770  17.807  1.00 88.36           H  
ATOM   3497  CZ  ARG A 205     -11.636  -1.881  17.876  1.00 88.36           C  
ATOM   3498  N   HIS A 206      -8.648  -0.152  11.806  1.00 90.07           N  
ATOM   3499  H   HIS A 206      -8.420   0.802  12.049  1.00 90.07           H  
ATOM   3500  CA  HIS A 206      -7.548  -1.084  11.668  1.00 90.07           C  
ATOM   3501  HA  HIS A 206      -7.812  -1.841  10.929  1.00 90.07           H  
ATOM   3502  C   HIS A 206      -7.264  -1.777  13.006  1.00 90.07           C  
ATOM   3503  CB  HIS A 206      -6.336  -0.331  11.138  1.00 90.07           C  
ATOM   3504  HB2 HIS A 206      -6.108   0.500  11.805  1.00 90.07           H  
ATOM   3505  HB3 HIS A 206      -6.569   0.073  10.153  1.00 90.07           H  
ATOM   3506  O   HIS A 206      -7.212  -1.155  14.071  1.00 90.07           O  
ATOM   3507  CG  HIS A 206      -5.126  -1.201  11.020  1.00 90.07           C  
ATOM   3508  CD2 HIS A 206      -4.924  -2.240  10.157  1.00 90.07           C  
ATOM   3509  HD2 HIS A 206      -5.612  -2.585   9.399  1.00 90.07           H  
ATOM   3510  ND1 HIS A 206      -4.001  -1.079  11.787  1.00 90.07           N  
ATOM   3511  HD1 HIS A 206      -3.794  -0.293  12.386  1.00 90.07           H  
ATOM   3512  CE1 HIS A 206      -3.118  -1.998  11.397  1.00 90.07           C  
ATOM   3513  HE1 HIS A 206      -2.104  -2.074  11.759  1.00 90.07           H  
ATOM   3514  NE2 HIS A 206      -3.657  -2.763  10.439  1.00 90.07           N  
ATOM   3515  N   VAL A 207      -7.090  -3.100  12.975  1.00 88.70           N  
ATOM   3516  H   VAL A 207      -7.155  -3.570  12.084  1.00 88.70           H  
ATOM   3517  CA  VAL A 207      -6.711  -3.874  14.164  1.00 88.70           C  
ATOM   3518  HA  VAL A 207      -6.829  -3.255  15.053  1.00 88.70           H  
ATOM   3519  C   VAL A 207      -5.240  -4.253  14.101  1.00 88.70           C  
ATOM   3520  CB  VAL A 207      -7.607  -5.113  14.353  1.00 88.70           C  
ATOM   3521  HB  VAL A 207      -7.478  -5.797  13.514  1.00 88.70           H  
ATOM   3522  O   VAL A 207      -4.513  -4.032  15.069  1.00 88.70           O  
ATOM   3523  CG1 VAL A 207      -7.248  -5.888  15.630  1.00 88.70           C  
ATOM   3524 HG11 VAL A 207      -7.328  -5.227  16.493  1.00 88.70           H  
ATOM   3525 HG12 VAL A 207      -7.923  -6.735  15.748  1.00 88.70           H  
ATOM   3526 HG13 VAL A 207      -6.228  -6.263  15.560  1.00 88.70           H  
ATOM   3527  CG2 VAL A 207      -9.089  -4.729  14.445  1.00 88.70           C  
ATOM   3528 HG21 VAL A 207      -9.416  -4.296  13.500  1.00 88.70           H  
ATOM   3529 HG22 VAL A 207      -9.688  -5.619  14.640  1.00 88.70           H  
ATOM   3530 HG23 VAL A 207      -9.239  -3.996  15.237  1.00 88.70           H  
ATOM   3531  N   LEU A 208      -4.816  -4.876  13.003  1.00 89.77           N  
ATOM   3532  H   LEU A 208      -5.434  -4.934  12.206  1.00 89.77           H  
ATOM   3533  CA  LEU A 208      -3.479  -5.444  12.862  1.00 89.77           C  
ATOM   3534  HA  LEU A 208      -2.744  -4.753  13.274  1.00 89.77           H  
ATOM   3535  C   LEU A 208      -3.165  -5.691  11.391  1.00 89.77           C  
ATOM   3536  CB  LEU A 208      -3.447  -6.779  13.636  1.00 89.77           C  
ATOM   3537  HB2 LEU A 208      -4.317  -7.357  13.322  1.00 89.77           H  
ATOM   3538  HB3 LEU A 208      -3.551  -6.572  14.701  1.00 89.77           H  
ATOM   3539  O   LEU A 208      -3.925  -6.401  10.741  1.00 89.77           O  
ATOM   3540  CG  LEU A 208      -2.199  -7.655  13.417  1.00 89.77           C  
ATOM   3541  HG  LEU A 208      -2.003  -7.799  12.355  1.00 89.77           H  
ATOM   3542  CD1 LEU A 208      -0.944  -7.116  14.090  1.00 89.77           C  
ATOM   3543 HD11 LEU A 208      -0.097  -7.746  13.820  1.00 89.77           H  
ATOM   3544 HD12 LEU A 208      -0.740  -6.114  13.712  1.00 89.77           H  
ATOM   3545 HD13 LEU A 208      -1.082  -7.093  15.171  1.00 89.77           H  
ATOM   3546  CD2 LEU A 208      -2.454  -9.032  14.032  1.00 89.77           C  
ATOM   3547 HD21 LEU A 208      -3.288  -9.499  13.509  1.00 89.77           H  
ATOM   3548 HD22 LEU A 208      -1.571  -9.659  13.908  1.00 89.77           H  
ATOM   3549 HD23 LEU A 208      -2.698  -8.930  15.090  1.00 89.77           H  
ATOM   3550  N   THR A 209      -1.988  -5.265  10.945  1.00 92.66           N  
ATOM   3551  H   THR A 209      -1.433  -4.669  11.542  1.00 92.66           H  
ATOM   3552  CA  THR A 209      -1.403  -5.656   9.661  1.00 92.66           C  
ATOM   3553  HA  THR A 209      -2.014  -6.445   9.222  1.00 92.66           H  
ATOM   3554  C   THR A 209      -0.016  -6.226   9.909  1.00 92.66           C  
ATOM   3555  CB  THR A 209      -1.396  -4.505   8.643  1.00 92.66           C  
ATOM   3556  HB  THR A 209      -0.882  -3.634   9.049  1.00 92.66           H  
ATOM   3557  O   THR A 209       0.772  -5.681  10.680  1.00 92.66           O  
ATOM   3558  CG2 THR A 209      -0.771  -4.899   7.308  1.00 92.66           C  
ATOM   3559 HG21 THR A 209      -1.230  -5.810   6.924  1.00 92.66           H  
ATOM   3560 HG22 THR A 209       0.302  -5.044   7.429  1.00 92.66           H  
ATOM   3561 HG23 THR A 209      -0.921  -4.095   6.587  1.00 92.66           H  
ATOM   3562  OG1 THR A 209      -2.728  -4.182   8.345  1.00 92.66           O  
ATOM   3563  HG1 THR A 209      -3.019  -3.553   9.009  1.00 92.66           H  
ATOM   3564  N   LYS A 210       0.270  -7.370   9.295  1.00 94.69           N  
ATOM   3565  H   LYS A 210      -0.436  -7.752   8.682  1.00 94.69           H  
ATOM   3566  CA  LYS A 210       1.589  -7.996   9.258  1.00 94.69           C  
ATOM   3567  HA  LYS A 210       2.313  -7.393   9.806  1.00 94.69           H  
ATOM   3568  C   LYS A 210       2.038  -8.071   7.813  1.00 94.69           C  
ATOM   3569  CB  LYS A 210       1.552  -9.408   9.838  1.00 94.69           C  
ATOM   3570  HB2 LYS A 210       2.537  -9.852   9.696  1.00 94.69           H  
ATOM   3571  HB3 LYS A 210       0.830  -9.999   9.274  1.00 94.69           H  
ATOM   3572  O   LYS A 210       1.267  -8.531   6.971  1.00 94.69           O  
ATOM   3573  CG  LYS A 210       1.196  -9.455  11.324  1.00 94.69           C  
ATOM   3574  HG2 LYS A 210       1.921  -8.875  11.895  1.00 94.69           H  
ATOM   3575  HG3 LYS A 210       0.192  -9.062  11.487  1.00 94.69           H  
ATOM   3576  CD  LYS A 210       1.255 -10.923  11.742  1.00 94.69           C  
ATOM   3577  HD2 LYS A 210       0.546 -11.488  11.136  1.00 94.69           H  
ATOM   3578  HD3 LYS A 210       2.258 -11.302  11.544  1.00 94.69           H  
ATOM   3579  CE  LYS A 210       0.927 -11.109  13.216  1.00 94.69           C  
ATOM   3580  HE2 LYS A 210      -0.085 -10.740  13.387  1.00 94.69           H  
ATOM   3581  HE3 LYS A 210       1.630 -10.521  13.807  1.00 94.69           H  
ATOM   3582  NZ  LYS A 210       1.020 -12.547  13.551  1.00 94.69           N  
ATOM   3583  HZ1 LYS A 210       0.414 -13.073  12.937  1.00 94.69           H  
ATOM   3584  HZ2 LYS A 210       1.959 -12.874  13.370  1.00 94.69           H  
ATOM   3585  HZ3 LYS A 210       0.779 -12.733  14.514  1.00 94.69           H  
ATOM   3586  N   MET A 211       3.275  -7.675   7.566  1.00 93.57           N  
ATOM   3587  H   MET A 211       3.850  -7.343   8.327  1.00 93.57           H  
ATOM   3588  CA  MET A 211       3.892  -7.732   6.249  1.00 93.57           C  
ATOM   3589  HA  MET A 211       3.240  -8.285   5.572  1.00 93.57           H  
ATOM   3590  C   MET A 211       5.217  -8.474   6.350  1.00 93.57           C  
ATOM   3591  CB  MET A 211       4.055  -6.331   5.654  1.00 93.57           C  
ATOM   3592  HB2 MET A 211       4.722  -5.738   6.280  1.00 93.57           H  
ATOM   3593  HB3 MET A 211       4.496  -6.409   4.660  1.00 93.57           H  
ATOM   3594  O   MET A 211       5.967  -8.284   7.307  1.00 93.57           O  
ATOM   3595  CG  MET A 211       2.704  -5.624   5.545  1.00 93.57           C  
ATOM   3596  HG2 MET A 211       2.247  -5.560   6.533  1.00 93.57           H  
ATOM   3597  HG3 MET A 211       2.047  -6.216   4.908  1.00 93.57           H  
ATOM   3598  SD  MET A 211       2.785  -3.956   4.878  1.00 93.57           S  
ATOM   3599  CE  MET A 211       3.423  -3.066   6.320  1.00 93.57           C  
ATOM   3600  HE1 MET A 211       4.479  -3.295   6.467  1.00 93.57           H  
ATOM   3601  HE2 MET A 211       3.306  -1.998   6.133  1.00 93.57           H  
ATOM   3602  HE3 MET A 211       2.852  -3.328   7.210  1.00 93.57           H  
ATOM   3603  N   GLN A 212       5.479  -9.348   5.387  1.00 93.32           N  
ATOM   3604  H   GLN A 212       4.797  -9.478   4.653  1.00 93.32           H  
ATOM   3605  CA  GLN A 212       6.754 -10.043   5.253  1.00 93.32           C  
ATOM   3606  HA  GLN A 212       7.461  -9.652   5.985  1.00 93.32           H  
ATOM   3607  C   GLN A 212       7.293  -9.771   3.859  1.00 93.32           C  
ATOM   3608  CB  GLN A 212       6.611 -11.547   5.512  1.00 93.32           C  
ATOM   3609  HB2 GLN A 212       7.595 -12.009   5.437  1.00 93.32           H  
ATOM   3610  HB3 GLN A 212       5.969 -11.991   4.751  1.00 93.32           H  
ATOM   3611  O   GLN A 212       6.638 -10.134   2.886  1.00 93.32           O  
ATOM   3612  CG  GLN A 212       6.032 -11.840   6.898  1.00 93.32           C  
ATOM   3613  HG2 GLN A 212       5.031 -11.418   6.982  1.00 93.32           H  
ATOM   3614  HG3 GLN A 212       6.665 -11.364   7.647  1.00 93.32           H  
ATOM   3615  CD  GLN A 212       5.926 -13.332   7.182  1.00 93.32           C  
ATOM   3616  NE2 GLN A 212       6.331 -13.765   8.354  1.00 93.32           N  
ATOM   3617 HE21 GLN A 212       6.882 -13.131   8.915  1.00 93.32           H  
ATOM   3618 HE22 GLN A 212       6.365 -14.768   8.464  1.00 93.32           H  
ATOM   3619  OE1 GLN A 212       5.439 -14.137   6.401  1.00 93.32           O  
ATOM   3620  N   VAL A 213       8.449  -9.125   3.775  1.00 92.58           N  
ATOM   3621  H   VAL A 213       8.933  -8.886   4.629  1.00 92.58           H  
ATOM   3622  CA  VAL A 213       9.079  -8.741   2.508  1.00 92.58           C  
ATOM   3623  HA  VAL A 213       8.350  -8.793   1.700  1.00 92.58           H  
ATOM   3624  C   VAL A 213      10.212  -9.708   2.200  1.00 92.58           C  
ATOM   3625  CB  VAL A 213       9.612  -7.301   2.561  1.00 92.58           C  
ATOM   3626  HB  VAL A 213      10.415  -7.264   3.298  1.00 92.58           H  
ATOM   3627  O   VAL A 213      11.001 -10.031   3.091  1.00 92.58           O  
ATOM   3628  CG1 VAL A 213      10.211  -6.853   1.227  1.00 92.58           C  
ATOM   3629 HG11 VAL A 213       9.449  -6.823   0.449  1.00 92.58           H  
ATOM   3630 HG12 VAL A 213      10.653  -5.865   1.354  1.00 92.58           H  
ATOM   3631 HG13 VAL A 213      11.018  -7.516   0.916  1.00 92.58           H  
ATOM   3632  CG2 VAL A 213       8.538  -6.293   2.993  1.00 92.58           C  
ATOM   3633 HG21 VAL A 213       8.979  -5.297   3.036  1.00 92.58           H  
ATOM   3634 HG22 VAL A 213       8.155  -6.539   3.984  1.00 92.58           H  
ATOM   3635 HG23 VAL A 213       7.718  -6.286   2.275  1.00 92.58           H  
ATOM   3636  N   ILE A 214      10.294 -10.143   0.946  1.00 90.93           N  
ATOM   3637  H   ILE A 214       9.584  -9.857   0.287  1.00 90.93           H  
ATOM   3638  CA  ILE A 214      11.425 -10.890   0.398  1.00 90.93           C  
ATOM   3639  HA  ILE A 214      12.260 -10.806   1.093  1.00 90.93           H  
ATOM   3640  C   ILE A 214      11.877 -10.264  -0.923  1.00 90.93           C  
ATOM   3641  CB  ILE A 214      11.073 -12.390   0.269  1.00 90.93           C  
ATOM   3642  HB  ILE A 214      10.770 -12.720   1.263  1.00 90.93           H  
ATOM   3643  O   ILE A 214      11.045  -9.864  -1.739  1.00 90.93           O  
ATOM   3644  CG1 ILE A 214      12.310 -13.217  -0.131  1.00 90.93           C  
ATOM   3645 HG12 ILE A 214      13.179 -12.857   0.420  1.00 90.93           H  
ATOM   3646 HG13 ILE A 214      12.497 -13.080  -1.196  1.00 90.93           H  
ATOM   3647  CG2 ILE A 214       9.900 -12.652  -0.697  1.00 90.93           C  
ATOM   3648 HG21 ILE A 214       9.028 -12.070  -0.400  1.00 90.93           H  
ATOM   3649 HG22 ILE A 214       9.623 -13.706  -0.686  1.00 90.93           H  
ATOM   3650 HG23 ILE A 214      10.180 -12.378  -1.714  1.00 90.93           H  
ATOM   3651  CD1 ILE A 214      12.180 -14.721   0.135  1.00 90.93           C  
ATOM   3652 HD11 ILE A 214      13.093 -15.219  -0.193  1.00 90.93           H  
ATOM   3653 HD12 ILE A 214      12.054 -14.895   1.204  1.00 90.93           H  
ATOM   3654 HD13 ILE A 214      11.338 -15.143  -0.414  1.00 90.93           H  
ATOM   3655  N   ALA A 215      13.190 -10.198  -1.124  1.00 89.58           N  
ATOM   3656  H   ALA A 215      13.814 -10.502  -0.390  1.00 89.58           H  
ATOM   3657  CA  ALA A 215      13.797  -9.882  -2.410  1.00 89.58           C  
ATOM   3658  HA  ALA A 215      13.244  -9.073  -2.888  1.00 89.58           H  
ATOM   3659  C   ALA A 215      13.758 -11.116  -3.322  1.00 89.58           C  
ATOM   3660  CB  ALA A 215      15.232  -9.414  -2.157  1.00 89.58           C  
ATOM   3661  HB1 ALA A 215      15.698  -9.124  -3.099  1.00 89.58           H  
ATOM   3662  HB2 ALA A 215      15.235  -8.563  -1.477  1.00 89.58           H  
ATOM   3663  HB3 ALA A 215      15.808 -10.222  -1.707  1.00 89.58           H  
ATOM   3664  O   ALA A 215      14.088 -12.218  -2.880  1.00 89.58           O  
ATOM   3665  N   THR A 216      13.360 -10.948  -4.580  1.00 85.16           N  
ATOM   3666  H   THR A 216      13.056 -10.035  -4.885  1.00 85.16           H  
ATOM   3667  CA  THR A 216      13.241 -12.062  -5.538  1.00 85.16           C  
ATOM   3668  HA  THR A 216      13.490 -13.003  -5.049  1.00 85.16           H  
ATOM   3669  C   THR A 216      14.209 -11.955  -6.705  1.00 85.16           C  
ATOM   3670  CB  THR A 216      11.805 -12.193  -6.065  1.00 85.16           C  
ATOM   3671  HB  THR A 216      11.779 -12.892  -6.901  1.00 85.16           H  
ATOM   3672  O   THR A 216      14.641 -12.984  -7.212  1.00 85.16           O  
ATOM   3673  CG2 THR A 216      10.871 -12.699  -4.966  1.00 85.16           C  
ATOM   3674 HG21 THR A 216      10.751 -11.941  -4.193  1.00 85.16           H  
ATOM   3675 HG22 THR A 216      11.277 -13.610  -4.525  1.00 85.16           H  
ATOM   3676 HG23 THR A 216       9.903 -12.929  -5.410  1.00 85.16           H  
ATOM   3677  OG1 THR A 216      11.297 -10.943  -6.465  1.00 85.16           O  
ATOM   3678  HG1 THR A 216      11.364 -10.854  -7.418  1.00 85.16           H  
ATOM   3679  N   SER A 217      14.580 -10.741  -7.110  1.00 82.35           N  
ATOM   3680  H   SER A 217      14.212  -9.935  -6.624  1.00 82.35           H  
ATOM   3681  CA  SER A 217      15.504 -10.517  -8.226  1.00 82.35           C  
ATOM   3682  HA  SER A 217      15.431 -11.357  -8.917  1.00 82.35           H  
ATOM   3683  C   SER A 217      16.961 -10.432  -7.749  1.00 82.35           C  
ATOM   3684  CB  SER A 217      15.068  -9.271  -9.002  1.00 82.35           C  
ATOM   3685  HB2 SER A 217      14.970  -8.435  -8.310  1.00 82.35           H  
ATOM   3686  HB3 SER A 217      14.103  -9.458  -9.474  1.00 82.35           H  
ATOM   3687  O   SER A 217      17.253  -9.791  -6.735  1.00 82.35           O  
ATOM   3688  OG  SER A 217      16.010  -8.927  -9.991  1.00 82.35           O  
ATOM   3689  HG  SER A 217      15.682  -9.143 -10.867  1.00 82.35           H  
ATOM   3690  N   SER A 218      17.884 -11.060  -8.487  1.00 75.08           N  
ATOM   3691  H   SER A 218      17.575 -11.576  -9.299  1.00 75.08           H  
ATOM   3692  CA  SER A 218      19.334 -10.960  -8.280  1.00 75.08           C  
ATOM   3693  HA  SER A 218      19.538 -10.188  -7.539  1.00 75.08           H  
ATOM   3694  C   SER A 218      20.038 -10.555  -9.582  1.00 75.08           C  
ATOM   3695  CB  SER A 218      19.910 -12.280  -7.742  1.00 75.08           C  
ATOM   3696  HB2 SER A 218      19.461 -12.516  -6.777  1.00 75.08           H  
ATOM   3697  HB3 SER A 218      20.985 -12.162  -7.603  1.00 75.08           H  
ATOM   3698  O   SER A 218      20.262 -11.385 -10.454  1.00 75.08           O  
ATOM   3699  OG  SER A 218      19.674 -13.343  -8.637  1.00 75.08           O  
ATOM   3700  HG  SER A 218      19.866 -13.025  -9.523  1.00 75.08           H  
ATOM   3701  N   GLU A 219      20.444  -9.293  -9.687  1.00 71.09           N  
ATOM   3702  H   GLU A 219      20.128  -8.635  -8.989  1.00 71.09           H  
ATOM   3703  CA  GLU A 219      21.174  -8.712 -10.833  1.00 71.09           C  
ATOM   3704  HA  GLU A 219      21.044  -9.349 -11.707  1.00 71.09           H  
ATOM   3705  C   GLU A 219      22.696  -8.590 -10.601  1.00 71.09           C  
ATOM   3706  CB  GLU A 219      20.567  -7.343 -11.160  1.00 71.09           C  
ATOM   3707  HB2 GLU A 219      20.616  -6.721 -10.266  1.00 71.09           H  
ATOM   3708  HB3 GLU A 219      21.139  -6.867 -11.956  1.00 71.09           H  
ATOM   3709  O   GLU A 219      23.373  -7.740 -11.171  1.00 71.09           O  
ATOM   3710  CG  GLU A 219      19.120  -7.467 -11.635  1.00 71.09           C  
ATOM   3711  HG2 GLU A 219      19.093  -8.098 -12.523  1.00 71.09           H  
ATOM   3712  HG3 GLU A 219      18.520  -7.940 -10.858  1.00 71.09           H  
ATOM   3713  CD  GLU A 219      18.505  -6.105 -11.948  1.00 71.09           C  
ATOM   3714  OE1 GLU A 219      17.460  -6.108 -12.625  1.00 71.09           O  
ATOM   3715  OE2 GLU A 219      18.947  -5.082 -11.385  1.00 71.09           O  
ATOM   3716  N   GLY A 220      23.263  -9.385  -9.691  1.00 75.59           N  
ATOM   3717  H   GLY A 220      22.707 -10.125  -9.286  1.00 75.59           H  
ATOM   3718  CA  GLY A 220      24.642  -9.208  -9.231  1.00 75.59           C  
ATOM   3719  HA2 GLY A 220      24.889  -8.147  -9.248  1.00 75.59           H  
ATOM   3720  HA3 GLY A 220      25.313  -9.722  -9.920  1.00 75.59           H  
ATOM   3721  C   GLY A 220      24.890  -9.738  -7.816  1.00 75.59           C  
ATOM   3722  O   GLY A 220      24.012 -10.393  -7.245  1.00 75.59           O  
ATOM   3723  N   PRO A 221      26.071  -9.461  -7.233  1.00 79.88           N  
ATOM   3724  CA  PRO A 221      26.486 -10.031  -5.949  1.00 79.88           C  
ATOM   3725  HA  PRO A 221      26.257 -11.096  -5.926  1.00 79.88           H  
ATOM   3726  C   PRO A 221      25.809  -9.385  -4.729  1.00 79.88           C  
ATOM   3727  CB  PRO A 221      28.008  -9.855  -5.916  1.00 79.88           C  
ATOM   3728  HB2 PRO A 221      28.481 -10.708  -6.401  1.00 79.88           H  
ATOM   3729  HB3 PRO A 221      28.391  -9.740  -4.902  1.00 79.88           H  
ATOM   3730  O   PRO A 221      25.697 -10.029  -3.691  1.00 79.88           O  
ATOM   3731  CG  PRO A 221      28.240  -8.602  -6.756  1.00 79.88           C  
ATOM   3732  HG2 PRO A 221      29.241  -8.578  -7.185  1.00 79.88           H  
ATOM   3733  HG3 PRO A 221      28.065  -7.724  -6.134  1.00 79.88           H  
ATOM   3734  CD  PRO A 221      27.160  -8.698  -7.833  1.00 79.88           C  
ATOM   3735  HD2 PRO A 221      26.834  -7.700  -8.127  1.00 79.88           H  
ATOM   3736  HD3 PRO A 221      27.551  -9.237  -8.696  1.00 79.88           H  
ATOM   3737  N   PHE A 222      25.327  -8.144  -4.843  1.00 83.09           N  
ATOM   3738  H   PHE A 222      25.433  -7.663  -5.724  1.00 83.09           H  
ATOM   3739  CA  PHE A 222      24.659  -7.417  -3.760  1.00 83.09           C  
ATOM   3740  HA  PHE A 222      24.398  -8.099  -2.950  1.00 83.09           H  
ATOM   3741  C   PHE A 222      23.374  -6.783  -4.284  1.00 83.09           C  
ATOM   3742  CB  PHE A 222      25.621  -6.356  -3.204  1.00 83.09           C  
ATOM   3743  HB2 PHE A 222      26.499  -6.857  -2.797  1.00 83.09           H  
ATOM   3744  HB3 PHE A 222      25.961  -5.714  -4.017  1.00 83.09           H  
ATOM   3745  O   PHE A 222      23.450  -5.783  -4.986  1.00 83.09           O  
ATOM   3746  CG  PHE A 222      25.027  -5.467  -2.132  1.00 83.09           C  
ATOM   3747  CD1 PHE A 222      24.507  -4.196  -2.453  1.00 83.09           C  
ATOM   3748  HD1 PHE A 222      24.517  -3.846  -3.475  1.00 83.09           H  
ATOM   3749  CD2 PHE A 222      25.010  -5.914  -0.800  1.00 83.09           C  
ATOM   3750  HD2 PHE A 222      25.420  -6.881  -0.551  1.00 83.09           H  
ATOM   3751  CE1 PHE A 222      23.978  -3.375  -1.442  1.00 83.09           C  
ATOM   3752  HE1 PHE A 222      23.587  -2.400  -1.691  1.00 83.09           H  
ATOM   3753  CE2 PHE A 222      24.489  -5.090   0.211  1.00 83.09           C  
ATOM   3754  HE2 PHE A 222      24.494  -5.423   1.239  1.00 83.09           H  
ATOM   3755  CZ  PHE A 222      23.979  -3.819  -0.108  1.00 83.09           C  
ATOM   3756  HZ  PHE A 222      23.589  -3.181   0.672  1.00 83.09           H  
ATOM   3757  N   ASN A 223      22.213  -7.371  -3.959  1.00 87.62           N  
ATOM   3758  H   ASN A 223      22.231  -8.184  -3.360  1.00 87.62           H  
ATOM   3759  CA  ASN A 223      20.905  -6.818  -4.345  1.00 87.62           C  
ATOM   3760  HA  ASN A 223      21.038  -5.749  -4.510  1.00 87.62           H  
ATOM   3761  C   ASN A 223      19.826  -6.940  -3.253  1.00 87.62           C  
ATOM   3762  CB  ASN A 223      20.430  -7.432  -5.669  1.00 87.62           C  
ATOM   3763  HB2 ASN A 223      20.307  -8.509  -5.562  1.00 87.62           H  
ATOM   3764  HB3 ASN A 223      19.466  -6.998  -5.935  1.00 87.62           H  
ATOM   3765  O   ASN A 223      18.746  -7.491  -3.507  1.00 87.62           O  
ATOM   3766  CG  ASN A 223      21.341  -7.110  -6.823  1.00 87.62           C  
ATOM   3767  ND2 ASN A 223      21.859  -8.110  -7.473  1.00 87.62           N  
ATOM   3768 HD21 ASN A 223      22.433  -7.840  -8.259  1.00 87.62           H  
ATOM   3769 HD22 ASN A 223      21.726  -9.069  -7.186  1.00 87.62           H  
ATOM   3770  OD1 ASN A 223      21.624  -5.984  -7.167  1.00 87.62           O  
ATOM   3771  N   PRO A 224      20.092  -6.492  -2.014  1.00 91.24           N  
ATOM   3772  CA  PRO A 224      19.095  -6.561  -0.959  1.00 91.24           C  
ATOM   3773  HA  PRO A 224      18.711  -7.579  -0.891  1.00 91.24           H  
ATOM   3774  C   PRO A 224      17.936  -5.596  -1.205  1.00 91.24           C  
ATOM   3775  CB  PRO A 224      19.828  -6.202   0.329  1.00 91.24           C  
ATOM   3776  HB2 PRO A 224      19.173  -5.715   1.052  1.00 91.24           H  
ATOM   3777  HB3 PRO A 224      20.277  -7.098   0.759  1.00 91.24           H  
ATOM   3778  O   PRO A 224      18.104  -4.514  -1.758  1.00 91.24           O  
ATOM   3779  CG  PRO A 224      20.915  -5.254  -0.165  1.00 91.24           C  
ATOM   3780  HG2 PRO A 224      20.493  -4.257  -0.295  1.00 91.24           H  
ATOM   3781  HG3 PRO A 224      21.761  -5.235   0.522  1.00 91.24           H  
ATOM   3782  CD  PRO A 224      21.286  -5.803  -1.539  1.00 91.24           C  
ATOM   3783  HD2 PRO A 224      21.572  -4.991  -2.208  1.00 91.24           H  
ATOM   3784  HD3 PRO A 224      22.104  -6.515  -1.432  1.00 91.24           H  
ATOM   3785  N   VAL A 225      16.760  -5.946  -0.698  1.00 93.00           N  
ATOM   3786  H   VAL A 225      16.690  -6.860  -0.273  1.00 93.00           H  
ATOM   3787  CA  VAL A 225      15.624  -5.030  -0.588  1.00 93.00           C  
ATOM   3788  HA  VAL A 225      15.773  -4.182  -1.257  1.00 93.00           H  
ATOM   3789  C   VAL A 225      15.575  -4.490   0.834  1.00 93.00           C  
ATOM   3790  CB  VAL A 225      14.321  -5.710  -1.033  1.00 93.00           C  
ATOM   3791  HB  VAL A 225      14.192  -6.641  -0.480  1.00 93.00           H  
ATOM   3792  O   VAL A 225      15.371  -5.249   1.792  1.00 93.00           O  
ATOM   3793  CG1 VAL A 225      13.093  -4.825  -0.785  1.00 93.00           C  
ATOM   3794 HG11 VAL A 225      12.938  -4.684   0.284  1.00 93.00           H  
ATOM   3795 HG12 VAL A 225      13.236  -3.852  -1.256  1.00 93.00           H  
ATOM   3796 HG13 VAL A 225      12.207  -5.300  -1.204  1.00 93.00           H  
ATOM   3797  CG2 VAL A 225      14.386  -6.037  -2.529  1.00 93.00           C  
ATOM   3798 HG21 VAL A 225      14.349  -5.118  -3.115  1.00 93.00           H  
ATOM   3799 HG22 VAL A 225      13.545  -6.674  -2.805  1.00 93.00           H  
ATOM   3800 HG23 VAL A 225      15.305  -6.567  -2.779  1.00 93.00           H  
ATOM   3801  N   ALA A 226      15.760  -3.177   0.962  1.00 90.75           N  
ATOM   3802  H   ALA A 226      15.871  -2.633   0.118  1.00 90.75           H  
ATOM   3803  CA  ALA A 226      15.512  -2.436   2.189  1.00 90.75           C  
ATOM   3804  HA  ALA A 226      15.808  -3.049   3.041  1.00 90.75           H  
ATOM   3805  C   ALA A 226      14.017  -2.134   2.296  1.00 90.75           C  
ATOM   3806  CB  ALA A 226      16.354  -1.156   2.209  1.00 90.75           C  
ATOM   3807  HB1 ALA A 226      16.120  -0.540   1.341  1.00 90.75           H  
ATOM   3808  HB2 ALA A 226      16.143  -0.587   3.115  1.00 90.75           H  
ATOM   3809  HB3 ALA A 226      17.415  -1.405   2.199  1.00 90.75           H  
ATOM   3810  O   ALA A 226      13.374  -1.774   1.309  1.00 90.75           O  
ATOM   3811  N   SER A 227      13.452  -2.290   3.492  1.00 93.34           N  
ATOM   3812  H   SER A 227      14.039  -2.551   4.271  1.00 93.34           H  
ATOM   3813  CA  SER A 227      12.030  -2.010   3.713  1.00 93.34           C  
ATOM   3814  HA  SER A 227      11.703  -1.305   2.949  1.00 93.34           H  
ATOM   3815  C   SER A 227      11.791  -1.371   5.072  1.00 93.34           C  
ATOM   3816  CB  SER A 227      11.203  -3.286   3.544  1.00 93.34           C  
ATOM   3817  HB2 SER A 227      10.147  -3.059   3.687  1.00 93.34           H  
ATOM   3818  HB3 SER A 227      11.345  -3.673   2.535  1.00 93.34           H  
ATOM   3819  O   SER A 227      12.238  -1.927   6.075  1.00 93.34           O  
ATOM   3820  OG  SER A 227      11.632  -4.251   4.488  1.00 93.34           O  
ATOM   3821  HG  SER A 227      12.363  -3.839   4.955  1.00 93.34           H  
ATOM   3822  N   LEU A 228      11.070  -0.252   5.112  1.00 90.13           N  
ATOM   3823  H   LEU A 228      10.718   0.118   4.241  1.00 90.13           H  
ATOM   3824  CA  LEU A 228      10.806   0.522   6.325  1.00 90.13           C  
ATOM   3825  HA  LEU A 228      11.129  -0.051   7.194  1.00 90.13           H  
ATOM   3826  C   LEU A 228       9.317   0.818   6.458  1.00 90.13           C  
ATOM   3827  CB  LEU A 228      11.607   1.831   6.270  1.00 90.13           C  
ATOM   3828  HB2 LEU A 228      11.225   2.426   5.440  1.00 90.13           H  
ATOM   3829  HB3 LEU A 228      12.652   1.600   6.059  1.00 90.13           H  
ATOM   3830  O   LEU A 228       8.703   1.349   5.535  1.00 90.13           O  
ATOM   3831  CG  LEU A 228      11.541   2.690   7.546  1.00 90.13           C  
ATOM   3832  HG  LEU A 228      10.501   2.914   7.785  1.00 90.13           H  
ATOM   3833  CD1 LEU A 228      12.192   1.996   8.746  1.00 90.13           C  
ATOM   3834 HD11 LEU A 228      12.185   2.674   9.600  1.00 90.13           H  
ATOM   3835 HD12 LEU A 228      11.641   1.096   9.020  1.00 90.13           H  
ATOM   3836 HD13 LEU A 228      13.227   1.745   8.517  1.00 90.13           H  
ATOM   3837  CD2 LEU A 228      12.271   4.006   7.295  1.00 90.13           C  
ATOM   3838 HD21 LEU A 228      12.202   4.644   8.176  1.00 90.13           H  
ATOM   3839 HD22 LEU A 228      13.323   3.817   7.079  1.00 90.13           H  
ATOM   3840 HD23 LEU A 228      11.823   4.528   6.450  1.00 90.13           H  
ATOM   3841  N   LEU A 229       8.743   0.491   7.612  1.00 90.06           N  
ATOM   3842  H   LEU A 229       9.320   0.110   8.348  1.00 90.06           H  
ATOM   3843  CA  LEU A 229       7.363   0.823   7.941  1.00 90.06           C  
ATOM   3844  HA  LEU A 229       6.796   0.974   7.022  1.00 90.06           H  
ATOM   3845  C   LEU A 229       7.328   2.124   8.746  1.00 90.06           C  
ATOM   3846  CB  LEU A 229       6.750  -0.360   8.705  1.00 90.06           C  
ATOM   3847  HB2 LEU A 229       6.830  -1.256   8.090  1.00 90.06           H  
ATOM   3848  HB3 LEU A 229       7.333  -0.520   9.612  1.00 90.06           H  
ATOM   3849  O   LEU A 229       7.866   2.169   9.851  1.00 90.06           O  
ATOM   3850  CG  LEU A 229       5.279  -0.139   9.093  1.00 90.06           C  
ATOM   3851  HG  LEU A 229       5.184   0.770   9.687  1.00 90.06           H  
ATOM   3852  CD1 LEU A 229       4.389  -0.030   7.856  1.00 90.06           C  
ATOM   3853 HD11 LEU A 229       4.744  -0.702   7.075  1.00 90.06           H  
ATOM   3854 HD12 LEU A 229       3.349  -0.246   8.105  1.00 90.06           H  
ATOM   3855 HD13 LEU A 229       4.437   0.991   7.477  1.00 90.06           H  
ATOM   3856  CD2 LEU A 229       4.787  -1.304   9.955  1.00 90.06           C  
ATOM   3857 HD21 LEU A 229       5.530  -1.532  10.720  1.00 90.06           H  
ATOM   3858 HD22 LEU A 229       3.870  -0.990  10.454  1.00 90.06           H  
ATOM   3859 HD23 LEU A 229       4.596  -2.177   9.332  1.00 90.06           H  
ATOM   3860  N   SER A 230       6.654   3.141   8.217  1.00 86.11           N  
ATOM   3861  H   SER A 230       6.223   3.011   7.313  1.00 86.11           H  
ATOM   3862  CA  SER A 230       6.369   4.396   8.916  1.00 86.11           C  
ATOM   3863  HA  SER A 230       6.900   4.413   9.868  1.00 86.11           H  
ATOM   3864  C   SER A 230       4.879   4.533   9.199  1.00 86.11           C  
ATOM   3865  CB  SER A 230       6.860   5.593   8.103  1.00 86.11           C  
ATOM   3866  HB2 SER A 230       6.227   5.711   7.224  1.00 86.11           H  
ATOM   3867  HB3 SER A 230       7.890   5.418   7.794  1.00 86.11           H  
ATOM   3868  O   SER A 230       4.043   3.884   8.565  1.00 86.11           O  
ATOM   3869  OG  SER A 230       6.803   6.773   8.881  1.00 86.11           O  
ATOM   3870  HG  SER A 230       5.982   7.238   8.705  1.00 86.11           H  
ATOM   3871  N   GLN A 231       4.548   5.394  10.155  1.00 82.52           N  
ATOM   3872  H   GLN A 231       5.285   5.954  10.558  1.00 82.52           H  
ATOM   3873  CA  GLN A 231       3.184   5.856  10.342  1.00 82.52           C  
ATOM   3874  HA  GLN A 231       2.504   5.010  10.247  1.00 82.52           H  
ATOM   3875  C   GLN A 231       2.825   6.877   9.258  1.00 82.52           C  
ATOM   3876  CB  GLN A 231       3.043   6.434  11.748  1.00 82.52           C  
ATOM   3877  HB2 GLN A 231       3.581   7.380  11.817  1.00 82.52           H  
ATOM   3878  HB3 GLN A 231       3.453   5.733  12.475  1.00 82.52           H  
ATOM   3879  O   GLN A 231       3.660   7.722   8.921  1.00 82.52           O  
ATOM   3880  CG  GLN A 231       1.565   6.653  12.047  1.00 82.52           C  
ATOM   3881  HG2 GLN A 231       1.033   5.702  12.034  1.00 82.52           H  
ATOM   3882  HG3 GLN A 231       1.130   7.291  11.278  1.00 82.52           H  
ATOM   3883  CD  GLN A 231       1.338   7.316  13.383  1.00 82.52           C  
ATOM   3884  NE2 GLN A 231       0.380   8.204  13.427  1.00 82.52           N  
ATOM   3885 HE21 GLN A 231      -0.011   8.548  12.562  1.00 82.52           H  
ATOM   3886 HE22 GLN A 231       0.104   8.535  14.341  1.00 82.52           H  
ATOM   3887  OE1 GLN A 231       1.970   7.014  14.387  1.00 82.52           O  
ATOM   3888  N   ASP A 232       1.595   6.772   8.748  1.00 77.26           N  
ATOM   3889  H   ASP A 232       0.946   6.121   9.166  1.00 77.26           H  
ATOM   3890  CA  ASP A 232       1.027   7.650   7.725  1.00 77.26           C  
ATOM   3891  HA  ASP A 232       0.145   7.162   7.311  1.00 77.26           H  
ATOM   3892  C   ASP A 232       2.009   7.858   6.549  1.00 77.26           C  
ATOM   3893  CB  ASP A 232       0.534   8.952   8.408  1.00 77.26           C  
ATOM   3894  HB2 ASP A 232      -0.009   9.552   7.678  1.00 77.26           H  
ATOM   3895  HB3 ASP A 232       1.398   9.527   8.743  1.00 77.26           H  
ATOM   3896  O   ASP A 232       2.821   6.987   6.215  1.00 77.26           O  
ATOM   3897  CG  ASP A 232      -0.402   8.704   9.606  1.00 77.26           C  
ATOM   3898  OD1 ASP A 232      -1.231   7.774   9.534  1.00 77.26           O  
ATOM   3899  OD2 ASP A 232      -0.253   9.387  10.650  1.00 77.26           O  
ATOM   3900  N   ASP A 233       1.965   9.030   5.930  1.00 74.32           N  
ATOM   3901  H   ASP A 233       1.244   9.683   6.202  1.00 74.32           H  
ATOM   3902  CA  ASP A 233       2.852   9.448   4.846  1.00 74.32           C  
ATOM   3903  HA  ASP A 233       3.333   8.564   4.429  1.00 74.32           H  
ATOM   3904  C   ASP A 233       4.028  10.307   5.329  1.00 74.32           C  
ATOM   3905  CB  ASP A 233       1.983  10.070   3.744  1.00 74.32           C  
ATOM   3906  HB2 ASP A 233       1.241  10.737   4.183  1.00 74.32           H  
ATOM   3907  HB3 ASP A 233       2.591  10.651   3.051  1.00 74.32           H  
ATOM   3908  O   ASP A 233       4.625  11.054   4.562  1.00 74.32           O  
ATOM   3909  CG  ASP A 233       1.308   8.962   2.949  1.00 74.32           C  
ATOM   3910  OD1 ASP A 233       2.023   8.003   2.592  1.00 74.32           O  
ATOM   3911  OD2 ASP A 233       0.082   8.983   2.733  1.00 74.32           O  
ATOM   3912  N   TYR A 234       4.416  10.158   6.599  1.00 75.26           N  
ATOM   3913  H   TYR A 234       3.885   9.513   7.167  1.00 75.26           H  
ATOM   3914  CA  TYR A 234       5.383  11.030   7.279  1.00 75.26           C  
ATOM   3915  HA  TYR A 234       4.946  12.024   7.374  1.00 75.26           H  
ATOM   3916  C   TYR A 234       6.731  11.201   6.558  1.00 75.26           C  
ATOM   3917  CB  TYR A 234       5.622  10.455   8.682  1.00 75.26           C  
ATOM   3918  HB2 TYR A 234       4.674  10.426   9.219  1.00 75.26           H  
ATOM   3919  HB3 TYR A 234       5.984   9.431   8.591  1.00 75.26           H  
ATOM   3920  O   TYR A 234       7.304  12.285   6.560  1.00 75.26           O  
ATOM   3921  CG  TYR A 234       6.612  11.257   9.499  1.00 75.26           C  
ATOM   3922  CD1 TYR A 234       7.925  10.786   9.698  1.00 75.26           C  
ATOM   3923  HD1 TYR A 234       8.227   9.832   9.292  1.00 75.26           H  
ATOM   3924  CD2 TYR A 234       6.225  12.508  10.014  1.00 75.26           C  
ATOM   3925  HD2 TYR A 234       5.226  12.877   9.838  1.00 75.26           H  
ATOM   3926  CE1 TYR A 234       8.852  11.571  10.410  1.00 75.26           C  
ATOM   3927  HE1 TYR A 234       9.867  11.232  10.557  1.00 75.26           H  
ATOM   3928  CE2 TYR A 234       7.149  13.295  10.725  1.00 75.26           C  
ATOM   3929  HE2 TYR A 234       6.854  14.264  11.102  1.00 75.26           H  
ATOM   3930  OH  TYR A 234       9.363  13.581  11.606  1.00 75.26           O  
ATOM   3931  HH  TYR A 234       9.005  14.443  11.832  1.00 75.26           H  
ATOM   3932  CZ  TYR A 234       8.465  12.827  10.921  1.00 75.26           C  
ATOM   3933  N   LEU A 235       7.252  10.128   5.956  1.00 69.48           N  
ATOM   3934  H   LEU A 235       6.698   9.284   5.944  1.00 69.48           H  
ATOM   3935  CA  LEU A 235       8.540  10.153   5.250  1.00 69.48           C  
ATOM   3936  HA  LEU A 235       9.178  10.911   5.703  1.00 69.48           H  
ATOM   3937  C   LEU A 235       8.411  10.559   3.777  1.00 69.48           C  
ATOM   3938  CB  LEU A 235       9.230   8.786   5.376  1.00 69.48           C  
ATOM   3939  HB2 LEU A 235       8.576   8.030   4.944  1.00 69.48           H  
ATOM   3940  HB3 LEU A 235      10.147   8.809   4.788  1.00 69.48           H  
ATOM   3941  O   LEU A 235       9.424  10.708   3.090  1.00 69.48           O  
ATOM   3942  CG  LEU A 235       9.596   8.373   6.810  1.00 69.48           C  
ATOM   3943  HG  LEU A 235       8.697   8.354   7.425  1.00 69.48           H  
ATOM   3944  CD1 LEU A 235      10.190   6.965   6.789  1.00 69.48           C  
ATOM   3945 HD11 LEU A 235      11.131   6.973   6.239  1.00 69.48           H  
ATOM   3946 HD12 LEU A 235      10.373   6.633   7.811  1.00 69.48           H  
ATOM   3947 HD13 LEU A 235       9.495   6.276   6.308  1.00 69.48           H  
ATOM   3948  CD2 LEU A 235      10.623   9.313   7.446  1.00 69.48           C  
ATOM   3949 HD21 LEU A 235      10.193  10.307   7.570  1.00 69.48           H  
ATOM   3950 HD22 LEU A 235      10.906   8.940   8.430  1.00 69.48           H  
ATOM   3951 HD23 LEU A 235      11.510   9.382   6.817  1.00 69.48           H  
ATOM   3952  N   SER A 236       7.188  10.704   3.271  1.00 69.34           N  
ATOM   3953  H   SER A 236       6.396  10.715   3.898  1.00 69.34           H  
ATOM   3954  CA  SER A 236       6.973  11.177   1.912  1.00 69.34           C  
ATOM   3955  HA  SER A 236       7.725  10.717   1.271  1.00 69.34           H  
ATOM   3956  C   SER A 236       7.173  12.692   1.864  1.00 69.34           C  
ATOM   3957  CB  SER A 236       5.615  10.725   1.376  1.00 69.34           C  
ATOM   3958  HB2 SER A 236       5.458   9.673   1.612  1.00 69.34           H  
ATOM   3959  HB3 SER A 236       5.609  10.842   0.292  1.00 69.34           H  
ATOM   3960  O   SER A 236       6.708  13.430   2.728  1.00 69.34           O  
ATOM   3961  OG  SER A 236       4.565  11.486   1.899  1.00 69.34           O  
ATOM   3962  HG  SER A 236       4.598  11.515   2.858  1.00 69.34           H  
ATOM   3963  N   ARG A 237       7.933  13.162   0.871  1.00 59.73           N  
ATOM   3964  H   ARG A 237       8.340  12.491   0.235  1.00 59.73           H  
ATOM   3965  CA  ARG A 237       8.187  14.599   0.661  1.00 59.73           C  
ATOM   3966  HA  ARG A 237       8.010  15.140   1.591  1.00 59.73           H  
ATOM   3967  C   ARG A 237       7.224  15.233  -0.343  1.00 59.73           C  
ATOM   3968  CB  ARG A 237       9.645  14.826   0.228  1.00 59.73           C  
ATOM   3969  HB2 ARG A 237       9.913  14.108  -0.547  1.00 59.73           H  
ATOM   3970  HB3 ARG A 237       9.718  15.825  -0.202  1.00 59.73           H  
ATOM   3971  O   ARG A 237       7.005  16.437  -0.288  1.00 59.73           O  
ATOM   3972  CG  ARG A 237      10.651  14.746   1.388  1.00 59.73           C  
ATOM   3973  HG2 ARG A 237      10.366  15.464   2.157  1.00 59.73           H  
ATOM   3974  HG3 ARG A 237      10.650  13.743   1.815  1.00 59.73           H  
ATOM   3975  CD  ARG A 237      12.056  15.090   0.864  1.00 59.73           C  
ATOM   3976  HD2 ARG A 237      12.368  14.307   0.173  1.00 59.73           H  
ATOM   3977  HD3 ARG A 237      12.003  16.033   0.320  1.00 59.73           H  
ATOM   3978  NE  ARG A 237      13.055  15.227   1.945  1.00 59.73           N  
ATOM   3979  HE  ARG A 237      12.706  15.213   2.892  1.00 59.73           H  
ATOM   3980  NH1 ARG A 237      14.917  15.498   0.611  1.00 59.73           N  
ATOM   3981 HH11 ARG A 237      15.889  15.761   0.530  1.00 59.73           H  
ATOM   3982 HH12 ARG A 237      14.363  15.344  -0.219  1.00 59.73           H  
ATOM   3983  NH2 ARG A 237      15.121  15.703   2.809  1.00 59.73           N  
ATOM   3984 HH21 ARG A 237      16.070  16.010   2.656  1.00 59.73           H  
ATOM   3985 HH22 ARG A 237      14.741  15.754   3.744  1.00 59.73           H  
ATOM   3986  CZ  ARG A 237      14.350  15.468   1.785  1.00 59.73           C  
ATOM   3987  N   ARG A 238       6.704  14.449  -1.292  1.00 55.62           N  
ATOM   3988  H   ARG A 238       6.865  13.455  -1.218  1.00 55.62           H  
ATOM   3989  CA  ARG A 238       5.763  14.875  -2.336  1.00 55.62           C  
ATOM   3990  HA  ARG A 238       5.253  15.785  -2.017  1.00 55.62           H  
ATOM   3991  C   ARG A 238       4.701  13.791  -2.497  1.00 55.62           C  
ATOM   3992  CB  ARG A 238       6.492  15.141  -3.670  1.00 55.62           C  
ATOM   3993  HB2 ARG A 238       5.742  15.250  -4.453  1.00 55.62           H  
ATOM   3994  HB3 ARG A 238       7.117  14.285  -3.921  1.00 55.62           H  
ATOM   3995  O   ARG A 238       5.060  12.619  -2.587  1.00 55.62           O  
ATOM   3996  CG  ARG A 238       7.349  16.420  -3.644  1.00 55.62           C  
ATOM   3997  HG2 ARG A 238       6.720  17.263  -3.358  1.00 55.62           H  
ATOM   3998  HG3 ARG A 238       8.145  16.310  -2.907  1.00 55.62           H  
ATOM   3999  CD  ARG A 238       7.977  16.702  -5.018  1.00 55.62           C  
ATOM   4000  HD2 ARG A 238       8.613  15.859  -5.287  1.00 55.62           H  
ATOM   4001  HD3 ARG A 238       7.180  16.783  -5.758  1.00 55.62           H  
ATOM   4002  NE  ARG A 238       8.771  17.952  -5.014  1.00 55.62           N  
ATOM   4003  HE  ARG A 238       8.661  18.559  -4.214  1.00 55.62           H  
ATOM   4004  NH1 ARG A 238       9.798  17.675  -7.052  1.00 55.62           N  
ATOM   4005 HH11 ARG A 238       9.339  16.782  -7.161  1.00 55.62           H  
ATOM   4006 HH12 ARG A 238      10.447  18.000  -7.754  1.00 55.62           H  
ATOM   4007  NH2 ARG A 238      10.258  19.485  -5.835  1.00 55.62           N  
ATOM   4008 HH21 ARG A 238      10.145  20.073  -5.022  1.00 55.62           H  
ATOM   4009 HH22 ARG A 238      10.930  19.769  -6.533  1.00 55.62           H  
ATOM   4010  CZ  ARG A 238       9.600  18.365  -5.963  1.00 55.62           C  
ATOM   4011  N   ASP A 239       3.437  14.201  -2.514  1.00 52.78           N  
ATOM   4012  H   ASP A 239       3.240  15.188  -2.433  1.00 52.78           H  
ATOM   4013  CA  ASP A 239       2.286  13.317  -2.697  1.00 52.78           C  
ATOM   4014  HA  ASP A 239       2.587  12.291  -2.488  1.00 52.78           H  
ATOM   4015  C   ASP A 239       1.774  13.343  -4.141  1.00 52.78           C  
ATOM   4016  CB  ASP A 239       1.143  13.702  -1.735  1.00 52.78           C  
ATOM   4017  HB2 ASP A 239       1.116  14.785  -1.613  1.00 52.78           H  
ATOM   4018  HB3 ASP A 239       0.195  13.404  -2.183  1.00 52.78           H  
ATOM   4019  O   ASP A 239       1.644  14.405  -4.755  1.00 52.78           O  
ATOM   4020  CG  ASP A 239       1.220  13.015  -0.368  1.00 52.78           C  
ATOM   4021  OD1 ASP A 239       1.694  11.853  -0.325  1.00 52.78           O  
ATOM   4022  OD2 ASP A 239       0.734  13.642   0.598  1.00 52.78           O  
ATOM   4023  N   ASP A 240       1.387  12.168  -4.642  1.00 51.46           N  
ATOM   4024  H   ASP A 240       1.697  11.337  -4.159  1.00 51.46           H  
ATOM   4025  CA  ASP A 240       0.802  11.970  -5.976  1.00 51.46           C  
ATOM   4026  HA  ASP A 240       1.467  12.404  -6.722  1.00 51.46           H  
ATOM   4027  C   ASP A 240      -0.598  12.608  -6.119  1.00 51.46           C  
ATOM   4028  CB  ASP A 240       0.642  10.463  -6.274  1.00 51.46           C  
ATOM   4029  HB2 ASP A 240      -0.138  10.069  -5.622  1.00 51.46           H  
ATOM   4030  HB3 ASP A 240       0.286  10.370  -7.301  1.00 51.46           H  
ATOM   4031  O   ASP A 240      -1.121  12.735  -7.229  1.00 51.46           O  
ATOM   4032  CG  ASP A 240       1.874   9.557  -6.134  1.00 51.46           C  
ATOM   4033  OD1 ASP A 240       2.992  10.063  -5.923  1.00 51.46           O  
ATOM   4034  OD2 ASP A 240       1.645   8.318  -6.125  1.00 51.46           O  
ATOM   4035  N   ALA A 241      -1.259  12.958  -5.006  1.00 46.46           N  
ATOM   4036  H   ALA A 241      -0.764  12.872  -4.130  1.00 46.46           H  
ATOM   4037  CA  ALA A 241      -2.700  13.229  -4.973  1.00 46.46           C  
ATOM   4038  HA  ALA A 241      -3.218  12.345  -5.346  1.00 46.46           H  
ATOM   4039  C   ALA A 241      -3.130  14.404  -5.866  1.00 46.46           C  
ATOM   4040  CB  ALA A 241      -3.128  13.445  -3.517  1.00 46.46           C  
ATOM   4041  HB1 ALA A 241      -4.206  13.601  -3.471  1.00 46.46           H  
ATOM   4042  HB2 ALA A 241      -2.624  14.319  -3.103  1.00 46.46           H  
ATOM   4043  HB3 ALA A 241      -2.873  12.570  -2.919  1.00 46.46           H  
ATOM   4044  O   ALA A 241      -4.197  14.349  -6.474  1.00 46.46           O  
ATOM   4045  N   ALA A 242      -2.288  15.428  -6.022  1.00 42.27           N  
ATOM   4046  H   ALA A 242      -1.403  15.410  -5.536  1.00 42.27           H  
ATOM   4047  CA  ALA A 242      -2.592  16.542  -6.921  1.00 42.27           C  
ATOM   4048  HA  ALA A 242      -3.602  16.891  -6.707  1.00 42.27           H  
ATOM   4049  C   ALA A 242      -2.573  16.141  -8.415  1.00 42.27           C  
ATOM   4050  CB  ALA A 242      -1.625  17.690  -6.608  1.00 42.27           C  
ATOM   4051  HB1 ALA A 242      -0.596  17.373  -6.778  1.00 42.27           H  
ATOM   4052  HB2 ALA A 242      -1.847  18.538  -7.256  1.00 42.27           H  
ATOM   4053  HB3 ALA A 242      -1.741  18.001  -5.570  1.00 42.27           H  
ATOM   4054  O   ALA A 242      -3.133  16.850  -9.250  1.00 42.27           O  
ATOM   4055  N   TYR A 243      -1.972  15.000  -8.773  1.00 40.63           N  
ATOM   4056  H   TYR A 243      -1.590  14.408  -8.049  1.00 40.63           H  
ATOM   4057  CA  TYR A 243      -1.620  14.670 -10.158  1.00 40.63           C  
ATOM   4058  HA  TYR A 243      -1.849  15.537 -10.778  1.00 40.63           H  
ATOM   4059  C   TYR A 243      -2.413  13.529 -10.800  1.00 40.63           C  
ATOM   4060  CB  TYR A 243      -0.108  14.444 -10.255  1.00 40.63           C  
ATOM   4061  HB2 TYR A 243       0.248  13.900  -9.380  1.00 40.63           H  
ATOM   4062  HB3 TYR A 243       0.113  13.823 -11.123  1.00 40.63           H  
ATOM   4063  O   TYR A 243      -2.270  13.280 -11.997  1.00 40.63           O  
ATOM   4064  CG  TYR A 243       0.663  15.737 -10.408  1.00 40.63           C  
ATOM   4065  CD1 TYR A 243       0.945  16.227 -11.698  1.00 40.63           C  
ATOM   4066  HD1 TYR A 243       0.635  15.671 -12.570  1.00 40.63           H  
ATOM   4067  CD2 TYR A 243       1.095  16.447  -9.272  1.00 40.63           C  
ATOM   4068  HD2 TYR A 243       0.893  16.056  -8.285  1.00 40.63           H  
ATOM   4069  CE1 TYR A 243       1.667  17.425 -11.854  1.00 40.63           C  
ATOM   4070  HE1 TYR A 243       1.921  17.791 -12.838  1.00 40.63           H  
ATOM   4071  CE2 TYR A 243       1.807  17.652  -9.424  1.00 40.63           C  
ATOM   4072  HE2 TYR A 243       2.140  18.192  -8.550  1.00 40.63           H  
ATOM   4073  OH  TYR A 243       2.794  19.297 -10.865  1.00 40.63           O  
ATOM   4074  HH  TYR A 243       2.985  19.691 -10.011  1.00 40.63           H  
ATOM   4075  CZ  TYR A 243       2.098  18.139 -10.718  1.00 40.63           C  
ATOM   4076  N   TYR A 244      -3.280  12.849 -10.047  1.00 36.73           N  
ATOM   4077  H   TYR A 244      -3.313  13.045  -9.057  1.00 36.73           H  
ATOM   4078  CA  TYR A 244      -4.300  11.979 -10.645  1.00 36.73           C  
ATOM   4079  HA  TYR A 244      -3.882  11.510 -11.536  1.00 36.73           H  
ATOM   4080  C   TYR A 244      -5.527  12.756 -11.139  1.00 36.73           C  
ATOM   4081  CB  TYR A 244      -4.686  10.852  -9.682  1.00 36.73           C  
ATOM   4082  HB2 TYR A 244      -4.841  11.262  -8.684  1.00 36.73           H  
ATOM   4083  HB3 TYR A 244      -5.633  10.416 -10.000  1.00 36.73           H  
ATOM   4084  O   TYR A 244      -6.402  12.157 -11.765  1.00 36.73           O  
ATOM   4085  CG  TYR A 244      -3.666   9.732  -9.633  1.00 36.73           C  
ATOM   4086  CD1 TYR A 244      -3.658   8.750 -10.644  1.00 36.73           C  
ATOM   4087  HD1 TYR A 244      -4.385   8.801 -11.441  1.00 36.73           H  
ATOM   4088  CD2 TYR A 244      -2.733   9.670  -8.581  1.00 36.73           C  
ATOM   4089  HD2 TYR A 244      -2.718  10.438  -7.822  1.00 36.73           H  
ATOM   4090  CE1 TYR A 244      -2.723   7.697 -10.594  1.00 36.73           C  
ATOM   4091  HE1 TYR A 244      -2.716   6.926 -11.350  1.00 36.73           H  
ATOM   4092  CE2 TYR A 244      -1.799   8.617  -8.527  1.00 36.73           C  
ATOM   4093  HE2 TYR A 244      -1.079   8.571  -7.723  1.00 36.73           H  
ATOM   4094  OH  TYR A 244      -0.899   6.608  -9.500  1.00 36.73           O  
ATOM   4095  HH  TYR A 244      -0.249   6.720  -8.803  1.00 36.73           H  
ATOM   4096  CZ  TYR A 244      -1.794   7.629  -9.534  1.00 36.73           C  
ATOM   4097  N   SER A 245      -5.602  14.072 -10.897  1.00 37.38           N  
ATOM   4098  H   SER A 245      -4.834  14.530 -10.427  1.00 37.38           H  
ATOM   4099  CA  SER A 245      -6.606  14.891 -11.570  1.00 37.38           C  
ATOM   4100  HA  SER A 245      -7.574  14.416 -11.416  1.00 37.38           H  
ATOM   4101  C   SER A 245      -6.304  14.878 -13.070  1.00 37.38           C  
ATOM   4102  CB  SER A 245      -6.708  16.308 -10.981  1.00 37.38           C  
ATOM   4103  HB2 SER A 245      -6.601  16.267  -9.897  1.00 37.38           H  
ATOM   4104  HB3 SER A 245      -7.703  16.693 -11.205  1.00 37.38           H  
ATOM   4105  O   SER A 245      -5.169  15.105 -13.485  1.00 37.38           O  
ATOM   4106  OG  SER A 245      -5.770  17.215 -11.522  1.00 37.38           O  
ATOM   4107  HG  SER A 245      -4.902  17.046 -11.147  1.00 37.38           H  
ATOM   4108  N   ALA A 246      -7.315  14.610 -13.895  1.00 39.65           N  
ATOM   4109  H   ALA A 246      -8.211  14.366 -13.499  1.00 39.65           H  
ATOM   4110  CA  ALA A 246      -7.191  14.587 -15.355  1.00 39.65           C  
ATOM   4111  HA  ALA A 246      -6.504  13.788 -15.635  1.00 39.65           H  
ATOM   4112  C   ALA A 246      -6.631  15.901 -15.955  1.00 39.65           C  
ATOM   4113  CB  ALA A 246      -8.582  14.265 -15.916  1.00 39.65           C  
ATOM   4114  HB1 ALA A 246      -8.526  14.188 -17.002  1.00 39.65           H  
ATOM   4115  HB2 ALA A 246      -9.286  15.055 -15.656  1.00 39.65           H  
ATOM   4116  HB3 ALA A 246      -8.936  13.313 -15.519  1.00 39.65           H  
ATOM   4117  O   ALA A 246      -6.311  15.955 -17.139  1.00 39.65           O  
ATOM   4118  N   LEU A 247      -6.514  16.956 -15.142  1.00 37.49           N  
ATOM   4119  H   LEU A 247      -6.701  16.807 -14.160  1.00 37.49           H  
ATOM   4120  CA  LEU A 247      -6.086  18.292 -15.532  1.00 37.49           C  
ATOM   4121  HA  LEU A 247      -6.459  18.500 -16.535  1.00 37.49           H  
ATOM   4122  C   LEU A 247      -4.564  18.461 -15.611  1.00 37.49           C  
ATOM   4123  CB  LEU A 247      -6.719  19.290 -14.548  1.00 37.49           C  
ATOM   4124  HB2 LEU A 247      -6.194  20.243 -14.605  1.00 37.49           H  
ATOM   4125  HB3 LEU A 247      -6.597  18.912 -13.533  1.00 37.49           H  
ATOM   4126  O   LEU A 247      -4.104  19.304 -16.378  1.00 37.49           O  
ATOM   4127  CG  LEU A 247      -8.211  19.525 -14.848  1.00 37.49           C  
ATOM   4128  HG  LEU A 247      -8.683  18.590 -15.149  1.00 37.49           H  
ATOM   4129  CD1 LEU A 247      -8.938  20.033 -13.605  1.00 37.49           C  
ATOM   4130 HD11 LEU A 247      -8.502  20.977 -13.278  1.00 37.49           H  
ATOM   4131 HD12 LEU A 247      -9.993  20.185 -13.832  1.00 37.49           H  
ATOM   4132 HD13 LEU A 247      -8.853  19.300 -12.802  1.00 37.49           H  
ATOM   4133  CD2 LEU A 247      -8.383  20.555 -15.967  1.00 37.49           C  
ATOM   4134 HD21 LEU A 247      -9.443  20.697 -16.176  1.00 37.49           H  
ATOM   4135 HD22 LEU A 247      -7.947  21.510 -15.674  1.00 37.49           H  
ATOM   4136 HD23 LEU A 247      -7.896  20.206 -16.878  1.00 37.49           H  
ATOM   4137  N   THR A 248      -3.753  17.675 -14.897  1.00 36.56           N  
ATOM   4138  H   THR A 248      -4.134  16.956 -14.298  1.00 36.56           H  
ATOM   4139  CA  THR A 248      -2.292  17.764 -15.044  1.00 36.56           C  
ATOM   4140  HA  THR A 248      -2.039  18.757 -15.416  1.00 36.56           H  
ATOM   4141  C   THR A 248      -1.806  16.797 -16.119  1.00 36.56           C  
ATOM   4142  CB  THR A 248      -1.537  17.656 -13.716  1.00 36.56           C  
ATOM   4143  HB  THR A 248      -0.472  17.541 -13.918  1.00 36.56           H  
ATOM   4144  O   THR A 248      -1.255  15.731 -15.858  1.00 36.56           O  
ATOM   4145  CG2 THR A 248      -1.737  18.901 -12.851  1.00 36.56           C  
ATOM   4146 HG21 THR A 248      -1.392  19.784 -13.389  1.00 36.56           H  
ATOM   4147 HG22 THR A 248      -2.793  19.021 -12.607  1.00 36.56           H  
ATOM   4148 HG23 THR A 248      -1.164  18.805 -11.929  1.00 36.56           H  
ATOM   4149  OG1 THR A 248      -1.988  16.576 -12.953  1.00 36.56           O  
ATOM   4150  HG1 THR A 248      -1.488  16.596 -12.134  1.00 36.56           H  
ATOM   4151  N   GLN A 249      -1.967  17.213 -17.378  1.00 40.66           N  
ATOM   4152  H   GLN A 249      -2.505  18.056 -17.521  1.00 40.66           H  
ATOM   4153  CA  GLN A 249      -1.420  16.532 -18.562  1.00 40.66           C  
ATOM   4154  HA  GLN A 249      -1.892  15.553 -18.647  1.00 40.66           H  
ATOM   4155  C   GLN A 249       0.103  16.283 -18.489  1.00 40.66           C  
ATOM   4156  CB  GLN A 249      -1.773  17.353 -19.814  1.00 40.66           C  
ATOM   4157  HB2 GLN A 249      -1.534  18.402 -19.638  1.00 40.66           H  
ATOM   4158  HB3 GLN A 249      -1.171  17.003 -20.652  1.00 40.66           H  
ATOM   4159  O   GLN A 249       0.624  15.436 -19.211  1.00 40.66           O  
ATOM   4160  CG  GLN A 249      -3.254  17.205 -20.204  1.00 40.66           C  
ATOM   4161  HG2 GLN A 249      -3.458  16.158 -20.428  1.00 40.66           H  
ATOM   4162  HG3 GLN A 249      -3.889  17.505 -19.370  1.00 40.66           H  
ATOM   4163  CD  GLN A 249      -3.639  18.050 -21.417  1.00 40.66           C  
ATOM   4164  NE2 GLN A 249      -4.731  17.740 -22.081  1.00 40.66           N  
ATOM   4165 HE21 GLN A 249      -5.339  16.994 -21.772  1.00 40.66           H  
ATOM   4166 HE22 GLN A 249      -4.952  18.345 -22.859  1.00 40.66           H  
ATOM   4167  OE1 GLN A 249      -2.984  19.007 -21.788  1.00 40.66           O  
ATOM   4168  N   ASN A 250       0.815  16.939 -17.570  1.00 40.85           N  
ATOM   4169  H   ASN A 250       0.319  17.580 -16.968  1.00 40.85           H  
ATOM   4170  CA  ASN A 250       2.264  16.849 -17.429  1.00 40.85           C  
ATOM   4171  HA  ASN A 250       2.678  16.318 -18.286  1.00 40.85           H  
ATOM   4172  C   ASN A 250       2.661  16.052 -16.177  1.00 40.85           C  
ATOM   4173  CB  ASN A 250       2.838  18.276 -17.467  1.00 40.85           C  
ATOM   4174  HB2 ASN A 250       2.404  18.867 -16.661  1.00 40.85           H  
ATOM   4175  HB3 ASN A 250       3.917  18.233 -17.313  1.00 40.85           H  
ATOM   4176  O   ASN A 250       3.103  16.622 -15.184  1.00 40.85           O  
ATOM   4177  CG  ASN A 250       2.592  18.974 -18.795  1.00 40.85           C  
ATOM   4178  ND2 ASN A 250       2.664  20.283 -18.828  1.00 40.85           N  
ATOM   4179 HD21 ASN A 250       2.887  20.815 -17.999  1.00 40.85           H  
ATOM   4180 HD22 ASN A 250       2.479  20.705 -19.726  1.00 40.85           H  
ATOM   4181  OD1 ASN A 250       2.330  18.369 -19.817  1.00 40.85           O  
ATOM   4182  N   LYS A 251       2.559  14.715 -16.224  1.00 47.76           N  
ATOM   4183  H   LYS A 251       2.101  14.310 -17.028  1.00 47.76           H  
ATOM   4184  CA  LYS A 251       3.222  13.828 -15.233  1.00 47.76           C  
ATOM   4185  HA  LYS A 251       3.013  14.206 -14.232  1.00 47.76           H  
ATOM   4186  C   LYS A 251       4.751  13.825 -15.356  1.00 47.76           C  
ATOM   4187  CB  LYS A 251       2.695  12.390 -15.339  1.00 47.76           C  
ATOM   4188  HB2 LYS A 251       3.332  11.741 -14.738  1.00 47.76           H  
ATOM   4189  HB3 LYS A 251       2.743  12.051 -16.374  1.00 47.76           H  
ATOM   4190  O   LYS A 251       5.442  13.261 -14.508  1.00 47.76           O  
ATOM   4191  CG  LYS A 251       1.263  12.271 -14.811  1.00 47.76           C  
ATOM   4192  HG2 LYS A 251       1.201  12.732 -13.825  1.00 47.76           H  
ATOM   4193  HG3 LYS A 251       0.580  12.787 -15.486  1.00 47.76           H  
ATOM   4194  CD  LYS A 251       0.863  10.798 -14.697  1.00 47.76           C  
ATOM   4195  HD2 LYS A 251       1.540  10.294 -14.006  1.00 47.76           H  
ATOM   4196  HD3 LYS A 251       0.928  10.328 -15.678  1.00 47.76           H  
ATOM   4197  CE  LYS A 251      -0.570  10.713 -14.169  1.00 47.76           C  
ATOM   4198  HE2 LYS A 251      -1.229  11.225 -14.870  1.00 47.76           H  
ATOM   4199  HE3 LYS A 251      -0.628  11.250 -13.222  1.00 47.76           H  
ATOM   4200  NZ  LYS A 251      -0.996   9.306 -13.992  1.00 47.76           N  
ATOM   4201  HZ1 LYS A 251      -0.390   8.840 -13.333  1.00 47.76           H  
ATOM   4202  HZ2 LYS A 251      -0.974   8.819 -14.877  1.00 47.76           H  
ATOM   4203  HZ3 LYS A 251      -1.939   9.289 -13.631  1.00 47.76           H  
ATOM   4204  N   TRP A 252       5.257  14.450 -16.414  1.00 46.56           N  
ATOM   4205  H   TRP A 252       4.616  14.945 -17.016  1.00 46.56           H  
ATOM   4206  CA  TRP A 252       6.659  14.518 -16.777  1.00 46.56           C  
ATOM   4207  HA  TRP A 252       7.260  14.044 -16.001  1.00 46.56           H  
ATOM   4208  C   TRP A 252       7.082  15.978 -16.917  1.00 46.56           C  
ATOM   4209  CB  TRP A 252       6.862  13.755 -18.091  1.00 46.56           C  
ATOM   4210  HB2 TRP A 252       7.925  13.769 -18.334  1.00 46.56           H  
ATOM   4211  HB3 TRP A 252       6.339  14.281 -18.890  1.00 46.56           H  
ATOM   4212  O   TRP A 252       6.342  16.780 -17.491  1.00 46.56           O  
ATOM   4213  CG  TRP A 252       6.401  12.326 -18.083  1.00 46.56           C  
ATOM   4214  CD1 TRP A 252       5.233  11.858 -18.582  1.00 46.56           C  
ATOM   4215  HD1 TRP A 252       4.486  12.466 -19.071  1.00 46.56           H  
ATOM   4216  CD2 TRP A 252       7.124  11.155 -17.604  1.00 46.56           C  
ATOM   4217  CE2 TRP A 252       6.329   9.996 -17.851  1.00 46.56           C  
ATOM   4218  CE3 TRP A 252       8.400  10.954 -17.036  1.00 46.56           C  
ATOM   4219  HE3 TRP A 252       9.036  11.811 -16.873  1.00 46.56           H  
ATOM   4220  NE1 TRP A 252       5.192  10.479 -18.465  1.00 46.56           N  
ATOM   4221  HE1 TRP A 252       4.526   9.901 -18.957  1.00 46.56           H  
ATOM   4222  CH2 TRP A 252       8.048   8.540 -16.959  1.00 46.56           C  
ATOM   4223  HH2 TRP A 252       8.417   7.551 -16.732  1.00 46.56           H  
ATOM   4224  CZ2 TRP A 252       6.782   8.703 -17.547  1.00 46.56           C  
ATOM   4225  HZ2 TRP A 252       6.188   7.840 -17.806  1.00 46.56           H  
ATOM   4226  CZ3 TRP A 252       8.856   9.664 -16.710  1.00 46.56           C  
ATOM   4227  HZ3 TRP A 252       9.843   9.536 -16.291  1.00 46.56           H  
ATOM   4228  N   LYS A 253       8.284  16.313 -16.443  1.00 44.46           N  
ATOM   4229  H   LYS A 253       8.813  15.608 -15.950  1.00 44.46           H  
ATOM   4230  CA  LYS A 253       8.954  17.577 -16.771  1.00 44.46           C  
ATOM   4231  HA  LYS A 253       8.270  18.201 -17.347  1.00 44.46           H  
ATOM   4232  C   LYS A 253      10.159  17.327 -17.668  1.00 44.46           C  
ATOM   4233  CB  LYS A 253       9.342  18.341 -15.501  1.00 44.46           C  
ATOM   4234  HB2 LYS A 253       9.434  17.656 -14.658  1.00 44.46           H  
ATOM   4235  HB3 LYS A 253      10.314  18.811 -15.656  1.00 44.46           H  
ATOM   4236  O   LYS A 253      10.913  16.381 -17.447  1.00 44.46           O  
ATOM   4237  CG  LYS A 253       8.315  19.437 -15.186  1.00 44.46           C  
ATOM   4238  HG2 LYS A 253       7.337  18.986 -15.018  1.00 44.46           H  
ATOM   4239  HG3 LYS A 253       8.253  20.124 -16.030  1.00 44.46           H  
ATOM   4240  CD  LYS A 253       8.809  20.201 -13.957  1.00 44.46           C  
ATOM   4241  HD2 LYS A 253       9.855  20.430 -14.160  1.00 44.46           H  
ATOM   4242  HD3 LYS A 253       8.764  19.556 -13.080  1.00 44.46           H  
ATOM   4243  CE  LYS A 253       8.116  21.537 -13.678  1.00 44.46           C  
ATOM   4244  HE2 LYS A 253       7.064  21.385 -13.439  1.00 44.46           H  
ATOM   4245  HE3 LYS A 253       8.175  22.141 -14.583  1.00 44.46           H  
ATOM   4246  NZ  LYS A 253       8.832  22.225 -12.578  1.00 44.46           N  
ATOM   4247  HZ1 LYS A 253       8.857  21.669 -11.735  1.00 44.46           H  
ATOM   4248  HZ2 LYS A 253       9.810  22.286 -12.821  1.00 44.46           H  
ATOM   4249  HZ3 LYS A 253       8.503  23.164 -12.404  1.00 44.46           H  
ATOM   4250  N   VAL A 254      10.311  18.185 -18.676  1.00 41.36           N  
ATOM   4251  H   VAL A 254       9.660  18.953 -18.744  1.00 41.36           H  
ATOM   4252  CA  VAL A 254      11.430  18.172 -19.626  1.00 41.36           C  
ATOM   4253  HA  VAL A 254      11.779  17.146 -19.751  1.00 41.36           H  
ATOM   4254  C   VAL A 254      12.568  19.021 -19.074  1.00 41.36           C  
ATOM   4255  CB  VAL A 254      11.017  18.721 -21.012  1.00 41.36           C  
ATOM   4256  HB  VAL A 254      10.898  19.803 -20.956  1.00 41.36           H  
ATOM   4257  O   VAL A 254      12.342  20.173 -18.711  1.00 41.36           O  
ATOM   4258  CG1 VAL A 254      12.087  18.414 -22.066  1.00 41.36           C  
ATOM   4259 HG11 VAL A 254      11.785  18.817 -23.032  1.00 41.36           H  
ATOM   4260 HG12 VAL A 254      12.215  17.336 -22.162  1.00 41.36           H  
ATOM   4261 HG13 VAL A 254      13.037  18.873 -21.791  1.00 41.36           H  
ATOM   4262  CG2 VAL A 254       9.677  18.137 -21.468  1.00 41.36           C  
ATOM   4263 HG21 VAL A 254       9.569  18.207 -22.550  1.00 41.36           H  
ATOM   4264 HG22 VAL A 254       8.860  18.690 -21.003  1.00 41.36           H  
ATOM   4265 HG23 VAL A 254       9.614  17.098 -21.144  1.00 41.36           H  
ATOM   4266  N   GLY A 255      13.790  18.486 -19.071  1.00 36.94           N  
ATOM   4267  H   GLY A 255      13.891  17.501 -19.269  1.00 36.94           H  
ATOM   4268  CA  GLY A 255      15.005  19.300 -18.956  1.00 36.94           C  
ATOM   4269  HA2 GLY A 255      15.850  18.704 -19.301  1.00 36.94           H  
ATOM   4270  HA3 GLY A 255      14.913  20.168 -19.609  1.00 36.94           H  
ATOM   4271  C   GLY A 255      15.357  19.813 -17.558  1.00 36.94           C  
ATOM   4272  O   GLY A 255      16.255  20.644 -17.445  1.00 36.94           O  
ATOM   4273  N   GLU A 256      14.705  19.327 -16.499  1.00 39.88           N  
ATOM   4274  H   GLU A 256      13.993  18.626 -16.645  1.00 39.88           H  
ATOM   4275  CA  GLU A 256      15.200  19.545 -15.134  1.00 39.88           C  
ATOM   4276  HA  GLU A 256      15.619  20.550 -15.074  1.00 39.88           H  
ATOM   4277  C   GLU A 256      16.357  18.580 -14.840  1.00 39.88           C  
ATOM   4278  CB  GLU A 256      14.066  19.471 -14.092  1.00 39.88           C  
ATOM   4279  HB2 GLU A 256      14.509  19.457 -13.096  1.00 39.88           H  
ATOM   4280  HB3 GLU A 256      13.489  18.557 -14.235  1.00 39.88           H  
ATOM   4281  O   GLU A 256      16.368  17.439 -15.305  1.00 39.88           O  
ATOM   4282  CG  GLU A 256      13.150  20.704 -14.201  1.00 39.88           C  
ATOM   4283  HG2 GLU A 256      12.642  20.678 -15.165  1.00 39.88           H  
ATOM   4284  HG3 GLU A 256      13.773  21.598 -14.179  1.00 39.88           H  
ATOM   4285  CD  GLU A 256      12.086  20.832 -13.095  1.00 39.88           C  
ATOM   4286  OE1 GLU A 256      11.463  21.920 -13.002  1.00 39.88           O  
ATOM   4287  OE2 GLU A 256      11.752  19.844 -12.405  1.00 39.88           O  
ATOM   4288  N   THR A 257      17.361  19.028 -14.087  1.00 39.46           N  
ATOM   4289  H   THR A 257      17.306  19.946 -13.669  1.00 39.46           H  
ATOM   4290  CA  THR A 257      18.386  18.128 -13.553  1.00 39.46           C  
ATOM   4291  HA  THR A 257      18.845  17.600 -14.389  1.00 39.46           H  
ATOM   4292  C   THR A 257      17.718  17.090 -12.641  1.00 39.46           C  
ATOM   4293  CB  THR A 257      19.481  18.909 -12.800  1.00 39.46           C  
ATOM   4294  HB  THR A 257      20.088  18.217 -12.215  1.00 39.46           H  
ATOM   4295  O   THR A 257      16.673  17.377 -12.047  1.00 39.46           O  
ATOM   4296  CG2 THR A 257      20.386  19.662 -13.776  1.00 39.46           C  
ATOM   4297 HG21 THR A 257      19.804  20.387 -14.345  1.00 39.46           H  
ATOM   4298 HG22 THR A 257      21.162  20.187 -13.220  1.00 39.46           H  
ATOM   4299 HG23 THR A 257      20.857  18.959 -14.462  1.00 39.46           H  
ATOM   4300  OG1 THR A 257      18.918  19.872 -11.941  1.00 39.46           O  
ATOM   4301  HG1 THR A 257      19.543  20.056 -11.236  1.00 39.46           H  
ATOM   4302  N   PRO A 258      18.272  15.866 -12.506  1.00 39.21           N  
ATOM   4303  CA  PRO A 258      17.785  14.953 -11.475  1.00 39.21           C  
ATOM   4304  HA  PRO A 258      16.767  14.640 -11.709  1.00 39.21           H  
ATOM   4305  C   PRO A 258      17.797  15.701 -10.134  1.00 39.21           C  
ATOM   4306  CB  PRO A 258      18.729  13.745 -11.511  1.00 39.21           C  
ATOM   4307  HB2 PRO A 258      18.909  13.339 -10.515  1.00 39.21           H  
ATOM   4308  HB3 PRO A 258      18.308  12.979 -12.163  1.00 39.21           H  
ATOM   4309  O   PRO A 258      18.719  16.466  -9.889  1.00 39.21           O  
ATOM   4310  CG  PRO A 258      20.012  14.290 -12.139  1.00 39.21           C  
ATOM   4311  HG2 PRO A 258      20.635  14.730 -11.360  1.00 39.21           H  
ATOM   4312  HG3 PRO A 258      20.563  13.515 -12.674  1.00 39.21           H  
ATOM   4313  CD  PRO A 258      19.523  15.391 -13.077  1.00 39.21           C  
ATOM   4314  HD2 PRO A 258      20.273  16.181 -13.135  1.00 39.21           H  
ATOM   4315  HD3 PRO A 258      19.341  14.982 -14.071  1.00 39.21           H  
ATOM   4316  N   LEU A 259      16.787  15.524  -9.276  1.00 40.04           N  
ATOM   4317  H   LEU A 259      16.012  14.953  -9.581  1.00 40.04           H  
ATOM   4318  CA  LEU A 259      16.620  16.307  -8.031  1.00 40.04           C  
ATOM   4319  HA  LEU A 259      16.550  17.363  -8.294  1.00 40.04           H  
ATOM   4320  C   LEU A 259      17.794  16.197  -7.043  1.00 40.04           C  
ATOM   4321  CB  LEU A 259      15.324  15.857  -7.332  1.00 40.04           C  
ATOM   4322  HB2 LEU A 259      15.293  14.768  -7.337  1.00 40.04           H  
ATOM   4323  HB3 LEU A 259      15.342  16.176  -6.290  1.00 40.04           H  
ATOM   4324  O   LEU A 259      17.857  16.931  -6.067  1.00 40.04           O  
ATOM   4325  CG  LEU A 259      14.050  16.420  -7.979  1.00 40.04           C  
ATOM   4326  HG  LEU A 259      14.122  16.345  -9.064  1.00 40.04           H  
ATOM   4327  CD1 LEU A 259      12.842  15.602  -7.522  1.00 40.04           C  
ATOM   4328 HD11 LEU A 259      12.980  14.557  -7.799  1.00 40.04           H  
ATOM   4329 HD12 LEU A 259      11.945  15.966  -8.023  1.00 40.04           H  
ATOM   4330 HD13 LEU A 259      12.722  15.675  -6.441  1.00 40.04           H  
ATOM   4331  CD2 LEU A 259      13.808  17.879  -7.581  1.00 40.04           C  
ATOM   4332 HD21 LEU A 259      12.925  18.259  -8.094  1.00 40.04           H  
ATOM   4333 HD22 LEU A 259      13.688  17.972  -6.502  1.00 40.04           H  
ATOM   4334 HD23 LEU A 259      14.655  18.492  -7.889  1.00 40.04           H  
ATOM   4335  N   THR A 260      18.707  15.263  -7.266  1.00 38.13           N  
ATOM   4336  H   THR A 260      18.575  14.649  -8.056  1.00 38.13           H  
ATOM   4337  CA  THR A 260      19.962  15.101  -6.522  1.00 38.13           C  
ATOM   4338  HA  THR A 260      19.924  15.698  -5.611  1.00 38.13           H  
ATOM   4339  C   THR A 260      21.167  15.643  -7.303  1.00 38.13           C  
ATOM   4340  CB  THR A 260      20.092  13.630  -6.108  1.00 38.13           C  
ATOM   4341  HB  THR A 260      21.114  13.385  -5.817  1.00 38.13           H  
ATOM   4342  O   THR A 260      22.316  15.366  -6.980  1.00 38.13           O  
ATOM   4343  CG2 THR A 260      19.138  13.326  -4.956  1.00 38.13           C  
ATOM   4344 HG21 THR A 260      19.551  13.736  -4.034  1.00 38.13           H  
ATOM   4345 HG22 THR A 260      18.162  13.776  -5.135  1.00 38.13           H  
ATOM   4346 HG23 THR A 260      19.001  12.248  -4.862  1.00 38.13           H  
ATOM   4347  OG1 THR A 260      19.645  12.763  -7.126  1.00 38.13           O  
ATOM   4348  HG1 THR A 260      19.853  11.878  -6.818  1.00 38.13           H  
ATOM   4349  N   GLY A 261      20.899  16.409  -8.359  1.00 33.42           N  
ATOM   4350  H   GLY A 261      19.927  16.619  -8.537  1.00 33.42           H  
ATOM   4351  CA  GLY A 261      21.838  17.072  -9.245  1.00 33.42           C  
ATOM   4352  HA2 GLY A 261      21.422  17.109 -10.252  1.00 33.42           H  
ATOM   4353  HA3 GLY A 261      22.774  16.514  -9.270  1.00 33.42           H  
ATOM   4354  C   GLY A 261      22.094  18.497  -8.782  1.00 33.42           C  
ATOM   4355  O   GLY A 261      21.171  19.234  -8.450  1.00 33.42           O  
ATOM   4356  N   GLY A 262      23.374  18.847  -8.748  1.00 32.83           N  
ATOM   4357  H   GLY A 262      24.058  18.158  -9.028  1.00 32.83           H  
ATOM   4358  CA  GLY A 262      23.873  20.107  -8.220  1.00 32.83           C  
ATOM   4359  HA2 GLY A 262      24.950  20.142  -8.386  1.00 32.83           H  
ATOM   4360  HA3 GLY A 262      23.688  20.137  -7.147  1.00 32.83           H  
ATOM   4361  C   GLY A 262      23.276  21.368  -8.842  1.00 32.83           C  
ATOM   4362  O   GLY A 262      22.745  21.365  -9.956  1.00 32.83           O  
ATOM   4363  N   LEU A 263      23.438  22.470  -8.114  1.00 33.57           N  
ATOM   4364  H   LEU A 263      23.888  22.382  -7.215  1.00 33.57           H  
ATOM   4365  CA  LEU A 263      23.181  23.815  -8.611  1.00 33.57           C  
ATOM   4366  HA  LEU A 263      22.188  23.845  -9.059  1.00 33.57           H  
ATOM   4367  C   LEU A 263      24.212  24.174  -9.680  1.00 33.57           C  
ATOM   4368  CB  LEU A 263      23.245  24.812  -7.441  1.00 33.57           C  
ATOM   4369  HB2 LEU A 263      23.407  25.819  -7.826  1.00 33.57           H  
ATOM   4370  HB3 LEU A 263      24.107  24.563  -6.821  1.00 33.57           H  
ATOM   4371  O   LEU A 263      25.421  24.055  -9.469  1.00 33.57           O  
ATOM   4372  CG  LEU A 263      21.974  24.817  -6.573  1.00 33.57           C  
ATOM   4373  HG  LEU A 263      21.618  23.796  -6.434  1.00 33.57           H  
ATOM   4374  CD1 LEU A 263      22.282  25.415  -5.206  1.00 33.57           C  
ATOM   4375 HD11 LEU A 263      22.620  26.448  -5.293  1.00 33.57           H  
ATOM   4376 HD12 LEU A 263      23.049  24.825  -4.704  1.00 33.57           H  
ATOM   4377 HD13 LEU A 263      21.395  25.371  -4.575  1.00 33.57           H  
ATOM   4378  CD2 LEU A 263      20.872  25.657  -7.231  1.00 33.57           C  
ATOM   4379 HD21 LEU A 263      19.994  25.649  -6.587  1.00 33.57           H  
ATOM   4380 HD22 LEU A 263      21.209  26.685  -7.359  1.00 33.57           H  
ATOM   4381 HD23 LEU A 263      20.600  25.230  -8.197  1.00 33.57           H  
ATOM   4382  N   VAL A 264      23.728  24.661 -10.818  1.00 38.50           N  
ATOM   4383  H   VAL A 264      22.726  24.724 -10.922  1.00 38.50           H  
ATOM   4384  CA  VAL A 264      24.569  25.288 -11.836  1.00 38.50           C  
ATOM   4385  HA  VAL A 264      25.558  24.829 -11.832  1.00 38.50           H  
ATOM   4386  C   VAL A 264      24.699  26.752 -11.461  1.00 38.50           C  
ATOM   4387  CB  VAL A 264      23.977  25.125 -13.242  1.00 38.50           C  
ATOM   4388  HB  VAL A 264      23.009  25.624 -13.287  1.00 38.50           H  
ATOM   4389  O   VAL A 264      23.751  27.525 -11.584  1.00 38.50           O  
ATOM   4390  CG1 VAL A 264      24.897  25.725 -14.315  1.00 38.50           C  
ATOM   4391 HG11 VAL A 264      25.895  25.290 -14.244  1.00 38.50           H  
ATOM   4392 HG12 VAL A 264      24.486  25.526 -15.305  1.00 38.50           H  
ATOM   4393 HG13 VAL A 264      24.962  26.805 -14.186  1.00 38.50           H  
ATOM   4394  CG2 VAL A 264      23.756  23.648 -13.560  1.00 38.50           C  
ATOM   4395 HG21 VAL A 264      23.191  23.149 -12.773  1.00 38.50           H  
ATOM   4396 HG22 VAL A 264      23.151  23.585 -14.465  1.00 38.50           H  
ATOM   4397 HG23 VAL A 264      24.714  23.141 -13.679  1.00 38.50           H  
ATOM   4398  N   THR A 265      25.874  27.139 -10.985  1.00 37.50           N  
ATOM   4399  H   THR A 265      26.600  26.445 -10.875  1.00 37.50           H  
ATOM   4400  CA  THR A 265      26.200  28.560 -10.841  1.00 37.50           C  
ATOM   4401  HA  THR A 265      25.378  29.052 -10.322  1.00 37.50           H  
ATOM   4402  C   THR A 265      26.322  29.206 -12.225  1.00 37.50           C  
ATOM   4403  CB  THR A 265      27.469  28.764 -10.005  1.00 37.50           C  
ATOM   4404  HB  THR A 265      27.732  29.822 -10.016  1.00 37.50           H  
ATOM   4405  O   THR A 265      26.650  28.530 -13.202  1.00 37.50           O  
ATOM   4406  CG2 THR A 265      27.272  28.330  -8.555  1.00 37.50           C  
ATOM   4407 HG21 THR A 265      28.181  28.537  -7.990  1.00 37.50           H  
ATOM   4408 HG22 THR A 265      26.448  28.887  -8.109  1.00 37.50           H  
ATOM   4409 HG23 THR A 265      27.051  27.264  -8.496  1.00 37.50           H  
ATOM   4410  OG1 THR A 265      28.545  28.027 -10.529  1.00 37.50           O  
ATOM   4411  HG1 THR A 265      28.335  27.093 -10.458  1.00 37.50           H  
ATOM   4412  N   GLN A 266      26.090  30.522 -12.333  1.00 43.50           N  
ATOM   4413  H   GLN A 266      25.795  31.031 -11.512  1.00 43.50           H  
ATOM   4414  CA  GLN A 266      26.206  31.267 -13.603  1.00 43.50           C  
ATOM   4415  HA  GLN A 266      25.444  30.912 -14.298  1.00 43.50           H  
ATOM   4416  C   GLN A 266      27.566  31.078 -14.302  1.00 43.50           C  
ATOM   4417  CB  GLN A 266      25.990  32.768 -13.349  1.00 43.50           C  
ATOM   4418  HB2 GLN A 266      26.584  33.078 -12.489  1.00 43.50           H  
ATOM   4419  HB3 GLN A 266      26.349  33.320 -14.218  1.00 43.50           H  
ATOM   4420  O   GLN A 266      27.667  31.228 -15.514  1.00 43.50           O  
ATOM   4421  CG  GLN A 266      24.520  33.159 -13.134  1.00 43.50           C  
ATOM   4422  HG2 GLN A 266      23.937  32.852 -14.002  1.00 43.50           H  
ATOM   4423  HG3 GLN A 266      24.127  32.647 -12.255  1.00 43.50           H  
ATOM   4424  CD  GLN A 266      24.347  34.666 -12.939  1.00 43.50           C  
ATOM   4425  NE2 GLN A 266      23.132  35.164 -12.886  1.00 43.50           N  
ATOM   4426 HE21 GLN A 266      23.081  36.166 -12.770  1.00 43.50           H  
ATOM   4427 HE22 GLN A 266      22.315  34.581 -12.997  1.00 43.50           H  
ATOM   4428  OE1 GLN A 266      25.292  35.425 -12.818  1.00 43.50           O  
ATOM   4429  N   THR A 267      28.607  30.699 -13.555  1.00 43.83           N  
ATOM   4430  H   THR A 267      28.457  30.542 -12.569  1.00 43.83           H  
ATOM   4431  CA  THR A 267      29.950  30.402 -14.071  1.00 43.83           C  
ATOM   4432  HA  THR A 267      30.172  31.104 -14.875  1.00 43.83           H  
ATOM   4433  C   THR A 267      30.087  29.001 -14.685  1.00 43.83           C  
ATOM   4434  CB  THR A 267      30.997  30.612 -12.966  1.00 43.83           C  
ATOM   4435  HB  THR A 267      31.981  30.314 -13.327  1.00 43.83           H  
ATOM   4436  O   THR A 267      31.186  28.606 -15.068  1.00 43.83           O  
ATOM   4437  CG2 THR A 267      31.071  32.070 -12.515  1.00 43.83           C  
ATOM   4438 HG21 THR A 267      31.874  32.191 -11.787  1.00 43.83           H  
ATOM   4439 HG22 THR A 267      30.128  32.386 -12.067  1.00 43.83           H  
ATOM   4440 HG23 THR A 267      31.284  32.706 -13.374  1.00 43.83           H  
ATOM   4441  OG1 THR A 267      30.665  29.849 -11.829  1.00 43.83           O  
ATOM   4442  HG1 THR A 267      30.889  30.368 -11.053  1.00 43.83           H  
ATOM   4443  N   GLY A 268      29.003  28.224 -14.777  1.00 37.61           N  
ATOM   4444  H   GLY A 268      28.128  28.583 -14.422  1.00 37.61           H  
ATOM   4445  CA  GLY A 268      29.004  26.865 -15.325  1.00 37.61           C  
ATOM   4446  HA2 GLY A 268      27.978  26.586 -15.562  1.00 37.61           H  
ATOM   4447  HA3 GLY A 268      29.590  26.848 -16.245  1.00 37.61           H  
ATOM   4448  C   GLY A 268      29.574  25.806 -14.377  1.00 37.61           C  
ATOM   4449  O   GLY A 268      29.693  24.643 -14.762  1.00 37.61           O  
ATOM   4450  N   ARG A 269      29.914  26.170 -13.131  1.00 36.13           N  
ATOM   4451  H   ARG A 269      29.758  27.130 -12.860  1.00 36.13           H  
ATOM   4452  CA  ARG A 269      30.333  25.207 -12.105  1.00 36.13           C  
ATOM   4453  HA  ARG A 269      30.888  24.405 -12.592  1.00 36.13           H  
ATOM   4454  C   ARG A 269      29.101  24.580 -11.459  1.00 36.13           C  
ATOM   4455  CB  ARG A 269      31.261  25.857 -11.067  1.00 36.13           C  
ATOM   4456  HB2 ARG A 269      30.762  26.706 -10.602  1.00 36.13           H  
ATOM   4457  HB3 ARG A 269      31.477  25.122 -10.291  1.00 36.13           H  
ATOM   4458  O   ARG A 269      28.239  25.291 -10.940  1.00 36.13           O  
ATOM   4459  CG  ARG A 269      32.584  26.325 -11.689  1.00 36.13           C  
ATOM   4460  HG2 ARG A 269      32.389  27.114 -12.416  1.00 36.13           H  
ATOM   4461  HG3 ARG A 269      33.064  25.486 -12.192  1.00 36.13           H  
ATOM   4462  CD  ARG A 269      33.519  26.863 -10.601  1.00 36.13           C  
ATOM   4463  HD2 ARG A 269      33.032  27.704 -10.108  1.00 36.13           H  
ATOM   4464  HD3 ARG A 269      33.689  26.075  -9.867  1.00 36.13           H  
ATOM   4465  NE  ARG A 269      34.810  27.302 -11.166  1.00 36.13           N  
ATOM   4466  HE  ARG A 269      34.873  27.339 -12.173  1.00 36.13           H  
ATOM   4467  NH1 ARG A 269      35.883  27.696  -9.173  1.00 36.13           N  
ATOM   4468 HH11 ARG A 269      36.700  27.998  -8.661  1.00 36.13           H  
ATOM   4469 HH12 ARG A 269      35.046  27.426  -8.677  1.00 36.13           H  
ATOM   4470  NH2 ARG A 269      36.960  28.056 -11.094  1.00 36.13           N  
ATOM   4471 HH21 ARG A 269      36.994  28.070 -12.103  1.00 36.13           H  
ATOM   4472 HH22 ARG A 269      37.766  28.353 -10.564  1.00 36.13           H  
ATOM   4473  CZ  ARG A 269      35.874  27.680 -10.478  1.00 36.13           C  
ATOM   4474  N   CYS A 270      29.043  23.252 -11.492  1.00 37.54           N  
ATOM   4475  H   CYS A 270      29.803  22.749 -11.926  1.00 37.54           H  
ATOM   4476  CA  CYS A 270      28.049  22.468 -10.770  1.00 37.54           C  
ATOM   4477  HA  CYS A 270      27.118  23.030 -10.694  1.00 37.54           H  
ATOM   4478  C   CYS A 270      28.596  22.191  -9.368  1.00 37.54           C  
ATOM   4479  CB  CYS A 270      27.762  21.166 -11.532  1.00 37.54           C  
ATOM   4480  HB2 CYS A 270      26.988  20.607 -11.004  1.00 37.54           H  
ATOM   4481  HB3 CYS A 270      28.665  20.557 -11.564  1.00 37.54           H  
ATOM   4482  O   CYS A 270      29.630  21.534  -9.246  1.00 37.54           O  
ATOM   4483  SG  CYS A 270      27.197  21.508 -13.226  1.00 37.54           S  
ATOM   4484  HG  CYS A 270      28.180  22.341 -13.581  1.00 37.54           H  
ATOM   4485  N   ILE A 271      27.943  22.696  -8.325  1.00 36.68           N  
ATOM   4486  H   ILE A 271      27.087  23.208  -8.483  1.00 36.68           H  
ATOM   4487  CA  ILE A 271      28.312  22.374  -6.941  1.00 36.68           C  
ATOM   4488  HA  ILE A 271      29.341  22.014  -6.920  1.00 36.68           H  
ATOM   4489  C   ILE A 271      27.401  21.236  -6.487  1.00 36.68           C  
ATOM   4490  CB  ILE A 271      28.245  23.602  -6.003  1.00 36.68           C  
ATOM   4491  HB  ILE A 271      27.198  23.832  -5.806  1.00 36.68           H  
ATOM   4492  O   ILE A 271      26.190  21.301  -6.696  1.00 36.68           O  
ATOM   4493  CG1 ILE A 271      28.904  24.849  -6.644  1.00 36.68           C  
ATOM   4494 HG12 ILE A 271      29.960  24.650  -6.825  1.00 36.68           H  
ATOM   4495 HG13 ILE A 271      28.429  25.064  -7.601  1.00 36.68           H  
ATOM   4496  CG2 ILE A 271      28.938  23.249  -4.671  1.00 36.68           C  
ATOM   4497 HG21 ILE A 271      30.002  23.066  -4.821  1.00 36.68           H  
ATOM   4498 HG22 ILE A 271      28.477  22.370  -4.219  1.00 36.68           H  
ATOM   4499 HG23 ILE A 271      28.812  24.059  -3.953  1.00 36.68           H  
ATOM   4500  CD1 ILE A 271      28.773  26.126  -5.805  1.00 36.68           C  
ATOM   4501 HD11 ILE A 271      27.725  26.315  -5.574  1.00 36.68           H  
ATOM   4502 HD12 ILE A 271      29.342  26.038  -4.879  1.00 36.68           H  
ATOM   4503 HD13 ILE A 271      29.170  26.970  -6.370  1.00 36.68           H  
ATOM   4504  N   ALA A 272      27.969  20.177  -5.907  1.00 37.04           N  
ATOM   4505  H   ALA A 272      28.963  20.192  -5.727  1.00 37.04           H  
ATOM   4506  CA  ALA A 272      27.165  19.165  -5.234  1.00 37.04           C  
ATOM   4507  HA  ALA A 272      26.402  18.796  -5.919  1.00 37.04           H  
ATOM   4508  C   ALA A 272      26.473  19.833  -4.037  1.00 37.04           C  
ATOM   4509  CB  ALA A 272      28.060  17.988  -4.824  1.00 37.04           C  
ATOM   4510  HB1 ALA A 272      28.838  18.329  -4.141  1.00 37.04           H  
ATOM   4511  HB2 ALA A 272      27.458  17.233  -4.319  1.00 37.04           H  
ATOM   4512  HB3 ALA A 272      28.519  17.544  -5.707  1.00 37.04           H  
ATOM   4513  O   ALA A 272      27.139  20.250  -3.093  1.00 37.04           O  
ATOM   4514  N   ASP A 273      25.147  19.949  -4.094  1.00 39.90           N  
ATOM   4515  H   ASP A 273      24.668  19.643  -4.928  1.00 39.90           H  
ATOM   4516  CA  ASP A 273      24.347  20.723  -3.130  1.00 39.90           C  
ATOM   4517  HA  ASP A 273      24.823  21.696  -3.006  1.00 39.90           H  
ATOM   4518  C   ASP A 273      24.285  20.072  -1.730  1.00 39.90           C  
ATOM   4519  CB  ASP A 273      22.952  20.936  -3.745  1.00 39.90           C  
ATOM   4520  HB2 ASP A 273      23.059  21.061  -4.822  1.00 39.90           H  
ATOM   4521  HB3 ASP A 273      22.347  20.045  -3.576  1.00 39.90           H  
ATOM   4522  O   ASP A 273      23.705  20.596  -0.789  1.00 39.90           O  
ATOM   4523  CG  ASP A 273      22.208  22.172  -3.228  1.00 39.90           C  
ATOM   4524  OD1 ASP A 273      22.873  23.056  -2.652  1.00 39.90           O  
ATOM   4525  OD2 ASP A 273      21.000  22.259  -3.546  1.00 39.90           O  
ATOM   4526  N   GLU A 274      24.932  18.914  -1.552  1.00 35.41           N  
ATOM   4527  H   GLU A 274      25.426  18.528  -2.344  1.00 35.41           H  
ATOM   4528  CA  GLU A 274      25.091  18.266  -0.245  1.00 35.41           C  
ATOM   4529  HA  GLU A 274      24.108  18.184   0.217  1.00 35.41           H  
ATOM   4530  C   GLU A 274      25.959  19.078   0.737  1.00 35.41           C  
ATOM   4531  CB  GLU A 274      25.671  16.849  -0.414  1.00 35.41           C  
ATOM   4532  HB2 GLU A 274      26.660  16.916  -0.868  1.00 35.41           H  
ATOM   4533  HB3 GLU A 274      25.775  16.408   0.578  1.00 35.41           H  
ATOM   4534  O   GLU A 274      26.036  18.714   1.910  1.00 35.41           O  
ATOM   4535  CG  GLU A 274      24.784  15.925  -1.265  1.00 35.41           C  
ATOM   4536  HG2 GLU A 274      24.777  16.289  -2.292  1.00 35.41           H  
ATOM   4537  HG3 GLU A 274      23.765  15.978  -0.882  1.00 35.41           H  
ATOM   4538  CD  GLU A 274      25.232  14.450  -1.261  1.00 35.41           C  
ATOM   4539  OE1 GLU A 274      24.544  13.648  -1.934  1.00 35.41           O  
ATOM   4540  OE2 GLU A 274      26.226  14.106  -0.583  1.00 35.41           O  
ATOM   4541  N   GLN A 275      26.620  20.154   0.291  1.00 35.31           N  
ATOM   4542  H   GLN A 275      26.493  20.433  -0.671  1.00 35.31           H  
ATOM   4543  CA  GLN A 275      27.479  20.968   1.157  1.00 35.31           C  
ATOM   4544  HA  GLN A 275      27.890  20.316   1.927  1.00 35.31           H  
ATOM   4545  C   GLN A 275      26.745  22.065   1.944  1.00 35.31           C  
ATOM   4546  CB  GLN A 275      28.676  21.524   0.370  1.00 35.31           C  
ATOM   4547  HB2 GLN A 275      28.330  22.105  -0.485  1.00 35.31           H  
ATOM   4548  HB3 GLN A 275      29.243  22.181   1.030  1.00 35.31           H  
ATOM   4549  O   GLN A 275      27.307  22.539   2.931  1.00 35.31           O  
ATOM   4550  CG  GLN A 275      29.600  20.389  -0.101  1.00 35.31           C  
ATOM   4551  HG2 GLN A 275      29.722  19.673   0.712  1.00 35.31           H  
ATOM   4552  HG3 GLN A 275      29.139  19.871  -0.941  1.00 35.31           H  
ATOM   4553  CD  GLN A 275      30.993  20.856  -0.516  1.00 35.31           C  
ATOM   4554  NE2 GLN A 275      31.926  19.942  -0.675  1.00 35.31           N  
ATOM   4555 HE21 GLN A 275      31.715  18.968  -0.516  1.00 35.31           H  
ATOM   4556 HE22 GLN A 275      32.838  20.298  -0.923  1.00 35.31           H  
ATOM   4557  OE1 GLN A 275      31.297  22.020  -0.704  1.00 35.31           O  
ATOM   4558  N   GLU A 276      25.505  22.433   1.597  1.00 36.15           N  
ATOM   4559  H   GLU A 276      25.050  22.003   0.804  1.00 36.15           H  
ATOM   4560  CA  GLU A 276      24.722  23.389   2.392  1.00 36.15           C  
ATOM   4561  HA  GLU A 276      25.379  23.847   3.132  1.00 36.15           H  
ATOM   4562  C   GLU A 276      23.628  22.678   3.202  1.00 36.15           C  
ATOM   4563  CB  GLU A 276      24.208  24.567   1.547  1.00 36.15           C  
ATOM   4564  HB2 GLU A 276      23.727  24.199   0.641  1.00 36.15           H  
ATOM   4565  HB3 GLU A 276      23.476  25.112   2.143  1.00 36.15           H  
ATOM   4566  O   GLU A 276      22.728  22.018   2.683  1.00 36.15           O  
ATOM   4567  CG  GLU A 276      25.366  25.525   1.194  1.00 36.15           C  
ATOM   4568  HG2 GLU A 276      25.920  25.746   2.106  1.00 36.15           H  
ATOM   4569  HG3 GLU A 276      26.047  25.015   0.512  1.00 36.15           H  
ATOM   4570  CD  GLU A 276      24.931  26.862   0.567  1.00 36.15           C  
ATOM   4571  OE1 GLU A 276      25.833  27.707   0.358  1.00 36.15           O  
ATOM   4572  OE2 GLU A 276      23.717  27.067   0.340  1.00 36.15           O  
ATOM   4573  N   ALA A 277      23.725  22.786   4.529  1.00 32.23           N  
ATOM   4574  H   ALA A 277      24.468  23.360   4.902  1.00 32.23           H  
ATOM   4575  CA  ALA A 277      22.702  22.305   5.446  1.00 32.23           C  
ATOM   4576  HA  ALA A 277      22.254  21.416   5.002  1.00 32.23           H  
ATOM   4577  C   ALA A 277      21.626  23.393   5.652  1.00 32.23           C  
ATOM   4578  CB  ALA A 277      23.360  21.883   6.765  1.00 32.23           C  
ATOM   4579  HB1 ALA A 277      24.106  21.113   6.572  1.00 32.23           H  
ATOM   4580  HB2 ALA A 277      22.603  21.490   7.444  1.00 32.23           H  
ATOM   4581  HB3 ALA A 277      23.843  22.744   7.227  1.00 32.23           H  
ATOM   4582  O   ALA A 277      21.982  24.541   5.920  1.00 32.23           O  
ATOM   4583  N   PRO A 278      20.322  23.058   5.635  1.00 36.15           N  
ATOM   4584  CA  PRO A 278      19.758  21.735   5.391  1.00 36.15           C  
ATOM   4585  HA  PRO A 278      20.311  20.974   5.941  1.00 36.15           H  
ATOM   4586  C   PRO A 278      19.778  21.402   3.895  1.00 36.15           C  
ATOM   4587  CB  PRO A 278      18.333  21.818   5.948  1.00 36.15           C  
ATOM   4588  HB2 PRO A 278      18.351  21.594   7.014  1.00 36.15           H  
ATOM   4589  HB3 PRO A 278      17.649  21.145   5.430  1.00 36.15           H  
ATOM   4590  O   PRO A 278      19.460  22.258   3.079  1.00 36.15           O  
ATOM   4591  CG  PRO A 278      17.947  23.285   5.747  1.00 36.15           C  
ATOM   4592  HG2 PRO A 278      17.239  23.622   6.504  1.00 36.15           H  
ATOM   4593  HG3 PRO A 278      17.526  23.420   4.750  1.00 36.15           H  
ATOM   4594  CD  PRO A 278      19.269  24.041   5.835  1.00 36.15           C  
ATOM   4595  HD2 PRO A 278      19.376  24.489   6.823  1.00 36.15           H  
ATOM   4596  HD3 PRO A 278      19.316  24.815   5.069  1.00 36.15           H  
ATOM   4597  N   SER A 279      20.072  20.146   3.550  1.00 35.22           N  
ATOM   4598  H   SER A 279      20.344  19.481   4.260  1.00 35.22           H  
ATOM   4599  CA  SER A 279      20.021  19.643   2.173  1.00 35.22           C  
ATOM   4600  HA  SER A 279      20.597  20.319   1.541  1.00 35.22           H  
ATOM   4601  C   SER A 279      18.577  19.644   1.654  1.00 35.22           C  
ATOM   4602  CB  SER A 279      20.690  18.267   2.087  1.00 35.22           C  
ATOM   4603  HB2 SER A 279      20.500  17.832   1.106  1.00 35.22           H  
ATOM   4604  HB3 SER A 279      21.766  18.410   2.191  1.00 35.22           H  
ATOM   4605  O   SER A 279      17.828  18.659   1.733  1.00 35.22           O  
ATOM   4606  OG  SER A 279      20.251  17.379   3.110  1.00 35.22           O  
ATOM   4607  HG  SER A 279      20.914  16.686   3.158  1.00 35.22           H  
ATOM   4608  N   ILE A 280      18.140  20.809   1.190  1.00 32.96           N  
ATOM   4609  H   ILE A 280      18.783  21.587   1.226  1.00 32.96           H  
ATOM   4610  CA  ILE A 280      16.848  21.023   0.556  1.00 32.96           C  
ATOM   4611  HA  ILE A 280      16.101  20.425   1.079  1.00 32.96           H  
ATOM   4612  C   ILE A 280      17.009  20.536  -0.887  1.00 32.96           C  
ATOM   4613  CB  ILE A 280      16.431  22.510   0.651  1.00 32.96           C  
ATOM   4614  HB  ILE A 280      17.220  23.119   0.210  1.00 32.96           H  
ATOM   4615  O   ILE A 280      17.911  20.998  -1.575  1.00 32.96           O  
ATOM   4616  CG1 ILE A 280      16.224  22.944   2.120  1.00 32.96           C  
ATOM   4617 HG12 ILE A 280      15.277  22.551   2.489  1.00 32.96           H  
ATOM   4618 HG13 ILE A 280      17.012  22.522   2.745  1.00 32.96           H  
ATOM   4619  CG2 ILE A 280      15.122  22.759  -0.119  1.00 32.96           C  
ATOM   4620 HG21 ILE A 280      14.794  23.791   0.002  1.00 32.96           H  
ATOM   4621 HG22 ILE A 280      15.301  22.615  -1.185  1.00 32.96           H  
ATOM   4622 HG23 ILE A 280      14.336  22.085   0.221  1.00 32.96           H  
ATOM   4623  CD1 ILE A 280      16.249  24.468   2.315  1.00 32.96           C  
ATOM   4624 HD11 ILE A 280      17.201  24.868   1.967  1.00 32.96           H  
ATOM   4625 HD12 ILE A 280      15.434  24.945   1.770  1.00 32.96           H  
ATOM   4626 HD13 ILE A 280      16.134  24.702   3.374  1.00 32.96           H  
ATOM   4627  N   PRO A 281      16.180  19.599  -1.382  1.00 37.40           N  
ATOM   4628  CA  PRO A 281      16.193  19.297  -2.806  1.00 37.40           C  
ATOM   4629  HA  PRO A 281      17.182  18.934  -3.088  1.00 37.40           H  
ATOM   4630  C   PRO A 281      15.849  20.587  -3.564  1.00 37.40           C  
ATOM   4631  CB  PRO A 281      15.150  18.199  -3.011  1.00 37.40           C  
ATOM   4632  HB2 PRO A 281      14.653  18.280  -3.978  1.00 37.40           H  
ATOM   4633  HB3 PRO A 281      15.631  17.226  -2.912  1.00 37.40           H  
ATOM   4634  O   PRO A 281      14.884  21.250  -3.166  1.00 37.40           O  
ATOM   4635  CG  PRO A 281      14.179  18.413  -1.847  1.00 37.40           C  
ATOM   4636  HG2 PRO A 281      13.440  19.165  -2.123  1.00 37.40           H  
ATOM   4637  HG3 PRO A 281      13.685  17.485  -1.558  1.00 37.40           H  
ATOM   4638  CD  PRO A 281      15.060  18.958  -0.722  1.00 37.40           C  
ATOM   4639  HD2 PRO A 281      15.433  18.145  -0.099  1.00 37.40           H  
ATOM   4640  HD3 PRO A 281      14.489  19.666  -0.122  1.00 37.40           H  
ATOM   4641  N   PRO A 282      16.593  20.940  -4.626  1.00 37.90           N  
ATOM   4642  CA  PRO A 282      16.437  22.203  -5.324  1.00 37.90           C  
ATOM   4643  HA  PRO A 282      16.799  23.009  -4.686  1.00 37.90           H  
ATOM   4644  C   PRO A 282      14.963  22.427  -5.645  1.00 37.90           C  
ATOM   4645  CB  PRO A 282      17.328  22.117  -6.573  1.00 37.90           C  
ATOM   4646  HB2 PRO A 282      18.265  22.640  -6.380  1.00 37.90           H  
ATOM   4647  HB3 PRO A 282      16.844  22.530  -7.458  1.00 37.90           H  
ATOM   4648  O   PRO A 282      14.301  21.589  -6.264  1.00 37.90           O  
ATOM   4649  CG  PRO A 282      17.613  20.623  -6.733  1.00 37.90           C  
ATOM   4650  HG2 PRO A 282      16.810  20.152  -7.300  1.00 37.90           H  
ATOM   4651  HG3 PRO A 282      18.579  20.439  -7.204  1.00 37.90           H  
ATOM   4652  CD  PRO A 282      17.584  20.124  -5.294  1.00 37.90           C  
ATOM   4653  HD2 PRO A 282      18.557  20.275  -4.825  1.00 37.90           H  
ATOM   4654  HD3 PRO A 282      17.304  19.071  -5.271  1.00 37.90           H  
ATOM   4655  N   ASN A 283      14.431  23.557  -5.186  1.00 33.72           N  
ATOM   4656  H   ASN A 283      15.022  24.165  -4.637  1.00 33.72           H  
ATOM   4657  CA  ASN A 283      13.262  24.139  -5.813  1.00 33.72           C  
ATOM   4658  HA  ASN A 283      12.594  23.342  -6.139  1.00 33.72           H  
ATOM   4659  C   ASN A 283      13.844  24.877  -7.023  1.00 33.72           C  
ATOM   4660  CB  ASN A 283      12.530  25.033  -4.791  1.00 33.72           C  
ATOM   4661  HB2 ASN A 283      12.962  26.034  -4.786  1.00 33.72           H  
ATOM   4662  HB3 ASN A 283      12.656  24.613  -3.793  1.00 33.72           H  
ATOM   4663  O   ASN A 283      14.448  25.933  -6.821  1.00 33.72           O  
ATOM   4664  CG  ASN A 283      11.035  25.127  -5.033  1.00 33.72           C  
ATOM   4665  ND2 ASN A 283      10.376  26.052  -4.375  1.00 33.72           N  
ATOM   4666 HD21 ASN A 283      10.876  26.713  -3.799  1.00 33.72           H  
ATOM   4667 HD22 ASN A 283       9.386  26.124  -4.565  1.00 33.72           H  
ATOM   4668  OD1 ASN A 283      10.424  24.348  -5.748  1.00 33.72           O  
ATOM   4669  N   PRO A 284      13.825  24.296  -8.239  1.00 40.49           N  
ATOM   4670  CA  PRO A 284      14.472  24.944  -9.363  1.00 40.49           C  
ATOM   4671  HA  PRO A 284      15.538  25.035  -9.155  1.00 40.49           H  
ATOM   4672  C   PRO A 284      13.827  26.321  -9.538  1.00 40.49           C  
ATOM   4673  CB  PRO A 284      14.260  24.027 -10.571  1.00 40.49           C  
ATOM   4674  HB2 PRO A 284      14.137  24.587 -11.498  1.00 40.49           H  
ATOM   4675  HB3 PRO A 284      15.101  23.338 -10.653  1.00 40.49           H  
ATOM   4676  O   PRO A 284      12.595  26.420  -9.454  1.00 40.49           O  
ATOM   4677  CG  PRO A 284      12.998  23.247 -10.207  1.00 40.49           C  
ATOM   4678  HG2 PRO A 284      12.116  23.828 -10.476  1.00 40.49           H  
ATOM   4679  HG3 PRO A 284      12.975  22.269 -10.687  1.00 40.49           H  
ATOM   4680  CD  PRO A 284      13.091  23.122  -8.687  1.00 40.49           C  
ATOM   4681  HD2 PRO A 284      12.093  23.079  -8.252  1.00 40.49           H  
ATOM   4682  HD3 PRO A 284      13.657  22.221  -8.454  1.00 40.49           H  
ATOM   4683  N   PRO A 285      14.612  27.389  -9.759  1.00 36.57           N  
ATOM   4684  CA  PRO A 285      14.022  28.629 -10.215  1.00 36.57           C  
ATOM   4685  HA  PRO A 285      13.382  29.046  -9.438  1.00 36.57           H  
ATOM   4686  C   PRO A 285      13.188  28.293 -11.453  1.00 36.57           C  
ATOM   4687  CB  PRO A 285      15.189  29.584 -10.489  1.00 36.57           C  
ATOM   4688  HB2 PRO A 285      15.363  30.201  -9.607  1.00 36.57           H  
ATOM   4689  HB3 PRO A 285      15.007  30.214 -11.360  1.00 36.57           H  
ATOM   4690  O   PRO A 285      13.666  27.641 -12.385  1.00 36.57           O  
ATOM   4691  CG  PRO A 285      16.386  28.658 -10.702  1.00 36.57           C  
ATOM   4692  HG2 PRO A 285      17.323  29.129 -10.402  1.00 36.57           H  
ATOM   4693  HG3 PRO A 285      16.428  28.360 -11.749  1.00 36.57           H  
ATOM   4694  CD  PRO A 285      16.063  27.439  -9.839  1.00 36.57           C  
ATOM   4695  HD2 PRO A 285      16.477  26.546 -10.306  1.00 36.57           H  
ATOM   4696  HD3 PRO A 285      16.474  27.571  -8.838  1.00 36.57           H  
ATOM   4697  N   LEU A 286      11.914  28.691 -11.441  1.00 35.43           N  
ATOM   4698  H   LEU A 286      11.571  29.157 -10.613  1.00 35.43           H  
ATOM   4699  CA  LEU A 286      11.128  28.779 -12.663  1.00 35.43           C  
ATOM   4700  HA  LEU A 286      10.971  27.788 -13.090  1.00 35.43           H  
ATOM   4701  C   LEU A 286      11.978  29.612 -13.620  1.00 35.43           C  
ATOM   4702  CB  LEU A 286       9.778  29.460 -12.350  1.00 35.43           C  
ATOM   4703  HB2 LEU A 286       9.908  30.133 -11.503  1.00 35.43           H  
ATOM   4704  HB3 LEU A 286       9.494  30.091 -13.192  1.00 35.43           H  
ATOM   4705  O   LEU A 286      12.195  30.794 -13.366  1.00 35.43           O  
ATOM   4706  CG  LEU A 286       8.632  28.472 -12.071  1.00 35.43           C  
ATOM   4707  HG  LEU A 286       9.039  27.513 -11.749  1.00 35.43           H  
ATOM   4708  CD1 LEU A 286       7.716  28.992 -10.964  1.00 35.43           C  
ATOM   4709 HD11 LEU A 286       8.286  29.102 -10.041  1.00 35.43           H  
ATOM   4710 HD12 LEU A 286       6.903  28.287 -10.790  1.00 35.43           H  
ATOM   4711 HD13 LEU A 286       7.303  29.960 -11.247  1.00 35.43           H  
ATOM   4712  CD2 LEU A 286       7.783  28.261 -13.330  1.00 35.43           C  
ATOM   4713 HD21 LEU A 286       7.327  29.203 -13.635  1.00 35.43           H  
ATOM   4714 HD22 LEU A 286       8.413  27.890 -14.138  1.00 35.43           H  
ATOM   4715 HD23 LEU A 286       6.996  27.534 -13.128  1.00 35.43           H  
ATOM   4716  N   PHE A 287      12.524  28.996 -14.668  1.00 36.15           N  
ATOM   4717  H   PHE A 287      12.482  27.988 -14.718  1.00 36.15           H  
ATOM   4718  CA  PHE A 287      13.233  29.725 -15.712  1.00 36.15           C  
ATOM   4719  HA  PHE A 287      13.940  30.413 -15.249  1.00 36.15           H  
ATOM   4720  C   PHE A 287      12.204  30.563 -16.478  1.00 36.15           C  
ATOM   4721  CB  PHE A 287      14.029  28.771 -16.619  1.00 36.15           C  
ATOM   4722  HB2 PHE A 287      14.308  29.313 -17.523  1.00 36.15           H  
ATOM   4723  HB3 PHE A 287      13.387  27.946 -16.928  1.00 36.15           H  
ATOM   4724  O   PHE A 287      11.777  30.220 -17.575  1.00 36.15           O  
ATOM   4725  CG  PHE A 287      15.308  28.222 -16.012  1.00 36.15           C  
ATOM   4726  CD1 PHE A 287      16.483  28.998 -16.024  1.00 36.15           C  
ATOM   4727  HD1 PHE A 287      16.470  29.994 -16.442  1.00 36.15           H  
ATOM   4728  CD2 PHE A 287      15.339  26.924 -15.467  1.00 36.15           C  
ATOM   4729  HD2 PHE A 287      14.442  26.323 -15.442  1.00 36.15           H  
ATOM   4730  CE1 PHE A 287      17.681  28.480 -15.498  1.00 36.15           C  
ATOM   4731  HE1 PHE A 287      18.579  29.079 -15.505  1.00 36.15           H  
ATOM   4732  CE2 PHE A 287      16.536  26.405 -14.944  1.00 36.15           C  
ATOM   4733  HE2 PHE A 287      16.553  25.412 -14.520  1.00 36.15           H  
ATOM   4734  CZ  PHE A 287      17.708  27.182 -14.960  1.00 36.15           C  
ATOM   4735  HZ  PHE A 287      18.625  26.785 -14.549  1.00 36.15           H  
ATOM   4736  N   THR A 288      11.768  31.669 -15.885  1.00 33.98           N  
ATOM   4737  H   THR A 288      12.023  31.824 -14.920  1.00 33.98           H  
ATOM   4738  CA  THR A 288      10.999  32.716 -16.544  1.00 33.98           C  
ATOM   4739  HA  THR A 288      10.444  32.299 -17.385  1.00 33.98           H  
ATOM   4740  C   THR A 288      11.981  33.729 -17.098  1.00 33.98           C  
ATOM   4741  CB  THR A 288       9.985  33.390 -15.603  1.00 33.98           C  
ATOM   4742  HB  THR A 288       9.550  34.255 -16.104  1.00 33.98           H  
ATOM   4743  O   THR A 288      12.021  34.862 -16.639  1.00 33.98           O  
ATOM   4744  CG2 THR A 288       8.846  32.452 -15.223  1.00 33.98           C  
ATOM   4745 HG21 THR A 288       9.249  31.540 -14.781  1.00 33.98           H  
ATOM   4746 HG22 THR A 288       8.193  32.946 -14.503  1.00 33.98           H  
ATOM   4747 HG23 THR A 288       8.270  32.196 -16.112  1.00 33.98           H  
ATOM   4748  OG1 THR A 288      10.617  33.823 -14.423  1.00 33.98           O  
ATOM   4749  HG1 THR A 288      11.214  34.530 -14.679  1.00 33.98           H  
ATOM   4750  N   SER A 289      12.822  33.343 -18.056  1.00 33.85           N  
ATOM   4751  H   SER A 289      12.831  32.374 -18.341  1.00 33.85           H  
ATOM   4752  CA  SER A 289      13.327  34.348 -18.988  1.00 33.85           C  
ATOM   4753  HA  SER A 289      12.479  34.980 -19.250  1.00 33.85           H  
ATOM   4754  C   SER A 289      13.829  33.716 -20.282  1.00 33.85           C  
ATOM   4755  CB  SER A 289      14.362  35.306 -18.365  1.00 33.85           C  
ATOM   4756  HB2 SER A 289      14.389  36.199 -18.989  1.00 33.85           H  
ATOM   4757  HB3 SER A 289      14.069  35.636 -17.369  1.00 33.85           H  
ATOM   4758  O   SER A 289      14.736  32.885 -20.308  1.00 33.85           O  
ATOM   4759  OG  SER A 289      15.659  34.770 -18.291  1.00 33.85           O  
ATOM   4760  HG  SER A 289      15.673  34.080 -17.623  1.00 33.85           H  
ATOM   4761  N   GLN A 290      13.224  34.144 -21.386  1.00 33.99           N  
ATOM   4762  H   GLN A 290      12.451  34.785 -21.277  1.00 33.99           H  
ATOM   4763  CA  GLN A 290      13.876  34.163 -22.684  1.00 33.99           C  
ATOM   4764  HA  GLN A 290      14.357  33.207 -22.889  1.00 33.99           H  
ATOM   4765  C   GLN A 290      14.948  35.262 -22.629  1.00 33.99           C  
ATOM   4766  CB  GLN A 290      12.831  34.469 -23.772  1.00 33.99           C  
ATOM   4767  HB2 GLN A 290      12.297  35.380 -23.505  1.00 33.99           H  
ATOM   4768  HB3 GLN A 290      13.357  34.651 -24.709  1.00 33.99           H  
ATOM   4769  O   GLN A 290      14.709  36.376 -23.079  1.00 33.99           O  
ATOM   4770  CG  GLN A 290      11.809  33.350 -24.019  1.00 33.99           C  
ATOM   4771  HG2 GLN A 290      12.338  32.441 -24.304  1.00 33.99           H  
ATOM   4772  HG3 GLN A 290      11.245  33.154 -23.107  1.00 33.99           H  
ATOM   4773  CD  GLN A 290      10.823  33.720 -25.129  1.00 33.99           C  
ATOM   4774  NE2 GLN A 290      10.124  32.767 -25.703  1.00 33.99           N  
ATOM   4775 HE21 GLN A 290       9.483  33.084 -26.417  1.00 33.99           H  
ATOM   4776 HE22 GLN A 290      10.201  31.803 -25.414  1.00 33.99           H  
ATOM   4777  OE1 GLN A 290      10.651  34.864 -25.504  1.00 33.99           O  
ATOM   4778  N   GLN A 291      16.100  35.000 -22.011  1.00 36.65           N  
ATOM   4779  H   GLN A 291      16.220  34.122 -21.526  1.00 36.65           H  
ATOM   4780  CA  GLN A 291      17.239  35.916 -22.094  1.00 36.65           C  
ATOM   4781  HA  GLN A 291      16.900  36.871 -22.495  1.00 36.65           H  
ATOM   4782  C   GLN A 291      18.235  35.403 -23.132  1.00 36.65           C  
ATOM   4783  CB  GLN A 291      17.814  36.265 -20.715  1.00 36.65           C  
ATOM   4784  HB2 GLN A 291      18.838  36.620 -20.835  1.00 36.65           H  
ATOM   4785  HB3 GLN A 291      17.816  35.388 -20.067  1.00 36.65           H  
ATOM   4786  O   GLN A 291      19.031  34.493 -22.920  1.00 36.65           O  
ATOM   4787  CG  GLN A 291      16.969  37.400 -20.102  1.00 36.65           C  
ATOM   4788  HG2 GLN A 291      16.997  38.261 -20.770  1.00 36.65           H  
ATOM   4789  HG3 GLN A 291      15.930  37.080 -20.030  1.00 36.65           H  
ATOM   4790  CD  GLN A 291      17.449  37.880 -18.738  1.00 36.65           C  
ATOM   4791  NE2 GLN A 291      16.664  38.675 -18.042  1.00 36.65           N  
ATOM   4792 HE21 GLN A 291      17.048  38.999 -17.165  1.00 36.65           H  
ATOM   4793 HE22 GLN A 291      15.774  38.983 -18.407  1.00 36.65           H  
ATOM   4794  OE1 GLN A 291      18.541  37.597 -18.282  1.00 36.65           O  
ATOM   4795  N   THR A 292      18.052  35.954 -24.328  1.00 33.45           N  
ATOM   4796  H   THR A 292      17.215  36.516 -24.375  1.00 33.45           H  
ATOM   4797  CA  THR A 292      19.077  36.514 -25.212  1.00 33.45           C  
ATOM   4798  HA  THR A 292      18.923  36.080 -26.199  1.00 33.45           H  
ATOM   4799  C   THR A 292      20.527  36.231 -24.786  1.00 33.45           C  
ATOM   4800  CB  THR A 292      18.835  38.046 -25.322  1.00 33.45           C  
ATOM   4801  HB  THR A 292      19.559  38.591 -24.718  1.00 33.45           H  
ATOM   4802  O   THR A 292      21.023  36.789 -23.817  1.00 33.45           O  
ATOM   4803  CG2 THR A 292      18.913  38.532 -26.767  1.00 33.45           C  
ATOM   4804 HG21 THR A 292      19.909  38.336 -27.165  1.00 33.45           H  
ATOM   4805 HG22 THR A 292      18.165  38.026 -27.378  1.00 33.45           H  
ATOM   4806 HG23 THR A 292      18.737  39.607 -26.804  1.00 33.45           H  
ATOM   4807  OG1 THR A 292      17.536  38.408 -24.886  1.00 33.45           O  
ATOM   4808  HG1 THR A 292      17.479  39.366 -24.900  1.00 33.45           H  
ATOM   4809  N   GLN A 293      21.220  35.403 -25.574  1.00 30.47           N  
ATOM   4810  H   GLN A 293      20.704  34.932 -26.304  1.00 30.47           H  
ATOM   4811  CA  GLN A 293      22.689  35.360 -25.671  1.00 30.47           C  
ATOM   4812  HA  GLN A 293      22.926  34.518 -26.321  1.00 30.47           H  
ATOM   4813  C   GLN A 293      23.484  35.058 -24.382  1.00 30.47           C  
ATOM   4814  CB  GLN A 293      23.194  36.616 -26.402  1.00 30.47           C  
ATOM   4815  HB2 GLN A 293      24.283  36.582 -26.448  1.00 30.47           H  
ATOM   4816  HB3 GLN A 293      22.907  37.505 -25.839  1.00 30.47           H  
ATOM   4817  O   GLN A 293      24.532  35.645 -24.137  1.00 30.47           O  
ATOM   4818  CG  GLN A 293      22.682  36.727 -27.847  1.00 30.47           C  
ATOM   4819  HG2 GLN A 293      22.959  35.826 -28.395  1.00 30.47           H  
ATOM   4820  HG3 GLN A 293      21.596  36.819 -27.857  1.00 30.47           H  
ATOM   4821  CD  GLN A 293      23.274  37.932 -28.573  1.00 30.47           C  
ATOM   4822  NE2 GLN A 293      22.985  38.109 -29.843  1.00 30.47           N  
ATOM   4823 HE21 GLN A 293      23.405  38.927 -30.261  1.00 30.47           H  
ATOM   4824 HE22 GLN A 293      22.410  37.460 -30.360  1.00 30.47           H  
ATOM   4825  OE1 GLN A 293      24.001  38.741 -28.029  1.00 30.47           O  
ATOM   4826  N   GLY A 294      23.050  34.072 -23.596  1.00 31.04           N  
ATOM   4827  H   GLY A 294      22.128  33.694 -23.760  1.00 31.04           H  
ATOM   4828  CA  GLY A 294      23.878  33.445 -22.560  1.00 31.04           C  
ATOM   4829  HA2 GLY A 294      24.834  33.958 -22.455  1.00 31.04           H  
ATOM   4830  HA3 GLY A 294      23.360  33.503 -21.603  1.00 31.04           H  
ATOM   4831  C   GLY A 294      24.120  31.975 -22.889  1.00 31.04           C  
ATOM   4832  O   GLY A 294      23.171  31.215 -23.069  1.00 31.04           O  
ATOM   4833  N   THR A 295      25.382  31.575 -23.015  1.00 30.44           N  
ATOM   4834  H   THR A 295      26.105  32.241 -22.783  1.00 30.44           H  
ATOM   4835  CA  THR A 295      25.861  30.211 -23.276  1.00 30.44           C  
ATOM   4836  HA  THR A 295      25.753  30.004 -24.341  1.00 30.44           H  
ATOM   4837  C   THR A 295      25.062  29.159 -22.500  1.00 30.44           C  
ATOM   4838  CB  THR A 295      27.363  30.112 -22.901  1.00 30.44           C  
ATOM   4839  HB  THR A 295      27.554  29.193 -22.346  1.00 30.44           H  
ATOM   4840  O   THR A 295      25.209  29.008 -21.290  1.00 30.44           O  
ATOM   4841  CG2 THR A 295      28.250  30.115 -24.143  1.00 30.44           C  
ATOM   4842 HG21 THR A 295      28.071  29.213 -24.727  1.00 30.44           H  
ATOM   4843 HG22 THR A 295      29.300  30.141 -23.851  1.00 30.44           H  
ATOM   4844 HG23 THR A 295      28.030  30.991 -24.753  1.00 30.44           H  
ATOM   4845  OG1 THR A 295      27.779  31.218 -22.125  1.00 30.44           O  
ATOM   4846  HG1 THR A 295      28.658  31.044 -21.781  1.00 30.44           H  
ATOM   4847  N   LYS A 296      24.231  28.375 -23.201  1.00 30.25           N  
ATOM   4848  H   LYS A 296      24.063  28.608 -24.169  1.00 30.25           H  
ATOM   4849  CA  LYS A 296      23.678  27.131 -22.653  1.00 30.25           C  
ATOM   4850  HA  LYS A 296      23.224  27.333 -21.683  1.00 30.25           H  
ATOM   4851  C   LYS A 296      24.847  26.175 -22.430  1.00 30.25           C  
ATOM   4852  CB  LYS A 296      22.621  26.516 -23.591  1.00 30.25           C  
ATOM   4853  HB2 LYS A 296      22.413  25.502 -23.247  1.00 30.25           H  
ATOM   4854  HB3 LYS A 296      23.022  26.455 -24.603  1.00 30.25           H  
ATOM   4855  O   LYS A 296      25.252  25.474 -23.357  1.00 30.25           O  
ATOM   4856  CG  LYS A 296      21.298  27.295 -23.608  1.00 30.25           C  
ATOM   4857  HG2 LYS A 296      20.925  27.385 -22.588  1.00 30.25           H  
ATOM   4858  HG3 LYS A 296      21.470  28.294 -24.009  1.00 30.25           H  
ATOM   4859  CD  LYS A 296      20.250  26.569 -24.466  1.00 30.25           C  
ATOM   4860  HD2 LYS A 296      20.617  26.494 -25.490  1.00 30.25           H  
ATOM   4861  HD3 LYS A 296      20.093  25.568 -24.066  1.00 30.25           H  
ATOM   4862  CE  LYS A 296      18.927  27.345 -24.444  1.00 30.25           C  
ATOM   4863  HE2 LYS A 296      19.109  28.348 -24.829  1.00 30.25           H  
ATOM   4864  HE3 LYS A 296      18.606  27.449 -23.408  1.00 30.25           H  
ATOM   4865  NZ  LYS A 296      17.871  26.672 -25.242  1.00 30.25           N  
ATOM   4866  HZ1 LYS A 296      18.153  26.590 -26.208  1.00 30.25           H  
ATOM   4867  HZ2 LYS A 296      17.678  25.752 -24.871  1.00 30.25           H  
ATOM   4868  HZ3 LYS A 296      17.017  27.211 -25.207  1.00 30.25           H  
ATOM   4869  N   VAL A 297      25.426  26.174 -21.231  1.00 31.00           N  
ATOM   4870  H   VAL A 297      25.153  26.886 -20.568  1.00 31.00           H  
ATOM   4871  CA  VAL A 297      26.445  25.193 -20.852  1.00 31.00           C  
ATOM   4872  HA  VAL A 297      27.213  25.175 -21.626  1.00 31.00           H  
ATOM   4873  C   VAL A 297      25.746  23.838 -20.827  1.00 31.00           C  
ATOM   4874  CB  VAL A 297      27.144  25.540 -19.525  1.00 31.00           C  
ATOM   4875  HB  VAL A 297      26.414  25.556 -18.716  1.00 31.00           H  
ATOM   4876  O   VAL A 297      24.959  23.527 -19.938  1.00 31.00           O  
ATOM   4877  CG1 VAL A 297      28.234  24.509 -19.202  1.00 31.00           C  
ATOM   4878 HG11 VAL A 297      28.970  24.466 -20.005  1.00 31.00           H  
ATOM   4879 HG12 VAL A 297      27.791  23.523 -19.060  1.00 31.00           H  
ATOM   4880 HG13 VAL A 297      28.736  24.786 -18.276  1.00 31.00           H  
ATOM   4881  CG2 VAL A 297      27.817  26.918 -19.615  1.00 31.00           C  
ATOM   4882 HG21 VAL A 297      27.070  27.698 -19.761  1.00 31.00           H  
ATOM   4883 HG22 VAL A 297      28.342  27.132 -18.684  1.00 31.00           H  
ATOM   4884 HG23 VAL A 297      28.530  26.942 -20.439  1.00 31.00           H  
ATOM   4885  N   ARG A 298      25.954  23.075 -21.900  1.00 25.67           N  
ATOM   4886  H   ARG A 298      26.535  23.466 -22.628  1.00 25.67           H  
ATOM   4887  CA  ARG A 298      25.335  21.776 -22.141  1.00 25.67           C  
ATOM   4888  HA  ARG A 298      24.274  21.838 -21.899  1.00 25.67           H  
ATOM   4889  C   ARG A 298      25.981  20.772 -21.186  1.00 25.67           C  
ATOM   4890  CB  ARG A 298      25.493  21.448 -23.641  1.00 25.67           C  
ATOM   4891  HB2 ARG A 298      26.543  21.245 -23.856  1.00 25.67           H  
ATOM   4892  HB3 ARG A 298      25.193  22.318 -24.226  1.00 25.67           H  
ATOM   4893  O   ARG A 298      27.025  20.203 -21.487  1.00 25.67           O  
ATOM   4894  CG  ARG A 298      24.634  20.261 -24.094  1.00 25.67           C  
ATOM   4895  HG2 ARG A 298      24.843  19.423 -23.429  1.00 25.67           H  
ATOM   4896  HG3 ARG A 298      23.575  20.503 -24.005  1.00 25.67           H  
ATOM   4897  CD  ARG A 298      24.955  19.800 -25.528  1.00 25.67           C  
ATOM   4898  HD2 ARG A 298      26.031  19.858 -25.692  1.00 25.67           H  
ATOM   4899  HD3 ARG A 298      24.685  18.745 -25.583  1.00 25.67           H  
ATOM   4900  NE  ARG A 298      24.248  20.557 -26.590  1.00 25.67           N  
ATOM   4901  HE  ARG A 298      24.339  21.563 -26.566  1.00 25.67           H  
ATOM   4902  NH1 ARG A 298      23.417  18.746 -27.764  1.00 25.67           N  
ATOM   4903 HH11 ARG A 298      23.733  18.110 -27.045  1.00 25.67           H  
ATOM   4904 HH12 ARG A 298      22.907  18.366 -28.548  1.00 25.67           H  
ATOM   4905  NH2 ARG A 298      23.105  20.794 -28.559  1.00 25.67           N  
ATOM   4906 HH21 ARG A 298      23.272  21.790 -28.548  1.00 25.67           H  
ATOM   4907 HH22 ARG A 298      22.644  20.370 -29.350  1.00 25.67           H  
ATOM   4908  CZ  ARG A 298      23.597  20.031 -27.623  1.00 25.67           C  
ATOM   4909  N   ILE A 299      25.386  20.598 -20.011  1.00 34.03           N  
ATOM   4910  H   ILE A 299      24.611  21.202 -19.778  1.00 34.03           H  
ATOM   4911  CA  ILE A 299      25.842  19.626 -19.016  1.00 34.03           C  
ATOM   4912  HA  ILE A 299      26.898  19.801 -18.811  1.00 34.03           H  
ATOM   4913  C   ILE A 299      25.680  18.239 -19.638  1.00 34.03           C  
ATOM   4914  CB  ILE A 299      25.062  19.781 -17.691  1.00 34.03           C  
ATOM   4915  HB  ILE A 299      24.003  19.617 -17.894  1.00 34.03           H  
ATOM   4916  O   ILE A 299      24.562  17.819 -19.937  1.00 34.03           O  
ATOM   4917  CG1 ILE A 299      25.250  21.209 -17.142  1.00 34.03           C  
ATOM   4918 HG12 ILE A 299      26.266  21.338 -16.768  1.00 34.03           H  
ATOM   4919 HG13 ILE A 299      25.096  21.942 -17.934  1.00 34.03           H  
ATOM   4920  CG2 ILE A 299      25.527  18.755 -16.641  1.00 34.03           C  
ATOM   4921 HG21 ILE A 299      25.359  17.740 -17.003  1.00 34.03           H  
ATOM   4922 HG22 ILE A 299      26.586  18.892 -16.421  1.00 34.03           H  
ATOM   4923 HG23 ILE A 299      24.958  18.876 -15.720  1.00 34.03           H  
ATOM   4924  CD1 ILE A 299      24.258  21.570 -16.049  1.00 34.03           C  
ATOM   4925 HD11 ILE A 299      23.243  21.314 -16.351  1.00 34.03           H  
ATOM   4926 HD12 ILE A 299      24.510  21.071 -15.113  1.00 34.03           H  
ATOM   4927 HD13 ILE A 299      24.331  22.651 -15.931  1.00 34.03           H  
ATOM   4928  N   LEU A 300      26.811  17.571 -19.884  1.00 31.45           N  
ATOM   4929  H   LEU A 300      27.677  18.057 -19.703  1.00 31.45           H  
ATOM   4930  CA  LEU A 300      26.898  16.161 -20.273  1.00 31.45           C  
ATOM   4931  HA  LEU A 300      27.903  15.973 -20.650  1.00 31.45           H  
ATOM   4932  C   LEU A 300      25.950  15.755 -21.407  1.00 31.45           C  
ATOM   4933  CB  LEU A 300      26.683  15.299 -19.009  1.00 31.45           C  
ATOM   4934  HB2 LEU A 300      26.430  14.275 -19.285  1.00 31.45           H  
ATOM   4935  HB3 LEU A 300      25.831  15.693 -18.455  1.00 31.45           H  
ATOM   4936  O   LEU A 300      25.091  14.917 -21.181  1.00 31.45           O  
ATOM   4937  CG  LEU A 300      27.912  15.227 -18.101  1.00 31.45           C  
ATOM   4938  HG  LEU A 300      28.409  16.196 -18.063  1.00 31.45           H
[truncated: 192,627 more chars]
