# Supplementary material for: Widespread Horizontal Gene Transfer Among Animal Viruses
Source: bioRxiv. 2024 Mar 26:2024.03.25.586562. Preprint. [Version 2] doi: 10.1101/2024.03.25.586562 (PMC11071296; doi:10.1101/2024.03.25.586562)
Supplement: Supplement 7 [file media-7.zip › File7_PDB/Mald4864_Penton.pdb]

ATOM      1  N   MET A   1     -12.679  -5.835  16.053  1.00 64.75           N  
ATOM      2  H   MET A   1     -12.627  -5.246  15.234  1.00 64.75           H  
ATOM      3  H2  MET A   1     -11.758  -5.932  16.456  1.00 64.75           H  
ATOM      4  H3  MET A   1     -13.009  -6.741  15.753  1.00 64.75           H  
ATOM      5  CA  MET A   1     -13.627  -5.235  17.024  1.00 64.75           C  
ATOM      6  HA  MET A   1     -13.789  -5.917  17.859  1.00 64.75           H  
ATOM      7  C   MET A   1     -14.956  -5.006  16.332  1.00 64.75           C  
ATOM      8  CB  MET A   1     -13.147  -3.880  17.567  1.00 64.75           C  
ATOM      9  HB2 MET A   1     -14.003  -3.359  17.996  1.00 64.75           H  
ATOM     10  HB3 MET A   1     -12.760  -3.270  16.751  1.00 64.75           H  
ATOM     11  O   MET A   1     -14.946  -4.554  15.195  1.00 64.75           O  
ATOM     12  CG  MET A   1     -12.094  -3.992  18.669  1.00 64.75           C  
ATOM     13  HG2 MET A   1     -11.173  -4.405  18.257  1.00 64.75           H  
ATOM     14  HG3 MET A   1     -12.461  -4.657  19.450  1.00 64.75           H  
ATOM     15  SD  MET A   1     -11.739  -2.379  19.411  1.00 64.75           S  
ATOM     16  CE  MET A   1     -10.534  -2.856  20.682  1.00 64.75           C  
ATOM     17  HE1 MET A   1      -9.664  -3.316  20.214  1.00 64.75           H  
ATOM     18  HE2 MET A   1     -10.990  -3.560  21.378  1.00 64.75           H  
ATOM     19  HE3 MET A   1     -10.217  -1.969  21.230  1.00 64.75           H  
ATOM     20  N   LEU A   2     -16.071  -5.277  17.010  1.00 74.61           N  
ATOM     21  H   LEU A   2     -16.019  -5.611  17.962  1.00 74.61           H  
ATOM     22  CA  LEU A   2     -17.387  -4.829  16.558  1.00 74.61           C  
ATOM     23  HA  LEU A   2     -17.468  -4.995  15.484  1.00 74.61           H  
ATOM     24  C   LEU A   2     -17.517  -3.327  16.849  1.00 74.61           C  
ATOM     25  CB  LEU A   2     -18.458  -5.655  17.294  1.00 74.61           C  
ATOM     26  HB2 LEU A   2     -18.528  -5.291  18.319  1.00 74.61           H  
ATOM     27  HB3 LEU A   2     -18.148  -6.699  17.337  1.00 74.61           H  
ATOM     28  O   LEU A   2     -17.165  -2.895  17.947  1.00 74.61           O  
ATOM     29  CG  LEU A   2     -19.852  -5.595  16.649  1.00 74.61           C  
ATOM     30  HG  LEU A   2     -20.128  -4.557  16.468  1.00 74.61           H  
ATOM     31  CD1 LEU A   2     -19.875  -6.375  15.333  1.00 74.61           C  
ATOM     32 HD11 LEU A   2     -19.499  -7.386  15.486  1.00 74.61           H  
ATOM     33 HD12 LEU A   2     -20.898  -6.452  14.965  1.00 74.61           H  
ATOM     34 HD13 LEU A   2     -19.272  -5.876  14.573  1.00 74.61           H  
ATOM     35  CD2 LEU A   2     -20.874  -6.221  17.597  1.00 74.61           C  
ATOM     36 HD21 LEU A   2     -20.600  -7.252  17.821  1.00 74.61           H  
ATOM     37 HD22 LEU A   2     -21.862  -6.207  17.137  1.00 74.61           H  
ATOM     38 HD23 LEU A   2     -20.917  -5.647  18.523  1.00 74.61           H  
ATOM     39  N   ARG A   3     -17.982  -2.528  15.885  1.00 72.43           N  
ATOM     40  H   ARG A   3     -18.293  -2.945  15.018  1.00 72.43           H  
ATOM     41  CA  ARG A   3     -18.233  -1.092  16.076  1.00 72.43           C  
ATOM     42  HA  ARG A   3     -17.963  -0.803  17.092  1.00 72.43           H  
ATOM     43  C   ARG A   3     -19.715  -0.800  15.916  1.00 72.43           C  
ATOM     44  CB  ARG A   3     -17.412  -0.234  15.100  1.00 72.43           C  
ATOM     45  HB2 ARG A   3     -17.765   0.794  15.175  1.00 72.43           H  
ATOM     46  HB3 ARG A   3     -17.583  -0.576  14.079  1.00 72.43           H  
ATOM     47  O   ARG A   3     -20.327  -1.256  14.960  1.00 72.43           O  
ATOM     48  CG  ARG A   3     -15.908  -0.251  15.406  1.00 72.43           C  
ATOM     49  HG2 ARG A   3     -15.751  -0.015  16.458  1.00 72.43           H  
ATOM     50  HG3 ARG A   3     -15.502  -1.240  15.195  1.00 72.43           H  
ATOM     51  CD  ARG A   3     -15.196   0.799  14.543  1.00 72.43           C  
ATOM     52  HD2 ARG A   3     -15.634   1.775  14.747  1.00 72.43           H  
ATOM     53  HD3 ARG A   3     -15.359   0.555  13.493  1.00 72.43           H  
ATOM     54  NE  ARG A   3     -13.746   0.849  14.817  1.00 72.43           N  
ATOM     55  HE  ARG A   3     -13.384   0.192  15.494  1.00 72.43           H  
ATOM     56  NH1 ARG A   3     -13.237   2.544  13.351  1.00 72.43           N  
ATOM     57 HH11 ARG A   3     -14.216   2.632  13.120  1.00 72.43           H  
ATOM     58 HH12 ARG A   3     -12.555   3.059  12.813  1.00 72.43           H  
ATOM     59  NH2 ARG A   3     -11.594   1.507  14.449  1.00 72.43           N  
ATOM     60 HH21 ARG A   3     -11.257   0.789  15.074  1.00 72.43           H  
ATOM     61 HH22 ARG A   3     -10.928   2.002  13.873  1.00 72.43           H  
ATOM     62  CZ  ARG A   3     -12.870   1.634  14.212  1.00 72.43           C  
ATOM     63  N   ALA A   4     -20.256   0.005  16.817  1.00 83.12           N  
ATOM     64  H   ALA A   4     -19.677   0.382  17.554  1.00 83.12           H  
ATOM     65  CA  ALA A   4     -21.604   0.539  16.724  1.00 83.12           C  
ATOM     66  HA  ALA A   4     -21.992   0.375  15.719  1.00 83.12           H  
ATOM     67  C   ALA A   4     -21.568   2.050  16.965  1.00 83.12           C  
ATOM     68  CB  ALA A   4     -22.510  -0.199  17.716  1.00 83.12           C  
ATOM     69  HB1 ALA A   4     -22.158  -0.040  18.735  1.00 83.12           H  
ATOM     70  HB2 ALA A   4     -23.529   0.178  17.631  1.00 83.12           H  
ATOM     71  HB3 ALA A   4     -22.514  -1.266  17.493  1.00 83.12           H  
ATOM     72  O   ALA A   4     -20.625   2.573  17.564  1.00 83.12           O  
ATOM     73  N   THR A   5     -22.589   2.757  16.493  1.00 84.28           N  
ATOM     74  H   THR A   5     -23.329   2.272  16.005  1.00 84.28           H  
ATOM     75  CA  THR A   5     -22.802   4.151  16.894  1.00 84.28           C  
ATOM     76  HA  THR A   5     -21.877   4.704  16.731  1.00 84.28           H  
ATOM     77  C   THR A   5     -23.132   4.219  18.388  1.00 84.28           C  
ATOM     78  CB  THR A   5     -23.909   4.818  16.065  1.00 84.28           C  
ATOM     79  HB  THR A   5     -23.939   5.877  16.318  1.00 84.28           H  
ATOM     80  O   THR A   5     -23.509   3.216  18.994  1.00 84.28           O  
ATOM     81  CG2 THR A   5     -23.676   4.694  14.559  1.00 84.28           C  
ATOM     82 HG21 THR A   5     -23.749   3.654  14.241  1.00 84.28           H  
ATOM     83 HG22 THR A   5     -22.686   5.074  14.309  1.00 84.28           H  
ATOM     84 HG23 THR A   5     -24.420   5.282  14.022  1.00 84.28           H  
ATOM     85  OG1 THR A   5     -25.167   4.258  16.361  1.00 84.28           O  
ATOM     86  HG1 THR A   5     -25.762   4.517  15.654  1.00 84.28           H  
ATOM     87  N   ASN A   6     -23.057   5.408  18.995  1.00 85.94           N  
ATOM     88  H   ASN A   6     -22.691   6.204  18.493  1.00 85.94           H  
ATOM     89  CA  ASN A   6     -23.457   5.584  20.398  1.00 85.94           C  
ATOM     90  HA  ASN A   6     -22.857   4.913  21.013  1.00 85.94           H  
ATOM     91  C   ASN A   6     -24.937   5.215  20.650  1.00 85.94           C  
ATOM     92  CB  ASN A   6     -23.158   7.034  20.812  1.00 85.94           C  
ATOM     93  HB2 ASN A   6     -23.872   7.708  20.340  1.00 85.94           H  
ATOM     94  HB3 ASN A   6     -22.151   7.309  20.499  1.00 85.94           H  
ATOM     95  O   ASN A   6     -25.318   4.894  21.769  1.00 85.94           O  
ATOM     96  CG  ASN A   6     -23.209   7.206  22.322  1.00 85.94           C  
ATOM     97  ND2 ASN A   6     -23.833   8.248  22.818  1.00 85.94           N  
ATOM     98 HD21 ASN A   6     -24.309   8.914  22.225  1.00 85.94           H  
ATOM     99 HD22 ASN A   6     -23.851   8.297  23.826  1.00 85.94           H  
ATOM    100  OD1 ASN A   6     -22.654   6.426  23.071  1.00 85.94           O  
ATOM    101  N   ALA A   7     -25.767   5.220  19.599  1.00 90.56           N  
ATOM    102  H   ALA A   7     -25.383   5.448  18.693  1.00 90.56           H  
ATOM    103  CA  ALA A   7     -27.154   4.758  19.637  1.00 90.56           C  
ATOM    104  HA  ALA A   7     -27.579   5.018  20.607  1.00 90.56           H  
ATOM    105  C   ALA A   7     -27.299   3.225  19.494  1.00 90.56           C  
ATOM    106  CB  ALA A   7     -27.937   5.520  18.559  1.00 90.56           C  
ATOM    107  HB1 ALA A   7     -28.991   5.248  18.614  1.00 90.56           H  
ATOM    108  HB2 ALA A   7     -27.846   6.594  18.722  1.00 90.56           H  
ATOM    109  HB3 ALA A   7     -27.559   5.267  17.569  1.00 90.56           H  
ATOM    110  O   ALA A   7     -28.414   2.723  19.394  1.00 90.56           O  
ATOM    111  N   GLY A   8     -26.193   2.477  19.437  1.00 86.97           N  
ATOM    112  H   GLY A   8     -25.296   2.932  19.529  1.00 86.97           H  
ATOM    113  CA  GLY A   8     -26.187   1.021  19.289  1.00 86.97           C  
ATOM    114  HA2 GLY A   8     -25.219   0.644  19.621  1.00 86.97           H  
ATOM    115  HA3 GLY A   8     -26.958   0.590  19.927  1.00 86.97           H  
ATOM    116  C   GLY A   8     -26.419   0.521  17.862  1.00 86.97           C  
ATOM    117  O   GLY A   8     -26.622  -0.676  17.668  1.00 86.97           O  
ATOM    118  N   ILE A   9     -26.380   1.395  16.848  1.00 85.39           N  
ATOM    119  H   ILE A   9     -26.155   2.359  17.047  1.00 85.39           H  
ATOM    120  CA  ILE A   9     -26.572   0.973  15.453  1.00 85.39           C  
ATOM    121  HA  ILE A   9     -27.361   0.221  15.437  1.00 85.39           H  
ATOM    122  C   ILE A   9     -25.285   0.320  14.954  1.00 85.39           C  
ATOM    123  CB  ILE A   9     -27.031   2.123  14.529  1.00 85.39           C  
ATOM    124  HB  ILE A   9     -26.245   2.877  14.490  1.00 85.39           H  
ATOM    125  O   ILE A   9     -24.237   0.966  14.879  1.00 85.39           O  
ATOM    126  CG1 ILE A   9     -28.323   2.777  15.074  1.00 85.39           C  
ATOM    127 HG12 ILE A   9     -29.124   2.038  15.093  1.00 85.39           H  
ATOM    128 HG13 ILE A   9     -28.156   3.112  16.098  1.00 85.39           H  
ATOM    129  CG2 ILE A   9     -27.247   1.599  13.095  1.00 85.39           C  
ATOM    130 HG21 ILE A   9     -27.490   2.422  12.422  1.00 85.39           H  
ATOM    131 HG22 ILE A   9     -28.062   0.875  13.075  1.00 85.39           H  
ATOM    132 HG23 ILE A   9     -26.344   1.128  12.707  1.00 85.39           H  
ATOM    133  CD1 ILE A   9     -28.793   3.997  14.274  1.00 85.39           C  
ATOM    134 HD11 ILE A   9     -29.167   3.693  13.296  1.00 85.39           H  
ATOM    135 HD12 ILE A   9     -27.971   4.703  14.151  1.00 85.39           H  
ATOM    136 HD13 ILE A   9     -29.603   4.488  14.813  1.00 85.39           H  
ATOM    137  N   LEU A  10     -25.382  -0.957  14.593  1.00 83.07           N  
ATOM    138  H   LEU A  10     -26.272  -1.418  14.719  1.00 83.07           H  
ATOM    139  CA  LEU A  10     -24.305  -1.726  13.989  1.00 83.07           C  
ATOM    140  HA  LEU A  10     -23.350  -1.339  14.345  1.00 83.07           H  
ATOM    141  C   LEU A  10     -24.355  -1.589  12.464  1.00 83.07           C  
ATOM    142  CB  LEU A  10     -24.443  -3.186  14.457  1.00 83.07           C  
ATOM    143  HB2 LEU A  10     -25.434  -3.546  14.182  1.00 83.07           H  
ATOM    144  HB3 LEU A  10     -24.365  -3.211  15.544  1.00 83.07           H  
ATOM    145  O   LEU A  10     -25.363  -1.929  11.843  1.00 83.07           O  
ATOM    146  CG  LEU A  10     -23.403  -4.149  13.863  1.00 83.07           C  
ATOM    147  HG  LEU A  10     -23.498  -4.161  12.778  1.00 83.07           H  
ATOM    148  CD1 LEU A  10     -21.977  -3.736  14.203  1.00 83.07           C  
ATOM    149 HD11 LEU A  10     -21.741  -2.809  13.680  1.00 83.07           H  
ATOM    150 HD12 LEU A  10     -21.282  -4.489  13.831  1.00 83.07           H  
ATOM    151 HD13 LEU A  10     -21.866  -3.601  15.279  1.00 83.07           H  
ATOM    152  CD2 LEU A  10     -23.651  -5.562  14.387  1.00 83.07           C  
ATOM    153 HD21 LEU A  10     -24.674  -5.861  14.160  1.00 83.07           H  
ATOM    154 HD22 LEU A  10     -23.499  -5.597  15.465  1.00 83.07           H  
ATOM    155 HD23 LEU A  10     -22.975  -6.261  13.893  1.00 83.07           H  
ATOM    156  N   LYS A  11     -23.253  -1.143  11.849  1.00 75.73           N  
ATOM    157  H   LYS A  11     -22.446  -0.910  12.409  1.00 75.73           H  
ATOM    158  CA  LYS A  11     -23.096  -1.271  10.396  1.00 75.73           C  
ATOM    159  HA  LYS A  11     -24.031  -0.977   9.921  1.00 75.73           H  
ATOM    160  C   LYS A  11     -22.855  -2.749  10.089  1.00 75.73           C  
ATOM    161  CB  LYS A  11     -21.982  -0.352   9.860  1.00 75.73           C  
ATOM    162  HB2 LYS A  11     -22.153   0.663  10.219  1.00 75.73           H  
ATOM    163  HB3 LYS A  11     -21.014  -0.694  10.225  1.00 75.73           H  
ATOM    164  O   LYS A  11     -21.834  -3.304  10.488  1.00 75.73           O  
ATOM    165  CG  LYS A  11     -21.980  -0.336   8.319  1.00 75.73           C  
ATOM    166  HG2 LYS A  11     -21.844  -1.354   7.953  1.00 75.73           H  
ATOM    167  HG3 LYS A  11     -22.947   0.025   7.969  1.00 75.73           H  
ATOM    168  CD  LYS A  11     -20.872   0.546   7.715  1.00 75.73           C  
ATOM    169  HD2 LYS A  11     -21.005   1.580   8.034  1.00 75.73           H  
ATOM    170  HD3 LYS A  11     -19.905   0.181   8.060  1.00 75.73           H  
ATOM    171  CE  LYS A  11     -20.937   0.458   6.178  1.00 75.73           C  
ATOM    172  HE2 LYS A  11     -21.003  -0.594   5.900  1.00 75.73           H  
ATOM    173  HE3 LYS A  11     -21.855   0.933   5.830  1.00 75.73           H  
ATOM    174  NZ  LYS A  11     -19.758   1.052   5.488  1.00 75.73           N  
ATOM    175  HZ1 LYS A  11     -18.905   0.581   5.753  1.00 75.73           H  
ATOM    176  HZ2 LYS A  11     -19.664   2.045   5.645  1.00 75.73           H  
ATOM    177  HZ3 LYS A  11     -19.835   0.890   4.494  1.00 75.73           H  
ATOM    178  N   THR A  12     -23.812  -3.375   9.417  1.00 77.59           N  
ATOM    179  H   THR A  12     -24.604  -2.841   9.091  1.00 77.59           H  
ATOM    180  CA  THR A  12     -23.706  -4.752   8.929  1.00 77.59           C  
ATOM    181  HA  THR A  12     -22.786  -5.204   9.298  1.00 77.59           H  
ATOM    182  C   THR A  12     -23.623  -4.729   7.412  1.00 77.59           C  
ATOM    183  CB  THR A  12     -24.872  -5.637   9.402  1.00 77.59           C  
ATOM    184  HB  THR A  12     -24.775  -6.620   8.942  1.00 77.59           H  
ATOM    185  O   THR A  12     -24.224  -3.864   6.773  1.00 77.59           O  
ATOM    186  CG2 THR A  12     -24.886  -5.802  10.920  1.00 77.59           C  
ATOM    187 HG21 THR A  12     -25.634  -6.548  11.191  1.00 77.59           H  
ATOM    188 HG22 THR A  12     -25.139  -4.856  11.400  1.00 77.59           H  
ATOM    189 HG23 THR A  12     -23.910  -6.144  11.262  1.00 77.59           H  
ATOM    190  OG1 THR A  12     -26.120  -5.088   9.061  1.00 77.59           O  
ATOM    191  HG1 THR A  12     -26.314  -4.379   9.679  1.00 77.59           H  
ATOM    192  N   ALA A  13     -22.862  -5.658   6.840  1.00 71.54           N  
ATOM    193  H   ALA A  13     -22.400  -6.355   7.406  1.00 71.54           H  
ATOM    194  CA  ALA A  13     -22.957  -5.916   5.413  1.00 71.54           C  
ATOM    195  HA  ALA A  13     -22.938  -4.972   4.868  1.00 71.54           H  
ATOM    196  C   ALA A  13     -24.285  -6.618   5.139  1.00 71.54           C  
ATOM    197  CB  ALA A  13     -21.761  -6.745   4.959  1.00 71.54           C  
ATOM    198  HB1 ALA A  13     -21.733  -7.703   5.479  1.00 71.54           H  
ATOM    199  HB2 ALA A  13     -20.859  -6.170   5.171  1.00 71.54           H  
ATOM    200  HB3 ALA A  13     -21.821  -6.915   3.884  1.00 71.54           H  
ATOM    201  O   ALA A  13     -24.684  -7.511   5.890  1.00 71.54           O  
ATOM    202  N   SER A  14     -24.964  -6.215   4.068  1.00 70.97           N  
ATOM    203  H   SER A  14     -24.564  -5.486   3.495  1.00 70.97           H  
ATOM    204  CA  SER A  14     -26.229  -6.849   3.681  1.00 70.97           C  
ATOM    205  HA  SER A  14     -26.897  -6.840   4.542  1.00 70.97           H  
ATOM    206  C   SER A  14     -26.029  -8.321   3.291  1.00 70.97           C  
ATOM    207  CB  SER A  14     -26.901  -6.051   2.561  1.00 70.97           C  
ATOM    208  HB2 SER A  14     -27.136  -5.050   2.923  1.00 70.97           H  
ATOM    209  HB3 SER A  14     -27.831  -6.547   2.286  1.00 70.97           H  
ATOM    210  O   SER A  14     -26.882  -9.153   3.590  1.00 70.97           O  
ATOM    211  OG  SER A  14     -26.074  -5.952   1.415  1.00 70.97           O  
ATOM    212  HG  SER A  14     -25.384  -5.298   1.551  1.00 70.97           H  
ATOM    213  N   VAL A  15     -24.875  -8.636   2.689  1.00 72.32           N  
ATOM    214  H   VAL A  15     -24.261  -7.864   2.468  1.00 72.32           H  
ATOM    215  CA  VAL A  15     -24.344  -9.966   2.354  1.00 72.32           C  
ATOM    216  HA  VAL A  15     -24.562 -10.656   3.168  1.00 72.32           H  
ATOM    217  C   VAL A  15     -22.811  -9.873   2.189  1.00 72.32           C  
ATOM    218  CB  VAL A  15     -24.970 -10.513   1.046  1.00 72.32           C  
ATOM    219  HB  VAL A  15     -24.420 -11.413   0.774  1.00 72.32           H  
ATOM    220  O   VAL A  15     -22.290  -8.792   1.927  1.00 72.32           O  
ATOM    221  CG1 VAL A  15     -26.439 -10.929   1.202  1.00 72.32           C  
ATOM    222 HG11 VAL A  15     -26.742 -11.529   0.344  1.00 72.32           H  
ATOM    223 HG12 VAL A  15     -26.566 -11.519   2.110  1.00 72.32           H  
ATOM    224 HG13 VAL A  15     -27.082 -10.051   1.251  1.00 72.32           H  
ATOM    225  CG2 VAL A  15     -24.882  -9.534  -0.135  1.00 72.32           C  
ATOM    226 HG21 VAL A  15     -23.846  -9.244  -0.309  1.00 72.32           H  
ATOM    227 HG22 VAL A  15     -25.265 -10.010  -1.037  1.00 72.32           H  
ATOM    228 HG23 VAL A  15     -25.469  -8.638   0.066  1.00 72.32           H  
ATOM    229  N   GLY A  16     -22.070 -10.985   2.280  1.00 73.47           N  
ATOM    230  H   GLY A  16     -22.513 -11.843   2.574  1.00 73.47           H  
ATOM    231  CA  GLY A  16     -20.661 -11.040   1.843  1.00 73.47           C  
ATOM    232  HA2 GLY A  16     -20.532 -10.369   0.994  1.00 73.47           H  
ATOM    233  HA3 GLY A  16     -20.444 -12.048   1.488  1.00 73.47           H  
ATOM    234  C   GLY A  16     -19.594 -10.686   2.894  1.00 73.47           C  
ATOM    235  O   GLY A  16     -19.771 -10.940   4.082  1.00 73.47           O  
ATOM    236  N   SER A  17     -18.441 -10.181   2.432  1.00 72.57           N  
ATOM    237  H   SER A  17     -18.388  -9.907   1.461  1.00 72.57           H  
ATOM    238  CA  SER A  17     -17.166 -10.105   3.175  1.00 72.57           C  
ATOM    239  HA  SER A  17     -17.067 -11.003   3.784  1.00 72.57           H  
ATOM    240  C   SER A  17     -17.018  -8.910   4.128  1.00 72.57           C  
ATOM    241  CB  SER A  17     -16.003 -10.078   2.172  1.00 72.57           C  
ATOM    242  HB2 SER A  17     -15.053 -10.010   2.702  1.00 72.57           H  
ATOM    243  HB3 SER A  17     -16.014 -10.989   1.574  1.00 72.57           H  
ATOM    244  O   SER A  17     -16.023  -8.831   4.845  1.00 72.57           O  
ATOM    245  OG  SER A  17     -16.168  -8.955   1.328  1.00 72.57           O  
ATOM    246  HG  SER A  17     -15.381  -8.788   0.804  1.00 72.57           H  
ATOM    247  N   GLY A  18     -17.966  -7.970   4.144  1.00 80.99           N  
ATOM    248  H   GLY A  18     -18.755  -8.079   3.522  1.00 80.99           H  
ATOM    249  CA  GLY A  18     -17.864  -6.732   4.927  1.00 80.99           C  
ATOM    250  HA2 GLY A  18     -18.861  -6.343   5.132  1.00 80.99           H  
ATOM    251  HA3 GLY A  18     -17.389  -6.950   5.883  1.00 80.99           H  
ATOM    252  C   GLY A  18     -17.067  -5.607   4.261  1.00 80.99           C  
ATOM    253  O   GLY A  18     -17.262  -4.458   4.643  1.00 80.99           O  
ATOM    254  N   LEU A  19     -16.228  -5.927   3.270  1.00 87.88           N  
ATOM    255  H   LEU A  19     -16.169  -6.898   2.999  1.00 87.88           H  
ATOM    256  CA  LEU A  19     -15.526  -4.965   2.417  1.00 87.88           C  
ATOM    257  HA  LEU A  19     -15.558  -3.977   2.875  1.00 87.88           H  
ATOM    258  C   LEU A  19     -16.275  -4.893   1.083  1.00 87.88           C  
ATOM    259  CB  LEU A  19     -14.051  -5.380   2.240  1.00 87.88           C  
ATOM    260  HB2 LEU A  19     -13.559  -4.621   1.633  1.00 87.88           H  
ATOM    261  HB3 LEU A  19     -14.022  -6.320   1.688  1.00 87.88           H  
ATOM    262  O   LEU A  19     -16.271  -5.848   0.307  1.00 87.88           O  
ATOM    263  CG  LEU A  19     -13.264  -5.565   3.552  1.00 87.88           C  
ATOM    264  HG  LEU A  19     -13.775  -6.297   4.178  1.00 87.88           H  
ATOM    265  CD1 LEU A  19     -11.861  -6.108   3.269  1.00 87.88           C  
ATOM    266 HD11 LEU A  19     -11.362  -6.337   4.210  1.00 87.88           H  
ATOM    267 HD12 LEU A  19     -11.271  -5.366   2.732  1.00 87.88           H  
ATOM    268 HD13 LEU A  19     -11.929  -7.019   2.674  1.00 87.88           H  
ATOM    269  CD2 LEU A  19     -13.118  -4.266   4.343  1.00 87.88           C  
ATOM    270 HD21 LEU A  19     -12.563  -4.456   5.261  1.00 87.88           H  
ATOM    271 HD22 LEU A  19     -14.101  -3.873   4.604  1.00 87.88           H  
ATOM    272 HD23 LEU A  19     -12.589  -3.525   3.745  1.00 87.88           H  
ATOM    273  N   GLU A  20     -16.976  -3.790   0.857  1.00 87.52           N  
ATOM    274  H   GLU A  20     -16.785  -2.999   1.456  1.00 87.52           H  
ATOM    275  CA  GLU A  20     -17.941  -3.611  -0.232  1.00 87.52           C  
ATOM    276  HA  GLU A  20     -18.206  -4.582  -0.649  1.00 87.52           H  
ATOM    277  C   GLU A  20     -17.375  -2.771  -1.384  1.00 87.52           C  
ATOM    278  CB  GLU A  20     -19.222  -2.958   0.323  1.00 87.52           C  
ATOM    279  HB2 GLU A  20     -19.914  -2.789  -0.503  1.00 87.52           H  
ATOM    280  HB3 GLU A  20     -18.962  -1.991   0.751  1.00 87.52           H  
ATOM    281  O   GLU A  20     -17.930  -2.782  -2.486  1.00 87.52           O  
ATOM    282  CG  GLU A  20     -19.942  -3.812   1.386  1.00 87.52           C  
ATOM    283  HG2 GLU A  20     -19.272  -3.988   2.227  1.00 87.52           H  
ATOM    284  HG3 GLU A  20     -20.183  -4.779   0.945  1.00 87.52           H  
ATOM    285  CD  GLU A  20     -21.231  -3.155   1.922  1.00 87.52           C  
ATOM    286  OE1 GLU A  20     -22.210  -3.901   2.181  1.00 87.52           O  
ATOM    287  OE2 GLU A  20     -21.243  -1.913   2.116  1.00 87.52           O  
ATOM    288  N   ARG A  21     -16.290  -2.022  -1.149  1.00 92.12           N  
ATOM    289  H   ARG A  21     -15.898  -2.036  -0.218  1.00 92.12           H  
ATOM    290  CA  ARG A  21     -15.664  -1.149  -2.147  1.00 92.12           C  
ATOM    291  HA  ARG A  21     -16.064  -1.405  -3.128  1.00 92.12           H  
ATOM    292  C   ARG A  21     -14.162  -1.367  -2.229  1.00 92.12           C  
ATOM    293  CB  ARG A  21     -15.984   0.324  -1.858  1.00 92.12           C  
ATOM    294  HB2 ARG A  21     -15.515   0.938  -2.627  1.00 92.12           H  
ATOM    295  HB3 ARG A  21     -15.566   0.605  -0.891  1.00 92.12           H  
ATOM    296  O   ARG A  21     -13.507  -1.664  -1.233  1.00 92.12           O  
ATOM    297  CG  ARG A  21     -17.493   0.588  -1.852  1.00 92.12           C  
ATOM    298  HG2 ARG A  21     -17.940   0.111  -2.725  1.00 92.12           H  
ATOM    299  HG3 ARG A  21     -17.933   0.157  -0.953  1.00 92.12           H  
ATOM    300  CD  ARG A  21     -17.781   2.092  -1.887  1.00 92.12           C  
ATOM    301  HD2 ARG A  21     -17.302   2.559  -1.027  1.00 92.12           H  
ATOM    302  HD3 ARG A  21     -17.348   2.529  -2.787  1.00 92.12           H  
ATOM    303  NE  ARG A  21     -19.230   2.366  -1.835  1.00 92.12           N  
ATOM    304  HE  ARG A  21     -19.576   2.717  -0.954  1.00 92.12           H  
ATOM    305  NH1 ARG A  21     -19.757   1.745  -3.986  1.00 92.12           N  
ATOM    306 HH11 ARG A  21     -20.438   1.562  -4.709  1.00 92.12           H  
ATOM    307 HH12 ARG A  21     -18.781   1.536  -4.140  1.00 92.12           H  
ATOM    308  NH2 ARG A  21     -21.374   2.401  -2.595  1.00 92.12           N  
ATOM    309 HH21 ARG A  21     -21.678   2.689  -1.676  1.00 92.12           H  
ATOM    310 HH22 ARG A  21     -22.046   2.211  -3.325  1.00 92.12           H  
ATOM    311  CZ  ARG A  21     -20.108   2.171  -2.804  1.00 92.12           C  
ATOM    312  N   VAL A  22     -13.642  -1.148  -3.432  1.00 96.22           N  
ATOM    313  H   VAL A  22     -14.257  -0.856  -4.177  1.00 96.22           H  
ATOM    314  CA  VAL A  22     -12.214  -1.114  -3.740  1.00 96.22           C  
ATOM    315  HA  VAL A  22     -11.659  -1.163  -2.802  1.00 96.22           H  
ATOM    316  C   VAL A  22     -11.878   0.213  -4.412  1.00 96.22           C  
ATOM    317  CB  VAL A  22     -11.787  -2.339  -4.571  1.00 96.22           C  
ATOM    318  HB  VAL A  22     -12.098  -3.230  -4.025  1.00 96.22           H  
ATOM    319  O   VAL A  22     -12.674   0.745  -5.188  1.00 96.22           O  
ATOM    320  CG1 VAL A  22     -12.450  -2.393  -5.956  1.00 96.22           C  
ATOM    321 HG11 VAL A  22     -12.152  -1.530  -6.552  1.00 96.22           H  
ATOM    322 HG12 VAL A  22     -13.535  -2.412  -5.856  1.00 96.22           H  
ATOM    323 HG13 VAL A  22     -12.130  -3.297  -6.473  1.00 96.22           H  
ATOM    324  CG2 VAL A  22     -10.265  -2.415  -4.728  1.00 96.22           C  
ATOM    325 HG21 VAL A  22      -9.987  -3.357  -5.201  1.00 96.22           H  
ATOM    326 HG22 VAL A  22      -9.893  -1.598  -5.346  1.00 96.22           H  
ATOM    327 HG23 VAL A  22      -9.788  -2.375  -3.749  1.00 96.22           H  
ATOM    328  N   GLU A  23     -10.712   0.750  -4.092  1.00 98.46           N  
ATOM    329  H   GLU A  23     -10.148   0.286  -3.394  1.00 98.46           H  
ATOM    330  CA  GLU A  23     -10.133   1.936  -4.713  1.00 98.46           C  
ATOM    331  HA  GLU A  23     -10.653   2.166  -5.643  1.00 98.46           H  
ATOM    332  C   GLU A  23      -8.666   1.657  -5.026  1.00 98.46           C  
ATOM    333  CB  GLU A  23     -10.300   3.115  -3.751  1.00 98.46           C  
ATOM    334  HB2 GLU A  23     -11.369   3.250  -3.587  1.00 98.46           H  
ATOM    335  HB3 GLU A  23      -9.836   2.866  -2.797  1.00 98.46           H  
ATOM    336  O   GLU A  23      -7.925   1.246  -4.137  1.00 98.46           O  
ATOM    337  CG  GLU A  23      -9.712   4.439  -4.261  1.00 98.46           C  
ATOM    338  HG2 GLU A  23      -8.630   4.340  -4.360  1.00 98.46           H  
ATOM    339  HG3 GLU A  23     -10.134   4.654  -5.243  1.00 98.46           H  
ATOM    340  CD  GLU A  23     -10.034   5.597  -3.304  1.00 98.46           C  
ATOM    341  OE1 GLU A  23      -9.620   6.745  -3.569  1.00 98.46           O  
ATOM    342  OE2 GLU A  23     -10.754   5.382  -2.294  1.00 98.46           O  
ATOM    343  N   SER A  24      -8.258   1.877  -6.274  1.00 98.42           N  
ATOM    344  H   SER A  24      -8.917   2.218  -6.960  1.00 98.42           H  
ATOM    345  CA  SER A  24      -6.888   1.644  -6.738  1.00 98.42           C  
ATOM    346  HA  SER A  24      -6.344   1.062  -5.993  1.00 98.42           H  
ATOM    347  C   SER A  24      -6.165   2.973  -6.934  1.00 98.42           C  
ATOM    348  CB  SER A  24      -6.869   0.834  -8.038  1.00 98.42           C  
ATOM    349  HB2 SER A  24      -5.840   0.583  -8.295  1.00 98.42           H  
ATOM    350  HB3 SER A  24      -7.292   1.438  -8.841  1.00 98.42           H  
ATOM    351  O   SER A  24      -6.675   3.865  -7.614  1.00 98.42           O  
ATOM    352  OG  SER A  24      -7.631  -0.355  -7.912  1.00 98.42           O  
ATOM    353  HG  SER A  24      -7.029  -1.097  -7.826  1.00 98.42           H  
ATOM    354  N   LEU A  25      -4.976   3.091  -6.352  1.00 98.64           N  
ATOM    355  H   LEU A  25      -4.627   2.296  -5.837  1.00 98.64           H  
ATOM    356  CA  LEU A  25      -4.079   4.235  -6.444  1.00 98.64           C  
ATOM    357  HA  LEU A  25      -4.457   4.942  -7.183  1.00 98.64           H  
ATOM    358  C   LEU A  25      -2.716   3.734  -6.930  1.00 98.64           C  
ATOM    359  CB  LEU A  25      -3.993   4.941  -5.076  1.00 98.64           C  
ATOM    360  HB2 LEU A  25      -3.259   5.744  -5.144  1.00 98.64           H  
ATOM    361  HB3 LEU A  25      -3.637   4.221  -4.338  1.00 98.64           H  
ATOM    362  O   LEU A  25      -2.016   3.009  -6.224  1.00 98.64           O  
ATOM    363  CG  LEU A  25      -5.329   5.528  -4.578  1.00 98.64           C  
ATOM    364  HG  LEU A  25      -6.066   4.732  -4.475  1.00 98.64           H  
ATOM    365  CD1 LEU A  25      -5.152   6.188  -3.215  1.00 98.64           C  
ATOM    366 HD11 LEU A  25      -6.100   6.629  -2.907  1.00 98.64           H  
ATOM    367 HD12 LEU A  25      -4.874   5.439  -2.473  1.00 98.64           H  
ATOM    368 HD13 LEU A  25      -4.406   6.980  -3.271  1.00 98.64           H  
ATOM    369  CD2 LEU A  25      -5.888   6.605  -5.509  1.00 98.64           C  
ATOM    370 HD21 LEU A  25      -6.803   7.017  -5.084  1.00 98.64           H  
ATOM    371 HD22 LEU A  25      -6.140   6.172  -6.478  1.00 98.64           H  
ATOM    372 HD23 LEU A  25      -5.158   7.404  -5.641  1.00 98.64           H  
ATOM    373  N   ASN A  26      -2.357   4.128  -8.150  1.00 98.40           N  
ATOM    374  H   ASN A  26      -2.952   4.778  -8.643  1.00 98.40           H  
ATOM    375  CA  ASN A  26      -1.176   3.635  -8.853  1.00 98.40           C  
ATOM    376  HA  ASN A  26      -0.655   2.904  -8.235  1.00 98.40           H  
ATOM    377  C   ASN A  26      -0.211   4.788  -9.133  1.00 98.40           C  
ATOM    378  CB  ASN A  26      -1.602   2.942 -10.161  1.00 98.40           C  
ATOM    379  HB2 ASN A  26      -0.716   2.535 -10.647  1.00 98.40           H  
ATOM    380  HB3 ASN A  26      -2.049   3.682 -10.826  1.00 98.40           H  
ATOM    381  O   ASN A  26      -0.627   5.941  -9.277  1.00 98.40           O  
ATOM    382  CG  ASN A  26      -2.587   1.798  -9.979  1.00 98.40           C  
ATOM    383  ND2 ASN A  26      -3.207   1.356 -11.045  1.00 98.40           N  
ATOM    384 HD21 ASN A  26      -2.893   1.649 -11.959  1.00 98.40           H  
ATOM    385 HD22 ASN A  26      -3.675   0.471 -10.906  1.00 98.40           H  
ATOM    386  OD1 ASN A  26      -2.836   1.287  -8.902  1.00 98.40           O  
ATOM    387  N   GLY A  27       1.069   4.473  -9.275  1.00 98.37           N  
ATOM    388  H   GLY A  27       1.361   3.513  -9.158  1.00 98.37           H  
ATOM    389  CA  GLY A  27       2.077   5.459  -9.641  1.00 98.37           C  
ATOM    390  HA2 GLY A  27       1.840   5.876 -10.619  1.00 98.37           H  
ATOM    391  HA3 GLY A  27       2.069   6.265  -8.908  1.00 98.37           H  
ATOM    392  C   GLY A  27       3.470   4.858  -9.702  1.00 98.37           C  
ATOM    393  O   GLY A  27       3.624   3.643  -9.747  1.00 98.37           O  
ATOM    394  N   THR A  28       4.480   5.723  -9.659  1.00 98.66           N  
ATOM    395  H   THR A  28       4.278   6.713  -9.676  1.00 98.66           H  
ATOM    396  CA  THR A  28       5.890   5.322  -9.655  1.00 98.66           C  
ATOM    397  HA  THR A  28       5.962   4.239  -9.748  1.00 98.66           H  
ATOM    398  C   THR A  28       6.533   5.739  -8.338  1.00 98.66           C  
ATOM    399  CB  THR A  28       6.640   5.925 -10.849  1.00 98.66           C  
ATOM    400  HB  THR A  28       6.719   7.002 -10.702  1.00 98.66           H  
ATOM    401  O   THR A  28       6.478   6.907  -7.947  1.00 98.66           O  
ATOM    402  CG2 THR A  28       8.048   5.356 -11.002  1.00 98.66           C  
ATOM    403 HG21 THR A  28       7.997   4.275 -11.128  1.00 98.66           H  
ATOM    404 HG22 THR A  28       8.523   5.792 -11.881  1.00 98.66           H  
ATOM    405 HG23 THR A  28       8.649   5.593 -10.124  1.00 98.66           H  
ATOM    406  OG1 THR A  28       5.937   5.706 -12.052  1.00 98.66           O  
ATOM    407  HG1 THR A  28       5.951   4.771 -12.268  1.00 98.66           H  
ATOM    408  N   ALA A  29       7.139   4.787  -7.635  1.00 98.72           N  
ATOM    409  H   ALA A  29       7.172   3.857  -8.027  1.00 98.72           H  
ATOM    410  CA  ALA A  29       7.970   5.052  -6.474  1.00 98.72           C  
ATOM    411  HA  ALA A  29       7.562   5.905  -5.931  1.00 98.72           H  
ATOM    412  C   ALA A  29       9.388   5.402  -6.950  1.00 98.72           C  
ATOM    413  CB  ALA A  29       7.922   3.841  -5.538  1.00 98.72           C  
ATOM    414  HB1 ALA A  29       8.358   2.971  -6.030  1.00 98.72           H  
ATOM    415  HB2 ALA A  29       8.480   4.056  -4.627  1.00 98.72           H  
ATOM    416  HB3 ALA A  29       6.889   3.615  -5.273  1.00 98.72           H  
ATOM    417  O   ALA A  29      10.036   4.610  -7.635  1.00 98.72           O  
ATOM    418  N   ILE A  30       9.853   6.600  -6.588  1.00 98.68           N  
ATOM    419  H   ILE A  30       9.262   7.180  -6.010  1.00 98.68           H  
ATOM    420  CA  ILE A  30      11.156   7.150  -6.987  1.00 98.68           C  
ATOM    421  HA  ILE A  30      11.640   6.448  -7.667  1.00 98.68           H  
ATOM    422  C   ILE A  30      12.093   7.288  -5.778  1.00 98.68           C  
ATOM    423  CB  ILE A  30      10.982   8.476  -7.766  1.00 98.68           C  
ATOM    424  HB  ILE A  30      11.971   8.794  -8.097  1.00 98.68           H  
ATOM    425  O   ILE A  30      11.748   6.905  -4.660  1.00 98.68           O  
ATOM    426  CG1 ILE A  30      10.388   9.596  -6.881  1.00 98.68           C  
ATOM    427 HG12 ILE A  30       9.344   9.375  -6.660  1.00 98.68           H  
ATOM    428 HG13 ILE A  30      10.927   9.642  -5.935  1.00 98.68           H  
ATOM    429  CG2 ILE A  30      10.142   8.257  -9.036  1.00 98.68           C  
ATOM    430 HG21 ILE A  30      10.208   9.125  -9.691  1.00 98.68           H  
ATOM    431 HG22 ILE A  30      10.525   7.398  -9.587  1.00 98.68           H  
ATOM    432 HG23 ILE A  30       9.098   8.074  -8.784  1.00 98.68           H  
ATOM    433  CD1 ILE A  30      10.477  10.985  -7.523  1.00 98.68           C  
ATOM    434 HD11 ILE A  30      11.508  11.200  -7.805  1.00 98.68           H  
ATOM    435 HD12 ILE A  30      10.140  11.734  -6.807  1.00 98.68           H  
ATOM    436 HD13 ILE A  30       9.840  11.035  -8.406  1.00 98.68           H  
ATOM    437  N   ALA A  31      13.292   7.839  -5.998  1.00 98.45           N  
ATOM    438  H   ALA A  31      13.534   8.046  -6.956  1.00 98.45           H  
ATOM    439  CA  ALA A  31      14.337   7.987  -4.976  1.00 98.45           C  
ATOM    440  HA  ALA A  31      14.664   7.000  -4.647  1.00 98.45           H  
ATOM    441  C   ALA A  31      13.892   8.748  -3.721  1.00 98.45           C  
ATOM    442  CB  ALA A  31      15.526   8.715  -5.617  1.00 98.45           C  
ATOM    443  HB1 ALA A  31      15.788   8.258  -6.571  1.00 98.45           H  
ATOM    444  HB2 ALA A  31      16.383   8.672  -4.945  1.00 98.45           H  
ATOM    445  HB3 ALA A  31      15.269   9.758  -5.797  1.00 98.45           H  
ATOM    446  O   ALA A  31      14.309   8.412  -2.614  1.00 98.45           O  
ATOM    447  N   THR A  32      13.073   9.780  -3.904  1.00 98.22           N  
ATOM    448  H   THR A  32      12.734   9.956  -4.839  1.00 98.22           H  
ATOM    449  CA  THR A  32      12.546  10.614  -2.824  1.00 98.22           C  
ATOM    450  HA  THR A  32      13.235  10.592  -1.980  1.00 98.22           H  
ATOM    451  C   THR A  32      11.200  10.065  -2.376  1.00 98.22           C  
ATOM    452  CB  THR A  32      12.401  12.071  -3.285  1.00 98.22           C  
ATOM    453  HB  THR A  32      11.638  12.133  -4.061  1.00 98.22           H  
ATOM    454  O   THR A  32      10.364   9.745  -3.220  1.00 98.22           O  
ATOM    455  CG2 THR A  32      12.045  13.025  -2.147  1.00 98.22           C  
ATOM    456 HG21 THR A  32      12.786  12.952  -1.351  1.00 98.22           H  
ATOM    457 HG22 THR A  32      11.063  12.776  -1.747  1.00 98.22           H  
ATOM    458 HG23 THR A  32      12.008  14.050  -2.518  1.00 98.22           H  
ATOM    459  OG1 THR A  32      13.625  12.538  -3.813  1.00 98.22           O  
ATOM    460  HG1 THR A  32      13.471  13.431  -4.131  1.00 98.22           H  
ATOM    461  N   GLU A  33      10.979   9.988  -1.061  1.00 98.36           N  
ATOM    462  H   GLU A  33      11.703  10.257  -0.410  1.00 98.36           H  
ATOM    463  CA  GLU A  33       9.668   9.623  -0.518  1.00 98.36           C  
ATOM    464  HA  GLU A  33       9.430   8.620  -0.872  1.00 98.36           H  
ATOM    465  C   GLU A  33       8.586  10.567  -1.057  1.00 98.36           C  
ATOM    466  CB  GLU A  33       9.701   9.588   1.024  1.00 98.36           C  
ATOM    467  HB2 GLU A  33      10.537   8.965   1.339  1.00 98.36           H  
ATOM    468  HB3 GLU A  33       9.857  10.596   1.410  1.00 98.36           H  
ATOM    469  O   GLU A  33       8.772  11.787  -1.132  1.00 98.36           O  
ATOM    470  CG  GLU A  33       8.408   9.003   1.621  1.00 98.36           C  
ATOM    471  HG2 GLU A  33       7.578   9.671   1.391  1.00 98.36           H  
ATOM    472  HG3 GLU A  33       8.204   8.047   1.137  1.00 98.36           H  
ATOM    473  CD  GLU A  33       8.474   8.794   3.146  1.00 98.36           C  
ATOM    474  OE1 GLU A  33       8.402   9.787   3.905  1.00 98.36           O  
ATOM    475  OE2 GLU A  33       8.539   7.624   3.599  1.00 98.36           O  
ATOM    476  N   SER A  34       7.464   9.988  -1.472  1.00 98.35           N  
ATOM    477  H   SER A  34       7.382   8.982  -1.417  1.00 98.35           H  
ATOM    478  CA  SER A  34       6.353  10.738  -2.036  1.00 98.35           C  
ATOM    479  HA  SER A  34       6.743  11.331  -2.863  1.00 98.35           H  
ATOM    480  C   SER A  34       5.734  11.700  -1.016  1.00 98.35           C  
ATOM    481  CB  SER A  34       5.302   9.774  -2.603  1.00 98.35           C  
ATOM    482  HB2 SER A  34       5.797   9.038  -3.237  1.00 98.35           H  
ATOM    483  HB3 SER A  34       4.593  10.332  -3.215  1.00 98.35           H  
ATOM    484  O   SER A  34       5.851  11.543   0.202  1.00 98.35           O  
ATOM    485  OG  SER A  34       4.588   9.105  -1.579  1.00 98.35           O  
ATOM    486  HG  SER A  34       3.960   9.725  -1.201  1.00 98.35           H  
ATOM    487  N   GLY A  35       4.971  12.668  -1.528  1.00 97.98           N  
ATOM    488  H   GLY A  35       4.904  12.743  -2.533  1.00 97.98           H  
ATOM    489  CA  GLY A  35       3.937  13.309  -0.720  1.00 97.98           C  
ATOM    490  HA2 GLY A  35       4.382  13.725   0.184  1.00 97.98           H  
ATOM    491  HA3 GLY A  35       3.473  14.117  -1.285  1.00 97.98           H  
ATOM    492  C   GLY A  35       2.847  12.312  -0.312  1.00 97.98           C  
ATOM    493  O   GLY A  35       2.858  11.146  -0.717  1.00 97.98           O  
ATOM    494  N   ASP A  36       1.899  12.787   0.486  1.00 98.44           N  
ATOM    495  H   ASP A  36       1.993  13.714   0.876  1.00 98.44           H  
ATOM    496  CA  ASP A  36       0.765  11.995   0.950  1.00 98.44           C  
ATOM    497  HA  ASP A  36       1.139  11.093   1.434  1.00 98.44           H  
ATOM    498  C   ASP A  36      -0.126  11.586  -0.229  1.00 98.44           C  
ATOM    499  CB  ASP A  36      -0.045  12.797   1.980  1.00 98.44           C  
ATOM    500  HB2 ASP A  36      -0.945  12.229   2.216  1.00 98.44           H  
ATOM    501  HB3 ASP A  36      -0.355  13.744   1.538  1.00 98.44           H  
ATOM    502  O   ASP A  36      -0.651  12.431  -0.958  1.00 98.44           O  
ATOM    503  CG  ASP A  36       0.702  13.085   3.288  1.00 98.44           C  
ATOM    504  OD1 ASP A  36       1.955  13.158   3.296  1.00 98.44           O  
ATOM    505  OD2 ASP A  36       0.005  13.226   4.306  1.00 98.44           O  
ATOM    506  N   ILE A  37      -0.315  10.280  -0.395  1.00 98.68           N  
ATOM    507  H   ILE A  37       0.196   9.635   0.190  1.00 98.68           H  
ATOM    508  CA  ILE A  37      -1.230   9.698  -1.374  1.00 98.68           C  
ATOM    509  HA  ILE A  37      -1.514  10.457  -2.103  1.00 98.68           H  
ATOM    510  C   ILE A  37      -2.474   9.259  -0.611  1.00 98.68           C  
ATOM    511  CB  ILE A  37      -0.560   8.541  -2.137  1.00 98.68           C  
ATOM    512  HB  ILE A  37      -0.319   7.747  -1.430  1.00 98.68           H  
ATOM    513  O   ILE A  37      -2.400   8.420   0.286  1.00 98.68           O  
ATOM    514  CG1 ILE A  37       0.744   9.008  -2.823  1.00 98.68           C  
ATOM    515 HG12 ILE A  37       1.355   9.586  -2.130  1.00 98.68           H  
ATOM    516 HG13 ILE A  37       0.505   9.647  -3.674  1.00 98.68           H  
ATOM    517  CG2 ILE A  37      -1.558   7.996  -3.174  1.00 98.68           C  
ATOM    518 HG21 ILE A  37      -1.112   7.191  -3.757  1.00 98.68           H  
ATOM    519 HG22 ILE A  37      -1.879   8.787  -3.852  1.00 98.68           H  
ATOM    520 HG23 ILE A  37      -2.421   7.577  -2.657  1.00 98.68           H  
ATOM    521  CD1 ILE A  37       1.618   7.842  -3.282  1.00 98.68           C  
ATOM    522 HD11 ILE A  37       2.496   8.228  -3.801  1.00 98.68           H  
ATOM    523 HD12 ILE A  37       1.941   7.259  -2.420  1.00 98.68           H  
ATOM    524 HD13 ILE A  37       1.051   7.200  -3.955  1.00 98.68           H  
ATOM    525  N   VAL A  38      -3.611   9.879  -0.913  1.00 98.58           N  
ATOM    526  H   VAL A  38      -3.618  10.513  -1.699  1.00 98.58           H  
ATOM    527  CA  VAL A  38      -4.801   9.846  -0.055  1.00 98.58           C  
ATOM    528  HA  VAL A  38      -4.552   9.369   0.893  1.00 98.58           H  
ATOM    529  C   VAL A  38      -5.899   9.019  -0.711  1.00 98.58           C  
ATOM    530  CB  VAL A  38      -5.269  11.282   0.265  1.00 98.58           C  
ATOM    531  HB  VAL A  38      -5.606  11.765  -0.652  1.00 98.58           H  
ATOM    532  O   VAL A  38      -6.245   9.264  -1.865  1.00 98.58           O  
ATOM    533  CG1 VAL A  38      -6.419  11.293   1.275  1.00 98.58           C  
ATOM    534 HG11 VAL A  38      -6.168  10.695   2.150  1.00 98.58           H  
ATOM    535 HG12 VAL A  38      -6.641  12.314   1.584  1.00 98.58           H  
ATOM    536 HG13 VAL A  38      -7.316  10.892   0.802  1.00 98.58           H  
ATOM    537  CG2 VAL A  38      -4.136  12.133   0.861  1.00 98.58           C  
ATOM    538 HG21 VAL A  38      -4.507  13.128   1.108  1.00 98.58           H  
ATOM    539 HG22 VAL A  38      -3.326  12.252   0.142  1.00 98.58           H  
ATOM    540 HG23 VAL A  38      -3.745  11.665   1.765  1.00 98.58           H  
ATOM    541  N   PHE A  39      -6.468   8.069   0.033  1.00 98.48           N  
ATOM    542  H   PHE A  39      -6.180   7.963   0.995  1.00 98.48           H  
ATOM    543  CA  PHE A  39      -7.694   7.392  -0.385  1.00 98.48           C  
ATOM    544  HA  PHE A  39      -7.623   7.122  -1.439  1.00 98.48           H  
ATOM    545  C   PHE A  39      -8.896   8.322  -0.232  1.00 98.48           C  
ATOM    546  CB  PHE A  39      -7.916   6.117   0.433  1.00 98.48           C  
ATOM    547  HB2 PHE A  39      -8.917   5.745   0.214  1.00 98.48           H  
ATOM    548  HB3 PHE A  39      -7.882   6.357   1.495  1.00 98.48           H  
ATOM    549  O   PHE A  39      -8.961   9.119   0.704  1.00 98.48           O  
ATOM    550  CG  PHE A  39      -6.950   4.995   0.127  1.00 98.48           C  
ATOM    551  CD1 PHE A  39      -7.088   4.273  -1.073  1.00 98.48           C  
ATOM    552  HD1 PHE A  39      -7.858   4.542  -1.781  1.00 98.48           H  
ATOM    553  CD2 PHE A  39      -5.938   4.654   1.043  1.00 98.48           C  
ATOM    554  HD2 PHE A  39      -5.833   5.211   1.963  1.00 98.48           H  
ATOM    555  CE1 PHE A  39      -6.220   3.207  -1.357  1.00 98.48           C  
ATOM    556  HE1 PHE A  39      -6.319   2.661  -2.284  1.00 98.48           H  
ATOM    557  CE2 PHE A  39      -5.077   3.579   0.764  1.00 98.48           C  
ATOM    558  HE2 PHE A  39      -4.303   3.302   1.464  1.00 98.48           H  
ATOM    559  CZ  PHE A  39      -5.226   2.855  -0.430  1.00 98.48           C  
ATOM    560  HZ  PHE A  39      -4.574   2.019  -0.632  1.00 98.48           H  
ATOM    561  N   THR A  40      -9.898   8.166  -1.096  1.00 97.83           N  
ATOM    562  H   THR A  40      -9.778   7.519  -1.863  1.00 97.83           H  
ATOM    563  CA  THR A  40     -11.153   8.929  -1.012  1.00 97.83           C  
ATOM    564  HA  THR A  40     -10.931   9.988  -1.142  1.00 97.83           H  
ATOM    565  C   THR A  40     -11.835   8.756   0.351  1.00 97.83           C  
ATOM    566  CB  THR A  40     -12.110   8.485  -2.129  1.00 97.83           C  
ATOM    567  HB  THR A  40     -12.365   7.434  -1.995  1.00 97.83           H  
ATOM    568  O   THR A  40     -12.442   9.688   0.877  1.00 97.83           O  
ATOM    569  CG2 THR A  40     -13.405   9.301  -2.158  1.00 97.83           C  
ATOM    570 HG21 THR A  40     -13.983   9.029  -3.040  1.00 97.83           H  
ATOM    571 HG22 THR A  40     -14.004   9.093  -1.271  1.00 97.83           H  
ATOM    572 HG23 THR A  40     -13.168  10.364  -2.197  1.00 97.83           H  
ATOM    573  OG1 THR A  40     -11.518   8.652  -3.398  1.00 97.83           O  
ATOM    574  HG1 THR A  40     -10.791   8.030  -3.477  1.00 97.83           H  
ATOM    575  N   GLU A  41     -11.717   7.568   0.947  1.00 95.80           N  
ATOM    576  H   GLU A  41     -11.135   6.879   0.492  1.00 95.80           H  
ATOM    577  CA  GLU A  41     -12.167   7.256   2.303  1.00 95.80           C  
ATOM    578  HA  GLU A  41     -12.256   8.172   2.887  1.00 95.80           H  
ATOM    579  C   GLU A  41     -11.158   6.326   2.984  1.00 95.80           C  
ATOM    580  CB  GLU A  41     -13.520   6.537   2.265  1.00 95.80           C  
ATOM    581  HB2 GLU A  41     -13.770   6.200   3.271  1.00 95.80           H  
ATOM    582  HB3 GLU A  41     -13.387   5.652   1.643  1.00 95.80           H  
ATOM    583  O   GLU A  41     -10.480   5.545   2.320  1.00 95.80           O  
ATOM    584  CG  GLU A  41     -14.708   7.342   1.722  1.00 95.80           C  
ATOM    585  HG2 GLU A  41     -14.431   7.833   0.789  1.00 95.80           H  
ATOM    586  HG3 GLU A  41     -14.995   8.104   2.447  1.00 95.80           H  
ATOM    587  CD  GLU A  41     -15.881   6.395   1.449  1.00 95.80           C  
ATOM    588  OE1 GLU A  41     -16.188   6.166   0.253  1.00 95.80           O  
ATOM    589  OE2 GLU A  41     -16.394   5.770   2.404  1.00 95.80           O  
ATOM    590  N   THR A  42     -11.105   6.339   4.318  1.00 97.08           N  
ATOM    591  H   THR A  42     -11.666   7.004   4.831  1.00 97.08           H  
ATOM    592  CA  THR A  42     -10.262   5.407   5.077  1.00 97.08           C  
ATOM    593  HA  THR A  42      -9.227   5.562   4.773  1.00 97.08           H  
ATOM    594  C   THR A  42     -10.633   3.951   4.787  1.00 97.08           C  
ATOM    595  CB  THR A  42     -10.382   5.666   6.583  1.00 97.08           C  
ATOM    596  HB  THR A  42     -11.387   5.402   6.910  1.00 97.08           H  
ATOM    597  O   THR A  42     -11.788   3.547   4.944  1.00 97.08           O  
ATOM    598  CG2 THR A  42      -9.375   4.875   7.410  1.00 97.08           C  
ATOM    599 HG21 THR A  42      -9.509   5.125   8.463  1.00 97.08           H  
ATOM    600 HG22 THR A  42      -8.359   5.131   7.110  1.00 97.08           H  
ATOM    601 HG23 THR A  42      -9.533   3.805   7.272  1.00 97.08           H  
ATOM    602  OG1 THR A  42     -10.164   7.027   6.881  1.00 97.08           O  
ATOM    603  HG1 THR A  42      -9.321   7.284   6.502  1.00 97.08           H  
ATOM    604  N   VAL A  43      -9.634   3.149   4.425  1.00 97.29           N  
ATOM    605  H   VAL A  43      -8.714   3.555   4.328  1.00 97.29           H  
ATOM    606  CA  VAL A  43      -9.772   1.725   4.101  1.00 97.29           C  
ATOM    607  HA  VAL A  43     -10.833   1.516   3.962  1.00 97.29           H  
ATOM    608  C   VAL A  43      -9.332   0.831   5.258  1.00 97.29           C  
ATOM    609  CB  VAL A  43      -9.079   1.383   2.767  1.00 97.29           C  
ATOM    610  HB  VAL A  43      -9.230   0.324   2.559  1.00 97.29           H  
ATOM    611  O   VAL A  43      -8.632   1.277   6.169  1.00 97.29           O  
ATOM    612  CG1 VAL A  43      -9.723   2.186   1.627  1.00 97.29           C  
ATOM    613 HG11 VAL A  43     -10.798   2.005   1.603  1.00 97.29           H  
ATOM    614 HG12 VAL A  43      -9.308   1.895   0.663  1.00 97.29           H  
ATOM    615 HG13 VAL A  43      -9.535   3.252   1.759  1.00 97.29           H  
ATOM    616  CG2 VAL A  43      -7.570   1.629   2.795  1.00 97.29           C  
ATOM    617 HG21 VAL A  43      -7.120   1.262   1.872  1.00 97.29           H  
ATOM    618 HG22 VAL A  43      -7.118   1.101   3.634  1.00 97.29           H  
ATOM    619 HG23 VAL A  43      -7.361   2.697   2.865  1.00 97.29           H  
ATOM    620  N   SER A  44      -9.789  -0.423   5.255  1.00 95.41           N  
ATOM    621  H   SER A  44     -10.324  -0.726   4.454  1.00 95.41           H  
ATOM    622  CA  SER A  44      -9.525  -1.408   6.322  1.00 95.41           C  
ATOM    623  HA  SER A  44      -9.052  -0.910   7.168  1.00 95.41           H  
ATOM    624  C   SER A  44      -8.572  -2.531   5.910  1.00 95.41           C  
ATOM    625  CB  SER A  44     -10.840  -2.012   6.817  1.00 95.41           C  
ATOM    626  HB2 SER A  44     -11.352  -2.500   5.988  1.00 95.41           H  
ATOM    627  HB3 SER A  44     -10.632  -2.751   7.590  1.00 95.41           H  
ATOM    628  O   SER A  44      -8.130  -3.301   6.761  1.00 95.41           O  
ATOM    629  OG  SER A  44     -11.665  -0.996   7.358  1.00 95.41           O  
ATOM    630  HG  SER A  44     -11.888  -0.405   6.635  1.00 95.41           H  
ATOM    631  N   ARG A  45      -8.263  -2.623   4.616  1.00 96.97           N  
ATOM    632  H   ARG A  45      -8.710  -1.982   3.976  1.00 96.97           H  
ATOM    633  CA  ARG A  45      -7.221  -3.482   4.062  1.00 96.97           C  
ATOM    634  HA  ARG A  45      -6.462  -3.651   4.826  1.00 96.97           H  
ATOM    635  C   ARG A  45      -6.560  -2.763   2.900  1.00 96.97           C  
ATOM    636  CB  ARG A  45      -7.827  -4.839   3.667  1.00 96.97           C  
ATOM    637  HB2 ARG A  45      -8.067  -5.371   4.588  1.00 96.97           H  
ATOM    638  HB3 ARG A  45      -8.762  -4.678   3.132  1.00 96.97           H  
ATOM    639  O   ARG A  45      -7.251  -2.125   2.110  1.00 96.97           O  
ATOM    640  CG  ARG A  45      -6.907  -5.715   2.796  1.00 96.97           C  
ATOM    641  HG2 ARG A  45      -5.949  -5.857   3.298  1.00 96.97           H  
ATOM    642  HG3 ARG A  45      -6.730  -5.221   1.841  1.00 96.97           H  
ATOM    643  CD  ARG A  45      -7.533  -7.083   2.509  1.00 96.97           C  
ATOM    644  HD2 ARG A  45      -6.893  -7.608   1.800  1.00 96.97           H  
ATOM    645  HD3 ARG A  45      -8.515  -6.939   2.058  1.00 96.97           H  
ATOM    646  NE  ARG A  45      -7.654  -7.875   3.741  1.00 96.97           N  
ATOM    647  HE  ARG A  45      -7.385  -7.430   4.607  1.00 96.97           H  
ATOM    648  NH1 ARG A  45      -8.494  -9.818   2.893  1.00 96.97           N  
ATOM    649 HH11 ARG A  45      -8.468  -9.388   1.980  1.00 96.97           H  
ATOM    650 HH12 ARG A  45      -8.743 -10.789   3.018  1.00 96.97           H  
ATOM    651  NH2 ARG A  45      -8.009  -9.678   5.069  1.00 96.97           N  
ATOM    652 HH21 ARG A  45      -8.213 -10.655   5.224  1.00 96.97           H  
ATOM    653 HH22 ARG A  45      -7.599  -9.140   5.819  1.00 96.97           H  
ATOM    654  CZ  ARG A  45      -8.055  -9.116   3.898  1.00 96.97           C  
ATOM    655  N   VAL A  46      -5.248  -2.906   2.791  1.00 98.36           N  
ATOM    656  H   VAL A  46      -4.766  -3.449   3.493  1.00 98.36           H  
ATOM    657  CA  VAL A  46      -4.480  -2.479   1.620  1.00 98.36           C  
ATOM    658  HA  VAL A  46      -5.179  -2.099   0.876  1.00 98.36           H  
ATOM    659  C   VAL A  46      -3.789  -3.679   0.998  1.00 98.36           C  
ATOM    660  CB  VAL A  46      -3.482  -1.341   1.910  1.00 98.36           C  
ATOM    661  HB  VAL A  46      -2.672  -1.391   1.183  1.00 98.36           H  
ATOM    662  O   VAL A  46      -3.184  -4.479   1.708  1.00 98.36           O  
ATOM    663  CG1 VAL A  46      -4.164   0.018   1.740  1.00 98.36           C  
ATOM    664 HG11 VAL A  46      -3.440   0.818   1.895  1.00 98.36           H  
ATOM    665 HG12 VAL A  46      -4.979   0.122   2.457  1.00 98.36           H  
ATOM    666 HG13 VAL A  46      -4.563   0.100   0.729  1.00 98.36           H  
ATOM    667  CG2 VAL A  46      -2.879  -1.405   3.316  1.00 98.36           C  
ATOM    668 HG21 VAL A  46      -2.098  -0.651   3.412  1.00 98.36           H  
ATOM    669 HG22 VAL A  46      -2.436  -2.388   3.470  1.00 98.36           H  
ATOM    670 HG23 VAL A  46      -3.647  -1.218   4.066  1.00 98.36           H  
ATOM    671  N   ARG A  47      -3.899  -3.800  -0.321  1.00 98.45           N  
ATOM    672  H   ARG A  47      -4.419  -3.085  -0.810  1.00 98.45           H  
ATOM    673  CA  ARG A  47      -3.194  -4.771  -1.155  1.00 98.45           C  
ATOM    674  HA  ARG A  47      -2.631  -5.466  -0.532  1.00 98.45           H  
ATOM    675  C   ARG A  47      -2.217  -4.015  -2.035  1.00 98.45           C  
ATOM    676  CB  ARG A  47      -4.216  -5.553  -1.976  1.00 98.45           C  
ATOM    677  HB2 ARG A  47      -4.746  -4.864  -2.633  1.00 98.45           H  
ATOM    678  HB3 ARG A  47      -4.930  -6.005  -1.287  1.00 98.45           H  
ATOM    679  O   ARG A  47      -2.573  -2.974  -2.572  1.00 98.45           O  
ATOM    680  CG  ARG A  47      -3.588  -6.652  -2.835  1.00 98.45           C  
ATOM    681  HG2 ARG A  47      -2.979  -7.300  -2.205  1.00 98.45           H  
ATOM    682  HG3 ARG A  47      -2.958  -6.229  -3.618  1.00 98.45           H  
ATOM    683  CD  ARG A  47      -4.717  -7.477  -3.454  1.00 98.45           C  
ATOM    684  HD2 ARG A  47      -4.326  -8.469  -3.681  1.00 98.45           H  
ATOM    685  HD3 ARG A  47      -5.511  -7.629  -2.723  1.00 98.45           H  
ATOM    686  NE  ARG A  47      -5.284  -6.874  -4.671  1.00 98.45           N  
ATOM    687  HE  ARG A  47      -5.413  -5.874  -4.723  1.00 98.45           H  
ATOM    688  NH1 ARG A  47      -5.786  -8.822  -5.742  1.00 98.45           N  
ATOM    689 HH11 ARG A  47      -6.051  -9.250  -6.618  1.00 98.45           H  
ATOM    690 HH12 ARG A  47      -4.959  -9.225  -5.326  1.00 98.45           H  
ATOM    691  NH2 ARG A  47      -6.410  -6.924  -6.671  1.00 98.45           N  
ATOM    692 HH21 ARG A  47      -6.454  -5.915  -6.649  1.00 98.45           H  
ATOM    693 HH22 ARG A  47      -6.645  -7.392  -7.534  1.00 98.45           H  
ATOM    694  CZ  ARG A  47      -5.827  -7.530  -5.678  1.00 98.45           C  
ATOM    695  N   ILE A  48      -0.989  -4.496  -2.120  1.00 98.43           N  
ATOM    696  H   ILE A  48      -0.765  -5.357  -1.641  1.00 98.43           H  
ATOM    697  CA  ILE A  48       0.119  -3.759  -2.714  1.00 98.43           C  
ATOM    698  HA  ILE A  48      -0.277  -2.965  -3.348  1.00 98.43           H  
ATOM    699  C   ILE A  48       0.924  -4.713  -3.583  1.00 98.43           C  
ATOM    700  CB  ILE A  48       1.011  -3.110  -1.629  1.00 98.43           C  
ATOM    701  HB  ILE A  48       1.564  -3.901  -1.122  1.00 98.43           H  
ATOM    702  O   ILE A  48       1.276  -5.806  -3.133  1.00 98.43           O  
ATOM    703  CG1 ILE A  48       0.182  -2.358  -0.554  1.00 98.43           C  
ATOM    704 HG12 ILE A  48      -0.560  -3.029  -0.121  1.00 98.43           H  
ATOM    705 HG13 ILE A  48      -0.345  -1.522  -1.013  1.00 98.43           H  
ATOM    706  CG2 ILE A  48       2.024  -2.178  -2.325  1.00 98.43           C  
ATOM    707 HG21 ILE A  48       2.660  -1.671  -1.599  1.00 98.43           H  
ATOM    708 HG22 ILE A  48       1.505  -1.441  -2.938  1.00 98.43           H  
ATOM    709 HG23 ILE A  48       2.672  -2.751  -2.988  1.00 98.43           H  
ATOM    710  CD1 ILE A  48       1.007  -1.855   0.631  1.00 98.43           C  
ATOM    711 HD11 ILE A  48       0.340  -1.418   1.373  1.00 98.43           H  
ATOM    712 HD12 ILE A  48       1.551  -2.684   1.084  1.00 98.43           H  
ATOM    713 HD13 ILE A  48       1.717  -1.096   0.300  1.00 98.43           H  
ATOM    714  N   ILE A  49       1.240  -4.273  -4.797  1.00 98.32           N  
ATOM    715  H   ILE A  49       0.841  -3.399  -5.109  1.00 98.32           H  
ATOM    716  CA  ILE A  49       2.220  -4.902  -5.682  1.00 98.32           C  
ATOM    717  HA  ILE A  49       2.772  -5.663  -5.131  1.00 98.32           H  
ATOM    718  C   ILE A  49       3.206  -3.822  -6.126  1.00 98.32           C  
ATOM    719  CB  ILE A  49       1.531  -5.592  -6.882  1.00 98.32           C  
ATOM    720  HB  ILE A  49       0.930  -4.853  -7.412  1.00 98.32           H  
ATOM    721  O   ILE A  49       2.806  -2.730  -6.530  1.00 98.32           O  
ATOM    722  CG1 ILE A  49       0.615  -6.741  -6.404  1.00 98.32           C  
ATOM    723 HG12 ILE A  49       1.247  -7.565  -6.072  1.00 98.32           H  
ATOM    724 HG13 ILE A  49      -0.002  -6.409  -5.569  1.00 98.32           H  
ATOM    725  CG2 ILE A  49       2.585  -6.161  -7.852  1.00 98.32           C  
ATOM    726 HG21 ILE A  49       3.199  -5.360  -8.263  1.00 98.32           H  
ATOM    727 HG22 ILE A  49       2.101  -6.635  -8.706  1.00 98.32           H  
ATOM    728 HG23 ILE A  49       3.224  -6.888  -7.351  1.00 98.32           H  
ATOM    729  CD1 ILE A  49      -0.345  -7.280  -7.469  1.00 98.32           C  
ATOM    730 HD11 ILE A  49      -0.957  -6.467  -7.861  1.00 98.32           H  
ATOM    731 HD12 ILE A  49      -0.999  -8.028  -7.022  1.00 98.32           H  
ATOM    732 HD13 ILE A  49       0.205  -7.747  -8.286  1.00 98.32           H  
ATOM    733  N   ALA A  50       4.497  -4.136  -6.044  1.00 98.61           N  
ATOM    734  H   ALA A  50       4.738  -5.060  -5.715  1.00 98.61           H  
ATOM    735  CA  ALA A  50       5.543  -3.402  -6.744  1.00 98.61           C  
ATOM    736  HA  ALA A  50       5.172  -2.426  -7.055  1.00 98.61           H  
ATOM    737  C   ALA A  50       5.924  -4.197  -7.998  1.00 98.61           C  
ATOM    738  CB  ALA A  50       6.709  -3.182  -5.780  1.00 98.61           C  
ATOM    739  HB1 ALA A  50       6.319  -2.720  -4.873  1.00 98.61           H  
ATOM    740  HB2 ALA A  50       7.182  -4.128  -5.518  1.00 98.61           H  
ATOM    741  HB3 ALA A  50       7.439  -2.514  -6.238  1.00 98.61           H  
ATOM    742  O   ALA A  50       6.176  -5.396  -7.909  1.00 98.61           O  
ATOM    743  N   ASN A  51       5.930  -3.568  -9.168  1.00 97.82           N  
ATOM    744  H   ASN A  51       5.703  -2.584  -9.194  1.00 97.82           H  
ATOM    745  CA  ASN A  51       5.909  -4.315 -10.427  1.00 97.82           C  
ATOM    746  HA  ASN A  51       5.317  -5.220 -10.287  1.00 97.82           H  
ATOM    747  C   ASN A  51       7.293  -4.816 -10.855  1.00 97.82           C  
ATOM    748  CB  ASN A  51       5.203  -3.451 -11.492  1.00 97.82           C  
ATOM    749  HB2 ASN A  51       5.361  -3.895 -12.474  1.00 97.82           H  
ATOM    750  HB3 ASN A  51       5.617  -2.443 -11.498  1.00 97.82           H  
ATOM    751  O   ASN A  51       7.445  -5.984 -11.202  1.00 97.82           O  
ATOM    752  CG  ASN A  51       3.697  -3.393 -11.261  1.00 97.82           C  
ATOM    753  ND2 ASN A  51       2.999  -2.394 -11.746  1.00 97.82           N  
ATOM    754 HD21 ASN A  51       3.430  -1.627 -12.243  1.00 97.82           H  
ATOM    755 HD22 ASN A  51       2.000  -2.505 -11.649  1.00 97.82           H  
ATOM    756  OD1 ASN A  51       3.117  -4.276 -10.662  1.00 97.82           O  
ATOM    757  N   THR A  52       8.314  -3.955 -10.812  1.00 97.09           N  
ATOM    758  H   THR A  52       8.121  -3.011 -10.508  1.00 97.09           H  
ATOM    759  CA  THR A  52       9.624  -4.268 -11.421  1.00 97.09           C  
ATOM    760  HA  THR A  52       9.572  -5.234 -11.924  1.00 97.09           H  
ATOM    761  C   THR A  52      10.747  -4.370 -10.396  1.00 97.09           C  
ATOM    762  CB  THR A  52       9.992  -3.224 -12.486  1.00 97.09           C  
ATOM    763  HB  THR A  52      10.283  -2.296 -11.994  1.00 97.09           H  
ATOM    764  O   THR A  52      11.621  -5.224 -10.516  1.00 97.09           O  
ATOM    765  CG2 THR A  52      11.124  -3.700 -13.398  1.00 97.09           C  
ATOM    766 HG21 THR A  52      12.013  -3.925 -12.809  1.00 97.09           H  
ATOM    767 HG22 THR A  52      11.365  -2.921 -14.121  1.00 97.09           H  
ATOM    768 HG23 THR A  52      10.813  -4.602 -13.924  1.00 97.09           H  
ATOM    769  OG1 THR A  52       8.894  -2.960 -13.332  1.00 97.09           O  
ATOM    770  HG1 THR A  52       9.011  -2.092 -13.725  1.00 97.09           H  
ATOM    771  N   TYR A  53      10.728  -3.499  -9.389  1.00 98.48           N  
ATOM    772  H   TYR A  53       9.954  -2.851  -9.333  1.00 98.48           H  
ATOM    773  CA  TYR A  53      11.708  -3.464  -8.305  1.00 98.48           C  
ATOM    774  HA  TYR A  53      12.211  -4.429  -8.253  1.00 98.48           H  
ATOM    775  C   TYR A  53      11.028  -3.231  -6.963  1.00 98.48           C  
ATOM    776  CB  TYR A  53      12.766  -2.381  -8.551  1.00 98.48           C  
ATOM    777  HB2 TYR A  53      12.309  -1.394  -8.479  1.00 98.48           H  
ATOM    778  HB3 TYR A  53      13.516  -2.437  -7.762  1.00 98.48           H  
ATOM    779  O   TYR A  53       9.872  -2.810  -6.900  1.00 98.48           O  
ATOM    780  CG  TYR A  53      13.471  -2.502  -9.880  1.00 98.48           C  
ATOM    781  CD1 TYR A  53      14.510  -3.436 -10.040  1.00 98.48           C  
ATOM    782  HD1 TYR A  53      14.776  -4.089  -9.221  1.00 98.48           H  
ATOM    783  CD2 TYR A  53      13.070  -1.697 -10.961  1.00 98.48           C  
ATOM    784  HD2 TYR A  53      12.258  -0.997 -10.833  1.00 98.48           H  
ATOM    785  CE1 TYR A  53      15.164  -3.551 -11.280  1.00 98.48           C  
ATOM    786  HE1 TYR A  53      15.944  -4.283 -11.425  1.00 98.48           H  
ATOM    787  CE2 TYR A  53      13.726  -1.800 -12.200  1.00 98.48           C  
ATOM    788  HE2 TYR A  53      13.416  -1.169 -13.021  1.00 98.48           H  
ATOM    789  OH  TYR A  53      15.429  -2.821 -13.545  1.00 98.48           O  
ATOM    790  HH  TYR A  53      15.051  -2.220 -14.191  1.00 98.48           H  
ATOM    791  CZ  TYR A  53      14.778  -2.728 -12.358  1.00 98.48           C  
ATOM    792  N   ASP A  54      11.750  -3.544  -5.895  1.00 98.66           N  
ATOM    793  H   ASP A  54      12.662  -3.959  -6.024  1.00 98.66           H  
ATOM    794  CA  ASP A  54      11.259  -3.402  -4.533  1.00 98.66           C  
ATOM    795  HA  ASP A  54      10.330  -3.964  -4.433  1.00 98.66           H  
ATOM    796  C   ASP A  54      10.972  -1.935  -4.185  1.00 98.66           C  
ATOM    797  CB  ASP A  54      12.290  -3.978  -3.557  1.00 98.66           C  
ATOM    798  HB2 ASP A  54      11.995  -3.672  -2.553  1.00 98.66           H  
ATOM    799  HB3 ASP A  54      13.266  -3.537  -3.764  1.00 98.66           H  
ATOM    800  O   ASP A  54      11.656  -1.007  -4.637  1.00 98.66           O  
ATOM    801  CG  ASP A  54      12.422  -5.504  -3.580  1.00 98.66           C  
ATOM    802  OD1 ASP A  54      11.720  -6.170  -4.364  1.00 98.66           O  
ATOM    803  OD2 ASP A  54      13.209  -6.012  -2.752  1.00 98.66           O  
ATOM    804  N   MET A  55       9.997  -1.725  -3.305  1.00 98.62           N  
ATOM    805  H   MET A  55       9.515  -2.529  -2.929  1.00 98.62           H  
ATOM    806  CA  MET A  55       9.666  -0.404  -2.775  1.00 98.62           C  
ATOM    807  HA  MET A  55      10.492   0.276  -2.985  1.00 98.62           H  
ATOM    808  C   MET A  55       9.503  -0.417  -1.260  1.00 98.62           C  
ATOM    809  CB  MET A  55       8.431   0.182  -3.477  1.00 98.62           C  
ATOM    810  HB2 MET A  55       8.574   0.139  -4.556  1.00 98.62           H  
ATOM    811  HB3 MET A  55       8.317   1.230  -3.200  1.00 98.62           H  
ATOM    812  O   MET A  55       9.350  -1.454  -0.617  1.00 98.62           O  
ATOM    813  CG  MET A  55       7.141  -0.549  -3.119  1.00 98.62           C  
ATOM    814  HG2 MET A  55       7.263  -1.599  -3.387  1.00 98.62           H  
ATOM    815  HG3 MET A  55       6.973  -0.487  -2.044  1.00 98.62           H  
ATOM    816  SD  MET A  55       5.691   0.107  -3.973  1.00 98.62           S  
ATOM    817  CE  MET A  55       4.745   0.740  -2.570  1.00 98.62           C  
ATOM    818  HE1 MET A  55       4.482  -0.088  -1.911  1.00 98.62           H  
ATOM    819  HE2 MET A  55       5.344   1.470  -2.026  1.00 98.62           H  
ATOM    820  HE3 MET A  55       3.832   1.209  -2.938  1.00 98.62           H  
ATOM    821  N   LEU A  56       9.505   0.778  -0.693  1.00 98.72           N  
ATOM    822  H   LEU A  56       9.632   1.574  -1.301  1.00 98.72           H  
ATOM    823  CA  LEU A  56       9.135   1.078   0.674  1.00 98.72           C  
ATOM    824  HA  LEU A  56       9.118   0.162   1.266  1.00 98.72           H  
ATOM    825  C   LEU A  56       7.733   1.683   0.667  1.00 98.72           C  
ATOM    826  CB  LEU A  56      10.172   2.042   1.265  1.00 98.72           C  
ATOM    827  HB2 LEU A  56       9.849   2.346   2.260  1.00 98.72           H  
ATOM    828  HB3 LEU A  56      10.200   2.933   0.637  1.00 98.72           H  
ATOM    829  O   LEU A  56       7.444   2.596  -0.105  1.00 98.72           O  
ATOM    830  CG  LEU A  56      11.591   1.457   1.357  1.00 98.72           C  
ATOM    831  HG  LEU A  56      11.893   1.053   0.391  1.00 98.72           H  
ATOM    832  CD1 LEU A  56      12.585   2.552   1.732  1.00 98.72           C  
ATOM    833 HD11 LEU A  56      13.596   2.146   1.737  1.00 98.72           H  
ATOM    834 HD12 LEU A  56      12.353   2.956   2.717  1.00 98.72           H  
ATOM    835 HD13 LEU A  56      12.544   3.354   0.995  1.00 98.72           H  
ATOM    836  CD2 LEU A  56      11.653   0.343   2.407  1.00 98.72           C  
ATOM    837 HD21 LEU A  56      12.690   0.083   2.619  1.00 98.72           H  
ATOM    838 HD22 LEU A  56      11.192   0.679   3.336  1.00 98.72           H  
ATOM    839 HD23 LEU A  56      11.133  -0.541   2.038  1.00 98.72           H  
ATOM    840  N   PHE A  57       6.874   1.179   1.541  1.00 98.64           N  
ATOM    841  H   PHE A  57       7.180   0.401   2.108  1.00 98.64           H  
ATOM    842  CA  PHE A  57       5.512   1.653   1.747  1.00 98.64           C  
ATOM    843  HA  PHE A  57       5.302   2.499   1.093  1.00 98.64           H  
ATOM    844  C   PHE A  57       5.341   2.104   3.192  1.00 98.64           C  
ATOM    845  CB  PHE A  57       4.537   0.525   1.410  1.00 98.64           C  
ATOM    846  HB2 PHE A  57       4.827  -0.367   1.966  1.00 98.64           H  
ATOM    847  HB3 PHE A  57       4.620   0.292   0.349  1.00 98.64           H  
ATOM    848  O   PHE A  57       5.801   1.428   4.111  1.00 98.64           O  
ATOM    849  CG  PHE A  57       3.093   0.845   1.736  1.00 98.64           C  
ATOM    850  CD1 PHE A  57       2.559   0.478   2.986  1.00 98.64           C  
ATOM    851  HD1 PHE A  57       3.182  -0.022   3.714  1.00 98.64           H  
ATOM    852  CD2 PHE A  57       2.279   1.493   0.790  1.00 98.64           C  
ATOM    853  HD2 PHE A  57       2.678   1.769  -0.175  1.00 98.64           H  
ATOM    854  CE1 PHE A  57       1.214   0.749   3.286  1.00 98.64           C  
ATOM    855  HE1 PHE A  57       0.807   0.443   4.238  1.00 98.64           H  
ATOM    856  CE2 PHE A  57       0.927   1.741   1.082  1.00 98.64           C  
ATOM    857  HE2 PHE A  57       0.293   2.196   0.336  1.00 98.64           H  
ATOM    858  CZ  PHE A  57       0.396   1.383   2.334  1.00 98.64           C  
ATOM    859  HZ  PHE A  57      -0.643   1.578   2.553  1.00 98.64           H  
ATOM    860  N   ARG A  58       4.650   3.218   3.413  1.00 98.18           N  
ATOM    861  H   ARG A  58       4.336   3.751   2.614  1.00 98.18           H  
ATOM    862  CA  ARG A  58       4.378   3.733   4.755  1.00 98.18           C  
ATOM    863  HA  ARG A  58       4.542   2.944   5.488  1.00 98.18           H  
ATOM    864  C   ARG A  58       2.927   4.175   4.857  1.00 98.18           C  
ATOM    865  CB  ARG A  58       5.374   4.868   5.034  1.00 98.18           C  
ATOM    866  HB2 ARG A  58       6.373   4.552   4.731  1.00 98.18           H  
ATOM    867  HB3 ARG A  58       5.104   5.753   4.458  1.00 98.18           H  
ATOM    868  O   ARG A  58       2.518   5.090   4.151  1.00 98.18           O  
ATOM    869  CG  ARG A  58       5.405   5.202   6.520  1.00 98.18           C  
ATOM    870  HG2 ARG A  58       4.406   5.505   6.834  1.00 98.18           H  
ATOM    871  HG3 ARG A  58       5.672   4.293   7.060  1.00 98.18           H  
ATOM    872  CD  ARG A  58       6.409   6.325   6.836  1.00 98.18           C  
ATOM    873  HD2 ARG A  58       6.072   6.872   7.717  1.00 98.18           H  
ATOM    874  HD3 ARG A  58       6.462   7.020   5.997  1.00 98.18           H  
ATOM    875  NE  ARG A  58       7.730   5.800   7.190  1.00 98.18           N  
ATOM    876  HE  ARG A  58       7.704   4.995   7.800  1.00 98.18           H  
ATOM    877  NH1 ARG A  58       9.023   7.527   6.378  1.00 98.18           N  
ATOM    878 HH11 ARG A  58       8.318   7.791   5.705  1.00 98.18           H  
ATOM    879 HH12 ARG A  58       9.939   7.879   6.138  1.00 98.18           H  
ATOM    880  NH2 ARG A  58       9.995   5.810   7.380  1.00 98.18           N  
ATOM    881 HH21 ARG A  58      10.886   6.183   7.088  1.00 98.18           H  
ATOM    882 HH22 ARG A  58       9.946   4.940   7.890  1.00 98.18           H  
ATOM    883  CZ  ARG A  58       8.895   6.389   6.990  1.00 98.18           C  
ATOM    884  N   SER A  59       2.146   3.543   5.726  1.00 98.37           N  
ATOM    885  H   SER A  59       2.537   2.801   6.289  1.00 98.37           H  
ATOM    886  CA  SER A  59       0.737   3.895   5.935  1.00 98.37           C  
ATOM    887  HA  SER A  59       0.318   4.271   5.002  1.00 98.37           H  
ATOM    888  C   SER A  59       0.562   4.978   6.995  1.00 98.37           C  
ATOM    889  CB  SER A  59      -0.077   2.664   6.336  1.00 98.37           C  
ATOM    890  HB2 SER A  59      -0.108   1.963   5.502  1.00 98.37           H  
ATOM    891  HB3 SER A  59      -1.099   2.962   6.567  1.00 98.37           H  
ATOM    892  O   SER A  59       1.346   5.067   7.938  1.00 98.37           O  
ATOM    893  OG  SER A  59       0.497   2.028   7.462  1.00 98.37           O  
ATOM    894  HG  SER A  59       0.690   2.680   8.140  1.00 98.37           H  
ATOM    895  N   SER A  60      -0.530   5.728   6.894  1.00 98.59           N  
ATOM    896  H   SER A  60      -1.078   5.672   6.047  1.00 98.59           H  
ATOM    897  CA  SER A  60      -1.052   6.583   7.953  1.00 98.59           C  
ATOM    898  HA  SER A  60      -0.516   6.384   8.881  1.00 98.59           H  
ATOM    899  C   SER A  60      -2.533   6.301   8.175  1.00 98.59           C  
ATOM    900  CB  SER A  60      -0.858   8.056   7.607  1.00 98.59           C  
ATOM    901  HB2 SER A  60       0.205   8.284   7.532  1.00 98.59           H  
ATOM    902  HB3 SER A  60      -1.346   8.276   6.657  1.00 98.59           H  
ATOM    903  O   SER A  60      -3.319   6.169   7.232  1.00 98.59           O  
ATOM    904  OG  SER A  60      -1.436   8.835   8.633  1.00 98.59           O  
ATOM    905  HG  SER A  60      -0.834   8.825   9.380  1.00 98.59           H  
ATOM    906  N   ARG A  61      -2.936   6.243   9.445  1.00 97.81           N  
ATOM    907  H   ARG A  61      -2.234   6.360  10.161  1.00 97.81           H  
ATOM    908  CA  ARG A  61      -4.341   6.078   9.833  1.00 97.81           C  
ATOM    909  HA  ARG A  61      -4.817   5.391   9.133  1.00 97.81           H  
ATOM    910  C   ARG A  61      -5.137   7.385   9.765  1.00 97.81           C  
ATOM    911  CB  ARG A  61      -4.372   5.446  11.230  1.00 97.81           C  
ATOM    912  HB2 ARG A  61      -3.800   6.063  11.923  1.00 97.81           H  
ATOM    913  HB3 ARG A  61      -3.911   4.459  11.177  1.00 97.81           H  
ATOM    914  O   ARG A  61      -6.353   7.332   9.589  1.00 97.81           O  
ATOM    915  CG  ARG A  61      -5.807   5.311  11.742  1.00 97.81           C  
ATOM    916  HG2 ARG A  61      -6.224   6.303  11.914  1.00 97.81           H  
ATOM    917  HG3 ARG A  61      -6.407   4.793  10.994  1.00 97.81           H  
ATOM    918  CD  ARG A  61      -5.873   4.551  13.059  1.00 97.81           C  
ATOM    919  HD2 ARG A  61      -5.549   3.523  12.895  1.00 97.81           H  
ATOM    920  HD3 ARG A  61      -5.186   5.025  13.760  1.00 97.81           H  
ATOM    921  NE  ARG A  61      -7.263   4.572  13.554  1.00 97.81           N  
ATOM    922  HE  ARG A  61      -7.966   4.409  12.848  1.00 97.81           H  
ATOM    923  NH1 ARG A  61      -6.823   5.148  15.732  1.00 97.81           N  
ATOM    924 HH11 ARG A  61      -7.116   5.485  16.639  1.00 97.81           H  
ATOM    925 HH12 ARG A  61      -5.837   5.089  15.524  1.00 97.81           H  
ATOM    926  NH2 ARG A  61      -8.936   5.051  15.011  1.00 97.81           N  
ATOM    927 HH21 ARG A  61      -9.206   5.401  15.919  1.00 97.81           H  
ATOM    928 HH22 ARG A  61      -9.561   5.142  14.223  1.00 97.81           H  
ATOM    929  CZ  ARG A  61      -7.662   4.915  14.763  1.00 97.81           C  
ATOM    930  N   ASP A  62      -4.483   8.525   9.958  1.00 96.39           N  
ATOM    931  H   ASP A  62      -3.481   8.496  10.075  1.00 96.39           H  
ATOM    932  CA  ASP A  62      -5.110   9.843  10.129  1.00 96.39           C  
ATOM    933  HA  ASP A  62      -6.186   9.746   9.986  1.00 96.39           H  
ATOM    934  C   ASP A  62      -4.655  10.884   9.093  1.00 96.39           C  
ATOM    935  CB  ASP A  62      -4.885  10.327  11.576  1.00 96.39           C  
ATOM    936  HB2 ASP A  62      -5.406  11.274  11.716  1.00 96.39           H  
ATOM    937  HB3 ASP A  62      -5.338   9.603  12.253  1.00 96.39           H  
ATOM    938  O   ASP A  62      -5.156  12.006   9.099  1.00 96.39           O  
ATOM    939  CG  ASP A  62      -3.412  10.510  11.974  1.00 96.39           C  
ATOM    940  OD1 ASP A  62      -2.526  10.366  11.105  1.00 96.39           O  
ATOM    941  OD2 ASP A  62      -3.157  10.761  13.173  1.00 96.39           O  
ATOM    942  N   GLY A  63      -3.740  10.515   8.195  1.00 94.99           N  
ATOM    943  H   GLY A  63      -3.283   9.623   8.318  1.00 94.99           H  
ATOM    944  CA  GLY A  63      -3.156  11.415   7.206  1.00 94.99           C  
ATOM    945  HA2 GLY A  63      -2.627  10.809   6.470  1.00 94.99           H  
ATOM    946  HA3 GLY A  63      -3.940  11.983   6.706  1.00 94.99           H  
ATOM    947  C   GLY A  63      -2.134  12.395   7.778  1.00 94.99           C  
ATOM    948  O   GLY A  63      -1.800  13.366   7.112  1.00 94.99           O  
ATOM    949  N   ILE A  64      -1.673  12.187   9.014  1.00 95.89           N  
ATOM    950  H   ILE A  64      -2.014  11.381   9.518  1.00 95.89           H  
ATOM    951  CA  ILE A  64      -0.747  13.090   9.708  1.00 95.89           C  
ATOM    952  HA  ILE A  64      -0.333  13.807   8.998  1.00 95.89           H  
ATOM    953  C   ILE A  64       0.427  12.293  10.271  1.00 95.89           C  
ATOM    954  CB  ILE A  64      -1.486  13.874  10.821  1.00 95.89           C  
ATOM    955  HB  ILE A  64      -1.887  13.159  11.539  1.00 95.89           H  
ATOM    956  O   ILE A  64       1.587  12.587   9.981  1.00 95.89           O  
ATOM    957  CG1 ILE A  64      -2.671  14.690  10.250  1.00 95.89           C  
ATOM    958 HG12 ILE A  64      -3.336  14.026   9.697  1.00 95.89           H  
ATOM    959 HG13 ILE A  64      -2.295  15.440   9.554  1.00 95.89           H  
ATOM    960  CG2 ILE A  64      -0.499  14.798  11.566  1.00 95.89           C  
ATOM    961 HG21 ILE A  64      -1.001  15.319  12.381  1.00 95.89           H  
ATOM    962 HG22 ILE A  64       0.310  14.216  12.009  1.00 95.89           H  
ATOM    963 HG23 ILE A  64      -0.075  15.524  10.873  1.00 95.89           H  
ATOM    964  CD1 ILE A  64      -3.536  15.375  11.315  1.00 95.89           C  
ATOM    965 HD11 ILE A  64      -3.852  14.645  12.061  1.00 95.89           H  
ATOM    966 HD12 ILE A  64      -2.985  16.183  11.797  1.00 95.89           H  
ATOM    967 HD13 ILE A  64      -4.421  15.797  10.838  1.00 95.89           H  
ATOM    968  N   ASN A  65       0.128  11.274  11.074  1.00 97.61           N  
ATOM    969  H   ASN A  65      -0.845  11.033  11.198  1.00 97.61           H  
ATOM    970  CA  ASN A  65       1.116  10.412  11.701  1.00 97.61           C  
ATOM    971  HA  ASN A  65       2.068  10.938  11.766  1.00 97.61           H  
ATOM    972  C   ASN A  65       1.300   9.172  10.834  1.00 97.61           C  
ATOM    973  CB  ASN A  65       0.671  10.068  13.126  1.00 97.61           C  
ATOM    974  HB2 ASN A  65      -0.269   9.518  13.088  1.00 97.61           H  
ATOM    975  HB3 ASN A  65       1.421   9.433  13.599  1.00 97.61           H  
ATOM    976  O   ASN A  65       0.343   8.444  10.559  1.00 97.61           O  
ATOM    977  CG  ASN A  65       0.497  11.311  13.971  1.00 97.61           C  
ATOM    978  ND2 ASN A  65      -0.720  11.658  14.320  1.00 97.61           N  
ATOM    979 HD21 ASN A  65      -0.817  12.541  14.801  1.00 97.61           H  
ATOM    980 HD22 ASN A  65      -1.518  11.191  13.915  1.00 97.61           H  
ATOM    981  OD1 ASN A  65       1.442  12.005  14.311  1.00 97.61           O  
ATOM    982  N   PHE A  66       2.528   8.947  10.386  1.00 98.02           N  
ATOM    983  H   PHE A  66       3.284   9.536  10.704  1.00 98.02           H  
ATOM    984  CA  PHE A  66       2.873   7.801   9.559  1.00 98.02           C  
ATOM    985  HA  PHE A  66       1.966   7.334   9.175  1.00 98.02           H  
ATOM    986  C   PHE A  66       3.600   6.744  10.387  1.00 98.02           C  
ATOM    987  CB  PHE A  66       3.691   8.257   8.353  1.00 98.02           C  
ATOM    988  HB2 PHE A  66       4.500   8.915   8.670  1.00 98.02           H  
ATOM    989  HB3 PHE A  66       4.132   7.356   7.927  1.00 98.02           H  
ATOM    990  O   PHE A  66       4.415   7.079  11.246  1.00 98.02           O  
ATOM    991  CG  PHE A  66       2.884   8.910   7.252  1.00 98.02           C  
ATOM    992  CD1 PHE A  66       2.501   8.147   6.131  1.00 98.02           C  
ATOM    993  HD1 PHE A  66       2.789   7.109   6.049  1.00 98.02           H  
ATOM    994  CD2 PHE A  66       2.481  10.255   7.355  1.00 98.02           C  
ATOM    995  HD2 PHE A  66       2.750  10.841   8.222  1.00 98.02           H  
ATOM    996  CE1 PHE A  66       1.702   8.722   5.132  1.00 98.02           C  
ATOM    997  HE1 PHE A  66       1.382   8.131   4.286  1.00 98.02           H  
ATOM    998  CE2 PHE A  66       1.687  10.830   6.347  1.00 98.02           C  
ATOM    999  HE2 PHE A  66       1.347  11.852   6.428  1.00 98.02           H  
ATOM   1000  CZ  PHE A  66       1.296  10.062   5.239  1.00 98.02           C  
ATOM   1001  HZ  PHE A  66       0.670  10.503   4.477  1.00 98.02           H  
ATOM   1002  N   GLU A  67       3.292   5.483  10.098  1.00 97.36           N  
ATOM   1003  H   GLU A  67       2.609   5.308   9.375  1.00 97.36           H  
ATOM   1004  CA  GLU A  67       3.908   4.321  10.739  1.00 97.36           C  
ATOM   1005  HA  GLU A  67       3.998   4.505  11.809  1.00 97.36           H  
ATOM   1006  C   GLU A  67       5.329   4.071  10.198  1.00 97.36           C  
ATOM   1007  CB  GLU A  67       2.999   3.090  10.533  1.00 97.36           C  
ATOM   1008  HB2 GLU A  67       3.006   2.830   9.474  1.00 97.36           H  
ATOM   1009  HB3 GLU A  67       3.413   2.244  11.081  1.00 97.36           H  
ATOM   1010  O   GLU A  67       5.863   4.839   9.396  1.00 97.36           O  
ATOM   1011  CG  GLU A  67       1.529   3.272  10.963  1.00 97.36           C  
ATOM   1012  HG2 GLU A  67       1.009   2.332  10.775  1.00 97.36           H  
ATOM   1013  HG3 GLU A  67       1.058   4.020  10.325  1.00 97.36           H  
ATOM   1014  CD  GLU A  67       1.320   3.660  12.437  1.00 97.36           C  
ATOM   1015  OE1 GLU A  67       0.197   4.129  12.745  1.00 97.36           O  
ATOM   1016  OE2 GLU A  67       2.239   3.437  13.256  1.00 97.36           O  
ATOM   1017  N   ASP A  68       5.962   2.974  10.608  1.00 97.93           N  
ATOM   1018  H   ASP A  68       5.525   2.379  11.296  1.00 97.93           H  
ATOM   1019  CA  ASP A  68       7.251   2.571  10.047  1.00 97.93           C  
ATOM   1020  HA  ASP A  68       7.914   3.436  10.092  1.00 97.93           H  
ATOM   1021  C   ASP A  68       7.147   2.175   8.565  1.00 97.93           C  
ATOM   1022  CB  ASP A  68       7.885   1.458  10.892  1.00 97.93           C  
ATOM   1023  HB2 ASP A  68       7.150   0.672  11.063  1.00 97.93           H  
ATOM   1024  HB3 ASP A  68       8.716   1.024  10.335  1.00 97.93           H  
ATOM   1025  O   ASP A  68       6.100   1.763   8.060  1.00 97.93           O  
ATOM   1026  CG  ASP A  68       8.440   1.962  12.230  1.00 97.93           C  
ATOM   1027  OD1 ASP A  68       8.854   3.142  12.287  1.00 97.93           O  
ATOM   1028  OD2 ASP A  68       8.506   1.137  13.167  1.00 97.93           O  
ATOM   1029  N   GLN A  69       8.265   2.312   7.848  1.00 96.89           N  
ATOM   1030  H   GLN A  69       9.122   2.485   8.355  1.00 96.89           H  
ATOM   1031  CA  GLN A  69       8.367   1.865   6.459  1.00 96.89           C  
ATOM   1032  HA  GLN A  69       7.491   2.216   5.913  1.00 96.89           H  
ATOM   1033  C   GLN A  69       8.371   0.333   6.394  1.00 96.89           C  
ATOM   1034  CB  GLN A  69       9.631   2.446   5.800  1.00 96.89           C  
ATOM   1035  HB2 GLN A  69      10.349   2.705   6.577  1.00 96.89           H  
ATOM   1036  HB3 GLN A  69      10.093   1.689   5.166  1.00 96.89           H  
ATOM   1037  O   GLN A  69       9.112  -0.336   7.114  1.00 96.89           O  
ATOM   1038  CG  GLN A  69       9.343   3.675   4.919  1.00 96.89           C  
ATOM   1039  HG2 GLN A  69       8.852   3.343   4.004  1.00 96.89           H  
ATOM   1040  HG3 GLN A  69       8.632   4.335   5.414  1.00 96.89           H  
ATOM   1041  CD  GLN A  69      10.600   4.464   4.542  1.00 96.89           C  
ATOM   1042  NE2 GLN A  69      10.486   5.574   3.844  1.00 96.89           N  
ATOM   1043 HE21 GLN A  69      11.322   5.941   3.413  1.00 96.89           H  
ATOM   1044 HE22 GLN A  69       9.602   6.017   3.634  1.00 96.89           H  
ATOM   1045  OE1 GLN A  69      11.711   4.116   4.904  1.00 96.89           O  
ATOM   1046  N   ILE A  70       7.578  -0.209   5.478  1.00 97.76           N  
ATOM   1047  H   ILE A  70       6.978   0.412   4.953  1.00 97.76           H  
ATOM   1048  CA  ILE A  70       7.465  -1.633   5.182  1.00 97.76           C  
ATOM   1049  HA  ILE A  70       8.014  -2.200   5.933  1.00 97.76           H  
ATOM   1050  C   ILE A  70       8.099  -1.884   3.816  1.00 97.76           C  
ATOM   1051  CB  ILE A  70       5.988  -2.087   5.226  1.00 97.76           C  
ATOM   1052  HB  ILE A  70       5.445  -1.566   4.438  1.00 97.76           H  
ATOM   1053  O   ILE A  70       7.775  -1.215   2.836  1.00 97.76           O  
ATOM   1054  CG1 ILE A  70       5.334  -1.731   6.584  1.00 97.76           C  
ATOM   1055 HG12 ILE A  70       5.850  -2.256   7.388  1.00 97.76           H  
ATOM   1056 HG13 ILE A  70       5.432  -0.661   6.766  1.00 97.76           H  
ATOM   1057  CG2 ILE A  70       5.897  -3.603   4.960  1.00 97.76           C  
ATOM   1058 HG21 ILE A  70       6.335  -3.853   3.994  1.00 97.76           H  
ATOM   1059 HG22 ILE A  70       6.414  -4.156   5.745  1.00 97.76           H  
ATOM   1060 HG23 ILE A  70       4.853  -3.914   4.928  1.00 97.76           H  
ATOM   1061  CD1 ILE A  70       3.835  -2.046   6.662  1.00 97.76           C  
ATOM   1062 HD11 ILE A  70       3.317  -1.606   5.809  1.00 97.76           H  
ATOM   1063 HD12 ILE A  70       3.427  -1.621   7.579  1.00 97.76           H  
ATOM   1064 HD13 ILE A  70       3.668  -3.123   6.676  1.00 97.76           H  
ATOM   1065  N   HIS A  71       8.993  -2.866   3.747  1.00 98.18           N  
ATOM   1066  H   HIS A  71       9.209  -3.380   4.589  1.00 98.18           H  
ATOM   1067  CA  HIS A  71       9.581  -3.325   2.492  1.00 98.18           C  
ATOM   1068  HA  HIS A  71       9.823  -2.462   1.872  1.00 98.18           H  
ATOM   1069  C   HIS A  71       8.573  -4.192   1.731  1.00 98.18           C  
ATOM   1070  CB  HIS A  71      10.885  -4.064   2.813  1.00 98.18           C  
ATOM   1071  HB2 HIS A  71      10.654  -4.931   3.431  1.00 98.18           H  
ATOM   1072  HB3 HIS A  71      11.520  -3.400   3.400  1.00 98.18           H  
ATOM   1073  O   HIS A  71       8.109  -5.220   2.229  1.00 98.18           O  
ATOM   1074  CG  HIS A  71      11.706  -4.537   1.641  1.00 98.18           C  
ATOM   1075  CD2 HIS A  71      11.550  -4.220   0.320  1.00 98.18           C  
ATOM   1076  HD2 HIS A  71      10.806  -3.579  -0.129  1.00 98.18           H  
ATOM   1077  ND1 HIS A  71      12.812  -5.378   1.782  1.00 98.18           N  
ATOM   1078  CE1 HIS A  71      13.304  -5.541   0.547  1.00 98.18           C  
ATOM   1079  HE1 HIS A  71      14.167  -6.136   0.288  1.00 98.18           H  
ATOM   1080  NE2 HIS A  71      12.558  -4.880  -0.340  1.00 98.18           N  
ATOM   1081  HE2 HIS A  71      12.713  -4.949  -1.336  1.00 98.18           H  
ATOM   1082  N   ILE A  72       8.226  -3.757   0.525  1.00 98.44           N  
ATOM   1083  H   ILE A  72       8.633  -2.896   0.189  1.00 98.44           H  
ATOM   1084  CA  ILE A  72       7.376  -4.479  -0.416  1.00 98.44           C  
ATOM   1085  HA  ILE A  72       6.867  -5.295   0.097  1.00 98.44           H  
ATOM   1086  C   ILE A  72       8.274  -5.072  -1.492  1.00 98.44           C  
ATOM   1087  CB  ILE A  72       6.310  -3.549  -1.022  1.00 98.44           C  
ATOM   1088  HB  ILE A  72       6.825  -2.839  -1.669  1.00 98.44           H  
ATOM   1089  O   ILE A  72       8.972  -4.338  -2.198  1.00 98.44           O  
ATOM   1090  CG1 ILE A  72       5.540  -2.712   0.024  1.00 98.44           C  
ATOM   1091 HG12 ILE A  72       4.788  -2.118  -0.495  1.00 98.44           H  
ATOM   1092 HG13 ILE A  72       6.230  -2.008   0.491  1.00 98.44           H  
ATOM   1093  CG2 ILE A  72       5.346  -4.358  -1.906  1.00 98.44           C  
ATOM   1094 HG21 ILE A  72       4.834  -5.129  -1.331  1.00 98.44           H  
ATOM   1095 HG22 ILE A  72       5.886  -4.836  -2.723  1.00 98.44           H  
ATOM   1096 HG23 ILE A  72       4.609  -3.691  -2.353  1.00 98.44           H  
ATOM   1097  CD1 ILE A  72       4.841  -3.513   1.129  1.00 98.44           C  
ATOM   1098 HD11 ILE A  72       4.105  -4.188   0.692  1.00 98.44           H  
ATOM   1099 HD12 ILE A  72       5.571  -4.080   1.706  1.00 98.44           H  
ATOM   1100 HD13 ILE A  72       4.328  -2.825   1.801  1.00 98.44           H  
ATOM   1101  N   LYS A  73       8.262  -6.401  -1.597  1.00 98.25           N  
ATOM   1102  H   LYS A  73       7.601  -6.931  -1.047  1.00 98.25           H  
ATOM   1103  CA  LYS A  73       9.021  -7.102  -2.629  1.00 98.25           C  
ATOM   1104  HA  LYS A  73       9.995  -6.625  -2.738  1.00 98.25           H  
ATOM   1105  C   LYS A  73       8.319  -6.984  -3.971  1.00 98.25           C  
ATOM   1106  CB  LYS A  73       9.239  -8.563  -2.250  1.00 98.25           C  
ATOM   1107  HB2 LYS A  73       9.692  -9.077  -3.098  1.00 98.25           H  
ATOM   1108  HB3 LYS A  73       8.283  -9.034  -2.024  1.00 98.25           H  
ATOM   1109  O   LYS A  73       7.092  -7.047  -4.037  1.00 98.25           O  
ATOM   1110  CG  LYS A  73      10.177  -8.655  -1.044  1.00 98.25           C  
ATOM   1111  HG2 LYS A  73       9.702  -8.211  -0.169  1.00 98.25           H  
ATOM   1112  HG3 LYS A  73      11.100  -8.118  -1.261  1.00 98.25           H  
ATOM   1113  CD  LYS A  73      10.498 -10.118  -0.762  1.00 98.25           C  
ATOM   1114  HD2 LYS A  73       9.576 -10.651  -0.530  1.00 98.25           H  
ATOM   1115  HD3 LYS A  73      10.960 -10.555  -1.648  1.00 98.25           H  
ATOM   1116  CE  LYS A  73      11.463 -10.180   0.418  1.00 98.25           C  
ATOM   1117  HE2 LYS A  73      10.974  -9.743   1.288  1.00 98.25           H  
ATOM   1118  HE3 LYS A  73      12.331  -9.566   0.180  1.00 98.25           H  
ATOM   1119  NZ  LYS A  73      11.866 -11.579   0.677  1.00 98.25           N  
ATOM   1120  HZ1 LYS A  73      12.512 -11.614   1.453  1.00 98.25           H  
ATOM   1121  HZ2 LYS A  73      12.313 -11.948  -0.150  1.00 98.25           H  
ATOM   1122  HZ3 LYS A  73      11.047 -12.133   0.881  1.00 98.25           H  
ATOM   1123  N   HIS A  74       9.102  -6.828  -5.026  1.00 97.93           N  
ATOM   1124  H   HIS A  74      10.101  -6.756  -4.894  1.00 97.93           H  
ATOM   1125  CA  HIS A  74       8.569  -6.798  -6.375  1.00 97.93           C  
ATOM   1126  HA  HIS A  74       7.777  -6.049  -6.377  1.00 97.93           H  
ATOM   1127  C   HIS A  74       7.953  -8.141  -6.761  1.00 97.93           C  
ATOM   1128  CB  HIS A  74       9.641  -6.349  -7.365  1.00 97.93           C  
ATOM   1129  HB2 HIS A  74       9.155  -5.994  -8.274  1.00 97.93           H  
ATOM   1130  HB3 HIS A  74      10.181  -5.519  -6.910  1.00 97.93           H  
ATOM   1131  O   HIS A  74       8.393  -9.190  -6.288  1.00 97.93           O  
ATOM   1132  CG  HIS A  74      10.642  -7.409  -7.735  1.00 97.93           C  
ATOM   1133  CD2 HIS A  74      11.889  -7.604  -7.204  1.00 97.93           C  
ATOM   1134  HD2 HIS A  74      12.358  -7.002  -6.440  1.00 97.93           H  
ATOM   1135  ND1 HIS A  74      10.455  -8.377  -8.690  1.00 97.93           N  
ATOM   1136  HD1 HIS A  74       9.608  -8.529  -9.219  1.00 97.93           H  
ATOM   1137  CE1 HIS A  74      11.553  -9.145  -8.721  1.00 97.93           C  
ATOM   1138  HE1 HIS A  74      11.678 -10.006  -9.360  1.00 97.93           H  
ATOM   1139  NE2 HIS A  74      12.467  -8.712  -7.836  1.00 97.93           N  
ATOM   1140  N   ASP A  75       6.951  -8.098  -7.637  1.00 96.31           N  
ATOM   1141  H   ASP A  75       6.653  -7.191  -7.968  1.00 96.31           H  
ATOM   1142  CA  ASP A  75       6.253  -9.272  -8.177  1.00 96.31           C  
ATOM   1143  HA  ASP A  75       5.409  -8.887  -8.747  1.00 96.31           H  
ATOM   1144  C   ASP A  75       5.644 -10.185  -7.087  1.00 96.31           C  
ATOM   1145  CB  ASP A  75       7.187  -9.984  -9.172  1.00 96.31           C  
ATOM   1146  HB2 ASP A  75       7.754  -9.233  -9.722  1.00 96.31           H  
ATOM   1147  HB3 ASP A  75       7.900 -10.596  -8.620  1.00 96.31           H  
ATOM   1148  O   ASP A  75       5.401 -11.377  -7.279  1.00 96.31           O  
ATOM   1149  CG  ASP A  75       6.464 -10.847 -10.209  1.00 96.31           C  
ATOM   1150  OD1 ASP A  75       5.301 -10.532 -10.546  1.00 96.31           O  
ATOM   1151  OD2 ASP A  75       7.125 -11.781 -10.723  1.00 96.31           O  
ATOM   1152  N   VAL A  76       5.399  -9.616  -5.901  1.00 97.63           N  
ATOM   1153  H   VAL A  76       5.677  -8.653  -5.780  1.00 97.63           H  
ATOM   1154  CA  VAL A  76       4.724 -10.277  -4.786  1.00 97.63           C  
ATOM   1155  HA  VAL A  76       4.339 -11.238  -5.126  1.00 97.63           H  
ATOM   1156  C   VAL A  76       3.545  -9.422  -4.357  1.00 97.63           C  
ATOM   1157  CB  VAL A  76       5.674 -10.553  -3.604  1.00 97.63           C  
ATOM   1158  HB  VAL A  76       6.066  -9.613  -3.216  1.00 97.63           H  
ATOM   1159  O   VAL A  76       3.703  -8.303  -3.872  1.00 97.63           O  
ATOM   1160  CG1 VAL A  76       4.939 -11.289  -2.470  1.00 97.63           C  
ATOM   1161 HG11 VAL A  76       5.625 -11.468  -1.642  1.00 97.63           H  
ATOM   1162 HG12 VAL A  76       4.113 -10.682  -2.100  1.00 97.63           H  
ATOM   1163 HG13 VAL A  76       4.546 -12.238  -2.834  1.00 97.63           H  
ATOM   1164  CG2 VAL A  76       6.852 -11.451  -4.009  1.00 97.63           C  
ATOM   1165 HG21 VAL A  76       7.482 -11.658  -3.145  1.00 97.63           H  
ATOM   1166 HG22 VAL A  76       6.481 -12.382  -4.438  1.00 97.63           H  
ATOM   1167 HG23 VAL A  76       7.457 -10.944  -4.761  1.00 97.63           H  
ATOM   1168  N   GLU A  77       2.347  -9.985  -4.480  1.00 97.56           N  
ATOM   1169  H   GLU A  77       2.272 -10.886  -4.929  1.00 97.56           H  
ATOM   1170  CA  GLU A  77       1.151  -9.383  -3.907  1.00 97.56           C  
ATOM   1171  HA  GLU A  77       1.151  -8.318  -4.140  1.00 97.56           H  
ATOM   1172  C   GLU A  77       1.183  -9.508  -2.382  1.00 97.56           C  
ATOM   1173  CB  GLU A  77      -0.107 -10.007  -4.528  1.00 97.56           C  
ATOM   1174  HB2 GLU A  77      -0.026  -9.971  -5.614  1.00 97.56           H  
ATOM   1175  HB3 GLU A  77      -0.188 -11.049  -4.220  1.00 97.56           H  
ATOM   1176  O   GLU A  77       1.176 -10.606  -1.819  1.00 97.56           O  
ATOM   1177  CG  GLU A  77      -1.364  -9.244  -4.100  1.00 97.56           C  
ATOM   1178  HG2 GLU A  77      -1.420  -9.222  -3.011  1.00 97.56           H  
ATOM   1179  HG3 GLU A  77      -1.292  -8.211  -4.441  1.00 97.56           H  
ATOM   1180  CD  GLU A  77      -2.643  -9.884  -4.650  1.00 97.56           C  
ATOM   1181  OE1 GLU A  77      -3.311 -10.614  -3.884  1.00 97.56           O  
ATOM   1182  OE2 GLU A  77      -3.088  -9.528  -5.762  1.00 97.56           O  
ATOM   1183  N   GLN A  78       1.210  -8.364  -1.703  1.00 97.73           N  
ATOM   1184  H   GLN A  78       1.271  -7.503  -2.227  1.00 97.73           H  
ATOM   1185  CA  GLN A  78       1.208  -8.282  -0.249  1.00 97.73           C  
ATOM   1186  HA  GLN A  78       1.195  -9.287   0.173  1.00 97.73           H  
ATOM   1187  C   GLN A  78      -0.057  -7.565   0.221  1.00 97.73           C  
ATOM   1188  CB  GLN A  78       2.487  -7.591   0.245  1.00 97.73           C  
ATOM   1189  HB2 GLN A  78       2.418  -7.491   1.328  1.00 97.73           H  
ATOM   1190  HB3 GLN A  78       2.551  -6.595  -0.195  1.00 97.73           H  
ATOM   1191  O   GLN A  78      -0.370  -6.472  -0.240  1.00 97.73           O  
ATOM   1192  CG  GLN A  78       3.762  -8.388  -0.107  1.00 97.73           C  
ATOM   1193  HG2 GLN A  78       3.677  -9.393   0.305  1.00 97.73           H  
ATOM   1194  HG3 GLN A  78       3.844  -8.462  -1.191  1.00 97.73           H  
ATOM   1195  CD  GLN A  78       5.066  -7.768   0.403  1.00 97.73           C  
ATOM   1196  NE2 GLN A  78       5.033  -6.819   1.315  1.00 97.73           N  
ATOM   1197 HE21 GLN A  78       5.926  -6.444   1.602  1.00 97.73           H  
ATOM   1198 HE22 GLN A  78       4.150  -6.416   1.595  1.00 97.73           H  
ATOM   1199  OE1 GLN A  78       6.163  -8.152   0.030  1.00 97.73           O  
ATOM   1200  N   SER A  79      -0.787  -8.170   1.158  1.00 97.45           N  
ATOM   1201  H   SER A  79      -0.459  -9.048   1.533  1.00 97.45           H  
ATOM   1202  CA  SER A  79      -1.994  -7.581   1.748  1.00 97.45           C  
ATOM   1203  HA  SER A  79      -2.180  -6.606   1.298  1.00 97.45           H  
ATOM   1204  C   SER A  79      -1.829  -7.374   3.247  1.00 97.45           C  
ATOM   1205  CB  SER A  79      -3.226  -8.446   1.481  1.00 97.45           C  
ATOM   1206  HB2 SER A  79      -3.034  -9.469   1.802  1.00 97.45           H  
ATOM   1207  HB3 SER A  79      -4.066  -8.051   2.052  1.00 97.45           H  
ATOM   1208  O   SER A  79      -1.361  -8.267   3.951  1.00 97.45           O  
ATOM   1209  OG  SER A  79      -3.574  -8.430   0.113  1.00 97.45           O  
ATOM   1210  HG  SER A  79      -2.856  -8.799  -0.405  1.00 97.45           H  
ATOM   1211  N   PHE A  80      -2.278  -6.222   3.740  1.00 96.77           N  
ATOM   1212  H   PHE A  80      -2.633  -5.536   3.089  1.00 96.77           H  
ATOM   1213  CA  PHE A  80      -2.242  -5.860   5.152  1.00 96.77           C  
ATOM   1214  HA  PHE A  80      -1.929  -6.726   5.735  1.00 96.77           H  
ATOM   1215  C   PHE A  80      -3.629  -5.439   5.635  1.00 96.77           C  
ATOM   1216  CB  PHE A  80      -1.209  -4.750   5.387  1.00 96.77           C  
ATOM   1217  HB2 PHE A  80      -1.173  -4.528   6.454  1.00 96.77           H  
ATOM   1218  HB3 PHE A  80      -1.538  -3.842   4.882  1.00 96.77           H  
ATOM   1219  O   PHE A  80      -4.264  -4.554   5.059  1.00 96.77           O  
ATOM   1220  CG  PHE A  80       0.191  -5.093   4.916  1.00 96.77           C  
ATOM   1221  CD1 PHE A  80       1.035  -5.873   5.727  1.00 96.77           C  
ATOM   1222  HD1 PHE A  80       0.688  -6.224   6.688  1.00 96.77           H  
ATOM   1223  CD2 PHE A  80       0.646  -4.648   3.659  1.00 96.77           C  
ATOM   1224  HD2 PHE A  80       0.000  -4.061   3.023  1.00 96.77           H  
ATOM   1225  CE1 PHE A  80       2.332  -6.195   5.292  1.00 96.77           C  
ATOM   1226  HE1 PHE A  80       2.982  -6.787   5.920  1.00 96.77           H  
ATOM   1227  CE2 PHE A  80       1.943  -4.973   3.223  1.00 96.77           C  
ATOM   1228  HE2 PHE A  80       2.285  -4.626   2.260  1.00 96.77           H  
ATOM   1229  CZ  PHE A  80       2.788  -5.742   4.042  1.00 96.77           C  
ATOM   1230  HZ  PHE A  80       3.790  -5.980   3.719  1.00 96.77           H  
ATOM   1231  N   ASP A  81      -4.080  -6.053   6.729  1.00 95.88           N  
ATOM   1232  H   ASP A  81      -3.514  -6.782   7.139  1.00 95.88           H  
ATOM   1233  CA  ASP A  81      -5.286  -5.655   7.457  1.00 95.88           C  
ATOM   1234  HA  ASP A  81      -6.039  -5.298   6.754  1.00 95.88           H  
ATOM   1235  C   ASP A  81      -4.966  -4.490   8.394  1.00 95.88           C  
ATOM   1236  CB  ASP A  81      -5.866  -6.863   8.211  1.00 95.88           C  
ATOM   1237  HB2 ASP A  81      -5.076  -7.369   8.767  1.00 95.88           H  
ATOM   1238  HB3 ASP A  81      -6.615  -6.512   8.921  1.00 95.88           H  
ATOM   1239  O   ASP A  81      -4.643  -4.674   9.569  1.00 95.88           O  
ATOM   1240  CG  ASP A  81      -6.547  -7.838   7.262  1.00 95.88           C  
ATOM   1241  OD1 ASP A  81      -7.207  -7.368   6.316  1.00 95.88           O  
ATOM   1242  OD2 ASP A  81      -6.479  -9.069   7.450  1.00 95.88           O  
ATOM   1243  N   ILE A  82      -5.023  -3.276   7.852  1.00 94.83           N  
ATOM   1244  H   ILE A  82      -5.305  -3.200   6.885  1.00 94.83           H  
ATOM   1245  CA  ILE A  82      -4.694  -2.041   8.560  1.00 94.83           C  
ATOM   1246  HA  ILE A  82      -4.804  -2.233   9.627  1.00 94.83           H  
ATOM   1247  C   ILE A  82      -5.681  -0.931   8.198  1.00 94.83           C  
ATOM   1248  CB  ILE A  82      -3.218  -1.651   8.315  1.00 94.83           C  
ATOM   1249  HB  ILE A  82      -2.609  -2.519   8.569  1.00 94.83           H  
ATOM   1250  O   ILE A  82      -6.170  -0.838   7.074  1.00 94.83           O  
ATOM   1251  CG1 ILE A  82      -2.796  -0.501   9.255  1.00 94.83           C  
ATOM   1252 HG12 ILE A  82      -3.154  -0.713  10.263  1.00 94.83           H  
ATOM   1253 HG13 ILE A  82      -3.245   0.434   8.920  1.00 94.83           H  
ATOM   1254  CG2 ILE A  82      -2.950  -1.309   6.839  1.00 94.83           C  
ATOM   1255 HG21 ILE A  82      -3.497  -0.413   6.544  1.00 94.83           H  
ATOM   1256 HG22 ILE A  82      -1.886  -1.144   6.672  1.00 94.83           H  
ATOM   1257 HG23 ILE A  82      -3.256  -2.142   6.206  1.00 94.83           H  
ATOM   1258  CD1 ILE A  82      -1.279  -0.304   9.340  1.00 94.83           C  
ATOM   1259 HD11 ILE A  82      -0.870  -0.066   8.358  1.00 94.83           H  
ATOM   1260 HD12 ILE A  82      -1.058   0.520  10.019  1.00 94.83           H  
ATOM   1261 HD13 ILE A  82      -0.807  -1.211   9.716  1.00 94.83           H  
ATOM   1262  N   THR A  83      -5.973  -0.064   9.170  1.00 96.27           N  
ATOM   1263  H   THR A  83      -5.459  -0.140  10.036  1.00 96.27           H  
ATOM   1264  CA  THR A  83      -6.724   1.168   8.910  1.00 96.27           C  
ATOM   1265  HA  THR A  83      -7.557   0.944   8.243  1.00 96.27           H  
ATOM   1266  C   THR A  83      -5.807   2.183   8.231  1.00 96.27           C  
ATOM   1267  CB  THR A  83      -7.296   1.753  10.206  1.00 96.27           C  
ATOM   1268  HB  THR A  83      -6.484   2.063  10.863  1.00 96.27           H  
ATOM   1269  O   THR A  83      -4.889   2.684   8.876  1.00 96.27           O  
ATOM   1270  CG2 THR A  83      -8.220   2.937   9.941  1.00 96.27           C  
ATOM   1271 HG21 THR A  83      -7.675   3.727   9.424  1.00 96.27           H  
ATOM   1272 HG22 THR A  83      -8.600   3.327  10.886  1.00 96.27           H  
ATOM   1273 HG23 THR A  83      -9.054   2.615   9.318  1.00 96.27           H  
ATOM   1274  OG1 THR A  83      -8.084   0.789  10.873  1.00 96.27           O  
ATOM   1275  HG1 THR A  83      -7.989  -0.016  10.357  1.00 96.27           H  
ATOM   1276  N   CYS A  84      -6.069   2.507   6.966  1.00 98.26           N  
ATOM   1277  H   CYS A  84      -6.848   2.058   6.507  1.00 98.26           H  
ATOM   1278  CA  CYS A  84      -5.226   3.388   6.156  1.00 98.26           C  
ATOM   1279  HA  CYS A  84      -4.449   3.837   6.775  1.00 98.26           H  
ATOM   1280  C   CYS A  84      -6.068   4.516   5.546  1.00 98.26           C  
ATOM   1281  CB  CYS A  84      -4.534   2.524   5.092  1.00 98.26           C  
ATOM   1282  HB2 CYS A  84      -4.090   1.650   5.568  1.00 98.26           H  
ATOM   1283  HB3 CYS A  84      -5.263   2.186   4.355  1.00 98.26           H  
ATOM   1284  O   CYS A  84      -7.023   4.254   4.819  1.00 98.26           O  
ATOM   1285  SG  CYS A  84      -3.219   3.447   4.257  1.00 98.26           S  
ATOM   1286  HG  CYS A  84      -3.967   4.403   3.698  1.00 98.26           H  
ATOM   1287  N   ALA A  85      -5.743   5.769   5.853  1.00 98.45           N  
ATOM   1288  H   ALA A  85      -4.938   5.918   6.445  1.00 98.45           H  
ATOM   1289  CA  ALA A  85      -6.345   6.951   5.230  1.00 98.45           C  
ATOM   1290  HA  ALA A  85      -7.309   6.695   4.791  1.00 98.45           H  
ATOM   1291  C   ALA A  85      -5.469   7.487   4.090  1.00 98.45           C  
ATOM   1292  CB  ALA A  85      -6.577   8.009   6.313  1.00 98.45           C  
ATOM   1293  HB1 ALA A  85      -7.034   8.893   5.868  1.00 98.45           H  
ATOM   1294  HB2 ALA A  85      -5.628   8.296   6.766  1.00 98.45           H  
ATOM   1295  HB3 ALA A  85      -7.238   7.615   7.085  1.00 98.45           H  
ATOM   1296  O   ALA A  85      -5.976   7.881   3.042  1.00 98.45           O  
ATOM   1297  N   SER A  86      -4.152   7.446   4.274  1.00 98.57           N  
ATOM   1298  H   SER A  86      -3.779   7.123   5.155  1.00 98.57           H  
ATOM   1299  CA  SER A  86      -3.172   7.806   3.254  1.00 98.57           C  
ATOM   1300  HA  SER A  86      -3.598   7.610   2.270  1.00 98.57           H  
ATOM   1301  C   SER A  86      -1.918   6.952   3.390  1.00 98.57           C  
ATOM   1302  CB  SER A  86      -2.820   9.296   3.340  1.00 98.57           C  
ATOM   1303  HB2 SER A  86      -3.735   9.887   3.302  1.00 98.57           H  
ATOM   1304  HB3 SER A  86      -2.189   9.575   2.496  1.00 98.57           H  
ATOM   1305  O   SER A  86      -1.716   6.265   4.395  1.00 98.57           O  
ATOM   1306  OG  SER A  86      -2.124   9.578   4.534  1.00 98.57           O  
ATOM   1307  HG  SER A  86      -1.808  10.484   4.504  1.00 98.57           H  
ATOM   1308  N   PHE A  87      -1.075   6.980   2.368  1.00 98.76           N  
ATOM   1309  H   PHE A  87      -1.313   7.525   1.552  1.00 98.76           H  
ATOM   1310  CA  PHE A  87       0.210   6.307   2.376  1.00 98.76           C  
ATOM   1311  HA  PHE A  87       0.536   6.204   3.411  1.00 98.76           H  
ATOM   1312  C   PHE A  87       1.278   7.121   1.649  1.00 98.76           C  
ATOM   1313  CB  PHE A  87       0.063   4.900   1.790  1.00 98.76           C  
ATOM   1314  HB2 PHE A  87       1.013   4.377   1.907  1.00 98.76           H  
ATOM   1315  HB3 PHE A  87      -0.674   4.349   2.374  1.00 98.76           H  
ATOM   1316  O   PHE A  87       0.987   8.080   0.933  1.00 98.76           O  
ATOM   1317  CG  PHE A  87      -0.337   4.862   0.329  1.00 98.76           C  
ATOM   1318  CD1 PHE A  87      -1.696   4.847  -0.029  1.00 98.76           C  
ATOM   1319  HD1 PHE A  87      -2.461   4.891   0.731  1.00 98.76           H  
ATOM   1320  CD2 PHE A  87       0.649   4.810  -0.672  1.00 98.76           C  
ATOM   1321  HD2 PHE A  87       1.693   4.812  -0.395  1.00 98.76           H  
ATOM   1322  CE1 PHE A  87      -2.062   4.758  -1.381  1.00 98.76           C  
ATOM   1323  HE1 PHE A  87      -3.107   4.705  -1.649  1.00 98.76           H  
ATOM   1324  CE2 PHE A  87       0.280   4.738  -2.028  1.00 98.76           C  
ATOM   1325  HE2 PHE A  87       1.033   4.692  -2.800  1.00 98.76           H  
ATOM   1326  CZ  PHE A  87      -1.078   4.705  -2.382  1.00 98.76           C  
ATOM   1327  HZ  PHE A  87      -1.362   4.624  -3.421  1.00 98.76           H  
ATOM   1328  N   LYS A  88       2.529   6.723   1.855  1.00 98.78           N  
ATOM   1329  H   LYS A  88       2.666   5.956   2.498  1.00 98.78           H  
ATOM   1330  CA  LYS A  88       3.701   7.197   1.125  1.00 98.78           C  
ATOM   1331  HA  LYS A  88       3.382   7.827   0.295  1.00 98.78           H  
ATOM   1332  C   LYS A  88       4.453   6.023   0.538  1.00 98.78           C  
ATOM   1333  CB  LYS A  88       4.621   8.009   2.040  1.00 98.78           C  
ATOM   1334  HB2 LYS A  88       5.565   8.198   1.529  1.00 98.78           H  
ATOM   1335  HB3 LYS A  88       4.824   7.449   2.952  1.00 98.78           H  
ATOM   1336  O   LYS A  88       4.407   4.913   1.076  1.00 98.78           O  
ATOM   1337  CG  LYS A  88       3.983   9.349   2.380  1.00 98.78           C  
ATOM   1338  HG2 LYS A  88       3.870   9.929   1.464  1.00 98.78           H  
ATOM   1339  HG3 LYS A  88       2.995   9.192   2.814  1.00 98.78           H  
ATOM   1340  CD  LYS A  88       4.848  10.123   3.370  1.00 98.78           C  
ATOM   1341  HD2 LYS A  88       4.953   9.563   4.298  1.00 98.78           H  
ATOM   1342  HD3 LYS A  88       5.827  10.327   2.934  1.00 98.78           H  
ATOM   1343  CE  LYS A  88       4.095  11.420   3.605  1.00 98.78           C  
ATOM   1344  HE2 LYS A  88       3.084  11.187   3.938  1.00 98.78           H  
ATOM   1345  HE3 LYS A  88       3.993  11.942   2.654  1.00 98.78           H  
ATOM   1346  NZ  LYS A  88       4.737  12.300   4.590  1.00 98.78           N  
ATOM   1347  HZ1 LYS A  88       4.153  13.121   4.654  1.00 98.78           H  
ATOM   1348  HZ2 LYS A  88       4.761  11.838   5.488  1.00 98.78           H  
ATOM   1349  HZ3 LYS A  88       5.670  12.534   4.281  1.00 98.78           H  
ATOM   1350  N   VAL A  89       5.159   6.295  -0.549  1.00 98.76           N  
ATOM   1351  H   VAL A  89       5.140   7.239  -0.909  1.00 98.76           H  
ATOM   1352  CA  VAL A  89       6.000   5.322  -1.238  1.00 98.76           C  
ATOM   1353  HA  VAL A  89       6.143   4.466  -0.578  1.00 98.76           H  
ATOM   1354  C   VAL A  89       7.375   5.904  -1.527  1.00 98.76           C  
ATOM   1355  CB  VAL A  89       5.348   4.799  -2.527  1.00 98.76           C  
ATOM   1356  HB  VAL A  89       6.008   4.050  -2.967  1.00 98.76           H  
ATOM   1357  O   VAL A  89       7.533   7.110  -1.715  1.00 98.76           O  
ATOM   1358  CG1 VAL A  89       4.000   4.130  -2.245  1.00 98.76           C  
ATOM   1359 HG11 VAL A  89       3.650   3.622  -3.143  1.00 98.76           H  
ATOM   1360 HG12 VAL A  89       4.104   3.408  -1.435  1.00 98.76           H  
ATOM   1361 HG13 VAL A  89       3.269   4.889  -1.965  1.00 98.76           H  
ATOM   1362  CG2 VAL A  89       5.132   5.920  -3.548  1.00 98.76           C  
ATOM   1363 HG21 VAL A  89       6.084   6.358  -3.848  1.00 98.76           H  
ATOM   1364 HG22 VAL A  89       4.655   5.501  -4.434  1.00 98.76           H  
ATOM   1365 HG23 VAL A  89       4.486   6.697  -3.137  1.00 98.76           H  
ATOM   1366  N   GLN A  90       8.369   5.033  -1.594  1.00 98.77           N  
ATOM   1367  H   GLN A  90       8.176   4.069  -1.360  1.00 98.77           H  
ATOM   1368  CA  GLN A  90       9.727   5.354  -2.014  1.00 98.77           C  
ATOM   1369  HA  GLN A  90       9.711   6.161  -2.747  1.00 98.77           H  
ATOM   1370  C   GLN A  90      10.326   4.103  -2.651  1.00 98.77           C  
ATOM   1371  CB  GLN A  90      10.527   5.795  -0.781  1.00 98.77           C  
ATOM   1372  HB2 GLN A  90      10.665   4.941  -0.118  1.00 98.77           H  
ATOM   1373  HB3 GLN A  90       9.961   6.551  -0.236  1.00 98.77           H  
ATOM   1374  O   GLN A  90      10.007   2.995  -2.227  1.00 98.77           O  
ATOM   1375  CG  GLN A  90      11.899   6.378  -1.130  1.00 98.77           C  
ATOM   1376  HG2 GLN A  90      11.767   7.261  -1.755  1.00 98.77           H  
ATOM   1377  HG3 GLN A  90      12.484   5.651  -1.693  1.00 98.77           H  
ATOM   1378  CD  GLN A  90      12.703   6.764   0.108  1.00 98.77           C  
ATOM   1379  NE2 GLN A  90      13.889   7.293  -0.072  1.00 98.77           N  
ATOM   1380 HE21 GLN A  90      14.430   7.484   0.759  1.00 98.77           H  
ATOM   1381 HE22 GLN A  90      14.209   7.493  -1.009  1.00 98.77           H  
ATOM   1382  OE1 GLN A  90      12.295   6.625   1.253  1.00 98.77           O  
ATOM   1383  N   ARG A  91      11.185   4.229  -3.659  1.00 98.56           N  
ATOM   1384  H   ARG A  91      11.434   5.152  -3.985  1.00 98.56           H  
ATOM   1385  CA  ARG A  91      11.922   3.057  -4.153  1.00 98.56           C  
ATOM   1386  HA  ARG A  91      11.202   2.272  -4.388  1.00 98.56           H  
ATOM   1387  C   ARG A  91      12.853   2.516  -3.061  1.00 98.56           C  
ATOM   1388  CB  ARG A  91      12.663   3.397  -5.445  1.00 98.56           C  
ATOM   1389  HB2 ARG A  91      12.972   2.468  -5.923  1.00 98.56           H  
ATOM   1390  HB3 ARG A  91      11.990   3.924  -6.121  1.00 98.56           H  
ATOM   1391  O   ARG A  91      13.365   3.289  -2.253  1.00 98.56           O  
ATOM   1392  CG  ARG A  91      13.902   4.249  -5.175  1.00 98.56           C  
ATOM   1393  HG2 ARG A  91      14.646   3.641  -4.659  1.00 98.56           H  
ATOM   1394  HG3 ARG A  91      13.646   5.096  -4.540  1.00 98.56           H  
ATOM   1395  CD  ARG A  91      14.482   4.742  -6.491  1.00 98.56           C  
ATOM   1396  HD2 ARG A  91      13.789   5.466  -6.920  1.00 98.56           H  
ATOM   1397  HD3 ARG A  91      14.582   3.900  -7.176  1.00 98.56           H  
ATOM   1398  NE  ARG A  91      15.798   5.345  -6.276  1.00 98.56           N  
ATOM   1399  HE  ARG A  91      16.277   5.008  -5.453  1.00 98.56           H  
ATOM   1400  NH1 ARG A  91      16.158   5.972  -8.450  1.00 98.56           N  
ATOM   1401 HH11 ARG A  91      15.178   5.829  -8.649  1.00 98.56           H  
ATOM   1402 HH12 ARG A  91      16.800   5.762  -9.201  1.00 98.56           H  
ATOM   1403  NH2 ARG A  91      17.795   6.149  -6.963  1.00 98.56           N  
ATOM   1404 HH21 ARG A  91      18.167   5.912  -6.055  1.00 98.56           H  
ATOM   1405 HH22 ARG A  91      18.379   6.446  -7.732  1.00 98.56           H  
ATOM   1406  CZ  ARG A  91      16.565   5.819  -7.228  1.00 98.56           C  
ATOM   1407  N   TYR A  92      13.092   1.207  -3.046  1.00 98.24           N  
ATOM   1408  H   TYR A  92      12.637   0.608  -3.721  1.00 98.24           H  
ATOM   1409  CA  TYR A  92      13.978   0.598  -2.049  1.00 98.24           C  
ATOM   1410  HA  TYR A  92      13.777   1.047  -1.076  1.00 98.24           H  
ATOM   1411  C   TYR A  92      15.468   0.840  -2.346  1.00 98.24           C  
ATOM   1412  CB  TYR A  92      13.654  -0.897  -1.958  1.00 98.24           C  
ATOM   1413  HB2 TYR A  92      12.600  -1.016  -1.706  1.00 98.24           H  
ATOM   1414  HB3 TYR A  92      13.813  -1.347  -2.938  1.00 98.24           H  
ATOM   1415  O   TYR A  92      16.255   1.006  -1.417  1.00 98.24           O  
ATOM   1416  CG  TYR A  92      14.474  -1.650  -0.930  1.00 98.24           C  
ATOM   1417  CD1 TYR A  92      15.471  -2.557  -1.336  1.00 98.24           C  
ATOM   1418  HD1 TYR A  92      15.654  -2.728  -2.387  1.00 98.24           H  
ATOM   1419  CD2 TYR A  92      14.248  -1.426   0.438  1.00 98.24           C  
ATOM   1420  HD2 TYR A  92      13.482  -0.725   0.734  1.00 98.24           H  
ATOM   1421  CE1 TYR A  92      16.240  -3.236  -0.372  1.00 98.24           C  
ATOM   1422  HE1 TYR A  92      17.010  -3.928  -0.678  1.00 98.24           H  
ATOM   1423  CE2 TYR A  92      15.009  -2.104   1.409  1.00 98.24           C  
ATOM   1424  HE2 TYR A  92      14.823  -1.929   2.458  1.00 98.24           H  
ATOM   1425  OH  TYR A  92      16.746  -3.672   1.933  1.00 98.24           O  
ATOM   1426  HH  TYR A  92      16.450  -3.439   2.816  1.00 98.24           H  
ATOM   1427  CZ  TYR A  92      16.010  -3.012   1.000  1.00 98.24           C  
ATOM   1428  N   ASP A  93      15.853   0.884  -3.628  1.00 95.55           N  
ATOM   1429  H   ASP A  93      15.147   0.776  -4.342  1.00 95.55           H  
ATOM   1430  CA  ASP A  93      17.263   0.936  -4.045  1.00 95.55           C  
ATOM   1431  HA  ASP A  93      17.847   1.358  -3.227  1.00 95.55           H  
ATOM   1432  C   ASP A  93      17.496   1.877  -5.256  1.00 95.55           C  
ATOM   1433  CB  ASP A  93      17.754  -0.515  -4.247  1.00 95.55           C  
ATOM   1434  HB2 ASP A  93      17.358  -1.136  -3.444  1.00 95.55           H  
ATOM   1435  HB3 ASP A  93      17.366  -0.904  -5.189  1.00 95.55           H  
ATOM   1436  O   ASP A  93      16.994   3.003  -5.280  1.00 95.55           O  
ATOM   1437  CG  ASP A  93      19.281  -0.654  -4.217  1.00 95.55           C  
ATOM   1438  OD1 ASP A  93      19.966   0.387  -4.106  1.00 95.55           O  
ATOM   1439  OD2 ASP A  93      19.759  -1.793  -4.397  1.00 95.55           O  
ATOM   1440  N   VAL A  94      18.286   1.475  -6.260  1.00 96.82           N  
ATOM   1441  H   VAL A  94      18.807   0.625  -6.099  1.00 96.82           H  
ATOM   1442  CA  VAL A  94      18.713   2.342  -7.376  1.00 96.82           C  
ATOM   1443  HA  VAL A  94      18.972   3.316  -6.962  1.00 96.82           H  
ATOM   1444  C   VAL A  94      17.621   2.578  -8.423  1.00 96.82           C  
ATOM   1445  CB  VAL A  94      19.975   1.769  -8.060  1.00 96.82           C  
ATOM   1446  HB  VAL A  94      19.728   0.817  -8.529  1.00 96.82           H  
ATOM   1447  O   VAL A  94      17.621   3.630  -9.067  1.00 96.82           O  
ATOM   1448  CG1 VAL A  94      20.537   2.707  -9.140  1.00 96.82           C  
ATOM   1449 HG11 VAL A  94      19.840   2.779  -9.975  1.00 96.82           H  
ATOM   1450 HG12 VAL A  94      21.472   2.307  -9.531  1.00 96.82           H  
ATOM   1451 HG13 VAL A  94      20.712   3.699  -8.722  1.00 96.82           H  
ATOM   1452  CG2 VAL A  94      21.108   1.531  -7.055  1.00 96.82           C  
ATOM   1453 HG21 VAL A  94      22.028   1.258  -7.571  1.00 96.82           H  
ATOM   1454 HG22 VAL A  94      20.854   0.699  -6.398  1.00 96.82           H  
ATOM   1455 HG23 VAL A  94      21.278   2.422  -6.450  1.00 96.82           H  
ATOM   1456  N   ASN A  95      16.708   1.624  -8.608  1.00 98.38           N  
ATOM   1457  H   ASN A  95      16.693   0.838  -7.974  1.00 98.38           H  
ATOM   1458  CA  ASN A  95      15.733   1.656  -9.696  1.00 98.38           C  
ATOM   1459  HA  ASN A  95      16.053   2.386 -10.440  1.00 98.38           H  
ATOM   1460  C   ASN A  95      14.348   2.078  -9.210  1.00 98.38           C  
ATOM   1461  CB  ASN A  95      15.680   0.297 -10.395  1.00 98.38           C  
ATOM   1462  HB2 ASN A  95      14.940   0.352 -11.194  1.00 98.38           H  
ATOM   1463  HB3 ASN A  95      15.359  -0.459  -9.678  1.00 98.38           H  
ATOM   1464  O   ASN A  95      13.876   1.613  -8.174  1.00 98.38           O  
ATOM   1465  CG  ASN A  95      16.998  -0.108 -11.019  1.00 98.38           C  
ATOM   1466  ND2 ASN A  95      17.461  -1.304 -10.747  1.00 98.38           N  
ATOM   1467 HD21 ASN A  95      16.881  -1.951 -10.232  1.00 98.38           H  
ATOM   1468 HD22 ASN A  95      18.316  -1.575 -11.211  1.00 98.38           H  
ATOM   1469  OD1 ASN A  95      17.630   0.635 -11.751  1.00 98.38           O  
ATOM   1470  N   ASP A  96      13.702   2.941  -9.989  1.00 98.64           N  
ATOM   1471  H   ASP A  96      14.139   3.257 -10.843  1.00 98.64           H  
ATOM   1472  CA  ASP A  96      12.309   3.329  -9.776  1.00 98.64           C  
ATOM   1473  HA  ASP A  96      12.160   3.555  -8.720  1.00 98.64           H  
ATOM   1474  C   ASP A  96      11.383   2.166 -10.154  1.00 98.64           C  
ATOM   1475  CB  ASP A  96      11.976   4.590 -10.590  1.00 98.64           C  
ATOM   1476  HB2 ASP A  96      12.096   4.365 -11.650  1.00 98.64           H  
ATOM   1477  HB3 ASP A  96      10.930   4.845 -10.419  1.00 98.64           H  
ATOM   1478  O   ASP A  96      11.712   1.355 -11.025  1.00 98.64           O  
ATOM   1479  CG  ASP A  96      12.831   5.817 -10.242  1.00 98.64           C  
ATOM   1480  OD1 ASP A  96      13.522   5.826  -9.194  1.00 98.64           O  
ATOM   1481  OD2 ASP A  96      12.826   6.777 -11.040  1.00 98.64           O  
ATOM   1482  N   THR A  97      10.225   2.078  -9.506  1.00 98.68           N  
ATOM   1483  H   THR A  97       9.979   2.801  -8.845  1.00 98.68           H  
ATOM   1484  CA  THR A  97       9.275   0.981  -9.720  1.00 98.68           C  
ATOM   1485  HA  THR A  97       9.485   0.510 -10.681  1.00 98.68           H  
ATOM   1486  C   THR A  97       7.854   1.503  -9.777  1.00 98.68           C  
ATOM   1487  CB  THR A  97       9.442  -0.100  -8.645  1.00 98.68           C  
ATOM   1488  HB  THR A  97      10.502  -0.348  -8.600  1.00 98.68           H  
ATOM   1489  O   THR A  97       7.468   2.364  -8.983  1.00 98.68           O  
ATOM   1490  CG2 THR A  97       9.017   0.334  -7.246  1.00 98.68           C  
ATOM   1491 HG21 THR A  97       7.935   0.460  -7.192  1.00 98.68           H  
ATOM   1492 HG22 THR A  97       9.328  -0.425  -6.529  1.00 98.68           H  
ATOM   1493 HG23 THR A  97       9.517   1.267  -6.985  1.00 98.68           H  
ATOM   1494  OG1 THR A  97       8.744  -1.282  -8.964  1.00 98.68           O  
ATOM   1495  HG1 THR A  97       8.767  -1.800  -8.156  1.00 98.68           H  
ATOM   1496  N   ASP A  98       7.077   0.980 -10.716  1.00 98.64           N  
ATOM   1497  H   ASP A  98       7.442   0.259 -11.322  1.00 98.64           H  
ATOM   1498  CA  ASP A  98       5.642   1.214 -10.727  1.00 98.64           C  
ATOM   1499  HA  ASP A  98       5.460   2.258 -10.473  1.00 98.64           H  
ATOM   1500  C   ASP A  98       4.982   0.354  -9.654  1.00 98.64           C  
ATOM   1501  CB  ASP A  98       5.050   0.979 -12.119  1.00 98.64           C  
ATOM   1502  HB2 ASP A  98       3.966   1.073 -12.060  1.00 98.64           H  
ATOM   1503  HB3 ASP A  98       5.285  -0.035 -12.443  1.00 98.64           H  
ATOM   1504  O   ASP A  98       5.401  -0.777  -9.392  1.00 98.64           O  
ATOM   1505  CG  ASP A  98       5.567   1.990 -13.148  1.00 98.64           C  
ATOM   1506  OD1 ASP A  98       5.868   3.146 -12.759  1.00 98.64           O  
ATOM   1507  OD2 ASP A  98       5.660   1.595 -14.330  1.00 98.64           O  
ATOM   1508  N   TYR A  99       3.955   0.904  -9.024  1.00 98.51           N  
ATOM   1509  H   TYR A  99       3.658   1.830  -9.295  1.00 98.51           H  
ATOM   1510  CA  TYR A  99       3.206   0.231  -7.981  1.00 98.51           C  
ATOM   1511  HA  TYR A  99       3.472  -0.826  -7.983  1.00 98.51           H  
ATOM   1512  C   TYR A  99       1.710   0.311  -8.232  1.00 98.51           C  
ATOM   1513  CB  TYR A  99       3.570   0.799  -6.605  1.00 98.51           C  
ATOM   1514  HB2 TYR A  99       4.653   0.741  -6.496  1.00 98.51           H  
ATOM   1515  HB3 TYR A  99       3.127   0.167  -5.836  1.00 98.51           H  
ATOM   1516  O   TYR A  99       1.190   1.259  -8.832  1.00 98.51           O  
ATOM   1517  CG  TYR A  99       3.121   2.230  -6.377  1.00 98.51           C  
ATOM   1518  CD1 TYR A  99       4.020   3.283  -6.617  1.00 98.51           C  
ATOM   1519  HD1 TYR A  99       5.024   3.057  -6.944  1.00 98.51           H  
ATOM   1520  CD2 TYR A  99       1.795   2.512  -5.991  1.00 98.51           C  
ATOM   1521  HD2 TYR A  99       1.089   1.705  -5.860  1.00 98.51           H  
ATOM   1522  CE1 TYR A  99       3.588   4.615  -6.500  1.00 98.51           C  
ATOM   1523  HE1 TYR A  99       4.270   5.422  -6.720  1.00 98.51           H  
ATOM   1524  CE2 TYR A  99       1.363   3.842  -5.849  1.00 98.51           C  
ATOM   1525  HE2 TYR A  99       0.339   4.060  -5.586  1.00 98.51           H  
ATOM   1526  OH  TYR A  99       1.846   6.180  -6.042  1.00 98.51           O  
ATOM   1527  HH  TYR A  99       2.556   6.791  -6.252  1.00 98.51           H  
ATOM   1528  CZ  TYR A  99       2.261   4.893  -6.114  1.00 98.51           C  
ATOM   1529  N   GLU A 100       1.026  -0.671  -7.666  1.00 98.62           N  
ATOM   1530  H   GLU A 100       1.545  -1.424  -7.236  1.00 98.62           H  
ATOM   1531  CA  GLU A 100      -0.421  -0.746  -7.598  1.00 98.62           C  
ATOM   1532  HA  GLU A 100      -0.859   0.191  -7.943  1.00 98.62           H  
ATOM   1533  C   GLU A 100      -0.804  -0.942  -6.135  1.00 98.62           C  
ATOM   1534  CB  GLU A 100      -0.932  -1.872  -8.510  1.00 98.62           C  
ATOM   1535  HB2 GLU A 100      -2.013  -1.950  -8.399  1.00 98.62           H  
ATOM   1536  HB3 GLU A 100      -0.477  -2.818  -8.216  1.00 98.62           H  
ATOM   1537  O   GLU A 100      -0.424  -1.932  -5.504  1.00 98.62           O  
ATOM   1538  CG  GLU A 100      -0.590  -1.573  -9.978  1.00 98.62           C  
ATOM   1539  HG2 GLU A 100      -1.062  -0.634 -10.269  1.00 98.62           H  
ATOM   1540  HG3 GLU A 100       0.487  -1.444 -10.086  1.00 98.62           H  
ATOM   1541  CD  GLU A 100      -1.042  -2.677 -10.935  1.00 98.62           C  
ATOM   1542  OE1 GLU A 100      -0.165  -3.172 -11.679  1.00 98.62           O  
ATOM   1543  OE2 GLU A 100      -2.266  -2.941 -10.986  1.00 98.62           O  
ATOM   1544  N   VAL A 101      -1.512   0.038  -5.569  1.00 98.65           N  
ATOM   1545  H   VAL A 101      -1.772   0.838  -6.128  1.00 98.65           H  
ATOM   1546  CA  VAL A 101      -2.031  -0.024  -4.202  1.00 98.65           C  
ATOM   1547  HA  VAL A 101      -1.731  -0.965  -3.740  1.00 98.65           H  
ATOM   1548  C   VAL A 101      -3.545   0.009  -4.269  1.00 98.65           C  
ATOM   1549  CB  VAL A 101      -1.493   1.114  -3.317  1.00 98.65           C  
ATOM   1550  HB  VAL A 101      -1.701   2.072  -3.793  1.00 98.65           H  
ATOM   1551  O   VAL A 101      -4.143   0.944  -4.789  1.00 98.65           O  
ATOM   1552  CG1 VAL A 101      -2.160   1.099  -1.936  1.00 98.65           C  
ATOM   1553 HG11 VAL A 101      -2.059   0.116  -1.475  1.00 98.65           H  
ATOM   1554 HG12 VAL A 101      -3.216   1.335  -2.063  1.00 98.65           H  
ATOM   1555 HG13 VAL A 101      -1.708   1.857  -1.297  1.00 98.65           H  
ATOM   1556  CG2 VAL A 101       0.016   1.008  -3.073  1.00 98.65           C  
ATOM   1557 HG21 VAL A 101       0.392   1.958  -2.694  1.00 98.65           H  
ATOM   1558 HG22 VAL A 101       0.539   0.762  -3.997  1.00 98.65           H  
ATOM   1559 HG23 VAL A 101       0.220   0.230  -2.338  1.00 98.65           H  
ATOM   1560  N   GLU A 102      -4.181  -0.985  -3.676  1.00 98.64           N  
ATOM   1561  H   GLU A 102      -3.632  -1.740  -3.290  1.00 98.64           H  
ATOM   1562  CA  GLU A 102      -5.627  -1.079  -3.609  1.00 98.64           C  
ATOM   1563  HA  GLU A 102      -6.085  -0.250  -4.148  1.00 98.64           H  
ATOM   1564  C   GLU A 102      -6.111  -1.063  -2.170  1.00 98.64           C  
ATOM   1565  CB  GLU A 102      -6.098  -2.358  -4.254  1.00 98.64           C  
ATOM   1566  HB2 GLU A 102      -5.661  -3.180  -3.686  1.00 98.64           H  
ATOM   1567  HB3 GLU A 102      -7.183  -2.402  -4.156  1.00 98.64           H  
ATOM   1568  O   GLU A 102      -5.680  -1.861  -1.337  1.00 98.64           O  
ATOM   1569  CG  GLU A 102      -5.728  -2.517  -5.732  1.00 98.64           C  
ATOM   1570  HG2 GLU A 102      -4.644  -2.508  -5.853  1.00 98.64           H  
ATOM   1571  HG3 GLU A 102      -6.161  -1.699  -6.308  1.00 98.64           H  
ATOM   1572  CD  GLU A 102      -6.277  -3.853  -6.209  1.00 98.64           C  
ATOM   1573  OE1 GLU A 102      -6.362  -4.136  -7.417  1.00 98.64           O  
ATOM   1574  OE2 GLU A 102      -6.643  -4.668  -5.333  1.00 98.64           O  
ATOM   1575  N   GLY A 103      -7.049  -0.173  -1.883  1.00 98.40           N  
ATOM   1576  H   GLY A 103      -7.371   0.424  -2.631  1.00 98.40           H  
ATOM   1577  CA  GLY A 103      -7.696  -0.052  -0.593  1.00 98.40           C  
ATOM   1578  HA2 GLY A 103      -7.096  -0.537   0.177  1.00 98.40           H  
ATOM   1579  HA3 GLY A 103      -7.755   1.010  -0.352  1.00 98.40           H  
ATOM   1580  C   GLY A 103      -9.100  -0.647  -0.608  1.00 98.40           C  
ATOM   1581  O   GLY A 103      -9.920  -0.296  -1.454  1.00 98.40           O  
ATOM   1582  N   TYR A 104      -9.395  -1.507   0.365  1.00 96.87           N  
ATOM   1583  H   TYR A 104      -8.659  -1.735   1.018  1.00 96.87           H  
ATOM   1584  CA  TYR A 104     -10.683  -2.180   0.529  1.00 96.87           C  
ATOM   1585  HA  TYR A 104     -11.301  -1.987  -0.348  1.00 96.87           H  
ATOM   1586  C   TYR A 104     -11.420  -1.668   1.770  1.00 96.87           C  
ATOM   1587  CB  TYR A 104     -10.475  -3.692   0.624  1.00 96.87           C  
ATOM   1588  HB2 TYR A 104     -11.442  -4.151   0.830  1.00 96.87           H  
ATOM   1589  HB3 TYR A 104      -9.818  -3.895   1.469  1.00 96.87           H  
ATOM   1590  O   TYR A 104     -10.832  -1.575   2.856  1.00 96.87           O  
ATOM   1591  CG  TYR A 104      -9.890  -4.350  -0.605  1.00 96.87           C  
ATOM   1592  CD1 TYR A 104     -10.740  -5.045  -1.487  1.00 96.87           C  
ATOM   1593  HD1 TYR A 104     -11.802  -5.091  -1.297  1.00 96.87           H  
ATOM   1594  CD2 TYR A 104      -8.508  -4.268  -0.872  1.00 96.87           C  
ATOM   1595  HD2 TYR A 104      -7.852  -3.716  -0.215  1.00 96.87           H  
ATOM   1596  CE1 TYR A 104     -10.206  -5.664  -2.631  1.00 96.87           C  
ATOM   1597  HE1 TYR A 104     -10.845  -6.188  -3.326  1.00 96.87           H  
ATOM   1598  CE2 TYR A 104      -7.984  -4.846  -2.043  1.00 96.87           C  
ATOM   1599  HE2 TYR A 104      -6.941  -4.730  -2.295  1.00 96.87           H  
ATOM   1600  OH  TYR A 104      -8.373  -6.108  -4.065  1.00 96.87           O  
ATOM   1601  HH  TYR A 104      -7.645  -5.612  -4.449  1.00 96.87           H  
ATOM   1602  CZ  TYR A 104      -8.833  -5.552  -2.920  1.00 96.87           C  
ATOM   1603  N   ARG A 105     -12.714  -1.363   1.632  1.00 92.18           N  
ATOM   1604  H   ARG A 105     -13.153  -1.512   0.735  1.00 92.18           H  
ATOM   1605  CA  ARG A 105     -13.559  -0.818   2.710  1.00 92.18           C  
ATOM   1606  HA  ARG A 105     -13.193  -1.180   3.671  1.00 92.18           H  
ATOM   1607  C   ARG A 105     -15.005  -1.274   2.654  1.00 92.18           C  
ATOM   1608  CB  ARG A 105     -13.485   0.715   2.717  1.00 92.18           C  
ATOM   1609  HB2 ARG A 105     -12.438   1.004   2.810  1.00 92.18           H  
ATOM   1610  HB3 ARG A 105     -14.017   1.086   3.593  1.00 92.18           H  
ATOM   1611  O   ARG A 105     -15.475  -1.613   1.548  1.00 92.18           O  
ATOM   1612  CG  ARG A 105     -14.063   1.382   1.461  1.00 92.18           C  
ATOM   1613  HG2 ARG A 105     -13.532   1.029   0.576  1.00 92.18           H  
ATOM   1614  HG3 ARG A 105     -15.123   1.146   1.370  1.00 92.18           H  
ATOM   1615  CD  ARG A 105     -13.900   2.900   1.582  1.00 92.18           C  
ATOM   1616  HD2 ARG A 105     -14.456   3.242   2.454  1.00 92.18           H  
ATOM   1617  HD3 ARG A 105     -12.850   3.140   1.748  1.00 92.18           H  
ATOM   1618  NE  ARG A 105     -14.398   3.627   0.402  1.00 92.18           N  
ATOM   1619  HE  ARG A 105     -15.276   4.113   0.517  1.00 92.18           H  
ATOM   1620  NH1 ARG A 105     -12.442   3.689  -0.841  1.00 92.18           N  
ATOM   1621 HH11 ARG A 105     -11.871   4.220  -1.482  1.00 92.18           H  
ATOM   1622 HH12 ARG A 105     -11.966   3.072  -0.199  1.00 92.18           H  
ATOM   1623  NH2 ARG A 105     -14.192   4.933  -1.411  1.00 92.18           N  
ATOM   1624 HH21 ARG A 105     -14.997   5.436  -1.065  1.00 92.18           H  
ATOM   1625 HH22 ARG A 105     -13.577   5.352  -2.094  1.00 92.18           H  
ATOM   1626  CZ  ARG A 105     -13.673   4.053  -0.615  1.00 92.18           C  
ATOM   1627  OXT ARG A 105     -15.625  -1.218   3.733  1.00 92.18           O  
TER    1628      ARG A 105                                                       
END   
