# Supplementary material for: Widespread Horizontal Gene Transfer Among Animal Viruses
Source: bioRxiv. 2024 Mar 26:2024.03.25.586562. Preprint. [Version 2] doi: 10.1101/2024.03.25.586562 (PMC11071296; doi:10.1101/2024.03.25.586562)
Supplement: Supplement 7 [file media-7.zip › File7_PDB/Adoma13176_Penton.pdb]

ATOM      1  N   MET A   1      15.042  21.890 -45.196  1.00 22.36           N  
ATOM      2  H   MET A   1      14.558  22.435 -44.497  1.00 22.36           H  
ATOM      3  H2  MET A   1      14.688  20.945 -45.144  1.00 22.36           H  
ATOM      4  H3  MET A   1      14.843  22.285 -46.104  1.00 22.36           H  
ATOM      5  CA  MET A   1      16.503  21.916 -44.914  1.00 22.36           C  
ATOM      6  HA  MET A   1      17.013  21.304 -45.658  1.00 22.36           H  
ATOM      7  C   MET A   1      16.776  21.317 -43.525  1.00 22.36           C  
ATOM      8  CB  MET A   1      17.003  23.365 -45.042  1.00 22.36           C  
ATOM      9  HB2 MET A   1      16.664  23.948 -44.186  1.00 22.36           H  
ATOM     10  HB3 MET A   1      16.564  23.800 -45.939  1.00 22.36           H  
ATOM     11  O   MET A   1      15.812  21.125 -42.797  1.00 22.36           O  
ATOM     12  CG  MET A   1      18.527  23.476 -45.160  1.00 22.36           C  
ATOM     13  HG2 MET A   1      18.874  22.832 -45.968  1.00 22.36           H  
ATOM     14  HG3 MET A   1      18.982  23.139 -44.229  1.00 22.36           H  
ATOM     15  SD  MET A   1      19.132  25.153 -45.466  1.00 22.36           S  
ATOM     16  CE  MET A   1      18.653  25.391 -47.205  1.00 22.36           C  
ATOM     17  HE1 MET A   1      17.584  25.227 -47.337  1.00 22.36           H  
ATOM     18  HE2 MET A   1      18.883  26.414 -47.504  1.00 22.36           H  
ATOM     19  HE3 MET A   1      19.204  24.698 -47.841  1.00 22.36           H  
ATOM     20  N   SER A   2      18.030  21.024 -43.144  1.00 23.11           N  
ATOM     21  H   SER A   2      18.795  21.195 -43.780  1.00 23.11           H  
ATOM     22  CA  SER A   2      18.395  20.512 -41.803  1.00 23.11           C  
ATOM     23  HA  SER A   2      17.509  20.463 -41.171  1.00 23.11           H  
ATOM     24  C   SER A   2      19.426  21.420 -41.119  1.00 23.11           C  
ATOM     25  CB  SER A   2      18.960  19.086 -41.882  1.00 23.11           C  
ATOM     26  HB2 SER A   2      19.169  18.729 -40.874  1.00 23.11           H  
ATOM     27  HB3 SER A   2      19.888  19.090 -42.455  1.00 23.11           H  
ATOM     28  O   SER A   2      20.561  21.517 -41.583  1.00 23.11           O  
ATOM     29  OG  SER A   2      18.033  18.219 -42.504  1.00 23.11           O  
ATOM     30  HG  SER A   2      18.317  17.310 -42.386  1.00 23.11           H  
ATOM     31  N   VAL A   3      19.059  22.068 -40.009  1.00 22.58           N  
ATOM     32  H   VAL A   3      18.118  21.943 -39.664  1.00 22.58           H  
ATOM     33  CA  VAL A   3      19.964  22.934 -39.230  1.00 22.58           C  
ATOM     34  HA  VAL A   3      20.599  23.485 -39.924  1.00 22.58           H  
ATOM     35  C   VAL A   3      20.865  22.069 -38.349  1.00 22.58           C  
ATOM     36  CB  VAL A   3      19.188  23.979 -38.398  1.00 22.58           C  
ATOM     37  HB  VAL A   3      18.470  23.469 -37.755  1.00 22.58           H  
ATOM     38  O   VAL A   3      20.414  21.455 -37.385  1.00 22.58           O  
ATOM     39  CG1 VAL A   3      20.122  24.825 -37.520  1.00 22.58           C  
ATOM     40 HG11 VAL A   3      19.540  25.575 -36.986  1.00 22.58           H  
ATOM     41 HG12 VAL A   3      20.869  25.327 -38.134  1.00 22.58           H  
ATOM     42 HG13 VAL A   3      20.619  24.199 -36.779  1.00 22.58           H  
ATOM     43  CG2 VAL A   3      18.431  24.953 -39.312  1.00 22.58           C  
ATOM     44 HG21 VAL A   3      17.744  24.419 -39.969  1.00 22.58           H  
ATOM     45 HG22 VAL A   3      17.850  25.650 -38.709  1.00 22.58           H  
ATOM     46 HG23 VAL A   3      19.132  25.518 -39.928  1.00 22.58           H  
ATOM     47  N   VAL A   4      22.158  22.023 -38.672  1.00 24.36           N  
ATOM     48  H   VAL A   4      22.459  22.522 -39.497  1.00 24.36           H  
ATOM     49  CA  VAL A   4      23.149  21.238 -37.922  1.00 24.36           C  
ATOM     50  HA  VAL A   4      22.635  20.410 -37.433  1.00 24.36           H  
ATOM     51  C   VAL A   4      23.778  22.098 -36.823  1.00 24.36           C  
ATOM     52  CB  VAL A   4      24.210  20.613 -38.855  1.00 24.36           C  
ATOM     53  HB  VAL A   4      24.830  21.397 -39.288  1.00 24.36           H  
ATOM     54  O   VAL A   4      24.819  22.722 -37.033  1.00 24.36           O  
ATOM     55  CG1 VAL A   4      25.108  19.636 -38.081  1.00 24.36           C  
ATOM     56 HG11 VAL A   4      25.595  20.145 -37.249  1.00 24.36           H  
ATOM     57 HG12 VAL A   4      25.872  19.228 -38.744  1.00 24.36           H  
ATOM     58 HG13 VAL A   4      24.509  18.817 -37.683  1.00 24.36           H  
ATOM     59  CG2 VAL A   4      23.574  19.819 -40.005  1.00 24.36           C  
ATOM     60 HG21 VAL A   4      23.007  20.485 -40.656  1.00 24.36           H  
ATOM     61 HG22 VAL A   4      24.348  19.341 -40.605  1.00 24.36           H  
ATOM     62 HG23 VAL A   4      22.903  19.057 -39.609  1.00 24.36           H  
ATOM     63  N   ILE A   5      23.177  22.107 -35.630  1.00 24.65           N  
ATOM     64  H   ILE A   5      22.295  21.625 -35.528  1.00 24.65           H  
ATOM     65  CA  ILE A   5      23.795  22.718 -34.442  1.00 24.65           C  
ATOM     66  HA  ILE A   5      24.204  23.685 -34.734  1.00 24.65           H  
ATOM     67  C   ILE A   5      24.966  21.834 -33.984  1.00 24.65           C  
ATOM     68  CB  ILE A   5      22.770  22.992 -33.312  1.00 24.65           C  
ATOM     69  HB  ILE A   5      22.361  22.043 -32.965  1.00 24.65           H  
ATOM     70  O   ILE A   5      24.793  20.852 -33.263  1.00 24.65           O  
ATOM     71  CG1 ILE A   5      21.605  23.867 -33.834  1.00 24.65           C  
ATOM     72 HG12 ILE A   5      21.081  23.319 -34.618  1.00 24.65           H  
ATOM     73 HG13 ILE A   5      22.005  24.782 -34.271  1.00 24.65           H  
ATOM     74  CG2 ILE A   5      23.482  23.682 -32.130  1.00 24.65           C  
ATOM     75 HG21 ILE A   5      23.852  24.663 -32.429  1.00 24.65           H  
ATOM     76 HG22 ILE A   5      22.794  23.802 -31.293  1.00 24.65           H  
ATOM     77 HG23 ILE A   5      24.314  23.078 -31.768  1.00 24.65           H  
ATOM     78  CD1 ILE A   5      20.556  24.250 -32.781  1.00 24.65           C  
ATOM     79 HD11 ILE A   5      19.713  24.735 -33.274  1.00 24.65           H  
ATOM     80 HD12 ILE A   5      20.976  24.948 -32.056  1.00 24.65           H  
ATOM     81 HD13 ILE A   5      20.199  23.357 -32.269  1.00 24.65           H  
ATOM     82  N   ARG A   6      26.184  22.174 -34.421  1.00 21.41           N  
ATOM     83  H   ARG A   6      26.244  22.952 -35.063  1.00 21.41           H  
ATOM     84  CA  ARG A   6      27.421  21.494 -34.006  1.00 21.41           C  
ATOM     85  HA  ARG A   6      27.226  20.427 -33.903  1.00 21.41           H  
ATOM     86  C   ARG A   6      27.884  21.991 -32.634  1.00 21.41           C  
ATOM     87  CB  ARG A   6      28.537  21.682 -35.050  1.00 21.41           C  
ATOM     88  HB2 ARG A   6      29.446  21.230 -34.653  1.00 21.41           H  
ATOM     89  HB3 ARG A   6      28.725  22.746 -35.192  1.00 21.41           H  
ATOM     90  O   ARG A   6      28.712  22.895 -32.553  1.00 21.41           O  
ATOM     91  CG  ARG A   6      28.236  21.046 -36.412  1.00 21.41           C  
ATOM     92  HG2 ARG A   6      27.417  21.584 -36.889  1.00 21.41           H  
ATOM     93  HG3 ARG A   6      27.958  20.001 -36.274  1.00 21.41           H  
ATOM     94  CD  ARG A   6      29.487  21.132 -37.295  1.00 21.41           C  
ATOM     95  HD2 ARG A   6      30.292  20.580 -36.811  1.00 21.41           H  
ATOM     96  HD3 ARG A   6      29.779  22.179 -37.380  1.00 21.41           H  
ATOM     97  NE  ARG A   6      29.246  20.583 -38.643  1.00 21.41           N  
ATOM     98  HE  ARG A   6      28.304  20.283 -38.847  1.00 21.41           H  
ATOM     99  NH1 ARG A   6      31.377  20.865 -39.456  1.00 21.41           N  
ATOM    100 HH11 ARG A   6      32.044  20.796 -40.212  1.00 21.41           H  
ATOM    101 HH12 ARG A   6      31.654  21.245 -38.563  1.00 21.41           H  
ATOM    102  NH2 ARG A   6      29.802  20.001 -40.776  1.00 21.41           N  
ATOM    103 HH21 ARG A   6      30.488  19.931 -41.514  1.00 21.41           H  
ATOM    104 HH22 ARG A   6      28.848  19.718 -40.952  1.00 21.41           H  
ATOM    105  CZ  ARG A   6      30.139  20.485 -39.614  1.00 21.41           C  
ATOM    106  N   MET A   7      27.396  21.382 -31.554  1.00 25.05           N  
ATOM    107  H   MET A   7      26.670  20.689 -31.672  1.00 25.05           H  
ATOM    108  CA  MET A   7      28.051  21.524 -30.249  1.00 25.05           C  
ATOM    109  HA  MET A   7      28.444  22.538 -30.163  1.00 25.05           H  
ATOM    110  C   MET A   7      29.254  20.578 -30.170  1.00 25.05           C  
ATOM    111  CB  MET A   7      27.068  21.352 -29.086  1.00 25.05           C  
ATOM    112  HB2 MET A   7      27.640  21.333 -28.159  1.00 25.05           H  
ATOM    113  HB3 MET A   7      26.523  20.412 -29.175  1.00 25.05           H  
ATOM    114  O   MET A   7      29.112  19.356 -30.113  1.00 25.05           O  
ATOM    115  CG  MET A   7      26.084  22.531 -29.043  1.00 25.05           C  
ATOM    116  HG2 MET A   7      26.563  23.425 -29.444  1.00 25.05           H  
ATOM    117  HG3 MET A   7      25.238  22.292 -29.687  1.00 25.05           H  
ATOM    118  SD  MET A   7      25.457  22.947 -27.395  1.00 25.05           S  
ATOM    119  CE  MET A   7      26.921  23.733 -26.662  1.00 25.05           C  
ATOM    120  HE1 MET A   7      26.670  24.100 -25.667  1.00 25.05           H  
ATOM    121  HE2 MET A   7      27.733  23.010 -26.578  1.00 25.05           H  
ATOM    122  HE3 MET A   7      27.239  24.572 -27.281  1.00 25.05           H  
ATOM    123  N   ASN A   8      30.455  21.154 -30.219  1.00 22.95           N  
ATOM    124  H   ASN A   8      30.498  22.161 -30.289  1.00 22.95           H  
ATOM    125  CA  ASN A   8      31.703  20.408 -30.342  1.00 22.95           C  
ATOM    126  HA  ASN A   8      31.544  19.587 -31.041  1.00 22.95           H  
ATOM    127  C   ASN A   8      32.157  19.765 -29.017  1.00 22.95           C  
ATOM    128  CB  ASN A   8      32.798  21.316 -30.942  1.00 22.95           C  
ATOM    129  HB2 ASN A   8      33.769  20.844 -30.794  1.00 22.95           H  
ATOM    130  HB3 ASN A   8      32.812  22.266 -30.407  1.00 22.95           H  
ATOM    131  O   ASN A   8      33.063  20.271 -28.360  1.00 22.95           O  
ATOM    132  CG  ASN A   8      32.676  21.569 -32.434  1.00 22.95           C  
ATOM    133  ND2 ASN A   8      33.315  22.608 -32.917  1.00 22.95           N  
ATOM    134 HD21 ASN A   8      33.227  22.776 -33.909  1.00 22.95           H  
ATOM    135 HD22 ASN A   8      33.841  23.213 -32.302  1.00 22.95           H  
ATOM    136  OD1 ASN A   8      32.055  20.840 -33.190  1.00 22.95           O  
ATOM    137  N   SER A   9      31.689  18.536 -28.779  1.00 21.43           N  
ATOM    138  H   SER A   9      30.840  18.285 -29.265  1.00 21.43           H  
ATOM    139  CA  SER A   9      32.486  17.443 -28.184  1.00 21.43           C  
ATOM    140  HA  SER A   9      31.866  16.549 -28.239  1.00 21.43           H  
ATOM    141  C   SER A   9      32.924  17.546 -26.702  1.00 21.43           C  
ATOM    142  CB  SER A   9      33.694  17.193 -29.112  1.00 21.43           C  
ATOM    143  HB2 SER A   9      33.352  17.168 -30.147  1.00 21.43           H  
ATOM    144  HB3 SER A   9      34.143  16.225 -28.889  1.00 21.43           H  
ATOM    145  O   SER A   9      32.568  18.467 -25.981  1.00 21.43           O  
ATOM    146  OG  SER A   9      34.680  18.200 -28.976  1.00 21.43           O  
ATOM    147  HG  SER A   9      34.265  19.000 -28.647  1.00 21.43           H  
ATOM    148  N   LEU A  10      33.734  16.552 -26.300  1.00 24.53           N  
ATOM    149  H   LEU A  10      33.904  15.839 -26.994  1.00 24.53           H  
ATOM    150  CA  LEU A  10      34.618  16.485 -25.125  1.00 24.53           C  
ATOM    151  HA  LEU A  10      35.179  15.561 -25.266  1.00 24.53           H  
ATOM    152  C   LEU A  10      33.994  16.322 -23.722  1.00 24.53           C  
ATOM    153  CB  LEU A  10      35.683  17.599 -25.199  1.00 24.53           C  
ATOM    154  HB2 LEU A  10      35.179  18.555 -25.337  1.00 24.53           H  
ATOM    155  HB3 LEU A  10      36.215  17.654 -24.250  1.00 24.53           H  
ATOM    156  O   LEU A  10      33.647  17.269 -23.034  1.00 24.53           O  
ATOM    157  CG  LEU A  10      36.710  17.385 -26.330  1.00 24.53           C  
ATOM    158  HG  LEU A  10      36.203  17.060 -27.239  1.00 24.53           H  
ATOM    159  CD1 LEU A  10      37.449  18.686 -26.632  1.00 24.53           C  
ATOM    160 HD11 LEU A  10      36.732  19.441 -26.952  1.00 24.53           H  
ATOM    161 HD12 LEU A  10      37.967  19.040 -25.741  1.00 24.53           H  
ATOM    162 HD13 LEU A  10      38.168  18.528 -27.436  1.00 24.53           H  
ATOM    163  CD2 LEU A  10      37.748  16.317 -25.966  1.00 24.53           C  
ATOM    164 HD21 LEU A  10      37.267  15.350 -25.816  1.00 24.53           H  
ATOM    165 HD22 LEU A  10      38.466  16.220 -26.780  1.00 24.53           H  
ATOM    166 HD23 LEU A  10      38.276  16.609 -25.059  1.00 24.53           H  
ATOM    167  N   ASN A  11      34.046  15.062 -23.270  1.00 25.18           N  
ATOM    168  H   ASN A  11      34.162  14.363 -23.990  1.00 25.18           H  
ATOM    169  CA  ASN A  11      34.528  14.607 -21.958  1.00 25.18           C  
ATOM    170  HA  ASN A  11      34.160  13.588 -21.840  1.00 25.18           H  
ATOM    171  C   ASN A  11      34.088  15.357 -20.688  1.00 25.18           C  
ATOM    172  CB  ASN A  11      36.066  14.512 -22.017  1.00 25.18           C  
ATOM    173  HB2 ASN A  11      36.450  14.256 -21.030  1.00 25.18           H  
ATOM    174  HB3 ASN A  11      36.475  15.485 -22.291  1.00 25.18           H  
ATOM    175  O   ASN A  11      34.597  16.420 -20.347  1.00 25.18           O  
ATOM    176  CG  ASN A  11      36.566  13.461 -22.989  1.00 25.18           C  
ATOM    177  ND2 ASN A  11      37.828  13.495 -23.340  1.00 25.18           N  
ATOM    178 HD21 ASN A  11      38.440  14.218 -22.990  1.00 25.18           H  
ATOM    179 HD22 ASN A  11      38.133  12.784 -23.990  1.00 25.18           H  
ATOM    180  OD1 ASN A  11      35.835  12.601 -23.450  1.00 25.18           O  
ATOM    181  N   ALA A  12      33.312  14.660 -19.855  1.00 23.01           N  
ATOM    182  H   ALA A  12      32.932  13.779 -20.172  1.00 23.01           H  
ATOM    183  CA  ALA A  12      33.060  15.046 -18.472  1.00 23.01           C  
ATOM    184  HA  ALA A  12      32.648  16.055 -18.466  1.00 23.01           H  
ATOM    185  C   ALA A  12      34.348  15.053 -17.615  1.00 23.01           C  
ATOM    186  CB  ALA A  12      31.997  14.093 -17.904  1.00 23.01           C  
ATOM    187  HB1 ALA A  12      31.770  14.371 -16.875  1.00 23.01           H  
ATOM    188  HB2 ALA A  12      31.083  14.166 -18.495  1.00 23.01           H  
ATOM    189  HB3 ALA A  12      32.359  13.065 -17.924  1.00 23.01           H  
ATOM    190  O   ALA A  12      34.749  14.018 -17.078  1.00 23.01           O  
ATOM    191  N   ARG A  13      34.963  16.235 -17.465  1.00 24.57           N  
ATOM    192  H   ARG A  13      34.711  16.947 -18.135  1.00 24.57           H  
ATOM    193  CA  ARG A  13      35.820  16.668 -16.341  1.00 24.57           C  
ATOM    194  HA  ARG A  13      35.281  16.496 -15.409  1.00 24.57           H  
ATOM    195  C   ARG A  13      36.081  18.178 -16.444  1.00 24.57           C  
ATOM    196  CB  ARG A  13      37.158  15.888 -16.319  1.00 24.57           C  
ATOM    197  HB2 ARG A  13      37.338  15.462 -17.306  1.00 24.57           H  
ATOM    198  HB3 ARG A  13      37.985  16.564 -16.103  1.00 24.57           H  
ATOM    199  O   ARG A  13      36.428  18.663 -17.513  1.00 24.57           O  
ATOM    200  CG  ARG A  13      37.161  14.776 -15.251  1.00 24.57           C  
ATOM    201  HG2 ARG A  13      36.161  14.354 -15.144  1.00 24.57           H  
ATOM    202  HG3 ARG A  13      37.436  15.202 -14.286  1.00 24.57           H  
ATOM    203  CD  ARG A  13      38.134  13.643 -15.606  1.00 24.57           C  
ATOM    204  HD2 ARG A  13      39.153  14.011 -15.492  1.00 24.57           H  
ATOM    205  HD3 ARG A  13      37.977  13.365 -16.648  1.00 24.57           H  
ATOM    206  NE  ARG A  13      37.888  12.451 -14.767  1.00 24.57           N  
ATOM    207  HE  ARG A  13      36.915  12.230 -14.609  1.00 24.57           H  
ATOM    208  NH1 ARG A  13      40.060  11.767 -14.427  1.00 24.57           N  
ATOM    209 HH11 ARG A  13      40.389  12.551 -14.973  1.00 24.57           H  
ATOM    210 HH12 ARG A  13      40.719  11.115 -14.026  1.00 24.57           H  
ATOM    211  NH2 ARG A  13      38.380  10.593 -13.552  1.00 24.57           N  
ATOM    212 HH21 ARG A  13      37.395  10.443 -13.388  1.00 24.57           H  
ATOM    213 HH22 ARG A  13      39.056   9.957 -13.153  1.00 24.57           H  
ATOM    214  CZ  ARG A  13      38.776  11.616 -14.256  1.00 24.57           C  
ATOM    215  N   SER A  14      36.013  18.865 -15.300  1.00 26.14           N  
ATOM    216  H   SER A  14      35.692  18.343 -14.497  1.00 26.14           H  
ATOM    217  CA  SER A  14      36.179  20.320 -15.088  1.00 26.14           C  
ATOM    218  HA  SER A  14      36.159  20.435 -14.005  1.00 26.14           H  
ATOM    219  C   SER A  14      35.044  21.235 -15.593  1.00 26.14           C  
ATOM    220  CB  SER A  14      37.578  20.826 -15.489  1.00 26.14           C  
ATOM    221  HB2 SER A  14      37.717  21.838 -15.110  1.00 26.14           H  
ATOM    222  HB3 SER A  14      38.333  20.185 -15.033  1.00 26.14           H  
ATOM    223  O   SER A  14      34.446  20.990 -16.632  1.00 26.14           O  
ATOM    224  OG  SER A  14      37.786  20.845 -16.883  1.00 26.14           O  
ATOM    225  HG  SER A  14      37.267  20.146 -17.288  1.00 26.14           H  
ATOM    226  N   ASN A  15      34.810  22.297 -14.810  1.00 28.40           N  
ATOM    227  H   ASN A  15      35.465  22.418 -14.050  1.00 28.40           H  
ATOM    228  CA  ASN A  15      33.982  23.493 -15.042  1.00 28.40           C  
ATOM    229  HA  ASN A  15      34.147  24.121 -14.166  1.00 28.40           H  
ATOM    230  C   ASN A  15      32.441  23.315 -15.153  1.00 28.40           C  
ATOM    231  CB  ASN A  15      34.614  24.302 -16.189  1.00 28.40           C  
ATOM    232  HB2 ASN A  15      34.036  25.211 -16.350  1.00 28.40           H  
ATOM    233  HB3 ASN A  15      34.580  23.712 -17.105  1.00 28.40           H  
ATOM    234  O   ASN A  15      31.942  22.904 -16.199  1.00 28.40           O  
ATOM    235  CG  ASN A  15      36.061  24.692 -15.905  1.00 28.40           C  
ATOM    236  ND2 ASN A  15      36.745  25.258 -16.868  1.00 28.40           N  
ATOM    237 HD21 ASN A  15      36.321  25.411 -17.772  1.00 28.40           H  
ATOM    238 HD22 ASN A  15      37.704  25.493 -16.657  1.00 28.40           H  
ATOM    239  OD1 ASN A  15      36.607  24.488 -14.829  1.00 28.40           O  
ATOM    240  N   PRO A  16      31.657  23.678 -14.108  1.00 30.35           N  
ATOM    241  CA  PRO A  16      30.195  23.761 -14.193  1.00 30.35           C  
ATOM    242  HA  PRO A  16      29.798  22.872 -14.682  1.00 30.35           H  
ATOM    243  C   PRO A  16      29.731  25.003 -14.975  1.00 30.35           C  
ATOM    244  CB  PRO A  16      29.703  23.803 -12.743  1.00 30.35           C  
ATOM    245  HB2 PRO A  16      29.634  22.789 -12.349  1.00 30.35           H  
ATOM    246  HB3 PRO A  16      28.747  24.316 -12.641  1.00 30.35           H  
ATOM    247  O   PRO A  16      30.425  26.018 -15.031  1.00 30.35           O  
ATOM    248  CG  PRO A  16      30.827  24.553 -12.031  1.00 30.35           C  
ATOM    249  HG2 PRO A  16      30.868  24.306 -10.970  1.00 30.35           H  
ATOM    250  HG3 PRO A  16      30.693  25.626 -12.166  1.00 30.35           H  
ATOM    251  CD  PRO A  16      32.084  24.093 -12.772  1.00 30.35           C  
ATOM    252  HD2 PRO A  16      32.527  23.244 -12.251  1.00 30.35           H  
ATOM    253  HD3 PRO A  16      32.790  24.922 -12.817  1.00 30.35           H  
ATOM    254  N   ILE A  17      28.522  24.938 -15.539  1.00 33.04           N  
ATOM    255  H   ILE A  17      27.974  24.100 -15.411  1.00 33.04           H  
ATOM    256  CA  ILE A  17      27.887  26.065 -16.236  1.00 33.04           C  
ATOM    257  HA  ILE A  17      28.638  26.570 -16.844  1.00 33.04           H  
ATOM    258  C   ILE A  17      27.360  27.065 -15.198  1.00 33.04           C  
ATOM    259  CB  ILE A  17      26.763  25.568 -17.181  1.00 33.04           C  
ATOM    260  HB  ILE A  17      26.036  25.014 -16.587  1.00 33.04           H  
ATOM    261  O   ILE A  17      26.483  26.729 -14.405  1.00 33.04           O  
ATOM    262  CG1 ILE A  17      27.341  24.619 -18.260  1.00 33.04           C  
ATOM    263 HG12 ILE A  17      28.015  25.177 -18.909  1.00 33.04           H  
ATOM    264 HG13 ILE A  17      27.921  23.831 -17.779  1.00 33.04           H  
ATOM    265  CG2 ILE A  17      26.033  26.753 -17.846  1.00 33.04           C  
ATOM    266 HG21 ILE A  17      25.215  26.398 -18.473  1.00 33.04           H  
ATOM    267 HG22 ILE A  17      26.726  27.334 -18.455  1.00 33.04           H  
ATOM    268 HG23 ILE A  17      25.592  27.407 -17.094  1.00 33.04           H  
ATOM    269  CD1 ILE A  17      26.281  23.921 -19.124  1.00 33.04           C  
ATOM    270 HD11 ILE A  17      26.768  23.185 -19.763  1.00 33.04           H  
ATOM    271 HD12 ILE A  17      25.769  24.642 -19.761  1.00 33.04           H  
ATOM    272 HD13 ILE A  17      25.557  23.414 -18.487  1.00 33.04           H  
ATOM    273  N   GLN A  18      27.864  28.299 -15.232  1.00 35.18           N  
ATOM    274  H   GLN A  18      28.601  28.504 -15.891  1.00 35.18           H  
ATOM    275  CA  GLN A  18      27.266  29.423 -14.511  1.00 35.18           C  
ATOM    276  HA  GLN A  18      26.912  29.086 -13.537  1.00 35.18           H  
ATOM    277  C   GLN A  18      26.066  29.957 -15.299  1.00 35.18           C  
ATOM    278  CB  GLN A  18      28.306  30.532 -14.289  1.00 35.18           C  
ATOM    279  HB2 GLN A  18      28.781  30.782 -15.238  1.00 35.18           H  
ATOM    280  HB3 GLN A  18      27.794  31.421 -13.920  1.00 35.18           H  
ATOM    281  O   GLN A  18      26.202  30.325 -16.467  1.00 35.18           O  
ATOM    282  CG  GLN A  18      29.376  30.127 -13.267  1.00 35.18           C  
ATOM    283  HG2 GLN A  18      29.913  29.247 -13.619  1.00 35.18           H  
ATOM    284  HG3 GLN A  18      28.889  29.878 -12.325  1.00 35.18           H  
ATOM    285  CD  GLN A  18      30.389  31.244 -13.034  1.00 35.18           C  
ATOM    286  NE2 GLN A  18      30.545  31.716 -11.818  1.00 35.18           N  
ATOM    287 HE21 GLN A  18      31.135  32.532 -11.747  1.00 35.18           H  
ATOM    288 HE22 GLN A  18      29.857  31.498 -11.112  1.00 35.18           H  
ATOM    289  OE1 GLN A  18      31.070  31.707 -13.936  1.00 35.18           O  
ATOM    290  N   LEU A  19      24.898  30.018 -14.659  1.00 32.44           N  
ATOM    291  H   LEU A  19      24.857  29.717 -13.696  1.00 32.44           H  
ATOM    292  CA  LEU A  19      23.716  30.686 -15.197  1.00 32.44           C  
ATOM    293  HA  LEU A  19      23.873  30.914 -16.251  1.00 32.44           H  
ATOM    294  C   LEU A  19      23.526  32.016 -14.477  1.00 32.44           C  
ATOM    295  CB  LEU A  19      22.480  29.778 -15.077  1.00 32.44           C  
ATOM    296  HB2 LEU A  19      22.469  29.336 -14.081  1.00 32.44           H  
ATOM    297  HB3 LEU A  19      21.580  30.384 -15.178  1.00 32.44           H  
ATOM    298  O   LEU A  19      23.424  32.062 -13.252  1.00 32.44           O  
ATOM    299  CG  LEU A  19      22.444  28.666 -16.141  1.00 32.44           C  
ATOM    300  HG  LEU A  19      23.406  28.154 -16.171  1.00 32.44           H  
ATOM    301  CD1 LEU A  19      21.372  27.644 -15.778  1.00 32.44           C  
ATOM    302 HD11 LEU A  19      20.397  28.126 -15.713  1.00 32.44           H  
ATOM    303 HD12 LEU A  19      21.339  26.854 -16.529  1.00 32.44           H  
ATOM    304 HD13 LEU A  19      21.620  27.198 -14.815  1.00 32.44           H  
ATOM    305  CD2 LEU A  19      22.121  29.208 -17.538  1.00 32.44           C  
ATOM    306 HD21 LEU A  19      22.049  28.380 -18.243  1.00 32.44           H  
ATOM    307 HD22 LEU A  19      21.175  29.748 -17.521  1.00 32.44           H  
ATOM    308 HD23 LEU A  19      22.914  29.873 -17.880  1.00 32.44           H  
ATOM    309  N   LYS A  20      23.467  33.094 -15.258  1.00 33.92           N  
ATOM    310  H   LYS A  20      23.501  32.958 -16.258  1.00 33.92           H  
ATOM    311  CA  LYS A  20      23.184  34.443 -14.773  1.00 33.92           C  
ATOM    312  HA  LYS A  20      23.211  34.436 -13.684  1.00 33.92           H  
ATOM    313  C   LYS A  20      21.774  34.840 -15.185  1.00 33.92           C  
ATOM    314  CB  LYS A  20      24.247  35.432 -15.272  1.00 33.92           C  
ATOM    315  HB2 LYS A  20      24.349  35.343 -16.353  1.00 33.92           H  
ATOM    316  HB3 LYS A  20      23.925  36.446 -15.035  1.00 33.92           H  
ATOM    317  O   LYS A  20      21.354  34.539 -16.301  1.00 33.92           O  
ATOM    318  CG  LYS A  20      25.598  35.168 -14.588  1.00 33.92           C  
ATOM    319  HG2 LYS A  20      25.501  35.378 -13.522  1.00 33.92           H  
ATOM    320  HG3 LYS A  20      25.869  34.119 -14.707  1.00 33.92           H  
ATOM    321  CD  LYS A  20      26.727  36.021 -15.179  1.00 33.92           C  
ATOM    322  HD2 LYS A  20      26.872  35.726 -16.218  1.00 33.92           H  
ATOM    323  HD3 LYS A  20      26.465  37.079 -15.150  1.00 33.92           H  
ATOM    324  CE  LYS A  20      28.023  35.762 -14.405  1.00 33.92           C  
ATOM    325  HE2 LYS A  20      28.878  35.890 -15.070  1.00 33.92           H  
ATOM    326  HE3 LYS A  20      28.023  34.724 -14.072  1.00 33.92           H  
ATOM    327  NZ  LYS A  20      28.149  36.655 -13.237  1.00 33.92           N  
ATOM    328  HZ1 LYS A  20      27.259  37.079 -13.018  1.00 33.92           H  
ATOM    329  HZ2 LYS A  20      28.369  36.095 -12.425  1.00 33.92           H  
ATOM    330  HZ3 LYS A  20      28.852  37.371 -13.357  1.00 33.92           H  
ATOM    331  N   ASN A  21      21.055  35.518 -14.295  1.00 39.24           N  
ATOM    332  H   ASN A  21      21.482  35.735 -13.405  1.00 39.24           H  
ATOM    333  CA  ASN A  21      19.791  36.157 -14.657  1.00 39.24           C  
ATOM    334  HA  ASN A  21      19.206  35.441 -15.234  1.00 39.24           H  
ATOM    335  C   ASN A  21      20.033  37.375 -15.579  1.00 39.24           C  
ATOM    336  CB  ASN A  21      18.994  36.483 -13.373  1.00 39.24           C  
ATOM    337  HB2 ASN A  21      18.963  35.599 -12.736  1.00 39.24           H  
ATOM    338  HB3 ASN A  21      17.968  36.719 -13.654  1.00 39.24           H  
ATOM    339  O   ASN A  21      21.174  37.771 -15.826  1.00 39.24           O  
ATOM    340  CG  ASN A  21      19.533  37.648 -12.552  1.00 39.24           C  
ATOM    341  ND2 ASN A  21      18.802  38.077 -11.551  1.00 39.24           N  
ATOM    342 HD21 ASN A  21      17.911  37.653 -11.338  1.00 39.24           H  
ATOM    343 HD22 ASN A  21      19.125  38.901 -11.064  1.00 39.24           H  
ATOM    344  OD1 ASN A  21      20.580  38.216 -12.813  1.00 39.24           O  
ATOM    345  N   GLU A  22      18.960  38.026 -16.034  1.00 43.61           N  
ATOM    346  H   GLU A  22      18.042  37.646 -15.853  1.00 43.61           H  
ATOM    347  CA  GLU A  22      19.019  39.233 -16.883  1.00 43.61           C  
ATOM    348  HA  GLU A  22      19.582  39.000 -17.787  1.00 43.61           H  
ATOM    349  C   GLU A  22      19.731  40.439 -16.223  1.00 43.61           C  
ATOM    350  CB  GLU A  22      17.591  39.628 -17.300  1.00 43.61           C  
ATOM    351  HB2 GLU A  22      17.640  40.520 -17.925  1.00 43.61           H  
ATOM    352  HB3 GLU A  22      17.020  39.865 -16.402  1.00 43.61           H  
ATOM    353  O   GLU A  22      20.000  41.441 -16.879  1.00 43.61           O  
ATOM    354  CG  GLU A  22      16.874  38.519 -18.091  1.00 43.61           C  
ATOM    355  HG2 GLU A  22      16.776  37.633 -17.464  1.00 43.61           H  
ATOM    356  HG3 GLU A  22      17.490  38.256 -18.951  1.00 43.61           H  
ATOM    357  CD  GLU A  22      15.476  38.946 -18.559  1.00 43.61           C  
ATOM    358  OE1 GLU A  22      15.109  38.564 -19.692  1.00 43.61           O  
ATOM    359  OE2 GLU A  22      14.780  39.620 -17.766  1.00 43.61           O  
ATOM    360  N   GLN A  23      20.073  40.340 -14.933  1.00 32.30           N  
ATOM    361  H   GLN A  23      19.883  39.461 -14.473  1.00 32.30           H  
ATOM    362  CA  GLN A  23      20.808  41.340 -14.152  1.00 32.30           C  
ATOM    363  HA  GLN A  23      20.847  42.271 -14.717  1.00 32.30           H  
ATOM    364  C   GLN A  23      22.275  40.930 -13.890  1.00 32.30           C  
ATOM    365  CB  GLN A  23      20.041  41.613 -12.846  1.00 32.30           C  
ATOM    366  HB2 GLN A  23      19.975  40.687 -12.275  1.00 32.30           H  
ATOM    367  HB3 GLN A  23      20.593  42.340 -12.250  1.00 32.30           H  
ATOM    368  O   GLN A  23      22.978  41.599 -13.137  1.00 32.30           O  
ATOM    369  CG  GLN A  23      18.626  42.169 -13.093  1.00 32.30           C  
ATOM    370  HG2 GLN A  23      18.712  43.155 -13.552  1.00 32.30           H  
ATOM    371  HG3 GLN A  23      18.077  41.525 -13.779  1.00 32.30           H  
ATOM    372  CD  GLN A  23      17.795  42.281 -11.819  1.00 32.30           C  
ATOM    373  NE2 GLN A  23      16.733  43.055 -11.836  1.00 32.30           N  
ATOM    374 HE21 GLN A  23      16.189  43.079 -10.985  1.00 32.30           H  
ATOM    375 HE22 GLN A  23      16.465  43.539 -12.680  1.00 32.30           H  
ATOM    376  OE1 GLN A  23      18.052  41.658 -10.801  1.00 32.30           O  
ATOM    377  N   GLY A  24      22.758  39.834 -14.490  1.00 36.24           N  
ATOM    378  H   GLY A  24      22.127  39.293 -15.064  1.00 36.24           H  
ATOM    379  CA  GLY A  24      24.145  39.366 -14.367  1.00 36.24           C  
ATOM    380  HA2 GLY A  24      24.362  38.709 -15.210  1.00 36.24           H  
ATOM    381  HA3 GLY A  24      24.811  40.227 -14.427  1.00 36.24           H  
ATOM    382  C   GLY A  24      24.476  38.608 -13.072  1.00 36.24           C  
ATOM    383  O   GLY A  24      25.637  38.229 -12.871  1.00 36.24           O  
ATOM    384  N   VAL A  25      23.480  38.364 -12.215  1.00 36.84           N  
ATOM    385  H   VAL A  25      22.546  38.632 -12.490  1.00 36.84           H  
ATOM    386  CA  VAL A  25      23.631  37.673 -10.926  1.00 36.84           C  
ATOM    387  HA  VAL A  25      24.568  37.992 -10.470  1.00 36.84           H  
ATOM    388  C   VAL A  25      23.684  36.166 -11.155  1.00 36.84           C  
ATOM    389  CB  VAL A  25      22.486  38.026  -9.951  1.00 36.84           C  
ATOM    390  HB  VAL A  25      21.547  37.625 -10.332  1.00 36.84           H  
ATOM    391  O   VAL A  25      22.751  35.596 -11.722  1.00 36.84           O  
ATOM    392  CG1 VAL A  25      22.733  37.424  -8.561  1.00 36.84           C  
ATOM    393 HG11 VAL A  25      22.772  36.336  -8.620  1.00 36.84           H  
ATOM    394 HG12 VAL A  25      21.918  37.694  -7.891  1.00 36.84           H  
ATOM    395 HG13 VAL A  25      23.673  37.793  -8.150  1.00 36.84           H  
ATOM    396  CG2 VAL A  25      22.324  39.543  -9.779  1.00 36.84           C  
ATOM    397 HG21 VAL A  25      22.037  40.002 -10.726  1.00 36.84           H  
ATOM    398 HG22 VAL A  25      23.260  39.984  -9.438  1.00 36.84           H  
ATOM    399 HG23 VAL A  25      21.540  39.753  -9.052  1.00 36.84           H  
ATOM    400  N   ASP A  26      24.768  35.531 -10.706  1.00 42.93           N  
ATOM    401  H   ASP A  26      25.487  36.065 -10.239  1.00 42.93           H  
ATOM    402  CA  ASP A  26      24.935  34.075 -10.726  1.00 42.93           C  
ATOM    403  HA  ASP A  26      24.823  33.709 -11.746  1.00 42.93           H  
ATOM    404  C   ASP A  26      23.874  33.394  -9.847  1.00 42.93           C  
ATOM    405  CB  ASP A  26      26.350  33.715 -10.237  1.00 42.93           C  
ATOM    406  HB2 ASP A  26      26.410  32.639 -10.077  1.00 42.93           H  
ATOM    407  HB3 ASP A  26      26.540  34.207  -9.283  1.00 42.93           H  
ATOM    408  O   ASP A  26      23.793  33.657  -8.647  1.00 42.93           O  
ATOM    409  CG  ASP A  26      27.422  34.121 -11.248  1.00 42.93           C  
ATOM    410  OD1 ASP A  26      27.504  33.487 -12.320  1.00 42.93           O  
ATOM    411  OD2 ASP A  26      28.140  35.121 -11.010  1.00 42.93           O  
ATOM    412  N   GLN A  27      23.074  32.500 -10.432  1.00 35.03           N  
ATOM    413  H   GLN A  27      23.186  32.322 -11.420  1.00 35.03           H  
ATOM    414  CA  GLN A  27      22.190  31.616  -9.675  1.00 35.03           C  
ATOM    415  HA  GLN A  27      21.912  32.110  -8.744  1.00 35.03           H  
ATOM    416  C   GLN A  27      22.937  30.336  -9.296  1.00 35.03           C  
ATOM    417  CB  GLN A  27      20.889  31.322 -10.435  1.00 35.03           C  
ATOM    418  HB2 GLN A  27      21.109  31.003 -11.454  1.00 35.03           H  
ATOM    419  HB3 GLN A  27      20.374  30.512  -9.921  1.00 35.03           H  
ATOM    420  O   GLN A  27      23.361  29.556 -10.151  1.00 35.03           O  
ATOM    421  CG  GLN A  27      19.968  32.553 -10.451  1.00 35.03           C  
ATOM    422  HG2 GLN A  27      20.364  33.296 -11.143  1.00 35.03           H  
ATOM    423  HG3 GLN A  27      19.950  32.995  -9.455  1.00 35.03           H  
ATOM    424  CD  GLN A  27      18.529  32.226 -10.842  1.00 35.03           C  
ATOM    425  NE2 GLN A  27      17.590  33.097 -10.544  1.00 35.03           N  
ATOM    426 HE21 GLN A  27      16.652  32.820 -10.795  1.00 35.03           H  
ATOM    427 HE22 GLN A  27      17.809  33.930 -10.017  1.00 35.03           H  
ATOM    428  OE1 GLN A  27      18.202  31.201 -11.413  1.00 35.03           O  
ATOM    429  N   THR A  28      23.109  30.135  -7.992  1.00 32.01           N  
ATOM    430  H   THR A  28      22.828  30.857  -7.345  1.00 32.01           H  
ATOM    431  CA  THR A  28      23.854  29.008  -7.434  1.00 32.01           C  
ATOM    432  HA  THR A  28      24.806  28.950  -7.963  1.00 32.01           H  
ATOM    433  C   THR A  28      23.106  27.684  -7.623  1.00 32.01           C  
ATOM    434  CB  THR A  28      24.154  29.229  -5.939  1.00 32.01           C  
ATOM    435  HB  THR A  28      23.304  28.900  -5.341  1.00 32.01           H  
ATOM    436  O   THR A  28      21.952  27.556  -7.233  1.00 32.01           O  
ATOM    437  CG2 THR A  28      25.414  28.491  -5.491  1.00 32.01           C  
ATOM    438 HG21 THR A  28      26.274  28.832  -6.068  1.00 32.01           H  
ATOM    439 HG22 THR A  28      25.593  28.675  -4.431  1.00 32.01           H  
ATOM    440 HG23 THR A  28      25.283  27.418  -5.632  1.00 32.01           H  
ATOM    441  OG1 THR A  28      24.391  30.593  -5.658  1.00 32.01           O  
ATOM    442  HG1 THR A  28      24.491  30.676  -4.707  1.00 32.01           H  
ATOM    443  N   GLU A  29      23.822  26.684  -8.142  1.00 30.44           N  
ATOM    444  H   GLU A  29      24.740  26.926  -8.487  1.00 30.44           H  
ATOM    445  CA  GLU A  29      23.525  25.248  -8.012  1.00 30.44           C  
ATOM    446  HA  GLU A  29      24.330  24.753  -8.557  1.00 30.44           H  
ATOM    447  C   GLU A  29      22.245  24.698  -8.681  1.00 30.44           C  
ATOM    448  CB  GLU A  29      23.729  24.820  -6.550  1.00 30.44           C  
ATOM    449  HB2 GLU A  29      22.903  25.169  -5.929  1.00 30.44           H  
ATOM    450  HB3 GLU A  29      24.651  25.281  -6.195  1.00 30.44           H  
ATOM    451  O   GLU A  29      21.348  24.143  -8.048  1.00 30.44           O  
ATOM    452  CG  GLU A  29      23.886  23.302  -6.417  1.00 30.44           C  
ATOM    453  HG2 GLU A  29      22.905  22.826  -6.430  1.00 30.44           H  
ATOM    454  HG3 GLU A  29      24.448  22.937  -7.277  1.00 30.44           H  
ATOM    455  CD  GLU A  29      24.631  22.903  -5.138  1.00 30.44           C  
ATOM    456  OE1 GLU A  29      25.448  21.960  -5.243  1.00 30.44           O  
ATOM    457  OE2 GLU A  29      24.401  23.544  -4.089  1.00 30.44           O  
ATOM    458  N   LEU A  30      22.235  24.701 -10.019  1.00 25.60           N  
ATOM    459  H   LEU A  30      22.963  25.203 -10.505  1.00 25.60           H  
ATOM    460  CA  LEU A  30      21.336  23.846 -10.804  1.00 25.60           C  
ATOM    461  HA  LEU A  30      20.370  23.842 -10.300  1.00 25.60           H  
ATOM    462  C   LEU A  30      21.862  22.391 -10.802  1.00 25.60           C  
ATOM    463  CB  LEU A  30      21.134  24.475 -12.202  1.00 25.60           C  
ATOM    464  HB2 LEU A  30      21.761  23.980 -12.944  1.00 25.60           H  
ATOM    465  HB3 LEU A  30      21.442  25.520 -12.161  1.00 25.60           H  
ATOM    466  O   LEU A  30      22.700  22.002 -11.619  1.00 25.60           O  
ATOM    467  CG  LEU A  30      19.663  24.456 -12.655  1.00 25.60           C  
ATOM    468  HG  LEU A  30      19.037  24.858 -11.859  1.00 25.60           H  
ATOM    469  CD1 LEU A  30      19.487  25.345 -13.885  1.00 25.60           C  
ATOM    470 HD11 LEU A  30      20.143  25.010 -14.688  1.00 25.60           H  
ATOM    471 HD12 LEU A  30      18.451  25.307 -14.222  1.00 25.60           H  
ATOM    472 HD13 LEU A  30      19.722  26.375 -13.620  1.00 25.60           H  
ATOM    473  CD2 LEU A  30      19.171  23.051 -13.001  1.00 25.60           C  
ATOM    474 HD21 LEU A  30      19.776  22.629 -13.804  1.00 25.60           H  
ATOM    475 HD22 LEU A  30      19.240  22.404 -12.126  1.00 25.60           H  
ATOM    476 HD23 LEU A  30      18.128  23.092 -13.314  1.00 25.60           H  
ATOM    477  N   THR A  31      21.422  21.595  -9.826  1.00 24.71           N  
ATOM    478  H   THR A  31      20.777  21.978  -9.150  1.00 24.71           H  
ATOM    479  CA  THR A  31      21.916  20.228  -9.584  1.00 24.71           C  
ATOM    480  HA  THR A  31      22.978  20.233  -9.830  1.00 24.71           H  
ATOM    481  C   THR A  31      21.267  19.159 -10.477  1.00 24.71           C  
ATOM    482  CB  THR A  31      21.795  19.810  -8.098  1.00 24.71           C  
ATOM    483  HB  THR A  31      21.394  18.798  -8.047  1.00 24.71           H  
ATOM    484  O   THR A  31      20.088  19.210 -10.800  1.00 24.71           O  
ATOM    485  CG2 THR A  31      23.153  19.800  -7.399  1.00 24.71           C  
ATOM    486 HG21 THR A  31      23.652  20.760  -7.528  1.00 24.71           H  
ATOM    487 HG22 THR A  31      23.782  19.015  -7.820  1.00 24.71           H  
ATOM    488 HG23 THR A  31      23.020  19.610  -6.334  1.00 24.71           H  
ATOM    489  OG1 THR A  31      20.939  20.645  -7.354  1.00 24.71           O  
ATOM    490  HG1 THR A  31      21.422  21.429  -7.082  1.00 24.71           H  
ATOM    491  N   ALA A  32      22.061  18.127 -10.787  1.00 23.68           N  
ATOM    492  H   ALA A  32      23.021  18.222 -10.488  1.00 23.68           H  
ATOM    493  CA  ALA A  32      21.659  16.798 -11.273  1.00 23.68           C  
ATOM    494  HA  ALA A  32      22.595  16.248 -11.371  1.00 23.68           H  
ATOM    495  C   ALA A  32      20.961  16.648 -12.654  1.00 23.68           C  
ATOM    496  CB  ALA A  32      20.910  16.066 -10.151  1.00 23.68           C  
ATOM    497  HB1 ALA A  32      20.732  15.030 -10.439  1.00 23.68           H  
ATOM    498  HB2 ALA A  32      19.948  16.547  -9.978  1.00 23.68           H  
ATOM    499  HB3 ALA A  32      21.490  16.090  -9.228  1.00 23.68           H  
ATOM    500  O   ALA A  32      19.745  16.605 -12.777  1.00 23.68           O  
ATOM    501  N   ARG A  33      21.799  16.287 -13.641  1.00 23.81           N  
ATOM    502  H   ARG A  33      22.754  16.583 -13.498  1.00 23.81           H  
ATOM    503  CA  ARG A  33      21.607  15.186 -14.620  1.00 23.81           C  
ATOM    504  HA  ARG A  33      22.393  15.284 -15.369  1.00 23.81           H  
ATOM    505  C   ARG A  33      20.299  15.094 -15.419  1.00 23.81           C  
ATOM    506  CB  ARG A  33      21.807  13.836 -13.918  1.00 23.81           C  
ATOM    507  HB2 ARG A  33      21.246  13.820 -12.983  1.00 23.81           H  
ATOM    508  HB3 ARG A  33      21.407  13.049 -14.557  1.00 23.81           H  
ATOM    509  O   ARG A  33      19.329  14.474 -14.996  1.00 23.81           O  
ATOM    510  CG  ARG A  33      23.271  13.498 -13.661  1.00 23.81           C  
ATOM    511  HG2 ARG A  33      23.724  14.231 -12.993  1.00 23.81           H  
ATOM    512  HG3 ARG A  33      23.805  13.484 -14.611  1.00 23.81           H  
ATOM    513  CD  ARG A  33      23.311  12.110 -13.022  1.00 23.81           C  
ATOM    514  HD2 ARG A  33      22.606  11.460 -13.541  1.00 23.81           H  
ATOM    515  HD3 ARG A  33      23.001  12.193 -11.980  1.00 23.81           H  
ATOM    516  NE  ARG A  33      24.650  11.509 -13.110  1.00 23.81           N  
ATOM    517  HE  ARG A  33      25.388  12.084 -13.489  1.00 23.81           H  
ATOM    518  NH1 ARG A  33      24.071   9.466 -12.235  1.00 23.81           N  
ATOM    519 HH11 ARG A  33      24.311   8.523 -11.967  1.00 23.81           H  
ATOM    520 HH12 ARG A  33      23.138   9.810 -12.058  1.00 23.81           H  
ATOM    521  NH2 ARG A  33      26.152   9.808 -12.965  1.00 23.81           N  
ATOM    522 HH21 ARG A  33      26.864  10.397 -13.372  1.00 23.81           H  
ATOM    523 HH22 ARG A  33      26.371   8.860 -12.694  1.00 23.81           H  
ATOM    524  CZ  ARG A  33      24.949  10.269 -12.769  1.00 23.81           C  
ATOM    525  N   SER A  34      20.435  15.424 -16.700  1.00 23.97           N  
ATOM    526  H   SER A  34      21.286  15.890 -16.982  1.00 23.97           H  
ATOM    527  CA  SER A  34      19.413  15.300 -17.738  1.00 23.97           C  
ATOM    528  HA  SER A  34      18.750  14.465 -17.512  1.00 23.97           H  
ATOM    529  C   SER A  34      20.127  15.020 -19.098  1.00 23.97           C  
ATOM    530  CB  SER A  34      18.620  16.629 -17.694  1.00 23.97           C  
ATOM    531  HB2 SER A  34      17.684  16.522 -18.242  1.00 23.97           H  
ATOM    532  HB3 SER A  34      19.238  17.414 -18.129  1.00 23.97           H  
ATOM    533  O   SER A  34      21.243  15.506 -19.269  1.00 23.97           O  
ATOM    534  OG  SER A  34      18.272  17.055 -16.390  1.00 23.97           O  
ATOM    535  HG  SER A  34      17.805  17.892 -16.430  1.00 23.97           H  
ATOM    536  N   ALA A  35      19.567  14.265 -20.071  1.00 24.10           N  
ATOM    537  H   ALA A  35      18.662  13.854 -19.888  1.00 24.10           H  
ATOM    538  CA  ALA A  35      20.188  13.991 -21.412  1.00 24.10           C  
ATOM    539  HA  ALA A  35      21.184  14.432 -21.436  1.00 24.10           H  
ATOM    540  C   ALA A  35      19.423  14.617 -22.623  1.00 24.10           C  
ATOM    541  CB  ALA A  35      20.374  12.474 -21.533  1.00 24.10           C  
ATOM    542  HB1 ALA A  35      20.886  12.228 -22.463  1.00 24.10           H  
ATOM    543  HB2 ALA A  35      20.973  12.114 -20.697  1.00 24.10           H  
ATOM    544  HB3 ALA A  35      19.404  11.977 -21.506  1.00 24.10           H  
ATOM    545  O   ALA A  35      18.621  15.484 -22.397  1.00 24.10           O  
ATOM    546  N   PHE A  36      19.556  14.249 -23.908  1.00 24.94           N  
ATOM    547  H   PHE A  36      20.232  13.550 -24.179  1.00 24.94           H  
ATOM    548  CA  PHE A  36      18.583  14.737 -24.931  1.00 24.94           C  
ATOM    549  HA  PHE A  36      17.639  14.952 -24.431  1.00 24.94           H  
ATOM    550  C   PHE A  36      18.233  13.684 -25.988  1.00 24.94           C  
ATOM    551  CB  PHE A  36      19.034  16.057 -25.595  1.00 24.94           C  
ATOM    552  HB2 PHE A  36      20.083  15.967 -25.875  1.00 24.94           H  
ATOM    553  HB3 PHE A  36      18.469  16.183 -26.519  1.00 24.94           H  
ATOM    554  O   PHE A  36      19.120  12.993 -26.488  1.00 24.94           O  
ATOM    555  CG  PHE A  36      18.821  17.334 -24.785  1.00 24.94           C  
ATOM    556  CD1 PHE A  36      17.540  17.671 -24.297  1.00 24.94           C  
ATOM    557  HD1 PHE A  36      16.701  17.012 -24.461  1.00 24.94           H  
ATOM    558  CD2 PHE A  36      19.900  18.207 -24.540  1.00 24.94           C  
ATOM    559  HD2 PHE A  36      20.886  17.965 -24.906  1.00 24.94           H  
ATOM    560  CE1 PHE A  36      17.350  18.851 -23.558  1.00 24.94           C  
ATOM    561  HE1 PHE A  36      16.380  19.071 -23.136  1.00 24.94           H  
ATOM    562  CE2 PHE A  36      19.701  19.404 -23.826  1.00 24.94           C  
ATOM    563  HE2 PHE A  36      20.530  20.072 -23.643  1.00 24.94           H  
ATOM    564  CZ  PHE A  36      18.424  19.730 -23.343  1.00 24.94           C  
ATOM    565  HZ  PHE A  36      18.273  20.643 -22.787  1.00 24.94           H  
ATOM    566  N   ARG A  37      16.941  13.553 -26.336  1.00 26.22           N  
ATOM    567  H   ARG A  37      16.260  14.104 -25.832  1.00 26.22           H  
ATOM    568  CA  ARG A  37      16.458  12.594 -27.346  1.00 26.22           C  
ATOM    569  HA  ARG A  37      17.241  12.462 -28.094  1.00 26.22           H  
ATOM    570  C   ARG A  37      15.198  13.071 -28.079  1.00 26.22           C  
ATOM    571  CB  ARG A  37      16.218  11.235 -26.662  1.00 26.22           C  
ATOM    572  HB2 ARG A  37      15.383  11.311 -25.965  1.00 26.22           H  
ATOM    573  HB3 ARG A  37      17.110  10.961 -26.099  1.00 26.22           H  
ATOM    574  O   ARG A  37      14.092  12.904 -27.582  1.00 26.22           O  
ATOM    575  CG  ARG A  37      15.939  10.134 -27.695  1.00 26.22           C  
ATOM    576  HG2 ARG A  37      15.043  10.372 -28.267  1.00 26.22           H  
ATOM    577  HG3 ARG A  37      16.787  10.072 -28.378  1.00 26.22           H  
ATOM    578  CD  ARG A  37      15.743   8.778 -27.012  1.00 26.22           C  
ATOM    579  HD2 ARG A  37      14.818   8.807 -26.436  1.00 26.22           H  
ATOM    580  HD3 ARG A  37      16.579   8.601 -26.335  1.00 26.22           H  
ATOM    581  NE  ARG A  37      15.684   7.694 -28.011  1.00 26.22           N  
ATOM    582  HE  ARG A  37      15.726   7.977 -28.979  1.00 26.22           H  
ATOM    583  NH1 ARG A  37      15.444   5.934 -26.554  1.00 26.22           N  
ATOM    584 HH11 ARG A  37      15.343   4.944 -26.385  1.00 26.22           H  
ATOM    585 HH12 ARG A  37      15.389   6.589 -25.788  1.00 26.22           H  
ATOM    586  NH2 ARG A  37      15.601   5.541 -28.745  1.00 26.22           N  
ATOM    587 HH21 ARG A  37      15.503   4.554 -28.556  1.00 26.22           H  
ATOM    588 HH22 ARG A  37      15.691   5.863 -29.698  1.00 26.22           H  
ATOM    589  CZ  ARG A  37      15.577   6.400 -27.765  1.00 26.22           C  
ATOM    590  N   PHE A  38      15.363  13.572 -29.300  1.00 25.44           N  
ATOM    591  H   PHE A  38      16.300  13.722 -29.645  1.00 25.44           H  
ATOM    592  CA  PHE A  38      14.245  13.882 -30.197  1.00 25.44           C  
ATOM    593  HA  PHE A  38      13.563  14.560 -29.683  1.00 25.44           H  
ATOM    594  C   PHE A  38      13.466  12.612 -30.581  1.00 25.44           C  
ATOM    595  CB  PHE A  38      14.777  14.595 -31.450  1.00 25.44           C  
ATOM    596  HB2 PHE A  38      13.931  14.856 -32.087  1.00 25.44           H  
ATOM    597  HB3 PHE A  38      15.409  13.908 -32.013  1.00 25.44           H  
ATOM    598  O   PHE A  38      14.063  11.618 -31.005  1.00 25.44           O  
ATOM    599  CG  PHE A  38      15.561  15.857 -31.146  1.00 25.44           C  
ATOM    600  CD1 PHE A  38      14.877  17.053 -30.858  1.00 25.44           C  
ATOM    601  HD1 PHE A  38      13.798  17.086 -30.872  1.00 25.44           H  
ATOM    602  CD2 PHE A  38      16.970  15.829 -31.099  1.00 25.44           C  
ATOM    603  HD2 PHE A  38      17.503  14.918 -31.326  1.00 25.44           H  
ATOM    604  CE1 PHE A  38      15.596  18.213 -30.519  1.00 25.44           C  
ATOM    605  HE1 PHE A  38      15.061  19.119 -30.278  1.00 25.44           H  
ATOM    606  CE2 PHE A  38      17.688  16.989 -30.756  1.00 25.44           C  
ATOM    607  HE2 PHE A  38      18.767  16.969 -30.717  1.00 25.44           H  
ATOM    608  CZ  PHE A  38      17.000  18.181 -30.465  1.00 25.44           C  
ATOM    609  HZ  PHE A  38      17.547  19.073 -30.196  1.00 25.44           H  
ATOM    610  N   THR A  39      12.138  12.650 -30.463  1.00 26.66           N  
ATOM    611  H   THR A  39      11.704  13.461 -30.047  1.00 26.66           H  
ATOM    612  CA  THR A  39      11.220  11.632 -30.998  1.00 26.66           C  
ATOM    613  HA  THR A  39      11.784  10.716 -31.177  1.00 26.66           H  
ATOM    614  C   THR A  39      10.660  12.065 -32.351  1.00 26.66           C  
ATOM    615  CB  THR A  39      10.098  11.285 -30.006  1.00 26.66           C  
ATOM    616  HB  THR A  39       9.266  10.813 -30.529  1.00 26.66           H  
ATOM    617  O   THR A  39      10.453  13.247 -32.614  1.00 26.66           O  
ATOM    618  CG2 THR A  39      10.620  10.320 -28.941  1.00 26.66           C  
ATOM    619 HG21 THR A  39       9.818  10.098 -28.236  1.00 26.66           H  
ATOM    620 HG22 THR A  39      11.449  10.777 -28.401  1.00 26.66           H  
ATOM    621 HG23 THR A  39      10.950   9.392 -29.408  1.00 26.66           H  
ATOM    622  OG1 THR A  39       9.644  12.423 -29.316  1.00 26.66           O  
ATOM    623  HG1 THR A  39       8.981  12.892 -29.828  1.00 26.66           H  
ATOM    624  N   THR A  40      10.464  11.104 -33.252  1.00 26.52           N  
ATOM    625  H   THR A  40      10.603  10.138 -32.993  1.00 26.52           H  
ATOM    626  CA  THR A  40      10.231  11.364 -34.678  1.00 26.52           C  
ATOM    627  HA  THR A  40      10.855  12.200 -34.993  1.00 26.52           H  
ATOM    628  C   THR A  40       8.781  11.735 -34.988  1.00 26.52           C  
ATOM    629  CB  THR A  40      10.641  10.140 -35.512  1.00 26.52           C  
ATOM    630  HB  THR A  40      10.306  10.273 -36.541  1.00 26.52           H  
ATOM    631  O   THR A  40       7.944  10.853 -35.176  1.00 26.52           O  
ATOM    632  CG2 THR A  40      12.153   9.923 -35.516  1.00 26.52           C  
ATOM    633 HG21 THR A  40      12.516   9.747 -34.503  1.00 26.52           H  
ATOM    634 HG22 THR A  40      12.389   9.058 -36.136  1.00 26.52           H  
ATOM    635 HG23 THR A  40      12.648  10.801 -35.931  1.00 26.52           H  
ATOM    636  OG1 THR A  40      10.050   8.979 -34.970  1.00 26.52           O  
ATOM    637  HG1 THR A  40       9.103   9.125 -35.025  1.00 26.52           H  
ATOM    638  N   HIS A  41       8.514  13.031 -35.132  1.00 28.27           N  
ATOM    639  H   HIS A  41       9.235  13.699 -34.900  1.00 28.27           H  
ATOM    640  CA  HIS A  41       7.367  13.536 -35.888  1.00 28.27           C  
ATOM    641  HA  HIS A  41       6.641  12.731 -36.002  1.00 28.27           H  
ATOM    642  C   HIS A  41       7.815  13.976 -37.293  1.00 28.27           C  
ATOM    643  CB  HIS A  41       6.681  14.669 -35.113  1.00 28.27           C  
ATOM    644  HB2 HIS A  41       7.423  15.394 -34.780  1.00 28.27           H  
ATOM    645  HB3 HIS A  41       5.982  15.183 -35.773  1.00 28.27           H  
ATOM    646  O   HIS A  41       8.942  14.454 -37.438  1.00 28.27           O  
ATOM    647  CG  HIS A  41       5.911  14.141 -33.930  1.00 28.27           C  
ATOM    648  CD2 HIS A  41       6.324  14.108 -32.624  1.00 28.27           C  
ATOM    649  HD2 HIS A  41       7.255  14.497 -32.239  1.00 28.27           H  
ATOM    650  ND1 HIS A  41       4.687  13.514 -33.986  1.00 28.27           N  
ATOM    651  HD1 HIS A  41       4.109  13.407 -34.808  1.00 28.27           H  
ATOM    652  CE1 HIS A  41       4.371  13.108 -32.746  1.00 28.27           C  
ATOM    653  HE1 HIS A  41       3.463  12.593 -32.469  1.00 28.27           H  
ATOM    654  NE2 HIS A  41       5.343  13.437 -31.885  1.00 28.27           N  
ATOM    655  N   PRO A  42       6.978  13.819 -38.337  1.00 32.85           N  
ATOM    656  CA  PRO A  42       7.243  14.438 -39.631  1.00 32.85           C  
ATOM    657  HA  PRO A  42       8.224  14.138 -39.999  1.00 32.85           H  
ATOM    658  C   PRO A  42       7.202  15.965 -39.480  1.00 32.85           C  
ATOM    659  CB  PRO A  42       6.157  13.908 -40.572  1.00 32.85           C  
ATOM    660  HB2 PRO A  42       6.492  12.973 -41.021  1.00 32.85           H  
ATOM    661  HB3 PRO A  42       5.894  14.629 -41.345  1.00 32.85           H  
ATOM    662  O   PRO A  42       6.297  16.504 -38.845  1.00 32.85           O  
ATOM    663  CG  PRO A  42       4.983  13.630 -39.632  1.00 32.85           C  
ATOM    664  HG2 PRO A  42       4.326  12.853 -40.024  1.00 32.85           H  
ATOM    665  HG3 PRO A  42       4.424  14.550 -39.463  1.00 32.85           H  
ATOM    666  CD  PRO A  42       5.661  13.195 -38.332  1.00 32.85           C  
ATOM    667  HD2 PRO A  42       5.066  13.523 -37.480  1.00 32.85           H  
ATOM    668  HD3 PRO A  42       5.776  12.111 -38.319  1.00 32.85           H  
ATOM    669  N   PHE A  43       8.195  16.651 -40.043  1.00 32.61           N  
ATOM    670  H   PHE A  43       8.904  16.151 -40.560  1.00 32.61           H  
ATOM    671  CA  PHE A  43       8.312  18.107 -39.977  1.00 32.61           C  
ATOM    672  HA  PHE A  43       7.742  18.476 -39.125  1.00 32.61           H  
ATOM    673  C   PHE A  43       7.745  18.731 -41.254  1.00 32.61           C  
ATOM    674  CB  PHE A  43       9.783  18.525 -39.783  1.00 32.61           C  
ATOM    675  HB2 PHE A  43      10.285  18.506 -40.750  1.00 32.61           H  
ATOM    676  HB3 PHE A  43       9.803  19.560 -39.441  1.00 32.61           H  
ATOM    677  O   PHE A  43       8.222  18.412 -42.346  1.00 32.61           O  
ATOM    678  CG  PHE A  43      10.597  17.672 -38.824  1.00 32.61           C  
ATOM    679  CD1 PHE A  43      10.511  17.875 -37.435  1.00 32.61           C  
ATOM    680  HD1 PHE A  43       9.855  18.636 -37.040  1.00 32.61           H  
ATOM    681  CD2 PHE A  43      11.446  16.668 -39.331  1.00 32.61           C  
ATOM    682  HD2 PHE A  43      11.513  16.507 -40.397  1.00 32.61           H  
ATOM    683  CE1 PHE A  43      11.268  17.076 -36.557  1.00 32.61           C  
ATOM    684  HE1 PHE A  43      11.189  17.227 -35.491  1.00 32.61           H  
ATOM    685  CE2 PHE A  43      12.199  15.867 -38.455  1.00 32.61           C  
ATOM    686  HE2 PHE A  43      12.839  15.090 -38.847  1.00 32.61           H  
ATOM    687  CZ  PHE A  43      12.109  16.071 -37.067  1.00 32.61           C  
ATOM    688  HZ  PHE A  43      12.678  15.452 -36.389  1.00 32.61           H  
ATOM    689  N   ASP A  44       6.796  19.657 -41.126  1.00 31.42           N  
ATOM    690  H   ASP A  44       6.377  19.835 -40.224  1.00 31.42           H  
ATOM    691  CA  ASP A  44       6.406  20.520 -42.241  1.00 31.42           C  
ATOM    692  HA  ASP A  44       6.230  19.902 -43.121  1.00 31.42           H  
ATOM    693  C   ASP A  44       7.549  21.498 -42.551  1.00 31.42           C  
ATOM    694  CB  ASP A  44       5.101  21.269 -41.929  1.00 31.42           C  
ATOM    695  HB2 ASP A  44       4.916  21.991 -42.724  1.00 31.42           H  
ATOM    696  HB3 ASP A  44       5.216  21.818 -40.995  1.00 31.42           H  
ATOM    697  O   ASP A  44       7.988  22.262 -41.685  1.00 31.42           O  
ATOM    698  CG  ASP A  44       3.892  20.333 -41.841  1.00 31.42           C  
ATOM    699  OD1 ASP A  44       3.748  19.484 -42.748  1.00 31.42           O  
ATOM    700  OD2 ASP A  44       3.130  20.478 -40.859  1.00 31.42           O  
ATOM    701  N   ILE A  45       8.050  21.471 -43.788  1.00 27.47           N  
ATOM    702  H   ILE A  45       7.637  20.834 -44.455  1.00 27.47           H  
ATOM    703  CA  ILE A  45       9.070  22.413 -44.261  1.00 27.47           C  
ATOM    704  HA  ILE A  45       9.689  22.715 -43.417  1.00 27.47           H  
ATOM    705  C   ILE A  45       8.352  23.661 -44.778  1.00 27.47           C  
ATOM    706  CB  ILE A  45      10.013  21.771 -45.308  1.00 27.47           C  
ATOM    707  HB  ILE A  45       9.418  21.441 -46.160  1.00 27.47           H  
ATOM    708  O   ILE A  45       7.837  23.673 -45.894  1.00 27.47           O  
ATOM    709  CG1 ILE A  45      10.735  20.542 -44.700  1.00 27.47           C  
ATOM    710 HG12 ILE A  45       9.989  19.833 -44.340  1.00 27.47           H  
ATOM    711 HG13 ILE A  45      11.331  20.861 -43.845  1.00 27.47           H  
ATOM    712  CG2 ILE A  45      11.043  22.811 -45.801  1.00 27.47           C  
ATOM    713 HG21 ILE A  45      11.670  22.393 -46.588  1.00 27.47           H  
ATOM    714 HG22 ILE A  45      10.535  23.670 -46.239  1.00 27.47           H  
ATOM    715 HG23 ILE A  45      11.655  23.167 -44.972  1.00 27.47           H  
ATOM    716  CD1 ILE A  45      11.638  19.782 -45.680  1.00 27.47           C  
ATOM    717 HD11 ILE A  45      11.998  18.871 -45.202  1.00 27.47           H  
ATOM    718 HD12 ILE A  45      12.499  20.388 -45.962  1.00 27.47           H  
ATOM    719 HD13 ILE A  45      11.072  19.512 -46.572  1.00 27.47           H  
ATOM    720  N   LEU A  46       8.328  24.705 -43.950  1.00 27.66           N  
ATOM    721  H   LEU A  46       8.739  24.588 -43.035  1.00 27.66           H  
ATOM    722  CA  LEU A  46       7.863  26.041 -44.318  1.00 27.66           C  
ATOM    723  HA  LEU A  46       7.156  25.967 -45.145  1.00 27.66           H  
ATOM    724  C   LEU A  46       9.053  26.864 -44.829  1.00 27.66           C  
ATOM    725  CB  LEU A  46       7.137  26.680 -43.120  1.00 27.66           C  
ATOM    726  HB2 LEU A  46       7.781  26.601 -42.244  1.00 27.66           H  
ATOM    727  HB3 LEU A  46       6.985  27.739 -43.326  1.00 27.66           H  
ATOM    728  O   LEU A  46       9.743  27.526 -44.053  1.00 27.66           O  
ATOM    729  CG  LEU A  46       5.770  26.035 -42.814  1.00 27.66           C  
ATOM    730  HG  LEU A  46       5.874  24.951 -42.766  1.00 27.66           H  
ATOM    731  CD1 LEU A  46       5.263  26.521 -41.454  1.00 27.66           C  
ATOM    732 HD11 LEU A  46       5.152  27.605 -41.466  1.00 27.66           H  
ATOM    733 HD12 LEU A  46       4.301  26.056 -41.238  1.00 27.66           H  
ATOM    734 HD13 LEU A  46       5.974  26.234 -40.680  1.00 27.66           H  
ATOM    735  CD2 LEU A  46       4.713  26.392 -43.863  1.00 27.66           C  
ATOM    736 HD21 LEU A  46       3.752  25.960 -43.581  1.00 27.66           H  
ATOM    737 HD22 LEU A  46       4.995  25.981 -44.832  1.00 27.66           H  
ATOM    738 HD23 LEU A  46       4.616  27.474 -43.949  1.00 27.66           H  
ATOM    739  N   ASP A  47       9.266  26.769 -46.142  1.00 28.95           N  
ATOM    740  H   ASP A  47       8.600  26.223 -46.669  1.00 28.95           H  
ATOM    741  CA  ASP A  47      10.316  27.420 -46.934  1.00 28.95           C  
ATOM    742  HA  ASP A  47      10.210  27.019 -47.942  1.00 28.95           H  
ATOM    743  C   ASP A  47      11.773  27.078 -46.540  1.00 28.95           C  
ATOM    744  CB  ASP A  47      10.021  28.928 -47.065  1.00 28.95           C  
ATOM    745  HB2 ASP A  47      10.072  29.394 -46.081  1.00 28.95           H  
ATOM    746  HB3 ASP A  47      10.786  29.386 -47.692  1.00 28.95           H  
ATOM    747  O   ASP A  47      12.073  26.471 -45.509  1.00 28.95           O  
ATOM    748  CG  ASP A  47       8.651  29.202 -47.706  1.00 28.95           C  
ATOM    749  OD1 ASP A  47       8.287  28.451 -48.640  1.00 28.95           O  
ATOM    750  OD2 ASP A  47       7.988  30.169 -47.269  1.00 28.95           O  
ATOM    751  N   ASP A  48      12.719  27.418 -47.421  1.00 31.46           N  
ATOM    752  H   ASP A  48      12.418  27.898 -48.257  1.00 31.46           H  
ATOM    753  CA  ASP A  48      14.091  26.875 -47.422  1.00 31.46           C  
ATOM    754  HA  ASP A  48      14.004  25.795 -47.302  1.00 31.46           H  
ATOM    755  C   ASP A  48      15.004  27.318 -46.257  1.00 31.46           C  
ATOM    756  CB  ASP A  48      14.744  27.149 -48.793  1.00 31.46           C  
ATOM    757  HB2 ASP A  48      14.427  28.124 -49.162  1.00 31.46           H  
ATOM    758  HB3 ASP A  48      15.829  27.183 -48.692  1.00 31.46           H  
ATOM    759  O   ASP A  48      16.182  26.964 -46.223  1.00 31.46           O  
ATOM    760  CG  ASP A  48      14.432  26.059 -49.822  1.00 31.46           C  
ATOM    761  OD1 ASP A  48      14.528  24.865 -49.444  1.00 31.46           O  
ATOM    762  OD2 ASP A  48      14.159  26.430 -50.983  1.00 31.46           O  
ATOM    763  N   SER A  49      14.494  28.067 -45.278  1.00 24.30           N  
ATOM    764  H   SER A  49      13.513  28.297 -45.341  1.00 24.30           H  
ATOM    765  CA  SER A  49      15.300  28.721 -44.235  1.00 24.30           C  
ATOM    766  HA  SER A  49      16.325  28.354 -44.293  1.00 24.30           H  
ATOM    767  C   SER A  49      14.857  28.466 -42.789  1.00 24.30           C  
ATOM    768  CB  SER A  49      15.349  30.222 -44.531  1.00 24.30           C  
ATOM    769  HB2 SER A  49      15.934  30.733 -43.767  1.00 24.30           H  
ATOM    770  HB3 SER A  49      15.824  30.375 -45.500  1.00 24.30           H  
ATOM    771  O   SER A  49      15.571  28.879 -41.873  1.00 24.30           O  
ATOM    772  OG  SER A  49      14.036  30.752 -44.567  1.00 24.30           O  
ATOM    773  HG  SER A  49      14.053  31.619 -44.980  1.00 24.30           H  
ATOM    774  N   SER A  50      13.735  27.773 -42.549  1.00 25.02           N  
ATOM    775  H   SER A  50      13.209  27.415 -43.333  1.00 25.02           H  
ATOM    776  CA  SER A  50      13.128  27.670 -41.208  1.00 25.02           C  
ATOM    777  HA  SER A  50      13.758  28.195 -40.490  1.00 25.02           H  
ATOM    778  C   SER A  50      12.968  26.233 -40.695  1.00 25.02           C  
ATOM    779  CB  SER A  50      11.776  28.390 -41.192  1.00 25.02           C  
ATOM    780  HB2 SER A  50      11.310  28.257 -40.215  1.00 25.02           H  
ATOM    781  HB3 SER A  50      11.120  27.972 -41.955  1.00 25.02           H  
ATOM    782  O   SER A  50      12.501  25.346 -41.404  1.00 25.02           O  
ATOM    783  OG  SER A  50      11.970  29.772 -41.419  1.00 25.02           O  
ATOM    784  HG  SER A  50      12.065  29.902 -42.366  1.00 25.02           H  
ATOM    785  N   ILE A  51      13.303  26.008 -39.417  1.00 25.48           N  
ATOM    786  H   ILE A  51      13.691  26.778 -38.891  1.00 25.48           H  
ATOM    787  CA  ILE A  51      12.941  24.801 -38.651  1.00 25.48           C  
ATOM    788  HA  ILE A  51      12.140  24.278 -39.174  1.00 25.48           H  
ATOM    789  C   ILE A  51      12.420  25.237 -37.284  1.00 25.48           C  
ATOM    790  CB  ILE A  51      14.122  23.815 -38.472  1.00 25.48           C  
ATOM    791  HB  ILE A  51      14.915  24.324 -37.925  1.00 25.48           H  
ATOM    792  O   ILE A  51      13.109  25.948 -36.554  1.00 25.48           O  
ATOM    793  CG1 ILE A  51      14.690  23.377 -39.837  1.00 25.48           C  
ATOM    794 HG12 ILE A  51      13.893  22.961 -40.453  1.00 25.48           H  
ATOM    795 HG13 ILE A  51      15.090  24.253 -40.347  1.00 25.48           H  
ATOM    796  CG2 ILE A  51      13.682  22.585 -37.643  1.00 25.48           C  
ATOM    797 HG21 ILE A  51      12.890  22.047 -38.162  1.00 25.48           H  
ATOM    798 HG22 ILE A  51      13.327  22.884 -36.656  1.00 25.48           H  
ATOM    799 HG23 ILE A  51      14.521  21.909 -37.476  1.00 25.48           H  
ATOM    800  CD1 ILE A  51      15.819  22.351 -39.729  1.00 25.48           C  
ATOM    801 HD11 ILE A  51      16.477  22.605 -38.898  1.00 25.48           H  
ATOM    802 HD12 ILE A  51      16.390  22.372 -40.658  1.00 25.48           H  
ATOM    803 HD13 ILE A  51      15.410  21.351 -39.581  1.00 25.48           H  
ATOM    804  N   ILE A  52      11.232  24.763 -36.906  1.00 26.08           N  
ATOM    805  H   ILE A  52      10.724  24.167 -37.544  1.00 26.08           H  
ATOM    806  CA  ILE A  52      10.673  24.984 -35.571  1.00 26.08           C  
ATOM    807  HA  ILE A  52      11.114  25.887 -35.147  1.00 26.08           H  
ATOM    808  C   ILE A  52      11.062  23.800 -34.680  1.00 26.08           C  
ATOM    809  CB  ILE A  52       9.142  25.206 -35.624  1.00 26.08           C  
ATOM    810  HB  ILE A  52       8.660  24.272 -35.912  1.00 26.08           H  
ATOM    811  O   ILE A  52      10.476  22.723 -34.787  1.00 26.08           O  
ATOM    812  CG1 ILE A  52       8.754  26.287 -36.663  1.00 26.08           C  
ATOM    813 HG12 ILE A  52       9.237  27.230 -36.406  1.00 26.08           H  
ATOM    814 HG13 ILE A  52       9.110  25.986 -37.648  1.00 26.08           H  
ATOM    815  CG2 ILE A  52       8.648  25.607 -34.219  1.00 26.08           C  
ATOM    816 HG21 ILE A  52       7.559  25.652 -34.200  1.00 26.08           H  
ATOM    817 HG22 ILE A  52       8.975  24.882 -33.473  1.00 26.08           H  
ATOM    818 HG23 ILE A  52       9.051  26.584 -33.951  1.00 26.08           H  
ATOM    819  CD1 ILE A  52       7.244  26.523 -36.796  1.00 26.08           C  
ATOM    820 HD11 ILE A  52       6.846  26.990 -35.895  1.00 26.08           H  
ATOM    821 HD12 ILE A  52       6.734  25.577 -36.979  1.00 26.08           H  
ATOM    822 HD13 ILE A  52       7.059  27.190 -37.638  1.00 26.08           H  
ATOM    823  N   ILE A  53      12.029  23.993 -33.780  1.00 27.82           N  
ATOM    824  H   ILE A  53      12.496  24.888 -33.750  1.00 27.82           H  
ATOM    825  CA  ILE A  53      12.344  22.993 -32.751  1.00 27.82           C  
ATOM    826  HA  ILE A  53      12.348  22.007 -33.216  1.00 27.82           H  
ATOM    827  C   ILE A  53      11.225  23.018 -31.706  1.00 27.82           C  
ATOM    828  CB  ILE A  53      13.743  23.207 -32.122  1.00 27.82           C  
ATOM    829  HB  ILE A  53      13.767  24.185 -31.642  1.00 27.82           H  
ATOM    830  O   ILE A  53      11.147  23.931 -30.884  1.00 27.82           O  
ATOM    831  CG1 ILE A  53      14.839  23.168 -33.215  1.00 27.82           C  
ATOM    832 HG12 ILE A  53      14.626  23.932 -33.963  1.00 27.82           H  
ATOM    833 HG13 ILE A  53      14.819  22.198 -33.712  1.00 27.82           H  
ATOM    834  CG2 ILE A  53      14.006  22.126 -31.051  1.00 27.82           C  
ATOM    835 HG21 ILE A  53      14.006  21.135 -31.505  1.00 27.82           H  
ATOM    836 HG22 ILE A  53      13.243  22.156 -30.273  1.00 27.82           H  
ATOM    837 HG23 ILE A  53      14.964  22.298 -30.560  1.00 27.82           H  
ATOM    838  CD1 ILE A  53      16.261  23.429 -32.701  1.00 27.82           C  
ATOM    839 HD11 ILE A  53      16.284  24.352 -32.122  1.00 27.82           H  
ATOM    840 HD12 ILE A  53      16.605  22.598 -32.084  1.00 27.82           H  
ATOM    841 HD13 ILE A  53      16.938  23.527 -33.550  1.00 27.82           H  
ATOM    842  N   ARG A  54      10.353  22.008 -31.742  1.00 24.51           N  
ATOM    843  H   ARG A  54      10.472  21.312 -32.464  1.00 24.51           H  
ATOM    844  CA  ARG A  54       9.418  21.701 -30.656  1.00 24.51           C  
ATOM    845  HA  ARG A  54       9.388  22.545 -29.967  1.00 24.51           H  
ATOM    846  C   ARG A  54       9.961  20.504 -29.876  1.00 24.51           C  
ATOM    847  CB  ARG A  54       7.989  21.478 -31.188  1.00 24.51           C  
ATOM    848  HB2 ARG A  54       7.339  21.243 -30.345  1.00 24.51           H  
ATOM    849  HB3 ARG A  54       7.981  20.631 -31.874  1.00 24.51           H  
ATOM    850  O   ARG A  54      10.373  19.521 -30.480  1.00 24.51           O  
ATOM    851  CG  ARG A  54       7.447  22.727 -31.908  1.00 24.51           C  
ATOM    852  HG2 ARG A  54       8.005  22.868 -32.834  1.00 24.51           H  
ATOM    853  HG3 ARG A  54       7.596  23.598 -31.270  1.00 24.51           H  
ATOM    854  CD  ARG A  54       5.955  22.613 -32.248  1.00 24.51           C  
ATOM    855  HD2 ARG A  54       5.399  22.457 -31.323  1.00 24.51           H  
ATOM    856  HD3 ARG A  54       5.809  21.750 -32.897  1.00 24.51           H  
ATOM    857  NE  ARG A  54       5.468  23.835 -32.925  1.00 24.51           N  
ATOM    858  HE  ARG A  54       6.174  24.509 -33.187  1.00 24.51           H  
ATOM    859  NH1 ARG A  54       3.231  23.314 -32.973  1.00 24.51           N  
ATOM    860 HH11 ARG A  54       3.439  22.437 -32.517  1.00 24.51           H  
ATOM    861 HH12 ARG A  54       2.288  23.525 -33.266  1.00 24.51           H  
ATOM    862  NH2 ARG A  54       3.933  25.229 -33.874  1.00 24.51           N  
ATOM    863 HH21 ARG A  54       4.668  25.869 -34.138  1.00 24.51           H  
ATOM    864 HH22 ARG A  54       2.981  25.424 -34.150  1.00 24.51           H  
ATOM    865  CZ  ARG A  54       4.218  24.119 -33.252  1.00 24.51           C  
ATOM    866  N   GLU A  55       9.920  20.630 -28.552  1.00 24.84           N  
ATOM    867  H   GLU A  55       9.537  21.498 -28.204  1.00 24.84           H  
ATOM    868  CA  GLU A  55      10.307  19.637 -27.538  1.00 24.84           C  
ATOM    869  HA  GLU A  55      10.020  20.094 -26.590  1.00 24.84           H  
ATOM    870  C   GLU A  55      11.813  19.328 -27.385  1.00 24.84           C  
ATOM    871  CB  GLU A  55       9.433  18.374 -27.615  1.00 24.84           C  
ATOM    872  HB2 GLU A  55       9.675  17.736 -26.765  1.00 24.84           H  
ATOM    873  HB3 GLU A  55       9.649  17.828 -28.533  1.00 24.84           H  
ATOM    874  O   GLU A  55      12.533  18.956 -28.309  1.00 24.84           O  
ATOM    875  CG  GLU A  55       7.938  18.739 -27.554  1.00 24.84           C  
ATOM    876  HG2 GLU A  55       7.778  19.387 -26.693  1.00 24.84           H  
ATOM    877  HG3 GLU A  55       7.660  19.297 -28.448  1.00 24.84           H  
ATOM    878  CD  GLU A  55       7.022  17.516 -27.446  1.00 24.84           C  
ATOM    879  OE1 GLU A  55       5.966  17.669 -26.795  1.00 24.84           O  
ATOM    880  OE2 GLU A  55       7.372  16.464 -28.023  1.00 24.84           O  
ATOM    881  N   LEU A  56      12.276  19.458 -26.137  1.00 24.03           N  
ATOM    882  H   LEU A  56      11.614  19.746 -25.431  1.00 24.03           H  
ATOM    883  CA  LEU A  56      13.628  19.165 -25.654  1.00 24.03           C  
ATOM    884  HA  LEU A  56      14.238  18.776 -26.469  1.00 24.03           H  
ATOM    885  C   LEU A  56      13.526  18.064 -24.588  1.00 24.03           C  
ATOM    886  CB  LEU A  56      14.261  20.470 -25.119  1.00 24.03           C  
ATOM    887  HB2 LEU A  56      14.988  20.238 -24.340  1.00 24.03           H  
ATOM    888  HB3 LEU A  56      13.481  21.070 -24.649  1.00 24.03           H  
ATOM    889  O   LEU A  56      13.566  18.322 -23.386  1.00 24.03           O  
ATOM    890  CG  LEU A  56      14.982  21.308 -26.188  1.00 24.03           C  
ATOM    891  HG  LEU A  56      14.366  21.365 -27.086  1.00 24.03           H  
ATOM    892  CD1 LEU A  56      15.212  22.727 -25.666  1.00 24.03           C  
ATOM    893 HD11 LEU A  56      15.823  22.701 -24.764  1.00 24.03           H  
ATOM    894 HD12 LEU A  56      14.254  23.195 -25.439  1.00 24.03           H  
ATOM    895 HD13 LEU A  56      15.717  23.322 -26.427  1.00 24.03           H  
ATOM    896  CD2 LEU A  56      16.350  20.718 -26.545  1.00 24.03           C  
ATOM    897 HD21 LEU A  56      16.819  21.328 -27.317  1.00 24.03           H  
ATOM    898 HD22 LEU A  56      16.234  19.704 -26.928  1.00 24.03           H  
ATOM    899 HD23 LEU A  56      16.996  20.699 -25.667  1.00 24.03           H  
ATOM    900  N   ILE A  57      13.317  16.825 -25.032  1.00 24.88           N  
ATOM    901  H   ILE A  57      13.234  16.681 -26.028  1.00 24.88           H  
ATOM    902  CA  ILE A  57      13.098  15.682 -24.136  1.00 24.88           C  
ATOM    903  HA  ILE A  57      12.418  15.984 -23.339  1.00 24.88           H  
ATOM    904  C   ILE A  57      14.436  15.279 -23.514  1.00 24.88           C  
ATOM    905  CB  ILE A  57      12.450  14.500 -24.896  1.00 24.88           C  
ATOM    906  HB  ILE A  57      13.148  14.175 -25.668  1.00 24.88           H  
ATOM    907  O   ILE A  57      15.283  14.730 -24.224  1.00 24.88           O  
ATOM    908  CG1 ILE A  57      11.137  14.925 -25.596  1.00 24.88           C  
ATOM    909 HG12 ILE A  57      11.326  15.784 -26.239  1.00 24.88           H  
ATOM    910 HG13 ILE A  57      10.403  15.222 -24.847  1.00 24.88           H  
ATOM    911  CG2 ILE A  57      12.208  13.316 -23.936  1.00 24.88           C  
ATOM    912 HG21 ILE A  57      13.138  13.002 -23.462  1.00 24.88           H  
ATOM    913 HG22 ILE A  57      11.488  13.600 -23.168  1.00 24.88           H  
ATOM    914 HG23 ILE A  57      11.820  12.460 -24.487  1.00 24.88           H  
ATOM    915  CD1 ILE A  57      10.526  13.840 -26.490  1.00 24.88           C  
ATOM    916 HD11 ILE A  57      10.152  13.010 -25.891  1.00 24.88           H  
ATOM    917 HD12 ILE A  57      11.270  13.478 -27.199  1.00 24.88           H  
ATOM    918 HD13 ILE A  57       9.689  14.266 -27.043  1.00 24.88           H  
ATOM    919  N   TYR A  58      14.623  15.515 -22.208  1.00 22.76           N  
ATOM    920  H   TYR A  58      13.922  16.037 -21.702  1.00 22.76           H  
ATOM    921  CA  TYR A  58      15.792  15.019 -21.479  1.00 22.76           C  
ATOM    922  HA  TYR A  58      16.579  14.902 -22.224  1.00 22.76           H  
ATOM    923  C   TYR A  58      15.549  13.602 -20.889  1.00 22.76           C  
ATOM    924  CB  TYR A  58      16.266  15.982 -20.340  1.00 22.76           C  
ATOM    925  HB2 TYR A  58      15.414  16.138 -19.679  1.00 22.76           H  
ATOM    926  HB3 TYR A  58      16.968  15.373 -19.771  1.00 22.76           H  
ATOM    927  O   TYR A  58      14.748  13.480 -19.961  1.00 22.76           O  
ATOM    928  CG  TYR A  58      16.969  17.363 -20.511  1.00 22.76           C  
ATOM    929  CD1 TYR A  58      18.381  17.484 -20.529  1.00 22.76           C  
ATOM    930  HD1 TYR A  58      19.020  16.614 -20.578  1.00 22.76           H  
ATOM    931  CD2 TYR A  58      16.255  18.560 -20.285  1.00 22.76           C  
ATOM    932  HD2 TYR A  58      15.178  18.529 -20.213  1.00 22.76           H  
ATOM    933  CE1 TYR A  58      19.068  18.693 -20.367  1.00 22.76           C  
ATOM    934  HE1 TYR A  58      20.148  18.725 -20.384  1.00 22.76           H  
ATOM    935  CE2 TYR A  58      16.932  19.793 -20.092  1.00 22.76           C  
ATOM    936  HE2 TYR A  58      16.359  20.689 -19.904  1.00 22.76           H  
ATOM    937  OH  TYR A  58      19.021  21.018 -19.911  1.00 22.76           O  
ATOM    938  HH  TYR A  58      18.433  21.753 -19.721  1.00 22.76           H  
ATOM    939  CZ  TYR A  58      18.344  19.860 -20.124  1.00 22.76           C  
ATOM    940  N   PRO A  59      16.278  12.532 -21.303  1.00 24.67           N  
ATOM    941  CA  PRO A  59      16.388  11.285 -20.534  1.00 24.67           C  
ATOM    942  HA  PRO A  59      15.378  10.943 -20.306  1.00 24.67           H  
ATOM    943  C   PRO A  59      17.130  11.488 -19.207  1.00 24.67           C  
ATOM    944  CB  PRO A  59      17.042  10.235 -21.447  1.00 24.67           C  
ATOM    945  HB2 PRO A  59      18.120  10.178 -21.297  1.00 24.67           H  
ATOM    946  HB3 PRO A  59      16.597   9.251 -21.299  1.00 24.67           H  
ATOM    947  O   PRO A  59      18.320  11.207 -19.062  1.00 24.67           O  
ATOM    948  CG  PRO A  59      16.761  10.769 -22.845  1.00 24.67           C  
ATOM    949  HG2 PRO A  59      15.776  10.435 -23.171  1.00 24.67           H  
ATOM    950  HG3 PRO A  59      17.525  10.461 -23.558  1.00 24.67           H  
ATOM    951  CD  PRO A  59      16.743  12.286 -22.659  1.00 24.67           C  
ATOM    952  HD2 PRO A  59      16.064  12.714 -23.397  1.00 24.67           H  
ATOM    953  HD3 PRO A  59      17.748  12.687 -22.790  1.00 24.67           H  
ATOM    954  N   ILE A  60      16.409  12.020 -18.231  1.00 27.28           N  
ATOM    955  H   ILE A  60      15.469  12.314 -18.452  1.00 27.28           H  
ATOM    956  CA  ILE A  60      16.808  12.034 -16.831  1.00 27.28           C  
ATOM    957  HA  ILE A  60      17.854  12.329 -16.745  1.00 27.28           H  
ATOM    958  C   ILE A  60      16.638  10.607 -16.311  1.00 27.28           C  
ATOM    959  CB  ILE A  60      15.944  13.052 -16.058  1.00 27.28           C  
ATOM    960  HB  ILE A  60      14.899  12.781 -16.206  1.00 27.28           H  
ATOM    961  O   ILE A  60      15.566  10.015 -16.447  1.00 27.28           O  
ATOM    962  CG1 ILE A  60      16.161  14.480 -16.600  1.00 27.28           C  
ATOM    963 HG12 ILE A  60      16.296  14.464 -17.682  1.00 27.28           H  
ATOM    964 HG13 ILE A  60      17.073  14.869 -16.147  1.00 27.28           H  
ATOM    965  CG2 ILE A  60      16.277  13.011 -14.556  1.00 27.28           C  
ATOM    966 HG21 ILE A  60      15.791  13.840 -14.042  1.00 27.28           H  
ATOM    967 HG22 ILE A  60      17.351  13.101 -14.396  1.00 27.28           H  
ATOM    968 HG23 ILE A  60      15.925  12.080 -14.112  1.00 27.28           H  
ATOM    969  CD1 ILE A  60      15.039  15.481 -16.321  1.00 27.28           C  
ATOM    970 HD11 ILE A  60      14.948  15.651 -15.249  1.00 27.28           H  
ATOM    971 HD12 ILE A  60      15.281  16.430 -16.799  1.00 27.28           H  
ATOM    972 HD13 ILE A  60      14.100  15.111 -16.734  1.00 27.28           H  
ATOM    973  N   ALA A  61      17.684  10.053 -15.698  1.00 30.29           N  
ATOM    974  H   ALA A  61      18.535  10.592 -15.626  1.00 30.29           H  
ATOM    975  CA  ALA A  61      17.583   8.818 -14.923  1.00 30.29           C  
ATOM    976  HA  ALA A  61      16.957   8.108 -15.464  1.00 30.29           H  
ATOM    977  C   ALA A  61      16.880   9.127 -13.590  1.00 30.29           C  
ATOM    978  CB  ALA A  61      18.978   8.193 -14.775  1.00 30.29           C  
ATOM    979  HB1 ALA A  61      18.897   7.264 -14.212  1.00 30.29           H  
ATOM    980  HB2 ALA A  61      19.392   7.977 -15.760  1.00 30.29           H  
ATOM    981  HB3 ALA A  61      19.638   8.876 -14.241  1.00 30.29           H  
ATOM    982  O   ALA A  61      17.501   9.134 -12.528  1.00 30.29           O  
ATOM    983  N   PHE A  62      15.595   9.479 -13.675  1.00 36.25           N  
ATOM    984  H   PHE A  62      15.168   9.498 -14.590  1.00 36.25           H  
ATOM    985  CA  PHE A  62      14.768   9.795 -12.522  1.00 36.25           C  
ATOM    986  HA  PHE A  62      15.241  10.584 -11.938  1.00 36.25           H  
ATOM    987  C   PHE A  62      14.632   8.553 -11.653  1.00 36.25           C  
ATOM    988  CB  PHE A  62      13.364  10.249 -12.957  1.00 36.25           C  
ATOM    989  HB2 PHE A  62      12.702  10.161 -12.096  1.00 36.25           H  
ATOM    990  HB3 PHE A  62      12.987   9.557 -13.711  1.00 36.25           H  
ATOM    991  O   PHE A  62      14.150   7.522 -12.119  1.00 36.25           O  
ATOM    992  CG  PHE A  62      13.237  11.672 -13.460  1.00 36.25           C  
ATOM    993  CD1 PHE A  62      13.496  12.750 -12.591  1.00 36.25           C  
ATOM    994  HD1 PHE A  62      13.848  12.571 -11.585  1.00 36.25           H  
ATOM    995  CD2 PHE A  62      12.766  11.923 -14.764  1.00 36.25           C  
ATOM    996  HD2 PHE A  62      12.567  11.103 -15.438  1.00 36.25           H  
ATOM    997  CE1 PHE A  62      13.277  14.072 -13.019  1.00 36.25           C  
ATOM    998  HE1 PHE A  62      13.468  14.898 -12.350  1.00 36.25           H  
ATOM    999  CE2 PHE A  62      12.534  13.245 -15.188  1.00 36.25           C  
ATOM   1000  HE2 PHE A  62      12.163  13.438 -16.183  1.00 36.25           H  
ATOM   1001  CZ  PHE A  62      12.784  14.317 -14.312  1.00 36.25           C  
ATOM   1002  HZ  PHE A  62      12.596  15.332 -14.629  1.00 36.25           H  
ATOM   1003  N   SER A  63      14.957   8.691 -10.373  1.00 40.67           N  
ATOM   1004  H   SER A  63      15.350   9.564 -10.053  1.00 40.67           H  
ATOM   1005  CA  SER A  63      14.393   7.837  -9.337  1.00 40.67           C  
ATOM   1006  HA  SER A  63      14.738   6.814  -9.485  1.00 40.67           H  
ATOM   1007  C   SER A  63      12.862   7.857  -9.459  1.00 40.67           C  
ATOM   1008  CB  SER A  63      14.886   8.318  -7.965  1.00 40.67           C  
ATOM   1009  HB2 SER A  63      15.859   7.867  -7.772  1.00 40.67           H  
ATOM   1010  HB3 SER A  63      14.196   7.980  -7.192  1.00 40.67           H  
ATOM   1011  O   SER A  63      12.244   8.926  -9.524  1.00 40.67           O  
ATOM   1012  OG  SER A  63      15.027   9.728  -7.886  1.00 40.67           O  
ATOM   1013  HG  SER A  63      15.267   9.939  -6.981  1.00 40.67           H  
ATOM   1014  N   ASN A  64      12.246   6.675  -9.566  1.00 40.37           N  
ATOM   1015  H   ASN A  64      12.776   5.829  -9.413  1.00 40.37           H  
ATOM   1016  CA  ASN A  64      10.792   6.562  -9.715  1.00 40.37           C  
ATOM   1017  HA  ASN A  64      10.480   7.328 -10.424  1.00 40.37           H  
ATOM   1018  C   ASN A  64      10.059   6.906  -8.408  1.00 40.37           C  
ATOM   1019  CB  ASN A  64      10.401   5.205 -10.341  1.00 40.37           C  
ATOM   1020  HB2 ASN A  64      10.882   5.122 -11.316  1.00 40.37           H  
ATOM   1021  HB3 ASN A  64       9.322   5.200 -10.498  1.00 40.37           H  
ATOM   1022  O   ASN A  64       8.901   7.320  -8.460  1.00 40.37           O  
ATOM   1023  CG  ASN A  64      10.757   3.956  -9.548  1.00 40.37           C  
ATOM   1024  ND2 ASN A  64      10.469   2.801 -10.098  1.00 40.37           N  
ATOM   1025 HD21 ASN A  64      10.072   2.749 -11.026  1.00 40.37           H  
ATOM   1026 HD22 ASN A  64      10.780   1.947  -9.656  1.00 40.37           H  
ATOM   1027  OD1 ASN A  64      11.321   4.000  -8.469  1.00 40.37           O  
ATOM   1028  N   ILE A  65      10.770   6.853  -7.277  1.00 45.65           N  
ATOM   1029  H   ILE A  65      11.685   6.429  -7.326  1.00 45.65           H  
ATOM   1030  CA  ILE A  65      10.392   7.440  -5.992  1.00 45.65           C  
ATOM   1031  HA  ILE A  65       9.398   7.882  -6.063  1.00 45.65           H  
ATOM   1032  C   ILE A  65      11.386   8.551  -5.632  1.00 45.65           C  
ATOM   1033  CB  ILE A  65      10.363   6.337  -4.915  1.00 45.65           C  
ATOM   1034  HB  ILE A  65      11.352   5.881  -4.863  1.00 45.65           H  
ATOM   1035  O   ILE A  65      12.583   8.295  -5.507  1.00 45.65           O  
ATOM   1036  CG1 ILE A  65       9.349   5.217  -5.232  1.00 45.65           C  
ATOM   1037 HG12 ILE A  65       9.432   4.454  -4.458  1.00 45.65           H  
ATOM   1038 HG13 ILE A  65       9.614   4.752  -6.182  1.00 45.65           H  
ATOM   1039  CG2 ILE A  65      10.054   6.941  -3.543  1.00 45.65           C  
ATOM   1040 HG21 ILE A  65       9.138   7.527  -3.621  1.00 45.65           H  
ATOM   1041 HG22 ILE A  65       9.923   6.146  -2.809  1.00 45.65           H  
ATOM   1042 HG23 ILE A  65      10.874   7.574  -3.204  1.00 45.65           H  
ATOM   1043  CD1 ILE A  65       7.877   5.629  -5.308  1.00 45.65           C  
ATOM   1044 HD11 ILE A  65       7.533   6.002  -4.343  1.00 45.65           H  
ATOM   1045 HD12 ILE A  65       7.288   4.749  -5.568  1.00 45.65           H  
ATOM   1046 HD13 ILE A  65       7.728   6.392  -6.072  1.00 45.65           H  
ATOM   1047  N   SER A  66      10.925   9.788  -5.440  1.00 47.26           N  
ATOM   1048  H   SER A  66       9.940   9.974  -5.565  1.00 47.26           H  
ATOM   1049  CA  SER A  66      11.783  10.891  -4.989  1.00 47.26           C  
ATOM   1050  HA  SER A  66      12.505  10.480  -4.283  1.00 47.26           H  
ATOM   1051  C   SER A  66      11.017  11.992  -4.251  1.00 47.26           C  
ATOM   1052  CB  SER A  66      12.577  11.472  -6.171  1.00 47.26           C  
ATOM   1053  HB2 SER A  66      12.846  10.669  -6.857  1.00 47.26           H  
ATOM   1054  HB3 SER A  66      13.495  11.923  -5.793  1.00 47.26           H  
ATOM   1055  O   SER A  66       9.811  12.172  -4.427  1.00 47.26           O  
ATOM   1056  OG  SER A  66      11.852  12.461  -6.870  1.00 47.26           O  
ATOM   1057  HG  SER A  66      12.032  12.365  -7.808  1.00 47.26           H  
ATOM   1058  N   GLU A  67      11.742  12.758  -3.433  1.00 51.06           N  
ATOM   1059  H   GLU A  67      12.713  12.534  -3.271  1.00 51.06           H  
ATOM   1060  CA  GLU A  67      11.207  13.959  -2.778  1.00 51.06           C  
ATOM   1061  HA  GLU A  67      10.247  13.720  -2.322  1.00 51.06           H  
ATOM   1062  C   GLU A  67      10.939  15.089  -3.778  1.00 51.06           C  
ATOM   1063  CB  GLU A  67      12.176  14.384  -1.669  1.00 51.06           C  
ATOM   1064  HB2 GLU A  67      12.393  13.507  -1.059  1.00 51.06           H  
ATOM   1065  HB3 GLU A  67      13.112  14.731  -2.106  1.00 51.06           H  
ATOM   1066  O   GLU A  67       9.925  15.771  -3.674  1.00 51.06           O  
ATOM   1067  CG  GLU A  67      11.583  15.479  -0.773  1.00 51.06           C  
ATOM   1068  HG2 GLU A  67      11.746  16.453  -1.235  1.00 51.06           H  
ATOM   1069  HG3 GLU A  67      10.508  15.320  -0.687  1.00 51.06           H  
ATOM   1070  CD  GLU A  67      12.200  15.447   0.630  1.00 51.06           C  
ATOM   1071  OE1 GLU A  67      11.404  15.500   1.599  1.00 51.06           O  
ATOM   1072  OE2 GLU A  67      13.435  15.274   0.718  1.00 51.06           O  
ATOM   1073  N   TYR A  68      11.769  15.206  -4.821  1.00 45.19           N  
ATOM   1074  H   TYR A  68      12.567  14.587  -4.860  1.00 45.19           H  
ATOM   1075  CA  TYR A  68      11.555  16.126  -5.945  1.00 45.19           C  
ATOM   1076  HA  TYR A  68      11.554  17.150  -5.571  1.00 45.19           H  
ATOM   1077  C   TYR A  68      10.205  15.894  -6.650  1.00 45.19           C  
ATOM   1078  CB  TYR A  68      12.723  15.953  -6.928  1.00 45.19           C  
ATOM   1079  HB2 TYR A  68      12.769  14.915  -7.257  1.00 45.19           H  
ATOM   1080  HB3 TYR A  68      13.655  16.171  -6.406  1.00 45.19           H  
ATOM   1081  O   TYR A  68       9.576  16.834  -7.127  1.00 45.19           O  
ATOM   1082  CG  TYR A  68      12.638  16.841  -8.153  1.00 45.19           C  
ATOM   1083  CD1 TYR A  68      12.008  16.374  -9.326  1.00 45.19           C  
ATOM   1084  HD1 TYR A  68      11.587  15.381  -9.359  1.00 45.19           H  
ATOM   1085  CD2 TYR A  68      13.158  18.148  -8.103  1.00 45.19           C  
ATOM   1086  HD2 TYR A  68      13.631  18.508  -7.202  1.00 45.19           H  
ATOM   1087  CE1 TYR A  68      11.890  17.221 -10.444  1.00 45.19           C  
ATOM   1088  HE1 TYR A  68      11.389  16.883 -11.340  1.00 45.19           H  
ATOM   1089  CE2 TYR A  68      13.045  18.995  -9.221  1.00 45.19           C  
ATOM   1090  HE2 TYR A  68      13.440  20.000  -9.177  1.00 45.19           H  
ATOM   1091  OH  TYR A  68      12.280  19.351 -11.469  1.00 45.19           O  
ATOM   1092  HH  TYR A  68      12.658  20.216 -11.297  1.00 45.19           H  
ATOM   1093  CZ  TYR A  68      12.404  18.533 -10.391  1.00 45.19           C  
ATOM   1094  N   TRP A  69       9.733  14.645  -6.691  1.00 44.80           N  
ATOM   1095  H   TRP A  69      10.302  13.907  -6.301  1.00 44.80           H  
ATOM   1096  CA  TRP A  69       8.422  14.287  -7.232  1.00 44.80           C  
ATOM   1097  HA  TRP A  69       8.145  15.018  -7.992  1.00 44.80           H  
ATOM   1098  C   TRP A  69       7.278  14.325  -6.213  1.00 44.80           C  
ATOM   1099  CB  TRP A  69       8.519  12.898  -7.872  1.00 44.80           C  
ATOM   1100  HB2 TRP A  69       8.926  12.214  -7.129  1.00 44.80           H  
ATOM   1101  HB3 TRP A  69       7.516  12.549  -8.118  1.00 44.80           H  
ATOM   1102  O   TRP A  69       6.137  14.061  -6.591  1.00 44.80           O  
ATOM   1103  CG  TRP A  69       9.334  12.787  -9.121  1.00 44.80           C  
ATOM   1104  CD1 TRP A  69      10.184  11.772  -9.393  1.00 44.80           C  
ATOM   1105  HD1 TRP A  69      10.404  10.954  -8.723  1.00 44.80           H  
ATOM   1106  CD2 TRP A  69       9.299  13.623 -10.321  1.00 44.80           C  
ATOM   1107  CE2 TRP A  69      10.107  12.991 -11.312  1.00 44.80           C  
ATOM   1108  CE3 TRP A  69       8.576  14.771 -10.726  1.00 44.80           C  
ATOM   1109  HE3 TRP A  69       7.954  15.299 -10.018  1.00 44.80           H  
ATOM   1110  NE1 TRP A  69      10.682  11.916 -10.669  1.00 44.80           N  
ATOM   1111  HE1 TRP A  69      11.343  11.268 -11.074  1.00 44.80           H  
ATOM   1112  CH2 TRP A  69       9.422  14.586 -13.005  1.00 44.80           C  
ATOM   1113  HH2 TRP A  69       9.469  14.956 -14.019  1.00 44.80           H  
ATOM   1114  CZ2 TRP A  69      10.130  13.432 -12.639  1.00 44.80           C  
ATOM   1115  HZ2 TRP A  69      10.699  12.886 -13.377  1.00 44.80           H  
ATOM   1116  CZ3 TRP A  69       8.654  15.259 -12.043  1.00 44.80           C  
ATOM   1117  HZ3 TRP A  69       8.117  16.155 -12.318  1.00 44.80           H  
ATOM   1118  N   GLY A  70       7.560  14.583  -4.932  1.00 42.50           N  
ATOM   1119  H   GLY A  70       8.497  14.872  -4.688  1.00 42.50           H  
ATOM   1120  CA  GLY A  70       6.577  14.487  -3.851  1.00 42.50           C  
ATOM   1121  HA2 GLY A  70       7.076  14.716  -2.909  1.00 42.50           H  
ATOM   1122  HA3 GLY A  70       5.790  15.222  -4.017  1.00 42.50           H  
ATOM   1123  C   GLY A  70       5.929  13.102  -3.721  1.00 42.50           C  
ATOM   1124  O   GLY A  70       4.835  12.999  -3.168  1.00 42.50           O  
ATOM   1125  N   ASN A  71       6.553  12.045  -4.261  1.00 45.19           N  
ATOM   1126  H   ASN A  71       7.457  12.201  -4.684  1.00 45.19           H  
ATOM   1127  CA  ASN A  71       6.011  10.680  -4.296  1.00 45.19           C  
ATOM   1128  HA  ASN A  71       5.030  10.696  -3.822  1.00 45.19           H  
ATOM   1129  C   ASN A  71       6.820   9.677  -3.452  1.00 45.19           C  
ATOM   1130  CB  ASN A  71       5.774  10.236  -5.753  1.00 45.19           C  
ATOM   1131  HB2 ASN A  71       5.321  11.050  -6.318  1.00 45.19           H  
ATOM   1132  HB3 ASN A  71       5.061   9.411  -5.731  1.00 45.19           H  
ATOM   1133  O   ASN A  71       6.511   8.489  -3.435  1.00 45.19           O  
ATOM   1134  CG  ASN A  71       7.017   9.757  -6.484  1.00 45.19           C  
ATOM   1135  ND2 ASN A  71       6.836   9.024  -7.557  1.00 45.19           N  
ATOM   1136 HD21 ASN A  71       5.902   8.717  -7.788  1.00 45.19           H  
ATOM   1137 HD22 ASN A  71       7.649   8.538  -7.908  1.00 45.19           H  
ATOM   1138  OD1 ASN A  71       8.149  10.024  -6.121  1.00 45.19           O  
ATOM   1139  N   ASN A  72       7.813  10.167  -2.704  1.00 51.48           N  
ATOM   1140  H   ASN A  72       8.046  11.144  -2.810  1.00 51.48           H  
ATOM   1141  CA  ASN A  72       8.450   9.457  -1.594  1.00 51.48           C  
ATOM   1142  HA  ASN A  72       8.565   8.404  -1.853  1.00 51.48           H  
ATOM   1143  C   ASN A  72       7.621   9.461  -0.300  1.00 51.48           C  
ATOM   1144  CB  ASN A  72       9.843  10.061  -1.354  1.00 51.48           C  
ATOM   1145  HB2 ASN A  72      10.390   9.395  -0.686  1.00 51.48           H  
ATOM   1146  HB3 ASN A  72      10.396  10.116  -2.292  1.00 51.48           H  
ATOM   1147  O   ASN A  72       8.001   8.794   0.655  1.00 51.48           O  
ATOM   1148  CG  ASN A  72       9.795  11.439  -0.712  1.00 51.48           C  
ATOM   1149  ND2 ASN A  72      10.739  11.755   0.142  1.00 51.48           N  
ATOM   1150 HD21 ASN A  72      11.434  11.075   0.413  1.00 51.48           H  
ATOM   1151 HD22 ASN A  72      10.731  12.687   0.531  1.00 51.48           H  
ATOM   1152  OD1 ASN A  72       8.916  12.243  -0.977  1.00 51.48           O  
ATOM   1153  N   LYS A  73       6.517  10.210  -0.248  1.00 49.66           N  
ATOM   1154  H   LYS A  73       6.262  10.729  -1.076  1.00 49.66           H  
ATOM   1155  CA  LYS A  73       5.661  10.363   0.933  1.00 49.66           C  
ATOM   1156  HA  LYS A  73       6.082   9.804   1.768  1.00 49.66           H  
ATOM   1157  C   LYS A  73       4.276   9.791   0.651  1.00 49.66           C  
ATOM   1158  CB  LYS A  73       5.612  11.846   1.334  1.00 49.66           C  
ATOM   1159  HB2 LYS A  73       5.411  12.445   0.446  1.00 49.66           H  
ATOM   1160  HB3 LYS A  73       4.801  12.009   2.044  1.00 49.66           H  
ATOM   1161  O   LYS A  73       3.682  10.086  -0.382  1.00 49.66           O  
ATOM   1162  CG  LYS A  73       6.930  12.297   1.991  1.00 49.66           C  
ATOM   1163  HG2 LYS A  73       6.926  11.994   3.038  1.00 49.66           H  
ATOM   1164  HG3 LYS A  73       7.777  11.814   1.503  1.00 49.66           H  
ATOM   1165  CD  LYS A  73       7.124  13.816   1.886  1.00 49.66           C  
ATOM   1166  HD2 LYS A  73       6.266  14.334   2.314  1.00 49.66           H  
ATOM   1167  HD3 LYS A  73       7.200  14.079   0.831  1.00 49.66           H  
ATOM   1168  CE  LYS A  73       8.424  14.241   2.585  1.00 49.66           C  
ATOM   1169  HE2 LYS A  73       9.064  13.365   2.697  1.00 49.66           H  
ATOM   1170  HE3 LYS A  73       8.962  14.950   1.956  1.00 49.66           H  
ATOM   1171  NZ  LYS A  73       8.161  14.849   3.907  1.00 49.66           N  
ATOM   1172  HZ1 LYS A  73       7.682  15.733   3.809  1.00 49.66           H  
ATOM   1173  HZ2 LYS A  73       7.534  14.267   4.444  1.00 49.66           H  
ATOM   1174  HZ3 LYS A  73       9.022  14.977   4.420  1.00 49.66           H  
ATOM   1175  N   CYS A  74       3.753   9.001   1.582  1.00 51.74           N  
ATOM   1176  H   CYS A  74       4.323   8.765   2.382  1.00 51.74           H  
ATOM   1177  CA  CYS A  74       2.391   8.479   1.538  1.00 51.74           C  
ATOM   1178  HA  CYS A  74       1.806   9.051   0.818  1.00 51.74           H  
ATOM   1179  C   CYS A  74       1.744   8.641   2.915  1.00 51.74           C  
ATOM   1180  CB  CYS A  74       2.438   7.022   1.068  1.00 51.74           C  
ATOM   1181  HB2 CYS A  74       3.046   6.957   0.166  1.00 51.74           H  
ATOM   1182  HB3 CYS A  74       2.879   6.392   1.841  1.00 51.74           H  
ATOM   1183  O   CYS A  74       2.349   8.280   3.922  1.00 51.74           O  
ATOM   1184  SG  CYS A  74       0.759   6.465   0.679  1.00 51.74           S  
ATOM   1185  HG  CYS A  74       0.312   6.283   1.925  1.00 51.74           H  
ATOM   1186  N   LYS A  75       0.536   9.209   2.971  1.00 46.40           N  
ATOM   1187  H   LYS A  75       0.045   9.398   2.109  1.00 46.40           H  
ATOM   1188  CA  LYS A  75      -0.171   9.461   4.233  1.00 46.40           C  
ATOM   1189  HA  LYS A  75       0.548   9.406   5.050  1.00 46.40           H  
ATOM   1190  C   LYS A  75      -1.194   8.374   4.509  1.00 46.40           C  
ATOM   1191  CB  LYS A  75      -0.789  10.866   4.266  1.00 46.40           C  
ATOM   1192  HB2 LYS A  75      -1.450  10.947   5.129  1.00 46.40           H  
ATOM   1193  HB3 LYS A  75      -1.365  11.048   3.359  1.00 46.40           H  
ATOM   1194  O   LYS A  75      -1.969   8.018   3.626  1.00 46.40           O  
ATOM   1195  CG  LYS A  75       0.337  11.894   4.403  1.00 46.40           C  
ATOM   1196  HG2 LYS A  75       0.990  11.825   3.533  1.00 46.40           H  
ATOM   1197  HG3 LYS A  75       0.920  11.648   5.290  1.00 46.40           H  
ATOM   1198  CD  LYS A  75      -0.160  13.337   4.533  1.00 46.40           C  
ATOM   1199  HD2 LYS A  75      -0.797  13.438   5.412  1.00 46.40           H  
ATOM   1200  HD3 LYS A  75      -0.697  13.635   3.632  1.00 46.40           H  
ATOM   1201  CE  LYS A  75       1.122  14.147   4.699  1.00 46.40           C  
ATOM   1202  HE2 LYS A  75       1.685  13.731   5.534  1.00 46.40           H  
ATOM   1203  HE3 LYS A  75       1.749  14.000   3.819  1.00 46.40           H  
ATOM   1204  NZ  LYS A  75       0.934  15.592   4.930  1.00 46.40           N  
ATOM   1205  HZ1 LYS A  75       1.860  15.982   5.037  1.00 46.40           H  
ATOM   1206  HZ2 LYS A  75       0.415  15.751   5.782  1.00 46.40           H  
ATOM   1207  HZ3 LYS A  75       0.477  16.028   4.143  1.00 46.40           H  
ATOM   1208  N   PHE A  76      -1.193   7.890   5.743  1.00 46.34           N  
ATOM   1209  H   PHE A  76      -0.495   8.229   6.389  1.00 46.34           H  
ATOM   1210  CA  PHE A  76      -2.109   6.874   6.240  1.00 46.34           C  
ATOM   1211  HA  PHE A  76      -2.896   6.701   5.506  1.00 46.34           H  
ATOM   1212  C   PHE A  76      -2.771   7.355   7.528  1.00 46.34           C  
ATOM   1213  CB  PHE A  76      -1.349   5.559   6.449  1.00 46.34           C  
ATOM   1214  HB2 PHE A  76      -2.040   4.806   6.827  1.00 46.34           H  
ATOM   1215  HB3 PHE A  76      -0.581   5.707   7.207  1.00 46.34           H  
ATOM   1216  O   PHE A  76      -2.182   8.114   8.297  1.00 46.34           O  
ATOM   1217  CG  PHE A  76      -0.709   5.035   5.179  1.00 46.34           C  
ATOM   1218  CD1 PHE A  76      -1.493   4.365   4.223  1.00 46.34           C  
ATOM   1219  HD1 PHE A  76      -2.553   4.239   4.389  1.00 46.34           H  
ATOM   1220  CD2 PHE A  76       0.663   5.235   4.941  1.00 46.34           C  
ATOM   1221  HD2 PHE A  76       1.260   5.773   5.662  1.00 46.34           H  
ATOM   1222  CE1 PHE A  76      -0.904   3.858   3.053  1.00 46.34           C  
ATOM   1223  HE1 PHE A  76      -1.514   3.340   2.328  1.00 46.34           H  
ATOM   1224  CE2 PHE A  76       1.249   4.737   3.765  1.00 46.34           C  
ATOM   1225  HE2 PHE A  76       2.300   4.895   3.577  1.00 46.34           H  
ATOM   1226  CZ  PHE A  76       0.472   4.032   2.830  1.00 46.34           C  
ATOM   1227  HZ  PHE A  76       0.928   3.646   1.930  1.00 46.34           H  
ATOM   1228  N   PHE A  77      -3.996   6.901   7.757  1.00 42.88           N  
ATOM   1229  H   PHE A  77      -4.395   6.227   7.119  1.00 42.88           H  
ATOM   1230  CA  PHE A  77      -4.730   7.124   8.993  1.00 42.88           C  
ATOM   1231  HA  PHE A  77      -4.259   7.906   9.589  1.00 42.88           H  
ATOM   1232  C   PHE A  77      -4.685   5.812   9.774  1.00 42.88           C  
ATOM   1233  CB  PHE A  77      -6.168   7.564   8.668  1.00 42.88           C  
ATOM   1234  HB2 PHE A  77      -6.660   6.779   8.095  1.00 42.88           H  
ATOM   1235  HB3 PHE A  77      -6.714   7.666   9.605  1.00 42.88           H  
ATOM   1236  O   PHE A  77      -5.038   4.767   9.226  1.00 42.88           O  
ATOM   1237  CG  PHE A  77      -6.278   8.869   7.890  1.00 42.88           C  
ATOM   1238  CD1 PHE A  77      -6.640  10.058   8.550  1.00 42.88           C  
ATOM   1239  HD1 PHE A  77      -6.842  10.050   9.611  1.00 42.88           H  
ATOM   1240  CD2 PHE A  77      -6.035   8.895   6.501  1.00 42.88           C  
ATOM   1241  HD2 PHE A  77      -5.779   7.985   5.980  1.00 42.88           H  
ATOM   1242  CE1 PHE A  77      -6.761  11.260   7.828  1.00 42.88           C  
ATOM   1243  HE1 PHE A  77      -7.061  12.162   8.340  1.00 42.88           H  
ATOM   1244  CE2 PHE A  77      -6.122  10.102   5.785  1.00 42.88           C  
ATOM   1245  HE2 PHE A  77      -5.917  10.111   4.725  1.00 42.88           H  
ATOM   1246  CZ  PHE A  77      -6.494  11.285   6.448  1.00 42.88           C  
ATOM   1247  HZ  PHE A  77      -6.589  12.209   5.897  1.00 42.88           H  
ATOM   1248  N   PHE A  78      -4.249   5.854  11.031  1.00 43.90           N  
ATOM   1249  H   PHE A  78      -4.007   6.747  11.436  1.00 43.90           H  
ATOM   1250  CA  PHE A  78      -4.413   4.731  11.953  1.00 43.90           C  
ATOM   1251  HA  PHE A  78      -4.858   3.887  11.425  1.00 43.90           H  
ATOM   1252  C   PHE A  78      -5.401   5.130  13.043  1.00 43.90           C  
ATOM   1253  CB  PHE A  78      -3.066   4.258  12.527  1.00 43.90           C  
ATOM   1254  HB2 PHE A  78      -2.612   5.085  13.073  1.00 43.90           H  
ATOM   1255  HB3 PHE A  78      -3.261   3.467  13.251  1.00 43.90           H  
ATOM   1256  O   PHE A  78      -5.397   6.276  13.491  1.00 43.90           O  
ATOM   1257  CG  PHE A  78      -2.076   3.713  11.507  1.00 43.90           C  
ATOM   1258  CD1 PHE A  78      -2.467   2.724  10.582  1.00 43.90           C  
ATOM   1259  HD1 PHE A  78      -3.480   2.349  10.582  1.00 43.90           H  
ATOM   1260  CD2 PHE A  78      -0.746   4.173  11.496  1.00 43.90           C  
ATOM   1261  HD2 PHE A  78      -0.419   4.889  12.235  1.00 43.90           H  
ATOM   1262  CE1 PHE A  78      -1.547   2.221   9.646  1.00 43.90           C  
ATOM   1263  HE1 PHE A  78      -1.855   1.464   8.940  1.00 43.90           H  
ATOM   1264  CE2 PHE A  78       0.167   3.691  10.543  1.00 43.90           C  
ATOM   1265  HE2 PHE A  78       1.182   4.060  10.533  1.00 43.90           H  
ATOM   1266  CZ  PHE A  78      -0.231   2.710   9.622  1.00 43.90           C  
ATOM   1267  HZ  PHE A  78       0.479   2.321   8.908  1.00 43.90           H  
ATOM   1268  N   ALA A  79      -6.234   4.177  13.466  1.00 40.96           N  
ATOM   1269  H   ALA A  79      -6.176   3.254  13.060  1.00 40.96           H  
ATOM   1270  CA  ALA A  79      -7.109   4.353  14.616  1.00 40.96           C  
ATOM   1271  HA  ALA A  79      -7.677   5.276  14.493  1.00 40.96           H  
ATOM   1272  C   ALA A  79      -6.252   4.470  15.884  1.00 40.96           C  
ATOM   1273  CB  ALA A  79      -8.106   3.189  14.671  1.00 40.96           C  
ATOM   1274  HB1 ALA A  79      -7.575   2.245  14.794  1.00 40.96           H  
ATOM   1275  HB2 ALA A  79      -8.778   3.331  15.517  1.00 40.96           H  
ATOM   1276  HB3 ALA A  79      -8.696   3.162  13.755  1.00 40.96           H  
ATOM   1277  O   ALA A  79      -5.507   3.544  16.216  1.00 40.96           O  
ATOM   1278  N   VAL A  80      -6.330   5.614  16.566  1.00 41.13           N  
ATOM   1279  H   VAL A  80      -6.977   6.320  16.246  1.00 41.13           H  
ATOM   1280  CA  VAL A  80      -5.506   5.909  17.747  1.00 41.13           C  
ATOM   1281  HA  VAL A  80      -4.678   5.201  17.779  1.00 41.13           H  
ATOM   1282  C   VAL A  80      -6.316   5.729  19.024  1.00 41.13           C  
ATOM   1283  CB  VAL A  80      -4.883   7.311  17.677  1.00 41.13           C  
ATOM   1284  HB  VAL A  80      -5.691   8.038  17.597  1.00 41.13           H  
ATOM   1285  O   VAL A  80      -7.309   6.414  19.238  1.00 41.13           O  
ATOM   1286  CG1 VAL A  80      -4.044   7.649  18.918  1.00 41.13           C  
ATOM   1287 HG11 VAL A  80      -3.237   6.927  19.046  1.00 41.13           H  
ATOM   1288 HG12 VAL A  80      -4.673   7.647  19.809  1.00 41.13           H  
ATOM   1289 HG13 VAL A  80      -3.626   8.651  18.814  1.00 41.13           H  
ATOM   1290  CG2 VAL A  80      -3.968   7.452  16.454  1.00 41.13           C  
ATOM   1291 HG21 VAL A  80      -3.472   8.422  16.485  1.00 41.13           H  
ATOM   1292 HG22 VAL A  80      -4.563   7.387  15.543  1.00 41.13           H  
ATOM   1293 HG23 VAL A  80      -3.213   6.666  16.443  1.00 41.13           H  
ATOM   1294  N   ASP A  81      -5.817   4.821  19.860  1.00 41.97           N  
ATOM   1295  H   ASP A  81      -5.002   4.327  19.526  1.00 41.97           H  
ATOM   1296  CA  ASP A  81      -6.225   4.504  21.230  1.00 41.97           C  
ATOM   1297  HA  ASP A  81      -5.780   3.524  21.404  1.00 41.97           H  
ATOM   1298  C   ASP A  81      -7.736   4.324  21.513  1.00 41.97           C  
ATOM   1299  CB  ASP A  81      -5.536   5.430  22.246  1.00 41.97           C  
ATOM   1300  HB2 ASP A  81      -6.077   6.373  22.325  1.00 41.97           H  
ATOM   1301  HB3 ASP A  81      -4.521   5.640  21.907  1.00 41.97           H  
ATOM   1302  O   ASP A  81      -8.491   5.260  21.774  1.00 41.97           O  
ATOM   1303  CG  ASP A  81      -5.454   4.747  23.617  1.00 41.97           C  
ATOM   1304  OD1 ASP A  81      -6.114   3.691  23.799  1.00 41.97           O  
ATOM   1305  OD2 ASP A  81      -4.667   5.189  24.474  1.00 41.97           O  
ATOM   1306  N   TYR A  82      -8.153   3.056  21.577  1.00 39.00           N  
ATOM   1307  H   TYR A  82      -7.476   2.335  21.374  1.00 39.00           H  
ATOM   1308  CA  TYR A  82      -9.509   2.641  21.948  1.00 39.00           C  
ATOM   1309  HA  TYR A  82     -10.207   3.374  21.542  1.00 39.00           H  
ATOM   1310  C   TYR A  82      -9.757   2.578  23.475  1.00 39.00           C  
ATOM   1311  CB  TYR A  82      -9.788   1.289  21.264  1.00 39.00           C  
ATOM   1312  HB2 TYR A  82      -9.344   1.302  20.269  1.00 39.00           H  
ATOM   1313  HB3 TYR A  82      -9.291   0.497  21.824  1.00 39.00           H  
ATOM   1314  O   TYR A  82     -10.874   2.287  23.903  1.00 39.00           O  
ATOM   1315  CG  TYR A  82     -11.258   0.946  21.098  1.00 39.00           C  
ATOM   1316  CD1 TYR A  82     -11.932   0.178  22.069  1.00 39.00           C  
ATOM   1317  HD1 TYR A  82     -11.401  -0.150  22.951  1.00 39.00           H  
ATOM   1318  CD2 TYR A  82     -11.951   1.399  19.959  1.00 39.00           C  
ATOM   1319  HD2 TYR A  82     -11.443   1.997  19.217  1.00 39.00           H  
ATOM   1320  CE1 TYR A  82     -13.301  -0.116  21.918  1.00 39.00           C  
ATOM   1321  HE1 TYR A  82     -13.824  -0.681  22.675  1.00 39.00           H  
ATOM   1322  CE2 TYR A  82     -13.314   1.089  19.793  1.00 39.00           C  
ATOM   1323  HE2 TYR A  82     -13.857   1.439  18.927  1.00 39.00           H  
ATOM   1324  OH  TYR A  82     -15.311   0.059  20.610  1.00 39.00           O  
ATOM   1325  HH  TYR A  82     -15.712  -0.342  21.385  1.00 39.00           H  
ATOM   1326  CZ  TYR A  82     -13.993   0.340  20.774  1.00 39.00           C  
ATOM   1327  N   ASN A  83      -8.751   2.801  24.332  1.00 37.68           N  
ATOM   1328  H   ASN A  83      -7.868   3.137  23.978  1.00 37.68           H  
ATOM   1329  CA  ASN A  83      -8.912   2.634  25.787  1.00 37.68           C  
ATOM   1330  HA  ASN A  83      -9.315   1.640  25.979  1.00 37.68           H  
ATOM   1331  C   ASN A  83      -9.925   3.629  26.379  1.00 37.68           C  
ATOM   1332  CB  ASN A  83      -7.548   2.745  26.486  1.00 37.68           C  
ATOM   1333  HB2 ASN A  83      -7.697   2.729  27.566  1.00 37.68           H  
ATOM   1334  HB3 ASN A  83      -7.093   3.705  26.238  1.00 37.68           H  
ATOM   1335  O   ASN A  83     -10.774   3.228  27.177  1.00 37.68           O  
ATOM   1336  CG  ASN A  83      -6.612   1.611  26.124  1.00 37.68           C  
ATOM   1337  ND2 ASN A  83      -5.421   1.903  25.654  1.00 37.68           N  
ATOM   1338 HD21 ASN A  83      -5.524   2.303  24.733  1.00 37.68           H  
ATOM   1339 HD22 ASN A  83      -5.037   2.751  26.047  1.00 37.68           H  
ATOM   1340  OD1 ASN A  83      -6.901   0.434  26.314  1.00 37.68           O  
ATOM   1341  N   ASP A  84      -9.882   4.876  25.905  1.00 36.99           N  
ATOM   1342  H   ASP A  84      -9.110   5.112  25.298  1.00 36.99           H  
ATOM   1343  CA  ASP A  84     -10.727   5.988  26.362  1.00 36.99           C  
ATOM   1344  HA  ASP A  84     -10.988   5.824  27.407  1.00 36.99           H  
ATOM   1345  C   ASP A  84     -12.055   6.102  25.585  1.00 36.99           C  
ATOM   1346  CB  ASP A  84      -9.920   7.297  26.287  1.00 36.99           C  
ATOM   1347  HB2 ASP A  84     -10.586   8.137  26.486  1.00 36.99           H  
ATOM   1348  HB3 ASP A  84      -9.532   7.410  25.275  1.00 36.99           H  
ATOM   1349  O   ASP A  84     -12.834   7.027  25.804  1.00 36.99           O  
ATOM   1350  CG  ASP A  84      -8.752   7.391  27.279  1.00 36.99           C  
ATOM   1351  OD1 ASP A  84      -8.594   6.474  28.119  1.00 36.99           O  
ATOM   1352  OD2 ASP A  84      -8.020   8.396  27.162  1.00 36.99           O  
ATOM   1353  N   ALA A  85     -12.352   5.168  24.673  1.00 36.90           N  
ATOM   1354  H   ALA A  85     -11.686   4.426  24.513  1.00 36.90           H  
ATOM   1355  CA  ALA A  85     -13.614   5.147  23.922  1.00 36.90           C  
ATOM   1356  HA  ALA A  85     -13.845   6.164  23.606  1.00 36.90           H  
ATOM   1357  C   ALA A  85     -14.817   4.659  24.763  1.00 36.90           C  
ATOM   1358  CB  ALA A  85     -13.411   4.299  22.659  1.00 36.90           C  
ATOM   1359  HB1 ALA A  85     -12.575   4.690  22.079  1.00 36.90           H  
ATOM   1360  HB2 ALA A  85     -13.212   3.262  22.928  1.00 36.90           H  
ATOM   1361  HB3 ALA A  85     -14.311   4.338  22.046  1.00 36.90           H  
ATOM   1362  O   ALA A  85     -15.954   4.678  24.297  1.00 36.90           O  
ATOM   1363  N   LYS A  86     -14.582   4.208  26.004  1.00 38.48           N  
ATOM   1364  H   LYS A  86     -13.631   4.270  26.337  1.00 38.48           H  
ATOM   1365  CA  LYS A  86     -15.598   3.600  26.883  1.00 38.48           C  
ATOM   1366  HA  LYS A  86     -16.263   2.989  26.273  1.00 38.48           H  
ATOM   1367  C   LYS A  86     -16.532   4.588  27.587  1.00 38.48           C  
ATOM   1368  CB  LYS A  86     -14.909   2.704  27.917  1.00 38.48           C  
ATOM   1369  HB2 LYS A  86     -15.647   2.374  28.648  1.00 38.48           H  
ATOM   1370  HB3 LYS A  86     -14.140   3.273  28.439  1.00 38.48           H  
ATOM   1371  O   LYS A  86     -17.500   4.143  28.194  1.00 38.48           O  
ATOM   1372  CG  LYS A  86     -14.295   1.467  27.256  1.00 38.48           C  
ATOM   1373  HG2 LYS A  86     -13.503   1.765  26.569  1.00 38.48           H  
ATOM   1374  HG3 LYS A  86     -15.067   0.931  26.704  1.00 38.48           H  
ATOM   1375  CD  LYS A  86     -13.717   0.557  28.336  1.00 38.48           C  
ATOM   1376  HD2 LYS A  86     -12.920   1.090  28.855  1.00 38.48           H  
ATOM   1377  HD3 LYS A  86     -14.501   0.296  29.046  1.00 38.48           H  
ATOM   1378  CE  LYS A  86     -13.166  -0.704  27.679  1.00 38.48           C  
ATOM   1379  HE2 LYS A  86     -13.973  -1.198  27.138  1.00 38.48           H  
ATOM   1380  HE3 LYS A  86     -12.407  -0.406  26.955  1.00 38.48           H  
ATOM   1381  NZ  LYS A  86     -12.587  -1.603  28.701  1.00 38.48           N  
ATOM   1382  HZ1 LYS A  86     -12.210  -2.433  28.266  1.00 38.48           H  
ATOM   1383  HZ2 LYS A  86     -13.296  -1.859  29.372  1.00 38.48           H  
ATOM   1384  HZ3 LYS A  86     -11.847  -1.115  29.185  1.00 38.48           H  
ATOM   1385  N   GLU A  87     -16.247   5.886  27.514  1.00 40.98           N  
ATOM   1386  H   GLU A  87     -15.399   6.164  27.042  1.00 40.98           H  
ATOM   1387  CA  GLU A  87     -17.054   6.946  28.143  1.00 40.98           C  
ATOM   1388  HA  GLU A  87     -17.870   6.488  28.702  1.00 40.98           H  
ATOM   1389  C   GLU A  87     -17.748   7.860  27.111  1.00 40.98           C  
ATOM   1390  CB  GLU A  87     -16.202   7.722  29.170  1.00 40.98           C  
ATOM   1391  HB2 GLU A  87     -16.833   8.475  29.643  1.00 40.98           H  
ATOM   1392  HB3 GLU A  87     -15.380   8.223  28.657  1.00 40.98           H  
ATOM   1393  O   GLU A  87     -18.407   8.828  27.483  1.00 40.98           O  
ATOM   1394  CG  GLU A  87     -15.639   6.793  30.265  1.00 40.98           C  
ATOM   1395  HG2 GLU A  87     -14.885   6.141  29.825  1.00 40.98           H  
ATOM   1396  HG3 GLU A  87     -16.451   6.160  30.624  1.00 40.98           H  
ATOM   1397  CD  GLU A  87     -15.018   7.521  31.471  1.00 40.98           C  
ATOM   1398  OE1 GLU A  87     -14.861   6.844  32.515  1.00 40.98           O  
ATOM   1399  OE2 GLU A  87     -14.697   8.725  31.359  1.00 40.98           O  
ATOM   1400  N   VAL A  88     -17.637   7.549  25.812  1.00 39.91           N  
ATOM   1401  H   VAL A  88     -17.144   6.704  25.560  1.00 39.91           H  
ATOM   1402  CA  VAL A  88     -18.272   8.318  24.729  1.00 39.91           C  
ATOM   1403  HA  VAL A  88     -18.315   9.366  25.028  1.00 39.91           H  
ATOM   1404  C   VAL A  88     -19.708   7.830  24.519  1.00 39.91           C  
ATOM   1405  CB  VAL A  88     -17.448   8.256  23.425  1.00 39.91           C  
ATOM   1406  HB  VAL A  88     -17.429   7.231  23.054  1.00 39.91           H  
ATOM   1407  O   VAL A  88     -19.934   6.785  23.902  1.00 39.91           O  
ATOM   1408  CG1 VAL A  88     -18.055   9.163  22.346  1.00 39.91           C  
ATOM   1409 HG11 VAL A  88     -19.070   8.844  22.107  1.00 39.91           H  
ATOM   1410 HG12 VAL A  88     -18.078  10.196  22.692  1.00 39.91           H  
ATOM   1411 HG13 VAL A  88     -17.453   9.106  21.439  1.00 39.91           H  
ATOM   1412  CG2 VAL A  88     -15.997   8.713  23.643  1.00 39.91           C  
ATOM   1413 HG21 VAL A  88     -15.490   8.049  24.344  1.00 39.91           H  
ATOM   1414 HG22 VAL A  88     -15.456   8.694  22.697  1.00 39.91           H  
ATOM   1415 HG23 VAL A  88     -15.982   9.729  24.037  1.00 39.91           H  
ATOM   1416  N   ASP A  89     -20.676   8.590  25.037  1.00 41.69           N  
ATOM   1417  H   ASP A  89     -20.406   9.402  25.574  1.00 41.69           H  
ATOM   1418  CA  ASP A  89     -22.108   8.285  24.927  1.00 41.69           C  
ATOM   1419  HA  ASP A  89     -22.268   7.318  25.404  1.00 41.69           H  
ATOM   1420  C   ASP A  89     -22.545   8.163  23.453  1.00 41.69           C  
ATOM   1421  CB  ASP A  89     -22.928   9.331  25.705  1.00 41.69           C  
ATOM   1422  HB2 ASP A  89     -22.938  10.267  25.147  1.00 41.69           H  
ATOM   1423  HB3 ASP A  89     -22.438   9.516  26.661  1.00 41.69           H  
ATOM   1424  O   ASP A  89     -22.152   8.956  22.593  1.00 41.69           O  
ATOM   1425  CG  ASP A  89     -24.371   8.893  25.996  1.00 41.69           C  
ATOM   1426  OD1 ASP A  89     -24.743   7.765  25.593  1.00 41.69           O  
ATOM   1427  OD2 ASP A  89     -25.092   9.688  26.640  1.00 41.69           O  
ATOM   1428  N   HIS A  90     -23.320   7.125  23.138  1.00 42.68           N  
ATOM   1429  H   HIS A  90     -23.760   6.645  23.909  1.00 42.68           H  
ATOM   1430  CA  HIS A  90     -23.402   6.534  21.795  1.00 42.68           C  
ATOM   1431  HA  HIS A  90     -22.419   6.647  21.337  1.00 42.68           H  
ATOM   1432  C   HIS A  90     -24.360   7.265  20.832  1.00 42.68           C  
ATOM   1433  CB  HIS A  90     -23.663   5.021  21.907  1.00 42.68           C  
ATOM   1434  HB2 HIS A  90     -23.812   4.616  20.906  1.00 42.68           H  
ATOM   1435  HB3 HIS A  90     -24.583   4.861  22.470  1.00 42.68           H  
ATOM   1436  O   HIS A  90     -25.153   6.643  20.123  1.00 42.68           O  
ATOM   1437  CG  HIS A  90     -22.546   4.218  22.537  1.00 42.68           C  
ATOM   1438  CD2 HIS A  90     -22.681   3.006  23.158  1.00 42.68           C  
ATOM   1439  HD2 HIS A  90     -23.610   2.475  23.304  1.00 42.68           H  
ATOM   1440  ND1 HIS A  90     -21.202   4.520  22.545  1.00 42.68           N  
ATOM   1441  HD1 HIS A  90     -20.800   5.439  22.424  1.00 42.68           H  
ATOM   1442  CE1 HIS A  90     -20.552   3.513  23.151  1.00 42.68           C  
ATOM   1443  HE1 HIS A  90     -19.498   3.522  23.386  1.00 42.68           H  
ATOM   1444  NE2 HIS A  90     -21.412   2.558  23.540  1.00 42.68           N  
ATOM   1445  N   THR A  91     -24.270   8.596  20.769  1.00 35.82           N  
ATOM   1446  H   THR A  91     -23.554   9.023  21.340  1.00 35.82           H  
ATOM   1447  CA  THR A  91     -24.905   9.401  19.713  1.00 35.82           C  
ATOM   1448  HA  THR A  91     -25.746   8.831  19.319  1.00 35.82           H  
ATOM   1449  C   THR A  91     -23.929   9.597  18.549  1.00 35.82           C  
ATOM   1450  CB  THR A  91     -25.514  10.710  20.234  1.00 35.82           C  
ATOM   1451  HB  THR A  91     -25.994  11.218  19.397  1.00 35.82           H  
ATOM   1452  O   THR A  91     -22.774   9.984  18.729  1.00 35.82           O  
ATOM   1453  CG2 THR A  91     -26.578  10.449  21.302  1.00 35.82           C  
ATOM   1454 HG21 THR A  91     -26.128   9.996  22.186  1.00 35.82           H  
ATOM   1455 HG22 THR A  91     -27.041  11.394  21.588  1.00 35.82           H  
ATOM   1456 HG23 THR A  91     -27.344   9.781  20.908  1.00 35.82           H  
ATOM   1457  OG1 THR A  91     -24.559  11.581  20.783  1.00 35.82           O  
ATOM   1458  HG1 THR A  91     -24.011  11.090  21.401  1.00 35.82           H  
ATOM   1459  N   THR A  92     -24.370   9.231  17.344  1.00 42.58           N  
ATOM   1460  H   THR A  92     -25.350   9.021  17.223  1.00 42.58           H  
ATOM   1461  CA  THR A  92     -23.485   8.674  16.303  1.00 42.58           C  
ATOM   1462  HA  THR A  92     -22.886   7.884  16.757  1.00 42.58           H  
ATOM   1463  C   THR A  92     -22.474   9.646  15.704  1.00 42.58           C  
ATOM   1464  CB  THR A  92     -24.320   8.034  15.183  1.00 42.58           C  
ATOM   1465  HB  THR A  92     -23.701   7.871  14.300  1.00 42.58           H  
ATOM   1466  O   THR A  92     -21.375   9.223  15.356  1.00 42.58           O  
ATOM   1467  CG2 THR A  92     -24.879   6.686  15.645  1.00 42.58           C  
ATOM   1468 HG21 THR A  92     -25.467   6.248  14.839  1.00 42.58           H  
ATOM   1469 HG22 THR A  92     -25.512   6.815  16.523  1.00 42.58           H  
ATOM   1470 HG23 THR A  92     -24.057   6.011  15.886  1.00 42.58           H  
ATOM   1471  OG1 THR A  92     -25.424   8.853  14.850  1.00 42.58           O  
ATOM   1472  HG1 THR A  92     -25.126   9.499  14.206  1.00 42.58           H  
ATOM   1473  N   ASP A  93     -22.792  10.937  15.629  1.00 35.36           N  
ATOM   1474  H   ASP A  93     -23.739  11.208  15.851  1.00 35.36           H  
ATOM   1475  CA  ASP A  93     -21.935  11.898  14.927  1.00 35.36           C  
ATOM   1476  HA  ASP A  93     -21.527  11.420  14.037  1.00 35.36           H  
ATOM   1477  C   ASP A  93     -20.751  12.350  15.795  1.00 35.36           C  
ATOM   1478  CB  ASP A  93     -22.768  13.103  14.462  1.00 35.36           C  
ATOM   1479  HB2 ASP A  93     -22.128  13.764  13.878  1.00 35.36           H  
ATOM   1480  HB3 ASP A  93     -23.104  13.652  15.341  1.00 35.36           H  
ATOM   1481  O   ASP A  93     -19.627  12.459  15.310  1.00 35.36           O  
ATOM   1482  CG  ASP A  93     -23.992  12.730  13.614  1.00 35.36           C  
ATOM   1483  OD1 ASP A  93     -24.018  11.617  13.041  1.00 35.36           O  
ATOM   1484  OD2 ASP A  93     -24.931  13.556  13.602  1.00 35.36           O  
ATOM   1485  N   GLN A  94     -20.969  12.570  17.098  1.00 37.50           N  
ATOM   1486  H   GLN A  94     -21.883  12.355  17.471  1.00 37.50           H  
ATOM   1487  CA  GLN A  94     -19.929  13.083  18.001  1.00 37.50           C  
ATOM   1488  HA  GLN A  94     -19.466  13.953  17.534  1.00 37.50           H  
ATOM   1489  C   GLN A  94     -18.807  12.065  18.224  1.00 37.50           C  
ATOM   1490  CB  GLN A  94     -20.539  13.522  19.342  1.00 37.50           C  
ATOM   1491  HB2 GLN A  94     -19.727  13.787  20.020  1.00 37.50           H  
ATOM   1492  HB3 GLN A  94     -21.101  12.698  19.781  1.00 37.50           H  
ATOM   1493  O   GLN A  94     -17.640  12.448  18.269  1.00 37.50           O  
ATOM   1494  CG  GLN A  94     -21.455  14.744  19.174  1.00 37.50           C  
ATOM   1495  HG2 GLN A  94     -20.909  15.528  18.651  1.00 37.50           H  
ATOM   1496  HG3 GLN A  94     -22.318  14.468  18.569  1.00 37.50           H  
ATOM   1497  CD  GLN A  94     -21.962  15.320  20.495  1.00 37.50           C  
ATOM   1498  NE2 GLN A  94     -22.720  16.394  20.451  1.00 37.50           N  
ATOM   1499 HE21 GLN A  94     -23.066  16.699  21.349  1.00 37.50           H  
ATOM   1500 HE22 GLN A  94     -23.010  16.778  19.563  1.00 37.50           H  
ATOM   1501  OE1 GLN A  94     -21.697  14.856  21.587  1.00 37.50           O  
ATOM   1502  N   ALA A  95     -19.139  10.772  18.287  1.00 38.96           N  
ATOM   1503  H   ALA A  95     -20.117  10.522  18.249  1.00 38.96           H  
ATOM   1504  CA  ALA A  95     -18.149   9.703  18.385  1.00 38.96           C  
ATOM   1505  HA  ALA A  95     -17.493   9.914  19.229  1.00 38.96           H  
ATOM   1506  C   ALA A  95     -17.263   9.611  17.128  1.00 38.96           C  
ATOM   1507  CB  ALA A  95     -18.890   8.389  18.660  1.00 38.96           C  
ATOM   1508  HB1 ALA A  95     -18.168   7.583  18.784  1.00 38.96           H  
ATOM   1509  HB2 ALA A  95     -19.480   8.481  19.572  1.00 38.96           H  
ATOM   1510  HB3 ALA A  95     -19.553   8.152  17.828  1.00 38.96           H  
ATOM   1511  O   ALA A  95     -16.053   9.426  17.249  1.00 38.96           O  
ATOM   1512  N   ILE A  96     -17.833   9.794  15.930  1.00 40.06           N  
ATOM   1513  H   ILE A  96     -18.829   9.956  15.888  1.00 40.06           H  
ATOM   1514  CA  ILE A  96     -17.072   9.836  14.669  1.00 40.06           C  
ATOM   1515  HA  ILE A  96     -16.404   8.976  14.633  1.00 40.06           H  
ATOM   1516  C   ILE A  96     -16.193  11.090  14.622  1.00 40.06           C  
ATOM   1517  CB  ILE A  96     -18.030   9.747  13.457  1.00 40.06           C  
ATOM   1518  HB  ILE A  96     -18.798  10.513  13.562  1.00 40.06           H  
ATOM   1519  O   ILE A  96     -15.008  11.006  14.306  1.00 40.06           O  
ATOM   1520  CG1 ILE A  96     -18.714   8.360  13.432  1.00 40.06           C  
ATOM   1521 HG12 ILE A  96     -19.139   8.145  14.412  1.00 40.06           H  
ATOM   1522 HG13 ILE A  96     -17.970   7.592  13.220  1.00 40.06           H  
ATOM   1523  CG2 ILE A  96     -17.279   9.997  12.133  1.00 40.06           C  
ATOM   1524 HG21 ILE A  96     -16.877  11.009  12.110  1.00 40.06           H  
ATOM   1525 HG22 ILE A  96     -16.466   9.280  12.019  1.00 40.06           H  
ATOM   1526 HG23 ILE A  96     -17.959   9.906  11.286  1.00 40.06           H  
ATOM   1527  CD1 ILE A  96     -19.854   8.242  12.412  1.00 40.06           C  
ATOM   1528 HD11 ILE A  96     -20.369   7.292  12.560  1.00 40.06           H  
ATOM   1529 HD12 ILE A  96     -20.567   9.054  12.555  1.00 40.06           H  
ATOM   1530 HD13 ILE A  96     -19.467   8.267  11.394  1.00 40.06           H  
ATOM   1531  N   ASP A  97     -16.743  12.244  14.996  1.00 42.54           N  
ATOM   1532  H   ASP A  97     -17.731  12.257  15.204  1.00 42.54           H  
ATOM   1533  CA  ASP A  97     -16.028  13.520  15.006  1.00 42.54           C  
ATOM   1534  HA  ASP A  97     -15.584  13.659  14.020  1.00 42.54           H  
ATOM   1535  C   ASP A  97     -14.883  13.522  16.044  1.00 42.54           C  
ATOM   1536  CB  ASP A  97     -17.072  14.632  15.232  1.00 42.54           C  
ATOM   1537  HB2 ASP A  97     -17.264  14.736  16.300  1.00 42.54           H  
ATOM   1538  HB3 ASP A  97     -18.008  14.349  14.750  1.00 42.54           H  
ATOM   1539  O   ASP A  97     -13.829  14.114  15.815  1.00 42.54           O  
ATOM   1540  CG  ASP A  97     -16.685  15.982  14.628  1.00 42.54           C  
ATOM   1541  OD1 ASP A  97     -16.196  16.014  13.483  1.00 42.54           O  
ATOM   1542  OD2 ASP A  97     -16.829  16.998  15.352  1.00 42.54           O  
ATOM   1543  N   GLU A  98     -15.029  12.812  17.169  1.00 40.74           N  
ATOM   1544  H   GLU A  98     -15.930  12.398  17.358  1.00 40.74           H  
ATOM   1545  CA  GLU A  98     -13.930  12.533  18.103  1.00 40.74           C  
ATOM   1546  HA  GLU A  98     -13.353  13.448  18.243  1.00 40.74           H  
ATOM   1547  C   GLU A  98     -12.927  11.501  17.585  1.00 40.74           C  
ATOM   1548  CB  GLU A  98     -14.436  12.087  19.478  1.00 40.74           C  
ATOM   1549  HB2 GLU A  98     -15.237  11.354  19.376  1.00 40.74           H  
ATOM   1550  HB3 GLU A  98     -13.592  11.601  19.967  1.00 40.74           H  
ATOM   1551  O   GLU A  98     -11.728  11.725  17.731  1.00 40.74           O  
ATOM   1552  CG  GLU A  98     -14.898  13.279  20.333  1.00 40.74           C  
ATOM   1553  HG2 GLU A  98     -14.266  14.138  20.109  1.00 40.74           H  
ATOM   1554  HG3 GLU A  98     -15.919  13.546  20.060  1.00 40.74           H  
ATOM   1555  CD  GLU A  98     -14.802  13.021  21.845  1.00 40.74           C  
ATOM   1556  OE1 GLU A  98     -15.237  13.917  22.597  1.00 40.74           O  
ATOM   1557  OE2 GLU A  98     -14.180  12.007  22.251  1.00 40.74           O  
ATOM   1558  N   LEU A  99     -13.362  10.408  16.951  1.00 40.57           N  
ATOM   1559  H   LEU A  99     -14.357  10.249  16.879  1.00 40.57           H  
ATOM   1560  CA  LEU A  99     -12.448   9.446  16.326  1.00 40.57           C  
ATOM   1561  HA  LEU A  99     -11.760   9.077  17.086  1.00 40.57           H  
ATOM   1562  C   LEU A  99     -11.585  10.133  15.260  1.00 40.57           C  
ATOM   1563  CB  LEU A  99     -13.243   8.260  15.750  1.00 40.57           C  
ATOM   1564  HB2 LEU A  99     -12.630   7.742  15.012  1.00 40.57           H  
ATOM   1565  HB3 LEU A  99     -14.120   8.647  15.232  1.00 40.57           H  
ATOM   1566  O   LEU A  99     -10.373   9.953  15.258  1.00 40.57           O  
ATOM   1567  CG  LEU A  99     -13.685   7.240  16.819  1.00 40.57           C  
ATOM   1568  HG  LEU A  99     -14.086   7.760  17.689  1.00 40.57           H  
ATOM   1569  CD1 LEU A  99     -14.771   6.323  16.255  1.00 40.57           C  
ATOM   1570 HD11 LEU A  99     -15.083   5.607  17.016  1.00 40.57           H  
ATOM   1571 HD12 LEU A  99     -14.400   5.789  15.380  1.00 40.57           H  
ATOM   1572 HD13 LEU A  99     -15.637   6.920  15.971  1.00 40.57           H  
ATOM   1573  CD2 LEU A  99     -12.518   6.357  17.275  1.00 40.57           C  
ATOM   1574 HD21 LEU A  99     -12.871   5.648  18.023  1.00 40.57           H  
ATOM   1575 HD22 LEU A  99     -11.735   6.968  17.724  1.00 40.57           H  
ATOM   1576 HD23 LEU A  99     -12.106   5.811  16.426  1.00 40.57           H  
ATOM   1577  N   ILE A 100     -12.159  11.007  14.429  1.00 40.51           N  
ATOM   1578  H   ILE A 100     -13.164  11.104  14.474  1.00 40.51           H  
ATOM   1579  CA  ILE A 100     -11.422  11.809  13.439  1.00 40.51           C  
ATOM   1580  HA  ILE A 100     -10.814  11.131  12.840  1.00 40.51           H  
ATOM   1581  C   ILE A 100     -10.435  12.784  14.110  1.00 40.51           C  
ATOM   1582  CB  ILE A 100     -12.421  12.508  12.484  1.00 40.51           C  
ATOM   1583  HB  ILE A 100     -13.174  13.018  13.085  1.00 40.51           H  
ATOM   1584  O   ILE A 100      -9.333  12.966  13.596  1.00 40.51           O  
ATOM   1585  CG1 ILE A 100     -13.117  11.447  11.596  1.00 40.51           C  
ATOM   1586 HG12 ILE A 100     -13.498  10.637  12.219  1.00 40.51           H  
ATOM   1587 HG13 ILE A 100     -12.391  11.013  10.909  1.00 40.51           H  
ATOM   1588  CG2 ILE A 100     -11.727  13.558  11.592  1.00 40.51           C  
ATOM   1589 HG21 ILE A 100     -10.943  13.087  10.999  1.00 40.51           H  
ATOM   1590 HG22 ILE A 100     -12.453  14.030  10.930  1.00 40.51           H  
ATOM   1591 HG23 ILE A 100     -11.294  14.349  12.204  1.00 40.51           H  
ATOM   1592  CD1 ILE A 100     -14.304  11.983  10.785  1.00 40.51           C  
ATOM   1593 HD11 ILE A 100     -14.818  11.148  10.309  1.00 40.51           H  
ATOM   1594 HD12 ILE A 100     -15.002  12.498  11.446  1.00 40.51           H  
ATOM   1595 HD13 ILE A 100     -13.965  12.666  10.007  1.00 40.51           H  
ATOM   1596  N   LYS A 101     -10.769  13.369  15.271  1.00 41.02           N  
ATOM   1597  H   LYS A 101     -11.699  13.201  15.628  1.00 41.02           H  
ATOM   1598  CA  LYS A 101      -9.848  14.228  16.052  1.00 41.02           C  
ATOM   1599  HA  LYS A 101      -9.337  14.908  15.371  1.00 41.02           H  
ATOM   1600  C   LYS A 101      -8.740  13.442  16.763  1.00 41.02           C  
ATOM   1601  CB  LYS A 101     -10.639  15.049  17.082  1.00 41.02           C  
ATOM   1602  HB2 LYS A 101     -11.260  14.362  17.657  1.00 41.02           H  
ATOM   1603  HB3 LYS A 101      -9.948  15.532  17.774  1.00 41.02           H  
ATOM   1604  O   LYS A 101      -7.654  13.984  16.960  1.00 41.02           O  
ATOM   1605  CG  LYS A 101     -11.507  16.138  16.431  1.00 41.02           C  
ATOM   1606  HG2 LYS A 101     -10.889  16.997  16.173  1.00 41.02           H  
ATOM   1607  HG3 LYS A 101     -11.936  15.750  15.507  1.00 41.02           H  
ATOM   1608  CD  LYS A 101     -12.640  16.572  17.373  1.00 41.02           C  
ATOM   1609  HD2 LYS A 101     -12.266  17.269  18.122  1.00 41.02           H  
ATOM   1610  HD3 LYS A 101     -13.034  15.692  17.881  1.00 41.02           H  
ATOM   1611  CE  LYS A 101     -13.773  17.202  16.560  1.00 41.02           C  
ATOM   1612  HE2 LYS A 101     -13.880  16.638  15.633  1.00 41.02           H  
ATOM   1613  HE3 LYS A 101     -13.528  18.231  16.297  1.00 41.02           H  
ATOM   1614  NZ  LYS A 101     -15.059  17.119  17.284  1.00 41.02           N  
ATOM   1615  HZ1 LYS A 101     -15.101  17.700  18.109  1.00 41.02           H  
ATOM   1616  HZ2 LYS A 101     -15.804  17.366  16.647  1.00 41.02           H  
ATOM   1617  HZ3 LYS A 101     -15.259  16.158  17.522  1.00 41.02           H  
ATOM   1618  N   ARG A 102      -9.004  12.193  17.165  1.00 40.07           N  
ATOM   1619  H   ARG A 102      -9.951  11.867  17.033  1.00 40.07           H  
ATOM   1620  CA  ARG A 102      -8.043  11.285  17.820  1.00 40.07           C  
ATOM   1621  HA  ARG A 102      -7.393  11.865  18.475  1.00 40.07           H  
ATOM   1622  C   ARG A 102      -7.109  10.620  16.793  1.00 40.07           C  
ATOM   1623  CB  ARG A 102      -8.814  10.255  18.682  1.00 40.07           C  
ATOM   1624  HB2 ARG A 102      -8.118   9.490  19.027  1.00 40.07           H  
ATOM   1625  HB3 ARG A 102      -9.553   9.764  18.048  1.00 40.07           H  
ATOM   1626  O   ARG A 102      -5.923  10.450  17.075  1.00 40.07           O  
ATOM   1627  CG  ARG A 102      -9.527  10.856  19.921  1.00 40.07           C  
ATOM   1628  HG2 ARG A 102     -10.080  11.750  19.635  1.00 40.07           H  
ATOM   1629  HG3 ARG A 102      -8.782  11.142  20.664  1.00 40.07           H  
ATOM   1630  CD  ARG A 102     -10.509   9.843  20.546  1.00 40.07           C  
ATOM   1631  HD2 ARG A 102      -9.940   8.988  20.913  1.00 40.07           H  
ATOM   1632  HD3 ARG A 102     -11.166   9.478  19.756  1.00 40.07           H  
ATOM   1633  NE  ARG A 102     -11.368  10.411  21.619  1.00 40.07           N  
ATOM   1634  HE  ARG A 102     -12.059  11.099  21.354  1.00 40.07           H  
ATOM   1635  NH1 ARG A 102     -10.759   9.052  23.388  1.00 40.07           N  
ATOM   1636 HH11 ARG A 102      -9.997   8.661  22.852  1.00 40.07           H  
ATOM   1637 HH12 ARG A 102     -10.913   8.765  24.344  1.00 40.07           H  
ATOM   1638  NH2 ARG A 102     -12.468  10.438  23.614  1.00 40.07           N  
ATOM   1639 HH21 ARG A 102     -13.140  11.078  23.214  1.00 40.07           H  
ATOM   1640 HH22 ARG A 102     -12.645  10.067  24.536  1.00 40.07           H  
ATOM   1641  CZ  ARG A 102     -11.521   9.968  22.860  1.00 40.07           C  
ATOM   1642  N   ASN A 103      -7.610  10.306  15.594  1.00 46.18           N  
ATOM   1643  H   ASN A 103      -8.602  10.441  15.465  1.00 46.18           H  
ATOM   1644  CA  ASN A 103      -6.868   9.710  14.477  1.00 46.18           C  
ATOM   1645  HA  ASN A 103      -6.496   8.732  14.783  1.00 46.18           H  
ATOM   1646  C   ASN A 103      -5.660  10.566  14.064  1.00 46.18           C  
ATOM   1647  CB  ASN A 103      -7.814   9.515  13.272  1.00 46.18           C  
ATOM   1648  HB2 ASN A 103      -8.395  10.424  13.118  1.00 46.18           H  
ATOM   1649  HB3 ASN A 103      -7.215   9.346  12.377  1.00 46.18           H  
ATOM   1650  O   ASN A 103      -5.792  11.617  13.434  1.00 46.18           O  
ATOM   1651  CG  ASN A 103      -8.754   8.329  13.395  1.00 46.18           C  
ATOM   1652  ND2 ASN A 103      -9.765   8.259  12.559  1.00 46.18           N  
ATOM   1653 HD21 ASN A 103     -10.399   7.484  12.689  1.00 46.18           H  
ATOM   1654 HD22 ASN A 103      -9.960   9.017  11.920  1.00 46.18           H  
ATOM   1655  OD1 ASN A 103      -8.573   7.428  14.197  1.00 46.18           O  
ATOM   1656  N   GLN A 104      -4.453  10.081  14.352  1.00 46.98           N  
ATOM   1657  H   GLN A 104      -4.396   9.208  14.856  1.00 46.98           H  
ATOM   1658  CA  GLN A 104      -3.224  10.706  13.868  1.00 46.98           C  
ATOM   1659  HA  GLN A 104      -3.350  11.787  13.931  1.00 46.98           H  
ATOM   1660  C   GLN A 104      -2.994  10.364  12.386  1.00 46.98           C  
ATOM   1661  CB  GLN A 104      -2.032  10.332  14.766  1.00 46.98           C  
ATOM   1662  HB2 GLN A 104      -1.989   9.248  14.871  1.00 46.98           H  
ATOM   1663  HB3 GLN A 104      -1.108  10.672  14.299  1.00 46.98           H  
ATOM   1664  O   GLN A 104      -3.302   9.265  11.918  1.00 46.98           O  
ATOM   1665  CG  GLN A 104      -2.139  10.957  16.168  1.00 46.98           C  
ATOM   1666  HG2 GLN A 104      -3.112  10.719  16.597  1.00 46.98           H  
ATOM   1667  HG3 GLN A 104      -2.073  12.042  16.088  1.00 46.98           H  
ATOM   1668  CD  GLN A 104      -1.053  10.474  17.130  1.00 46.98           C  
ATOM   1669  NE2 GLN A 104      -1.370  10.345  18.399  1.00 46.98           N  
ATOM   1670 HE21 GLN A 104      -2.324  10.490  18.697  1.00 46.98           H  
ATOM   1671 HE22 GLN A 104      -0.668   9.962  19.016  1.00 46.98           H  
ATOM   1672  OE1 GLN A 104       0.099  10.245  16.782  1.00 46.98           O  
ATOM   1673  N   VAL A 105      -2.423  11.316  11.642  1.00 48.29           N  
ATOM   1674  H   VAL A 105      -2.204  12.196  12.087  1.00 48.29           H  
ATOM   1675  CA  VAL A 105      -2.029  11.133  10.238  1.00 48.29           C  
ATOM   1676  HA  VAL A 105      -2.587  10.292   9.824  1.00 48.29           H  
ATOM   1677  C   VAL A 105      -0.543  10.795  10.172  1.00 48.29           C  
ATOM   1678  CB  VAL A 105      -2.366  12.364   9.376  1.00 48.29           C  
ATOM   1679  HB  VAL A 105      -1.806  13.227   9.734  1.00 48.29           H  
ATOM   1680  O   VAL A 105       0.309  11.599  10.551  1.00 48.29           O  
ATOM   1681  CG1 VAL A 105      -2.008  12.120   7.901  1.00 48.29           C  
ATOM   1682 HG11 VAL A 105      -2.529  11.234   7.539  1.00 48.29           H  
ATOM   1683 HG12 VAL A 105      -2.312  12.981   7.305  1.00 48.29           H  
ATOM   1684 HG13 VAL A 105      -0.932  11.977   7.793  1.00 48.29           H  
ATOM   1685  CG2 VAL A 105      -3.861  12.695   9.440  1.00 48.29           C  
ATOM   1686 HG21 VAL A 105      -4.148  12.967  10.456  1.00 48.29           H  
ATOM   1687 HG22 VAL A 105      -4.097  13.531   8.782  1.00 48.29           H  
ATOM   1688 HG23 VAL A 105      -4.441  11.822   9.140  1.00 48.29           H  
ATOM   1689  N   TYR A 106      -0.230   9.613   9.652  1.00 53.25           N  
ATOM   1690  H   TYR A 106      -0.987   9.027   9.331  1.00 53.25           H  
ATOM   1691  CA  TYR A 106       1.113   9.048   9.593  1.00 53.25           C  
ATOM   1692  HA  TYR A 106       1.755   9.561  10.308  1.00 53.25           H  
ATOM   1693  C   TYR A 106       1.693   9.237   8.193  1.00 53.25           C  
ATOM   1694  CB  TYR A 106       1.062   7.566   9.996  1.00 53.25           C  
ATOM   1695  HB2 TYR A 106       2.045   7.124   9.831  1.00 53.25           H  
ATOM   1696  HB3 TYR A 106       0.356   7.039   9.354  1.00 53.25           H  
ATOM   1697  O   TYR A 106       1.191   8.673   7.222  1.00 53.25           O  
ATOM   1698  CG  TYR A 106       0.663   7.354  11.443  1.00 53.25           C  
ATOM   1699  CD1 TYR A 106       1.633   7.015  12.407  1.00 53.25           C  
ATOM   1700  HD1 TYR A 106       2.661   6.860  12.116  1.00 53.25           H  
ATOM   1701  CD2 TYR A 106      -0.684   7.499  11.828  1.00 53.25           C  
ATOM   1702  HD2 TYR A 106      -1.445   7.703  11.089  1.00 53.25           H  
ATOM   1703  CE1 TYR A 106       1.257   6.861  13.754  1.00 53.25           C  
ATOM   1704  HE1 TYR A 106       1.988   6.552  14.487  1.00 53.25           H  
ATOM   1705  CE2 TYR A 106      -1.052   7.377  13.178  1.00 53.25           C  
ATOM   1706  HE2 TYR A 106      -2.083   7.493  13.476  1.00 53.25           H  
ATOM   1707  OH  TYR A 106      -0.431   7.041  15.458  1.00 53.25           O  
ATOM   1708  HH  TYR A 106       0.315   6.845  16.029  1.00 53.25           H  
ATOM   1709  CZ  TYR A 106      -0.077   7.090  14.151  1.00 53.25           C  
ATOM   1710  N   GLU A 107       2.756  10.034   8.074  1.00 57.38           N  
ATOM   1711  H   GLU A 107       3.118  10.483   8.903  1.00 57.38           H  
ATOM   1712  CA  GLU A 107       3.478  10.222   6.813  1.00 57.38           C  
ATOM   1713  HA  GLU A 107       2.783  10.061   5.989  1.00 57.38           H  
ATOM   1714  C   GLU A 107       4.590   9.173   6.671  1.00 57.38           C  
ATOM   1715  CB  GLU A 107       3.970  11.676   6.692  1.00 57.38           C  
ATOM   1716  HB2 GLU A 107       4.752  11.870   7.426  1.00 57.38           H  
ATOM   1717  HB3 GLU A 107       3.132  12.341   6.898  1.00 57.38           H  
ATOM   1718  O   GLU A 107       5.697   9.321   7.193  1.00 57.38           O  
ATOM   1719  CG  GLU A 107       4.492  11.984   5.280  1.00 57.38           C  
ATOM   1720  HG2 GLU A 107       3.731  11.700   4.553  1.00 57.38           H  
ATOM   1721  HG3 GLU A 107       5.380  11.384   5.081  1.00 57.38           H  
ATOM   1722  CD  GLU A 107       4.816  13.475   5.104  1.00 57.38           C  
ATOM   1723  OE1 GLU A 107       6.014  13.835   5.120  1.00 57.38           O  
ATOM   1724  OE2 GLU A 107       3.868  14.271   4.902  1.00 57.38           O  
ATOM   1725  N   LEU A 108       4.292   8.098   5.942  1.00 59.52           N  
ATOM   1726  H   LEU A 108       3.377   8.051   5.517  1.00 59.52           H  
ATOM   1727  CA  LEU A 108       5.264   7.089   5.546  1.00 59.52           C  
ATOM   1728  HA  LEU A 108       5.807   6.763   6.434  1.00 59.52           H  
ATOM   1729  C   LEU A 108       6.238   7.708   4.537  1.00 59.52           C  
ATOM   1730  CB  LEU A 108       4.515   5.895   4.926  1.00 59.52           C  
ATOM   1731  HB2 LEU A 108       3.581   5.737   5.467  1.00 59.52           H  
ATOM   1732  HB3 LEU A 108       4.251   6.143   3.898  1.00 59.52           H  
ATOM   1733  O   LEU A 108       5.827   8.086   3.439  1.00 59.52           O  
ATOM   1734  CG  LEU A 108       5.324   4.587   4.945  1.00 59.52           C  
ATOM   1735  HG  LEU A 108       6.369   4.795   4.719  1.00 59.52           H  
ATOM   1736  CD1 LEU A 108       5.216   3.945   6.329  1.00 59.52           C  
ATOM   1737 HD11 LEU A 108       4.183   3.950   6.675  1.00 59.52           H  
ATOM   1738 HD12 LEU A 108       5.530   2.902   6.283  1.00 59.52           H  
ATOM   1739 HD13 LEU A 108       5.832   4.482   7.050  1.00 59.52           H  
ATOM   1740  CD2 LEU A 108       4.808   3.587   3.910  1.00 59.52           C  
ATOM   1741 HD21 LEU A 108       3.796   3.274   4.167  1.00 59.52           H  
ATOM   1742 HD22 LEU A 108       5.448   2.704   3.908  1.00 59.52           H  
ATOM   1743 HD23 LEU A 108       4.819   4.035   2.917  1.00 59.52           H  
ATOM   1744  N   THR A 109       7.523   7.790   4.885  1.00 64.57           N  
ATOM   1745  H   THR A 109       7.794   7.488   5.810  1.00 64.57           H  
ATOM   1746  CA  THR A 109       8.572   8.207   3.941  1.00 64.57           C  
ATOM   1747  HA  THR A 109       8.100   8.696   3.089  1.00 64.57           H  
ATOM   1748  C   THR A 109       9.322   6.985   3.414  1.00 64.57           C  
ATOM   1749  CB  THR A 109       9.511   9.261   4.538  1.00 64.57           C  
ATOM   1750  HB  THR A 109      10.037   8.847   5.398  1.00 64.57           H  
ATOM   1751  O   THR A 109      10.022   6.290   4.152  1.00 64.57           O  
ATOM   1752  CG2 THR A 109      10.519   9.779   3.510  1.00 64.57           C  
ATOM   1753 HG21 THR A 109      11.107  10.583   3.953  1.00 64.57           H  
ATOM   1754 HG22 THR A 109       9.994  10.158   2.634  1.00 64.57           H  
ATOM   1755 HG23 THR A 109      11.194   8.978   3.208  1.00 64.57           H  
ATOM   1756  OG1 THR A 109       8.758  10.383   4.943  1.00 64.57           O  
ATOM   1757  HG1 THR A 109       8.043  10.081   5.508  1.00 64.57           H  
ATOM   1758  N   ILE A 110       9.161   6.730   2.120  1.00 61.28           N  
ATOM   1759  H   ILE A 110       8.598   7.387   1.598  1.00 61.28           H  
ATOM   1760  CA  ILE A 110       9.885   5.732   1.331  1.00 61.28           C  
ATOM   1761  HA  ILE A 110      10.046   4.851   1.953  1.00 61.28           H  
ATOM   1762  C   ILE A 110      11.238   6.350   0.922  1.00 61.28           C  
ATOM   1763  CB  ILE A 110       9.037   5.315   0.100  1.00 61.28           C  
ATOM   1764  HB  ILE A 110       8.941   6.184  -0.551  1.00 61.28           H  
ATOM   1765  O   ILE A 110      11.279   7.541   0.600  1.00 61.28           O  
ATOM   1766  CG1 ILE A 110       7.609   4.874   0.519  1.00 61.28           C  
ATOM   1767 HG12 ILE A 110       7.120   5.687   1.055  1.00 61.28           H  
ATOM   1768 HG13 ILE A 110       7.675   4.019   1.193  1.00 61.28           H  
ATOM   1769  CG2 ILE A 110       9.733   4.193  -0.694  1.00 61.28           C  
ATOM   1770 HG21 ILE A 110      10.732   4.500  -1.004  1.00 61.28           H  
ATOM   1771 HG22 ILE A 110       9.803   3.288  -0.092  1.00 61.28           H  
ATOM   1772 HG23 ILE A 110       9.177   3.973  -1.606  1.00 61.28           H  
ATOM   1773  CD1 ILE A 110       6.685   4.513  -0.651  1.00 61.28           C  
ATOM   1774 HD11 ILE A 110       6.721   5.292  -1.412  1.00 61.28           H  
ATOM   1775 HD12 ILE A 110       5.662   4.424  -0.285  1.00 61.28           H  
ATOM   1776 HD13 ILE A 110       6.981   3.557  -1.083  1.00 61.28           H  
ATOM   1777  N   PRO A 111      12.361   5.608   0.921  1.00 68.74           N  
ATOM   1778  CA  PRO A 111      13.631   6.141   0.435  1.00 68.74           C  
ATOM   1779  HA  PRO A 111      13.903   6.990   1.062  1.00 68.74           H  
ATOM   1780  C   PRO A 111      13.545   6.603  -1.029  1.00 68.74           C  
ATOM   1781  CB  PRO A 111      14.665   5.026   0.632  1.00 68.74           C  
ATOM   1782  HB2 PRO A 111      15.629   5.425   0.948  1.00 68.74           H  
ATOM   1783  HB3 PRO A 111      14.781   4.453  -0.287  1.00 68.74           H  
ATOM   1784  O   PRO A 111      12.846   6.009  -1.848  1.00 68.74           O  
ATOM   1785  CG  PRO A 111      14.040   4.143   1.714  1.00 68.74           C  
ATOM   1786  HG2 PRO A 111      14.381   3.110   1.640  1.00 68.74           H  
ATOM   1787  HG3 PRO A 111      14.265   4.554   2.698  1.00 68.74           H  
ATOM   1788  CD  PRO A 111      12.542   4.264   1.442  1.00 68.74           C  
ATOM   1789  HD2 PRO A 111      12.245   3.539   0.684  1.00 68.74           H  
ATOM   1790  HD3 PRO A 111      11.985   4.104   2.365  1.00 68.74           H  
ATOM   1791  N   GLY A 112      14.282   7.662  -1.375  1.00 64.94           N  
ATOM   1792  H   GLY A 112      14.858   8.106  -0.675  1.00 64.94           H  
ATOM   1793  CA  GLY A 112      14.424   8.079  -2.770  1.00 64.94           C  
ATOM   1794  HA2 GLY A 112      13.434   8.164  -3.216  1.00 64.94           H  
ATOM   1795  HA3 GLY A 112      14.919   9.049  -2.821  1.00 64.94           H  
ATOM   1796  C   GLY A 112      15.257   7.060  -3.551  1.00 64.94           C  
ATOM   1797  O   GLY A 112      16.380   6.756  -3.151  1.00 64.94           O  
ATOM   1798  N   GLY A 113      14.734   6.539  -4.661  1.00 58.51           N  
ATOM   1799  H   GLY A 113      13.813   6.835  -4.950  1.00 58.51           H  
ATOM   1800  CA  GLY A 113      15.360   5.430  -5.381  1.00 58.51           C  
ATOM   1801  HA2 GLY A 113      16.409   5.665  -5.562  1.00 58.51           H  
ATOM   1802  HA3 GLY A 113      15.320   4.540  -4.753  1.00 58.51           H  
ATOM   1803  C   GLY A 113      14.700   5.095  -6.716  1.00 58.51           C  
ATOM   1804  O   GLY A 113      13.653   5.637  -7.076  1.00 58.51           O  
ATOM   1805  N   TYR A 114      15.347   4.208  -7.471  1.00 56.11           N  
ATOM   1806  H   TYR A 114      16.174   3.770  -7.092  1.00 56.11           H  
ATOM   1807  CA  TYR A 114      14.745   3.538  -8.619  1.00 56.11           C  
ATOM   1808  HA  TYR A 114      13.805   4.022  -8.886  1.00 56.11           H  
ATOM   1809  C   TYR A 114      14.444   2.099  -8.209  1.00 56.11           C  
ATOM   1810  CB  TYR A 114      15.671   3.614  -9.839  1.00 56.11           C  
ATOM   1811  HB2 TYR A 114      16.535   2.966  -9.690  1.00 56.11           H  
ATOM   1812  HB3 TYR A 114      16.043   4.634  -9.936  1.00 56.11           H  
ATOM   1813  O   TYR A 114      15.372   1.328  -7.985  1.00 56.11           O  
ATOM   1814  CG  TYR A 114      14.973   3.240 -11.132  1.00 56.11           C  
ATOM   1815  CD1 TYR A 114      15.011   1.923 -11.629  1.00 56.11           C  
ATOM   1816  HD1 TYR A 114      15.531   1.140 -11.096  1.00 56.11           H  
ATOM   1817  CD2 TYR A 114      14.261   4.229 -11.834  1.00 56.11           C  
ATOM   1818  HD2 TYR A 114      14.228   5.236 -11.446  1.00 56.11           H  
ATOM   1819  CE1 TYR A 114      14.359   1.611 -12.839  1.00 56.11           C  
ATOM   1820  HE1 TYR A 114      14.388   0.602 -13.223  1.00 56.11           H  
ATOM   1821  CE2 TYR A 114      13.605   3.921 -13.040  1.00 56.11           C  
ATOM   1822  HE2 TYR A 114      13.076   4.695 -13.576  1.00 56.11           H  
ATOM   1823  OH  TYR A 114      13.036   2.310 -14.721  1.00 56.11           O  
ATOM   1824  HH  TYR A 114      12.581   3.073 -15.084  1.00 56.11           H  
ATOM   1825  CZ  TYR A 114      13.659   2.606 -13.549  1.00 56.11           C  
ATOM   1826  N   TYR A 115      13.164   1.775  -8.059  1.00 52.68           N  
ATOM   1827  H   TYR A 115      12.468   2.498  -8.177  1.00 52.68           H  
ATOM   1828  CA  TYR A 115      12.706   0.434  -7.710  1.00 52.68           C  
ATOM   1829  HA  TYR A 115      13.523  -0.130  -7.260  1.00 52.68           H  
ATOM   1830  C   TYR A 115      12.276  -0.305  -8.972  1.00 52.68           C  
ATOM   1831  CB  TYR A 115      11.581   0.538  -6.674  1.00 52.68           C  
ATOM   1832  HB2 TYR A 115      11.224  -0.467  -6.445  1.00 52.68           H  
ATOM   1833  HB3 TYR A 115      10.749   1.100  -7.097  1.00 52.68           H  
ATOM   1834  O   TYR A 115      11.312   0.105  -9.625  1.00 52.68           O  
ATOM   1835  CG  TYR A 115      12.034   1.188  -5.383  1.00 52.68           C  
ATOM   1836  CD1 TYR A 115      13.026   0.559  -4.612  1.00 52.68           C  
ATOM   1837  HD1 TYR A 115      13.472  -0.364  -4.953  1.00 52.68           H  
ATOM   1838  CD2 TYR A 115      11.515   2.430  -4.975  1.00 52.68           C  
ATOM   1839  HD2 TYR A 115      10.789   2.928  -5.601  1.00 52.68           H  
ATOM   1840  CE1 TYR A 115      13.471   1.141  -3.416  1.00 52.68           C  
ATOM   1841  HE1 TYR A 115      14.239   0.642  -2.842  1.00 52.68           H  
ATOM   1842  CE2 TYR A 115      11.942   3.012  -3.762  1.00 52.68           C  
ATOM   1843  HE2 TYR A 115      11.547   3.957  -3.419  1.00 52.68           H  
ATOM   1844  OH  TYR A 115      13.308   2.876  -1.789  1.00 52.68           O  
ATOM   1845  HH  TYR A 115      13.991   2.325  -1.398  1.00 52.68           H  
ATOM   1846  CZ  TYR A 115      12.908   2.354  -2.975  1.00 52.68           C  
ATOM   1847  N   ASP A 116      12.975  -1.390  -9.306  1.00 43.52           N  
ATOM   1848  H   ASP A 116      13.708  -1.694  -8.681  1.00 43.52           H  
ATOM   1849  CA  ASP A 116      12.761  -2.152 -10.545  1.00 43.52           C  
ATOM   1850  HA  ASP A 116      12.696  -1.458 -11.382  1.00 43.52           H  
ATOM   1851  C   ASP A 116      11.441  -2.944 -10.523  1.00 43.52           C  
ATOM   1852  CB  ASP A 116      13.949  -3.103 -10.789  1.00 43.52           C  
ATOM   1853  HB2 ASP A 116      13.645  -3.866 -11.507  1.00 43.52           H  
ATOM   1854  HB3 ASP A 116      14.196  -3.614  -9.858  1.00 43.52           H  
ATOM   1855  O   ASP A 116      10.970  -3.420 -11.560  1.00 43.52           O  
ATOM   1856  CG  ASP A 116      15.199  -2.422 -11.362  1.00 43.52           C  
ATOM   1857  OD1 ASP A 116      15.039  -1.480 -12.169  1.00 43.52           O  
ATOM   1858  OD2 ASP A 116      16.311  -2.901 -11.051  1.00 43.52           O  
ATOM   1859  N   SER A 117      10.806  -3.104  -9.353  1.00 47.34           N  
ATOM   1860  H   SER A 117      11.222  -2.692  -8.530  1.00 47.34           H  
ATOM   1861  CA  SER A 117       9.505  -3.770  -9.263  1.00 47.34           C  
ATOM   1862  HA  SER A 117       8.990  -3.599 -10.208  1.00 47.34           H  
ATOM   1863  C   SER A 117       8.582  -3.238  -8.165  1.00 47.34           C  
ATOM   1864  CB  SER A 117       9.703  -5.285  -9.125  1.00 47.34           C  
ATOM   1865  HB2 SER A 117       8.785  -5.778  -9.445  1.00 47.34           H  
ATOM   1866  HB3 SER A 117      10.506  -5.612  -9.786  1.00 47.34           H  
ATOM   1867  O   SER A 117       9.006  -2.882  -7.068  1.00 47.34           O  
ATOM   1868  OG  SER A 117       9.989  -5.684  -7.795  1.00 47.34           O  
ATOM   1869  HG  SER A 117      10.817  -5.262  -7.555  1.00 47.34           H  
ATOM   1870  N   PHE A 118       7.271  -3.325  -8.413  1.00 44.79           N  
ATOM   1871  H   PHE A 118       6.966  -3.528  -9.354  1.00 44.79           H  
ATOM   1872  CA  PHE A 118       6.252  -3.091  -7.384  1.00 44.79           C  
ATOM   1873  HA  PHE A 118       6.366  -2.076  -7.002  1.00 44.79           H  
ATOM   1874  C   PHE A 118       6.384  -4.036  -6.179  1.00 44.79           C  
ATOM   1875  CB  PHE A 118       4.852  -3.225  -7.997  1.00 44.79           C  
ATOM   1876  HB2 PHE A 118       4.122  -3.244  -7.188  1.00 44.79           H  
ATOM   1877  HB3 PHE A 118       4.773  -4.177  -8.522  1.00 44.79           H  
ATOM   1878  O   PHE A 118       6.027  -3.643  -5.077  1.00 44.79           O  
ATOM   1879  CG  PHE A 118       4.467  -2.092  -8.926  1.00 44.79           C  
ATOM   1880  CD1 PHE A 118       4.066  -0.856  -8.383  1.00 44.79           C  
ATOM   1881  HD1 PHE A 118       4.037  -0.720  -7.312  1.00 44.79           H  
ATOM   1882  CD2 PHE A 118       4.489  -2.268 -10.323  1.00 44.79           C  
ATOM   1883  HD2 PHE A 118       4.782  -3.216 -10.750  1.00 44.79           H  
ATOM   1884  CE1 PHE A 118       3.694   0.201  -9.232  1.00 44.79           C  
ATOM   1885  HE1 PHE A 118       3.387   1.147  -8.810  1.00 44.79           H  
ATOM   1886  CE2 PHE A 118       4.114  -1.210 -11.171  1.00 44.79           C  
ATOM   1887  HE2 PHE A 118       4.125  -1.347 -12.243  1.00 44.79           H  
ATOM   1888  CZ  PHE A 118       3.718   0.024 -10.627  1.00 44.79           C  
ATOM   1889  HZ  PHE A 118       3.430   0.835 -11.279  1.00 44.79           H  
ATOM   1890  N   ASN A 119       6.924  -5.256  -6.343  1.00 46.44           N  
ATOM   1891  H   ASN A 119       7.280  -5.511  -7.253  1.00 46.44           H  
ATOM   1892  CA  ASN A 119       7.117  -6.168  -5.205  1.00 46.44           C  
ATOM   1893  HA  ASN A 119       6.174  -6.231  -4.662  1.00 46.44           H  
ATOM   1894  C   ASN A 119       8.165  -5.615  -4.217  1.00 46.44           C  
ATOM   1895  CB  ASN A 119       7.519  -7.597  -5.644  1.00 46.44           C  
ATOM   1896  HB2 ASN A 119       7.236  -8.288  -4.850  1.00 46.44           H  
ATOM   1897  HB3 ASN A 119       8.605  -7.641  -5.726  1.00 46.44           H  
ATOM   1898  O   ASN A 119       8.018  -5.781  -3.011  1.00 46.44           O  
ATOM   1899  CG  ASN A 119       6.937  -8.108  -6.952  1.00 46.44           C  
ATOM   1900  ND2 ASN A 119       7.673  -7.927  -8.024  1.00 46.44           N  
ATOM   1901 HD21 ASN A 119       7.318  -8.218  -8.923  1.00 46.44           H  
ATOM   1902 HD22 ASN A 119       8.562  -7.456  -7.931  1.00 46.44           H  
ATOM   1903  OD1 ASN A 119       5.873  -8.713  -7.051  1.00 46.44           O  
ATOM   1904  N   GLU A 120       9.208  -4.955  -4.726  1.00 52.30           N  
ATOM   1905  H   GLU A 120       9.247  -4.813  -5.725  1.00 52.30           H  
ATOM   1906  CA  GLU A 120      10.249  -4.296  -3.929  1.00 52.30           C  
ATOM   1907  HA  GLU A 120      10.630  -4.983  -3.173  1.00 52.30           H  
ATOM   1908  C   GLU A 120       9.683  -3.068  -3.203  1.00 52.30           C  
ATOM   1909  CB  GLU A 120      11.394  -3.925  -4.879  1.00 52.30           C  
ATOM   1910  HB2 GLU A 120      11.712  -4.823  -5.408  1.00 52.30           H  
ATOM   1911  HB3 GLU A 120      11.015  -3.212  -5.612  1.00 52.30           H  
ATOM   1912  O   GLU A 120       9.805  -2.963  -1.983  1.00 52.30           O  
ATOM   1913  CG  GLU A 120      12.614  -3.311  -4.187  1.00 52.30           C  
ATOM   1914  HG2 GLU A 120      13.009  -4.033  -3.473  1.00 52.30           H  
ATOM   1915  HG3 GLU A 120      12.305  -2.420  -3.641  1.00 52.30           H  
ATOM   1916  CD  GLU A 120      13.702  -2.921  -5.199  1.00 52.30           C  
ATOM   1917  OE1 GLU A 120      14.848  -2.737  -4.739  1.00 52.30           O  
ATOM   1918  OE2 GLU A 120      13.369  -2.759  -6.400  1.00 52.30           O  
ATOM   1919  N   LEU A 121       8.958  -2.209  -3.930  1.00 51.77           N  
ATOM   1920  H   LEU A 121       8.924  -2.347  -4.930  1.00 51.77           H  
ATOM   1921  CA  LEU A 121       8.271  -1.046  -3.363  1.00 51.77           C  
ATOM   1922  HA  LEU A 121       9.025  -0.404  -2.908  1.00 51.77           H  
ATOM   1923  C   LEU A 121       7.278  -1.449  -2.258  1.00 51.77           C  
ATOM   1924  CB  LEU A 121       7.588  -0.283  -4.512  1.00 51.77           C  
ATOM   1925  HB2 LEU A 121       6.843  -0.937  -4.967  1.00 51.77           H  
ATOM   1926  HB3 LEU A 121       8.337  -0.050  -5.268  1.00 51.77           H  
ATOM   1927  O   LEU A 121       7.340  -0.911  -1.157  1.00 51.77           O  
ATOM   1928  CG  LEU A 121       6.891   1.023  -4.087  1.00 51.77           C  
ATOM   1929  HG  LEU A 121       6.126   0.806  -3.342  1.00 51.77           H  
ATOM   1930  CD1 LEU A 121       7.876   2.040  -3.512  1.00 51.77           C  
ATOM   1931 HD11 LEU A 121       7.374   2.996  -3.361  1.00 51.77           H  
ATOM   1932 HD12 LEU A 121       8.714   2.176  -4.196  1.00 51.77           H  
ATOM   1933 HD13 LEU A 121       8.249   1.692  -2.549  1.00 51.77           H  
ATOM   1934  CD2 LEU A 121       6.212   1.654  -5.304  1.00 51.77           C  
ATOM   1935 HD21 LEU A 121       5.476   0.962  -5.713  1.00 51.77           H  
ATOM   1936 HD22 LEU A 121       5.701   2.567  -5.000  1.00 51.77           H  
ATOM   1937 HD23 LEU A 121       6.954   1.892  -6.066  1.00 51.77           H  
ATOM   1938  N   PHE A 122       6.415  -2.439  -2.510  1.00 52.02           N  
ATOM   1939  H   PHE A 122       6.387  -2.832  -3.440  1.00 52.02           H  
ATOM   1940  CA  PHE A 122       5.475  -2.966  -1.514  1.00 52.02           C  
ATOM   1941  HA  PHE A 122       4.900  -2.142  -1.092  1.00 52.02           H  
ATOM   1942  C   PHE A 122       6.182  -3.633  -0.330  1.00 52.02           C  
ATOM   1943  CB  PHE A 122       4.505  -3.953  -2.180  1.00 52.02           C  
ATOM   1944  HB2 PHE A 122       5.092  -4.742  -2.650  1.00 52.02           H  
ATOM   1945  HB3 PHE A 122       3.914  -4.426  -1.395  1.00 52.02           H  
ATOM   1946  O   PHE A 122       5.736  -3.470   0.802  1.00 52.02           O  
ATOM   1947  CG  PHE A 122       3.526  -3.398  -3.209  1.00 52.02           C  
ATOM   1948  CD1 PHE A 122       3.150  -2.036  -3.233  1.00 52.02           C  
ATOM   1949  HD1 PHE A 122       3.561  -1.331  -2.525  1.00 52.02           H  
ATOM   1950  CD2 PHE A 122       2.931  -4.289  -4.123  1.00 52.02           C  
ATOM   1951  HD2 PHE A 122       3.182  -5.339  -4.084  1.00 52.02           H  
ATOM   1952  CE1 PHE A 122       2.206  -1.578  -4.168  1.00 52.02           C  
ATOM   1953  HE1 PHE A 122       1.914  -0.538  -4.166  1.00 52.02           H  
ATOM   1954  CE2 PHE A 122       1.988  -3.830  -5.060  1.00 52.02           C  
ATOM   1955  HE2 PHE A 122       1.521  -4.524  -5.743  1.00 52.02           H  
ATOM   1956  CZ  PHE A 122       1.626  -2.473  -5.083  1.00 52.02           C  
ATOM   1957  HZ  PHE A 122       0.888  -2.120  -5.788  1.00 52.02           H  
ATOM   1958  N   SER A 123       7.313  -4.319  -0.542  1.00 55.17           N  
ATOM   1959  H   SER A 123       7.651  -4.421  -1.488  1.00 55.17           H  
ATOM   1960  CA  SER A 123       8.118  -4.864   0.562  1.00 55.17           C  
ATOM   1961  HA  SER A 123       7.486  -5.504   1.178  1.00 55.17           H  
ATOM   1962  C   SER A 123       8.654  -3.748   1.461  1.00 55.17           C  
ATOM   1963  CB  SER A 123       9.288  -5.708   0.047  1.00 55.17           C  
ATOM   1964  HB2 SER A 123       9.939  -5.104  -0.585  1.00 55.17           H  
ATOM   1965  HB3 SER A 123       9.867  -6.068   0.897  1.00 55.17           H  
ATOM   1966  O   SER A 123       8.553  -3.843   2.681  1.00 55.17           O  
ATOM   1967  OG  SER A 123       8.813  -6.818  -0.689  1.00 55.17           O  
ATOM   1968  HG  SER A 123       8.454  -6.483  -1.513  1.00 55.17           H  
ATOM   1969  N   ILE A 124       9.161  -2.661   0.874  1.00 54.55           N  
ATOM   1970  H   ILE A 124       9.219  -2.645  -0.134  1.00 54.55           H  
ATOM   1971  CA  ILE A 124       9.661  -1.494   1.613  1.00 54.55           C  
ATOM   1972  HA  ILE A 124      10.338  -1.844   2.393  1.00 54.55           H  
ATOM   1973  C   ILE A 124       8.521  -0.757   2.324  1.00 54.55           C  
ATOM   1974  CB  ILE A 124      10.463  -0.581   0.660  1.00 54.55           C  
ATOM   1975  HB  ILE A 124       9.859  -0.390  -0.228  1.00 54.55           H  
ATOM   1976  O   ILE A 124       8.693  -0.352   3.473  1.00 54.55           O  
ATOM   1977  CG1 ILE A 124      11.758  -1.315   0.240  1.00 54.55           C  
ATOM   1978 HG12 ILE A 124      12.439  -1.374   1.089  1.00 54.55           H  
ATOM   1979 HG13 ILE A 124      11.527  -2.336  -0.065  1.00 54.55           H  
ATOM   1980  CG2 ILE A 124      10.804   0.776   1.308  1.00 54.55           C  
ATOM   1981 HG21 ILE A 124      11.376   0.621   2.222  1.00 54.55           H  
ATOM   1982 HG22 ILE A 124      11.382   1.387   0.614  1.00 54.55           H  
ATOM   1983 HG23 ILE A 124       9.893   1.326   1.542  1.00 54.55           H  
ATOM   1984  CD1 ILE A 124      12.477  -0.656  -0.936  1.00 54.55           C  
ATOM   1985 HD11 ILE A 124      12.897   0.303  -0.634  1.00 54.55           H  
ATOM   1986 HD12 ILE A 124      11.780  -0.514  -1.762  1.00 54.55           H  
ATOM   1987 HD13 ILE A 124      13.290  -1.302  -1.269  1.00 54.55           H  
ATOM   1988  N   MET A 125       7.350  -0.625   1.694  1.00 54.44           N  
ATOM   1989  H   MET A 125       7.280  -0.937   0.736  1.00 54.44           H  
ATOM   1990  CA  MET A 125       6.163  -0.055   2.337  1.00 54.44           C  
ATOM   1991  HA  MET A 125       6.431   0.917   2.751  1.00 54.44           H  
ATOM   1992  C   MET A 125       5.708  -0.918   3.519  1.00 54.44           C  
ATOM   1993  CB  MET A 125       5.030   0.161   1.321  1.00 54.44           C  
ATOM   1994  HB2 MET A 125       4.847  -0.761   0.770  1.00 54.44           H  
ATOM   1995  HB3 MET A 125       4.120   0.429   1.858  1.00 54.44           H  
ATOM   1996  O   MET A 125       5.568  -0.386   4.612  1.00 54.44           O  
ATOM   1997  CG  MET A 125       5.371   1.292   0.342  1.00 54.44           C  
ATOM   1998  HG2 MET A 125       6.319   1.065  -0.146  1.00 54.44           H  
ATOM   1999  HG3 MET A 125       5.507   2.216   0.904  1.00 54.44           H  
ATOM   2000  SD  MET A 125       4.139   1.579  -0.958  1.00 54.44           S  
ATOM   2001  CE  MET A 125       2.926   2.550  -0.023  1.00 54.44           C  
ATOM   2002  HE1 MET A 125       2.053   2.739  -0.646  1.00 54.44           H  
ATOM   2003  HE2 MET A 125       2.622   1.997   0.866  1.00 54.44           H  
ATOM   2004  HE3 MET A 125       3.368   3.500   0.279  1.00 54.44           H  
ATOM   2005  N   ASN A 126       5.576  -2.238   3.357  1.00 52.45           N  
ATOM   2006  H   ASN A 126       5.698  -2.625   2.432  1.00 52.45           H  
ATOM   2007  CA  ASN A 126       5.210  -3.155   4.443  1.00 52.45           C  
ATOM   2008  HA  ASN A 126       4.256  -2.839   4.865  1.00 52.45           H  
ATOM   2009  C   ASN A 126       6.232  -3.131   5.597  1.00 52.45           C  
ATOM   2010  CB  ASN A 126       5.045  -4.578   3.876  1.00 52.45           C  
ATOM   2011  HB2 ASN A 126       4.934  -5.277   4.704  1.00 52.45           H  
ATOM   2012  HB3 ASN A 126       5.942  -4.849   3.319  1.00 52.45           H  
ATOM   2013  O   ASN A 126       5.831  -3.102   6.758  1.00 52.45           O  
ATOM   2014  CG  ASN A 126       3.825  -4.752   2.983  1.00 52.45           C  
ATOM   2015  ND2 ASN A 126       3.851  -5.727   2.106  1.00 52.45           N  
ATOM   2016 HD21 ASN A 126       4.680  -6.295   1.999  1.00 52.45           H  
ATOM   2017 HD22 ASN A 126       3.083  -5.798   1.454  1.00 52.45           H  
ATOM   2018  OD1 ASN A 126       2.836  -4.044   3.076  1.00 52.45           O  
ATOM   2019  N   ILE A 127       7.539  -3.072   5.301  1.00 57.67           N  
ATOM   2020  H   ILE A 127       7.817  -3.142   4.333  1.00 57.67           H  
ATOM   2021  CA  ILE A 127       8.588  -2.894   6.322  1.00 57.67           C  
ATOM   2022  HA  ILE A 127       8.478  -3.674   7.075  1.00 57.67           H  
ATOM   2023  C   ILE A 127       8.401  -1.561   7.051  1.00 57.67           C  
ATOM   2024  CB  ILE A 127      10.000  -3.022   5.701  1.00 57.67           C  
ATOM   2025  HB  ILE A 127      10.037  -2.406   4.802  1.00 57.67           H  
ATOM   2026  O   ILE A 127       8.383  -1.542   8.274  1.00 57.67           O  
ATOM   2027  CG1 ILE A 127      10.274  -4.495   5.316  1.00 57.67           C  
ATOM   2028 HG12 ILE A 127       9.389  -4.924   4.845  1.00 57.67           H  
ATOM   2029 HG13 ILE A 127      10.471  -5.076   6.217  1.00 57.67           H  
ATOM   2030  CG2 ILE A 127      11.102  -2.531   6.664  1.00 57.67           C  
ATOM   2031 HG21 ILE A 127      12.092  -2.676   6.232  1.00 57.67           H  
ATOM   2032 HG22 ILE A 127      10.990  -1.467   6.875  1.00 57.67           H  
ATOM   2033 HG23 ILE A 127      11.042  -3.070   7.610  1.00 57.67           H  
ATOM   2034  CD1 ILE A 127      11.445  -4.669   4.338  1.00 57.67           C  
ATOM   2035 HD11 ILE A 127      12.385  -4.383   4.808  1.00 57.67           H  
ATOM   2036 HD12 ILE A 127      11.282  -4.059   3.449  1.00 57.67           H  
ATOM   2037 HD13 ILE A 127      11.509  -5.715   4.040  1.00 57.67           H  
ATOM   2038  N   LYS A 128       8.195  -0.450   6.335  1.00 59.89           N  
ATOM   2039  H   LYS A 128       8.197  -0.518   5.327  1.00 59.89           H  
ATOM   2040  CA  LYS A 128       8.005   0.869   6.958  1.00 59.89           C  
ATOM   2041  HA  LYS A 128       8.790   0.997   7.704  1.00 59.89           H  
ATOM   2042  C   LYS A 128       6.702   0.968   7.761  1.00 59.89           C  
ATOM   2043  CB  LYS A 128       8.130   1.970   5.887  1.00 59.89           C  
ATOM   2044  HB2 LYS A 128       7.770   2.915   6.294  1.00 59.89           H  
ATOM   2045  HB3 LYS A 128       7.515   1.708   5.027  1.00 59.89           H  
ATOM   2046  O   LYS A 128       6.680   1.652   8.779  1.00 59.89           O  
ATOM   2047  CG  LYS A 128       9.583   2.182   5.435  1.00 59.89           C  
ATOM   2048  HG2 LYS A 128       9.592   2.710   4.481  1.00 59.89           H  
ATOM   2049  HG3 LYS A 128      10.063   1.213   5.295  1.00 59.89           H  
ATOM   2050  CD  LYS A 128      10.356   3.014   6.471  1.00 59.89           C  
ATOM   2051  HD2 LYS A 128      10.150   4.071   6.306  1.00 59.89           H  
ATOM   2052  HD3 LYS A 128      10.011   2.764   7.474  1.00 59.89           H  
ATOM   2053  CE  LYS A 128      11.864   2.760   6.371  1.00 59.89           C  
ATOM   2054  HE2 LYS A 128      12.351   3.656   5.985  1.00 59.89           H  
ATOM   2055  HE3 LYS A 128      12.033   1.946   5.666  1.00 59.89           H  
ATOM   2056  NZ  LYS A 128      12.420   2.384   7.694  1.00 59.89           N  
ATOM   2057  HZ1 LYS A 128      11.928   1.580   8.058  1.00 59.89           H  
ATOM   2058  HZ2 LYS A 128      12.259   3.097   8.391  1.00 59.89           H  
ATOM   2059  HZ3 LYS A 128      13.397   2.130   7.661  1.00 59.89           H  
ATOM   2060  N   MET A 129       5.645   0.265   7.355  1.00 55.92           N  
ATOM   2061  H   MET A 129       5.713  -0.227   6.476  1.00 55.92           H  
ATOM   2062  CA  MET A 129       4.407   0.137   8.135  1.00 55.92           C  
ATOM   2063  HA  MET A 129       4.080   1.127   8.452  1.00 55.92           H  
ATOM   2064  C   MET A 129       4.630  -0.687   9.408  1.00 55.92           C  
ATOM   2065  CB  MET A 129       3.299  -0.497   7.281  1.00 55.92           C  
ATOM   2066  HB2 MET A 129       3.653  -1.441   6.867  1.00 55.92           H  
ATOM   2067  HB3 MET A 129       2.440  -0.710   7.917  1.00 55.92           H  
ATOM   2068  O   MET A 129       4.147  -0.305  10.468  1.00 55.92           O  
ATOM   2069  CG  MET A 129       2.829   0.404   6.135  1.00 55.92           C  
ATOM   2070  HG2 MET A 129       3.671   0.663   5.492  1.00 55.92           H  
ATOM   2071  HG3 MET A 129       2.119  -0.165   5.536  1.00 55.92           H  
ATOM   2072  SD  MET A 129       2.057   1.956   6.653  1.00 55.92           S  
ATOM   2073  CE  MET A 129       0.528   1.827   5.704  1.00 55.92           C  
ATOM   2074  HE1 MET A 129       0.739   1.937   4.640  1.00 55.92           H  
ATOM   2075  HE2 MET A 129       0.084   0.849   5.886  1.00 55.92           H  
ATOM   2076  HE3 MET A 129      -0.166   2.601   6.030  1.00 55.92           H  
ATOM   2077  N   HIS A 130       5.409  -1.770   9.333  1.00 55.63           N  
ATOM   2078  H   HIS A 130       5.755  -2.059   8.429  1.00 55.63           H  
ATOM   2079  CA  HIS A 130       5.808  -2.560  10.498  1.00 55.63           C  
ATOM   2080  HA  HIS A 130       4.913  -2.824  11.063  1.00 55.63           H  
ATOM   2081  C   HIS A 130       6.728  -1.771  11.448  1.00 55.63           C  
ATOM   2082  CB  HIS A 130       6.460  -3.862  10.010  1.00 55.63           C  
ATOM   2083  HB2 HIS A 130       5.744  -4.402   9.391  1.00 55.63           H  
ATOM   2084  HB3 HIS A 130       7.323  -3.624   9.389  1.00 55.63           H  
ATOM   2085  O   HIS A 130       6.543  -1.838  12.661  1.00 55.63           O  
ATOM   2086  CG  HIS A 130       6.920  -4.770  11.122  1.00 55.63           C  
ATOM   2087  CD2 HIS A 130       6.345  -5.950  11.511  1.00 55.63           C  
ATOM   2088  HD2 HIS A 130       5.465  -6.401  11.076  1.00 55.63           H  
ATOM   2089  ND1 HIS A 130       8.015  -4.569  11.932  1.00 55.63           N  
ATOM   2090  HD1 HIS A 130       8.607  -3.751  11.942  1.00 55.63           H  
ATOM   2091  CE1 HIS A 130       8.088  -5.597  12.791  1.00 55.63           C  
ATOM   2092  HE1 HIS A 130       8.826  -5.693  13.574  1.00 55.63           H  
ATOM   2093  NE2 HIS A 130       7.100  -6.477  12.563  1.00 55.63           N  
ATOM   2094  N   ASP A 131       7.681  -0.987  10.929  1.00 60.36           N  
ATOM   2095  H   ASP A 131       7.866  -1.053   9.939  1.00 60.36           H  
ATOM   2096  CA  ASP A 131       8.508  -0.070  11.728  1.00 60.36           C  
ATOM   2097  HA  ASP A 131       9.109  -0.643  12.435  1.00 60.36           H  
ATOM   2098  C   ASP A 131       7.613   0.891  12.532  1.00 60.36           C  
ATOM   2099  CB  ASP A 131       9.453   0.763  10.837  1.00 60.36           C  
ATOM   2100  HB2 ASP A 131       8.859   1.311  10.106  1.00 60.36           H  
ATOM   2101  HB3 ASP A 131       9.939   1.506  11.470  1.00 60.36           H  
ATOM   2102  O   ASP A 131       7.775   1.026  13.742  1.00 60.36           O  
ATOM   2103  CG  ASP A 131      10.564   0.010  10.096  1.00 60.36           C  
ATOM   2104  OD1 ASP A 131      10.970  -1.089  10.525  1.00 60.36           O  
ATOM   2105  OD2 ASP A 131      11.075   0.604   9.110  1.00 60.36           O  
ATOM   2106  N   VAL A 132       6.612   1.502  11.883  1.00 57.02           N  
ATOM   2107  H   VAL A 132       6.525   1.346  10.889  1.00 57.02           H  
ATOM   2108  CA  VAL A 132       5.639   2.392  12.543  1.00 57.02           C  
ATOM   2109  HA  VAL A 132       6.193   3.121  13.134  1.00 57.02           H  
ATOM   2110  C   VAL A 132       4.749   1.635  13.538  1.00 57.02           C  
ATOM   2111  CB  VAL A 132       4.814   3.163  11.492  1.00 57.02           C  
ATOM   2112  HB  VAL A 132       4.405   2.461  10.765  1.00 57.02           H  
ATOM   2113  O   VAL A 132       4.517   2.133  14.631  1.00 57.02           O  
ATOM   2114  CG1 VAL A 132       3.654   3.964  12.095  1.00 57.02           C  
ATOM   2115 HG11 VAL A 132       2.895   3.287  12.489  1.00 57.02           H  
ATOM   2116 HG12 VAL A 132       3.195   4.586  11.327  1.00 57.02           H  
ATOM   2117 HG13 VAL A 132       4.015   4.600  12.903  1.00 57.02           H  
ATOM   2118  CG2 VAL A 132       5.701   4.178  10.752  1.00 57.02           C  
ATOM   2119 HG21 VAL A 132       6.054   4.940  11.447  1.00 57.02           H  
ATOM   2120 HG22 VAL A 132       6.566   3.677  10.316  1.00 57.02           H  
ATOM   2121 HG23 VAL A 132       5.134   4.647   9.949  1.00 57.02           H  
ATOM   2122  N   ALA A 133       4.300   0.419  13.226  1.00 51.50           N  
ATOM   2123  H   ALA A 133       4.477   0.058  12.299  1.00 51.50           H  
ATOM   2124  CA  ALA A 133       3.493  -0.395  14.140  1.00 51.50           C  
ATOM   2125  HA  ALA A 133       2.698   0.231  14.545  1.00 51.50           H  
ATOM   2126  C   ALA A 133       4.276  -0.951  15.353  1.00 51.50           C  
ATOM   2127  CB  ALA A 133       2.837  -1.518  13.325  1.00 51.50           C  
ATOM   2128  HB1 ALA A 133       2.268  -1.094  12.498  1.00 51.50           H  
ATOM   2129  HB2 ALA A 133       3.602  -2.189  12.935  1.00 51.50           H  
ATOM   2130  HB3 ALA A 133       2.160  -2.085  13.964  1.00 51.50           H  
ATOM   2131  O   ALA A 133       3.663  -1.457  16.291  1.00 51.50           O  
ATOM   2132  N   THR A 134       5.616  -0.884  15.352  1.00 52.13           N  
ATOM   2133  H   THR A 134       6.064  -0.486  14.538  1.00 52.13           H  
ATOM   2134  CA  THR A 134       6.474  -1.435  16.425  1.00 52.13           C  
ATOM   2135  HA  THR A 134       5.827  -1.842  17.202  1.00 52.13           H  
ATOM   2136  C   THR A 134       7.336  -0.402  17.162  1.00 52.13           C  
ATOM   2137  CB  THR A 134       7.333  -2.607  15.923  1.00 52.13           C  
ATOM   2138  HB  THR A 134       7.987  -2.930  16.733  1.00 52.13           H  
ATOM   2139  O   THR A 134       7.894  -0.723  18.220  1.00 52.13           O  
ATOM   2140  CG2 THR A 134       6.479  -3.804  15.504  1.00 52.13           C  
ATOM   2141 HG21 THR A 134       5.807  -4.080  16.317  1.00 52.13           H  
ATOM   2142 HG22 THR A 134       5.884  -3.560  14.624  1.00 52.13           H  
ATOM   2143 HG23 THR A 134       7.125  -4.652  15.276  1.00 52.13           H  
ATOM   2144  OG1 THR A 134       8.129  -2.258  14.817  1.00 52.13           O  
ATOM   2145  HG1 THR A 134       7.530  -2.053  14.095  1.00 52.13           H  
ATOM   2146  N   ASP A 135       7.405   0.837  16.664  1.00 58.09           N  
ATOM   2147  H   ASP A 135       6.983   1.006  15.761  1.00 58.09           H  
ATOM   2148  CA  ASP A 135       8.012   1.991  17.337  1.00 58.09           C  
ATOM   2149  HA  ASP A 135       9.088   1.830  17.395  1.00 58.09           H  
ATOM   2150  C   ASP A 135       7.453   2.148  18.762  1.00 58.09           C  
ATOM   2151  CB  ASP A 135       7.757   3.260  16.498  1.00 58.09           C  
ATOM   2152  HB2 ASP A 135       8.060   3.066  15.469  1.00 58.09           H  
ATOM   2153  HB3 ASP A 135       6.683   3.448  16.508  1.00 58.09           H  
ATOM   2154  O   ASP A 135       6.245   2.089  18.995  1.00 58.09           O  
ATOM   2155  CG  ASP A 135       8.473   4.536  16.974  1.00 58.09           C  
ATOM   2156  OD1 ASP A 135       8.903   4.587  18.152  1.00 58.09           O  
ATOM   2157  OD2 ASP A 135       8.560   5.490  16.170  1.00 58.09           O  
ATOM   2158  N   ALA A 136       8.334   2.394  19.734  1.00 47.30           N  
ATOM   2159  H   ALA A 136       9.264   2.654  19.438  1.00 47.30           H  
ATOM   2160  CA  ALA A 136       7.949   2.654  21.117  1.00 47.30           C  
ATOM   2161  HA  ALA A 136       7.413   1.783  21.495  1.00 47.30           H  
ATOM   2162  C   ALA A 136       6.996   3.855  21.262  1.00 47.30           C  
ATOM   2163  CB  ALA A 136       9.225   2.842  21.943  1.00 47.30           C  
ATOM   2164  HB1 ALA A 136       9.769   3.716  21.586  1.00 47.30           H  
ATOM   2165  HB2 ALA A 136       9.860   1.960  21.854  1.00 47.30           H  
ATOM   2166  HB3 ALA A 136       8.961   2.993  22.990  1.00 47.30           H  
ATOM   2167  O   ALA A 136       6.175   3.848  22.172  1.00 47.30           O  
ATOM   2168  N   LYS A 137       7.052   4.834  20.346  1.00 53.18           N  
ATOM   2169  H   LYS A 137       7.747   4.752  19.618  1.00 53.18           H  
ATOM   2170  CA  LYS A 137       6.109   5.963  20.270  1.00 53.18           C  
ATOM   2171  HA  LYS A 137       6.085   6.471  21.234  1.00 53.18           H  
ATOM   2172  C   LYS A 137       4.665   5.526  19.967  1.00 53.18           C  
ATOM   2173  CB  LYS A 137       6.631   6.924  19.184  1.00 53.18           C  
ATOM   2174  HB2 LYS A 137       7.685   7.136  19.365  1.00 53.18           H  
ATOM   2175  HB3 LYS A 137       6.543   6.437  18.213  1.00 53.18           H  
ATOM   2176  O   LYS A 137       3.728   6.265  20.256  1.00 53.18           O  
ATOM   2177  CG  LYS A 137       5.862   8.252  19.155  1.00 53.18           C  
ATOM   2178  HG2 LYS A 137       6.018   8.786  20.093  1.00 53.18           H  
ATOM   2179  HG3 LYS A 137       4.798   8.049  19.040  1.00 53.18           H  
ATOM   2180  CD  LYS A 137       6.274   9.138  17.980  1.00 53.18           C  
ATOM   2181  HD2 LYS A 137       6.259   8.538  17.070  1.00 53.18           H  
ATOM   2182  HD3 LYS A 137       7.279   9.530  18.134  1.00 53.18           H  
ATOM   2183  CE  LYS A 137       5.246  10.274  17.892  1.00 53.18           C  
ATOM   2184  HE2 LYS A 137       5.488  11.031  18.639  1.00 53.18           H  
ATOM   2185  HE3 LYS A 137       4.269   9.864  18.146  1.00 53.18           H  
ATOM   2186  NZ  LYS A 137       5.177  10.859  16.535  1.00 53.18           N  
ATOM   2187  HZ1 LYS A 137       4.929  10.133  15.877  1.00 53.18           H  
ATOM   2188  HZ2 LYS A 137       4.455  11.563  16.488  1.00 53.18           H  
ATOM   2189  HZ3 LYS A 137       6.068  11.248  16.260  1.00 53.18           H  
ATOM   2190  N   TYR A 138       4.489   4.355  19.360  1.00 46.65           N  
ATOM   2191  H   TYR A 138       5.307   3.797  19.162  1.00 46.65           H  
ATOM   2192  CA  TYR A 138       3.223   3.885  18.800  1.00 46.65           C  
ATOM   2193  HA  TYR A 138       2.431   4.589  19.058  1.00 46.65           H  
ATOM   2194  C   TYR A 138       2.763   2.535  19.382  1.00 46.65           C  
ATOM   2195  CB  TYR A 138       3.362   3.869  17.270  1.00 46.65           C  
ATOM   2196  HB2 TYR A 138       2.434   3.505  16.831  1.00 46.65           H  
ATOM   2197  HB3 TYR A 138       4.133   3.139  17.022  1.00 46.65           H  
ATOM   2198  O   TYR A 138       1.758   1.989  18.941  1.00 46.65           O  
ATOM   2199  CG  TYR A 138       3.711   5.203  16.609  1.00 46.65           C  
ATOM   2200  CD1 TYR A 138       3.075   6.408  16.980  1.00 46.65           C  
ATOM   2201  HD1 TYR A 138       2.331   6.404  17.763  1.00 46.65           H  
ATOM   2202  CD2 TYR A 138       4.681   5.230  15.590  1.00 46.65           C  
ATOM   2203  HD2 TYR A 138       5.174   4.316  15.295  1.00 46.65           H  
ATOM   2204  CE1 TYR A 138       3.408   7.619  16.333  1.00 46.65           C  
ATOM   2205  HE1 TYR A 138       2.887   8.527  16.596  1.00 46.65           H  
ATOM   2206  CE2 TYR A 138       5.023   6.425  14.942  1.00 46.65           C  
ATOM   2207  HE2 TYR A 138       5.789   6.410  14.181  1.00 46.65           H  
ATOM   2208  OH  TYR A 138       4.716   8.767  14.653  1.00 46.65           O  
ATOM   2209  HH  TYR A 138       5.272   8.538  13.905  1.00 46.65           H  
ATOM   2210  CZ  TYR A 138       4.379   7.621  15.305  1.00 46.65           C  
ATOM   2211  N   LYS A 139       3.433   2.010  20.418  1.00 39.26           N  
ATOM   2212  H   LYS A 139       4.255   2.501  20.740  1.00 39.26           H  
ATOM   2213  CA  LYS A 139       3.044   0.751  21.089  1.00 39.26           C  
ATOM   2214  HA  LYS A 139       2.967  -0.033  20.336  1.00 39.26           H  
ATOM   2215  C   LYS A 139       1.670   0.781  21.756  1.00 39.26           C  
ATOM   2216  CB  LYS A 139       4.100   0.365  22.129  1.00 39.26           C  
ATOM   2217  HB2 LYS A 139       3.665  -0.336  22.842  1.00 39.26           H  
ATOM   2218  HB3 LYS A 139       4.434   1.249  22.673  1.00 39.26           H  
ATOM   2219  O   LYS A 139       1.055  -0.271  21.905  1.00 39.26           O  
ATOM   2220  CG  LYS A 139       5.273  -0.321  21.434  1.00 39.26           C  
ATOM   2221  HG2 LYS A 139       5.726   0.366  20.720  1.00 39.26           H  
ATOM   2222  HG3 LYS A 139       4.910  -1.196  20.896  1.00 39.26           H  
ATOM   2223  CD  LYS A 139       6.322  -0.756  22.451  1.00 39.26           C  
ATOM   2224  HD2 LYS A 139       5.876  -1.462  23.152  1.00 39.26           H  
ATOM   2225  HD3 LYS A 139       6.690   0.116  22.991  1.00 39.26           H  
ATOM   2226  CE  LYS A 139       7.452  -1.423  21.670  1.00 39.26           C  
ATOM   2227  HE2 LYS A 139       7.038  -2.258  21.105  1.00 39.26           H  
ATOM   2228  HE3 LYS A 139       7.841  -0.710  20.942  1.00 39.26           H  
ATOM   2229  NZ  LYS A 139       8.522  -1.886  22.579  1.00 39.26           N  
ATOM   2230  HZ1 LYS A 139       8.894  -1.100  23.092  1.00 39.26           H  
ATOM   2231  HZ2 LYS A 139       8.148  -2.563  23.228  1.00 39.26           H  
ATOM   2232  HZ3 LYS A 139       9.261  -2.310  22.036  1.00 39.26           H  
ATOM   2233  N   ASP A 140       1.189   1.963  22.128  1.00 38.76           N  
ATOM   2234  H   ASP A 140       1.794   2.769  22.076  1.00 38.76           H  
ATOM   2235  CA  ASP A 140      -0.138   2.140  22.723  1.00 38.76           C  
ATOM   2236  HA  ASP A 140      -0.358   1.261  23.329  1.00 38.76           H  
ATOM   2237  C   ASP A 140      -1.262   2.211  21.664  1.00 38.76           C  
ATOM   2238  CB  ASP A 140      -0.095   3.333  23.690  1.00 38.76           C  
ATOM   2239  HB2 ASP A 140      -1.071   3.447  24.163  1.00 38.76           H  
ATOM   2240  HB3 ASP A 140       0.126   4.242  23.132  1.00 38.76           H  
ATOM   2241  O   ASP A 140      -2.445   2.221  22.010  1.00 38.76           O  
ATOM   2242  CG  ASP A 140       0.963   3.111  24.782  1.00 38.76           C  
ATOM   2243  OD1 ASP A 140       0.886   2.062  25.465  1.00 38.76           O  
ATOM   2244  OD2 ASP A 140       1.887   3.949  24.876  1.00 38.76           O  
ATOM   2245  N   LEU A 141      -0.922   2.162  20.363  1.00 39.56           N  
ATOM   2246  H   LEU A 141       0.058   2.094  20.130  1.00 39.56           H  
ATOM   2247  CA  LEU A 141      -1.878   1.973  19.265  1.00 39.56           C  
ATOM   2248  HA  LEU A 141      -2.723   2.644  19.423  1.00 39.56           H  
ATOM   2249  C   LEU A 141      -2.436   0.542  19.265  1.00 39.56           C  
ATOM   2250  CB  LEU A 141      -1.250   2.306  17.898  1.00 39.56           C  
ATOM   2251  HB2 LEU A 141      -2.017   2.152  17.138  1.00 39.56           H  
ATOM   2252  HB3 LEU A 141      -0.455   1.588  17.697  1.00 39.56           H  
ATOM   2253  O   LEU A 141      -2.061  -0.314  18.462  1.00 39.56           O  
ATOM   2254  CG  LEU A 141      -0.680   3.719  17.717  1.00 39.56           C  
ATOM   2255  HG  LEU A 141       0.171   3.870  18.382  1.00 39.56           H  
ATOM   2256  CD1 LEU A 141      -0.210   3.868  16.268  1.00 39.56           C  
ATOM   2257 HD11 LEU A 141       0.429   4.747  16.180  1.00 39.56           H  
ATOM   2258 HD12 LEU A 141       0.369   2.992  15.976  1.00 39.56           H  
ATOM   2259 HD13 LEU A 141      -1.065   3.960  15.599  1.00 39.56           H  
ATOM   2260  CD2 LEU A 141      -1.709   4.805  18.010  1.00 39.56           C  
ATOM   2261 HD21 LEU A 141      -1.287   5.785  17.785  1.00 39.56           H  
ATOM   2262 HD22 LEU A 141      -1.983   4.779  19.065  1.00 39.56           H  
ATOM   2263 HD23 LEU A 141      -2.591   4.634  17.394  1.00 39.56           H  
ATOM   2264  N   LYS A 142      -3.380   0.275  20.167  1.00 34.03           N  
ATOM   2265  H   LYS A 142      -3.558   0.984  20.863  1.00 34.03           H  
ATOM   2266  CA  LYS A 142      -4.173  -0.958  20.156  1.00 34.03           C  
ATOM   2267  HA  LYS A 142      -3.502  -1.811  20.059  1.00 34.03           H  
ATOM   2268  C   LYS A 142      -5.095  -0.955  18.935  1.00 34.03           C  
ATOM   2269  CB  LYS A 142      -4.958  -1.095  21.466  1.00 34.03           C  
ATOM   2270  HB2 LYS A 142      -5.568  -0.204  21.614  1.00 34.03           H  
ATOM   2271  HB3 LYS A 142      -5.618  -1.960  21.396  1.00 34.03           H  
ATOM   2272  O   LYS A 142      -6.181  -0.381  18.980  1.00 34.03           O  
ATOM   2273  CG  LYS A 142      -4.016  -1.280  22.661  1.00 34.03           C  
ATOM   2274  HG2 LYS A 142      -3.449  -2.204  22.543  1.00 34.03           H  
ATOM   2275  HG3 LYS A 142      -3.320  -0.443  22.708  1.00 34.03           H  
ATOM   2276  CD  LYS A 142      -4.811  -1.330  23.964  1.00 34.03           C  
ATOM   2277  HD2 LYS A 142      -5.414  -2.237  24.007  1.00 34.03           H  
ATOM   2278  HD3 LYS A 142      -5.465  -0.459  24.003  1.00 34.03           H  
ATOM   2279  CE  LYS A 142      -3.827  -1.279  25.134  1.00 34.03           C  
ATOM   2280  HE2 LYS A 142      -3.073  -0.526  24.905  1.00 34.03           H  
ATOM   2281  HE3 LYS A 142      -3.325  -2.241  25.234  1.00 34.03           H  
ATOM   2282  NZ  LYS A 142      -4.520  -0.893  26.378  1.00 34.03           N  
ATOM   2283  HZ1 LYS A 142      -4.985  -0.011  26.218  1.00 34.03           H  
ATOM   2284  HZ2 LYS A 142      -5.260  -1.535  26.623  1.00 34.03           H  
ATOM   2285  HZ3 LYS A 142      -3.873  -0.751  27.140  1.00 34.03           H  
ATOM   2286  N   PHE A 143      -4.652  -1.599  17.853  1.00 30.72           N  
ATOM   2287  H   PHE A 143      -3.687  -1.896  17.854  1.00 30.72           H  
ATOM   2288  CA  PHE A 143      -5.437  -1.797  16.633  1.00 30.72           C  
ATOM   2289  HA  PHE A 143      -5.563  -0.827  16.152  1.00 30.72           H  
ATOM   2290  C   PHE A 143      -6.837  -2.352  16.964  1.00 30.72           C  
ATOM   2291  CB  PHE A 143      -4.673  -2.718  15.664  1.00 30.72           C  
ATOM   2292  HB2 PHE A 143      -4.372  -3.624  16.189  1.00 30.72           H  
ATOM   2293  HB3 PHE A 143      -5.354  -3.023  14.869  1.00 30.72           H  
ATOM   2294  O   PHE A 143      -6.978  -3.320  17.713  1.00 30.72           O  
ATOM   2295  CG  PHE A 143      -3.451  -2.082  15.017  1.00 30.72           C  
ATOM   2296  CD1 PHE A 143      -3.580  -1.395  13.792  1.00 30.72           C  
ATOM   2297  HD1 PHE A 143      -4.545  -1.326  13.313  1.00 30.72           H  
ATOM   2298  CD2 PHE A 143      -2.187  -2.165  15.633  1.00 30.72           C  
ATOM   2299  HD2 PHE A 143      -2.070  -2.691  16.569  1.00 30.72           H  
ATOM   2300  CE1 PHE A 143      -2.458  -0.791  13.194  1.00 30.72           C  
ATOM   2301  HE1 PHE A 143      -2.563  -0.249  12.265  1.00 30.72           H  
ATOM   2302  CE2 PHE A 143      -1.066  -1.557  15.038  1.00 30.72           C  
ATOM   2303  HE2 PHE A 143      -0.105  -1.614  15.526  1.00 30.72           H  
ATOM   2304  CZ  PHE A 143      -1.201  -0.871  13.818  1.00 30.72           C  
ATOM   2305  HZ  PHE A 143      -0.340  -0.396  13.371  1.00 30.72           H  
ATOM   2306  N   ALA A 144      -7.880  -1.721  16.415  1.00 26.87           N  
ATOM   2307  H   ALA A 144      -7.681  -0.941  15.805  1.00 26.87           H  
ATOM   2308  CA  ALA A 144      -9.267  -1.831  16.882  1.00 26.87           C  
ATOM   2309  HA  ALA A 144      -9.236  -1.864  17.971  1.00 26.87           H  
ATOM   2310  C   ALA A 144     -10.013  -3.117  16.444  1.00 26.87           C  
ATOM   2311  CB  ALA A 144      -9.997  -0.534  16.501  1.00 26.87           C  
ATOM   2312  HB1 ALA A 144     -10.999  -0.537  16.930  1.00 26.87           H  
ATOM   2313  HB2 ALA A 144     -10.079  -0.452  15.417  1.00 26.87           H  
ATOM   2314  HB3 ALA A 144      -9.456   0.328  16.892  1.00 26.87           H  
ATOM   2315  O   ALA A 144     -11.158  -3.072  15.997  1.00 26.87           O  
ATOM   2316  N   ALA A 145      -9.387  -4.288  16.589  1.00 24.55           N  
ATOM   2317  H   ALA A 145      -8.453  -4.270  16.972  1.00 24.55           H  
ATOM   2318  CA  ALA A 145      -9.946  -5.582  16.176  1.00 24.55           C  
ATOM   2319  HA  ALA A 145     -10.169  -5.534  15.111  1.00 24.55           H  
ATOM   2320  C   ALA A 145     -11.260  -5.978  16.895  1.00 24.55           C  
ATOM   2321  CB  ALA A 145      -8.857  -6.641  16.395  1.00 24.55           C  
ATOM   2322  HB1 ALA A 145      -8.625  -6.729  17.457  1.00 24.55           H  
ATOM   2323  HB2 ALA A 145      -9.207  -7.607  16.030  1.00 24.55           H  
ATOM   2324  HB3 ALA A 145      -7.953  -6.367  15.851  1.00 24.55           H  
ATOM   2325  O   ALA A 145     -12.014  -6.818  16.399  1.00 24.55           O  
ATOM   2326  N   SER A 146     -11.563  -5.379  18.053  1.00 24.05           N  
ATOM   2327  H   SER A 146     -10.947  -4.655  18.395  1.00 24.05           H  
ATOM   2328  CA  SER A 146     -12.662  -5.804  18.932  1.00 24.05           C  
ATOM   2329  HA  SER A 146     -12.630  -6.891  18.996  1.00 24.05           H  
ATOM   2330  C   SER A 146     -14.075  -5.452  18.452  1.00 24.05           C  
ATOM   2331  CB  SER A 146     -12.437  -5.267  20.349  1.00 24.05           C  
ATOM   2332  HB2 SER A 146     -11.555  -5.754  20.764  1.00 24.05           H  
ATOM   2333  HB3 SER A 146     -13.292  -5.512  20.979  1.00 24.05           H  
ATOM   2334  O   SER A 146     -15.030  -6.010  18.985  1.00 24.05           O  
ATOM   2335  OG  SER A 146     -12.221  -3.865  20.356  1.00 24.05           O  
ATOM   2336  HG  SER A 146     -13.048  -3.406  20.193  1.00 24.05           H  
ATOM   2337  N   VAL A 147     -14.241  -4.571  17.456  1.00 25.52           N  
ATOM   2338  H   VAL A 147     -13.420  -4.149  17.046  1.00 25.52           H  
ATOM   2339  CA  VAL A 147     -15.572  -4.147  16.958  1.00 25.52           C  
ATOM   2340  HA  VAL A 147     -16.168  -3.818  17.809  1.00 25.52           H  
ATOM   2341  C   VAL A 147     -16.353  -5.307  16.314  1.00 25.52           C  
ATOM   2342  CB  VAL A 147     -15.436  -2.941  15.998  1.00 25.52           C  
ATOM   2343  HB  VAL A 147     -14.831  -3.239  15.141  1.00 25.52           H  
ATOM   2344  O   VAL A 147     -17.579  -5.307  16.320  1.00 25.52           O  
ATOM   2345  CG1 VAL A 147     -16.785  -2.421  15.483  1.00 25.52           C  
ATOM   2346 HG11 VAL A 147     -17.440  -2.175  16.319  1.00 25.52           H  
ATOM   2347 HG12 VAL A 147     -16.634  -1.530  14.874  1.00 25.52           H  
ATOM   2348 HG13 VAL A 147     -17.269  -3.171  14.857  1.00 25.52           H  
ATOM   2349  CG2 VAL A 147     -14.740  -1.766  16.703  1.00 25.52           C  
ATOM   2350 HG21 VAL A 147     -14.675  -0.916  16.024  1.00 25.52           H  
ATOM   2351 HG22 VAL A 147     -13.723  -2.035  16.991  1.00 25.52           H  
ATOM   2352 HG23 VAL A 147     -15.303  -1.468  17.587  1.00 25.52           H  
ATOM   2353  N   LEU A 148     -15.653  -6.343  15.835  1.00 25.27           N  
ATOM   2354  H   LEU A 148     -14.646  -6.279  15.876  1.00 25.27           H  
ATOM   2355  CA  LEU A 148     -16.240  -7.568  15.271  1.00 25.27           C  
ATOM   2356  HA  LEU A 148     -17.321  -7.443  15.209  1.00 25.27           H  
ATOM   2357  C   LEU A 148     -16.046  -8.803  16.177  1.00 25.27           C  
ATOM   2358  CB  LEU A 148     -15.710  -7.765  13.838  1.00 25.27           C  
ATOM   2359  HB2 LEU A 148     -16.067  -8.722  13.456  1.00 25.27           H  
ATOM   2360  HB3 LEU A 148     -14.622  -7.801  13.882  1.00 25.27           H  
ATOM   2361  O   LEU A 148     -16.096  -9.936  15.708  1.00 25.27           O  
ATOM   2362  CG  LEU A 148     -16.121  -6.671  12.834  1.00 25.27           C  
ATOM   2363  HG  LEU A 148     -15.829  -5.692  13.214  1.00 25.27           H  
ATOM   2364  CD1 LEU A 148     -15.389  -6.905  11.511  1.00 25.27           C  
ATOM   2365 HD11 LEU A 148     -15.674  -7.868  11.088  1.00 25.27           H  
ATOM   2366 HD12 LEU A 148     -15.651  -6.113  10.809  1.00 25.27           H  
ATOM   2367 HD13 LEU A 148     -14.312  -6.878  11.675  1.00 25.27           H  
ATOM   2368  CD2 LEU A 148     -17.625  -6.674  12.559  1.00 25.27           C  
ATOM   2369 HD21 LEU A 148     -17.858  -5.938  11.789  1.00 25.27           H  
ATOM   2370 HD22 LEU A 148     -18.170  -6.395  13.461  1.00 25.27           H  
ATOM   2371 HD23 LEU A 148     -17.951  -7.659  12.224  1.00 25.27           H  
ATOM   2372  N   GLY A 149     -15.795  -8.602  17.477  1.00 23.01           N  
ATOM   2373  H   GLY A 149     -15.777  -7.651  17.817  1.00 23.01           H  
ATOM   2374  CA  GLY A 149     -15.676  -9.689  18.459  1.00 23.01           C  
ATOM   2375  HA2 GLY A 149     -16.487 -10.400  18.299  1.00 23.01           H  
ATOM   2376  HA3 GLY A 149     -15.788  -9.265  19.457  1.00 23.01           H  
ATOM   2377  C   GLY A 149     -14.356 -10.474  18.435  1.00 23.01           C  
ATOM   2378  O   GLY A 149     -14.218 -11.445  19.180  1.00 23.01           O  
ATOM   2379  N   TYR A 150     -13.371 -10.065  17.630  1.00 25.41           N  
ATOM   2380  H   TYR A 150     -13.529  -9.269  17.029  1.00 25.41           H  
ATOM   2381  CA  TYR A 150     -12.045 -10.687  17.637  1.00 25.41           C  
ATOM   2382  HA  TYR A 150     -12.204 -11.765  17.636  1.00 25.41           H  
ATOM   2383  C   TYR A 150     -11.256 -10.313  18.906  1.00 25.41           C  
ATOM   2384  CB  TYR A 150     -11.267 -10.342  16.360  1.00 25.41           C  
ATOM   2385  HB2 TYR A 150     -11.153  -9.260  16.288  1.00 25.41           H  
ATOM   2386  HB3 TYR A 150     -10.266 -10.767  16.427  1.00 25.41           H  
ATOM   2387  O   TYR A 150     -11.370  -9.185  19.399  1.00 25.41           O  
ATOM   2388  CG  TYR A 150     -11.932 -10.873  15.105  1.00 25.41           C  
ATOM   2389  CD1 TYR A 150     -11.788 -12.229  14.749  1.00 25.41           C  
ATOM   2390  HD1 TYR A 150     -11.170 -12.883  15.346  1.00 25.41           H  
ATOM   2391  CD2 TYR A 150     -12.745 -10.025  14.332  1.00 25.41           C  
ATOM   2392  HD2 TYR A 150     -12.846  -8.986  14.609  1.00 25.41           H  
ATOM   2393  CE1 TYR A 150     -12.477 -12.741  13.632  1.00 25.41           C  
ATOM   2394  HE1 TYR A 150     -12.395 -13.782  13.357  1.00 25.41           H  
ATOM   2395  CE2 TYR A 150     -13.444 -10.536  13.220  1.00 25.41           C  
ATOM   2396  HE2 TYR A 150     -14.083  -9.890  12.636  1.00 25.41           H  
ATOM   2397  OH  TYR A 150     -14.009 -12.406  11.823  1.00 25.41           O  
ATOM   2398  HH  TYR A 150     -14.607 -11.760  11.441  1.00 25.41           H  
ATOM   2399  CZ  TYR A 150     -13.320 -11.899  12.878  1.00 25.41           C  
ATOM   2400  N   PRO A 151     -10.439 -11.234  19.453  1.00 24.75           N  
ATOM   2401  CA  PRO A 151      -9.610 -10.945  20.618  1.00 24.75           C  
ATOM   2402  HA  PRO A 151     -10.256 -10.612  21.430  1.00 24.75           H  
ATOM   2403  C   PRO A 151      -8.566  -9.854  20.311  1.00 24.75           C  
ATOM   2404  CB  PRO A 151      -8.960 -12.280  21.001  1.00 24.75           C  
ATOM   2405  HB2 PRO A 151      -7.959 -12.150  21.414  1.00 24.75           H  
ATOM   2406  HB3 PRO A 151      -9.600 -12.801  21.713  1.00 24.75           H  
ATOM   2407  O   PRO A 151      -8.126  -9.733  19.165  1.00 24.75           O  
ATOM   2408  CG  PRO A 151      -8.931 -13.057  19.685  1.00 24.75           C  
ATOM   2409  HG2 PRO A 151      -8.930 -14.135  19.850  1.00 24.75           H  
ATOM   2410  HG3 PRO A 151      -8.062 -12.758  19.099  1.00 24.75           H  
ATOM   2411  CD  PRO A 151     -10.204 -12.592  18.982  1.00 24.75           C  
ATOM   2412  HD2 PRO A 151     -10.065 -12.626  17.902  1.00 24.75           H  
ATOM   2413  HD3 PRO A 151     -11.043 -13.224  19.274  1.00 24.75           H  
ATOM   2414  N   PRO A 152      -8.112  -9.086  21.320  1.00 26.13           N  
ATOM   2415  CA  PRO A 152      -7.058  -8.087  21.157  1.00 26.13           C  
ATOM   2416  HA  PRO A 152      -7.253  -7.474  20.277  1.00 26.13           H  
ATOM   2417  C   PRO A 152      -5.696  -8.777  20.981  1.00 26.13           C  
ATOM   2418  CB  PRO A 152      -7.150  -7.208  22.410  1.00 26.13           C  
ATOM   2419  HB2 PRO A 152      -6.193  -6.760  22.679  1.00 26.13           H  
ATOM   2420  HB3 PRO A 152      -7.895  -6.430  22.248  1.00 26.13           H  
ATOM   2421  O   PRO A 152      -4.947  -8.974  21.939  1.00 26.13           O  
ATOM   2422  CG  PRO A 152      -7.654  -8.178  23.479  1.00 26.13           C  
ATOM   2423  HG2 PRO A 152      -8.178  -7.659  24.282  1.00 26.13           H  
ATOM   2424  HG3 PRO A 152      -6.821  -8.757  23.879  1.00 26.13           H  
ATOM   2425  CD  PRO A 152      -8.591  -9.097  22.696  1.00 26.13           C  
ATOM   2426  HD2 PRO A 152      -9.605  -8.698  22.725  1.00 26.13           H  
ATOM   2427  HD3 PRO A 152      -8.569 -10.102  23.117  1.00 26.13           H  
ATOM   2428  N   VAL A 153      -5.387  -9.189  19.751  1.00 27.82           N  
ATOM   2429  H   VAL A 153      -6.069  -9.060  19.017  1.00 27.82           H  
ATOM   2430  CA  VAL A 153      -4.113  -9.832  19.418  1.00 27.82           C  
ATOM   2431  HA  VAL A 153      -3.821 -10.455  20.263  1.00 27.82           H  
ATOM   2432  C   VAL A 153      -3.038  -8.763  19.229  1.00 27.82           C  
ATOM   2433  CB  VAL A 153      -4.219 -10.769  18.196  1.00 27.82           C  
ATOM   2434  HB  VAL A 153      -4.417 -10.189  17.295  1.00 27.82           H  
ATOM   2435  O   VAL A 153      -3.037  -8.023  18.254  1.00 27.82           O  
ATOM   2436  CG1 VAL A 153      -2.918 -11.564  18.016  1.00 27.82           C  
ATOM   2437 HG11 VAL A 153      -2.093 -10.874  17.839  1.00 27.82           H  
ATOM   2438 HG12 VAL A 153      -3.002 -12.199  17.134  1.00 27.82           H  
ATOM   2439 HG13 VAL A 153      -2.724 -12.175  18.898  1.00 27.82           H  
ATOM   2440  CG2 VAL A 153      -5.339 -11.805  18.374  1.00 27.82           C  
ATOM   2441 HG21 VAL A 153      -5.219 -12.339  19.317  1.00 27.82           H  
ATOM   2442 HG22 VAL A 153      -6.306 -11.300  18.360  1.00 27.82           H  
ATOM   2443 HG23 VAL A 153      -5.324 -12.512  17.545  1.00 27.82           H  
ATOM   2444  N   LEU A 154      -2.111  -8.712  20.184  1.00 25.63           N  
ATOM   2445  H   LEU A 154      -2.278  -9.256  21.019  1.00 25.63           H  
ATOM   2446  CA  LEU A 154      -0.795  -8.094  20.041  1.00 25.63           C  
ATOM   2447  HA  LEU A 154      -0.683  -7.663  19.046  1.00 25.63           H  
ATOM   2448  C   LEU A 154       0.237  -9.213  20.182  1.00 25.63           C  
ATOM   2449  CB  LEU A 154      -0.607  -6.996  21.111  1.00 25.63           C  
ATOM   2450  HB2 LEU A 154       0.457  -6.771  21.196  1.00 25.63           H  
ATOM   2451  HB3 LEU A 154      -0.934  -7.392  22.072  1.00 25.63           H  
ATOM   2452  O   LEU A 154       0.707  -9.488  21.287  1.00 25.63           O  
ATOM   2453  CG  LEU A 154      -1.347  -5.677  20.833  1.00 25.63           C  
ATOM   2454  HG  LEU A 154      -2.397  -5.879  20.622  1.00 25.63           H  
ATOM   2455  CD1 LEU A 154      -1.264  -4.780  22.071  1.00 25.63           C  
ATOM   2456 HD11 LEU A 154      -1.732  -5.278  22.919  1.00 25.63           H  
ATOM   2457 HD12 LEU A 154      -0.222  -4.558  22.303  1.00 25.63           H  
ATOM   2458 HD13 LEU A 154      -1.787  -3.844  21.874  1.00 25.63           H  
ATOM   2459  CD2 LEU A 154      -0.729  -4.912  19.660  1.00 25.63           C  
ATOM   2460 HD21 LEU A 154      -1.235  -3.954  19.535  1.00 25.63           H  
ATOM   2461 HD22 LEU A 154       0.331  -4.730  19.835  1.00 25.63           H  
ATOM   2462 HD23 LEU A 154      -0.855  -5.478  18.737  1.00 25.63           H  
ATOM   2463  N   SER A 155       0.533  -9.934  19.094  1.00 26.03           N  
ATOM   2464  H   SER A 155       0.119  -9.673  18.211  1.00 26.03           H  
ATOM   2465  CA  SER A 155       1.541 -11.009  19.168  1.00 26.03           C  
ATOM   2466  HA  SER A 155       2.342 -10.674  19.827  1.00 26.03           H  
ATOM   2467  C   SER A 155       2.222 -11.405  17.861  1.00 26.03           C  
ATOM   2468  CB  SER A 155       0.931 -12.273  19.795  1.00 26.03           C  
ATOM   2469  HB2 SER A 155       0.467 -12.027  20.750  1.00 26.03           H  
ATOM   2470  HB3 SER A 155       1.724 -12.999  19.979  1.00 26.03           H  
ATOM   2471  O   SER A 155       3.245 -12.085  17.928  1.00 26.03           O  
ATOM   2472  OG  SER A 155      -0.035 -12.853  18.935  1.00 26.03           O  
ATOM   2473  HG  SER A 155      -0.700 -12.184  18.757  1.00 26.03           H  
ATOM   2474  N   ASN A 156       1.687 -11.054  16.686  1.00 28.24           N  
ATOM   2475  H   ASN A 156       0.888 -10.438  16.645  1.00 28.24           H  
ATOM   2476  CA  ASN A 156       2.189 -11.588  15.418  1.00 28.24           C  
ATOM   2477  HA  ASN A 156       3.243 -11.844  15.529  1.00 28.24           H  
ATOM   2478  C   ASN A 156       2.129 -10.569  14.271  1.00 28.24           C  
ATOM   2479  CB  ASN A 156       1.411 -12.876  15.077  1.00 28.24           C  
ATOM   2480  HB2 ASN A 156       0.362 -12.762  15.350  1.00 28.24           H  
ATOM   2481  HB3 ASN A 156       1.455 -13.059  14.003  1.00 28.24           H  
ATOM   2482  O   ASN A 156       1.370  -9.609  14.276  1.00 28.24           O  
ATOM   2483  CG  ASN A 156       2.000 -14.101  15.754  1.00 28.24           C  
ATOM   2484  ND2 ASN A 156       1.493 -14.512  16.892  1.00 28.24           N  
ATOM   2485 HD21 ASN A 156       0.837 -13.931  17.395  1.00 28.24           H  
ATOM   2486 HD22 ASN A 156       1.993 -15.257  17.356  1.00 28.24           H  
ATOM   2487  OD1 ASN A 156       2.920 -14.718  15.243  1.00 28.24           O  
ATOM   2488  N   SER A 157       2.875 -10.833  13.198  1.00 29.67           N  
ATOM   2489  H   SER A 157       3.457 -11.659  13.199  1.00 29.67           H  
ATOM   2490  CA  SER A 157       2.889 -10.020  11.969  1.00 29.67           C  
ATOM   2491  HA  SER A 157       3.013  -8.977  12.262  1.00 29.67           H  
ATOM   2492  C   SER A 157       1.590 -10.072  11.137  1.00 29.67           C  
ATOM   2493  CB  SER A 157       4.108 -10.411  11.130  1.00 29.67           C  
ATOM   2494  HB2 SER A 157       4.088  -9.887  10.174  1.00 29.67           H  
ATOM   2495  HB3 SER A 157       5.011 -10.114  11.664  1.00 29.67           H  
ATOM   2496  O   SER A 157       1.592  -9.697   9.966  1.00 29.67           O  
ATOM   2497  OG  SER A 157       4.139 -11.814  10.919  1.00 29.67           O  
ATOM   2498  HG  SER A 157       4.851 -11.999  10.302  1.00 29.67           H  
ATOM   2499  N   LYS A 158       0.483 -10.541  11.728  1.00 32.05           N  
ATOM   2500  H   LYS A 158       0.550 -10.714  12.721  1.00 32.05           H  
ATOM   2501  CA  LYS A 158      -0.875 -10.487  11.167  1.00 32.05           C  
ATOM   2502  HA  LYS A 158      -0.829 -10.492  10.078  1.00 32.05           H  
ATOM   2503  C   LYS A 158      -1.619  -9.202  11.551  1.00 32.05           C  
ATOM   2504  CB  LYS A 158      -1.684 -11.699  11.650  1.00 32.05           C  
ATOM   2505  HB2 LYS A 158      -2.700 -11.592  11.269  1.00 32.05           H  
ATOM   2506  HB3 LYS A 158      -1.735 -11.689  12.739  1.00 32.05           H  
ATOM   2507  O   LYS A 158      -2.638  -8.898  10.943  1.00 32.05           O  
ATOM   2508  CG  LYS A 158      -1.119 -13.046  11.176  1.00 32.05           C  
ATOM   2509  HG2 LYS A 158      -0.942 -13.002  10.101  1.00 32.05           H  
ATOM   2510  HG3 LYS A 158      -0.180 -13.259  11.687  1.00 32.05           H  
ATOM   2511  CD  LYS A 158      -2.137 -14.155  11.473  1.00 32.05           C  
ATOM   2512  HD2 LYS A 158      -2.297 -14.222  12.549  1.00 32.05           H  
ATOM   2513  HD3 LYS A 158      -3.080 -13.882  11.000  1.00 32.05           H  
ATOM   2514  CE  LYS A 158      -1.680 -15.512  10.928  1.00 32.05           C  
ATOM   2515  HE2 LYS A 158      -1.280 -15.360   9.926  1.00 32.05           H  
ATOM   2516  HE3 LYS A 158      -0.880 -15.894  11.562  1.00 32.05           H  
ATOM   2517  NZ  LYS A 158      -2.819 -16.467  10.871  1.00 32.05           N  
ATOM   2518  HZ1 LYS A 158      -2.536 -17.370  10.519  1.00 32.05           H  
ATOM   2519  HZ2 LYS A 158      -3.543 -16.117  10.260  1.00 32.05           H  
ATOM   2520  HZ3 LYS A 158      -3.234 -16.584  11.785  1.00 32.05           H  
ATOM   2521  N   ASP A 159      -1.099  -8.462  12.528  1.00 34.76           N  
ATOM   2522  H   ASP A 159      -0.274  -8.819  12.990  1.00 34.76           H  
ATOM   2523  CA  ASP A 159      -1.841  -7.448  13.282  1.00 34.76           C  
ATOM   2524  HA  ASP A 159      -2.897  -7.714  13.243  1.00 34.76           H  
ATOM   2525  C   ASP A 159      -1.732  -6.029  12.638  1.00 34.76           C  
ATOM   2526  CB  ASP A 159      -1.417  -7.549  14.780  1.00 34.76           C  
ATOM   2527  HB2 ASP A 159      -2.075  -6.910  15.368  1.00 34.76           H  
ATOM   2528  HB3 ASP A 159      -0.406  -7.152  14.871  1.00 34.76           H  
ATOM   2529  O   ASP A 159      -1.982  -5.018  13.290  1.00 34.76           O  
ATOM   2530  CG  ASP A 159      -1.436  -8.978  15.407  1.00 34.76           C  
ATOM   2531  OD1 ASP A 159      -2.147  -9.864  14.874  1.00 34.76           O  
ATOM   2532  OD2 ASP A 159      -0.681  -9.241  16.387  1.00 34.76           O  
ATOM   2533  N   ILE A 160      -1.343  -5.931  11.352  1.00 34.07           N  
ATOM   2534  H   ILE A 160      -1.273  -6.797  10.837  1.00 34.07           H  
ATOM   2535  CA  ILE A 160      -1.111  -4.670  10.610  1.00 34.07           C  
ATOM   2536  HA  ILE A 160      -0.952  -3.871  11.334  1.00 34.07           H  
ATOM   2537  C   ILE A 160      -2.341  -4.310   9.758  1.00 34.07           C  
ATOM   2538  CB  ILE A 160       0.158  -4.752   9.714  1.00 34.07           C  
ATOM   2539  HB  ILE A 160      -0.024  -5.495   8.937  1.00 34.07           H  
ATOM   2540  O   ILE A 160      -2.657  -5.009   8.799  1.00 34.07           O  
ATOM   2541  CG1 ILE A 160       1.418  -5.188  10.497  1.00 34.07           C  
ATOM   2542 HG12 ILE A 160       1.210  -6.117  11.029  1.00 34.07           H  
ATOM   2543 HG13 ILE A 160       1.668  -4.428  11.237  1.00 34.07           H  
ATOM   2544  CG2 ILE A 160       0.418  -3.391   9.029  1.00 34.07           C  
ATOM   2545 HG21 ILE A 160       0.629  -2.625   9.776  1.00 34.07           H  
ATOM   2546 HG22 ILE A 160       1.256  -3.463   8.335  1.00 34.07           H  
ATOM   2547 HG23 ILE A 160      -0.445  -3.090   8.436  1.00 34.07           H  
ATOM   2548  CD1 ILE A 160       2.646  -5.446   9.610  1.00 34.07           C  
ATOM   2549 HD11 ILE A 160       2.386  -6.137   8.808  1.00 34.07           H  
ATOM   2550 HD12 ILE A 160       3.025  -4.515   9.189  1.00 34.07           H  
ATOM   2551 HD13 ILE A 160       3.433  -5.893  10.218  1.00 34.07           H  
ATOM   2552  N   GLY A 161      -2.991  -3.175  10.042  1.00 35.73           N  
ATOM   2553  H   GLY A 161      -2.709  -2.676  10.874  1.00 35.73           H  
ATOM   2554  CA  GLY A 161      -4.254  -2.777   9.388  1.00 35.73           C  
ATOM   2555  HA2 GLY A 161      -4.973  -3.587   9.511  1.00 35.73           H  
ATOM   2556  HA3 GLY A 161      -4.650  -1.901   9.902  1.00 35.73           H  
ATOM   2557  C   GLY A 161      -4.202  -2.442   7.884  1.00 35.73           C  
ATOM   2558  O   GLY A 161      -5.253  -2.329   7.258  1.00 35.73           O  
ATOM   2559  N   ILE A 162      -3.012  -2.283   7.292  1.00 36.09           N  
ATOM   2560  H   ILE A 162      -2.189  -2.469   7.848  1.00 36.09           H  
ATOM   2561  CA  ILE A 162      -2.812  -2.032   5.853  1.00 36.09           C  
ATOM   2562  HA  ILE A 162      -3.711  -2.319   5.307  1.00 36.09           H  
ATOM   2563  C   ILE A 162      -1.654  -2.908   5.361  1.00 36.09           C  
ATOM   2564  CB  ILE A 162      -2.535  -0.531   5.577  1.00 36.09           C  
ATOM   2565  HB  ILE A 162      -1.662  -0.250   6.166  1.00 36.09           H  
ATOM   2566  O   ILE A 162      -0.518  -2.731   5.804  1.00 36.09           O  
ATOM   2567  CG1 ILE A 162      -3.712   0.363   6.037  1.00 36.09           C  
ATOM   2568 HG12 ILE A 162      -3.881   0.208   7.102  1.00 36.09           H  
ATOM   2569 HG13 ILE A 162      -4.619   0.068   5.508  1.00 36.09           H  
ATOM   2570  CG2 ILE A 162      -2.217  -0.291   4.084  1.00 36.09           C  
ATOM   2571 HG21 ILE A 162      -1.366  -0.892   3.764  1.00 36.09           H  
ATOM   2572 HG22 ILE A 162      -1.953   0.752   3.911  1.00 36.09           H  
ATOM   2573 HG23 ILE A 162      -3.084  -0.548   3.474  1.00 36.09           H  
ATOM   2574  CD1 ILE A 162      -3.495   1.869   5.843  1.00 36.09           C  
ATOM   2575 HD11 ILE A 162      -2.543   2.170   6.281  1.00 36.09           H  
ATOM   2576 HD12 ILE A 162      -3.518   2.120   4.783  1.00 36.09           H  
ATOM   2577 HD13 ILE A 162      -4.298   2.413   6.340  1.00 36.09           H  
ATOM   2578  N   LEU A 163      -1.931  -3.814   4.418  1.00 38.78           N  
ATOM   2579  H   LEU A 163      -2.882  -3.901   4.091  1.00 38.78           H  
ATOM   2580  CA  LEU A 163      -0.947  -4.731   3.840  1.00 38.78           C  
ATOM   2581  HA  LEU A 163       0.041  -4.481   4.225  1.00 38.78           H  
ATOM   2582  C   LEU A 163      -0.910  -4.597   2.312  1.00 38.78           C  
ATOM   2583  CB  LEU A 163      -1.293  -6.167   4.284  1.00 38.78           C  
ATOM   2584  HB2 LEU A 163      -1.345  -6.201   5.372  1.00 38.78           H  
ATOM   2585  HB3 LEU A 163      -2.283  -6.409   3.898  1.00 38.78           H  
ATOM   2586  O   LEU A 163      -1.903  -4.822   1.624  1.00 38.78           O  
ATOM   2587  CG  LEU A 163      -0.300  -7.240   3.797  1.00 38.78           C  
ATOM   2588  HG  LEU A 163      -0.155  -7.144   2.721  1.00 38.78           H  
ATOM   2589  CD1 LEU A 163       1.063  -7.124   4.484  1.00 38.78           C  
ATOM   2590 HD11 LEU A 163       1.514  -6.158   4.255  1.00 38.78           H  
ATOM   2591 HD12 LEU A 163       0.943  -7.213   5.564  1.00 38.78           H  
ATOM   2592 HD13 LEU A 163       1.726  -7.911   4.123  1.00 38.78           H  
ATOM   2593  CD2 LEU A 163      -0.856  -8.637   4.078  1.00 38.78           C  
ATOM   2594 HD21 LEU A 163      -1.821  -8.747   3.584  1.00 38.78           H  
ATOM   2595 HD22 LEU A 163      -0.987  -8.778   5.151  1.00 38.78           H  
ATOM   2596 HD23 LEU A 163      -0.179  -9.393   3.681  1.00 38.78           H  
ATOM   2597  N   PHE A 164       0.264  -4.297   1.759  1.00 41.94           N  
ATOM   2598  H   PHE A 164       1.055  -4.117   2.360  1.00 41.94           H  
ATOM   2599  CA  PHE A 164       0.485  -4.325   0.314  1.00 41.94           C  
ATOM   2600  HA  PHE A 164      -0.442  -4.071  -0.200  1.00 41.94           H  
ATOM   2601  C   PHE A 164       0.877  -5.745  -0.113  1.00 41.94           C  
ATOM   2602  CB  PHE A 164       1.529  -3.266  -0.074  1.00 41.94           C  
ATOM   2603  HB2 PHE A 164       1.708  -3.354  -1.146  1.00 41.94           H  
ATOM   2604  HB3 PHE A 164       2.469  -3.467   0.439  1.00 41.94           H  
ATOM   2605  O   PHE A 164       2.065  -6.078  -0.140  1.00 41.94           O  
ATOM   2606  CG  PHE A 164       1.097  -1.843   0.218  1.00 41.94           C  
ATOM   2607  CD1 PHE A 164       0.362  -1.123  -0.742  1.00 41.94           C  
ATOM   2608  HD1 PHE A 164       0.131  -1.576  -1.695  1.00 41.94           H  
ATOM   2609  CD2 PHE A 164       1.384  -1.254   1.465  1.00 41.94           C  
ATOM   2610  HD2 PHE A 164       1.937  -1.806   2.211  1.00 41.94           H  
ATOM   2611  CE1 PHE A 164      -0.103   0.172  -0.449  1.00 41.94           C  
ATOM   2612  HE1 PHE A 164      -0.688   0.714  -1.177  1.00 41.94           H  
ATOM   2613  CE2 PHE A 164       0.911   0.036   1.762  1.00 41.94           C  
ATOM   2614  HE2 PHE A 164       1.103   0.469   2.733  1.00 41.94           H  
ATOM   2615  CZ  PHE A 164       0.160   0.744   0.807  1.00 41.94           C  
ATOM   2616  HZ  PHE A 164      -0.228   1.724   1.042  1.00 41.94           H  
ATOM   2617  N   ASP A 165      -0.112  -6.597  -0.402  1.00 37.89           N  
ATOM   2618  H   ASP A 165      -1.066  -6.281  -0.301  1.00 37.89           H  
ATOM   2619  CA  ASP A 165       0.116  -7.979  -0.850  1.00 37.89           C  
ATOM   2620  HA  ASP A 165       1.159  -8.211  -0.633  1.00 37.89           H  
ATOM   2621  C   ASP A 165      -0.041  -8.158  -2.376  1.00 37.89           C  
ATOM   2622  CB  ASP A 165      -0.721  -8.995  -0.028  1.00 37.89           C  
ATOM   2623  HB2 ASP A 165      -1.739  -9.021  -0.417  1.00 37.89           H  
ATOM   2624  HB3 ASP A 165      -0.763  -8.660   1.009  1.00 37.89           H  
ATOM   2625  O   ASP A 165      -0.497  -7.295  -3.130  1.00 37.89           O  
ATOM   2626  CG  ASP A 165      -0.125 -10.420  -0.032  1.00 37.89           C  
ATOM   2627  OD1 ASP A 165       1.027 -10.598  -0.496  1.00 37.89           O  
ATOM   2628  OD2 ASP A 165      -0.767 -11.399   0.403  1.00 37.89           O  
ATOM   2629  N   LYS A 166       0.385  -9.323  -2.856  1.00 33.52           N  
ATOM   2630  H   LYS A 166       0.733  -9.970  -2.164  1.00 33.52           H  
ATOM   2631  CA  LYS A 166       0.217  -9.806  -4.222  1.00 33.52           C  
ATOM   2632  HA  LYS A 166      -0.306  -9.052  -4.810  1.00 33.52           H  
ATOM   2633  C   LYS A 166      -0.615 -11.078  -4.176  1.00 33.52           C  
ATOM   2634  CB  LYS A 166       1.618 -10.043  -4.793  1.00 33.52           C  
ATOM   2635  HB2 LYS A 166       2.156 -10.717  -4.127  1.00 33.52           H  
ATOM   2636  HB3 LYS A 166       2.143  -9.087  -4.798  1.00 33.52           H  
ATOM   2637  O   LYS A 166      -0.217 -12.009  -3.487  1.00 33.52           O  
ATOM   2638  CG  LYS A 166       1.634 -10.631  -6.210  1.00 33.52           C  
ATOM   2639  HG2 LYS A 166       1.137  -9.943  -6.894  1.00 33.52           H  
ATOM   2640  HG3 LYS A 166       1.132 -11.599  -6.232  1.00 33.52           H  
ATOM   2641  CD  LYS A 166       3.098 -10.807  -6.616  1.00 33.52           C  
ATOM   2642  HD2 LYS A 166       3.609  -9.860  -6.443  1.00 33.52           H  
ATOM   2643  HD3 LYS A 166       3.559 -11.566  -5.984  1.00 33.52           H  
ATOM   2644  CE  LYS A 166       3.260 -11.186  -8.085  1.00 33.52           C  
ATOM   2645  HE2 LYS A 166       2.880 -12.194  -8.251  1.00 33.52           H  
ATOM   2646  HE3 LYS A 166       2.674 -10.488  -8.683  1.00 33.52           H  
ATOM   2647  NZ  LYS A 166       4.692 -11.080  -8.453  1.00 33.52           N  
ATOM   2648  HZ1 LYS A 166       4.825 -11.162  -9.451  1.00 33.52           H  
ATOM   2649  HZ2 LYS A 166       5.241 -11.778  -7.973  1.00 33.52           H  
ATOM   2650  HZ3 LYS A 166       5.044 -10.183  -8.151  1.00 33.52           H  
ATOM   2651  N   LYS A 167      -1.634 -11.181  -5.040  1.00 35.25           N  
ATOM   2652  H   LYS A 167      -1.871 -10.314  -5.501  1.00 35.25           H  
ATOM   2653  CA  LYS A 167      -2.644 -12.265  -5.174  1.00 35.25           C  
ATOM   2654  HA  LYS A 167      -3.262 -12.238  -4.277  1.00 35.25           H  
ATOM   2655  C   LYS A 167      -2.153 -13.734  -5.262  1.00 35.25           C  
ATOM   2656  CB  LYS A 167      -3.562 -11.892  -6.359  1.00 35.25           C  
ATOM   2657  HB2 LYS A 167      -3.612 -10.807  -6.450  1.00 35.25           H  
ATOM   2658  HB3 LYS A 167      -3.137 -12.289  -7.281  1.00 35.25           H  
ATOM   2659  O   LYS A 167      -2.948 -14.635  -5.487  1.00 35.25           O  
ATOM   2660  CG  LYS A 167      -5.005 -12.392  -6.189  1.00 35.25           C  
ATOM   2661  HG2 LYS A 167      -5.454 -11.895  -5.330  1.00 35.25           H  
ATOM   2662  HG3 LYS A 167      -5.018 -13.467  -6.009  1.00 35.25           H  
ATOM   2663  CD  LYS A 167      -5.846 -12.109  -7.439  1.00 35.25           C  
ATOM   2664  HD2 LYS A 167      -5.379 -12.580  -8.304  1.00 35.25           H  
ATOM   2665  HD3 LYS A 167      -5.909 -11.033  -7.600  1.00 35.25           H  
ATOM   2666  CE  LYS A 167      -7.242 -12.701  -7.222  1.00 35.25           C  
ATOM   2667  HE2 LYS A 167      -7.140 -13.765  -7.011  1.00 35.25           H  
ATOM   2668  HE3 LYS A 167      -7.682 -12.233  -6.341  1.00 35.25           H  
ATOM   2669  NZ  LYS A 167      -8.120 -12.501  -8.398  1.00 35.25           N  
ATOM   2670  HZ1 LYS A 167      -7.766 -12.972  -9.218  1.00 35.25           H  
ATOM   2671  HZ2 LYS A 167      -8.212 -11.519  -8.614  1.00 35.25           H  
ATOM   2672  HZ3 LYS A 167      -9.038 -12.882  -8.216  1.00 35.25           H  
ATOM   2673  N   ASN A 168      -0.853 -13.996  -5.129  1.00 30.86           N  
ATOM   2674  H   ASN A 168      -0.290 -13.212  -4.832  1.00 30.86           H  
ATOM   2675  CA  ASN A 168      -0.225 -15.322  -5.085  1.00 30.86           C  
ATOM   2676  HA  ASN A 168      -0.982 -16.057  -4.812  1.00 30.86           H  
ATOM   2677  C   ASN A 168       0.874 -15.451  -4.000  1.00 30.86           C  
ATOM   2678  CB  ASN A 168       0.300 -15.662  -6.496  1.00 30.86           C  
ATOM   2679  HB2 ASN A 168       0.795 -14.794  -6.932  1.00 30.86           H  
ATOM   2680  HB3 ASN A 168       1.027 -16.471  -6.437  1.00 30.86           H  
ATOM   2681  O   ASN A 168       1.667 -16.394  -4.038  1.00 30.86           O  
ATOM   2682  CG  ASN A 168      -0.800 -16.164  -7.413  1.00 30.86           C  
ATOM   2683  ND2 ASN A 168      -0.952 -15.600  -8.589  1.00 30.86           N  
ATOM   2684 HD21 ASN A 168      -0.387 -14.818  -8.886  1.00 30.86           H  
ATOM   2685 HD22 ASN A 168      -1.700 -15.982  -9.152  1.00 30.86           H  
ATOM   2686  OD1 ASN A 168      -1.503 -17.108  -7.108  1.00 30.86           O  
ATOM   2687  N   SER A 169       0.977 -14.515  -3.051  1.00 32.57           N  
ATOM   2688  H   SER A 169       0.308 -13.759  -3.021  1.00 32.57           H  
ATOM   2689  CA  SER A 169       1.880 -14.649  -1.903  1.00 32.57           C  
ATOM   2690  HA  SER A 169       2.827 -15.043  -2.272  1.00 32.57           H  
ATOM   2691  C   SER A 169       1.337 -15.669  -0.888  1.00 32.57           C  
ATOM   2692  CB  SER A 169       2.191 -13.276  -1.285  1.00 32.57           C  
ATOM   2693  HB2 SER A 169       1.838 -12.484  -1.945  1.00 32.57           H  
ATOM   2694  HB3 SER A 169       3.271 -13.170  -1.182  1.00 32.57           H  
ATOM   2695  O   SER A 169       0.195 -16.126  -0.967  1.00 32.57           O  
ATOM   2696  OG  SER A 169       1.611 -13.125  -0.012  1.00 32.57           O  
ATOM   2697  HG  SER A 169       1.220 -12.248  -0.010  1.00 32.57           H  
ATOM   2698  N   LYS A 170       2.172 -16.059   0.083  1.00 30.63           N  
ATOM   2699  H   LYS A 170       3.054 -15.573   0.159  1.00 30.63           H  
ATOM   2700  CA  LYS A 170       1.759 -16.967   1.166  1.00 30.63           C  
ATOM   2701  HA  LYS A 170       1.094 -17.720   0.744  1.00 30.63           H  
ATOM   2702  C   LYS A 170       0.907 -16.278   2.247  1.00 30.63           C  
ATOM   2703  CB  LYS A 170       2.983 -17.690   1.757  1.00 30.63           C  
ATOM   2704  HB2 LYS A 170       2.665 -18.241   2.642  1.00 30.63           H  
ATOM   2705  HB3 LYS A 170       3.725 -16.954   2.065  1.00 30.63           H  
ATOM   2706  O   LYS A 170       0.354 -16.988   3.082  1.00 30.63           O  
ATOM   2707  CG  LYS A 170       3.611 -18.688   0.767  1.00 30.63           C  
ATOM   2708  HG2 LYS A 170       3.983 -18.152  -0.107  1.00 30.63           H  
ATOM   2709  HG3 LYS A 170       2.849 -19.398   0.446  1.00 30.63           H  
ATOM   2710  CD  LYS A 170       4.771 -19.453   1.420  1.00 30.63           C  
ATOM   2711  HD2 LYS A 170       4.403 -19.956   2.315  1.00 30.63           H  
ATOM   2712  HD3 LYS A 170       5.544 -18.742   1.709  1.00 30.63           H  
ATOM   2713  CE  LYS A 170       5.355 -20.492   0.454  1.00 30.63           C  
ATOM   2714  HE2 LYS A 170       4.563 -21.185   0.171  1.00 30.63           H  
ATOM   2715  HE3 LYS A 170       5.687 -19.978  -0.448  1.00 30.63           H  
ATOM   2716  NZ  LYS A 170       6.488 -21.232   1.070  1.00 30.63           N  
ATOM   2717  HZ1 LYS A 170       7.231 -20.595   1.321  1.00 30.63           H  
ATOM   2718  HZ2 LYS A 170       6.187 -21.708   1.908  1.00 30.63           H  
ATOM   2719  HZ3 LYS A 170       6.860 -21.917   0.428  1.00 30.63           H  
ATOM   2720  N   LEU A 171       0.780 -14.946   2.237  1.00 29.91           N  
ATOM   2721  H   LEU A 171       1.188 -14.422   1.476  1.00 29.91           H  
ATOM   2722  CA  LEU A 171      -0.014 -14.183   3.210  1.00 29.91           C  
ATOM   2723  HA  LEU A 171       0.149 -14.599   4.204  1.00 29.91           H  
ATOM   2724  C   LEU A 171      -1.523 -14.321   2.931  1.00 29.91           C  
ATOM   2725  CB  LEU A 171       0.469 -12.720   3.227  1.00 29.91           C  
ATOM   2726  HB2 LEU A 171       0.476 -12.353   2.201  1.00 29.91           H  
ATOM   2727  HB3 LEU A 171      -0.241 -12.106   3.782  1.00 29.91           H  
ATOM   2728  O   LEU A 171      -2.254 -14.716   3.839  1.00 29.91           O  
ATOM   2729  CG  LEU A 171       1.878 -12.529   3.820  1.00 29.91           C  
ATOM   2730  HG  LEU A 171       2.510 -13.373   3.542  1.00 29.91           H  
ATOM   2731  CD1 LEU A 171       2.540 -11.263   3.280  1.00 29.91           C  
ATOM   2732 HD11 LEU A 171       1.947 -10.390   3.552  1.00 29.91           H  
ATOM   2733 HD12 LEU A 171       2.605 -11.312   2.193  1.00 29.91           H  
ATOM   2734 HD13 LEU A 171       3.543 -11.155   3.695  1.00 29.91           H  
ATOM   2735  CD2 LEU A 171       1.826 -12.440   5.345  1.00 29.91           C  
ATOM   2736 HD21 LEU A 171       2.834 -12.322   5.744  1.00 29.91           H  
ATOM   2737 HD22 LEU A 171       1.229 -11.580   5.646  1.00 29.91           H  
ATOM   2738 HD23 LEU A 171       1.381 -13.344   5.762  1.00 29.91           H  
ATOM   2739  N   HIS A 172      -1.965 -14.185   1.671  1.00 31.44           N  
ATOM   2740  H   HIS A 172      -1.375 -13.673   1.030  1.00 31.44           H  
ATOM   2741  CA  HIS A 172      -3.346 -14.474   1.226  1.00 31.44           C  
ATOM   2742  HA  HIS A 172      -4.007 -13.705   1.627  1.00 31.44           H  
ATOM   2743  C   HIS A 172      -3.929 -15.836   1.670  1.00 31.44           C  
ATOM   2744  CB  HIS A 172      -3.417 -14.421  -0.312  1.00 31.44           C  
ATOM   2745  HB2 HIS A 172      -4.229 -15.062  -0.656  1.00 31.44           H  
ATOM   2746  HB3 HIS A 172      -2.497 -14.824  -0.735  1.00 31.44           H  
ATOM   2747  O   HIS A 172      -5.143 -16.011   1.647  1.00 31.44           O  
ATOM   2748  CG  HIS A 172      -3.689 -13.062  -0.903  1.00 31.44           C  
ATOM   2749  CD2 HIS A 172      -2.790 -12.301  -1.592  1.00 31.44           C  
ATOM   2750  HD2 HIS A 172      -1.744 -12.539  -1.715  1.00 31.44           H  
ATOM   2751  ND1 HIS A 172      -4.895 -12.395  -0.953  1.00 31.44           N  
ATOM   2752  HD1 HIS A 172      -5.713 -12.560  -0.383  1.00 31.44           H  
ATOM   2753  CE1 HIS A 172      -4.715 -11.264  -1.656  1.00 31.44           C  
ATOM   2754  HE1 HIS A 172      -5.466 -10.502  -1.802  1.00 31.44           H  
ATOM   2755  NE2 HIS A 172      -3.452 -11.183  -2.107  1.00 31.44           N  
ATOM   2756  N   ARG A 173      -3.110 -16.825   2.067  1.00 26.69           N  
ATOM   2757  H   ARG A 173      -2.126 -16.610   2.130  1.00 26.69           H  
ATOM   2758  CA  ARG A 173      -3.593 -18.141   2.542  1.00 26.69           C  
ATOM   2759  HA  ARG A 173      -4.570 -18.327   2.097  1.00 26.69           H  
ATOM   2760  C   ARG A 173      -3.876 -18.216   4.050  1.00 26.69           C  
ATOM   2761  CB  ARG A 173      -2.653 -19.265   2.077  1.00 26.69           C  
ATOM   2762  HB2 ARG A 173      -2.976 -20.201   2.534  1.00 26.69           H  
ATOM   2763  HB3 ARG A 173      -1.635 -19.057   2.405  1.00 26.69           H  
ATOM   2764  O   ARG A 173      -4.287 -19.270   4.518  1.00 26.69           O  
ATOM   2765  CG  ARG A 173      -2.691 -19.438   0.552  1.00 26.69           C  
ATOM   2766  HG2 ARG A 173      -3.729 -19.480   0.220  1.00 26.69           H  
ATOM   2767  HG3 ARG A 173      -2.201 -18.589   0.075  1.00 26.69           H  
ATOM   2768  CD  ARG A 173      -1.989 -20.738   0.146  1.00 26.69           C  
ATOM   2769  HD2 ARG A 173      -0.950 -20.694   0.473  1.00 26.69           H  
ATOM   2770  HD3 ARG A 173      -2.487 -21.565   0.652  1.00 26.69           H  
ATOM   2771  NE  ARG A 173      -2.043 -20.942  -1.314  1.00 26.69           N  
ATOM   2772  HE  ARG A 173      -2.302 -20.137  -1.866  1.00 26.69           H  
ATOM   2773  NH1 ARG A 173      -1.539 -23.184  -1.343  1.00 26.69           N  
ATOM   2774 HH11 ARG A 173      -1.529 -23.176  -0.333  1.00 26.69           H  
ATOM   2775 HH12 ARG A 173      -1.495 -24.059  -1.847  1.00 26.69           H  
ATOM   2776  NH2 ARG A 173      -1.967 -22.122  -3.259  1.00 26.69           N  
ATOM   2777 HH21 ARG A 173      -1.861 -22.994  -3.757  1.00 26.69           H  
ATOM   2778 HH22 ARG A 173      -2.249 -21.294  -3.765  1.00 26.69           H  
ATOM   2779  CZ  ARG A 173      -1.848 -22.077  -1.962  1.00 26.69           C  
ATOM   2780  N   ASN A 174      -3.657 -17.136   4.803  1.00 27.73           N  
ATOM   2781  H   ASN A 174      -3.310 -16.306   4.344  1.00 27.73           H  
ATOM   2782  CA  ASN A 174      -3.782 -17.100   6.269  1.00 27.73           C  
ATOM   2783  HA  ASN A 174      -4.035 -18.099   6.626  1.00 27.73           H  
ATOM   2784  C   ASN A 174      -4.929 -16.217   6.803  1.00 27.73           C  
ATOM   2785  CB  ASN A 174      -2.413 -16.710   6.861  1.00 27.73           C  
ATOM   2786  HB2 ASN A 174      -2.549 -16.213   7.821  1.00 27.73           H  
ATOM   2787  HB3 ASN A 174      -1.917 -15.996   6.203  1.00 27.73           H  
ATOM   2788  O   ASN A 174      -5.049 -16.085   8.023  1.00 27.73           O  
ATOM   2789  CG  ASN A 174      -1.508 -17.901   7.113  1.00 27.73           C  
ATOM   2790  ND2 ASN A 174      -0.217 -17.728   6.980  1.00 27.73           N  
ATOM   2791 HD21 ASN A 174       0.141 -16.865   6.595  1.00 27.73           H  
ATOM   2792 HD22 ASN A 174       0.356 -18.541   7.156  1.00 27.73           H  
ATOM   2793  OD1 ASN A 174      -1.918 -18.973   7.514  1.00 27.73           O  
ATOM   2794  N   PHE A 175      -5.751 -15.652   5.910  1.00 29.14           N  
ATOM   2795  H   PHE A 175      -5.538 -15.771   4.930  1.00 29.14           H  
ATOM   2796  CA  PHE A 175      -6.980 -14.902   6.222  1.00 29.14           C  
ATOM   2797  HA  PHE A 175      -7.026 -14.738   7.299  1.00 29.14           H  
ATOM   2798  C   PHE A 175      -8.268 -15.681   5.886  1.00 29.14           C  
ATOM   2799  CB  PHE A 175      -6.926 -13.517   5.556  1.00 29.14           C  
ATOM   2800  HB2 PHE A 175      -7.913 -13.057   5.596  1.00 29.14           H  
ATOM   2801  HB3 PHE A 175      -6.666 -13.627   4.503  1.00 29.14           H  
ATOM   2802  O   PHE A 175      -9.357 -15.115   5.875  1.00 29.14           O  
ATOM   2803  CG  PHE A 175      -5.963 -12.562   6.233  1.00 29.14           C  
ATOM   2804  CD1 PHE A 175      -6.338 -11.939   7.439  1.00 29.14           C  
ATOM   2805  HD1 PHE A 175      -7.308 -12.137   7.872  1.00 29.14           H  
ATOM   2806  CD2 PHE A 175      -4.705 -12.282   5.663  1.00 29.14           C  
ATOM   2807  HD2 PHE A 175      -4.418 -12.738   4.728  1.00 29.14           H  
ATOM   2808  CE1 PHE A 175      -5.463 -11.039   8.073  1.00 29.14           C  
ATOM   2809  HE1 PHE A 175      -5.756 -10.542   8.986  1.00 29.14           H  
ATOM   2810  CE2 PHE A 175      -3.832 -11.378   6.296  1.00 29.14           C  
ATOM   2811  HE2 PHE A 175      -2.883 -11.134   5.843  1.00 29.14           H  
ATOM   2812  CZ  PHE A 175      -4.211 -10.756   7.500  1.00 29.14           C  
ATOM   2813  HZ  PHE A 175      -3.556 -10.041   7.976  1.00 29.14           H  
ATOM   2814  N   GLY A 176      -8.162 -16.991   5.636  1.00 28.92           N  
ATOM   2815  H   GLY A 176      -7.253 -17.424   5.712  1.00 28.92           H  
ATOM   2816  CA  GLY A 176      -9.331 -17.869   5.645  1.00 28.92           C  
ATOM   2817  HA2 GLY A 176      -9.059 -18.862   5.288  1.00 28.92           H  
ATOM   2818  HA3 GLY A 176     -10.106 -17.464   4.994  1.00 28.92           H  
ATOM   2819  C   GLY A 176      -9.871 -17.999   7.069  1.00 28.92           C  
ATOM   2820  O   GLY A 176      -9.140 -18.431   7.963  1.00 28.92           O  
ATOM   2821  N   LEU A 177     -11.132 -17.617   7.272  1.00 26.82           N  
ATOM   2822  H   LEU A 177     -11.657 -17.253   6.489  1.00 26.82           H  
ATOM   2823  CA  LEU A 177     -11.873 -17.940   8.492  1.00 26.82           C  
ATOM   2824  HA  LEU A 177     -11.271 -17.619   9.342  1.00 26.82           H  
ATOM   2825  C   LEU A 177     -12.071 -19.469   8.605  1.00 26.82           C  
ATOM   2826  CB  LEU A 177     -13.214 -17.175   8.494  1.00 26.82           C  
ATOM   2827  HB2 LEU A 177     -13.872 -17.599   9.253  1.00 26.82           H  
ATOM   2828  HB3 LEU A 177     -13.699 -17.327   7.530  1.00 26.82           H  
ATOM   2829  O   LEU A 177     -11.965 -20.165   7.591  1.00 26.82           O  
ATOM   2830  CG  LEU A 177     -13.068 -15.664   8.764  1.00 26.82           C  
ATOM   2831  HG  LEU A 177     -12.294 -15.250   8.118  1.00 26.82           H  
ATOM   2832  CD1 LEU A 177     -14.379 -14.941   8.459  1.00 26.82           C  
ATOM   2833 HD11 LEU A 177     -14.263 -13.872   8.639  1.00 26.82           H  
ATOM   2834 HD12 LEU A 177     -15.176 -15.328   9.093  1.00 26.82           H  
ATOM   2835 HD13 LEU A 177     -14.650 -15.094   7.414  1.00 26.82           H  
ATOM   2836  CD2 LEU A 177     -12.701 -15.379  10.225  1.00 26.82           C  
ATOM   2837 HD21 LEU A 177     -13.464 -15.787  10.888  1.00 26.82           H  
ATOM   2838 HD22 LEU A 177     -11.732 -15.814  10.468  1.00 26.82           H  
ATOM   2839 HD23 LEU A 177     -12.641 -14.302  10.379  1.00 26.82           H  
ATOM   2840  N   PRO A 178     -12.316 -20.012   9.814  1.00 27.04           N  
ATOM   2841  CA  PRO A 178     -12.558 -21.441  10.003  1.00 27.04           C  
ATOM   2842  HA  PRO A 178     -11.649 -21.975   9.726  1.00 27.04           H  
ATOM   2843  C   PRO A 178     -13.722 -21.973   9.153  1.00 27.04           C  
ATOM   2844  CB  PRO A 178     -12.811 -21.629  11.502  1.00 27.04           C  
ATOM   2845  HB2 PRO A 178     -13.877 -21.542  11.714  1.00 27.04           H  
ATOM   2846  HB3 PRO A 178     -12.428 -22.584  11.861  1.00 27.04           H  
ATOM   2847  O   PRO A 178     -14.698 -21.274   8.904  1.00 27.04           O  
ATOM   2848  CG  PRO A 178     -12.074 -20.447  12.129  1.00 27.04           C  
ATOM   2849  HG2 PRO A 178     -11.010 -20.670  12.201  1.00 27.04           H  
ATOM   2850  HG3 PRO A 178     -12.484 -20.185  13.104  1.00 27.04           H  
ATOM   2851  CD  PRO A 178     -12.300 -19.338  11.104  1.00 27.04           C  
ATOM   2852  HD2 PRO A 178     -13.266 -18.865  11.276  1.00 27.04           H  
ATOM   2853  HD3 PRO A 178     -11.497 -18.603  11.176  1.00 27.04           H  
ATOM   2854  N   ASP A 179     -13.601 -23.225   8.717  1.00 26.44           N  
ATOM   2855  H   ASP A 179     -12.781 -23.751   8.983  1.00 26.44           H  
ATOM   2856  CA  ASP A 179     -14.497 -23.865   7.748  1.00 26.44           C  
ATOM   2857  HA  ASP A 179     -14.832 -23.117   7.029  1.00 26.44           H  
ATOM   2858  C   ASP A 179     -15.756 -24.444   8.431  1.00 26.44           C  
ATOM   2859  CB  ASP A 179     -13.652 -24.906   6.985  1.00 26.44           C  
ATOM   2860  HB2 ASP A 179     -12.736 -24.421   6.648  1.00 26.44           H  
ATOM   2861  HB3 ASP A 179     -13.362 -25.704   7.669  1.00 26.44           H  
ATOM   2862  O   ASP A 179     -15.826 -25.642   8.713  1.00 26.44           O  
ATOM   2863  CG  ASP A 179     -14.319 -25.523   5.749  1.00 26.44           C  
ATOM   2864  OD1 ASP A 179     -15.392 -25.031   5.330  1.00 26.44           O  
ATOM   2865  OD2 ASP A 179     -13.697 -26.458   5.191  1.00 26.44           O  
ATOM   2866  N   ASP A 180     -16.734 -23.587   8.760  1.00 26.31           N  
ATOM   2867  H   ASP A 180     -16.566 -22.598   8.639  1.00 26.31           H  
ATOM   2868  CA  ASP A 180     -18.008 -23.968   9.405  1.00 26.31           C  
ATOM   2869  HA  ASP A 180     -17.947 -25.043   9.572  1.00 26.31           H  
ATOM   2870  C   ASP A 180     -19.262 -23.846   8.505  1.00 26.31           C  
ATOM   2871  CB  ASP A 180     -18.129 -23.395  10.829  1.00 26.31           C  
ATOM   2872  HB2 ASP A 180     -17.202 -23.602  11.364  1.00 26.31           H  
ATOM   2873  HB3 ASP A 180     -18.922 -23.939  11.342  1.00 26.31           H  
ATOM   2874  O   ASP A 180     -20.406 -23.779   8.964  1.00 26.31           O  
ATOM   2875  CG  ASP A 180     -18.430 -21.898  10.943  1.00 26.31           C  
ATOM   2876  OD1 ASP A 180     -18.344 -21.186   9.919  1.00 26.31           O  
ATOM   2877  OD2 ASP A 180     -18.739 -21.487  12.086  1.00 26.31           O  
ATOM   2878  N   GLY A 181     -19.060 -23.998   7.190  1.00 23.48           N  
ATOM   2879  H   GLY A 181     -18.095 -24.022   6.893  1.00 23.48           H  
ATOM   2880  CA  GLY A 181     -20.056 -24.638   6.319  1.00 23.48           C  
ATOM   2881  HA2 GLY A 181     -20.537 -25.444   6.872  1.00 23.48           H  
ATOM   2882  HA3 GLY A 181     -19.520 -25.086   5.481  1.00 23.48           H  
ATOM   2883  C   GLY A 181     -21.163 -23.757   5.729  1.00 23.48           C  
ATOM   2884  O   GLY A 181     -22.167 -24.294   5.251  1.00 23.48           O  
ATOM   2885  N   LYS A 182     -21.004 -22.428   5.715  1.00 23.96           N  
ATOM   2886  H   LYS A 182     -20.169 -22.057   6.145  1.00 23.96           H  
ATOM   2887  CA  LYS A 182     -21.857 -21.497   4.948  1.00 23.96           C  
ATOM   2888  HA  LYS A 182     -22.374 -22.065   4.174  1.00 23.96           H  
ATOM   2889  C   LYS A 182     -21.010 -20.450   4.215  1.00 23.96           C  
ATOM   2890  CB  LYS A 182     -22.914 -20.850   5.864  1.00 23.96           C  
ATOM   2891  HB2 LYS A 182     -23.453 -20.083   5.310  1.00 23.96           H  
ATOM   2892  HB3 LYS A 182     -22.414 -20.375   6.708  1.00 23.96           H  
ATOM   2893  O   LYS A 182     -19.868 -20.214   4.577  1.00 23.96           O  
ATOM   2894  CG  LYS A 182     -23.924 -21.889   6.376  1.00 23.96           C  
ATOM   2895  HG2 LYS A 182     -23.400 -22.634   6.976  1.00 23.96           H  
ATOM   2896  HG3 LYS A 182     -24.396 -22.385   5.528  1.00 23.96           H  
ATOM   2897  CD  LYS A 182     -25.002 -21.253   7.252  1.00 23.96           C  
ATOM   2898  HD2 LYS A 182     -25.592 -20.553   6.661  1.00 23.96           H  
ATOM   2899  HD3 LYS A 182     -24.513 -20.715   8.065  1.00 23.96           H  
ATOM   2900  CE  LYS A 182     -25.888 -22.364   7.820  1.00 23.96           C  
ATOM   2901  HE2 LYS A 182     -26.435 -22.832   7.001  1.00 23.96           H  
ATOM   2902  HE3 LYS A 182     -25.239 -23.118   8.266  1.00 23.96           H  
ATOM   2903  NZ  LYS A 182     -26.814 -21.824   8.842  1.00 23.96           N  
ATOM   2904  HZ1 LYS A 182     -27.401 -21.107   8.440  1.00 23.96           H  
ATOM   2905  HZ2 LYS A 182     -26.276 -21.405   9.587  1.00 23.96           H  
ATOM   2906  HZ3 LYS A 182     -27.387 -22.559   9.232  1.00 23.96           H  
ATOM   2907  N   HIS A 183     -21.615 -19.812   3.208  1.00 26.61           N  
ATOM   2908  H   HIS A 183     -22.587 -20.044   3.060  1.00 26.61           H  
ATOM   2909  CA  HIS A 183     -21.027 -18.797   2.314  1.00 26.61           C  
ATOM   2910  HA  HIS A 183     -21.859 -18.414   1.722  1.00 26.61           H  
ATOM   2911  C   HIS A 183     -20.007 -19.339   1.290  1.00 26.61           C  
ATOM   2912  CB  HIS A 183     -20.526 -17.572   3.105  1.00 26.61           C  
ATOM   2913  HB2 HIS A 183     -20.307 -16.764   2.408  1.00 26.61           H  
ATOM   2914  HB3 HIS A 183     -19.599 -17.821   3.621  1.00 26.61           H  
ATOM   2915  O   HIS A 183     -18.803 -19.399   1.514  1.00 26.61           O  
ATOM   2916  CG  HIS A 183     -21.534 -17.087   4.118  1.00 26.61           C  
ATOM   2917  CD2 HIS A 183     -21.558 -17.413   5.448  1.00 26.61           C  
ATOM   2918  HD2 HIS A 183     -20.830 -18.020   5.966  1.00 26.61           H  
ATOM   2919  ND1 HIS A 183     -22.660 -16.332   3.865  1.00 26.61           N  
ATOM   2920  HD1 HIS A 183     -22.879 -15.838   3.012  1.00 26.61           H  
ATOM   2921  CE1 HIS A 183     -23.342 -16.205   5.016  1.00 26.61           C  
ATOM   2922  HE1 HIS A 183     -24.240 -15.618   5.143  1.00 26.61           H  
ATOM   2923  NE2 HIS A 183     -22.727 -16.879   6.000  1.00 26.61           N  
ATOM   2924  N   TYR A 184     -20.508 -19.679   0.097  1.00 22.71           N  
ATOM   2925  H   TYR A 184     -21.502 -19.586  -0.055  1.00 22.71           H  
ATOM   2926  CA  TYR A 184     -19.675 -20.001  -1.063  1.00 22.71           C  
ATOM   2927  HA  TYR A 184     -18.864 -20.660  -0.752  1.00 22.71           H  
ATOM   2928  C   TYR A 184     -19.080 -18.730  -1.685  1.00 22.71           C  
ATOM   2929  CB  TYR A 184     -20.509 -20.720  -2.138  1.00 22.71           C  
ATOM   2930  HB2 TYR A 184     -19.878 -20.866  -3.015  1.00 22.71           H  
ATOM   2931  HB3 TYR A 184     -21.328 -20.069  -2.446  1.00 22.71           H  
ATOM   2932  O   TYR A 184     -19.823 -17.897  -2.203  1.00 22.71           O  
ATOM   2933  CG  TYR A 184     -21.088 -22.064  -1.748  1.00 22.71           C  
ATOM   2934  CD1 TYR A 184     -20.341 -23.238  -1.963  1.00 22.71           C  
ATOM   2935  HD1 TYR A 184     -19.342 -23.175  -2.370  1.00 22.71           H  
ATOM   2936  CD2 TYR A 184     -22.388 -22.144  -1.211  1.00 22.71           C  
ATOM   2937  HD2 TYR A 184     -22.971 -21.247  -1.062  1.00 22.71           H  
ATOM   2938  CE1 TYR A 184     -20.888 -24.494  -1.637  1.00 22.71           C  
ATOM   2939  HE1 TYR A 184     -20.309 -25.392  -1.792  1.00 22.71           H  
ATOM   2940  CE2 TYR A 184     -22.938 -23.398  -0.882  1.00 22.71           C  
ATOM   2941  HE2 TYR A 184     -23.932 -23.475  -0.468  1.00 22.71           H  
ATOM   2942  OH  TYR A 184     -22.725 -25.780  -0.774  1.00 22.71           O  
ATOM   2943  HH  TYR A 184     -22.093 -26.493  -0.893  1.00 22.71           H  
ATOM   2944  CZ  TYR A 184     -22.189 -24.574  -1.093  1.00 22.71           C  
ATOM   2945  N   ILE A 185     -17.751 -18.643  -1.776  1.00 24.58           N  
ATOM   2946  H   ILE A 185     -17.190 -19.309  -1.264  1.00 24.58           H  
ATOM   2947  CA  ILE A 185     -17.097 -17.867  -2.839  1.00 24.58           C  
ATOM   2948  HA  ILE A 185     -17.804 -17.149  -3.254  1.00 24.58           H  
ATOM   2949  C   ILE A 185     -16.740 -18.859  -3.948  1.00 24.58           C  
ATOM   2950  CB  ILE A 185     -15.893 -17.046  -2.322  1.00 24.58           C  
ATOM   2951  HB  ILE A 185     -15.166 -17.724  -1.875  1.00 24.58           H  
ATOM   2952  O   ILE A 185     -15.829 -19.673  -3.800  1.00 24.58           O  
ATOM   2953  CG1 ILE A 185     -16.370 -16.041  -1.246  1.00 24.58           C  
ATOM   2954 HG12 ILE A 185     -16.812 -16.594  -0.417  1.00 24.58           H  
ATOM   2955 HG13 ILE A 185     -17.143 -15.398  -1.667  1.00 24.58           H  
ATOM   2956  CG2 ILE A 185     -15.222 -16.308  -3.501  1.00 24.58           C  
ATOM   2957 HG21 ILE A 185     -14.899 -17.016  -4.265  1.00 24.58           H  
ATOM   2958 HG22 ILE A 185     -15.918 -15.595  -3.942  1.00 24.58           H  
ATOM   2959 HG23 ILE A 185     -14.334 -15.779  -3.156  1.00 24.58           H  
ATOM   2960  CD1 ILE A 185     -15.265 -15.152  -0.659  1.00 24.58           C  
ATOM   2961 HD11 ILE A 185     -14.439 -15.769  -0.307  1.00 24.58           H  
ATOM   2962 HD12 ILE A 185     -15.669 -14.589   0.183  1.00 24.58           H  
ATOM   2963 HD13 ILE A 185     -14.906 -14.444  -1.405  1.00 24.58           H  
ATOM   2964  N   LEU A 186     -17.493 -18.827  -5.051  1.00 22.29           N  
ATOM   2965  H   LEU A 186     -18.232 -18.141  -5.108  1.00 22.29           H  
ATOM   2966  CA  LEU A 186     -17.247 -19.704  -6.197  1.00 22.29           C  
ATOM   2967  HA  LEU A 186     -17.264 -20.729  -5.826  1.00 22.29           H  
ATOM   2968  C   LEU A 186     -15.858 -19.417  -6.805  1.00 22.29           C  
ATOM   2969  CB  LEU A 186     -18.362 -19.530  -7.247  1.00 22.29           C  
ATOM   2970  HB2 LEU A 186     -17.994 -19.860  -8.219  1.00 22.29           H  
ATOM   2971  HB3 LEU A 186     -18.596 -18.469  -7.332  1.00 22.29           H  
ATOM   2972  O   LEU A 186     -15.536 -18.249  -7.042  1.00 22.29           O  
ATOM   2973  CG  LEU A 186     -19.643 -20.321  -6.922  1.00 22.29           C  
ATOM   2974  HG  LEU A 186     -19.906 -20.178  -5.874  1.00 22.29           H  
ATOM   2975  CD1 LEU A 186     -20.802 -19.821  -7.783  1.00 22.29           C  
ATOM   2976 HD11 LEU A 186     -21.710 -20.370  -7.533  1.00 22.29           H  
ATOM   2977 HD12 LEU A 186     -20.576 -19.958  -8.840  1.00 22.29           H  
ATOM   2978 HD13 LEU A 186     -20.976 -18.763  -7.587  1.00 22.29           H  
ATOM   2979  CD2 LEU A 186     -19.464 -21.817  -7.201  1.00 22.29           C  
ATOM   2980 HD21 LEU A 186     -20.398 -22.339  -6.992  1.00 22.29           H  
ATOM   2981 HD22 LEU A 186     -18.691 -22.234  -6.556  1.00 22.29           H  
ATOM   2982 HD23 LEU A 186     -19.194 -21.977  -8.245  1.00 22.29           H  
ATOM   2983  N   PRO A 187     -15.040 -20.447  -7.104  1.00 22.79           N  
ATOM   2984  CA  PRO A 187     -13.689 -20.278  -7.640  1.00 22.79           C  
ATOM   2985  HA  PRO A 187     -13.191 -19.461  -7.118  1.00 22.79           H  
ATOM   2986  C   PRO A 187     -13.710 -19.931  -9.140  1.00 22.79           C  
ATOM   2987  CB  PRO A 187     -12.964 -21.586  -7.299  1.00 22.79           C  
ATOM   2988  HB2 PRO A 187     -12.590 -21.534  -6.276  1.00 22.79           H  
ATOM   2989  HB3 PRO A 187     -12.147 -21.813  -7.984  1.00 22.79           H  
ATOM   2990  O   PRO A 187     -13.291 -20.715  -9.988  1.00 22.79           O  
ATOM   2991  CG  PRO A 187     -14.084 -22.622  -7.374  1.00 22.79           C  
ATOM   2992  HG2 PRO A 187     -13.861 -23.507  -6.779  1.00 22.79           H  
ATOM   2993  HG3 PRO A 187     -14.268 -22.893  -8.414  1.00 22.79           H  
ATOM   2994  CD  PRO A 187     -15.285 -21.856  -6.819  1.00 22.79           C  
ATOM   2995  HD2 PRO A 187     -15.340 -22.001  -5.740  1.00 22.79           H  
ATOM   2996  HD3 PRO A 187     -16.203 -22.203  -7.295  1.00 22.79           H  
ATOM   2997  N   GLY A 188     -14.215 -18.742  -9.474  1.00 22.79           N  
ATOM   2998  H   GLY A 188     -14.586 -18.171  -8.727  1.00 22.79           H  
ATOM   2999  CA  GLY A 188     -14.131 -18.170 -10.817  1.00 22.79           C  
ATOM   3000  HA2 GLY A 188     -14.434 -18.922 -11.544  1.00 22.79           H  
ATOM   3001  HA3 GLY A 188     -14.809 -17.320 -10.898  1.00 22.79           H  
ATOM   3002  C   GLY A 188     -12.712 -17.695 -11.151  1.00 22.79           C  
ATOM   3003  O   GLY A 188     -11.989 -17.200 -10.285  1.00 22.79           O  
ATOM   3004  N   GLU A 189     -12.319 -17.814 -12.422  1.00 23.79           N  
ATOM   3005  H   GLU A 189     -12.955 -18.257 -13.070  1.00 23.79           H  
ATOM   3006  CA  GLU A 189     -10.968 -17.529 -12.935  1.00 23.79           C  
ATOM   3007  HA  GLU A 189     -10.248 -17.998 -12.265  1.00 23.79           H  
ATOM   3008  C   GLU A 189     -10.630 -16.021 -12.970  1.00 23.79           C  
ATOM   3009  CB  GLU A 189     -10.788 -18.176 -14.319  1.00 23.79           C  
ATOM   3010  HB2 GLU A 189      -9.788 -17.940 -14.683  1.00 23.79           H  
ATOM   3011  HB3 GLU A 189     -11.517 -17.746 -15.005  1.00 23.79           H  
ATOM   3012  O   GLU A 189     -10.417 -15.412 -14.020  1.00 23.79           O  
ATOM   3013  CG  GLU A 189     -10.940 -19.703 -14.309  1.00 23.79           C  
ATOM   3014  HG2 GLU A 189     -11.951 -19.969 -13.998  1.00 23.79           H  
ATOM   3015  HG3 GLU A 189     -10.240 -20.122 -13.586  1.00 23.79           H  
ATOM   3016  CD  GLU A 189     -10.671 -20.274 -15.707  1.00 23.79           C  
ATOM   3017  OE1 GLU A 189      -9.709 -21.063 -15.836  1.00 23.79           O  
ATOM   3018  OE2 GLU A 189     -11.412 -19.881 -16.636  1.00 23.79           O  
ATOM   3019  N   LEU A 190     -10.573 -15.376 -11.801  1.00 26.21           N  
ATOM   3020  H   LEU A 190     -10.840 -15.901 -10.981  1.00 26.21           H  
ATOM   3021  CA  LEU A 190     -10.268 -13.950 -11.671  1.00 26.21           C  
ATOM   3022  HA  LEU A 190     -10.795 -13.429 -12.471  1.00 26.21           H  
ATOM   3023  C   LEU A 190      -8.776 -13.675 -11.906  1.00 26.21           C  
ATOM   3024  CB  LEU A 190     -10.804 -13.415 -10.333  1.00 26.21           C  
ATOM   3025  HB2 LEU A 190     -10.499 -14.096  -9.538  1.00 26.21           H  
ATOM   3026  HB3 LEU A 190     -10.363 -12.436 -10.143  1.00 26.21           H  
ATOM   3027  O   LEU A 190      -7.981 -13.581 -10.964  1.00 26.21           O  
ATOM   3028  CG  LEU A 190     -12.337 -13.256 -10.308  1.00 26.21           C  
ATOM   3029  HG  LEU A 190     -12.813 -14.193 -10.595  1.00 26.21           H  
ATOM   3030  CD1 LEU A 190     -12.775 -12.898  -8.890  1.00 26.21           C  
ATOM   3031 HD11 LEU A 190     -13.861 -12.813  -8.855  1.00 26.21           H  
ATOM   3032 HD12 LEU A 190     -12.337 -11.951  -8.573  1.00 26.21           H  
ATOM   3033 HD13 LEU A 190     -12.484 -13.691  -8.201  1.00 26.21           H  
ATOM   3034  CD2 LEU A 190     -12.815 -12.134 -11.239  1.00 26.21           C  
ATOM   3035 HD21 LEU A 190     -12.303 -11.200 -11.009  1.00 26.21           H  
ATOM   3036 HD22 LEU A 190     -13.887 -11.991 -11.105  1.00 26.21           H  
ATOM   3037 HD23 LEU A 190     -12.653 -12.407 -12.282  1.00 26.21           H  
ATOM   3038  N   ALA A 191      -8.456 -13.531 -13.194  1.00 23.57           N  
ATOM   3039  H   ALA A 191      -9.196 -13.786 -13.831  1.00 23.57           H  
ATOM   3040  CA  ALA A 191      -7.151 -13.305 -13.806  1.00 23.57           C  
ATOM   3041  HA  ALA A 191      -6.644 -14.269 -13.850  1.00 23.57           H  
ATOM   3042  C   ALA A 191      -6.217 -12.317 -13.078  1.00 23.57           C  
ATOM   3043  CB  ALA A 191      -7.406 -12.832 -15.245  1.00 23.57           C  
ATOM   3044  HB1 ALA A 191      -6.463 -12.725 -15.780  1.00 23.57           H  
ATOM   3045  HB2 ALA A 191      -7.924 -11.873 -15.236  1.00 23.57           H  
ATOM   3046  HB3 ALA A 191      -8.020 -13.565 -15.770  1.00 23.57           H  
ATOM   3047  O   ALA A 191      -6.648 -11.427 -12.343  1.00 23.57           O  
ATOM   3048  N   ASN A 192      -4.917 -12.475 -13.358  1.00 24.12           N  
ATOM   3049  H   ASN A 192      -4.692 -13.235 -13.983  1.00 24.12           H  
ATOM   3050  CA  ASN A 192      -3.778 -11.731 -12.808  1.00 24.12           C  
ATOM   3051  HA  ASN A 192      -3.518 -12.163 -11.842  1.00 24.12           H  
ATOM   3052  C   ASN A 192      -4.045 -10.227 -12.590  1.00 24.12           C  
ATOM   3053  CB  ASN A 192      -2.582 -11.925 -13.763  1.00 24.12           C  
ATOM   3054  HB2 ASN A 192      -1.754 -11.298 -13.434  1.00 24.12           H  
ATOM   3055  HB3 ASN A 192      -2.864 -11.604 -14.766  1.00 24.12           H  
ATOM   3056  O   ASN A 192      -3.870  -9.412 -13.496  1.00 24.12           O  
ATOM   3057  CG  ASN A 192      -2.076 -13.353 -13.801  1.00 24.12           C  
ATOM   3058  ND2 ASN A 192      -1.835 -13.902 -14.969  1.00 24.12           N  
ATOM   3059 HD21 ASN A 192      -1.966 -13.388 -15.828  1.00 24.12           H  
ATOM   3060 HD22 ASN A 192      -1.520 -14.862 -14.955  1.00 24.12           H  
ATOM   3061  OD1 ASN A 192      -1.897 -13.992 -12.781  1.00 24.12           O  
ATOM   3062  N   LYS A 193      -4.399  -9.861 -11.355  1.00 26.68           N  
ATOM   3063  H   LYS A 193      -4.570 -10.594 -10.682  1.00 26.68           H  
ATOM   3064  CA  LYS A 193      -4.520  -8.481 -10.873  1.00 26.68           C  
ATOM   3065  HA  LYS A 193      -3.972  -7.819 -11.543  1.00 26.68           H  
ATOM   3066  C   LYS A 193      -3.886  -8.364  -9.489  1.00 26.68           C  
ATOM   3067  CB  LYS A 193      -5.993  -8.035 -10.835  1.00 26.68           C  
ATOM   3068  HB2 LYS A 193      -6.054  -7.095 -10.286  1.00 26.68           H  
ATOM   3069  HB3 LYS A 193      -6.584  -8.778 -10.298  1.00 26.68           H  
ATOM   3070  O   LYS A 193      -3.981  -9.291  -8.685  1.00 26.68           O  
ATOM   3071  CG  LYS A 193      -6.588  -7.817 -12.235  1.00 26.68           C  
ATOM   3072  HG2 LYS A 193      -5.952  -7.128 -12.791  1.00 26.68           H  
ATOM   3073  HG3 LYS A 193      -6.631  -8.766 -12.769  1.00 26.68           H  
ATOM   3074  CD  LYS A 193      -8.000  -7.225 -12.137  1.00 26.68           C  
ATOM   3075  HD2 LYS A 193      -7.946  -6.289 -11.581  1.00 26.68           H  
ATOM   3076  HD3 LYS A 193      -8.644  -7.919 -11.597  1.00 26.68           H  
ATOM   3077  CE  LYS A 193      -8.579  -6.957 -13.531  1.00 26.68           C  
ATOM   3078  HE2 LYS A 193      -8.690  -7.907 -14.053  1.00 26.68           H  
ATOM   3079  HE3 LYS A 193      -7.867  -6.347 -14.087  1.00 26.68           H  
ATOM   3080  NZ  LYS A 193      -9.885  -6.256 -13.442  1.00 26.68           N  
ATOM   3081  HZ1 LYS A 193      -9.774  -5.369 -12.971  1.00 26.68           H  
ATOM   3082  HZ2 LYS A 193     -10.266  -6.080 -14.361  1.00 26.68           H  
ATOM   3083  HZ3 LYS A 193     -10.551  -6.805 -12.918  1.00 26.68           H  
ATOM   3084  N   TYR A 194      -3.252  -7.225  -9.233  1.00 27.46           N  
ATOM   3085  H   TYR A 194      -3.275  -6.504  -9.940  1.00 27.46           H  
ATOM   3086  CA  TYR A 194      -2.862  -6.804  -7.889  1.00 27.46           C  
ATOM   3087  HA  TYR A 194      -2.457  -7.655  -7.343  1.00 27.46           H  
ATOM   3088  C   TYR A 194      -4.113  -6.310  -7.152  1.00 27.46           C  
ATOM   3089  CB  TYR A 194      -1.775  -5.721  -7.980  1.00 27.46           C  
ATOM   3090  HB2 TYR A 194      -2.177  -4.855  -8.505  1.00 27.46           H  
ATOM   3091  HB3 TYR A 194      -1.523  -5.397  -6.971  1.00 27.46           H  
ATOM   3092  O   TYR A 194      -5.011  -5.755  -7.789  1.00 27.46           O  
ATOM   3093  CG  TYR A 194      -0.505  -6.182  -8.678  1.00 27.46           C  
ATOM   3094  CD1 TYR A 194       0.543  -6.750  -7.926  1.00 27.46           C  
ATOM   3095  HD1 TYR A 194       0.452  -6.825  -6.853  1.00 27.46           H  
ATOM   3096  CD2 TYR A 194      -0.372  -6.051 -10.076  1.00 27.46           C  
ATOM   3097  HD2 TYR A 194      -1.161  -5.587 -10.650  1.00 27.46           H  
ATOM   3098  CE1 TYR A 194       1.713  -7.198  -8.570  1.00 27.46           C  
ATOM   3099  HE1 TYR A 194       2.530  -7.606  -7.992  1.00 27.46           H  
ATOM   3100  CE2 TYR A 194       0.793  -6.503 -10.726  1.00 27.46           C  
ATOM   3101  HE2 TYR A 194       0.890  -6.393 -11.796  1.00 27.46           H  
ATOM   3102  OH  TYR A 194       2.963  -7.531 -10.591  1.00 27.46           O  
ATOM   3103  HH  TYR A 194       2.953  -7.299 -11.523  1.00 27.46           H  
ATOM   3104  CZ  TYR A 194       1.838  -7.081  -9.971  1.00 27.46           C  
ATOM   3105  N   ILE A 195      -4.183  -6.537  -5.842  1.00 27.58           N  
ATOM   3106  H   ILE A 195      -3.387  -6.916  -5.350  1.00 27.58           H  
ATOM   3107  CA  ILE A 195      -5.304  -6.129  -4.991  1.00 27.58           C  
ATOM   3108  HA  ILE A 195      -5.924  -5.410  -5.526  1.00 27.58           H  
ATOM   3109  C   ILE A 195      -4.710  -5.422  -3.772  1.00 27.58           C  
ATOM   3110  CB  ILE A 195      -6.202  -7.331  -4.594  1.00 27.58           C  
ATOM   3111  HB  ILE A 195      -5.636  -7.992  -3.937  1.00 27.58           H  
ATOM   3112  O   ILE A 195      -3.707  -5.879  -3.230  1.00 27.58           O  
ATOM   3113  CG1 ILE A 195      -6.651  -8.139  -5.839  1.00 27.58           C  
ATOM   3114 HG12 ILE A 195      -5.769  -8.543  -6.337  1.00 27.58           H  
ATOM   3115 HG13 ILE A 195      -7.155  -7.469  -6.536  1.00 27.58           H  
ATOM   3116  CG2 ILE A 195      -7.430  -6.814  -3.826  1.00 27.58           C  
ATOM   3117 HG21 ILE A 195      -8.030  -7.646  -3.457  1.00 27.58           H  
ATOM   3118 HG22 ILE A 195      -8.047  -6.169  -4.452  1.00 27.58           H  
ATOM   3119 HG23 ILE A 195      -7.127  -6.269  -2.932  1.00 27.58           H  
ATOM   3120  CD1 ILE A 195      -7.578  -9.327  -5.548  1.00 27.58           C  
ATOM   3121 HD11 ILE A 195      -7.750  -9.882  -6.471  1.00 27.58           H  
ATOM   3122 HD12 ILE A 195      -8.544  -8.980  -5.180  1.00 27.58           H  
ATOM   3123 HD13 ILE A 195      -7.119  -9.983  -4.809  1.00 27.58           H  
ATOM   3124  N   LEU A 196      -5.301  -4.293  -3.387  1.00 30.81           N  
ATOM   3125  H   LEU A 196      -6.152  -4.016  -3.856  1.00 30.81           H  
ATOM   3126  CA  LEU A 196      -5.019  -3.627  -2.122  1.00 30.81           C  
ATOM   3127  HA  LEU A 196      -4.012  -3.875  -1.784  1.00 30.81           H  
ATOM   3128  C   LEU A 196      -6.021  -4.169  -1.097  1.00 30.81           C  
ATOM   3129  CB  LEU A 196      -5.119  -2.102  -2.336  1.00 30.81           C  
ATOM   3130  HB2 LEU A 196      -6.131  -1.868  -2.667  1.00 30.81           H  
ATOM   3131  HB3 LEU A 196      -4.431  -1.806  -3.127  1.00 30.81           H  
ATOM   3132  O   LEU A 196      -7.135  -3.657  -1.007  1.00 30.81           O  
ATOM   3133  CG  LEU A 196      -4.814  -1.272  -1.074  1.00 30.81           C  
ATOM   3134  HG  LEU A 196      -5.403  -1.640  -0.234  1.00 30.81           H  
ATOM   3135  CD1 LEU A 196      -3.332  -1.333  -0.698  1.00 30.81           C  
ATOM   3136 HD11 LEU A 196      -3.145  -0.688   0.160  1.00 30.81           H  
ATOM   3137 HD12 LEU A 196      -2.713  -1.014  -1.537  1.00 30.81           H  
ATOM   3138 HD13 LEU A 196      -3.064  -2.350  -0.410  1.00 30.81           H  
ATOM   3139  CD2 LEU A 196      -5.186   0.192  -1.315  1.00 30.81           C  
ATOM   3140 HD21 LEU A 196      -5.007   0.765  -0.405  1.00 30.81           H  
ATOM   3141 HD22 LEU A 196      -4.593   0.606  -2.131  1.00 30.81           H  
ATOM   3142 HD23 LEU A 196      -6.246   0.262  -1.558  1.00 30.81           H  
ATOM   3143  N   ASP A 197      -5.648  -5.233  -0.387  1.00 31.89           N  
ATOM   3144  H   ASP A 197      -4.725  -5.624  -0.513  1.00 31.89           H  
ATOM   3145  CA  ASP A 197      -6.493  -5.801   0.664  1.00 31.89           C  
ATOM   3146  HA  ASP A 197      -7.527  -5.792   0.320  1.00 31.89           H  
ATOM   3147  C   ASP A 197      -6.422  -4.907   1.912  1.00 31.89           C  
ATOM   3148  CB  ASP A 197      -6.130  -7.269   0.964  1.00 31.89           C  
ATOM   3149  HB2 ASP A 197      -6.510  -7.516   1.955  1.00 31.89           H  
ATOM   3150  HB3 ASP A 197      -5.046  -7.375   0.990  1.00 31.89           H  
ATOM   3151  O   ASP A 197      -5.372  -4.725   2.532  1.00 31.89           O  
ATOM   3152  CG  ASP A 197      -6.726  -8.292  -0.021  1.00 31.89           C  
ATOM   3153  OD1 ASP A 197      -7.547  -7.913  -0.886  1.00 31.89           O  
ATOM   3154  OD2 ASP A 197      -6.359  -9.484   0.089  1.00 31.89           O  
ATOM   3155  N   LEU A 198      -7.569  -4.330   2.261  1.00 28.36           N  
ATOM   3156  H   LEU A 198      -8.385  -4.542   1.705  1.00 28.36           H  
ATOM   3157  CA  LEU A 198      -7.770  -3.457   3.413  1.00 28.36           C  
ATOM   3158  HA  LEU A 198      -6.817  -3.232   3.892  1.00 28.36           H  
ATOM   3159  C   LEU A 198      -8.659  -4.197   4.408  1.00 28.36           C  
ATOM   3160  CB  LEU A 198      -8.426  -2.150   2.937  1.00 28.36           C  
ATOM   3161  HB2 LEU A 198      -8.731  -1.562   3.802  1.00 28.36           H  
ATOM   3162  HB3 LEU A 198      -9.329  -2.411   2.385  1.00 28.36           H  
ATOM   3163  O   LEU A 198      -9.710  -4.718   4.031  1.00 28.36           O  
ATOM   3164  CG  LEU A 198      -7.511  -1.298   2.039  1.00 28.36           C  
ATOM   3165  HG  LEU A 198      -6.925  -1.941   1.382  1.00 28.36           H  
ATOM   3166  CD1 LEU A 198      -8.364  -0.392   1.157  1.00 28.36           C  
ATOM   3167 HD11 LEU A 198      -9.074   0.152   1.780  1.00 28.36           H  
ATOM   3168 HD12 LEU A 198      -8.913  -1.004   0.442  1.00 28.36           H  
ATOM   3169 HD13 LEU A 198      -7.729   0.308   0.614  1.00 28.36           H  
ATOM   3170  CD2 LEU A 198      -6.547  -0.444   2.866  1.00 28.36           C  
ATOM   3171 HD21 LEU A 198      -5.905   0.134   2.201  1.00 28.36           H  
ATOM   3172 HD22 LEU A 198      -5.924  -1.090   3.484  1.00 28.36           H  
ATOM   3173 HD23 LEU A 198      -7.108   0.236   3.507  1.00 28.36           H  
ATOM   3174  N   MET A 199      -8.261  -4.255   5.679  1.00 27.26           N  
ATOM   3175  H   MET A 199      -7.421  -3.771   5.962  1.00 27.26           H  
ATOM   3176  CA  MET A 199      -9.105  -4.886   6.692  1.00 27.26           C  
ATOM   3177  HA  MET A 199      -9.470  -5.830   6.289  1.00 27.26           H  
ATOM   3178  C   MET A 199     -10.326  -4.004   6.982  1.00 27.26           C  
ATOM   3179  CB  MET A 199      -8.311  -5.206   7.966  1.00 27.26           C  
ATOM   3180  HB2 MET A 199      -7.886  -4.293   8.384  1.00 27.26           H  
ATOM   3181  HB3 MET A 199      -8.998  -5.632   8.698  1.00 27.26           H  
ATOM   3182  O   MET A 199     -10.194  -2.794   7.157  1.00 27.26           O  
ATOM   3183  CG  MET A 199      -7.187  -6.215   7.693  1.00 27.26           C  
ATOM   3184  HG2 MET A 199      -7.550  -6.988   7.016  1.00 27.26           H  
ATOM   3185  HG3 MET A 199      -6.370  -5.692   7.194  1.00 27.26           H  
ATOM   3186  SD  MET A 199      -6.521  -7.028   9.171  1.00 27.26           S  
ATOM   3187  CE  MET A 199      -7.822  -8.251   9.492  1.00 27.26           C  
ATOM   3188  HE1 MET A 199      -8.765  -7.746   9.699  1.00 27.26           H  
ATOM   3189  HE2 MET A 199      -7.542  -8.853  10.357  1.00 27.26           H  
ATOM   3190  HE3 MET A 199      -7.936  -8.900   8.623  1.00 27.26           H  
ATOM   3191  N   ALA A 200     -11.505  -4.621   7.113  1.00 24.84           N  
ATOM   3192  H   ALA A 200     -11.536  -5.613   6.929  1.00 24.84           H  
ATOM   3193  CA  ALA A 200     -12.802  -3.954   7.322  1.00 24.84           C  
ATOM   3194  HA  ALA A 200     -12.918  -3.207   6.537  1.00 24.84           H  
ATOM   3195  C   ALA A 200     -12.952  -3.190   8.665  1.00 24.84           C  
ATOM   3196  CB  ALA A 200     -13.900  -5.011   7.130  1.00 24.84           C  
ATOM   3197  HB1 ALA A 200     -14.878  -4.532   7.179  1.00 24.84           H  
ATOM   3198  HB2 ALA A 200     -13.796  -5.487   6.155  1.00 24.84           H  
ATOM   3199  HB3 ALA A 200     -13.838  -5.764   7.916  1.00 24.84           H  
ATOM   3200  O   ALA A 200     -14.054  -2.829   9.060  1.00 24.84           O  
ATOM   3201  N   VAL A 201     -11.845  -2.959   9.374  1.00 24.43           N  
ATOM   3202  H   VAL A 201     -10.977  -3.220   8.929  1.00 24.43           H  
ATOM   3203  CA  VAL A 201     -11.741  -2.166  10.609  1.00 24.43           C  
ATOM   3204  HA  VAL A 201     -12.695  -2.199  11.135  1.00 24.43           H  
ATOM   3205  C   VAL A 201     -11.462  -0.682  10.294  1.00 24.43           C  
ATOM   3206  CB  VAL A 201     -10.668  -2.804  11.521  1.00 24.43           C  
ATOM   3207  HB  VAL A 201      -9.716  -2.811  10.989  1.00 24.43           H  
ATOM   3208  O   VAL A 201     -11.703   0.184  11.130  1.00 24.43           O  
ATOM   3209  CG1 VAL A 201     -10.463  -2.069  12.850  1.00 24.43           C  
ATOM   3210 HG11 VAL A 201     -11.410  -1.991  13.383  1.00 24.43           H  
ATOM   3211 HG12 VAL A 201     -10.072  -1.067  12.671  1.00 24.43           H  
ATOM   3212 HG13 VAL A 201      -9.744  -2.606  13.469  1.00 24.43           H  
ATOM   3213  CG2 VAL A 201     -11.033  -4.258  11.871  1.00 24.43           C  
ATOM   3214 HG21 VAL A 201     -11.087  -4.870  10.970  1.00 24.43           H  
ATOM   3215 HG22 VAL A 201     -10.273  -4.685  12.525  1.00 24.43           H  
ATOM   3216 HG23 VAL A 201     -11.997  -4.284  12.380  1.00 24.43           H  
ATOM   3217  N   CYS A 202     -11.011  -0.356   9.077  1.00 25.56           N  
ATOM   3218  H   CYS A 202     -10.820  -1.099   8.419  1.00 25.56           H  
ATOM   3219  CA  CYS A 202     -10.895   1.021   8.581  1.00 25.56           C  
ATOM   3220  HA  CYS A 202     -10.627   1.680   9.406  1.00 25.56           H  
ATOM   3221  C   CYS A 202     -12.246   1.530   8.035  1.00 25.56           C  
ATOM   3222  CB  CYS A 202      -9.767   1.080   7.537  1.00 25.56           C  
ATOM   3223  HB2 CYS A 202      -9.758   2.068   7.075  1.00 25.56           H  
ATOM   3224  HB3 CYS A 202      -9.955   0.341   6.757  1.00 25.56           H  
ATOM   3225  O   CYS A 202     -12.409   1.685   6.826  1.00 25.56           O  
ATOM   3226  SG  CYS A 202      -8.156   0.764   8.318  1.00 25.56           S  
ATOM   3227  HG  CYS A 202      -8.164   1.833   9.120  1.00 25.56           H  
ATOM   3228  N   GLY A 203     -13.219   1.739   8.927  1.00 24.27           N  
ATOM   3229  H   GLY A 203     -13.017   1.567   9.901  1.00 24.27           H  
ATOM   3230  CA  GLY A 203     -14.589   2.128   8.571  1.00 24.27           C  
ATOM   3231  HA2 GLY A 203     -15.216   2.112   9.463  1.00 24.27           H  
ATOM   3232  HA3 GLY A 203     -14.991   1.389   7.877  1.00 24.27           H  
ATOM   3233  C   GLY A 203     -14.724   3.521   7.937  1.00 24.27           C  
ATOM   3234  O   GLY A 203     -14.070   4.472   8.360  1.00 24.27           O  
ATOM   3235  N   ASP A 204     -15.606   3.604   6.938  1.00 22.85           N  
ATOM   3236  H   ASP A 204     -16.094   2.742   6.738  1.00 22.85           H  
ATOM   3237  CA  ASP A 204     -16.329   4.756   6.361  1.00 22.85           C  
ATOM   3238  HA  ASP A 204     -16.750   4.377   5.430  1.00 22.85           H  
ATOM   3239  C   ASP A 204     -15.576   6.026   5.905  1.00 22.85           C  
ATOM   3240  CB  ASP A 204     -17.554   5.059   7.242  1.00 22.85           C  
ATOM   3241  HB2 ASP A 204     -18.173   5.808   6.749  1.00 22.85           H  
ATOM   3242  HB3 ASP A 204     -17.214   5.465   8.194  1.00 22.85           H  
ATOM   3243  O   ASP A 204     -16.123   6.797   5.117  1.00 22.85           O  
ATOM   3244  CG  ASP A 204     -18.404   3.800   7.486  1.00 22.85           C  
ATOM   3245  OD1 ASP A 204     -18.381   2.901   6.609  1.00 22.85           O  
ATOM   3246  OD2 ASP A 204     -18.998   3.709   8.579  1.00 22.85           O  
ATOM   3247  N   THR A 205     -14.316   6.254   6.285  1.00 23.96           N  
ATOM   3248  H   THR A 205     -13.914   5.621   6.962  1.00 23.96           H  
ATOM   3249  CA  THR A 205     -13.492   7.372   5.778  1.00 23.96           C  
ATOM   3250  HA  THR A 205     -13.896   7.680   4.814  1.00 23.96           H  
ATOM   3251  C   THR A 205     -12.043   6.959   5.514  1.00 23.96           C  
ATOM   3252  CB  THR A 205     -13.539   8.617   6.689  1.00 23.96           C  
ATOM   3253  HB  THR A 205     -12.611   9.176   6.574  1.00 23.96           H  
ATOM   3254  O   THR A 205     -11.210   6.886   6.414  1.00 23.96           O  
ATOM   3255  CG2 THR A 205     -14.676   9.564   6.313  1.00 23.96           C  
ATOM   3256 HG21 THR A 205     -15.637   9.064   6.437  1.00 23.96           H  
ATOM   3257 HG22 THR A 205     -14.648  10.439   6.961  1.00 23.96           H  
ATOM   3258 HG23 THR A 205     -14.569   9.882   5.276  1.00 23.96           H  
ATOM   3259  OG1 THR A 205     -13.701   8.295   8.049  1.00 23.96           O  
ATOM   3260  HG1 THR A 205     -14.364   7.603   8.102  1.00 23.96           H  
ATOM   3261  N   MET A 206     -11.705   6.754   4.236  1.00 27.28           N  
ATOM   3262  H   MET A 206     -12.434   6.802   3.539  1.00 27.28           H  
ATOM   3263  CA  MET A 206     -10.345   6.426   3.793  1.00 27.28           C  
ATOM   3264  HA  MET A 206      -9.656   6.559   4.628  1.00 27.28           H  
ATOM   3265  C   MET A 206      -9.878   7.346   2.656  1.00 27.28           C  
ATOM   3266  CB  MET A 206     -10.282   4.945   3.393  1.00 27.28           C  
ATOM   3267  HB2 MET A 206     -10.969   4.774   2.564  1.00 27.28           H  
ATOM   3268  HB3 MET A 206     -10.589   4.327   4.236  1.00 27.28           H  
ATOM   3269  O   MET A 206     -10.242   7.168   1.494  1.00 27.28           O  
ATOM   3270  CG  MET A 206      -8.854   4.555   2.986  1.00 27.28           C  
ATOM   3271  HG2 MET A 206      -8.500   5.234   2.211  1.00 27.28           H  
ATOM   3272  HG3 MET A 206      -8.207   4.672   3.855  1.00 27.28           H  
ATOM   3273  SD  MET A 206      -8.645   2.876   2.352  1.00 27.28           S  
ATOM   3274  CE  MET A 206      -9.793   2.898   0.944  1.00 27.28           C  
ATOM   3275  HE1 MET A 206      -9.643   2.006   0.336  1.00 27.28           H  
ATOM   3276  HE2 MET A 206     -10.820   2.907   1.308  1.00 27.28           H  
ATOM   3277  HE3 MET A 206      -9.615   3.783   0.333  1.00 27.28           H  
ATOM   3278  N   PHE A 207      -8.996   8.296   2.972  1.00 26.08           N  
ATOM   3279  H   PHE A 207      -8.745   8.410   3.944  1.00 26.08           H  
ATOM   3280  CA  PHE A 207      -8.421   9.226   1.995  1.00 26.08           C  
ATOM   3281  HA  PHE A 207      -9.077   9.280   1.126  1.00 26.08           H  
ATOM   3282  C   PHE A 207      -7.042   8.764   1.498  1.00 26.08           C  
ATOM   3283  CB  PHE A 207      -8.373  10.638   2.596  1.00 26.08           C  
ATOM   3284  HB2 PHE A 207      -7.851  10.607   3.552  1.00 26.08           H  
ATOM   3285  HB3 PHE A 207      -7.796  11.280   1.930  1.00 26.08           H  
ATOM   3286  O   PHE A 207      -6.010   9.148   2.050  1.00 26.08           O  
ATOM   3287  CG  PHE A 207      -9.734  11.272   2.794  1.00 26.08           C  
ATOM   3288  CD1 PHE A 207     -10.349  11.959   1.729  1.00 26.08           C  
ATOM   3289  HD1 PHE A 207      -9.860  12.030   0.768  1.00 26.08           H  
ATOM   3290  CD2 PHE A 207     -10.393  11.170   4.035  1.00 26.08           C  
ATOM   3291  HD2 PHE A 207      -9.933  10.643   4.858  1.00 26.08           H  
ATOM   3292  CE1 PHE A 207     -11.614  12.545   1.905  1.00 26.08           C  
ATOM   3293  HE1 PHE A 207     -12.091  13.061   1.084  1.00 26.08           H  
ATOM   3294  CE2 PHE A 207     -11.660  11.754   4.208  1.00 26.08           C  
ATOM   3295  HE2 PHE A 207     -12.170  11.669   5.157  1.00 26.08           H  
ATOM   3296  CZ  PHE A 207     -12.270  12.442   3.144  1.00 26.08           C  
ATOM   3297  HZ  PHE A 207     -13.248  12.881   3.277  1.00 26.08           H  
ATOM   3298  N   ILE A 208      -7.007   7.988   0.408  1.00 27.83           N  
ATOM   3299  H   ILE A 208      -7.887   7.673   0.024  1.00 27.83           H  
ATOM   3300  CA  ILE A 208      -5.757   7.624  -0.292  1.00 27.83           C  
ATOM   3301  HA  ILE A 208      -4.989   7.466   0.465  1.00 27.83           H  
ATOM   3302  C   ILE A 208      -5.281   8.806  -1.159  1.00 27.83           C  
ATOM   3303  CB  ILE A 208      -5.883   6.285  -1.069  1.00 27.83           C  
ATOM   3304  HB  ILE A 208      -6.602   6.413  -1.878  1.00 27.83           H  
ATOM   3305  O   ILE A 208      -5.401   8.810  -2.385  1.00 27.83           O  
ATOM   3306  CG1 ILE A 208      -6.389   5.154  -0.139  1.00 27.83           C  
ATOM   3307 HG12 ILE A 208      -7.396   5.403   0.196  1.00 27.83           H  
ATOM   3308 HG13 ILE A 208      -5.747   5.090   0.739  1.00 27.83           H  
ATOM   3309  CG2 ILE A 208      -4.521   5.888  -1.676  1.00 27.83           C  
ATOM   3310 HG21 ILE A 208      -4.136   6.678  -2.321  1.00 27.83           H  
ATOM   3311 HG22 ILE A 208      -4.626   5.001  -2.301  1.00 27.83           H  
ATOM   3312 HG23 ILE A 208      -3.800   5.689  -0.883  1.00 27.83           H  
ATOM   3313  CD1 ILE A 208      -6.465   3.764  -0.789  1.00 27.83           C  
ATOM   3314 HD11 ILE A 208      -7.032   3.818  -1.719  1.00 27.83           H  
ATOM   3315 HD12 ILE A 208      -5.466   3.376  -0.986  1.00 27.83           H  
ATOM   3316 HD13 ILE A 208      -6.965   3.074  -0.110  1.00 27.83           H  
ATOM   3317  N   ASN A 209      -4.740   9.847  -0.518  1.00 27.44           N  
ATOM   3318  H   ASN A 209      -4.715   9.813   0.491  1.00 27.44           H  
ATOM   3319  CA  ASN A 209      -4.137  10.984  -1.218  1.00 27.44           C  
ATOM   3320  HA  ASN A 209      -4.714  11.168  -2.125  1.00 27.44           H  
ATOM   3321  C   ASN A 209      -2.705  10.645  -1.666  1.00 27.44           C  
ATOM   3322  CB  ASN A 209      -4.245  12.259  -0.367  1.00 27.44           C  
ATOM   3323  HB2 ASN A 209      -5.274  12.370  -0.024  1.00 27.44           H  
ATOM   3324  HB3 ASN A 209      -3.594  12.181   0.504  1.00 27.44           H  
ATOM   3325  O   ASN A 209      -1.720  10.975  -1.001  1.00 27.44           O  
ATOM   3326  CG  ASN A 209      -3.870  13.506  -1.157  1.00 27.44           C  
ATOM   3327  ND2 ASN A 209      -4.134  14.672  -0.618  1.00 27.44           N  
ATOM   3328 HD21 ASN A 209      -3.926  15.478  -1.190  1.00 27.44           H  
ATOM   3329 HD22 ASN A 209      -4.609  14.728   0.272  1.00 27.44           H  
ATOM   3330  OD1 ASN A 209      -3.366  13.469  -2.268  1.00 27.44           O  
ATOM   3331  N   CYS A 210      -2.602   9.944  -2.795  1.00 27.70           N  
ATOM   3332  H   CYS A 210      -3.462   9.646  -3.233  1.00 27.70           H  
ATOM   3333  CA  CYS A 210      -1.337   9.495  -3.363  1.00 27.70           C  
ATOM   3334  HA  CYS A 210      -0.533   9.668  -2.648  1.00 27.70           H  
ATOM   3335  C   CYS A 210      -0.976  10.250  -4.651  1.00 27.70           C  
ATOM   3336  CB  CYS A 210      -1.416   7.986  -3.611  1.00 27.70           C  
ATOM   3337  HB2 CYS A 210      -2.378   7.757  -4.068  1.00 27.70           H  
ATOM   3338  HB3 CYS A 210      -0.618   7.679  -4.287  1.00 27.70           H  
ATOM   3339  O   CYS A 210      -1.433   9.901  -5.741  1.00 27.70           O  
ATOM   3340  SG  CYS A 210      -1.265   7.044  -2.073  1.00 27.70           S  
ATOM   3341  HG  CYS A 210      -0.123   7.558  -1.608  1.00 27.70           H  
ATOM   3342  N   SER A 211       0.007  11.148  -4.547  1.00 26.06           N  
ATOM   3343  H   SER A 211       0.334  11.390  -3.623  1.00 26.06           H  
ATOM   3344  CA  SER A 211       0.848  11.619  -5.668  1.00 26.06           C  
ATOM   3345  HA  SER A 211       0.244  12.218  -6.350  1.00 26.06           H  
ATOM   3346  C   SER A 211       1.487  10.472  -6.475  1.00 26.06           C  
ATOM   3347  CB  SER A 211       1.973  12.488  -5.090  1.00 26.06           C  
ATOM   3348  HB2 SER A 211       1.548  13.396  -4.664  1.00 26.06           H  
ATOM   3349  HB3 SER A 211       2.679  12.758  -5.876  1.00 26.06           H  
ATOM   3350  O   SER A 211       1.909  10.654  -7.614  1.00 26.06           O  
ATOM   3351  OG  SER A 211       2.634  11.755  -4.073  1.00 26.06           O  
ATOM   3352  HG  SER A 211       3.336  12.291  -3.697  1.00 26.06           H  
ATOM   3353  N   LEU A 212       1.535   9.272  -5.890  1.00 30.80           N  
ATOM   3354  H   LEU A 212       1.274   9.246  -4.914  1.00 30.80           H  
ATOM   3355  CA  LEU A 212       1.988   8.029  -6.503  1.00 30.80           C  
ATOM   3356  HA  LEU A 212       2.926   8.238  -7.015  1.00 30.80           H  
ATOM   3357  C   LEU A 212       1.007   7.456  -7.553  1.00 30.80           C  
ATOM   3358  CB  LEU A 212       2.232   7.045  -5.339  1.00 30.80           C  
ATOM   3359  HB2 LEU A 212       1.270   6.660  -5.002  1.00 30.80           H  
ATOM   3360  HB3 LEU A 212       2.685   7.578  -4.503  1.00 30.80           H  
ATOM   3361  O   LEU A 212       1.447   6.806  -8.501  1.00 30.80           O  
ATOM   3362  CG  LEU A 212       3.143   5.856  -5.675  1.00 30.80           C  
ATOM   3363  HG  LEU A 212       2.770   5.345  -6.562  1.00 30.80           H  
ATOM   3364  CD1 LEU A 212       4.584   6.305  -5.917  1.00 30.80           C  
ATOM   3365 HD11 LEU A 212       5.190   5.424  -6.129  1.00 30.80           H  
ATOM   3366 HD12 LEU A 212       4.979   6.813  -5.037  1.00 30.80           H  
ATOM   3367 HD13 LEU A 212       4.641   6.964  -6.784  1.00 30.80           H  
ATOM   3368  CD2 LEU A 212       3.149   4.867  -4.509  1.00 30.80           C  
ATOM   3369 HD21 LEU A 212       2.136   4.519  -4.311  1.00 30.80           H  
ATOM   3370 HD22 LEU A 212       3.547   5.343  -3.613  1.00 30.80           H  
ATOM   3371 HD23 LEU A 212       3.768   4.005  -4.759  1.00 30.80           H  
ATOM   3372  N   LEU A 213      -0.307   7.694  -7.421  1.00 31.62           N  
ATOM   3373  H   LEU A 213      -0.617   8.324  -6.695  1.00 31.62           H  
ATOM   3374  CA  LEU A 213      -1.328   7.071  -8.283  1.00 31.62           C  
ATOM   3375  HA  LEU A 213      -1.086   6.015  -8.399  1.00 31.62           H  
ATOM   3376  C   LEU A 213      -1.353   7.646  -9.705  1.00 31.62           C  
ATOM   3377  CB  LEU A 213      -2.721   7.187  -7.631  1.00 31.62           C  
ATOM   3378  HB2 LEU A 213      -3.478   6.950  -8.379  1.00 31.62           H  
ATOM   3379  HB3 LEU A 213      -2.879   8.221  -7.325  1.00 31.62           H  
ATOM   3380  O   LEU A 213      -1.576   6.900 -10.659  1.00 31.62           O  
ATOM   3381  CG  LEU A 213      -2.944   6.258  -6.424  1.00 31.62           C  
ATOM   3382  HG  LEU A 213      -2.134   6.402  -5.709  1.00 31.62           H  
ATOM   3383  CD1 LEU A 213      -4.272   6.601  -5.748  1.00 31.62           C  
ATOM   3384 HD11 LEU A 213      -5.103   6.445  -6.436  1.00 31.62           H  
ATOM   3385 HD12 LEU A 213      -4.416   5.975  -4.868  1.00 31.62           H  
ATOM   3386 HD13 LEU A 213      -4.275   7.644  -5.430  1.00 31.62           H  
ATOM   3387  CD2 LEU A 213      -2.961   4.779  -6.809  1.00 31.62           C  
ATOM   3388 HD21 LEU A 213      -3.260   4.179  -5.950  1.00 31.62           H  
ATOM   3389 HD22 LEU A 213      -3.662   4.610  -7.628  1.00 31.62           H  
ATOM   3390 HD23 LEU A 213      -1.965   4.459  -7.115  1.00 31.62           H  
ATOM   3391  N   SER A 214      -1.068   8.939  -9.875  1.00 27.67           N  
ATOM   3392  H   SER A 214      -0.829   9.497  -9.067  1.00 27.67           H  
ATOM   3393  CA  SER A 214      -1.008   9.580 -11.197  1.00 27.67           C  
ATOM   3394  HA  SER A 214      -1.975   9.465 -11.688  1.00 27.67           H  
ATOM   3395  C   SER A 214       0.042   8.921 -12.099  1.00 27.67           C  
ATOM   3396  CB  SER A 214      -0.726  11.078 -11.043  1.00 27.67           C  
ATOM   3397  HB2 SER A 214      -1.574  11.552 -10.548  1.00 27.67           H  
ATOM   3398  HB3 SER A 214      -0.589  11.530 -12.025  1.00 27.67           H  
ATOM   3399  O   SER A 214      -0.260   8.554 -13.234  1.00 27.67           O  
ATOM   3400  OG  SER A 214       0.436  11.268 -10.259  1.00 27.67           O  
ATOM   3401  HG  SER A 214       0.556  12.205 -10.086  1.00 27.67           H  
ATOM   3402  N   LYS A 215       1.244   8.656 -11.571  1.00 30.37           N  
ATOM   3403  H   LYS A 215       1.423   9.015 -10.644  1.00 30.37           H  
ATOM   3404  CA  LYS A 215       2.336   8.014 -12.323  1.00 30.37           C  
ATOM   3405  HA  LYS A 215       2.381   8.484 -13.306  1.00 30.37           H  
ATOM   3406  C   LYS A 215       2.108   6.524 -12.600  1.00 30.37           C  
ATOM   3407  CB  LYS A 215       3.686   8.272 -11.636  1.00 30.37           C  
ATOM   3408  HB2 LYS A 215       4.457   7.741 -12.194  1.00 30.37           H  
ATOM   3409  HB3 LYS A 215       3.671   7.896 -10.613  1.00 30.37           H  
ATOM   3410  O   LYS A 215       2.661   5.995 -13.565  1.00 30.37           O  
ATOM   3411  CG  LYS A 215       4.008   9.775 -11.643  1.00 30.37           C  
ATOM   3412  HG2 LYS A 215       3.714  10.192 -12.606  1.00 30.37           H  
ATOM   3413  HG3 LYS A 215       3.428  10.275 -10.868  1.00 30.37           H  
ATOM   3414  CD  LYS A 215       5.497  10.070 -11.434  1.00 30.37           C  
ATOM   3415  HD2 LYS A 215       5.778   9.840 -10.406  1.00 30.37           H  
ATOM   3416  HD3 LYS A 215       6.085   9.464 -12.123  1.00 30.37           H  
ATOM   3417  CE  LYS A 215       5.727  11.554 -11.741  1.00 30.37           C  
ATOM   3418  HE2 LYS A 215       5.362  11.754 -12.748  1.00 30.37           H  
ATOM   3419  HE3 LYS A 215       5.128  12.149 -11.051  1.00 30.37           H  
ATOM   3420  NZ  LYS A 215       7.157  11.926 -11.632  1.00 30.37           N  
ATOM   3421  HZ1 LYS A 215       7.511  11.750 -10.703  1.00 30.37           H  
ATOM   3422  HZ2 LYS A 215       7.712  11.410 -12.300  1.00 30.37           H  
ATOM   3423  HZ3 LYS A 215       7.288  12.909 -11.823  1.00 30.37           H  
ATOM   3424  N   ILE A 216       1.267   5.844 -11.818  1.00 31.01           N  
ATOM   3425  H   ILE A 216       0.856   6.324 -11.030  1.00 31.01           H  
ATOM   3426  CA  ILE A 216       0.819   4.474 -12.130  1.00 31.01           C  
ATOM   3427  HA  ILE A 216       1.689   3.873 -12.393  1.00 31.01           H  
ATOM   3428  C   ILE A 216      -0.085   4.487 -13.377  1.00 31.01           C  
ATOM   3429  CB  ILE A 216       0.166   3.830 -10.880  1.00 31.01           C  
ATOM   3430  HB  ILE A 216      -0.563   4.526 -10.465  1.00 31.01           H  
ATOM   3431  O   ILE A 216       0.070   3.639 -14.257  1.00 31.01           O  
ATOM   3432  CG1 ILE A 216       1.263   3.563  -9.819  1.00 31.01           C  
ATOM   3433 HG12 ILE A 216       1.884   4.452  -9.704  1.00 31.01           H  
ATOM   3434 HG13 ILE A 216       1.910   2.758 -10.167  1.00 31.01           H  
ATOM   3435  CG2 ILE A 216      -0.570   2.522 -11.226  1.00 31.01           C  
ATOM   3436 HG21 ILE A 216      -1.003   2.079 -10.329  1.00 31.01           H  
ATOM   3437 HG22 ILE A 216      -1.392   2.722 -11.913  1.00 31.01           H  
ATOM   3438 HG23 ILE A 216       0.118   1.811 -11.682  1.00 31.01           H  
ATOM   3439  CD1 ILE A 216       0.735   3.209  -8.424  1.00 31.01           C  
ATOM   3440 HD11 ILE A 216       0.084   4.005  -8.065  1.00 31.01           H  
ATOM   3441 HD12 ILE A 216       1.576   3.111  -7.737  1.00 31.01           H  
ATOM   3442 HD13 ILE A 216       0.191   2.265  -8.441  1.00 31.01           H  
ATOM   3443  N   ILE A 217      -0.956   5.493 -13.508  1.00 30.12           N  
ATOM   3444  H   ILE A 217      -1.027   6.163 -12.755  1.00 30.12           H  
ATOM   3445  CA  ILE A 217      -1.830   5.679 -14.678  1.00 30.12           C  
ATOM   3446  HA  ILE A 217      -2.289   4.719 -14.916  1.00 30.12           H  
ATOM   3447  C   ILE A 217      -1.019   6.097 -15.922  1.00 30.12           C  
ATOM   3448  CB  ILE A 217      -2.970   6.667 -14.325  1.00 30.12           C  
ATOM   3449  HB  ILE A 217      -2.526   7.596 -13.966  1.00 30.12           H  
ATOM   3450  O   ILE A 217      -1.245   5.553 -17.006  1.00 30.12           O  
ATOM   3451  CG1 ILE A 217      -3.863   6.082 -13.200  1.00 30.12           C  
ATOM   3452 HG12 ILE A 217      -3.240   5.688 -12.397  1.00 30.12           H  
ATOM   3453 HG13 ILE A 217      -4.447   5.251 -13.596  1.00 30.12           H  
ATOM   3454  CG2 ILE A 217      -3.830   6.999 -15.560  1.00 30.12           C  
ATOM   3455 HG21 ILE A 217      -3.223   7.484 -16.325  1.00 30.12           H  
ATOM   3456 HG22 ILE A 217      -4.262   6.086 -15.968  1.00 30.12           H  
ATOM   3457 HG23 ILE A 217      -4.630   7.690 -15.294  1.00 30.12           H  
ATOM   3458  CD1 ILE A 217      -4.812   7.101 -12.557  1.00 30.12           C  
ATOM   3459 HD11 ILE A 217      -5.563   7.436 -13.272  1.00 30.12           H  
ATOM   3460 HD12 ILE A 217      -5.322   6.634 -11.714  1.00 30.12           H  
ATOM   3461 HD13 ILE A 217      -4.244   7.958 -12.193  1.00 30.12           H  
ATOM   3462  N   GLU A 218      -0.029   6.990 -15.785  1.00 30.79           N  
ATOM   3463  H   GLU A 218       0.068   7.463 -14.898  1.00 30.79           H  
ATOM   3464  CA  GLU A 218       0.855   7.400 -16.899  1.00 30.79           C  
ATOM   3465  HA  GLU A 218       0.249   7.850 -17.686  1.00 30.79           H  
ATOM   3466  C   GLU A 218       1.606   6.221 -17.540  1.00 30.79           C  
ATOM   3467  CB  GLU A 218       1.885   8.442 -16.429  1.00 30.79           C  
ATOM   3468  HB2 GLU A 218       2.380   8.072 -15.531  1.00 30.79           H  
ATOM   3469  HB3 GLU A 218       2.639   8.557 -17.207  1.00 30.79           H  
ATOM   3470  O   GLU A 218       1.775   6.183 -18.759  1.00 30.79           O  
ATOM   3471  CG  GLU A 218       1.270   9.824 -16.167  1.00 30.79           C  
ATOM   3472  HG2 GLU A 218       0.538   9.752 -15.362  1.00 30.79           H  
ATOM   3473  HG3 GLU A 218       0.744  10.141 -17.067  1.00 30.79           H  
ATOM   3474  CD  GLU A 218       2.334  10.870 -15.794  1.00 30.79           C  
ATOM   3475  OE1 GLU A 218       2.208  12.016 -16.277  1.00 30.79           O  
ATOM   3476  OE2 GLU A 218       3.263  10.528 -15.022  1.00 30.79           O  
ATOM   3477  N   ASN A 219       1.996   5.217 -16.746  1.00 30.34           N  
ATOM   3478  H   ASN A 219       1.805   5.301 -15.757  1.00 30.34           H  
ATOM   3479  CA  ASN A 219       2.692   4.017 -17.227  1.00 30.34           C  
ATOM   3480  HA  ASN A 219       3.320   4.316 -18.066  1.00 30.34           H  
ATOM   3481  C   ASN A 219       1.756   2.938 -17.817  1.00 30.34           C  
ATOM   3482  CB  ASN A 219       3.638   3.503 -16.129  1.00 30.34           C  
ATOM   3483  HB2 ASN A 219       3.122   3.458 -15.170  1.00 30.34           H  
ATOM   3484  HB3 ASN A 219       3.983   2.501 -16.385  1.00 30.34           H  
ATOM   3485  O   ASN A 219       2.195   1.827 -18.108  1.00 30.34           O  
ATOM   3486  CG  ASN A 219       4.872   4.380 -16.028  1.00 30.34           C  
ATOM   3487  ND2 ASN A 219       4.908   5.323 -15.120  1.00 30.34           N  
ATOM   3488 HD21 ASN A 219       5.704   5.943 -15.151  1.00 30.34           H  
ATOM   3489 HD22 ASN A 219       4.097   5.517 -14.550  1.00 30.34           H  
ATOM   3490  OD1 ASN A 219       5.814   4.245 -16.787  1.00 30.34           O  
ATOM   3491  N   GLY A 220       0.475   3.255 -18.039  1.00 25.56           N  
ATOM   3492  H   GLY A 220       0.156   4.169 -17.750  1.00 25.56           H  
ATOM   3493  CA  GLY A 220      -0.454   2.408 -18.794  1.00 25.56           C  
ATOM   3494  HA2 GLY A 220      -1.232   3.049 -19.207  1.00 25.56           H  
ATOM   3495  HA3 GLY A 220       0.080   1.937 -19.619  1.00 25.56           H  
ATOM   3496  C   GLY A 220      -1.150   1.304 -17.994  1.00 25.56           C  
ATOM   3497  O   GLY A 220      -1.772   0.432 -18.602  1.00 25.56           O  
ATOM   3498  N   TYR A 221      -1.092   1.337 -16.661  1.00 27.11           N  
ATOM   3499  H   TYR A 221      -0.597   2.095 -16.214  1.00 27.11           H  
ATOM   3500  CA  TYR A 221      -1.857   0.420 -15.812  1.00 27.11           C  
ATOM   3501  HA  TYR A 221      -1.825  -0.568 -16.271  1.00 27.11           H  
ATOM   3502  C   TYR A 221      -3.331   0.854 -15.749  1.00 27.11           C  
ATOM   3503  CB  TYR A 221      -1.192   0.293 -14.436  1.00 27.11           C  
ATOM   3504  HB2 TYR A 221      -1.833  -0.306 -13.790  1.00 27.11           H  
ATOM   3505  HB3 TYR A 221      -1.105   1.281 -13.984  1.00 27.11           H  
ATOM   3506  O   TYR A 221      -3.649   2.020 -15.529  1.00 27.11           O  
ATOM   3507  CG  TYR A 221       0.178  -0.364 -14.509  1.00 27.11           C  
ATOM   3508  CD1 TYR A 221       0.286  -1.768 -14.457  1.00 27.11           C  
ATOM   3509  HD1 TYR A 221      -0.599  -2.372 -14.322  1.00 27.11           H  
ATOM   3510  CD2 TYR A 221       1.335   0.419 -14.693  1.00 27.11           C  
ATOM   3511  HD2 TYR A 221       1.255   1.495 -14.746  1.00 27.11           H  
ATOM   3512  CE1 TYR A 221       1.545  -2.386 -14.593  1.00 27.11           C  
ATOM   3513  HE1 TYR A 221       1.639  -3.461 -14.559  1.00 27.11           H  
ATOM   3514  CE2 TYR A 221       2.594  -0.194 -14.839  1.00 27.11           C  
ATOM   3515  HE2 TYR A 221       3.473   0.413 -14.999  1.00 27.11           H  
ATOM   3516  OH  TYR A 221       3.908  -2.204 -14.939  1.00 27.11           O  
ATOM   3517  HH  TYR A 221       4.600  -1.565 -15.123  1.00 27.11           H  
ATOM   3518  CZ  TYR A 221       2.699  -1.600 -14.794  1.00 27.11           C  
ATOM   3519  N   THR A 222      -4.245  -0.086 -15.994  1.00 24.63           N  
ATOM   3520  H   THR A 222      -3.929  -1.032 -16.151  1.00 24.63           H  
ATOM   3521  CA  THR A 222      -5.611   0.208 -16.472  1.00 24.63           C  
ATOM   3522  HA  THR A 222      -5.605   1.202 -16.919  1.00 24.63           H  
ATOM   3523  C   THR A 222      -6.705   0.270 -15.403  1.00 24.63           C  
ATOM   3524  CB  THR A 222      -6.007  -0.784 -17.581  1.00 24.63           C  
ATOM   3525  HB  THR A 222      -7.076  -0.722 -17.783  1.00 24.63           H  
ATOM   3526  O   THR A 222      -7.877   0.394 -15.753  1.00 24.63           O  
ATOM   3527  CG2 THR A 222      -5.266  -0.502 -18.886  1.00 24.63           C  
ATOM   3528 HG21 THR A 222      -5.617  -1.179 -19.665  1.00 24.63           H  
ATOM   3529 HG22 THR A 222      -5.455   0.524 -19.199  1.00 24.63           H  
ATOM   3530 HG23 THR A 222      -4.193  -0.639 -18.747  1.00 24.63           H  
ATOM   3531  OG1 THR A 222      -5.675  -2.105 -17.206  1.00 24.63           O  
ATOM   3532  HG1 THR A 222      -5.932  -2.679 -17.932  1.00 24.63           H  
ATOM   3533  N   SER A 223      -6.371   0.189 -14.113  1.00 26.86           N  
ATOM   3534  H   SER A 223      -5.396   0.101 -13.864  1.00 26.86           H  
ATOM   3535  CA  SER A 223      -7.365   0.299 -13.037  1.00 26.86           C  
ATOM   3536  HA  SER A 223      -8.109   1.040 -13.329  1.00 26.86           H  
ATOM   3537  C   SER A 223      -6.763   0.738 -11.704  1.00 26.86           C  
ATOM   3538  CB  SER A 223      -8.100  -1.036 -12.838  1.00 26.86           C  
ATOM   3539  HB2 SER A 223      -8.824  -0.925 -12.031  1.00 26.86           H  
ATOM   3540  HB3 SER A 223      -8.639  -1.291 -13.751  1.00 26.86           H  
ATOM   3541  O   SER A 223      -5.901   0.050 -11.159  1.00 26.86           O  
ATOM   3542  OG  SER A 223      -7.202  -2.086 -12.519  1.00 26.86           O  
ATOM   3543  HG  SER A 223      -6.586  -1.732 -11.873  1.00 26.86           H  
ATOM   3544  N   VAL A 224      -7.312   1.817 -11.150  1.00 27.42           N  
ATOM   3545  H   VAL A 224      -8.008   2.318 -11.684  1.00 27.42           H  
ATOM   3546  CA  VAL A 224      -7.244   2.204  -9.734  1.00 27.42           C  
ATOM   3547  HA  VAL A 224      -6.787   1.409  -9.144  1.00 27.42           H  
ATOM   3548  C   VAL A 224      -8.696   2.391  -9.290  1.00 27.42           C  
ATOM   3549  CB  VAL A 224      -6.432   3.503  -9.546  1.00 27.42           C  
ATOM   3550  HB  VAL A 224      -6.879   4.288 -10.157  1.00 27.42           H  
ATOM   3551  O   VAL A 224      -9.470   2.998 -10.027  1.00 27.42           O  
ATOM   3552  CG1 VAL A 224      -6.432   3.973  -8.087  1.00 27.42           C  
ATOM   3553 HG11 VAL A 224      -7.448   4.159  -7.739  1.00 27.42           H  
ATOM   3554 HG12 VAL A 224      -5.891   4.916  -8.014  1.00 27.42           H  
ATOM   3555 HG13 VAL A 224      -5.961   3.230  -7.443  1.00 27.42           H  
ATOM   3556  CG2 VAL A 224      -4.972   3.325  -9.990  1.00 27.42           C  
ATOM   3557 HG21 VAL A 224      -4.493   2.543  -9.401  1.00 27.42           H  
ATOM   3558 HG22 VAL A 224      -4.928   3.056 -11.046  1.00 27.42           H  
ATOM   3559 HG23 VAL A 224      -4.431   4.262  -9.861  1.00 27.42           H  
ATOM   3560  N   MET A 225      -9.084   1.843  -8.138  1.00 28.46           N  
ATOM   3561  H   MET A 225      -8.390   1.424  -7.535  1.00 28.46           H  
ATOM   3562  CA  MET A 225     -10.438   1.985  -7.589  1.00 28.46           C  
ATOM   3563  HA  MET A 225     -11.095   2.422  -8.342  1.00 28.46           H  
ATOM   3564  C   MET A 225     -10.445   2.939  -6.394  1.00 28.46           C  
ATOM   3565  CB  MET A 225     -11.024   0.617  -7.202  1.00 28.46           C  
ATOM   3566  HB2 MET A 225     -11.822   0.768  -6.474  1.00 28.46           H  
ATOM   3567  HB3 MET A 225     -10.252   0.001  -6.741  1.00 28.46           H  
ATOM   3568  O   MET A 225      -9.542   2.905  -5.563  1.00 28.46           O  
ATOM   3569  CG  MET A 225     -11.618  -0.106  -8.417  1.00 28.46           C  
ATOM   3570  HG2 MET A 225     -12.480   0.459  -8.769  1.00 28.46           H  
ATOM   3571  HG3 MET A 225     -10.873  -0.112  -9.213  1.00 28.46           H  
ATOM   3572  SD  MET A 225     -12.134  -1.826  -8.134  1.00 28.46           S  
ATOM   3573  CE  MET A 225     -13.305  -1.634  -6.755  1.00 28.46           C  
ATOM   3574  HE1 MET A 225     -14.081  -0.918  -7.025  1.00 28.46           H  
ATOM   3575  HE2 MET A 225     -12.781  -1.285  -5.865  1.00 28.46           H  
ATOM   3576  HE3 MET A 225     -13.767  -2.596  -6.535  1.00 28.46           H  
ATOM   3577  N   GLY A 226     -11.497   3.749  -6.312  1.00 27.08           N  
ATOM   3578  H   GLY A 226     -12.183   3.728  -7.053  1.00 27.08           H  
ATOM   3579  CA  GLY A 226     -11.837   4.621  -5.193  1.00 27.08           C  
ATOM   3580  HA2 GLY A 226     -11.214   5.516  -5.205  1.00 27.08           H  
ATOM   3581  HA3 GLY A 226     -11.683   4.093  -4.252  1.00 27.08           H  
ATOM   3582  C   GLY A 226     -13.307   5.030  -5.314  1.00 27.08           C  
ATOM   3583  O   GLY A 226     -13.835   5.072  -6.427  1.00 27.08           O  
ATOM   3584  N   ALA A 227     -13.964   5.278  -4.183  1.00 26.03           N  
ATOM   3585  H   ALA A 227     -13.467   5.263  -3.304  1.00 26.03           H  
ATOM   3586  CA  ALA A 227     -15.390   5.583  -4.092  1.00 26.03           C  
ATOM   3587  HA  ALA A 227     -15.735   6.030  -5.024  1.00 26.03           H  
ATOM   3588  C   ALA A 227     -15.659   6.580  -2.954  1.00 26.03           C  
ATOM   3589  CB  ALA A 227     -16.155   4.275  -3.855  1.00 26.03           C  
ATOM   3590  HB1 ALA A 227     -16.083   3.635  -4.735  1.00 26.03           H  
ATOM   3591  HB2 ALA A 227     -17.201   4.505  -3.654  1.00 26.03           H  
ATOM   3592  HB3 ALA A 227     -15.747   3.755  -2.988  1.00 26.03           H  
ATOM   3593  O   ALA A 227     -15.009   6.514  -1.913  1.00 26.03           O  
ATOM   3594  N   ILE A 228     -16.610   7.485  -3.181  1.00 26.28           N  
ATOM   3595  H   ILE A 228     -17.050   7.472  -4.090  1.00 26.28           H  
ATOM   3596  CA  ILE A 228     -17.133   8.537  -2.284  1.00 26.28           C  
ATOM   3597  HA  ILE A 228     -16.872   8.285  -1.256  1.00 26.28           H  
ATOM   3598  C   ILE A 228     -18.705   8.495  -2.422  1.00 26.28           C  
ATOM   3599  CB  ILE A 228     -16.418   9.876  -2.669  1.00 26.28           C  
ATOM   3600  HB  ILE A 228     -16.889  10.271  -3.570  1.00 26.28           H  
ATOM   3601  O   ILE A 228     -19.154   7.645  -3.199  1.00 26.28           O  
ATOM   3602  CG1 ILE A 228     -14.883   9.760  -2.942  1.00 26.28           C  
ATOM   3603 HG12 ILE A 228     -14.374  10.659  -2.596  1.00 26.28           H  
ATOM   3604 HG13 ILE A 228     -14.452   8.957  -2.343  1.00 26.28           H  
ATOM   3605  CG2 ILE A 228     -16.534  10.936  -1.561  1.00 26.28           C  
ATOM   3606 HG21 ILE A 228     -17.570  11.257  -1.446  1.00 26.28           H  
ATOM   3607 HG22 ILE A 228     -16.149  10.555  -0.615  1.00 26.28           H  
ATOM   3608 HG23 ILE A 228     -16.000  11.845  -1.839  1.00 26.28           H  
ATOM   3609  CD1 ILE A 228     -14.462   9.599  -4.411  1.00 26.28           C  
ATOM   3610 HD11 ILE A 228     -13.380   9.709  -4.485  1.00 26.28           H  
ATOM   3611 HD12 ILE A 228     -14.936  10.373  -5.014  1.00 26.28           H  
ATOM   3612 HD13 ILE A 228     -14.730   8.611  -4.784  1.00 26.28           H  
ATOM   3613  N   PRO A 229     -19.594   9.268  -1.734  1.00 25.94           N  
ATOM   3614  CA  PRO A 229     -21.078   9.124  -1.831  1.00 25.94           C  
ATOM   3615  HA  PRO A 229     -21.305   8.281  -2.484  1.00 25.94           H  
ATOM   3616  C   PRO A 229     -22.000  10.333  -2.286  1.00 25.94           C  
ATOM   3617  CB  PRO A 229     -21.450   8.625  -0.425  1.00 25.94           C  
ATOM   3618  HB2 PRO A 229     -21.446   7.535  -0.418  1.00 25.94           H  
ATOM   3619  HB3 PRO A 229     -22.422   8.991  -0.091  1.00 25.94           H  
ATOM   3620  O   PRO A 229     -22.281  11.212  -1.475  1.00 25.94           O  
ATOM   3621  CG  PRO A 229     -20.354   9.126   0.516  1.00 25.94           C  
ATOM   3622  HG2 PRO A 229     -19.912   8.286   1.052  1.00 25.94           H  
ATOM   3623  HG3 PRO A 229     -20.746   9.861   1.220  1.00 25.94           H  
ATOM   3624  CD  PRO A 229     -19.323   9.772  -0.400  1.00 25.94           C  
ATOM   3625  HD2 PRO A 229     -19.467  10.853  -0.390  1.00 25.94           H  
ATOM   3626  HD3 PRO A 229     -18.321   9.523  -0.051  1.00 25.94           H  
ATOM   3627  N   LEU A 230     -22.688  10.284  -3.467  1.00 26.85           N  
ATOM   3628  H   LEU A 230     -22.464   9.511  -4.078  1.00 26.85           H  
ATOM   3629  CA  LEU A 230     -23.708  11.262  -3.998  1.00 26.85           C  
ATOM   3630  HA  LEU A 230     -23.602  12.165  -3.397  1.00 26.85           H  
ATOM   3631  C   LEU A 230     -25.218  10.883  -3.873  1.00 26.85           C  
ATOM   3632  CB  LEU A 230     -23.468  11.617  -5.500  1.00 26.85           C  
ATOM   3633  HB2 LEU A 230     -22.922  10.797  -5.967  1.00 26.85           H  
ATOM   3634  HB3 LEU A 230     -24.434  11.597  -6.006  1.00 26.85           H  
ATOM   3635  O   LEU A 230     -25.605   9.713  -3.901  1.00 26.85           O  
ATOM   3636  CG  LEU A 230     -22.781  12.947  -5.912  1.00 26.85           C  
ATOM   3637  HG  LEU A 230     -21.806  12.712  -6.340  1.00 26.85           H  
ATOM   3638  CD1 LEU A 230     -23.534  13.627  -7.057  1.00 26.85           C  
ATOM   3639 HD11 LEU A 230     -24.528  13.924  -6.723  1.00 26.85           H  
ATOM   3640 HD12 LEU A 230     -22.984  14.509  -7.386  1.00 26.85           H  
ATOM   3641 HD13 LEU A 230     -23.624  12.935  -7.894  1.00 26.85           H  
ATOM   3642  CD2 LEU A 230     -22.578  13.980  -4.803  1.00 26.85           C  
ATOM   3643 HD21 LEU A 230     -23.538  14.291  -4.390  1.00 26.85           H  
ATOM   3644 HD22 LEU A 230     -22.054  14.850  -5.198  1.00 26.85           H  
ATOM   3645 HD23 LEU A 230     -21.959  13.556  -4.012  1.00 26.85           H  
ATOM   3646  N   SER A 231     -26.065  11.928  -3.854  1.00 28.28           N  
ATOM   3647  H   SER A 231     -25.648  12.834  -4.014  1.00 28.28           H  
ATOM   3648  CA  SER A 231     -27.475  11.973  -3.409  1.00 28.28           C  
ATOM   3649  HA  SER A 231     -27.536  11.361  -2.510  1.00 28.28           H  
ATOM   3650  C   SER A 231     -28.579  11.435  -4.359  1.00 28.28           C  
ATOM   3651  CB  SER A 231     -27.776  13.419  -2.979  1.00 28.28           C  
ATOM   3652  HB2 SER A 231     -28.772  13.482  -2.541  1.00 28.28           H  
ATOM   3653  HB3 SER A 231     -27.054  13.717  -2.217  1.00 28.28           H  
ATOM   3654  O   SER A 231     -28.333  10.887  -5.430  1.00 28.28           O  
ATOM   3655  OG  SER A 231     -27.682  14.307  -4.077  1.00 28.28           O  
ATOM   3656  HG  SER A 231     -27.862  15.199  -3.770  1.00 28.28           H  
ATOM   3657  N   GLU A 232     -29.839  11.519  -3.903  1.00 27.45           N  
ATOM   3658  H   GLU A 232     -29.997  12.084  -3.081  1.00 27.45           H  
ATOM   3659  CA  GLU A 232     -30.973  10.676  -4.316  1.00 27.45           C  
ATOM   3660  HA  GLU A 232     -30.579   9.800  -4.832  1.00 27.45           H  
ATOM   3661  C   GLU A 232     -32.020  11.336  -5.231  1.00 27.45           C  
ATOM   3662  CB  GLU A 232     -31.658  10.206  -3.025  1.00 27.45           C  
ATOM   3663  HB2 GLU A 232     -32.053  11.069  -2.489  1.00 27.45           H  
ATOM   3664  HB3 GLU A 232     -30.875   9.770  -2.405  1.00 27.45           H  
ATOM   3665  O   GLU A 232     -32.380  12.498  -5.060  1.00 27.45           O  
ATOM   3666  CG  GLU A 232     -32.797   9.188  -3.226  1.00 27.45           C  
ATOM   3667  HG2 GLU A 232     -33.707   9.717  -3.506  1.00 27.45           H  
ATOM   3668  HG3 GLU A 232     -32.528   8.524  -4.047  1.00 27.45           H  
ATOM   3669  CD  GLU A 232     -33.055   8.340  -1.971  1.00 27.45           C  
ATOM   3670  OE1 GLU A 232     -33.629   7.239  -2.124  1.00 27.45           O  
ATOM   3671  OE2 GLU A 232     -32.568   8.715  -0.880  1.00 27.45           O  
ATOM   3672  N   SER A 233     -32.621  10.538  -6.123  1.00 30.05           N  
ATOM   3673  H   SER A 233     -32.265   9.601  -6.247  1.00 30.05           H  
ATOM   3674  CA  SER A 233     -33.933  10.830  -6.727  1.00 30.05           C  
ATOM   3675  HA  SER A 233     -34.477  11.490  -6.052  1.00 30.05           H  
ATOM   3676  C   SER A 233     -34.770   9.547  -6.870  1.00 30.05           C  
ATOM   3677  CB  SER A 233     -33.780  11.592  -8.051  1.00 30.05           C  
ATOM   3678  HB2 SER A 233     -34.728  11.587  -8.590  1.00 30.05           H  
ATOM   3679  HB3 SER A 233     -33.522  12.627  -7.823  1.00 30.05           H  
ATOM   3680  O   SER A 233     -34.535   8.711  -7.739  1.00 30.05           O  
ATOM   3681  OG  SER A 233     -32.768  11.047  -8.871  1.00 30.05           O  
ATOM   3682  HG  SER A 233     -31.960  11.029  -8.354  1.00 30.05           H  
ATOM   3683  N   GLY A 234     -35.737   9.358  -5.967  1.00 28.73           N  
ATOM   3684  H   GLY A 234     -35.878  10.067  -5.262  1.00 28.73           H  
ATOM   3685  CA  GLY A 234     -36.528   8.127  -5.866  1.00 28.73           C  
ATOM   3686  HA2 GLY A 234     -36.871   8.017  -4.837  1.00 28.73           H  
ATOM   3687  HA3 GLY A 234     -35.896   7.268  -6.093  1.00 28.73           H  
ATOM   3688  C   GLY A 234     -37.761   8.100  -6.775  1.00 28.73           C  
ATOM   3689  O   GLY A 234     -38.756   8.764  -6.488  1.00 28.73           O  
ATOM   3690  N   VAL A 235     -37.739   7.278  -7.830  1.00 26.21           N  
ATOM   3691  H   VAL A 235     -36.880   6.785  -8.028  1.00 26.21           H  
ATOM   3692  CA  VAL A 235     -38.935   6.953  -8.632  1.00 26.21           C  
ATOM   3693  HA  VAL A 235     -39.575   7.835  -8.673  1.00 26.21           H  
ATOM   3694  C   VAL A 235     -39.715   5.829  -7.950  1.00 26.21           C  
ATOM   3695  CB  VAL A 235     -38.576   6.581 -10.084  1.00 26.21           C  
ATOM   3696  HB  VAL A 235     -37.900   5.726 -10.082  1.00 26.21           H  
ATOM   3697  O   VAL A 235     -39.199   4.727  -7.765  1.00 26.21           O  
ATOM   3698  CG1 VAL A 235     -39.823   6.219 -10.905  1.00 26.21           C  
ATOM   3699 HG11 VAL A 235     -39.538   6.013 -11.937  1.00 26.21           H  
ATOM   3700 HG12 VAL A 235     -40.538   7.042 -10.890  1.00 26.21           H  
ATOM   3701 HG13 VAL A 235     -40.296   5.322 -10.504  1.00 26.21           H  
ATOM   3702  CG2 VAL A 235     -37.881   7.753 -10.790  1.00 26.21           C  
ATOM   3703 HG21 VAL A 235     -36.950   8.000 -10.281  1.00 26.21           H  
ATOM   3704 HG22 VAL A 235     -38.529   8.630 -10.791  1.00 26.21           H  
ATOM   3705 HG23 VAL A 235     -37.643   7.479 -11.817  1.00 26.21           H  
ATOM   3706  N   ASN A 236     -40.963   6.103  -7.574  1.00 27.47           N  
ATOM   3707  H   ASN A 236     -41.333   7.023  -7.763  1.00 27.47           H  
ATOM   3708  CA  ASN A 236     -41.761   5.202  -6.747  1.00 27.47           C  
ATOM   3709  HA  ASN A 236     -41.078   4.660  -6.092  1.00 27.47           H  
ATOM   3710  C   ASN A 236     -42.502   4.158  -7.609  1.00 27.47           C  
ATOM   3711  CB  ASN A 236     -42.683   6.071  -5.860  1.00 27.47           C  
ATOM   3712  HB2 ASN A 236     -43.617   6.275  -6.384  1.00 27.47           H  
ATOM   3713  HB3 ASN A 236     -42.200   7.027  -5.657  1.00 27.47           H  
ATOM   3714  O   ASN A 236     -43.551   4.451  -8.182  1.00 27.47           O  
ATOM   3715  CG  ASN A 236     -42.986   5.464  -4.500  1.00 27.47           C  
ATOM   3716  ND2 ASN A 236     -44.013   5.939  -3.837  1.00 27.47           N  
ATOM   3717 HD21 ASN A 236     -44.618   6.633  -4.253  1.00 27.47           H  
ATOM   3718 HD22 ASN A 236     -44.213   5.494  -2.953  1.00 27.47           H  
ATOM   3719  OD1 ASN A 236     -42.284   4.614  -3.981  1.00 27.47           O  
ATOM   3720  N   TYR A 237     -41.956   2.942  -7.704  1.00 27.88           N  
ATOM   3721  H   TYR A 237     -41.086   2.773  -7.220  1.00 27.88           H  
ATOM   3722  CA  TYR A 237     -42.682   1.777  -8.226  1.00 27.88           C  
ATOM   3723  HA  TYR A 237     -43.351   2.107  -9.021  1.00 27.88           H  
ATOM   3724  C   TYR A 237     -43.550   1.170  -7.115  1.00 27.88           C  
ATOM   3725  CB  TYR A 237     -41.715   0.752  -8.836  1.00 27.88           C  
ATOM   3726  HB2 TYR A 237     -40.879   0.592  -8.156  1.00 27.88           H  
ATOM   3727  HB3 TYR A 237     -42.236  -0.200  -8.934  1.00 27.88           H  
ATOM   3728  O   TYR A 237     -43.116   1.079  -5.968  1.00 27.88           O  
ATOM   3729  CG  TYR A 237     -41.194   1.151 -10.207  1.00 27.88           C  
ATOM   3730  CD1 TYR A 237     -41.864   0.713 -11.368  1.00 27.88           C  
ATOM   3731  HD1 TYR A 237     -42.739   0.086 -11.282  1.00 27.88           H  
ATOM   3732  CD2 TYR A 237     -40.058   1.976 -10.323  1.00 27.88           C  
ATOM   3733  HD2 TYR A 237     -39.552   2.324  -9.434  1.00 27.88           H  
ATOM   3734  CE1 TYR A 237     -41.399   1.097 -12.641  1.00 27.88           C  
ATOM   3735  HE1 TYR A 237     -41.907   0.769 -13.536  1.00 27.88           H  
ATOM   3736  CE2 TYR A 237     -39.589   2.362 -11.594  1.00 27.88           C  
ATOM   3737  HE2 TYR A 237     -38.721   2.999 -11.674  1.00 27.88           H  
ATOM   3738  OH  TYR A 237     -39.817   2.292 -13.986  1.00 27.88           O  
ATOM   3739  HH  TYR A 237     -39.046   2.860 -13.927  1.00 27.88           H  
ATOM   3740  CZ  TYR A 237     -40.262   1.922 -12.756  1.00 27.88           C  
ATOM   3741  N   GLY A 238     -44.787   0.802  -7.455  1.00 27.17           N  
ATOM   3742  H   GLY A 238     -45.064   0.872  -8.424  1.00 27.17           H  
ATOM   3743  CA  GLY A 238     -45.811   0.422  -6.481  1.00 27.17           C  
ATOM   3744  HA2 GLY A 238     -45.923   1.237  -5.766  1.00 27.17           H  
ATOM   3745  HA3 GLY A 238     -46.768   0.295  -6.987  1.00 27.17           H  
ATOM   3746  C   GLY A 238     -45.524  -0.867  -5.705  1.00 27.17           C  
ATOM   3747  O   GLY A 238     -44.913  -1.798  -6.220  1.00 27.17           O  
ATOM   3748  N   ASP A 239     -46.044  -0.883  -4.479  1.00 29.13           N  
ATOM   3749  H   ASP A 239     -46.574  -0.062  -4.222  1.00 29.13           H  
ATOM   3750  CA  ASP A 239     -46.376  -2.030  -3.633  1.00 29.13           C  
ATOM   3751  HA  ASP A 239     -46.564  -1.598  -2.650  1.00 29.13           H  
ATOM   3752  C   ASP A 239     -45.286  -3.099  -3.390  1.00 29.13           C  
ATOM   3753  CB  ASP A 239     -47.751  -2.582  -4.055  1.00 29.13           C  
ATOM   3754  HB2 ASP A 239     -48.042  -3.367  -3.358  1.00 29.13           H  
ATOM   3755  HB3 ASP A 239     -47.670  -3.020  -5.050  1.00 29.13           H  
ATOM   3756  O   ASP A 239     -45.057  -4.034  -4.154  1.00 29.13           O  
ATOM   3757  CG  ASP A 239     -48.845  -1.494  -4.062  1.00 29.13           C  
ATOM   3758  OD1 ASP A 239     -48.635  -0.435  -3.420  1.00 29.13           O  
ATOM   3759  OD2 ASP A 239     -49.877  -1.719  -4.729  1.00 29.13           O  
ATOM   3760  N   ASN A 240     -44.706  -3.018  -2.187  1.00 27.35           N  
ATOM   3761  H   ASN A 240     -44.985  -2.230  -1.620  1.00 27.35           H  
ATOM   3762  CA  ASN A 240     -43.956  -4.069  -1.482  1.00 27.35           C  
ATOM   3763  HA  ASN A 240     -43.729  -3.642  -0.505  1.00 27.35           H  
ATOM   3764  C   ASN A 240     -42.558  -4.472  -1.995  1.00 27.35           C  
ATOM   3765  CB  ASN A 240     -44.885  -5.265  -1.192  1.00 27.35           C  
ATOM   3766  HB2 ASN A 240     -45.207  -5.711  -2.133  1.00 27.35           H  
ATOM   3767  HB3 ASN A 240     -44.342  -6.024  -0.628  1.00 27.35           H  
ATOM   3768  O   ASN A 240     -41.941  -5.336  -1.373  1.00 27.35           O  
ATOM   3769  CG  ASN A 240     -46.097  -4.868  -0.369  1.00 27.35           C  
ATOM   3770  ND2 ASN A 240     -47.222  -5.509  -0.572  1.00 27.35           N  
ATOM   3771 HD21 ASN A 240     -48.021  -5.174  -0.054  1.00 27.35           H  
ATOM   3772 HD22 ASN A 240     -47.291  -6.190  -1.315  1.00 27.35           H  
ATOM   3773  OD1 ASN A 240     -46.057  -3.976   0.462  1.00 27.35           O  
ATOM   3774  N   ILE A 241     -41.979  -3.815  -3.011  1.00 25.27           N  
ATOM   3775  H   ILE A 241     -42.547  -3.191  -3.565  1.00 25.27           H  
ATOM   3776  CA  ILE A 241     -40.527  -3.913  -3.279  1.00 25.27           C  
ATOM   3777  HA  ILE A 241     -40.044  -4.316  -2.389  1.00 25.27           H  
ATOM   3778  C   ILE A 241     -39.909  -2.527  -3.519  1.00 25.27           C  
ATOM   3779  CB  ILE A 241     -40.187  -4.894  -4.435  1.00 25.27           C  
ATOM   3780  HB  ILE A 241     -40.498  -4.444  -5.377  1.00 25.27           H  
ATOM   3781  O   ILE A 241     -39.967  -1.986  -4.623  1.00 25.27           O  
ATOM   3782  CG1 ILE A 241     -40.900  -6.262  -4.302  1.00 25.27           C  
ATOM   3783 HG12 ILE A 241     -40.629  -6.723  -3.352  1.00 25.27           H  
ATOM   3784 HG13 ILE A 241     -41.977  -6.100  -4.305  1.00 25.27           H  
ATOM   3785  CG2 ILE A 241     -38.657  -5.110  -4.465  1.00 25.27           C  
ATOM   3786 HG21 ILE A 241     -38.371  -5.659  -5.362  1.00 25.27           H  
ATOM   3787 HG22 ILE A 241     -38.126  -4.158  -4.473  1.00 25.27           H  
ATOM   3788 HG23 ILE A 241     -38.345  -5.674  -3.586  1.00 25.27           H  
ATOM   3789  CD1 ILE A 241     -40.595  -7.254  -5.433  1.00 25.27           C  
ATOM   3790 HD11 ILE A 241     -39.563  -7.599  -5.374  1.00 25.27           H  
ATOM   3791 HD12 ILE A 241     -41.252  -8.119  -5.335  1.00 25.27           H  
ATOM   3792 HD13 ILE A 241     -40.774  -6.782  -6.399  1.00 25.27           H  
ATOM   3793  N   ARG A 242     -39.215  -1.976  -2.511  1.00 24.22           N  
ATOM   3794  H   ARG A 242     -39.184  -2.473  -1.632  1.00 24.22           H  
ATOM   3795  CA  ARG A 242     -38.354  -0.788  -2.680  1.00 24.22           C  
ATOM   3796  HA  ARG A 242     -38.887  -0.057  -3.287  1.00 24.22           H  
ATOM   3797  C   ARG A 242     -37.084  -1.139  -3.470  1.00 24.22           C  
ATOM   3798  CB  ARG A 242     -38.017  -0.128  -1.322  1.00 24.22           C  
ATOM   3799  HB2 ARG A 242     -37.071   0.405  -1.419  1.00 24.22           H  
ATOM   3800  HB3 ARG A 242     -37.891  -0.891  -0.554  1.00 24.22           H  
ATOM   3801  O   ARG A 242     -36.016  -1.326  -2.898  1.00 24.22           O  
ATOM   3802  CG  ARG A 242     -39.060   0.908  -0.877  1.00 24.22           C  
ATOM   3803  HG2 ARG A 242     -39.205   1.627  -1.684  1.00 24.22           H  
ATOM   3804  HG3 ARG A 242     -40.009   0.415  -0.667  1.00 24.22           H  
ATOM   3805  CD  ARG A 242     -38.572   1.660   0.373  1.00 24.22           C  
ATOM   3806  HD2 ARG A 242     -37.539   1.966   0.209  1.00 24.22           H  
ATOM   3807  HD3 ARG A 242     -38.601   0.987   1.231  1.00 24.22           H  
ATOM   3808  NE  ARG A 242     -39.396   2.854   0.644  1.00 24.22           N  
ATOM   3809  HE  ARG A 242     -40.326   2.862   0.250  1.00 24.22           H  
ATOM   3810  NH1 ARG A 242     -37.850   4.066   1.847  1.00 24.22           N  
ATOM   3811 HH11 ARG A 242     -37.548   4.928   2.278  1.00 24.22           H  
ATOM   3812 HH12 ARG A 242     -37.271   3.245   1.955  1.00 24.22           H  
ATOM   3813  NH2 ARG A 242     -39.769   5.011   1.224  1.00 24.22           N  
ATOM   3814 HH21 ARG A 242     -40.648   4.995   0.727  1.00 24.22           H  
ATOM   3815 HH22 ARG A 242     -39.345   5.908   1.411  1.00 24.22           H  
ATOM   3816  CZ  ARG A 242     -39.001   3.965   1.245  1.00 24.22           C  
ATOM   3817  N   LYS A 243     -37.183  -1.182  -4.803  1.00 27.44           N  
ATOM   3818  H   LYS A 243     -38.109  -1.107  -5.199  1.00 27.44           H  
ATOM   3819  CA  LYS A 243     -36.009  -1.126  -5.691  1.00 27.44           C  
ATOM   3820  HA  LYS A 243     -35.189  -1.680  -5.234  1.00 27.44           H  
ATOM   3821  C   LYS A 243     -35.523   0.317  -5.829  1.00 27.44           C  
ATOM   3822  CB  LYS A 243     -36.296  -1.758  -7.065  1.00 27.44           C  
ATOM   3823  HB2 LYS A 243     -37.240  -1.383  -7.461  1.00 27.44           H  
ATOM   3824  HB3 LYS A 243     -35.498  -1.459  -7.745  1.00 27.44           H  
ATOM   3825  O   LYS A 243     -35.916   1.031  -6.747  1.00 27.44           O  
ATOM   3826  CG  LYS A 243     -36.322  -3.290  -7.002  1.00 27.44           C  
ATOM   3827  HG2 LYS A 243     -37.233  -3.613  -6.498  1.00 27.44           H  
ATOM   3828  HG3 LYS A 243     -35.458  -3.639  -6.436  1.00 27.44           H  
ATOM   3829  CD  LYS A 243     -36.270  -3.906  -8.406  1.00 27.44           C  
ATOM   3830  HD2 LYS A 243     -35.384  -3.535  -8.921  1.00 27.44           H  
ATOM   3831  HD3 LYS A 243     -37.160  -3.615  -8.964  1.00 27.44           H  
ATOM   3832  CE  LYS A 243     -36.192  -5.433  -8.291  1.00 27.44           C  
ATOM   3833  HE2 LYS A 243     -37.120  -5.801  -7.854  1.00 27.44           H  
ATOM   3834  HE3 LYS A 243     -35.382  -5.682  -7.604  1.00 27.44           H  
ATOM   3835  NZ  LYS A 243     -35.943  -6.075  -9.606  1.00 27.44           N  
ATOM   3836  HZ1 LYS A 243     -35.095  -5.712 -10.018  1.00 27.44           H  
ATOM   3837  HZ2 LYS A 243     -36.712  -5.907 -10.240  1.00 27.44           H  
ATOM   3838  HZ3 LYS A 243     -35.824  -7.072  -9.494  1.00 27.44           H  
ATOM   3839  N   THR A 244     -34.650   0.748  -4.926  1.00 27.01           N  
ATOM   3840  H   THR A 244     -34.408   0.151  -4.148  1.00 27.01           H  
ATOM   3841  CA  THR A 244     -33.902   2.005  -5.065  1.00 27.01           C  
ATOM   3842  HA  THR A 244     -34.564   2.789  -5.433  1.00 27.01           H  
ATOM   3843  C   THR A 244     -32.771   1.840  -6.077  1.00 27.01           C  
ATOM   3844  CB  THR A 244     -33.330   2.464  -3.718  1.00 27.01           C  
ATOM   3845  HB  THR A 244     -32.562   3.220  -3.881  1.00 27.01           H  
ATOM   3846  O   THR A 244     -31.660   1.447  -5.723  1.00 27.01           O  
ATOM   3847  CG2 THR A 244     -34.416   3.066  -2.828  1.00 27.01           C  
ATOM   3848 HG21 THR A 244     -33.965   3.446  -1.911  1.00 27.01           H  
ATOM   3849 HG22 THR A 244     -35.160   2.309  -2.579  1.00 27.01           H  
ATOM   3850 HG23 THR A 244     -34.896   3.898  -3.343  1.00 27.01           H  
ATOM   3851  OG1 THR A 244     -32.775   1.352  -3.060  1.00 27.01           O  
ATOM   3852  HG1 THR A 244     -31.987   1.096  -3.544  1.00 27.01           H  
ATOM   3853  N   THR A 245     -33.044   2.149  -7.345  1.00 28.15           N  
ATOM   3854  H   THR A 245     -33.998   2.348  -7.612  1.00 28.15           H  
ATOM   3855  CA  THR A 245     -31.994   2.271  -8.364  1.00 28.15           C  
ATOM   3856  HA  THR A 245     -31.440   1.333  -8.405  1.00 28.15           H  
ATOM   3857  C   THR A 245     -31.042   3.399  -7.976  1.00 28.15           C  
ATOM   3858  CB  THR A 245     -32.577   2.537  -9.757  1.00 28.15           C  
ATOM   3859  HB  THR A 245     -33.093   3.497  -9.765  1.00 28.15           H  
ATOM   3860  O   THR A 245     -31.444   4.555  -7.853  1.00 28.15           O  
ATOM   3861  CG2 THR A 245     -31.506   2.525 -10.849  1.00 28.15           C  
ATOM   3862 HG21 THR A 245     -31.974   2.657 -11.825  1.00 28.15           H  
ATOM   3863 HG22 THR A 245     -30.962   1.580 -10.832  1.00 28.15           H  
ATOM   3864 HG23 THR A 245     -30.808   3.348 -10.696  1.00 28.15           H  
ATOM   3865  OG1 THR A 245     -33.494   1.518 -10.080  1.00 28.15           O  
ATOM   3866  HG1 THR A 245     -33.887   1.749 -10.925  1.00 28.15           H  
ATOM   3867  N   ARG A 246     -29.772   3.054  -7.767  1.00 28.00           N  
ATOM   3868  H   ARG A 246     -29.526   2.079  -7.868  1.00 28.00           H  
ATOM   3869  CA  ARG A 246     -28.726   3.955  -7.279  1.00 28.00           C  
ATOM   3870  HA  ARG A 246     -29.164   4.904  -6.971  1.00 28.00           H  
ATOM   3871  C   ARG A 246     -27.745   4.255  -8.402  1.00 28.00           C  
ATOM   3872  CB  ARG A 246     -28.079   3.297  -6.049  1.00 28.00           C  
ATOM   3873  HB2 ARG A 246     -27.974   2.226  -6.220  1.00 28.00           H  
ATOM   3874  HB3 ARG A 246     -27.079   3.698  -5.885  1.00 28.00           H  
ATOM   3875  O   ARG A 246     -27.033   3.370  -8.870  1.00 28.00           O  
ATOM   3876  CG  ARG A 246     -28.966   3.536  -4.812  1.00 28.00           C  
ATOM   3877  HG2 ARG A 246     -28.990   2.643  -4.188  1.00 28.00           H  
ATOM   3878  HG3 ARG A 246     -29.990   3.759  -5.112  1.00 28.00           H  
ATOM   3879  CD  ARG A 246     -28.393   4.701  -4.009  1.00 28.00           C  
ATOM   3880  HD2 ARG A 246     -27.630   4.307  -3.338  1.00 28.00           H  
ATOM   3881  HD3 ARG A 246     -27.919   5.405  -4.693  1.00 28.00           H  
ATOM   3882  NE  ARG A 246     -29.419   5.414  -3.245  1.00 28.00           N  
ATOM   3883  HE  ARG A 246     -30.265   4.923  -2.993  1.00 28.00           H  
ATOM   3884  NH1 ARG A 246     -28.289   7.417  -2.982  1.00 28.00           N  
ATOM   3885 HH11 ARG A 246     -27.417   6.976  -3.238  1.00 28.00           H  
ATOM   3886 HH12 ARG A 246     -28.292   8.388  -2.705  1.00 28.00           H  
ATOM   3887  NH2 ARG A 246     -30.411   7.247  -2.453  1.00 28.00           N  
ATOM   3888 HH21 ARG A 246     -31.170   6.662  -2.133  1.00 28.00           H  
ATOM   3889 HH22 ARG A 246     -30.287   8.093  -1.915  1.00 28.00           H  
ATOM   3890  CZ  ARG A 246     -29.355   6.680  -2.898  1.00 28.00           C  
ATOM   3891  N   HIS A 247     -27.735   5.504  -8.860  1.00 28.56           N  
ATOM   3892  H   HIS A 247     -28.349   6.182  -8.431  1.00 28.56           H  
ATOM   3893  CA  HIS A 247     -26.887   5.940  -9.966  1.00 28.56           C  
ATOM   3894  HA  HIS A 247     -26.813   5.122 -10.683  1.00 28.56           H  
ATOM   3895  C   HIS A 247     -25.459   6.209  -9.492  1.00 28.56           C  
ATOM   3896  CB  HIS A 247     -27.538   7.111 -10.711  1.00 28.56           C  
ATOM   3897  HB2 HIS A 247     -27.847   7.880 -10.003  1.00 28.56           H  
ATOM   3898  HB3 HIS A 247     -26.809   7.550 -11.392  1.00 28.56           H  
ATOM   3899  O   HIS A 247     -25.047   7.345  -9.279  1.00 28.56           O  
ATOM   3900  CG  HIS A 247     -28.718   6.644 -11.525  1.00 28.56           C  
ATOM   3901  CD2 HIS A 247     -30.045   6.796 -11.221  1.00 28.56           C  
ATOM   3902  HD2 HIS A 247     -30.448   7.311 -10.362  1.00 28.56           H  
ATOM   3903  ND1 HIS A 247     -28.649   5.889 -12.674  1.00 28.56           N  
ATOM   3904  HD1 HIS A 247     -27.803   5.594 -13.139  1.00 28.56           H  
ATOM   3905  CE1 HIS A 247     -29.902   5.596 -13.056  1.00 28.56           C  
ATOM   3906  HE1 HIS A 247     -30.167   5.010 -13.923  1.00 28.56           H  
ATOM   3907  NE2 HIS A 247     -30.788   6.126 -12.201  1.00 28.56           N  
ATOM   3908  N   MET A 248     -24.701   5.123  -9.354  1.00 27.77           N  
ATOM   3909  H   MET A 248     -25.140   4.221  -9.467  1.00 27.77           H  
ATOM   3910  CA  MET A 248     -23.254   5.170  -9.201  1.00 27.77           C  
ATOM   3911  HA  MET A 248     -23.000   5.803  -8.351  1.00 27.77           H  
ATOM   3912  C   MET A 248     -22.626   5.763 -10.468  1.00 27.77           C  
ATOM   3913  CB  MET A 248     -22.724   3.752  -8.941  1.00 27.77           C  
ATOM   3914  HB2 MET A 248     -21.638   3.796  -8.857  1.00 27.77           H  
ATOM   3915  HB3 MET A 248     -22.966   3.105  -9.784  1.00 27.77           H  
ATOM   3916  O   MET A 248     -22.750   5.193 -11.555  1.00 27.77           O  
ATOM   3917  CG  MET A 248     -23.317   3.146  -7.660  1.00 27.77           C  
ATOM   3918  HG2 MET A 248     -23.397   3.929  -6.907  1.00 27.77           H  
ATOM   3919  HG3 MET A 248     -24.327   2.797  -7.872  1.00 27.77           H  
ATOM   3920  SD  MET A 248     -22.380   1.777  -6.925  1.00 27.77           S  
ATOM   3921  CE  MET A 248     -22.382   0.576  -8.280  1.00 27.77           C  
ATOM   3922  HE1 MET A 248     -23.409   0.345  -8.565  1.00 27.77           H  
ATOM   3923  HE2 MET A 248     -21.889  -0.338  -7.948  1.00 27.77           H  
ATOM   3924  HE3 MET A 248     -21.845   0.982  -9.137  1.00 27.77           H  
ATOM   3925  N   ASN A 249     -21.932   6.895 -10.341  1.00 26.97           N  
ATOM   3926  H   ASN A 249     -21.872   7.327  -9.430  1.00 26.97           H  
ATOM   3927  CA  ASN A 249     -20.985   7.301 -11.376  1.00 26.97           C  
ATOM   3928  HA  ASN A 249     -21.481   7.250 -12.346  1.00 26.97           H  
ATOM   3929  C   ASN A 249     -19.820   6.299 -11.400  1.00 26.97           C  
ATOM   3930  CB  ASN A 249     -20.523   8.748 -11.140  1.00 26.97           C  
ATOM   3931  HB2 ASN A 249     -20.289   8.897 -10.085  1.00 26.97           H  
ATOM   3932  HB3 ASN A 249     -19.620   8.945 -11.718  1.00 26.97           H  
ATOM   3933  O   ASN A 249     -19.450   5.744 -10.372  1.00 26.97           O  
ATOM   3934  CG  ASN A 249     -21.569   9.748 -11.590  1.00 26.97           C  
ATOM   3935  ND2 ASN A 249     -22.123  10.522 -10.686  1.00 26.97           N  
ATOM   3936 HD21 ASN A 249     -22.856  11.139 -11.002  1.00 26.97           H  
ATOM   3937 HD22 ASN A 249     -21.914  10.391  -9.706  1.00 26.97           H  
ATOM   3938  OD1 ASN A 249     -21.898   9.836 -12.762  1.00 26.97           O  
ATOM   3939  N   VAL A 250     -19.216   6.069 -12.566  1.00 27.63           N  
ATOM   3940  H   VAL A 250     -19.581   6.515 -13.395  1.00 27.63           H  
ATOM   3941  CA  VAL A 250     -18.012   5.231 -12.691  1.00 27.63           C  
ATOM   3942  HA  VAL A 250     -17.539   5.122 -11.715  1.00 27.63           H  
ATOM   3943  C   VAL A 250     -17.038   5.950 -13.609  1.00 27.63           C  
ATOM   3944  CB  VAL A 250     -18.343   3.812 -13.208  1.00 27.63           C  
ATOM   3945  HB  VAL A 250     -18.818   3.884 -14.187  1.00 27.63           H  
ATOM   3946  O   VAL A 250     -17.222   5.967 -14.829  1.00 27.63           O  
ATOM   3947  CG1 VAL A 250     -17.070   2.962 -13.345  1.00 27.63           C  
ATOM   3948 HG11 VAL A 250     -17.335   1.958 -13.675  1.00 27.63           H  
ATOM   3949 HG12 VAL A 250     -16.563   2.896 -12.382  1.00 27.63           H  
ATOM   3950 HG13 VAL A 250     -16.397   3.397 -14.084  1.00 27.63           H  
ATOM   3951  CG2 VAL A 250     -19.294   3.061 -12.268  1.00 27.63           C  
ATOM   3952 HG21 VAL A 250     -20.257   3.570 -12.221  1.00 27.63           H  
ATOM   3953 HG22 VAL A 250     -18.875   3.017 -11.263  1.00 27.63           H  
ATOM   3954 HG23 VAL A 250     -19.466   2.048 -12.632  1.00 27.63           H  
ATOM   3955  N   TYR A 251     -15.992   6.563 -13.048  1.00 27.57           N  
ATOM   3956  H   TYR A 251     -15.885   6.563 -12.044  1.00 27.57           H  
ATOM   3957  CA  TYR A 251     -15.015   7.264 -13.877  1.00 27.57           C  
ATOM   3958  HA  TYR A 251     -15.560   7.696 -14.716  1.00 27.57           H  
ATOM   3959  C   TYR A 251     -14.012   6.320 -14.526  1.00 27.57           C  
ATOM   3960  CB  TYR A 251     -14.351   8.446 -13.179  1.00 27.57           C  
ATOM   3961  HB2 TYR A 251     -13.558   8.793 -13.841  1.00 27.57           H  
ATOM   3962  HB3 TYR A 251     -13.897   8.106 -12.248  1.00 27.57           H  
ATOM   3963  O   TYR A 251     -12.935   6.022 -14.017  1.00 27.57           O  
ATOM   3964  CG  TYR A 251     -15.272   9.624 -12.921  1.00 27.57           C  
ATOM   3965  CD1 TYR A 251     -16.204  10.064 -13.889  1.00 27.57           C  
ATOM   3966  HD1 TYR A 251     -16.267   9.599 -14.862  1.00 27.57           H  
ATOM   3967  CD2 TYR A 251     -15.180  10.312 -11.702  1.00 27.57           C  
ATOM   3968  HD2 TYR A 251     -14.416  10.055 -10.983  1.00 27.57           H  
ATOM   3969  CE1 TYR A 251     -17.110  11.099 -13.589  1.00 27.57           C  
ATOM   3970  HE1 TYR A 251     -17.861  11.408 -14.301  1.00 27.57           H  
ATOM   3971  CE2 TYR A 251     -16.070  11.354 -11.416  1.00 27.57           C  
ATOM   3972  HE2 TYR A 251     -15.975  11.905 -10.493  1.00 27.57           H  
ATOM   3973  OH  TYR A 251     -17.960  12.690 -12.001  1.00 27.57           O  
ATOM   3974  HH  TYR A 251     -17.851  12.980 -11.092  1.00 27.57           H  
ATOM   3975  CZ  TYR A 251     -17.067  11.723 -12.329  1.00 27.57           C  
ATOM   3976  N   HIS A 252     -14.363   5.930 -15.743  1.00 29.23           N  
ATOM   3977  H   HIS A 252     -15.311   6.125 -16.034  1.00 29.23           H  
ATOM   3978  CA  HIS A 252     -13.446   5.360 -16.708  1.00 29.23           C  
ATOM   3979  HA  HIS A 252     -12.852   4.588 -16.220  1.00 29.23           H  
ATOM   3980  C   HIS A 252     -12.492   6.454 -17.233  1.00 29.23           C  
ATOM   3981  CB  HIS A 252     -14.301   4.700 -17.792  1.00 29.23           C  
ATOM   3982  HB2 HIS A 252     -14.869   5.459 -18.331  1.00 29.23           H  
ATOM   3983  HB3 HIS A 252     -15.015   4.025 -17.319  1.00 29.23           H  
ATOM   3984  O   HIS A 252     -12.787   7.130 -18.223  1.00 29.23           O  
ATOM   3985  CG  HIS A 252     -13.489   3.903 -18.767  1.00 29.23           C  
ATOM   3986  CD2 HIS A 252     -13.138   2.586 -18.654  1.00 29.23           C  
ATOM   3987  HD2 HIS A 252     -13.399   1.926 -17.839  1.00 29.23           H  
ATOM   3988  ND1 HIS A 252     -12.959   4.372 -19.942  1.00 29.23           N  
ATOM   3989  HD1 HIS A 252     -12.998   5.330 -20.258  1.00 29.23           H  
ATOM   3990  CE1 HIS A 252     -12.316   3.355 -20.538  1.00 29.23           C  
ATOM   3991  HE1 HIS A 252     -11.792   3.423 -21.479  1.00 29.23           H  
ATOM   3992  NE2 HIS A 252     -12.394   2.244 -19.789  1.00 29.23           N  
ATOM   3993  N   ILE A 253     -11.352   6.646 -16.554  1.00 27.33           N  
ATOM   3994  H   ILE A 253     -11.222   6.117 -15.703  1.00 27.33           H  
ATOM   3995  CA  ILE A 253     -10.334   7.652 -16.904  1.00 27.33           C  
ATOM   3996  HA  ILE A 253     -10.837   8.613 -17.010  1.00 27.33           H  
ATOM   3997  C   ILE A 253      -9.703   7.305 -18.263  1.00 27.33           C  
ATOM   3998  CB  ILE A 253      -9.271   7.819 -15.784  1.00 27.33           C  
ATOM   3999  HB  ILE A 253      -8.744   6.873 -15.659  1.00 27.33           H  
ATOM   4000  O   ILE A 253      -8.761   6.519 -18.370  1.00 27.33           O  
ATOM   4001  CG1 ILE A 253      -9.941   8.187 -14.437  1.00 27.33           C  
ATOM   4002 HG12 ILE A 253     -10.643   7.400 -14.161  1.00 27.33           H  
ATOM   4003 HG13 ILE A 253     -10.505   9.112 -14.556  1.00 27.33           H  
ATOM   4004  CG2 ILE A 253      -8.244   8.904 -16.177  1.00 27.33           C  
ATOM   4005 HG21 ILE A 253      -7.440   8.944 -15.442  1.00 27.33           H  
ATOM   4006 HG22 ILE A 253      -7.784   8.682 -17.140  1.00 27.33           H  
ATOM   4007 HG23 ILE A 253      -8.726   9.881 -16.229  1.00 27.33           H  
ATOM   4008  CD1 ILE A 253      -8.973   8.352 -13.256  1.00 27.33           C  
ATOM   4009 HD11 ILE A 253      -9.548   8.443 -12.335  1.00 27.33           H  
ATOM   4010 HD12 ILE A 253      -8.374   9.254 -13.376  1.00 27.33           H  
ATOM   4011 HD13 ILE A 253      -8.322   7.481 -13.182  1.00 27.33           H  
ATOM   4012  N   HIS A 254     -10.232   7.900 -19.332  1.00 27.96           N  
ATOM   4013  H   HIS A 254     -11.046   8.481 -19.188  1.00 27.96           H  
ATOM   4014  CA  HIS A 254      -9.650   7.811 -20.667  1.00 27.96           C  
ATOM   4015  HA  HIS A 254      -9.236   6.808 -20.775  1.00 27.96           H  
ATOM   4016  C   HIS A 254      -8.486   8.802 -20.827  1.00 27.96           C  
ATOM   4017  CB  HIS A 254     -10.729   8.000 -21.750  1.00 27.96           C  
ATOM   4018  HB2 HIS A 254     -10.389   8.747 -22.468  1.00 27.96           H  
ATOM   4019  HB3 HIS A 254     -11.640   8.391 -21.298  1.00 27.96           H  
ATOM   4020  O   HIS A 254      -8.534   9.930 -20.334  1.00 27.96           O  
ATOM   4021  CG  HIS A 254     -11.062   6.744 -22.523  1.00 27.96           C  
ATOM   4022  CD2 HIS A 254     -12.317   6.277 -22.810  1.00 27.96           C  
ATOM   4023  HD2 HIS A 254     -13.245   6.729 -22.493  1.00 27.96           H  
ATOM   4024  ND1 HIS A 254     -10.170   5.892 -23.140  1.00 27.96           N  
ATOM   4025  HD1 HIS A 254      -9.162   5.955 -23.109  1.00 27.96           H  
ATOM   4026  CE1 HIS A 254     -10.869   4.935 -23.771  1.00 27.96           C  
ATOM   4027  HE1 HIS A 254     -10.440   4.114 -24.327  1.00 27.96           H  
ATOM   4028  NE2 HIS A 254     -12.185   5.137 -23.613  1.00 27.96           N  
ATOM   4029  N   ARG A 255      -7.453   8.383 -21.575  1.00 25.82           N  
ATOM   4030  H   ARG A 255      -7.480   7.425 -21.892  1.00 25.82           H  
ATOM   4031  CA  ARG A 255      -6.279   9.198 -21.937  1.00 25.82           C  
ATOM   4032  HA  ARG A 255      -5.617   9.272 -21.074  1.00 25.82           H  
ATOM   4033  C   ARG A 255      -6.672  10.624 -22.348  1.00 25.82           C  
ATOM   4034  CB  ARG A 255      -5.526   8.547 -23.114  1.00 25.82           C  
ATOM   4035  HB2 ARG A 255      -4.828   9.280 -23.519  1.00 25.82           H  
ATOM   4036  HB3 ARG A 255      -6.237   8.297 -23.902  1.00 25.82           H  
ATOM   4037  O   ARG A 255      -7.415  10.796 -23.311  1.00 25.82           O  
ATOM   4038  CG  ARG A 255      -4.720   7.299 -22.731  1.00 25.82           C  
ATOM   4039  HG2 ARG A 255      -3.978   7.578 -21.984  1.00 25.82           H  
ATOM   4040  HG3 ARG A 255      -5.379   6.538 -22.314  1.00 25.82           H  
ATOM   4041  CD  ARG A 255      -4.010   6.742 -23.975  1.00 25.82           C  
ATOM   4042  HD2 ARG A 255      -4.754   6.301 -24.639  1.00 25.82           H  
ATOM   4043  HD3 ARG A 255      -3.520   7.565 -24.495  1.00 25.82           H  
ATOM   4044  NE  ARG A 255      -2.989   5.739 -23.619  1.00 25.82           N  
ATOM   4045  HE  ARG A 255      -2.800   5.615 -22.634  1.00 25.82           H  
ATOM   4046  NH1 ARG A 255      -2.351   5.160 -25.752  1.00 25.82           N  
ATOM   4047 HH11 ARG A 255      -3.047   5.789 -26.126  1.00 25.82           H  
ATOM   4048 HH12 ARG A 255      -1.720   4.667 -26.368  1.00 25.82           H  
ATOM   4049  NH2 ARG A 255      -1.268   4.300 -24.001  1.00 25.82           N  
ATOM   4050 HH21 ARG A 255      -0.652   3.808 -24.633  1.00 25.82           H  
ATOM   4051 HH22 ARG A 255      -1.092   4.243 -23.008  1.00 25.82           H  
ATOM   4052  CZ  ARG A 255      -2.213   5.072 -24.457  1.00 25.82           C  
ATOM   4053  N   GLY A 256      -6.104  11.618 -21.664  1.00 28.20           N  
ATOM   4054  H   GLY A 256      -5.539  11.384 -20.860  1.00 28.20           H  
ATOM   4055  CA  GLY A 256      -6.239  13.037 -22.008  1.00 28.20           C  
ATOM   4056  HA2 GLY A 256      -6.328  13.140 -23.090  1.00 28.20           H  
ATOM   4057  HA3 GLY A 256      -5.332  13.557 -21.699  1.00 28.20           H  
ATOM   4058  C   GLY A 256      -7.424  13.778 -21.377  1.00 28.20           C  
ATOM   4059  O   GLY A 256      -7.633  14.936 -21.723  1.00 28.20           O  
ATOM   4060  N   MET A 257      -8.189  13.165 -20.464  1.00 25.37           N  
ATOM   4061  H   MET A 257      -8.001  12.202 -20.221  1.00 25.37           H  
ATOM   4062  CA  MET A 257      -9.292  13.836 -19.758  1.00 25.37           C  
ATOM   4063  HA  MET A 257      -9.325  14.879 -20.073  1.00 25.37           H  
ATOM   4064  C   MET A 257      -9.105  13.871 -18.238  1.00 25.37           C  
ATOM   4065  CB  MET A 257     -10.640  13.216 -20.142  1.00 25.37           C  
ATOM   4066  HB2 MET A 257     -11.390  13.539 -19.420  1.00 25.37           H  
ATOM   4067  HB3 MET A 257     -10.574  12.129 -20.114  1.00 25.37           H  
ATOM   4068  O   MET A 257      -8.609  12.927 -17.627  1.00 25.37           O  
ATOM   4069  CG  MET A 257     -11.074  13.684 -21.538  1.00 25.37           C  
ATOM   4070  HG2 MET A 257     -11.135  14.772 -21.540  1.00 25.37           H  
ATOM   4071  HG3 MET A 257     -10.307  13.392 -22.256  1.00 25.37           H  
ATOM   4072  SD  MET A 257     -12.662  13.024 -22.122  1.00 25.37           S  
ATOM   4073  CE  MET A 257     -13.786  13.617 -20.826  1.00 25.37           C  
ATOM   4074  HE1 MET A 257     -13.576  13.108 -19.885  1.00 25.37           H  
ATOM   4075  HE2 MET A 257     -13.664  14.692 -20.693  1.00 25.37           H  
ATOM   4076  HE3 MET A 257     -14.816  13.408 -21.115  1.00 25.37           H  
ATOM   4077  N   ARG A 258      -9.535  14.989 -17.643  1.00 25.25           N  
ATOM   4078  H   ARG A 258      -9.985  15.677 -18.230  1.00 25.25           H  
ATOM   4079  CA  ARG A 258      -9.473  15.291 -16.209  1.00 25.25           C  
ATOM   4080  HA  ARG A 258      -8.576  14.831 -15.795  1.00 25.25           H  
ATOM   4081  C   ARG A 258     -10.685  14.701 -15.481  1.00 25.25           C  
ATOM   4082  CB  ARG A 258      -9.367  16.820 -16.063  1.00 25.25           C  
ATOM   4083  HB2 ARG A 258      -8.551  17.165 -16.697  1.00 25.25           H  
ATOM   4084  HB3 ARG A 258     -10.289  17.274 -16.424  1.00 25.25           H  
ATOM   4085  O   ARG A 258     -11.811  14.840 -15.949  1.00 25.25           O  
ATOM   4086  CG  ARG A 258      -9.098  17.318 -14.636  1.00 25.25           C  
ATOM   4087  HG2 ARG A 258      -9.939  17.063 -13.991  1.00 25.25           H  
ATOM   4088  HG3 ARG A 258      -8.195  16.847 -14.248  1.00 25.25           H  
ATOM   4089  CD  ARG A 258      -8.911  18.842 -14.655  1.00 25.25           C  
ATOM   4090  HD2 ARG A 258      -9.816  19.304 -15.051  1.00 25.25           H  
ATOM   4091  HD3 ARG A 258      -8.069  19.091 -15.301  1.00 25.25           H  
ATOM   4092  NE  ARG A 258      -8.655  19.354 -13.305  1.00 25.25           N  
ATOM   4093  HE  ARG A 258      -8.618  18.688 -12.547  1.00 25.25           H  
ATOM   4094  NH1 ARG A 258      -8.588  21.622 -13.691  1.00 25.25           N  
ATOM   4095 HH11 ARG A 258      -8.686  21.452 -14.681  1.00 25.25           H  
ATOM   4096 HH12 ARG A 258      -8.520  22.554 -13.308  1.00 25.25           H  
ATOM   4097  NH2 ARG A 258      -8.449  20.803 -11.608  1.00 25.25           N  
ATOM   4098 HH21 ARG A 258      -8.538  19.979 -11.030  1.00 25.25           H  
ATOM   4099 HH22 ARG A 258      -8.490  21.716 -11.179  1.00 25.25           H  
ATOM   4100  CZ  ARG A 258      -8.561  20.597 -12.883  1.00 25.25           C  
ATOM   4101  N   VAL A 259     -10.435  14.071 -14.338  1.00 27.43           N  
ATOM   4102  H   VAL A 259      -9.476  14.025 -14.024  1.00 27.43           H  
ATOM   4103  CA  VAL A 259     -11.408  13.448 -13.428  1.00 27.43           C  
ATOM   4104  HA  VAL A 259     -12.387  13.918 -13.522  1.00 27.43           H  
ATOM   4105  C   VAL A 259     -10.880  13.646 -12.012  1.00 27.43           C  
ATOM   4106  CB  VAL A 259     -11.517  11.936 -13.716  1.00 27.43           C  
ATOM   4107  HB  VAL A 259     -10.517  11.529 -13.872  1.00 27.43           H  
ATOM   4108  O   VAL A 259      -9.685  13.445 -11.811  1.00 27.43           O  
ATOM   4109  CG1 VAL A 259     -12.148  11.178 -12.548  1.00 27.43           C  
ATOM   4110 HG11 VAL A 259     -11.507  11.211 -11.667  1.00 27.43           H  
ATOM   4111 HG12 VAL A 259     -12.248  10.123 -12.804  1.00 27.43           H  
ATOM   4112 HG13 VAL A 259     -13.114  11.624 -12.314  1.00 27.43           H  
ATOM   4113  CG2 VAL A 259     -12.350  11.661 -14.975  1.00 27.43           C  
ATOM   4114 HG21 VAL A 259     -12.415  10.587 -15.151  1.00 27.43           H  
ATOM   4115 HG22 VAL A 259     -13.355  12.065 -14.852  1.00 27.43           H  
ATOM   4116 HG23 VAL A 259     -11.879  12.124 -15.842  1.00 27.43           H  
ATOM   4117  N   GLU A 260     -11.738  14.007 -11.048  1.00 26.33           N  
ATOM   4118  H   GLU A 260     -12.708  14.164 -11.278  1.00 26.33           H  
ATOM   4119  CA  GLU A 260     -11.290  14.247  -9.664  1.00 26.33           C  
ATOM   4120  HA  GLU A 260     -10.278  13.854  -9.568  1.00 26.33           H  
ATOM   4121  C   GLU A 260     -12.046  13.425  -8.582  1.00 26.33           C  
ATOM   4122  CB  GLU A 260     -11.133  15.774  -9.415  1.00 26.33           C  
ATOM   4123  HB2 GLU A 260     -10.951  15.952  -8.355  1.00 26.33           H  
ATOM   4124  HB3 GLU A 260     -12.045  16.291  -9.714  1.00 26.33           H  
ATOM   4125  O   GLU A 260     -11.350  12.819  -7.776  1.00 26.33           O  
ATOM   4126  CG  GLU A 260      -9.920  16.303 -10.231  1.00 26.33           C  
ATOM   4127  HG2 GLU A 260     -10.061  16.036 -11.278  1.00 26.33           H  
ATOM   4128  HG3 GLU A 260      -9.025  15.787  -9.881  1.00 26.33           H  
ATOM   4129  CD  GLU A 260      -9.636  17.813 -10.237  1.00 26.33           C  
ATOM   4130  OE1 GLU A 260      -8.606  18.193 -10.847  1.00 26.33           O  
ATOM   4131  OE2 GLU A 260     -10.458  18.636  -9.793  1.00 26.33           O  
ATOM   4132  N   TYR A 261     -13.391  13.288  -8.563  1.00 25.90           N  
ATOM   4133  H   TYR A 261     -13.949  13.809  -9.225  1.00 25.90           H  
ATOM   4134  CA  TYR A 261     -14.126  12.582  -7.468  1.00 25.90           C  
ATOM   4135  HA  TYR A 261     -13.461  11.859  -6.996  1.00 25.90           H  
ATOM   4136  C   TYR A 261     -15.394  11.793  -7.900  1.00 25.90           C  
ATOM   4137  CB  TYR A 261     -14.516  13.618  -6.387  1.00 25.90           C  
ATOM   4138  HB2 TYR A 261     -15.501  13.371  -5.991  1.00 25.90           H  
ATOM   4139  HB3 TYR A 261     -14.604  14.610  -6.829  1.00 25.90           H  
ATOM   4140  O   TYR A 261     -16.360  12.410  -8.350  1.00 25.90           O  
ATOM   4141  CG  TYR A 261     -13.555  13.674  -5.214  1.00 25.90           C  
ATOM   4142  CD1 TYR A 261     -13.907  13.053  -4.001  1.00 25.90           C  
ATOM   4143  HD1 TYR A 261     -14.890  12.620  -3.886  1.00 25.90           H  
ATOM   4144  CD2 TYR A 261     -12.302  14.305  -5.336  1.00 25.90           C  
ATOM   4145  HD2 TYR A 261     -12.041  14.814  -6.253  1.00 25.90           H  
ATOM   4146  CE1 TYR A 261     -12.980  12.996  -2.942  1.00 25.90           C  
ATOM   4147  HE1 TYR A 261     -13.239  12.518  -2.009  1.00 25.90           H  
ATOM   4148  CE2 TYR A 261     -11.365  14.235  -4.289  1.00 25.90           C  
ATOM   4149  HE2 TYR A 261     -10.391  14.686  -4.408  1.00 25.90           H  
ATOM   4150  OH  TYR A 261     -10.784  13.458  -2.095  1.00 25.90           O  
ATOM   4151  HH  TYR A 261      -9.961  13.890  -2.336  1.00 25.90           H  
ATOM   4152  CZ  TYR A 261     -11.698  13.558  -3.096  1.00 25.90           C  
ATOM   4153  N   VAL A 262     -15.421  10.449  -7.753  1.00 27.47           N  
ATOM   4154  H   VAL A 262     -14.633  10.016  -7.294  1.00 27.47           H  
ATOM   4155  CA  VAL A 262     -16.637   9.605  -7.935  1.00 27.47           C  
ATOM   4156  HA  VAL A 262     -17.267  10.055  -8.703  1.00 27.47           H  
ATOM   4157  C   VAL A 262     -17.447   9.510  -6.641  1.00 27.47           C  
ATOM   4158  CB  VAL A 262     -16.360   8.132  -8.348  1.00 27.47           C  
ATOM   4159  HB  VAL A 262     -15.775   7.640  -7.571  1.00 27.47           H  
ATOM   4160  O   VAL A 262     -17.068   8.781  -5.730  1.00 27.47           O  
ATOM   4161  CG1 VAL A 262     -17.673   7.365  -8.549  1.00 27.47           C  
ATOM   4162 HG11 VAL A 262     -17.464   6.335  -8.839  1.00 27.47           H  
ATOM   4163 HG12 VAL A 262     -18.283   7.849  -9.311  1.00 27.47           H  
ATOM   4164 HG13 VAL A 262     -18.239   7.316  -7.619  1.00 27.47           H  
ATOM   4165  CG2 VAL A 262     -15.609   7.935  -9.660  1.00 27.47           C  
ATOM   4166 HG21 VAL A 262     -14.643   8.433  -9.590  1.00 27.47           H  
ATOM   4167 HG22 VAL A 262     -16.209   8.321 -10.484  1.00 27.47           H  
ATOM   4168 HG23 VAL A 262     -15.424   6.872  -9.814  1.00 27.47           H  
ATOM   4169  N   ASP A 263     -18.635  10.094  -6.629  1.00 32.94           N  
ATOM   4170  H   ASP A 263     -18.879  10.721  -7.382  1.00 32.94           H  
ATOM   4171  CA  ASP A 263     -19.569   9.994  -5.510  1.00 32.94           C  
ATOM   4172  HA  ASP A 263     -19.051   9.549  -4.661  1.00 32.94           H  
ATOM   4173  C   ASP A 263     -20.786   9.067  -5.838  1.00 32.94           C  
ATOM   4174  CB  ASP A 263     -19.897  11.432  -5.088  1.00 32.94           C  
ATOM   4175  HB2 ASP A 263     -20.917  11.457  -4.703  1.00 32.94           H  
ATOM   4176  HB3 ASP A 263     -19.841  12.086  -5.958  1.00 32.94           H  
ATOM   4177  O   ASP A 263     -21.339   9.118  -6.940  1.00 32.94           O  
ATOM   4178  CG  ASP A 263     -18.989  12.003  -4.001  1.00 32.94           C  
ATOM   4179  OD1 ASP A 263     -19.445  11.988  -2.842  1.00 32.94           O  
ATOM   4180  OD2 ASP A 263     -17.877  12.463  -4.342  1.00 32.94           O  
ATOM   4181  N   MET A 264     -21.177   8.191  -4.890  1.00 29.50           N  
ATOM   4182  H   MET A 264     -20.568   8.164  -4.085  1.00 29.50           H  
ATOM   4183  CA  MET A 264     -22.133   7.053  -4.948  1.00 29.50           C  
ATOM   4184  HA  MET A 264     -22.893   7.266  -5.700  1.00 29.50           H  
ATOM   4185  C   MET A 264     -22.858   6.716  -3.586  1.00 29.50           C  
ATOM   4186  CB  MET A 264     -21.343   5.782  -5.370  1.00 29.50           C  
ATOM   4187  HB2 MET A 264     -20.745   5.456  -4.519  1.00 29.50           H  
ATOM   4188  HB3 MET A 264     -22.059   4.993  -5.601  1.00 29.50           H  
ATOM   4189  O   MET A 264     -22.588   5.667  -3.002  1.00 29.50           O  
ATOM   4190  CG  MET A 264     -20.348   5.904  -6.526  1.00 29.50           C  
ATOM   4191  HG2 MET A 264     -19.530   6.527  -6.165  1.00 29.50           H  
ATOM   4192  HG3 MET A 264     -20.827   6.414  -7.362  1.00 29.50           H  
ATOM   4193  SD  MET A 264     -19.619   4.350  -7.141  1.00 29.50           S  
ATOM   4194  CE  MET A 264     -19.399   3.377  -5.625  1.00 29.50           C  
ATOM   4195  HE1 MET A 264     -20.371   3.099  -5.218  1.00 29.50           H  
ATOM   4196  HE2 MET A 264     -18.834   2.472  -5.849  1.00 29.50           H  
ATOM   4197  HE3 MET A 264     -18.862   3.972  -4.886  1.00 29.50           H  
ATOM   4198  N   SER A 265     -23.736   7.556  -2.994  1.00 32.49           N  
ATOM   4199  H   SER A 265     -24.059   8.394  -3.456  1.00 32.49           H  
ATOM   4200  CA  SER A 265     -24.352   7.222  -1.677  1.00 32.49           C  
ATOM   4201  HA  SER A 265     -23.581   6.787  -1.042  1.00 32.49           H  
ATOM   4202  C   SER A 265     -25.462   6.180  -1.807  1.00 32.49           C  
ATOM   4203  CB  SER A 265     -24.987   8.390  -0.877  1.00 32.49           C  
ATOM   4204  HB2 SER A 265     -24.768   8.250   0.182  1.00 32.49           H  
ATOM   4205  HB3 SER A 265     -26.069   8.329  -0.987  1.00 32.49           H  
ATOM   4206  O   SER A 265     -25.994   5.960  -2.892  1.00 32.49           O  
ATOM   4207  OG  SER A 265     -24.665   9.707  -1.237  1.00 32.49           O  
ATOM   4208  HG  SER A 265     -23.829   9.994  -0.863  1.00 32.49           H  
ATOM   4209  N   PHE A 266     -25.901   5.662  -0.659  1.00 34.79           N  
ATOM   4210  H   PHE A 266     -25.345   5.837   0.166  1.00 34.79           H  
ATOM   4211  CA  PHE A 266     -27.131   4.910  -0.394  1.00 34.79           C  
ATOM   4212  HA  PHE A 266     -27.939   5.160  -1.082  1.00 34.79           H  
ATOM   4213  C   PHE A 266     -27.513   5.288   1.056  1.00 34.79           C  
ATOM   4214  CB  PHE A 266     -26.767   3.395  -0.447  1.00 34.79           C  
ATOM   4215  HB2 PHE A 266     -27.624   2.816  -0.101  1.00 34.79           H  
ATOM   4216  HB3 PHE A 266     -25.977   3.207   0.281  1.00 34.79           H  
ATOM   4217  O   PHE A 266     -26.697   5.020   1.921  1.00 34.79           O  
ATOM   4218  CG  PHE A 266     -26.300   2.766  -1.755  1.00 34.79           C  
ATOM   4219  CD1 PHE A 266     -27.110   1.811  -2.403  1.00 34.79           C  
ATOM   4220  HD1 PHE A 266     -28.071   1.547  -1.985  1.00 34.79           H  
ATOM   4221  CD2 PHE A 266     -25.013   3.028  -2.269  1.00 34.79           C  
ATOM   4222  HD2 PHE A 266     -24.343   3.696  -1.749  1.00 34.79           H  
ATOM   4223  CE1 PHE A 266     -26.664   1.175  -3.577  1.00 34.79           C  
ATOM   4224  HE1 PHE A 266     -27.284   0.433  -4.059  1.00 34.79           H  
ATOM   4225  CE2 PHE A 266     -24.576   2.411  -3.454  1.00 34.79           C  
ATOM   4226  HE2 PHE A 266     -23.591   2.632  -3.838  1.00 34.79           H  
ATOM   4227  CZ  PHE A 266     -25.402   1.486  -4.112  1.00 34.79           C  
ATOM   4228  HZ  PHE A 266     -25.052   0.995  -5.008  1.00 34.79           H  
ATOM   4229  N   THR A 267     -28.591   5.906   1.556  1.00 33.75           N  
ATOM   4230  H   THR A 267     -28.434   5.902   2.553  1.00 33.75           H  
ATOM   4231  CA  THR A 267     -29.829   6.673   1.251  1.00 33.75           C  
ATOM   4232  HA  THR A 267     -30.177   6.675   2.284  1.00 33.75           H  
ATOM   4233  C   THR A 267     -31.084   6.055   0.604  1.00 33.75           C  
ATOM   4234  CB  THR A 267     -29.689   8.210   1.099  1.00 33.75           C  
ATOM   4235  HB  THR A 267     -30.388   8.671   1.796  1.00 33.75           H  
ATOM   4236  O   THR A 267     -31.038   5.511  -0.499  1.00 33.75           O  
ATOM   4237  CG2 THR A 267     -28.302   8.761   1.426  1.00 33.75           C  
ATOM   4238 HG21 THR A 267     -28.301   9.844   1.301  1.00 33.75           H  
ATOM   4239 HG22 THR A 267     -28.046   8.539   2.462  1.00 33.75           H  
ATOM   4240 HG23 THR A 267     -27.556   8.324   0.762  1.00 33.75           H  
ATOM   4241  OG1 THR A 267     -30.024   8.691  -0.177  1.00 33.75           O  
ATOM   4242  HG1 THR A 267     -30.980   8.771  -0.213  1.00 33.75           H  
ATOM   4243  N   ASN A 268     -32.228   6.215   1.291  1.00 36.54           N  
ATOM   4244  H   ASN A 268     -32.153   6.654   2.197  1.00 36.54           H  
ATOM   4245  CA  ASN A 268     -33.600   5.946   0.840  1.00 36.54           C  
ATOM   4246  HA  ASN A 268     -33.550   5.599  -0.191  1.00 36.54           H  
ATOM   4247  C   ASN A 268     -34.466   7.228   0.853  1.00 36.54           C  
ATOM   4248  CB  ASN A 268     -34.220   4.825   1.705  1.00 36.54           C  
ATOM   4249  HB2 ASN A 268     -33.463   4.072   1.920  1.00 36.54           H  
ATOM   4250  HB3 ASN A 268     -35.000   4.338   1.120  1.00 36.54           H  
ATOM   4251  O   ASN A 268     -34.155   8.153   1.602  1.00 36.54           O  
ATOM   4252  CG  ASN A 268     -34.860   5.298   3.010  1.00 36.54           C  
ATOM   4253  ND2 ASN A 268     -34.249   5.034   4.137  1.00 36.54           N  
ATOM   4254 HD21 ASN A 268     -34.661   5.346   5.005  1.00 36.54           H  
ATOM   4255 HD22 ASN A 268     -33.301   4.686   4.137  1.00 36.54           H  
ATOM   4256  OD1 ASN A 268     -35.963   5.840   3.019  1.00 36.54           O  
ATOM   4257  N   SER A 269     -35.591   7.222   0.113  1.00 37.46           N  
ATOM   4258  H   SER A 269     -35.677   6.405  -0.474  1.00 37.46           H  
ATOM   4259  CA  SER A 269     -36.456   8.363  -0.295  1.00 37.46           C  
ATOM   4260  HA  SER A 269     -36.007   8.802  -1.186  1.00 37.46           H  
ATOM   4261  C   SER A 269     -36.712   9.517   0.681  1.00 37.46           C  
ATOM   4262  CB  SER A 269     -37.852   7.841  -0.668  1.00 37.46           C  
ATOM   4263  HB2 SER A 269     -38.408   8.634  -1.168  1.00 37.46           H  
ATOM   4264  HB3 SER A 269     -37.752   7.007  -1.363  1.00 37.46           H  
ATOM   4265  O   SER A 269     -37.148  10.583   0.257  1.00 37.46           O  
ATOM   4266  OG  SER A 269     -38.583   7.418   0.481  1.00 37.46           O  
ATOM   4267  HG  SER A 269     -38.725   8.170   1.060  1.00 37.46           H  
ATOM   4268  N   ASN A 270     -36.522   9.295   1.975  1.00 32.65           N  
ATOM   4269  H   ASN A 270     -36.090   8.415   2.219  1.00 32.65           H  
ATOM   4270  CA  ASN A 270     -36.684  10.279   3.037  1.00 32.65           C  
ATOM   4271  HA  ASN A 270     -37.398  11.037   2.712  1.00 32.65           H  
ATOM   4272  C   ASN A 270     -35.360  11.020   3.345  1.00 32.65           C  
ATOM   4273  CB  ASN A 270     -37.272   9.551   4.261  1.00 32.65           C  
ATOM   4274  HB2 ASN A 270     -36.541   8.828   4.624  1.00 32.65           H  
ATOM   4275  HB3 ASN A 270     -37.442  10.279   5.053  1.00 32.65           H  
ATOM   4276  O   ASN A 270     -35.269  11.701   4.360  1.00 32.65           O  
ATOM   4277  CG  ASN A 270     -38.584   8.812   4.010  1.00 32.65           C  
ATOM   4278  ND2 ASN A 270     -39.075   8.121   5.011  1.00 32.65           N  
ATOM   4279 HD21 ASN A 270     -38.593   8.108   5.898  1.00 32.65           H  
ATOM   4280 HD22 ASN A 270     -39.957   7.654   4.857  1.00 32.65           H  
ATOM   4281  OD1 ASN A 270     -39.181   8.808   2.941  1.00 32.65           O  
ATOM   4282  N   GLY A 271     -34.320  10.837   2.518  1.00 33.69           N  
ATOM   4283  H   GLY A 271     -34.443  10.191   1.751  1.00 33.69           H  
ATOM   4284  CA  GLY A 271     -32.945  11.291   2.766  1.00 33.69           C  
ATOM   4285  HA2 GLY A 271     -32.393  11.269   1.826  1.00 33.69           H  
ATOM   4286  HA3 GLY A 271     -32.963  12.315   3.137  1.00 33.69           H  
ATOM   4287  C   GLY A 271     -32.176  10.434   3.781  1.00 33.69           C  
ATOM   4288  O   GLY A 271     -31.033  10.741   4.098  1.00 33.69           O  
ATOM   4289  N   VAL A 272     -32.794   9.365   4.288  1.00 38.42           N  
ATOM   4290  H   VAL A 272     -33.681   9.113   3.876  1.00 38.42           H  
ATOM   4291  CA  VAL A 272     -32.292   8.536   5.394  1.00 38.42           C  
ATOM   4292  HA  VAL A 272     -31.820   9.186   6.131  1.00 38.42           H  
ATOM   4293  C   VAL A 272     -31.272   7.516   4.866  1.00 38.42           C  
ATOM   4294  CB  VAL A 272     -33.479   7.849   6.093  1.00 38.42           C  
ATOM   4295  HB  VAL A 272     -34.123   7.396   5.339  1.00 38.42           H  
ATOM   4296  O   VAL A 272     -31.659   6.723   4.003  1.00 38.42           O  
ATOM   4297  CG1 VAL A 272     -33.057   6.761   7.079  1.00 38.42           C  
ATOM   4298 HG11 VAL A 272     -32.348   7.160   7.805  1.00 38.42           H  
ATOM   4299 HG12 VAL A 272     -32.588   5.933   6.548  1.00 38.42           H  
ATOM   4300 HG13 VAL A 272     -33.922   6.365   7.612  1.00 38.42           H  
ATOM   4301  CG2 VAL A 272     -34.321   8.873   6.865  1.00 38.42           C  
ATOM   4302 HG21 VAL A 272     -35.182   8.382   7.318  1.00 38.42           H  
ATOM   4303 HG22 VAL A 272     -33.718   9.327   7.652  1.00 38.42           H  
ATOM   4304 HG23 VAL A 272     -34.672   9.659   6.197  1.00 38.42           H  
ATOM   4305  N   PRO A 273     -30.009   7.511   5.340  1.00 37.56           N  
ATOM   4306  CA  PRO A 273     -28.959   6.570   4.924  1.00 37.56           C  
ATOM   4307  HA  PRO A 273     -28.676   6.824   3.902  1.00 37.56           H  
ATOM   4308  C   PRO A 273     -29.369   5.079   4.987  1.00 37.56           C  
ATOM   4309  CB  PRO A 273     -27.760   6.907   5.807  1.00 37.56           C  
ATOM   4310  HB2 PRO A 273     -26.814   6.727   5.296  1.00 37.56           H  
ATOM   4311  HB3 PRO A 273     -27.833   6.354   6.743  1.00 37.56           H  
ATOM   4312  O   PRO A 273     -30.188   4.691   5.822  1.00 37.56           O  
ATOM   4313  CG  PRO A 273     -27.925   8.391   6.095  1.00 37.56           C  
ATOM   4314  HG2 PRO A 273     -27.591   8.976   5.239  1.00 37.56           H  
ATOM   4315  HG3 PRO A 273     -27.400   8.688   7.002  1.00 37.56           H  
ATOM   4316  CD  PRO A 273     -29.436   8.500   6.248  1.00 37.56           C  
ATOM   4317  HD2 PRO A 273     -29.720   8.257   7.272  1.00 37.56           H  
ATOM   4318  HD3 PRO A 273     -29.746   9.516   5.999  1.00 37.56           H  
ATOM   4319  N   PHE A 274     -28.865   4.240   4.069  1.00 39.45           N  
ATOM   4320  H   PHE A 274     -27.989   4.490   3.633  1.00 39.45           H  
ATOM   4321  CA  PHE A 274     -29.333   2.840   3.912  1.00 39.45           C  
ATOM   4322  HA  PHE A 274     -30.413   2.820   4.056  1.00 39.45           H  
ATOM   4323  C   PHE A 274     -28.760   1.902   4.979  1.00 39.45           C  
ATOM   4324  CB  PHE A 274     -29.013   2.298   2.508  1.00 39.45           C  
ATOM   4325  HB2 PHE A 274     -28.515   1.333   2.599  1.00 39.45           H  
ATOM   4326  HB3 PHE A 274     -28.300   2.959   2.014  1.00 39.45           H  
ATOM   4327  O   PHE A 274     -29.337   0.870   5.296  1.00 39.45           O  
ATOM   4328  CG  PHE A 274     -30.233   2.087   1.634  1.00 39.45           C  
ATOM   4329  CD1 PHE A 274     -31.226   1.186   2.051  1.00 39.45           C  
ATOM   4330  HD1 PHE A 274     -31.106   0.661   2.988  1.00 39.45           H  
ATOM   4331  CD2 PHE A 274     -30.389   2.768   0.416  1.00 39.45           C  
ATOM   4332  HD2 PHE A 274     -29.643   3.477   0.089  1.00 39.45           H  
ATOM   4333  CE1 PHE A 274     -32.370   0.973   1.265  1.00 39.45           C  
ATOM   4334  HE1 PHE A 274     -33.129   0.284   1.603  1.00 39.45           H  
ATOM   4335  CE2 PHE A 274     -31.527   2.551  -0.378  1.00 39.45           C  
ATOM   4336  HE2 PHE A 274     -31.638   3.083  -1.311  1.00 39.45           H  
ATOM   4337  CZ  PHE A 274     -32.521   1.655   0.048  1.00 39.45           C  
ATOM   4338  HZ  PHE A 274     -33.397   1.479  -0.559  1.00 39.45           H  
ATOM   4339  N   ASP A 275     -27.662   2.338   5.572  1.00 42.70           N  
ATOM   4340  H   ASP A 275     -27.231   3.153   5.158  1.00 42.70           H  
ATOM   4341  CA  ASP A 275     -27.036   1.923   6.819  1.00 42.70           C  
ATOM   4342  HA  ASP A 275     -26.747   0.877   6.725  1.00 42.70           H  
ATOM   4343  C   ASP A 275     -27.975   1.993   8.048  1.00 42.70           C  
ATOM   4344  CB  ASP A 275     -25.734   2.752   6.976  1.00 42.70           C  
ATOM   4345  HB2 ASP A 275     -25.414   2.728   8.017  1.00 42.70           H  
ATOM   4346  HB3 ASP A 275     -24.958   2.258   6.392  1.00 42.70           H  
ATOM   4347  O   ASP A 275     -27.646   1.451   9.104  1.00 42.70           O  
ATOM   4348  CG  ASP A 275     -25.817   4.213   6.483  1.00 42.70           C  
ATOM   4349  OD1 ASP A 275     -26.016   4.415   5.256  1.00 42.70           O  
ATOM   4350  OD2 ASP A 275     -25.769   5.125   7.329  1.00 42.70           O  
ATOM   4351  N   THR A 276     -29.194   2.540   7.916  1.00 31.72           N  
ATOM   4352  H   THR A 276     -29.431   2.945   7.021  1.00 31.72           H  
ATOM   4353  CA  THR A 276     -30.241   2.452   8.949  1.00 31.72           C  
ATOM   4354  HA  THR A 276     -29.786   2.021   9.841  1.00 31.72           H  
ATOM   4355  C   THR A 276     -31.387   1.492   8.582  1.00 31.72           C  
ATOM   4356  CB  THR A 276     -30.728   3.830   9.424  1.00 31.72           C  
ATOM   4357  HB  THR A 276     -31.502   3.675  10.176  1.00 31.72           H  
ATOM   4358  O   THR A 276     -32.407   1.875   8.014  1.00 31.72           O  
ATOM   4359  CG2 THR A 276     -29.605   4.638  10.073  1.00 31.72           C  
ATOM   4360 HG21 THR A 276     -29.169   4.076  10.898  1.00 31.72           H  
ATOM   4361 HG22 THR A 276     -30.004   5.578  10.454  1.00 31.72           H  
ATOM   4362 HG23 THR A 276     -28.825   4.855   9.344  1.00 31.72           H  
ATOM   4363  OG1 THR A 276     -31.268   4.625   8.400  1.00 31.72           O  
ATOM   4364  HG1 THR A 276     -30.709   4.552   7.623  1.00 31.72           H  
ATOM   4365  N   GLN A 277     -31.250   0.254   9.078  1.00 29.07           N  
ATOM   4366  H   GLN A 277     -30.327   0.040   9.430  1.00 29.07           H  
ATOM   4367  CA  GLN A 277     -32.241  -0.841   9.099  1.00 29.07           C  
ATOM   4368  HA  GLN A 277     -31.825  -1.573   9.790  1.00 29.07           H  
ATOM   4369  C   GLN A 277     -32.460  -1.612   7.773  1.00 29.07           C  
ATOM   4370  CB  GLN A 277     -33.586  -0.394   9.728  1.00 29.07           C  
ATOM   4371  HB2 GLN A 277     -34.109   0.254   9.024  1.00 29.07           H  
ATOM   4372  HB3 GLN A 277     -34.206  -1.278   9.880  1.00 29.07           H  
ATOM   4373  O   GLN A 277     -32.488  -1.049   6.688  1.00 29.07           O  
ATOM   4374  CG  GLN A 277     -33.457   0.342  11.076  1.00 29.07           C  
ATOM   4375  HG2 GLN A 277     -32.809   1.211  10.960  1.00 29.07           H  
ATOM   4376  HG3 GLN A 277     -32.999  -0.326  11.805  1.00 29.07           H  
ATOM   4377  CD  GLN A 277     -34.784   0.849  11.643  1.00 29.07           C  
ATOM   4378  NE2 GLN A 277     -34.746   1.580  12.736  1.00 29.07           N  
ATOM   4379 HE21 GLN A 277     -35.636   1.925  13.067  1.00 29.07           H  
ATOM   4380 HE22 GLN A 277     -33.861   1.842  13.146  1.00 29.07           H  
ATOM   4381  OE1 GLN A 277     -35.874   0.605  11.150  1.00 29.07           O  
ATOM   4382  N   PHE A 278     -32.747  -2.916   7.930  1.00 27.94           N  
ATOM   4383  H   PHE A 278     -32.718  -3.248   8.884  1.00 27.94           H  
ATOM   4384  CA  PHE A 278     -33.152  -3.915   6.918  1.00 27.94           C  
ATOM   4385  HA  PHE A 278     -33.481  -4.780   7.493  1.00 27.94           H  
ATOM   4386  C   PHE A 278     -32.085  -4.463   5.942  1.00 27.94           C  
ATOM   4387  CB  PHE A 278     -34.409  -3.460   6.149  1.00 27.94           C  
ATOM   4388  HB2 PHE A 278     -34.145  -2.638   5.483  1.00 27.94           H  
ATOM   4389  HB3 PHE A 278     -34.739  -4.282   5.513  1.00 27.94           H  
ATOM   4390  O   PHE A 278     -31.844  -3.899   4.889  1.00 27.94           O  
ATOM   4391  CG  PHE A 278     -35.574  -3.033   7.019  1.00 27.94           C  
ATOM   4392  CD1 PHE A 278     -36.431  -4.001   7.575  1.00 27.94           C  
ATOM   4393  HD1 PHE A 278     -36.275  -5.048   7.360  1.00 27.94           H  
ATOM   4394  CD2 PHE A 278     -35.783  -1.669   7.299  1.00 27.94           C  
ATOM   4395  HD2 PHE A 278     -35.123  -0.924   6.881  1.00 27.94           H  
ATOM   4396  CE1 PHE A 278     -37.481  -3.608   8.424  1.00 27.94           C  
ATOM   4397  HE1 PHE A 278     -38.132  -4.351   8.861  1.00 27.94           H  
ATOM   4398  CE2 PHE A 278     -36.822  -1.278   8.160  1.00 27.94           C  
ATOM   4399  HE2 PHE A 278     -36.948  -0.235   8.411  1.00 27.94           H  
ATOM   4400  CZ  PHE A 278     -37.670  -2.246   8.723  1.00 27.94           C  
ATOM   4401  HZ  PHE A 278     -38.458  -1.942   9.397  1.00 27.94           H  
ATOM   4402  N   GLY A 279     -31.653  -5.710   6.178  1.00 30.24           N  
ATOM   4403  H   GLY A 279     -31.776  -6.088   7.107  1.00 30.24           H  
ATOM   4404  CA  GLY A 279     -31.319  -6.666   5.107  1.00 30.24           C  
ATOM   4405  HA2 GLY A 279     -31.901  -6.419   4.219  1.00 30.24           H  
ATOM   4406  HA3 GLY A 279     -31.639  -7.656   5.432  1.00 30.24           H  
ATOM   4407  C   GLY A 279     -29.856  -6.780   4.654  1.00 30.24           C  
ATOM   4408  O   GLY A 279     -29.044  -5.876   4.809  1.00 30.24           O  
ATOM   4409  N   GLU A 280     -29.540  -7.934   4.056  1.00 29.39           N  
ATOM   4410  H   GLU A 280     -30.256  -8.639   3.960  1.00 29.39           H  
ATOM   4411  CA  GLU A 280     -28.358  -8.110   3.206  1.00 29.39           C  
ATOM   4412  HA  GLU A 280     -27.501  -7.610   3.658  1.00 29.39           H  
ATOM   4413  C   GLU A 280     -28.639  -7.484   1.829  1.00 29.39           C  
ATOM   4414  CB  GLU A 280     -28.026  -9.604   3.021  1.00 29.39           C  
ATOM   4415  HB2 GLU A 280     -28.901 -10.097   2.599  1.00 29.39           H  
ATOM   4416  HB3 GLU A 280     -27.210  -9.686   2.302  1.00 29.39           H  
ATOM   4417  O   GLU A 280     -29.678  -7.757   1.221  1.00 29.39           O  
ATOM   4418  CG  GLU A 280     -27.607 -10.339   4.307  1.00 29.39           C  
ATOM   4419  HG2 GLU A 280     -28.414 -10.264   5.037  1.00 29.39           H  
ATOM   4420  HG3 GLU A 280     -26.731  -9.838   4.720  1.00 29.39           H  
ATOM   4421  CD  GLU A 280     -27.290 -11.831   4.071  1.00 29.39           C  
ATOM   4422  OE1 GLU A 280     -26.500 -12.393   4.864  1.00 29.39           O  
ATOM   4423  OE2 GLU A 280     -27.856 -12.423   3.122  1.00 29.39           O  
ATOM   4424  N   TYR A 281     -27.711  -6.676   1.311  1.00 30.44           N  
ATOM   4425  H   TYR A 281     -26.874  -6.490   1.845  1.00 30.44           H  
ATOM   4426  CA  TYR A 281     -27.834  -6.044  -0.005  1.00 30.44           C  
ATOM   4427  HA  TYR A 281     -28.858  -6.155  -0.360  1.00 30.44           H  
ATOM   4428  C   TYR A 281     -26.917  -6.714  -1.030  1.00 30.44           C  
ATOM   4429  CB  TYR A 281     -27.562  -4.537   0.100  1.00 30.44           C  
ATOM   4430  HB2 TYR A 281     -27.481  -4.124  -0.905  1.00 30.44           H  
ATOM   4431  HB3 TYR A 281     -26.604  -4.375   0.595  1.00 30.44           H  
ATOM   4432  O   TYR A 281     -25.720  -6.874  -0.799  1.00 30.44           O  
ATOM   4433  CG  TYR A 281     -28.650  -3.782   0.838  1.00 30.44           C  
ATOM   4434  CD1 TYR A 281     -29.802  -3.366   0.141  1.00 30.44           C  
ATOM   4435  HD1 TYR A 281     -29.892  -3.565  -0.916  1.00 30.44           H  
ATOM   4436  CD2 TYR A 281     -28.530  -3.525   2.218  1.00 30.44           C  
ATOM   4437  HD2 TYR A 281     -27.662  -3.858   2.768  1.00 30.44           H  
ATOM   4438  CE1 TYR A 281     -30.838  -2.702   0.824  1.00 30.44           C  
ATOM   4439  HE1 TYR A 281     -31.722  -2.381   0.292  1.00 30.44           H  
ATOM   4440  CE2 TYR A 281     -29.561  -2.854   2.900  1.00 30.44           C  
ATOM   4441  HE2 TYR A 281     -29.496  -2.670   3.963  1.00 30.44           H  
ATOM   4442  OH  TYR A 281     -31.729  -1.827   2.860  1.00 30.44           O  
ATOM   4443  HH  TYR A 281     -32.501  -1.705   2.302  1.00 30.44           H  
ATOM   4444  CZ  TYR A 281     -30.718  -2.451   2.208  1.00 30.44           C  
ATOM   4445  N   HIS A 282     -27.467  -7.058  -2.197  1.00 32.10           N  
ATOM   4446  H   HIS A 282     -28.454  -6.889  -2.334  1.00 32.10           H  
ATOM   4447  CA  HIS A 282     -26.698  -7.570  -3.329  1.00 32.10           C  
ATOM   4448  HA  HIS A 282     -25.707  -7.858  -2.978  1.00 32.10           H  
ATOM   4449  C   HIS A 282     -26.519  -6.474  -4.388  1.00 32.10           C  
ATOM   4450  CB  HIS A 282     -27.364  -8.837  -3.886  1.00 32.10           C  
ATOM   4451  HB2 HIS A 282     -28.246  -8.566  -4.466  1.00 32.10           H  
ATOM   4452  HB3 HIS A 282     -27.683  -9.466  -3.055  1.00 32.10           H  
ATOM   4453  O   HIS A 282     -27.505  -5.930  -4.888  1.00 32.10           O  
ATOM   4454  CG  HIS A 282     -26.420  -9.646  -4.736  1.00 32.10           C  
ATOM   4455  CD2 HIS A 282     -26.515  -9.900  -6.079  1.00 32.10           C  
ATOM   4456  HD2 HIS A 282     -27.299  -9.565  -6.742  1.00 32.10           H  
ATOM   4457  ND1 HIS A 282     -25.277 -10.269  -4.284  1.00 32.10           N  
ATOM   4458  HD1 HIS A 282     -24.953 -10.298  -3.328  1.00 32.10           H  
ATOM   4459  CE1 HIS A 282     -24.693 -10.874  -5.330  1.00 32.10           C  
ATOM   4460  HE1 HIS A 282     -23.779 -11.449  -5.289  1.00 32.10           H  
ATOM   4461  NE2 HIS A 282     -25.410 -10.676  -6.442  1.00 32.10           N  
ATOM   4462  N   ILE A 283     -25.267  -6.143  -4.718  1.00 30.38           N  
ATOM   4463  H   ILE A 283     -24.507  -6.642  -4.279  1.00 30.38           H  
ATOM   4464  CA  ILE A 283     -24.916  -5.109  -5.702  1.00 30.38           C  
ATOM   4465  HA  ILE A 283     -25.825  -4.618  -6.047  1.00 30.38           H  
ATOM   4466  C   ILE A 283     -24.268  -5.783  -6.915  1.00 30.38           C  
ATOM   4467  CB  ILE A 283     -24.016  -4.007  -5.081  1.00 30.38           C  
ATOM   4468  HB  ILE A 283     -23.069  -4.457  -4.785  1.00 30.38           H  
ATOM   4469  O   ILE A 283     -23.083  -6.112  -6.900  1.00 30.38           O  
ATOM   4470  CG1 ILE A 283     -24.669  -3.381  -3.823  1.00 30.38           C  
ATOM   4471 HG12 ILE A 283     -25.633  -2.950  -4.092  1.00 30.38           H  
ATOM   4472 HG13 ILE A 283     -24.847  -4.164  -3.086  1.00 30.38           H  
ATOM   4473  CG2 ILE A 283     -23.731  -2.914  -6.134  1.00 30.38           C  
ATOM   4474 HG21 ILE A 283     -24.652  -2.392  -6.393  1.00 30.38           H  
ATOM   4475 HG22 ILE A 283     -23.306  -3.351  -7.037  1.00 30.38           H  
ATOM   4476 HG23 ILE A 283     -23.005  -2.197  -5.749  1.00 30.38           H  
ATOM   4477  CD1 ILE A 283     -23.822  -2.302  -3.133  1.00 30.38           C  
ATOM   4478 HD11 ILE A 283     -24.295  -2.024  -2.191  1.00 30.38           H  
ATOM   4479 HD12 ILE A 283     -22.823  -2.687  -2.926  1.00 30.38           H  
ATOM   4480 HD13 ILE A 283     -23.752  -1.410  -3.756  1.00 30.38           H  
ATOM   4481  N   GLU A 284     -25.044  -5.965  -7.982  1.00 28.49           N  
ATOM   4482  H   GLU A 284     -26.018  -5.705  -7.928  1.00 28.49           H  
ATOM   4483  CA  GLU A 284     -24.529  -6.398  -9.285  1.00 28.49           C  
ATOM   4484  HA  GLU A 284     -23.684  -7.068  -9.127  1.00 28.49           H  
ATOM   4485  C   GLU A 284     -24.036  -5.182 -10.086  1.00 28.49           C  
ATOM   4486  CB  GLU A 284     -25.596  -7.181 -10.069  1.00 28.49           C  
ATOM   4487  HB2 GLU A 284     -25.203  -7.403 -11.061  1.00 28.49           H  
ATOM   4488  HB3 GLU A 284     -26.483  -6.557 -10.177  1.00 28.49           H  
ATOM   4489  O   GLU A 284     -24.755  -4.194 -10.245  1.00 28.49           O  
ATOM   4490  CG  GLU A 284     -25.975  -8.505  -9.383  1.00 28.49           C  
ATOM   4491  HG2 GLU A 284     -26.391  -8.279  -8.401  1.00 28.49           H  
ATOM   4492  HG3 GLU A 284     -25.067  -9.093  -9.244  1.00 28.49           H  
ATOM   4493  CD  GLU A 284     -27.007  -9.329 -10.175  1.00 28.49           C  
ATOM   4494  OE1 GLU A 284     -27.025 -10.567 -10.000  1.00 28.49           O  
ATOM   4495  OE2 GLU A 284     -27.799  -8.720 -10.930  1.00 28.49           O  
ATOM   4496  N   VAL A 285     -22.808  -5.248 -10.612  1.00 29.75           N  
ATOM   4497  H   VAL A 285     -22.262  -6.080 -10.439  1.00 29.75           H  
ATOM   4498  CA  VAL A 285     -22.209  -4.188 -11.444  1.00 29.75           C  
ATOM   4499  HA  VAL A 285     -22.949  -3.405 -11.609  1.00 29.75           H  
ATOM   4500  C   VAL A 285     -21.843  -4.757 -12.813  1.00 29.75           C  
ATOM   4501  CB  VAL A 285     -20.999  -3.520 -10.750  1.00 29.75           C  
ATOM   4502  HB  VAL A 285     -20.202  -4.252 -10.619  1.00 29.75           H  
ATOM   4503  O   VAL A 285     -20.762  -5.317 -13.002  1.00 29.75           O  
ATOM   4504  CG1 VAL A 285     -20.459  -2.348 -11.585  1.00 29.75           C  
ATOM   4505 HG11 VAL A 285     -21.240  -1.601 -11.727  1.00 29.75           H  
ATOM   4506 HG12 VAL A 285     -20.117  -2.701 -12.558  1.00 29.75           H  
ATOM   4507 HG13 VAL A 285     -19.614  -1.889 -11.071  1.00 29.75           H  
ATOM   4508  CG2 VAL A 285     -21.370  -2.964  -9.369  1.00 29.75           C  
ATOM   4509 HG21 VAL A 285     -20.526  -2.425  -8.938  1.00 29.75           H  
ATOM   4510 HG22 VAL A 285     -21.625  -3.784  -8.699  1.00 29.75           H  
ATOM   4511 HG23 VAL A 285     -22.228  -2.297  -9.453  1.00 29.75           H  
ATOM   4512  N   GLU A 286     -22.737  -4.607 -13.791  1.00 28.06           N  
ATOM   4513  H   GLU A 286     -23.635  -4.194 -13.580  1.00 28.06           H  
ATOM   4514  CA  GLU A 286     -22.480  -5.044 -15.167  1.00 28.06           C  
ATOM   4515  HA  GLU A 286     -21.909  -5.971 -15.112  1.00 28.06           H  
ATOM   4516  C   GLU A 286     -21.622  -4.015 -15.927  1.00 28.06           C  
ATOM   4517  CB  GLU A 286     -23.791  -5.394 -15.892  1.00 28.06           C  
ATOM   4518  HB2 GLU A 286     -24.359  -4.486 -16.094  1.00 28.06           H  
ATOM   4519  HB3 GLU A 286     -24.381  -6.050 -15.252  1.00 28.06           H  
ATOM   4520  O   GLU A 286     -22.072  -2.931 -16.306  1.00 28.06           O  
ATOM   4521  CG  GLU A 286     -23.477  -6.132 -17.206  1.00 28.06           C  
ATOM   4522  HG2 GLU A 286     -22.922  -5.460 -17.861  1.00 28.06           H  
ATOM   4523  HG3 GLU A 286     -22.827  -6.977 -16.978  1.00 28.06           H  
ATOM   4524  CD  GLU A 286     -24.710  -6.652 -17.963  1.00 28.06           C  
ATOM   4525  OE1 GLU A 286     -24.484  -7.313 -19.005  1.00 28.06           O  
ATOM   4526  OE2 GLU A 286     -25.853  -6.365 -17.542  1.00 28.06           O  
ATOM   4527  N   ILE A 287     -20.348  -4.350 -16.159  1.00 29.19           N  
ATOM   4528  H   ILE A 287     -20.019  -5.228 -15.783  1.00 29.19           H  
ATOM   4529  CA  ILE A 287     -19.400  -3.475 -16.864  1.00 29.19           C  
ATOM   4530  HA  ILE A 287     -19.688  -2.443 -16.661  1.00 29.19           H  
ATOM   4531  C   ILE A 287     -19.522  -3.683 -18.380  1.00 29.19           C  
ATOM   4532  CB  ILE A 287     -17.954  -3.633 -16.335  1.00 29.19           C  
ATOM   4533  HB  ILE A 287     -17.613  -4.647 -16.543  1.00 29.19           H  
ATOM   4534  O   ILE A 287     -18.796  -4.472 -18.991  1.00 29.19           O  
ATOM   4535  CG1 ILE A 287     -17.902  -3.402 -14.805  1.00 29.19           C  
ATOM   4536 HG12 ILE A 287     -18.289  -2.409 -14.575  1.00 29.19           H  
ATOM   4537 HG13 ILE A 287     -18.544  -4.133 -14.314  1.00 29.19           H  
ATOM   4538  CG2 ILE A 287     -17.019  -2.635 -17.054  1.00 29.19           C  
ATOM   4539 HG21 ILE A 287     -17.313  -1.613 -16.814  1.00 29.19           H  
ATOM   4540 HG22 ILE A 287     -15.986  -2.794 -16.747  1.00 29.19           H  
ATOM   4541 HG23 ILE A 287     -17.058  -2.773 -18.135  1.00 29.19           H  
ATOM   4542  CD1 ILE A 287     -16.509  -3.546 -14.181  1.00 29.19           C  
ATOM   4543 HD11 ILE A 287     -16.601  -3.522 -13.095  1.00 29.19           H  
ATOM   4544 HD12 ILE A 287     -16.067  -4.497 -14.477  1.00 29.19           H  
ATOM   4545 HD13 ILE A 287     -15.862  -2.724 -14.487  1.00 29.19           H  
ATOM   4546  N   PHE A 288     -20.414  -2.922 -19.013  1.00 27.95           N  
ATOM   4547  H   PHE A 288     -21.080  -2.413 -18.449  1.00 27.95           H  
ATOM   4548  CA  PHE A 288     -20.560  -2.918 -20.469  1.00 27.95           C  
ATOM   4549  HA  PHE A 288     -20.716  -3.947 -20.792  1.00 27.95           H  
ATOM   4550  C   PHE A 288     -19.309  -2.375 -21.175  1.00 27.95           C  
ATOM   4551  CB  PHE A 288     -21.798  -2.113 -20.880  1.00 27.95           C  
ATOM   4552  HB2 PHE A 288     -21.839  -2.065 -21.968  1.00 27.95           H  
ATOM   4553  HB3 PHE A 288     -21.705  -1.093 -20.508  1.00 27.95           H  
ATOM   4554  O   PHE A 288     -19.085  -1.163 -21.258  1.00 27.95           O  
ATOM   4555  CG  PHE A 288     -23.094  -2.713 -20.385  1.00 27.95           C  
ATOM   4556  CD1 PHE A 288     -23.625  -3.855 -21.015  1.00 27.95           C  
ATOM   4557  HD1 PHE A 288     -23.115  -4.313 -21.849  1.00 27.95           H  
ATOM   4558  CD2 PHE A 288     -23.738  -2.165 -19.260  1.00 27.95           C  
ATOM   4559  HD2 PHE A 288     -23.316  -1.318 -18.739  1.00 27.95           H  
ATOM   4560  CE1 PHE A 288     -24.804  -4.439 -20.523  1.00 27.95           C  
ATOM   4561  HE1 PHE A 288     -25.187  -5.354 -20.951  1.00 27.95           H  
ATOM   4562  CE2 PHE A 288     -24.919  -2.750 -18.775  1.00 27.95           C  
ATOM   4563  HE2 PHE A 288     -25.395  -2.363 -17.886  1.00 27.95           H  
ATOM   4564  CZ  PHE A 288     -25.454  -3.880 -19.412  1.00 27.95           C  
ATOM   4565  HZ  PHE A 288     -26.334  -4.360 -19.009  1.00 27.95           H  
ATOM   4566  N   LYS A 289     -18.523  -3.268 -21.790  1.00 28.15           N  
ATOM   4567  H   LYS A 289     -18.698  -4.244 -21.601  1.00 28.15           H  
ATOM   4568  CA  LYS A 289     -17.484  -2.883 -22.756  1.00 28.15           C  
ATOM   4569  HA  LYS A 289     -16.864  -2.115 -22.294  1.00 28.15           H  
ATOM   4570  C   LYS A 289     -18.142  -2.275 -23.999  1.00 28.15           C  
ATOM   4571  CB  LYS A 289     -16.587  -4.086 -23.091  1.00 28.15           C  
ATOM   4572  HB2 LYS A 289     -16.183  -4.500 -22.167  1.00 28.15           H  
ATOM   4573  HB3 LYS A 289     -17.183  -4.856 -23.580  1.00 28.15           H  
ATOM   4574  O   LYS A 289     -18.498  -2.978 -24.945  1.00 28.15           O  
ATOM   4575  CG  LYS A 289     -15.420  -3.672 -24.007  1.00 28.15           C  
ATOM   4576  HG2 LYS A 289     -15.804  -3.176 -24.898  1.00 28.15           H  
ATOM   4577  HG3 LYS A 289     -14.774  -2.976 -23.473  1.00 28.15           H  
ATOM   4578  CD  LYS A 289     -14.602  -4.888 -24.453  1.00 28.15           C  
ATOM   4579  HD2 LYS A 289     -15.266  -5.588 -24.961  1.00 28.15           H  
ATOM   4580  HD3 LYS A 289     -14.169  -5.375 -23.580  1.00 28.15           H  
ATOM   4581  CE  LYS A 289     -13.496  -4.442 -25.415  1.00 28.15           C  
ATOM   4582  HE2 LYS A 289     -12.812  -3.782 -24.881  1.00 28.15           H  
ATOM   4583  HE3 LYS A 289     -13.955  -3.871 -26.222  1.00 28.15           H  
ATOM   4584  NZ  LYS A 289     -12.767  -5.606 -25.976  1.00 28.15           N  
ATOM   4585  HZ1 LYS A 289     -13.408  -6.189 -26.496  1.00 28.15           H  
ATOM   4586  HZ2 LYS A 289     -12.041  -5.301 -26.609  1.00 28.15           H  
ATOM   4587  HZ3 LYS A 289     -12.355  -6.161 -25.240  1.00 28.15           H  
ATOM   4588  N   THR A 290     -18.272  -0.951 -24.021  1.00 25.35           N  
ATOM   4589  H   THR A 290     -18.051  -0.445 -23.175  1.00 25.35           H  
ATOM   4590  CA  THR A 290     -18.786  -0.199 -25.172  1.00 25.35           C  
ATOM   4591  HA  THR A 290     -19.686  -0.703 -25.526  1.00 25.35           H  
ATOM   4592  C   THR A 290     -17.785  -0.228 -26.332  1.00 25.35           C  
ATOM   4593  CB  THR A 290     -19.204   1.235 -24.795  1.00 25.35           C  
ATOM   4594  HB  THR A 290     -19.308   1.825 -25.705  1.00 25.35           H  
ATOM   4595  O   THR A 290     -16.973   0.676 -26.525  1.00 25.35           O  
ATOM   4596  CG2 THR A 290     -20.542   1.249 -24.060  1.00 25.35           C  
ATOM   4597 HG21 THR A 290     -21.322   0.841 -24.703  1.00 25.35           H  
ATOM   4598 HG22 THR A 290     -20.484   0.649 -23.152  1.00 25.35           H  
ATOM   4599 HG23 THR A 290     -20.809   2.272 -23.797  1.00 25.35           H  
ATOM   4600  OG1 THR A 290     -18.276   1.860 -23.943  1.00 25.35           O  
ATOM   4601  HG1 THR A 290     -18.622   1.809 -23.049  1.00 25.35           H  
ATOM   4602  N   ASN A 291     -17.850  -1.291 -27.139  1.00 26.77           N  
ATOM   4603  H   ASN A 291     -18.431  -2.062 -26.841  1.00 26.77           H  
ATOM   4604  CA  ASN A 291     -17.115  -1.408 -28.398  1.00 26.77           C  
ATOM   4605  HA  ASN A 291     -16.046  -1.341 -28.200  1.00 26.77           H  
ATOM   4606  C   ASN A 291     -17.502  -0.246 -29.336  1.00 26.77           C  
ATOM   4607  CB  ASN A 291     -17.413  -2.779 -29.043  1.00 26.77           C  
ATOM   4608  HB2 ASN A 291     -18.491  -2.945 -29.049  1.00 26.77           H  
ATOM   4609  HB3 ASN A 291     -17.077  -2.758 -30.080  1.00 26.77           H  
ATOM   4610  O   ASN A 291     -18.522  -0.301 -30.030  1.00 26.77           O  
ATOM   4611  CG  ASN A 291     -16.720  -3.967 -28.391  1.00 26.77           C  
ATOM   4612  ND2 ASN A 291     -17.267  -5.148 -28.566  1.00 26.77           N  
ATOM   4613 HD21 ASN A 291     -16.825  -5.942 -28.124  1.00 26.77           H  
ATOM   4614 HD22 ASN A 291     -18.136  -5.245 -29.071  1.00 26.77           H  
ATOM   4615  OD1 ASN A 291     -15.671  -3.871 -27.769  1.00 26.77           O  
ATOM   4616  N   LYS A 292     -16.683   0.817 -29.372  1.00 33.00           N  
ATOM   4617  H   LYS A 292     -15.932   0.853 -28.697  1.00 33.00           H  
ATOM   4618  CA  LYS A 292     -16.805   1.880 -30.381  1.00 33.00           C  
ATOM   4619  HA  LYS A 292     -17.812   2.287 -30.299  1.00 33.00           H  
ATOM   4620  C   LYS A 292     -16.699   1.255 -31.781  1.00 33.00           C  
ATOM   4621  CB  LYS A 292     -15.799   3.021 -30.137  1.00 33.00           C  
ATOM   4622  HB2 LYS A 292     -15.722   3.617 -31.047  1.00 33.00           H  
ATOM   4623  HB3 LYS A 292     -14.815   2.608 -29.914  1.00 33.00           H  
ATOM   4624  O   LYS A 292     -15.943   0.313 -32.002  1.00 33.00           O  
ATOM   4625  CG  LYS A 292     -16.266   3.940 -28.992  1.00 33.00           C  
ATOM   4626  HG2 LYS A 292     -17.272   4.294 -29.216  1.00 33.00           H  
ATOM   4627  HG3 LYS A 292     -16.300   3.370 -28.063  1.00 33.00           H  
ATOM   4628  CD  LYS A 292     -15.350   5.161 -28.800  1.00 33.00           C  
ATOM   4629  HD2 LYS A 292     -15.263   5.699 -29.745  1.00 33.00           H  
ATOM   4630  HD3 LYS A 292     -14.363   4.817 -28.493  1.00 33.00           H  
ATOM   4631  CE  LYS A 292     -15.937   6.094 -27.728  1.00 33.00           C  
ATOM   4632  HE2 LYS A 292     -16.080   5.518 -26.814  1.00 33.00           H  
ATOM   4633  HE3 LYS A 292     -16.919   6.431 -28.059  1.00 33.00           H  
ATOM   4634  NZ  LYS A 292     -15.062   7.264 -27.451  1.00 33.00           N  
ATOM   4635  HZ1 LYS A 292     -14.169   6.958 -27.093  1.00 33.00           H  
ATOM   4636  HZ2 LYS A 292     -14.910   7.814 -28.284  1.00 33.00           H  
ATOM   4637  HZ3 LYS A 292     -15.481   7.857 -26.748  1.00 33.00           H  
ATOM   4638  N   ARG A 293     -17.566   1.722 -32.685  1.00 27.85           N  
ATOM   4639  H   ARG A 293     -18.081   2.553 -32.434  1.00 27.85           H  
ATOM   4640  CA  ARG A 293     -18.001   0.973 -33.877  1.00 27.85           C  
ATOM   4641  HA  ARG A 293     -18.240  -0.038 -33.547  1.00 27.85           H  
ATOM   4642  C   ARG A 293     -16.924   0.810 -34.960  1.00 27.85           C  
ATOM   4643  CB  ARG A 293     -19.270   1.617 -34.460  1.00 27.85           C  
ATOM   4644  HB2 ARG A 293     -19.105   2.688 -34.578  1.00 27.85           H  
ATOM   4645  HB3 ARG A 293     -19.459   1.200 -35.449  1.00 27.85           H  
ATOM   4646  O   ARG A 293     -15.998   1.604 -35.069  1.00 27.85           O  
ATOM   4647  CG  ARG A 293     -20.521   1.373 -33.601  1.00 27.85           C  
ATOM   4648  HG2 ARG A 293     -20.368   1.756 -32.592  1.00 27.85           H  
ATOM   4649  HG3 ARG A 293     -20.716   0.302 -33.550  1.00 27.85           H  
ATOM   4650  CD  ARG A 293     -21.724   2.084 -34.238  1.00 27.85           C  
ATOM   4651  HD2 ARG A 293     -21.569   3.161 -34.165  1.00 27.85           H  
ATOM   4652  HD3 ARG A 293     -21.776   1.811 -35.292  1.00 27.85           H  
ATOM   4653  NE  ARG A 293     -22.998   1.718 -33.590  1.00 27.85           N  
ATOM   4654  HE  ARG A 293     -22.971   0.966 -32.916  1.00 27.85           H  
ATOM   4655  NH1 ARG A 293     -24.329   3.273 -34.643  1.00 27.85           N  
ATOM   4656 HH11 ARG A 293     -23.522   3.639 -35.128  1.00 27.85           H  
ATOM   4657 HH12 ARG A 293     -25.240   3.679 -34.797  1.00 27.85           H  
ATOM   4658  NH2 ARG A 293     -25.249   1.814 -33.235  1.00 27.85           N  
ATOM   4659 HH21 ARG A 293     -25.197   1.032 -32.598  1.00 27.85           H  
ATOM   4660 HH22 ARG A 293     -26.146   2.246 -33.404  1.00 27.85           H  
ATOM   4661  CZ  ARG A 293     -24.180   2.268 -33.824  1.00 27.85           C  
ATOM   4662  N   LYS A 294     -17.143  -0.217 -35.790  1.00 27.38           N  
ATOM   4663  H   LYS A 294     -17.970  -0.765 -35.599  1.00 27.38           H  
ATOM   4664  CA  LYS A 294     -16.318  -0.666 -36.922  1.00 27.38           C  
ATOM   4665  HA  LYS A 294     -15.392  -1.095 -36.538  1.00 27.38           H  
ATOM   4666  C   LYS A 294     -15.953   0.432 -37.936  1.00 27.38           C  
ATOM   4667  CB  LYS A 294     -17.083  -1.752 -37.710  1.00 27.38           C  
ATOM   4668  HB2 LYS A 294     -18.010  -1.322 -38.088  1.00 27.38           H  
ATOM   4669  HB3 LYS A 294     -16.476  -2.033 -38.571  1.00 27.38           H  
ATOM   4670  O   LYS A 294     -16.843   1.075 -38.490  1.00 27.38           O  
ATOM   4671  CG  LYS A 294     -17.419  -3.033 -36.931  1.00 27.38           C  
ATOM   4672  HG2 LYS A 294     -18.032  -2.793 -36.062  1.00 27.38           H  
ATOM   4673  HG3 LYS A 294     -16.491  -3.497 -36.596  1.00 27.38           H  
ATOM   4674  CD  LYS A 294     -18.186  -4.014 -37.836  1.00 27.38           C  
ATOM   4675  HD2 LYS A 294     -19.139  -3.571 -38.126  1.00 27.38           H  
ATOM   4676  HD3 LYS A 294     -17.593  -4.199 -38.732  1.00 27.38           H  
ATOM   4677  CE  LYS A 294     -18.428  -5.347 -37.113  1.00 27.38           C  
ATOM   4678  HE2 LYS A 294     -19.040  -5.168 -36.229  1.00 27.38           H  
ATOM   4679  HE3 LYS A 294     -17.464  -5.728 -36.777  1.00 27.38           H  
ATOM   4680  NZ  LYS A 294     -19.074  -6.355 -37.993  1.00 27.38           N  
ATOM   4681  HZ1 LYS A 294     -19.182  -7.232 -37.504  1.00 27.38           H  
ATOM   4682  HZ2 LYS A 294     -19.983  -6.049 -38.311  1.00 27.38           H  
ATOM   4683  HZ3 LYS A 294     -18.492  -6.538 -38.798  1.00 27.38           H  
ATOM   4684  N   ARG A 295     -14.662   0.472 -38.264  1.00 28.16           N  
ATOM   4685  H   ARG A 295     -14.028   0.130 -37.556  1.00 28.16           H  
ATOM   4686  CA  ARG A 295     -14.047   0.489 -39.608  1.00 28.16           C  
ATOM   4687  HA  ARG A 295     -14.616  -0.099 -40.328  1.00 28.16           H  
ATOM   4688  C   ARG A 295     -12.662  -0.158 -39.413  1.00 28.16           C  
ATOM   4689  CB  ARG A 295     -13.881   1.926 -40.142  1.00 28.16           C  
ATOM   4690  HB2 ARG A 295     -13.022   1.933 -40.813  1.00 28.16           H  
ATOM   4691  HB3 ARG A 295     -13.648   2.603 -39.320  1.00 28.16           H  
ATOM   4692  O   ARG A 295     -11.945   0.299 -38.531  1.00 28.16           O  
ATOM   4693  CG  ARG A 295     -15.093   2.456 -40.925  1.00 28.16           C  
ATOM   4694  HG2 ARG A 295     -15.898   2.710 -40.235  1.00 28.16           H  
ATOM   4695  HG3 ARG A 295     -15.447   1.695 -41.621  1.00 28.16           H  
ATOM   4696  CD  ARG A 295     -14.682   3.706 -41.714  1.00 28.16           C  
ATOM   4697  HD2 ARG A 295     -14.356   4.466 -41.004  1.00 28.16           H  
ATOM   4698  HD3 ARG A 295     -13.843   3.442 -42.357  1.00 28.16           H  
ATOM   4699  NE  ARG A 295     -15.783   4.221 -42.554  1.00 28.16           N  
ATOM   4700  HE  ARG A 295     -16.475   3.538 -42.825  1.00 28.16           H  
ATOM   4701  NH1 ARG A 295     -14.955   6.340 -42.871  1.00 28.16           N  
ATOM   4702 HH11 ARG A 295     -14.997   7.242 -43.323  1.00 28.16           H  
ATOM   4703 HH12 ARG A 295     -14.145   6.073 -42.330  1.00 28.16           H  
ATOM   4704  NH2 ARG A 295     -16.852   5.741 -43.877  1.00 28.16           N  
ATOM   4705 HH21 ARG A 295     -16.883   6.651 -44.314  1.00 28.16           H  
ATOM   4706 HH22 ARG A 295     -17.540   5.040 -44.114  1.00 28.16           H  
ATOM   4707  CZ  ARG A 295     -15.860   5.427 -43.092  1.00 28.16           C  
ATOM   4708  N   ASP A 296     -12.259  -1.247 -40.064  1.00 27.54           N  
ATOM   4709  H   ASP A 296     -11.374  -1.605 -39.733  1.00 27.54           H  
ATOM   4710  CA  ASP A 296     -12.871  -2.052 -41.135  1.00 27.54           C  
ATOM   4711  HA  ASP A 296     -13.951  -1.910 -41.153  1.00 27.54           H  
ATOM   4712  C   ASP A 296     -12.629  -3.567 -40.888  1.00 27.54           C  
ATOM   4713  CB  ASP A 296     -12.298  -1.562 -42.481  1.00 27.54           C  
ATOM   4714  HB2 ASP A 296     -11.209  -1.584 -42.448  1.00 27.54           H  
ATOM   4715  HB3 ASP A 296     -12.629  -2.220 -43.284  1.00 27.54           H  
ATOM   4716  O   ASP A 296     -12.179  -3.926 -39.805  1.00 27.54           O  
ATOM   4717  CG  ASP A 296     -12.798  -0.150 -42.794  1.00 27.54           C  
ATOM   4718  OD1 ASP A 296     -14.038  -0.006 -42.901  1.00 27.54           O  
ATOM   4719  OD2 ASP A 296     -11.976   0.789 -42.851  1.00 27.54           O  
ATOM   4720  N   SER A 297     -12.961  -4.425 -41.870  1.00 33.87           N  
ATOM   4721  H   SER A 297     -13.257  -3.995 -42.734  1.00 33.87           H  
ATOM   4722  CA  SER A 297     -12.989  -5.913 -41.844  1.00 33.87           C  
ATOM   4723  HA  SER A 297     -13.356  -6.169 -42.838  1.00 33.87           H  
ATOM   4724  C   SER A 297     -14.021  -6.530 -40.856  1.00 33.87           C  
ATOM   4725  CB  SER A 297     -11.563  -6.504 -41.814  1.00 33.87           C  
ATOM   4726  HB2 SER A 297     -11.547  -7.441 -42.370  1.00 33.87           H  
ATOM   4727  HB3 SER A 297     -10.892  -5.820 -42.334  1.00 33.87           H  
ATOM   4728  O   SER A 297     -14.281  -5.992 -39.783  1.00 33.87           O  
ATOM   4729  OG  SER A 297     -11.051  -6.732 -40.521  1.00 33.87           O  
ATOM   4730  HG  SER A 297     -11.229  -7.646 -40.287  1.00 33.87           H  
ATOM   4731  N   LEU A 298     -14.842  -7.558 -41.138  1.00 27.17           N  
ATOM   4732  H   LEU A 298     -15.426  -7.722 -40.331  1.00 27.17           H  
ATOM   4733  CA  LEU A 298     -14.904  -8.674 -42.107  1.00 27.17           C  
ATOM   4734  HA  LEU A 298     -15.847  -9.168 -41.872  1.00 27.17           H  
ATOM   4735  C   LEU A 298     -13.858  -9.773 -41.878  1.00 27.17           C  
ATOM   4736  CB  LEU A 298     -15.041  -8.266 -43.592  1.00 27.17           C  
ATOM   4737  HB2 LEU A 298     -14.194  -7.647 -43.888  1.00 27.17           H  
ATOM   4738  HB3 LEU A 298     -14.963  -9.168 -44.199  1.00 27.17           H  
ATOM   4739  O   LEU A 298     -12.669  -9.488 -41.931  1.00 27.17           O  
ATOM   4740  CG  LEU A 298     -16.367  -7.571 -43.952  1.00 27.17           C  
ATOM   4741  HG  LEU A 298     -16.612  -6.831 -43.191  1.00 27.17           H  
ATOM   4742  CD1 LEU A 298     -16.247  -6.853 -45.295  1.00 27.17           C  
ATOM   4743 HD11 LEU A 298     -15.463  -6.097 -45.241  1.00 27.17           H  
ATOM   4744 HD12 LEU A 298     -15.997  -7.568 -46.079  1.00 27.17           H  
ATOM   4745 HD13 LEU A 298     -17.189  -6.364 -45.543  1.00 27.17           H  
ATOM   4746  CD2 LEU A 298     -17.516  -8.580 -44.065  1.00 27.17           C  
ATOM   4747 HD21 LEU A 298     -17.285  -9.328 -44.822  1.00 27.17           H  
ATOM   4748 HD22 LEU A 298     -18.434  -8.065 -44.349  1.00 27.17           H  
ATOM   4749 HD23 LEU A 298     -17.680  -9.082 -43.111  1.00 27.17           H  
ATOM   4750  N   LEU A 299     -14.360 -11.011 -41.725  1.00 31.46           N  
ATOM   4751  H   LEU A 299     -15.364 -11.113 -41.764  1.00 31.46           H  
ATOM   4752  CA  LEU A 299     -13.642 -12.266 -41.443  1.00 31.46           C  
ATOM   4753  HA  LEU A 299     -14.398 -13.051 -41.444  1.00 31.46           H  
ATOM   4754  C   LEU A 299     -12.958 -12.305 -40.055  1.00 31.46           C  
ATOM   4755  CB  LEU A 299     -12.650 -12.591 -42.585  1.00 31.46           C  
ATOM   4756  HB2 LEU A 299     -11.763 -11.976 -42.434  1.00 31.46           H  
ATOM   4757  HB3 LEU A 299     -12.338 -13.630 -42.484  1.00 31.46           H  
ATOM   4758  O   LEU A 299     -12.309 -11.339 -39.666  1.00 31.46           O  
ATOM   4759  CG  LEU A 299     -13.144 -12.357 -44.030  1.00 31.46           C  
ATOM   4760  HG  LEU A 299     -13.479 -11.326 -44.145  1.00 31.46           H  
ATOM   4761  CD1 LEU A 299     -11.994 -12.555 -45.017  1.00 31.46           C  
ATOM   4762 HD11 LEU A 299     -11.180 -11.873 -44.772  1.00 31.46           H  
ATOM   4763 HD12 LEU A 299     -11.635 -13.582 -44.953  1.00 31.46           H  
ATOM   4764 HD13 LEU A 299     -12.338 -12.355 -46.032  1.00 31.46           H  
ATOM   4765  CD2 LEU A 299     -14.294 -13.276 -44.435  1.00 31.46           C  
ATOM   4766 HD21 LEU A 299     -13.964 -14.314 -44.395  1.00 31.46           H  
ATOM   4767 HD22 LEU A 299     -14.629 -13.044 -45.446  1.00 31.46           H  
ATOM   4768 HD23 LEU A 299     -15.128 -13.167 -43.741  1.00 31.46           H  
ATOM   4769  N   ASP A 300     -13.016 -13.369 -39.251  1.00 31.41           N  
ATOM   4770  H   ASP A 300     -12.398 -13.304 -38.454  1.00 31.41           H  
ATOM   4771  CA  ASP A 300     -13.956 -14.504 -39.131  1.00 31.41           C  
ATOM   4772  HA  ASP A 300     -14.979 -14.170 -39.303  1.00 31.41           H  
ATOM   4773  C   ASP A 300     -13.862 -15.020 -37.674  1.00 31.41           C  
ATOM   4774  CB  ASP A 300     -13.606 -15.665 -40.091  1.00 31.41           C  
ATOM   4775  HB2 ASP A 300     -12.529 -15.686 -40.258  1.00 31.41           H  
ATOM   4776  HB3 ASP A 300     -13.878 -16.608 -39.616  1.00 31.41           H  
ATOM   4777  O   ASP A 300     -12.781 -14.943 -37.082  1.00 31.41           O  
ATOM   4778  CG  ASP A 300     -14.346 -15.617 -41.430  1.00 31.41           C  
ATOM   4779  OD1 ASP A 300     -15.522 -15.182 -41.436  1.00 31.41           O  
ATOM   4780  OD2 ASP A 300     -13.723 -15.992 -42.447  1.00 31.41           O  
ATOM   4781  N   GLY A 301     -14.959 -15.541 -37.102  1.00 31.18           N  
ATOM   4782  H   GLY A 301     -15.819 -15.561 -37.630  1.00 31.18           H  
ATOM   4783  CA  GLY A 301     -15.032 -16.036 -35.710  1.00 31.18           C  
ATOM   4784  HA2 GLY A 301     -15.244 -17.105 -35.714  1.00 31.18           H  
ATOM   4785  HA3 GLY A 301     -14.086 -15.869 -35.196  1.00 31.18           H  
ATOM   4786  C   GLY A 301     -16.118 -15.364 -34.877  1.00 31.18           C  
ATOM   4787  O   GLY A 301     -15.765 -14.475 -34.073  1.00 31.18           O  
ATOM   4788  OXT GLY A 301     -17.289 -15.754 -35.065  1.00 31.18           O  
TER    4789      GLY A 301                                                       
END   
