# Supplementary material for: Widespread Horizontal Gene Transfer Among Animal Viruses
Source: bioRxiv. 2024 Mar 26:2024.03.25.586562. Preprint. [Version 2] doi: 10.1101/2024.03.25.586562 (PMC11071296; doi:10.1101/2024.03.25.586562)
Supplement: Supplement 7 [file media-7.zip › File7_PDB/Papilloma7350_L2.pdb]

ATOM      1  N   MET A   1     -52.465   1.546  -1.426  1.00 53.27           N  
ATOM      2  H   MET A   1     -53.365   1.691  -0.991  1.00 53.27           H  
ATOM      3  H2  MET A   1     -51.769   2.056  -0.899  1.00 53.27           H  
ATOM      4  H3  MET A   1     -52.490   1.911  -2.367  1.00 53.27           H  
ATOM      5  CA  MET A   1     -52.111   0.107  -1.435  1.00 53.27           C  
ATOM      6  HA  MET A   1     -52.885  -0.463  -1.948  1.00 53.27           H  
ATOM      7  C   MET A   1     -52.027  -0.383   0.005  1.00 53.27           C  
ATOM      8  CB  MET A   1     -50.774  -0.121  -2.160  1.00 53.27           C  
ATOM      9  HB2 MET A   1     -50.443  -1.144  -1.983  1.00 53.27           H  
ATOM     10  HB3 MET A   1     -50.020   0.558  -1.760  1.00 53.27           H  
ATOM     11  O   MET A   1     -51.257   0.185   0.771  1.00 53.27           O  
ATOM     12  CG  MET A   1     -50.893   0.088  -3.675  1.00 53.27           C  
ATOM     13  HG2 MET A   1     -51.302   1.077  -3.881  1.00 53.27           H  
ATOM     14  HG3 MET A   1     -51.571  -0.661  -4.082  1.00 53.27           H  
ATOM     15  SD  MET A   1     -49.304  -0.048  -4.525  1.00 53.27           S  
ATOM     16  CE  MET A   1     -49.844   0.017  -6.257  1.00 53.27           C  
ATOM     17  HE1 MET A   1     -50.509  -0.821  -6.471  1.00 53.27           H  
ATOM     18  HE2 MET A   1     -50.364   0.955  -6.450  1.00 53.27           H  
ATOM     19  HE3 MET A   1     -48.974  -0.046  -6.910  1.00 53.27           H  
ATOM     20  N   GLN A   2     -52.849  -1.355   0.416  1.00 66.14           N  
ATOM     21  H   GLN A   2     -53.439  -1.841  -0.245  1.00 66.14           H  
ATOM     22  CA  GLN A   2     -52.753  -1.925   1.767  1.00 66.14           C  
ATOM     23  HA  GLN A   2     -52.725  -1.109   2.489  1.00 66.14           H  
ATOM     24  C   GLN A   2     -51.440  -2.707   1.905  1.00 66.14           C  
ATOM     25  CB  GLN A   2     -53.970  -2.806   2.094  1.00 66.14           C  
ATOM     26  HB2 GLN A   2     -54.218  -3.420   1.229  1.00 66.14           H  
ATOM     27  HB3 GLN A   2     -53.708  -3.471   2.917  1.00 66.14           H  
ATOM     28  O   GLN A   2     -51.062  -3.476   1.024  1.00 66.14           O  
ATOM     29  CG  GLN A   2     -55.195  -1.980   2.530  1.00 66.14           C  
ATOM     30  HG2 GLN A   2     -54.938  -1.398   3.415  1.00 66.14           H  
ATOM     31  HG3 GLN A   2     -55.473  -1.291   1.733  1.00 66.14           H  
ATOM     32  CD  GLN A   2     -56.409  -2.850   2.857  1.00 66.14           C  
ATOM     33  NE2 GLN A   2     -57.434  -2.305   3.475  1.00 66.14           N  
ATOM     34 HE21 GLN A   2     -58.224  -2.915   3.630  1.00 66.14           H  
ATOM     35 HE22 GLN A   2     -57.460  -1.324   3.713  1.00 66.14           H  
ATOM     36  OE1 GLN A   2     -56.461  -4.029   2.565  1.00 66.14           O  
ATOM     37  N   ARG A   3     -50.723  -2.465   3.005  1.00 69.04           N  
ATOM     38  H   ARG A   3     -51.117  -1.833   3.687  1.00 69.04           H  
ATOM     39  CA  ARG A   3     -49.418  -3.068   3.296  1.00 69.04           C  
ATOM     40  HA  ARG A   3     -48.754  -2.853   2.459  1.00 69.04           H  
ATOM     41  C   ARG A   3     -49.584  -4.586   3.415  1.00 69.04           C  
ATOM     42  CB  ARG A   3     -48.872  -2.423   4.587  1.00 69.04           C  
ATOM     43  HB2 ARG A   3     -49.305  -1.429   4.692  1.00 69.04           H  
ATOM     44  HB3 ARG A   3     -49.185  -3.009   5.451  1.00 69.04           H  
ATOM     45  O   ARG A   3     -50.436  -5.043   4.174  1.00 69.04           O  
ATOM     46  CG  ARG A   3     -47.347  -2.250   4.605  1.00 69.04           C  
ATOM     47  HG2 ARG A   3     -47.047  -1.644   3.750  1.00 69.04           H  
ATOM     48  HG3 ARG A   3     -46.862  -3.225   4.547  1.00 69.04           H  
ATOM     49  CD  ARG A   3     -46.937  -1.539   5.905  1.00 69.04           C  
ATOM     50  HD2 ARG A   3     -47.537  -0.635   6.011  1.00 69.04           H  
ATOM     51  HD3 ARG A   3     -47.150  -2.199   6.745  1.00 69.04           H  
ATOM     52  NE  ARG A   3     -45.510  -1.161   5.916  1.00 69.04           N  
ATOM     53  HE  ARG A   3     -44.980  -1.349   5.077  1.00 69.04           H  
ATOM     54  NH1 ARG A   3     -45.473  -0.213   8.012  1.00 69.04           N  
ATOM     55 HH11 ARG A   3     -44.990   0.324   8.718  1.00 69.04           H  
ATOM     56 HH12 ARG A   3     -46.458  -0.406   8.120  1.00 69.04           H  
ATOM     57  NH2 ARG A   3     -43.627  -0.196   6.766  1.00 69.04           N  
ATOM     58 HH21 ARG A   3     -43.166   0.326   7.498  1.00 69.04           H  
ATOM     59 HH22 ARG A   3     -43.137  -0.363   5.899  1.00 69.04           H  
ATOM     60  CZ  ARG A   3     -44.880  -0.530   6.894  1.00 69.04           C  
ATOM     61  N   ALA A   4     -48.774  -5.358   2.689  1.00 76.90           N  
ATOM     62  H   ALA A   4     -48.129  -4.927   2.043  1.00 76.90           H  
ATOM     63  CA  ALA A   4     -48.836  -6.816   2.737  1.00 76.90           C  
ATOM     64  HA  ALA A   4     -49.821  -7.122   2.384  1.00 76.90           H  
ATOM     65  C   ALA A   4     -48.656  -7.304   4.186  1.00 76.90           C  
ATOM     66  CB  ALA A   4     -47.786  -7.404   1.787  1.00 76.90           C  
ATOM     67  HB1 ALA A   4     -46.783  -7.211   2.168  1.00 76.90           H  
ATOM     68  HB2 ALA A   4     -47.888  -6.961   0.796  1.00 76.90           H  
ATOM     69  HB3 ALA A   4     -47.933  -8.481   1.703  1.00 76.90           H  
ATOM     70  O   ALA A   4     -47.679  -6.957   4.858  1.00 76.90           O  
ATOM     71  N   LYS A   5     -49.626  -8.076   4.688  1.00 82.14           N  
ATOM     72  H   LYS A   5     -50.407  -8.298   4.088  1.00 82.14           H  
ATOM     73  CA  LYS A   5     -49.606  -8.621   6.048  1.00 82.14           C  
ATOM     74  HA  LYS A   5     -49.527  -7.788   6.747  1.00 82.14           H  
ATOM     75  C   LYS A   5     -48.376  -9.515   6.197  1.00 82.14           C  
ATOM     76  CB  LYS A   5     -50.927  -9.368   6.307  1.00 82.14           C  
ATOM     77  HB2 LYS A   5     -51.003 -10.206   5.615  1.00 82.14           H  
ATOM     78  HB3 LYS A   5     -51.750  -8.684   6.099  1.00 82.14           H  
ATOM     79  O   LYS A   5     -48.239 -10.510   5.494  1.00 82.14           O  
ATOM     80  CG  LYS A   5     -51.079  -9.889   7.747  1.00 82.14           C  
ATOM     81  HG2 LYS A   5     -50.304 -10.627   7.952  1.00 82.14           H  
ATOM     82  HG3 LYS A   5     -50.977  -9.059   8.446  1.00 82.14           H  
ATOM     83  CD  LYS A   5     -52.462 -10.538   7.922  1.00 82.14           C  
ATOM     84  HD2 LYS A   5     -53.229  -9.790   7.720  1.00 82.14           H  
ATOM     85  HD3 LYS A   5     -52.565 -11.345   7.196  1.00 82.14           H  
ATOM     86  CE  LYS A   5     -52.663 -11.100   9.336  1.00 82.14           C  
ATOM     87  HE2 LYS A   5     -52.548 -10.288  10.054  1.00 82.14           H  
ATOM     88  HE3 LYS A   5     -51.882 -11.836   9.530  1.00 82.14           H  
ATOM     89  NZ  LYS A   5     -54.004 -11.727   9.483  1.00 82.14           N  
ATOM     90  HZ1 LYS A   5     -54.123 -12.484   8.824  1.00 82.14           H  
ATOM     91  HZ2 LYS A   5     -54.736 -11.052   9.310  1.00 82.14           H  
ATOM     92  HZ3 LYS A   5     -54.137 -12.096  10.414  1.00 82.14           H  
ATOM     93  N   ARG A   6     -47.475  -9.164   7.117  1.00 78.60           N  
ATOM     94  H   ARG A   6     -47.622  -8.293   7.607  1.00 78.60           H  
ATOM     95  CA  ARG A   6     -46.272  -9.955   7.401  1.00 78.60           C  
ATOM     96  HA  ARG A   6     -45.748 -10.121   6.460  1.00 78.60           H  
ATOM     97  C   ARG A   6     -46.687 -11.315   7.965  1.00 78.60           C  
ATOM     98  CB  ARG A   6     -45.354  -9.165   8.349  1.00 78.60           C  
ATOM     99  HB2 ARG A   6     -45.253  -8.149   7.965  1.00 78.60           H  
ATOM    100  HB3 ARG A   6     -45.811  -9.110   9.337  1.00 78.60           H  
ATOM    101  O   ARG A   6     -47.202 -11.395   9.079  1.00 78.60           O  
ATOM    102  CG  ARG A   6     -43.946  -9.772   8.464  1.00 78.60           C  
ATOM    103  HG2 ARG A   6     -43.479  -9.781   7.479  1.00 78.60           H  
ATOM    104  HG3 ARG A   6     -44.012 -10.794   8.838  1.00 78.60           H  
ATOM    105  CD  ARG A   6     -43.097  -8.930   9.427  1.00 78.60           C  
ATOM    106  HD2 ARG A   6     -43.536  -8.995  10.422  1.00 78.60           H  
ATOM    107  HD3 ARG A   6     -43.125  -7.890   9.100  1.00 78.60           H  
ATOM    108  NE  ARG A   6     -41.691  -9.378   9.473  1.00 78.60           N  
ATOM    109  HE  ARG A   6     -41.409 -10.064   8.788  1.00 78.60           H  
ATOM    110  NH1 ARG A   6     -41.003  -8.042  11.217  1.00 78.60           N  
ATOM    111 HH11 ARG A   6     -41.934  -7.660  11.299  1.00 78.60           H  
ATOM    112 HH12 ARG A   6     -40.266  -7.705  11.820  1.00 78.60           H  
ATOM    113  NH2 ARG A   6     -39.529  -9.364  10.203  1.00 78.60           N  
ATOM    114 HH21 ARG A   6     -39.264 -10.016   9.478  1.00 78.60           H  
ATOM    115 HH22 ARG A   6     -38.815  -9.001  10.818  1.00 78.60           H  
ATOM    116  CZ  ARG A   6     -40.754  -8.930  10.294  1.00 78.60           C  
ATOM    117  N   ILE A   7     -46.462 -12.374   7.198  1.00 81.02           N  
ATOM    118  H   ILE A   7     -46.125 -12.226   6.258  1.00 81.02           H  
ATOM    119  CA  ILE A   7     -46.676 -13.752   7.643  1.00 81.02           C  
ATOM    120  HA  ILE A   7     -47.565 -13.781   8.274  1.00 81.02           H  
ATOM    121  C   ILE A   7     -45.470 -14.154   8.495  1.00 81.02           C  
ATOM    122  CB  ILE A   7     -46.936 -14.686   6.438  1.00 81.02           C  
ATOM    123  HB  ILE A   7     -46.066 -14.658   5.783  1.00 81.02           H  
ATOM    124  O   ILE A   7     -44.319 -13.908   8.124  1.00 81.02           O  
ATOM    125  CG1 ILE A   7     -48.175 -14.204   5.643  1.00 81.02           C  
ATOM    126 HG12 ILE A   7     -49.070 -14.321   6.254  1.00 81.02           H  
ATOM    127 HG13 ILE A   7     -48.072 -13.145   5.403  1.00 81.02           H  
ATOM    128  CG2 ILE A   7     -47.146 -16.135   6.914  1.00 81.02           C  
ATOM    129 HG21 ILE A   7     -47.998 -16.203   7.590  1.00 81.02           H  
ATOM    130 HG22 ILE A   7     -46.251 -16.506   7.413  1.00 81.02           H  
ATOM    131 HG23 ILE A   7     -47.318 -16.793   6.063  1.00 81.02           H  
ATOM    132  CD1 ILE A   7     -48.386 -14.922   4.306  1.00 81.02           C  
ATOM    133 HD11 ILE A   7     -47.480 -14.860   3.702  1.00 81.02           H  
ATOM    134 HD12 ILE A   7     -49.202 -14.443   3.766  1.00 81.02           H  
ATOM    135 HD13 ILE A   7     -48.648 -15.968   4.465  1.00 81.02           H  
ATOM    136  N   LYS A   8     -45.725 -14.722   9.677  1.00 81.75           N  
ATOM    137  H   LYS A   8     -46.682 -14.958   9.895  1.00 81.75           H  
ATOM    138  CA  LYS A   8     -44.656 -15.274  10.513  1.00 81.75           C  
ATOM    139  HA  LYS A   8     -43.866 -14.530  10.621  1.00 81.75           H  
ATOM    140  C   LYS A   8     -44.062 -16.482   9.792  1.00 81.75           C  
ATOM    141  CB  LYS A   8     -45.176 -15.659  11.907  1.00 81.75           C  
ATOM    142  HB2 LYS A   8     -44.389 -16.205  12.428  1.00 81.75           H  
ATOM    143  HB3 LYS A   8     -46.034 -16.323  11.803  1.00 81.75           H  
ATOM    144  O   LYS A   8     -44.805 -17.333   9.313  1.00 81.75           O  
ATOM    145  CG  LYS A   8     -45.566 -14.433  12.752  1.00 81.75           C  
ATOM    146  HG2 LYS A   8     -44.709 -13.764  12.830  1.00 81.75           H  
ATOM    147  HG3 LYS A   8     -46.387 -13.903  12.270  1.00 81.75           H  
ATOM    148  CD  LYS A   8     -45.999 -14.865  14.162  1.00 81.75           C  
ATOM    149  HD2 LYS A   8     -45.179 -15.406  14.634  1.00 81.75           H  
ATOM    150  HD3 LYS A   8     -46.856 -15.533  14.079  1.00 81.75           H  
ATOM    151  CE  LYS A   8     -46.376 -13.651  15.025  1.00 81.75           C  
ATOM    152  HE2 LYS A   8     -47.184 -13.111  14.532  1.00 81.75           H  
ATOM    153  HE3 LYS A   8     -45.514 -12.986  15.083  1.00 81.75           H  
ATOM    154  NZ  LYS A   8     -46.794 -14.059  16.393  1.00 81.75           N  
ATOM    155  HZ1 LYS A   8     -46.050 -14.553  16.864  1.00 81.75           H  
ATOM    156  HZ2 LYS A   8     -47.597 -14.671  16.359  1.00 81.75           H  
ATOM    157  HZ3 LYS A   8     -47.037 -13.256  16.955  1.00 81.75           H  
ATOM    158  N   ARG A   9     -42.732 -16.549   9.718  1.00 79.63           N  
ATOM    159  H   ARG A   9     -42.190 -15.830  10.174  1.00 79.63           H  
ATOM    160  CA  ARG A   9     -42.040 -17.745   9.225  1.00 79.63           C  
ATOM    161  HA  ARG A   9     -42.439 -18.004   8.245  1.00 79.63           H  
ATOM    162  C   ARG A   9     -42.353 -18.921  10.154  1.00 79.63           C  
ATOM    163  CB  ARG A   9     -40.527 -17.502   9.106  1.00 79.63           C  
ATOM    164  HB2 ARG A   9     -40.043 -18.441   8.835  1.00 79.63           H  
ATOM    165  HB3 ARG A   9     -40.133 -17.185  10.072  1.00 79.63           H  
ATOM    166  O   ARG A   9     -42.537 -18.720  11.356  1.00 79.63           O  
ATOM    167  CG  ARG A   9     -40.193 -16.449   8.036  1.00 79.63           C  
ATOM    168  HG2 ARG A   9     -40.643 -15.494   8.306  1.00 79.63           H  
ATOM    169  HG3 ARG A   9     -40.598 -16.774   7.078  1.00 79.63           H  
ATOM    170  CD  ARG A   9     -38.675 -16.267   7.904  1.00 79.63           C  
ATOM    171  HD2 ARG A   9     -38.232 -17.226   7.637  1.00 79.63           H  
ATOM    172  HD3 ARG A   9     -38.272 -15.954   8.868  1.00 79.63           H  
ATOM    173  NE  ARG A   9     -38.332 -15.266   6.873  1.00 79.63           N  
ATOM    174  HE  ARG A   9     -39.089 -14.918   6.303  1.00 79.63           H  
ATOM    175  NH1 ARG A   9     -36.046 -15.350   7.124  1.00 79.63           N  
ATOM    176 HH11 ARG A   9     -36.142 -16.091   7.803  1.00 79.63           H  
ATOM    177 HH12 ARG A   9     -35.123 -15.103   6.799  1.00 79.63           H  
ATOM    178  NH2 ARG A   9     -36.929 -14.013   5.579  1.00 79.63           N  
ATOM    179 HH21 ARG A   9     -37.699 -13.714   4.998  1.00 79.63           H  
ATOM    180 HH22 ARG A   9     -35.989 -13.781   5.291  1.00 79.63           H  
ATOM    181  CZ  ARG A   9     -37.110 -14.882   6.534  1.00 79.63           C  
ATOM    182  N   ALA A  10     -42.412 -20.116   9.577  1.00 80.34           N  
ATOM    183  H   ALA A  10     -42.249 -20.190   8.583  1.00 80.34           H  
ATOM    184  CA  ALA A  10     -42.532 -21.362  10.318  1.00 80.34           C  
ATOM    185  HA  ALA A  10     -43.479 -21.372  10.858  1.00 80.34           H  
ATOM    186  C   ALA A  10     -41.384 -21.473  11.338  1.00 80.34           C  
ATOM    187  CB  ALA A  10     -42.538 -22.502   9.293  1.00 80.34           C  
ATOM    188  HB1 ALA A  10     -41.621 -22.476   8.706  1.00 80.34           H  
ATOM    189  HB2 ALA A  10     -43.396 -22.403   8.627  1.00 80.34           H  
ATOM    190  HB3 ALA A  10     -42.598 -23.470   9.791  1.00 80.34           H  
ATOM    191  O   ALA A  10     -40.245 -21.099  11.043  1.00 80.34           O  
ATOM    192  N   SER A  11     -41.688 -21.941  12.549  1.00 83.75           N  
ATOM    193  H   SER A  11     -42.595 -22.361  12.689  1.00 83.75           H  
ATOM    194  CA  SER A  11     -40.653 -22.249  13.534  1.00 83.75           C  
ATOM    195  HA  SER A  11     -39.957 -21.411  13.575  1.00 83.75           H  
ATOM    196  C   SER A  11     -39.868 -23.488  13.101  1.00 83.75           C  
ATOM    197  CB  SER A  11     -41.246 -22.430  14.937  1.00 83.75           C  
ATOM    198  HB2 SER A  11     -41.807 -21.537  15.213  1.00 83.75           H  
ATOM    199  HB3 SER A  11     -40.434 -22.565  15.652  1.00 83.75           H  
ATOM    200  O   SER A  11     -40.361 -24.317  12.332  1.00 83.75           O  
ATOM    201  OG  SER A  11     -42.096 -23.555  14.994  1.00 83.75           O  
ATOM    202  HG  SER A  11     -42.183 -23.831  15.909  1.00 83.75           H  
ATOM    203  N   ILE A  12     -38.654 -23.627  13.630  1.00 81.57           N  
ATOM    204  H   ILE A  12     -38.317 -22.911  14.257  1.00 81.57           H  
ATOM    205  CA  ILE A  12     -37.770 -24.775  13.379  1.00 81.57           C  
ATOM    206  HA  ILE A  12     -37.478 -24.782  12.329  1.00 81.57           H  
ATOM    207  C   ILE A  12     -38.519 -26.093  13.644  1.00 81.57           C  
ATOM    208  CB  ILE A  12     -36.497 -24.625  14.245  1.00 81.57           C  
ATOM    209  HB  ILE A  12     -36.806 -24.523  15.286  1.00 81.57           H  
ATOM    210  O   ILE A  12     -38.510 -26.978  12.796  1.00 81.57           O  
ATOM    211  CG1 ILE A  12     -35.716 -23.351  13.828  1.00 81.57           C  
ATOM    212 HG12 ILE A  12     -35.300 -23.493  12.830  1.00 81.57           H  
ATOM    213 HG13 ILE A  12     -36.390 -22.495  13.785  1.00 81.57           H  
ATOM    214  CG2 ILE A  12     -35.580 -25.855  14.145  1.00 81.57           C  
ATOM    215 HG21 ILE A  12     -34.769 -25.788  14.870  1.00 81.57           H  
ATOM    216 HG22 ILE A  12     -36.124 -26.771  14.373  1.00 81.57           H  
ATOM    217 HG23 ILE A  12     -35.156 -25.930  13.144  1.00 81.57           H  
ATOM    218  CD1 ILE A  12     -34.587 -22.966  14.791  1.00 81.57           C  
ATOM    219 HD11 ILE A  12     -33.807 -23.727  14.785  1.00 81.57           H  
ATOM    220 HD12 ILE A  12     -34.152 -22.018  14.474  1.00 81.57           H  
ATOM    221 HD13 ILE A  12     -34.983 -22.857  15.800  1.00 81.57           H  
ATOM    222  N   ASP A  13     -39.272 -26.172  14.746  1.00 84.01           N  
ATOM    223  H   ASP A  13     -39.125 -25.489  15.475  1.00 84.01           H  
ATOM    224  CA  ASP A  13     -40.043 -27.369  15.106  1.00 84.01           C  
ATOM    225  HA  ASP A  13     -39.365 -28.221  15.155  1.00 84.01           H  
ATOM    226  C   ASP A  13     -41.152 -27.689  14.097  1.00 84.01           C  
ATOM    227  CB  ASP A  13     -40.691 -27.184  16.487  1.00 84.01           C  
ATOM    228  HB2 ASP A  13     -41.155 -28.125  16.786  1.00 84.01           H  
ATOM    229  HB3 ASP A  13     -41.478 -26.435  16.406  1.00 84.01           H  
ATOM    230  O   ASP A  13     -41.439 -28.855  13.831  1.00 84.01           O  
ATOM    231  CG  ASP A  13     -39.709 -26.752  17.574  1.00 84.01           C  
ATOM    232  OD1 ASP A  13     -38.529 -27.145  17.492  1.00 84.01           O  
ATOM    233  OD2 ASP A  13     -40.151 -25.946  18.420  1.00 84.01           O  
ATOM    234  N   THR A  14     -41.793 -26.666  13.519  1.00 84.13           N  
ATOM    235  H   THR A  14     -41.507 -25.726  13.752  1.00 84.13           H  
ATOM    236  CA  THR A  14     -42.825 -26.880  12.492  1.00 84.13           C  
ATOM    237  HA  THR A  14     -43.470 -27.693  12.825  1.00 84.13           H  
ATOM    238  C   THR A  14     -42.232 -27.349  11.165  1.00 84.13           C  
ATOM    239  CB  THR A  14     -43.729 -25.657  12.283  1.00 84.13           C  
ATOM    240  HB  THR A  14     -44.391 -25.854  11.439  1.00 84.13           H  
ATOM    241  O   THR A  14     -42.816 -28.228  10.539  1.00 84.13           O  
ATOM    242  CG2 THR A  14     -44.602 -25.382  13.507  1.00 84.13           C  
ATOM    243 HG21 THR A  14     -43.984 -25.257  14.396  1.00 84.13           H  
ATOM    244 HG22 THR A  14     -45.187 -24.478  13.341  1.00 84.13           H  
ATOM    245 HG23 THR A  14     -45.283 -26.219  13.660  1.00 84.13           H  
ATOM    246  OG1 THR A  14     -43.023 -24.469  12.025  1.00 84.13           O  
ATOM    247  HG1 THR A  14     -42.081 -24.625  12.127  1.00 84.13           H  
ATOM    248  N   LEU A  15     -41.055 -26.837  10.783  1.00 81.57           N  
ATOM    249  H   LEU A  15     -40.603 -26.164  11.384  1.00 81.57           H  
ATOM    250  CA  LEU A  15     -40.322 -27.280   9.589  1.00 81.57           C  
ATOM    251  HA  LEU A  15     -40.991 -27.284   8.729  1.00 81.57           H  
ATOM    252  C   LEU A  15     -39.797 -28.714   9.745  1.00 81.57           C  
ATOM    253  CB  LEU A  15     -39.146 -26.319   9.333  1.00 81.57           C  
ATOM    254  HB2 LEU A  15     -38.509 -26.749   8.560  1.00 81.57           H  
ATOM    255  HB3 LEU A  15     -38.553 -26.248  10.245  1.00 81.57           H  
ATOM    256  O   LEU A  15     -39.843 -29.509   8.808  1.00 81.57           O  
ATOM    257  CG  LEU A  15     -39.548 -24.903   8.895  1.00 81.57           C  
ATOM    258  HG  LEU A  15     -40.251 -24.480   9.613  1.00 81.57           H  
ATOM    259  CD1 LEU A  15     -38.309 -24.007   8.858  1.00 81.57           C  
ATOM    260 HD11 LEU A  15     -37.835 -23.998   9.839  1.00 81.57           H  
ATOM    261 HD12 LEU A  15     -38.599 -22.989   8.598  1.00 81.57           H  
ATOM    262 HD13 LEU A  15     -37.602 -24.382   8.118  1.00 81.57           H  
ATOM    263  CD2 LEU A  15     -40.190 -24.895   7.506  1.00 81.57           C  
ATOM    264 HD21 LEU A  15     -39.533 -25.383   6.787  1.00 81.57           H  
ATOM    265 HD22 LEU A  15     -41.142 -25.426   7.530  1.00 81.57           H  
ATOM    266 HD23 LEU A  15     -40.373 -23.871   7.179  1.00 81.57           H  
ATOM    267  N   TYR A  16     -39.334 -29.068  10.945  1.00 83.49           N  
ATOM    268  H   TYR A  16     -39.233 -28.364  11.662  1.00 83.49           H  
ATOM    269  CA  TYR A  16     -38.892 -30.427  11.230  1.00 83.49           C  
ATOM    270  HA  TYR A  16     -38.210 -30.743  10.440  1.00 83.49           H  
ATOM    271  C   TYR A  16     -40.062 -31.418  11.242  1.00 83.49           C  
ATOM    272  CB  TYR A  16     -38.119 -30.449  12.546  1.00 83.49           C  
ATOM    273  HB2 TYR A  16     -38.771 -30.130  13.359  1.00 83.49           H  
ATOM    274  HB3 TYR A  16     -37.294 -29.740  12.481  1.00 83.49           H  
ATOM    275  O   TYR A  16     -39.947 -32.503  10.681  1.00 83.49           O  
ATOM    276  CG  TYR A  16     -37.558 -31.820  12.849  1.00 83.49           C  
ATOM    277  CD1 TYR A  16     -38.197 -32.654  13.788  1.00 83.49           C  
ATOM    278  HD1 TYR A  16     -39.075 -32.306  14.312  1.00 83.49           H  
ATOM    279  CD2 TYR A  16     -36.419 -32.279  12.156  1.00 83.49           C  
ATOM    280  HD2 TYR A  16     -35.930 -31.649  11.427  1.00 83.49           H  
ATOM    281  CE1 TYR A  16     -37.689 -33.941  14.047  1.00 83.49           C  
ATOM    282  HE1 TYR A  16     -38.169 -34.582  14.771  1.00 83.49           H  
ATOM    283  CE2 TYR A  16     -35.910 -33.565  12.413  1.00 83.49           C  
ATOM    284  HE2 TYR A  16     -35.038 -33.934  11.895  1.00 83.49           H  
ATOM    285  OH  TYR A  16     -36.036 -35.628  13.616  1.00 83.49           O  
ATOM    286  HH  TYR A  16     -36.542 -36.119  14.267  1.00 83.49           H  
ATOM    287  CZ  TYR A  16     -36.541 -34.395  13.360  1.00 83.49           C  
ATOM    288  N   LYS A  17     -41.225 -31.040  11.797  1.00 84.59           N  
ATOM    289  H   LYS A  17     -41.261 -30.151  12.274  1.00 84.59           H  
ATOM    290  CA  LYS A  17     -42.436 -31.879  11.739  1.00 84.59           C  
ATOM    291  HA  LYS A  17     -42.206 -32.856  12.165  1.00 84.59           H  
ATOM    292  C   LYS A  17     -42.880 -32.168  10.304  1.00 84.59           C  
ATOM    293  CB  LYS A  17     -43.586 -31.241  12.529  1.00 84.59           C  
ATOM    294  HB2 LYS A  17     -43.623 -30.172  12.320  1.00 84.59           H  
ATOM    295  HB3 LYS A  17     -44.526 -31.685  12.202  1.00 84.59           H  
ATOM    296  O   LYS A  17     -43.243 -33.305  10.027  1.00 84.59           O  
ATOM    297  CG  LYS A  17     -43.445 -31.483  14.036  1.00 84.59           C  
ATOM    298  HG2 LYS A  17     -42.484 -31.105  14.386  1.00 84.59           H  
ATOM    299  HG3 LYS A  17     -43.485 -32.555  14.231  1.00 84.59           H  
ATOM    300  CD  LYS A  17     -44.580 -30.788  14.795  1.00 84.59           C  
ATOM    301  HD2 LYS A  17     -45.533 -31.211  14.477  1.00 84.59           H  
ATOM    302  HD3 LYS A  17     -44.560 -29.723  14.568  1.00 84.59           H  
ATOM    303  CE  LYS A  17     -44.385 -30.998  16.299  1.00 84.59           C  
ATOM    304  HE2 LYS A  17     -44.320 -32.068  16.494  1.00 84.59           H  
ATOM    305  HE3 LYS A  17     -43.431 -30.554  16.586  1.00 84.59           H  
ATOM    306  NZ  LYS A  17     -45.491 -30.400  17.085  1.00 84.59           N  
ATOM    307  HZ1 LYS A  17     -45.334 -30.553  18.071  1.00 84.59           H  
ATOM    308  HZ2 LYS A  17     -45.539 -29.405  16.919  1.00 84.59           H  
ATOM    309  HZ3 LYS A  17     -46.371 -30.824  16.829  1.00 84.59           H  
ATOM    310  N   SER A  18     -42.831 -31.185   9.399  1.00 82.28           N  
ATOM    311  H   SER A  18     -42.538 -30.259   9.675  1.00 82.28           H  
ATOM    312  CA  SER A  18     -43.151 -31.423   7.982  1.00 82.28           C  
ATOM    313  HA  SER A  18     -44.107 -31.944   7.930  1.00 82.28           H  
ATOM    314  C   SER A  18     -42.130 -32.332   7.295  1.00 82.28           C  
ATOM    315  CB  SER A  18     -43.306 -30.110   7.207  1.00 82.28           C  
ATOM    316  HB2 SER A  18     -43.428 -30.331   6.146  1.00 82.28           H  
ATOM    317  HB3 SER A  18     -44.209 -29.610   7.556  1.00 82.28           H  
ATOM    318  O   SER A  18     -42.522 -33.195   6.518  1.00 82.28           O  
ATOM    319  OG  SER A  18     -42.216 -29.228   7.381  1.00 82.28           O  
ATOM    320  HG  SER A  18     -41.402 -29.626   7.063  1.00 82.28           H  
ATOM    321  N   CYS A  19     -40.845 -32.190   7.625  1.00 83.50           N  
ATOM    322  H   CYS A  19     -40.583 -31.454   8.266  1.00 83.50           H  
ATOM    323  CA  CYS A  19     -39.784 -33.075   7.138  1.00 83.50           C  
ATOM    324  HA  CYS A  19     -39.797 -33.098   6.049  1.00 83.50           H  
ATOM    325  C   CYS A  19     -39.988 -34.525   7.626  1.00 83.50           C  
ATOM    326  CB  CYS A  19     -38.448 -32.470   7.588  1.00 83.50           C  
ATOM    327  HB2 CYS A  19     -38.252 -31.583   6.985  1.00 83.50           H  
ATOM    328  HB3 CYS A  19     -38.541 -32.154   8.627  1.00 83.50           H  
ATOM    329  O   CYS A  19     -39.991 -35.457   6.827  1.00 83.50           O  
ATOM    330  SG  CYS A  19     -37.008 -33.557   7.507  1.00 83.50           S  
ATOM    331  N   ALA A  20     -40.284 -34.723   8.915  1.00 80.03           N  
ATOM    332  H   ALA A  20     -40.239 -33.933   9.543  1.00 80.03           H  
ATOM    333  CA  ALA A  20     -40.536 -36.046   9.493  1.00 80.03           C  
ATOM    334  HA  ALA A  20     -39.677 -36.683   9.282  1.00 80.03           H  
ATOM    335  C   ALA A  20     -41.778 -36.752   8.908  1.00 80.03           C  
ATOM    336  CB  ALA A  20     -40.661 -35.881  11.013  1.00 80.03           C  
ATOM    337  HB1 ALA A  20     -39.754 -35.423  11.408  1.00 80.03           H  
ATOM    338  HB2 ALA A  20     -40.793 -36.860  11.473  1.00 80.03           H  
ATOM    339  HB3 ALA A  20     -41.518 -35.251  11.249  1.00 80.03           H  
ATOM    340  O   ALA A  20     -41.855 -37.978   8.925  1.00 80.03           O  
ATOM    341  N   MET A  21     -42.744 -35.992   8.380  1.00 83.86           N  
ATOM    342  H   MET A  21     -42.624 -34.990   8.415  1.00 83.86           H  
ATOM    343  CA  MET A  21     -43.933 -36.515   7.690  1.00 83.86           C  
ATOM    344  HA  MET A  21     -44.227 -37.450   8.167  1.00 83.86           H  
ATOM    345  C   MET A  21     -43.680 -36.863   6.209  1.00 83.86           C  
ATOM    346  CB  MET A  21     -45.095 -35.518   7.847  1.00 83.86           C  
ATOM    347  HB2 MET A  21     -45.934 -35.827   7.222  1.00 83.86           H  
ATOM    348  HB3 MET A  21     -44.768 -34.532   7.516  1.00 83.86           H  
ATOM    349  O   MET A  21     -44.621 -37.246   5.517  1.00 83.86           O  
ATOM    350  CG  MET A  21     -45.594 -35.430   9.293  1.00 83.86           C  
ATOM    351  HG2 MET A  21     -46.051 -36.383   9.561  1.00 83.86           H  
ATOM    352  HG3 MET A  21     -44.745 -35.270   9.957  1.00 83.86           H  
ATOM    353  SD  MET A  21     -46.800 -34.102   9.576  1.00 83.86           S  
ATOM    354  CE  MET A  21     -47.004 -34.274  11.364  1.00 83.86           C  
ATOM    355  HE1 MET A  21     -47.368 -35.277  11.591  1.00 83.86           H  
ATOM    356  HE2 MET A  21     -47.725 -33.537  11.719  1.00 83.86           H  
ATOM    357  HE3 MET A  21     -46.043 -34.117  11.853  1.00 83.86           H  
ATOM    358  N   GLY A  22     -42.439 -36.744   5.722  1.00 81.43           N  
ATOM    359  H   GLY A  22     -41.702 -36.433   6.338  1.00 81.43           H  
ATOM    360  CA  GLY A  22     -42.055 -37.048   4.338  1.00 81.43           C  
ATOM    361  HA2 GLY A  22     -41.048 -37.464   4.348  1.00 81.43           H  
ATOM    362  HA3 GLY A  22     -42.728 -37.796   3.919  1.00 81.43           H  
ATOM    363  C   GLY A  22     -42.037 -35.841   3.393  1.00 81.43           C  
ATOM    364  O   GLY A  22     -42.046 -36.031   2.180  1.00 81.43           O  
ATOM    365  N   GLY A  23     -42.049 -34.613   3.922  1.00 82.18           N  
ATOM    366  H   GLY A  23     -42.034 -34.526   4.928  1.00 82.18           H  
ATOM    367  CA  GLY A  23     -41.873 -33.391   3.130  1.00 82.18           C  
ATOM    368  HA2 GLY A  23     -42.344 -32.559   3.655  1.00 82.18           H  
ATOM    369  HA3 GLY A  23     -42.365 -33.505   2.165  1.00 82.18           H  
ATOM    370  C   GLY A  23     -40.404 -33.027   2.877  1.00 82.18           C  
ATOM    371  O   GLY A  23     -39.491 -33.708   3.337  1.00 82.18           O  
ATOM    372  N   ASP A  24     -40.180 -31.904   2.188  1.00 81.39           N  
ATOM    373  H   ASP A  24     -40.958 -31.424   1.760  1.00 81.39           H  
ATOM    374  CA  ASP A  24     -38.835 -31.388   1.908  1.00 81.39           C  
ATOM    375  HA  ASP A  24     -38.264 -32.181   1.426  1.00 81.39           H  
ATOM    376  C   ASP A  24     -38.093 -30.991   3.194  1.00 81.39           C  
ATOM    377  CB  ASP A  24     -38.890 -30.194   0.940  1.00 81.39           C  
ATOM    378  HB2 ASP A  24     -39.621 -29.472   1.304  1.00 81.39           H  
ATOM    379  HB3 ASP A  24     -37.915 -29.708   0.936  1.00 81.39           H  
ATOM    380  O   ASP A  24     -38.507 -30.105   3.952  1.00 81.39           O  
ATOM    381  CG  ASP A  24     -39.218 -30.582  -0.505  1.00 81.39           C  
ATOM    382  OD1 ASP A  24     -38.866 -31.712  -0.904  1.00 81.39           O  
ATOM    383  OD2 ASP A  24     -39.811 -29.723  -1.194  1.00 81.39           O  
ATOM    384  N   CYS A  25     -36.955 -31.643   3.422  1.00 78.69           N  
ATOM    385  H   CYS A  25     -36.707 -32.385   2.784  1.00 78.69           H  
ATOM    386  CA  CYS A  25     -36.082 -31.414   4.564  1.00 78.69           C  
ATOM    387  HA  CYS A  25     -36.659 -30.997   5.389  1.00 78.69           H  
ATOM    388  C   CYS A  25     -34.972 -30.432   4.189  1.00 78.69           C  
ATOM    389  CB  CYS A  25     -35.508 -32.758   5.017  1.00 78.69           C  
ATOM    390  HB2 CYS A  25     -34.950 -33.190   4.187  1.00 78.69           H  
ATOM    391  HB3 CYS A  25     -34.802 -32.600   5.832  1.00 78.69           H  
ATOM    392  O   CYS A  25     -34.054 -30.765   3.443  1.00 78.69           O  
ATOM    393  SG  CYS A  25     -36.744 -33.969   5.545  1.00 78.69           S  
ATOM    394  N   ILE A  26     -35.021 -29.217   4.740  1.00 82.64           N  
ATOM    395  H   ILE A  26     -35.821 -28.978   5.308  1.00 82.64           H  
ATOM    396  CA  ILE A  26     -33.896 -28.284   4.630  1.00 82.64           C  
ATOM    397  HA  ILE A  26     -33.619 -28.231   3.577  1.00 82.64           H  
ATOM    398  C   ILE A  26     -32.739 -28.874   5.456  1.00 82.64           C  
ATOM    399  CB  ILE A  26     -34.279 -26.862   5.089  1.00 82.64           C  
ATOM    400  HB  ILE A  26     -34.560 -26.905   6.142  1.00 82.64           H  
ATOM    401  O   ILE A  26     -32.919 -29.055   6.669  1.00 82.64           O  
ATOM    402  CG1 ILE A  26     -35.487 -26.329   4.281  1.00 82.64           C  
ATOM    403 HG12 ILE A  26     -35.192 -26.173   3.243  1.00 82.64           H  
ATOM    404 HG13 ILE A  26     -36.292 -27.064   4.290  1.00 82.64           H  
ATOM    405  CG2 ILE A  26     -33.071 -25.915   4.941  1.00 82.64           C  
ATOM    406 HG21 ILE A  26     -32.218 -26.281   5.513  1.00 82.64           H  
ATOM    407 HG22 ILE A  26     -32.783 -25.832   3.893  1.00 82.64           H  
ATOM    408 HG23 ILE A  26     -33.311 -24.922   5.320  1.00 82.64           H  
ATOM    409  CD1 ILE A  26     -36.078 -25.030   4.840  1.00 82.64           C  
ATOM    410 HD11 ILE A  26     -36.985 -24.783   4.288  1.00 82.64           H  
ATOM    411 HD12 ILE A  26     -35.371 -24.207   4.728  1.00 82.64           H  
ATOM    412 HD13 ILE A  26     -36.328 -25.158   5.893  1.00 82.64           H  
ATOM    413  N   PRO A  27     -31.566 -29.154   4.854  1.00 80.03           N  
ATOM    414  CA  PRO A  27     -30.472 -29.864   5.525  1.00 80.03           C  
ATOM    415  HA  PRO A  27     -30.802 -30.866   5.799  1.00 80.03           H  
ATOM    416  C   PRO A  27     -30.012 -29.151   6.804  1.00 80.03           C  
ATOM    417  CB  PRO A  27     -29.355 -29.976   4.477  1.00 80.03           C  
ATOM    418  HB2 PRO A  27     -29.427 -30.943   3.980  1.00 80.03           H  
ATOM    419  HB3 PRO A  27     -28.365 -29.855   4.916  1.00 80.03           H  
ATOM    420  O   PRO A  27     -29.684 -29.799   7.794  1.00 80.03           O  
ATOM    421  CG  PRO A  27     -29.665 -28.867   3.471  1.00 80.03           C  
ATOM    422  HG2 PRO A  27     -29.262 -27.920   3.831  1.00 80.03           H  
ATOM    423  HG3 PRO A  27     -29.277 -29.099   2.479  1.00 80.03           H  
ATOM    424  CD  PRO A  27     -31.188 -28.819   3.488  1.00 80.03           C  
ATOM    425  HD2 PRO A  27     -31.525 -27.823   3.203  1.00 80.03           H  
ATOM    426  HD3 PRO A  27     -31.591 -29.567   2.806  1.00 80.03           H  
ATOM    427  N   ASP A  28     -30.090 -27.819   6.838  1.00 82.84           N  
ATOM    428  H   ASP A  28     -30.234 -27.333   5.964  1.00 82.84           H  
ATOM    429  CA  ASP A  28     -29.752 -27.016   8.018  1.00 82.84           C  
ATOM    430  HA  ASP A  28     -28.738 -27.260   8.335  1.00 82.84           H  
ATOM    431  C   ASP A  28     -30.691 -27.263   9.209  1.00 82.84           C  
ATOM    432  CB  ASP A  28     -29.805 -25.525   7.653  1.00 82.84           C  
ATOM    433  HB2 ASP A  28     -29.651 -24.942   8.562  1.00 82.84           H  
ATOM    434  HB3 ASP A  28     -30.797 -25.286   7.270  1.00 82.84           H  
ATOM    435  O   ASP A  28     -30.247 -27.308  10.358  1.00 82.84           O  
ATOM    436  CG  ASP A  28     -28.750 -25.089   6.635  1.00 82.84           C  
ATOM    437  OD1 ASP A  28     -27.781 -25.849   6.427  1.00 82.84           O  
ATOM    438  OD2 ASP A  28     -28.946 -23.984   6.087  1.00 82.84           O  
ATOM    439  N   VAL A  29     -31.996 -27.430   8.959  1.00 83.65           N  
ATOM    440  H   VAL A  29     -32.273 -27.529   7.993  1.00 83.65           H  
ATOM    441  CA  VAL A  29     -32.993 -27.687  10.013  1.00 83.65           C  
ATOM    442  HA  VAL A  29     -32.803 -27.018  10.852  1.00 83.65           H  
ATOM    443  C   VAL A  29     -32.840 -29.108  10.535  1.00 83.65           C  
ATOM    444  CB  VAL A  29     -34.429 -27.439   9.507  1.00 83.65           C  
ATOM    445  HB  VAL A  29     -34.598 -28.022   8.601  1.00 83.65           H  
ATOM    446  O   VAL A  29     -32.846 -29.312  11.749  1.00 83.65           O  
ATOM    447  CG1 VAL A  29     -35.496 -27.840  10.536  1.00 83.65           C  
ATOM    448 HG11 VAL A  29     -35.300 -27.359  11.494  1.00 83.65           H  
ATOM    449 HG12 VAL A  29     -36.487 -27.560  10.180  1.00 83.65           H  
ATOM    450 HG13 VAL A  29     -35.489 -28.921  10.680  1.00 83.65           H  
ATOM    451  CG2 VAL A  29     -34.634 -25.955   9.173  1.00 83.65           C  
ATOM    452 HG21 VAL A  29     -35.644 -25.802   8.794  1.00 83.65           H  
ATOM    453 HG22 VAL A  29     -34.480 -25.346  10.063  1.00 83.65           H  
ATOM    454 HG23 VAL A  29     -33.929 -25.647   8.400  1.00 83.65           H  
ATOM    455  N   GLN A  30     -32.654 -30.072   9.632  1.00 83.52           N  
ATOM    456  H   GLN A  30     -32.621 -29.826   8.653  1.00 83.52           H  
ATOM    457  CA  GLN A  30     -32.449 -31.469   9.997  1.00 83.52           C  
ATOM    458  HA  GLN A  30     -33.294 -31.801  10.600  1.00 83.52           H  
ATOM    459  C   GLN A  30     -31.183 -31.639  10.842  1.00 83.52           C  
ATOM    460  CB  GLN A  30     -32.399 -32.316   8.722  1.00 83.52           C  
ATOM    461  HB2 GLN A  30     -33.309 -32.150   8.145  1.00 83.52           H  
ATOM    462  HB3 GLN A  30     -31.540 -32.028   8.116  1.00 83.52           H  
ATOM    463  O   GLN A  30     -31.259 -32.156  11.954  1.00 83.52           O  
ATOM    464  CG  GLN A  30     -32.302 -33.802   9.081  1.00 83.52           C  
ATOM    465  HG2 GLN A  30     -33.141 -34.059   9.727  1.00 83.52           H  
ATOM    466  HG3 GLN A  30     -31.377 -34.003   9.621  1.00 83.52           H  
ATOM    467  CD  GLN A  30     -32.333 -34.716   7.869  1.00 83.52           C  
ATOM    468  NE2 GLN A  30     -32.632 -35.974   8.086  1.00 83.52           N  
ATOM    469 HE21 GLN A  30     -32.741 -36.280   9.042  1.00 83.52           H  
ATOM    470 HE22 GLN A  30     -32.675 -36.595   7.290  1.00 83.52           H  
ATOM    471  OE1 GLN A  30     -32.095 -34.321   6.736  1.00 83.52           O  
ATOM    472  N   ASN A  31     -30.043 -31.121  10.379  1.00 84.18           N  
ATOM    473  H   ASN A  31     -30.030 -30.725   9.449  1.00 84.18           H  
ATOM    474  CA  ASN A  31     -28.776 -31.240  11.099  1.00 84.18           C  
ATOM    475  HA  ASN A  31     -28.572 -32.298  11.268  1.00 84.18           H  
ATOM    476  C   ASN A  31     -28.825 -30.575  12.478  1.00 84.18           C  
ATOM    477  CB  ASN A  31     -27.652 -30.641  10.238  1.00 84.18           C  
ATOM    478  HB2 ASN A  31     -27.940 -29.647   9.895  1.00 84.18           H  
ATOM    479  HB3 ASN A  31     -26.747 -30.549  10.838  1.00 84.18           H  
ATOM    480  O   ASN A  31     -28.226 -31.084  13.424  1.00 84.18           O  
ATOM    481  CG  ASN A  31     -27.305 -31.511   9.044  1.00 84.18           C  
ATOM    482  ND2 ASN A  31     -26.735 -30.939   8.010  1.00 84.18           N  
ATOM    483 HD21 ASN A  31     -26.660 -29.933   7.954  1.00 84.18           H  
ATOM    484 HD22 ASN A  31     -26.550 -31.545   7.224  1.00 84.18           H  
ATOM    485  OD1 ASN A  31     -27.512 -32.711   9.033  1.00 84.18           O  
ATOM    486  N   LYS A  32     -29.557 -29.463  12.614  1.00 83.86           N  
ATOM    487  H   LYS A  32     -30.000 -29.081  11.790  1.00 83.86           H  
ATOM    488  CA  LYS A  32     -29.721 -28.772  13.896  1.00 83.86           C  
ATOM    489  HA  LYS A  32     -28.745 -28.689  14.373  1.00 83.86           H  
ATOM    490  C   LYS A  32     -30.590 -29.545  14.888  1.00 83.86           C  
ATOM    491  CB  LYS A  32     -30.259 -27.364  13.632  1.00 83.86           C  
ATOM    492  HB2 LYS A  32     -31.266 -27.425  13.219  1.00 83.86           H  
ATOM    493  HB3 LYS A  32     -29.610 -26.875  12.906  1.00 83.86           H  
ATOM    494  O   LYS A  32     -30.274 -29.550  16.073  1.00 83.86           O  
ATOM    495  CG  LYS A  32     -30.272 -26.532  14.918  1.00 83.86           C  
ATOM    496  HG2 LYS A  32     -30.970 -26.965  15.635  1.00 83.86           H  
ATOM    497  HG3 LYS A  32     -29.272 -26.528  15.351  1.00 83.86           H  
ATOM    498  CD  LYS A  32     -30.698 -25.097  14.619  1.00 83.86           C  
ATOM    499  HD2 LYS A  32     -30.019 -24.670  13.881  1.00 83.86           H  
ATOM    500  HD3 LYS A  32     -31.714 -25.097  14.225  1.00 83.86           H  
ATOM    501  CE  LYS A  32     -30.628 -24.301  15.922  1.00 83.86           C  
ATOM    502  HE2 LYS A  32     -29.624 -24.411  16.333  1.00 83.86           H  
ATOM    503  HE3 LYS A  32     -31.326 -24.737  16.636  1.00 83.86           H  
ATOM    504  NZ  LYS A  32     -30.932 -22.872  15.688  1.00 83.86           N  
ATOM    505  HZ1 LYS A  32     -31.871 -22.771  15.332  1.00 83.86           H  
ATOM    506  HZ2 LYS A  32     -30.280 -22.496  15.014  1.00 83.86           H  
ATOM    507  HZ3 LYS A  32     -30.838 -22.355  16.551  1.00 83.86           H  
ATOM    508  N   VAL A  33     -31.680 -30.163  14.432  1.00 84.36           N  
ATOM    509  H   VAL A  33     -31.882 -30.121  13.443  1.00 84.36           H  
ATOM    510  CA  VAL A  33     -32.586 -30.927  15.308  1.00 84.36           C  
ATOM    511  HA  VAL A  33     -32.677 -30.404  16.260  1.00 84.36           H  
ATOM    512  C   VAL A  33     -32.010 -32.307  15.641  1.00 84.36           C  
ATOM    513  CB  VAL A  33     -33.997 -31.018  14.696  1.00 84.36           C  
ATOM    514  HB  VAL A  33     -33.935 -31.455  13.700  1.00 84.36           H  
ATOM    515  O   VAL A  33     -32.149 -32.766  16.771  1.00 84.36           O  
ATOM    516  CG1 VAL A  33     -34.936 -31.871  15.558  1.00 84.36           C  
ATOM    517 HG11 VAL A  33     -35.958 -31.797  15.185  1.00 84.36           H  
ATOM    518 HG12 VAL A  33     -34.634 -32.917  15.512  1.00 84.36           H  
ATOM    519 HG13 VAL A  33     -34.908 -31.533  16.594  1.00 84.36           H  
ATOM    520  CG2 VAL A  33     -34.632 -29.621  14.591  1.00 84.36           C  
ATOM    521 HG21 VAL A  33     -34.018 -28.966  13.973  1.00 84.36           H  
ATOM    522 HG22 VAL A  33     -34.736 -29.183  15.584  1.00 84.36           H  
ATOM    523 HG23 VAL A  33     -35.618 -29.701  14.132  1.00 84.36           H  
ATOM    524  N   GLU A  34     -31.310 -32.944  14.700  1.00 84.86           N  
ATOM    525  H   GLU A  34     -31.273 -32.548  13.772  1.00 84.86           H  
ATOM    526  CA  GLU A  34     -30.675 -34.256  14.892  1.00 84.86           C  
ATOM    527  HA  GLU A  34     -31.318 -34.866  15.527  1.00 84.86           H  
ATOM    528  C   GLU A  34     -29.305 -34.195  15.601  1.00 84.86           C  
ATOM    529  CB  GLU A  34     -30.533 -34.980  13.539  1.00 84.86           C  
ATOM    530  HB2 GLU A  34     -29.963 -34.353  12.855  1.00 84.86           H  
ATOM    531  HB3 GLU A  34     -29.966 -35.896  13.705  1.00 84.86           H  
ATOM    532  O   GLU A  34     -28.710 -35.239  15.875  1.00 84.86           O  
ATOM    533  CG  GLU A  34     -31.873 -35.375  12.892  1.00 84.86           C  
ATOM    534  HG2 GLU A  34     -32.431 -35.988  13.600  1.00 84.86           H  
ATOM    535  HG3 GLU A  34     -32.458 -34.477  12.691  1.00 84.86           H  
ATOM    536  CD  GLU A  34     -31.689 -36.167  11.581  1.00 84.86           C  
ATOM    537  OE1 GLU A  34     -32.709 -36.404  10.894  1.00 84.86           O  
ATOM    538  OE2 GLU A  34     -30.539 -36.546  11.244  1.00 84.86           O  
ATOM    539  N   GLY A  35     -28.765 -33.004  15.893  1.00 81.22           N  
ATOM    540  H   GLY A  35     -29.285 -32.169  15.665  1.00 81.22           H  
ATOM    541  CA  GLY A  35     -27.444 -32.863  16.525  1.00 81.22           C  
ATOM    542  HA2 GLY A  35     -27.421 -33.430  17.456  1.00 81.22           H  
ATOM    543  HA3 GLY A  35     -27.283 -31.811  16.759  1.00 81.22           H  
ATOM    544  C   GLY A  35     -26.295 -33.346  15.626  1.00 81.22           C  
ATOM    545  O   GLY A  35     -25.374 -34.050  16.069  1.00 81.22           O  
ATOM    546  N   ARG A  36     -26.404 -33.042  14.330  1.00 81.68           N  
ATOM    547  H   ARG A  36     -27.200 -32.472  14.082  1.00 81.68           H  
ATOM    548  CA  ARG A  36     -25.450 -33.377  13.260  1.00 81.68           C  
ATOM    549  HA  ARG A  36     -24.589 -33.885  13.694  1.00 81.68           H  
ATOM    550  C   ARG A  36     -24.870 -32.131  12.594  1.00 81.68           C  
ATOM    551  CB  ARG A  36     -26.105 -34.310  12.231  1.00 81.68           C  
ATOM    552  HB2 ARG A  36     -27.007 -33.841  11.839  1.00 81.68           H  
ATOM    553  HB3 ARG A  36     -25.416 -34.469  11.401  1.00 81.68           H  
ATOM    554  O   ARG A  36     -24.393 -32.192  11.464  1.00 81.68           O  
ATOM    555  CG  ARG A  36     -26.454 -35.680  12.818  1.00 81.68           C  
ATOM    556  HG2 ARG A  36     -27.189 -35.572  13.615  1.00 81.68           H  
ATOM    557  HG3 ARG A  36     -25.550 -36.141  13.215  1.00 81.68           H  
ATOM    558  CD  ARG A  36     -27.035 -36.556  11.709  1.00 81.68           C  
ATOM    559  HD2 ARG A  36     -26.348 -36.565  10.863  1.00 81.68           H  
ATOM    560  HD3 ARG A  36     -27.981 -36.122  11.385  1.00 81.68           H  
ATOM    561  NE  ARG A  36     -27.256 -37.937  12.171  1.00 81.68           N  
ATOM    562  HE  ARG A  36     -27.126 -38.118  13.156  1.00 81.68           H  
ATOM    563  NH1 ARG A  36     -28.119 -38.701  10.198  1.00 81.68           N  
ATOM    564 HH11 ARG A  36     -28.583 -39.424   9.667  1.00 81.68           H  
ATOM    565 HH12 ARG A  36     -28.338 -37.742   9.971  1.00 81.68           H  
ATOM    566  NH2 ARG A  36     -27.826 -40.124  11.894  1.00 81.68           N  
ATOM    567 HH21 ARG A  36     -28.229 -40.846  11.314  1.00 81.68           H  
ATOM    568 HH22 ARG A  36     -27.595 -40.307  12.860  1.00 81.68           H  
ATOM    569  CZ  ARG A  36     -27.729 -38.911  11.420  1.00 81.68           C  
ATOM    570  N   THR A  37     -24.913 -30.986  13.269  1.00 85.94           N  
ATOM    571  H   THR A  37     -25.265 -30.985  14.216  1.00 85.94           H  
ATOM    572  CA  THR A  37     -24.221 -29.799  12.763  1.00 85.94           C  
ATOM    573  HA  THR A  37     -24.494 -29.661  11.717  1.00 85.94           H  
ATOM    574  C   THR A  37     -22.706 -30.004  12.816  1.00 85.94           C  
ATOM    575  CB  THR A  37     -24.625 -28.528  13.517  1.00 85.94           C  
ATOM    576  HB  THR A  37     -24.161 -27.680  13.013  1.00 85.94           H  
ATOM    577  O   THR A  37     -22.206 -30.826  13.585  1.00 85.94           O  
ATOM    578  CG2 THR A  37     -26.133 -28.301  13.528  1.00 85.94           C  
ATOM    579 HG21 THR A  37     -26.607 -29.068  14.141  1.00 85.94           H  
ATOM    580 HG22 THR A  37     -26.347 -27.323  13.959  1.00 85.94           H  
ATOM    581 HG23 THR A  37     -26.527 -28.344  12.513  1.00 85.94           H  
ATOM    582  OG1 THR A  37     -24.164 -28.547  14.845  1.00 85.94           O  
ATOM    583  HG1 THR A  37     -24.691 -29.165  15.356  1.00 85.94           H  
ATOM    584  N   LEU A  38     -21.949 -29.225  12.034  1.00 83.80           N  
ATOM    585  H   LEU A  38     -22.393 -28.612  11.366  1.00 83.80           H  
ATOM    586  CA  LEU A  38     -20.483 -29.225  12.129  1.00 83.80           C  
ATOM    587  HA  LEU A  38     -20.109 -30.214  11.862  1.00 83.80           H  
ATOM    588  C   LEU A  38     -20.007 -28.960  13.566  1.00 83.80           C  
ATOM    589  CB  LEU A  38     -19.891 -28.173  11.173  1.00 83.80           C  
ATOM    590  HB2 LEU A  38     -18.844 -28.021  11.435  1.00 83.80           H  
ATOM    591  HB3 LEU A  38     -20.408 -27.226  11.330  1.00 83.80           H  
ATOM    592  O   LEU A  38     -19.051 -29.584  14.011  1.00 83.80           O  
ATOM    593  CG  LEU A  38     -19.953 -28.544   9.680  1.00 83.80           C  
ATOM    594  HG  LEU A  38     -20.983 -28.768   9.404  1.00 83.80           H  
ATOM    595  CD1 LEU A  38     -19.475 -27.356   8.845  1.00 83.80           C  
ATOM    596 HD11 LEU A  38     -19.539 -27.603   7.785  1.00 83.80           H  
ATOM    597 HD12 LEU A  38     -18.442 -27.114   9.091  1.00 83.80           H  
ATOM    598 HD13 LEU A  38     -20.106 -26.487   9.035  1.00 83.80           H  
ATOM    599  CD2 LEU A  38     -19.069 -29.747   9.347  1.00 83.80           C  
ATOM    600 HD21 LEU A  38     -19.450 -30.647   9.831  1.00 83.80           H  
ATOM    601 HD22 LEU A  38     -19.073 -29.919   8.271  1.00 83.80           H  
ATOM    602 HD23 LEU A  38     -18.044 -29.567   9.673  1.00 83.80           H  
ATOM    603  N   ALA A  39     -20.707 -28.101  14.314  1.00 83.97           N  
ATOM    604  H   ALA A  39     -21.535 -27.676  13.921  1.00 83.97           H  
ATOM    605  CA  ALA A  39     -20.402 -27.834  15.715  1.00 83.97           C  
ATOM    606  HA  ALA A  39     -19.352 -27.551  15.796  1.00 83.97           H  
ATOM    607  C   ALA A  39     -20.608 -29.070  16.604  1.00 83.97           C  
ATOM    608  CB  ALA A  39     -21.257 -26.653  16.187  1.00 83.97           C  
ATOM    609  HB1 ALA A  39     -21.014 -26.426  17.225  1.00 83.97           H  
ATOM    610  HB2 ALA A  39     -21.051 -25.775  15.575  1.00 83.97           H  
ATOM    611  HB3 ALA A  39     -22.315 -26.905  16.122  1.00 83.97           H  
ATOM    612  O   ALA A  39     -19.757 -29.352  17.441  1.00 83.97           O  
ATOM    613  N   ASP A  40     -21.677 -29.844  16.393  1.00 83.72           N  
ATOM    614  H   ASP A  40     -22.359 -29.558  15.705  1.00 83.72           H  
ATOM    615  CA  ASP A  40     -21.924 -31.079  17.150  1.00 83.72           C  
ATOM    616  HA  ASP A  40     -21.856 -30.862  18.216  1.00 83.72           H  
ATOM    617  C   ASP A  40     -20.904 -32.171  16.814  1.00 83.72           C  
ATOM    618  CB  ASP A  40     -23.325 -31.628  16.865  1.00 83.72           C  
ATOM    619  HB2 ASP A  40     -23.394 -31.905  15.813  1.00 83.72           H  
ATOM    620  HB3 ASP A  40     -23.473 -32.530  17.459  1.00 83.72           H  
ATOM    621  O   ASP A  40     -20.505 -32.944  17.684  1.00 83.72           O  
ATOM    622  CG  ASP A  40     -24.432 -30.641  17.206  1.00 83.72           C  
ATOM    623  OD1 ASP A  40     -24.398 -30.071  18.315  1.00 83.72           O  
ATOM    624  OD2 ASP A  40     -25.292 -30.442  16.314  1.00 83.72           O  
ATOM    625  N   ILE A  41     -20.462 -32.239  15.555  1.00 83.17           N  
ATOM    626  H   ILE A  41     -20.860 -31.599  14.883  1.00 83.17           H  
ATOM    627  CA  ILE A  41     -19.404 -33.159  15.124  1.00 83.17           C  
ATOM    628  HA  ILE A  41     -19.652 -34.165  15.462  1.00 83.17           H  
ATOM    629  C   ILE A  41     -18.084 -32.780  15.801  1.00 83.17           C  
ATOM    630  CB  ILE A  41     -19.293 -33.180  13.584  1.00 83.17           C  
ATOM    631  HB  ILE A  41     -19.169 -32.156  13.229  1.00 83.17           H  
ATOM    632  O   ILE A  41     -17.445 -33.636  16.409  1.00 83.17           O  
ATOM    633  CG1 ILE A  41     -20.583 -33.770  12.966  1.00 83.17           C  
ATOM    634 HG12 ILE A  41     -20.632 -34.838  13.179  1.00 83.17           H  
ATOM    635 HG13 ILE A  41     -21.459 -33.306  13.419  1.00 83.17           H  
ATOM    636  CG2 ILE A  41     -18.067 -33.999  13.136  1.00 83.17           C  
ATOM    637 HG21 ILE A  41     -18.002 -34.029  12.048  1.00 83.17           H  
ATOM    638 HG22 ILE A  41     -18.130 -35.017  13.520  1.00 83.17           H  
ATOM    639 HG23 ILE A  41     -17.145 -33.542  13.495  1.00 83.17           H  
ATOM    640  CD1 ILE A  41     -20.697 -33.557  11.451  1.00 83.17           C  
ATOM    641 HD11 ILE A  41     -21.674 -33.902  11.114  1.00 83.17           H  
ATOM    642 HD12 ILE A  41     -20.601 -32.496  11.218  1.00 83.17           H  
ATOM    643 HD13 ILE A  41     -19.929 -34.120  10.921  1.00 83.17           H  
ATOM    644  N   LEU A  42     -17.704 -31.500  15.763  1.00 85.57           N  
ATOM    645  H   LEU A  42     -18.272 -30.839  15.252  1.00 85.57           H  
ATOM    646  CA  LEU A  42     -16.503 -31.011  16.440  1.00 85.57           C  
ATOM    647  HA  LEU A  42     -15.648 -31.601  16.109  1.00 85.57           H  
ATOM    648  C   LEU A  42     -16.597 -31.208  17.957  1.00 85.57           C  
ATOM    649  CB  LEU A  42     -16.265 -29.533  16.084  1.00 85.57           C  
ATOM    650  HB2 LEU A  42     -15.470 -29.139  16.717  1.00 85.57           H  
ATOM    651  HB3 LEU A  42     -17.174 -28.976  16.312  1.00 85.57           H  
ATOM    652  O   LEU A  42     -15.622 -31.632  18.565  1.00 85.57           O  
ATOM    653  CG  LEU A  42     -15.878 -29.284  14.614  1.00 85.57           C  
ATOM    654  HG  LEU A  42     -16.594 -29.774  13.955  1.00 85.57           H  
ATOM    655  CD1 LEU A  42     -15.905 -27.780  14.334  1.00 85.57           C  
ATOM    656 HD11 LEU A  42     -15.636 -27.597  13.293  1.00 85.57           H  
ATOM    657 HD12 LEU A  42     -16.910 -27.397  14.508  1.00 85.57           H  
ATOM    658 HD13 LEU A  42     -15.202 -27.262  14.985  1.00 85.57           H  
ATOM    659  CD2 LEU A  42     -14.490 -29.805  14.241  1.00 85.57           C  
ATOM    660 HD21 LEU A  42     -14.370 -29.755  13.158  1.00 85.57           H  
ATOM    661 HD22 LEU A  42     -13.721 -29.179  14.694  1.00 85.57           H  
ATOM    662 HD23 LEU A  42     -14.361 -30.842  14.551  1.00 85.57           H  
ATOM    663  N   LEU A  43     -17.763 -30.987  18.570  1.00 83.56           N  
ATOM    664  H   LEU A  43     -18.523 -30.592  18.035  1.00 83.56           H  
ATOM    665  CA  LEU A  43     -17.977 -31.249  19.996  1.00 83.56           C  
ATOM    666  HA  LEU A  43     -17.194 -30.741  20.558  1.00 83.56           H  
ATOM    667  C   LEU A  43     -17.847 -32.733  20.344  1.00 83.56           C  
ATOM    668  CB  LEU A  43     -19.354 -30.720  20.436  1.00 83.56           C  
ATOM    669  HB2 LEU A  43     -19.725 -31.328  21.261  1.00 83.56           H  
ATOM    670  HB3 LEU A  43     -20.060 -30.835  19.614  1.00 83.56           H  
ATOM    671  O   LEU A  43     -17.286 -33.050  21.386  1.00 83.56           O  
ATOM    672  CG  LEU A  43     -19.326 -29.258  20.905  1.00 83.56           C  
ATOM    673  HG  LEU A  43     -18.797 -28.645  20.175  1.00 83.56           H  
ATOM    674  CD1 LEU A  43     -20.755 -28.733  21.042  1.00 83.56           C  
ATOM    675 HD11 LEU A  43     -21.307 -29.327  21.771  1.00 83.56           H  
ATOM    676 HD12 LEU A  43     -21.259 -28.795  20.078  1.00 83.56           H  
ATOM    677 HD13 LEU A  43     -20.737 -27.691  21.359  1.00 83.56           H  
ATOM    678  CD2 LEU A  43     -18.643 -29.123  22.272  1.00 83.56           C  
ATOM    679 HD21 LEU A  43     -18.675 -28.082  22.596  1.00 83.56           H  
ATOM    680 HD22 LEU A  43     -17.598 -29.426  22.212  1.00 83.56           H  
ATOM    681 HD23 LEU A  43     -19.152 -29.742  23.011  1.00 83.56           H  
ATOM    682  N   LYS A  44     -18.307 -33.649  19.485  1.00 80.92           N  
ATOM    683  H   LYS A  44     -18.803 -33.329  18.665  1.00 80.92           H  
ATOM    684  CA  LYS A  44     -18.098 -35.093  19.685  1.00 80.92           C  
ATOM    685  HA  LYS A  44     -18.394 -35.358  20.700  1.00 80.92           H  
ATOM    686  C   LYS A  44     -16.617 -35.471  19.583  1.00 80.92           C  
ATOM    687  CB  LYS A  44     -18.951 -35.896  18.690  1.00 80.92           C  
ATOM    688  HB2 LYS A  44     -18.828 -35.475  17.692  1.00 80.92           H  
ATOM    689  HB3 LYS A  44     -18.602 -36.928  18.669  1.00 80.92           H  
ATOM    690  O   LYS A  44     -16.155 -36.280  20.379  1.00 80.92           O  
ATOM    691  CG  LYS A  44     -20.436 -35.894  19.085  1.00 80.92           C  
ATOM    692  HG2 LYS A  44     -20.572 -36.510  19.974  1.00 80.92           H  
ATOM    693  HG3 LYS A  44     -20.748 -34.878  19.328  1.00 80.92           H  
ATOM    694  CD  LYS A  44     -21.320 -36.425  17.948  1.00 80.92           C  
ATOM    695  HD2 LYS A  44     -21.100 -35.854  17.046  1.00 80.92           H  
ATOM    696  HD3 LYS A  44     -21.107 -37.480  17.772  1.00 80.92           H  
ATOM    697  CE  LYS A  44     -22.795 -36.227  18.325  1.00 80.92           C  
ATOM    698  HE2 LYS A  44     -23.057 -36.916  19.128  1.00 80.92           H  
ATOM    699  HE3 LYS A  44     -22.899 -35.213  18.712  1.00 80.92           H  
ATOM    700  NZ  LYS A  44     -23.704 -36.387  17.163  1.00 80.92           N  
ATOM    701  HZ1 LYS A  44     -24.651 -36.144  17.417  1.00 80.92           H  
ATOM    702  HZ2 LYS A  44     -23.465 -35.717  16.446  1.00 80.92           H  
ATOM    703  HZ3 LYS A  44     -23.673 -37.324  16.786  1.00 80.92           H  
ATOM    704  N   VAL A  45     -15.880 -34.871  18.646  1.00 81.93           N  
ATOM    705  H   VAL A  45     -16.351 -34.236  18.018  1.00 81.93           H  
ATOM    706  CA  VAL A  45     -14.445 -35.138  18.425  1.00 81.93           C  
ATOM    707  HA  VAL A  45     -14.277 -36.215  18.450  1.00 81.93           H  
ATOM    708  C   VAL A  45     -13.574 -34.540  19.534  1.00 81.93           C  
ATOM    709  CB  VAL A  45     -14.016 -34.616  17.037  1.00 81.93           C  
ATOM    710  HB  VAL A  45     -14.325 -33.576  16.935  1.00 81.93           H  
ATOM    711  O   VAL A  45     -12.750 -35.231  20.129  1.00 81.93           O  
ATOM    712  CG1 VAL A  45     -12.501 -34.691  16.817  1.00 81.93           C  
ATOM    713 HG11 VAL A  45     -12.143 -35.704  17.002  1.00 81.93           H  
ATOM    714 HG12 VAL A  45     -11.985 -34.001  17.484  1.00 81.93           H  
ATOM    715 HG13 VAL A  45     -12.259 -34.405  15.793  1.00 81.93           H  
ATOM    716  CG2 VAL A  45     -14.678 -35.432  15.917  1.00 81.93           C  
ATOM    717 HG21 VAL A  45     -14.312 -36.459  15.942  1.00 81.93           H  
ATOM    718 HG22 VAL A  45     -15.762 -35.446  16.034  1.00 81.93           H  
ATOM    719 HG23 VAL A  45     -14.440 -34.989  14.950  1.00 81.93           H  
ATOM    720  N   PHE A  46     -13.751 -33.258  19.848  1.00 80.00           N  
ATOM    721  H   PHE A  46     -14.426 -32.714  19.330  1.00 80.00           H  
ATOM    722  CA  PHE A  46     -12.951 -32.583  20.868  1.00 80.00           C  
ATOM    723  HA  PHE A  46     -11.921 -32.932  20.791  1.00 80.00           H  
ATOM    724  C   PHE A  46     -13.407 -32.925  22.283  1.00 80.00           C  
ATOM    725  CB  PHE A  46     -12.956 -31.071  20.628  1.00 80.00           C  
ATOM    726  HB2 PHE A  46     -13.983 -30.716  20.538  1.00 80.00           H  
ATOM    727  HB3 PHE A  46     -12.514 -30.583  21.497  1.00 80.00           H  
ATOM    728  O   PHE A  46     -12.576 -33.000  23.183  1.00 80.00           O  
ATOM    729  CG  PHE A  46     -12.148 -30.659  19.417  1.00 80.00           C  
ATOM    730  CD1 PHE A  46     -10.753 -30.850  19.418  1.00 80.00           C  
ATOM    731  HD1 PHE A  46     -10.266 -31.285  20.278  1.00 80.00           H  
ATOM    732  CD2 PHE A  46     -12.769 -30.074  18.299  1.00 80.00           C  
ATOM    733  HD2 PHE A  46     -13.834 -29.894  18.302  1.00 80.00           H  
ATOM    734  CE1 PHE A  46      -9.986 -30.476  18.302  1.00 80.00           C  
ATOM    735  HE1 PHE A  46      -8.916 -30.628  18.307  1.00 80.00           H  
ATOM    736  CE2 PHE A  46     -11.996 -29.689  17.191  1.00 80.00           C  
ATOM    737  HE2 PHE A  46     -12.462 -29.201  16.347  1.00 80.00           H  
ATOM    738  CZ  PHE A  46     -10.608 -29.898  17.185  1.00 80.00           C  
ATOM    739  HZ  PHE A  46     -10.017 -29.598  16.332  1.00 80.00           H  
ATOM    740  N   GLY A  47     -14.695 -33.208  22.485  1.00 71.31           N  
ATOM    741  H   GLY A  47     -15.347 -33.134  21.717  1.00 71.31           H  
ATOM    742  CA  GLY A  47     -15.228 -33.636  23.777  1.00 71.31           C  
ATOM    743  HA2 GLY A  47     -16.308 -33.750  23.695  1.00 71.31           H  
ATOM    744  HA3 GLY A  47     -15.013 -32.875  24.528  1.00 71.31           H  
ATOM    745  C   GLY A  47     -14.649 -34.965  24.261  1.00 71.31           C  
ATOM    746  O   GLY A  47     -14.543 -35.159  25.466  1.00 71.31           O  
ATOM    747  N   SER A  48     -14.209 -35.856  23.359  1.00 73.38           N  
ATOM    748  H   SER A  48     -14.360 -35.691  22.374  1.00 73.38           H  
ATOM    749  CA  SER A  48     -13.487 -37.075  23.760  1.00 73.38           C  
ATOM    750  HA  SER A  48     -13.963 -37.474  24.655  1.00 73.38           H  
ATOM    751  C   SER A  48     -12.021 -36.836  24.134  1.00 73.38           C  
ATOM    752  CB  SER A  48     -13.583 -38.164  22.685  1.00 73.38           C  
ATOM    753  HB2 SER A  48     -14.628 -38.449  22.568  1.00 73.38           H  
ATOM    754  HB3 SER A  48     -13.031 -39.041  23.024  1.00 73.38           H  
ATOM    755  O   SER A  48     -11.434 -37.666  24.819  1.00 73.38           O  
ATOM    756  OG  SER A  48     -13.083 -37.770  21.421  1.00 73.38           O  
ATOM    757  HG  SER A  48     -12.349 -37.157  21.503  1.00 73.38           H  
ATOM    758  N   ILE A  49     -11.423 -35.730  23.681  1.00 77.93           N  
ATOM    759  H   ILE A  49     -11.986 -35.059  23.177  1.00 77.93           H  
ATOM    760  CA  ILE A  49     -10.008 -35.393  23.923  1.00 77.93           C  
ATOM    761  HA  ILE A  49      -9.450 -36.303  24.141  1.00 77.93           H  
ATOM    762  C   ILE A  49      -9.861 -34.490  25.157  1.00 77.93           C  
ATOM    763  CB  ILE A  49      -9.406 -34.762  22.641  1.00 77.93           C  
ATOM    764  HB  ILE A  49     -10.054 -33.945  22.325  1.00 77.93           H  
ATOM    765  O   ILE A  49      -8.881 -34.585  25.893  1.00 77.93           O  
ATOM    766  CG1 ILE A  49      -9.355 -35.819  21.509  1.00 77.93           C  
ATOM    767 HG12 ILE A  49     -10.324 -36.311  21.425  1.00 77.93           H  
ATOM    768 HG13 ILE A  49      -8.617 -36.582  21.757  1.00 77.93           H  
ATOM    769  CG2 ILE A  49      -8.002 -34.180  22.893  1.00 77.93           C  
ATOM    770 HG21 ILE A  49      -7.335 -34.958  23.266  1.00 77.93           H  
ATOM    771 HG22 ILE A  49      -8.047 -33.372  23.623  1.00 77.93           H  
ATOM    772 HG23 ILE A  49      -7.586 -33.761  21.976  1.00 77.93           H  
ATOM    773  CD1 ILE A  49      -9.035 -35.244  20.123  1.00 77.93           C  
ATOM    774 HD11 ILE A  49      -8.011 -34.872  20.086  1.00 77.93           H  
ATOM    775 HD12 ILE A  49      -9.728 -34.438  19.886  1.00 77.93           H  
ATOM    776 HD13 ILE A  49      -9.142 -36.031  19.377  1.00 77.93           H  
ATOM    777  N   LEU A  50     -10.836 -33.615  25.405  1.00 69.11           N  
ATOM    778  H   LEU A  50     -11.619 -33.578  24.767  1.00 69.11           H  
ATOM    779  CA  LEU A  50     -10.798 -32.640  26.491  1.00 69.11           C  
ATOM    780  HA  LEU A  50      -9.772 -32.295  26.614  1.00 69.11           H  
ATOM    781  C   LEU A  50     -11.206 -33.272  27.833  1.00 69.11           C  
ATOM    782  CB  LEU A  50     -11.667 -31.429  26.098  1.00 69.11           C  
ATOM    783  HB2 LEU A  50     -12.633 -31.798  25.752  1.00 69.11           H  
ATOM    784  HB3 LEU A  50     -11.849 -30.818  26.982  1.00 69.11           H  
ATOM    785  O   LEU A  50     -12.370 -33.246  28.226  1.00 69.11           O  
ATOM    786  CG  LEU A  50     -11.033 -30.540  25.010  1.00 69.11           C  
ATOM    787  HG  LEU A  50     -10.650 -31.158  24.198  1.00 69.11           H  
ATOM    788  CD1 LEU A  50     -12.082 -29.590  24.430  1.00 69.11           C  
ATOM    789 HD11 LEU A  50     -11.633 -28.980  23.647  1.00 69.11           H  
ATOM    790 HD12 LEU A  50     -12.474 -28.944  25.216  1.00 69.11           H  
ATOM    791 HD13 LEU A  50     -12.898 -30.171  24.001  1.00 69.11           H  
ATOM    792  CD2 LEU A  50      -9.889 -29.691  25.573  1.00 69.11           C  
ATOM    793 HD21 LEU A  50      -9.490 -29.045  24.791  1.00 69.11           H  
ATOM    794 HD22 LEU A  50     -10.245 -29.075  26.399  1.00 69.11           H  
ATOM    795 HD23 LEU A  50      -9.081 -30.332  25.926  1.00 69.11           H  
ATOM    796  N   TYR A  51     -10.224 -33.796  28.572  1.00 70.12           N  
ATOM    797  H   TYR A  51      -9.313 -33.883  28.145  1.00 70.12           H  
ATOM    798  CA  TYR A  51     -10.371 -34.166  29.985  1.00 70.12           C  
ATOM    799  HA  TYR A  51     -11.391 -34.511  30.151  1.00 70.12           H  
ATOM    800  C   TYR A  51     -10.137 -32.942  30.885  1.00 70.12           C  
ATOM    801  CB  TYR A  51      -9.437 -35.335  30.328  1.00 70.12           C  
ATOM    802  HB2 TYR A  51      -8.404 -35.030  30.161  1.00 70.12           H  
ATOM    803  HB3 TYR A  51      -9.645 -36.158  29.645  1.00 70.12           H  
ATOM    804  O   TYR A  51      -9.014 -32.633  31.280  1.00 70.12           O  
ATOM    805  CG  TYR A  51      -9.587 -35.850  31.752  1.00 70.12           C  
ATOM    806  CD1 TYR A  51      -8.627 -35.526  32.733  1.00 70.12           C  
ATOM    807  HD1 TYR A  51      -7.789 -34.897  32.471  1.00 70.12           H  
ATOM    808  CD2 TYR A  51     -10.686 -36.662  32.094  1.00 70.12           C  
ATOM    809  HD2 TYR A  51     -11.420 -36.915  31.343  1.00 70.12           H  
ATOM    810  CE1 TYR A  51      -8.753 -36.026  34.044  1.00 70.12           C  
ATOM    811  HE1 TYR A  51      -8.006 -35.784  34.786  1.00 70.12           H  
ATOM    812  CE2 TYR A  51     -10.824 -37.153  33.407  1.00 70.12           C  
ATOM    813  HE2 TYR A  51     -11.662 -37.778  33.677  1.00 70.12           H  
ATOM    814  OH  TYR A  51      -9.988 -37.322  35.646  1.00 70.12           O  
ATOM    815  HH  TYR A  51      -9.248 -37.074  36.205  1.00 70.12           H  
ATOM    816  CZ  TYR A  51      -9.855 -36.842  34.382  1.00 70.12           C  
ATOM    817  N   LEU A  52     -11.211 -32.225  31.216  1.00 65.59           N  
ATOM    818  H   LEU A  52     -12.098 -32.488  30.811  1.00 65.59           H  
ATOM    819  CA  LEU A  52     -11.187 -31.135  32.197  1.00 65.59           C  
ATOM    820  HA  LEU A  52     -10.239 -30.601  32.133  1.00 65.59           H  
ATOM    821  C   LEU A  52     -11.285 -31.740  33.606  1.00 65.59           C  
ATOM    822  CB  LEU A  52     -12.333 -30.146  31.897  1.00 65.59           C  
ATOM    823  HB2 LEU A  52     -13.278 -30.684  31.970  1.00 65.59           H  
ATOM    824  HB3 LEU A  52     -12.337 -29.376  32.668  1.00 65.59           H  
ATOM    825  O   LEU A  52     -12.379 -31.847  34.149  1.00 65.59           O  
ATOM    826  CG  LEU A  52     -12.274 -29.463  30.517  1.00 65.59           C  
ATOM    827  HG  LEU A  52     -12.237 -30.220  29.734  1.00 65.59           H  
ATOM    828  CD1 LEU A  52     -13.540 -28.630  30.310  1.00 65.59           C  
ATOM    829 HD11 LEU A  52     -14.416 -29.277  30.365  1.00 65.59           H  
ATOM    830 HD12 LEU A  52     -13.513 -28.156  29.329  1.00 65.59           H  
ATOM    831 HD13 LEU A  52     -13.612 -27.864  31.081  1.00 65.59           H  
ATOM    832  CD2 LEU A  52     -11.061 -28.543  30.371  1.00 65.59           C  
ATOM    833 HD21 LEU A  52     -10.140 -29.123  30.442  1.00 65.59           H  
ATOM    834 HD22 LEU A  52     -11.070 -27.782  31.151  1.00 65.59           H  
ATOM    835 HD23 LEU A  52     -11.082 -28.057  29.395  1.00 65.59           H  
ATOM    836  N   GLY A  53     -10.163 -32.214  34.159  1.00 64.56           N  
ATOM    837  H   GLY A  53      -9.326 -32.130  33.601  1.00 64.56           H  
ATOM    838  CA  GLY A  53     -10.067 -33.012  35.396  1.00 64.56           C  
ATOM    839  HA2 GLY A  53     -10.241 -34.057  35.142  1.00 64.56           H  
ATOM    840  HA3 GLY A  53      -9.052 -32.928  35.784  1.00 64.56           H  
ATOM    841  C   GLY A  53     -11.033 -32.636  36.532  1.00 64.56           C  
ATOM    842  O   GLY A  53     -10.697 -31.844  37.405  1.00 64.56           O  
ATOM    843  N   ASN A  54     -12.225 -33.246  36.536  1.00 64.14           N  
ATOM    844  H   ASN A  54     -12.424 -33.845  35.748  1.00 64.14           H  
ATOM    845  CA  ASN A  54     -13.346 -32.976  37.448  1.00 64.14           C  
ATOM    846  HA  ASN A  54     -14.201 -33.519  37.044  1.00 64.14           H  
ATOM    847  C   ASN A  54     -13.873 -31.524  37.511  1.00 64.14           C  
ATOM    848  CB  ASN A  54     -13.046 -33.572  38.839  1.00 64.14           C  
ATOM    849  HB2 ASN A  54     -13.658 -33.070  39.588  1.00 64.14           H  
ATOM    850  HB3 ASN A  54     -12.004 -33.399  39.107  1.00 64.14           H  
ATOM    851  O   ASN A  54     -14.801 -31.258  38.276  1.00 64.14           O  
ATOM    852  CG  ASN A  54     -13.360 -35.050  38.954  1.00 64.14           C  
ATOM    853  ND2 ASN A  54     -13.024 -35.648  40.072  1.00 64.14           N  
ATOM    854 HD21 ASN A  54     -13.244 -36.632  40.133  1.00 64.14           H  
ATOM    855 HD22 ASN A  54     -12.550 -35.136  40.802  1.00 64.14           H  
ATOM    856  OD1 ASN A  54     -13.928 -35.687  38.084  1.00 64.14           O  
ATOM    857  N   LEU A  55     -13.384 -30.598  36.680  1.00 62.38           N  
ATOM    858  H   LEU A  55     -12.667 -30.883  36.028  1.00 62.38           H  
ATOM    859  CA  LEU A  55     -14.000 -29.281  36.493  1.00 62.38           C  
ATOM    860  HA  LEU A  55     -14.480 -28.973  37.422  1.00 62.38           H  
ATOM    861  C   LEU A  55     -15.123 -29.393  35.457  1.00 62.38           C  
ATOM    862  CB  LEU A  55     -12.942 -28.216  36.143  1.00 62.38           C  
ATOM    863  HB2 LEU A  55     -13.421 -27.448  35.536  1.00 62.38           H  
ATOM    864  HB3 LEU A  55     -12.163 -28.662  35.525  1.00 62.38           H  
ATOM    865  O   LEU A  55     -14.950 -29.143  34.265  1.00 62.38           O  
ATOM    866  CG  LEU A  55     -12.337 -27.539  37.395  1.00 62.38           C  
ATOM    867  HG  LEU A  55     -12.808 -27.926  38.298  1.00 62.38           H  
ATOM    868  CD1 LEU A  55     -10.837 -27.801  37.499  1.00 62.38           C  
ATOM    869 HD11 LEU A  55     -10.442 -27.330  38.399  1.00 62.38           H  
ATOM    870 HD12 LEU A  55     -10.660 -28.875  37.561  1.00 62.38           H  
ATOM    871 HD13 LEU A  55     -10.320 -27.399  36.627  1.00 62.38           H  
ATOM    872  CD2 LEU A  55     -12.567 -26.026  37.357  1.00 62.38           C  
ATOM    873 HD21 LEU A  55     -12.151 -25.570  38.255  1.00 62.38           H  
ATOM    874 HD22 LEU A  55     -13.636 -25.814  37.322  1.00 62.38           H  
ATOM    875 HD23 LEU A  55     -12.081 -25.593  36.483  1.00 62.38           H  
ATOM    876  N   GLY A  56     -16.301 -29.804  35.920  1.00 54.86           N  
ATOM    877  H   GLY A  56     -16.365 -30.052  36.898  1.00 54.86           H  
ATOM    878  CA  GLY A  56     -17.502 -29.819  35.095  1.00 54.86           C  
ATOM    879  HA2 GLY A  56     -18.295 -30.355  35.617  1.00 54.86           H  
ATOM    880  HA3 GLY A  56     -17.296 -30.333  34.156  1.00 54.86           H  
ATOM    881  C   GLY A  56     -17.986 -28.397  34.807  1.00 54.86           C  
ATOM    882  O   GLY A  56     -18.547 -27.749  35.688  1.00 54.86           O  
ATOM    883  N   ILE A  57     -17.843 -27.922  33.566  1.00 62.26           N  
ATOM    884  H   ILE A  57     -17.276 -28.447  32.916  1.00 62.26           H  
ATOM    885  CA  ILE A  57     -18.590 -26.754  33.077  1.00 62.26           C  
ATOM    886  HA  ILE A  57     -18.577 -25.982  33.846  1.00 62.26           H  
ATOM    887  C   ILE A  57     -20.038 -27.211  32.886  1.00 62.26           C  
ATOM    888  CB  ILE A  57     -17.975 -26.141  31.794  1.00 62.26           C  
ATOM    889  HB  ILE A  57     -17.992 -26.894  31.007  1.00 62.26           H  
ATOM    890  O   ILE A  57     -20.451 -27.649  31.813  1.00 62.26           O  
ATOM    891  CG1 ILE A  57     -16.507 -25.719  32.039  1.00 62.26           C  
ATOM    892 HG12 ILE A  57     -16.478 -24.898  32.755  1.00 62.26           H  
ATOM    893 HG13 ILE A  57     -15.952 -26.554  32.467  1.00 62.26           H  
ATOM    894  CG2 ILE A  57     -18.804 -24.920  31.336  1.00 62.26           C  
ATOM    895 HG21 ILE A  57     -18.414 -24.530  30.396  1.00 62.26           H  
ATOM    896 HG22 ILE A  57     -18.767 -24.136  32.092  1.00 62.26           H  
ATOM    897 HG23 ILE A  57     -19.843 -25.199  31.160  1.00 62.26           H  
ATOM    898  CD1 ILE A  57     -15.759 -25.300  30.766  1.00 62.26           C  
ATOM    899 HD11 ILE A  57     -14.716 -25.106  31.013  1.00 62.26           H  
ATOM    900 HD12 ILE A  57     -15.802 -26.103  30.029  1.00 62.26           H  
ATOM    901 HD13 ILE A  57     -16.186 -24.391  30.344  1.00 62.26           H  
ATOM    902  N   GLY A  58     -20.818 -27.181  33.962  1.00 56.09           N  
ATOM    903  H   GLY A  58     -20.403 -26.926  34.847  1.00 56.09           H  
ATOM    904  CA  GLY A  58     -22.248 -27.414  33.868  1.00 56.09           C  
ATOM    905  HA2 GLY A  58     -22.436 -28.373  33.385  1.00 56.09           H  
ATOM    906  HA3 GLY A  58     -22.687 -27.423  34.866  1.00 56.09           H  
ATOM    907  C   GLY A  58     -22.881 -26.288  33.059  1.00 56.09           C  
ATOM    908  O   GLY A  58     -22.826 -25.131  33.469  1.00 56.09           O  
ATOM    909  N   THR A  59     -23.577 -26.609  31.966  1.00 61.86           N  
ATOM    910  H   THR A  59     -23.515 -27.553  31.612  1.00 61.86           H  
ATOM    911  CA  THR A  59     -24.519 -25.688  31.302  1.00 61.86           C  
ATOM    912  HA  THR A  59     -24.038 -24.714  31.213  1.00 61.86           H  
ATOM    913  C   THR A  59     -25.781 -25.489  32.154  1.00 61.86           C  
ATOM    914  CB  THR A  59     -24.889 -26.160  29.888  1.00 61.86           C  
ATOM    915  HB  THR A  59     -25.566 -25.434  29.436  1.00 61.86           H  
ATOM    916  O   THR A  59     -26.902 -25.426  31.644  1.00 61.86           O  
ATOM    917  CG2 THR A  59     -23.679 -26.312  28.971  1.00 61.86           C  
ATOM    918 HG21 THR A  59     -24.014 -26.592  27.972  1.00 61.86           H  
ATOM    919 HG22 THR A  59     -23.010 -27.086  29.347  1.00 61.86           H  
ATOM    920 HG23 THR A  59     -23.136 -25.368  28.913  1.00 61.86           H  
ATOM    921  OG1 THR A  59     -25.544 -27.404  29.970  1.00 61.86           O  
ATOM    922  HG1 THR A  59     -26.397 -27.238  30.377  1.00 61.86           H  
ATOM    923  N   GLY A  60     -25.631 -25.457  33.479  1.00 52.00           N  
ATOM    924  H   GLY A  60     -24.681 -25.413  33.819  1.00 52.00           H  
ATOM    925  CA  GLY A  60     -26.653 -24.939  34.359  1.00 52.00           C  
ATOM    926  HA2 GLY A  60     -27.600 -25.452  34.187  1.00 52.00           H  
ATOM    927  HA3 GLY A  60     -26.353 -25.057  35.401  1.00 52.00           H  
ATOM    928  C   GLY A  60     -26.777 -23.461  34.042  1.00 52.00           C  
ATOM    929  O   GLY A  60     -25.774 -22.758  33.930  1.00 52.00           O  
ATOM    930  N   ARG A  61     -28.008 -22.976  33.867  1.00 55.84           N  
ATOM    931  H   ARG A  61     -28.784 -23.613  33.975  1.00 55.84           H  
ATOM    932  CA  ARG A  61     -28.246 -21.536  33.934  1.00 55.84           C  
ATOM    933  HA  ARG A  61     -27.692 -21.019  33.150  1.00 55.84           H  
ATOM    934  C   ARG A  61     -27.688 -21.119  35.282  1.00 55.84           C  
ATOM    935  CB  ARG A  61     -29.746 -21.225  33.844  1.00 55.84           C  
ATOM    936  HB2 ARG A  61     -29.896 -20.163  34.036  1.00 55.84           H  
ATOM    937  HB3 ARG A  61     -30.280 -21.792  34.607  1.00 55.84           H  
ATOM    938  O   ARG A  61     -28.254 -21.523  36.293  1.00 55.84           O  
ATOM    939  CG  ARG A  61     -30.312 -21.570  32.464  1.00 55.84           C  
ATOM    940  HG2 ARG A  61     -30.127 -22.620  32.238  1.00 55.84           H  
ATOM    941  HG3 ARG A  61     -29.824 -20.952  31.710  1.00 55.84           H  
ATOM    942  CD  ARG A  61     -31.820 -21.316  32.443  1.00 55.84           C  
ATOM    943  HD2 ARG A  61     -32.004 -20.268  32.678  1.00 55.84           H  
ATOM    944  HD3 ARG A  61     -32.284 -21.938  33.208  1.00 55.84           H  
ATOM    945  NE  ARG A  61     -32.388 -21.635  31.121  1.00 55.84           N  
ATOM    946  HE  ARG A  61     -31.726 -21.830  30.384  1.00 55.84           H  
ATOM    947  NH1 ARG A  61     -34.600 -21.477  31.705  1.00 55.84           N  
ATOM    948 HH11 ARG A  61     -35.580 -21.542  31.468  1.00 55.84           H  
ATOM    949 HH12 ARG A  61     -34.318 -21.268  32.652  1.00 55.84           H  
ATOM    950  NH2 ARG A  61     -34.044 -21.999  29.605  1.00 55.84           N  
ATOM    951 HH21 ARG A  61     -35.026 -22.075  29.381  1.00 55.84           H  
ATOM    952 HH22 ARG A  61     -33.350 -22.215  28.903  1.00 55.84           H  
ATOM    953  CZ  ARG A  61     -33.670 -21.701  30.817  1.00 55.84           C  
ATOM    954  N   GLY A  62     -26.565 -20.404  35.292  1.00 53.34           N  
ATOM    955  H   GLY A  62     -26.047 -20.281  34.434  1.00 53.34           H  
ATOM    956  CA  GLY A  62     -26.096 -19.758  36.501  1.00 53.34           C  
ATOM    957  HA2 GLY A  62     -25.253 -19.101  36.288  1.00 53.34           H  
ATOM    958  HA3 GLY A  62     -25.811 -20.499  37.248  1.00 53.34           H  
ATOM    959  C   GLY A  62     -27.274 -18.933  36.987  1.00 53.34           C  
ATOM    960  O   GLY A  62     -27.668 -17.969  36.342  1.00 53.34           O  
ATOM    961  N   SER A  63     -27.957 -19.393  38.025  1.00 53.84           N  
ATOM    962  H   SER A  63     -27.734 -20.307  38.393  1.00 53.84           H  
ATOM    963  CA  SER A  63     -28.777 -18.523  38.835  1.00 53.84           C  
ATOM    964  HA  SER A  63     -29.170 -17.694  38.245  1.00 53.84           H  
ATOM    965  C   SER A  63     -27.779 -17.988  39.838  1.00 53.84           C  
ATOM    966  CB  SER A  63     -29.965 -19.262  39.465  1.00 53.84           C  
ATOM    967  HB2 SER A  63     -30.611 -19.649  38.676  1.00 53.84           H  
ATOM    968  HB3 SER A  63     -30.536 -18.556  40.067  1.00 53.84           H  
ATOM    969  O   SER A  63     -27.463 -18.667  40.814  1.00 53.84           O  
ATOM    970  OG  SER A  63     -29.546 -20.328  40.290  1.00 53.84           O  
ATOM    971  HG  SER A  63     -28.811 -20.005  40.816  1.00 53.84           H  
ATOM    972  N   GLY A  64     -27.193 -16.824  39.545  1.00 54.60           N  
ATOM    973  H   GLY A  64     -27.415 -16.366  38.673  1.00 54.60           H  
ATOM    974  CA  GLY A  64     -26.481 -16.055  40.563  1.00 54.60           C  
ATOM    975  HA2 GLY A  64     -26.275 -15.041  40.221  1.00 54.60           H  
ATOM    976  HA3 GLY A  64     -25.552 -16.557  40.834  1.00 54.60           H  
ATOM    977  C   GLY A  64     -27.426 -16.003  41.746  1.00 54.60           C  
ATOM    978  O   GLY A  64     -28.587 -15.697  41.500  1.00 54.60           O  
ATOM    979  N   GLY A  65     -26.972 -16.495  42.903  1.00 58.31           N  
ATOM    980  H   GLY A  65     -25.985 -16.703  42.943  1.00 58.31           H  
ATOM    981  CA  GLY A  65     -27.798 -17.097  43.953  1.00 58.31           C  
ATOM    982  HA2 GLY A  65     -27.148 -17.370  44.784  1.00 58.31           H  
ATOM    983  HA3 GLY A  65     -28.235 -18.016  43.563  1.00 58.31           H  
ATOM    984  C   GLY A  65     -28.945 -16.235  44.491  1.00 58.31           C  
ATOM    985  O   GLY A  65     -29.674 -15.559  43.779  1.00 58.31           O  
ATOM    986  N   GLN A  66     -29.180 -16.258  45.797  1.00 59.91           N  
ATOM    987  H   GLN A  66     -28.608 -16.825  46.408  1.00 59.91           H  
ATOM    988  CA  GLN A  66     -30.319 -15.518  46.361  1.00 59.91           C  
ATOM    989  HA  GLN A  66     -31.213 -15.857  45.837  1.00 59.91           H  
ATOM    990  C   GLN A  66     -30.228 -13.994  46.128  1.00 59.91           C  
ATOM    991  CB  GLN A  66     -30.443 -15.896  47.836  1.00 59.91           C  
ATOM    992  HB2 GLN A  66     -29.985 -16.873  47.988  1.00 59.91           H  
ATOM    993  HB3 GLN A  66     -29.916 -15.172  48.458  1.00 59.91           H  
ATOM    994  O   GLN A  66     -31.231 -13.285  46.173  1.00 59.91           O  
ATOM    995  CG  GLN A  66     -31.910 -15.999  48.269  1.00 59.91           C  
ATOM    996  HG2 GLN A  66     -32.463 -16.598  47.546  1.00 59.91           H  
ATOM    997  HG3 GLN A  66     -32.350 -15.003  48.307  1.00 59.91           H  
ATOM    998  CD  GLN A  66     -32.050 -16.668  49.630  1.00 59.91           C  
ATOM    999  NE2 GLN A  66     -33.257 -16.863  50.112  1.00 59.91           N  
ATOM   1000 HE21 GLN A  66     -34.076 -16.543  49.614  1.00 59.91           H  
ATOM   1001 HE22 GLN A  66     -33.292 -17.304  51.019  1.00 59.91           H  
ATOM   1002  OE1 GLN A  66     -31.098 -17.051  50.284  1.00 59.91           O  
ATOM   1003  N   PHE A  67     -29.032 -13.515  45.783  1.00 53.44           N  
ATOM   1004  H   PHE A  67     -28.266 -14.172  45.741  1.00 53.44           H  
ATOM   1005  CA  PHE A  67     -28.767 -12.180  45.278  1.00 53.44           C  
ATOM   1006  HA  PHE A  67     -29.665 -11.568  45.360  1.00 53.44           H  
ATOM   1007  C   PHE A  67     -28.397 -12.302  43.796  1.00 53.44           C  
ATOM   1008  CB  PHE A  67     -27.680 -11.544  46.154  1.00 53.44           C  
ATOM   1009  HB2 PHE A  67     -26.728 -12.044  45.974  1.00 53.44           H  
ATOM   1010  HB3 PHE A  67     -27.562 -10.498  45.871  1.00 53.44           H  
ATOM   1011  O   PHE A  67     -27.247 -12.568  43.454  1.00 53.44           O  
ATOM   1012  CG  PHE A  67     -28.006 -11.628  47.635  1.00 53.44           C  
ATOM   1013  CD1 PHE A  67     -29.014 -10.812  48.180  1.00 53.44           C  
ATOM   1014  HD1 PHE A  67     -29.529 -10.097  47.554  1.00 53.44           H  
ATOM   1015  CD2 PHE A  67     -27.357 -12.574  48.452  1.00 53.44           C  
ATOM   1016  HD2 PHE A  67     -26.585 -13.209  48.040  1.00 53.44           H  
ATOM   1017  CE1 PHE A  67     -29.362 -10.930  49.537  1.00 53.44           C  
ATOM   1018  HE1 PHE A  67     -30.134 -10.302  49.956  1.00 53.44           H  
ATOM   1019  CE2 PHE A  67     -27.708 -12.696  49.807  1.00 53.44           C  
ATOM   1020  HE2 PHE A  67     -27.204 -13.417  50.434  1.00 53.44           H  
ATOM   1021  CZ  PHE A  67     -28.708 -11.872  50.350  1.00 53.44           C  
ATOM   1022  HZ  PHE A  67     -28.973 -11.963  51.394  1.00 53.44           H  
ATOM   1023  N   GLY A  68     -29.401 -12.187  42.921  1.00 52.46           N  
ATOM   1024  H   GLY A  68     -30.336 -12.089  43.290  1.00 52.46           H  
ATOM   1025  CA  GLY A  68     -29.229 -12.286  41.471  1.00 52.46           C  
ATOM   1026  HA2 GLY A  68     -30.162 -12.025  40.971  1.00 52.46           H  
ATOM   1027  HA3 GLY A  68     -28.985 -13.318  41.219  1.00 52.46           H  
ATOM   1028  C   GLY A  68     -28.119 -11.380  40.932  1.00 52.46           C  
ATOM   1029  O   GLY A  68     -27.738 -10.400  41.571  1.00 52.46           O  
ATOM   1030  N   TYR A  69     -27.608 -11.699  39.738  1.00 55.75           N  
ATOM   1031  H   TYR A  69     -27.926 -12.543  39.285  1.00 55.75           H  
ATOM   1032  CA  TYR A  69     -26.542 -10.930  39.092  1.00 55.75           C  
ATOM   1033  HA  TYR A  69     -25.654 -10.973  39.721  1.00 55.75           H  
ATOM   1034  C   TYR A  69     -26.947  -9.466  38.924  1.00 55.75           C  
ATOM   1035  CB  TYR A  69     -26.190 -11.520  37.722  1.00 55.75           C  
ATOM   1036  HB2 TYR A  69     -25.406 -10.909  37.275  1.00 55.75           H  
ATOM   1037  HB3 TYR A  69     -27.061 -11.456  37.069  1.00 55.75           H  
ATOM   1038  O   TYR A  69     -27.658  -9.096  37.988  1.00 55.75           O  
ATOM   1039  CG  TYR A  69     -25.707 -12.948  37.758  1.00 55.75           C  
ATOM   1040  CD1 TYR A  69     -24.407 -13.254  38.208  1.00 55.75           C  
ATOM   1041  HD1 TYR A  69     -23.754 -12.466  38.553  1.00 55.75           H  
ATOM   1042  CD2 TYR A  69     -26.550 -13.964  37.295  1.00 55.75           C  
ATOM   1043  HD2 TYR A  69     -27.532 -13.733  36.908  1.00 55.75           H  
ATOM   1044  CE1 TYR A  69     -23.954 -14.589  38.218  1.00 55.75           C  
ATOM   1045  HE1 TYR A  69     -22.963 -14.822  38.580  1.00 55.75           H  
ATOM   1046  CE2 TYR A  69     -26.076 -15.279  37.263  1.00 55.75           C  
ATOM   1047  HE2 TYR A  69     -26.694 -16.047  36.821  1.00 55.75           H  
ATOM   1048  OH  TYR A  69     -24.398 -16.913  37.766  1.00 55.75           O  
ATOM   1049  HH  TYR A  69     -23.499 -17.005  38.090  1.00 55.75           H  
ATOM   1050  CZ  TYR A  69     -24.796 -15.614  37.746  1.00 55.75           C  
ATOM   1051  N   ARG A  70     -26.471  -8.614  39.827  1.00 56.33           N  
ATOM   1052  H   ARG A  70     -25.993  -8.994  40.632  1.00 56.33           H  
ATOM   1053  CA  ARG A  70     -26.415  -7.182  39.588  1.00 56.33           C  
ATOM   1054  HA  ARG A  70     -27.291  -6.900  39.004  1.00 56.33           H  
ATOM   1055  C   ARG A  70     -25.143  -6.962  38.767  1.00 56.33           C  
ATOM   1056  CB  ARG A  70     -26.437  -6.425  40.927  1.00 56.33           C  
ATOM   1057  HB2 ARG A  70     -25.434  -6.090  41.191  1.00 56.33           H  
ATOM   1058  HB3 ARG A  70     -26.793  -7.084  41.718  1.00 56.33           H  
ATOM   1059  O   ARG A  70     -24.065  -7.235  39.291  1.00 56.33           O  
ATOM   1060  CG  ARG A  70     -27.384  -5.222  40.847  1.00 56.33           C  
ATOM   1061  HG2 ARG A  70     -28.392  -5.575  40.629  1.00 56.33           H  
ATOM   1062  HG3 ARG A  70     -27.058  -4.554  40.050  1.00 56.33           H  
ATOM   1063  CD  ARG A  70     -27.393  -4.461  42.177  1.00 56.33           C  
ATOM   1064  HD2 ARG A  70     -26.399  -4.046  42.344  1.00 56.33           H  
ATOM   1065  HD3 ARG A  70     -27.598  -5.157  42.991  1.00 56.33           H  
ATOM   1066  NE  ARG A  70     -28.376  -3.360  42.159  1.00 56.33           N  
ATOM   1067  HE  ARG A  70     -28.094  -2.528  41.661  1.00 56.33           H  
ATOM   1068  NH1 ARG A  70     -30.016  -4.326  43.454  1.00 56.33           N  
ATOM   1069 HH11 ARG A  70     -29.442  -5.152  43.547  1.00 56.33           H  
ATOM   1070 HH12 ARG A  70     -30.890  -4.251  43.955  1.00 56.33           H  
ATOM   1071  NH2 ARG A  70     -30.292  -2.252  42.685  1.00 56.33           N  
ATOM   1072 HH21 ARG A  70     -31.175  -2.201  43.173  1.00 56.33           H  
ATOM   1073 HH22 ARG A  70     -29.946  -1.435  42.201  1.00 56.33           H  
ATOM   1074  CZ  ARG A  70     -29.551  -3.321  42.763  1.00 56.33           C  
ATOM   1075  N   PRO A  71     -25.223  -6.549  37.490  1.00 54.61           N  
ATOM   1076  CA  PRO A  71     -24.021  -6.163  36.770  1.00 54.61           C  
ATOM   1077  HA  PRO A  71     -23.321  -6.998  36.721  1.00 54.61           H  
ATOM   1078  C   PRO A  71     -23.378  -4.999  37.528  1.00 54.61           C  
ATOM   1079  CB  PRO A  71     -24.478  -5.797  35.354  1.00 54.61           C  
ATOM   1080  HB2 PRO A  71     -24.412  -6.679  34.716  1.00 54.61           H  
ATOM   1081  HB3 PRO A  71     -23.892  -4.981  34.931  1.00 54.61           H  
ATOM   1082  O   PRO A  71     -24.002  -3.952  37.717  1.00 54.61           O  
ATOM   1083  CG  PRO A  71     -25.946  -5.410  35.532  1.00 54.61           C  
ATOM   1084  HG2 PRO A  71     -26.527  -5.598  34.629  1.00 54.61           H  
ATOM   1085  HG3 PRO A  71     -26.014  -4.360  35.816  1.00 54.61           H  
ATOM   1086  CD  PRO A  71     -26.413  -6.283  36.696  1.00 54.61           C  
ATOM   1087  HD2 PRO A  71     -27.172  -5.747  37.266  1.00 54.61           H  
ATOM   1088  HD3 PRO A  71     -26.812  -7.223  36.316  1.00 54.61           H  
ATOM   1089  N   PHE A  72     -22.151  -5.206  38.005  1.00 54.76           N  
ATOM   1090  H   PHE A  72     -21.731  -6.118  37.897  1.00 54.76           H  
ATOM   1091  CA  PHE A  72     -21.323  -4.140  38.554  1.00 54.76           C  
ATOM   1092  HA  PHE A  72     -21.812  -3.713  39.430  1.00 54.76           H  
ATOM   1093  C   PHE A  72     -21.188  -3.054  37.475  1.00 54.76           C  
ATOM   1094  CB  PHE A  72     -19.962  -4.719  38.979  1.00 54.76           C  
ATOM   1095  HB2 PHE A  72     -19.532  -5.280  38.150  1.00 54.76           H  
ATOM   1096  HB3 PHE A  72     -19.288  -3.887  39.184  1.00 54.76           H  
ATOM   1097  O   PHE A  72     -20.661  -3.316  36.398  1.00 54.76           O  
ATOM   1098  CG  PHE A  72     -20.002  -5.600  40.220  1.00 54.76           C  
ATOM   1099  CD1 PHE A  72     -20.012  -5.004  41.496  1.00 54.76           C  
ATOM   1100  HD1 PHE A  72     -19.995  -3.928  41.592  1.00 54.76           H  
ATOM   1101  CD2 PHE A  72     -19.997  -7.006  40.113  1.00 54.76           C  
ATOM   1102  HD2 PHE A  72     -19.971  -7.476  39.141  1.00 54.76           H  
ATOM   1103  CE1 PHE A  72     -20.018  -5.802  42.654  1.00 54.76           C  
ATOM   1104  HE1 PHE A  72     -20.008  -5.340  43.630  1.00 54.76           H  
ATOM   1105  CE2 PHE A  72     -20.004  -7.804  41.272  1.00 54.76           C  
ATOM   1106  HE2 PHE A  72     -19.986  -8.881  41.188  1.00 54.76           H  
ATOM   1107  CZ  PHE A  72     -20.013  -7.203  42.543  1.00 54.76           C  
ATOM   1108  HZ  PHE A  72     -20.002  -7.816  43.432  1.00 54.76           H  
ATOM   1109  N   GLY A  73     -21.745  -1.866  37.726  1.00 52.02           N  
ATOM   1110  H   GLY A  73     -22.196  -1.730  38.619  1.00 52.02           H  
ATOM   1111  CA  GLY A  73     -21.713  -0.727  36.796  1.00 52.02           C  
ATOM   1112  HA2 GLY A  73     -20.897  -0.857  36.085  1.00 52.02           H  
ATOM   1113  HA3 GLY A  73     -21.503   0.178  37.366  1.00 52.02           H  
ATOM   1114  C   GLY A  73     -22.990  -0.468  35.985  1.00 52.02           C  
ATOM   1115  O   GLY A  73     -23.027   0.481  35.208  1.00 52.02           O  
ATOM   1116  N   GLY A  74     -24.061  -1.247  36.165  1.00 43.74           N  
ATOM   1117  H   GLY A  74     -23.991  -2.035  36.793  1.00 43.74           H  
ATOM   1118  CA  GLY A  74     -25.354  -0.946  35.545  1.00 43.74           C  
ATOM   1119  HA2 GLY A  74     -25.957  -1.854  35.514  1.00 43.74           H  
ATOM   1120  HA3 GLY A  74     -25.208  -0.599  34.522  1.00 43.74           H  
ATOM   1121  C   GLY A  74     -26.126   0.114  36.329  1.00 43.74           C  
ATOM   1122  O   GLY A  74     -26.896  -0.234  37.226  1.00 43.74           O  
ATOM   1123  N   ALA A  75     -25.939   1.392  35.995  1.00 45.78           N  
ATOM   1124  H   ALA A  75     -25.221   1.612  35.319  1.00 45.78           H  
ATOM   1125  CA  ALA A  75     -26.841   2.458  36.420  1.00 45.78           C  
ATOM   1126  HA  ALA A  75     -26.738   2.582  37.498  1.00 45.78           H  
ATOM   1127  C   ALA A  75     -28.302   2.074  36.107  1.00 45.78           C  
ATOM   1128  CB  ALA A  75     -26.429   3.772  35.745  1.00 45.78           C  
ATOM   1129  HB1 ALA A  75     -25.404   4.024  36.014  1.00 45.78           H  
ATOM   1130  HB2 ALA A  75     -27.085   4.579  36.071  1.00 45.78           H  
ATOM   1131  HB3 ALA A  75     -26.501   3.676  34.661  1.00 45.78           H  
ATOM   1132  O   ALA A  75     -28.590   1.428  35.095  1.00 45.78           O  
ATOM   1133  N   SER A  76     -29.211   2.430  37.020  1.00 48.33           N  
ATOM   1134  H   SER A  76     -28.885   2.989  37.796  1.00 48.33           H  
ATOM   1135  CA  SER A  76     -30.650   2.174  36.915  1.00 48.33           C  
ATOM   1136  HA  SER A  76     -30.842   1.121  37.122  1.00 48.33           H  
ATOM   1137  C   SER A  76     -31.146   2.525  35.515  1.00 48.33           C  
ATOM   1138  CB  SER A  76     -31.393   3.031  37.943  1.00 48.33           C  
ATOM   1139  HB2 SER A  76     -30.970   2.864  38.933  1.00 48.33           H  
ATOM   1140  HB3 SER A  76     -31.284   4.085  37.687  1.00 48.33           H  
ATOM   1141  O   SER A  76     -30.921   3.638  35.047  1.00 48.33           O  
ATOM   1142  OG  SER A  76     -32.763   2.687  37.965  1.00 48.33           O  
ATOM   1143  HG  SER A  76     -33.266   3.480  38.164  1.00 48.33           H  
ATOM   1144  N   ARG A  77     -31.800   1.569  34.845  1.00 48.37           N  
ATOM   1145  H   ARG A  77     -31.925   0.684  35.317  1.00 48.37           H  
ATOM   1146  CA  ARG A  77     -32.426   1.767  33.535  1.00 48.37           C  
ATOM   1147  HA  ARG A  77     -31.637   1.880  32.791  1.00 48.37           H  
ATOM   1148  C   ARG A  77     -33.273   3.044  33.611  1.00 48.37           C  
ATOM   1149  CB  ARG A  77     -33.285   0.533  33.219  1.00 48.37           C  
ATOM   1150  HB2 ARG A  77     -34.095   0.460  33.946  1.00 48.37           H  
ATOM   1151  HB3 ARG A  77     -32.659  -0.353  33.325  1.00 48.37           H  
ATOM   1152  O   ARG A  77     -34.268   3.021  34.340  1.00 48.37           O  
ATOM   1153  CG  ARG A  77     -33.875   0.540  31.803  1.00 48.37           C  
ATOM   1154  HG2 ARG A  77     -34.478   1.434  31.641  1.00 48.37           H  
ATOM   1155  HG3 ARG A  77     -33.053   0.528  31.087  1.00 48.37           H  
ATOM   1156  CD  ARG A  77     -34.749  -0.710  31.624  1.00 48.37           C  
ATOM   1157  HD2 ARG A  77     -34.310  -1.523  32.202  1.00 48.37           H  
ATOM   1158  HD3 ARG A  77     -35.743  -0.500  32.018  1.00 48.37           H  
ATOM   1159  NE  ARG A  77     -34.831  -1.129  30.213  1.00 48.37           N  
ATOM   1160  HE  ARG A  77     -34.465  -0.476  29.534  1.00 48.37           H  
ATOM   1161  NH1 ARG A  77     -35.825  -3.164  30.575  1.00 48.37           N  
ATOM   1162 HH11 ARG A  77     -35.904  -2.924  31.553  1.00 48.37           H  
ATOM   1163 HH12 ARG A  77     -36.170  -4.049  30.233  1.00 48.37           H  
ATOM   1164  NH2 ARG A  77     -35.185  -2.598  28.511  1.00 48.37           N  
ATOM   1165 HH21 ARG A  77     -34.746  -1.948  27.874  1.00 48.37           H  
ATOM   1166 HH22 ARG A  77     -35.508  -3.495  28.178  1.00 48.37           H  
ATOM   1167  CZ  ARG A  77     -35.280  -2.289  29.774  1.00 48.37           C  
ATOM   1168  N   PRO A  78     -32.913   4.135  32.910  1.00 52.39           N  
ATOM   1169  CA  PRO A  78     -33.731   5.332  32.937  1.00 52.39           C  
ATOM   1170  HA  PRO A  78     -33.819   5.693  33.962  1.00 52.39           H  
ATOM   1171  C   PRO A  78     -35.115   4.951  32.417  1.00 52.39           C  
ATOM   1172  CB  PRO A  78     -32.990   6.383  32.103  1.00 52.39           C  
ATOM   1173  HB2 PRO A  78     -33.672   7.009  31.527  1.00 52.39           H  
ATOM   1174  HB3 PRO A  78     -32.379   6.998  32.764  1.00 52.39           H  
ATOM   1175  O   PRO A  78     -35.246   4.201  31.439  1.00 52.39           O  
ATOM   1176  CG  PRO A  78     -32.074   5.558  31.200  1.00 52.39           C  
ATOM   1177  HG2 PRO A  78     -32.616   5.278  30.297  1.00 52.39           H  
ATOM   1178  HG3 PRO A  78     -31.163   6.100  30.945  1.00 52.39           H  
ATOM   1179  CD  PRO A  78     -31.775   4.305  32.019  1.00 52.39           C  
ATOM   1180  HD2 PRO A  78     -30.870   4.459  32.606  1.00 52.39           H  
ATOM   1181  HD3 PRO A  78     -31.653   3.452  31.351  1.00 52.39           H  
ATOM   1182  N   SER A  79     -36.151   5.398  33.133  1.00 50.60           N  
ATOM   1183  H   SER A  79     -35.963   6.001  33.921  1.00 50.60           H  
ATOM   1184  CA  SER A  79     -37.532   5.308  32.671  1.00 50.60           C  
ATOM   1185  HA  SER A  79     -37.866   4.272  32.731  1.00 50.60           H  
ATOM   1186  C   SER A  79     -37.578   5.778  31.227  1.00 50.60           C  
ATOM   1187  CB  SER A  79     -38.453   6.188  33.524  1.00 50.60           C  
ATOM   1188  HB2 SER A  79     -39.459   6.173  33.105  1.00 50.60           H  
ATOM   1189  HB3 SER A  79     -38.493   5.791  34.539  1.00 50.60           H  
ATOM   1190  O   SER A  79     -36.866   6.717  30.879  1.00 50.60           O  
ATOM   1191  OG  SER A  79     -37.988   7.522  33.580  1.00 50.60           O  
ATOM   1192  HG  SER A  79     -37.754   7.836  32.703  1.00 50.60           H  
ATOM   1193  N   ILE A  80     -38.393   5.122  30.404  1.00 50.07           N  
ATOM   1194  H   ILE A  80     -38.927   4.353  30.785  1.00 50.07           H  
ATOM   1195  CA  ILE A  80     -38.655   5.502  29.017  1.00 50.07           C  
ATOM   1196  HA  ILE A  80     -37.719   5.495  28.458  1.00 50.07           H  
ATOM   1197  C   ILE A  80     -39.198   6.939  29.030  1.00 50.07           C  
ATOM   1198  CB  ILE A  80     -39.636   4.485  28.379  1.00 50.07           C  
ATOM   1199  HB  ILE A  80     -40.563   4.506  28.953  1.00 50.07           H  
ATOM   1200  O   ILE A  80     -40.402   7.160  29.108  1.00 50.07           O  
ATOM   1201  CG1 ILE A  80     -39.069   3.042  28.426  1.00 50.07           C  
ATOM   1202 HG12 ILE A  80     -38.278   2.936  27.684  1.00 50.07           H  
ATOM   1203 HG13 ILE A  80     -38.630   2.839  29.403  1.00 50.07           H  
ATOM   1204  CG2 ILE A  80     -39.963   4.867  26.922  1.00 50.07           C  
ATOM   1205 HG21 ILE A  80     -39.052   4.877  26.324  1.00 50.07           H  
ATOM   1206 HG22 ILE A  80     -40.676   4.165  26.491  1.00 50.07           H  
ATOM   1207 HG23 ILE A  80     -40.414   5.858  26.881  1.00 50.07           H  
ATOM   1208  CD1 ILE A  80     -40.131   1.958  28.201  1.00 50.07           C  
ATOM   1209 HD11 ILE A  80     -40.938   2.072  28.926  1.00 50.07           H  
ATOM   1210 HD12 ILE A  80     -39.675   0.977  28.332  1.00 50.07           H  
ATOM   1211 HD13 ILE A  80     -40.536   2.021  27.191  1.00 50.07           H  
ATOM   1212  N   ALA A  81     -38.299   7.918  29.047  1.00 50.54           N  
ATOM   1213  H   ALA A  81     -37.328   7.672  29.172  1.00 50.54           H  
ATOM   1214  CA  ALA A  81     -38.617   9.308  28.838  1.00 50.54           C  
ATOM   1215  HA  ALA A  81     -39.480   9.575  29.448  1.00 50.54           H  
ATOM   1216  C   ALA A  81     -38.989   9.429  27.364  1.00 50.54           C  
ATOM   1217  CB  ALA A  81     -37.435  10.188  29.258  1.00 50.54           C  
ATOM   1218  HB1 ALA A  81     -37.681  11.237  29.095  1.00 50.54           H  
ATOM   1219  HB2 ALA A  81     -36.554   9.938  28.667  1.00 50.54           H  
ATOM   1220  HB3 ALA A  81     -37.215  10.036  30.315  1.00 50.54           H  
ATOM   1221  O   ALA A  81     -38.382   8.782  26.502  1.00 50.54           O  
ATOM   1222  N   ALA A  82     -40.056  10.182  27.109  1.00 52.26           N  
ATOM   1223  H   ALA A  82     -40.474  10.694  27.872  1.00 52.26           H  
ATOM   1224  CA  ALA A  82     -40.603  10.380  25.783  1.00 52.26           C  
ATOM   1225  HA  ALA A  82     -41.093   9.459  25.470  1.00 52.26           H  
ATOM   1226  C   ALA A  82     -39.478  10.701  24.793  1.00 52.26           C  
ATOM   1227  CB  ALA A  82     -41.649  11.497  25.856  1.00 52.26           C  
ATOM   1228  HB1 ALA A  82     -41.180  12.423  26.188  1.00 52.26           H  
ATOM   1229  HB2 ALA A  82     -42.443  11.223  26.551  1.00 52.26           H  
ATOM   1230  HB3 ALA A  82     -42.081  11.659  24.869  1.00 52.26           H  
ATOM   1231  O   ALA A  82     -38.579  11.489  25.085  1.00 52.26           O  
ATOM   1232  N   THR A  83     -39.523  10.043  23.634  1.00 54.84           N  
ATOM   1233  H   THR A  83     -40.316   9.445  23.453  1.00 54.84           H  
ATOM   1234  CA  THR A  83     -38.602  10.285  22.524  1.00 54.84           C  
ATOM   1235  HA  THR A  83     -37.648   9.814  22.758  1.00 54.84           H  
ATOM   1236  C   THR A  83     -38.429  11.790  22.326  1.00 54.84           C  
ATOM   1237  CB  THR A  83     -39.170   9.700  21.226  1.00 54.84           C  
ATOM   1238  HB  THR A  83     -38.613  10.093  20.376  1.00 54.84           H  
ATOM   1239  O   THR A  83     -39.453  12.472  22.214  1.00 54.84           O  
ATOM   1240  CG2 THR A  83     -39.082   8.174  21.210  1.00 54.84           C  
ATOM   1241 HG21 THR A  83     -39.482   7.801  20.267  1.00 54.84           H  
ATOM   1242 HG22 THR A  83     -38.040   7.867  21.301  1.00 54.84           H  
ATOM   1243 HG23 THR A  83     -39.656   7.754  22.035  1.00 54.84           H  
ATOM   1244  OG1 THR A  83     -40.533  10.045  21.098  1.00 54.84           O  
ATOM   1245  HG1 THR A  83     -40.590  10.983  21.294  1.00 54.84           H  
ATOM   1246  N   PRO A  84     -37.190  12.309  22.280  1.00 54.97           N  
ATOM   1247  CA  PRO A  84     -36.956  13.737  22.148  1.00 54.97           C  
ATOM   1248  HA  PRO A  84     -37.343  14.258  23.024  1.00 54.97           H  
ATOM   1249  C   PRO A  84     -37.677  14.240  20.898  1.00 54.97           C  
ATOM   1250  CB  PRO A  84     -35.433  13.911  22.089  1.00 54.97           C  
ATOM   1251  HB2 PRO A  84     -35.133  14.701  21.400  1.00 54.97           H  
ATOM   1252  HB3 PRO A  84     -35.058  14.123  23.090  1.00 54.97           H  
ATOM   1253  O   PRO A  84     -37.440  13.754  19.787  1.00 54.97           O  
ATOM   1254  CG  PRO A  84     -34.921  12.542  21.640  1.00 54.97           C  
ATOM   1255  HG2 PRO A  84     -34.960  12.476  20.552  1.00 54.97           H  
ATOM   1256  HG3 PRO A  84     -33.911  12.348  22.000  1.00 54.97           H  
ATOM   1257  CD  PRO A  84     -35.935  11.579  22.248  1.00 54.97           C  
ATOM   1258  HD2 PRO A  84     -36.001  10.682  21.632  1.00 54.97           H  
ATOM   1259  HD3 PRO A  84     -35.640  11.324  23.266  1.00 54.97           H  
ATOM   1260  N   THR A  85     -38.603  15.179  21.087  1.00 55.98           N  
ATOM   1261  H   THR A  85     -38.792  15.508  22.023  1.00 55.98           H  
ATOM   1262  CA  THR A  85     -39.225  15.916  19.991  1.00 55.98           C  
ATOM   1263  HA  THR A  85     -39.707  15.218  19.307  1.00 55.98           H  
ATOM   1264  C   THR A  85     -38.109  16.642  19.261  1.00 55.98           C  
ATOM   1265  CB  THR A  85     -40.277  16.910  20.504  1.00 55.98           C  
ATOM   1266  HB  THR A  85     -40.501  17.641  19.727  1.00 55.98           H  
ATOM   1267  O   THR A  85     -37.509  17.575  19.791  1.00 55.98           O  
ATOM   1268  CG2 THR A  85     -41.569  16.189  20.888  1.00 55.98           C  
ATOM   1269 HG21 THR A  85     -41.988  15.686  20.016  1.00 55.98           H  
ATOM   1270 HG22 THR A  85     -41.370  15.458  21.672  1.00 55.98           H  
ATOM   1271 HG23 THR A  85     -42.290  16.917  21.257  1.00 55.98           H  
ATOM   1272  OG1 THR A  85     -39.807  17.571  21.655  1.00 55.98           O  
ATOM   1273  HG1 THR A  85     -39.044  18.095  21.400  1.00 55.98           H  
ATOM   1274  N   ARG A  86     -37.772  16.149  18.067  1.00 50.84           N  
ATOM   1275  H   ARG A  86     -38.239  15.308  17.759  1.00 50.84           H  
ATOM   1276  CA  ARG A  86     -36.741  16.739  17.218  1.00 50.84           C  
ATOM   1277  HA  ARG A  86     -35.795  16.660  17.754  1.00 50.84           H  
ATOM   1278  C   ARG A  86     -37.095  18.214  16.984  1.00 50.84           C  
ATOM   1279  CB  ARG A  86     -36.667  15.954  15.902  1.00 50.84           C  
ATOM   1280  HB2 ARG A  86     -37.596  16.096  15.349  1.00 50.84           H  
ATOM   1281  HB3 ARG A  86     -36.564  14.894  16.132  1.00 50.84           H  
ATOM   1282  O   ARG A  86     -38.226  18.472  16.569  1.00 50.84           O  
ATOM   1283  CG  ARG A  86     -35.483  16.375  15.022  1.00 50.84           C  
ATOM   1284  HG2 ARG A  86     -35.518  17.446  14.824  1.00 50.84           H  
ATOM   1285  HG3 ARG A  86     -34.554  16.139  15.542  1.00 50.84           H  
ATOM   1286  CD  ARG A  86     -35.534  15.618  13.691  1.00 50.84           C  
ATOM   1287  HD2 ARG A  86     -35.655  14.554  13.893  1.00 50.84           H  
ATOM   1288  HD3 ARG A  86     -36.405  15.968  13.136  1.00 50.84           H  
ATOM   1289  NE  ARG A  86     -34.295  15.815  12.913  1.00 50.84           N  
ATOM   1290  HE  ARG A  86     -33.445  15.925  13.448  1.00 50.84           H  
ATOM   1291  NH1 ARG A  86     -35.206  15.880  10.802  1.00 50.84           N  
ATOM   1292 HH11 ARG A  86     -36.130  15.858  11.209  1.00 50.84           H  
ATOM   1293 HH12 ARG A  86     -35.088  16.051   9.813  1.00 50.84           H  
ATOM   1294  NH2 ARG A  86     -33.000  16.055  11.059  1.00 50.84           N  
ATOM   1295 HH21 ARG A  86     -32.911  16.200  10.063  1.00 50.84           H  
ATOM   1296 HH22 ARG A  86     -32.178  16.152  11.637  1.00 50.84           H  
ATOM   1297  CZ  ARG A  86     -34.176  15.913  11.602  1.00 50.84           C  
ATOM   1298  N   PRO A  87     -36.167  19.159  17.205  1.00 53.68           N  
ATOM   1299  CA  PRO A  87     -36.399  20.548  16.844  1.00 53.68           C  
ATOM   1300  HA  PRO A  87     -37.253  20.938  17.398  1.00 53.68           H  
ATOM   1301  C   PRO A  87     -36.690  20.627  15.343  1.00 53.68           C  
ATOM   1302  CB  PRO A  87     -35.136  21.308  17.264  1.00 53.68           C  
ATOM   1303  HB2 PRO A  87     -34.887  22.110  16.569  1.00 53.68           H  
ATOM   1304  HB3 PRO A  87     -35.278  21.710  18.267  1.00 53.68           H  
ATOM   1305  O   PRO A  87     -35.976  20.038  14.523  1.00 53.68           O  
ATOM   1306  CG  PRO A  87     -34.051  20.232  17.300  1.00 53.68           C  
ATOM   1307  HG2 PRO A  87     -33.265  20.475  18.015  1.00 53.68           H  
ATOM   1308  HG3 PRO A  87     -33.635  20.104  16.301  1.00 53.68           H  
ATOM   1309  CD  PRO A  87     -34.812  18.972  17.699  1.00 53.68           C  
ATOM   1310  HD2 PRO A  87     -34.327  18.104  17.254  1.00 53.68           H  
ATOM   1311  HD3 PRO A  87     -34.834  18.881  18.785  1.00 53.68           H  
ATOM   1312  N   SER A  88     -37.773  21.314  14.985  1.00 58.87           N  
ATOM   1313  H   SER A  88     -38.335  21.762  15.694  1.00 58.87           H  
ATOM   1314  CA  SER A  88     -38.043  21.679  13.601  1.00 58.87           C  
ATOM   1315  HA  SER A  88     -37.990  20.793  12.968  1.00 58.87           H  
ATOM   1316  C   SER A  88     -36.963  22.664  13.173  1.00 58.87           C  
ATOM   1317  CB  SER A  88     -39.442  22.291  13.457  1.00 58.87           C  
ATOM   1318  HB2 SER A  88     -40.192  21.526  13.656  1.00 58.87           H  
ATOM   1319  HB3 SER A  88     -39.575  22.658  12.439  1.00 58.87           H  
ATOM   1320  O   SER A  88     -36.987  23.825  13.569  1.00 58.87           O  
ATOM   1321  OG  SER A  88     -39.616  23.355  14.369  1.00 58.87           O  
ATOM   1322  HG  SER A  88     -38.907  23.986  14.224  1.00 58.87           H  
ATOM   1323  N   ILE A  89     -35.989  22.183  12.408  1.00 57.84           N  
ATOM   1324  H   ILE A  89     -35.977  21.194  12.203  1.00 57.84           H  
ATOM   1325  CA  ILE A  89     -35.029  23.046  11.728  1.00 57.84           C  
ATOM   1326  HA  ILE A  89     -34.629  23.763  12.445  1.00 57.84           H  
ATOM   1327  C   ILE A  89     -35.831  23.763  10.633  1.00 57.84           C  
ATOM   1328  CB  ILE A  89     -33.854  22.216  11.168  1.00 57.84           C  
ATOM   1329  HB  ILE A  89     -34.260  21.449  10.508  1.00 57.84           H  
ATOM   1330  O   ILE A  89     -36.392  23.064   9.781  1.00 57.84           O  
ATOM   1331  CG1 ILE A  89     -33.085  21.522  12.321  1.00 57.84           C  
ATOM   1332 HG12 ILE A  89     -33.783  21.115  13.052  1.00 57.84           H  
ATOM   1333 HG13 ILE A  89     -32.463  22.254  12.836  1.00 57.84           H  
ATOM   1334  CG2 ILE A  89     -32.901  23.105  10.349  1.00 57.84           C  
ATOM   1335 HG21 ILE A  89     -32.065  22.525   9.960  1.00 57.84           H  
ATOM   1336 HG22 ILE A  89     -33.422  23.540   9.496  1.00 57.84           H  
ATOM   1337 HG23 ILE A  89     -32.512  23.916  10.965  1.00 57.84           H  
ATOM   1338  CD1 ILE A  89     -32.210  20.353  11.853  1.00 57.84           C  
ATOM   1339 HD11 ILE A  89     -32.824  19.613  11.340  1.00 57.84           H  
ATOM   1340 HD12 ILE A  89     -31.740  19.887  12.719  1.00 57.84           H  
ATOM   1341 HD13 ILE A  89     -31.428  20.707  11.181  1.00 57.84           H  
ATOM   1342  N   PRO A  90     -35.963  25.102  10.668  1.00 57.22           N  
ATOM   1343  CA  PRO A  90     -36.591  25.833   9.581  1.00 57.22           C  
ATOM   1344  HA  PRO A  90     -37.621  25.500   9.452  1.00 57.22           H  
ATOM   1345  C   PRO A  90     -35.794  25.538   8.313  1.00 57.22           C  
ATOM   1346  CB  PRO A  90     -36.583  27.310   9.989  1.00 57.22           C  
ATOM   1347  HB2 PRO A  90     -36.425  27.972   9.138  1.00 57.22           H  
ATOM   1348  HB3 PRO A  90     -37.523  27.553  10.485  1.00 57.22           H  
ATOM   1349  O   PRO A  90     -34.582  25.740   8.252  1.00 57.22           O  
ATOM   1350  CG  PRO A  90     -35.437  27.403  10.994  1.00 57.22           C  
ATOM   1351  HG2 PRO A  90     -34.504  27.567  10.457  1.00 57.22           H  
ATOM   1352  HG3 PRO A  90     -35.598  28.195  11.724  1.00 57.22           H  
ATOM   1353  CD  PRO A  90     -35.405  26.023  11.646  1.00 57.22           C  
ATOM   1354  HD2 PRO A  90     -36.026  26.025  12.542  1.00 57.22           H  
ATOM   1355  HD3 PRO A  90     -34.374  25.774  11.897  1.00 57.22           H  
ATOM   1356  N   VAL A  91     -36.468  24.949   7.330  1.00 54.43           N  
ATOM   1357  H   VAL A  91     -37.459  24.795   7.447  1.00 54.43           H  
ATOM   1358  CA  VAL A  91     -35.879  24.702   6.020  1.00 54.43           C  
ATOM   1359  HA  VAL A  91     -34.838  24.406   6.147  1.00 54.43           H  
ATOM   1360  C   VAL A  91     -35.915  26.047   5.311  1.00 54.43           C  
ATOM   1361  CB  VAL A  91     -36.609  23.583   5.244  1.00 54.43           C  
ATOM   1362  HB  VAL A  91     -37.551  23.953   4.841  1.00 54.43           H  
ATOM   1363  O   VAL A  91     -36.929  26.405   4.717  1.00 54.43           O  
ATOM   1364  CG1 VAL A  91     -35.732  23.085   4.088  1.00 54.43           C  
ATOM   1365 HG11 VAL A  91     -35.493  23.920   3.429  1.00 54.43           H  
ATOM   1366 HG12 VAL A  91     -36.267  22.332   3.509  1.00 54.43           H  
ATOM   1367 HG13 VAL A  91     -34.803  22.663   4.471  1.00 54.43           H  
ATOM   1368  CG2 VAL A  91     -36.939  22.371   6.130  1.00 54.43           C  
ATOM   1369 HG21 VAL A  91     -37.371  21.577   5.521  1.00 54.43           H  
ATOM   1370 HG22 VAL A  91     -36.031  22.010   6.613  1.00 54.43           H  
ATOM   1371 HG23 VAL A  91     -37.664  22.650   6.894  1.00 54.43           H  
ATOM   1372  N   GLU A  92     -34.845  26.825   5.455  1.00 55.68           N  
ATOM   1373  H   GLU A  92     -34.121  26.552   6.103  1.00 55.68           H  
ATOM   1374  CA  GLU A  92     -34.594  27.981   4.598  1.00 55.68           C  
ATOM   1375  HA  GLU A  92     -35.387  28.716   4.731  1.00 55.68           H  
ATOM   1376  C   GLU A  92     -34.592  27.448   3.158  1.00 55.68           C  
ATOM   1377  CB  GLU A  92     -33.247  28.626   4.968  1.00 55.68           C  
ATOM   1378  HB2 GLU A  92     -32.445  28.020   4.547  1.00 55.68           H  
ATOM   1379  HB3 GLU A  92     -33.109  28.597   6.049  1.00 55.68           H  
ATOM   1380  O   GLU A  92     -33.771  26.599   2.792  1.00 55.68           O  
ATOM   1381  CG  GLU A  92     -33.084  30.070   4.451  1.00 55.68           C  
ATOM   1382  HG2 GLU A  92     -32.016  30.272   4.367  1.00 55.68           H  
ATOM   1383  HG3 GLU A  92     -33.506  30.135   3.448  1.00 55.68           H  
ATOM   1384  CD  GLU A  92     -33.701  31.145   5.366  1.00 55.68           C  
ATOM   1385  OE1 GLU A  92     -34.075  32.209   4.828  1.00 55.68           O  
ATOM   1386  OE2 GLU A  92     -33.804  30.895   6.589  1.00 55.68           O  
ATOM   1387  N   GLY A  93     -35.591  27.839   2.369  1.00 54.89           N  
ATOM   1388  H   GLY A  93     -36.253  28.514   2.727  1.00 54.89           H  
ATOM   1389  CA  GLY A  93     -35.698  27.426   0.981  1.00 54.89           C  
ATOM   1390  HA2 GLY A  93     -35.692  26.339   0.911  1.00 54.89           H  
ATOM   1391  HA3 GLY A  93     -36.622  27.813   0.551  1.00 54.89           H  
ATOM   1392  C   GLY A  93     -34.524  28.004   0.207  1.00 54.89           C  
ATOM   1393  O   GLY A  93     -34.546  29.171  -0.162  1.00 54.89           O  
ATOM   1394  N   LEU A  94     -33.506  27.184  -0.052  1.00 49.94           N  
ATOM   1395  H   LEU A  94     -33.482  26.309   0.452  1.00 49.94           H  
ATOM   1396  CA  LEU A  94     -32.455  27.459  -1.030  1.00 49.94           C  
ATOM   1397  HA  LEU A  94     -32.093  28.477  -0.892  1.00 49.94           H  
ATOM   1398  C   LEU A  94     -33.073  27.373  -2.434  1.00 49.94           C  
ATOM   1399  CB  LEU A  94     -31.287  26.475  -0.834  1.00 49.94           C  
ATOM   1400  HB2 LEU A  94     -31.687  25.462  -0.878  1.00 49.94           H  
ATOM   1401  HB3 LEU A  94     -30.590  26.588  -1.664  1.00 49.94           H  
ATOM   1402  O   LEU A  94     -32.900  26.402  -3.166  1.00 49.94           O  
ATOM   1403  CG  LEU A  94     -30.508  26.647   0.483  1.00 49.94           C  
ATOM   1404  HG  LEU A  94     -31.202  26.683   1.323  1.00 49.94           H  
ATOM   1405  CD1 LEU A  94     -29.585  25.443   0.680  1.00 49.94           C  
ATOM   1406 HD11 LEU A  94     -29.038  25.555   1.616  1.00 49.94           H  
ATOM   1407 HD12 LEU A  94     -28.878  25.375  -0.146  1.00 49.94           H  
ATOM   1408 HD13 LEU A  94     -30.180  24.530   0.730  1.00 49.94           H  
ATOM   1409  CD2 LEU A  94     -29.650  27.914   0.484  1.00 49.94           C  
ATOM   1410 HD21 LEU A  94     -30.289  28.794   0.421  1.00 49.94           H  
ATOM   1411 HD22 LEU A  94     -29.086  27.975   1.415  1.00 49.94           H  
ATOM   1412 HD23 LEU A  94     -28.957  27.907  -0.358  1.00 49.94           H  
ATOM   1413  N   GLY A  95     -33.881  28.367  -2.769  1.00 48.35           N  
ATOM   1414  H   GLY A  95     -34.054  29.080  -2.075  1.00 48.35           H  
ATOM   1415  CA  GLY A  95     -34.516  28.562  -4.060  1.00 48.35           C  
ATOM   1416  HA2 GLY A  95     -33.856  28.196  -4.847  1.00 48.35           H  
ATOM   1417  HA3 GLY A  95     -35.467  28.031  -4.102  1.00 48.35           H  
ATOM   1418  C   GLY A  95     -34.766  30.057  -4.225  1.00 48.35           C  
ATOM   1419  O   GLY A  95     -35.015  30.732  -3.226  1.00 48.35           O  
ATOM   1420  N   PRO A  96     -34.637  30.605  -5.442  1.00 50.80           N  
ATOM   1421  CA  PRO A  96     -34.773  32.039  -5.659  1.00 50.80           C  
ATOM   1422  HA  PRO A  96     -33.979  32.575  -5.139  1.00 50.80           H  
ATOM   1423  C   PRO A  96     -36.132  32.493  -5.121  1.00 50.80           C  
ATOM   1424  CB  PRO A  96     -34.624  32.238  -7.172  1.00 50.80           C  
ATOM   1425  HB2 PRO A  96     -35.261  33.039  -7.546  1.00 50.80           H  
ATOM   1426  HB3 PRO A  96     -33.579  32.444  -7.406  1.00 50.80           H  
ATOM   1427  O   PRO A  96     -37.160  31.948  -5.522  1.00 50.80           O  
ATOM   1428  CG  PRO A  96     -35.015  30.880  -7.761  1.00 50.80           C  
ATOM   1429  HG2 PRO A  96     -34.533  30.702  -8.722  1.00 50.80           H  
ATOM   1430  HG3 PRO A  96     -36.099  30.824  -7.860  1.00 50.80           H  
ATOM   1431  CD  PRO A  96     -34.546  29.889  -6.701  1.00 50.80           C  
ATOM   1432  HD2 PRO A  96     -33.509  29.611  -6.885  1.00 50.80           H  
ATOM   1433  HD3 PRO A  96     -35.185  29.006  -6.709  1.00 50.80           H  
ATOM   1434  N   ALA A  97     -36.121  33.434  -4.172  1.00 55.99           N  
ATOM   1435  H   ALA A  97     -35.235  33.784  -3.837  1.00 55.99           H  
ATOM   1436  CA  ALA A  97     -37.337  33.973  -3.581  1.00 55.99           C  
ATOM   1437  HA  ALA A  97     -37.818  33.189  -2.996  1.00 55.99           H  
ATOM   1438  C   ALA A  97     -38.286  34.408  -4.704  1.00 55.99           C  
ATOM   1439  CB  ALA A  97     -36.971  35.136  -2.647  1.00 55.99           C  
ATOM   1440  HB1 ALA A  97     -37.878  35.542  -2.199  1.00 55.99           H  
ATOM   1441  HB2 ALA A  97     -36.312  34.781  -1.854  1.00 55.99           H  
ATOM   1442  HB3 ALA A  97     -36.472  35.923  -3.211  1.00 55.99           H  
ATOM   1443  O   ALA A  97     -37.872  35.122  -5.620  1.00 55.99           O  
ATOM   1444  N   GLU A  98     -39.536  33.939  -4.652  1.00 48.39           N  
ATOM   1445  H   GLU A  98     -39.797  33.316  -3.901  1.00 48.39           H  
ATOM   1446  CA  GLU A  98     -40.577  34.349  -5.589  1.00 48.39           C  
ATOM   1447  HA  GLU A  98     -40.283  34.055  -6.596  1.00 48.39           H  
ATOM   1448  C   GLU A  98     -40.690  35.872  -5.541  1.00 48.39           C  
ATOM   1449  CB  GLU A  98     -41.925  33.683  -5.266  1.00 48.39           C  
ATOM   1450  HB2 GLU A  98     -42.716  34.248  -5.760  1.00 48.39           H  
ATOM   1451  HB3 GLU A  98     -42.094  33.715  -4.190  1.00 48.39           H  
ATOM   1452  O   GLU A  98     -41.109  36.470  -4.549  1.00 48.39           O  
ATOM   1453  CG  GLU A  98     -41.996  32.233  -5.774  1.00 48.39           C  
ATOM   1454  HG2 GLU A  98     -41.807  32.235  -6.847  1.00 48.39           H  
ATOM   1455  HG3 GLU A  98     -41.207  31.654  -5.294  1.00 48.39           H  
ATOM   1456  CD  GLU A  98     -43.352  31.557  -5.496  1.00 48.39           C  
ATOM   1457  OE1 GLU A  98     -43.664  30.575  -6.209  1.00 48.39           O  
ATOM   1458  OE2 GLU A  98     -44.069  32.003  -4.571  1.00 48.39           O  
ATOM   1459  N   ILE A  99     -40.239  36.498  -6.622  1.00 54.79           N  
ATOM   1460  H   ILE A  99     -39.814  35.933  -7.344  1.00 54.79           H  
ATOM   1461  CA  ILE A  99     -40.246  37.937  -6.805  1.00 54.79           C  
ATOM   1462  HA  ILE A  99     -39.818  38.407  -5.920  1.00 54.79           H  
ATOM   1463  C   ILE A  99     -41.724  38.310  -6.929  1.00 54.79           C  
ATOM   1464  CB  ILE A  99     -39.416  38.339  -8.053  1.00 54.79           C  
ATOM   1465  HB  ILE A  99     -40.030  38.153  -8.935  1.00 54.79           H  
ATOM   1466  O   ILE A  99     -42.343  38.086  -7.971  1.00 54.79           O  
ATOM   1467  CG1 ILE A  99     -38.090  37.554  -8.247  1.00 54.79           C  
ATOM   1468 HG12 ILE A  99     -38.159  36.531  -7.878  1.00 54.79           H  
ATOM   1469 HG13 ILE A  99     -37.283  38.040  -7.699  1.00 54.79           H  
ATOM   1470  CG2 ILE A  99     -39.107  39.847  -7.991  1.00 54.79           C  
ATOM   1471 HG21 ILE A  99     -38.495  40.071  -7.117  1.00 54.79           H  
ATOM   1472 HG22 ILE A  99     -38.576  40.161  -8.889  1.00 54.79           H  
ATOM   1473 HG23 ILE A  99     -40.037  40.412  -7.927  1.00 54.79           H  
ATOM   1474  CD1 ILE A  99     -37.711  37.432  -9.727  1.00 54.79           C  
ATOM   1475 HD11 ILE A  99     -38.490  36.895 -10.268  1.00 54.79           H  
ATOM   1476 HD12 ILE A  99     -37.579  38.421 -10.166  1.00 54.79           H  
ATOM   1477 HD13 ILE A  99     -36.775  36.880  -9.816  1.00 54.79           H  
ATOM   1478  N   LEU A 100     -42.323  38.798  -5.840  1.00 58.69           N  
ATOM   1479  H   LEU A 100     -41.807  38.785  -4.972  1.00 58.69           H  
ATOM   1480  CA  LEU A 100     -43.674  39.354  -5.872  1.00 58.69           C  
ATOM   1481  HA  LEU A 100     -44.360  38.538  -6.101  1.00 58.69           H  
ATOM   1482  C   LEU A 100     -43.754  40.402  -6.998  1.00 58.69           C  
ATOM   1483  CB  LEU A 100     -44.031  39.960  -4.502  1.00 58.69           C  
ATOM   1484  HB2 LEU A 100     -43.131  40.393  -4.065  1.00 58.69           H  
ATOM   1485  HB3 LEU A 100     -44.731  40.783  -4.649  1.00 58.69           H  
ATOM   1486  O   LEU A 100     -42.795  41.149  -7.196  1.00 58.69           O  
ATOM   1487  CG  LEU A 100     -44.659  38.931  -3.537  1.00 58.69           C  
ATOM   1488  HG  LEU A 100     -44.490  37.919  -3.906  1.00 58.69           H  
ATOM   1489  CD1 LEU A 100     -44.041  39.034  -2.144  1.00 58.69           C  
ATOM   1490 HD11 LEU A 100     -44.493  38.292  -1.485  1.00 58.69           H  
ATOM   1491 HD12 LEU A 100     -42.973  38.825  -2.209  1.00 58.69           H  
ATOM   1492 HD13 LEU A 100     -44.192  40.032  -1.734  1.00 58.69           H  
ATOM   1493  CD2 LEU A 100     -46.168  39.162  -3.401  1.00 58.69           C  
ATOM   1494 HD21 LEU A 100     -46.362  40.165  -3.020  1.00 58.69           H  
ATOM   1495 HD22 LEU A 100     -46.587  38.429  -2.711  1.00 58.69           H  
ATOM   1496 HD23 LEU A 100     -46.648  39.038  -4.371  1.00 58.69           H  
ATOM   1497  N   PRO A 101     -44.863  40.455  -7.756  1.00 56.52           N  
ATOM   1498  CA  PRO A 101     -44.981  41.296  -8.942  1.00 56.52           C  
ATOM   1499  HA  PRO A 101     -44.204  41.024  -9.656  1.00 56.52           H  
ATOM   1500  C   PRO A 101     -44.817  42.775  -8.571  1.00 56.52           C  
ATOM   1501  CB  PRO A 101     -46.350  40.962  -9.547  1.00 56.52           C  
ATOM   1502  HB2 PRO A 101     -46.227  40.187 -10.304  1.00 56.52           H  
ATOM   1503  HB3 PRO A 101     -46.835  41.837  -9.980  1.00 56.52           H  
ATOM   1504  O   PRO A 101     -45.671  43.366  -7.913  1.00 56.52           O  
ATOM   1505  CG  PRO A 101     -47.148  40.396  -8.372  1.00 56.52           C  
ATOM   1506  HG2 PRO A 101     -47.588  41.214  -7.802  1.00 56.52           H  
ATOM   1507  HG3 PRO A 101     -47.918  39.698  -8.702  1.00 56.52           H  
ATOM   1508  CD  PRO A 101     -46.083  39.705  -7.530  1.00 56.52           C  
ATOM   1509  HD2 PRO A 101     -46.374  39.723  -6.480  1.00 56.52           H  
ATOM   1510  HD3 PRO A 101     -45.946  38.679  -7.872  1.00 56.52           H  
ATOM   1511  N   ILE A 102     -43.689  43.353  -8.981  1.00 55.35           N  
ATOM   1512  H   ILE A 102     -43.011  42.770  -9.451  1.00 55.35           H  
ATOM   1513  CA  ILE A 102     -43.342  44.759  -8.776  1.00 55.35           C  
ATOM   1514  HA  ILE A 102     -43.693  45.062  -7.790  1.00 55.35           H  
ATOM   1515  C   ILE A 102     -44.079  45.610  -9.821  1.00 55.35           C  
ATOM   1516  CB  ILE A 102     -41.802  44.921  -8.803  1.00 55.35           C  
ATOM   1517  HB  ILE A 102     -41.424  44.419  -9.694  1.00 55.35           H  
ATOM   1518  O   ILE A 102     -44.069  45.304 -11.013  1.00 55.35           O  
ATOM   1519  CG1 ILE A 102     -41.161  44.275  -7.551  1.00 55.35           C  
ATOM   1520 HG12 ILE A 102     -41.677  43.346  -7.310  1.00 55.35           H  
ATOM   1521 HG13 ILE A 102     -41.278  44.938  -6.694  1.00 55.35           H  
ATOM   1522  CG2 ILE A 102     -41.382  46.395  -8.875  1.00 55.35           C  
ATOM   1523 HG21 ILE A 102     -40.296  46.485  -8.843  1.00 55.35           H  
ATOM   1524 HG22 ILE A 102     -41.816  46.952  -8.044  1.00 55.35           H  
ATOM   1525 HG23 ILE A 102     -41.715  46.833  -9.816  1.00 55.35           H  
ATOM   1526  CD1 ILE A 102     -39.678  43.924  -7.723  1.00 55.35           C  
ATOM   1527 HD11 ILE A 102     -39.552  43.255  -8.574  1.00 55.35           H  
ATOM   1528 HD12 ILE A 102     -39.085  44.826  -7.878  1.00 55.35           H  
ATOM   1529 HD13 ILE A 102     -39.321  43.421  -6.825  1.00 55.35           H  
ATOM   1530  N   ASP A 103     -44.726  46.676  -9.350  1.00 62.90           N  
ATOM   1531  H   ASP A 103     -44.691  46.839  -8.354  1.00 62.90           H  
ATOM   1532  CA  ASP A 103     -45.429  47.681 -10.154  1.00 62.90           C  
ATOM   1533  HA  ASP A 103     -46.221  47.166 -10.698  1.00 62.90           H  
ATOM   1534  C   ASP A 103     -44.451  48.376 -11.138  1.00 62.90           C  
ATOM   1535  CB  ASP A 103     -46.081  48.670  -9.167  1.00 62.90           C  
ATOM   1536  HB2 ASP A 103     -46.625  48.100  -8.414  1.00 62.90           H  
ATOM   1537  HB3 ASP A 103     -45.294  49.224  -8.655  1.00 62.90           H  
ATOM   1538  O   ASP A 103     -43.331  48.705 -10.729  1.00 62.90           O  
ATOM   1539  CG  ASP A 103     -47.071  49.660  -9.791  1.00 62.90           C  
ATOM   1540  OD1 ASP A 103     -47.731  49.292 -10.785  1.00 62.90           O  
ATOM   1541  OD2 ASP A 103     -47.183  50.779  -9.248  1.00 62.90           O  
ATOM   1542  N   PRO A 104     -44.810  48.637 -12.416  1.00 58.87           N  
ATOM   1543  CA  PRO A 104     -43.865  49.047 -13.468  1.00 58.87           C  
ATOM   1544  HA  PRO A 104     -43.090  48.283 -13.529  1.00 58.87           H  
ATOM   1545  C   PRO A 104     -43.170  50.407 -13.273  1.00 58.87           C  
ATOM   1546  CB  PRO A 104     -44.667  49.047 -14.779  1.00 58.87           C  
ATOM   1547  HB2 PRO A 104     -45.025  50.053 -14.997  1.00 58.87           H  
ATOM   1548  HB3 PRO A 104     -44.072  48.669 -15.610  1.00 58.87           H  
ATOM   1549  O   PRO A 104     -42.404  50.825 -14.139  1.00 58.87           O  
ATOM   1550  CG  PRO A 104     -45.862  48.151 -14.491  1.00 58.87           C  
ATOM   1551  HG2 PRO A 104     -45.584  47.107 -14.639  1.00 58.87           H  
ATOM   1552  HG3 PRO A 104     -46.726  48.414 -15.102  1.00 58.87           H  
ATOM   1553  CD  PRO A 104     -46.115  48.404 -13.018  1.00 58.87           C  
ATOM   1554  HD2 PRO A 104     -46.714  49.310 -12.927  1.00 58.87           H  
ATOM   1555  HD3 PRO A 104     -46.646  47.552 -12.594  1.00 58.87           H  
ATOM   1556  N   GLY A 105     -43.448  51.124 -12.183  1.00 60.28           N  
ATOM   1557  H   GLY A 105     -44.061  50.702 -11.500  1.00 60.28           H  
ATOM   1558  CA  GLY A 105     -42.809  52.397 -11.844  1.00 60.28           C  
ATOM   1559  HA2 GLY A 105     -42.461  52.889 -12.752  1.00 60.28           H  
ATOM   1560  HA3 GLY A 105     -43.554  53.040 -11.376  1.00 60.28           H  
ATOM   1561  C   GLY A 105     -41.621  52.294 -10.882  1.00 60.28           C  
ATOM   1562  O   GLY A 105     -40.969  53.310 -10.639  1.00 60.28           O  
ATOM   1563  N   ALA A 106     -41.329  51.119 -10.312  1.00 59.56           N  
ATOM   1564  H   ALA A 106     -41.871  50.301 -10.550  1.00 59.56           H  
ATOM   1565  CA  ALA A 106     -40.250  50.983  -9.333  1.00 59.56           C  
ATOM   1566  HA  ALA A 106     -40.208  51.915  -8.770  1.00 59.56           H  
ATOM   1567  C   ALA A 106     -38.878  50.743 -10.006  1.00 59.56           C  
ATOM   1568  CB  ALA A 106     -40.610  49.889  -8.328  1.00 59.56           C  
ATOM   1569  HB1 ALA A 106     -41.581  50.096  -7.878  1.00 59.56           H  
ATOM   1570  HB2 ALA A 106     -39.851  49.835  -7.548  1.00 59.56           H  
ATOM   1571  HB3 ALA A 106     -40.650  48.935  -8.853  1.00 59.56           H  
ATOM   1572  O   ALA A 106     -38.779  49.946 -10.941  1.00 59.56           O  
ATOM   1573  N   PRO A 107     -37.799  51.408  -9.547  1.00 51.49           N  
ATOM   1574  CA  PRO A 107     -36.468  51.251 -10.125  1.00 51.49           C  
ATOM   1575  HA  PRO A 107     -36.522  51.422 -11.200  1.00 51.49           H  
ATOM   1576  C   PRO A 107     -35.922  49.836  -9.875  1.00 51.49           C  
ATOM   1577  CB  PRO A 107     -35.611  52.351  -9.490  1.00 51.49           C  
ATOM   1578  HB2 PRO A 107     -35.669  53.252 -10.101  1.00 51.49           H  
ATOM   1579  HB3 PRO A 107     -34.572  52.045  -9.364  1.00 51.49           H  
ATOM   1580  O   PRO A 107     -35.946  49.331  -8.758  1.00 51.49           O  
ATOM   1581  CG  PRO A 107     -36.291  52.608  -8.145  1.00 51.49           C  
ATOM   1582  HG2 PRO A 107     -36.129  53.629  -7.798  1.00 51.49           H  
ATOM   1583  HG3 PRO A 107     -35.922  51.893  -7.409  1.00 51.49           H  
ATOM   1584  CD  PRO A 107     -37.766  52.333  -8.425  1.00 51.49           C  
ATOM   1585  HD2 PRO A 107     -38.266  53.259  -8.707  1.00 51.49           H  
ATOM   1586  HD3 PRO A 107     -38.237  51.902  -7.541  1.00 51.49           H  
ATOM   1587  N   ALA A 108     -35.397  49.211 -10.932  1.00 60.75           N  
ATOM   1588  H   ALA A 108     -35.439  49.700 -11.815  1.00 60.75           H  
ATOM   1589  CA  ALA A 108     -35.025  47.792 -11.005  1.00 60.75           C  
ATOM   1590  HA  ALA A 108     -35.839  47.215 -10.566  1.00 60.75           H  
ATOM   1591  C   ALA A 108     -33.744  47.388 -10.241  1.00 60.75           C  
ATOM   1592  CB  ALA A 108     -34.932  47.429 -12.495  1.00 60.75           C  
ATOM   1593  HB1 ALA A 108     -35.864  47.683 -13.001  1.00 60.75           H  
ATOM   1594  HB2 ALA A 108     -34.104  47.964 -12.960  1.00 60.75           H  
ATOM   1595  HB3 ALA A 108     -34.764  46.357 -12.601  1.00 60.75           H  
ATOM   1596  O   ALA A 108     -33.222  46.296 -10.451  1.00 60.75           O  
ATOM   1597  N   ILE A 109     -33.203  48.253  -9.380  1.00 50.39           N  
ATOM   1598  H   ILE A 109     -33.750  49.060  -9.117  1.00 50.39           H  
ATOM   1599  CA  ILE A 109     -31.952  47.999  -8.657  1.00 50.39           C  
ATOM   1600  HA  ILE A 109     -31.603  46.988  -8.866  1.00 50.39           H  
ATOM   1601  C   ILE A 109     -32.247  48.063  -7.164  1.00 50.39           C  
ATOM   1602  CB  ILE A 109     -30.835  48.957  -9.131  1.00 50.39           C  
ATOM   1603  HB  ILE A 109     -31.210  49.980  -9.093  1.00 50.39           H  
ATOM   1604  O   ILE A 109     -32.508  49.133  -6.621  1.00 50.39           O  
ATOM   1605  CG1 ILE A 109     -30.466  48.606 -10.595  1.00 50.39           C  
ATOM   1606 HG12 ILE A 109     -30.024  47.610 -10.631  1.00 50.39           H  
ATOM   1607 HG13 ILE A 109     -31.373  48.586 -11.200  1.00 50.39           H  
ATOM   1608  CG2 ILE A 109     -29.598  48.859  -8.217  1.00 50.39           C  
ATOM   1609 HG21 ILE A 109     -29.215  47.838  -8.210  1.00 50.39           H  
ATOM   1610 HG22 ILE A 109     -29.849  49.151  -7.197  1.00 50.39           H  
ATOM   1611 HG23 ILE A 109     -28.813  49.532  -8.561  1.00 50.39           H  
ATOM   1612  CD1 ILE A 109     -29.521  49.598 -11.281  1.00 50.39           C  
ATOM   1613 HD11 ILE A 109     -29.943  50.602 -11.244  1.00 50.39           H  
ATOM   1614 HD12 ILE A 109     -28.545  49.593 -10.796  1.00 50.39           H  
ATOM   1615 HD13 ILE A 109     -29.388  49.306 -12.323  1.00 50.39           H  
ATOM   1616  N   VAL A 110     -32.217  46.894  -6.521  1.00 58.33           N  
ATOM   1617  H   VAL A 110     -32.010  46.067  -7.062  1.00 58.33           H  
ATOM   1618  CA  VAL A 110     -32.350  46.730  -5.070  1.00 58.33           C  
ATOM   1619  HA  VAL A 110     -33.247  47.254  -4.738  1.00 58.33           H  
ATOM   1620  C   VAL A 110     -31.105  47.332  -4.405  1.00 58.33           C  
ATOM   1621  CB  VAL A 110     -32.503  45.235  -4.710  1.00 58.33           C  
ATOM   1622  HB  VAL A 110     -31.617  44.692  -5.039  1.00 58.33           H  
ATOM   1623  O   VAL A 110     -30.009  46.807  -4.615  1.00 58.33           O  
ATOM   1624  CG1 VAL A 110     -32.666  45.028  -3.200  1.00 58.33           C  
ATOM   1625 HG11 VAL A 110     -33.541  45.568  -2.836  1.00 58.33           H  
ATOM   1626 HG12 VAL A 110     -31.781  45.382  -2.671  1.00 58.33           H  
ATOM   1627 HG13 VAL A 110     -32.785  43.967  -2.983  1.00 58.33           H  
ATOM   1628  CG2 VAL A 110     -33.724  44.612  -5.406  1.00 58.33           C  
ATOM   1629 HG21 VAL A 110     -33.605  44.640  -6.489  1.00 58.33           H  
ATOM   1630 HG22 VAL A 110     -34.629  45.153  -5.130  1.00 58.33           H  
ATOM   1631 HG23 VAL A 110     -33.826  43.570  -5.105  1.00 58.33           H  
ATOM   1632  N   PRO A 111     -31.213  48.431  -3.635  1.00 58.06           N  
ATOM   1633  CA  PRO A 111     -30.061  48.984  -2.940  1.00 58.06           C  
ATOM   1634  HA  PRO A 111     -29.224  49.081  -3.631  1.00 58.06           H  
ATOM   1635  C   PRO A 111     -29.655  48.055  -1.791  1.00 58.06           C  
ATOM   1636  CB  PRO A 111     -30.485  50.380  -2.478  1.00 58.06           C  
ATOM   1637  HB2 PRO A 111     -30.001  50.671  -1.546  1.00 58.06           H  
ATOM   1638  HB3 PRO A 111     -30.262  51.102  -3.264  1.00 58.06           H  
ATOM   1639  O   PRO A 111     -30.469  47.707  -0.933  1.00 58.06           O  
ATOM   1640  CG  PRO A 111     -32.000  50.257  -2.315  1.00 58.06           C  
ATOM   1641  HG2 PRO A 111     -32.506  51.210  -2.470  1.00 58.06           H  
ATOM   1642  HG3 PRO A 111     -32.225  49.871  -1.321  1.00 58.06           H  
ATOM   1643  CD  PRO A 111     -32.405  49.224  -3.366  1.00 58.06           C  
ATOM   1644  HD2 PRO A 111     -33.214  48.603  -2.982  1.00 58.06           H  
ATOM   1645  HD3 PRO A 111     -32.723  49.737  -4.273  1.00 58.06           H  
ATOM   1646  N   LEU A 112     -28.379  47.668  -1.778  1.00 45.59           N  
ATOM   1647  H   LEU A 112     -27.783  47.968  -2.535  1.00 45.59           H  
ATOM   1648  CA  LEU A 112     -27.753  46.937  -0.681  1.00 45.59           C  
ATOM   1649  HA  LEU A 112     -28.343  46.051  -0.445  1.00 45.59           H  
ATOM   1650  C   LEU A 112     -27.730  47.855   0.547  1.00 45.59           C  
ATOM   1651  CB  LEU A 112     -26.330  46.512  -1.100  1.00 45.59           C  
ATOM   1652  HB2 LEU A 112     -25.838  46.047  -0.246  1.00 45.59           H  
ATOM   1653  HB3 LEU A 112     -25.765  47.411  -1.347  1.00 45.59           H  
ATOM   1654  O   LEU A 112     -26.953  48.804   0.607  1.00 45.59           O  
ATOM   1655  CG  LEU A 112     -26.261  45.547  -2.300  1.00 45.59           C  
ATOM   1656  HG  LEU A 112     -26.835  45.954  -3.133  1.00 45.59           H  
ATOM   1657  CD1 LEU A 112     -24.813  45.396  -2.764  1.00 45.59           C  
ATOM   1658 HD11 LEU A 112     -24.414  46.369  -3.052  1.00 45.59           H  
ATOM   1659 HD12 LEU A 112     -24.203  44.987  -1.958  1.00 45.59           H  
ATOM   1660 HD13 LEU A 112     -24.767  44.729  -3.625  1.00 45.59           H  
ATOM   1661  CD2 LEU A 112     -26.807  44.160  -1.957  1.00 45.59           C  
ATOM   1662 HD21 LEU A 112     -26.701  43.501  -2.819  1.00 45.59           H  
ATOM   1663 HD22 LEU A 112     -27.865  44.227  -1.707  1.00 45.59           H  
ATOM   1664 HD23 LEU A 112     -26.260  43.739  -1.114  1.00 45.59           H  
ATOM   1665  N   SER A 113     -28.628  47.623   1.499  1.00 58.52           N  
ATOM   1666  H   SER A 113     -29.256  46.838   1.401  1.00 58.52           H  
ATOM   1667  CA  SER A 113     -28.624  48.332   2.778  1.00 58.52           C  
ATOM   1668  HA  SER A 113     -28.166  49.312   2.644  1.00 58.52           H  
ATOM   1669  C   SER A 113     -27.743  47.560   3.758  1.00 58.52           C  
ATOM   1670  CB  SER A 113     -30.043  48.598   3.311  1.00 58.52           C  
ATOM   1671  HB2 SER A 113     -30.304  49.633   3.088  1.00 58.52           H  
ATOM   1672  HB3 SER A 113     -30.058  48.474   4.394  1.00 58.52           H  
ATOM   1673  O   SER A 113     -28.144  46.545   4.317  1.00 58.52           O  
ATOM   1674  OG  SER A 113     -31.028  47.764   2.725  1.00 58.52           O  
ATOM   1675  HG  SER A 113     -31.006  47.891   1.773  1.00 58.52           H  
ATOM   1676  N   GLU A 114     -26.518  48.048   3.946  1.00 47.25           N  
ATOM   1677  H   GLU A 114     -26.211  48.813   3.361  1.00 47.25           H  
ATOM   1678  CA  GLU A 114     -25.659  47.711   5.082  1.00 47.25           C  
ATOM   1679  HA  GLU A 114     -25.616  46.630   5.213  1.00 47.25           H  
ATOM   1680  C   GLU A 114     -26.267  48.340   6.347  1.00 47.25           C  
ATOM   1681  CB  GLU A 114     -24.232  48.241   4.837  1.00 47.25           C  
ATOM   1682  HB2 GLU A 114     -24.298  49.276   4.503  1.00 47.25           H  
ATOM   1683  HB3 GLU A 114     -23.686  48.215   5.780  1.00 47.25           H  
ATOM   1684  O   GLU A 114     -26.088  49.525   6.622  1.00 47.25           O  
ATOM   1685  CG  GLU A 114     -23.443  47.410   3.813  1.00 47.25           C  
ATOM   1686  HG2 GLU A 114     -24.016  47.355   2.887  1.00 47.25           H  
ATOM   1687  HG3 GLU A 114     -23.338  46.397   4.201  1.00 47.25           H  
ATOM   1688  CD  GLU A 114     -22.051  47.991   3.498  1.00 47.25           C  
ATOM   1689  OE1 GLU A 114     -21.214  47.216   2.983  1.00 47.25           O  
ATOM   1690  OE2 GLU A 114     -21.834  49.201   3.742  1.00 47.25           O  
ATOM   1691  N   GLY A 115     -27.051  47.568   7.099  1.00 47.25           N  
ATOM   1692  H   GLY A 115     -27.267  46.638   6.772  1.00 47.25           H  
ATOM   1693  CA  GLY A 115     -27.638  47.998   8.368  1.00 47.25           C  
ATOM   1694  HA2 GLY A 115     -27.214  48.949   8.693  1.00 47.25           H  
ATOM   1695  HA3 GLY A 115     -28.713  48.128   8.245  1.00 47.25           H  
ATOM   1696  C   GLY A 115     -27.406  46.949   9.444  1.00 47.25           C  
ATOM   1697  O   GLY A 115     -27.953  45.853   9.364  1.00 47.25           O  
ATOM   1698  N   LEU A 116     -26.567  47.285  10.427  1.00 46.54           N  
ATOM   1699  H   LEU A 116     -26.164  48.211  10.387  1.00 46.54           H  
ATOM   1700  CA  LEU A 116     -26.291  46.481  11.620  1.00 46.54           C  
ATOM   1701  HA  LEU A 116     -25.778  45.576  11.293  1.00 46.54           H  
ATOM   1702  C   LEU A 116     -27.596  46.078  12.345  1.00 46.54           C  
ATOM   1703  CB  LEU A 116     -25.386  47.284  12.583  1.00 46.54           C  
ATOM   1704  HB2 LEU A 116     -25.816  47.219  13.583  1.00 46.54           H  
ATOM   1705  HB3 LEU A 116     -25.392  48.341  12.315  1.00 46.54           H  
ATOM   1706  O   LEU A 116     -28.529  46.881  12.394  1.00 46.54           O  
ATOM   1707  CG  LEU A 116     -23.934  46.791  12.685  1.00 46.54           C  
ATOM   1708  HG  LEU A 116     -23.927  45.725  12.913  1.00 46.54           H  
ATOM   1709  CD1 LEU A 116     -23.143  47.019  11.398  1.00 46.54           C  
ATOM   1710 HD11 LEU A 116     -23.605  46.473  10.575  1.00 46.54           H  
ATOM   1711 HD12 LEU A 116     -23.121  48.081  11.152  1.00 46.54           H  
ATOM   1712 HD13 LEU A 116     -22.122  46.658  11.522  1.00 46.54           H  
ATOM   1713  CD2 LEU A 116     -23.231  47.530  13.825  1.00 46.54           C  
ATOM   1714 HD21 LEU A 116     -23.219  48.601  13.625  1.00 46.54           H  
ATOM   1715 HD22 LEU A 116     -22.207  47.169  13.918  1.00 46.54           H  
ATOM   1716 HD23 LEU A 116     -23.754  47.343  14.763  1.00 46.54           H  
ATOM   1717  N   PRO A 117     -27.649  44.876  12.950  1.00 46.82           N  
ATOM   1718  CA  PRO A 117     -28.837  44.367  13.623  1.00 46.82           C  
ATOM   1719  HA  PRO A 117     -29.672  44.358  12.922  1.00 46.82           H  
ATOM   1720  C   PRO A 117     -29.206  45.246  14.821  1.00 46.82           C  
ATOM   1721  CB  PRO A 117     -28.508  42.922  14.017  1.00 46.82           C  
ATOM   1722  HB2 PRO A 117     -28.982  42.629  14.954  1.00 46.82           H  
ATOM   1723  HB3 PRO A 117     -28.813  42.253  13.213  1.00 46.82           H  
ATOM   1724  O   PRO A 117     -28.440  45.405  15.772  1.00 46.82           O  
ATOM   1725  CG  PRO A 117     -26.985  42.917  14.123  1.00 46.82           C  
ATOM   1726  HG2 PRO A 117     -26.685  43.281  15.106  1.00 46.82           H  
ATOM   1727  HG3 PRO A 117     -26.568  41.927  13.937  1.00 46.82           H  
ATOM   1728  CD  PRO A 117     -26.562  43.919  13.055  1.00 46.82           C  
ATOM   1729  HD2 PRO A 117     -26.438  43.409  12.099  1.00 46.82           H  
ATOM   1730  HD3 PRO A 117     -25.631  44.399  13.356  1.00 46.82           H  
ATOM   1731  N   GLU A 118     -30.407  45.809  14.756  1.00 38.04           N  
ATOM   1732  H   GLU A 118     -30.952  45.676  13.916  1.00 38.04           H  
ATOM   1733  CA  GLU A 118     -31.042  46.538  15.841  1.00 38.04           C  
ATOM   1734  HA  GLU A 118     -30.365  47.328  16.167  1.00 38.04           H  
ATOM   1735  C   GLU A 118     -31.285  45.563  17.002  1.00 38.04           C  
ATOM   1736  CB  GLU A 118     -32.322  47.188  15.286  1.00 38.04           C  
ATOM   1737  HB2 GLU A 118     -32.090  47.576  14.294  1.00 38.04           H  
ATOM   1738  HB3 GLU A 118     -33.097  46.429  15.179  1.00 38.04           H  
ATOM   1739  O   GLU A 118     -31.901  44.505  16.849  1.00 38.04           O  
ATOM   1740  CG  GLU A 118     -32.855  48.365  16.115  1.00 38.04           C  
ATOM   1741  HG2 GLU A 118     -32.027  49.040  16.332  1.00 38.04           H  
ATOM   1742  HG3 GLU A 118     -33.237  47.986  17.063  1.00 38.04           H  
ATOM   1743  CD  GLU A 118     -33.965  49.145  15.379  1.00 38.04           C  
ATOM   1744  OE1 GLU A 118     -34.198  50.313  15.765  1.00 38.04           O  
ATOM   1745  OE2 GLU A 118     -34.581  48.579  14.446  1.00 38.04           O  
ATOM   1746  N   THR A 119     -30.729  45.886  18.168  1.00 44.86           N  
ATOM   1747  H   THR A 119     -30.209  46.749  18.239  1.00 44.86           H  
ATOM   1748  CA  THR A 119     -30.885  45.094  19.384  1.00 44.86           C  
ATOM   1749  HA  THR A 119     -30.624  44.058  19.169  1.00 44.86           H  
ATOM   1750  C   THR A 119     -32.340  45.158  19.817  1.00 44.86           C  
ATOM   1751  CB  THR A 119     -29.972  45.615  20.503  1.00 44.86           C  
ATOM   1752  HB  THR A 119     -30.245  45.129  21.440  1.00 44.86           H  
ATOM   1753  O   THR A 119     -32.819  46.210  20.245  1.00 44.86           O  
ATOM   1754  CG2 THR A 119     -28.496  45.332  20.219  1.00 44.86           C  
ATOM   1755 HG21 THR A 119     -28.335  44.259  20.109  1.00 44.86           H  
ATOM   1756 HG22 THR A 119     -28.184  45.836  19.304  1.00 44.86           H  
ATOM   1757 HG23 THR A 119     -27.893  45.695  21.051  1.00 44.86           H  
ATOM   1758  OG1 THR A 119     -30.127  47.011  20.639  1.00 44.86           O  
ATOM   1759  HG1 THR A 119     -31.072  47.176  20.640  1.00 44.86           H  
ATOM   1760  N   ALA A 120     -33.033  44.028  19.693  1.00 42.13           N  
ATOM   1761  H   ALA A 120     -32.595  43.252  19.217  1.00 42.13           H  
ATOM   1762  CA  ALA A 120     -34.395  43.856  20.156  1.00 42.13           C  
ATOM   1763  HA  ALA A 120     -35.038  44.488  19.544  1.00 42.13           H  
ATOM   1764  C   ALA A 120     -34.516  44.297  21.624  1.00 42.13           C  
ATOM   1765  CB  ALA A 120     -34.820  42.401  19.933  1.00 42.13           C  
ATOM   1766  HB1 ALA A 120     -34.179  41.732  20.506  1.00 42.13           H  
ATOM   1767  HB2 ALA A 120     -34.748  42.154  18.873  1.00 42.13           H  
ATOM   1768  HB3 ALA A 120     -35.852  42.269  20.258  1.00 42.13           H  
ATOM   1769  O   ALA A 120     -33.854  43.785  22.527  1.00 42.13           O  
ATOM   1770  N   VAL A 121     -35.360  45.306  21.787  1.00 38.32           N  
ATOM   1771  H   VAL A 121     -35.736  45.690  20.932  1.00 38.32           H  
ATOM   1772  CA  VAL A 121     -35.864  45.909  23.013  1.00 38.32           C  
ATOM   1773  HA  VAL A 121     -35.113  46.592  23.412  1.00 38.32           H  
ATOM   1774  C   VAL A 121     -36.185  44.848  24.069  1.00 38.32           C  
ATOM   1775  CB  VAL A 121     -37.115  46.718  22.610  1.00 38.32           C  
ATOM   1776  HB  VAL A 121     -37.776  46.077  22.026  1.00 38.32           H  
ATOM   1777  O   VAL A 121     -36.970  43.930  23.844  1.00 38.32           O  
ATOM   1778  CG1 VAL A 121     -37.930  47.259  23.786  1.00 38.32           C  
ATOM   1779 HG11 VAL A 121     -38.333  46.435  24.376  1.00 38.32           H  
ATOM   1780 HG12 VAL A 121     -38.774  47.841  23.415  1.00 38.32           H  
ATOM   1781 HG13 VAL A 121     -37.309  47.888  24.424  1.00 38.32           H  
ATOM   1782  CG2 VAL A 121     -36.707  47.913  21.728  1.00 38.32           C  
ATOM   1783 HG21 VAL A 121     -37.597  48.469  21.432  1.00 38.32           H  
ATOM   1784 HG22 VAL A 121     -36.207  47.579  20.819  1.00 38.32           H  
ATOM   1785 HG23 VAL A 121     -36.040  48.577  22.279  1.00 38.32           H  
ATOM   1786  N   ILE A 122     -35.574  45.015  25.241  1.00 37.86           N  
ATOM   1787  H   ILE A 122     -34.914  45.776  25.312  1.00 37.86           H  
ATOM   1788  CA  ILE A 122     -35.908  44.311  26.479  1.00 37.86           C  
ATOM   1789  HA  ILE A 122     -35.958  43.239  26.289  1.00 37.86           H  
ATOM   1790  C   ILE A 122     -37.289  44.808  26.913  1.00 37.86           C  
ATOM   1791  CB  ILE A 122     -34.813  44.593  27.538  1.00 37.86           C  
ATOM   1792  HB  ILE A 122     -34.717  45.674  27.644  1.00 37.86           H  
ATOM   1793  O   ILE A 122     -37.427  45.945  27.365  1.00 37.86           O  
ATOM   1794  CG1 ILE A 122     -33.448  44.025  27.074  1.00 37.86           C  
ATOM   1795 HG12 ILE A 122     -33.458  42.939  27.159  1.00 37.86           H  
ATOM   1796 HG13 ILE A 122     -33.278  44.269  26.025  1.00 37.86           H  
ATOM   1797  CG2 ILE A 122     -35.193  44.013  28.915  1.00 37.86           C  
ATOM   1798 HG21 ILE A 122     -36.124  44.457  29.268  1.00 37.86           H  
ATOM   1799 HG22 ILE A 122     -35.324  42.934  28.843  1.00 37.86           H  
ATOM   1800 HG23 ILE A 122     -34.422  44.236  29.652  1.00 37.86           H  
ATOM   1801  CD1 ILE A 122     -32.250  44.584  27.851  1.00 37.86           C  
ATOM   1802 HD11 ILE A 122     -32.238  45.672  27.781  1.00 37.86           H  
ATOM   1803 HD12 ILE A 122     -31.329  44.192  27.421  1.00 37.86           H  
ATOM   1804 HD13 ILE A 122     -32.298  44.286  28.899  1.00 37.86           H  
ATOM   1805  N   ASP A 123     -38.309  43.974  26.731  1.00 36.17           N  
ATOM   1806  H   ASP A 123     -38.144  43.096  26.260  1.00 36.17           H  
ATOM   1807  CA  ASP A 123     -39.674  44.273  27.153  1.00 36.17           C  
ATOM   1808  HA  ASP A 123     -39.872  45.312  26.891  1.00 36.17           H  
ATOM   1809  C   ASP A 123     -39.779  44.127  28.681  1.00 36.17           C  
ATOM   1810  CB  ASP A 123     -40.669  43.398  26.369  1.00 36.17           C  
ATOM   1811  HB2 ASP A 123     -40.308  43.293  25.345  1.00 36.17           H  
ATOM   1812  HB3 ASP A 123     -40.707  42.402  26.811  1.00 36.17           H  
ATOM   1813  O   ASP A 123     -39.508  43.071  29.260  1.00 36.17           O  
ATOM   1814  CG  ASP A 123     -42.084  43.988  26.293  1.00 36.17           C  
ATOM   1815  OD1 ASP A 123     -42.271  45.142  26.746  1.00 36.17           O  
ATOM   1816  OD2 ASP A 123     -42.968  43.284  25.756  1.00 36.17           O  
ATOM   1817  N   ILE A 124     -40.098  45.236  29.345  1.00 33.87           N  
ATOM   1818  H   ILE A 124     -40.393  46.020  28.780  1.00 33.87           H  
ATOM   1819  CA  ILE A 124     -40.228  45.353  30.798  1.00 33.87           C  
ATOM   1820  HA  ILE A 124     -39.500  44.692  31.268  1.00 33.87           H  
ATOM   1821  C   ILE A 124     -41.656  44.915  31.157  1.00 33.87           C  
ATOM   1822  CB  ILE A 124     -39.918  46.805  31.239  1.00 33.87           C  
ATOM   1823  HB  ILE A 124     -40.555  47.477  30.664  1.00 33.87           H  
ATOM   1824  O   ILE A 124     -42.612  45.576  30.746  1.00 33.87           O  
ATOM   1825  CG1 ILE A 124     -38.439  47.160  30.942  1.00 33.87           C  
ATOM   1826 HG12 ILE A 124     -38.187  46.858  29.926  1.00 33.87           H  
ATOM   1827 HG13 ILE A 124     -37.788  46.607  31.620  1.00 33.87           H  
ATOM   1828  CG2 ILE A 124     -40.229  47.014  32.735  1.00 33.87           C  
ATOM   1829 HG21 ILE A 124     -40.024  48.044  33.025  1.00 33.87           H  
ATOM   1830 HG22 ILE A 124     -39.623  46.340  33.340  1.00 33.87           H  
ATOM   1831 HG23 ILE A 124     -41.284  46.824  32.931  1.00 33.87           H  
ATOM   1832  CD1 ILE A 124     -38.125  48.658  31.046  1.00 33.87           C  
ATOM   1833 HD11 ILE A 124     -37.098  48.831  30.725  1.00 33.87           H  
ATOM   1834 HD12 ILE A 124     -38.230  49.004  32.074  1.00 33.87           H  
ATOM   1835 HD13 ILE A 124     -38.796  49.223  30.398  1.00 33.87           H  
ATOM   1836  N   PRO A 125     -41.855  43.839  31.941  1.00 36.33           N  
ATOM   1837  CA  PRO A 125     -43.182  43.308  32.206  1.00 36.33           C  
ATOM   1838  HA  PRO A 125     -43.781  43.318  31.296  1.00 36.33           H  
ATOM   1839  C   PRO A 125     -43.865  44.163  33.276  1.00 36.33           C  
ATOM   1840  CB  PRO A 125     -42.951  41.857  32.631  1.00 36.33           C  
ATOM   1841  HB2 PRO A 125     -43.734  41.488  33.294  1.00 36.33           H  
ATOM   1842  HB3 PRO A 125     -42.880  41.230  31.742  1.00 36.33           H  
ATOM   1843  O   PRO A 125     -43.551  44.084  34.464  1.00 36.33           O  
ATOM   1844  CG  PRO A 125     -41.589  41.906  33.326  1.00 36.33           C  
ATOM   1845  HG2 PRO A 125     -41.064  40.954  33.243  1.00 36.33           H  
ATOM   1846  HG3 PRO A 125     -41.715  42.177  34.374  1.00 36.33           H  
ATOM   1847  CD  PRO A 125     -40.843  43.023  32.593  1.00 36.33           C  
ATOM   1848  HD2 PRO A 125     -40.192  42.584  31.837  1.00 36.33           H  
ATOM   1849  HD3 PRO A 125     -40.256  43.613  33.297  1.00 36.33           H  
ATOM   1850  N   GLY A 126     -44.809  45.001  32.857  1.00 34.42           N  
ATOM   1851  H   GLY A 126     -44.893  45.142  31.861  1.00 34.42           H  
ATOM   1852  CA  GLY A 126     -45.502  45.906  33.766  1.00 34.42           C  
ATOM   1853  HA2 GLY A 126     -44.841  46.741  33.998  1.00 34.42           H  
ATOM   1854  HA3 GLY A 126     -45.728  45.383  34.695  1.00 34.42           H  
ATOM   1855  C   GLY A 126     -46.804  46.463  33.213  1.00 34.42           C  
ATOM   1856  O   GLY A 126     -46.917  47.675  33.119  1.00 34.42           O  
ATOM   1857  N   ALA A 127     -47.764  45.601  32.851  1.00 36.30           N  
ATOM   1858  H   ALA A 127     -47.471  44.640  32.748  1.00 36.30           H  
ATOM   1859  CA  ALA A 127     -49.219  45.826  32.965  1.00 36.30           C  
ATOM   1860  HA  ALA A 127     -49.516  45.643  33.998  1.00 36.30           H  
ATOM   1861  C   ALA A 127     -50.000  44.859  32.057  1.00 36.30           C  
ATOM   1862  CB  ALA A 127     -49.646  47.262  32.597  1.00 36.30           C  
ATOM   1863  HB1 ALA A 127     -49.205  47.551  31.643  1.00 36.30           H  
ATOM   1864  HB2 ALA A 127     -50.731  47.315  32.509  1.00 36.30           H  
ATOM   1865  HB3 ALA A 127     -49.340  47.963  33.373  1.00 36.30           H  
ATOM   1866  O   ALA A 127     -49.987  45.002  30.840  1.00 36.30           O  
ATOM   1867  N   GLY A 128     -50.761  43.930  32.640  1.00 33.47           N  
ATOM   1868  H   GLY A 128     -50.681  43.785  33.637  1.00 33.47           H  
ATOM   1869  CA  GLY A 128     -51.808  43.210  31.904  1.00 33.47           C  
ATOM   1870  HA2 GLY A 128     -52.735  43.779  31.968  1.00 33.47           H  
ATOM   1871  HA3 GLY A 128     -51.544  43.158  30.848  1.00 33.47           H  
ATOM   1872  C   GLY A 128     -52.005  41.763  32.362  1.00 33.47           C  
ATOM   1873  O   GLY A 128     -51.066  40.979  32.278  1.00 33.47           O  
ATOM   1874  N   PRO A 129     -53.200  41.374  32.846  1.00 38.45           N  
ATOM   1875  CA  PRO A 129     -53.449  40.038  33.370  1.00 38.45           C  
ATOM   1876  HA  PRO A 129     -52.575  39.658  33.898  1.00 38.45           H  
ATOM   1877  C   PRO A 129     -53.801  39.093  32.216  1.00 38.45           C  
ATOM   1878  CB  PRO A 129     -54.600  40.232  34.362  1.00 38.45           C  
ATOM   1879  HB2 PRO A 129     -54.197  40.561  35.319  1.00 38.45           H  
ATOM   1880  HB3 PRO A 129     -55.190  39.324  34.492  1.00 38.45           H  
ATOM   1881  O   PRO A 129     -54.910  39.131  31.687  1.00 38.45           O  
ATOM   1882  CG  PRO A 129     -55.424  41.363  33.741  1.00 38.45           C  
ATOM   1883  HG2 PRO A 129     -56.172  40.954  33.062  1.00 38.45           H  
ATOM   1884  HG3 PRO A 129     -55.909  41.966  34.509  1.00 38.45           H  
ATOM   1885  CD  PRO A 129     -54.405  42.184  32.949  1.00 38.45           C  
ATOM   1886  HD2 PRO A 129     -54.798  42.420  31.960  1.00 38.45           H  
ATOM   1887  HD3 PRO A 129     -54.185  43.101  33.496  1.00 38.45           H  
ATOM   1888  N   GLY A 130     -52.864  38.237  31.817  1.00 37.47           N  
ATOM   1889  H   GLY A 130     -51.932  38.319  32.197  1.00 37.47           H  
ATOM   1890  CA  GLY A 130     -53.074  37.287  30.728  1.00 37.47           C  
ATOM   1891  HA2 GLY A 130     -52.678  37.715  29.807  1.00 37.47           H  
ATOM   1892  HA3 GLY A 130     -54.136  37.090  30.580  1.00 37.47           H  
ATOM   1893  C   GLY A 130     -52.357  35.971  30.980  1.00 37.47           C  
ATOM   1894  O   GLY A 130     -51.208  35.848  30.599  1.00 37.47           O  
ATOM   1895  N   LEU A 131     -53.089  35.027  31.587  1.00 39.21           N  
ATOM   1896  H   LEU A 131     -53.993  35.348  31.903  1.00 39.21           H  
ATOM   1897  CA  LEU A 131     -52.877  33.571  31.670  1.00 39.21           C  
ATOM   1898  HA  LEU A 131     -53.618  33.247  32.400  1.00 39.21           H  
ATOM   1899  C   LEU A 131     -51.514  33.051  32.201  1.00 39.21           C  
ATOM   1900  CB  LEU A 131     -53.277  32.927  30.330  1.00 39.21           C  
ATOM   1901  HB2 LEU A 131     -52.759  33.457  29.531  1.00 39.21           H  
ATOM   1902  HB3 LEU A 131     -52.935  31.892  30.302  1.00 39.21           H  
ATOM   1903  O   LEU A 131     -50.452  33.532  31.829  1.00 39.21           O  
ATOM   1904  CG  LEU A 131     -54.799  32.962  30.085  1.00 39.21           C  
ATOM   1905  HG  LEU A 131     -55.213  33.904  30.446  1.00 39.21           H  
ATOM   1906  CD1 LEU A 131     -55.111  32.868  28.595  1.00 39.21           C  
ATOM   1907 HD11 LEU A 131     -54.715  31.937  28.189  1.00 39.21           H  
ATOM   1908 HD12 LEU A 131     -54.649  33.706  28.072  1.00 39.21           H  
ATOM   1909 HD13 LEU A 131     -56.188  32.906  28.435  1.00 39.21           H  
ATOM   1910  CD2 LEU A 131     -55.511  31.810  30.802  1.00 39.21           C  
ATOM   1911 HD21 LEU A 131     -55.359  31.886  31.879  1.00 39.21           H  
ATOM   1912 HD22 LEU A 131     -56.581  31.856  30.598  1.00 39.21           H  
ATOM   1913 HD23 LEU A 131     -55.121  30.855  30.450  1.00 39.21           H  
ATOM   1914  N   PRO A 132     -51.529  32.029  33.076  1.00 39.40           N  
ATOM   1915  CA  PRO A 132     -50.330  31.545  33.751  1.00 39.40           C  
ATOM   1916  HA  PRO A 132     -49.796  32.375  34.214  1.00 39.40           H  
ATOM   1917  C   PRO A 132     -49.395  30.850  32.756  1.00 39.40           C  
ATOM   1918  CB  PRO A 132     -50.845  30.600  34.846  1.00 39.40           C  
ATOM   1919  HB2 PRO A 132     -51.061  31.176  35.746  1.00 39.40           H  
ATOM   1920  HB3 PRO A 132     -50.135  29.804  35.071  1.00 39.40           H  
ATOM   1921  O   PRO A 132     -49.666  29.730  32.324  1.00 39.40           O  
ATOM   1922  CG  PRO A 132     -52.150  30.055  34.266  1.00 39.40           C  
ATOM   1923  HG2 PRO A 132     -52.846  29.756  35.050  1.00 39.40           H  
ATOM   1924  HG3 PRO A 132     -51.939  29.215  33.604  1.00 39.40           H  
ATOM   1925  CD  PRO A 132     -52.684  31.229  33.453  1.00 39.40           C  
ATOM   1926  HD2 PRO A 132     -53.212  30.858  32.574  1.00 39.40           H  
ATOM   1927  HD3 PRO A 132     -53.351  31.823  34.077  1.00 39.40           H  
ATOM   1928  N   SER A 133     -48.280  31.495  32.409  1.00 48.34           N  
ATOM   1929  H   SER A 133     -48.140  32.452  32.699  1.00 48.34           H  
ATOM   1930  CA  SER A 133     -47.123  30.765  31.906  1.00 48.34           C  
ATOM   1931  HA  SER A 133     -47.443  30.085  31.117  1.00 48.34           H  
ATOM   1932  C   SER A 133     -46.583  29.948  33.073  1.00 48.34           C  
ATOM   1933  CB  SER A 133     -46.061  31.697  31.307  1.00 48.34           C  
ATOM   1934  HB2 SER A 133     -45.238  31.096  30.920  1.00 48.34           H  
ATOM   1935  HB3 SER A 133     -46.500  32.256  30.480  1.00 48.34           H  
ATOM   1936  O   SER A 133     -46.048  30.494  34.038  1.00 48.34           O  
ATOM   1937  OG  SER A 133     -45.551  32.609  32.259  1.00 48.34           O  
ATOM   1938  HG  SER A 133     -45.168  32.109  32.983  1.00 48.34           H  
ATOM   1939  N   GLU A 134     -46.790  28.636  33.024  1.00 46.90           N  
ATOM   1940  H   GLU A 134     -47.331  28.259  32.259  1.00 46.90           H  
ATOM   1941  CA  GLU A 134     -46.026  27.696  33.832  1.00 46.90           C  
ATOM   1942  HA  GLU A 134     -46.235  27.866  34.888  1.00 46.90           H  
ATOM   1943  C   GLU A 134     -44.544  27.981  33.563  1.00 46.90           C  
ATOM   1944  CB  GLU A 134     -46.406  26.249  33.456  1.00 46.90           C  
ATOM   1945  HB2 GLU A 134     -45.520  25.716  33.112  1.00 46.90           H  
ATOM   1946  HB3 GLU A 134     -47.130  26.258  32.641  1.00 46.90           H  
ATOM   1947  O   GLU A 134     -44.039  27.754  32.462  1.00 46.90           O  
ATOM   1948  CG  GLU A 134     -46.997  25.469  34.639  1.00 46.90           C  
ATOM   1949  HG2 GLU A 134     -46.282  25.497  35.462  1.00 46.90           H  
ATOM   1950  HG3 GLU A 134     -47.909  25.967  34.967  1.00 46.90           H  
ATOM   1951  CD  GLU A 134     -47.310  24.002  34.288  1.00 46.90           C  
ATOM   1952  OE1 GLU A 134     -47.572  23.231  35.239  1.00 46.90           O  
ATOM   1953  OE2 GLU A 134     -47.326  23.656  33.084  1.00 46.90           O  
ATOM   1954  N   ASN A 135     -43.864  28.559  34.549  1.00 42.06           N  
ATOM   1955  H   ASN A 135     -44.360  28.847  35.381  1.00 42.06           H  
ATOM   1956  CA  ASN A 135     -42.423  28.712  34.509  1.00 42.06           C  
ATOM   1957  HA  ASN A 135     -42.132  29.177  33.567  1.00 42.06           H  
ATOM   1958  C   ASN A 135     -41.844  27.300  34.566  1.00 42.06           C  
ATOM   1959  CB  ASN A 135     -41.953  29.605  35.670  1.00 42.06           C  
ATOM   1960  HB2 ASN A 135     -42.340  29.213  36.611  1.00 42.06           H  
ATOM   1961  HB3 ASN A 135     -40.865  29.570  35.717  1.00 42.06           H  
ATOM   1962  O   ASN A 135     -41.882  26.644  35.606  1.00 42.06           O  
ATOM   1963  CG  ASN A 135     -42.364  31.061  35.527  1.00 42.06           C  
ATOM   1964  ND2 ASN A 135     -42.113  31.858  36.539  1.00 42.06           N  
ATOM   1965 HD21 ASN A 135     -41.625  31.509  37.351  1.00 42.06           H  
ATOM   1966 HD22 ASN A 135     -42.357  32.828  36.400  1.00 42.06           H  
ATOM   1967  OD1 ASN A 135     -42.892  31.518  34.529  1.00 42.06           O  
ATOM   1968  N   VAL A 136     -41.371  26.812  33.422  1.00 51.53           N  
ATOM   1969  H   VAL A 136     -41.501  27.359  32.583  1.00 51.53           H  
ATOM   1970  CA  VAL A 136     -40.636  25.554  33.333  1.00 51.53           C  
ATOM   1971  HA  VAL A 136     -41.190  24.779  33.862  1.00 51.53           H  
ATOM   1972  C   VAL A 136     -39.306  25.770  34.045  1.00 51.53           C  
ATOM   1973  CB  VAL A 136     -40.466  25.108  31.869  1.00 51.53           C  
ATOM   1974  HB  VAL A 136     -39.987  25.903  31.297  1.00 51.53           H  
ATOM   1975  O   VAL A 136     -38.397  26.406  33.518  1.00 51.53           O  
ATOM   1976  CG1 VAL A 136     -39.615  23.837  31.753  1.00 51.53           C  
ATOM   1977 HG11 VAL A 136     -39.547  23.532  30.709  1.00 51.53           H  
ATOM   1978 HG12 VAL A 136     -40.060  23.033  32.339  1.00 51.53           H  
ATOM   1979 HG13 VAL A 136     -38.605  24.028  32.117  1.00 51.53           H  
ATOM   1980  CG2 VAL A 136     -41.836  24.812  31.240  1.00 51.53           C  
ATOM   1981 HG21 VAL A 136     -42.348  24.032  31.804  1.00 51.53           H  
ATOM   1982 HG22 VAL A 136     -41.708  24.488  30.207  1.00 51.53           H  
ATOM   1983 HG23 VAL A 136     -42.456  25.709  31.242  1.00 51.53           H  
ATOM   1984  N   ASP A 137     -39.236  25.281  35.278  1.00 42.51           N  
ATOM   1985  H   ASP A 137     -40.081  24.910  35.689  1.00 42.51           H  
ATOM   1986  CA  ASP A 137     -38.053  25.338  36.125  1.00 42.51           C  
ATOM   1987  HA  ASP A 137     -37.629  26.338  36.042  1.00 42.51           H  
ATOM   1988  C   ASP A 137     -37.029  24.319  35.596  1.00 42.51           C  
ATOM   1989  CB  ASP A 137     -38.493  25.110  37.588  1.00 42.51           C  
ATOM   1990  HB2 ASP A 137     -38.563  24.042  37.793  1.00 42.51           H  
ATOM   1991  HB3 ASP A 137     -39.490  25.529  37.720  1.00 42.51           H  
ATOM   1992  O   ASP A 137     -37.148  23.105  35.790  1.00 42.51           O  
ATOM   1993  CG  ASP A 137     -37.596  25.782  38.635  1.00 42.51           C  
ATOM   1994  OD1 ASP A 137     -36.745  26.611  38.245  1.00 42.51           O  
ATOM   1995  OD2 ASP A 137     -37.808  25.485  39.832  1.00 42.51           O  
ATOM   1996  N   VAL A 138     -36.062  24.805  34.815  1.00 48.78           N  
ATOM   1997  H   VAL A 138     -36.052  25.801  34.650  1.00 48.78           H  
ATOM   1998  CA  VAL A 138     -34.995  23.983  34.232  1.00 48.78           C  
ATOM   1999  HA  VAL A 138     -35.426  23.037  33.905  1.00 48.78           H  
ATOM   2000  C   VAL A 138     -33.981  23.678  35.330  1.00 48.78           C  
ATOM   2001  CB  VAL A 138     -34.357  24.648  32.994  1.00 48.78           C  
ATOM   2002  HB  VAL A 138     -33.930  25.611  33.273  1.00 48.78           H  
ATOM   2003  O   VAL A 138     -33.024  24.412  35.555  1.00 48.78           O  
ATOM   2004  CG1 VAL A 138     -33.252  23.771  32.384  1.00 48.78           C  
ATOM   2005 HG11 VAL A 138     -32.434  23.651  33.094  1.00 48.78           H  
ATOM   2006 HG12 VAL A 138     -33.650  22.790  32.122  1.00 48.78           H  
ATOM   2007 HG13 VAL A 138     -32.853  24.250  31.491  1.00 48.78           H  
ATOM   2008  CG2 VAL A 138     -35.404  24.879  31.894  1.00 48.78           C  
ATOM   2009 HG21 VAL A 138     -36.169  25.570  32.248  1.00 48.78           H  
ATOM   2010 HG22 VAL A 138     -34.930  25.320  31.017  1.00 48.78           H  
ATOM   2011 HG23 VAL A 138     -35.876  23.936  31.618  1.00 48.78           H  
ATOM   2012  N   THR A 139     -34.201  22.572  36.033  1.00 44.81           N  
ATOM   2013  H   THR A 139     -35.057  22.064  35.858  1.00 44.81           H  
ATOM   2014  CA  THR A 139     -33.250  22.027  37.002  1.00 44.81           C  
ATOM   2015  HA  THR A 139     -32.729  22.854  37.484  1.00 44.81           H  
ATOM   2016  C   THR A 139     -32.197  21.198  36.271  1.00 44.81           C  
ATOM   2017  CB  THR A 139     -33.955  21.232  38.116  1.00 44.81           C  
ATOM   2018  HB  THR A 139     -33.241  20.553  38.582  1.00 44.81           H  
ATOM   2019  O   THR A 139     -32.424  20.057  35.870  1.00 44.81           O  
ATOM   2020  CG2 THR A 139     -34.506  22.172  39.188  1.00 44.81           C  
ATOM   2021 HG21 THR A 139     -35.035  21.598  39.948  1.00 44.81           H  
ATOM   2022 HG22 THR A 139     -33.685  22.708  39.664  1.00 44.81           H  
ATOM   2023 HG23 THR A 139     -35.188  22.897  38.744  1.00 44.81           H  
ATOM   2024  OG1 THR A 139     -35.060  20.498  37.638  1.00 44.81           O  
ATOM   2025  HG1 THR A 139     -35.782  21.122  37.535  1.00 44.81           H  
ATOM   2026  N   THR A 140     -31.016  21.778  36.070  1.00 48.04           N  
ATOM   2027  H   THR A 140     -30.896  22.751  36.315  1.00 48.04           H  
ATOM   2028  CA  THR A 140     -29.828  21.037  35.637  1.00 48.04           C  
ATOM   2029  HA  THR A 140     -30.114  20.299  34.887  1.00 48.04           H  
ATOM   2030  C   THR A 140     -29.242  20.304  36.840  1.00 48.04           C  
ATOM   2031  CB  THR A 140     -28.780  21.964  35.005  1.00 48.04           C  
ATOM   2032  HB  THR A 140     -27.866  21.398  34.823  1.00 48.04           H  
ATOM   2033  O   THR A 140     -28.732  20.931  37.767  1.00 48.04           O  
ATOM   2034  CG2 THR A 140     -29.272  22.548  33.680  1.00 48.04           C  
ATOM   2035 HG21 THR A 140     -30.144  23.179  33.849  1.00 48.04           H  
ATOM   2036 HG22 THR A 140     -28.479  23.154  33.241  1.00 48.04           H  
ATOM   2037 HG23 THR A 140     -29.529  21.743  32.990  1.00 48.04           H  
ATOM   2038  OG1 THR A 140     -28.499  23.041  35.866  1.00 48.04           O  
ATOM   2039  HG1 THR A 140     -28.259  22.667  36.717  1.00 48.04           H  
ATOM   2040  N   VAL A 141     -29.327  18.975  36.842  1.00 53.16           N  
ATOM   2041  H   VAL A 141     -29.796  18.520  36.071  1.00 53.16           H  
ATOM   2042  CA  VAL A 141     -28.609  18.135  37.806  1.00 53.16           C  
ATOM   2043  HA  VAL A 141     -28.703  18.573  38.799  1.00 53.16           H  
ATOM   2044  C   VAL A 141     -27.133  18.136  37.414  1.00 53.16           C  
ATOM   2045  CB  VAL A 141     -29.193  16.710  37.856  1.00 53.16           C  
ATOM   2046  HB  VAL A 141     -29.153  16.266  36.861  1.00 53.16           H  
ATOM   2047  O   VAL A 141     -26.788  17.762  36.296  1.00 53.16           O  
ATOM   2048  CG1 VAL A 141     -28.424  15.805  38.826  1.00 53.16           C  
ATOM   2049 HG11 VAL A 141     -28.412  16.242  39.825  1.00 53.16           H  
ATOM   2050 HG12 VAL A 141     -27.397  15.676  38.486  1.00 53.16           H  
ATOM   2051 HG13 VAL A 141     -28.889  14.820  38.868  1.00 53.16           H  
ATOM   2052  CG2 VAL A 141     -30.660  16.747  38.313  1.00 53.16           C  
ATOM   2053 HG21 VAL A 141     -31.263  17.320  37.608  1.00 53.16           H  
ATOM   2054 HG22 VAL A 141     -31.058  15.734  38.360  1.00 53.16           H  
ATOM   2055 HG23 VAL A 141     -30.732  17.209  39.298  1.00 53.16           H  
ATOM   2056  N   ILE A 142     -26.283  18.598  38.328  1.00 44.23           N  
ATOM   2057  H   ILE A 142     -26.655  18.901  39.217  1.00 44.23           H  
ATOM   2058  CA  ILE A 142     -24.826  18.564  38.199  1.00 44.23           C  
ATOM   2059  HA  ILE A 142     -24.542  18.878  37.194  1.00 44.23           H  
ATOM   2060  C   ILE A 142     -24.395  17.106  38.402  1.00 44.23           C  
ATOM   2061  CB  ILE A 142     -24.187  19.538  39.220  1.00 44.23           C  
ATOM   2062  HB  ILE A 142     -24.508  19.239  40.218  1.00 44.23           H  
ATOM   2063  O   ILE A 142     -24.634  16.531  39.461  1.00 44.23           O  
ATOM   2064  CG1 ILE A 142     -24.655  20.995  38.966  1.00 44.23           C  
ATOM   2065 HG12 ILE A 142     -24.148  21.391  38.087  1.00 44.23           H  
ATOM   2066 HG13 ILE A 142     -25.726  21.020  38.765  1.00 44.23           H  
ATOM   2067  CG2 ILE A 142     -22.651  19.459  39.166  1.00 44.23           C  
ATOM   2068 HG21 ILE A 142     -22.206  20.128  39.902  1.00 44.23           H  
ATOM   2069 HG22 ILE A 142     -22.288  19.726  38.174  1.00 44.23           H  
ATOM   2070 HG23 ILE A 142     -22.314  18.450  39.406  1.00 44.23           H  
ATOM   2071  CD1 ILE A 142     -24.415  21.936  40.154  1.00 44.23           C  
ATOM   2072 HD11 ILE A 142     -24.815  22.922  39.918  1.00 44.23           H  
ATOM   2073 HD12 ILE A 142     -23.349  22.032  40.358  1.00 44.23           H  
ATOM   2074 HD13 ILE A 142     -24.921  21.552  41.039  1.00 44.23           H  
ATOM   2075  N   ASP A 143     -23.827  16.495  37.366  1.00 46.05           N  
ATOM   2076  H   ASP A 143     -23.683  17.021  36.515  1.00 46.05           H  
ATOM   2077  CA  ASP A 143     -23.240  15.156  37.419  1.00 46.05           C  
ATOM   2078  HA  ASP A 143     -23.776  14.549  38.149  1.00 46.05           H  
ATOM   2079  C   ASP A 143     -21.776  15.273  37.868  1.00 46.05           C  
ATOM   2080  CB  ASP A 143     -23.394  14.481  36.042  1.00 46.05           C  
ATOM   2081  HB2 ASP A 143     -24.445  14.520  35.756  1.00 46.05           H  
ATOM   2082  HB3 ASP A 143     -22.827  15.041  35.299  1.00 46.05           H  
ATOM   2083  O   ASP A 143     -20.914  15.688  37.094  1.00 46.05           O  
ATOM   2084  CG  ASP A 143     -22.949  13.012  36.010  1.00 46.05           C  
ATOM   2085  OD1 ASP A 143     -22.573  12.472  37.076  1.00 46.05           O  
ATOM   2086  OD2 ASP A 143     -23.029  12.416  34.911  1.00 46.05           O  
ATOM   2087  N   GLU A 144     -21.496  14.931  39.129  1.00 52.26           N  
ATOM   2088  H   GLU A 144     -22.261  14.652  39.726  1.00 52.26           H  
ATOM   2089  CA  GLU A 144     -20.156  15.024  39.738  1.00 52.26           C  
ATOM   2090  HA  GLU A 144     -19.772  16.034  39.591  1.00 52.26           H  
ATOM   2091  C   GLU A 144     -19.122  14.075  39.098  1.00 52.26           C  
ATOM   2092  CB  GLU A 144     -20.252  14.764  41.256  1.00 52.26           C  
ATOM   2093  HB2 GLU A 144     -19.244  14.716  41.668  1.00 52.26           H  
ATOM   2094  HB3 GLU A 144     -20.734  13.800  41.414  1.00 52.26           H  
ATOM   2095  O   GLU A 144     -17.932  14.174  39.384  1.00 52.26           O  
ATOM   2096  CG  GLU A 144     -21.024  15.860  42.015  1.00 52.26           C  
ATOM   2097  HG2 GLU A 144     -22.033  15.926  41.608  1.00 52.26           H  
ATOM   2098  HG3 GLU A 144     -20.530  16.816  41.840  1.00 52.26           H  
ATOM   2099  CD  GLU A 144     -21.125  15.611  43.535  1.00 52.26           C  
ATOM   2100  OE1 GLU A 144     -21.617  16.525  44.237  1.00 52.26           O  
ATOM   2101  OE2 GLU A 144     -20.767  14.501  43.998  1.00 52.26           O  
ATOM   2102  N   LEU A 145     -19.533  13.158  38.214  1.00 49.85           N  
ATOM   2103  H   LEU A 145     -20.519  13.112  37.998  1.00 49.85           H  
ATOM   2104  CA  LEU A 145     -18.623  12.213  37.547  1.00 49.85           C  
ATOM   2105  HA  LEU A 145     -17.677  12.184  38.088  1.00 49.85           H  
ATOM   2106  C   LEU A 145     -18.246  12.622  36.119  1.00 49.85           C  
ATOM   2107  CB  LEU A 145     -19.245  10.815  37.627  1.00 49.85           C  
ATOM   2108  HB2 LEU A 145     -18.760  10.149  36.913  1.00 49.85           H  
ATOM   2109  HB3 LEU A 145     -20.295  10.887  37.345  1.00 49.85           H  
ATOM   2110  O   LEU A 145     -17.428  11.951  35.488  1.00 49.85           O  
ATOM   2111  CG  LEU A 145     -19.103  10.238  39.050  1.00 49.85           C  
ATOM   2112  HG  LEU A 145     -18.970  11.036  39.779  1.00 49.85           H  
ATOM   2113  CD1 LEU A 145     -20.358   9.463  39.443  1.00 49.85           C  
ATOM   2114 HD11 LEU A 145     -20.530   8.647  38.741  1.00 49.85           H  
ATOM   2115 HD12 LEU A 145     -20.247   9.076  40.456  1.00 49.85           H  
ATOM   2116 HD13 LEU A 145     -21.210  10.143  39.420  1.00 49.85           H  
ATOM   2117  CD2 LEU A 145     -17.900   9.294  39.137  1.00 49.85           C  
ATOM   2118 HD21 LEU A 145     -16.999   9.845  38.866  1.00 49.85           H  
ATOM   2119 HD22 LEU A 145     -18.029   8.453  38.456  1.00 49.85           H  
ATOM   2120 HD23 LEU A 145     -17.794   8.934  40.160  1.00 49.85           H  
ATOM   2121  N   SER A 146     -18.803  13.726  35.622  1.00 43.58           N  
ATOM   2122  H   SER A 146     -19.450  14.232  36.209  1.00 43.58           H  
ATOM   2123  CA  SER A 146     -18.484  14.285  34.308  1.00 43.58           C  
ATOM   2124  HA  SER A 146     -17.660  13.716  33.877  1.00 43.58           H  
ATOM   2125  C   SER A 146     -17.976  15.723  34.427  1.00 43.58           C  
ATOM   2126  CB  SER A 146     -19.670  14.128  33.353  1.00 43.58           C  
ATOM   2127  HB2 SER A 146     -20.498  14.754  33.687  1.00 43.58           H  
ATOM   2128  HB3 SER A 146     -19.995  13.087  33.344  1.00 43.58           H  
ATOM   2129  O   SER A 146     -18.308  16.582  33.608  1.00 43.58           O  
ATOM   2130  OG  SER A 146     -19.273  14.507  32.047  1.00 43.58           O  
ATOM   2131  HG  SER A 146     -18.993  15.421  32.130  1.00 43.58           H  
ATOM   2132  N   GLU A 147     -17.141  15.994  35.430  1.00 38.89           N  
ATOM   2133  H   GLU A 147     -16.951  15.280  36.119  1.00 38.89           H  
ATOM   2134  CA  GLU A 147     -16.332  17.208  35.472  1.00 38.89           C  
ATOM   2135  HA  GLU A 147     -16.967  18.046  35.186  1.00 38.89           H  
ATOM   2136  C   GLU A 147     -15.217  17.100  34.418  1.00 38.89           C  
ATOM   2137  CB  GLU A 147     -15.851  17.493  36.905  1.00 38.89           C  
ATOM   2138  HB2 GLU A 147     -15.122  16.746  37.217  1.00 38.89           H  
ATOM   2139  HB3 GLU A 147     -16.715  17.442  37.568  1.00 38.89           H  
ATOM   2140  O   GLU A 147     -14.056  16.814  34.697  1.00 38.89           O  
ATOM   2141  CG  GLU A 147     -15.247  18.902  36.995  1.00 38.89           C  
ATOM   2142  HG2 GLU A 147     -15.934  19.597  36.512  1.00 38.89           H  
ATOM   2143  HG3 GLU A 147     -14.310  18.907  36.438  1.00 38.89           H  
ATOM   2144  CD  GLU A 147     -14.978  19.400  38.424  1.00 38.89           C  
ATOM   2145  OE1 GLU A 147     -14.632  20.599  38.541  1.00 38.89           O  
ATOM   2146  OE2 GLU A 147     -15.100  18.604  39.378  1.00 38.89           O  
ATOM   2147  N   VAL A 148     -15.591  17.302  33.154  1.00 41.22           N  
ATOM   2148  H   VAL A 148     -16.580  17.423  32.985  1.00 41.22           H  
ATOM   2149  CA  VAL A 148     -14.649  17.622  32.079  1.00 41.22           C  
ATOM   2150  HA  VAL A 148     -13.724  17.071  32.248  1.00 41.22           H  
ATOM   2151  C   VAL A 148     -14.329  19.108  32.223  1.00 41.22           C  
ATOM   2152  CB  VAL A 148     -15.178  17.221  30.686  1.00 41.22           C  
ATOM   2153  HB  VAL A 148     -16.084  17.783  30.460  1.00 41.22           H  
ATOM   2154  O   VAL A 148     -14.790  19.958  31.461  1.00 41.22           O  
ATOM   2155  CG1 VAL A 148     -14.138  17.482  29.585  1.00 41.22           C  
ATOM   2156 HG11 VAL A 148     -13.912  18.546  29.515  1.00 41.22           H  
ATOM   2157 HG12 VAL A 148     -14.529  17.158  28.620  1.00 41.22           H  
ATOM   2158 HG13 VAL A 148     -13.218  16.938  29.801  1.00 41.22           H  
ATOM   2159  CG2 VAL A 148     -15.512  15.721  30.638  1.00 41.22           C  
ATOM   2160 HG21 VAL A 148     -14.630  15.134  30.894  1.00 41.22           H  
ATOM   2161 HG22 VAL A 148     -15.855  15.448  29.641  1.00 41.22           H  
ATOM   2162 HG23 VAL A 148     -16.308  15.492  31.347  1.00 41.22           H  
ATOM   2163  N   THR A 149     -13.560  19.441  33.256  1.00 41.70           N  
ATOM   2164  H   THR A 149     -13.284  18.719  33.906  1.00 41.70           H  
ATOM   2165  CA  THR A 149     -12.863  20.724  33.374  1.00 41.70           C  
ATOM   2166  HA  THR A 149     -13.544  21.530  33.100  1.00 41.70           H  
ATOM   2167  C   THR A 149     -11.718  20.729  32.372  1.00 41.70           C  
ATOM   2168  CB  THR A 149     -12.374  20.985  34.806  1.00 41.70           C  
ATOM   2169  HB  THR A 149     -11.539  21.686  34.793  1.00 41.70           H  
ATOM   2170  O   THR A 149     -10.562  20.469  32.678  1.00 41.70           O  
ATOM   2171  CG2 THR A 149     -13.495  21.601  35.632  1.00 41.70           C  
ATOM   2172 HG21 THR A 149     -13.203  21.643  36.682  1.00 41.70           H  
ATOM   2173 HG22 THR A 149     -14.414  21.026  35.522  1.00 41.70           H  
ATOM   2174 HG23 THR A 149     -13.685  22.617  35.287  1.00 41.70           H  
ATOM   2175  OG1 THR A 149     -11.964  19.798  35.437  1.00 41.70           O  
ATOM   2176  HG1 THR A 149     -12.405  19.758  36.288  1.00 41.70           H  
ATOM   2177  N   GLY A 150     -12.068  20.964  31.114  1.00 44.55           N  
ATOM   2178  H   GLY A 150     -13.056  21.021  30.913  1.00 44.55           H  
ATOM   2179  CA  GLY A 150     -11.125  20.920  30.005  1.00 44.55           C  
ATOM   2180  HA2 GLY A 150     -11.140  19.927  29.557  1.00 44.55           H  
ATOM   2181  HA3 GLY A 150     -10.115  21.126  30.360  1.00 44.55           H  
ATOM   2182  C   GLY A 150     -11.448  21.942  28.931  1.00 44.55           C  
ATOM   2183  O   GLY A 150     -11.331  21.642  27.750  1.00 44.55           O  
ATOM   2184  N   VAL A 151     -11.884  23.144  29.313  1.00 40.55           N  
ATOM   2185  H   VAL A 151     -11.956  23.326  30.304  1.00 40.55           H  
ATOM   2186  CA  VAL A 151     -11.824  24.293  28.402  1.00 40.55           C  
ATOM   2187  HA  VAL A 151     -12.234  24.014  27.432  1.00 40.55           H  
ATOM   2188  C   VAL A 151     -10.342  24.627  28.244  1.00 40.55           C  
ATOM   2189  CB  VAL A 151     -12.612  25.505  28.942  1.00 40.55           C  
ATOM   2190  HB  VAL A 151     -12.151  25.871  29.859  1.00 40.55           H  
ATOM   2191  O   VAL A 151      -9.767  25.276  29.113  1.00 40.55           O  
ATOM   2192  CG1 VAL A 151     -12.630  26.636  27.905  1.00 40.55           C  
ATOM   2193 HG11 VAL A 151     -13.086  26.293  26.977  1.00 40.55           H  
ATOM   2194 HG12 VAL A 151     -11.614  26.975  27.703  1.00 40.55           H  
ATOM   2195 HG13 VAL A 151     -13.197  27.483  28.292  1.00 40.55           H  
ATOM   2196  CG2 VAL A 151     -14.065  25.140  29.272  1.00 40.55           C  
ATOM   2197 HG21 VAL A 151     -14.097  24.405  30.076  1.00 40.55           H  
ATOM   2198 HG22 VAL A 151     -14.555  24.727  28.390  1.00 40.55           H  
ATOM   2199 HG23 VAL A 151     -14.603  26.029  29.601  1.00 40.55           H  
ATOM   2200  N   GLY A 152      -9.685  24.108  27.208  1.00 42.34           N  
ATOM   2201  H   GLY A 152     -10.151  23.427  26.626  1.00 42.34           H  
ATOM   2202  CA  GLY A 152      -8.234  24.263  27.137  1.00 42.34           C  
ATOM   2203  HA2 GLY A 152      -7.794  23.809  28.024  1.00 42.34           H  
ATOM   2204  HA3 GLY A 152      -8.002  25.328  27.164  1.00 42.34           H  
ATOM   2205  C   GLY A 152      -7.512  23.686  25.928  1.00 42.34           C  
ATOM   2206  O   GLY A 152      -6.321  23.441  26.040  1.00 42.34           O  
ATOM   2207  N   GLU A 153      -8.156  23.504  24.773  1.00 44.47           N  
ATOM   2208  H   GLU A 153      -9.151  23.671  24.726  1.00 44.47           H  
ATOM   2209  CA  GLU A 153      -7.416  23.538  23.499  1.00 44.47           C  
ATOM   2210  HA  GLU A 153      -6.390  23.203  23.656  1.00 44.47           H  
ATOM   2211  C   GLU A 153      -7.314  24.999  23.044  1.00 44.47           C  
ATOM   2212  CB  GLU A 153      -8.020  22.617  22.425  1.00 44.47           C  
ATOM   2213  HB2 GLU A 153      -9.108  22.631  22.499  1.00 44.47           H  
ATOM   2214  HB3 GLU A 153      -7.733  22.992  21.443  1.00 44.47           H  
ATOM   2215  O   GLU A 153      -7.916  25.426  22.063  1.00 44.47           O  
ATOM   2216  CG  GLU A 153      -7.493  21.178  22.517  1.00 44.47           C  
ATOM   2217  HG2 GLU A 153      -6.404  21.207  22.553  1.00 44.47           H  
ATOM   2218  HG3 GLU A 153      -7.850  20.729  23.444  1.00 44.47           H  
ATOM   2219  CD  GLU A 153      -7.933  20.312  21.322  1.00 44.47           C  
ATOM   2220  OE1 GLU A 153      -7.257  19.288  21.071  1.00 44.47           O  
ATOM   2221  OE2 GLU A 153      -8.946  20.658  20.671  1.00 44.47           O  
ATOM   2222  N   HIS A 154      -6.579  25.807  23.804  1.00 46.11           N  
ATOM   2223  H   HIS A 154      -6.118  25.418  24.614  1.00 46.11           H  
ATOM   2224  CA  HIS A 154      -6.117  27.098  23.317  1.00 46.11           C  
ATOM   2225  HA  HIS A 154      -6.424  27.204  22.277  1.00 46.11           H  
ATOM   2226  C   HIS A 154      -4.590  27.102  23.387  1.00 46.11           C  
ATOM   2227  CB  HIS A 154      -6.779  28.260  24.064  1.00 46.11           C  
ATOM   2228  HB2 HIS A 154      -6.242  29.179  23.828  1.00 46.11           H  
ATOM   2229  HB3 HIS A 154      -6.708  28.093  25.139  1.00 46.11           H  
ATOM   2230  O   HIS A 154      -4.040  26.989  24.483  1.00 46.11           O  
ATOM   2231  CG  HIS A 154      -8.223  28.448  23.664  1.00 46.11           C  
ATOM   2232  CD2 HIS A 154      -9.324  28.270  24.458  1.00 46.11           C  
ATOM   2233  HD2 HIS A 154      -9.312  27.983  25.499  1.00 46.11           H  
ATOM   2234  ND1 HIS A 154      -8.684  28.783  22.410  1.00 46.11           N  
ATOM   2235  HD1 HIS A 154      -8.120  28.875  21.577  1.00 46.11           H  
ATOM   2236  CE1 HIS A 154     -10.026  28.800  22.448  1.00 46.11           C  
ATOM   2237  HE1 HIS A 154     -10.669  28.990  21.601  1.00 46.11           H  
ATOM   2238  NE2 HIS A 154     -10.464  28.509  23.682  1.00 46.11           N  
ATOM   2239  N   PRO A 155      -3.890  27.192  22.241  1.00 45.41           N  
ATOM   2240  CA  PRO A 155      -2.444  27.345  22.239  1.00 45.41           C  
ATOM   2241  HA  PRO A 155      -1.974  26.500  22.742  1.00 45.41           H  
ATOM   2242  C   PRO A 155      -2.090  28.640  22.977  1.00 45.41           C  
ATOM   2243  CB  PRO A 155      -2.031  27.357  20.763  1.00 45.41           C  
ATOM   2244  HB2 PRO A 155      -1.794  26.340  20.450  1.00 45.41           H  
ATOM   2245  HB3 PRO A 155      -1.181  28.014  20.578  1.00 45.41           H  
ATOM   2246  O   PRO A 155      -2.572  29.718  22.624  1.00 45.41           O  
ATOM   2247  CG  PRO A 155      -3.285  27.830  20.029  1.00 45.41           C  
ATOM   2248  HG2 PRO A 155      -3.328  27.443  19.011  1.00 45.41           H  
ATOM   2249  HG3 PRO A 155      -3.316  28.920  20.024  1.00 45.41           H  
ATOM   2250  CD  PRO A 155      -4.421  27.291  20.888  1.00 45.41           C  
ATOM   2251  HD2 PRO A 155      -4.717  26.301  20.539  1.00 45.41           H  
ATOM   2252  HD3 PRO A 155      -5.260  27.985  20.825  1.00 45.41           H  
ATOM   2253  N   ASN A 156      -1.268  28.538  24.019  1.00 50.77           N  
ATOM   2254  H   ASN A 156      -0.911  27.628  24.274  1.00 50.77           H  
ATOM   2255  CA  ASN A 156      -0.747  29.705  24.715  1.00 50.77           C  
ATOM   2256  HA  ASN A 156      -1.509  30.485  24.719  1.00 50.77           H  
ATOM   2257  C   ASN A 156       0.476  30.225  23.945  1.00 50.77           C  
ATOM   2258  CB  ASN A 156      -0.442  29.336  26.176  1.00 50.77           C  
ATOM   2259  HB2 ASN A 156       0.396  28.640  26.205  1.00 50.77           H  
ATOM   2260  HB3 ASN A 156      -1.312  28.852  26.619  1.00 50.77           H  
ATOM   2261  O   ASN A 156       1.514  29.569  23.901  1.00 50.77           O  
ATOM   2262  CG  ASN A 156      -0.115  30.557  27.016  1.00 50.77           C  
ATOM   2263  ND2 ASN A 156       0.606  30.383  28.098  1.00 50.77           N  
ATOM   2264 HD21 ASN A 156       0.964  29.466  28.325  1.00 50.77           H  
ATOM   2265 HD22 ASN A 156       0.828  31.216  28.624  1.00 50.77           H  
ATOM   2266  OD1 ASN A 156      -0.511  31.674  26.734  1.00 50.77           O  
ATOM   2267  N   ILE A 157       0.340  31.385  23.303  1.00 47.49           N  
ATOM   2268  H   ILE A 157      -0.543  31.869  23.385  1.00 47.49           H  
ATOM   2269  CA  ILE A 157       1.419  32.041  22.553  1.00 47.49           C  
ATOM   2270  HA  ILE A 157       2.051  31.283  22.091  1.00 47.49           H  
ATOM   2271  C   ILE A 157       2.263  32.833  23.553  1.00 47.49           C  
ATOM   2272  CB  ILE A 157       0.838  32.934  21.430  1.00 47.49           C  
ATOM   2273  HB  ILE A 157       0.161  33.655  21.887  1.00 47.49           H  
ATOM   2274  O   ILE A 157       1.827  33.867  24.059  1.00 47.49           O  
ATOM   2275  CG1 ILE A 157       0.039  32.091  20.405  1.00 47.49           C  
ATOM   2276 HG12 ILE A 157       0.730  31.559  19.752  1.00 47.49           H  
ATOM   2277 HG13 ILE A 157      -0.567  31.346  20.920  1.00 47.49           H  
ATOM   2278  CG2 ILE A 157       1.962  33.711  20.712  1.00 47.49           C  
ATOM   2279 HG21 ILE A 157       2.700  33.020  20.305  1.00 47.49           H  
ATOM   2280 HG22 ILE A 157       1.554  34.317  19.904  1.00 47.49           H  
ATOM   2281 HG23 ILE A 157       2.457  34.391  21.406  1.00 47.49           H  
ATOM   2282  CD1 ILE A 157      -0.924  32.929  19.554  1.00 47.49           C  
ATOM   2283 HD11 ILE A 157      -1.625  33.456  20.200  1.00 47.49           H  
ATOM   2284 HD12 ILE A 157      -0.377  33.648  18.945  1.00 47.49           H  
ATOM   2285 HD13 ILE A 157      -1.485  32.268  18.893  1.00 47.49           H  
ATOM   2286  N   ILE A 158       3.472  32.356  23.847  1.00 52.94           N  
ATOM   2287  H   ILE A 158       3.771  31.491  23.420  1.00 52.94           H  
ATOM   2288  CA  ILE A 158       4.425  33.081  24.693  1.00 52.94           C  
ATOM   2289  HA  ILE A 158       3.878  33.779  25.327  1.00 52.94           H  
ATOM   2290  C   ILE A 158       5.342  33.900  23.781  1.00 52.94           C  
ATOM   2291  CB  ILE A 158       5.184  32.127  25.644  1.00 52.94           C  
ATOM   2292  HB  ILE A 158       5.729  31.397  25.045  1.00 52.94           H  
ATOM   2293  O   ILE A 158       6.145  33.352  23.030  1.00 52.94           O  
ATOM   2294  CG1 ILE A 158       4.190  31.376  26.567  1.00 52.94           C  
ATOM   2295 HG12 ILE A 158       3.401  30.923  25.965  1.00 52.94           H  
ATOM   2296 HG13 ILE A 158       3.720  32.086  27.248  1.00 52.94           H  
ATOM   2297  CG2 ILE A 158       6.194  32.932  26.489  1.00 52.94           C  
ATOM   2298 HG21 ILE A 158       5.677  33.681  27.088  1.00 52.94           H  
ATOM   2299 HG22 ILE A 158       6.920  33.426  25.843  1.00 52.94           H  
ATOM   2300 HG23 ILE A 158       6.754  32.266  27.146  1.00 52.94           H  
ATOM   2301  CD1 ILE A 158       4.820  30.240  27.383  1.00 52.94           C  
ATOM   2302 HD11 ILE A 158       4.039  29.723  27.939  1.00 52.94           H  
ATOM   2303 HD12 ILE A 158       5.304  29.529  26.714  1.00 52.94           H  
ATOM   2304 HD13 ILE A 158       5.550  30.631  28.093  1.00 52.94           H  
ATOM   2305  N   TYR A 159       5.227  35.226  23.851  1.00 51.63           N  
ATOM   2306  H   TYR A 159       4.499  35.615  24.432  1.00 51.63           H  
ATOM   2307  CA  TYR A 159       6.138  36.148  23.174  1.00 51.63           C  
ATOM   2308  HA  TYR A 159       6.305  35.794  22.157  1.00 51.63           H  
ATOM   2309  C   TYR A 159       7.481  36.173  23.915  1.00 51.63           C  
ATOM   2310  CB  TYR A 159       5.517  37.554  23.098  1.00 51.63           C  
ATOM   2311  HB2 TYR A 159       6.206  38.207  22.563  1.00 51.63           H  
ATOM   2312  HB3 TYR A 159       5.411  37.955  24.106  1.00 51.63           H  
ATOM   2313  O   TYR A 159       7.575  36.711  25.018  1.00 51.63           O  
ATOM   2314  CG  TYR A 159       4.166  37.614  22.411  1.00 51.63           C  
ATOM   2315  CD1 TYR A 159       4.089  37.739  21.010  1.00 51.63           C  
ATOM   2316  HD1 TYR A 159       4.992  37.804  20.421  1.00 51.63           H  
ATOM   2317  CD2 TYR A 159       2.984  37.536  23.175  1.00 51.63           C  
ATOM   2318  HD2 TYR A 159       3.040  37.437  24.249  1.00 51.63           H  
ATOM   2319  CE1 TYR A 159       2.833  37.780  20.374  1.00 51.63           C  
ATOM   2320  HE1 TYR A 159       2.764  37.877  19.301  1.00 51.63           H  
ATOM   2321  CE2 TYR A 159       1.728  37.566  22.542  1.00 51.63           C  
ATOM   2322  HE2 TYR A 159       0.826  37.483  23.131  1.00 51.63           H  
ATOM   2323  OH  TYR A 159       0.441  37.713  20.522  1.00 51.63           O  
ATOM   2324  HH  TYR A 159      -0.276  37.594  21.150  1.00 51.63           H  
ATOM   2325  CZ  TYR A 159       1.652  37.688  21.138  1.00 51.63           C  
ATOM   2326  N   SER A 160       8.528  35.609  23.315  1.00 56.33           N  
ATOM   2327  H   SER A 160       8.378  35.095  22.459  1.00 56.33           H  
ATOM   2328  CA  SER A 160       9.906  35.774  23.780  1.00 56.33           C  
ATOM   2329  HA  SER A 160       9.956  36.590  24.501  1.00 56.33           H  
ATOM   2330  C   SER A 160      10.795  36.146  22.596  1.00 56.33           C  
ATOM   2331  CB  SER A 160      10.390  34.515  24.510  1.00 56.33           C  
ATOM   2332  HB2 SER A 160      10.302  33.649  23.854  1.00 56.33           H  
ATOM   2333  HB3 SER A 160       9.772  34.357  25.394  1.00 56.33           H  
ATOM   2334  O   SER A 160      11.313  35.275  21.909  1.00 56.33           O  
ATOM   2335  OG  SER A 160      11.740  34.673  24.903  1.00 56.33           O  
ATOM   2336  HG  SER A 160      12.285  34.497  24.132  1.00 56.33           H  
ATOM   2337  N   THR A 161      10.998  37.456  22.416  1.00 57.98           N  
ATOM   2338  H   THR A 161      10.464  38.066  23.018  1.00 57.98           H  
ATOM   2339  CA  THR A 161      11.985  38.121  21.533  1.00 57.98           C  
ATOM   2340  HA  THR A 161      11.863  39.184  21.739  1.00 57.98           H  
ATOM   2341  C   THR A 161      11.766  38.015  20.011  1.00 57.98           C  
ATOM   2342  CB  THR A 161      13.430  37.814  21.961  1.00 57.98           C  
ATOM   2343  HB  THR A 161      14.114  38.389  21.337  1.00 57.98           H  
ATOM   2344  O   THR A 161      11.390  36.978  19.480  1.00 57.98           O  
ATOM   2345  CG2 THR A 161      13.664  38.197  23.427  1.00 57.98           C  
ATOM   2346 HG21 THR A 161      13.084  37.553  24.088  1.00 57.98           H  
ATOM   2347 HG22 THR A 161      13.381  39.238  23.588  1.00 57.98           H  
ATOM   2348 HG23 THR A 161      14.722  38.078  23.657  1.00 57.98           H  
ATOM   2349  OG1 THR A 161      13.750  36.449  21.849  1.00 57.98           O  
ATOM   2350  HG1 THR A 161      12.952  35.969  21.614  1.00 57.98           H  
ATOM   2351  N   ASP A 162      11.989  39.141  19.324  1.00 58.44           N  
ATOM   2352  H   ASP A 162      12.409  39.907  19.830  1.00 58.44           H  
ATOM   2353  CA  ASP A 162      11.500  39.542  17.986  1.00 58.44           C  
ATOM   2354  HA  ASP A 162      10.423  39.376  17.976  1.00 58.44           H  
ATOM   2355  C   ASP A 162      12.014  38.746  16.761  1.00 58.44           C  
ATOM   2356  CB  ASP A 162      11.775  41.067  17.829  1.00 58.44           C  
ATOM   2357  HB2 ASP A 162      12.523  41.376  18.560  1.00 58.44           H  
ATOM   2358  HB3 ASP A 162      12.217  41.292  16.858  1.00 58.44           H  
ATOM   2359  O   ASP A 162      11.975  39.252  15.642  1.00 58.44           O  
ATOM   2360  CG  ASP A 162      10.552  41.982  17.980  1.00 58.44           C  
ATOM   2361  OD1 ASP A 162       9.406  41.478  17.984  1.00 58.44           O  
ATOM   2362  OD2 ASP A 162      10.782  43.202  18.141  1.00 58.44           O  
ATOM   2363  N   GLU A 163      12.480  37.503  16.913  1.00 61.39           N  
ATOM   2364  H   GLU A 163      12.459  37.094  17.836  1.00 61.39           H  
ATOM   2365  CA  GLU A 163      13.092  36.773  15.785  1.00 61.39           C  
ATOM   2366  HA  GLU A 163      12.901  37.320  14.862  1.00 61.39           H  
ATOM   2367  C   GLU A 163      12.485  35.397  15.467  1.00 61.39           C  
ATOM   2368  CB  GLU A 163      14.625  36.766  15.925  1.00 61.39           C  
ATOM   2369  HB2 GLU A 163      15.042  36.125  15.148  1.00 61.39           H  
ATOM   2370  HB3 GLU A 163      14.902  36.366  16.900  1.00 61.39           H  
ATOM   2371  O   GLU A 163      12.710  34.891  14.369  1.00 61.39           O  
ATOM   2372  CG  GLU A 163      15.201  38.188  15.746  1.00 61.39           C  
ATOM   2373  HG2 GLU A 163      14.846  38.822  16.559  1.00 61.39           H  
ATOM   2374  HG3 GLU A 163      14.825  38.599  14.809  1.00 61.39           H  
ATOM   2375  CD  GLU A 163      16.736  38.254  15.724  1.00 61.39           C  
ATOM   2376  OE1 GLU A 163      17.262  39.351  15.421  1.00 61.39           O  
ATOM   2377  OE2 GLU A 163      17.390  37.227  16.021  1.00 61.39           O  
ATOM   2378  N   ALA A 164      11.642  34.805  16.324  1.00 51.05           N  
ATOM   2379  H   ALA A 164      11.466  35.235  17.221  1.00 51.05           H  
ATOM   2380  CA  ALA A 164      10.882  33.603  15.952  1.00 51.05           C  
ATOM   2381  HA  ALA A 164      10.508  33.737  14.937  1.00 51.05           H  
ATOM   2382  C   ALA A 164       9.680  33.345  16.875  1.00 51.05           C  
ATOM   2383  CB  ALA A 164      11.817  32.383  15.958  1.00 51.05           C  
ATOM   2384  HB1 ALA A 164      12.243  32.250  16.952  1.00 51.05           H  
ATOM   2385  HB2 ALA A 164      11.256  31.489  15.688  1.00 51.05           H  
ATOM   2386  HB3 ALA A 164      12.628  32.515  15.241  1.00 51.05           H  
ATOM   2387  O   ALA A 164       9.812  33.303  18.096  1.00 51.05           O  
ATOM   2388  N   ALA A 165       8.502  33.101  16.292  1.00 51.56           N  
ATOM   2389  H   ALA A 165       8.449  33.119  15.283  1.00 51.56           H  
ATOM   2390  CA  ALA A 165       7.321  32.661  17.031  1.00 51.56           C  
ATOM   2391  HA  ALA A 165       7.262  33.217  17.967  1.00 51.56           H  
ATOM   2392  C   ALA A 165       7.440  31.164  17.366  1.00 51.56           C  
ATOM   2393  CB  ALA A 165       6.065  32.986  16.209  1.00 51.56           C  
ATOM   2394  HB1 ALA A 165       6.011  34.059  16.028  1.00 51.56           H  
ATOM   2395  HB2 ALA A 165       5.178  32.674  16.762  1.00 51.56           H  
ATOM   2396  HB3 ALA A 165       6.093  32.458  15.256  1.00 51.56           H  
ATOM   2397  O   ALA A 165       7.258  30.309  16.499  1.00 51.56           O  
ATOM   2398  N   GLN A 166       7.749  30.839  18.622  1.00 52.00           N  
ATOM   2399  H   GLN A 166       7.965  31.578  19.276  1.00 52.00           H  
ATOM   2400  CA  GLN A 166       7.745  29.462  19.111  1.00 52.00           C  
ATOM   2401  HA  GLN A 166       8.000  28.800  18.284  1.00 52.00           H  
ATOM   2402  C   GLN A 166       6.338  29.092  19.604  1.00 52.00           C  
ATOM   2403  CB  GLN A 166       8.838  29.288  20.175  1.00 52.00           C  
ATOM   2404  HB2 GLN A 166       8.608  29.904  21.044  1.00 52.00           H  
ATOM   2405  HB3 GLN A 166       9.786  29.625  19.753  1.00 52.00           H  
ATOM   2406  O   GLN A 166       5.832  29.658  20.570  1.00 52.00           O  
ATOM   2407  CG  GLN A 166       8.984  27.821  20.610  1.00 52.00           C  
ATOM   2408  HG2 GLN A 166       8.067  27.501  21.106  1.00 52.00           H  
ATOM   2409  HG3 GLN A 166       9.132  27.195  19.729  1.00 52.00           H  
ATOM   2410  CD  GLN A 166      10.154  27.586  21.561  1.00 52.00           C  
ATOM   2411  NE2 GLN A 166      10.250  26.413  22.148  1.00 52.00           N  
ATOM   2412 HE21 GLN A 166      11.011  26.314  22.804  1.00 52.00           H  
ATOM   2413 HE22 GLN A 166       9.521  25.722  22.043  1.00 52.00           H  
ATOM   2414  OE1 GLN A 166      11.008  28.423  21.794  1.00 52.00           O  
ATOM   2415  N   ILE A 167       5.703  28.137  18.923  1.00 56.69           N  
ATOM   2416  H   ILE A 167       6.178  27.728  18.130  1.00 56.69           H  
ATOM   2417  CA  ILE A 167       4.406  27.564  19.301  1.00 56.69           C  
ATOM   2418  HA  ILE A 167       3.853  28.278  19.911  1.00 56.69           H  
ATOM   2419  C   ILE A 167       4.678  26.325  20.158  1.00 56.69           C  
ATOM   2420  CB  ILE A 167       3.570  27.277  18.029  1.00 56.69           C  
ATOM   2421  HB  ILE A 167       4.203  26.744  17.319  1.00 56.69           H  
ATOM   2422  O   ILE A 167       5.137  25.306  19.645  1.00 56.69           O  
ATOM   2423  CG1 ILE A 167       3.113  28.604  17.382  1.00 56.69           C  
ATOM   2424 HG12 ILE A 167       2.314  29.045  17.979  1.00 56.69           H  
ATOM   2425 HG13 ILE A 167       3.944  29.309  17.371  1.00 56.69           H  
ATOM   2426  CG2 ILE A 167       2.354  26.387  18.336  1.00 56.69           C  
ATOM   2427 HG21 ILE A 167       1.773  26.803  19.159  1.00 56.69           H  
ATOM   2428 HG22 ILE A 167       2.714  25.393  18.602  1.00 56.69           H  
ATOM   2429 HG23 ILE A 167       1.717  26.275  17.459  1.00 56.69           H  
ATOM   2430  CD1 ILE A 167       2.639  28.452  15.930  1.00 56.69           C  
ATOM   2431 HD11 ILE A 167       1.744  27.832  15.876  1.00 56.69           H  
ATOM   2432 HD12 ILE A 167       3.430  28.006  15.328  1.00 56.69           H  
ATOM   2433 HD13 ILE A 167       2.402  29.437  15.527  1.00 56.69           H  
ATOM   2434  N   ASP A 168       4.418  26.425  21.462  1.00 55.02           N  
ATOM   2435  H   ASP A 168       4.074  27.301  21.830  1.00 55.02           H  
ATOM   2436  CA  ASP A 168       4.539  25.306  22.399  1.00 55.02           C  
ATOM   2437  HA  ASP A 168       5.243  24.584  21.985  1.00 55.02           H  
ATOM   2438  C   ASP A 168       3.177  24.608  22.546  1.00 55.02           C  
ATOM   2439  CB  ASP A 168       5.133  25.794  23.736  1.00 55.02           C  
ATOM   2440  HB2 ASP A 168       5.999  26.421  23.526  1.00 55.02           H  
ATOM   2441  HB3 ASP A 168       4.397  26.402  24.262  1.00 55.02           H  
ATOM   2442  O   ASP A 168       2.233  25.149  23.125  1.00 55.02           O  
ATOM   2443  CG  ASP A 168       5.596  24.640  24.637  1.00 55.02           C  
ATOM   2444  OD1 ASP A 168       5.968  23.584  24.076  1.00 55.02           O  
ATOM   2445  OD2 ASP A 168       5.580  24.818  25.879  1.00 55.02           O  
ATOM   2446  N   ILE A 169       3.047  23.418  21.953  1.00 60.72           N  
ATOM   2447  H   ILE A 169       3.872  23.017  21.531  1.00 60.72           H  
ATOM   2448  CA  ILE A 169       1.828  22.600  22.017  1.00 60.72           C  
ATOM   2449  HA  ILE A 169       0.978  23.237  22.261  1.00 60.72           H  
ATOM   2450  C   ILE A 169       2.013  21.605  23.156  1.00 60.72           C  
ATOM   2451  CB  ILE A 169       1.515  21.919  20.665  1.00 60.72           C  
ATOM   2452  HB  ILE A 169       2.381  21.325  20.374  1.00 60.72           H  
ATOM   2453  O   ILE A 169       2.609  20.540  22.990  1.00 60.72           O  
ATOM   2454  CG1 ILE A 169       1.235  22.972  19.571  1.00 60.72           C  
ATOM   2455 HG12 ILE A 169       0.187  23.270  19.596  1.00 60.72           H  
ATOM   2456 HG13 ILE A 169       1.827  23.866  19.770  1.00 60.72           H  
ATOM   2457  CG2 ILE A 169       0.286  20.993  20.777  1.00 60.72           C  
ATOM   2458 HG21 ILE A 169       0.496  20.167  21.456  1.00 60.72           H  
ATOM   2459 HG22 ILE A 169      -0.575  21.548  21.149  1.00 60.72           H  
ATOM   2460 HG23 ILE A 169       0.043  20.570  19.802  1.00 60.72           H  
ATOM   2461  CD1 ILE A 169       1.599  22.481  18.165  1.00 60.72           C  
ATOM   2462 HD11 ILE A 169       1.030  21.586  17.916  1.00 60.72           H  
ATOM   2463 HD12 ILE A 169       2.665  22.260  18.116  1.00 60.72           H  
ATOM   2464 HD13 ILE A 169       1.366  23.261  17.440  1.00 60.72           H  
ATOM   2465  N   GLN A 170       1.496  21.960  24.327  1.00 62.48           N  
ATOM   2466  H   GLN A 170       1.092  22.881  24.419  1.00 62.48           H  
ATOM   2467  CA  GLN A 170       1.507  21.077  25.487  1.00 62.48           C  
ATOM   2468  HA  GLN A 170       2.454  20.538  25.510  1.00 62.48           H  
ATOM   2469  C   GLN A 170       0.389  20.044  25.344  1.00 62.48           C  
ATOM   2470  CB  GLN A 170       1.420  21.892  26.783  1.00 62.48           C  
ATOM   2471  HB2 GLN A 170       1.359  21.204  27.626  1.00 62.48           H  
ATOM   2472  HB3 GLN A 170       0.528  22.519  26.773  1.00 62.48           H  
ATOM   2473  O   GLN A 170      -0.776  20.307  25.637  1.00 62.48           O  
ATOM   2474  CG  GLN A 170       2.678  22.765  26.928  1.00 62.48           C  
ATOM   2475  HG2 GLN A 170       3.563  22.132  26.865  1.00 62.48           H  
ATOM   2476  HG3 GLN A 170       2.724  23.477  26.104  1.00 62.48           H  
ATOM   2477  CD  GLN A 170       2.754  23.550  28.229  1.00 62.48           C  
ATOM   2478  NE2 GLN A 170       3.718  24.439  28.331  1.00 62.48           N  
ATOM   2479 HE21 GLN A 170       3.795  24.950  29.199  1.00 62.48           H  
ATOM   2480 HE22 GLN A 170       4.360  24.575  27.563  1.00 62.48           H  
ATOM   2481  OE1 GLN A 170       1.979  23.378  29.161  1.00 62.48           O  
ATOM   2482  N   VAL A 171       0.744  18.858  24.851  1.00 61.63           N  
ATOM   2483  H   VAL A 171       1.700  18.731  24.552  1.00 61.63           H  
ATOM   2484  CA  VAL A 171      -0.180  17.724  24.793  1.00 61.63           C  
ATOM   2485  HA  VAL A 171      -1.158  18.100  24.490  1.00 61.63           H  
ATOM   2486  C   VAL A 171      -0.293  17.135  26.197  1.00 61.63           C  
ATOM   2487  CB  VAL A 171       0.257  16.664  23.763  1.00 61.63           C  
ATOM   2488  HB  VAL A 171       1.103  16.099  24.156  1.00 61.63           H  
ATOM   2489  O   VAL A 171       0.708  16.726  26.786  1.00 61.63           O  
ATOM   2490  CG1 VAL A 171      -0.898  15.698  23.470  1.00 61.63           C  
ATOM   2491 HG11 VAL A 171      -1.199  15.189  24.386  1.00 61.63           H  
ATOM   2492 HG12 VAL A 171      -0.576  14.945  22.751  1.00 61.63           H  
ATOM   2493 HG13 VAL A 171      -1.751  16.242  23.065  1.00 61.63           H  
ATOM   2494  CG2 VAL A 171       0.681  17.282  22.423  1.00 61.63           C  
ATOM   2495 HG21 VAL A 171       0.922  16.494  21.711  1.00 61.63           H  
ATOM   2496 HG22 VAL A 171       1.568  17.903  22.552  1.00 61.63           H  
ATOM   2497 HG23 VAL A 171      -0.129  17.893  22.024  1.00 61.63           H  
ATOM   2498  N   GLN A 172      -1.510  17.098  26.739  1.00 62.91           N  
ATOM   2499  H   GLN A 172      -2.280  17.498  26.222  1.00 62.91           H  
ATOM   2500  CA  GLN A 172      -1.794  16.422  28.006  1.00 62.91           C  
ATOM   2501  HA  GLN A 172      -1.248  16.938  28.796  1.00 62.91           H  
ATOM   2502  C   GLN A 172      -1.328  14.953  27.942  1.00 62.91           C  
ATOM   2503  CB  GLN A 172      -3.301  16.501  28.302  1.00 62.91           C  
ATOM   2504  HB2 GLN A 172      -3.570  15.754  29.049  1.00 62.91           H  
ATOM   2505  HB3 GLN A 172      -3.839  16.238  27.392  1.00 62.91           H  
ATOM   2506  O   GLN A 172      -1.456  14.317  26.887  1.00 62.91           O  
ATOM   2507  CG  GLN A 172      -3.765  17.901  28.759  1.00 62.91           C  
ATOM   2508  HG2 GLN A 172      -4.758  18.075  28.346  1.00 62.91           H  
ATOM   2509  HG3 GLN A 172      -3.107  18.669  28.353  1.00 62.91           H  
ATOM   2510  CD  GLN A 172      -3.877  18.082  30.274  1.00 62.91           C  
ATOM   2511  NE2 GLN A 172      -4.205  19.270  30.732  1.00 62.91           N  
ATOM   2512 HE21 GLN A 172      -4.356  20.046  30.103  1.00 62.91           H  
ATOM   2513 HE22 GLN A 172      -4.302  19.348  31.734  1.00 62.91           H  
ATOM   2514  OE1 GLN A 172      -3.701  17.179  31.073  1.00 62.91           O  
ATOM   2515  N   PRO A 173      -0.788  14.394  29.043  1.00 68.72           N  
ATOM   2516  CA  PRO A 173      -0.393  12.993  29.086  1.00 68.72           C  
ATOM   2517  HA  PRO A 173       0.412  12.845  28.367  1.00 68.72           H  
ATOM   2518  C   PRO A 173      -1.585  12.093  28.724  1.00 68.72           C  
ATOM   2519  CB  PRO A 173       0.139  12.742  30.502  1.00 68.72           C  
ATOM   2520  HB2 PRO A 173       1.222  12.863  30.505  1.00 68.72           H  
ATOM   2521  HB3 PRO A 173      -0.133  11.755  30.876  1.00 68.72           H  
ATOM   2522  O   PRO A 173      -2.725  12.401  29.088  1.00 68.72           O  
ATOM   2523  CG  PRO A 173      -0.495  13.856  31.335  1.00 68.72           C  
ATOM   2524  HG2 PRO A 173       0.123  14.126  32.191  1.00 68.72           H  
ATOM   2525  HG3 PRO A 173      -1.487  13.544  31.663  1.00 68.72           H  
ATOM   2526  CD  PRO A 173      -0.631  15.012  30.349  1.00 68.72           C  
ATOM   2527  HD2 PRO A 173       0.275  15.617  30.356  1.00 68.72           H  
ATOM   2528  HD3 PRO A 173      -1.495  15.621  30.615  1.00 68.72           H  
ATOM   2529  N   PRO A 174      -1.352  10.987  27.992  1.00 67.09           N  
ATOM   2530  CA  PRO A 174      -2.424  10.087  27.602  1.00 67.09           C  
ATOM   2531  HA  PRO A 174      -3.116  10.636  26.963  1.00 67.09           H  
ATOM   2532  C   PRO A 174      -3.160   9.574  28.848  1.00 67.09           C  
ATOM   2533  CB  PRO A 174      -1.764   8.961  26.800  1.00 67.09           C  
ATOM   2534  HB2 PRO A 174      -1.781   9.217  25.741  1.00 67.09           H  
ATOM   2535  HB3 PRO A 174      -2.245   7.998  26.968  1.00 67.09           H  
ATOM   2536  O   PRO A 174      -2.530   9.358  29.889  1.00 67.09           O  
ATOM   2537  CG  PRO A 174      -0.320   8.969  27.301  1.00 67.09           C  
ATOM   2538  HG2 PRO A 174       0.372   8.584  26.552  1.00 67.09           H  
ATOM   2539  HG3 PRO A 174      -0.249   8.391  28.222  1.00 67.09           H  
ATOM   2540  CD  PRO A 174      -0.062  10.444  27.604  1.00 67.09           C  
ATOM   2541  HD2 PRO A 174       0.671  10.536  28.405  1.00 67.09           H  
ATOM   2542  HD3 PRO A 174       0.289  10.954  26.707  1.00 67.09           H  
ATOM   2543  N   PRO A 175      -4.485   9.363  28.760  1.00 72.06           N  
ATOM   2544  CA  PRO A 175      -5.268   8.902  29.893  1.00 72.06           C  
ATOM   2545  HA  PRO A 175      -5.219   9.666  30.669  1.00 72.06           H  
ATOM   2546  C   PRO A 175      -4.709   7.573  30.430  1.00 72.06           C  
ATOM   2547  CB  PRO A 175      -6.708   8.782  29.386  1.00 72.06           C  
ATOM   2548  HB2 PRO A 175      -7.235   7.938  29.831  1.00 72.06           H  
ATOM   2549  HB3 PRO A 175      -7.240   9.711  29.593  1.00 72.06           H  
ATOM   2550  O   PRO A 175      -4.253   6.734  29.643  1.00 72.06           O  
ATOM   2551  CG  PRO A 175      -6.547   8.617  27.875  1.00 72.06           C  
ATOM   2552  HG2 PRO A 175      -6.349   7.572  27.640  1.00 72.06           H  
ATOM   2553  HG3 PRO A 175      -7.421   8.976  27.331  1.00 72.06           H  
ATOM   2554  CD  PRO A 175      -5.308   9.453  27.567  1.00 72.06           C  
ATOM   2555  HD2 PRO A 175      -4.797   9.053  26.691  1.00 72.06           H  
ATOM   2556  HD3 PRO A 175      -5.591  10.492  27.402  1.00 72.06           H  
ATOM   2557  N   PRO A 176      -4.745   7.357  31.757  1.00 65.01           N  
ATOM   2558  CA  PRO A 176      -4.181   6.168  32.382  1.00 65.01           C  
ATOM   2559  HA  PRO A 176      -3.105   6.153  32.210  1.00 65.01           H  
ATOM   2560  C   PRO A 176      -4.799   4.895  31.795  1.00 65.01           C  
ATOM   2561  CB  PRO A 176      -4.441   6.325  33.886  1.00 65.01           C  
ATOM   2562  HB2 PRO A 176      -4.694   5.379  34.363  1.00 65.01           H  
ATOM   2563  HB3 PRO A 176      -3.560   6.760  34.358  1.00 65.01           H  
ATOM   2564  O   PRO A 176      -6.016   4.696  31.812  1.00 65.01           O  
ATOM   2565  CG  PRO A 176      -5.596   7.325  33.966  1.00 65.01           C  
ATOM   2566  HG2 PRO A 176      -5.578   7.894  34.895  1.00 65.01           H  
ATOM   2567  HG3 PRO A 176      -6.544   6.800  33.854  1.00 65.01           H  
ATOM   2568  CD  PRO A 176      -5.362   8.217  32.752  1.00 65.01           C  
ATOM   2569  HD2 PRO A 176      -6.310   8.627  32.405  1.00 65.01           H  
ATOM   2570  HD3 PRO A 176      -4.674   9.023  33.011  1.00 65.01           H  
ATOM   2571  N   THR A 177      -3.951   4.004  31.279  1.00 53.59           N  
ATOM   2572  H   THR A 177      -2.969   4.235  31.229  1.00 53.59           H  
ATOM   2573  CA  THR A 177      -4.385   2.713  30.743  1.00 53.59           C  
ATOM   2574  HA  THR A 177      -5.293   2.870  30.161  1.00 53.59           H  
ATOM   2575  C   THR A 177      -4.698   1.750  31.881  1.00 53.59           C  
ATOM   2576  CB  THR A 177      -3.339   2.093  29.809  1.00 53.59           C  
ATOM   2577  HB  THR A 177      -3.652   1.081  29.551  1.00 53.59           H  
ATOM   2578  O   THR A 177      -3.843   1.452  32.715  1.00 53.59           O  
ATOM   2579  CG2 THR A 177      -3.184   2.898  28.519  1.00 53.59           C  
ATOM   2580 HG21 THR A 177      -2.445   2.415  27.880  1.00 53.59           H  
ATOM   2581 HG22 THR A 177      -2.849   3.910  28.746  1.00 53.59           H  
ATOM   2582 HG23 THR A 177      -4.137   2.945  27.993  1.00 53.59           H  
ATOM   2583  OG1 THR A 177      -2.084   2.038  30.443  1.00 53.59           O  
ATOM   2584  HG1 THR A 177      -2.215   1.721  31.339  1.00 53.59           H  
ATOM   2585  N   ARG A 178      -5.922   1.219  31.900  1.00 50.39           N  
ATOM   2586  H   ARG A 178      -6.580   1.533  31.201  1.00 50.39           H  
ATOM   2587  CA  ARG A 178      -6.345   0.184  32.846  1.00 50.39           C  
ATOM   2588  HA  ARG A 178      -5.831   0.345  33.794  1.00 50.39           H  
ATOM   2589  C   ARG A 178      -5.954  -1.194  32.315  1.00 50.39           C  
ATOM   2590  CB  ARG A 178      -7.857   0.319  33.074  1.00 50.39           C  
ATOM   2591  HB2 ARG A 178      -8.072   1.350  33.357  1.00 50.39           H  
ATOM   2592  HB3 ARG A 178      -8.381   0.105  32.143  1.00 50.39           H  
ATOM   2593  O   ARG A 178      -6.445  -1.603  31.267  1.00 50.39           O  
ATOM   2594  CG  ARG A 178      -8.383  -0.609  34.179  1.00 50.39           C  
ATOM   2595  HG2 ARG A 178      -7.910  -0.346  35.125  1.00 50.39           H  
ATOM   2596  HG3 ARG A 178      -8.157  -1.648  33.939  1.00 50.39           H  
ATOM   2597  CD  ARG A 178      -9.900  -0.432  34.291  1.00 50.39           C  
ATOM   2598  HD2 ARG A 178     -10.116   0.630  34.408  1.00 50.39           H  
ATOM   2599  HD3 ARG A 178     -10.358  -0.784  33.367  1.00 50.39           H  
ATOM   2600  NE  ARG A 178     -10.467  -1.161  35.440  1.00 50.39           N  
ATOM   2601  HE  ARG A 178      -9.818  -1.574  36.095  1.00 50.39           H  
ATOM   2602  NH1 ARG A 178     -12.666  -0.697  34.987  1.00 50.39           N  
ATOM   2603 HH11 ARG A 178     -13.639  -0.711  35.257  1.00 50.39           H  
ATOM   2604 HH12 ARG A 178     -12.372  -0.203  34.156  1.00 50.39           H  
ATOM   2605  NH2 ARG A 178     -12.143  -1.790  36.850  1.00 50.39           N  
ATOM   2606 HH21 ARG A 178     -13.120  -1.763  37.105  1.00 50.39           H  
ATOM   2607 HH22 ARG A 178     -11.485  -1.953  37.599  1.00 50.39           H  
ATOM   2608  CZ  ARG A 178     -11.747  -1.224  35.750  1.00 50.39           C  
ATOM   2609  N   VAL A 179      -5.130  -1.924  33.062  1.00 53.28           N  
ATOM   2610  H   VAL A 179      -4.738  -1.512  33.896  1.00 53.28           H  
ATOM   2611  CA  VAL A 179      -4.818  -3.334  32.789  1.00 53.28           C  
ATOM   2612  HA  VAL A 179      -5.180  -3.601  31.796  1.00 53.28           H  
ATOM   2613  C   VAL A 179      -5.556  -4.192  33.810  1.00 53.28           C  
ATOM   2614  CB  VAL A 179      -3.299  -3.597  32.796  1.00 53.28           C  
ATOM   2615  HB  VAL A 179      -2.894  -3.363  33.781  1.00 53.28           H  
ATOM   2616  O   VAL A 179      -5.352  -4.058  35.012  1.00 53.28           O  
ATOM   2617  CG1 VAL A 179      -2.990  -5.065  32.469  1.00 53.28           C  
ATOM   2618 HG11 VAL A 179      -3.407  -5.334  31.499  1.00 53.28           H  
ATOM   2619 HG12 VAL A 179      -1.911  -5.215  32.447  1.00 53.28           H  
ATOM   2620 HG13 VAL A 179      -3.403  -5.719  33.237  1.00 53.28           H  
ATOM   2621  CG2 VAL A 179      -2.589  -2.721  31.754  1.00 53.28           C  
ATOM   2622 HG21 VAL A 179      -1.523  -2.948  31.745  1.00 53.28           H  
ATOM   2623 HG22 VAL A 179      -2.704  -1.666  32.002  1.00 53.28           H  
ATOM   2624 HG23 VAL A 179      -3.001  -2.903  30.761  1.00 53.28           H  
ATOM   2625  N   THR A 180      -6.448  -5.057  33.337  1.00 48.22           N  
ATOM   2626  H   THR A 180      -6.612  -5.094  32.341  1.00 48.22           H  
ATOM   2627  CA  THR A 180      -7.132  -6.058  34.164  1.00 48.22           C  
ATOM   2628  HA  THR A 180      -7.029  -5.811  35.221  1.00 48.22           H  
ATOM   2629  C   THR A 180      -6.474  -7.410  33.928  1.00 48.22           C  
ATOM   2630  CB  THR A 180      -8.632  -6.128  33.841  1.00 48.22           C  
ATOM   2631  HB  THR A 180      -9.069  -6.976  34.368  1.00 48.22           H  
ATOM   2632  O   THR A 180      -6.558  -7.937  32.818  1.00 48.22           O  
ATOM   2633  CG2 THR A 180      -9.364  -4.854  34.266  1.00 48.22           C  
ATOM   2634 HG21 THR A 180     -10.428  -4.968  34.060  1.00 48.22           H  
ATOM   2635 HG22 THR A 180      -8.980  -4.000  33.707  1.00 48.22           H  
ATOM   2636 HG23 THR A 180      -9.219  -4.689  35.333  1.00 48.22           H  
ATOM   2637  OG1 THR A 180      -8.835  -6.288  32.454  1.00 48.22           O  
ATOM   2638  HG1 THR A 180      -8.290  -7.030  32.184  1.00 48.22           H  
ATOM   2639  N   ILE A 181      -5.818  -7.963  34.947  1.00 49.32           N  
ATOM   2640  H   ILE A 181      -5.807  -7.497  35.843  1.00 49.32           H  
ATOM   2641  CA  ILE A 181      -5.247  -9.311  34.884  1.00 49.32           C  
ATOM   2642  HA  ILE A 181      -4.983  -9.544  33.852  1.00 49.32           H  
ATOM   2643  C   ILE A 181      -6.328 -10.283  35.337  1.00 49.32           C  
ATOM   2644  CB  ILE A 181      -3.963  -9.435  35.732  1.00 49.32           C  
ATOM   2645  HB  ILE A 181      -4.213  -9.237  36.774  1.00 49.32           H  
ATOM   2646  O   ILE A 181      -6.774 -10.228  36.477  1.00 49.32           O  
ATOM   2647  CG1 ILE A 181      -2.911  -8.398  35.271  1.00 49.32           C  
ATOM   2648 HG12 ILE A 181      -3.352  -7.401  35.279  1.00 49.32           H  
ATOM   2649 HG13 ILE A 181      -2.600  -8.620  34.251  1.00 49.32           H  
ATOM   2650  CG2 ILE A 181      -3.402 -10.869  35.622  1.00 49.32           C  
ATOM   2651 HG21 ILE A 181      -2.520 -10.981  36.254  1.00 49.32           H  
ATOM   2652 HG22 ILE A 181      -3.137 -11.095  34.589  1.00 49.32           H  
ATOM   2653 HG23 ILE A 181      -4.138 -11.595  35.968  1.00 49.32           H  
ATOM   2654  CD1 ILE A 181      -1.671  -8.329  36.170  1.00 49.32           C  
ATOM   2655 HD11 ILE A 181      -1.089  -9.248  36.095  1.00 49.32           H  
ATOM   2656 HD12 ILE A 181      -1.969  -8.166  37.205  1.00 49.32           H  
ATOM   2657 HD13 ILE A 181      -1.042  -7.498  35.849  1.00 49.32           H  
ATOM   2658  N   ASP A 182      -6.757 -11.156  34.432  1.00 53.67           N  
ATOM   2659  H   ASP A 182      -6.343 -11.158  33.510  1.00 53.67           H  
ATOM   2660  CA  ASP A 182      -7.780 -12.147  34.733  1.00 53.67           C  
ATOM   2661  HA  ASP A 182      -8.648 -11.613  35.118  1.00 53.67           H  
ATOM   2662  C   ASP A 182      -7.310 -13.119  35.825  1.00 53.67           C  
ATOM   2663  CB  ASP A 182      -8.196 -12.862  33.442  1.00 53.67           C  
ATOM   2664  HB2 ASP A 182      -7.364 -13.467  33.084  1.00 53.67           H  
ATOM   2665  HB3 ASP A 182      -8.431 -12.117  32.682  1.00 53.67           H  
ATOM   2666  O   ASP A 182      -6.149 -13.541  35.869  1.00 53.67           O  
ATOM   2667  CG  ASP A 182      -9.427 -13.744  33.647  1.00 53.67           C  
ATOM   2668  OD1 ASP A 182     -10.249 -13.404  34.529  1.00 53.67           O  
ATOM   2669  OD2 ASP A 182      -9.509 -14.782  32.956  1.00 53.67           O  
ATOM   2670  N   SER A 183      -8.222 -13.481  36.725  1.00 59.46           N  
ATOM   2671  H   SER A 183      -9.189 -13.246  36.551  1.00 59.46           H  
ATOM   2672  CA  SER A 183      -7.874 -14.242  37.925  1.00 59.46           C  
ATOM   2673  HA  SER A 183      -6.982 -13.785  38.354  1.00 59.46           H  
ATOM   2674  C   SER A 183      -7.515 -15.701  37.630  1.00 59.46           C  
ATOM   2675  CB  SER A 183      -8.979 -14.108  38.963  1.00 59.46           C  
ATOM   2676  HB2 SER A 183      -8.522 -14.318  39.929  1.00 59.46           H  
ATOM   2677  HB3 SER A 183      -9.341 -13.080  38.985  1.00 59.46           H  
ATOM   2678  O   SER A 183      -6.879 -16.366  38.451  1.00 59.46           O  
ATOM   2679  OG  SER A 183     -10.057 -14.990  38.722  1.00 59.46           O  
ATOM   2680  HG  SER A 183     -10.218 -15.440  39.555  1.00 59.46           H  
ATOM   2681  N   SER A 184      -7.818 -16.168  36.413  1.00 60.39           N  
ATOM   2682  H   SER A 184      -8.330 -15.555  35.795  1.00 60.39           H  
ATOM   2683  CA  SER A 184      -7.371 -17.455  35.875  1.00 60.39           C  
ATOM   2684  HA  SER A 184      -7.754 -18.249  36.516  1.00 60.39           H  
ATOM   2685  C   SER A 184      -5.844 -17.594  35.841  1.00 60.39           C  
ATOM   2686  CB  SER A 184      -7.952 -17.652  34.468  1.00 60.39           C  
ATOM   2687  HB2 SER A 184      -7.632 -18.621  34.086  1.00 60.39           H  
ATOM   2688  HB3 SER A 184      -9.041 -17.642  34.525  1.00 60.39           H  
ATOM   2689  O   SER A 184      -5.335 -18.706  35.962  1.00 60.39           O  
ATOM   2690  OG  SER A 184      -7.526 -16.636  33.575  1.00 60.39           O  
ATOM   2691  HG  SER A 184      -8.275 -16.095  33.314  1.00 60.39           H  
ATOM   2692  N   VAL A 185      -5.102 -16.483  35.751  1.00 59.91           N  
ATOM   2693  H   VAL A 185      -5.581 -15.602  35.628  1.00 59.91           H  
ATOM   2694  CA  VAL A 185      -3.632 -16.503  35.680  1.00 59.91           C  
ATOM   2695  HA  VAL A 185      -3.334 -17.344  35.053  1.00 59.91           H  
ATOM   2696  C   VAL A 185      -2.986 -16.731  37.052  1.00 59.91           C  
ATOM   2697  CB  VAL A 185      -3.104 -15.215  35.009  1.00 59.91           C  
ATOM   2698  HB  VAL A 185      -3.362 -14.358  35.631  1.00 59.91           H  
ATOM   2699  O   VAL A 185      -1.890 -17.282  37.124  1.00 59.91           O  
ATOM   2700  CG1 VAL A 185      -1.580 -15.232  34.820  1.00 59.91           C  
ATOM   2701 HG11 VAL A 185      -1.284 -16.120  34.261  1.00 59.91           H  
ATOM   2702 HG12 VAL A 185      -1.262 -14.344  34.274  1.00 59.91           H  
ATOM   2703 HG13 VAL A 185      -1.075 -15.234  35.786  1.00 59.91           H  
ATOM   2704  CG2 VAL A 185      -3.727 -15.016  33.619  1.00 59.91           C  
ATOM   2705 HG21 VAL A 185      -4.806 -14.882  33.701  1.00 59.91           H  
ATOM   2706 HG22 VAL A 185      -3.316 -14.122  33.150  1.00 59.91           H  
ATOM   2707 HG23 VAL A 185      -3.524 -15.882  32.989  1.00 59.91           H  
ATOM   2708  N   ARG A 186      -3.634 -16.326  38.156  1.00 55.13           N  
ATOM   2709  H   ARG A 186      -4.556 -15.930  38.038  1.00 55.13           H  
ATOM   2710  CA  ARG A 186      -3.049 -16.408  39.514  1.00 55.13           C  
ATOM   2711  HA  ARG A 186      -2.177 -17.060  39.467  1.00 55.13           H  
ATOM   2712  C   ARG A 186      -3.909 -17.119  40.562  1.00 55.13           C  
ATOM   2713  CB  ARG A 186      -2.541 -15.025  39.972  1.00 55.13           C  
ATOM   2714  HB2 ARG A 186      -3.324 -14.278  39.840  1.00 55.13           H  
ATOM   2715  HB3 ARG A 186      -2.284 -15.067  41.030  1.00 55.13           H  
ATOM   2716  O   ARG A 186      -3.551 -17.097  41.734  1.00 55.13           O  
ATOM   2717  CG  ARG A 186      -1.277 -14.616  39.197  1.00 55.13           C  
ATOM   2718  HG2 ARG A 186      -0.558 -15.435  39.229  1.00 55.13           H  
ATOM   2719  HG3 ARG A 186      -1.534 -14.412  38.158  1.00 55.13           H  
ATOM   2720  CD  ARG A 186      -0.628 -13.370  39.812  1.00 55.13           C  
ATOM   2721  HD2 ARG A 186      -1.315 -12.530  39.710  1.00 55.13           H  
ATOM   2722  HD3 ARG A 186      -0.473 -13.552  40.876  1.00 55.13           H  
ATOM   2723  NE  ARG A 186       0.649 -13.043  39.141  1.00 55.13           N  
ATOM   2724  HE  ARG A 186       0.610 -12.953  38.136  1.00 55.13           H  
ATOM   2725  NH1 ARG A 186       2.032 -12.966  40.985  1.00 55.13           N  
ATOM   2726 HH11 ARG A 186       2.950 -12.823  41.380  1.00 55.13           H  
ATOM   2727 HH12 ARG A 186       1.252 -13.199  41.583  1.00 55.13           H  
ATOM   2728  NH2 ARG A 186       2.872 -12.574  38.964  1.00 55.13           N  
ATOM   2729 HH21 ARG A 186       2.784 -12.493  37.962  1.00 55.13           H  
ATOM   2730 HH22 ARG A 186       3.781 -12.454  39.388  1.00 55.13           H  
ATOM   2731  CZ  ARG A 186       1.836 -12.864  39.700  1.00 55.13           C  
ATOM   2732  N   ASN A 187      -4.980 -17.800  40.151  1.00 58.43           N  
ATOM   2733  H   ASN A 187      -5.241 -17.724  39.178  1.00 58.43           H  
ATOM   2734  CA  ASN A 187      -5.849 -18.598  41.025  1.00 58.43           C  
ATOM   2735  HA  ASN A 187      -6.748 -18.814  40.448  1.00 58.43           H  
ATOM   2736  C   ASN A 187      -6.330 -17.816  42.266  1.00 58.43           C  
ATOM   2737  CB  ASN A 187      -5.160 -19.942  41.342  1.00 58.43           C  
ATOM   2738  HB2 ASN A 187      -4.644 -20.302  40.452  1.00 58.43           H  
ATOM   2739  HB3 ASN A 187      -4.422 -19.790  42.130  1.00 58.43           H  
ATOM   2740  O   ASN A 187      -6.308 -18.317  43.390  1.00 58.43           O  
ATOM   2741  CG  ASN A 187      -6.127 -21.032  41.768  1.00 58.43           C  
ATOM   2742  ND2 ASN A 187      -5.616 -22.149  42.230  1.00 58.43           N  
ATOM   2743 HD21 ASN A 187      -6.287 -22.842  42.531  1.00 58.43           H  
ATOM   2744 HD22 ASN A 187      -4.620 -22.228  42.378  1.00 58.43           H  
ATOM   2745  OD1 ASN A 187      -7.334 -20.945  41.634  1.00 58.43           O  
ATOM   2746  N   THR A 188      -6.720 -16.554  42.064  1.00 53.06           N  
ATOM   2747  H   THR A 188      -6.707 -16.191  41.121  1.00 53.06           H  
ATOM   2748  CA  THR A 188      -7.338 -15.717  43.098  1.00 53.06           C  
ATOM   2749  HA  THR A 188      -7.215 -16.205  44.065  1.00 53.06           H  
ATOM   2750  C   THR A 188      -8.842 -15.609  42.845  1.00 53.06           C  
ATOM   2751  CB  THR A 188      -6.664 -14.334  43.216  1.00 53.06           C  
ATOM   2752  HB  THR A 188      -7.195 -13.755  43.972  1.00 53.06           H  
ATOM   2753  O   THR A 188      -9.292 -15.500  41.708  1.00 53.06           O  
ATOM   2754  CG2 THR A 188      -5.201 -14.451  43.648  1.00 53.06           C  
ATOM   2755 HG21 THR A 188      -4.619 -14.943  42.868  1.00 53.06           H  
ATOM   2756 HG22 THR A 188      -4.793 -13.456  43.821  1.00 53.06           H  
ATOM   2757 HG23 THR A 188      -5.129 -15.033  44.567  1.00 53.06           H  
ATOM   2758  OG1 THR A 188      -6.689 -13.614  42.001  1.00 53.06           O  
ATOM   2759  HG1 THR A 188      -7.336 -12.910  42.081  1.00 53.06           H  
ATOM   2760  N   GLU A 189      -9.658 -15.622  43.900  1.00 63.97           N  
ATOM   2761  H   GLU A 189      -9.289 -15.843  44.813  1.00 63.97           H  
ATOM   2762  CA  GLU A 189     -11.121 -15.463  43.767  1.00 63.97           C  
ATOM   2763  HA  GLU A 189     -11.473 -16.055  42.922  1.00 63.97           H  
ATOM   2764  C   GLU A 189     -11.541 -14.013  43.486  1.00 63.97           C  
ATOM   2765  CB  GLU A 189     -11.823 -15.979  45.029  1.00 63.97           C  
ATOM   2766  HB2 GLU A 189     -12.880 -15.718  44.972  1.00 63.97           H  
ATOM   2767  HB3 GLU A 189     -11.390 -15.493  45.903  1.00 63.97           H  
ATOM   2768  O   GLU A 189     -12.680 -13.740  43.109  1.00 63.97           O  
ATOM   2769  CG  GLU A 189     -11.712 -17.505  45.161  1.00 63.97           C  
ATOM   2770  HG2 GLU A 189     -10.664 -17.776  45.290  1.00 63.97           H  
ATOM   2771  HG3 GLU A 189     -12.070 -17.960  44.237  1.00 63.97           H  
ATOM   2772  CD  GLU A 189     -12.523 -18.053  46.345  1.00 63.97           C  
ATOM   2773  OE1 GLU A 189     -12.855 -19.259  46.304  1.00 63.97           O  
ATOM   2774  OE2 GLU A 189     -12.813 -17.271  47.280  1.00 63.97           O  
ATOM   2775  N   VAL A 190     -10.610 -13.070  43.644  1.00 57.72           N  
ATOM   2776  H   VAL A 190      -9.682 -13.369  43.909  1.00 57.72           H  
ATOM   2777  CA  VAL A 190     -10.847 -11.644  43.446  1.00 57.72           C  
ATOM   2778  HA  VAL A 190     -11.874 -11.511  43.105  1.00 57.72           H  
ATOM   2779  C   VAL A 190      -9.925 -11.132  42.350  1.00 57.72           C  
ATOM   2780  CB  VAL A 190     -10.708 -10.853  44.759  1.00 57.72           C  
ATOM   2781  HB  VAL A 190      -9.656 -10.789  45.035  1.00 57.72           H  
ATOM   2782  O   VAL A 190      -8.724 -11.413  42.331  1.00 57.72           O  
ATOM   2783  CG1 VAL A 190     -11.270  -9.435  44.591  1.00 57.72           C  
ATOM   2784 HG11 VAL A 190     -10.707  -8.894  43.830  1.00 57.72           H  
ATOM   2785 HG12 VAL A 190     -11.171  -8.890  45.530  1.00 57.72           H  
ATOM   2786 HG13 VAL A 190     -12.322  -9.475  44.311  1.00 57.72           H  
ATOM   2787  CG2 VAL A 190     -11.474 -11.519  45.914  1.00 57.72           C  
ATOM   2788 HG21 VAL A 190     -12.516 -11.675  45.635  1.00 57.72           H  
ATOM   2789 HG22 VAL A 190     -11.429 -10.890  46.803  1.00 57.72           H  
ATOM   2790 HG23 VAL A 190     -11.026 -12.481  46.164  1.00 57.72           H  
ATOM   2791  N   ASN A 191     -10.516 -10.384  41.422  1.00 51.89           N  
ATOM   2792  H   ASN A 191     -11.506 -10.208  41.519  1.00 51.89           H  
ATOM   2793  CA  ASN A 191      -9.812  -9.724  40.338  1.00 51.89           C  
ATOM   2794  HA  ASN A 191      -9.099 -10.425  39.904  1.00 51.89           H  
ATOM   2795  C   ASN A 191      -9.037  -8.533  40.925  1.00 51.89           C  
ATOM   2796  CB  ASN A 191     -10.863  -9.358  39.270  1.00 51.89           C  
ATOM   2797  HB2 ASN A 191     -11.603 -10.157  39.214  1.00 51.89           H  
ATOM   2798  HB3 ASN A 191     -11.371  -8.431  39.538  1.00 51.89           H  
ATOM   2799  O   ASN A 191      -9.645  -7.571  41.404  1.00 51.89           O  
ATOM   2800  CG  ASN A 191     -10.267  -9.216  37.887  1.00 51.89           C  
ATOM   2801  ND2 ASN A 191     -11.059  -9.339  36.848  1.00 51.89           N  
ATOM   2802 HD21 ASN A 191     -10.577  -9.381  35.962  1.00 51.89           H  
ATOM   2803 HD22 ASN A 191     -12.008  -9.667  36.959  1.00 51.89           H  
ATOM   2804  OD1 ASN A 191      -9.093  -8.993  37.714  1.00 51.89           O  
ATOM   2805  N   ILE A 192      -7.708  -8.631  40.960  1.00 53.10           N  
ATOM   2806  H   ILE A 192      -7.268  -9.431  40.527  1.00 53.10           H  
ATOM   2807  CA  ILE A 192      -6.851  -7.591  41.532  1.00 53.10           C  
ATOM   2808  HA  ILE A 192      -7.342  -7.186  42.416  1.00 53.10           H  
ATOM   2809  C   ILE A 192      -6.735  -6.471  40.501  1.00 53.10           C  
ATOM   2810  CB  ILE A 192      -5.488  -8.155  41.992  1.00 53.10           C  
ATOM   2811  HB  ILE A 192      -5.009  -8.647  41.146  1.00 53.10           H  
ATOM   2812  O   ILE A 192      -6.122  -6.622  39.446  1.00 53.10           O  
ATOM   2813  CG1 ILE A 192      -5.695  -9.190  43.124  1.00 53.10           C  
ATOM   2814 HG12 ILE A 192      -6.398  -9.952  42.789  1.00 53.10           H  
ATOM   2815 HG13 ILE A 192      -6.127  -8.697  43.994  1.00 53.10           H  
ATOM   2816  CG2 ILE A 192      -4.579  -7.008  42.471  1.00 53.10           C  
ATOM   2817 HG21 ILE A 192      -4.408  -6.311  41.650  1.00 53.10           H  
ATOM   2818 HG22 ILE A 192      -5.032  -6.481  43.310  1.00 53.10           H  
ATOM   2819 HG23 ILE A 192      -3.603  -7.390  42.770  1.00 53.10           H  
ATOM   2820  CD1 ILE A 192      -4.417  -9.923  43.551  1.00 53.10           C  
ATOM   2821 HD11 ILE A 192      -3.937 -10.372  42.681  1.00 53.10           H  
ATOM   2822 HD12 ILE A 192      -3.726  -9.239  44.042  1.00 53.10           H  
ATOM   2823 HD13 ILE A 192      -4.678 -10.713  44.256  1.00 53.10           H  
ATOM   2824  N   GLN A 193      -7.351  -5.335  40.813  1.00 50.38           N  
ATOM   2825  H   GLN A 193      -7.847  -5.285  41.692  1.00 50.38           H  
ATOM   2826  CA  GLN A 193      -7.246  -4.122  40.014  1.00 50.38           C  
ATOM   2827  HA  GLN A 193      -7.096  -4.384  38.967  1.00 50.38           H  
ATOM   2828  C   GLN A 193      -6.020  -3.348  40.489  1.00 50.38           C  
ATOM   2829  CB  GLN A 193      -8.537  -3.296  40.121  1.00 50.38           C  
ATOM   2830  HB2 GLN A 193      -8.411  -2.384  39.538  1.00 50.38           H  
ATOM   2831  HB3 GLN A 193      -8.716  -3.022  41.161  1.00 50.38           H  
ATOM   2832  O   GLN A 193      -6.084  -2.618  41.473  1.00 50.38           O  
ATOM   2833  CG  GLN A 193      -9.749  -4.074  39.588  1.00 50.38           C  
ATOM   2834  HG2 GLN A 193      -9.889  -4.976  40.184  1.00 50.38           H  
ATOM   2835  HG3 GLN A 193      -9.564  -4.375  38.557  1.00 50.38           H  
ATOM   2836  CD  GLN A 193     -11.038  -3.266  39.630  1.00 50.38           C  
ATOM   2837  NE2 GLN A 193     -12.179  -3.905  39.737  1.00 50.38           N  
ATOM   2838 HE21 GLN A 193     -12.165  -4.894  39.945  1.00 50.38           H  
ATOM   2839 HE22 GLN A 193     -12.992  -3.331  39.908  1.00 50.38           H  
ATOM   2840  OE1 GLN A 193     -11.081  -2.062  39.461  1.00 50.38           O  
ATOM   2841  N   THR A 194      -4.889  -3.531  39.815  1.00 50.65           N  
ATOM   2842  H   THR A 194      -4.846  -4.226  39.084  1.00 50.65           H  
ATOM   2843  CA  THR A 194      -3.694  -2.722  40.066  1.00 50.65           C  
ATOM   2844  HA  THR A 194      -3.753  -2.273  41.058  1.00 50.65           H  
ATOM   2845  C   THR A 194      -3.617  -1.594  39.055  1.00 50.65           C  
ATOM   2846  CB  THR A 194      -2.410  -3.557  40.045  1.00 50.65           C  
ATOM   2847  HB  THR A 194      -1.552  -2.885  40.032  1.00 50.65           H  
ATOM   2848  O   THR A 194      -3.553  -1.824  37.847  1.00 50.65           O  
ATOM   2849  CG2 THR A 194      -2.299  -4.454  41.283  1.00 50.65           C  
ATOM   2850 HG21 THR A 194      -2.093  -5.484  40.992  1.00 50.65           H  
ATOM   2851 HG22 THR A 194      -3.212  -4.417  41.877  1.00 50.65           H  
ATOM   2852 HG23 THR A 194      -1.477  -4.098  41.904  1.00 50.65           H  
ATOM   2853  OG1 THR A 194      -2.372  -4.352  38.882  1.00 50.65           O  
ATOM   2854  HG1 THR A 194      -2.490  -3.765  38.131  1.00 50.65           H  
ATOM   2855  N   HIS A 195      -3.586  -0.367  39.557  1.00 46.33           N  
ATOM   2856  H   HIS A 195      -3.646  -0.251  40.559  1.00 46.33           H  
ATOM   2857  CA  HIS A 195      -3.152   0.785  38.789  1.00 46.33           C  
ATOM   2858  HA  HIS A 195      -3.493   0.698  37.757  1.00 46.33           H  
ATOM   2859  C   HIS A 195      -1.625   0.777  38.818  1.00 46.33           C  
ATOM   2860  CB  HIS A 195      -3.762   2.055  39.400  1.00 46.33           C  
ATOM   2861  HB2 HIS A 195      -3.435   2.161  40.434  1.00 46.33           H  
ATOM   2862  HB3 HIS A 195      -3.405   2.924  38.846  1.00 46.33           H  
ATOM   2863  O   HIS A 195      -1.032   0.911  39.883  1.00 46.33           O  
ATOM   2864  CG  HIS A 195      -5.271   2.035  39.360  1.00 46.33           C  
ATOM   2865  CD2 HIS A 195      -6.114   1.490  40.293  1.00 46.33           C  
ATOM   2866  HD2 HIS A 195      -5.820   1.015  41.217  1.00 46.33           H  
ATOM   2867  ND1 HIS A 195      -6.056   2.513  38.337  1.00 46.33           N  
ATOM   2868  HD1 HIS A 195      -5.731   3.060  37.552  1.00 46.33           H  
ATOM   2869  CE1 HIS A 195      -7.339   2.269  38.648  1.00 46.33           C  
ATOM   2870  HE1 HIS A 195      -8.189   2.577  38.059  1.00 46.33           H  
ATOM   2871  NE2 HIS A 195      -7.425   1.626  39.820  1.00 46.33           N  
ATOM   2872  N   ALA A 196      -0.977   0.599  37.668  1.00 46.79           N  
ATOM   2873  H   ALA A 196      -1.503   0.434  36.822  1.00 46.79           H  
ATOM   2874  CA  ALA A 196       0.459   0.839  37.544  1.00 46.79           C  
ATOM   2875  HA  ALA A 196       0.966   0.452  38.429  1.00 46.79           H  
ATOM   2876  C   ALA A 196       0.698   2.360  37.507  1.00 46.79           C  
ATOM   2877  CB  ALA A 196       1.000   0.079  36.327  1.00 46.79           C  
ATOM   2878  HB1 ALA A 196       0.520   0.437  35.416  1.00 46.79           H  
ATOM   2879  HB2 ALA A 196       0.813  -0.989  36.443  1.00 46.79           H  
ATOM   2880  HB3 ALA A 196       2.074   0.244  36.245  1.00 46.79           H  
ATOM   2881  O   ALA A 196       1.099   2.921  36.494  1.00 46.79           O  
ATOM   2882  N   SER A 197       0.347   3.041  38.595  1.00 43.32           N  
ATOM   2883  H   SER A 197       0.023   2.512  39.392  1.00 43.32           H  
ATOM   2884  CA  SER A 197       0.543   4.473  38.788  1.00 43.32           C  
ATOM   2885  HA  SER A 197       0.952   4.934  37.889  1.00 43.32           H  
ATOM   2886  C   SER A 197       1.556   4.635  39.907  1.00 43.32           C  
ATOM   2887  CB  SER A 197      -0.790   5.162  39.090  1.00 43.32           C  
ATOM   2888  HB2 SER A 197      -1.440   5.086  38.219  1.00 43.32           H  
ATOM   2889  HB3 SER A 197      -1.273   4.677  39.938  1.00 43.32           H  
ATOM   2890  O   SER A 197       1.185   4.897  41.041  1.00 43.32           O  
ATOM   2891  OG  SER A 197      -0.575   6.521  39.396  1.00 43.32           O  
ATOM   2892  HG  SER A 197      -0.119   6.556  40.239  1.00 43.32           H  
ATOM   2893  N   HIS A 198       2.827   4.454  39.551  1.00 41.47           N  
ATOM   2894  H   HIS A 198       2.998   4.240  38.579  1.00 41.47           H  
ATOM   2895  CA  HIS A 198       3.989   4.655  40.418  1.00 41.47           C  
ATOM   2896  HA  HIS A 198       4.859   4.468  39.789  1.00 41.47           H  
ATOM   2897  C   HIS A 198       4.084   3.645  41.578  1.00 41.47           C  
ATOM   2898  CB  HIS A 198       4.082   6.139  40.830  1.00 41.47           C  
ATOM   2899  HB2 HIS A 198       5.096   6.363  41.159  1.00 41.47           H  
ATOM   2900  HB3 HIS A 198       3.412   6.313  41.673  1.00 41.47           H  
ATOM   2901  O   HIS A 198       3.100   3.181  42.143  1.00 41.47           O  
ATOM   2902  CG  HIS A 198       3.698   7.076  39.702  1.00 41.47           C  
ATOM   2903  CD2 HIS A 198       2.626   7.930  39.684  1.00 41.47           C  
ATOM   2904  HD2 HIS A 198       1.948   8.112  40.505  1.00 41.47           H  
ATOM   2905  ND1 HIS A 198       4.231   7.079  38.429  1.00 41.47           N  
ATOM   2906  HD1 HIS A 198       5.054   6.578  38.126  1.00 41.47           H  
ATOM   2907  CE1 HIS A 198       3.500   7.912  37.669  1.00 41.47           C  
ATOM   2908  HE1 HIS A 198       3.686   8.134  36.629  1.00 41.47           H  
ATOM   2909  NE2 HIS A 198       2.513   8.454  38.391  1.00 41.47           N  
ATOM   2910  N   VAL A 199       5.311   3.220  41.872  1.00 42.85           N  
ATOM   2911  H   VAL A 199       6.095   3.666  41.419  1.00 42.85           H  
ATOM   2912  CA  VAL A 199       5.611   2.342  43.005  1.00 42.85           C  
ATOM   2913  HA  VAL A 199       4.916   1.503  43.027  1.00 42.85           H  
ATOM   2914  C   VAL A 199       5.408   3.179  44.261  1.00 42.85           C  
ATOM   2915  CB  VAL A 199       7.053   1.802  42.891  1.00 42.85           C  
ATOM   2916  HB  VAL A 199       7.751   2.637  42.839  1.00 42.85           H  
ATOM   2917  O   VAL A 199       6.281   3.964  44.617  1.00 42.85           O  
ATOM   2918  CG1 VAL A 199       7.443   0.915  44.078  1.00 42.85           C  
ATOM   2919 HG11 VAL A 199       8.462   0.548  43.952  1.00 42.85           H  
ATOM   2920 HG12 VAL A 199       7.400   1.489  45.003  1.00 42.85           H  
ATOM   2921 HG13 VAL A 199       6.759   0.070  44.158  1.00 42.85           H  
ATOM   2922  CG2 VAL A 199       7.220   0.969  41.609  1.00 42.85           C  
ATOM   2923 HG21 VAL A 199       7.048   1.586  40.728  1.00 42.85           H  
ATOM   2924 HG22 VAL A 199       6.512   0.139  41.613  1.00 42.85           H  
ATOM   2925 HG23 VAL A 199       8.234   0.574  41.558  1.00 42.85           H  
ATOM   2926  N   ASP A 200       4.231   3.086  44.871  1.00 44.26           N  
ATOM   2927  H   ASP A 200       3.484   2.557  44.443  1.00 44.26           H  
ATOM   2928  CA  ASP A 200       3.970   3.757  46.138  1.00 44.26           C  
ATOM   2929  HA  ASP A 200       4.268   4.798  46.015  1.00 44.26           H  
ATOM   2930  C   ASP A 200       4.856   3.118  47.218  1.00 44.26           C  
ATOM   2931  CB  ASP A 200       2.465   3.709  46.468  1.00 44.26           C  
ATOM   2932  HB2 ASP A 200       2.246   2.818  47.056  1.00 44.26           H  
ATOM   2933  HB3 ASP A 200       1.903   3.636  45.537  1.00 44.26           H  
ATOM   2934  O   ASP A 200       4.918   1.889  47.342  1.00 44.26           O  
ATOM   2935  CG  ASP A 200       1.962   4.955  47.208  1.00 44.26           C  
ATOM   2936  OD1 ASP A 200       2.809   5.805  47.561  1.00 44.26           O  
ATOM   2937  OD2 ASP A 200       0.725   5.046  47.370  1.00 44.26           O  
ATOM   2938  N   SER A 201       5.599   3.938  47.961  1.00 57.94           N  
ATOM   2939  H   SER A 201       5.437   4.932  47.878  1.00 57.94           H  
ATOM   2940  CA  SER A 201       6.637   3.484  48.902  1.00 57.94           C  
ATOM   2941  HA  SER A 201       7.221   2.709  48.407  1.00 57.94           H  
ATOM   2942  C   SER A 201       6.087   2.852  50.183  1.00 57.94           C  
ATOM   2943  CB  SER A 201       7.591   4.633  49.241  1.00 57.94           C  
ATOM   2944  HB2 SER A 201       8.295   4.312  50.009  1.00 57.94           H  
ATOM   2945  HB3 SER A 201       8.157   4.895  48.347  1.00 57.94           H  
ATOM   2946  O   SER A 201       6.858   2.408  51.033  1.00 57.94           O  
ATOM   2947  OG  SER A 201       6.897   5.785  49.687  1.00 57.94           O  
ATOM   2948  HG  SER A 201       6.253   5.554  50.360  1.00 57.94           H  
ATOM   2949  N   ASP A 202       4.766   2.767  50.317  1.00 45.42           N  
ATOM   2950  H   ASP A 202       4.204   3.192  49.593  1.00 45.42           H  
ATOM   2951  CA  ASP A 202       4.096   2.414  51.568  1.00 45.42           C  
ATOM   2952  HA  ASP A 202       4.780   2.625  52.390  1.00 45.42           H  
ATOM   2953  C   ASP A 202       3.774   0.915  51.689  1.00 45.42           C  
ATOM   2954  CB  ASP A 202       2.888   3.342  51.764  1.00 45.42           C  
ATOM   2955  HB2 ASP A 202       2.297   2.982  52.606  1.00 45.42           H  
ATOM   2956  HB3 ASP A 202       2.261   3.311  50.873  1.00 45.42           H  
ATOM   2957  O   ASP A 202       3.006   0.492  52.562  1.00 45.42           O  
ATOM   2958  CG  ASP A 202       3.288   4.796  52.064  1.00 45.42           C  
ATOM   2959  OD1 ASP A 202       4.507   5.105  52.089  1.00 45.42           O  
ATOM   2960  OD2 ASP A 202       2.357   5.581  52.343  1.00 45.42           O  
ATOM   2961  N   PHE A 203       4.396   0.072  50.856  1.00 47.57           N  
ATOM   2962  H   PHE A 203       5.015   0.468  50.163  1.00 47.57           H  
ATOM   2963  CA  PHE A 203       4.321  -1.379  51.020  1.00 47.57           C  
ATOM   2964  HA  PHE A 203       3.278  -1.614  51.234  1.00 47.57           H  
ATOM   2965  C   PHE A 203       5.139  -1.819  52.245  1.00 47.57           C  
ATOM   2966  CB  PHE A 203       4.667  -2.118  49.720  1.00 47.57           C  
ATOM   2967  HB2 PHE A 203       4.415  -1.481  48.872  1.00 47.57           H  
ATOM   2968  HB3 PHE A 203       5.738  -2.316  49.665  1.00 47.57           H  
ATOM   2969  O   PHE A 203       6.318  -2.168  52.174  1.00 47.57           O  
ATOM   2970  CG  PHE A 203       3.882  -3.411  49.579  1.00 47.57           C  
ATOM   2971  CD1 PHE A 203       4.401  -4.630  50.055  1.00 47.57           C  
ATOM   2972  HD1 PHE A 203       5.380  -4.653  50.510  1.00 47.57           H  
ATOM   2973  CD2 PHE A 203       2.594  -3.377  49.010  1.00 47.57           C  
ATOM   2974  HD2 PHE A 203       2.187  -2.440  48.662  1.00 47.57           H  
ATOM   2975  CE1 PHE A 203       3.641  -5.810  49.947  1.00 47.57           C  
ATOM   2976  HE1 PHE A 203       4.042  -6.742  50.317  1.00 47.57           H  
ATOM   2977  CE2 PHE A 203       1.834  -4.555  48.903  1.00 47.57           C  
ATOM   2978  HE2 PHE A 203       0.846  -4.519  48.469  1.00 47.57           H  
ATOM   2979  CZ  PHE A 203       2.359  -5.773  49.370  1.00 47.57           C  
ATOM   2980  HZ  PHE A 203       1.774  -6.678  49.294  1.00 47.57           H  
ATOM   2981  N   THR A 204       4.491  -1.779  53.406  1.00 44.96           N  
ATOM   2982  H   THR A 204       3.559  -1.389  53.392  1.00 44.96           H  
ATOM   2983  CA  THR A 204       5.039  -2.231  54.686  1.00 44.96           C  
ATOM   2984  HA  THR A 204       6.077  -1.904  54.744  1.00 44.96           H  
ATOM   2985  C   THR A 204       5.039  -3.759  54.741  1.00 44.96           C  
ATOM   2986  CB  THR A 204       4.300  -1.600  55.880  1.00 44.96           C  
ATOM   2987  HB  THR A 204       4.521  -2.173  56.780  1.00 44.96           H  
ATOM   2988  O   THR A 204       4.012  -4.416  54.900  1.00 44.96           O  
ATOM   2989  CG2 THR A 204       4.748  -0.155  56.096  1.00 44.96           C  
ATOM   2990 HG21 THR A 204       4.562   0.439  55.201  1.00 44.96           H  
ATOM   2991 HG22 THR A 204       4.200   0.277  56.934  1.00 44.96           H  
ATOM   2992 HG23 THR A 204       5.814  -0.129  56.323  1.00 44.96           H  
ATOM   2993  OG1 THR A 204       2.904  -1.546  55.692  1.00 44.96           O  
ATOM   2994  HG1 THR A 204       2.722  -0.815  55.096  1.00 44.96           H  
ATOM   2995  N   VAL A 205       6.226  -4.346  54.578  1.00 47.65           N  
ATOM   2996  H   VAL A 205       7.014  -3.759  54.346  1.00 47.65           H  
ATOM   2997  CA  VAL A 205       6.446  -5.791  54.696  1.00 47.65           C  
ATOM   2998  HA  VAL A 205       5.598  -6.312  54.253  1.00 47.65           H  
ATOM   2999  C   VAL A 205       6.519  -6.162  56.177  1.00 47.65           C  
ATOM   3000  CB  VAL A 205       7.712  -6.222  53.927  1.00 47.65           C  
ATOM   3001  HB  VAL A 205       8.577  -5.690  54.324  1.00 47.65           H  
ATOM   3002  O   VAL A 205       7.492  -5.851  56.863  1.00 47.65           O  
ATOM   3003  CG1 VAL A 205       7.966  -7.731  54.051  1.00 47.65           C  
ATOM   3004 HG11 VAL A 205       8.155  -7.998  55.090  1.00 47.65           H  
ATOM   3005 HG12 VAL A 205       8.845  -8.006  53.467  1.00 47.65           H  
ATOM   3006 HG13 VAL A 205       7.104  -8.290  53.687  1.00 47.65           H  
ATOM   3007  CG2 VAL A 205       7.583  -5.890  52.433  1.00 47.65           C  
ATOM   3008 HG21 VAL A 205       6.707  -6.385  52.012  1.00 47.65           H  
ATOM   3009 HG22 VAL A 205       8.474  -6.221  51.900  1.00 47.65           H  
ATOM   3010 HG23 VAL A 205       7.485  -4.814  52.290  1.00 47.65           H  
ATOM   3011  N   PHE A 206       5.489  -6.842  56.679  1.00 44.59           N  
ATOM   3012  H   PHE A 206       4.684  -7.002  56.091  1.00 44.59           H  
ATOM   3013  CA  PHE A 206       5.505  -7.434  58.015  1.00 44.59           C  
ATOM   3014  HA  PHE A 206       6.013  -6.752  58.697  1.00 44.59           H  
ATOM   3015  C   PHE A 206       6.291  -8.748  57.982  1.00 44.59           C  
ATOM   3016  CB  PHE A 206       4.074  -7.622  58.534  1.00 44.59           C  
ATOM   3017  HB2 PHE A 206       4.112  -8.192  59.462  1.00 44.59           H  
ATOM   3018  HB3 PHE A 206       3.500  -8.207  57.815  1.00 44.59           H  
ATOM   3019  O   PHE A 206       5.864  -9.726  57.372  1.00 44.59           O  
ATOM   3020  CG  PHE A 206       3.359  -6.312  58.808  1.00 44.59           C  
ATOM   3021  CD1 PHE A 206       3.566  -5.640  60.029  1.00 44.59           C  
ATOM   3022  HD1 PHE A 206       4.217  -6.069  60.776  1.00 44.59           H  
ATOM   3023  CD2 PHE A 206       2.521  -5.740  57.832  1.00 44.59           C  
ATOM   3024  HD2 PHE A 206       2.380  -6.229  56.879  1.00 44.59           H  
ATOM   3025  CE1 PHE A 206       2.937  -4.405  60.272  1.00 44.59           C  
ATOM   3026  HE1 PHE A 206       3.105  -3.886  61.204  1.00 44.59           H  
ATOM   3027  CE2 PHE A 206       1.897  -4.504  58.074  1.00 44.59           C  
ATOM   3028  HE2 PHE A 206       1.290  -4.050  57.305  1.00 44.59           H  
ATOM   3029  CZ  PHE A 206       2.103  -3.837  59.293  1.00 44.59           C  
ATOM   3030  HZ  PHE A 206       1.637  -2.878  59.464  1.00 44.59           H  
ATOM   3031  N   VAL A 207       7.452  -8.762  58.636  1.00 47.69           N  
ATOM   3032  H   VAL A 207       7.768  -7.905  59.067  1.00 47.69           H  
ATOM   3033  CA  VAL A 207       8.259  -9.970  58.838  1.00 47.69           C  
ATOM   3034  HA  VAL A 207       8.088 -10.661  58.012  1.00 47.69           H  
ATOM   3035  C   VAL A 207       7.787 -10.636  60.127  1.00 47.69           C  
ATOM   3036  CB  VAL A 207       9.767  -9.642  58.870  1.00 47.69           C  
ATOM   3037  HB  VAL A 207       9.982  -8.993  59.719  1.00 47.69           H  
ATOM   3038  O   VAL A 207       8.105 -10.169  61.220  1.00 47.69           O  
ATOM   3039  CG1 VAL A 207      10.613 -10.916  58.996  1.00 47.69           C  
ATOM   3040 HG11 VAL A 207      10.374 -11.435  59.924  1.00 47.69           H  
ATOM   3041 HG12 VAL A 207      11.672 -10.658  59.009  1.00 47.69           H  
ATOM   3042 HG13 VAL A 207      10.415 -11.582  58.156  1.00 47.69           H  
ATOM   3043  CG2 VAL A 207      10.207  -8.912  57.592  1.00 47.69           C  
ATOM   3044 HG21 VAL A 207       9.964  -9.513  56.716  1.00 47.69           H  
ATOM   3045 HG22 VAL A 207       9.705  -7.948  57.512  1.00 47.69           H  
ATOM   3046 HG23 VAL A 207      11.282  -8.733  57.618  1.00 47.69           H  
ATOM   3047  N   ASP A 208       7.015 -11.715  60.009  1.00 49.39           N  
ATOM   3048  H   ASP A 208       6.738 -12.031  59.090  1.00 49.39           H  
ATOM   3049  CA  ASP A 208       6.770 -12.604  61.143  1.00 49.39           C  
ATOM   3050  HA  ASP A 208       6.547 -11.993  62.018  1.00 49.39           H  
ATOM   3051  C   ASP A 208       8.057 -13.399  61.419  1.00 49.39           C  
ATOM   3052  CB  ASP A 208       5.544 -13.499  60.895  1.00 49.39           C  
ATOM   3053  HB2 ASP A 208       4.729 -12.877  60.525  1.00 49.39           H  
ATOM   3054  HB3 ASP A 208       5.779 -14.241  60.132  1.00 49.39           H  
ATOM   3055  O   ASP A 208       8.550 -14.143  60.571  1.00 49.39           O  
ATOM   3056  CG  ASP A 208       5.067 -14.207  62.172  1.00 49.39           C  
ATOM   3057  OD1 ASP A 208       5.807 -14.152  63.187  1.00 49.39           O  
ATOM   3058  OD2 ASP A 208       3.948 -14.761  62.133  1.00 49.39           O  
ATOM   3059  N   ALA A 209       8.655 -13.183  62.593  1.00 57.86           N  
ATOM   3060  H   ALA A 209       8.170 -12.591  63.251  1.00 57.86           H  
ATOM   3061  CA  ALA A 209       9.939 -13.769  62.981  1.00 57.86           C  
ATOM   3062  HA  ALA A 209      10.597 -13.745  62.112  1.00 57.86           H  
ATOM   3063  C   ALA A 209       9.825 -15.243  63.407  1.00 57.86           C  
ATOM   3064  CB  ALA A 209      10.561 -12.895  64.076  1.00 57.86           C  
ATOM   3065  HB1 ALA A 209      10.657 -11.870  63.717  1.00 57.86           H  
ATOM   3066  HB2 ALA A 209      11.551 -13.275  64.330  1.00 57.86           H  
ATOM   3067  HB3 ALA A 209       9.930 -12.910  64.965  1.00 57.86           H  
ATOM   3068  O   ALA A 209      10.822 -15.859  63.795  1.00 57.86           O  
ATOM   3069  N   GLN A 210       8.624 -15.817  63.370  1.00 50.08           N  
ATOM   3070  H   GLN A 210       7.828 -15.273  63.069  1.00 50.08           H  
ATOM   3071  CA  GLN A 210       8.382 -17.184  63.791  1.00 50.08           C  
ATOM   3072  HA  GLN A 210       9.313 -17.648  64.116  1.00 50.08           H  
ATOM   3073  C   GLN A 210       7.865 -18.005  62.612  1.00 50.08           C  
ATOM   3074  CB  GLN A 210       7.440 -17.188  65.008  1.00 50.08           C  
ATOM   3075  HB2 GLN A 210       6.497 -16.706  64.750  1.00 50.08           H  
ATOM   3076  HB3 GLN A 210       7.240 -18.221  65.292  1.00 50.08           H  
ATOM   3077  O   GLN A 210       6.678 -17.994  62.323  1.00 50.08           O  
ATOM   3078  CG  GLN A 210       8.078 -16.452  66.199  1.00 50.08           C  
ATOM   3079  HG2 GLN A 210       8.178 -15.393  65.960  1.00 50.08           H  
ATOM   3080  HG3 GLN A 210       9.075 -16.857  66.374  1.00 50.08           H  
ATOM   3081  CD  GLN A 210       7.282 -16.562  67.492  1.00 50.08           C  
ATOM   3082  NE2 GLN A 210       7.859 -16.158  68.603  1.00 50.08           N  
ATOM   3083 HE21 GLN A 210       8.771 -15.725  68.571  1.00 50.08           H  
ATOM   3084 HE22 GLN A 210       7.276 -16.203  69.427  1.00 50.08           H  
ATOM   3085  OE1 GLN A 210       6.157 -17.018  67.571  1.00 50.08           O  
ATOM   3086  N   MET A 211       8.781 -18.768  62.001  1.00 44.46           N  
ATOM   3087  H   MET A 211       9.736 -18.489  62.177  1.00 44.46           H  
ATOM   3088  CA  MET A 211       8.600 -20.095  61.378  1.00 44.46           C  
ATOM   3089  HA  MET A 211       9.144 -20.787  62.022  1.00 44.46           H  
ATOM   3090  C   MET A 211       9.249 -20.217  59.985  1.00 44.46           C  
ATOM   3091  CB  MET A 211       7.147 -20.622  61.366  1.00 44.46           C  
ATOM   3092  HB2 MET A 211       7.118 -21.544  60.785  1.00 44.46           H  
ATOM   3093  HB3 MET A 211       6.493 -19.917  60.854  1.00 44.46           H  
ATOM   3094  O   MET A 211       8.816 -19.621  59.012  1.00 44.46           O  
ATOM   3095  CG  MET A 211       6.606 -20.937  62.778  1.00 44.46           C  
ATOM   3096  HG2 MET A 211       5.530 -21.094  62.706  1.00 44.46           H  
ATOM   3097  HG3 MET A 211       6.754 -20.091  63.449  1.00 44.46           H  
ATOM   3098  SD  MET A 211       7.352 -22.380  63.577  1.00 44.46           S  
ATOM   3099  CE  MET A 211       6.323 -23.656  62.813  1.00 44.46           C  
ATOM   3100  HE1 MET A 211       6.393 -23.596  61.727  1.00 44.46           H  
ATOM   3101  HE2 MET A 211       5.285 -23.505  63.109  1.00 44.46           H  
ATOM   3102  HE3 MET A 211       6.648 -24.640  63.149  1.00 44.46           H  
ATOM   3103  N   HIS A 212      10.283 -21.067  59.939  1.00 51.98           N  
ATOM   3104  H   HIS A 212      10.566 -21.425  60.840  1.00 51.98           H  
ATOM   3105  CA  HIS A 212      10.840 -21.821  58.805  1.00 51.98           C  
ATOM   3106  HA  HIS A 212      11.868 -22.056  59.078  1.00 51.98           H  
ATOM   3107  C   HIS A 212      10.934 -21.110  57.442  1.00 51.98           C  
ATOM   3108  CB  HIS A 212      10.115 -23.171  58.720  1.00 51.98           C  
ATOM   3109  HB2 HIS A 212       9.073 -23.004  58.445  1.00 51.98           H  
ATOM   3110  HB3 HIS A 212      10.576 -23.775  57.938  1.00 51.98           H  
ATOM   3111  O   HIS A 212      10.009 -21.133  56.635  1.00 51.98           O  
ATOM   3112  CG  HIS A 212      10.175 -23.934  60.022  1.00 51.98           C  
ATOM   3113  CD2 HIS A 212      11.283 -24.507  60.586  1.00 51.98           C  
ATOM   3114  HD2 HIS A 212      12.272 -24.535  60.153  1.00 51.98           H  
ATOM   3115  ND1 HIS A 212       9.142 -24.090  60.916  1.00 51.98           N  
ATOM   3116  HD1 HIS A 212       8.201 -23.741  60.798  1.00 51.98           H  
ATOM   3117  CE1 HIS A 212       9.613 -24.744  61.990  1.00 51.98           C  
ATOM   3118  HE1 HIS A 212       9.038 -24.993  62.870  1.00 51.98           H  
ATOM   3119  NE2 HIS A 212      10.917 -25.016  61.836  1.00 51.98           N  
ATOM   3120  N   GLY A 213      12.122 -20.570  57.151  1.00 48.94           N  
ATOM   3121  H   GLY A 213      12.848 -20.590  57.852  1.00 48.94           H  
ATOM   3122  CA  GLY A 213      12.450 -19.970  55.860  1.00 48.94           C  
ATOM   3123  HA2 GLY A 213      11.785 -19.125  55.684  1.00 48.94           H  
ATOM   3124  HA3 GLY A 213      13.475 -19.600  55.876  1.00 48.94           H  
ATOM   3125  C   GLY A 213      12.322 -20.962  54.704  1.00 48.94           C  
ATOM   3126  O   GLY A 213      13.066 -21.937  54.609  1.00 48.94           O  
ATOM   3127  N   THR A 214      11.391 -20.692  53.797  1.00 60.31           N  
ATOM   3128  H   THR A 214      10.726 -19.955  53.984  1.00 60.31           H  
ATOM   3129  CA  THR A 214      11.391 -21.263  52.452  1.00 60.31           C  
ATOM   3130  HA  THR A 214      11.715 -22.303  52.492  1.00 60.31           H  
ATOM   3131  C   THR A 214      12.376 -20.468  51.600  1.00 60.31           C  
ATOM   3132  CB  THR A 214       9.982 -21.215  51.841  1.00 60.31           C  
ATOM   3133  HB  THR A 214      10.042 -21.473  50.784  1.00 60.31           H  
ATOM   3134  O   THR A 214      12.231 -19.252  51.483  1.00 60.31           O  
ATOM   3135  CG2 THR A 214       9.041 -22.198  52.539  1.00 60.31           C  
ATOM   3136 HG21 THR A 214       8.933 -21.933  53.590  1.00 60.31           H  
ATOM   3137 HG22 THR A 214       8.062 -22.157  52.062  1.00 60.31           H  
ATOM   3138 HG23 THR A 214       9.435 -23.211  52.458  1.00 60.31           H  
ATOM   3139  OG1 THR A 214       9.427 -19.926  51.977  1.00 60.31           O  
ATOM   3140  HG1 THR A 214      10.068 -19.295  51.639  1.00 60.31           H  
ATOM   3141  N   ASN A 215      13.376 -21.131  51.011  1.00 57.57           N  
ATOM   3142  H   ASN A 215      13.477 -22.120  51.192  1.00 57.57           H  
ATOM   3143  CA  ASN A 215      14.284 -20.511  50.043  1.00 57.57           C  
ATOM   3144  HA  ASN A 215      14.748 -19.633  50.493  1.00 57.57           H  
ATOM   3145  C   ASN A 215      13.477 -20.028  48.828  1.00 57.57           C  
ATOM   3146  CB  ASN A 215      15.386 -21.512  49.620  1.00 57.57           C  
ATOM   3147  HB2 ASN A 215      15.003 -22.532  49.658  1.00 57.57           H  
ATOM   3148  HB3 ASN A 215      15.664 -21.312  48.585  1.00 57.57           H  
ATOM   3149  O   ASN A 215      13.144 -20.813  47.944  1.00 57.57           O  
ATOM   3150  CG  ASN A 215      16.673 -21.412  50.418  1.00 57.57           C  
ATOM   3151  ND2 ASN A 215      17.546 -22.383  50.290  1.00 57.57           N  
ATOM   3152 HD21 ASN A 215      18.422 -22.247  50.773  1.00 57.57           H  
ATOM   3153 HD22 ASN A 215      17.391 -23.126  49.623  1.00 57.57           H  
ATOM   3154  OD1 ASN A 215      16.936 -20.469  51.138  1.00 57.57           O  
ATOM   3155  N   ILE A 216      13.165 -18.734  48.792  1.00 58.73           N  
ATOM   3156  H   ILE A 216      13.368 -18.178  49.611  1.00 58.73           H  
ATOM   3157  CA  ILE A 216      12.671 -18.035  47.605  1.00 58.73           C  
ATOM   3158  HA  ILE A 216      12.250 -18.755  46.903  1.00 58.73           H  
ATOM   3159  C   ILE A 216      13.910 -17.416  46.954  1.00 58.73           C  
ATOM   3160  CB  ILE A 216      11.559 -17.018  47.958  1.00 58.73           C  
ATOM   3161  HB  ILE A 216      11.990 -16.242  48.591  1.00 58.73           H  
ATOM   3162  O   ILE A 216      14.178 -16.226  47.072  1.00 58.73           O  
ATOM   3163  CG1 ILE A 216      10.392 -17.685  48.727  1.00 58.73           C  
ATOM   3164 HG12 ILE A 216      10.780 -18.325  49.520  1.00 58.73           H  
ATOM   3165 HG13 ILE A 216       9.817 -18.315  48.049  1.00 58.73           H  
ATOM   3166  CG2 ILE A 216      11.015 -16.370  46.668  1.00 58.73           C  
ATOM   3167 HG21 ILE A 216      11.815 -15.867  46.124  1.00 58.73           H  
ATOM   3168 HG22 ILE A 216      10.570 -17.126  46.021  1.00 58.73           H  
ATOM   3169 HG23 ILE A 216      10.266 -15.615  46.907  1.00 58.73           H  
ATOM   3170  CD1 ILE A 216       9.454 -16.679  49.406  1.00 58.73           C  
ATOM   3171 HD11 ILE A 216       8.714 -17.220  49.995  1.00 58.73           H  
ATOM   3172 HD12 ILE A 216      10.024 -16.029  50.070  1.00 58.73           H  
ATOM   3173 HD13 ILE A 216       8.933 -16.075  48.663  1.00 58.73           H  
ATOM   3174  N   GLY A 217      14.746 -18.274  46.379  1.00 56.21           N  
ATOM   3175  H   GLY A 217      14.482 -19.249  46.347  1.00 56.21           H  
ATOM   3176  CA  GLY A 217      15.910 -17.884  45.596  1.00 56.21           C  
ATOM   3177  HA2 GLY A 217      15.911 -16.813  45.395  1.00 56.21           H  
ATOM   3178  HA3 GLY A 217      16.827 -18.151  46.122  1.00 56.21           H  
ATOM   3179  C   GLY A 217      15.850 -18.653  44.292  1.00 56.21           C  
ATOM   3180  O   GLY A 217      15.873 -19.882  44.302  1.00 56.21           O  
ATOM   3181  N   GLU A 218      15.689 -17.940  43.186  1.00 64.12           N  
ATOM   3182  H   GLU A 218      15.682 -16.932  43.241  1.00 64.12           H  
ATOM   3183  CA  GLU A 218      15.729 -18.531  41.855  1.00 64.12           C  
ATOM   3184  HA  GLU A 218      15.043 -19.378  41.832  1.00 64.12           H  
ATOM   3185  C   GLU A 218      17.159 -19.037  41.605  1.00 64.12           C  
ATOM   3186  CB  GLU A 218      15.250 -17.478  40.839  1.00 64.12           C  
ATOM   3187  HB2 GLU A 218      16.105 -16.914  40.463  1.00 64.12           H  
ATOM   3188  HB3 GLU A 218      14.584 -16.783  41.351  1.00 64.12           H  
ATOM   3189  O   GLU A 218      18.127 -18.294  41.784  1.00 64.12           O  
ATOM   3190  CG  GLU A 218      14.465 -18.086  39.668  1.00 64.12           C  
ATOM   3191  HG2 GLU A 218      13.678 -18.719  40.076  1.00 64.12           H  
ATOM   3192  HG3 GLU A 218      15.137 -18.717  39.086  1.00 64.12           H  
ATOM   3193  CD  GLU A 218      13.824 -17.020  38.758  1.00 64.12           C  
ATOM   3194  OE1 GLU A 218      13.016 -17.428  37.894  1.00 64.12           O  
ATOM   3195  OE2 GLU A 218      14.101 -15.815  38.956  1.00 64.12           O  
ATOM   3196  N   ASN A 219      17.311 -20.321  41.268  1.00 68.54           N  
ATOM   3197  H   ASN A 219      16.484 -20.887  41.141  1.00 68.54           H  
ATOM   3198  CA  ASN A 219      18.609 -20.905  40.933  1.00 68.54           C  
ATOM   3199  HA  ASN A 219      19.349 -20.604  41.674  1.00 68.54           H  
ATOM   3200  C   ASN A 219      19.048 -20.357  39.571  1.00 68.54           C  
ATOM   3201  CB  ASN A 219      18.518 -22.444  40.913  1.00 68.54           C  
ATOM   3202  HB2 ASN A 219      17.689 -22.746  40.274  1.00 68.54           H  
ATOM   3203  HB3 ASN A 219      19.432 -22.840  40.468  1.00 68.54           H  
ATOM   3204  O   ASN A 219      18.749 -20.949  38.538  1.00 68.54           O  
ATOM   3205  CG  ASN A 219      18.385 -23.079  42.281  1.00 68.54           C  
ATOM   3206  ND2 ASN A 219      17.496 -24.036  42.424  1.00 68.54           N  
ATOM   3207 HD21 ASN A 219      17.414 -24.425  43.352  1.00 68.54           H  
ATOM   3208 HD22 ASN A 219      16.924 -24.311  41.639  1.00 68.54           H  
ATOM   3209  OD1 ASN A 219      19.083 -22.771  43.230  1.00 68.54           O  
ATOM   3210  N   ILE A 220      19.725 -19.212  39.561  1.00 70.13           N  
ATOM   3211  H   ILE A 220      19.817 -18.701  40.427  1.00 70.13           H  
ATOM   3212  CA  ILE A 220      20.363 -18.693  38.351  1.00 70.13           C  
ATOM   3213  HA  ILE A 220      19.666 -18.781  37.518  1.00 70.13           H  
ATOM   3214  C   ILE A 220      21.571 -19.587  38.057  1.00 70.13           C  
ATOM   3215  CB  ILE A 220      20.719 -17.200  38.515  1.00 70.13           C  
ATOM   3216  HB  ILE A 220      21.324 -17.085  39.414  1.00 70.13           H  
ATOM   3217  O   ILE A 220      22.477 -19.711  38.885  1.00 70.13           O  
ATOM   3218  CG1 ILE A 220      19.422 -16.366  38.670  1.00 70.13           C  
ATOM   3219 HG12 ILE A 220      18.770 -16.830  39.411  1.00 70.13           H  
ATOM   3220 HG13 ILE A 220      18.883 -16.351  37.723  1.00 70.13           H  
ATOM   3221  CG2 ILE A 220      21.538 -16.702  37.308  1.00 70.13           C  
ATOM   3222 HG21 ILE A 220      20.969 -16.830  36.387  1.00 70.13           H  
ATOM   3223 HG22 ILE A 220      21.794 -15.649  37.426  1.00 70.13           H  
ATOM   3224 HG23 ILE A 220      22.473 -17.257  37.224  1.00 70.13           H  
ATOM   3225  CD1 ILE A 220      19.656 -14.924  39.137  1.00 70.13           C  
ATOM   3226 HD11 ILE A 220      20.220 -14.364  38.391  1.00 70.13           H  
ATOM   3227 HD12 ILE A 220      20.197 -14.924  40.083  1.00 70.13           H  
ATOM   3228 HD13 ILE A 220      18.692 -14.435  39.281  1.00 70.13           H  
ATOM   3229  N   GLU A 221      21.570 -20.243  36.896  1.00 69.79           N  
ATOM   3230  H   GLU A 221      20.777 -20.148  36.277  1.00 69.79           H  
ATOM   3231  CA  GLU A 221      22.683 -21.086  36.464  1.00 69.79           C  
ATOM   3232  HA  GLU A 221      22.878 -21.816  37.251  1.00 69.79           H  
ATOM   3233  C   GLU A 221      23.950 -20.235  36.287  1.00 69.79           C  
ATOM   3234  CB  GLU A 221      22.339 -21.869  35.186  1.00 69.79           C  
ATOM   3235  HB2 GLU A 221      23.225 -22.435  34.897  1.00 69.79           H  
ATOM   3236  HB3 GLU A 221      22.090 -21.173  34.385  1.00 69.79           H  
ATOM   3237  O   GLU A 221      23.958 -19.221  35.589  1.00 69.79           O  
ATOM   3238  CG  GLU A 221      21.170 -22.851  35.401  1.00 69.79           C  
ATOM   3239  HG2 GLU A 221      21.370 -23.425  36.305  1.00 69.79           H  
ATOM   3240  HG3 GLU A 221      20.256 -22.280  35.561  1.00 69.79           H  
ATOM   3241  CD  GLU A 221      20.956 -23.833  34.234  1.00 69.79           C  
ATOM   3242  OE1 GLU A 221      20.137 -24.763  34.419  1.00 69.79           O  
ATOM   3243  OE2 GLU A 221      21.622 -23.680  33.185  1.00 69.79           O  
ATOM   3244  N   LEU A 222      25.032 -20.634  36.960  1.00 73.36           N  
ATOM   3245  H   LEU A 222      24.965 -21.475  37.515  1.00 73.36           H  
ATOM   3246  CA  LEU A 222      26.309 -19.928  36.920  1.00 73.36           C  
ATOM   3247  HA  LEU A 222      26.124 -18.857  37.012  1.00 73.36           H  
ATOM   3248  C   LEU A 222      26.994 -20.175  35.569  1.00 73.36           C  
ATOM   3249  CB  LEU A 222      27.195 -20.391  38.095  1.00 73.36           C  
ATOM   3250  HB2 LEU A 222      27.326 -21.470  38.014  1.00 73.36           H  
ATOM   3251  HB3 LEU A 222      28.178 -19.932  37.986  1.00 73.36           H  
ATOM   3252  O   LEU A 222      27.459 -21.283  35.302  1.00 73.36           O  
ATOM   3253  CG  LEU A 222      26.652 -20.063  39.499  1.00 73.36           C  
ATOM   3254  HG  LEU A 222      25.636 -20.447  39.602  1.00 73.36           H  
ATOM   3255  CD1 LEU A 222      27.524 -20.745  40.556  1.00 73.36           C  
ATOM   3256 HD11 LEU A 222      27.512 -21.823  40.398  1.00 73.36           H  
ATOM   3257 HD12 LEU A 222      27.127 -20.532  41.549  1.00 73.36           H  
ATOM   3258 HD13 LEU A 222      28.549 -20.378  40.486  1.00 73.36           H  
ATOM   3259  CD2 LEU A 222      26.651 -18.559  39.781  1.00 73.36           C  
ATOM   3260 HD21 LEU A 222      27.650 -18.146  39.645  1.00 73.36           H  
ATOM   3261 HD22 LEU A 222      25.957 -18.062  39.103  1.00 73.36           H  
ATOM   3262 HD23 LEU A 222      26.312 -18.376  40.800  1.00 73.36           H  
ATOM   3263  N   GLN A 223      27.096 -19.139  34.737  1.00 68.22           N  
ATOM   3264  H   GLN A 223      26.623 -18.279  34.977  1.00 68.22           H  
ATOM   3265  CA  GLN A 223      27.909 -19.169  33.519  1.00 68.22           C  
ATOM   3266  HA  GLN A 223      27.776 -20.138  33.039  1.00 68.22           H  
ATOM   3267  C   GLN A 223      29.400 -19.021  33.865  1.00 68.22           C  
ATOM   3268  CB  GLN A 223      27.438 -18.092  32.531  1.00 68.22           C  
ATOM   3269  HB2 GLN A 223      27.450 -17.121  33.025  1.00 68.22           H  
ATOM   3270  HB3 GLN A 223      28.132 -18.059  31.691  1.00 68.22           H  
ATOM   3271  O   GLN A 223      29.790 -18.246  34.742  1.00 68.22           O  
ATOM   3272  CG  GLN A 223      26.026 -18.381  31.988  1.00 68.22           C  
ATOM   3273  HG2 GLN A 223      25.318 -18.444  32.814  1.00 68.22           H  
ATOM   3274  HG3 GLN A 223      26.031 -19.339  31.469  1.00 68.22           H  
ATOM   3275  CD  GLN A 223      25.529 -17.309  31.022  1.00 68.22           C  
ATOM   3276  NE2 GLN A 223      24.356 -17.472  30.452  1.00 68.22           N  
ATOM   3277 HE21 GLN A 223      23.799 -18.295  30.629  1.00 68.22           H  
ATOM   3278 HE22 GLN A 223      24.096 -16.756  29.788  1.00 68.22           H  
ATOM   3279  OE1 GLN A 223      26.166 -16.303  30.771  1.00 68.22           O  
ATOM   3280  N   THR A 224      30.258 -19.786  33.188  1.00 72.89           N  
ATOM   3281  H   THR A 224      29.904 -20.392  32.462  1.00 72.89           H  
ATOM   3282  CA  THR A 224      31.712 -19.758  33.392  1.00 72.89           C  
ATOM   3283  HA  THR A 224      31.916 -19.720  34.462  1.00 72.89           H  
ATOM   3284  C   THR A 224      32.332 -18.524  32.739  1.00 72.89           C  
ATOM   3285  CB  THR A 224      32.371 -21.022  32.820  1.00 72.89           C  
ATOM   3286  HB  THR A 224      33.451 -20.877  32.791  1.00 72.89           H  
ATOM   3287  O   THR A 224      32.314 -18.401  31.523  1.00 72.89           O  
ATOM   3288  CG2 THR A 224      32.071 -22.255  33.672  1.00 72.89           C  
ATOM   3289 HG21 THR A 224      32.426 -22.100  34.691  1.00 72.89           H  
ATOM   3290 HG22 THR A 224      30.997 -22.444  33.688  1.00 72.89           H  
ATOM   3291 HG23 THR A 224      32.576 -23.120  33.243  1.00 72.89           H  
ATOM   3292  OG1 THR A 224      31.905 -21.286  31.517  1.00 72.89           O  
ATOM   3293  HG1 THR A 224      31.962 -20.476  31.004  1.00 72.89           H  
ATOM   3294  N   LEU A 225      32.962 -17.654  33.530  1.00 65.50           N  
ATOM   3295  H   LEU A 225      32.869 -17.794  34.526  1.00 65.50           H  
ATOM   3296  CA  LEU A 225      33.529 -16.364  33.094  1.00 65.50           C  
ATOM   3297  HA  LEU A 225      32.770 -15.839  32.515  1.00 65.50           H  
ATOM   3298  C   LEU A 225      34.768 -16.444  32.166  1.00 65.50           C  
ATOM   3299  CB  LEU A 225      33.850 -15.539  34.362  1.00 65.50           C  
ATOM   3300  HB2 LEU A 225      34.426 -14.656  34.087  1.00 65.50           H  
ATOM   3301  HB3 LEU A 225      34.483 -16.146  35.009  1.00 65.50           H  
ATOM   3302  O   LEU A 225      35.351 -15.411  31.866  1.00 65.50           O  
ATOM   3303  CG  LEU A 225      32.614 -15.066  35.151  1.00 65.50           C  
ATOM   3304  HG  LEU A 225      31.908 -15.889  35.264  1.00 65.50           H  
ATOM   3305  CD1 LEU A 225      33.035 -14.612  36.550  1.00 65.50           C  
ATOM   3306 HD11 LEU A 225      33.494 -15.443  37.085  1.00 65.50           H  
ATOM   3307 HD12 LEU A 225      33.745 -13.789  36.474  1.00 65.50           H  
ATOM   3308 HD13 LEU A 225      32.156 -14.281  37.103  1.00 65.50           H  
ATOM   3309  CD2 LEU A 225      31.917 -13.895  34.458  1.00 65.50           C  
ATOM   3310 HD21 LEU A 225      31.555 -14.204  33.477  1.00 65.50           H  
ATOM   3311 HD22 LEU A 225      32.605 -13.059  34.334  1.00 65.50           H  
ATOM   3312 HD23 LEU A 225      31.058 -13.574  35.047  1.00 65.50           H  
ATOM   3313  N   ASN A 226      35.199 -17.635  31.733  1.00 66.32           N  
ATOM   3314  H   ASN A 226      34.576 -18.420  31.858  1.00 66.32           H  
ATOM   3315  CA  ASN A 226      36.463 -17.839  31.003  1.00 66.32           C  
ATOM   3316  HA  ASN A 226      36.821 -16.870  30.654  1.00 66.32           H  
ATOM   3317  C   ASN A 226      36.314 -18.658  29.705  1.00 66.32           C  
ATOM   3318  CB  ASN A 226      37.529 -18.419  31.963  1.00 66.32           C  
ATOM   3319  HB2 ASN A 226      38.304 -18.934  31.395  1.00 66.32           H  
ATOM   3320  HB3 ASN A 226      37.065 -19.150  32.625  1.00 66.32           H  
ATOM   3321  O   ASN A 226      37.257 -19.331  29.285  1.00 66.32           O  
ATOM   3322  CG  ASN A 226      38.271 -17.385  32.787  1.00 66.32           C  
ATOM   3323  ND2 ASN A 226      39.091 -17.832  33.710  1.00 66.32           N  
ATOM   3324 HD21 ASN A 226      39.219 -18.824  33.845  1.00 66.32           H  
ATOM   3325 HD22 ASN A 226      39.590 -17.113  34.214  1.00 66.32           H  
ATOM   3326  OD1 ASN A 226      38.194 -16.186  32.625  1.00 66.32           O  
ATOM   3327  N   THR A 227      35.153 -18.633  29.054  1.00 64.83           N  
ATOM   3328  H   THR A 227      34.381 -18.083  29.402  1.00 64.83           H  
ATOM   3329  CA  THR A 227      35.056 -19.080  27.658  1.00 64.83           C  
ATOM   3330  HA  THR A 227      35.725 -19.927  27.506  1.00 64.83           H  
ATOM   3331  C   THR A 227      35.537 -17.958  26.745  1.00 64.83           C  
ATOM   3332  CB  THR A 227      33.642 -19.564  27.298  1.00 64.83           C  
ATOM   3333  HB  THR A 227      33.501 -19.544  26.217  1.00 64.83           H  
ATOM   3334  O   THR A 227      35.067 -16.829  26.833  1.00 64.83           O  
ATOM   3335  CG2 THR A 227      33.455 -20.998  27.801  1.00 64.83           C  
ATOM   3336 HG21 THR A 227      32.445 -21.329  27.560  1.00 64.83           H  
ATOM   3337 HG22 THR A 227      33.594 -21.038  28.881  1.00 64.83           H  
ATOM   3338 HG23 THR A 227      34.168 -21.660  27.311  1.00 64.83           H  
ATOM   3339  OG1 THR A 227      32.653 -18.787  27.929  1.00 64.83           O  
ATOM   3340  HG1 THR A 227      32.291 -18.168  27.290  1.00 64.83           H  
ATOM   3341  N   ILE A 228      36.520 -18.259  25.894  1.00 66.45           N  
ATOM   3342  H   ILE A 228      36.876 -19.204  25.889  1.00 66.45           H  
ATOM   3343  CA  ILE A 228      36.924 -17.380  24.794  1.00 66.45           C  
ATOM   3344  HA  ILE A 228      37.106 -16.373  25.170  1.00 66.45           H  
ATOM   3345  C   ILE A 228      35.727 -17.338  23.843  1.00 66.45           C  
ATOM   3346  CB  ILE A 228      38.215 -17.913  24.120  1.00 66.45           C  
ATOM   3347  HB  ILE A 228      38.032 -18.942  23.809  1.00 66.45           H  
ATOM   3348  O   ILE A 228      35.540 -18.262  23.054  1.00 66.45           O  
ATOM   3349  CG1 ILE A 228      39.405 -17.906  25.111  1.00 66.45           C  
ATOM   3350 HG12 ILE A 228      39.070 -18.211  26.103  1.00 66.45           H  
ATOM   3351 HG13 ILE A 228      39.802 -16.895  25.198  1.00 66.45           H  
ATOM   3352  CG2 ILE A 228      38.577 -17.090  22.867  1.00 66.45           C  
ATOM   3353 HG21 ILE A 228      38.703 -16.040  23.131  1.00 66.45           H  
ATOM   3354 HG22 ILE A 228      39.493 -17.463  22.410  1.00 66.45           H  
ATOM   3355 HG23 ILE A 228      37.782 -17.165  22.125  1.00 66.45           H  
ATOM   3356  CD1 ILE A 228      40.531 -18.868  24.713  1.00 66.45           C  
ATOM   3357 HD11 ILE A 228      40.952 -18.588  23.747  1.00 66.45           H  
ATOM   3358 HD12 ILE A 228      40.146 -19.886  24.659  1.00 66.45           H  
ATOM   3359 HD13 ILE A 228      41.321 -18.828  25.463  1.00 66.45           H  
ATOM   3360  N   GLU A 229      34.880 -16.323  23.994  1.00 68.71           N  
ATOM   3361  H   GLU A 229      35.000 -15.695  24.776  1.00 68.71           H  
ATOM   3362  CA  GLU A 229      33.796 -16.037  23.059  1.00 68.71           C  
ATOM   3363  HA  GLU A 229      33.120 -16.891  23.020  1.00 68.71           H  
ATOM   3364  C   GLU A 229      34.431 -15.789  21.682  1.00 68.71           C  
ATOM   3365  CB  GLU A 229      32.987 -14.816  23.532  1.00 68.71           C  
ATOM   3366  HB2 GLU A 229      32.468 -14.372  22.683  1.00 68.71           H  
ATOM   3367  HB3 GLU A 229      33.679 -14.064  23.912  1.00 68.71           H  
ATOM   3368  O   GLU A 229      35.290 -14.904  21.555  1.00 68.71           O  
ATOM   3369  CG  GLU A 229      31.965 -15.149  24.637  1.00 68.71           C  
ATOM   3370  HG2 GLU A 229      31.598 -14.209  25.051  1.00 68.71           H  
ATOM   3371  HG3 GLU A 229      32.476 -15.680  25.440  1.00 68.71           H  
ATOM   3372  CD  GLU A 229      30.760 -15.968  24.145  1.00 68.71           C  
ATOM   3373  OE1 GLU A 229      30.213 -16.732  24.975  1.00 68.71           O  
ATOM   3374  OE2 GLU A 229      30.441 -15.881  22.943  1.00 68.71           O  
ATOM   3375  N   PRO A 230      34.110 -16.598  20.655  1.00 67.40           N  
ATOM   3376  CA  PRO A 230      34.494 -16.256  19.299  1.00 67.40           C  
ATOM   3377  HA  PRO A 230      35.580 -16.199  19.219  1.00 67.40           H  
ATOM   3378  C   PRO A 230      33.884 -14.894  18.974  1.00 67.40           C  
ATOM   3379  CB  PRO A 230      33.962 -17.384  18.413  1.00 67.40           C  
ATOM   3380  HB2 PRO A 230      34.716 -18.168  18.336  1.00 67.40           H  
ATOM   3381  HB3 PRO A 230      33.674 -17.031  17.423  1.00 67.40           H  
ATOM   3382  O   PRO A 230      32.779 -14.583  19.402  1.00 67.40           O  
ATOM   3383  CG  PRO A 230      32.762 -17.913  19.198  1.00 67.40           C  
ATOM   3384  HG2 PRO A 230      31.883 -17.311  18.966  1.00 67.40           H  
ATOM   3385  HG3 PRO A 230      32.568 -18.964  18.986  1.00 67.40           H  
ATOM   3386  CD  PRO A 230      33.150 -17.692  20.658  1.00 67.40           C  
ATOM   3387  HD2 PRO A 230      33.620 -18.589  21.062  1.00 67.40           H  
ATOM   3388  HD3 PRO A 230      32.254 -17.440  21.224  1.00 67.40           H  
ATOM   3389  N   PHE A 231      34.630 -14.070  18.245  1.00 63.97           N  
ATOM   3390  H   PHE A 231      35.537 -14.387  17.934  1.00 63.97           H  
ATOM   3391  CA  PHE A 231      34.191 -12.738  17.847  1.00 63.97           C  
ATOM   3392  HA  PHE A 231      33.968 -12.161  18.744  1.00 63.97           H  
ATOM   3393  C   PHE A 231      32.901 -12.875  17.021  1.00 63.97           C  
ATOM   3394  CB  PHE A 231      35.348 -12.059  17.081  1.00 63.97           C  
ATOM   3395  HB2 PHE A 231      36.280 -12.581  17.302  1.00 63.97           H  
ATOM   3396  HB3 PHE A 231      35.202 -12.156  16.006  1.00 63.97           H  
ATOM   3397  O   PHE A 231      32.954 -13.198  15.833  1.00 63.97           O  
ATOM   3398  CG  PHE A 231      35.576 -10.599  17.414  1.00 63.97           C  
ATOM   3399  CD1 PHE A 231      34.900  -9.591  16.703  1.00 63.97           C  
ATOM   3400  HD1 PHE A 231      34.173  -9.855  15.950  1.00 63.97           H  
ATOM   3401  CD2 PHE A 231      36.499 -10.249  18.418  1.00 63.97           C  
ATOM   3402  HD2 PHE A 231      37.005 -11.022  18.978  1.00 63.97           H  
ATOM   3403  CE1 PHE A 231      35.159  -8.237  16.987  1.00 63.97           C  
ATOM   3404  HE1 PHE A 231      34.622  -7.467  16.453  1.00 63.97           H  
ATOM   3405  CE2 PHE A 231      36.758  -8.896  18.702  1.00 63.97           C  
ATOM   3406  HE2 PHE A 231      37.456  -8.631  19.482  1.00 63.97           H  
ATOM   3407  CZ  PHE A 231      36.089  -7.890  17.983  1.00 63.97           C  
ATOM   3408  HZ  PHE A 231      36.270  -6.849  18.210  1.00 63.97           H  
ATOM   3409  N   GLU A 232      31.744 -12.697  17.656  1.00 70.31           N  
ATOM   3410  H   GLU A 232      31.736 -12.634  18.664  1.00 70.31           H  
ATOM   3411  CA  GLU A 232      30.469 -12.584  16.963  1.00 70.31           C  
ATOM   3412  HA  GLU A 232      30.410 -13.363  16.204  1.00 70.31           H  
ATOM   3413  C   GLU A 232      30.500 -11.223  16.272  1.00 70.31           C  
ATOM   3414  CB  GLU A 232      29.288 -12.794  17.929  1.00 70.31           C  
ATOM   3415  HB2 GLU A 232      29.235 -11.969  18.640  1.00 70.31           H  
ATOM   3416  HB3 GLU A 232      29.466 -13.718  18.480  1.00 70.31           H  
ATOM   3417  O   GLU A 232      30.397 -10.169  16.898  1.00 70.31           O  
ATOM   3418  CG  GLU A 232      27.952 -12.930  17.174  1.00 70.31           C  
ATOM   3419  HG2 GLU A 232      27.702 -11.967  16.728  1.00 70.31           H  
ATOM   3420  HG3 GLU A 232      28.091 -13.644  16.362  1.00 70.31           H  
ATOM   3421  CD  GLU A 232      26.779 -13.408  18.055  1.00 70.31           C  
ATOM   3422  OE1 GLU A 232      25.769 -13.862  17.466  1.00 70.31           O  
ATOM   3423  OE2 GLU A 232      26.891 -13.350  19.300  1.00 70.31           O  
ATOM   3424  N   ILE A 233      30.797 -11.240  14.973  1.00 70.19           N  
ATOM   3425  H   ILE A 233      30.948 -12.133  14.526  1.00 70.19           H  
ATOM   3426  CA  ILE A 233      30.711 -10.043  14.148  1.00 70.19           C  
ATOM   3427  HA  ILE A 233      31.214  -9.217  14.651  1.00 70.19           H  
ATOM   3428  C   ILE A 233      29.223  -9.727  14.066  1.00 70.19           C  
ATOM   3429  CB  ILE A 233      31.368 -10.255  12.763  1.00 70.19           C  
ATOM   3430  HB  ILE A 233      30.881 -11.099  12.274  1.00 70.19           H  
ATOM   3431  O   ILE A 233      28.502 -10.364  13.300  1.00 70.19           O  
ATOM   3432  CG1 ILE A 233      32.874 -10.579  12.918  1.00 70.19           C  
ATOM   3433 HG12 ILE A 233      33.004 -11.373  13.654  1.00 70.19           H  
ATOM   3434 HG13 ILE A 233      33.399  -9.697  13.286  1.00 70.19           H  
ATOM   3435  CG2 ILE A 233      31.179  -9.001  11.886  1.00 70.19           C  
ATOM   3436 HG21 ILE A 233      31.608  -9.153  10.896  1.00 70.19           H  
ATOM   3437 HG22 ILE A 233      30.117  -8.797  11.749  1.00 70.19           H  
ATOM   3438 HG23 ILE A 233      31.640  -8.134  12.360  1.00 70.19           H  
ATOM   3439  CD1 ILE A 233      33.545 -11.062  11.625  1.00 70.19           C  
ATOM   3440 HD11 ILE A 233      34.578 -11.336  11.839  1.00 70.19           H  
ATOM   3441 HD12 ILE A 233      33.021 -11.937  11.241  1.00 70.19           H  
ATOM   3442 HD13 ILE A 233      33.545 -10.275  10.872  1.00 70.19           H  
ATOM   3443  N   GLU A 234      28.768  -8.779  14.885  1.00 67.42           N  
ATOM   3444  H   GLU A 234      29.363  -8.452  15.633  1.00 67.42           H  
ATOM   3445  CA  GLU A 234      27.433  -8.210  14.750  1.00 67.42           C  
ATOM   3446  HA  GLU A 234      26.691  -8.987  14.937  1.00 67.42           H  
ATOM   3447  C   GLU A 234      27.279  -7.721  13.308  1.00 67.42           C  
ATOM   3448  CB  GLU A 234      27.201  -7.061  15.748  1.00 67.42           C  
ATOM   3449  HB2 GLU A 234      28.025  -6.351  15.674  1.00 67.42           H  
ATOM   3450  HB3 GLU A 234      26.279  -6.551  15.467  1.00 67.42           H  
ATOM   3451  O   GLU A 234      28.034  -6.860  12.839  1.00 67.42           O  
ATOM   3452  CG  GLU A 234      27.059  -7.539  17.204  1.00 67.42           C  
ATOM   3453  HG2 GLU A 234      27.995  -8.002  17.515  1.00 67.42           H  
ATOM   3454  HG3 GLU A 234      26.276  -8.297  17.241  1.00 67.42           H  
ATOM   3455  CD  GLU A 234      26.708  -6.402  18.187  1.00 67.42           C  
ATOM   3456  OE1 GLU A 234      26.271  -6.716  19.318  1.00 67.42           O  
ATOM   3457  OE2 GLU A 234      26.877  -5.212  17.826  1.00 67.42           O  
ATOM   3458  N   GLU A 235      26.336  -8.316  12.574  1.00 72.83           N  
ATOM   3459  H   GLU A 235      25.799  -9.073  12.972  1.00 72.83           H  
ATOM   3460  CA  GLU A 235      26.011  -7.843  11.237  1.00 72.83           C  
ATOM   3461  HA  GLU A 235      26.916  -7.935  10.637  1.00 72.83           H  
ATOM   3462  C   GLU A 235      25.608  -6.367  11.336  1.00 72.83           C  
ATOM   3463  CB  GLU A 235      24.898  -8.669  10.576  1.00 72.83           C  
ATOM   3464  HB2 GLU A 235      24.470  -8.081   9.763  1.00 72.83           H  
ATOM   3465  HB3 GLU A 235      24.115  -8.875  11.305  1.00 72.83           H  
ATOM   3466  O   GLU A 235      24.803  -5.996  12.199  1.00 72.83           O  
ATOM   3467  CG  GLU A 235      25.431  -9.981   9.978  1.00 72.83           C  
ATOM   3468  HG2 GLU A 235      25.844 -10.592  10.780  1.00 72.83           H  
ATOM   3469  HG3 GLU A 235      26.238  -9.740   9.288  1.00 72.83           H  
ATOM   3470  CD  GLU A 235      24.354 -10.790   9.231  1.00 72.83           C  
ATOM   3471  OE1 GLU A 235      24.746 -11.627   8.384  1.00 72.83           O  
ATOM   3472  OE2 GLU A 235      23.145 -10.566   9.473  1.00 72.83           O  
ATOM   3473  N   PRO A 236      26.169  -5.499  10.477  1.00 75.48           N  
ATOM   3474  CA  PRO A 236      25.850  -4.086  10.524  1.00 75.48           C  
ATOM   3475  HA  PRO A 236      26.169  -3.693  11.490  1.00 75.48           H  
ATOM   3476  C   PRO A 236      24.338  -3.898  10.346  1.00 75.48           C  
ATOM   3477  CB  PRO A 236      26.666  -3.438   9.403  1.00 75.48           C  
ATOM   3478  HB2 PRO A 236      27.621  -3.098   9.804  1.00 75.48           H  
ATOM   3479  HB3 PRO A 236      26.135  -2.611   8.932  1.00 75.48           H  
ATOM   3480  O   PRO A 236      23.720  -4.606   9.542  1.00 75.48           O  
ATOM   3481  CG  PRO A 236      26.908  -4.589   8.425  1.00 75.48           C  
ATOM   3482  HG2 PRO A 236      26.041  -4.704   7.774  1.00 75.48           H  
ATOM   3483  HG3 PRO A 236      27.814  -4.440   7.838  1.00 75.48           H  
ATOM   3484  CD  PRO A 236      27.021  -5.803   9.341  1.00 75.48           C  
ATOM   3485  HD2 PRO A 236      26.686  -6.696   8.815  1.00 75.48           H  
ATOM   3486  HD3 PRO A 236      28.049  -5.923   9.684  1.00 75.48           H  
ATOM   3487  N   PRO A 237      23.721  -2.936  11.056  1.00 71.14           N  
ATOM   3488  CA  PRO A 237      22.302  -2.669  10.902  1.00 71.14           C  
ATOM   3489  HA  PRO A 237      21.730  -3.551  11.192  1.00 71.14           H  
ATOM   3490  C   PRO A 237      22.013  -2.327   9.439  1.00 71.14           C  
ATOM   3491  CB  PRO A 237      21.990  -1.518  11.864  1.00 71.14           C  
ATOM   3492  HB2 PRO A 237      21.228  -0.844  11.471  1.00 71.14           H  
ATOM   3493  HB3 PRO A 237      21.673  -1.927  12.823  1.00 71.14           H  
ATOM   3494  O   PRO A 237      22.479  -1.316   8.916  1.00 71.14           O  
ATOM   3495  CG  PRO A 237      23.336  -0.813  12.036  1.00 71.14           C  
ATOM   3496  HG2 PRO A 237      23.404  -0.296  12.993  1.00 71.14           H  
ATOM   3497  HG3 PRO A 237      23.497  -0.118  11.212  1.00 71.14           H  
ATOM   3498  CD  PRO A 237      24.338  -1.961  11.942  1.00 71.14           C  
ATOM   3499  HD2 PRO A 237      24.485  -2.412  12.923  1.00 71.14           H  
ATOM   3500  HD3 PRO A 237      25.286  -1.597  11.545  1.00 71.14           H  
ATOM   3501  N   VAL A 238      21.228  -3.178   8.777  1.00 67.98           N  
ATOM   3502  H   VAL A 238      21.045  -4.070   9.214  1.00 67.98           H  
ATOM   3503  CA  VAL A 238      20.856  -3.000   7.362  1.00 67.98           C  
ATOM   3504  HA  VAL A 238      21.768  -2.867   6.780  1.00 67.98           H  
ATOM   3505  C   VAL A 238      20.006  -1.736   7.171  1.00 67.98           C  
ATOM   3506  CB  VAL A 238      20.124  -4.257   6.842  1.00 67.98           C  
ATOM   3507  HB  VAL A 238      19.204  -4.391   7.412  1.00 67.98           H  
ATOM   3508  O   VAL A 238      19.985  -1.149   6.093  1.00 67.98           O  
ATOM   3509  CG1 VAL A 238      19.758  -4.160   5.355  1.00 67.98           C  
ATOM   3510 HG11 VAL A 238      19.030  -3.366   5.192  1.00 67.98           H  
ATOM   3511 HG12 VAL A 238      19.312  -5.096   5.018  1.00 67.98           H  
ATOM   3512 HG13 VAL A 238      20.651  -3.954   4.764  1.00 67.98           H  
ATOM   3513  CG2 VAL A 238      20.986  -5.518   7.013  1.00 67.98           C  
ATOM   3514 HG21 VAL A 238      21.933  -5.399   6.487  1.00 67.98           H  
ATOM   3515 HG22 VAL A 238      21.197  -5.706   8.066  1.00 67.98           H  
ATOM   3516 HG23 VAL A 238      20.463  -6.389   6.619  1.00 67.98           H  
ATOM   3517  N   GLN A 239      19.316  -1.287   8.225  1.00 67.56           N  
ATOM   3518  H   GLN A 239      19.448  -1.758   9.108  1.00 67.56           H  
ATOM   3519  CA  GLN A 239      18.459  -0.105   8.207  1.00 67.56           C  
ATOM   3520  HA  GLN A 239      18.632   0.445   7.282  1.00 67.56           H  
ATOM   3521  C   GLN A 239      18.807   0.838   9.361  1.00 67.56           C  
ATOM   3522  CB  GLN A 239      16.979  -0.524   8.230  1.00 67.56           C  
ATOM   3523  HB2 GLN A 239      16.365   0.373   8.302  1.00 67.56           H  
ATOM   3524  HB3 GLN A 239      16.788  -1.145   9.104  1.00 67.56           H  
ATOM   3525  O   GLN A 239      18.998   0.417  10.499  1.00 67.56           O  
ATOM   3526  CG  GLN A 239      16.585  -1.290   6.951  1.00 67.56           C  
ATOM   3527  HG2 GLN A 239      16.830  -0.683   6.080  1.00 67.56           H  
ATOM   3528  HG3 GLN A 239      17.157  -2.216   6.888  1.00 67.56           H  
ATOM   3529  CD  GLN A 239      15.104  -1.656   6.878  1.00 67.56           C  
ATOM   3530  NE2 GLN A 239      14.667  -2.251   5.788  1.00 67.56           N  
ATOM   3531 HE21 GLN A 239      15.262  -2.481   5.005  1.00 67.56           H  
ATOM   3532 HE22 GLN A 239      13.692  -2.508   5.720  1.00 67.56           H  
ATOM   3533  OE1 GLN A 239      14.317  -1.414   7.783  1.00 67.56           O  
ATOM   3534  N   SER A 240      18.841   2.138   9.066  1.00 65.42           N  
ATOM   3535  H   SER A 240      18.650   2.428   8.117  1.00 65.42           H  
ATOM   3536  CA  SER A 240      19.173   3.196  10.029  1.00 65.42           C  
ATOM   3537  HA  SER A 240      20.079   2.908  10.562  1.00 65.42           H  
ATOM   3538  C   SER A 240      18.091   3.435  11.088  1.00 65.42           C  
ATOM   3539  CB  SER A 240      19.459   4.494   9.268  1.00 65.42           C  
ATOM   3540  HB2 SER A 240      20.345   4.353   8.649  1.00 65.42           H  
ATOM   3541  HB3 SER A 240      19.654   5.300   9.977  1.00 65.42           H  
ATOM   3542  O   SER A 240      18.339   4.133  12.069  1.00 65.42           O  
ATOM   3543  OG  SER A 240      18.362   4.837   8.436  1.00 65.42           O  
ATOM   3544  HG  SER A 240      18.585   5.634   7.950  1.00 65.42           H  
ATOM   3545  N   THR A 241      16.895   2.863  10.922  1.00 73.66           N  
ATOM   3546  H   THR A 241      16.758   2.274  10.113  1.00 73.66           H  
ATOM   3547  CA  THR A 241      15.776   3.032  11.853  1.00 73.66           C  
ATOM   3548  HA  THR A 241      16.140   3.564  12.732  1.00 73.66           H  
ATOM   3549  C   THR A 241      15.222   1.679  12.291  1.00 73.66           C  
ATOM   3550  CB  THR A 241      14.650   3.883  11.247  1.00 73.66           C  
ATOM   3551  HB  THR A 241      13.839   3.946  11.973  1.00 73.66           H  
ATOM   3552  O   THR A 241      14.896   0.870  11.420  1.00 73.66           O  
ATOM   3553  CG2 THR A 241      15.117   5.301  10.916  1.00 73.66           C  
ATOM   3554 HG21 THR A 241      15.527   5.775  11.808  1.00 73.66           H  
ATOM   3555 HG22 THR A 241      15.884   5.268  10.143  1.00 73.66           H  
ATOM   3556 HG23 THR A 241      14.273   5.885  10.551  1.00 73.66           H  
ATOM   3557  OG1 THR A 241      14.148   3.314  10.057  1.00 73.66           O  
ATOM   3558  HG1 THR A 241      14.192   2.359  10.146  1.00 73.66           H  
ATOM   3559  N   PRO A 242      15.046   1.422  13.602  1.00 68.33           N  
ATOM   3560  CA  PRO A 242      14.443   0.181  14.068  1.00 68.33           C  
ATOM   3561  HA  PRO A 242      15.018  -0.667  13.696  1.00 68.33           H  
ATOM   3562  C   PRO A 242      12.998   0.063  13.571  1.00 68.33           C  
ATOM   3563  CB  PRO A 242      14.536   0.223  15.598  1.00 68.33           C  
ATOM   3564  HB2 PRO A 242      15.480  -0.221  15.914  1.00 68.33           H  
ATOM   3565  HB3 PRO A 242      13.699  -0.284  16.079  1.00 68.33           H  
ATOM   3566  O   PRO A 242      12.253   1.049  13.526  1.00 68.33           O  
ATOM   3567  CG  PRO A 242      14.550   1.719  15.911  1.00 68.33           C  
ATOM   3568  HG2 PRO A 242      15.048   1.929  16.857  1.00 68.33           H  
ATOM   3569  HG3 PRO A 242      13.529   2.101  15.920  1.00 68.33           H  
ATOM   3570  CD  PRO A 242      15.311   2.311  14.725  1.00 68.33           C  
ATOM   3571  HD2 PRO A 242      16.380   2.316  14.937  1.00 68.33           H  
ATOM   3572  HD3 PRO A 242      14.957   3.324  14.533  1.00 68.33           H  
ATOM   3573  N   LEU A 243      12.588  -1.161  13.228  1.00 61.97           N  
ATOM   3574  H   LEU A 243      13.258  -1.916  13.261  1.00 61.97           H  
ATOM   3575  CA  LEU A 243      11.209  -1.475  12.863  1.00 61.97           C  
ATOM   3576  HA  LEU A 243      10.915  -0.841  12.026  1.00 61.97           H  
ATOM   3577  C   LEU A 243      10.284  -1.158  14.043  1.00 61.97           C  
ATOM   3578  CB  LEU A 243      11.091  -2.954  12.442  1.00 61.97           C  
ATOM   3579  HB2 LEU A 243      10.034  -3.219  12.399  1.00 61.97           H  
ATOM   3580  HB3 LEU A 243      11.549  -3.570  13.216  1.00 61.97           H  
ATOM   3581  O   LEU A 243      10.166  -1.921  14.998  1.00 61.97           O  
ATOM   3582  CG  LEU A 243      11.728  -3.302  11.083  1.00 61.97           C  
ATOM   3583  HG  LEU A 243      12.770  -2.983  11.076  1.00 61.97           H  
ATOM   3584  CD1 LEU A 243      11.680  -4.817  10.879  1.00 61.97           C  
ATOM   3585 HD11 LEU A 243      12.232  -5.313  11.677  1.00 61.97           H  
ATOM   3586 HD12 LEU A 243      12.155  -5.070   9.931  1.00 61.97           H  
ATOM   3587 HD13 LEU A 243      10.650  -5.171  10.874  1.00 61.97           H  
ATOM   3588  CD2 LEU A 243      10.988  -2.642   9.916  1.00 61.97           C  
ATOM   3589 HD21 LEU A 243       9.931  -2.910   9.929  1.00 61.97           H  
ATOM   3590 HD22 LEU A 243      11.434  -2.974   8.978  1.00 61.97           H  
ATOM   3591 HD23 LEU A 243      11.107  -1.560   9.962  1.00 61.97           H  
ATOM   3592  N   SER A 244       9.611  -0.011  13.985  1.00 65.79           N  
ATOM   3593  H   SER A 244       9.877   0.646  13.265  1.00 65.79           H  
ATOM   3594  CA  SER A 244       8.574   0.328  14.955  1.00 65.79           C  
ATOM   3595  HA  SER A 244       8.983   0.197  15.956  1.00 65.79           H  
ATOM   3596  C   SER A 244       7.386  -0.618  14.775  1.00 65.79           C  
ATOM   3597  CB  SER A 244       8.151   1.789  14.778  1.00 65.79           C  
ATOM   3598  HB2 SER A 244       7.740   1.924  13.778  1.00 65.79           H  
ATOM   3599  HB3 SER A 244       9.025   2.432  14.887  1.00 65.79           H  
ATOM   3600  O   SER A 244       6.912  -0.810  13.654  1.00 65.79           O  
ATOM   3601  OG  SER A 244       7.174   2.158  15.740  1.00 65.79           O  
ATOM   3602  HG  SER A 244       7.609   2.162  16.595  1.00 65.79           H  
ATOM   3603  N   GLU A 245       6.829  -1.139  15.873  1.00 63.15           N  
ATOM   3604  H   GLU A 245       7.331  -1.059  16.745  1.00 63.15           H  
ATOM   3605  CA  GLU A 245       5.604  -1.963  15.880  1.00 63.15           C  
ATOM   3606  HA  GLU A 245       5.816  -2.933  15.431  1.00 63.15           H  
ATOM   3607  C   GLU A 245       4.434  -1.321  15.107  1.00 63.15           C  
ATOM   3608  CB  GLU A 245       5.142  -2.174  17.326  1.00 63.15           C  
ATOM   3609  HB2 GLU A 245       4.192  -2.708  17.301  1.00 63.15           H  
ATOM   3610  HB3 GLU A 245       4.977  -1.197  17.780  1.00 63.15           H  
ATOM   3611  O   GLU A 245       3.554  -2.014  14.585  1.00 63.15           O  
ATOM   3612  CG  GLU A 245       6.123  -2.982  18.187  1.00 63.15           C  
ATOM   3613  HG2 GLU A 245       7.064  -2.436  18.261  1.00 63.15           H  
ATOM   3614  HG3 GLU A 245       6.314  -3.934  17.692  1.00 63.15           H  
ATOM   3615  CD  GLU A 245       5.567  -3.233  19.599  1.00 63.15           C  
ATOM   3616  OE1 GLU A 245       6.109  -4.129  20.276  1.00 63.15           O  
ATOM   3617  OE2 GLU A 245       4.590  -2.541  19.973  1.00 63.15           O  
ATOM   3618  N   ARG A 246       4.448   0.013  14.956  1.00 63.30           N  
ATOM   3619  H   ARG A 246       5.223   0.503  15.379  1.00 63.30           H  
ATOM   3620  CA  ARG A 246       3.501   0.764  14.118  1.00 63.30           C  
ATOM   3621  HA  ARG A 246       2.490   0.591  14.487  1.00 63.30           H  
ATOM   3622  C   ARG A 246       3.493   0.306  12.658  1.00 63.30           C  
ATOM   3623  CB  ARG A 246       3.824   2.263  14.177  1.00 63.30           C  
ATOM   3624  HB2 ARG A 246       3.200   2.778  13.446  1.00 63.30           H  
ATOM   3625  HB3 ARG A 246       4.868   2.417  13.901  1.00 63.30           H  
ATOM   3626  O   ARG A 246       2.458   0.411  12.007  1.00 63.30           O  
ATOM   3627  CG  ARG A 246       3.560   2.880  15.556  1.00 63.30           C  
ATOM   3628  HG2 ARG A 246       2.521   2.713  15.842  1.00 63.30           H  
ATOM   3629  HG3 ARG A 246       4.214   2.419  16.296  1.00 63.30           H  
ATOM   3630  CD  ARG A 246       3.841   4.385  15.498  1.00 63.30           C  
ATOM   3631  HD2 ARG A 246       3.153   4.853  14.794  1.00 63.30           H  
ATOM   3632  HD3 ARG A 246       4.859   4.517  15.132  1.00 63.30           H  
ATOM   3633  NE  ARG A 246       3.696   5.024  16.821  1.00 63.30           N  
ATOM   3634  HE  ARG A 246       3.020   4.621  17.454  1.00 63.30           H  
ATOM   3635  NH1 ARG A 246       5.319   6.640  16.574  1.00 63.30           N  
ATOM   3636 HH11 ARG A 246       5.845   7.411  16.961  1.00 63.30           H  
ATOM   3637 HH12 ARG A 246       5.560   6.275  15.664  1.00 63.30           H  
ATOM   3638  NH2 ARG A 246       4.169   6.520  18.473  1.00 63.30           N  
ATOM   3639 HH21 ARG A 246       4.699   7.308  18.819  1.00 63.30           H  
ATOM   3640 HH22 ARG A 246       3.493   6.084  19.085  1.00 63.30           H  
ATOM   3641  CZ  ARG A 246       4.391   6.053  17.279  1.00 63.30           C  
ATOM   3642  N   ILE A 247       4.612  -0.189  12.128  1.00 61.37           N  
ATOM   3643  H   ILE A 247       5.423  -0.283  12.722  1.00 61.37           H  
ATOM   3644  CA  ILE A 247       4.693  -0.708  10.756  1.00 61.37           C  
ATOM   3645  HA  ILE A 247       4.213   0.002  10.083  1.00 61.37           H  
ATOM   3646  C   ILE A 247       3.916  -2.023  10.650  1.00 61.37           C  
ATOM   3647  CB  ILE A 247       6.166  -0.865  10.305  1.00 61.37           C  
ATOM   3648  HB  ILE A 247       6.665  -1.558  10.982  1.00 61.37           H  
ATOM   3649  O   ILE A 247       3.172  -2.208   9.690  1.00 61.37           O  
ATOM   3650  CG1 ILE A 247       6.898   0.499  10.361  1.00 61.37           C  
ATOM   3651 HG12 ILE A 247       6.785   0.934  11.353  1.00 61.37           H  
ATOM   3652 HG13 ILE A 247       6.450   1.183   9.640  1.00 61.37           H  
ATOM   3653  CG2 ILE A 247       6.229  -1.448   8.880  1.00 61.37           C  
ATOM   3654 HG21 ILE A 247       5.756  -2.429   8.837  1.00 61.37           H  
ATOM   3655 HG22 ILE A 247       7.266  -1.592   8.575  1.00 61.37           H  
ATOM   3656 HG23 ILE A 247       5.741  -0.781   8.170  1.00 61.37           H  
ATOM   3657  CD1 ILE A 247       8.405   0.411  10.093  1.00 61.37           C  
ATOM   3658 HD11 ILE A 247       8.600   0.141   9.055  1.00 61.37           H  
ATOM   3659 HD12 ILE A 247       8.856  -0.329  10.754  1.00 61.37           H  
ATOM   3660 HD13 ILE A 247       8.863   1.381  10.286  1.00 61.37           H  
ATOM   3661  N   ILE A 248       4.005  -2.896  11.661  1.00 64.26           N  
ATOM   3662  H   ILE A 248       4.592  -2.659  12.448  1.00 64.26           H  
ATOM   3663  CA  ILE A 248       3.311  -4.194  11.677  1.00 64.26           C  
ATOM   3664  HA  ILE A 248       3.540  -4.721  10.751  1.00 64.26           H  
ATOM   3665  C   ILE A 248       1.793  -3.988  11.724  1.00 64.26           C  
ATOM   3666  CB  ILE A 248       3.793  -5.067  12.863  1.00 64.26           C  
ATOM   3667  HB  ILE A 248       3.582  -4.538  13.792  1.00 64.26           H  
ATOM   3668  O   ILE A 248       1.052  -4.619  10.967  1.00 64.26           O  
ATOM   3669  CG1 ILE A 248       5.318  -5.319  12.784  1.00 64.26           C  
ATOM   3670 HG12 ILE A 248       5.541  -5.936  11.914  1.00 64.26           H  
ATOM   3671 HG13 ILE A 248       5.842  -4.371  12.663  1.00 64.26           H  
ATOM   3672  CG2 ILE A 248       3.024  -6.405  12.888  1.00 64.26           C  
ATOM   3673 HG21 ILE A 248       3.193  -6.948  11.958  1.00 64.26           H  
ATOM   3674 HG22 ILE A 248       3.362  -7.019  13.723  1.00 64.26           H  
ATOM   3675 HG23 ILE A 248       1.955  -6.237  13.021  1.00 64.26           H  
ATOM   3676  CD1 ILE A 248       5.907  -5.985  14.035  1.00 64.26           C  
ATOM   3677 HD11 ILE A 248       6.993  -6.016  13.944  1.00 64.26           H  
ATOM   3678 HD12 ILE A 248       5.545  -7.008  14.139  1.00 64.26           H  
ATOM   3679 HD13 ILE A 248       5.646  -5.410  14.924  1.00 64.26           H  
ATOM   3680  N   SER A 249       1.309  -3.085  12.585  1.00 66.57           N  
ATOM   3681  H   SER A 249       1.951  -2.584  13.182  1.00 66.57           H  
ATOM   3682  CA  SER A 249      -0.125  -2.773  12.649  1.00 66.57           C  
ATOM   3683  HA  SER A 249      -0.671  -3.713  12.723  1.00 66.57           H  
ATOM   3684  C   SER A 249      -0.623  -2.074  11.383  1.00 66.57           C  
ATOM   3685  CB  SER A 249      -0.456  -1.953  13.897  1.00 66.57           C  
ATOM   3686  HB2 SER A 249      -1.537  -1.832  13.971  1.00 66.57           H  
ATOM   3687  HB3 SER A 249      -0.103  -2.489  14.778  1.00 66.57           H  
ATOM   3688  O   SER A 249      -1.740  -2.350  10.945  1.00 66.57           O  
ATOM   3689  OG  SER A 249       0.150  -0.680  13.853  1.00 66.57           O  
ATOM   3690  HG  SER A 249       0.127  -0.305  14.737  1.00 66.57           H  
ATOM   3691  N   ARG A 250       0.217  -1.241  10.751  1.00 66.32           N  
ATOM   3692  H   ARG A 250       1.086  -1.013  11.213  1.00 66.32           H  
ATOM   3693  CA  ARG A 250      -0.089  -0.600   9.469  1.00 66.32           C  
ATOM   3694  HA  ARG A 250      -1.088  -0.169   9.534  1.00 66.32           H  
ATOM   3695  C   ARG A 250      -0.149  -1.616   8.334  1.00 66.32           C  
ATOM   3696  CB  ARG A 250       0.913   0.531   9.208  1.00 66.32           C  
ATOM   3697  HB2 ARG A 250       1.902   0.108   9.027  1.00 66.32           H  
ATOM   3698  HB3 ARG A 250       0.958   1.156  10.100  1.00 66.32           H  
ATOM   3699  O   ARG A 250      -1.116  -1.597   7.600  1.00 66.32           O  
ATOM   3700  CG  ARG A 250       0.510   1.423   8.024  1.00 66.32           C  
ATOM   3701  HG2 ARG A 250       0.431   0.815   7.123  1.00 66.32           H  
ATOM   3702  HG3 ARG A 250      -0.460   1.881   8.219  1.00 66.32           H  
ATOM   3703  CD  ARG A 250       1.561   2.516   7.779  1.00 66.32           C  
ATOM   3704  HD2 ARG A 250       2.522   2.030   7.613  1.00 66.32           H  
ATOM   3705  HD3 ARG A 250       1.290   3.057   6.872  1.00 66.32           H  
ATOM   3706  NE  ARG A 250       1.659   3.473   8.902  1.00 66.32           N  
ATOM   3707  HE  ARG A 250       0.864   3.521   9.523  1.00 66.32           H  
ATOM   3708  NH1 ARG A 250       3.781   4.253   8.471  1.00 66.32           N  
ATOM   3709 HH11 ARG A 250       3.864   3.613   7.693  1.00 66.32           H  
ATOM   3710 HH12 ARG A 250       4.549   4.875   8.679  1.00 66.32           H  
ATOM   3711  NH2 ARG A 250       2.617   5.113  10.162  1.00 66.32           N  
ATOM   3712 HH21 ARG A 250       1.765   5.203  10.697  1.00 66.32           H  
ATOM   3713 HH22 ARG A 250       3.375   5.765  10.309  1.00 66.32           H  
ATOM   3714  CZ  ARG A 250       2.682   4.267   9.173  1.00 66.32           C  
ATOM   3715  N   ALA A 251       0.791  -2.551   8.214  1.00 70.32           N  
ATOM   3716  H   ALA A 251       1.580  -2.529   8.844  1.00 70.32           H  
ATOM   3717  CA  ALA A 251       0.790  -3.539   7.129  1.00 70.32           C  
ATOM   3718  HA  ALA A 251       0.805  -3.011   6.176  1.00 70.32           H  
ATOM   3719  C   ALA A 251      -0.462  -4.436   7.128  1.00 70.32           C  
ATOM   3720  CB  ALA A 251       2.068  -4.375   7.238  1.00 70.32           C  
ATOM   3721  HB1 ALA A 251       2.088  -4.911   8.187  1.00 70.32           H  
ATOM   3722  HB2 ALA A 251       2.107  -5.094   6.420  1.00 70.32           H  
ATOM   3723  HB3 ALA A 251       2.942  -3.726   7.177  1.00 70.32           H  
ATOM   3724  O   ALA A 251      -0.922  -4.861   6.066  1.00 70.32           O  
ATOM   3725  N   ARG A 252      -1.059  -4.677   8.305  1.00 79.83           N  
ATOM   3726  H   ARG A 252      -0.620  -4.316   9.140  1.00 79.83           H  
ATOM   3727  CA  ARG A 252      -2.329  -5.406   8.413  1.00 79.83           C  
ATOM   3728  HA  ARG A 252      -2.226  -6.372   7.919  1.00 79.83           H  
ATOM   3729  C   ARG A 252      -3.471  -4.711   7.682  1.00 79.83           C  
ATOM   3730  CB  ARG A 252      -2.713  -5.631   9.882  1.00 79.83           C  
ATOM   3731  HB2 ARG A 252      -2.643  -4.691  10.429  1.00 79.83           H  
ATOM   3732  HB3 ARG A 252      -3.748  -5.971   9.926  1.00 79.83           H  
ATOM   3733  O   ARG A 252      -4.377  -5.404   7.253  1.00 79.83           O  
ATOM   3734  CG  ARG A 252      -1.833  -6.695  10.547  1.00 79.83           C  
ATOM   3735  HG2 ARG A 252      -0.787  -6.396  10.496  1.00 79.83           H  
ATOM   3736  HG3 ARG A 252      -1.955  -7.641  10.019  1.00 79.83           H  
ATOM   3737  CD  ARG A 252      -2.238  -6.870  12.014  1.00 79.83           C  
ATOM   3738  HD2 ARG A 252      -2.095  -5.913  12.516  1.00 79.83           H  
ATOM   3739  HD3 ARG A 252      -3.294  -7.138  12.063  1.00 79.83           H  
ATOM   3740  NE  ARG A 252      -1.438  -7.925  12.665  1.00 79.83           N  
ATOM   3741  HE  ARG A 252      -1.162  -8.701  12.080  1.00 79.83           H  
ATOM   3742  NH1 ARG A 252      -1.247  -6.977  14.754  1.00 79.83           N  
ATOM   3743 HH11 ARG A 252      -0.854  -6.995  15.684  1.00 79.83           H  
ATOM   3744 HH12 ARG A 252      -1.811  -6.196  14.449  1.00 79.83           H  
ATOM   3745  NH2 ARG A 252      -0.255  -8.925  14.334  1.00 79.83           N  
ATOM   3746 HH21 ARG A 252       0.123  -8.915  15.270  1.00 79.83           H  
ATOM   3747 HH22 ARG A 252       0.016  -9.668  13.706  1.00 79.83           H  
ATOM   3748  CZ  ARG A 252      -0.988  -7.936  13.908  1.00 79.83           C  
ATOM   3749  N   ASP A 253      -3.463  -3.387   7.514  1.00 82.25           N  
ATOM   3750  H   ASP A 253      -2.649  -2.853   7.785  1.00 82.25           H  
ATOM   3751  CA  ASP A 253      -4.543  -2.697   6.800  1.00 82.25           C  
ATOM   3752  HA  ASP A 253      -5.478  -3.087   7.204  1.00 82.25           H  
ATOM   3753  C   ASP A 253      -4.574  -3.024   5.291  1.00 82.25           C  
ATOM   3754  CB  ASP A 253      -4.577  -1.194   7.142  1.00 82.25           C  
ATOM   3755  HB2 ASP A 253      -4.482  -1.078   8.221  1.00 82.25           H  
ATOM   3756  HB3 ASP A 253      -5.562  -0.818   6.865  1.00 82.25           H  
ATOM   3757  O   ASP A 253      -5.664  -3.070   4.715  1.00 82.25           O  
ATOM   3758  CG  ASP A 253      -3.537  -0.304   6.458  1.00 82.25           C  
ATOM   3759  OD1 ASP A 253      -2.750  -0.786   5.629  1.00 82.25           O  
ATOM   3760  OD2 ASP A 253      -3.578   0.936   6.642  1.00 82.25           O  
ATOM   3761  N   LEU A 254      -3.407  -3.325   4.702  1.00 86.15           N  
ATOM   3762  H   LEU A 254      -2.579  -3.168   5.259  1.00 86.15           H  
ATOM   3763  CA  LEU A 254      -3.213  -3.668   3.292  1.00 86.15           C  
ATOM   3764  HA  LEU A 254      -3.822  -3.006   2.676  1.00 86.15           H  
ATOM   3765  C   LEU A 254      -3.653  -5.103   2.995  1.00 86.15           C  
ATOM   3766  CB  LEU A 254      -1.727  -3.501   2.902  1.00 86.15           C  
ATOM   3767  HB2 LEU A 254      -1.143  -4.228   3.466  1.00 86.15           H  
ATOM   3768  HB3 LEU A 254      -1.628  -3.756   1.847  1.00 86.15           H  
ATOM   3769  O   LEU A 254      -4.338  -5.350   2.006  1.00 86.15           O  
ATOM   3770  CG  LEU A 254      -1.084  -2.121   3.129  1.00 86.15           C  
ATOM   3771  HG  LEU A 254      -1.086  -1.889   4.194  1.00 86.15           H  
ATOM   3772  CD1 LEU A 254       0.379  -2.142   2.691  1.00 86.15           C  
ATOM   3773 HD11 LEU A 254       0.850  -1.182   2.901  1.00 86.15           H  
ATOM   3774 HD12 LEU A 254       0.912  -2.917   3.243  1.00 86.15           H  
ATOM   3775 HD13 LEU A 254       0.452  -2.354   1.625  1.00 86.15           H  
ATOM   3776  CD2 LEU A 254      -1.803  -1.016   2.359  1.00 86.15           C  
ATOM   3777 HD21 LEU A 254      -1.998  -1.344   1.338  1.00 86.15           H  
ATOM   3778 HD22 LEU A 254      -1.197  -0.110   2.331  1.00 86.15           H  
ATOM   3779 HD23 LEU A 254      -2.749  -0.811   2.861  1.00 86.15           H  
ATOM   3780  N   TYR A 255      -3.277  -6.037   3.871  1.00 86.41           N  
ATOM   3781  H   TYR A 255      -2.733  -5.730   4.665  1.00 86.41           H  
ATOM   3782  CA  TYR A 255      -3.457  -7.478   3.686  1.00 86.41           C  
ATOM   3783  HA  TYR A 255      -3.795  -7.664   2.666  1.00 86.41           H  
ATOM   3784  C   TYR A 255      -4.549  -8.026   4.614  1.00 86.41           C  
ATOM   3785  CB  TYR A 255      -2.108  -8.194   3.847  1.00 86.41           C  
ATOM   3786  HB2 TYR A 255      -2.270  -9.268   3.755  1.00 86.41           H  
ATOM   3787  HB3 TYR A 255      -1.724  -8.008   4.850  1.00 86.41           H  
ATOM   3788  O   TYR A 255      -4.303  -8.863   5.483  1.00 86.41           O  
ATOM   3789  CG  TYR A 255      -1.057  -7.787   2.828  1.00 86.41           C  
ATOM   3790  CD1 TYR A 255      -1.035  -8.388   1.555  1.00 86.41           C  
ATOM   3791  HD1 TYR A 255      -1.772  -9.136   1.300  1.00 86.41           H  
ATOM   3792  CD2 TYR A 255      -0.091  -6.817   3.157  1.00 86.41           C  
ATOM   3793  HD2 TYR A 255      -0.096  -6.367   4.139  1.00 86.41           H  
ATOM   3794  CE1 TYR A 255      -0.053  -8.017   0.614  1.00 86.41           C  
ATOM   3795  HE1 TYR A 255      -0.014  -8.489  -0.357  1.00 86.41           H  
ATOM   3796  CE2 TYR A 255       0.881  -6.430   2.213  1.00 86.41           C  
ATOM   3797  HE2 TYR A 255       1.615  -5.681   2.471  1.00 86.41           H  
ATOM   3798  OH  TYR A 255       1.833  -6.656   0.015  1.00 86.41           O  
ATOM   3799  HH  TYR A 255       2.476  -6.061   0.410  1.00 86.41           H  
ATOM   3800  CZ  TYR A 255       0.898  -7.027   0.934  1.00 86.41           C  
ATOM   3801  N   ASN A 256      -5.778  -7.544   4.430  1.00 87.40           N  
ATOM   3802  H   ASN A 256      -5.929  -6.919   3.651  1.00 87.40           H  
ATOM   3803  CA  ASN A 256      -6.958  -8.032   5.134  1.00 87.40           C  
ATOM   3804  HA  ASN A 256      -6.650  -8.642   5.983  1.00 87.40           H  
ATOM   3805  C   ASN A 256      -7.819  -8.912   4.225  1.00 87.40           C  
ATOM   3806  CB  ASN A 256      -7.763  -6.831   5.651  1.00 87.40           C  
ATOM   3807  HB2 ASN A 256      -8.778  -7.140   5.901  1.00 87.40           H  
ATOM   3808  HB3 ASN A 256      -7.816  -6.072   4.871  1.00 87.40           H  
ATOM   3809  O   ASN A 256      -7.885  -8.723   3.020  1.00 87.40           O  
ATOM   3810  CG  ASN A 256      -7.165  -6.245   6.906  1.00 87.40           C  
ATOM   3811  ND2 ASN A 256      -7.139  -4.943   7.018  1.00 87.40           N  
ATOM   3812 HD21 ASN A 256      -6.480  -4.689   7.740  1.00 87.40           H  
ATOM   3813 HD22 ASN A 256      -7.141  -4.412   6.159  1.00 87.40           H  
ATOM   3814  OD1 ASN A 256      -6.800  -6.945   7.832  1.00 87.40           O  
ATOM   3815  N   ARG A 257      -8.626  -9.796   4.819  1.00 88.98           N  
ATOM   3816  H   ARG A 257      -8.497  -9.951   5.809  1.00 88.98           H  
ATOM   3817  CA  ARG A 257      -9.646 -10.578   4.088  1.00 88.98           C  
ATOM   3818  HA  ARG A 257      -9.145 -11.234   3.376  1.00 88.98           H  
ATOM   3819  C   ARG A 257     -10.603  -9.717   3.241  1.00 88.98           C  
ATOM   3820  CB  ARG A 257     -10.414 -11.426   5.118  1.00 88.98           C  
ATOM   3821  HB2 ARG A 257      -9.774 -12.246   5.444  1.00 88.98           H  
ATOM   3822  HB3 ARG A 257     -10.647 -10.808   5.985  1.00 88.98           H  
ATOM   3823  O   ARG A 257     -11.195 -10.214   2.290  1.00 88.98           O  
ATOM   3824  CG  ARG A 257     -11.734 -11.989   4.575  1.00 88.98           C  
ATOM   3825  HG2 ARG A 257     -11.544 -12.574   3.675  1.00 88.98           H  
ATOM   3826  HG3 ARG A 257     -12.408 -11.166   4.339  1.00 88.98           H  
ATOM   3827  CD  ARG A 257     -12.440 -12.859   5.605  1.00 88.98           C  
ATOM   3828  HD2 ARG A 257     -11.876 -13.782   5.738  1.00 88.98           H  
ATOM   3829  HD3 ARG A 257     -12.478 -12.318   6.550  1.00 88.98           H  
ATOM   3830  NE  ARG A 257     -13.810 -13.152   5.154  1.00 88.98           N  
ATOM   3831  HE  ARG A 257     -14.051 -12.832   4.227  1.00 88.98           H  
ATOM   3832  NH1 ARG A 257     -14.509 -14.232   7.045  1.00 88.98           N  
ATOM   3833 HH11 ARG A 257     -13.574 -14.147   7.415  1.00 88.98           H  
ATOM   3834 HH12 ARG A 257     -15.227 -14.708   7.573  1.00 88.98           H  
ATOM   3835  NH2 ARG A 257     -15.941 -13.909   5.357  1.00 88.98           N  
ATOM   3836 HH21 ARG A 257     -16.657 -14.385   5.886  1.00 88.98           H  
ATOM   3837 HH22 ARG A 257     -16.136 -13.584   4.421  1.00 88.98           H  
ATOM   3838  CZ  ARG A 257     -14.745 -13.760   5.852  1.00 88.98           C  
ATOM   3839  N   TYR A 258     -10.827  -8.469   3.645  1.00 87.45           N  
ATOM   3840  H   TYR A 258     -10.273  -8.125   4.415  1.00 87.45           H  
ATOM   3841  CA  TYR A 258     -11.759  -7.549   2.987  1.00 87.45           C  
ATOM   3842  HA  TYR A 258     -12.506  -8.129   2.446  1.00 87.45           H  
ATOM   3843  C   TYR A 258     -11.089  -6.639   1.950  1.00 87.45           C  
ATOM   3844  CB  TYR A 258     -12.488  -6.717   4.051  1.00 87.45           C  
ATOM   3845  HB2 TYR A 258     -13.243  -6.104   3.559  1.00 87.45           H  
ATOM   3846  HB3 TYR A 258     -11.770  -6.038   4.513  1.00 87.45           H  
ATOM   3847  O   TYR A 258     -11.790  -5.845   1.321  1.00 87.45           O  
ATOM   3848  CG  TYR A 258     -13.173  -7.532   5.131  1.00 87.45           C  
ATOM   3849  CD1 TYR A 258     -14.288  -8.330   4.808  1.00 87.45           C  
ATOM   3850  HD1 TYR A 258     -14.651  -8.355   3.791  1.00 87.45           H  
ATOM   3851  CD2 TYR A 258     -12.698  -7.488   6.456  1.00 87.45           C  
ATOM   3852  HD2 TYR A 258     -11.846  -6.873   6.705  1.00 87.45           H  
ATOM   3853  CE1 TYR A 258     -14.930  -9.082   5.811  1.00 87.45           C  
ATOM   3854  HE1 TYR A 258     -15.795  -9.684   5.576  1.00 87.45           H  
ATOM   3855  CE2 TYR A 258     -13.340  -8.234   7.462  1.00 87.45           C  
ATOM   3856  HE2 TYR A 258     -12.976  -8.191   8.478  1.00 87.45           H  
ATOM   3857  OH  TYR A 258     -15.081  -9.758   8.104  1.00 87.45           O  
ATOM   3858  HH  TYR A 258     -14.707  -9.579   8.970  1.00 87.45           H  
ATOM   3859  CZ  TYR A 258     -14.459  -9.031   7.139  1.00 87.45           C  
ATOM   3860  N   THR A 259      -9.762  -6.709   1.805  1.00 90.98           N  
ATOM   3861  H   THR A 259      -9.229  -7.425   2.278  1.00 90.98           H  
ATOM   3862  CA  THR A 259      -9.019  -5.977   0.779  1.00 90.98           C  
ATOM   3863  HA  THR A 259      -9.654  -5.175   0.402  1.00 90.98           H  
ATOM   3864  C   THR A 259      -8.712  -6.901  -0.393  1.00 90.98           C  
ATOM   3865  CB  THR A 259      -7.748  -5.295   1.317  1.00 90.98           C  
ATOM   3866  HB  THR A 259      -7.176  -4.896   0.479  1.00 90.98           H  
ATOM   3867  O   THR A 259      -8.240  -8.022  -0.223  1.00 90.98           O  
ATOM   3868  CG2 THR A 259      -8.099  -4.148   2.264  1.00 90.98           C  
ATOM   3869 HG21 THR A 259      -8.635  -3.377   1.709  1.00 90.98           H  
ATOM   3870 HG22 THR A 259      -7.177  -3.714   2.652  1.00 90.98           H  
ATOM   3871 HG23 THR A 259      -8.708  -4.509   3.092  1.00 90.98           H  
ATOM   3872  OG1 THR A 259      -6.929  -6.154   2.059  1.00 90.98           O  
ATOM   3873  HG1 THR A 259      -6.029  -5.984   1.773  1.00 90.98           H  
ATOM   3874  N   VAL A 260      -9.035  -6.445  -1.600  1.00 92.07           N  
ATOM   3875  H   VAL A 260      -9.464  -5.534  -1.671  1.00 92.07           H  
ATOM   3876  CA  VAL A 260      -8.717  -7.158  -2.841  1.00 92.07           C  
ATOM   3877  HA  VAL A 260      -8.666  -8.228  -2.643  1.00 92.07           H  
ATOM   3878  C   VAL A 260      -7.351  -6.695  -3.331  1.00 92.07           C  
ATOM   3879  CB  VAL A 260      -9.803  -6.924  -3.906  1.00 92.07           C  
ATOM   3880  HB  VAL A 260      -9.909  -5.854  -4.081  1.00 92.07           H  
ATOM   3881  O   VAL A 260      -7.140  -5.497  -3.491  1.00 92.07           O  
ATOM   3882  CG1 VAL A 260      -9.452  -7.601  -5.237  1.00 92.07           C  
ATOM   3883 HG11 VAL A 260     -10.269  -7.468  -5.945  1.00 92.07           H  
ATOM   3884 HG12 VAL A 260      -9.280  -8.666  -5.085  1.00 92.07           H  
ATOM   3885 HG13 VAL A 260      -8.558  -7.151  -5.669  1.00 92.07           H  
ATOM   3886  CG2 VAL A 260     -11.156  -7.475  -3.433  1.00 92.07           C  
ATOM   3887 HG21 VAL A 260     -11.476  -6.959  -2.528  1.00 92.07           H  
ATOM   3888 HG22 VAL A 260     -11.075  -8.543  -3.230  1.00 92.07           H  
ATOM   3889 HG23 VAL A 260     -11.911  -7.310  -4.202  1.00 92.07           H  
ATOM   3890  N   GLN A 261      -6.451  -7.635  -3.606  1.00 91.21           N  
ATOM   3891  H   GLN A 261      -6.697  -8.603  -3.462  1.00 91.21           H  
ATOM   3892  CA  GLN A 261      -5.113  -7.343  -4.118  1.00 91.21           C  
ATOM   3893  HA  GLN A 261      -4.764  -6.397  -3.704  1.00 91.21           H  
ATOM   3894  C   GLN A 261      -5.167  -7.212  -5.642  1.00 91.21           C  
ATOM   3895  CB  GLN A 261      -4.138  -8.456  -3.684  1.00 91.21           C  
ATOM   3896  HB2 GLN A 261      -4.398  -9.380  -4.201  1.00 91.21           H  
ATOM   3897  HB3 GLN A 261      -3.128  -8.178  -3.986  1.00 91.21           H  
ATOM   3898  O   GLN A 261      -5.581  -8.156  -6.318  1.00 91.21           O  
ATOM   3899  CG  GLN A 261      -4.128  -8.742  -2.173  1.00 91.21           C  
ATOM   3900  HG2 GLN A 261      -5.098  -9.124  -1.855  1.00 91.21           H  
ATOM   3901  HG3 GLN A 261      -3.387  -9.514  -1.966  1.00 91.21           H  
ATOM   3902  CD  GLN A 261      -3.803  -7.502  -1.355  1.00 91.21           C  
ATOM   3903  NE2 GLN A 261      -2.556  -7.265  -1.040  1.00 91.21           N  
ATOM   3904 HE21 GLN A 261      -1.808  -7.837  -1.405  1.00 91.21           H  
ATOM   3905 HE22 GLN A 261      -2.380  -6.338  -0.678  1.00 91.21           H  
ATOM   3906  OE1 GLN A 261      -4.662  -6.713  -1.019  1.00 91.21           O  
ATOM   3907  N   LEU A 262      -4.757  -6.064  -6.187  1.00 88.00           N  
ATOM   3908  H   LEU A 262      -4.456  -5.310  -5.586  1.00 88.00           H  
ATOM   3909  CA  LEU A 262      -4.727  -5.832  -7.629  1.00 88.00           C  
ATOM   3910  HA  LEU A 262      -4.933  -6.782  -8.122  1.00 88.00           H  
ATOM   3911  C   LEU A 262      -3.345  -5.324  -8.079  1.00 88.00           C  
ATOM   3912  CB  LEU A 262      -5.856  -4.863  -8.025  1.00 88.00           C  
ATOM   3913  HB2 LEU A 262      -5.580  -3.856  -7.713  1.00 88.00           H  
ATOM   3914  HB3 LEU A 262      -6.773  -5.137  -7.503  1.00 88.00           H  
ATOM   3915  O   LEU A 262      -2.964  -4.209  -7.712  1.00 88.00           O  
ATOM   3916  CG  LEU A 262      -6.123  -4.882  -9.543  1.00 88.00           C  
ATOM   3917  HG  LEU A 262      -5.181  -4.858 -10.091  1.00 88.00           H  
ATOM   3918  CD1 LEU A 262      -6.911  -6.123  -9.971  1.00 88.00           C  
ATOM   3919 HD11 LEU A 262      -6.354  -7.028  -9.727  1.00 88.00           H  
ATOM   3920 HD12 LEU A 262      -7.067  -6.108 -11.049  1.00 88.00           H  
ATOM   3921 HD13 LEU A 262      -7.874  -6.151  -9.460  1.00 88.00           H  
ATOM   3922  CD2 LEU A 262      -6.941  -3.663  -9.952  1.00 88.00           C  
ATOM   3923 HD21 LEU A 262      -6.270  -2.805  -9.981  1.00 88.00           H  
ATOM   3924 HD22 LEU A 262      -7.754  -3.493  -9.246  1.00 88.00           H  
ATOM   3925 HD23 LEU A 262      -7.354  -3.808 -10.951  1.00 88.00           H  
ATOM   3926  N   PRO A 263      -2.601  -6.097  -8.892  1.00 87.20           N  
ATOM   3927  CA  PRO A 263      -1.366  -5.613  -9.495  1.00 87.20           C  
ATOM   3928  HA  PRO A 263      -0.727  -5.166  -8.734  1.00 87.20           H  
ATOM   3929  C   PRO A 263      -1.673  -4.573 -10.580  1.00 87.20           C  
ATOM   3930  CB  PRO A 263      -0.673  -6.853 -10.064  1.00 87.20           C  
ATOM   3931  HB2 PRO A 263      -0.037  -7.298  -9.299  1.00 87.20           H  
ATOM   3932  HB3 PRO A 263      -0.084  -6.624 -10.952  1.00 87.20           H  
ATOM   3933  O   PRO A 263      -2.560  -4.772 -11.416  1.00 87.20           O  
ATOM   3934  CG  PRO A 263      -1.832  -7.799 -10.381  1.00 87.20           C  
ATOM   3935  HG2 PRO A 263      -1.525  -8.844 -10.331  1.00 87.20           H  
ATOM   3936  HG3 PRO A 263      -2.233  -7.566 -11.368  1.00 87.20           H  
ATOM   3937  CD  PRO A 263      -2.874  -7.466  -9.315  1.00 87.20           C  
ATOM   3938  HD2 PRO A 263      -2.761  -8.136  -8.464  1.00 87.20           H  
ATOM   3939  HD3 PRO A 263      -3.871  -7.561  -9.747  1.00 87.20           H  
ATOM   3940  N   THR A 264      -0.928  -3.471 -10.595  1.00 77.82           N  
ATOM   3941  H   THR A 264      -0.223  -3.353  -9.881  1.00 77.82           H  
ATOM   3942  CA  THR A 264      -0.982  -2.451 -11.656  1.00 77.82           C  
ATOM   3943  HA  THR A 264      -1.769  -2.717 -12.361  1.00 77.82           H  
ATOM   3944  C   THR A 264       0.325  -2.447 -12.443  1.00 77.82           C  
ATOM   3945  CB  THR A 264      -1.337  -1.058 -11.104  1.00 77.82           C  
ATOM   3946  HB  THR A 264      -1.401  -0.359 -11.938  1.00 77.82           H  
ATOM   3947  O   THR A 264       1.338  -2.912 -11.943  1.00 77.82           O  
ATOM   3948  CG2 THR A 264      -2.689  -1.079 -10.389  1.00 77.82           C  
ATOM   3949 HG21 THR A 264      -2.958  -0.064 -10.097  1.00 77.82           H  
ATOM   3950 HG22 THR A 264      -3.457  -1.473 -11.055  1.00 77.82           H  
ATOM   3951 HG23 THR A 264      -2.628  -1.703  -9.498  1.00 77.82           H  
ATOM   3952  OG1 THR A 264      -0.384  -0.573 -10.188  1.00 77.82           O  
ATOM   3953  HG1 THR A 264       0.092   0.154 -10.594  1.00 77.82           H  
ATOM   3954  N   ARG A 265       0.322  -1.968 -13.696  1.00 74.36           N  
ATOM   3955  H   ARG A 265      -0.547  -1.624 -14.079  1.00 74.36           H  
ATOM   3956  CA  ARG A 265       1.532  -1.935 -14.551  1.00 74.36           C  
ATOM   3957  HA  ARG A 265       2.178  -2.776 -14.298  1.00 74.36           H  
ATOM   3958  C   ARG A 265       2.410  -0.704 -14.344  1.00 74.36           C  
ATOM   3959  CB  ARG A 265       1.156  -2.035 -16.036  1.00 74.36           C  
ATOM   3960  HB2 ARG A 265       2.048  -1.846 -16.633  1.00 74.36           H  
ATOM   3961  HB3 ARG A 265       0.417  -1.273 -16.284  1.00 74.36           H  
ATOM   3962  O   ARG A 265       3.552  -0.698 -14.773  1.00 74.36           O  
ATOM   3963  CG  ARG A 265       0.626  -3.422 -16.409  1.00 74.36           C  
ATOM   3964  HG2 ARG A 265       1.341  -4.179 -16.087  1.00 74.36           H  
ATOM   3965  HG3 ARG A 265      -0.330  -3.601 -15.916  1.00 74.36           H  
ATOM   3966  CD  ARG A 265       0.451  -3.514 -17.928  1.00 74.36           C  
ATOM   3967  HD2 ARG A 265       1.409  -3.306 -18.403  1.00 74.36           H  
ATOM   3968  HD3 ARG A 265      -0.253  -2.752 -18.264  1.00 74.36           H  
ATOM   3969  NE  ARG A 265       0.012  -4.863 -18.331  1.00 74.36           N  
ATOM   3970  HE  ARG A 265       0.743  -5.556 -18.410  1.00 74.36           H  
ATOM   3971  NH1 ARG A 265      -2.226  -4.428 -18.643  1.00 74.36           N  
ATOM   3972 HH11 ARG A 265      -2.051  -3.445 -18.487  1.00 74.36           H  
ATOM   3973 HH12 ARG A 265      -3.131  -4.716 -18.986  1.00 74.36           H  
ATOM   3974  NH2 ARG A 265      -1.434  -6.486 -18.984  1.00 74.36           N  
ATOM   3975 HH21 ARG A 265      -0.667  -7.140 -19.035  1.00 74.36           H  
ATOM   3976 HH22 ARG A 265      -2.358  -6.771 -19.276  1.00 74.36           H  
ATOM   3977  CZ  ARG A 265      -1.211  -5.247 -18.647  1.00 74.36           C  
ATOM   3978  N   GLN A 266       1.863   0.346 -13.748  1.00 65.31           N  
ATOM   3979  H   GLN A 266       0.914   0.268 -13.411  1.00 65.31           H  
ATOM   3980  CA  GLN A 266       2.561   1.594 -13.470  1.00 65.31           C  
ATOM   3981  HA  GLN A 266       3.632   1.405 -13.396  1.00 65.31           H  
ATOM   3982  C   GLN A 266       2.075   2.112 -12.116  1.00 65.31           C  
ATOM   3983  CB  GLN A 266       2.314   2.610 -14.607  1.00 65.31           C  
ATOM   3984  HB2 GLN A 266       1.240   2.715 -14.763  1.00 65.31           H  
ATOM   3985  HB3 GLN A 266       2.712   3.579 -14.306  1.00 65.31           H  
ATOM   3986  O   GLN A 266       0.897   1.959 -11.764  1.00 65.31           O  
ATOM   3987  CG  GLN A 266       2.990   2.198 -15.933  1.00 65.31           C  
ATOM   3988  HG2 GLN A 266       2.645   1.208 -16.229  1.00 65.31           H  
ATOM   3989  HG3 GLN A 266       4.069   2.156 -15.788  1.00 65.31           H  
ATOM   3990  CD  GLN A 266       2.686   3.118 -17.113  1.00 65.31           C  
ATOM   3991  NE2 GLN A 266       3.269   2.853 -18.262  1.00 65.31           N  
ATOM   3992 HE21 GLN A 266       3.043   3.461 -19.037  1.00 65.31           H  
ATOM   3993 HE22 GLN A 266       3.937   2.101 -18.352  1.00 65.31           H  
ATOM   3994  OE1 GLN A 266       1.906   4.055 -17.041  1.00 65.31           O  
ATOM   3995  N   VAL A 267       2.980   2.707 -11.340  1.00 58.61           N  
ATOM   3996  H   VAL A 267       3.927   2.792 -11.681  1.00 58.61           H  
ATOM   3997  CA  VAL A 267       2.609   3.472 -10.145  1.00 58.61           C  
ATOM   3998  HA  VAL A 267       1.880   2.910  -9.561  1.00 58.61           H  
ATOM   3999  C   VAL A 267       1.986   4.761 -10.627  1.00 58.61           C  
ATOM   4000  CB  VAL A 267       3.812   3.794  -9.249  1.00 58.61           C  
ATOM   4001  HB  VAL A 267       4.590   4.272  -9.844  1.00 58.61           H  
ATOM   4002  O   VAL A 267       2.645   5.554 -11.292  1.00 58.61           O  
ATOM   4003  CG1 VAL A 267       3.471   4.693  -8.058  1.00 58.61           C  
ATOM   4004 HG11 VAL A 267       3.051   5.636  -8.406  1.00 58.61           H  
ATOM   4005 HG12 VAL A 267       2.767   4.206  -7.384  1.00 58.61           H  
ATOM   4006 HG13 VAL A 267       4.395   4.954  -7.542  1.00 58.61           H  
ATOM   4007  CG2 VAL A 267       4.351   2.501  -8.684  1.00 58.61           C  
ATOM   4008 HG21 VAL A 267       3.618   2.057  -8.010  1.00 58.61           H  
ATOM   4009 HG22 VAL A 267       5.297   2.689  -8.176  1.00 58.61           H  
ATOM   4010 HG23 VAL A 267       4.530   1.838  -9.530  1.00 58.61           H  
ATOM   4011  N   LEU A 268       0.717   4.952 -10.270  1.00 54.62           N  
ATOM   4012  H   LEU A 268       0.251   4.194  -9.793  1.00 54.62           H  
ATOM   4013  CA  LEU A 268       0.002   6.213 -10.403  1.00 54.62           C  
ATOM   4014  HA  LEU A 268      -0.330   6.342 -11.434  1.00 54.62           H  
ATOM   4015  C   LEU A 268       0.931   7.371 -10.025  1.00 54.62           C  
ATOM   4016  CB  LEU A 268      -1.210   6.219  -9.454  1.00 54.62           C  
ATOM   4017  HB2 LEU A 268      -1.521   7.260  -9.365  1.00 54.62           H  
ATOM   4018  HB3 LEU A 268      -0.902   5.890  -8.461  1.00 54.62           H  
ATOM   4019  O   LEU A 268       1.383   7.428  -8.880  1.00 54.62           O  
ATOM   4020  CG  LEU A 268      -2.437   5.415  -9.916  1.00 54.62           C  
ATOM   4021  HG  LEU A 268      -2.638   5.626 -10.966  1.00 54.62           H  
ATOM   4022  CD1 LEU A 268      -2.281   3.906  -9.718  1.00 54.62           C  
ATOM   4023 HD11 LEU A 268      -3.229   3.411  -9.930  1.00 54.62           H  
ATOM   4024 HD12 LEU A 268      -1.543   3.513 -10.417  1.00 54.62           H  
ATOM   4025 HD13 LEU A 268      -1.982   3.678  -8.695  1.00 54.62           H  
ATOM   4026  CD2 LEU A 268      -3.643   5.874  -9.092  1.00 54.62           C  
ATOM   4027 HD21 LEU A 268      -3.808   6.942  -9.231  1.00 54.62           H  
ATOM   4028 HD22 LEU A 268      -4.534   5.351  -9.438  1.00 54.62           H  
ATOM   4029 HD23 LEU A 268      -3.484   5.646  -8.038  1.00 54.62           H  
ATOM   4030  N   ASN A 269       1.197   8.249 -10.996  1.00 48.74           N  
ATOM   4031  H   ASN A 269       0.871   8.023 -11.925  1.00 48.74           H  
ATOM   4032  CA  ASN A 269       2.045   9.431 -10.886  1.00 48.74           C  
ATOM   4033  HA  ASN A 269       3.065   9.153 -11.149  1.00 48.74           H  
ATOM   4034  C   ASN A 269       2.049  10.023  -9.470  1.00 48.74           C  
ATOM   4035  CB  ASN A 269       1.538  10.499 -11.876  1.00 48.74           C  
ATOM   4036  HB2 ASN A 269       0.451  10.563 -11.826  1.00 48.74           H  
ATOM   4037  HB3 ASN A 269       1.937  11.471 -11.586  1.00 48.74           H  
ATOM   4038  O   ASN A 269       1.007  10.396  -8.928  1.00 48.74           O  
ATOM   4039  CG  ASN A 269       1.948  10.295 -13.318  1.00 48.74           C  
ATOM   4040  ND2 ASN A 269       1.465  11.142 -14.193  1.00 48.74           N  
ATOM   4041 HD21 ASN A 269       1.840  11.095 -15.130  1.00 48.74           H  
ATOM   4042 HD22 ASN A 269       0.875  11.896 -13.873  1.00 48.74           H  
ATOM   4043  OD1 ASN A 269       2.698   9.404 -13.668  1.00 48.74           O  
ATOM   4044  N   VAL A 270       3.249  10.184  -8.910  1.00 49.37           N  
ATOM   4045  H   VAL A 270       4.052   9.803  -9.389  1.00 49.37           H  
ATOM   4046  CA  VAL A 270       3.481  10.984  -7.697  1.00 49.37           C  
ATOM   4047  HA  VAL A 270       2.903  10.564  -6.874  1.00 49.37           H  
ATOM   4048  C   VAL A 270       2.995  12.429  -7.897  1.00 49.37           C  
ATOM   4049  CB  VAL A 270       4.982  10.931  -7.330  1.00 49.37           C  
ATOM   4050  HB  VAL A 270       5.566  11.243  -8.195  1.00 49.37           H  
ATOM   4051  O   VAL A 270       2.656  13.102  -6.931  1.00 49.37           O  
ATOM   4052  CG1 VAL A 270       5.364  11.830  -6.149  1.00 49.37           C  
ATOM   4053 HG11 VAL A 270       5.225  12.879  -6.412  1.00 49.37           H  
ATOM   4054 HG12 VAL A 270       4.747  11.595  -5.281  1.00 49.37           H  
ATOM   4055 HG13 VAL A 270       6.414  11.688  -5.894  1.00 49.37           H  
ATOM   4056  CG2 VAL A 270       5.392   9.496  -6.959  1.00 49.37           C  
ATOM   4057 HG21 VAL A 270       5.204   8.813  -7.787  1.00 49.37           H  
ATOM   4058 HG22 VAL A 270       6.457   9.466  -6.732  1.00 49.37           H  
ATOM   4059 HG23 VAL A 270       4.833   9.163  -6.085  1.00 49.37           H  
ATOM   4060  N   THR A 271       2.906  12.896  -9.144  1.00 50.01           N  
ATOM   4061  H   THR A 271       3.216  12.310  -9.906  1.00 50.01           H  
ATOM   4062  CA  THR A 271       2.634  14.298  -9.477  1.00 50.01           C  
ATOM   4063  HA  THR A 271       2.775  14.910  -8.586  1.00 50.01           H  
ATOM   4064  C   THR A 271       1.211  14.591  -9.952  1.00 50.01           C  
ATOM   4065  CB  THR A 271       3.651  14.780 -10.516  1.00 50.01           C  
ATOM   4066  HB  THR A 271       3.400  15.791 -10.835  1.00 50.01           H  
ATOM   4067  O   THR A 271       0.815  15.751  -9.920  1.00 50.01           O  
ATOM   4068  CG2 THR A 271       5.073  14.768  -9.949  1.00 50.01           C  
ATOM   4069 HG21 THR A 271       5.760  15.194 -10.681  1.00 50.01           H  
ATOM   4070 HG22 THR A 271       5.112  15.375  -9.044  1.00 50.01           H  
ATOM   4071 HG23 THR A 271       5.390  13.752  -9.715  1.00 50.01           H  
ATOM   4072  OG1 THR A 271       3.641  13.910 -11.628  1.00 50.01           O  
ATOM   4073  HG1 THR A 271       4.158  14.325 -12.322  1.00 50.01           H  
ATOM   4074  N   SER A 272       0.407  13.597 -10.349  1.00 48.04           N  
ATOM   4075  H   SER A 272       0.735  12.642 -10.323  1.00 48.04           H  
ATOM   4076  CA  SER A 272      -0.979  13.853 -10.765  1.00 48.04           C  
ATOM   4077  HA  SER A 272      -1.324  14.715 -10.195  1.00 48.04           H  
ATOM   4078  C   SER A 272      -1.925  12.680 -10.467  1.00 48.04           C  
ATOM   4079  CB  SER A 272      -1.054  14.275 -12.243  1.00 48.04           C  
ATOM   4080  HB2 SER A 272      -2.099  14.435 -12.507  1.00 48.04           H  
ATOM   4081  HB3 SER A 272      -0.529  15.223 -12.359  1.00 48.04           H  
ATOM   4082  O   SER A 272      -1.648  11.542 -10.858  1.00 48.04           O  
ATOM   4083  OG  SER A 272      -0.489  13.335 -13.146  1.00 48.04           O  
ATOM   4084  HG  SER A 272      -0.691  13.656 -14.028  1.00 48.04           H  
ATOM   4085  N   PRO A 273      -3.068  12.907  -9.788  1.00 48.62           N  
ATOM   4086  CA  PRO A 273      -4.127  11.910  -9.732  1.00 48.62           C  
ATOM   4087  HA  PRO A 273      -3.742  10.970  -9.335  1.00 48.62           H  
ATOM   4088  C   PRO A 273      -4.652  11.687 -11.155  1.00 48.62           C  
ATOM   4089  CB  PRO A 273      -5.183  12.472  -8.774  1.00 48.62           C  
ATOM   4090  HB2 PRO A 273      -6.193  12.167  -9.046  1.00 48.62           H  
ATOM   4091  HB3 PRO A 273      -4.952  12.153  -7.758  1.00 48.62           H  
ATOM   4092  O   PRO A 273      -5.270  12.561 -11.747  1.00 48.62           O  
ATOM   4093  CG  PRO A 273      -5.001  13.986  -8.881  1.00 48.62           C  
ATOM   4094  HG2 PRO A 273      -5.584  14.366  -9.719  1.00 48.62           H  
ATOM   4095  HG3 PRO A 273      -5.288  14.493  -7.960  1.00 48.62           H  
ATOM   4096  CD  PRO A 273      -3.512  14.156  -9.179  1.00 48.62           C  
ATOM   4097  HD2 PRO A 273      -2.964  14.324  -8.252  1.00 48.62           H  
ATOM   4098  HD3 PRO A 273      -3.380  15.001  -9.855  1.00 48.62           H  
ATOM   4099  N   ARG A 274      -4.392  10.501 -11.709  1.00 52.42           N  
ATOM   4100  H   ARG A 274      -3.745   9.897 -11.222  1.00 52.42           H  
ATOM   4101  CA  ARG A 274      -4.863  10.091 -13.042  1.00 52.42           C  
ATOM   4102  HA  ARG A 274      -4.714  10.921 -13.732  1.00 52.42           H  
ATOM   4103  C   ARG A 274      -6.359   9.795 -13.122  1.00 52.42           C  
ATOM   4104  CB  ARG A 274      -4.062   8.877 -13.520  1.00 52.42           C  
ATOM   4105  HB2 ARG A 274      -4.740   8.060 -13.770  1.00 52.42           H  
ATOM   4106  HB3 ARG A 274      -3.411   8.519 -12.723  1.00 52.42           H  
ATOM   4107  O   ARG A 274      -6.844   9.460 -14.192  1.00 52.42           O  
ATOM   4108  CG  ARG A 274      -3.212   9.213 -14.745  1.00 52.42           C  
ATOM   4109  HG2 ARG A 274      -2.432   9.924 -14.474  1.00 52.42           H  
ATOM   4110  HG3 ARG A 274      -3.831   9.613 -15.548  1.00 52.42           H  
ATOM   4111  CD  ARG A 274      -2.608   7.884 -15.167  1.00 52.42           C  
ATOM   4112  HD2 ARG A 274      -2.183   7.390 -14.293  1.00 52.42           H  
ATOM   4113  HD3 ARG A 274      -3.420   7.260 -15.540  1.00 52.42           H  
ATOM   4114  NE  ARG A 274      -1.539   8.019 -16.159  1.00 52.42           N  
ATOM   4115  HE  ARG A 274      -0.892   8.791 -16.077  1.00 52.42           H  
ATOM   4116  NH1 ARG A 274      -2.059   6.099 -17.262  1.00 52.42           N  
ATOM   4117 HH11 ARG A 274      -3.020   6.201 -16.970  1.00 52.42           H  
ATOM   4118 HH12 ARG A 274      -1.987   5.631 -18.155  1.00 52.42           H  
ATOM   4119  NH2 ARG A 274      -0.038   6.972 -17.495  1.00 52.42           N  
ATOM   4120 HH21 ARG A 274       0.667   7.672 -17.310  1.00 52.42           H  
ATOM   4121 HH22 ARG A 274       0.201   6.154 -18.036  1.00 52.42           H  
ATOM   4122  CZ  ARG A 274      -1.225   7.046 -16.984  1.00 52.42           C  
ATOM   4123  N   VAL A 275      -7.085   9.901 -12.008  1.00 52.78           N  
ATOM   4124  H   VAL A 275      -6.624  10.257 -11.183  1.00 52.78           H  
ATOM   4125  CA  VAL A 275      -8.544   9.993 -12.065  1.00 52.78           C  
ATOM   4126  HA  VAL A 275      -8.923   9.293 -12.810  1.00 52.78           H  
ATOM   4127  C   VAL A 275      -8.853  11.404 -12.551  1.00 52.78           C  
ATOM   4128  CB  VAL A 275      -9.220   9.652 -10.722  1.00 52.78           C  
ATOM   4129  HB  VAL A 275      -8.932  10.382  -9.966  1.00 52.78           H  
ATOM   4130  O   VAL A 275      -9.030  12.329 -11.759  1.00 52.78           O  
ATOM   4131  CG1 VAL A 275     -10.746   9.652 -10.872  1.00 52.78           C  
ATOM   4132 HG11 VAL A 275     -11.100  10.644 -11.153  1.00 52.78           H  
ATOM   4133 HG12 VAL A 275     -11.215   9.382  -9.926  1.00 52.78           H  
ATOM   4134 HG13 VAL A 275     -11.052   8.938 -11.637  1.00 52.78           H  
ATOM   4135  CG2 VAL A 275      -8.798   8.260 -10.225  1.00 52.78           C  
ATOM   4136 HG21 VAL A 275      -9.338   8.020  -9.309  1.00 52.78           H  
ATOM   4137 HG22 VAL A 275      -9.037   7.511 -10.980  1.00 52.78           H  
ATOM   4138 HG23 VAL A 275      -7.728   8.237 -10.018  1.00 52.78           H  
ATOM   4139  N   THR A 276      -8.806  11.591 -13.865  1.00 58.24           N  
ATOM   4140  H   THR A 276      -8.569  10.821 -14.474  1.00 58.24           H  
ATOM   4141  CA  THR A 276      -9.280  12.813 -14.497  1.00 58.24           C  
ATOM   4142  HA  THR A 276      -8.950  13.677 -13.919  1.00 58.24           H  
ATOM   4143  C   THR A 276     -10.796  12.763 -14.479  1.00 58.24           C  
ATOM   4144  CB  THR A 276      -8.741  12.968 -15.926  1.00 58.24           C  
ATOM   4145  HB  THR A 276      -9.256  13.789 -16.425  1.00 58.24           H  
ATOM   4146  O   THR A 276     -11.408  11.886 -15.084  1.00 58.24           O  
ATOM   4147  CG2 THR A 276      -7.239  13.258 -15.907  1.00 58.24           C  
ATOM   4148 HG21 THR A 276      -6.889  13.383 -16.932  1.00 58.24           H  
ATOM   4149 HG22 THR A 276      -6.701  12.428 -15.449  1.00 58.24           H  
ATOM   4150 HG23 THR A 276      -7.044  14.175 -15.352  1.00 58.24           H  
ATOM   4151  OG1 THR A 276      -8.917  11.781 -16.658  1.00 58.24           O  
ATOM   4152  HG1 THR A 276      -9.857  11.632 -16.777  1.00 58.24           H  
ATOM   4153  N   PHE A 277     -11.409  13.689 -13.754  1.00 59.69           N  
ATOM   4154  H   PHE A 277     -10.855  14.363 -13.246  1.00 59.69           H  
ATOM   4155  CA  PHE A 277     -12.822  13.965 -13.941  1.00 59.69           C  
ATOM   4156  HA  PHE A 277     -13.371  13.029 -14.043  1.00 59.69           H  
ATOM   4157  C   PHE A 277     -12.949  14.746 -15.242  1.00 59.69           C  
ATOM   4158  CB  PHE A 277     -13.380  14.719 -12.731  1.00 59.69           C  
ATOM   4159  HB2 PHE A 277     -12.800  15.627 -12.566  1.00 59.69           H  
ATOM   4160  HB3 PHE A 277     -14.405  15.018 -12.950  1.00 59.69           H  
ATOM   4161  O   PHE A 277     -12.460  15.871 -15.341  1.00 59.69           O  
ATOM   4162  CG  PHE A 277     -13.380  13.877 -11.471  1.00 59.69           C  
ATOM   4163  CD1 PHE A 277     -14.426  12.964 -11.240  1.00 59.69           C  
ATOM   4164  HD1 PHE A 277     -15.233  12.880 -11.952  1.00 59.69           H  
ATOM   4165  CD2 PHE A 277     -12.312  13.960 -10.557  1.00 59.69           C  
ATOM   4166  HD2 PHE A 277     -11.493  14.639 -10.745  1.00 59.69           H  
ATOM   4167  CE1 PHE A 277     -14.408  12.144 -10.098  1.00 59.69           C  
ATOM   4168  HE1 PHE A 277     -15.203  11.430  -9.936  1.00 59.69           H  
ATOM   4169  CE2 PHE A 277     -12.294  13.140  -9.416  1.00 59.69           C  
ATOM   4170  HE2 PHE A 277     -11.461  13.192  -8.730  1.00 59.69           H  
ATOM   4171  CZ  PHE A 277     -13.342  12.231  -9.185  1.00 59.69           C  
ATOM   4172  HZ  PHE A 277     -13.316  11.586  -8.320  1.00 59.69           H  
ATOM   4173  N   GLU A 278     -13.565  14.130 -16.244  1.00 65.31           N  
ATOM   4174  H   GLU A 278     -13.863  13.170 -16.147  1.00 65.31           H  
ATOM   4175  CA  GLU A 278     -13.954  14.835 -17.453  1.00 65.31           C  
ATOM   4176  HA  GLU A 278     -13.136  15.483 -17.769  1.00 65.31           H  
ATOM   4177  C   GLU A 278     -15.169  15.698 -17.110  1.00 65.31           C  
ATOM   4178  CB  GLU A 278     -14.204  13.836 -18.584  1.00 65.31           C  
ATOM   4179  HB2 GLU A 278     -13.347  13.164 -18.640  1.00 65.31           H  
ATOM   4180  HB3 GLU A 278     -15.096  13.250 -18.362  1.00 65.31           H  
ATOM   4181  O   GLU A 278     -16.266  15.212 -16.832  1.00 65.31           O  
ATOM   4182  CG  GLU A 278     -14.360  14.545 -19.937  1.00 65.31           C  
ATOM   4183  HG2 GLU A 278     -13.471  15.150 -20.117  1.00 65.31           H  
ATOM   4184  HG3 GLU A 278     -15.219  15.214 -19.886  1.00 65.31           H  
ATOM   4185  CD  GLU A 278     -14.549  13.558 -21.101  1.00 65.31           C  
ATOM   4186  OE1 GLU A 278     -14.681  14.050 -22.240  1.00 65.31           O  
ATOM   4187  OE2 GLU A 278     -14.578  12.333 -20.841  1.00 65.31           O  
ATOM   4188  N   PHE A 279     -14.938  17.002 -17.039  1.00 69.99           N  
ATOM   4189  H   PHE A 279     -13.998  17.329 -17.210  1.00 69.99           H  
ATOM   4190  CA  PHE A 279     -15.994  17.994 -17.050  1.00 69.99           C  
ATOM   4191  HA  PHE A 279     -16.967  17.510 -17.118  1.00 69.99           H  
ATOM   4192  C   PHE A 279     -15.788  18.821 -18.309  1.00 69.99           C  
ATOM   4193  CB  PHE A 279     -15.964  18.830 -15.765  1.00 69.99           C  
ATOM   4194  HB2 PHE A 279     -16.174  18.178 -14.917  1.00 69.99           H  
ATOM   4195  HB3 PHE A 279     -14.963  19.240 -15.629  1.00 69.99           H  
ATOM   4196  O   PHE A 279     -14.793  19.539 -18.426  1.00 69.99           O  
ATOM   4197  CG  PHE A 279     -16.970  19.966 -15.776  1.00 69.99           C  
ATOM   4198  CD1 PHE A 279     -16.553  21.273 -16.089  1.00 69.99           C  
ATOM   4199  HD1 PHE A 279     -15.516  21.465 -16.323  1.00 69.99           H  
ATOM   4200  CD2 PHE A 279     -18.331  19.707 -15.529  1.00 69.99           C  
ATOM   4201  HD2 PHE A 279     -18.656  18.698 -15.321  1.00 69.99           H  
ATOM   4202  CE1 PHE A 279     -17.490  22.320 -16.144  1.00 69.99           C  
ATOM   4203  HE1 PHE A 279     -17.170  23.317 -16.408  1.00 69.99           H  
ATOM   4204  CE2 PHE A 279     -19.270  20.753 -15.590  1.00 69.99           C  
ATOM   4205  HE2 PHE A 279     -20.318  20.547 -15.429  1.00 69.99           H  
ATOM   4206  CZ  PHE A 279     -18.849  22.059 -15.896  1.00 69.99           C  
ATOM   4207  HZ  PHE A 279     -19.572  22.858 -15.970  1.00 69.99           H  
ATOM   4208  N   GLU A 280     -16.716  18.696 -19.252  1.00 72.42           N  
ATOM   4209  H   GLU A 280     -17.469  18.034 -19.130  1.00 72.42           H  
ATOM   4210  CA  GLU A 280     -16.734  19.517 -20.454  1.00 72.42           C  
ATOM   4211  HA  GLU A 280     -15.757  19.469 -20.934  1.00 72.42           H  
ATOM   4212  C   GLU A 280     -17.020  20.959 -20.024  1.00 72.42           C  
ATOM   4213  CB  GLU A 280     -17.772  18.949 -21.434  1.00 72.42           C  
ATOM   4214  HB2 GLU A 280     -18.774  19.121 -21.042  1.00 72.42           H  
ATOM   4215  HB3 GLU A 280     -17.613  17.873 -21.511  1.00 72.42           H  
ATOM   4216  O   GLU A 280     -18.132  21.297 -19.621  1.00 72.42           O  
ATOM   4217  CG  GLU A 280     -17.644  19.552 -22.840  1.00 72.42           C  
ATOM   4218  HG2 GLU A 280     -16.626  19.392 -23.196  1.00 72.42           H  
ATOM   4219  HG3 GLU A 280     -17.815  20.626 -22.775  1.00 72.42           H  
ATOM   4220  CD  GLU A 280     -18.640  18.938 -23.844  1.00 72.42           C  
ATOM   4221  OE1 GLU A 280     -18.550  19.300 -25.038  1.00 72.42           O  
ATOM   4222  OE2 GLU A 280     -19.530  18.163 -23.417  1.00 72.42           O  
ATOM   4223  N   ASN A 281     -15.982  21.796 -20.011  1.00 77.96           N  
ATOM   4224  H   ASN A 281     -15.081  21.442 -20.299  1.00 77.96           H  
ATOM   4225  CA  ASN A 281     -16.116  23.209 -19.693  1.00 77.96           C  
ATOM   4226  HA  ASN A 281     -16.815  23.315 -18.863  1.00 77.96           H  
ATOM   4227  C   ASN A 281     -16.668  23.933 -20.932  1.00 77.96           C  
ATOM   4228  CB  ASN A 281     -14.755  23.764 -19.243  1.00 77.96           C  
ATOM   4229  HB2 ASN A 281     -14.024  23.603 -20.035  1.00 77.96           H  
ATOM   4230  HB3 ASN A 281     -14.424  23.230 -18.352  1.00 77.96           H  
ATOM   4231  O   ASN A 281     -15.892  24.204 -21.848  1.00 77.96           O  
ATOM   4232  CG  ASN A 281     -14.808  25.251 -18.931  1.00 77.96           C  
ATOM   4233  ND2 ASN A 281     -13.670  25.860 -18.698  1.00 77.96           N  
ATOM   4234 HD21 ASN A 281     -12.803  25.358 -18.822  1.00 77.96           H  
ATOM   4235 HD22 ASN A 281     -13.713  26.859 -18.555  1.00 77.96           H  
ATOM   4236  OD1 ASN A 281     -15.851  25.888 -18.875  1.00 77.96           O  
ATOM   4237  N   PRO A 282     -17.960  24.315 -20.971  1.00 80.13           N  
ATOM   4238  CA  PRO A 282     -18.569  24.866 -22.182  1.00 80.13           C  
ATOM   4239  HA  PRO A 282     -18.421  24.181 -23.017  1.00 80.13           H  
ATOM   4240  C   PRO A 282     -17.993  26.232 -22.580  1.00 80.13           C  
ATOM   4241  CB  PRO A 282     -20.062  24.965 -21.855  1.00 80.13           C  
ATOM   4242  HB2 PRO A 282     -20.553  25.778 -22.391  1.00 80.13           H  
ATOM   4243  HB3 PRO A 282     -20.544  24.015 -22.088  1.00 80.13           H  
ATOM   4244  O   PRO A 282     -18.232  26.699 -23.687  1.00 80.13           O  
ATOM   4245  CG  PRO A 282     -20.078  25.187 -20.343  1.00 80.13           C  
ATOM   4246  HG2 PRO A 282     -21.023  24.878 -19.897  1.00 80.13           H  
ATOM   4247  HG3 PRO A 282     -19.866  26.233 -20.119  1.00 80.13           H  
ATOM   4248  CD  PRO A 282     -18.920  24.314 -19.875  1.00 80.13           C  
ATOM   4249  HD2 PRO A 282     -19.300  23.306 -19.705  1.00 80.13           H  
ATOM   4250  HD3 PRO A 282     -18.489  24.720 -18.960  1.00 80.13           H  
ATOM   4251  N   ALA A 283     -17.271  26.906 -21.677  1.00 80.17           N  
ATOM   4252  H   ALA A 283     -17.067  26.458 -20.795  1.00 80.17           H  
ATOM   4253  CA  ALA A 283     -16.647  28.197 -21.950  1.00 80.17           C  
ATOM   4254  HA  ALA A 283     -17.267  28.745 -22.660  1.00 80.17           H  
ATOM   4255  C   ALA A 283     -15.250  28.081 -22.587  1.00 80.17           C  
ATOM   4256  CB  ALA A 283     -16.610  28.989 -20.638  1.00 80.17           C  
ATOM   4257  HB1 ALA A 283     -16.201  29.982 -20.824  1.00 80.17           H  
ATOM   4258  HB2 ALA A 283     -17.620  29.090 -20.238  1.00 80.17           H  
ATOM   4259  HB3 ALA A 283     -15.982  28.474 -19.911  1.00 80.17           H  
ATOM   4260  O   ALA A 283     -14.693  29.101 -22.990  1.00 80.17           O  
ATOM   4261  N   PHE A 284     -14.663  26.880 -22.642  1.00 74.18           N  
ATOM   4262  H   PHE A 284     -15.197  26.058 -22.401  1.00 74.18           H  
ATOM   4263  CA  PHE A 284     -13.304  26.659 -23.130  1.00 74.18           C  
ATOM   4264  HA  PHE A 284     -12.881  27.596 -23.492  1.00 74.18           H  
ATOM   4265  C   PHE A 284     -13.308  25.677 -24.304  1.00 74.18           C  
ATOM   4266  CB  PHE A 284     -12.429  26.173 -21.964  1.00 74.18           C  
ATOM   4267  HB2 PHE A 284     -12.817  25.222 -21.601  1.00 74.18           H  
ATOM   4268  HB3 PHE A 284     -12.507  26.895 -21.151  1.00 74.18           H  
ATOM   4269  O   PHE A 284     -13.479  24.478 -24.114  1.00 74.18           O  
ATOM   4270  CG  PHE A 284     -10.960  26.017 -22.312  1.00 74.18           C  
ATOM   4271  CD1 PHE A 284     -10.404  24.739 -22.512  1.00 74.18           C  
ATOM   4272  HD1 PHE A 284     -11.029  23.861 -22.446  1.00 74.18           H  
ATOM   4273  CD2 PHE A 284     -10.147  27.158 -22.441  1.00 74.18           C  
ATOM   4274  HD2 PHE A 284     -10.576  28.141 -22.313  1.00 74.18           H  
ATOM   4275  CE1 PHE A 284      -9.038  24.607 -22.820  1.00 74.18           C  
ATOM   4276  HE1 PHE A 284      -8.610  23.626 -22.965  1.00 74.18           H  
ATOM   4277  CE2 PHE A 284      -8.787  27.026 -22.773  1.00 74.18           C  
ATOM   4278  HE2 PHE A 284      -8.173  27.905 -22.905  1.00 74.18           H  
ATOM   4279  CZ  PHE A 284      -8.231  25.749 -22.961  1.00 74.18           C  
ATOM   4280  HZ  PHE A 284      -7.190  25.643 -23.229  1.00 74.18           H  
ATOM   4281  N   GLU A 285     -13.077  26.189 -25.511  1.00 72.91           N  
ATOM   4282  H   GLU A 285     -12.974  27.189 -25.615  1.00 72.91           H  
ATOM   4283  CA  GLU A 285     -12.694  25.369 -26.661  1.00 72.91           C  
ATOM   4284  HA  GLU A 285     -13.170  24.391 -26.593  1.00 72.91           H  
ATOM   4285  C   GLU A 285     -11.177  25.168 -26.617  1.00 72.91           C  
ATOM   4286  CB  GLU A 285     -13.146  26.018 -27.979  1.00 72.91           C  
ATOM   4287  HB2 GLU A 285     -12.886  27.076 -27.965  1.00 72.91           H  
ATOM   4288  HB3 GLU A 285     -12.620  25.537 -28.804  1.00 72.91           H  
ATOM   4289  O   GLU A 285     -10.402  26.125 -26.682  1.00 72.91           O  
ATOM   4290  CG  GLU A 285     -14.659  25.847 -28.207  1.00 72.91           C  
ATOM   4291  HG2 GLU A 285     -14.885  24.781 -28.235  1.00 72.91           H  
ATOM   4292  HG3 GLU A 285     -15.191  26.280 -27.360  1.00 72.91           H  
ATOM   4293  CD  GLU A 285     -15.177  26.510 -29.499  1.00 72.91           C  
ATOM   4294  OE1 GLU A 285     -16.345  26.234 -29.862  1.00 72.91           O  
ATOM   4295  OE2 GLU A 285     -14.448  27.332 -30.099  1.00 72.91           O  
ATOM   4296  N   ALA A 286     -10.745  23.922 -26.444  1.00 65.90           N  
ATOM   4297  H   ALA A 286     -11.416  23.168 -26.410  1.00 65.90           H  
ATOM   4298  CA  ALA A 286      -9.336  23.584 -26.415  1.00 65.90           C  
ATOM   4299  HA  ALA A 286      -8.775  24.426 -26.010  1.00 65.90           H  
ATOM   4300  C   ALA A 286      -8.859  23.323 -27.854  1.00 65.90           C  
ATOM   4301  CB  ALA A 286      -9.153  22.395 -25.457  1.00 65.90           C  
ATOM   4302  HB1 ALA A 286      -9.820  22.497 -24.602  1.00 65.90           H  
ATOM   4303  HB2 ALA A 286      -9.388  21.458 -25.962  1.00 65.90           H  
ATOM   4304  HB3 ALA A 286      -8.127  22.374 -25.088  1.00 65.90           H  
ATOM   4305  O   ALA A 286      -9.161  22.277 -28.420  1.00 65.90           O  
ATOM   4306  N   ASP A 287      -8.085  24.242 -28.440  1.00 67.48           N  
ATOM   4307  H   ASP A 287      -8.017  25.154 -28.010  1.00 67.48           H  
ATOM   4308  CA  ASP A 287      -7.327  24.002 -29.681  1.00 67.48           C  
ATOM   4309  HA  ASP A 287      -7.973  23.496 -30.399  1.00 67.48           H  
ATOM   4310  C   ASP A 287      -6.149  23.047 -29.388  1.00 67.48           C  
ATOM   4311  CB  ASP A 287      -6.846  25.332 -30.308  1.00 67.48           C  
ATOM   4312  HB2 ASP A 287      -5.970  25.131 -30.925  1.00 67.48           H  
ATOM   4313  HB3 ASP A 287      -6.536  26.013 -29.516  1.00 67.48           H  
ATOM   4314  O   ASP A 287      -4.972  23.414 -29.448  1.00 67.48           O  
ATOM   4315  CG  ASP A 287      -7.840  26.038 -31.238  1.00 67.48           C  
ATOM   4316  OD1 ASP A 287      -8.805  25.390 -31.695  1.00 67.48           O  
ATOM   4317  OD2 ASP A 287      -7.553  27.214 -31.565  1.00 67.48           O  
ATOM   4318  N   VAL A 288      -6.443  21.810 -28.983  1.00 57.82           N  
ATOM   4319  H   VAL A 288      -7.418  21.551 -28.935  1.00 57.82           H  
ATOM   4320  CA  VAL A 288      -5.423  20.782 -28.754  1.00 57.82           C  
ATOM   4321  HA  VAL A 288      -4.473  21.278 -28.559  1.00 57.82           H  
ATOM   4322  C   VAL A 288      -5.279  19.970 -30.030  1.00 57.82           C  
ATOM   4323  CB  VAL A 288      -5.706  19.900 -27.526  1.00 57.82           C  
ATOM   4324  HB  VAL A 288      -6.590  19.287 -27.704  1.00 57.82           H  
ATOM   4325  O   VAL A 288      -6.240  19.464 -30.595  1.00 57.82           O  
ATOM   4326  CG1 VAL A 288      -4.505  18.992 -27.227  1.00 57.82           C  
ATOM   4327 HG11 VAL A 288      -4.355  18.300 -28.056  1.00 57.82           H  
ATOM   4328 HG12 VAL A 288      -4.712  18.399 -26.336  1.00 57.82           H  
ATOM   4329 HG13 VAL A 288      -3.604  19.584 -27.066  1.00 57.82           H  
ATOM   4330  CG2 VAL A 288      -5.935  20.757 -26.278  1.00 57.82           C  
ATOM   4331 HG21 VAL A 288      -6.148  20.116 -25.422  1.00 57.82           H  
ATOM   4332 HG22 VAL A 288      -5.063  21.379 -26.075  1.00 57.82           H  
ATOM   4333 HG23 VAL A 288      -6.800  21.397 -26.454  1.00 57.82           H  
ATOM   4334  N   THR A 289      -4.048  19.858 -30.522  1.00 62.75           N  
ATOM   4335  H   THR A 289      -3.311  20.370 -30.057  1.00 62.75           H  
ATOM   4336  CA  THR A 289      -3.759  19.068 -31.723  1.00 62.75           C  
ATOM   4337  HA  THR A 289      -4.378  19.455 -32.532  1.00 62.75           H  
ATOM   4338  C   THR A 289      -4.134  17.593 -31.518  1.00 62.75           C  
ATOM   4339  CB  THR A 289      -2.284  19.202 -32.137  1.00 62.75           C  
ATOM   4340  HB  THR A 289      -2.101  18.536 -32.980  1.00 62.75           H  
ATOM   4341  O   THR A 289      -3.755  17.002 -30.511  1.00 62.75           O  
ATOM   4342  CG2 THR A 289      -1.929  20.624 -32.573  1.00 62.75           C  
ATOM   4343 HG21 THR A 289      -2.081  21.326 -31.753  1.00 62.75           H  
ATOM   4344 HG22 THR A 289      -0.885  20.658 -32.885  1.00 62.75           H  
ATOM   4345 HG23 THR A 289      -2.560  20.917 -33.412  1.00 62.75           H  
ATOM   4346  OG1 THR A 289      -1.398  18.857 -31.095  1.00 62.75           O  
ATOM   4347  HG1 THR A 289      -1.712  19.253 -30.279  1.00 62.75           H  
ATOM   4348  N   ASN A 290      -4.790  16.967 -32.508  1.00 62.44           N  
ATOM   4349  H   ASN A 290      -5.283  17.561 -33.160  1.00 62.44           H  
ATOM   4350  CA  ASN A 290      -5.206  15.547 -32.500  1.00 62.44           C  
ATOM   4351  HA  ASN A 290      -6.029  15.423 -31.797  1.00 62.44           H  
ATOM   4352  C   ASN A 290      -4.093  14.544 -32.111  1.00 62.44           C  
ATOM   4353  CB  ASN A 290      -5.688  15.161 -33.918  1.00 62.44           C  
ATOM   4354  HB2 ASN A 290      -4.873  15.299 -34.628  1.00 62.44           H  
ATOM   4355  HB3 ASN A 290      -5.964  14.107 -33.908  1.00 62.44           H  
ATOM   4356  O   ASN A 290      -4.372  13.396 -31.770  1.00 62.44           O  
ATOM   4357  CG  ASN A 290      -6.901  15.921 -34.423  1.00 62.44           C  
ATOM   4358  ND2 ASN A 290      -7.274  15.739 -35.668  1.00 62.44           N  
ATOM   4359 HD21 ASN A 290      -8.117  16.243 -35.906  1.00 62.44           H  
ATOM   4360 HD22 ASN A 290      -6.850  15.027 -36.245  1.00 62.44           H  
ATOM   4361  OD1 ASN A 290      -7.500  16.733 -33.765  1.00 62.44           O  
ATOM   4362  N   ALA A 291      -2.818  14.936 -32.224  1.00 62.12           N  
ATOM   4363  H   ALA A 291      -2.645  15.907 -32.443  1.00 62.12           H  
ATOM   4364  CA  ALA A 291      -1.688  14.125 -31.777  1.00 62.12           C  
ATOM   4365  HA  ALA A 291      -1.765  13.130 -32.215  1.00 62.12           H  
ATOM   4366  C   ALA A 291      -1.686  13.949 -30.249  1.00 62.12           C  
ATOM   4367  CB  ALA A 291      -0.395  14.782 -32.275  1.00 62.12           C  
ATOM   4368  HB1 ALA A 291       0.458  14.183 -31.956  1.00 62.12           H  
ATOM   4369  HB2 ALA A 291      -0.295  15.783 -31.855  1.00 62.12           H  
ATOM   4370  HB3 ALA A 291      -0.400  14.842 -33.363  1.00 62.12           H  
ATOM   4371  O   ALA A 291      -1.507  12.834 -29.765  1.00 62.12           O  
ATOM   4372  N   PHE A 292      -1.967  15.023 -29.507  1.00 58.10           N  
ATOM   4373  H   PHE A 292      -2.235  15.881 -29.968  1.00 58.10           H  
ATOM   4374  CA  PHE A 292      -2.009  15.006 -28.047  1.00 58.10           C  
ATOM   4375  HA  PHE A 292      -1.127  14.481 -27.681  1.00 58.10           H  
ATOM   4376  C   PHE A 292      -3.218  14.241 -27.510  1.00 58.10           C  
ATOM   4377  CB  PHE A 292      -1.977  16.445 -27.508  1.00 58.10           C  
ATOM   4378  HB2 PHE A 292      -2.774  16.574 -26.776  1.00 58.10           H  
ATOM   4379  HB3 PHE A 292      -2.164  17.159 -28.310  1.00 58.10           H  
ATOM   4380  O   PHE A 292      -3.083  13.539 -26.515  1.00 58.10           O  
ATOM   4381  CG  PHE A 292      -0.667  16.785 -26.836  1.00 58.10           C  
ATOM   4382  CD1 PHE A 292      -0.483  16.470 -25.477  1.00 58.10           C  
ATOM   4383  HD1 PHE A 292      -1.277  15.992 -24.922  1.00 58.10           H  
ATOM   4384  CD2 PHE A 292       0.383  17.362 -27.573  1.00 58.10           C  
ATOM   4385  HD2 PHE A 292       0.253  17.573 -28.624  1.00 58.10           H  
ATOM   4386  CE1 PHE A 292       0.746  16.741 -24.853  1.00 58.10           C  
ATOM   4387  HE1 PHE A 292       0.895  16.469 -23.818  1.00 58.10           H  
ATOM   4388  CE2 PHE A 292       1.613  17.634 -26.947  1.00 58.10           C  
ATOM   4389  HE2 PHE A 292       2.429  18.051 -27.518  1.00 58.10           H  
ATOM   4390  CZ  PHE A 292       1.793  17.323 -25.588  1.00 58.10           C  
ATOM   4391  HZ  PHE A 292       2.748  17.500 -25.115  1.00 58.10           H  
ATOM   4392  N   GLU A 293      -4.373  14.305 -28.180  1.00 66.03           N  
ATOM   4393  H   GLU A 293      -4.459  14.942 -28.959  1.00 66.03           H  
ATOM   4394  CA  GLU A 293      -5.546  13.506 -27.790  1.00 66.03           C  
ATOM   4395  HA  GLU A 293      -5.853  13.765 -26.777  1.00 66.03           H  
ATOM   4396  C   GLU A 293      -5.237  12.007 -27.805  1.00 66.03           C  
ATOM   4397  CB  GLU A 293      -6.717  13.763 -28.742  1.00 66.03           C  
ATOM   4398  HB2 GLU A 293      -6.383  13.586 -29.764  1.00 66.03           H  
ATOM   4399  HB3 GLU A 293      -7.510  13.053 -28.508  1.00 66.03           H  
ATOM   4400  O   GLU A 293      -5.623  11.285 -26.891  1.00 66.03           O  
ATOM   4401  CG  GLU A 293      -7.289  15.180 -28.625  1.00 66.03           C  
ATOM   4402  HG2 GLU A 293      -6.524  15.897 -28.924  1.00 66.03           H  
ATOM   4403  HG3 GLU A 293      -7.548  15.369 -27.584  1.00 66.03           H  
ATOM   4404  CD  GLU A 293      -8.530  15.360 -29.514  1.00 66.03           C  
ATOM   4405  OE1 GLU A 293      -9.325  16.270 -29.204  1.00 66.03           O  
ATOM   4406  OE2 GLU A 293      -8.656  14.600 -30.507  1.00 66.03           O  
ATOM   4407  N   ARG A 294      -4.479  11.537 -28.806  1.00 66.33           N  
ATOM   4408  H   ARG A 294      -4.164  12.194 -29.505  1.00 66.33           H  
ATOM   4409  CA  ARG A 294      -4.089  10.126 -28.899  1.00 66.33           C  
ATOM   4410  HA  ARG A 294      -4.985   9.520 -28.768  1.00 66.33           H  
ATOM   4411  C   ARG A 294      -3.140   9.717 -27.781  1.00 66.33           C  
ATOM   4412  CB  ARG A 294      -3.475   9.846 -30.267  1.00 66.33           C  
ATOM   4413  HB2 ARG A 294      -4.123  10.297 -31.019  1.00 66.33           H  
ATOM   4414  HB3 ARG A 294      -2.490  10.309 -30.330  1.00 66.33           H  
ATOM   4415  O   ARG A 294      -3.345   8.660 -27.201  1.00 66.33           O  
ATOM   4416  CG  ARG A 294      -3.358   8.332 -30.518  1.00 66.33           C  
ATOM   4417  HG2 ARG A 294      -4.353   7.888 -30.512  1.00 66.33           H  
ATOM   4418  HG3 ARG A 294      -2.766   7.864 -29.731  1.00 66.33           H  
ATOM   4419  CD  ARG A 294      -2.682   8.042 -31.858  1.00 66.33           C  
ATOM   4420  HD2 ARG A 294      -2.728   6.969 -32.044  1.00 66.33           H  
ATOM   4421  HD3 ARG A 294      -1.637   8.342 -31.782  1.00 66.33           H  
ATOM   4422  NE  ARG A 294      -3.336   8.786 -32.952  1.00 66.33           N  
ATOM   4423  HE  ARG A 294      -4.087   9.398 -32.667  1.00 66.33           H  
ATOM   4424  NH1 ARG A 294      -2.006   8.062 -34.658  1.00 66.33           N  
ATOM   4425 HH11 ARG A 294      -1.535   7.472 -33.987  1.00 66.33           H  
ATOM   4426 HH12 ARG A 294      -1.675   8.132 -35.610  1.00 66.33           H  
ATOM   4427  NH2 ARG A 294      -3.556   9.635 -35.038  1.00 66.33           N  
ATOM   4428 HH21 ARG A 294      -4.260  10.264 -34.677  1.00 66.33           H  
ATOM   4429 HH22 ARG A 294      -3.275   9.672 -36.007  1.00 66.33           H  
ATOM   4430  CZ  ARG A 294      -2.965   8.822 -34.209  1.00 66.33           C  
ATOM   4431  N   GLU A 295      -2.136  10.540 -27.482  1.00 64.60           N  
ATOM   4432  H   GLU A 295      -2.023  11.392 -28.013  1.00 64.60           H  
ATOM   4433  CA  GLU A 295      -1.202  10.265 -26.386  1.00 64.60           C  
ATOM   4434  HA  GLU A 295      -0.779   9.268 -26.510  1.00 64.60           H  
ATOM   4435  C   GLU A 295      -1.921  10.275 -25.035  1.00 64.60           C  
ATOM   4436  CB  GLU A 295      -0.054  11.286 -26.379  1.00 64.60           C  
ATOM   4437  HB2 GLU A 295      -0.465  12.294 -26.424  1.00 64.60           H  
ATOM   4438  HB3 GLU A 295       0.494  11.174 -25.444  1.00 64.60           H  
ATOM   4439  O   GLU A 295      -1.698   9.383 -24.224  1.00 64.60           O  
ATOM   4440  CG  GLU A 295       0.925  11.072 -27.545  1.00 64.60           C  
ATOM   4441  HG2 GLU A 295       0.381  11.166 -28.485  1.00 64.60           H  
ATOM   4442  HG3 GLU A 295       1.319  10.057 -27.487  1.00 64.60           H  
ATOM   4443  CD  GLU A 295       2.102  12.064 -27.544  1.00 64.60           C  
ATOM   4444  OE1 GLU A 295       2.822  12.097 -28.570  1.00 64.60           O  
ATOM   4445  OE2 GLU A 295       2.292  12.781 -26.534  1.00 64.60           O  
ATOM   4446  N   VAL A 296      -2.834  11.224 -24.802  1.00 63.54           N  
ATOM   4447  H   VAL A 296      -2.977  11.935 -25.505  1.00 63.54           H  
ATOM   4448  CA  VAL A 296      -3.649  11.276 -23.577  1.00 63.54           C  
ATOM   4449  HA  VAL A 296      -2.983  11.228 -22.716  1.00 63.54           H  
ATOM   4450  C   VAL A 296      -4.577  10.061 -23.475  1.00 63.54           C  
ATOM   4451  CB  VAL A 296      -4.432  12.603 -23.505  1.00 63.54           C  
ATOM   4452  HB  VAL A 296      -4.977  12.752 -24.437  1.00 63.54           H  
ATOM   4453  O   VAL A 296      -4.710   9.500 -22.388  1.00 63.54           O  
ATOM   4454  CG1 VAL A 296      -5.436  12.642 -22.344  1.00 63.54           C  
ATOM   4455 HG11 VAL A 296      -4.936  12.418 -21.402  1.00 63.54           H  
ATOM   4456 HG12 VAL A 296      -5.901  13.626 -22.289  1.00 63.54           H  
ATOM   4457 HG13 VAL A 296      -6.228  11.912 -22.511  1.00 63.54           H  
ATOM   4458  CG2 VAL A 296      -3.471  13.784 -23.293  1.00 63.54           C  
ATOM   4459 HG21 VAL A 296      -2.997  13.710 -22.314  1.00 63.54           H  
ATOM   4460 HG22 VAL A 296      -2.692  13.788 -24.056  1.00 63.54           H  
ATOM   4461 HG23 VAL A 296      -4.024  14.720 -23.363  1.00 63.54           H  
ATOM   4462  N   GLN A 297      -5.164   9.617 -24.589  1.00 62.31           N  
ATOM   4463  H   GLN A 297      -5.060  10.154 -25.438  1.00 62.31           H  
ATOM   4464  CA  GLN A 297      -6.049   8.453 -24.627  1.00 62.31           C  
ATOM   4465  HA  GLN A 297      -6.772   8.556 -23.818  1.00 62.31           H  
ATOM   4466  C   GLN A 297      -5.294   7.136 -24.405  1.00 62.31           C  
ATOM   4467  CB  GLN A 297      -6.811   8.438 -25.961  1.00 62.31           C  
ATOM   4468  HB2 GLN A 297      -6.115   8.232 -26.775  1.00 62.31           H  
ATOM   4469  HB3 GLN A 297      -7.259   9.416 -26.136  1.00 62.31           H  
ATOM   4470  O   GLN A 297      -5.684   6.354 -23.543  1.00 62.31           O  
ATOM   4471  CG  GLN A 297      -7.925   7.383 -25.975  1.00 62.31           C  
ATOM   4472  HG2 GLN A 297      -8.359   7.344 -26.975  1.00 62.31           H  
ATOM   4473  HG3 GLN A 297      -7.509   6.399 -25.758  1.00 62.31           H  
ATOM   4474  CD  GLN A 297      -9.048   7.688 -24.989  1.00 62.31           C  
ATOM   4475  NE2 GLN A 297      -9.773   6.689 -24.545  1.00 62.31           N  
ATOM   4476 HE21 GLN A 297     -10.426   6.938 -23.816  1.00 62.31           H  
ATOM   4477 HE22 GLN A 297      -9.392   5.755 -24.600  1.00 62.31           H  
ATOM   4478  OE1 GLN A 297      -9.301   8.816 -24.601  1.00 62.31           O  
ATOM   4479  N   GLU A 298      -4.182   6.912 -25.114  1.00 63.92           N  
ATOM   4480  H   GLU A 298      -3.898   7.596 -25.801  1.00 63.92           H  
ATOM   4481  CA  GLU A 298      -3.318   5.735 -24.916  1.00 63.92           C  
ATOM   4482  HA  GLU A 298      -3.890   4.829 -25.115  1.00 63.92           H  
ATOM   4483  C   GLU A 298      -2.821   5.667 -23.469  1.00 63.92           C  
ATOM   4484  CB  GLU A 298      -2.130   5.820 -25.894  1.00 63.92           C  
ATOM   4485  HB2 GLU A 298      -2.526   5.837 -26.909  1.00 63.92           H  
ATOM   4486  HB3 GLU A 298      -1.585   6.748 -25.719  1.00 63.92           H  
ATOM   4487  O   GLU A 298      -2.709   4.597 -22.864  1.00 63.92           O  
ATOM   4488  CG  GLU A 298      -1.158   4.633 -25.757  1.00 63.92           C  
ATOM   4489  HG2 GLU A 298      -0.704   4.658 -24.767  1.00 63.92           H  
ATOM   4490  HG3 GLU A 298      -1.729   3.709 -25.844  1.00 63.92           H  
ATOM   4491  CD  GLU A 298      -0.028   4.617 -26.803  1.00 63.92           C  
ATOM   4492  OE1 GLU A 298       0.763   3.645 -26.766  1.00 63.92           O  
ATOM   4493  OE2 GLU A 298       0.047   5.543 -27.644  1.00 63.92           O  
ATOM   4494  N   LEU A 299      -2.571   6.836 -22.879  1.00 56.50           N  
ATOM   4495  H   LEU A 299      -2.628   7.675 -23.438  1.00 56.50           H  
ATOM   4496  CA  LEU A 299      -2.220   6.945 -21.483  1.00 56.50           C  
ATOM   4497  HA  LEU A 299      -1.438   6.207 -21.302  1.00 56.50           H  
ATOM   4498  C   LEU A 299      -3.410   6.578 -20.574  1.00 56.50           C  
ATOM   4499  CB  LEU A 299      -1.653   8.361 -21.267  1.00 56.50           C  
ATOM   4500  HB2 LEU A 299      -1.034   8.635 -22.122  1.00 56.50           H  
ATOM   4501  HB3 LEU A 299      -2.475   9.074 -21.193  1.00 56.50           H  
ATOM   4502  O   LEU A 299      -3.196   5.901 -19.571  1.00 56.50           O  
ATOM   4503  CG  LEU A 299      -0.748   8.486 -20.059  1.00 56.50           C  
ATOM   4504  HG  LEU A 299      -1.322   8.078 -19.228  1.00 56.50           H  
ATOM   4505  CD1 LEU A 299       0.582   7.742 -20.282  1.00 56.50           C  
ATOM   4506 HD11 LEU A 299       1.308   7.983 -19.506  1.00 56.50           H  
ATOM   4507 HD12 LEU A 299       1.008   8.052 -21.236  1.00 56.50           H  
ATOM   4508 HD13 LEU A 299       0.419   6.665 -20.322  1.00 56.50           H  
ATOM   4509  CD2 LEU A 299      -0.430   9.938 -19.713  1.00 56.50           C  
ATOM   4510 HD21 LEU A 299      -1.359  10.484 -19.550  1.00 56.50           H  
ATOM   4511 HD22 LEU A 299       0.097  10.399 -20.549  1.00 56.50           H  
ATOM   4512 HD23 LEU A 299       0.190   9.994 -18.818  1.00 56.50           H  
ATOM   4513  N   ALA A 300      -4.642   6.976 -20.893  1.00 55.74           N  
ATOM   4514  H   ALA A 300      -4.767   7.486 -21.756  1.00 55.74           H  
ATOM   4515  CA  ALA A 300      -5.840   6.741 -20.080  1.00 55.74           C  
ATOM   4516  HA  ALA A 300      -5.618   7.041 -19.056  1.00 55.74           H  
ATOM   4517  C   ALA A 300      -6.309   5.273 -20.016  1.00 55.74           C  
ATOM   4518  CB  ALA A 300      -6.961   7.651 -20.593  1.00 55.74           C  
ATOM   4519  HB1 ALA A 300      -7.838   7.549 -19.955  1.00 55.74           H  
ATOM   4520  HB2 ALA A 300      -7.235   7.367 -21.609  1.00 55.74           H  
ATOM   4521  HB3 ALA A 300      -6.635   8.691 -20.589  1.00 55.74           H  
ATOM   4522  O   ALA A 300      -6.942   4.907 -19.024  1.00 55.74           O  
ATOM   4523  N   ASP A 301      -5.944   4.427 -20.986  1.00 55.63           N  
ATOM   4524  H   ASP A 301      -5.493   4.846 -21.787  1.00 55.63           H  
ATOM   4525  CA  ASP A 301      -6.427   3.040 -21.180  1.00 55.63           C  
ATOM   4526  HA  ASP A 301      -7.516   3.069 -21.145  1.00 55.63           H  
ATOM   4527  C   ASP A 301      -6.005   2.015 -20.085  1.00 55.63           C  
ATOM   4528  CB  ASP A 301      -6.032   2.558 -22.593  1.00 55.63           C  
ATOM   4529  HB2 ASP A 301      -6.233   1.490 -22.673  1.00 55.63           H  
ATOM   4530  HB3 ASP A 301      -4.959   2.699 -22.725  1.00 55.63           H  
ATOM   4531  O   ASP A 301      -5.880   0.805 -20.309  1.00 55.63           O  
ATOM   4532  CG  ASP A 301      -6.783   3.219 -23.762  1.00 55.63           C  
ATOM   4533  OD1 ASP A 301      -7.882   3.785 -23.552  1.00 55.63           O  
ATOM   4534  OD2 ASP A 301      -6.288   3.058 -24.901  1.00 55.63           O  
ATOM   4535  N   SER A 302      -5.777   2.452 -18.843  1.00 59.46           N  
ATOM   4536  H   SER A 302      -5.941   3.437 -18.694  1.00 59.46           H  
ATOM   4537  CA  SER A 302      -5.699   1.562 -17.683  1.00 59.46           C  
ATOM   4538  HA  SER A 302      -5.320   0.597 -18.018  1.00 59.46           H  
ATOM   4539  C   SER A 302      -7.094   1.302 -17.099  1.00 59.46           C  
ATOM   4540  CB  SER A 302      -4.685   2.067 -16.649  1.00 59.46           C  
ATOM   4541  HB2 SER A 302      -3.700   2.119 -17.113  1.00 59.46           H  
ATOM   4542  HB3 SER A 302      -4.642   1.357 -15.823  1.00 59.46           H  
ATOM   4543  O   SER A 302      -7.422   1.797 -16.020  1.00 59.46           O  
ATOM   4544  OG  SER A 302      -5.018   3.342 -16.139  1.00 59.46           O  
ATOM   4545  HG  SER A 302      -5.960   3.464 -16.272  1.00 59.46           H  
ATOM   4546  N   ASN A 303      -7.887   0.458 -17.766  1.00 63.52           N  
ATOM   4547  H   ASN A 303      -7.648   0.300 -18.735  1.00 63.52           H  
ATOM   4548  CA  ASN A 303      -9.277   0.133 -17.384  1.00 63.52           C  
ATOM   4549  HA  ASN A 303      -9.861   1.051 -17.434  1.00 63.52           H  
ATOM   4550  C   ASN A 303      -9.433  -0.443 -15.959  1.00 63.52           C  
ATOM   4551  CB  ASN A 303      -9.883  -0.877 -18.384  1.00 63.52           C  
ATOM   4552  HB2 ASN A 303     -10.925  -1.033 -18.104  1.00 63.52           H  
ATOM   4553  HB3 ASN A 303      -9.357  -1.828 -18.317  1.00 63.52           H  
ATOM   4554  O   ASN A 303     -10.537  -0.604 -15.450  1.00 63.52           O  
ATOM   4555  CG  ASN A 303      -9.878  -0.436 -19.837  1.00 63.52           C  
ATOM   4556  ND2 ASN A 303     -10.585  -1.127 -20.697  1.00 63.52           N  
ATOM   4557 HD21 ASN A 303     -11.361  -1.672 -20.351  1.00 63.52           H  
ATOM   4558 HD22 ASN A 303     -10.595  -0.684 -21.605  1.00 63.52           H  
ATOM   4559  OD1 ASN A 303      -9.166   0.445 -20.258  1.00 63.52           O  
ATOM   4560  N   SER A 304      -8.338  -0.808 -15.282  1.00 64.14           N  
ATOM   4561  H   SER A 304      -7.441  -0.570 -15.679  1.00 64.14           H  
ATOM   4562  CA  SER A 304      -8.389  -1.326 -13.910  1.00 64.14           C  
ATOM   4563  HA  SER A 304      -9.175  -2.079 -13.862  1.00 64.14           H  
ATOM   4564  C   SER A 304      -8.735  -0.263 -12.860  1.00 64.14           C  
ATOM   4565  CB  SER A 304      -7.063  -2.004 -13.559  1.00 64.14           C  
ATOM   4566  HB2 SER A 304      -7.123  -2.385 -12.540  1.00 64.14           H  
ATOM   4567  HB3 SER A 304      -6.900  -2.840 -14.239  1.00 64.14           H  
ATOM   4568  O   SER A 304      -9.140  -0.634 -11.747  1.00 64.14           O  
ATOM   4569  OG  SER A 304      -5.971  -1.110 -13.649  1.00 64.14           O  
ATOM   4570  HG  SER A 304      -5.182  -1.547 -13.322  1.00 64.14           H  
ATOM   4571  N   LEU A 305      -8.556   1.019 -13.207  1.00 63.47           N  
ATOM   4572  H   LEU A 305      -8.249   1.211 -14.150  1.00 63.47           H  
ATOM   4573  CA  LEU A 305      -8.738   2.178 -12.328  1.00 63.47           C  
ATOM   4574  HA  LEU A 305      -8.755   1.816 -11.300  1.00 63.47           H  
ATOM   4575  C   LEU A 305     -10.070   2.915 -12.528  1.00 63.47           C  
ATOM   4576  CB  LEU A 305      -7.546   3.137 -12.494  1.00 63.47           C  
ATOM   4577  HB2 LEU A 305      -7.755   4.067 -11.965  1.00 63.47           H  
ATOM   4578  HB3 LEU A 305      -7.457   3.379 -13.552  1.00 63.47           H  
ATOM   4579  O   LEU A 305     -10.386   3.811 -11.745  1.00 63.47           O  
ATOM   4580  CG  LEU A 305      -6.206   2.578 -11.986  1.00 63.47           C  
ATOM   4581  HG  LEU A 305      -6.048   1.572 -12.375  1.00 63.47           H  
ATOM   4582  CD1 LEU A 305      -5.057   3.454 -12.476  1.00 63.47           C  
ATOM   4583 HD11 LEU A 305      -4.102   3.025 -12.174  1.00 63.47           H  
ATOM   4584 HD12 LEU A 305      -5.080   3.500 -13.565  1.00 63.47           H  
ATOM   4585 HD13 LEU A 305      -5.158   4.465 -12.081  1.00 63.47           H  
ATOM   4586  CD2 LEU A 305      -6.127   2.534 -10.456  1.00 63.47           C  
ATOM   4587 HD21 LEU A 305      -5.139   2.194 -10.147  1.00 63.47           H  
ATOM   4588 HD22 LEU A 305      -6.852   1.811 -10.083  1.00 63.47           H  
ATOM   4589 HD23 LEU A 305      -6.335   3.519 -10.038  1.00 63.47           H  
ATOM   4590  N   GLU A 306     -10.851   2.527 -13.533  1.00 67.27           N  
ATOM   4591  H   GLU A 306     -10.545   1.784 -14.144  1.00 67.27           H  
ATOM   4592  CA  GLU A 306     -12.232   2.977 -13.687  1.00 67.27           C  
ATOM   4593  HA  GLU A 306     -12.250   4.066 -13.737  1.00 67.27           H  
ATOM   4594  C   GLU A 306     -13.018   2.537 -12.433  1.00 67.27           C  
ATOM   4595  CB  GLU A 306     -12.799   2.428 -15.012  1.00 67.27           C  
ATOM   4596  HB2 GLU A 306     -13.860   2.670 -15.071  1.00 67.27           H  
ATOM   4597  HB3 GLU A 306     -12.688   1.344 -15.012  1.00 67.27           H  
ATOM   4598  O   GLU A 306     -12.838   1.428 -11.924  1.00 67.27           O  
ATOM   4599  CG  GLU A 306     -12.077   3.024 -16.243  1.00 67.27           C  
ATOM   4600  HG2 GLU A 306     -12.355   4.075 -16.331  1.00 67.27           H  
ATOM   4601  HG3 GLU A 306     -11.000   2.979 -16.080  1.00 67.27           H  
ATOM   4602  CD  GLU A 306     -12.385   2.294 -17.563  1.00 67.27           C  
ATOM   4603  OE1 GLU A 306     -11.587   2.469 -18.506  1.00 67.27           O  
ATOM   4604  OE2 GLU A 306     -13.353   1.501 -17.614  1.00 67.27           O  
ATOM   4605  N   ASP A 307     -13.829   3.434 -11.869  1.00 68.50           N  
ATOM   4606  H   ASP A 307     -14.041   4.254 -12.419  1.00 68.50           H  
ATOM   4607  CA  ASP A 307     -14.618   3.236 -10.641  1.00 68.50           C  
ATOM   4608  HA  ASP A 307     -15.301   4.085 -10.607  1.00 68.50           H  
ATOM   4609  C   ASP A 307     -13.854   3.280  -9.303  1.00 68.50           C  
ATOM   4610  CB  ASP A 307     -15.523   1.991 -10.727  1.00 68.50           C  
ATOM   4611  HB2 ASP A 307     -16.222   2.020  -9.891  1.00 68.50           H  
ATOM   4612  HB3 ASP A 307     -14.930   1.084 -10.611  1.00 68.50           H  
ATOM   4613  O   ASP A 307     -14.072   2.447  -8.420  1.00 68.50           O  
ATOM   4614  CG  ASP A 307     -16.358   1.888 -11.997  1.00 68.50           C  
ATOM   4615  OD1 ASP A 307     -16.672   2.955 -12.570  1.00 68.50           O  
ATOM   4616  OD2 ASP A 307     -16.786   0.746 -12.282  1.00 68.50           O  
ATOM   4617  N   ILE A 308     -12.980   4.260  -9.073  1.00 72.80           N  
ATOM   4618  H   ILE A 308     -12.762   4.904  -9.820  1.00 72.80           H  
ATOM   4619  CA  ILE A 308     -12.358   4.462  -7.749  1.00 72.80           C  
ATOM   4620  HA  ILE A 308     -12.783   3.759  -7.033  1.00 72.80           H  
ATOM   4621  C   ILE A 308     -12.683   5.859  -7.227  1.00 72.80           C  
ATOM   4622  CB  ILE A 308     -10.847   4.179  -7.796  1.00 72.80           C  
ATOM   4623  HB  ILE A 308     -10.386   4.897  -8.475  1.00 72.80           H  
ATOM   4624  O   ILE A 308     -12.465   6.843  -7.925  1.00 72.80           O  
ATOM   4625  CG1 ILE A 308     -10.567   2.747  -8.305  1.00 72.80           C  
ATOM   4626 HG12 ILE A 308     -10.752   2.020  -7.514  1.00 72.80           H  
ATOM   4627 HG13 ILE A 308     -11.211   2.497  -9.148  1.00 72.80           H  
ATOM   4628  CG2 ILE A 308     -10.237   4.348  -6.390  1.00 72.80           C  
ATOM   4629 HG21 ILE A 308     -10.759   3.711  -5.676  1.00 72.80           H  
ATOM   4630 HG22 ILE A 308      -9.181   4.079  -6.406  1.00 72.80           H  
ATOM   4631 HG23 ILE A 308     -10.316   5.387  -6.072  1.00 72.80           H  
ATOM   4632  CD1 ILE A 308      -9.142   2.611  -8.821  1.00 72.80           C  
ATOM   4633 HD11 ILE A 308      -9.025   1.614  -9.248  1.00 72.80           H  
ATOM   4634 HD12 ILE A 308      -8.422   2.741  -8.014  1.00 72.80           H  
ATOM   4635 HD13 ILE A 308      -8.949   3.362  -9.587  1.00 72.80           H  
ATOM   4636  N   ILE A 309     -13.201   5.947  -5.994  1.00 71.28           N  
ATOM   4637  H   ILE A 309     -13.333   5.091  -5.473  1.00 71.28           H  
ATOM   4638  CA  ILE A 309     -13.654   7.219  -5.405  1.00 71.28           C  
ATOM   4639  HA  ILE A 309     -13.863   7.905  -6.227  1.00 71.28           H  
ATOM   4640  C   ILE A 309     -12.513   7.888  -4.609  1.00 71.28           C  
ATOM   4641  CB  ILE A 309     -14.993   7.061  -4.651  1.00 71.28           C  
ATOM   4642  HB  ILE A 309     -14.867   6.324  -3.858  1.00 71.28           H  
ATOM   4643  O   ILE A 309     -11.929   8.841  -5.120  1.00 71.28           O  
ATOM   4644  CG1 ILE A 309     -16.141   6.500  -5.508  1.00 71.28           C  
ATOM   4645 HG12 ILE A 309     -16.586   7.303  -6.095  1.00 71.28           H  
ATOM   4646 HG13 ILE A 309     -15.782   5.738  -6.199  1.00 71.28           H  
ATOM   4647  CG2 ILE A 309     -15.422   8.427  -4.062  1.00 71.28           C  
ATOM   4648 HG21 ILE A 309     -14.651   8.853  -3.420  1.00 71.28           H  
ATOM   4649 HG22 ILE A 309     -15.605   9.131  -4.874  1.00 71.28           H  
ATOM   4650 HG23 ILE A 309     -16.333   8.331  -3.472  1.00 71.28           H  
ATOM   4651  CD1 ILE A 309     -17.208   5.858  -4.610  1.00 71.28           C  
ATOM   4652 HD11 ILE A 309     -17.292   6.390  -3.662  1.00 71.28           H  
ATOM   4653 HD12 ILE A 309     -18.178   5.907  -5.107  1.00 71.28           H  
ATOM   4654 HD13 ILE A 309     -16.939   4.823  -4.402  1.00 71.28           H  
ATOM   4655  N   PRO A 310     -12.127   7.425  -3.395  1.00 80.19           N  
ATOM   4656  CA  PRO A 310     -10.917   7.894  -2.741  1.00 80.19           C  
ATOM   4657  HA  PRO A 310     -10.628   8.877  -3.112  1.00 80.19           H  
ATOM   4658  C   PRO A 310      -9.758   6.917  -2.955  1.00 80.19           C  
ATOM   4659  CB  PRO A 310     -11.287   8.032  -1.268  1.00 80.19           C  
ATOM   4660  HB2 PRO A 310     -11.844   8.957  -1.117  1.00 80.19           H  
ATOM   4661  HB3 PRO A 310     -10.414   7.997  -0.617  1.00 80.19           H  
ATOM   4662  O   PRO A 310      -9.883   5.697  -2.801  1.00 80.19           O  
ATOM   4663  CG  PRO A 310     -12.208   6.834  -1.058  1.00 80.19           C  
ATOM   4664  HG2 PRO A 310     -11.621   5.938  -0.853  1.00 80.19           H  
ATOM   4665  HG3 PRO A 310     -12.918   7.012  -0.250  1.00 80.19           H  
ATOM   4666  CD  PRO A 310     -12.915   6.696  -2.405  1.00 80.19           C  
ATOM   4667  HD2 PRO A 310     -13.017   5.650  -2.693  1.00 80.19           H  
ATOM   4668  HD3 PRO A 310     -13.890   7.165  -2.273  1.00 80.19           H  
ATOM   4669  N   LEU A 311      -8.601   7.499  -3.233  1.00 81.28           N  
ATOM   4670  H   LEU A 311      -8.599   8.506  -3.318  1.00 81.28           H  
ATOM   4671  CA  LEU A 311      -7.295   6.860  -3.248  1.00 81.28           C  
ATOM   4672  HA  LEU A 311      -7.394   5.778  -3.161  1.00 81.28           H  
ATOM   4673  C   LEU A 311      -6.517   7.371  -2.029  1.00 81.28           C  
ATOM   4674  CB  LEU A 311      -6.648   7.211  -4.601  1.00 81.28           C  
ATOM   4675  HB2 LEU A 311      -5.566   7.288  -4.504  1.00 81.28           H  
ATOM   4676  HB3 LEU A 311      -6.979   8.208  -4.892  1.00 81.28           H  
ATOM   4677  O   LEU A 311      -6.510   8.567  -1.758  1.00 81.28           O  
ATOM   4678  CG  LEU A 311      -7.034   6.204  -5.702  1.00 81.28           C  
ATOM   4679  HG  LEU A 311      -7.999   5.765  -5.450  1.00 81.28           H  
ATOM   4680  CD1 LEU A 311      -7.177   6.898  -7.053  1.00 81.28           C  
ATOM   4681 HD11 LEU A 311      -6.243   7.382  -7.339  1.00 81.28           H  
ATOM   4682 HD12 LEU A 311      -7.460   6.173  -7.816  1.00 81.28           H  
ATOM   4683 HD13 LEU A 311      -7.967   7.647  -6.996  1.00 81.28           H  
ATOM   4684  CD2 LEU A 311      -6.011   5.074  -5.847  1.00 81.28           C  
ATOM   4685 HD21 LEU A 311      -6.385   4.341  -6.562  1.00 81.28           H  
ATOM   4686 HD22 LEU A 311      -5.867   4.582  -4.885  1.00 81.28           H  
ATOM   4687 HD23 LEU A 311      -5.066   5.471  -6.218  1.00 81.28           H  
ATOM   4688  N   SER A 312      -5.903   6.468  -1.267  1.00 84.97           N  
ATOM   4689  H   SER A 312      -5.967   5.494  -1.526  1.00 84.97           H  
ATOM   4690  CA  SER A 312      -5.060   6.821  -0.122  1.00 84.97           C  
ATOM   4691  HA  SER A 312      -5.570   7.587   0.462  1.00 84.97           H  
ATOM   4692  C   SER A 312      -3.722   7.403  -0.574  1.00 84.97           C  
ATOM   4693  CB  SER A 312      -4.832   5.595   0.778  1.00 84.97           C  
ATOM   4694  HB2 SER A 312      -5.780   5.077   0.924  1.00 84.97           H  
ATOM   4695  HB3 SER A 312      -4.481   5.939   1.751  1.00 84.97           H  
ATOM   4696  O   SER A 312      -3.387   7.396  -1.756  1.00 84.97           O  
ATOM   4697  OG  SER A 312      -3.870   4.689   0.250  1.00 84.97           O  
ATOM   4698  HG  SER A 312      -3.038   5.156   0.139  1.00 84.97           H  
ATOM   4699  N   ASP A 313      -2.881   7.794   0.375  1.00 84.59           N  
ATOM   4700  H   ASP A 313      -3.220   7.982   1.308  1.00 84.59           H  
ATOM   4701  CA  ASP A 313      -1.490   8.133   0.076  1.00 84.59           C  
ATOM   4702  HA  ASP A 313      -1.490   8.881  -0.717  1.00 84.59           H  
ATOM   4703  C   ASP A 313      -0.699   6.916  -0.419  1.00 84.59           C  
ATOM   4704  CB  ASP A 313      -0.826   8.771   1.297  1.00 84.59           C  
ATOM   4705  HB2 ASP A 313       0.190   9.071   1.038  1.00 84.59           H  
ATOM   4706  HB3 ASP A 313      -0.775   8.036   2.100  1.00 84.59           H  
ATOM   4707  O   ASP A 313      -1.075   5.759  -0.177  1.00 84.59           O  
ATOM   4708  CG  ASP A 313      -1.600  10.001   1.765  1.00 84.59           C  
ATOM   4709  OD1 ASP A 313      -2.101  10.730   0.883  1.00 84.59           O  
ATOM   4710  OD2 ASP A 313      -1.748  10.125   2.998  1.00 84.59           O  
ATOM   4711  N   ILE A 314       0.394   7.192  -1.136  1.00 86.25           N  
ATOM   4712  H   ILE A 314       0.691   8.156  -1.179  1.00 86.25           H  
ATOM   4713  CA  ILE A 314       1.346   6.172  -1.587  1.00 86.25           C  
ATOM   4714  HA  ILE A 314       0.791   5.341  -2.022  1.00 86.25           H  
ATOM   4715  C   ILE A 314       2.109   5.641  -0.375  1.00 86.25           C  
ATOM   4716  CB  ILE A 314       2.311   6.725  -2.665  1.00 86.25           C  
ATOM   4717  HB  ILE A 314       2.746   7.658  -2.305  1.00 86.25           H  
ATOM   4718  O   ILE A 314       2.568   6.401   0.476  1.00 86.25           O  
ATOM   4719  CG1 ILE A 314       1.532   6.993  -3.963  1.00 86.25           C  
ATOM   4720 HG12 ILE A 314       0.607   7.492  -3.676  1.00 86.25           H  
ATOM   4721 HG13 ILE A 314       1.269   6.049  -4.441  1.00 86.25           H  
ATOM   4722  CG2 ILE A 314       3.443   5.732  -2.964  1.00 86.25           C  
ATOM   4723 HG21 ILE A 314       4.107   5.640  -2.105  1.00 86.25           H  
ATOM   4724 HG22 ILE A 314       3.016   4.758  -3.203  1.00 86.25           H  
ATOM   4725 HG23 ILE A 314       4.050   6.076  -3.802  1.00 86.25           H  
ATOM   4726  CD1 ILE A 314       2.245   7.894  -4.981  1.00 86.25           C  
ATOM   4727 HD11 ILE A 314       1.585   8.076  -5.829  1.00 86.25           H  
ATOM   4728 HD12 ILE A 314       3.152   7.415  -5.350  1.00 86.25           H  
ATOM   4729 HD13 ILE A 314       2.500   8.848  -4.519  1.00 86.25           H  
ATOM   4730  N   ARG A 315       2.264   4.322  -0.314  1.00 86.73           N  
ATOM   4731  H   ARG A 315       1.833   3.764  -1.038  1.00 86.73           H  
ATOM   4732  CA  ARG A 315       3.012   3.612   0.719  1.00 86.73           C  
ATOM   4733  HA  ARG A 315       3.537   4.330   1.349  1.00 86.73           H  
ATOM   4734  C   ARG A 315       4.042   2.710   0.063  1.00 86.73           C  
ATOM   4735  CB  ARG A 315       2.048   2.798   1.584  1.00 86.73           C  
ATOM   4736  HB2 ARG A 315       2.625   2.230   2.313  1.00 86.73           H  
ATOM   4737  HB3 ARG A 315       1.513   2.095   0.945  1.00 86.73           H  
ATOM   4738  O   ARG A 315       3.708   1.912  -0.811  1.00 86.73           O  
ATOM   4739  CG  ARG A 315       1.037   3.685   2.325  1.00 86.73           C  
ATOM   4740  HG2 ARG A 315       1.554   4.330   3.035  1.00 86.73           H  
ATOM   4741  HG3 ARG A 315       0.471   4.296   1.621  1.00 86.73           H  
ATOM   4742  CD  ARG A 315       0.074   2.758   3.054  1.00 86.73           C  
ATOM   4743  HD2 ARG A 315      -0.394   2.113   2.311  1.00 86.73           H  
ATOM   4744  HD3 ARG A 315       0.646   2.138   3.745  1.00 86.73           H  
ATOM   4745  NE  ARG A 315      -0.981   3.474   3.795  1.00 86.73           N  
ATOM   4746  HE  ARG A 315      -1.005   4.482   3.746  1.00 86.73           H  
ATOM   4747  NH1 ARG A 315      -1.949   1.548   4.502  1.00 86.73           N  
ATOM   4748 HH11 ARG A 315      -2.527   1.042   5.157  1.00 86.73           H  
ATOM   4749 HH12 ARG A 315      -1.326   0.986   3.940  1.00 86.73           H  
ATOM   4750  NH2 ARG A 315      -2.770   3.432   5.260  1.00 86.73           N  
ATOM   4751 HH21 ARG A 315      -3.314   2.811   5.841  1.00 86.73           H  
ATOM   4752 HH22 ARG A 315      -2.813   4.438   5.339  1.00 86.73           H  
ATOM   4753  CZ  ARG A 315      -1.899   2.838   4.504  1.00 86.73           C  
ATOM   4754  N   LEU A 316       5.281   2.828   0.519  1.00 85.95           N  
ATOM   4755  H   LEU A 316       5.466   3.489   1.260  1.00 85.95           H  
ATOM   4756  CA  LEU A 316       6.379   1.966   0.107  1.00 85.95           C  
ATOM   4757  HA  LEU A 316       6.153   1.517  -0.860  1.00 85.95           H  
ATOM   4758  C   LEU A 316       6.525   0.828   1.116  1.00 85.95           C  
ATOM   4759  CB  LEU A 316       7.668   2.794  -0.042  1.00 85.95           C  
ATOM   4760  HB2 LEU A 316       8.459   2.135  -0.400  1.00 85.95           H  
ATOM   4761  HB3 LEU A 316       7.964   3.164   0.940  1.00 85.95           H  
ATOM   4762  O   LEU A 316       6.495   1.061   2.326  1.00 85.95           O  
ATOM   4763  CG  LEU A 316       7.547   3.994  -1.001  1.00 85.95           C  
ATOM   4764  HG  LEU A 316       6.814   4.701  -0.613  1.00 85.95           H  
ATOM   4765  CD1 LEU A 316       8.882   4.719  -1.124  1.00 85.95           C  
ATOM   4766 HD11 LEU A 316       9.638   4.051  -1.539  1.00 85.95           H  
ATOM   4767 HD12 LEU A 316       8.778   5.588  -1.774  1.00 85.95           H  
ATOM   4768 HD13 LEU A 316       9.211   5.058  -0.142  1.00 85.95           H  
ATOM   4769  CD2 LEU A 316       7.115   3.557  -2.392  1.00 85.95           C  
ATOM   4770 HD21 LEU A 316       7.139   4.416  -3.063  1.00 85.95           H  
ATOM   4771 HD22 LEU A 316       7.795   2.787  -2.758  1.00 85.95           H  
ATOM   4772 HD23 LEU A 316       6.097   3.171  -2.361  1.00 85.95           H  
ATOM   4773  N   SER A 317       6.655  -0.394   0.616  1.00 84.63           N  
ATOM   4774  H   SER A 317       6.639  -0.507  -0.387  1.00 84.63           H  
ATOM   4775  CA  SER A 317       6.935  -1.585   1.415  1.00 84.63           C  
ATOM   4776  HA  SER A 317       7.319  -1.287   2.391  1.00 84.63           H  
ATOM   4777  C   SER A 317       8.002  -2.421   0.729  1.00 84.63           C  
ATOM   4778  CB  SER A 317       5.671  -2.426   1.633  1.00 84.63           C  
ATOM   4779  HB2 SER A 317       5.930  -3.310   2.217  1.00 84.63           H  
ATOM   4780  HB3 SER A 317       4.940  -1.841   2.192  1.00 84.63           H  
ATOM   4781  O   SER A 317       7.964  -2.584  -0.488  1.00 84.63           O  
ATOM   4782  OG  SER A 317       5.103  -2.834   0.400  1.00 84.63           O  
ATOM   4783  HG  SER A 317       5.826  -2.896  -0.229  1.00 84.63           H  
ATOM   4784  N   GLU A 318       8.913  -2.986   1.505  1.00 84.84           N  
ATOM   4785  H   GLU A 318       8.894  -2.834   2.503  1.00 84.84           H  
ATOM   4786  CA  GLU A 318       9.907  -3.937   1.020  1.00 84.84           C  
ATOM   4787  HA  GLU A 318      10.150  -3.725  -0.022  1.00 84.84           H  
ATOM   4788  C   GLU A 318       9.348  -5.364   1.104  1.00 84.84           C  
ATOM   4789  CB  GLU A 318      11.182  -3.739   1.844  1.00 84.84           C  
ATOM   4790  HB2 GLU A 318      11.434  -2.679   1.827  1.00 84.84           H  
ATOM   4791  HB3 GLU A 318      10.988  -4.035   2.875  1.00 84.84           H  
ATOM   4792  O   GLU A 318       8.702  -5.726   2.093  1.00 84.84           O  
ATOM   4793  CG  GLU A 318      12.375  -4.529   1.297  1.00 84.84           C  
ATOM   4794  HG2 GLU A 318      12.135  -5.592   1.333  1.00 84.84           H  
ATOM   4795  HG3 GLU A 318      12.533  -4.249   0.256  1.00 84.84           H  
ATOM   4796  CD  GLU A 318      13.665  -4.284   2.097  1.00 84.84           C  
ATOM   4797  OE1 GLU A 318      14.679  -4.920   1.736  1.00 84.84           O  
ATOM   4798  OE2 GLU A 318      13.636  -3.473   3.057  1.00 84.84           O  
ATOM   4799  N   LEU A 319       9.547  -6.158   0.052  1.00 81.38           N  
ATOM   4800  H   LEU A 319      10.088  -5.806  -0.725  1.00 81.38           H  
ATOM   4801  CA  LEU A 319       9.218  -7.585   0.057  1.00 81.38           C  
ATOM   4802  HA  LEU A 319       8.390  -7.745   0.747  1.00 81.38           H  
ATOM   4803  C   LEU A 319      10.406  -8.419   0.557  1.00 81.38           C  
ATOM   4804  CB  LEU A 319       8.791  -8.053  -1.345  1.00 81.38           C  
ATOM   4805  HB2 LEU A 319       9.394  -7.546  -2.098  1.00 81.38           H  
ATOM   4806  HB3 LEU A 319       9.005  -9.118  -1.438  1.00 81.38           H  
ATOM   4807  O   LEU A 319      11.545  -7.966   0.463  1.00 81.38           O  
ATOM   4808  CG  LEU A 319       7.298  -7.853  -1.625  1.00 81.38           C  
ATOM   4809  HG  LEU A 319       6.722  -8.188  -0.762  1.00 81.38           H  
ATOM   4810  CD1 LEU A 319       6.965  -6.395  -1.907  1.00 81.38           C  
ATOM   4811 HD11 LEU A 319       5.905  -6.314  -2.147  1.00 81.38           H  
ATOM   4812 HD12 LEU A 319       7.176  -5.782  -1.031  1.00 81.38           H  
ATOM   4813 HD13 LEU A 319       7.567  -6.044  -2.746  1.00 81.38           H  
ATOM   4814  CD2 LEU A 319       6.859  -8.688  -2.825  1.00 81.38           C  
ATOM   4815 HD21 LEU A 319       5.777  -8.628  -2.941  1.00 81.38           H  
ATOM   4816 HD22 LEU A 319       7.136  -9.731  -2.675  1.00 81.38           H  
ATOM   4817 HD23 LEU A 319       7.351  -8.329  -3.729  1.00 81.38           H  
ATOM   4818  N   PRO A 320      10.170  -9.671   0.999  1.00 80.17           N  
ATOM   4819  CA  PRO A 320      11.243 -10.613   1.333  1.00 80.17           C  
ATOM   4820  HA  PRO A 320      11.754 -10.260   2.229  1.00 80.17           H  
ATOM   4821  C   PRO A 320      12.283 -10.792   0.216  1.00 80.17           C  
ATOM   4822  CB  PRO A 320      10.535 -11.937   1.635  1.00 80.17           C  
ATOM   4823  HB2 PRO A 320      10.436 -12.527   0.724  1.00 80.17           H  
ATOM   4824  HB3 PRO A 320      11.062 -12.508   2.399  1.00 80.17           H  
ATOM   4825  O   PRO A 320      13.460 -10.987   0.499  1.00 80.17           O  
ATOM   4826  CG  PRO A 320       9.150 -11.500   2.106  1.00 80.17           C  
ATOM   4827  HG2 PRO A 320       9.197 -11.202   3.153  1.00 80.17           H  
ATOM   4828  HG3 PRO A 320       8.406 -12.283   1.959  1.00 80.17           H  
ATOM   4829  CD  PRO A 320       8.868 -10.280   1.236  1.00 80.17           C  
ATOM   4830  HD2 PRO A 320       8.193  -9.604   1.760  1.00 80.17           H  
ATOM   4831  HD3 PRO A 320       8.434 -10.598   0.288  1.00 80.17           H  
ATOM   4832  N   ASP A 321      11.863 -10.636  -1.043  1.00 77.89           N  
ATOM   4833  H   ASP A 321      10.869 -10.579  -1.208  1.00 77.89           H  
ATOM   4834  CA  ASP A 321      12.721 -10.731  -2.229  1.00 77.89           C  
ATOM   4835  HA  ASP A 321      13.420 -11.554  -2.077  1.00 77.89           H  
ATOM   4836  C   ASP A 321      13.572  -9.465  -2.469  1.00 77.89           C  
ATOM   4837  CB  ASP A 321      11.857 -11.082  -3.457  1.00 77.89           C  
ATOM   4838  HB2 ASP A 321      11.151 -10.269  -3.629  1.00 77.89           H  
ATOM   4839  HB3 ASP A 321      12.499 -11.161  -4.334  1.00 77.89           H  
ATOM   4840  O   ASP A 321      14.137  -9.291  -3.547  1.00 77.89           O  
ATOM   4841  CG  ASP A 321      11.084 -12.402  -3.322  1.00 77.89           C  
ATOM   4842  OD1 ASP A 321      11.466 -13.243  -2.478  1.00 77.89           O  
ATOM   4843  OD2 ASP A 321      10.060 -12.537  -4.028  1.00 77.89           O  
ATOM   4844  N   ARG A 322      13.649  -8.546  -1.492  1.00 74.47           N  
ATOM   4845  H   ARG A 322      13.157  -8.753  -0.634  1.00 74.47           H  
ATOM   4846  CA  ARG A 322      14.340  -7.240  -1.573  1.00 74.47           C  
ATOM   4847  HA  ARG A 322      14.124  -6.698  -0.653  1.00 74.47           H  
ATOM   4848  C   ARG A 322      13.832  -6.321  -2.687  1.00 74.47           C  
ATOM   4849  CB  ARG A 322      15.863  -7.429  -1.637  1.00 74.47           C  
ATOM   4850  HB2 ARG A 322      16.334  -6.447  -1.696  1.00 74.47           H  
ATOM   4851  HB3 ARG A 322      16.130  -7.984  -2.536  1.00 74.47           H  
ATOM   4852  O   ARG A 322      14.481  -5.342  -3.049  1.00 74.47           O  
ATOM   4853  CG  ARG A 322      16.418  -8.143  -0.403  1.00 74.47           C  
ATOM   4854  HG2 ARG A 322      16.175  -7.561   0.486  1.00 74.47           H  
ATOM   4855  HG3 ARG A 322      15.987  -9.140  -0.312  1.00 74.47           H  
ATOM   4856  CD  ARG A 322      17.936  -8.258  -0.547  1.00 74.47           C  
ATOM   4857  HD2 ARG A 322      18.149  -8.895  -1.406  1.00 74.47           H  
ATOM   4858  HD3 ARG A 322      18.345  -7.267  -0.742  1.00 74.47           H  
ATOM   4859  NE  ARG A 322      18.548  -8.788   0.685  1.00 74.47           N  
ATOM   4860  HE  ARG A 322      18.205  -8.389   1.547  1.00 74.47           H  
ATOM   4861  NH1 ARG A 322      20.006 -10.291  -0.265  1.00 74.47           N  
ATOM   4862 HH11 ARG A 322      20.748 -10.969  -0.168  1.00 74.47           H  
ATOM   4863 HH12 ARG A 322      19.625 -10.067  -1.173  1.00 74.47           H  
ATOM   4864  NH2 ARG A 322      19.987 -10.015   1.948  1.00 74.47           N  
ATOM   4865 HH21 ARG A 322      20.729 -10.695   2.031  1.00 74.47           H  
ATOM   4866 HH22 ARG A 322      19.638  -9.565   2.782  1.00 74.47           H  
ATOM   4867  CZ  ARG A 322      19.505  -9.692   0.781  1.00 74.47           C  
ATOM   4868  N   THR A 323      12.647  -6.595  -3.223  1.00 81.71           N  
ATOM   4869  H   THR A 323      12.196  -7.459  -2.958  1.00 81.71           H  
ATOM   4870  CA  THR A 323      11.991  -5.711  -4.186  1.00 81.71           C  
ATOM   4871  HA  THR A 323      12.757  -5.215  -4.781  1.00 81.71           H  
ATOM   4872  C   THR A 323      11.185  -4.645  -3.456  1.00 81.71           C  
ATOM   4873  CB  THR A 323      11.100  -6.476  -5.170  1.00 81.71           C  
ATOM   4874  HB  THR A 323      10.636  -5.759  -5.848  1.00 81.71           H  
ATOM   4875  O   THR A 323      10.421  -4.946  -2.531  1.00 81.71           O  
ATOM   4876  CG2 THR A 323      11.887  -7.488  -5.999  1.00 81.71           C  
ATOM   4877 HG21 THR A 323      12.694  -6.985  -6.532  1.00 81.71           H  
ATOM   4878 HG22 THR A 323      12.306  -8.265  -5.361  1.00 81.71           H  
ATOM   4879 HG23 THR A 323      11.221  -7.952  -6.727  1.00 81.71           H  
ATOM   4880  OG1 THR A 323      10.088  -7.158  -4.470  1.00 81.71           O  
ATOM   4881  HG1 THR A 323       9.796  -6.583  -3.759  1.00 81.71           H  
ATOM   4882  N   VAL A 324      11.294  -3.397  -3.912  1.00 85.55           N  
ATOM   4883  H   VAL A 324      11.958  -3.209  -4.649  1.00 85.55           H  
ATOM   4884  CA  VAL A 324      10.471  -2.296  -3.406  1.00 85.55           C  
ATOM   4885  HA  VAL A 324      10.309  -2.452  -2.340  1.00 85.55           H  
ATOM   4886  C   VAL A 324       9.116  -2.315  -4.102  1.00 85.55           C  
ATOM   4887  CB  VAL A 324      11.167  -0.932  -3.556  1.00 85.55           C  
ATOM   4888  HB  VAL A 324      11.376  -0.742  -4.609  1.00 85.55           H  
ATOM   4889  O   VAL A 324       9.009  -2.113  -5.315  1.00 85.55           O  
ATOM   4890  CG1 VAL A 324      10.286   0.204  -3.013  1.00 85.55           C  
ATOM   4891 HG11 VAL A 324      10.830   1.147  -3.071  1.00 85.55           H  
ATOM   4892 HG12 VAL A 324       9.379   0.300  -3.610  1.00 85.55           H  
ATOM   4893 HG13 VAL A 324      10.022   0.009  -1.973  1.00 85.55           H  
ATOM   4894  CG2 VAL A 324      12.490  -0.918  -2.780  1.00 85.55           C  
ATOM   4895 HG21 VAL A 324      12.964   0.059  -2.869  1.00 85.55           H  
ATOM   4896 HG22 VAL A 324      13.177  -1.662  -3.182  1.00 85.55           H  
ATOM   4897 HG23 VAL A 324      12.315  -1.135  -1.726  1.00 85.55           H  
ATOM   4898  N   ARG A 325       8.069  -2.514  -3.304  1.00 87.61           N  
ATOM   4899  H   ARG A 325       8.249  -2.688  -2.325  1.00 87.61           H  
ATOM   4900  CA  ARG A 325       6.678  -2.399  -3.723  1.00 87.61           C  
ATOM   4901  HA  ARG A 325       6.620  -2.525  -4.804  1.00 87.61           H  
ATOM   4902  C   ARG A 325       6.144  -1.029  -3.375  1.00 87.61           C  
ATOM   4903  CB  ARG A 325       5.865  -3.529  -3.103  1.00 87.61           C  
ATOM   4904  HB2 ARG A 325       6.053  -3.581  -2.030  1.00 87.61           H  
ATOM   4905  HB3 ARG A 325       6.225  -4.449  -3.563  1.00 87.61           H  
ATOM   4906  O   ARG A 325       6.135  -0.608  -2.217  1.00 87.61           O  
ATOM   4907  CG  ARG A 325       4.354  -3.404  -3.342  1.00 87.61           C  
ATOM   4908  HG2 ARG A 325       4.169  -3.184  -4.394  1.00 87.61           H  
ATOM   4909  HG3 ARG A 325       3.960  -2.589  -2.735  1.00 87.61           H  
ATOM   4910  CD  ARG A 325       3.638  -4.705  -2.957  1.00 87.61           C  
ATOM   4911  HD2 ARG A 325       3.951  -5.003  -1.956  1.00 87.61           H  
ATOM   4912  HD3 ARG A 325       2.561  -4.539  -2.949  1.00 87.61           H  
ATOM   4913  NE  ARG A 325       3.965  -5.759  -3.925  1.00 87.61           N  
ATOM   4914  HE  ARG A 325       4.603  -5.500  -4.664  1.00 87.61           H  
ATOM   4915  NH1 ARG A 325       2.852  -7.547  -3.027  1.00 87.61           N  
ATOM   4916 HH11 ARG A 325       2.515  -6.963  -2.275  1.00 87.61           H  
ATOM   4917 HH12 ARG A 325       2.652  -8.536  -3.065  1.00 87.61           H  
ATOM   4918  NH2 ARG A 325       4.109  -7.797  -4.873  1.00 87.61           N  
ATOM   4919 HH21 ARG A 325       4.731  -7.402  -5.565  1.00 87.61           H  
ATOM   4920 HH22 ARG A 325       4.003  -8.801  -4.873  1.00 87.61           H  
ATOM   4921  CZ  ARG A 325       3.634  -7.026  -3.940  1.00 87.61           C  
ATOM   4922  N   VAL A 326       5.621  -0.367  -4.388  1.00 87.27           N  
ATOM   4923  H   VAL A 326       5.638  -0.807  -5.297  1.00 87.27           H  
ATOM   4924  CA  VAL A 326       4.862   0.863  -4.240  1.00 87.27           C  
ATOM   4925  HA  VAL A 326       5.109   1.342  -3.293  1.00 87.27           H  
ATOM   4926  C   VAL A 326       3.392   0.493  -4.248  1.00 87.27           C  
ATOM   4927  CB  VAL A 326       5.177   1.831  -5.377  1.00 87.27           C  
ATOM   4928  HB  VAL A 326       4.851   1.368  -6.309  1.00 87.27           H  
ATOM   4929  O   VAL A 326       2.925  -0.199  -5.151  1.00 87.27           O  
ATOM   4930  CG1 VAL A 326       4.422   3.136  -5.133  1.00 87.27           C  
ATOM   4931 HG11 VAL A 326       4.574   3.450  -4.100  1.00 87.27           H  
ATOM   4932 HG12 VAL A 326       3.358   3.007  -5.331  1.00 87.27           H  
ATOM   4933 HG13 VAL A 326       4.826   3.918  -5.775  1.00 87.27           H  
ATOM   4934  CG2 VAL A 326       6.664   2.172  -5.519  1.00 87.27           C  
ATOM   4935 HG21 VAL A 326       7.296   1.312  -5.300  1.00 87.27           H  
ATOM   4936 HG22 VAL A 326       6.943   2.993  -4.859  1.00 87.27           H  
ATOM   4937 HG23 VAL A 326       6.859   2.503  -6.539  1.00 87.27           H  
ATOM   4938  N   SER A 327       2.646   0.923  -3.238  1.00 88.95           N
[truncated: 220,896 more chars]
