# Supplementary material for: Widespread Horizontal Gene Transfer Among Animal Viruses
Source: bioRxiv. 2024 Mar 26:2024.03.25.586562. Preprint. [Version 2] doi: 10.1101/2024.03.25.586562 (PMC11071296; doi:10.1101/2024.03.25.586562)
Supplement: Supplement 7 [file media-7.zip › File7_PDB/Mald16828_Hexon.pdb]

ATOM      1  N   MET A   1      13.330  30.734 -56.041  1.00 53.30           N  
ATOM      2  H   MET A   1      12.983  31.461 -56.650  1.00 53.30           H  
ATOM      3  H2  MET A   1      13.914  30.106 -56.575  1.00 53.30           H  
ATOM      4  H3  MET A   1      13.890  31.147 -55.308  1.00 53.30           H  
ATOM      5  CA  MET A   1      12.207  29.972 -55.458  1.00 53.30           C  
ATOM      6  HA  MET A   1      11.588  30.638 -54.857  1.00 53.30           H  
ATOM      7  C   MET A   1      12.808  28.920 -54.541  1.00 53.30           C  
ATOM      8  CB  MET A   1      11.336  29.385 -56.584  1.00 53.30           C  
ATOM      9  HB2 MET A   1      11.130  30.183 -57.298  1.00 53.30           H  
ATOM     10  HB3 MET A   1      11.877  28.600 -57.113  1.00 53.30           H  
ATOM     11  O   MET A   1      13.245  27.880 -55.008  1.00 53.30           O  
ATOM     12  CG  MET A   1       9.984  28.842 -56.113  1.00 53.30           C  
ATOM     13  HG2 MET A   1       9.489  29.600 -55.507  1.00 53.30           H  
ATOM     14  HG3 MET A   1      10.138  27.950 -55.507  1.00 53.30           H  
ATOM     15  SD  MET A   1       8.911  28.437 -57.517  1.00 53.30           S  
ATOM     16  CE  MET A   1       7.359  28.046 -56.665  1.00 53.30           C  
ATOM     17  HE1 MET A   1       7.512  27.209 -55.985  1.00 53.30           H  
ATOM     18  HE2 MET A   1       7.016  28.915 -56.103  1.00 53.30           H  
ATOM     19  HE3 MET A   1       6.601  27.775 -57.400  1.00 53.30           H  
ATOM     20  N   THR A   2      12.996  29.264 -53.271  1.00 62.19           N  
ATOM     21  H   THR A   2      12.670  30.150 -52.911  1.00 62.19           H  
ATOM     22  CA  THR A   2      13.663  28.418 -52.272  1.00 62.19           C  
ATOM     23  HA  THR A   2      14.463  27.855 -52.752  1.00 62.19           H  
ATOM     24  C   THR A   2      12.637  27.429 -51.724  1.00 62.19           C  
ATOM     25  CB  THR A   2      14.273  29.276 -51.135  1.00 62.19           C  
ATOM     26  HB  THR A   2      13.712  29.125 -50.213  1.00 62.19           H  
ATOM     27  O   THR A   2      11.619  27.854 -51.182  1.00 62.19           O  
ATOM     28  CG2 THR A   2      15.739  28.923 -50.892  1.00 62.19           C  
ATOM     29 HG21 THR A   2      16.326  29.102 -51.792  1.00 62.19           H  
ATOM     30 HG22 THR A   2      16.134  29.528 -50.076  1.00 62.19           H  
ATOM     31 HG23 THR A   2      15.819  27.873 -50.611  1.00 62.19           H  
ATOM     32  OG1 THR A   2      14.249  30.658 -51.456  1.00 62.19           O  
ATOM     33  HG1 THR A   2      14.554  31.127 -50.676  1.00 62.19           H  
ATOM     34  N   MET A   3      12.856  26.126 -51.923  1.00 49.88           N  
ATOM     35  H   MET A   3      13.705  25.829 -52.383  1.00 49.88           H  
ATOM     36  CA  MET A   3      11.982  25.091 -51.361  1.00 49.88           C  
ATOM     37  HA  MET A   3      10.962  25.291 -51.689  1.00 49.88           H  
ATOM     38  C   MET A   3      12.043  25.127 -49.825  1.00 49.88           C  
ATOM     39  CB  MET A   3      12.387  23.686 -51.836  1.00 49.88           C  
ATOM     40  HB2 MET A   3      11.914  22.952 -51.183  1.00 49.88           H  
ATOM     41  HB3 MET A   3      13.467  23.564 -51.748  1.00 49.88           H  
ATOM     42  O   MET A   3      13.141  25.256 -49.277  1.00 49.88           O  
ATOM     43  CG  MET A   3      11.949  23.370 -53.267  1.00 49.88           C  
ATOM     44  HG2 MET A   3      12.466  24.039 -53.954  1.00 49.88           H  
ATOM     45  HG3 MET A   3      10.875  23.533 -53.358  1.00 49.88           H  
ATOM     46  SD  MET A   3      12.314  21.653 -53.724  1.00 49.88           S  
ATOM     47  CE  MET A   3      11.848  21.667 -55.473  1.00 49.88           C  
ATOM     48  HE1 MET A   3      10.794  21.930 -55.571  1.00 49.88           H  
ATOM     49  HE2 MET A   3      12.010  20.676 -55.898  1.00 49.88           H  
ATOM     50  HE3 MET A   3      12.457  22.393 -56.011  1.00 49.88           H  
ATOM     51  N   PRO A   4      10.908  24.988 -49.121  1.00 58.57           N  
ATOM     52  CA  PRO A   4      10.920  24.835 -47.674  1.00 58.57           C  
ATOM     53  HA  PRO A   4      11.485  25.647 -47.216  1.00 58.57           H  
ATOM     54  C   PRO A   4      11.575  23.494 -47.311  1.00 58.57           C  
ATOM     55  CB  PRO A   4       9.453  24.938 -47.246  1.00 58.57           C  
ATOM     56  HB2 PRO A   4       9.203  25.983 -47.064  1.00 58.57           H  
ATOM     57  HB3 PRO A   4       9.239  24.338 -46.361  1.00 58.57           H  
ATOM     58  O   PRO A   4      11.188  22.447 -47.832  1.00 58.57           O  
ATOM     59  CG  PRO A   4       8.682  24.441 -48.470  1.00 58.57           C  
ATOM     60  HG2 PRO A   4       8.620  23.354 -48.441  1.00 58.57           H  
ATOM     61  HG3 PRO A   4       7.684  24.877 -48.528  1.00 58.57           H  
ATOM     62  CD  PRO A   4       9.557  24.865 -49.647  1.00 58.57           C  
ATOM     63  HD2 PRO A   4       9.226  25.835 -50.019  1.00 58.57           H  
ATOM     64  HD3 PRO A   4       9.501  24.115 -50.437  1.00 58.57           H  
ATOM     65  N   GLN A   5      12.582  23.526 -46.431  1.00 58.89           N  
ATOM     66  H   GLN A   5      12.860  24.417 -46.043  1.00 58.89           H  
ATOM     67  CA  GLN A   5      13.166  22.315 -45.851  1.00 58.89           C  
ATOM     68  HA  GLN A   5      13.545  21.688 -46.659  1.00 58.89           H  
ATOM     69  C   GLN A   5      12.078  21.531 -45.112  1.00 58.89           C  
ATOM     70  CB  GLN A   5      14.322  22.649 -44.889  1.00 58.89           C  
ATOM     71  HB2 GLN A   5      14.363  21.875 -44.123  1.00 58.89           H  
ATOM     72  HB3 GLN A   5      14.129  23.598 -44.390  1.00 58.89           H  
ATOM     73  O   GLN A   5      11.382  22.065 -44.249  1.00 58.89           O  
ATOM     74  CG  GLN A   5      15.697  22.678 -45.574  1.00 58.89           C  
ATOM     75  HG2 GLN A   5      15.841  21.744 -46.117  1.00 58.89           H  
ATOM     76  HG3 GLN A   5      15.735  23.502 -46.286  1.00 58.89           H  
ATOM     77  CD  GLN A   5      16.840  22.836 -44.569  1.00 58.89           C  
ATOM     78  NE2 GLN A   5      18.047  22.442 -44.912  1.00 58.89           N  
ATOM     79 HE21 GLN A   5      18.229  22.026 -45.814  1.00 58.89           H  
ATOM     80 HE22 GLN A   5      18.751  22.559 -44.198  1.00 58.89           H  
ATOM     81  OE1 GLN A   5      16.684  23.321 -43.465  1.00 58.89           O  
ATOM     82  N   GLN A   6      11.941  20.255 -45.464  1.00 53.95           N  
ATOM     83  H   GLN A   6      12.532  19.897 -46.201  1.00 53.95           H  
ATOM     84  CA  GLN A   6      11.062  19.311 -44.789  1.00 53.95           C  
ATOM     85  HA  GLN A   6      10.045  19.697 -44.853  1.00 53.95           H  
ATOM     86  C   GLN A   6      11.511  19.190 -43.318  1.00 53.95           C  
ATOM     87  CB  GLN A   6      11.158  17.982 -45.557  1.00 53.95           C  
ATOM     88  HB2 GLN A   6      11.203  18.203 -46.623  1.00 53.95           H  
ATOM     89  HB3 GLN A   6      12.081  17.470 -45.284  1.00 53.95           H  
ATOM     90  O   GLN A   6      12.700  18.951 -43.085  1.00 53.95           O  
ATOM     91  CG  GLN A   6       9.967  17.041 -45.346  1.00 53.95           C  
ATOM     92  HG2 GLN A   6       9.915  16.754 -44.296  1.00 53.95           H  
ATOM     93  HG3 GLN A   6       9.046  17.562 -45.609  1.00 53.95           H  
ATOM     94  CD  GLN A   6      10.073  15.774 -46.197  1.00 53.95           C  
ATOM     95  NE2 GLN A   6       9.047  14.954 -46.230  1.00 53.95           N  
ATOM     96 HE21 GLN A   6       9.160  14.136 -46.812  1.00 53.95           H  
ATOM     97 HE22 GLN A   6       8.205  15.152 -45.708  1.00 53.95           H  
ATOM     98  OE1 GLN A   6      11.066  15.484 -46.844  1.00 53.95           O  
ATOM     99  N   PRO A   7      10.622  19.369 -42.321  1.00 55.62           N  
ATOM    100  CA  PRO A   7      11.008  19.231 -40.924  1.00 55.62           C  
ATOM    101  HA  PRO A   7      11.792  19.951 -40.690  1.00 55.62           H  
ATOM    102  C   PRO A   7      11.537  17.815 -40.699  1.00 55.62           C  
ATOM    103  CB  PRO A   7       9.761  19.558 -40.096  1.00 55.62           C  
ATOM    104  HB2 PRO A   7       9.775  20.614 -39.827  1.00 55.62           H  
ATOM    105  HB3 PRO A   7       9.686  18.940 -39.201  1.00 55.62           H  
ATOM    106  O   PRO A   7      10.923  16.841 -41.140  1.00 55.62           O  
ATOM    107  CG  PRO A   7       8.607  19.299 -41.063  1.00 55.62           C  
ATOM    108  HG2 PRO A   7       8.335  18.244 -41.028  1.00 55.62           H  
ATOM    109  HG3 PRO A   7       7.742  19.923 -40.838  1.00 55.62           H  
ATOM    110  CD  PRO A   7       9.197  19.624 -42.435  1.00 55.62           C  
ATOM    111  HD2 PRO A   7       8.735  18.994 -43.195  1.00 55.62           H  
ATOM    112  HD3 PRO A   7       9.039  20.677 -42.667  1.00 55.62           H  
ATOM    113  N   HIS A   8      12.708  17.729 -40.064  1.00 53.34           N  
ATOM    114  H   HIS A   8      13.165  18.593 -39.811  1.00 53.34           H  
ATOM    115  CA  HIS A   8      13.399  16.486 -39.742  1.00 53.34           C  
ATOM    116  HA  HIS A   8      13.886  16.110 -40.642  1.00 53.34           H  
ATOM    117  C   HIS A   8      12.396  15.444 -39.240  1.00 53.34           C  
ATOM    118  CB  HIS A   8      14.469  16.774 -38.675  1.00 53.34           C  
ATOM    119  HB2 HIS A   8      13.997  17.219 -37.799  1.00 53.34           H  
ATOM    120  HB3 HIS A   8      14.916  15.830 -38.365  1.00 53.34           H  
ATOM    121  O   HIS A   8      11.757  15.643 -38.207  1.00 53.34           O  
ATOM    122  CG  HIS A   8      15.569  17.687 -39.157  1.00 53.34           C  
ATOM    123  CD2 HIS A   8      15.587  19.057 -39.106  1.00 53.34           C  
ATOM    124  HD2 HIS A   8      14.815  19.692 -38.698  1.00 53.34           H  
ATOM    125  ND1 HIS A   8      16.751  17.290 -39.740  1.00 53.34           N  
ATOM    126  HD1 HIS A   8      17.051  16.338 -39.895  1.00 53.34           H  
ATOM    127  CE1 HIS A   8      17.459  18.392 -40.039  1.00 53.34           C  
ATOM    128  HE1 HIS A   8      18.435  18.401 -40.501  1.00 53.34           H  
ATOM    129  NE2 HIS A   8      16.787  19.491 -39.674  1.00 53.34           N  
ATOM    130  N   ALA A   9      12.236  14.350 -39.992  1.00 48.48           N  
ATOM    131  H   ALA A   9      12.712  14.295 -40.882  1.00 48.48           H  
ATOM    132  CA  ALA A   9      11.414  13.230 -39.567  1.00 48.48           C  
ATOM    133  HA  ALA A   9      10.375  13.555 -39.515  1.00 48.48           H  
ATOM    134  C   ALA A   9      11.882  12.806 -38.172  1.00 48.48           C  
ATOM    135  CB  ALA A   9      11.537  12.090 -40.588  1.00 48.48           C  
ATOM    136  HB1 ALA A   9      12.575  11.766 -40.664  1.00 48.48           H  
ATOM    137  HB2 ALA A   9      10.923  11.248 -40.267  1.00 48.48           H  
ATOM    138  HB3 ALA A   9      11.189  12.431 -41.563  1.00 48.48           H  
ATOM    139  O   ALA A   9      13.061  12.489 -37.990  1.00 48.48           O  
ATOM    140  N   LEU A  10      10.967  12.831 -37.201  1.00 44.94           N  
ATOM    141  H   LEU A  10      10.052  13.200 -37.418  1.00 44.94           H  
ATOM    142  CA  LEU A  10      11.191  12.344 -35.847  1.00 44.94           C  
ATOM    143  HA  LEU A  10      12.095  12.815 -35.460  1.00 44.94           H  
ATOM    144  C   LEU A  10      11.419  10.825 -35.942  1.00 44.94           C  
ATOM    145  CB  LEU A  10       9.989  12.759 -34.963  1.00 44.94           C  
ATOM    146  HB2 LEU A  10       9.562  13.681 -35.358  1.00 44.94           H  
ATOM    147  HB3 LEU A  10       9.201  12.010 -35.040  1.00 44.94           H  
ATOM    148  O   LEU A  10      10.496  10.023 -35.818  1.00 44.94           O  
ATOM    149  CG  LEU A  10      10.358  12.993 -33.481  1.00 44.94           C  
ATOM    150  HG  LEU A  10      11.367  12.626 -33.291  1.00 44.94           H  
ATOM    151  CD1 LEU A  10      10.303  14.487 -33.151  1.00 44.94           C  
ATOM    152 HD11 LEU A  10      10.983  15.034 -33.804  1.00 44.94           H  
ATOM    153 HD12 LEU A  10       9.290  14.868 -33.281  1.00 44.94           H  
ATOM    154 HD13 LEU A  10      10.611  14.644 -32.117  1.00 44.94           H  
ATOM    155  CD2 LEU A  10       9.403  12.262 -32.540  1.00 44.94           C  
ATOM    156 HD21 LEU A  10       9.460  11.189 -32.727  1.00 44.94           H  
ATOM    157 HD22 LEU A  10       8.380  12.605 -32.694  1.00 44.94           H  
ATOM    158 HD23 LEU A  10       9.691  12.444 -31.504  1.00 44.94           H  
ATOM    159  N   ARG A  11      12.644  10.416 -36.287  1.00 47.00           N  
ATOM    160  H   ARG A  11      13.320  11.130 -36.518  1.00 47.00           H  
ATOM    161  CA  ARG A  11      13.062   9.018 -36.237  1.00 47.00           C  
ATOM    162  HA  ARG A  11      12.306   8.382 -36.699  1.00 47.00           H  
ATOM    163  C   ARG A  11      13.130   8.660 -34.764  1.00 47.00           C  
ATOM    164  CB  ARG A  11      14.419   8.794 -36.930  1.00 47.00           C  
ATOM    165  HB2 ARG A  11      15.109   9.594 -36.662  1.00 47.00           H  
ATOM    166  HB3 ARG A  11      14.832   7.857 -36.556  1.00 47.00           H  
ATOM    167  O   ARG A  11      14.087   9.040 -34.098  1.00 47.00           O  
ATOM    168  CG  ARG A  11      14.310   8.686 -38.457  1.00 47.00           C  
ATOM    169  HG2 ARG A  11      13.553   7.944 -38.712  1.00 47.00           H  
ATOM    170  HG3 ARG A  11      14.020   9.651 -38.873  1.00 47.00           H  
ATOM    171  CD  ARG A  11      15.660   8.244 -39.042  1.00 47.00           C  
ATOM    172  HD2 ARG A  11      15.950   7.312 -38.555  1.00 47.00           H  
ATOM    173  HD3 ARG A  11      16.408   9.003 -38.813  1.00 47.00           H  
ATOM    174  NE  ARG A  11      15.593   8.039 -40.503  1.00 47.00           N  
ATOM    175  HE  ARG A  11      14.817   8.472 -40.983  1.00 47.00           H  
ATOM    176  NH1 ARG A  11      17.475   6.733 -40.713  1.00 47.00           N  
ATOM    177 HH11 ARG A  11      17.618   6.787 -39.715  1.00 47.00           H  
ATOM    178 HH12 ARG A  11      18.104   6.181 -41.280  1.00 47.00           H  
ATOM    179  NH2 ARG A  11      16.271   7.227 -42.524  1.00 47.00           N  
ATOM    180 HH21 ARG A  11      16.918   6.680 -43.073  1.00 47.00           H  
ATOM    181 HH22 ARG A  11      15.479   7.667 -42.970  1.00 47.00           H  
ATOM    182  CZ  ARG A  11      16.443   7.338 -41.235  1.00 47.00           C  
ATOM    183  N   TRP A  12      12.110   7.962 -34.269  1.00 50.80           N  
ATOM    184  H   TRP A  12      11.296   7.815 -34.850  1.00 50.80           H  
ATOM    185  CA  TRP A  12      12.178   7.272 -32.987  1.00 50.80           C  
ATOM    186  HA  TRP A  12      12.309   8.002 -32.188  1.00 50.80           H  
ATOM    187  C   TRP A  12      13.372   6.321 -33.048  1.00 50.80           C  
ATOM    188  CB  TRP A  12      10.879   6.507 -32.727  1.00 50.80           C  
ATOM    189  HB2 TRP A  12      10.603   5.926 -33.607  1.00 50.80           H  
ATOM    190  HB3 TRP A  12      11.049   5.801 -31.914  1.00 50.80           H  
ATOM    191  O   TRP A  12      13.349   5.391 -33.862  1.00 50.80           O  
ATOM    192  CG  TRP A  12       9.740   7.389 -32.336  1.00 50.80           C  
ATOM    193  CD1 TRP A  12       8.860   7.981 -33.176  1.00 50.80           C  
ATOM    194  HD1 TRP A  12       8.862   7.881 -34.251  1.00 50.80           H  
ATOM    195  CD2 TRP A  12       9.375   7.829 -30.993  1.00 50.80           C  
ATOM    196  CE2 TRP A  12       8.242   8.689 -31.097  1.00 50.80           C  
ATOM    197  CE3 TRP A  12       9.891   7.593 -29.700  1.00 50.80           C  
ATOM    198  HE3 TRP A  12      10.744   6.942 -29.575  1.00 50.80           H  
ATOM    199  NE1 TRP A  12       7.966   8.739 -32.446  1.00 50.80           N  
ATOM    200  HE1 TRP A  12       7.211   9.267 -32.858  1.00 50.80           H  
ATOM    201  CH2 TRP A  12       8.180   9.027 -28.704  1.00 50.80           C  
ATOM    202  HH2 TRP A  12       7.733   9.468 -27.826  1.00 50.80           H  
ATOM    203  CZ2 TRP A  12       7.645   9.284 -29.978  1.00 50.80           C  
ATOM    204  HZ2 TRP A  12       6.784   9.927 -30.091  1.00 50.80           H  
ATOM    205  CZ3 TRP A  12       9.299   8.185 -28.568  1.00 50.80           C  
ATOM    206  HZ3 TRP A  12       9.702   7.986 -27.586  1.00 50.80           H  
ATOM    207  N   PRO A  13      14.434   6.566 -32.269  1.00 52.21           N  
ATOM    208  CA  PRO A  13      15.592   5.704 -32.289  1.00 52.21           C  
ATOM    209  HA  PRO A  13      15.855   5.414 -33.306  1.00 52.21           H  
ATOM    210  C   PRO A  13      15.235   4.452 -31.489  1.00 52.21           C  
ATOM    211  CB  PRO A  13      16.719   6.550 -31.705  1.00 52.21           C  
ATOM    212  HB2 PRO A  13      17.170   7.145 -32.500  1.00 52.21           H  
ATOM    213  HB3 PRO A  13      17.476   5.931 -31.223  1.00 52.21           H  
ATOM    214  O   PRO A  13      15.497   4.364 -30.293  1.00 52.21           O  
ATOM    215  CG  PRO A  13      16.011   7.475 -30.716  1.00 52.21           C  
ATOM    216  HG2 PRO A  13      16.518   8.436 -30.633  1.00 52.21           H  
ATOM    217  HG3 PRO A  13      15.939   6.998 -29.738  1.00 52.21           H  
ATOM    218  CD  PRO A  13      14.607   7.635 -31.291  1.00 52.21           C  
ATOM    219  HD2 PRO A  13      14.525   8.611 -31.768  1.00 52.21           H  
ATOM    220  HD3 PRO A  13      13.869   7.549 -30.494  1.00 52.21           H  
ATOM    221  N   LEU A  14      14.571   3.492 -32.139  1.00 53.11           N  
ATOM    222  H   LEU A  14      14.289   3.679 -33.091  1.00 53.11           H  
ATOM    223  CA  LEU A  14      14.308   2.173 -31.555  1.00 53.11           C  
ATOM    224  HA  LEU A  14      13.717   2.293 -30.647  1.00 53.11           H  
ATOM    225  C   LEU A  14      15.623   1.495 -31.131  1.00 53.11           C  
ATOM    226  CB  LEU A  14      13.545   1.298 -32.569  1.00 53.11           C  
ATOM    227  HB2 LEU A  14      13.559   0.268 -32.214  1.00 53.11           H  
ATOM    228  HB3 LEU A  14      14.082   1.324 -33.517  1.00 53.11           H  
ATOM    229  O   LEU A  14      15.633   0.713 -30.189  1.00 53.11           O  
ATOM    230  CG  LEU A  14      12.078   1.702 -32.807  1.00 53.11           C  
ATOM    231  HG  LEU A  14      12.026   2.759 -33.067  1.00 53.11           H  
ATOM    232  CD1 LEU A  14      11.505   0.891 -33.971  1.00 53.11           C  
ATOM    233 HD11 LEU A  14      11.534  -0.173 -33.735  1.00 53.11           H  
ATOM    234 HD12 LEU A  14      12.091   1.077 -34.872  1.00 53.11           H  
ATOM    235 HD13 LEU A  14      10.474   1.191 -34.156  1.00 53.11           H  
ATOM    236  CD2 LEU A  14      11.201   1.445 -31.579  1.00 53.11           C  
ATOM    237 HD21 LEU A  14      10.164   1.691 -31.807  1.00 53.11           H  
ATOM    238 HD22 LEU A  14      11.524   2.075 -30.749  1.00 53.11           H  
ATOM    239 HD23 LEU A  14      11.266   0.399 -31.280  1.00 53.11           H  
ATOM    240  N   ASP A  15      16.738   1.852 -31.774  1.00 54.46           N  
ATOM    241  H   ASP A  15      16.676   2.585 -32.466  1.00 54.46           H  
ATOM    242  CA  ASP A  15      18.100   1.444 -31.430  1.00 54.46           C  
ATOM    243  HA  ASP A  15      18.120   0.358 -31.335  1.00 54.46           H  
ATOM    244  C   ASP A  15      18.604   2.013 -30.092  1.00 54.46           C  
ATOM    245  CB  ASP A  15      19.041   1.841 -32.585  1.00 54.46           C  
ATOM    246  HB2 ASP A  15      18.703   1.345 -33.496  1.00 54.46           H  
ATOM    247  HB3 ASP A  15      20.039   1.465 -32.362  1.00 54.46           H  
ATOM    248  O   ASP A  15      19.481   1.416 -29.471  1.00 54.46           O  
ATOM    249  CG  ASP A  15      19.116   3.354 -32.852  1.00 54.46           C  
ATOM    250  OD1 ASP A  15      18.037   3.985 -32.965  1.00 54.46           O  
ATOM    251  OD2 ASP A  15      20.240   3.882 -32.988  1.00 54.46           O  
ATOM    252  N   LYS A  16      18.030   3.124 -29.610  1.00 50.71           N  
ATOM    253  H   LYS A  16      17.296   3.548 -30.159  1.00 50.71           H  
ATOM    254  CA  LYS A  16      18.331   3.702 -28.288  1.00 50.71           C  
ATOM    255  HA  LYS A  16      19.329   3.389 -27.982  1.00 50.71           H  
ATOM    256  C   LYS A  16      17.407   3.206 -27.181  1.00 50.71           C  
ATOM    257  CB  LYS A  16      18.315   5.231 -28.350  1.00 50.71           C  
ATOM    258  HB2 LYS A  16      18.437   5.623 -27.340  1.00 50.71           H  
ATOM    259  HB3 LYS A  16      17.353   5.568 -28.733  1.00 50.71           H  
ATOM    260  O   LYS A  16      17.589   3.572 -26.024  1.00 50.71           O  
ATOM    261  CG  LYS A  16      19.458   5.772 -29.212  1.00 50.71           C  
ATOM    262  HG2 LYS A  16      20.403   5.378 -28.840  1.00 50.71           H  
ATOM    263  HG3 LYS A  16      19.342   5.461 -30.250  1.00 50.71           H  
ATOM    264  CD  LYS A  16      19.483   7.296 -29.108  1.00 50.71           C  
ATOM    265  HD2 LYS A  16      19.697   7.567 -28.074  1.00 50.71           H  
ATOM    266  HD3 LYS A  16      18.513   7.704 -29.391  1.00 50.71           H  
ATOM    267  CE  LYS A  16      20.569   7.845 -30.028  1.00 50.71           C  
ATOM    268  HE2 LYS A  16      21.487   7.289 -29.836  1.00 50.71           H  
ATOM    269  HE3 LYS A  16      20.279   7.660 -31.062  1.00 50.71           H  
ATOM    270  NZ  LYS A  16      20.781   9.288 -29.772  1.00 50.71           N  
ATOM    271  HZ1 LYS A  16      21.049   9.417 -28.807  1.00 50.71           H  
ATOM    272  HZ2 LYS A  16      19.927   9.800 -29.939  1.00 50.71           H  
ATOM    273  HZ3 LYS A  16      21.517   9.645 -30.365  1.00 50.71           H  
ATOM    274  N   LEU A  17      16.425   2.362 -27.496  1.00 51.59           N  
ATOM    275  H   LEU A  17      16.338   2.057 -28.455  1.00 51.59           H  
ATOM    276  CA  LEU A  17      15.527   1.791 -26.498  1.00 51.59           C  
ATOM    277  HA  LEU A  17      15.347   2.564 -25.751  1.00 51.59           H  
ATOM    278  C   LEU A  17      16.213   0.618 -25.768  1.00 51.59           C  
ATOM    279  CB  LEU A  17      14.171   1.451 -27.150  1.00 51.59           C  
ATOM    280  HB2 LEU A  17      14.020   2.080 -28.027  1.00 51.59           H  
ATOM    281  HB3 LEU A  17      14.187   0.423 -27.512  1.00 51.59           H  
ATOM    282  O   LEU A  17      15.774  -0.528 -25.837  1.00 51.59           O  
ATOM    283  CG  LEU A  17      12.998   1.667 -26.172  1.00 51.59           C  
ATOM    284  HG  LEU A  17      13.368   1.711 -25.148  1.00 51.59           H  
ATOM    285  CD1 LEU A  17      12.266   2.971 -26.500  1.00 51.59           C  
ATOM    286 HD11 LEU A  17      11.802   2.909 -27.485  1.00 51.59           H  
ATOM    287 HD12 LEU A  17      12.976   3.799 -26.493  1.00 51.59           H  
ATOM    288 HD13 LEU A  17      11.500   3.162 -25.749  1.00 51.59           H  
ATOM    289  CD2 LEU A  17      11.986   0.531 -26.247  1.00 51.59           C  
ATOM    290 HD21 LEU A  17      12.467  -0.401 -25.950  1.00 51.59           H  
ATOM    291 HD22 LEU A  17      11.616   0.431 -27.268  1.00 51.59           H  
ATOM    292 HD23 LEU A  17      11.149   0.738 -25.581  1.00 51.59           H  
ATOM    293  N   GLN A  18      17.325   0.884 -25.075  1.00 54.87           N  
ATOM    294  H   GLN A  18      17.672   1.833 -25.071  1.00 54.87           H  
ATOM    295  CA  GLN A  18      17.974  -0.110 -24.220  1.00 54.87           C  
ATOM    296  HA  GLN A  18      17.895  -1.087 -24.698  1.00 54.87           H  
ATOM    297  C   GLN A  18      17.232  -0.216 -22.887  1.00 54.87           C  
ATOM    298  CB  GLN A  18      19.469   0.168 -24.038  1.00 54.87           C  
ATOM    299  HB2 GLN A  18      19.834  -0.521 -23.277  1.00 54.87           H  
ATOM    300  HB3 GLN A  18      19.630   1.189 -23.691  1.00 54.87           H  
ATOM    301  O   GLN A  18      17.576   0.410 -21.882  1.00 54.87           O  
ATOM    302  CG  GLN A  18      20.262  -0.081 -25.330  1.00 54.87           C  
ATOM    303  HG2 GLN A  18      19.888  -0.982 -25.816  1.00 54.87           H  
ATOM    304  HG3 GLN A  18      20.122   0.757 -26.013  1.00 54.87           H  
ATOM    305  CD  GLN A  18      21.755  -0.277 -25.076  1.00 54.87           C  
ATOM    306  NE2 GLN A  18      22.496  -0.733 -26.061  1.00 54.87           N  
ATOM    307 HE21 GLN A  18      23.480  -0.816 -25.852  1.00 54.87           H  
ATOM    308 HE22 GLN A  18      22.100  -0.851 -26.983  1.00 54.87           H  
ATOM    309  OE1 GLN A  18      22.287  -0.069 -24.001  1.00 54.87           O  
ATOM    310  N   ILE A  19      16.177  -1.024 -22.886  1.00 59.16           N  
ATOM    311  H   ILE A  19      15.902  -1.444 -23.762  1.00 59.16           H  
ATOM    312  CA  ILE A  19      15.468  -1.394 -21.666  1.00 59.16           C  
ATOM    313  HA  ILE A  19      15.374  -0.517 -21.026  1.00 59.16           H  
ATOM    314  C   ILE A  19      16.299  -2.448 -20.936  1.00 59.16           C  
ATOM    315  CB  ILE A  19      14.052  -1.892 -21.988  1.00 59.16           C  
ATOM    316  HB  ILE A  19      14.134  -2.765 -22.637  1.00 59.16           H  
ATOM    317  O   ILE A  19      16.403  -3.597 -21.365  1.00 59.16           O  
ATOM    318  CG1 ILE A  19      13.247  -0.798 -22.728  1.00 59.16           C  
ATOM    319 HG12 ILE A  19      13.764  -0.512 -23.644  1.00 59.16           H  
ATOM    320 HG13 ILE A  19      13.170   0.086 -22.095  1.00 59.16           H  
ATOM    321  CG2 ILE A  19      13.339  -2.314 -20.694  1.00 59.16           C  
ATOM    322 HG21 ILE A  19      12.541  -3.001 -20.977  1.00 59.16           H  
ATOM    323 HG22 ILE A  19      13.994  -2.854 -20.010  1.00 59.16           H  
ATOM    324 HG23 ILE A  19      12.925  -1.446 -20.180  1.00 59.16           H  
ATOM    325  CD1 ILE A  19      11.840  -1.245 -23.125  1.00 59.16           C  
ATOM    326 HD11 ILE A  19      11.325  -0.428 -23.630  1.00 59.16           H  
ATOM    327 HD12 ILE A  19      11.274  -1.493 -22.227  1.00 59.16           H  
ATOM    328 HD13 ILE A  19      11.889  -2.113 -23.783  1.00 59.16           H  
ATOM    329  N   HIS A  20      16.854  -2.068 -19.792  1.00 60.23           N  
ATOM    330  H   HIS A  20      16.702  -1.128 -19.457  1.00 60.23           H  
ATOM    331  CA  HIS A  20      17.525  -2.996 -18.898  1.00 60.23           C  
ATOM    332  HA  HIS A  20      17.971  -3.799 -19.485  1.00 60.23           H  
ATOM    333  C   HIS A  20      16.480  -3.615 -17.969  1.00 60.23           C  
ATOM    334  CB  HIS A  20      18.677  -2.299 -18.171  1.00 60.23           C  
ATOM    335  HB2 HIS A  20      19.092  -2.989 -17.436  1.00 60.23           H  
ATOM    336  HB3 HIS A  20      18.316  -1.422 -17.632  1.00 60.23           H  
ATOM    337  O   HIS A  20      16.081  -3.056 -16.942  1.00 60.23           O  
ATOM    338  CG  HIS A  20      19.780  -1.878 -19.109  1.00 60.23           C  
ATOM    339  CD2 HIS A  20      20.976  -2.521 -19.275  1.00 60.23           C  
ATOM    340  HD2 HIS A  20      21.297  -3.413 -18.757  1.00 60.23           H  
ATOM    341  ND1 HIS A  20      19.779  -0.798 -19.969  1.00 60.23           N  
ATOM    342  HD1 HIS A  20      19.011  -0.174 -20.171  1.00 60.23           H  
ATOM    343  CE1 HIS A  20      20.956  -0.785 -20.619  1.00 60.23           C  
ATOM    344  HE1 HIS A  20      21.245  -0.070 -21.375  1.00 60.23           H  
ATOM    345  NE2 HIS A  20      21.715  -1.821 -20.227  1.00 60.23           N  
ATOM    346  N   VAL A  21      16.014  -4.800 -18.354  1.00 60.76           N  
ATOM    347  H   VAL A  21      16.319  -5.166 -19.245  1.00 60.76           H  
ATOM    348  CA  VAL A  21      15.140  -5.620 -17.519  1.00 60.76           C  
ATOM    349  HA  VAL A  21      14.487  -4.968 -16.939  1.00 60.76           H  
ATOM    350  C   VAL A  21      16.014  -6.407 -16.546  1.00 60.76           C  
ATOM    351  CB  VAL A  21      14.237  -6.525 -18.375  1.00 60.76           C  
ATOM    352  HB  VAL A  21      14.843  -7.225 -18.950  1.00 60.76           H  
ATOM    353  O   VAL A  21      16.492  -7.491 -16.861  1.00 60.76           O  
ATOM    354  CG1 VAL A  21      13.284  -7.307 -17.474  1.00 60.76           C  
ATOM    355 HG11 VAL A  21      13.855  -7.991 -16.846  1.00 60.76           H  
ATOM    356 HG12 VAL A  21      12.605  -7.898 -18.089  1.00 60.76           H  
ATOM    357 HG13 VAL A  21      12.711  -6.617 -16.855  1.00 60.76           H  
ATOM    358  CG2 VAL A  21      13.381  -5.707 -19.349  1.00 60.76           C  
ATOM    359 HG21 VAL A  21      14.020  -5.232 -20.093  1.00 60.76           H  
ATOM    360 HG22 VAL A  21      12.819  -4.943 -18.812  1.00 60.76           H  
ATOM    361 HG23 VAL A  21      12.688  -6.363 -19.877  1.00 60.76           H  
ATOM    362  N   ILE A  22      16.240  -5.852 -15.354  1.00 59.46           N  
ATOM    363  H   ILE A  22      15.899  -4.915 -15.188  1.00 59.46           H  
ATOM    364  CA  ILE A  22      16.974  -6.560 -14.293  1.00 59.46           C  
ATOM    365  HA  ILE A  22      17.860  -7.021 -14.730  1.00 59.46           H  
ATOM    366  C   ILE A  22      16.101  -7.695 -13.740  1.00 59.46           C  
ATOM    367  CB  ILE A  22      17.438  -5.580 -13.190  1.00 59.46           C  
ATOM    368  HB  ILE A  22      16.555  -5.126 -12.740  1.00 59.46           H  
ATOM    369  O   ILE A  22      16.594  -8.788 -13.482  1.00 59.46           O  
ATOM    370  CG1 ILE A  22      18.317  -4.455 -13.789  1.00 59.46           C  
ATOM    371 HG12 ILE A  22      19.221  -4.887 -14.216  1.00 59.46           H  
ATOM    372 HG13 ILE A  22      17.774  -3.957 -14.593  1.00 59.46           H  
ATOM    373  CG2 ILE A  22      18.209  -6.337 -12.090  1.00 59.46           C  
ATOM    374 HG21 ILE A  22      18.502  -5.660 -11.288  1.00 59.46           H  
ATOM    375 HG22 ILE A  22      17.589  -7.118 -11.648  1.00 59.46           H  
ATOM    376 HG23 ILE A  22      19.101  -6.798 -12.514  1.00 59.46           H  
ATOM    377  CD1 ILE A  22      18.710  -3.362 -12.788  1.00 59.46           C  
ATOM    378 HD11 ILE A  22      19.410  -3.751 -12.048  1.00 59.46           H  
ATOM    379 HD12 ILE A  22      19.196  -2.546 -13.323  1.00 59.46           H  
ATOM    380 HD13 ILE A  22      17.821  -2.976 -12.290  1.00 59.46           H  
ATOM    381  N   ASN A  23      14.794  -7.447 -13.588  1.00 61.55           N  
ATOM    382  H   ASN A  23      14.468  -6.513 -13.793  1.00 61.55           H  
ATOM    383  CA  ASN A  23      13.785  -8.443 -13.229  1.00 61.55           C  
ATOM    384  HA  ASN A  23      14.104  -9.431 -13.561  1.00 61.55           H  
ATOM    385  C   ASN A  23      12.463  -8.086 -13.925  1.00 61.55           C  
ATOM    386  CB  ASN A  23      13.609  -8.451 -11.696  1.00 61.55           C  
ATOM    387  HB2 ASN A  23      13.454  -7.431 -11.346  1.00 61.55           H  
ATOM    388  HB3 ASN A  23      12.719  -9.027 -11.442  1.00 61.55           H  
ATOM    389  O   ASN A  23      11.811  -7.136 -13.501  1.00 61.55           O  
ATOM    390  CG  ASN A  23      14.774  -9.081 -10.956  1.00 61.55           C  
ATOM    391  ND2 ASN A  23      15.334  -8.398  -9.984  1.00 61.55           N  
ATOM    392 HD21 ASN A  23      16.155  -8.812  -9.566  1.00 61.55           H  
ATOM    393 HD22 ASN A  23      15.031  -7.456  -9.781  1.00 61.55           H  
ATOM    394  OD1 ASN A  23      15.149 -10.220 -11.178  1.00 61.55           O  
ATOM    395  N   GLY A  24      12.073  -8.835 -14.966  1.00 65.09           N  
ATOM    396  H   GLY A  24      12.686  -9.579 -15.269  1.00 65.09           H  
ATOM    397  CA  GLY A  24      10.865  -8.588 -15.786  1.00 65.09           C  
ATOM    398  HA2 GLY A  24      10.796  -7.524 -16.013  1.00 65.09           H  
ATOM    399  HA3 GLY A  24      10.953  -9.135 -16.725  1.00 65.09           H  
ATOM    400  C   GLY A  24       9.541  -8.992 -15.137  1.00 65.09           C  
ATOM    401  O   GLY A  24       8.471  -8.785 -15.704  1.00 65.09           O  
ATOM    402  N   GLY A  25       9.630  -9.544 -13.934  1.00 81.98           N  
ATOM    403  H   GLY A  25      10.555  -9.735 -13.576  1.00 81.98           H  
ATOM    404  CA  GLY A  25       8.514  -9.920 -13.092  1.00 81.98           C  
ATOM    405  HA2 GLY A  25       7.638 -10.159 -13.695  1.00 81.98           H  
ATOM    406  HA3 GLY A  25       8.283  -9.082 -12.434  1.00 81.98           H  
ATOM    407  C   GLY A  25       8.874 -11.133 -12.252  1.00 81.98           C  
ATOM    408  O   GLY A  25       9.648 -11.992 -12.681  1.00 81.98           O  
ATOM    409  N   ARG A  26       8.360 -11.189 -11.028  1.00 88.72           N  
ATOM    410  H   ARG A  26       7.736 -10.446 -10.749  1.00 88.72           H  
ATOM    411  CA  ARG A  26       8.548 -12.314 -10.113  1.00 88.72           C  
ATOM    412  HA  ARG A  26       8.755 -13.210 -10.699  1.00 88.72           H  
ATOM    413  C   ARG A  26       7.274 -12.559  -9.340  1.00 88.72           C  
ATOM    414  CB  ARG A  26       9.706 -12.075  -9.131  1.00 88.72           C  
ATOM    415  HB2 ARG A  26       9.709 -12.888  -8.405  1.00 88.72           H  
ATOM    416  HB3 ARG A  26       9.544 -11.141  -8.593  1.00 88.72           H  
ATOM    417  O   ARG A  26       6.550 -11.626  -9.011  1.00 88.72           O  
ATOM    418  CG  ARG A  26      11.075 -12.049  -9.819  1.00 88.72           C  
ATOM    419  HG2 ARG A  26      11.140 -11.199 -10.499  1.00 88.72           H  
ATOM    420  HG3 ARG A  26      11.201 -12.972 -10.385  1.00 88.72           H  
ATOM    421  CD  ARG A  26      12.184 -11.938  -8.772  1.00 88.72           C  
ATOM    422  HD2 ARG A  26      12.173 -10.932  -8.353  1.00 88.72           H  
ATOM    423  HD3 ARG A  26      11.991 -12.660  -7.979  1.00 88.72           H  
ATOM    424  NE  ARG A  26      13.502 -12.229  -9.355  1.00 88.72           N  
ATOM    425  HE  ARG A  26      13.542 -12.379 -10.354  1.00 88.72           H  
ATOM    426  NH1 ARG A  26      14.733 -11.995  -7.436  1.00 88.72           N  
ATOM    427 HH11 ARG A  26      13.891 -11.734  -6.944  1.00 88.72           H  
ATOM    428 HH12 ARG A  26      15.616 -12.056  -6.948  1.00 88.72           H  
ATOM    429  NH2 ARG A  26      15.737 -12.632  -9.328  1.00 88.72           N  
ATOM    430 HH21 ARG A  26      15.727 -12.623 -10.338  1.00 88.72           H  
ATOM    431 HH22 ARG A  26      16.621 -12.675  -8.843  1.00 88.72           H  
ATOM    432  CZ  ARG A  26      14.648 -12.287  -8.705  1.00 88.72           C  
ATOM    433  N   LEU A  27       7.092 -13.824  -9.002  1.00 92.96           N  
ATOM    434  H   LEU A  27       7.759 -14.503  -9.341  1.00 92.96           H  
ATOM    435  CA  LEU A  27       6.136 -14.303  -8.027  1.00 92.96           C  
ATOM    436  HA  LEU A  27       5.422 -13.517  -7.777  1.00 92.96           H  
ATOM    437  C   LEU A  27       6.914 -14.712  -6.777  1.00 92.96           C  
ATOM    438  CB  LEU A  27       5.397 -15.467  -8.682  1.00 92.96           C  
ATOM    439  HB2 LEU A  27       4.944 -15.117  -9.610  1.00 92.96           H  
ATOM    440  HB3 LEU A  27       6.127 -16.235  -8.936  1.00 92.96           H  
ATOM    441  O   LEU A  27       7.827 -15.535  -6.865  1.00 92.96           O  
ATOM    442  CG  LEU A  27       4.305 -16.088  -7.811  1.00 92.96           C  
ATOM    443  HG  LEU A  27       4.720 -16.422  -6.860  1.00 92.96           H  
ATOM    444  CD1 LEU A  27       3.146 -15.128  -7.554  1.00 92.96           C  
ATOM    445 HD11 LEU A  27       2.874 -14.611  -8.474  1.00 92.96           H  
ATOM    446 HD12 LEU A  27       2.265 -15.675  -7.218  1.00 92.96           H  
ATOM    447 HD13 LEU A  27       3.423 -14.400  -6.791  1.00 92.96           H  
ATOM    448  CD2 LEU A  27       3.809 -17.304  -8.571  1.00 92.96           C  
ATOM    449 HD21 LEU A  27       4.625 -17.994  -8.785  1.00 92.96           H  
ATOM    450 HD22 LEU A  27       3.028 -17.795  -7.991  1.00 92.96           H  
ATOM    451 HD23 LEU A  27       3.349 -16.995  -9.510  1.00 92.96           H  
ATOM    452  N   GLN A  28       6.603 -14.115  -5.631  1.00 94.46           N  
ATOM    453  H   GLN A  28       5.849 -13.443  -5.621  1.00 94.46           H  
ATOM    454  CA  GLN A  28       7.313 -14.362  -4.378  1.00 94.46           C  
ATOM    455  HA  GLN A  28       7.906 -15.271  -4.475  1.00 94.46           H  
ATOM    456  C   GLN A  28       6.348 -14.588  -3.224  1.00 94.46           C  
ATOM    457  CB  GLN A  28       8.271 -13.210  -4.043  1.00 94.46           C  
ATOM    458  HB2 GLN A  28       8.709 -13.405  -3.064  1.00 94.46           H  
ATOM    459  HB3 GLN A  28       7.720 -12.271  -3.995  1.00 94.46           H  
ATOM    460  O   GLN A  28       5.267 -14.013  -3.175  1.00 94.46           O  
ATOM    461  CG  GLN A  28       9.401 -13.100  -5.073  1.00 94.46           C  
ATOM    462  HG2 GLN A  28       8.976 -12.801  -6.031  1.00 94.46           H  
ATOM    463  HG3 GLN A  28       9.877 -14.072  -5.199  1.00 94.46           H  
ATOM    464  CD  GLN A  28      10.472 -12.094  -4.672  1.00 94.46           C  
ATOM    465  NE2 GLN A  28      11.077 -11.446  -5.640  1.00 94.46           N  
ATOM    466 HE21 GLN A  28      10.630 -11.486  -6.545  1.00 94.46           H  
ATOM    467 HE22 GLN A  28      11.460 -10.558  -5.350  1.00 94.46           H  
ATOM    468  OE1 GLN A  28      10.784 -11.871  -3.515  1.00 94.46           O  
ATOM    469  N   ARG A  29       6.776 -15.415  -2.270  1.00 94.62           N  
ATOM    470  H   ARG A  29       7.701 -15.810  -2.364  1.00 94.62           H  
ATOM    471  CA  ARG A  29       6.103 -15.583  -0.984  1.00 94.62           C  
ATOM    472  HA  ARG A  29       5.034 -15.412  -1.115  1.00 94.62           H  
ATOM    473  C   ARG A  29       6.626 -14.531  -0.002  1.00 94.62           C  
ATOM    474  CB  ARG A  29       6.300 -17.030  -0.514  1.00 94.62           C  
ATOM    475  HB2 ARG A  29       7.360 -17.208  -0.332  1.00 94.62           H  
ATOM    476  HB3 ARG A  29       5.973 -17.694  -1.314  1.00 94.62           H  
ATOM    477  O   ARG A  29       7.842 -14.398   0.142  1.00 94.62           O  
ATOM    478  CG  ARG A  29       5.507 -17.374   0.754  1.00 94.62           C  
ATOM    479  HG2 ARG A  29       5.892 -16.799   1.596  1.00 94.62           H  
ATOM    480  HG3 ARG A  29       4.454 -17.135   0.609  1.00 94.62           H  
ATOM    481  CD  ARG A  29       5.655 -18.874   1.042  1.00 94.62           C  
ATOM    482  HD2 ARG A  29       5.199 -19.432   0.224  1.00 94.62           H  
ATOM    483  HD3 ARG A  29       6.715 -19.124   1.095  1.00 94.62           H  
ATOM    484  NE  ARG A  29       5.014 -19.248   2.308  1.00 94.62           N  
ATOM    485  HE  ARG A  29       4.823 -18.517   2.978  1.00 94.62           H  
ATOM    486  NH1 ARG A  29       4.978 -21.538   2.103  1.00 94.62           N  
ATOM    487 HH11 ARG A  29       4.618 -22.417   2.446  1.00 94.62           H  
ATOM    488 HH12 ARG A  29       5.378 -21.466   1.178  1.00 94.62           H  
ATOM    489  NH2 ARG A  29       4.097 -20.560   3.898  1.00 94.62           N  
ATOM    490 HH21 ARG A  29       3.736 -21.434   4.253  1.00 94.62           H  
ATOM    491 HH22 ARG A  29       4.015 -19.708   4.435  1.00 94.62           H  
ATOM    492  CZ  ARG A  29       4.700 -20.447   2.756  1.00 94.62           C  
ATOM    493  N   ALA A  30       5.718 -13.810   0.641  1.00 95.45           N  
ATOM    494  H   ALA A  30       4.744 -13.984   0.434  1.00 95.45           H  
ATOM    495  CA  ALA A  30       5.975 -12.790   1.650  1.00 95.45           C  
ATOM    496  HA  ALA A  30       7.046 -12.698   1.827  1.00 95.45           H  
ATOM    497  C   ALA A  30       5.296 -13.195   2.965  1.00 95.45           C  
ATOM    498  CB  ALA A  30       5.453 -11.445   1.127  1.00 95.45           C  
ATOM    499  HB1 ALA A  30       4.379 -11.507   0.948  1.00 95.45           H  
ATOM    500  HB2 ALA A  30       5.949 -11.184   0.192  1.00 95.45           H  
ATOM    501  HB3 ALA A  30       5.643 -10.664   1.863  1.00 95.45           H  
ATOM    502  O   ALA A  30       4.094 -13.468   2.989  1.00 95.45           O  
ATOM    503  N   LYS A  31       6.060 -13.248   4.055  1.00 96.10           N  
ATOM    504  H   LYS A  31       7.031 -12.983   3.962  1.00 96.10           H  
ATOM    505  CA  LYS A  31       5.530 -13.474   5.410  1.00 96.10           C  
ATOM    506  HA  LYS A  31       4.868 -14.340   5.398  1.00 96.10           H  
ATOM    507  C   LYS A  31       4.698 -12.277   5.894  1.00 96.10           C  
ATOM    508  CB  LYS A  31       6.697 -13.741   6.364  1.00 96.10           C  
ATOM    509  HB2 LYS A  31       6.324 -13.792   7.386  1.00 96.10           H  
ATOM    510  HB3 LYS A  31       7.408 -12.917   6.302  1.00 96.10           H  
ATOM    511  O   LYS A  31       4.828 -11.208   5.301  1.00 96.10           O  
ATOM    512  CG  LYS A  31       7.401 -15.060   6.030  1.00 96.10           C  
ATOM    513  HG2 LYS A  31       6.684 -15.879   6.084  1.00 96.10           H  
ATOM    514  HG3 LYS A  31       7.823 -15.017   5.026  1.00 96.10           H  
ATOM    515  CD  LYS A  31       8.522 -15.293   7.040  1.00 96.10           C  
ATOM    516  HD2 LYS A  31       9.227 -14.463   6.986  1.00 96.10           H  
ATOM    517  HD3 LYS A  31       8.092 -15.341   8.040  1.00 96.10           H  
ATOM    518  CE  LYS A  31       9.232 -16.604   6.714  1.00 96.10           C  
ATOM    519  HE2 LYS A  31       9.641 -16.532   5.706  1.00 96.10           H  
ATOM    520  HE3 LYS A  31       8.492 -17.404   6.724  1.00 96.10           H  
ATOM    521  NZ  LYS A  31      10.303 -16.868   7.702  1.00 96.10           N  
ATOM    522  HZ1 LYS A  31      10.968 -16.108   7.694  1.00 96.10           H  
ATOM    523  HZ2 LYS A  31       9.898 -16.925   8.625  1.00 96.10           H  
ATOM    524  HZ3 LYS A  31      10.773 -17.737   7.494  1.00 96.10           H  
ATOM    525  N   PRO A  32       3.874 -12.412   6.949  1.00 95.66           N  
ATOM    526  CA  PRO A  32       3.202 -11.282   7.590  1.00 95.66           C  
ATOM    527  HA  PRO A  32       2.351 -10.987   6.977  1.00 95.66           H  
ATOM    528  C   PRO A  32       4.125 -10.077   7.810  1.00 95.66           C  
ATOM    529  CB  PRO A  32       2.695 -11.850   8.917  1.00 95.66           C  
ATOM    530  HB2 PRO A  32       3.501 -11.884   9.651  1.00 95.66           H  
ATOM    531  HB3 PRO A  32       1.853 -11.284   9.316  1.00 95.66           H  
ATOM    532  O   PRO A  32       5.195 -10.216   8.408  1.00 95.66           O  
ATOM    533  CG  PRO A  32       2.308 -13.271   8.529  1.00 95.66           C  
ATOM    534  HG2 PRO A  32       1.351 -13.256   8.008  1.00 95.66           H  
ATOM    535  HG3 PRO A  32       2.271 -13.934   9.393  1.00 95.66           H  
ATOM    536  CD  PRO A  32       3.420 -13.659   7.556  1.00 95.66           C  
ATOM    537  HD2 PRO A  32       3.003 -14.324   6.799  1.00 95.66           H  
ATOM    538  HD3 PRO A  32       4.233 -14.144   8.096  1.00 95.66           H  
ATOM    539  N   GLY A  33       3.736  -8.910   7.289  1.00 95.09           N  
ATOM    540  H   GLY A  33       2.851  -8.868   6.803  1.00 95.09           H  
ATOM    541  CA  GLY A  33       4.504  -7.661   7.361  1.00 95.09           C  
ATOM    542  HA2 GLY A  33       4.815  -7.498   8.393  1.00 95.09           H  
ATOM    543  HA3 GLY A  33       3.849  -6.841   7.069  1.00 95.09           H  
ATOM    544  C   GLY A  33       5.757  -7.590   6.476  1.00 95.09           C  
ATOM    545  O   GLY A  33       6.469  -6.588   6.513  1.00 95.09           O  
ATOM    546  N   GLU A  34       6.067  -8.627   5.694  1.00 97.22           N  
ATOM    547  H   GLU A  34       5.442  -9.421   5.673  1.00 97.22           H  
ATOM    548  CA  GLU A  34       7.258  -8.658   4.847  1.00 97.22           C  
ATOM    549  HA  GLU A  34       8.057  -8.150   5.387  1.00 97.22           H  
ATOM    550  C   GLU A  34       7.042  -7.907   3.525  1.00 97.22           C  
ATOM    551  CB  GLU A  34       7.714 -10.109   4.611  1.00 97.22           C  
ATOM    552  HB2 GLU A  34       6.989 -10.609   3.969  1.00 97.22           H  
ATOM    553  HB3 GLU A  34       7.758 -10.626   5.570  1.00 97.22           H  
ATOM    554  O   GLU A  34       6.014  -8.054   2.859  1.00 97.22           O  
ATOM    555  CG  GLU A  34       9.098 -10.192   3.951  1.00 97.22           C  
ATOM    556  HG2 GLU A  34       9.809  -9.631   4.557  1.00 97.22           H  
ATOM    557  HG3 GLU A  34       9.052  -9.731   2.964  1.00 97.22           H  
ATOM    558  CD  GLU A  34       9.611 -11.627   3.771  1.00 97.22           C  
ATOM    559  OE1 GLU A  34      10.847 -11.796   3.635  1.00 97.22           O  
ATOM    560  OE2 GLU A  34       8.807 -12.577   3.626  1.00 97.22           O  
ATOM    561  N   GLU A  35       8.065  -7.159   3.108  1.00 97.24           N  
ATOM    562  H   GLU A  35       8.863  -7.054   3.718  1.00 97.24           H  
ATOM    563  CA  GLU A  35       8.152  -6.532   1.790  1.00 97.24           C  
ATOM    564  HA  GLU A  35       7.156  -6.502   1.347  1.00 97.24           H  
ATOM    565  C   GLU A  35       9.066  -7.332   0.849  1.00 97.24           C  
ATOM    566  CB  GLU A  35       8.641  -5.083   1.910  1.00 97.24           C  
ATOM    567  HB2 GLU A  35       8.840  -4.719   0.902  1.00 97.24           H  
ATOM    568  HB3 GLU A  35       9.571  -5.055   2.476  1.00 97.24           H  
ATOM    569  O   GLU A  35      10.184  -7.717   1.202  1.00 97.24           O  
ATOM    570  CG  GLU A  35       7.601  -4.167   2.572  1.00 97.24           C  
ATOM    571  HG2 GLU A  35       6.654  -4.306   2.051  1.00 97.24           H  
ATOM    572  HG3 GLU A  35       7.467  -4.471   3.611  1.00 97.24           H  
ATOM    573  CD  GLU A  35       7.969  -2.674   2.520  1.00 97.24           C  
ATOM    574  OE1 GLU A  35       7.175  -1.875   3.067  1.00 97.24           O  
ATOM    575  OE2 GLU A  35       9.006  -2.326   1.903  1.00 97.24           O  
ATOM    576  N   LYS A  36       8.612  -7.555  -0.388  1.00 95.99           N  
ATOM    577  H   LYS A  36       7.670  -7.251  -0.587  1.00 95.99           H  
ATOM    578  CA  LYS A  36       9.349  -8.265  -1.441  1.00 95.99           C  
ATOM    579  HA  LYS A  36      10.371  -8.443  -1.107  1.00 95.99           H  
ATOM    580  C   LYS A  36       9.416  -7.436  -2.714  1.00 95.99           C  
ATOM    581  CB  LYS A  36       8.671  -9.613  -1.737  1.00 95.99           C  
ATOM    582  HB2 LYS A  36       9.131 -10.048  -2.624  1.00 95.99           H  
ATOM    583  HB3 LYS A  36       7.621  -9.436  -1.971  1.00 95.99           H  
ATOM    584  O   LYS A  36       8.391  -7.058  -3.271  1.00 95.99           O  
ATOM    585  CG  LYS A  36       8.744 -10.644  -0.604  1.00 95.99           C  
ATOM    586  HG2 LYS A  36       8.258 -11.552  -0.962  1.00 95.99           H  
ATOM    587  HG3 LYS A  36       8.188 -10.282   0.260  1.00 95.99           H  
ATOM    588  CD  LYS A  36      10.176 -10.979  -0.171  1.00 95.99           C  
ATOM    589  HD2 LYS A  36      10.537 -10.200   0.501  1.00 95.99           H  
ATOM    590  HD3 LYS A  36      10.829 -11.044  -1.041  1.00 95.99           H  
ATOM    591  CE  LYS A  36      10.156 -12.323   0.553  1.00 95.99           C  
ATOM    592  HE2 LYS A  36       9.914 -13.105  -0.166  1.00 95.99           H  
ATOM    593  HE3 LYS A  36       9.360 -12.313   1.297  1.00 95.99           H  
ATOM    594  NZ  LYS A  36      11.441 -12.603   1.222  1.00 95.99           N  
ATOM    595  HZ1 LYS A  36      11.477 -12.023   2.048  1.00 95.99           H  
ATOM    596  HZ2 LYS A  36      11.424 -13.535   1.610  1.00 95.99           H  
ATOM    597  HZ3 LYS A  36      12.241 -12.429   0.631  1.00 95.99           H  
ATOM    598  N   GLN A  37      10.617  -7.219  -3.244  1.00 96.02           N  
ATOM    599  H   GLN A  37      11.435  -7.527  -2.738  1.00 96.02           H  
ATOM    600  CA  GLN A  37      10.775  -6.622  -4.571  1.00 96.02           C  
ATOM    601  HA  GLN A  37      10.137  -5.741  -4.637  1.00 96.02           H  
ATOM    602  C   GLN A  37      10.342  -7.629  -5.649  1.00 96.02           C  
ATOM    603  CB  GLN A  37      12.227  -6.168  -4.762  1.00 96.02           C  
ATOM    604  HB2 GLN A  37      12.526  -5.553  -3.914  1.00 96.02           H  
ATOM    605  HB3 GLN A  37      12.876  -7.043  -4.799  1.00 96.02           H  
ATOM    606  O   GLN A  37      10.961  -8.685  -5.799  1.00 96.02           O  
ATOM    607  CG  GLN A  37      12.401  -5.344  -6.047  1.00 96.02           C  
ATOM    608  HG2 GLN A  37      11.918  -5.852  -6.882  1.00 96.02           H  
ATOM    609  HG3 GLN A  37      11.929  -4.369  -5.926  1.00 96.02           H  
ATOM    610  CD  GLN A  37      13.872  -5.142  -6.388  1.00 96.02           C  
ATOM    611  NE2 GLN A  37      14.251  -5.285  -7.639  1.00 96.02           N  
ATOM    612 HE21 GLN A  37      13.540  -5.346  -8.354  1.00 96.02           H  
ATOM    613 HE22 GLN A  37      15.234  -5.116  -7.795  1.00 96.02           H  
ATOM    614  OE1 GLN A  37      14.734  -4.919  -5.558  1.00 96.02           O  
ATOM    615  N   LEU A  38       9.306  -7.297  -6.419  1.00 94.64           N  
ATOM    616  H   LEU A  38       8.860  -6.407  -6.251  1.00 94.64           H  
ATOM    617  CA  LEU A  38       8.703  -8.185  -7.421  1.00 94.64           C  
ATOM    618  HA  LEU A  38       8.991  -9.217  -7.222  1.00 94.64           H  
ATOM    619  C   LEU A  38       9.154  -7.859  -8.845  1.00 94.64           C  
ATOM    620  CB  LEU A  38       7.175  -8.088  -7.333  1.00 94.64           C  
ATOM    621  HB2 LEU A  38       6.873  -7.081  -7.621  1.00 94.64           H  
ATOM    622  HB3 LEU A  38       6.750  -8.788  -8.053  1.00 94.64           H  
ATOM    623  O   LEU A  38       9.418  -8.757  -9.640  1.00 94.64           O  
ATOM    624  CG  LEU A  38       6.577  -8.389  -5.952  1.00 94.64           C  
ATOM    625  HG  LEU A  38       6.898  -7.624  -5.245  1.00 94.64           H  
ATOM    626  CD1 LEU A  38       5.066  -8.309  -6.070  1.00 94.64           C  
ATOM    627 HD11 LEU A  38       4.794  -7.354  -6.519  1.00 94.64           H  
ATOM    628 HD12 LEU A  38       4.690  -9.119  -6.694  1.00 94.64           H  
ATOM    629 HD13 LEU A  38       4.628  -8.390  -5.075  1.00 94.64           H  
ATOM    630  CD2 LEU A  38       6.960  -9.770  -5.421  1.00 94.64           C  
ATOM    631 HD21 LEU A  38       8.029  -9.803  -5.207  1.00 94.64           H  
ATOM    632 HD22 LEU A  38       6.698 -10.536  -6.150  1.00 94.64           H  
ATOM    633 HD23 LEU A  38       6.421  -9.962  -4.493  1.00 94.64           H  
ATOM    634  N   LEU A  39       9.274  -6.572  -9.159  1.00 93.43           N  
ATOM    635  H   LEU A  39       9.061  -5.888  -8.447  1.00 93.43           H  
ATOM    636  CA  LEU A  39       9.637  -6.080 -10.483  1.00 93.43           C  
ATOM    637  HA  LEU A  39      10.110  -6.876 -11.058  1.00 93.43           H  
ATOM    638  C   LEU A  39      10.625  -4.930 -10.333  1.00 93.43           C  
ATOM    639  CB  LEU A  39       8.359  -5.621 -11.210  1.00 93.43           C  
ATOM    640  HB2 LEU A  39       7.914  -4.823 -10.615  1.00 93.43           H  
ATOM    641  HB3 LEU A  39       7.646  -6.443 -11.261  1.00 93.43           H  
ATOM    642  O   LEU A  39      10.465  -4.084  -9.454  1.00 93.43           O  
ATOM    643  CG  LEU A  39       8.588  -5.057 -12.623  1.00 93.43           C  
ATOM    644  HG  LEU A  39       9.456  -4.398 -12.630  1.00 93.43           H  
ATOM    645  CD1 LEU A  39       8.800  -6.172 -13.633  1.00 93.43           C  
ATOM    646 HD11 LEU A  39       9.217  -5.771 -14.556  1.00 93.43           H  
ATOM    647 HD12 LEU A  39       9.472  -6.920 -13.213  1.00 93.43           H  
ATOM    648 HD13 LEU A  39       7.852  -6.663 -13.853  1.00 93.43           H  
ATOM    649  CD2 LEU A  39       7.393  -4.235 -13.077  1.00 93.43           C  
ATOM    650 HD21 LEU A  39       7.626  -3.779 -14.039  1.00 93.43           H  
ATOM    651 HD22 LEU A  39       6.501  -4.856 -13.159  1.00 93.43           H  
ATOM    652 HD23 LEU A  39       7.209  -3.428 -12.367  1.00 93.43           H  
ATOM    653  N   ARG A  40      11.624  -4.877 -11.215  1.00 92.67           N  
ATOM    654  H   ARG A  40      11.672  -5.593 -11.926  1.00 92.67           H  
ATOM    655  CA  ARG A  40      12.424  -3.668 -11.408  1.00 92.67           C  
ATOM    656  HA  ARG A  40      11.785  -2.806 -11.216  1.00 92.67           H  
ATOM    657  C   ARG A  40      12.900  -3.573 -12.846  1.00 92.67           C  
ATOM    658  CB  ARG A  40      13.570  -3.620 -10.397  1.00 92.67           C  
ATOM    659  HB2 ARG A  40      13.130  -3.636  -9.401  1.00 92.67           H  
ATOM    660  HB3 ARG A  40      14.209  -4.495 -10.523  1.00 92.67           H  
ATOM    661  O   ARG A  40      13.636  -4.442 -13.320  1.00 92.67           O  
ATOM    662  CG  ARG A  40      14.413  -2.347 -10.523  1.00 92.67           C  
ATOM    663  HG2 ARG A  40      14.997  -2.380 -11.443  1.00 92.67           H  
ATOM    664  HG3 ARG A  40      13.761  -1.473 -10.535  1.00 92.67           H  
ATOM    665  CD  ARG A  40      15.347  -2.266  -9.317  1.00 92.67           C  
ATOM    666  HD2 ARG A  40      14.739  -2.126  -8.424  1.00 92.67           H  
ATOM    667  HD3 ARG A  40      15.890  -3.207  -9.223  1.00 92.67           H  
ATOM    668  NE  ARG A  40      16.319  -1.169  -9.438  1.00 92.67           N  
ATOM    669  HE  ARG A  40      16.418  -0.733 -10.344  1.00 92.67           H  
ATOM    670  NH1 ARG A  40      17.041  -1.277  -7.267  1.00 92.67           N  
ATOM    671 HH11 ARG A  40      16.190  -1.762  -7.021  1.00 92.67           H  
ATOM    672 HH12 ARG A  40      17.613  -0.938  -6.507  1.00 92.67           H  
ATOM    673  NH2 ARG A  40      18.019   0.146  -8.689  1.00 92.67           N  
ATOM    674 HH21 ARG A  40      18.129   0.527  -9.618  1.00 92.67           H  
ATOM    675 HH22 ARG A  40      18.654   0.406  -7.948  1.00 92.67           H  
ATOM    676  CZ  ARG A  40      17.119  -0.771  -8.466  1.00 92.67           C  
ATOM    677  N   VAL A  41      12.501  -2.490 -13.498  1.00 88.61           N  
ATOM    678  H   VAL A  41      11.928  -1.821 -13.004  1.00 88.61           H  
ATOM    679  CA  VAL A  41      12.870  -2.151 -14.869  1.00 88.61           C  
ATOM    680  HA  VAL A  41      13.658  -2.823 -15.210  1.00 88.61           H  
ATOM    681  C   VAL A  41      13.432  -0.740 -14.893  1.00 88.61           C  
ATOM    682  CB  VAL A  41      11.674  -2.311 -15.824  1.00 88.61           C  
ATOM    683  HB  VAL A  41      10.843  -1.691 -15.487  1.00 88.61           H  
ATOM    684  O   VAL A  41      12.918   0.165 -14.239  1.00 88.61           O  
ATOM    685  CG1 VAL A  41      12.032  -1.908 -17.258  1.00 88.61           C  
ATOM    686 HG11 VAL A  41      12.262  -0.844 -17.309  1.00 88.61           H  
ATOM    687 HG12 VAL A  41      11.175  -2.080 -17.909  1.00 88.61           H  
ATOM    688 HG13 VAL A  41      12.883  -2.487 -17.617  1.00 88.61           H  
ATOM    689  CG2 VAL A  41      11.225  -3.778 -15.831  1.00 88.61           C  
ATOM    690 HG21 VAL A  41      10.555  -3.958 -16.671  1.00 88.61           H  
ATOM    691 HG22 VAL A  41      12.089  -4.434 -15.937  1.00 88.61           H  
ATOM    692 HG23 VAL A  41      10.706  -4.009 -14.901  1.00 88.61           H  
ATOM    693  N   SER A  42      14.510  -0.564 -15.644  1.00 86.33           N  
ATOM    694  H   SER A  42      14.902  -1.353 -16.137  1.00 86.33           H  
ATOM    695  CA  SER A  42      15.134   0.732 -15.880  1.00 86.33           C  
ATOM    696  HA  SER A  42      14.419   1.532 -15.687  1.00 86.33           H  
ATOM    697  C   SER A  42      15.565   0.821 -17.335  1.00 86.33           C  
ATOM    698  CB  SER A  42      16.341   0.928 -14.956  1.00 86.33           C  
ATOM    699  HB2 SER A  42      16.860   1.846 -15.233  1.00 86.33           H  
ATOM    700  HB3 SER A  42      15.999   1.017 -13.925  1.00 86.33           H  
ATOM    701  O   SER A  42      16.215  -0.090 -17.839  1.00 86.33           O  
ATOM    702  OG  SER A  42      17.235  -0.166 -15.032  1.00 86.33           O  
ATOM    703  HG  SER A  42      17.303  -0.419 -15.956  1.00 86.33           H  
ATOM    704  N   GLY A  43      15.232   1.915 -17.998  1.00 78.18           N  
ATOM    705  H   GLY A  43      14.650   2.601 -17.540  1.00 78.18           H  
ATOM    706  CA  GLY A  43      15.764   2.297 -19.298  1.00 78.18           C  
ATOM    707  HA2 GLY A  43      16.507   1.579 -19.646  1.00 78.18           H  
ATOM    708  HA3 GLY A  43      14.954   2.336 -20.027  1.00 78.18           H  
ATOM    709  C   GLY A  43      16.416   3.671 -19.228  1.00 78.18           C  
ATOM    710  O   GLY A  43      16.387   4.344 -18.195  1.00 78.18           O  
ATOM    711  N   GLU A  44      17.012   4.084 -20.339  1.00 74.18           N  
ATOM    712  H   GLU A  44      17.031   3.482 -21.150  1.00 74.18           H  
ATOM    713  CA  GLU A  44      17.481   5.456 -20.493  1.00 74.18           C  
ATOM    714  HA  GLU A  44      18.132   5.706 -19.655  1.00 74.18           H  
ATOM    715  C   GLU A  44      16.318   6.455 -20.506  1.00 74.18           C  
ATOM    716  CB  GLU A  44      18.279   5.617 -21.795  1.00 74.18           C  
ATOM    717  HB2 GLU A  44      18.525   6.672 -21.912  1.00 74.18           H  
ATOM    718  HB3 GLU A  44      17.656   5.313 -22.636  1.00 74.18           H  
ATOM    719  O   GLU A  44      15.195   6.135 -20.896  1.00 74.18           O  
ATOM    720  CG  GLU A  44      19.589   4.817 -21.805  1.00 74.18           C  
ATOM    721  HG2 GLU A  44      19.355   3.752 -21.796  1.00 74.18           H  
ATOM    722  HG3 GLU A  44      20.144   5.050 -20.897  1.00 74.18           H  
ATOM    723  CD  GLU A  44      20.467   5.134 -23.028  1.00 74.18           C  
ATOM    724  OE1 GLU A  44      21.608   4.624 -23.051  1.00 74.18           O  
ATOM    725  OE2 GLU A  44      20.020   5.902 -23.914  1.00 74.18           O  
ATOM    726  N   SER A  45      16.660   7.705 -20.210  1.00 71.86           N  
ATOM    727  H   SER A  45      17.557   7.845 -19.767  1.00 71.86           H  
ATOM    728  CA  SER A  45      15.928   8.930 -20.533  1.00 71.86           C  
ATOM    729  HA  SER A  45      16.698   9.534 -21.011  1.00 71.86           H  
ATOM    730  C   SER A  45      14.873   8.850 -21.628  1.00 71.86           C  
ATOM    731  CB  SER A  45      15.589   9.787 -19.344  1.00 71.86           C  
ATOM    732  HB2 SER A  45      14.604  10.239 -19.461  1.00 71.86           H  
ATOM    733  HB3 SER A  45      16.341  10.574 -19.388  1.00 71.86           H  
ATOM    734  O   SER A  45      13.656   8.973 -21.453  1.00 71.86           O  
ATOM    735  OG  SER A  45      15.682   9.110 -18.107  1.00 71.86           O  
ATOM    736  HG  SER A  45      14.818   8.704 -18.001  1.00 71.86           H  
ATOM    737  N   ALA A  46      15.441   8.635 -22.811  1.00 67.53           N  
ATOM    738  H   ALA A  46      16.440   8.486 -22.818  1.00 67.53           H  
ATOM    739  CA  ALA A  46      14.773   8.633 -24.096  1.00 67.53           C  
ATOM    740  HA  ALA A  46      14.139   9.518 -24.166  1.00 67.53           H  
ATOM    741  C   ALA A  46      13.877   7.405 -24.309  1.00 67.53           C  
ATOM    742  CB  ALA A  46      15.873   8.717 -25.160  1.00 67.53           C  
ATOM    743  HB1 ALA A  46      16.519   7.840 -25.103  1.00 67.53           H  
ATOM    744  HB2 ALA A  46      15.417   8.753 -26.150  1.00 67.53           H  
ATOM    745  HB3 ALA A  46      16.469   9.617 -25.009  1.00 67.53           H  
ATOM    746  O   ALA A  46      13.073   7.404 -25.236  1.00 67.53           O  
ATOM    747  N   ALA A  47      14.009   6.375 -23.469  1.00 66.34           N  
ATOM    748  H   ALA A  47      14.653   6.458 -22.695  1.00 66.34           H  
ATOM    749  CA  ALA A  47      13.191   5.170 -23.503  1.00 66.34           C  
ATOM    750  HA  ALA A  47      12.844   5.019 -24.525  1.00 66.34           H  
ATOM    751  C   ALA A  47      11.931   5.277 -22.629  1.00 66.34           C  
ATOM    752  CB  ALA A  47      14.064   3.967 -23.120  1.00 66.34           C  
ATOM    753  HB1 ALA A  47      14.946   3.927 -23.760  1.00 66.34           H  
ATOM    754  HB2 ALA A  47      13.490   3.048 -23.239  1.00 66.34           H  
ATOM    755  HB3 ALA A  47      14.375   4.043 -22.078  1.00 66.34           H  
ATOM    756  O   ALA A  47      11.173   4.308 -22.557  1.00 66.34           O  
ATOM    757  N   SER A  48      11.698   6.423 -21.972  1.00 80.75           N  
ATOM    758  H   SER A  48      12.377   7.168 -22.033  1.00 80.75           H  
ATOM    759  CA  SER A  48      10.475   6.649 -21.202  1.00 80.75           C  
ATOM    760  HA  SER A  48      10.477   5.955 -20.362  1.00 80.75           H  
ATOM    761  C   SER A  48       9.244   6.379 -22.064  1.00 80.75           C  
ATOM    762  CB  SER A  48      10.432   8.064 -20.640  1.00 80.75           C  
ATOM    763  HB2 SER A  48      10.354   8.781 -21.456  1.00 80.75           H  
ATOM    764  HB3 SER A  48      11.358   8.239 -20.092  1.00 80.75           H  
ATOM    765  O   SER A  48       9.069   6.951 -23.141  1.00 80.75           O  
ATOM    766  OG  SER A  48       9.333   8.208 -19.758  1.00 80.75           O  
ATOM    767  HG  SER A  48       9.243   9.142 -19.554  1.00 80.75           H  
ATOM    768  N   THR A  49       8.413   5.455 -21.594  1.00 83.94           N  
ATOM    769  H   THR A  49       8.598   5.073 -20.678  1.00 83.94           H  
ATOM    770  CA  THR A  49       7.255   4.941 -22.322  1.00 83.94           C  
ATOM    771  HA  THR A  49       6.890   5.717 -22.996  1.00 83.94           H  
ATOM    772  C   THR A  49       6.129   4.617 -21.348  1.00 83.94           C  
ATOM    773  CB  THR A  49       7.654   3.729 -23.185  1.00 83.94           C  
ATOM    774  HB  THR A  49       8.486   4.026 -23.825  1.00 83.94           H  
ATOM    775  O   THR A  49       6.320   4.586 -20.130  1.00 83.94           O  
ATOM    776  CG2 THR A  49       8.078   2.497 -22.384  1.00 83.94           C  
ATOM    777 HG21 THR A  49       7.244   2.125 -21.789  1.00 83.94           H  
ATOM    778 HG22 THR A  49       8.421   1.720 -23.067  1.00 83.94           H  
ATOM    779 HG23 THR A  49       8.904   2.757 -21.721  1.00 83.94           H  
ATOM    780  OG1 THR A  49       6.582   3.333 -24.017  1.00 83.94           O  
ATOM    781  HG1 THR A  49       6.950   2.712 -24.649  1.00 83.94           H  
ATOM    782  N   HIS A  50       4.939   4.365 -21.884  1.00 88.60           N  
ATOM    783  H   HIS A  50       4.888   4.311 -22.891  1.00 88.60           H  
ATOM    784  CA  HIS A  50       3.834   3.834 -21.099  1.00 88.60           C  
ATOM    785  HA  HIS A  50       3.767   4.389 -20.163  1.00 88.60           H  
ATOM    786  C   HIS A  50       4.111   2.366 -20.768  1.00 88.60           C  
ATOM    787  CB  HIS A  50       2.516   4.026 -21.852  1.00 88.60           C  
ATOM    788  HB2 HIS A  50       2.590   3.558 -22.833  1.00 88.60           H  
ATOM    789  HB3 HIS A  50       1.717   3.529 -21.301  1.00 88.60           H  
ATOM    790  O   HIS A  50       4.129   1.503 -21.654  1.00 88.60           O  
ATOM    791  CG  HIS A  50       2.155   5.479 -22.013  1.00 88.60           C  
ATOM    792  CD2 HIS A  50       2.331   6.242 -23.136  1.00 88.60           C  
ATOM    793  HD2 HIS A  50       2.747   5.907 -24.075  1.00 88.60           H  
ATOM    794  ND1 HIS A  50       1.622   6.301 -21.044  1.00 88.60           N  
ATOM    795  HD1 HIS A  50       1.370   6.040 -20.101  1.00 88.60           H  
ATOM    796  CE1 HIS A  50       1.474   7.526 -21.575  1.00 88.60           C  
ATOM    797  HE1 HIS A  50       1.071   8.383 -21.056  1.00 88.60           H  
ATOM    798  NE2 HIS A  50       1.892   7.537 -22.851  1.00 88.60           N  
ATOM    799  N   MET A  51       4.325   2.099 -19.483  1.00 88.50           N  
ATOM    800  H   MET A  51       4.322   2.869 -18.829  1.00 88.50           H  
ATOM    801  CA  MET A  51       4.499   0.765 -18.926  1.00 88.50           C  
ATOM    802  HA  MET A  51       4.691   0.045 -19.722  1.00 88.50           H  
ATOM    803  C   MET A  51       3.222   0.349 -18.208  1.00 88.50           C  
ATOM    804  CB  MET A  51       5.695   0.754 -17.968  1.00 88.50           C  
ATOM    805  HB2 MET A  51       5.638   1.604 -17.288  1.00 88.50           H  
ATOM    806  HB3 MET A  51       5.658  -0.159 -17.372  1.00 88.50           H  
ATOM    807  O   MET A  51       2.773   1.026 -17.286  1.00 88.50           O  
ATOM    808  CG  MET A  51       7.025   0.784 -18.724  1.00 88.50           C  
ATOM    809  HG2 MET A  51       7.136   1.736 -19.244  1.00 88.50           H  
ATOM    810  HG3 MET A  51       7.011  -0.013 -19.468  1.00 88.50           H  
ATOM    811  SD  MET A  51       8.455   0.505 -17.645  1.00 88.50           S  
ATOM    812  CE  MET A  51       8.829   2.204 -17.167  1.00 88.50           C  
ATOM    813  HE1 MET A  51       7.930   2.814 -17.251  1.00 88.50           H  
ATOM    814  HE2 MET A  51       9.204   2.227 -16.144  1.00 88.50           H  
ATOM    815  HE3 MET A  51       9.599   2.584 -17.838  1.00 88.50           H  
ATOM    816  N   THR A  52       2.647  -0.775 -18.622  1.00 91.31           N  
ATOM    817  H   THR A  52       3.094  -1.298 -19.361  1.00 91.31           H  
ATOM    818  CA  THR A  52       1.467  -1.368 -17.995  1.00 91.31           C  
ATOM    819  HA  THR A  52       0.946  -0.607 -17.414  1.00 91.31           H  
ATOM    820  C   THR A  52       1.903  -2.470 -17.042  1.00 91.31           C  
ATOM    821  CB  THR A  52       0.471  -1.871 -19.043  1.00 91.31           C  
ATOM    822  HB  THR A  52       0.943  -2.615 -19.685  1.00 91.31           H  
ATOM    823  O   THR A  52       2.367  -3.530 -17.459  1.00 91.31           O  
ATOM    824  CG2 THR A  52      -0.775  -2.471 -18.387  1.00 91.31           C  
ATOM    825 HG21 THR A  52      -1.268  -1.724 -17.765  1.00 91.31           H  
ATOM    826 HG22 THR A  52      -0.510  -3.332 -17.773  1.00 91.31           H  
ATOM    827 HG23 THR A  52      -1.462  -2.811 -19.162  1.00 91.31           H  
ATOM    828  OG1 THR A  52       0.038  -0.771 -19.819  1.00 91.31           O  
ATOM    829  HG1 THR A  52       0.450  -0.826 -20.684  1.00 91.31           H  
ATOM    830  N   LEU A  53       1.753  -2.220 -15.749  1.00 92.25           N  
ATOM    831  H   LEU A  53       1.325  -1.342 -15.491  1.00 92.25           H  
ATOM    832  CA  LEU A  53       2.003  -3.171 -14.678  1.00 92.25           C  
ATOM    833  HA  LEU A  53       2.850  -3.803 -14.948  1.00 92.25           H  
ATOM    834  C   LEU A  53       0.779  -4.057 -14.488  1.00 92.25           C  
ATOM    835  CB  LEU A  53       2.333  -2.418 -13.379  1.00 92.25           C  
ATOM    836  HB2 LEU A  53       1.426  -1.927 -13.026  1.00 92.25           H  
ATOM    837  HB3 LEU A  53       2.634  -3.146 -12.625  1.00 92.25           H  
ATOM    838  O   LEU A  53      -0.346  -3.563 -14.464  1.00 92.25           O  
ATOM    839  CG  LEU A  53       3.430  -1.352 -13.519  1.00 92.25           C  
ATOM    840  HG  LEU A  53       3.107  -0.574 -14.211  1.00 92.25           H  
ATOM    841  CD1 LEU A  53       3.648  -0.704 -12.155  1.00 92.25           C  
ATOM    842 HD11 LEU A  53       2.699  -0.315 -11.785  1.00 92.25           H  
ATOM    843 HD12 LEU A  53       4.043  -1.432 -11.447  1.00 92.25           H  
ATOM    844 HD13 LEU A  53       4.334   0.139 -12.247  1.00 92.25           H  
ATOM    845  CD2 LEU A  53       4.736  -1.959 -14.033  1.00 92.25           C  
ATOM    846 HD21 LEU A  53       5.497  -1.184 -14.118  1.00 92.25           H  
ATOM    847 HD22 LEU A  53       4.582  -2.370 -15.031  1.00 92.25           H  
ATOM    848 HD23 LEU A  53       5.069  -2.748 -13.359  1.00 92.25           H  
ATOM    849  N   THR A  54       1.006  -5.353 -14.309  1.00 92.55           N  
ATOM    850  H   THR A  54       1.961  -5.679 -14.365  1.00 92.55           H  
ATOM    851  CA  THR A  54       0.001  -6.289 -13.804  1.00 92.55           C  
ATOM    852  HA  THR A  54      -0.950  -5.776 -13.658  1.00 92.55           H  
ATOM    853  C   THR A  54       0.470  -6.817 -12.463  1.00 92.55           C  
ATOM    854  CB  THR A  54      -0.237  -7.440 -14.781  1.00 92.55           C  
ATOM    855  HB  THR A  54       0.702  -7.971 -14.938  1.00 92.55           H  
ATOM    856  O   THR A  54       1.559  -7.379 -12.366  1.00 92.55           O  
ATOM    857  CG2 THR A  54      -1.305  -8.414 -14.282  1.00 92.55           C  
ATOM    858 HG21 THR A  54      -1.523  -9.146 -15.060  1.00 92.55           H  
ATOM    859 HG22 THR A  54      -0.945  -8.947 -13.402  1.00 92.55           H  
ATOM    860 HG23 THR A  54      -2.217  -7.874 -14.029  1.00 92.55           H  
ATOM    861  OG1 THR A  54      -0.685  -6.919 -16.010  1.00 92.55           O  
ATOM    862  HG1 THR A  54      -0.042  -6.261 -16.282  1.00 92.55           H  
ATOM    863  N   LEU A  55      -0.357  -6.622 -11.444  1.00 94.22           N  
ATOM    864  H   LEU A  55      -1.227  -6.145 -11.632  1.00 94.22           H  
ATOM    865  CA  LEU A  55      -0.167  -7.051 -10.066  1.00 94.22           C  
ATOM    866  HA  LEU A  55       0.838  -7.448  -9.922  1.00 94.22           H  
ATOM    867  C   LEU A  55      -1.193  -8.134  -9.768  1.00 94.22           C  
ATOM    868  CB  LEU A  55      -0.395  -5.861  -9.122  1.00 94.22           C  
ATOM    869  HB2 LEU A  55      -1.460  -5.632  -9.120  1.00 94.22           H  
ATOM    870  HB3 LEU A  55      -0.124  -6.163  -8.110  1.00 94.22           H  
ATOM    871  O   LEU A  55      -2.355  -7.984 -10.137  1.00 94.22           O  
ATOM    872  CG  LEU A  55       0.357  -4.573  -9.486  1.00 94.22           C  
ATOM    873  HG  LEU A  55       0.092  -4.241 -10.489  1.00 94.22           H  
ATOM    874  CD1 LEU A  55      -0.060  -3.483  -8.510  1.00 94.22           C  
ATOM    875 HD11 LEU A  55      -1.107  -3.224  -8.674  1.00 94.22           H  
ATOM    876 HD12 LEU A  55       0.552  -2.593  -8.658  1.00 94.22           H  
ATOM    877 HD13 LEU A  55       0.050  -3.845  -7.488  1.00 94.22           H  
ATOM    878  CD2 LEU A  55       1.869  -4.767  -9.416  1.00 94.22           C  
ATOM    879 HD21 LEU A  55       2.369  -3.818  -9.611  1.00 94.22           H  
ATOM    880 HD22 LEU A  55       2.139  -5.129  -8.424  1.00 94.22           H  
ATOM    881 HD23 LEU A  55       2.179  -5.490 -10.170  1.00 94.22           H  
ATOM    882  N   PHE A  56      -0.791  -9.219  -9.123  1.00 92.53           N  
ATOM    883  H   PHE A  56       0.181  -9.316  -8.865  1.00 92.53           H  
ATOM    884  CA  PHE A  56      -1.698 -10.317  -8.809  1.00 92.53           C  
ATOM    885  HA  PHE A  56      -2.684  -9.908  -8.592  1.00 92.53           H  
ATOM    886  C   PHE A  56      -1.245 -11.074  -7.564  1.00 92.53           C  
ATOM    887  CB  PHE A  56      -1.824 -11.249 -10.026  1.00 92.53           C  
ATOM    888  HB2 PHE A  56      -2.206 -10.677 -10.872  1.00 92.53           H  
ATOM    889  HB3 PHE A  56      -2.570 -12.013  -9.804  1.00 92.53           H  
ATOM    890  O   PHE A  56      -0.081 -11.007  -7.161  1.00 92.53           O  
ATOM    891  CG  PHE A  56      -0.535 -11.931 -10.448  1.00 92.53           C  
ATOM    892  CD1 PHE A  56       0.414 -11.240 -11.226  1.00 92.53           C  
ATOM    893  HD1 PHE A  56       0.236 -10.214 -11.514  1.00 92.53           H  
ATOM    894  CD2 PHE A  56      -0.282 -13.261 -10.063  1.00 92.53           C  
ATOM    895  HD2 PHE A  56      -1.006 -13.805  -9.475  1.00 92.53           H  
ATOM    896  CE1 PHE A  56       1.611 -11.872 -11.603  1.00 92.53           C  
ATOM    897  HE1 PHE A  56       2.357 -11.321 -12.155  1.00 92.53           H  
ATOM    898  CE2 PHE A  56       0.900 -13.903 -10.470  1.00 92.53           C  
ATOM    899  HE2 PHE A  56       1.064 -14.937 -10.204  1.00 92.53           H  
ATOM    900  CZ  PHE A  56       1.848 -13.209 -11.242  1.00 92.53           C  
ATOM    901  HZ  PHE A  56       2.755 -13.707 -11.551  1.00 92.53           H  
ATOM    902  N   GLN A  57      -2.181 -11.801  -6.962  1.00 93.10           N  
ATOM    903  H   GLN A  57      -3.109 -11.830  -7.359  1.00 93.10           H  
ATOM    904  CA  GLN A  57      -1.912 -12.732  -5.874  1.00 93.10           C  
ATOM    905  HA  GLN A  57      -0.843 -12.728  -5.660  1.00 93.10           H  
ATOM    906  C   GLN A  57      -2.299 -14.143  -6.299  1.00 93.10           C  
ATOM    907  CB  GLN A  57      -2.655 -12.333  -4.592  1.00 93.10           C  
ATOM    908  HB2 GLN A  57      -2.356 -13.014  -3.795  1.00 93.10           H  
ATOM    909  HB3 GLN A  57      -3.728 -12.433  -4.752  1.00 93.10           H  
ATOM    910  O   GLN A  57      -3.243 -14.330  -7.065  1.00 93.10           O  
ATOM    911  CG  GLN A  57      -2.353 -10.897  -4.160  1.00 93.10           C  
ATOM    912  HG2 GLN A  57      -1.276 -10.742  -4.105  1.00 93.10           H  
ATOM    913  HG3 GLN A  57      -2.764 -10.224  -4.912  1.00 93.10           H  
ATOM    914  CD  GLN A  57      -2.998 -10.567  -2.823  1.00 93.10           C  
ATOM    915  NE2 GLN A  57      -2.420 -10.992  -1.724  1.00 93.10           N  
ATOM    916 HE21 GLN A  57      -1.538 -11.484  -1.741  1.00 93.10           H  
ATOM    917 HE22 GLN A  57      -2.896 -10.760  -0.864  1.00 93.10           H  
ATOM    918  OE1 GLN A  57      -4.040  -9.939  -2.759  1.00 93.10           O  
ATOM    919  N   GLU A  58      -1.591 -15.130  -5.765  1.00 89.61           N  
ATOM    920  H   GLU A  58      -0.851 -14.891  -5.121  1.00 89.61           H  
ATOM    921  CA  GLU A  58      -1.958 -16.541  -5.872  1.00 89.61           C  
ATOM    922  HA  GLU A  58      -2.866 -16.647  -6.466  1.00 89.61           H  
ATOM    923  C   GLU A  58      -2.258 -17.099  -4.479  1.00 89.61           C  
ATOM    924  CB  GLU A  58      -0.848 -17.340  -6.567  1.00 89.61           C  
ATOM    925  HB2 GLU A  58       0.107 -17.098  -6.101  1.00 89.61           H  
ATOM    926  HB3 GLU A  58      -1.049 -18.401  -6.424  1.00 89.61           H  
ATOM    927  O   GLU A  58      -1.613 -16.724  -3.496  1.00 89.61           O  
ATOM    928  CG  GLU A  58      -0.760 -17.057  -8.076  1.00 89.61           C  
ATOM    929  HG2 GLU A  58      -0.546 -15.998  -8.222  1.00 89.61           H  
ATOM    930  HG3 GLU A  58      -1.725 -17.277  -8.531  1.00 89.61           H  
ATOM    931  CD  GLU A  58       0.329 -17.889  -8.776  1.00 89.61           C  
ATOM    932  OE1 GLU A  58       0.629 -17.575  -9.949  1.00 89.61           O  
ATOM    933  OE2 GLU A  58       0.922 -18.793  -8.132  1.00 89.61           O  
ATOM    934  N   ALA A  59      -3.224 -18.013  -4.384  1.00 85.79           N  
ATOM    935  H   ALA A  59      -3.696 -18.332  -5.218  1.00 85.79           H  
ATOM    936  CA  ALA A  59      -3.409 -18.780  -3.160  1.00 85.79           C  
ATOM    937  HA  ALA A  59      -3.502 -18.086  -2.325  1.00 85.79           H  
ATOM    938  C   ALA A  59      -2.168 -19.659  -2.923  1.00 85.79           C  
ATOM    939  CB  ALA A  59      -4.708 -19.587  -3.250  1.00 85.79           C  
ATOM    940  HB1 ALA A  59      -4.880 -20.107  -2.308  1.00 85.79           H  
ATOM    941  HB2 ALA A  59      -4.641 -20.322  -4.051  1.00 85.79           H  
ATOM    942  HB3 ALA A  59      -5.550 -18.920  -3.434  1.00 85.79           H  
ATOM    943  O   ALA A  59      -1.579 -20.192  -3.866  1.00 85.79           O  
ATOM    944  N   ILE A  60      -1.738 -19.785  -1.666  1.00 83.64           N  
ATOM    945  H   ILE A  60      -2.242 -19.312  -0.929  1.00 83.64           H  
ATOM    946  CA  ILE A  60      -0.598 -20.649  -1.319  1.00 83.64           C  
ATOM    947  HA  ILE A  60       0.199 -20.486  -2.044  1.00 83.64           H  
ATOM    948  C   ILE A  60      -1.003 -22.119  -1.442  1.00 83.64           C  
ATOM    949  CB  ILE A  60      -0.052 -20.303   0.084  1.00 83.64           C  
ATOM    950  HB  ILE A  60      -0.861 -20.373   0.810  1.00 83.64           H  
ATOM    951  O   ILE A  60      -0.244 -22.922  -1.980  1.00 83.64           O  
ATOM    952  CG1 ILE A  60       0.480 -18.854   0.048  1.00 83.64           C  
ATOM    953 HG12 ILE A  60      -0.334 -18.172  -0.199  1.00 83.64           H  
ATOM    954 HG13 ILE A  60       1.238 -18.773  -0.731  1.00 83.64           H  
ATOM    955  CG2 ILE A  60       1.074 -21.268   0.511  1.00 83.64           C  
ATOM    956 HG21 ILE A  60       1.363 -21.078   1.545  1.00 83.64           H  
ATOM    957 HG22 ILE A  60       1.935 -21.160  -0.149  1.00 83.64           H  
ATOM    958 HG23 ILE A  60       0.734 -22.303   0.476  1.00 83.64           H  
ATOM    959  CD1 ILE A  60       1.091 -18.371   1.358  1.00 83.64           C  
ATOM    960 HD11 ILE A  60       1.395 -17.333   1.226  1.00 83.64           H  
ATOM    961 HD12 ILE A  60       1.982 -18.946   1.609  1.00 83.64           H  
ATOM    962 HD13 ILE A  60       0.358 -18.444   2.162  1.00 83.64           H  
ATOM    963  N   GLU A  61      -2.211 -22.429  -0.982  1.00 85.14           N  
ATOM    964  H   GLU A  61      -2.778 -21.692  -0.589  1.00 85.14           H  
ATOM    965  CA  GLU A  61      -2.866 -23.729  -1.073  1.00 85.14           C  
ATOM    966  HA  GLU A  61      -2.396 -24.332  -1.851  1.00 85.14           H  
ATOM    967  C   GLU A  61      -4.334 -23.509  -1.446  1.00 85.14           C  
ATOM    968  CB  GLU A  61      -2.771 -24.477   0.269  1.00 85.14           C  
ATOM    969  HB2 GLU A  61      -3.213 -23.857   1.049  1.00 85.14           H  
ATOM    970  HB3 GLU A  61      -3.345 -25.401   0.195  1.00 85.14           H  
ATOM    971  O   GLU A  61      -4.913 -22.462  -1.127  1.00 85.14           O  
ATOM    972  CG  GLU A  61      -1.327 -24.827   0.658  1.00 85.14           C  
ATOM    973  HG2 GLU A  61      -0.724 -23.919   0.636  1.00 85.14           H  
ATOM    974  HG3 GLU A  61      -0.923 -25.515  -0.085  1.00 85.14           H  
ATOM    975  CD  GLU A  61      -1.176 -25.438   2.058  1.00 85.14           C  
ATOM    976  OE1 GLU A  61      -0.004 -25.666   2.442  1.00 85.14           O  
ATOM    977  OE2 GLU A  61      -2.198 -25.660   2.743  1.00 85.14           O  
ATOM    978  N   ASP A  62      -4.946 -24.497  -2.096  1.00 80.76           N  
ATOM    979  H   ASP A  62      -4.436 -25.337  -2.326  1.00 80.76           H  
ATOM    980  CA  ASP A  62      -6.359 -24.441  -2.464  1.00 80.76           C  
ATOM    981  HA  ASP A  62      -6.499 -23.602  -3.146  1.00 80.76           H  
ATOM    982  C   ASP A  62      -7.240 -24.203  -1.229  1.00 80.76           C  
ATOM    983  CB  ASP A  62      -6.783 -25.725  -3.194  1.00 80.76           C  
ATOM    984  HB2 ASP A  62      -7.868 -25.721  -3.297  1.00 80.76           H  
ATOM    985  HB3 ASP A  62      -6.508 -26.589  -2.589  1.00 80.76           H  
ATOM    986  O   ASP A  62      -7.114 -24.870  -0.204  1.00 80.76           O  
ATOM    987  CG  ASP A  62      -6.181 -25.858  -4.596  1.00 80.76           C  
ATOM    988  OD1 ASP A  62      -5.939 -24.809  -5.234  1.00 80.76           O  
ATOM    989  OD2 ASP A  62      -5.997 -27.016  -5.032  1.00 80.76           O  
ATOM    990  N   GLY A  63      -8.138 -23.222  -1.322  1.00 80.12           N  
ATOM    991  H   GLY A  63      -8.171 -22.693  -2.182  1.00 80.12           H  
ATOM    992  CA  GLY A  63      -9.032 -22.837  -0.226  1.00 80.12           C  
ATOM    993  HA2 GLY A  63      -9.919 -22.362  -0.644  1.00 80.12           H  
ATOM    994  HA3 GLY A  63      -9.346 -23.735   0.307  1.00 80.12           H  
ATOM    995  C   GLY A  63      -8.430 -21.877   0.806  1.00 80.12           C  
ATOM    996  O   GLY A  63      -9.171 -21.385   1.656  1.00 80.12           O  
ATOM    997  N   THR A  64      -7.135 -21.547   0.725  1.00 81.29           N  
ATOM    998  H   THR A  64      -6.565 -21.960   0.002  1.00 81.29           H  
ATOM    999  CA  THR A  64      -6.547 -20.514   1.595  1.00 81.29           C  
ATOM   1000  HA  THR A  64      -6.887 -20.711   2.611  1.00 81.29           H  
ATOM   1001  C   THR A  64      -7.018 -19.126   1.143  1.00 81.29           C  
ATOM   1002  CB  THR A  64      -5.015 -20.576   1.611  1.00 81.29           C  
ATOM   1003  HB  THR A  64      -4.623 -20.359   0.618  1.00 81.29           H  
ATOM   1004  O   THR A  64      -6.891 -18.807  -0.044  1.00 81.29           O  
ATOM   1005  CG2 THR A  64      -4.385 -19.623   2.628  1.00 81.29           C  
ATOM   1006 HG21 THR A  64      -4.611 -18.588   2.372  1.00 81.29           H  
ATOM   1007 HG22 THR A  64      -4.753 -19.844   3.630  1.00 81.29           H  
ATOM   1008 HG23 THR A  64      -3.302 -19.750   2.615  1.00 81.29           H  
ATOM   1009  OG1 THR A  64      -4.606 -21.860   2.000  1.00 81.29           O  
ATOM   1010  HG1 THR A  64      -4.860 -22.482   1.315  1.00 81.29           H  
ATOM   1011  N   PRO A  65      -7.555 -18.277   2.043  1.00 85.44           N  
ATOM   1012  CA  PRO A  65      -7.941 -16.918   1.681  1.00 85.44           C  
ATOM   1013  HA  PRO A  65      -8.658 -16.948   0.860  1.00 85.44           H  
ATOM   1014  C   PRO A  65      -6.718 -16.105   1.240  1.00 85.44           C  
ATOM   1015  CB  PRO A  65      -8.618 -16.330   2.923  1.00 85.44           C  
ATOM   1016  HB2 PRO A  65      -9.688 -16.537   2.886  1.00 85.44           H  
ATOM   1017  HB3 PRO A  65      -8.442 -15.259   3.023  1.00 85.44           H  
ATOM   1018  O   PRO A  65      -5.611 -16.295   1.743  1.00 85.44           O  
ATOM   1019  CG  PRO A  65      -7.991 -17.115   4.074  1.00 85.44           C  
ATOM   1020  HG2 PRO A  65      -8.648 -17.159   4.942  1.00 85.44           H  
ATOM   1021  HG3 PRO A  65      -7.034 -16.666   4.341  1.00 85.44           H  
ATOM   1022  CD  PRO A  65      -7.755 -18.498   3.469  1.00 85.44           C  
ATOM   1023  HD2 PRO A  65      -8.637 -19.122   3.614  1.00 85.44           H  
ATOM   1024  HD3 PRO A  65      -6.884 -18.958   3.936  1.00 85.44           H  
ATOM   1025  N   LEU A  66      -6.916 -15.178   0.302  1.00 90.19           N  
ATOM   1026  H   LEU A  66      -7.851 -15.027  -0.049  1.00 90.19           H  
ATOM   1027  CA  LEU A  66      -5.858 -14.255  -0.098  1.00 90.19           C  
ATOM   1028  HA  LEU A  66      -4.929 -14.815  -0.209  1.00 90.19           H  
ATOM   1029  C   LEU A  66      -5.643 -13.218   1.005  1.00 90.19           C  
ATOM   1030  CB  LEU A  66      -6.189 -13.583  -1.439  1.00 90.19           C  
ATOM   1031  HB2 LEU A  66      -5.426 -12.832  -1.644  1.00 90.19           H  
ATOM   1032  HB3 LEU A  66      -7.142 -13.065  -1.339  1.00 90.19           H  
ATOM   1033  O   LEU A  66      -6.563 -12.477   1.354  1.00 90.19           O  
ATOM   1034  CG  LEU A  66      -6.263 -14.547  -2.636  1.00 90.19           C  
ATOM   1035  HG  LEU A  66      -7.017 -15.310  -2.444  1.00 90.19           H  
ATOM   1036  CD1 LEU A  66      -6.688 -13.764  -3.875  1.00 90.19           C  
ATOM   1037 HD11 LEU A  66      -6.786 -14.441  -4.723  1.00 90.19           H  
ATOM   1038 HD12 LEU A  66      -7.646 -13.281  -3.681  1.00 90.19           H  
ATOM   1039 HD13 LEU A  66      -5.946 -12.999  -4.105  1.00 90.19           H  
ATOM   1040  CD2 LEU A  66      -4.928 -15.232  -2.932  1.00 90.19           C  
ATOM   1041 HD21 LEU A  66      -5.010 -15.811  -3.851  1.00 90.19           H  
ATOM   1042 HD22 LEU A  66      -4.673 -15.915  -2.122  1.00 90.19           H  
ATOM   1043 HD23 LEU A  66      -4.138 -14.490  -3.042  1.00 90.19           H  
ATOM   1044  N   ALA A  67      -4.418 -13.168   1.519  1.00 89.74           N  
ATOM   1045  H   ALA A  67      -3.752 -13.878   1.247  1.00 89.74           H  
ATOM   1046  CA  ALA A  67      -3.958 -12.139   2.439  1.00 89.74           C  
ATOM   1047  HA  ALA A  67      -4.510 -12.223   3.375  1.00 89.74           H  
ATOM   1048  C   ALA A  67      -4.146 -10.738   1.824  1.00 89.74           C  
ATOM   1049  CB  ALA A  67      -2.474 -12.414   2.693  1.00 89.74           C  
ATOM   1050  HB1 ALA A  67      -1.946 -12.417   1.739  1.00 89.74           H  
ATOM   1051  HB2 ALA A  67      -2.333 -13.383   3.172  1.00 89.74           H  
ATOM   1052  HB3 ALA A  67      -2.043 -11.632   3.318  1.00 89.74           H  
ATOM   1053  O   ALA A  67      -3.773 -10.558   0.659  1.00 89.74           O  
ATOM   1054  N   PRO A  68      -4.674  -9.732   2.548  1.00 92.38           N  
ATOM   1055  CA  PRO A  68      -4.588  -8.345   2.102  1.00 92.38           C  
ATOM   1056  HA  PRO A  68      -5.185  -8.212   1.200  1.00 92.38           H  
ATOM   1057  C   PRO A  68      -3.130  -7.977   1.805  1.00 92.38           C  
ATOM   1058  CB  PRO A  68      -5.174  -7.498   3.237  1.00 92.38           C  
ATOM   1059  HB2 PRO A  68      -4.656  -6.546   3.353  1.00 92.38           H  
ATOM   1060  HB3 PRO A  68      -6.236  -7.333   3.054  1.00 92.38           H  
ATOM   1061  O   PRO A  68      -2.221  -8.276   2.578  1.00 92.38           O  
ATOM   1062  CG  PRO A  68      -5.004  -8.388   4.468  1.00 92.38           C  
ATOM   1063  HG2 PRO A  68      -5.728  -8.153   5.248  1.00 92.38           H  
ATOM   1064  HG3 PRO A  68      -3.986  -8.304   4.848  1.00 92.38           H  
ATOM   1065  CD  PRO A  68      -5.226  -9.783   3.892  1.00 92.38           C  
ATOM   1066  HD2 PRO A  68      -6.293  -9.994   3.833  1.00 92.38           H  
ATOM   1067  HD3 PRO A  68      -4.743 -10.531   4.521  1.00 92.38           H  
ATOM   1068  N   ALA A  69      -2.907  -7.345   0.657  1.00 95.16           N  
ATOM   1069  H   ALA A  69      -3.681  -7.124   0.048  1.00 95.16           H  
ATOM   1070  CA  ALA A  69      -1.574  -6.967   0.224  1.00 95.16           C  
ATOM   1071  HA  ALA A  69      -0.940  -6.836   1.101  1.00 95.16           H  
ATOM   1072  C   ALA A  69      -1.584  -5.643  -0.532  1.00 95.16           C  
ATOM   1073  CB  ALA A  69      -0.986  -8.091  -0.631  1.00 95.16           C  
ATOM   1074  HB1 ALA A  69      -0.955  -9.009  -0.044  1.00 95.16           H  
ATOM   1075  HB2 ALA A  69       0.027  -7.825  -0.935  1.00 95.16           H  
ATOM   1076  HB3 ALA A  69      -1.602  -8.245  -1.517  1.00 95.16           H  
ATOM   1077  O   ALA A  69      -2.459  -5.377  -1.365  1.00 95.16           O  
ATOM   1078  N   THR A  70      -0.534  -4.868  -0.292  1.00 96.49           N  
ATOM   1079  H   THR A  70       0.124  -5.181   0.408  1.00 96.49           H  
ATOM   1080  CA  THR A  70      -0.292  -3.576  -0.923  1.00 96.49           C  
ATOM   1081  HA  THR A  70      -1.164  -3.285  -1.508  1.00 96.49           H  
ATOM   1082  C   THR A  70       0.913  -3.667  -1.853  1.00 96.49           C  
ATOM   1083  CB  THR A  70      -0.078  -2.494   0.141  1.00 96.49           C  
ATOM   1084  HB  THR A  70       0.713  -2.798   0.826  1.00 96.49           H  
ATOM   1085  O   THR A  70       1.964  -4.196  -1.494  1.00 96.49           O  
ATOM   1086  CG2 THR A  70       0.295  -1.157  -0.483  1.00 96.49           C  
ATOM   1087 HG21 THR A  70       0.392  -0.426   0.320  1.00 96.49           H  
ATOM   1088 HG22 THR A  70       1.264  -1.214  -0.979  1.00 96.49           H  
ATOM   1089 HG23 THR A  70      -0.472  -0.842  -1.190  1.00 96.49           H  
ATOM   1090  OG1 THR A  70      -1.259  -2.248   0.870  1.00 96.49           O  
ATOM   1091  HG1 THR A  70      -1.330  -2.970   1.498  1.00 96.49           H  
ATOM   1092  N   ALA A  71       0.793  -3.112  -3.054  1.00 97.04           N  
ATOM   1093  H   ALA A  71      -0.092  -2.684  -3.285  1.00 97.04           H  
ATOM   1094  CA  ALA A  71       1.919  -2.822  -3.929  1.00 97.04           C  
ATOM   1095  HA  ALA A  71       2.751  -3.488  -3.700  1.00 97.04           H  
ATOM   1096  C   ALA A  71       2.390  -1.388  -3.703  1.00 97.04           C  
ATOM   1097  CB  ALA A  71       1.518  -3.062  -5.385  1.00 97.04           C  
ATOM   1098  HB1 ALA A  71       2.118  -2.439  -6.050  1.00 97.04           H  
ATOM   1099  HB2 ALA A  71       0.464  -2.817  -5.512  1.00 97.04           H  
ATOM   1100  HB3 ALA A  71       1.672  -4.106  -5.657  1.00 97.04           H  
ATOM   1101  O   ALA A  71       1.642  -0.439  -3.915  1.00 97.04           O  
ATOM   1102  N   ILE A  72       3.656  -1.236  -3.332  1.00 97.44           N  
ATOM   1103  H   ILE A  72       4.199  -2.071  -3.166  1.00 97.44           H  
ATOM   1104  CA  ILE A  72       4.369   0.036  -3.324  1.00 97.44           C  
ATOM   1105  HA  ILE A  72       3.660   0.852  -3.187  1.00 97.44           H  
ATOM   1106  C   ILE A  72       5.031   0.171  -4.695  1.00 97.44           C  
ATOM   1107  CB  ILE A  72       5.393   0.090  -2.172  1.00 97.44           C  
ATOM   1108  HB  ILE A  72       6.146  -0.677  -2.359  1.00 97.44           H  
ATOM   1109  O   ILE A  72       5.988  -0.543  -5.018  1.00 97.44           O  
ATOM   1110  CG1 ILE A  72       4.759  -0.207  -0.792  1.00 97.44           C  
ATOM   1111 HG12 ILE A  72       4.201   0.663  -0.446  1.00 97.44           H  
ATOM   1112 HG13 ILE A  72       4.064  -1.044  -0.859  1.00 97.44           H  
ATOM   1113  CG2 ILE A  72       6.090   1.465  -2.170  1.00 97.44           C  
ATOM   1114 HG21 ILE A  72       6.599   1.639  -3.118  1.00 97.44           H  
ATOM   1115 HG22 ILE A  72       5.351   2.250  -2.010  1.00 97.44           H  
ATOM   1116 HG23 ILE A  72       6.826   1.511  -1.368  1.00 97.44           H  
ATOM   1117  CD1 ILE A  72       5.794  -0.586   0.272  1.00 97.44           C  
ATOM   1118 HD11 ILE A  72       6.375  -1.446  -0.060  1.00 97.44           H  
ATOM   1119 HD12 ILE A  72       5.277  -0.851   1.195  1.00 97.44           H  
ATOM   1120 HD13 ILE A  72       6.463   0.249   0.479  1.00 97.44           H  
ATOM   1121  N   ILE A  73       4.504   1.072  -5.516  1.00 96.37           N  
ATOM   1122  H   ILE A  73       3.725   1.625  -5.187  1.00 96.37           H  
ATOM   1123  CA  ILE A  73       5.002   1.330  -6.865  1.00 96.37           C  
ATOM   1124  HA  ILE A  73       5.625   0.495  -7.185  1.00 96.37           H  
ATOM   1125  C   ILE A  73       5.857   2.583  -6.806  1.00 96.37           C  
ATOM   1126  CB  ILE A  73       3.856   1.473  -7.886  1.00 96.37           C  
ATOM   1127  HB  ILE A  73       3.318   2.398  -7.680  1.00 96.37           H  
ATOM   1128  O   ILE A  73       5.393   3.630  -6.365  1.00 96.37           O  
ATOM   1129  CG1 ILE A  73       2.868   0.294  -7.769  1.00 96.37           C  
ATOM   1130 HG12 ILE A  73       2.487   0.224  -6.750  1.00 96.37           H  
ATOM   1131 HG13 ILE A  73       3.376  -0.640  -8.008  1.00 96.37           H  
ATOM   1132  CG2 ILE A  73       4.437   1.532  -9.315  1.00 96.37           C  
ATOM   1133 HG21 ILE A  73       4.813   0.552  -9.608  1.00 96.37           H  
ATOM   1134 HG22 ILE A  73       5.259   2.244  -9.385  1.00 96.37           H  
ATOM   1135 HG23 ILE A  73       3.667   1.852 -10.018  1.00 96.37           H  
ATOM   1136  CD1 ILE A  73       1.647   0.448  -8.670  1.00 96.37           C  
ATOM   1137 HD11 ILE A  73       1.927   0.435  -9.723  1.00 96.37           H  
ATOM   1138 HD12 ILE A  73       1.123   1.375  -8.438  1.00 96.37           H  
ATOM   1139 HD13 ILE A  73       0.986  -0.398  -8.479  1.00 96.37           H  
ATOM   1140  N   LYS A  74       7.100   2.484  -7.270  1.00 95.97           N  
ATOM   1141  H   LYS A  74       7.403   1.580  -7.602  1.00 95.97           H  
ATOM   1142  CA  LYS A  74       8.020   3.615  -7.417  1.00 95.97           C  
ATOM   1143  HA  LYS A  74       7.542   4.528  -7.063  1.00 95.97           H  
ATOM   1144  C   LYS A  74       8.336   3.784  -8.888  1.00 95.97           C  
ATOM   1145  CB  LYS A  74       9.296   3.379  -6.601  1.00 95.97           C  
ATOM   1146  HB2 LYS A  74       9.987   4.203  -6.776  1.00 95.97           H  
ATOM   1147  HB3 LYS A  74       9.764   2.453  -6.934  1.00 95.97           H  
ATOM   1148  O   LYS A  74       8.761   2.827  -9.532  1.00 95.97           O  
ATOM   1149  CG  LYS A  74       9.004   3.283  -5.099  1.00 95.97           C  
ATOM   1150  HG2 LYS A  74       8.264   2.504  -4.917  1.00 95.97           H  
ATOM   1151  HG3 LYS A  74       8.607   4.235  -4.746  1.00 95.97           H  
ATOM   1152  CD  LYS A  74      10.271   2.935  -4.316  1.00 95.97           C  
ATOM   1153  HD2 LYS A  74      10.682   2.003  -4.704  1.00 95.97           H  
ATOM   1154  HD3 LYS A  74      11.007   3.732  -4.425  1.00 95.97           H  
ATOM   1155  CE  LYS A  74       9.889   2.759  -2.845  1.00 95.97           C  
ATOM   1156  HE2 LYS A  74       9.043   2.074  -2.794  1.00 95.97           H  
ATOM   1157  HE3 LYS A  74       9.553   3.714  -2.441  1.00 95.97           H  
ATOM   1158  NZ  LYS A  74      11.015   2.211  -2.052  1.00 95.97           N  
ATOM   1159  HZ1 LYS A  74      10.701   2.011  -1.113  1.00 95.97           H  
ATOM   1160  HZ2 LYS A  74      11.782   2.866  -2.015  1.00 95.97           H  
ATOM   1161  HZ3 LYS A  74      11.331   1.345  -2.466  1.00 95.97           H  
ATOM   1162  N   TRP A  75       8.161   4.983  -9.424  1.00 94.36           N  
ATOM   1163  H   TRP A  75       7.810   5.739  -8.852  1.00 94.36           H  
ATOM   1164  CA  TRP A  75       8.429   5.237 -10.836  1.00 94.36           C  
ATOM   1165  HA  TRP A  75       9.233   4.573 -11.154  1.00 94.36           H  
ATOM   1166  C   TRP A  75       8.903   6.656 -11.097  1.00 94.36           C  
ATOM   1167  CB  TRP A  75       7.195   4.914 -11.680  1.00 94.36           C  
ATOM   1168  HB2 TRP A  75       6.850   3.915 -11.415  1.00 94.36           H  
ATOM   1169  HB3 TRP A  75       7.500   4.877 -12.726  1.00 94.36           H  
ATOM   1170  O   TRP A  75       8.793   7.532 -10.242  1.00 94.36           O  
ATOM   1171  CG  TRP A  75       6.039   5.861 -11.561  1.00 94.36           C  
ATOM   1172  CD1 TRP A  75       5.710   6.842 -12.436  1.00 94.36           C  
ATOM   1173  HD1 TRP A  75       6.240   7.077 -13.347  1.00 94.36           H  
ATOM   1174  CD2 TRP A  75       5.018   5.900 -10.523  1.00 94.36           C  
ATOM   1175  CE2 TRP A  75       4.085   6.931 -10.840  1.00 94.36           C  
ATOM   1176  CE3 TRP A  75       4.781   5.158  -9.349  1.00 94.36           C  
ATOM   1177  HE3 TRP A  75       5.464   4.369  -9.072  1.00 94.36           H  
ATOM   1178  NE1 TRP A  75       4.552   7.468 -12.017  1.00 94.36           N  
ATOM   1179  HE1 TRP A  75       4.063   8.170 -12.553  1.00 94.36           H  
ATOM   1180  CH2 TRP A  75       2.800   6.487  -8.849  1.00 94.36           C  
ATOM   1181  HH2 TRP A  75       1.970   6.722  -8.200  1.00 94.36           H  
ATOM   1182  CZ2 TRP A  75       2.989   7.229 -10.023  1.00 94.36           C  
ATOM   1183  HZ2 TRP A  75       2.295   8.012 -10.293  1.00 94.36           H  
ATOM   1184  CZ3 TRP A  75       3.675   5.436  -8.530  1.00 94.36           C  
ATOM   1185  HZ3 TRP A  75       3.493   4.837  -7.650  1.00 94.36           H  
ATOM   1186  N   GLY A  76       9.460   6.875 -12.283  1.00 93.01           N  
ATOM   1187  H   GLY A  76       9.556   6.103 -12.927  1.00 93.01           H  
ATOM   1188  CA  GLY A  76       9.825   8.209 -12.740  1.00 93.01           C  
ATOM   1189  HA2 GLY A  76      10.261   8.764 -11.909  1.00 93.01           H  
ATOM   1190  HA3 GLY A  76       8.924   8.738 -13.053  1.00 93.01           H  
ATOM   1191  C   GLY A  76      10.803   8.207 -13.906  1.00 93.01           C  
ATOM   1192  O   GLY A  76      10.989   7.188 -14.582  1.00 93.01           O  
ATOM   1193  N   ASN A  77      11.407   9.368 -14.154  1.00 90.07           N  
ATOM   1194  H   ASN A  77      11.249  10.137 -13.519  1.00 90.07           H  
ATOM   1195  CA  ASN A  77      12.339   9.597 -15.255  1.00 90.07           C  
ATOM   1196  HA  ASN A  77      12.853   8.659 -15.465  1.00 90.07           H  
ATOM   1197  C   ASN A  77      13.402  10.645 -14.874  1.00 90.07           C  
ATOM   1198  CB  ASN A  77      11.532  10.039 -16.494  1.00 90.07           C  
ATOM   1199  HB2 ASN A  77      11.335  11.109 -16.440  1.00 90.07           H  
ATOM   1200  HB3 ASN A  77      10.578   9.514 -16.530  1.00 90.07           H  
ATOM   1201  O   ASN A  77      13.103  11.544 -14.089  1.00 90.07           O  
ATOM   1202  CG  ASN A  77      12.258   9.713 -17.784  1.00 90.07           C  
ATOM   1203  ND2 ASN A  77      11.990  10.413 -18.858  1.00 90.07           N  
ATOM   1204 HD21 ASN A  77      11.486  11.286 -18.785  1.00 90.07           H  
ATOM   1205 HD22 ASN A  77      12.567  10.210 -19.662  1.00 90.07           H  
ATOM   1206  OD1 ASN A  77      13.054   8.792 -17.840  1.00 90.07           O  
ATOM   1207  N   ASP A  78      14.622  10.551 -15.417  1.00 84.42           N  
ATOM   1208  H   ASP A  78      14.783   9.859 -16.134  1.00 84.42           H  
ATOM   1209  CA  ASP A  78      15.670  11.586 -15.287  1.00 84.42           C  
ATOM   1210  HA  ASP A  78      16.609  11.124 -15.593  1.00 84.42           H  
ATOM   1211  C   ASP A  78      15.951  12.088 -13.855  1.00 84.42           C  
ATOM   1212  CB  ASP A  78      15.396  12.736 -16.272  1.00 84.42           C  
ATOM   1213  HB2 ASP A  78      15.963  13.622 -15.987  1.00 84.42           H  
ATOM   1214  HB3 ASP A  78      14.338  12.999 -16.258  1.00 84.42           H  
ATOM   1215  O   ASP A  78      16.170  13.269 -13.599  1.00 84.42           O  
ATOM   1216  CG  ASP A  78      15.846  12.386 -17.678  1.00 84.42           C  
ATOM   1217  OD1 ASP A  78      17.009  11.942 -17.791  1.00 84.42           O  
ATOM   1218  OD2 ASP A  78      15.038  12.572 -18.618  1.00 84.42           O  
ATOM   1219  N   GLY A  79      15.918  11.187 -12.872  1.00 81.26           N  
ATOM   1220  H   GLY A  79      15.685  10.235 -13.119  1.00 81.26           H  
ATOM   1221  CA  GLY A  79      16.172  11.534 -11.469  1.00 81.26           C  
ATOM   1222  HA2 GLY A  79      16.928  12.318 -11.424  1.00 81.26           H  
ATOM   1223  HA3 GLY A  79      16.564  10.655 -10.957  1.00 81.26           H  
ATOM   1224  C   GLY A  79      14.945  12.033 -10.702  1.00 81.26           C  
ATOM   1225  O   GLY A  79      14.993  12.094  -9.475  1.00 81.26           O  
ATOM   1226  N   THR A  80      13.822  12.288 -11.377  1.00 88.66           N  
ATOM   1227  H   THR A  80      13.837  12.208 -12.383  1.00 88.66           H  
ATOM   1228  CA  THR A  80      12.529  12.451 -10.703  1.00 88.66           C  
ATOM   1229  HA  THR A  80      12.701  12.985  -9.769  1.00 88.66           H  
ATOM   1230  C   THR A  80      11.957  11.082 -10.361  1.00 88.66           C  
ATOM   1231  CB  THR A  80      11.520  13.291 -11.497  1.00 88.66           C  
ATOM   1232  HB  THR A  80      10.646  13.451 -10.866  1.00 88.66           H  
ATOM   1233  O   THR A  80      12.000  10.152 -11.170  1.00 88.66           O  
ATOM   1234  CG2 THR A  80      12.089  14.657 -11.871  1.00 88.66           C  
ATOM   1235 HG21 THR A  80      12.472  15.158 -10.982  1.00 88.66           H  
ATOM   1236 HG22 THR A  80      12.894  14.546 -12.597  1.00 88.66           H  
ATOM   1237 HG23 THR A  80      11.300  15.265 -12.311  1.00 88.66           H  
ATOM   1238  OG1 THR A  80      11.100  12.644 -12.672  1.00 88.66           O  
ATOM   1239  HG1 THR A  80      11.875  12.438 -13.200  1.00 88.66           H  
ATOM   1240  N   LYS A  81      11.456  10.936  -9.135  1.00 91.96           N  
ATOM   1241  H   LYS A  81      11.437  11.735  -8.518  1.00 91.96           H  
ATOM   1242  CA  LYS A  81      10.800   9.717  -8.667  1.00 91.96           C  
ATOM   1243  HA  LYS A  81      10.483   9.126  -9.526  1.00 91.96           H  
ATOM   1244  C   LYS A  81       9.561  10.098  -7.888  1.00 91.96           C  
ATOM   1245  CB  LYS A  81      11.735   8.863  -7.800  1.00 91.96           C  
ATOM   1246  HB2 LYS A  81      12.083   9.457  -6.955  1.00 91.96           H  
ATOM   1247  HB3 LYS A  81      11.171   8.014  -7.416  1.00 91.96           H  
ATOM   1248  O   LYS A  81       9.584  11.050  -7.113  1.00 91.96           O  
ATOM   1249  CG  LYS A  81      12.940   8.337  -8.590  1.00 91.96           C  
ATOM   1250  HG2 LYS A  81      12.589   7.762  -9.446  1.00 91.96           H  
ATOM   1251  HG3 LYS A  81      13.539   9.176  -8.943  1.00 91.96           H  
ATOM   1252  CD  LYS A  81      13.811   7.449  -7.702  1.00 91.96           C  
ATOM   1253  HD2 LYS A  81      14.119   8.016  -6.823  1.00 91.96           H  
ATOM   1254  HD3 LYS A  81      13.235   6.578  -7.389  1.00 91.96           H  
ATOM   1255  CE  LYS A  81      15.041   7.010  -8.495  1.00 91.96           C  
ATOM   1256  HE2 LYS A  81      15.566   7.902  -8.838  1.00 91.96           H  
ATOM   1257  HE3 LYS A  81      14.708   6.460  -9.374  1.00 91.96           H  
ATOM   1258  NZ  LYS A  81      15.936   6.171  -7.665  1.00 91.96           N  
ATOM   1259  HZ1 LYS A  81      15.446   5.340  -7.366  1.00 91.96           H  
ATOM   1260  HZ2 LYS A  81      16.751   5.901  -8.196  1.00 91.96           H  
ATOM   1261  HZ3 LYS A  81      16.232   6.687  -6.849  1.00 91.96           H  
ATOM   1262  N   THR A  82       8.516   9.319  -8.071  1.00 95.00           N  
ATOM   1263  H   THR A  82       8.585   8.567  -8.741  1.00 95.00           H  
ATOM   1264  CA  THR A  82       7.308   9.370  -7.264  1.00 95.00           C  
ATOM   1265  HA  THR A  82       7.496   9.967  -6.371  1.00 95.00           H  
ATOM   1266  C   THR A  82       6.951   7.965  -6.792  1.00 95.00           C  
ATOM   1267  CB  THR A  82       6.182  10.062  -8.034  1.00 95.00           C  
ATOM   1268  HB  THR A  82       6.562  10.990  -8.459  1.00 95.00           H  
ATOM   1269  O   THR A  82       7.557   6.979  -7.231  1.00 95.00           O  
ATOM   1270  CG2 THR A  82       5.596   9.207  -9.151  1.00 95.00           C  
ATOM   1271 HG21 THR A  82       6.382   8.895  -9.840  1.00 95.00           H  
ATOM   1272 HG22 THR A  82       5.121   8.325  -8.724  1.00 95.00           H  
ATOM   1273 HG23 THR A  82       4.854   9.780  -9.707  1.00 95.00           H  
ATOM   1274  OG1 THR A  82       5.172  10.378  -7.112  1.00 95.00           O  
ATOM   1275  HG1 THR A  82       4.475  10.848  -7.576  1.00 95.00           H  
ATOM   1276  N   GLN A  83       6.008   7.878  -5.860  1.00 96.73           N  
ATOM   1277  H   GLN A  83       5.487   8.711  -5.625  1.00 96.73           H  
ATOM   1278  CA  GLN A  83       5.506   6.609  -5.363  1.00 96.73           C  
ATOM   1279  HA  GLN A  83       5.630   5.889  -6.172  1.00 96.73           H  
ATOM   1280  C   GLN A  83       4.015   6.668  -5.042  1.00 96.73           C  
ATOM   1281  CB  GLN A  83       6.327   6.130  -4.151  1.00 96.73           C  
ATOM   1282  HB2 GLN A  83       7.388   6.219  -4.386  1.00 96.73           H  
ATOM   1283  HB3 GLN A  83       6.105   5.076  -3.983  1.00 96.73           H  
ATOM   1284  O   GLN A  83       3.509   7.706  -4.619  1.00 96.73           O  
ATOM   1285  CG  GLN A  83       6.029   6.900  -2.851  1.00 96.73           C  
ATOM   1286  HG2 GLN A  83       6.235   7.960  -3.002  1.00 96.73           H  
ATOM   1287  HG3 GLN A  83       4.977   6.789  -2.591  1.00 96.73           H  
ATOM   1288  CD  GLN A  83       6.843   6.411  -1.658  1.00 96.73           C  
ATOM   1289  NE2 GLN A  83       6.585   6.947  -0.485  1.00 96.73           N  
ATOM   1290 HE21 GLN A  83       7.063   6.546   0.309  1.00 96.73           H  
ATOM   1291 HE22 GLN A  83       5.815   7.591  -0.378  1.00 96.73           H  
ATOM   1292  OE1 GLN A  83       7.723   5.563  -1.748  1.00 96.73           O  
ATOM   1293  N   ALA A  84       3.350   5.526  -5.169  1.00 96.89           N  
ATOM   1294  H   ALA A  84       3.850   4.716  -5.509  1.00 96.89           H  
ATOM   1295  CA  ALA A  84       1.989   5.308  -4.705  1.00 96.89           C  
ATOM   1296  HA  ALA A  84       1.772   6.002  -3.893  1.00 96.89           H  
ATOM   1297  C   ALA A  84       1.846   3.886  -4.167  1.00 96.89           C  
ATOM   1298  CB  ALA A  84       0.992   5.569  -5.836  1.00 96.89           C  
ATOM   1299  HB1 ALA A  84       1.168   4.880  -6.663  1.00 96.89           H  
ATOM   1300  HB2 ALA A  84      -0.025   5.428  -5.471  1.00 96.89           H  
ATOM   1301  HB3 ALA A  84       1.097   6.597  -6.183  1.00 96.89           H  
ATOM   1302  O   ALA A  84       2.496   2.955  -4.649  1.00 96.89           O  
ATOM   1303  N   GLU A  85       0.981   3.736  -3.172  1.00 97.26           N  
ATOM   1304  H   GLU A  85       0.430   4.532  -2.883  1.00 97.26           H  
ATOM   1305  CA  GLU A  85       0.531   2.436  -2.697  1.00 97.26           C  
ATOM   1306  HA  GLU A  85       1.270   1.676  -2.951  1.00 97.26           H  
ATOM   1307  C   GLU A  85      -0.785   2.076  -3.386  1.00 97.26           C  
ATOM   1308  CB  GLU A  85       0.371   2.436  -1.172  1.00 97.26           C  
ATOM   1309  HB2 GLU A  85      -0.100   1.490  -0.904  1.00 97.26           H  
ATOM   1310  HB3 GLU A  85      -0.294   3.244  -0.865  1.00 97.26           H  
ATOM   1311  O   GLU A  85      -1.668   2.923  -3.492  1.00 97.26           O  
ATOM   1312  CG  GLU A  85       1.712   2.562  -0.427  1.00 97.26           C  
ATOM   1313  HG2 GLU A  85       2.044   3.600  -0.468  1.00 97.26           H  
ATOM   1314  HG3 GLU A  85       2.449   1.957  -0.956  1.00 97.26           H  
ATOM   1315  CD  GLU A  85       1.657   2.091   1.043  1.00 97.26           C  
ATOM   1316  OE1 GLU A  85       2.722   2.059   1.700  1.00 97.26           O  
ATOM   1317  OE2 GLU A  85       0.586   1.639   1.519  1.00 97.26           O  
ATOM   1318  N   VAL A  86      -0.926   0.831  -3.835  1.00 96.41           N  
ATOM   1319  H   VAL A  86      -0.144   0.198  -3.747  1.00 96.41           H  
ATOM   1320  CA  VAL A  86      -2.146   0.318  -4.471  1.00 96.41           C  
ATOM   1321  HA  VAL A  86      -2.975   0.982  -4.226  1.00 96.41           H  
ATOM   1322  C   VAL A  86      -2.498  -1.061  -3.931  1.00 96.41           C  
ATOM   1323  CB  VAL A  86      -2.029   0.271  -6.007  1.00 96.41           C  
ATOM   1324  HB  VAL A  86      -3.018   0.068  -6.418  1.00 96.41           H  
ATOM   1325  O   VAL A  86      -1.621  -1.829  -3.541  1.00 96.41           O  
ATOM   1326  CG1 VAL A  86      -1.538   1.599  -6.588  1.00 96.41           C  
ATOM   1327 HG11 VAL A  86      -1.776   1.651  -7.650  1.00 96.41           H  
ATOM   1328 HG12 VAL A  86      -0.463   1.706  -6.445  1.00 96.41           H  
ATOM   1329 HG13 VAL A  86      -2.028   2.425  -6.072  1.00 96.41           H  
ATOM   1330  CG2 VAL A  86      -1.076  -0.823  -6.493  1.00 96.41           C  
ATOM   1331 HG21 VAL A  86      -0.993  -0.792  -7.580  1.00 96.41           H  
ATOM   1332 HG22 VAL A  86      -1.468  -1.804  -6.226  1.00 96.41           H  
ATOM   1333 HG23 VAL A  86      -0.090  -0.676  -6.052  1.00 96.41           H  
ATOM   1334  N   ASP A  87      -3.772  -1.415  -3.966  1.00 95.11           N  
ATOM   1335  H   ASP A  87      -4.454  -0.731  -4.260  1.00 95.11           H  
ATOM   1336  CA  ASP A  87      -4.242  -2.748  -3.608  1.00 95.11           C  
ATOM   1337  HA  ASP A  87      -3.789  -3.042  -2.661  1.00 95.11           H  
ATOM   1338  C   ASP A  87      -3.840  -3.758  -4.698  1.00 95.11           C  
ATOM   1339  CB  ASP A  87      -5.768  -2.733  -3.428  1.00 95.11           C  
ATOM   1340  HB2 ASP A  87      -6.093  -3.723  -3.108  1.00 95.11           H  
ATOM   1341  HB3 ASP A  87      -6.229  -2.527  -4.394  1.00 95.11           H  
ATOM   1342  O   ASP A  87      -4.073  -3.523  -5.890  1.00 95.11           O  
ATOM   1343  CG  ASP A  87      -6.276  -1.699  -2.417  1.00 95.11           C  
ATOM   1344  OD1 ASP A  87      -5.620  -1.476  -1.380  1.00 95.11           O  
ATOM   1345  OD2 ASP A  87      -7.356  -1.114  -2.683  1.00 95.11           O  
ATOM   1346  N   PHE A  88      -3.298  -4.920  -4.318  1.00 91.03           N  
ATOM   1347  H   PHE A  88      -3.075  -5.061  -3.343  1.00 91.03           H  
ATOM   1348  CA  PHE A  88      -3.029  -6.001  -5.281  1.00 91.03           C  
ATOM   1349  HA  PHE A  88      -2.401  -5.617  -6.085  1.00 91.03           H  
ATOM   1350  C   PHE A  88      -4.304  -6.543  -5.934  1.00 91.03           C  
ATOM   1351  CB  PHE A  88      -2.302  -7.161  -4.590  1.00 91.03           C  
ATOM   1352  HB2 PHE A  88      -2.520  -7.167  -3.522  1.00 91.03           H  
ATOM   1353  HB3 PHE A  88      -2.685  -8.097  -4.997  1.00 91.03           H  
ATOM   1354  O   PHE A  88      -4.297  -6.871  -7.122  1.00 91.03           O  
ATOM   1355  CG  PHE A  88      -0.813  -7.144  -4.813  1.00 91.03           C  
ATOM   1356  CD1 PHE A  88      -0.240  -7.922  -5.835  1.00 91.03           C  
ATOM   1357  HD1 PHE A  88      -0.868  -8.557  -6.442  1.00 91.03           H  
ATOM   1358  CD2 PHE A  88      -0.005  -6.323  -4.018  1.00 91.03           C  
ATOM   1359  HD2 PHE A  88      -0.448  -5.733  -3.230  1.00 91.03           H  
ATOM   1360  CE1 PHE A  88       1.141  -7.849  -6.081  1.00 91.03           C  
ATOM   1361  HE1 PHE A  88       1.583  -8.437  -6.872  1.00 91.03           H  
ATOM   1362  CE2 PHE A  88       1.372  -6.265  -4.256  1.00 91.03           C  
ATOM   1363  HE2 PHE A  88       1.989  -5.625  -3.641  1.00 91.03           H  
ATOM   1364  CZ  PHE A  88       1.939  -6.996  -5.305  1.00 91.03           C  
ATOM   1365  HZ  PHE A  88       2.994  -6.883  -5.507  1.00 91.03           H  
ATOM   1366  N   LYS A  89      -5.382  -6.643  -5.142  1.00 81.42           N  
ATOM   1367  H   LYS A  89      -5.249  -6.355  -4.183  1.00 81.42           H  
ATOM   1368  CA  LYS A  89      -6.642  -7.322  -5.489  1.00 81.42           C  
ATOM   1369  HA  LYS A  89      -7.210  -7.469  -4.570  1.00 81.42           H  
ATOM   1370  C   LYS A  89      -6.402  -8.732  -6.064  1.00 81.42           C  
ATOM   1371  CB  LYS A  89      -7.474  -6.418  -6.431  1.00 81.42           C  
ATOM   1372  HB2 LYS A  89      -6.929  -6.265  -7.362  1.00 81.42           H  
ATOM   1373  HB3 LYS A  89      -8.415  -6.913  -6.670  1.00 81.42           H  
ATOM   1374  O   LYS A  89      -5.299  -9.274  -6.059  1.00 81.42           O  
ATOM   1375  CG  LYS A  89      -7.810  -5.057  -5.810  1.00 81.42           C  
ATOM   1376  HG2 LYS A  89      -6.889  -4.501  -5.635  1.00 81.42           H  
ATOM   1377  HG3 LYS A  89      -8.316  -5.213  -4.858  1.00 81.42           H  
ATOM   1378  CD  LYS A  89      -8.715  -4.235  -6.737  1.00 81.42           C  
ATOM   1379  HD2 LYS A  89      -8.190  -4.043  -7.673  1.00 81.42           H  
ATOM   1380  HD3 LYS A  89      -9.639  -4.778  -6.935  1.00 81.42           H  
ATOM   1381  CE  LYS A  89      -9.017  -2.923  -6.021  1.00 81.42           C  
ATOM   1382  HE2 LYS A  89      -8.066  -2.459  -5.760  1.00 81.42           H  
ATOM   1383  HE3 LYS A  89      -9.530  -3.131  -5.082  1.00 81.42           H  
ATOM   1384  NZ  LYS A  89      -9.810  -1.971  -6.833  1.00 81.42           N  
ATOM   1385  HZ1 LYS A  89      -9.803  -1.096  -6.328  1.00 81.42           H  
ATOM   1386  HZ2 LYS A  89     -10.767  -2.275  -6.948  1.00 81.42           H  
ATOM   1387  HZ3 LYS A  89      -9.372  -1.800  -7.727  1.00 81.42           H  
ATOM   1388  N   GLN A  90      -7.448  -9.335  -6.622  1.00 77.64           N  
ATOM   1389  H   GLN A  90      -8.336  -8.855  -6.599  1.00 77.64           H  
ATOM   1390  CA  GLN A  90      -7.333 -10.510  -7.495  1.00 77.64           C  
ATOM   1391  HA  GLN A  90      -6.560 -11.170  -7.103  1.00 77.64           H  
ATOM   1392  C   GLN A  90      -6.888 -10.112  -8.915  1.00 77.64           C  
ATOM   1393  CB  GLN A  90      -8.657 -11.283  -7.499  1.00 77.64           C  
ATOM   1394  HB2 GLN A  90      -9.472 -10.614  -7.775  1.00 77.64           H  
ATOM   1395  HB3 GLN A  90      -8.599 -12.084  -8.236  1.00 77.64           H  
ATOM   1396  O   GLN A  90      -7.452 -10.569  -9.907  1.00 77.64           O  
ATOM   1397  CG  GLN A  90      -8.947 -11.928  -6.141  1.00 77.64           C  
ATOM   1398  HG2 GLN A  90      -9.054 -11.163  -5.372  1.00 77.64           H  
ATOM   1399  HG3 GLN A  90      -8.105 -12.571  -5.884  1.00 77.64           H  
ATOM   1400  CD  GLN A  90     -10.210 -12.780  -6.164  1.00 77.64           C  
ATOM   1401  NE2 GLN A  90     -10.454 -13.559  -5.134  1.00 77.64           N  
ATOM   1402 HE21 GLN A  90     -11.294 -14.116  -5.199  1.00 77.64           H  
ATOM   1403 HE22 GLN A  90      -9.806 -13.621  -4.362  1.00 77.64           H  
ATOM   1404  OE1 GLN A  90     -11.005 -12.765  -7.087  1.00 77.64           O  
ATOM   1405  N   GLY A  91      -5.918  -9.203  -9.020  1.00 84.21           N  
ATOM   1406  H   GLY A  91      -5.469  -8.873  -8.178  1.00 84.21           H  
ATOM   1407  CA  GLY A  91      -5.541  -8.570 -10.275  1.00 84.21           C  
ATOM   1408  HA2 GLY A  91      -4.498  -8.800 -10.496  1.00 84.21           H  
ATOM   1409  HA3 GLY A  91      -6.135  -8.963 -11.100  1.00 84.21           H  
ATOM   1410  C   GLY A  91      -5.764  -7.063 -10.234  1.00 84.21           C  
ATOM   1411  O   GLY A  91      -6.901  -6.592 -10.239  1.00 84.21           O  
ATOM   1412  N   THR A  92      -4.673  -6.312 -10.284  1.00 91.07           N  
ATOM   1413  H   THR A  92      -3.781  -6.780 -10.205  1.00 91.07           H  
ATOM   1414  CA  THR A  92      -4.669  -4.862 -10.474  1.00 91.07           C  
ATOM   1415  HA  THR A  92      -5.679  -4.524 -10.710  1.00 91.07           H  
ATOM   1416  C   THR A  92      -3.771  -4.546 -11.662  1.00 91.07           C  
ATOM   1417  CB  THR A  92      -4.241  -4.137  -9.187  1.00 91.07           C  
ATOM   1418  HB  THR A  92      -3.337  -4.593  -8.782  1.00 91.07           H  
ATOM   1419  O   THR A  92      -2.633  -5.010 -11.731  1.00 91.07           O  
ATOM   1420  CG2 THR A  92      -4.006  -2.644  -9.389  1.00 91.07           C  
ATOM   1421 HG21 THR A  92      -3.115  -2.502 -10.001  1.00 91.07           H  
ATOM   1422 HG22 THR A  92      -4.869  -2.183  -9.870  1.00 91.07           H  
ATOM   1423 HG23 THR A  92      -3.833  -2.168  -8.424  1.00 91.07           H  
ATOM   1424  OG1 THR A  92      -5.266  -4.215  -8.231  1.00 91.07           O  
ATOM   1425  HG1 THR A  92      -4.862  -4.007  -7.385  1.00 91.07           H  
ATOM   1426  N   MET A  93      -4.277  -3.769 -12.622  1.00 91.22           N  
ATOM   1427  H   MET A  93      -5.186  -3.353 -12.480  1.00 91.22           H  
ATOM   1428  CA  MET A  93      -3.480  -3.287 -13.752  1.00 91.22           C  
ATOM   1429  HA  MET A  93      -2.462  -3.659 -13.636  1.00 91.22           H  
ATOM   1430  C   MET A  93      -3.403  -1.771 -13.746  1.00 91.22           C  
ATOM   1431  CB  MET A  93      -3.996  -3.786 -15.103  1.00 91.22           C  
ATOM   1432  HB2 MET A  93      -3.405  -3.311 -15.886  1.00 91.22           H  
ATOM   1433  HB3 MET A  93      -5.039  -3.498 -15.232  1.00 91.22           H  
ATOM   1434  O   MET A  93      -4.416  -1.109 -13.534  1.00 91.22           O  
ATOM   1435  CG  MET A  93      -3.854  -5.300 -15.256  1.00 91.22           C  
ATOM   1436  HG2 MET A  93      -2.881  -5.606 -14.873  1.00 91.22           H  
ATOM   1437  HG3 MET A  93      -4.626  -5.790 -14.663  1.00 91.22           H  
ATOM   1438  SD  MET A  93      -3.972  -5.844 -16.981  1.00 91.22           S  
ATOM   1439  CE  MET A  93      -4.195  -7.622 -16.742  1.00 91.22           C  
ATOM   1440  HE1 MET A  93      -3.298  -8.038 -16.284  1.00 91.22           H  
ATOM   1441  HE2 MET A  93      -4.352  -8.107 -17.706  1.00 91.22           H  
ATOM   1442  HE3 MET A  93      -5.050  -7.809 -16.092  1.00 91.22           H  
ATOM   1443  N   ILE A  94      -2.206  -1.244 -13.984  1.00 91.57           N  
ATOM   1444  H   ILE A  94      -1.437  -1.869 -14.179  1.00 91.57           H  
ATOM   1445  CA  ILE A  94      -1.902   0.186 -13.877  1.00 91.57           C  
ATOM   1446  HA  ILE A  94      -2.817   0.767 -13.990  1.00 91.57           H  
ATOM   1447  C   ILE A  94      -0.948   0.551 -15.000  1.00 91.57           C  
ATOM   1448  CB  ILE A  94      -1.266   0.522 -12.509  1.00 91.57           C  
ATOM   1449  HB  ILE A  94      -0.292   0.039 -12.443  1.00 91.57           H  
ATOM   1450  O   ILE A  94       0.053  -0.134 -15.192  1.00 91.57           O  
ATOM   1451  CG1 ILE A  94      -2.158  -0.020 -11.376  1.00 91.57           C  
ATOM   1452 HG12 ILE A  94      -3.142   0.444 -11.444  1.00 91.57           H  
ATOM   1453 HG13 ILE A  94      -2.285  -1.096 -11.495  1.00 91.57           H  
ATOM   1454  CG2 ILE A  94      -1.072   2.045 -12.378  1.00 91.57           C  
ATOM   1455 HG21 ILE A  94      -0.504   2.286 -11.479  1.00 91.57           H  
ATOM   1456 HG22 ILE A  94      -0.511   2.449 -13.220  1.00 91.57           H  
ATOM   1457 HG23 ILE A  94      -2.039   2.545 -12.337  1.00 91.57           H  
ATOM   1458  CD1 ILE A  94      -1.585   0.145  -9.979  1.00 91.57           C  
ATOM   1459 HD11 ILE A  94      -1.331   1.186  -9.777  1.00 91.57           H  
ATOM   1460 HD12 ILE A  94      -2.330  -0.188  -9.257  1.00 91.57           H  
ATOM   1461 HD13 ILE A  94      -0.696  -0.479  -9.900  1.00 91.57           H  
ATOM   1462  N   THR A  95      -1.230   1.628 -15.723  1.00 91.84           N  
ATOM   1463  H   THR A  95      -2.029   2.196 -15.479  1.00 91.84           H  
ATOM   1464  CA  THR A  95      -0.323   2.154 -16.742  1.00 91.84           C  
ATOM   1465  HA  THR A  95       0.468   1.432 -16.946  1.00 91.84           H  
ATOM   1466  C   THR A  95       0.322   3.426 -16.222  1.00 91.84           C  
ATOM   1467  CB  THR A  95      -1.054   2.411 -18.063  1.00 91.84           C  
ATOM   1468  HB  THR A  95      -1.870   3.114 -17.892  1.00 91.84           H  
ATOM   1469  O   THR A  95      -0.383   4.368 -15.905  1.00 91.84           O  
ATOM   1470  CG2 THR A  95      -0.125   2.978 -19.135  1.00 91.84           C  
ATOM   1471 HG21 THR A  95       0.309   3.920 -18.799  1.00 91.84           H  
ATOM   1472 HG22 THR A  95       0.670   2.267 -19.360  1.00 91.84           H  
ATOM   1473 HG23 THR A  95      -0.713   3.189 -20.029  1.00 91.84           H  
ATOM   1474  OG1 THR A  95      -1.584   1.209 -18.590  1.00 91.84           O  
ATOM   1475  HG1 THR A  95      -0.867   0.617 -18.828  1.00 91.84           H  
ATOM   1476  N   ILE A  96       1.652   3.471 -16.197  1.00 90.42           N  
ATOM   1477  H   ILE A  96       2.166   2.651 -16.487  1.00 90.42           H  
ATOM   1478  CA  ILE A  96       2.424   4.640 -15.765  1.00 90.42           C  
ATOM   1479  HA  ILE A  96       1.729   5.460 -15.587  1.00 90.42           H  
ATOM   1480  C   ILE A  96       3.409   5.071 -16.863  1.00 90.42           C  
ATOM   1481  CB  ILE A  96       3.152   4.375 -14.430  1.00 90.42           C  
ATOM   1482  HB  ILE A  96       3.885   5.169 -14.291  1.00 90.42           H  
ATOM   1483  O   ILE A  96       4.047   4.216 -17.488  1.00 90.42           O  
ATOM   1484  CG1 ILE A  96       3.884   3.014 -14.445  1.00 90.42           C  
ATOM   1485 HG12 ILE A  96       4.433   2.898 -15.379  1.00 90.42           H  
ATOM   1486 HG13 ILE A  96       3.163   2.200 -14.374  1.00 90.42           H  
ATOM   1487  CG2 ILE A  96       2.160   4.450 -13.258  1.00 90.42           C  
ATOM   1488 HG21 ILE A  96       1.592   5.379 -13.310  1.00 90.42           H  
ATOM   1489 HG22 ILE A  96       2.687   4.434 -12.304  1.00 90.42           H  
ATOM   1490 HG23 ILE A  96       1.457   3.618 -13.301  1.00 90.42           H  
ATOM   1491  CD1 ILE A  96       4.894   2.870 -13.316  1.00 90.42           C  
ATOM   1492 HD11 ILE A  96       4.408   2.908 -12.341  1.00 90.42           H  
ATOM   1493 HD12 ILE A  96       5.627   3.671 -13.411  1.00 90.42           H  
ATOM   1494 HD13 ILE A  96       5.405   1.915 -13.438  1.00 90.42           H  
ATOM   1495  N   PRO A  97       3.565   6.379 -17.127  1.00 88.78           N  
ATOM   1496  CA  PRO A  97       4.634   6.884 -17.980  1.00 88.78           C  
ATOM   1497  HA  PRO A  97       4.775   6.245 -18.852  1.00 88.78           H  
ATOM   1498  C   PRO A  97       5.939   6.953 -17.178  1.00 88.78           C  
ATOM   1499  CB  PRO A  97       4.147   8.259 -18.437  1.00 88.78           C  
ATOM   1500  HB2 PRO A  97       3.516   8.142 -19.318  1.00 88.78           H  
ATOM   1501  HB3 PRO A  97       4.972   8.938 -18.652  1.00 88.78           H  
ATOM   1502  O   PRO A  97       6.064   7.753 -16.248  1.00 88.78           O  
ATOM   1503  CG  PRO A  97       3.293   8.752 -17.265  1.00 88.78           C  
ATOM   1504  HG2 PRO A  97       2.501   9.422 -17.601  1.00 88.78           H  
ATOM   1505  HG3 PRO A  97       3.922   9.256 -16.531  1.00 88.78           H  
ATOM   1506  CD  PRO A  97       2.719   7.471 -16.656  1.00 88.78           C  
ATOM   1507  HD2 PRO A  97       1.698   7.322 -17.007  1.00 88.78           H  
ATOM   1508  HD3 PRO A  97       2.729   7.537 -15.568  1.00 88.78           H  
ATOM   1509  N   ALA A  98       6.921   6.116 -17.513  1.00 90.24           N  
ATOM   1510  H   ALA A  98       6.798   5.480 -18.288  1.00 90.24           H  
ATOM   1511  CA  ALA A  98       8.199   6.127 -16.809  1.00 90.24           C  
ATOM   1512  HA  ALA A  98       8.448   7.159 -16.563  1.00 90.24           H  
ATOM   1513  C   ALA A  98       9.360   5.582 -17.653  1.00 90.24           C  
ATOM   1514  CB  ALA A  98       8.035   5.355 -15.492  1.00 90.24           C  
ATOM   1515  HB1 ALA A  98       8.957   5.437 -14.917  1.00 90.24           H  
ATOM   1516  HB2 ALA A  98       7.222   5.785 -14.908  1.00 90.24           H  
ATOM   1517  HB3 ALA A  98       7.806   4.306 -15.679  1.00 90.24           H  
ATOM   1518  O   ALA A  98       9.160   4.806 -18.585  1.00 90.24           O  
ATOM   1519  N   GLY A  99      10.586   5.965 -17.282  1.00 88.48           N  
ATOM   1520  H   GLY A  99      10.660   6.644 -16.538  1.00 88.48           H  
ATOM   1521  CA  GLY A  99      11.826   5.296 -17.704  1.00 88.48           C  
ATOM   1522  HA2 GLY A  99      12.603   6.047 -17.845  1.00 88.48           H  
ATOM   1523  HA3 GLY A  99      11.677   4.776 -18.650  1.00 88.48           H  
ATOM   1524  C   GLY A  99      12.319   4.281 -16.663  1.00 88.48           C  
ATOM   1525  O   GLY A  99      13.072   3.364 -16.979  1.00 88.48           O  
ATOM   1526  N   PHE A 100      11.860   4.406 -15.417  1.00 90.38           N  
ATOM   1527  H   PHE A 100      11.273   5.201 -15.209  1.00 90.38           H  
ATOM   1528  CA  PHE A 100      12.136   3.485 -14.319  1.00 90.38           C  
ATOM   1529  HA  PHE A 100      12.597   2.576 -14.706  1.00 90.38           H  
ATOM   1530  C   PHE A 100      10.843   3.091 -13.615  1.00 90.38           C  
ATOM   1531  CB  PHE A 100      13.109   4.147 -13.334  1.00 90.38           C  
ATOM   1532  HB2 PHE A 100      12.783   5.173 -13.159  1.00 90.38           H  
ATOM   1533  HB3 PHE A 100      14.095   4.193 -13.794  1.00 90.38           H  
ATOM   1534  O   PHE A 100      10.027   3.954 -13.295  1.00 90.38           O  
ATOM   1535  CG  PHE A 100      13.216   3.450 -11.988  1.00 90.38           C  
ATOM   1536  CD1 PHE A 100      12.469   3.913 -10.887  1.00 90.38           C  
ATOM   1537  HD1 PHE A 100      11.807   4.759 -11.004  1.00 90.38           H  
ATOM   1538  CD2 PHE A 100      14.020   2.306 -11.845  1.00 90.38           C  
ATOM   1539  HD2 PHE A 100      14.545   1.916 -12.705  1.00 90.38           H  
ATOM   1540  CE1 PHE A 100      12.549   3.253  -9.648  1.00 90.38           C  
ATOM   1541  HE1 PHE A 100      11.940   3.583  -8.819  1.00 90.38           H  
ATOM   1542  CE2 PHE A 100      14.111   1.654 -10.603  1.00 90.38           C  
ATOM   1543  HE2 PHE A 100      14.709   0.760 -10.506  1.00 90.38           H  
ATOM   1544  CZ  PHE A 100      13.387   2.135  -9.499  1.00 90.38           C  
ATOM   1545  HZ  PHE A 100      13.436   1.625  -8.548  1.00 90.38           H  
ATOM   1546  N   VAL A 101      10.704   1.806 -13.301  1.00 92.75           N  
ATOM   1547  H   VAL A 101      11.426   1.158 -13.585  1.00 92.75           H  
ATOM   1548  CA  VAL A 101       9.674   1.306 -12.394  1.00 92.75           C  
ATOM   1549  HA  VAL A 101       9.356   2.137 -11.764  1.00 92.75           H  
ATOM   1550  C   VAL A 101      10.237   0.233 -11.471  1.00 92.75           C  
ATOM   1551  CB  VAL A 101       8.422   0.828 -13.146  1.00 92.75           C  
ATOM   1552  HB  VAL A 101       8.040   1.664 -13.732  1.00 92.75           H  
ATOM   1553  O   VAL A 101      10.978  -0.660 -11.885  1.00 92.75           O  
ATOM   1554  CG1 VAL A 101       8.682  -0.340 -14.104  1.00 92.75           C  
ATOM   1555 HG11 VAL A 101       9.000  -1.228 -13.559  1.00 92.75           H  
ATOM   1556 HG12 VAL A 101       9.449  -0.052 -14.824  1.00 92.75           H  
ATOM   1557 HG13 VAL A 101       7.770  -0.567 -14.656  1.00 92.75           H  
ATOM   1558  CG2 VAL A 101       7.332   0.416 -12.154  1.00 92.75           C  
ATOM   1559 HG21 VAL A 101       7.102   1.243 -11.482  1.00 92.75           H  
ATOM   1560 HG22 VAL A 101       6.433   0.149 -12.710  1.00 92.75           H  
ATOM   1561 HG23 VAL A 101       7.632  -0.456 -11.574  1.00 92.75           H  
ATOM   1562  N   GLU A 102       9.838   0.299 -10.211  1.00 94.46           N  
ATOM   1563  H   GLU A 102       9.265   1.084  -9.939  1.00 94.46           H  
ATOM   1564  CA  GLU A 102      10.051  -0.725  -9.203  1.00 94.46           C  
ATOM   1565  HA  GLU A 102      10.388  -1.643  -9.683  1.00 94.46           H  
ATOM   1566  C   GLU A 102       8.725  -1.020  -8.503  1.00 94.46           C  
ATOM   1567  CB  GLU A 102      11.159  -0.255  -8.255  1.00 94.46           C  
ATOM   1568  HB2 GLU A 102      10.922   0.747  -7.897  1.00 94.46           H  
ATOM   1569  HB3 GLU A 102      12.079  -0.207  -8.837  1.00 94.46           H  
ATOM   1570  O   GLU A 102       7.992  -0.106  -8.125  1.00 94.46           O  
ATOM   1571  CG  GLU A 102      11.416  -1.167  -7.052  1.00 94.46           C  
ATOM   1572  HG2 GLU A 102      10.550  -1.148  -6.390  1.00 94.46           H  
ATOM   1573  HG3 GLU A 102      11.562  -2.188  -7.406  1.00 94.46           H  
ATOM   1574  CD  GLU A 102      12.661  -0.688  -6.290  1.00 94.46           C  
ATOM   1575  OE1 GLU A 102      13.634  -1.475  -6.209  1.00 94.46           O  
ATOM   1576  OE2 GLU A 102      12.687   0.492  -5.864  1.00 94.46           O  
ATOM   1577  N   VAL A 103       8.419  -2.307  -8.346  1.00 95.88           N  
ATOM   1578  H   VAL A 103       9.089  -2.997  -8.655  1.00 95.88           H  
ATOM   1579  CA  VAL A 103       7.240  -2.781  -7.617  1.00 95.88           C  
ATOM   1580  HA  VAL A 103       6.678  -1.928  -7.234  1.00 95.88           H  
ATOM   1581  C   VAL A 103       7.710  -3.608  -6.439  1.00 95.88           C  
ATOM   1582  CB  VAL A 103       6.286  -3.603  -8.498  1.00 95.88           C  
ATOM   1583  HB  VAL A 103       6.802  -4.501  -8.837  1.00 95.88           H  
ATOM   1584  O   VAL A 103       8.408  -4.614  -6.610  1.00 95.88           O  
ATOM   1585  CG1 VAL A 103       5.049  -4.059  -7.717  1.00 95.88           C  
ATOM   1586 HG11 VAL A 103       4.412  -4.653  -8.372  1.00 95.88           H  
ATOM   1587 HG12 VAL A 103       4.490  -3.196  -7.354  1.00 95.88           H  
ATOM   1588 HG13 VAL A 103       5.330  -4.685  -6.870  1.00 95.88           H  
ATOM   1589  CG2 VAL A 103       5.811  -2.803  -9.715  1.00 95.88           C  
ATOM   1590 HG21 VAL A 103       5.274  -1.916  -9.382  1.00 95.88           H  
ATOM   1591 HG22 VAL A 103       6.662  -2.490 -10.321  1.00 95.88           H  
ATOM   1592 HG23 VAL A 103       5.150  -3.417 -10.327  1.00 95.88           H  
ATOM   1593  N   ILE A 104       7.288  -3.196  -5.252  1.00 97.08           N  
ATOM   1594  H   ILE A 104       6.737  -2.351  -5.204  1.00 97.08           H  
ATOM   1595  CA  ILE A 104       7.500  -3.908  -3.997  1.00 97.08           C  
ATOM   1596  HA  ILE A 104       8.110  -4.794  -4.169  1.00 97.08           H  
ATOM   1597  C   ILE A 104       6.126  -4.352  -3.499  1.00 97.08           C  
ATOM   1598  CB  ILE A 104       8.239  -2.999  -2.993  1.00 97.08           C  
ATOM   1599  HB  ILE A 104       7.633  -2.106  -2.842  1.00 97.08           H  
ATOM   1600  O   ILE A 104       5.223  -3.532  -3.380  1.00 97.08           O  
ATOM   1601  CG1 ILE A 104       9.619  -2.553  -3.536  1.00 97.08           C  
ATOM   1602 HG12 ILE A 104      10.324  -3.382  -3.472  1.00 97.08           H  
ATOM   1603 HG13 ILE A 104       9.537  -2.269  -4.585  1.00 97.08           H  
ATOM   1604  CG2 ILE A 104       8.397  -3.709  -1.639  1.00 97.08           C  
ATOM   1605 HG21 ILE A 104       8.884  -3.050  -0.919  1.00 97.08           H  
ATOM   1606 HG22 ILE A 104       8.989  -4.618  -1.746  1.00 97.08           H  
ATOM   1607 HG23 ILE A 104       7.423  -3.959  -1.218  1.00 97.08           H  
ATOM   1608  CD1 ILE A 104      10.193  -1.335  -2.803  1.00 97.08           C  
ATOM   1609 HD11 ILE A 104       9.485  -0.508  -2.851  1.00 97.08           H  
ATOM   1610 HD12 ILE A 104      11.124  -1.035  -3.284  1.00 97.08           H  
ATOM   1611 HD13 ILE A 104      10.399  -1.578  -1.760  1.00 97.08           H  
ATOM   1612  N   GLY A 105       5.946  -5.645  -3.247  1.00 96.61           N  
ATOM   1613  H   GLY A 105       6.743  -6.261  -3.308  1.00 96.61           H  
ATOM   1614  CA  GLY A 105       4.735  -6.168  -2.622  1.00 96.61           C  
ATOM   1615  HA2 GLY A 105       3.898  -5.496  -2.811  1.00 96.61           H  
ATOM   1616  HA3 GLY A 105       4.495  -7.148  -3.034  1.00 96.61           H  
ATOM   1617  C   GLY A 105       4.919  -6.306  -1.119  1.00 96.61           C  
ATOM   1618  O   GLY A 105       5.896  -6.917  -0.690  1.00 96.61           O  
ATOM   1619  N   ARG A 106       3.987  -5.761  -0.339  1.00 96.73           N  
ATOM   1620  H   ARG A 106       3.230  -5.262  -0.783  1.00 96.73           H  
ATOM   1621  CA  ARG A 106       3.905  -5.885   1.118  1.00 96.73           C  
ATOM   1622  HA  ARG A 106       4.818  -6.341   1.502  1.00 96.73           H  
ATOM   1623  C   ARG A 106       2.732  -6.785   1.484  1.00 96.73           C  
ATOM   1624  CB  ARG A 106       3.762  -4.483   1.738  1.00 96.73           C  
ATOM   1625  HB2 ARG A 106       2.798  -4.060   1.454  1.00 96.73           H  
ATOM   1626  HB3 ARG A 106       4.542  -3.837   1.336  1.00 96.73           H  
ATOM   1627  O   ARG A 106       1.628  -6.591   0.975  1.00 96.73           O  
ATOM   1628  CG  ARG A 106       3.875  -4.506   3.273  1.00 96.73           C  
ATOM   1629  HG2 ARG A 106       4.791  -5.025   3.555  1.00 96.73           H  
ATOM   1630  HG3 ARG A 106       3.031  -5.046   3.701  1.00 96.73           H  
ATOM   1631  CD  ARG A 106       3.922  -3.088   3.865  1.00 96.73           C  
ATOM   1632  HD2 ARG A 106       4.724  -2.532   3.380  1.00 96.73           H  
ATOM   1633  HD3 ARG A 106       4.159  -3.166   4.926  1.00 96.73           H  
ATOM   1634  NE  ARG A 106       2.632  -2.388   3.716  1.00 96.73           N  
ATOM   1635  HE  ARG A 106       1.809  -2.963   3.827  1.00 96.73           H  
ATOM   1636  NH1 ARG A 106       3.370  -0.228   3.382  1.00 96.73           N  
ATOM   1637 HH11 ARG A 106       4.328  -0.531   3.491  1.00 96.73           H  
ATOM   1638 HH12 ARG A 106       3.162   0.671   2.973  1.00 96.73           H  
ATOM   1639  NH2 ARG A 106       1.208  -0.698   3.220  1.00 96.73           N  
ATOM   1640 HH21 ARG A 106       0.463  -1.378   3.276  1.00 96.73           H  
ATOM   1641 HH22 ARG A 106       1.066   0.240   2.873  1.00 96.73           H  
ATOM   1642  CZ  ARG A 106       2.417  -1.111   3.458  1.00 96.73           C  
ATOM   1643  N   ASN A 107       2.973  -7.767   2.346  1.00 95.63           N  
ATOM   1644  H   ASN A 107       3.905  -7.861   2.723  1.00 95.63           H  
ATOM   1645  CA  ASN A 107       1.900  -8.544   2.960  1.00 95.63           C  
ATOM   1646  HA  ASN A 107       1.081  -8.674   2.253  1.00 95.63           H  
ATOM   1647  C   ASN A 107       1.359  -7.784   4.179  1.00 95.63           C  
ATOM   1648  CB  ASN A 107       2.443  -9.929   3.332  1.00 95.63           C  
ATOM   1649  HB2 ASN A 107       2.839 -10.422   2.444  1.00 95.63           H  
ATOM   1650  HB3 ASN A 107       3.248  -9.802   4.055  1.00 95.63           H  
ATOM   1651  O   ASN A 107       2.079  -7.626   5.166  1.00 95.63           O  
ATOM   1652  CG  ASN A 107       1.378 -10.819   3.944  1.00 95.63           C  
ATOM   1653  ND2 ASN A 107       1.750 -12.001   4.360  1.00 95.63           N  
ATOM   1654 HD21 ASN A 107       2.712 -12.295   4.271  1.00 95.63           H  
ATOM   1655 HD22 ASN A 107       1.040 -12.553   4.820  1.00 95.63           H  
ATOM   1656  OD1 ASN A 107       0.210 -10.486   4.000  1.00 95.63           O  
ATOM   1657  N   ASP A 108       0.112  -7.324   4.102  1.00 95.13           N  
ATOM   1658  H   ASP A 108      -0.469  -7.594   3.322  1.00 95.13           H  
ATOM   1659  CA  ASP A 108      -0.534  -6.559   5.173  1.00 95.13           C  
ATOM   1660  HA  ASP A 108       0.234  -6.061   5.765  1.00 95.13           H  
ATOM   1661  C   ASP A 108      -1.319  -7.460   6.145  1.00 95.13           C  
ATOM   1662  CB  ASP A 108      -1.430  -5.464   4.572  1.00 95.13           C  
ATOM   1663  HB2 ASP A 108      -1.909  -4.917   5.385  1.00 95.13           H  
ATOM   1664  HB3 ASP A 108      -2.216  -5.933   3.981  1.00 95.13           H  
ATOM   1665  O   ASP A 108      -1.898  -6.968   7.115  1.00 95.13           O  
ATOM   1666  CG  ASP A 108      -0.680  -4.446   3.707  1.00 95.13           C  
ATOM   1667  OD1 ASP A 108       0.409  -3.963   4.091  1.00 95.13           O  
ATOM   1668  OD2 ASP A 108      -1.214  -4.086   2.636  1.00 95.13           O  
ATOM   1669  N   ASP A 109      -1.355  -8.776   5.911  1.00 93.50           N  
ATOM   1670  H   ASP A 109      -0.855  -9.153   5.118  1.00 93.50           H  
ATOM   1671  CA  ASP A 109      -1.979  -9.721   6.832  1.00 93.50           C  
ATOM   1672  HA  ASP A 109      -2.912  -9.266   7.164  1.00 93.50           H  
ATOM   1673  C   ASP A 109      -1.073 -10.009   8.044  1.00 93.50           C  
ATOM   1674  CB  ASP A 109      -2.349 -11.017   6.116  1.00 93.50           C  
ATOM   1675  HB2 ASP A 109      -1.456 -11.616   5.941  1.00 93.50           H  
ATOM   1676  HB3 ASP A 109      -2.789 -10.764   5.151  1.00 93.50           H  
ATOM   1677  O   ASP A 109       0.137 -10.192   7.879  1.00 93.50           O  
ATOM   1678  CG  ASP A 109      -3.358 -11.812   6.942  1.00 93.50           C  
ATOM   1679  OD1 ASP A 109      -2.925 -12.492   7.902  1.00 93.50           O  
ATOM   1680  OD2 ASP A 109      -4.569 -11.710   6.651  1.00 93.50           O  
ATOM   1681  N   PRO A 110      -1.624 -10.077   9.270  1.00 92.91           N  
ATOM   1682  CA  PRO A 110      -0.839 -10.343  10.474  1.00 92.91           C  
ATOM   1683  HA  PRO A 110       0.100  -9.792  10.428  1.00 92.91           H  
ATOM   1684  C   PRO A 110      -0.498 -11.824  10.712  1.00 92.91           C  
ATOM   1685  CB  PRO A 110      -1.691  -9.775  11.613  1.00 92.91           C  
ATOM   1686  HB2 PRO A 110      -1.537 -10.305  12.553  1.00 92.91           H  
ATOM   1687  HB3 PRO A 110      -1.462  -8.717  11.738  1.00 92.91           H  
ATOM   1688  O   PRO A 110       0.306 -12.112  11.599  1.00 92.91           O  
ATOM   1689  CG  PRO A 110      -3.127  -9.921  11.110  1.00 92.91           C  
ATOM   1690  HG2 PRO A 110      -3.496 -10.930  11.295  1.00 92.91           H  
ATOM   1691  HG3 PRO A 110      -3.791  -9.185  11.564  1.00 92.91           H  
ATOM   1692  CD  PRO A 110      -2.992  -9.703   9.610  1.00 92.91           C  
ATOM   1693  HD2 PRO A 110      -3.727 -10.308   9.080  1.00 92.91           H  
ATOM   1694  HD3 PRO A 110      -3.141  -8.648   9.380  1.00 92.91           H  
ATOM   1695  N   VAL A 111      -1.116 -12.768   9.995  1.00 92.51           N  
ATOM   1696  H   VAL A 111      -1.744 -12.475   9.260  1.00 92.51           H  
ATOM   1697  CA  VAL A 111      -1.056 -14.206  10.313  1.00 92.51           C  
ATOM   1698  HA  VAL A 111      -0.288 -14.381  11.067  1.00 92.51           H  
ATOM   1699  C   VAL A 111      -0.671 -15.059   9.111  1.00 92.51           C  
ATOM   1700  CB  VAL A 111      -2.403 -14.688  10.894  1.00 92.51           C  
ATOM   1701  HB  VAL A 111      -3.196 -14.506  10.170  1.00 92.51           H  
ATOM   1702  O   VAL A 111       0.161 -15.956   9.254  1.00 92.51           O  
ATOM   1703  CG1 VAL A 111      -2.388 -16.187  11.233  1.00 92.51           C  
ATOM   1704 HG11 VAL A 111      -3.331 -16.473  11.699  1.00 92.51           H  
ATOM   1705 HG12 VAL A 111      -1.564 -16.409  11.911  1.00 92.51           H  
ATOM   1706 HG13 VAL A 111      -2.273 -16.778  10.324  1.00 92.51           H  
ATOM   1707  CG2 VAL A 111      -2.753 -13.954  12.197  1.00 92.51           C  
ATOM   1708 HG21 VAL A 111      -1.965 -14.109  12.934  1.00 92.51           H  
ATOM   1709 HG22 VAL A 111      -2.853 -12.885  12.009  1.00 92.51           H  
ATOM   1710 HG23 VAL A 111      -3.701 -14.321  12.588  1.00 92.51           H  
ATOM   1711  N   ILE A 112      -1.270 -14.818   7.945  1.00 91.23           N  
ATOM   1712  H   ILE A 112      -1.893 -14.026   7.872  1.00 91.23           H  
ATOM   1713  CA  ILE A 112      -1.081 -15.667   6.767  1.00 91.23           C  
ATOM   1714  HA  ILE A 112      -0.675 -16.620   7.107  1.00 91.23           H  
ATOM   1715  C   ILE A 112      -0.033 -15.096   5.814  1.00 91.23           C  
ATOM   1716  CB  ILE A 112      -2.415 -16.009   6.068  1.00 91.23           C  
ATOM   1717  HB  ILE A 112      -2.177 -16.577   5.169  1.00 91.23           H  
ATOM   1718  O   ILE A 112       0.057 -13.893   5.582  1.00 91.23           O  
ATOM   1719  CG1 ILE A 112      -3.237 -14.773   5.664  1.00 91.23           C  
ATOM   1720 HG12 ILE A 112      -2.572 -13.987   5.305  1.00 91.23           H  
ATOM   1721 HG13 ILE A 112      -3.768 -14.409   6.543  1.00 91.23           H  
ATOM   1722  CG2 ILE A 112      -3.256 -16.910   6.994  1.00 91.23           C  
ATOM   1723 HG21 ILE A 112      -3.565 -16.356   7.880  1.00 91.23           H  
ATOM   1724 HG22 ILE A 112      -2.671 -17.777   7.302  1.00 91.23           H  
ATOM   1725 HG23 ILE A 112      -4.144 -17.265   6.470  1.00 91.23           H  
ATOM   1726  CD1 ILE A 112      -4.284 -15.057   4.585  1.00 91.23           C  
ATOM   1727 HD11 ILE A 112      -4.955 -15.853   4.907  1.00 91.23           H  
ATOM   1728 HD12 ILE A 112      -3.790 -15.354   3.659  1.00 91.23           H  
ATOM   1729 HD13 ILE A 112      -4.877 -14.159   4.409  1.00 91.23           H  
ATOM   1730  N   ASP A 113       0.775 -15.981   5.236  1.00 93.74           N  
ATOM   1731  H   ASP A 113       0.677 -16.956   5.484  1.00 93.74           H  
ATOM   1732  CA  ASP A 113       1.704 -15.615   4.171  1.00 93.74           C  
ATOM   1733  HA  ASP A 113       2.295 -14.758   4.496  1.00 93.74           H  
ATOM   1734  C   ASP A 113       0.929 -15.216   2.899  1.00 93.74           C  
ATOM   1735  CB  ASP A 113       2.659 -16.781   3.876  1.00 93.74           C  
ATOM   1736  HB2 ASP A 113       2.070 -17.690   3.751  1.00 93.74           H  
ATOM   1737  HB3 ASP A 113       3.170 -16.577   2.935  1.00 93.74           H  
ATOM   1738  O   ASP A 113      -0.140 -15.753   2.604  1.00 93.74           O  
ATOM   1739  CG  ASP A 113       3.733 -17.068   4.928  1.00 93.74           C  
ATOM   1740  OD1 ASP A 113       3.833 -16.389   5.961  1.00 93.74           O  
ATOM   1741  OD2 ASP A 113       4.512 -18.012   4.661  1.00 93.74           O  
ATOM   1742  N   ALA A 114       1.512 -14.333   2.090  1.00 93.55           N  
ATOM   1743  H   ALA A 114       2.378 -13.911   2.395  1.00 93.55           H  
ATOM   1744  CA  ALA A 114       0.972 -13.921   0.799  1.00 93.55           C  
ATOM   1745  HA  ALA A 114      -0.008 -14.376   0.655  1.00 93.55           H  
ATOM   1746  C   ALA A 114       1.887 -14.371  -0.343  1.00 93.55           C  
ATOM   1747  CB  ALA A 114       0.782 -12.402   0.800  1.00 93.55           C  
ATOM   1748  HB1 ALA A 114       0.256 -12.094   1.704  1.00 93.55           H  
ATOM   1749  HB2 ALA A 114       1.750 -11.902   0.774  1.00 93.55           H  
ATOM   1750  HB3 ALA A 114       0.190 -12.109  -0.066  1.00 93.55           H  
ATOM   1751  O   ALA A 114       3.112 -14.284  -0.238  1.00 93.55           O  
ATOM   1752  N   ARG A 115       1.319 -14.807  -1.472  1.00 94.33           N  
ATOM   1753  H   ARG A 115       0.313 -14.891  -1.505  1.00 94.33           H  
ATOM   1754  CA  ARG A 115       2.075 -15.060  -2.707  1.00 94.33           C  
ATOM   1755  HA  ARG A 115       3.142 -15.023  -2.488  1.00 94.33           H  
ATOM   1756  C   ARG A 115       1.775 -13.950  -3.710  1.00 94.33           C  
ATOM   1757  CB  ARG A 115       1.759 -16.472  -3.210  1.00 94.33           C  
ATOM   1758  HB2 ARG A 115       0.762 -16.486  -3.651  1.00 94.33           H  
ATOM   1759  HB3 ARG A 115       1.776 -17.159  -2.364  1.00 94.33           H  
ATOM   1760  O   ARG A 115       0.685 -13.897  -4.266  1.00 94.33           O  
ATOM   1761  CG  ARG A 115       2.763 -16.960  -4.252  1.00 94.33           C  
ATOM   1762  HG2 ARG A 115       3.774 -16.907  -3.848  1.00 94.33           H  
ATOM   1763  HG3 ARG A 115       2.691 -16.329  -5.138  1.00 94.33           H  
ATOM   1764  CD  ARG A 115       2.435 -18.410  -4.616  1.00 94.33           C  
ATOM   1765  HD2 ARG A 115       2.558 -19.033  -3.730  1.00 94.33           H  
ATOM   1766  HD3 ARG A 115       1.395 -18.473  -4.936  1.00 94.33           H  
ATOM   1767  NE  ARG A 115       3.299 -18.904  -5.697  1.00 94.33           N  
ATOM   1768  HE  ARG A 115       3.783 -18.211  -6.249  1.00 94.33           H  
ATOM   1769  NH1 ARG A 115       2.529 -21.068  -5.679  1.00 94.33           N  
ATOM   1770 HH11 ARG A 115       2.366 -21.929  -6.181  1.00 94.33           H  
ATOM   1771 HH12 ARG A 115       1.853 -20.807  -4.976  1.00 94.33           H  
ATOM   1772  NH2 ARG A 115       3.918 -20.396  -7.292  1.00 94.33           N  
ATOM   1773 HH21 ARG A 115       3.717 -21.280  -7.736  1.00 94.33           H  
ATOM   1774 HH22 ARG A 115       4.138 -19.615  -7.893  1.00 94.33           H  
ATOM   1775  CZ  ARG A 115       3.246 -20.118  -6.212  1.00 94.33           C  
ATOM   1776  N   LEU A 116       2.732 -13.042  -3.889  1.00 95.28           N  
ATOM   1777  H   LEU A 116       3.618 -13.206  -3.431  1.00 95.28           H  
ATOM   1778  CA  LEU A 116       2.580 -11.779  -4.612  1.00 95.28           C  
ATOM   1779  HA  LEU A 116       1.529 -11.622  -4.855  1.00 95.28           H  
ATOM   1780  C   LEU A 116       3.365 -11.807  -5.922  1.00 95.28           C  
ATOM   1781  CB  LEU A 116       3.052 -10.607  -3.728  1.00 95.28           C  
ATOM   1782  HB2 LEU A 116       4.133 -10.676  -3.610  1.00 95.28           H  
ATOM   1783  HB3 LEU A 116       2.828  -9.679  -4.254  1.00 95.28           H  
ATOM   1784  O   LEU A 116       4.539 -12.183  -5.936  1.00 95.28           O  
ATOM   1785  CG  LEU A 116       2.425 -10.533  -2.325  1.00 95.28           C  
ATOM   1786  HG  LEU A 116       2.700 -11.419  -1.754  1.00 95.28           H  
ATOM   1787  CD1 LEU A 116       2.952  -9.308  -1.580  1.00 95.28           C  
ATOM   1788 HD11 LEU A 116       4.039  -9.343  -1.518  1.00 95.28           H  
ATOM   1789 HD12 LEU A 116       2.549  -9.294  -0.568  1.00 95.28           H  
ATOM   1790 HD13 LEU A 116       2.636  -8.397  -2.089  1.00 95.28           H  
ATOM   1791  CD2 LEU A 116       0.905 -10.443  -2.397  1.00 95.28           C  
ATOM   1792 HD21 LEU A 116       0.498 -11.373  -2.793  1.00 95.28           H  
ATOM   1793 HD22 LEU A 116       0.609  -9.604  -3.027  1.00 95.28           H  
ATOM   1794 HD23 LEU A 116       0.508 -10.286  -1.394  1.00 95.28           H  
ATOM   1795  N   GLY A 117       2.723 -11.401  -7.013  1.00 93.99           N  
ATOM   1796  H   GLY A 117       1.753 -11.132  -6.931  1.00 93.99           H  
ATOM   1797  CA  GLY A 117       3.286 -11.409  -8.356  1.00 93.99           C  
ATOM   1798  HA2 GLY A 117       4.341 -11.681  -8.312  1.00 93.99           H  
ATOM   1799  HA3 GLY A 117       2.767 -12.161  -8.950  1.00 93.99           H  
ATOM   1800  C   GLY A 117       3.145 -10.068  -9.061  1.00 93.99           C  
ATOM   1801  O   GLY A 117       2.109  -9.414  -8.970  1.00 93.99           O  
ATOM   1802  N   ALA A 118       4.179  -9.659  -9.793  1.00 94.79           N  
ATOM   1803  H   ALA A 118       5.015 -10.225  -9.813  1.00 94.79           H  
ATOM   1804  CA  ALA A 118       4.099  -8.507 -10.684  1.00 94.79           C  
ATOM   1805  HA  ALA A 118       3.049  -8.349 -10.934  1.00 94.79           H  
ATOM   1806  C   ALA A 118       4.861  -8.760 -11.986  1.00 94.79           C  
ATOM   1807  CB  ALA A 118       4.609  -7.251  -9.967  1.00 94.79           C  
ATOM   1808  HB1 ALA A 118       4.048  -7.103  -9.044  1.00 94.79           H  
ATOM   1809  HB2 ALA A 118       4.469  -6.381 -10.609  1.00 94.79           H  
ATOM   1810  HB3 ALA A 118       5.670  -7.358  -9.740  1.00 94.79           H  
ATOM   1811  O   ALA A 118       5.922  -9.381 -11.955  1.00 94.79           O  
ATOM   1812  N   PHE A 119       4.355  -8.248 -13.107  1.00 91.33           N  
ATOM   1813  H   PHE A 119       3.460  -7.783 -13.052  1.00 91.33           H  
ATOM   1814  CA  PHE A 119       5.076  -8.160 -14.383  1.00 91.33           C  
ATOM   1815  HA  PHE A 119       6.145  -8.106 -14.176  1.00 91.33           H  
ATOM   1816  C   PHE A 119       4.695  -6.879 -15.136  1.00 91.33           C  
ATOM   1817  CB  PHE A 119       4.843  -9.415 -15.239  1.00 91.33           C  
ATOM   1818  HB2 PHE A 119       5.520  -9.382 -16.093  1.00 91.33           H  
ATOM   1819  HB3 PHE A 119       5.123 -10.293 -14.656  1.00 91.33           H  
ATOM   1820  O   PHE A 119       3.736  -6.197 -14.769  1.00 91.33           O  
ATOM   1821  CG  PHE A 119       3.429  -9.595 -15.758  1.00 91.33           C  
ATOM   1822  CD1 PHE A 119       2.523 -10.399 -15.047  1.00 91.33           C  
ATOM   1823  HD1 PHE A 119       2.847 -10.891 -14.142  1.00 91.33           H  
ATOM   1824  CD2 PHE A 119       3.021  -8.988 -16.962  1.00 91.33           C  
ATOM   1825  HD2 PHE A 119       3.713  -8.383 -17.530  1.00 91.33           H  
ATOM   1826  CE1 PHE A 119       1.214 -10.591 -15.519  1.00 91.33           C  
ATOM   1827  HE1 PHE A 119       0.525 -11.212 -14.967  1.00 91.33           H  
ATOM   1828  CE2 PHE A 119       1.711  -9.175 -17.436  1.00 91.33           C  
ATOM   1829  HE2 PHE A 119       1.397  -8.703 -18.356  1.00 91.33           H  
ATOM   1830  CZ  PHE A 119       0.809  -9.978 -16.718  1.00 91.33           C  
ATOM   1831  HZ  PHE A 119      -0.197 -10.120 -17.084  1.00 91.33           H  
ATOM   1832  N   VAL A 120       5.448  -6.547 -16.186  1.00 90.24           N  
ATOM   1833  H   VAL A 120       6.196  -7.168 -16.463  1.00 90.24           H  
ATOM   1834  CA  VAL A 120       5.218  -5.357 -17.018  1.00 90.24           C  
ATOM   1835  HA  VAL A 120       4.293  -4.883 -16.690  1.00 90.24           H  
ATOM   1836  C   VAL A 120       5.029  -5.719 -18.487  1.00 90.24           C  
ATOM   1837  CB  VAL A 120       6.331  -4.316 -16.813  1.00 90.24           C  
ATOM   1838  HB  VAL A 120       6.342  -4.078 -15.749  1.00 90.24           H  
ATOM   1839  O   VAL A 120       5.760  -6.541 -19.037  1.00 90.24           O  
ATOM   1840  CG1 VAL A 120       7.725  -4.817 -17.203  1.00 90.24           C  
ATOM   1841 HG11 VAL A 120       7.979  -5.719 -16.647  1.00 90.24           H  
ATOM   1842 HG12 VAL A 120       7.771  -5.025 -18.272  1.00 90.24           H  
ATOM   1843 HG13 VAL A 120       8.444  -4.032 -16.969  1.00 90.24           H  
ATOM   1844  CG2 VAL A 120       6.071  -3.003 -17.556  1.00 90.24           C  
ATOM   1845 HG21 VAL A 120       6.177  -3.142 -18.632  1.00 90.24           H  
ATOM   1846 HG22 VAL A 120       5.065  -2.643 -17.342  1.00 90.24           H  
ATOM   1847 HG23 VAL A 120       6.792  -2.254 -17.230  1.00 90.24           H  
ATOM   1848  N   GLY A 121       4.053  -5.078 -19.122  1.00 86.94           N  
ATOM   1849  H   GLY A 121       3.485  -4.447 -18.575  1.00 86.94           H  
ATOM   1850  CA  GLY A 121       3.920  -4.972 -20.570  1.00 86.94           C  
ATOM   1851  HA2 GLY A 121       2.905  -5.239 -20.866  1.00 86.94           H  
ATOM   1852  HA3 GLY A 121       4.616  -5.650 -21.065  1.00 86.94           H  
ATOM   1853  C   GLY A 121       4.200  -3.542 -21.030  1.00 86.94           C  
ATOM   1854  O   GLY A 121       3.980  -2.585 -20.288  1.00 86.94           O  
ATOM   1855  N   TYR A 122       4.681  -3.387 -22.258  1.00 83.85           N  
ATOM   1856  H   TYR A 122       4.786  -4.202 -22.846  1.00 83.85           H  
ATOM   1857  CA  TYR A 122       4.855  -2.077 -22.886  1.00 83.85           C  
ATOM   1858  HA  TYR A 122       4.950  -1.313 -22.115  1.00 83.85           H  
ATOM   1859  C   TYR A 122       3.629  -1.741 -23.722  1.00 83.85           C  
ATOM   1860  CB  TYR A 122       6.139  -2.052 -23.722  1.00 83.85           C  
ATOM   1861  HB2 TYR A 122       6.070  -2.795 -24.516  1.00 83.85           H  
ATOM   1862  HB3 TYR A 122       6.245  -1.072 -24.188  1.00 83.85           H  
ATOM   1863  O   TYR A 122       3.014  -2.650 -24.275  1.00 83.85           O  
ATOM   1864  CG  TYR A 122       7.358  -2.323 -22.871  1.00 83.85           C  
ATOM   1865  CD1 TYR A 122       7.892  -1.294 -22.074  1.00 83.85           C  
ATOM   1866  HD1 TYR A 122       7.479  -0.297 -22.127  1.00 83.85           H  
ATOM   1867  CD2 TYR A 122       7.872  -3.631 -22.781  1.00 83.85           C  
ATOM   1868  HD2 TYR A 122       7.455  -4.420 -23.390  1.00 83.85           H  
ATOM   1869  CE1 TYR A 122       8.914  -1.579 -21.153  1.00 83.85           C  
ATOM   1870  HE1 TYR A 122       9.308  -0.809 -20.507  1.00 83.85           H  
ATOM   1871  CE2 TYR A 122       8.896  -3.921 -21.864  1.00 83.85           C  
ATOM   1872  HE2 TYR A 122       9.268  -4.931 -21.772  1.00 83.85           H  
ATOM   1873  OH  TYR A 122      10.324  -3.202 -20.096  1.00 83.85           O  
ATOM   1874  HH  TYR A 122      10.538  -4.138 -20.111  1.00 83.85           H  
ATOM   1875  CZ  TYR A 122       9.398  -2.898 -21.035  1.00 83.85           C  
ATOM   1876  N   MET A 123       3.351  -0.441 -23.855  1.00 78.15           N  
ATOM   1877  H   MET A 123       3.912   0.186 -23.296  1.00 78.15           H  
ATOM   1878  CA  MET A 123       2.139   0.155 -24.433  1.00 78.15           C  
ATOM   1879  HA  MET A 123       2.450   1.148 -24.759  1.00 78.15           H  
ATOM   1880  C   MET A 123       1.026   0.365 -23.402  1.00 78.15           C  
ATOM   1881  CB  MET A 123       1.620  -0.565 -25.695  1.00 78.15           C  
ATOM   1882  HB2 MET A 123       0.775  -0.009 -26.102  1.00 78.15           H  
ATOM   1883  HB3 MET A 123       1.230  -1.552 -25.445  1.00 78.15           H  
ATOM   1884  O   MET A 123       0.901  -0.404 -22.440  1.00 78.15           O  
ATOM   1885  CG  MET A 123       2.687  -0.681 -26.789  1.00 78.15           C  
ATOM   1886  HG2 MET A 123       3.545  -1.228 -26.397  1.00 78.15           H  
ATOM   1887  HG3 MET A 123       3.023   0.319 -27.063  1.00 78.15           H  
ATOM   1888  SD  MET A 123       2.139  -1.542 -28.286  1.00 78.15           S  
ATOM   1889  CE  MET A 123       0.910  -0.371 -28.918  1.00 78.15           C  
ATOM   1890  HE1 MET A 123       0.064  -0.313 -28.232  1.00 78.15           H  
ATOM   1891  HE2 MET A 123       0.553  -0.713 -29.889  1.00 78.15           H  
ATOM   1892  HE3 MET A 123       1.363   0.615 -29.028  1.00 78.15           H  
ATOM   1893  N   PRO A 124       0.227   1.437 -23.576  1.00 76.04           N  
ATOM   1894  CA  PRO A 124      -0.844   1.731 -22.651  1.00 76.04           C  
ATOM   1895  HA  PRO A 124      -0.454   1.740 -21.634  1.00 76.04           H  
ATOM   1896  C   PRO A 124      -1.933   0.674 -22.749  1.00 76.04           C  
ATOM   1897  CB  PRO A 124      -1.364   3.121 -23.024  1.00 76.04           C  
ATOM   1898  HB2 PRO A 124      -0.773   3.882 -22.515  1.00 76.04           H  
ATOM   1899  HB3 PRO A 124      -2.422   3.246 -22.796  1.00 76.04           H  
ATOM   1900  O   PRO A 124      -2.232   0.138 -23.818  1.00 76.04           O  
ATOM   1901  CG  PRO A 124      -1.094   3.186 -24.525  1.00 76.04           C  
ATOM   1902  HG2 PRO A 124      -1.884   2.664 -25.066  1.00 76.04           H  
ATOM   1903  HG3 PRO A 124      -1.002   4.214 -24.876  1.00 76.04           H  
ATOM   1904  CD  PRO A 124       0.221   2.420 -24.659  1.00 76.04           C  
ATOM   1905  HD2 PRO A 124       0.269   1.959 -25.646  1.00 76.04           H  
ATOM   1906  HD3 PRO A 124       1.057   3.108 -24.530  1.00 76.04           H  
ATOM   1907  N   TYR A 125      -2.564   0.435 -21.613  1.00 73.05           N  
ATOM   1908  H   TYR A 125      -2.262   0.898 -20.767  1.00 73.05           H  
ATOM   1909  CA  TYR A 125      -3.797  -0.307 -21.541  1.00 73.05           C  
ATOM   1910  HA  TYR A 125      -4.047  -0.721 -22.518  1.00 73.05           H  
ATOM   1911  C   TYR A 125      -4.913   0.661 -21.137  1.00 73.05           C  
ATOM   1912  CB  TYR A 125      -3.582  -1.478 -20.586  1.00 73.05           C  
ATOM   1913  HB2 TYR A 125      -2.827  -2.144 -21.004  1.00 73.05           H  
ATOM   1914  HB3 TYR A 125      -3.217  -1.103 -19.630  1.00 73.05           H  
ATOM   1915  O   TYR A 125      -4.807   1.366 -20.137  1.00 73.05           O  
ATOM   1916  CG  TYR A 125      -4.851  -2.242 -20.369  1.00 73.05           C  
ATOM   1917  CD1 TYR A 125      -5.694  -1.825 -19.339  1.00 73.05           C  
ATOM   1918  HD1 TYR A 125      -5.414  -1.000 -18.701  1.00 73.05           H  
ATOM   1919  CD2 TYR A 125      -5.267  -3.239 -21.274  1.00 73.05           C  
ATOM   1920  HD2 TYR A 125      -4.614  -3.526 -22.085  1.00 73.05           H  
ATOM   1921  CE1 TYR A 125      -6.961  -2.392 -19.265  1.00 73.05           C  
ATOM   1922  HE1 TYR A 125      -7.686  -1.951 -18.597  1.00 73.05           H  
ATOM   1923  CE2 TYR A 125      -6.531  -3.848 -21.138  1.00 73.05           C  
ATOM   1924  HE2 TYR A 125      -6.844  -4.615 -21.832  1.00 73.05           H  
ATOM   1925  OH  TYR A 125      -8.628  -3.956 -19.944  1.00 73.05           O  
ATOM   1926  HH  TYR A 125      -8.866  -4.512 -20.690  1.00 73.05           H  
ATOM   1927  CZ  TYR A 125      -7.391  -3.419 -20.113  1.00 73.05           C  
ATOM   1928  N   PHE A 126      -5.986   0.716 -21.923  1.00 66.52           N  
ATOM   1929  H   PHE A 126      -6.038   0.106 -22.726  1.00 66.52           H  
ATOM   1930  CA  PHE A 126      -7.119   1.599 -21.652  1.00 66.52           C  
ATOM   1931  HA  PHE A 126      -6.777   2.465 -21.086  1.00 66.52           H  
ATOM   1932  C   PHE A 126      -8.149   0.851 -20.800  1.00 66.52           C  
ATOM   1933  CB  PHE A 126      -7.699   2.122 -22.976  1.00 66.52           C  
ATOM   1934  HB2 PHE A 126      -8.562   2.748 -22.752  1.00 66.52           H  
ATOM   1935  HB3 PHE A 126      -8.053   1.280 -23.570  1.00 66.52           H  
ATOM   1936  O   PHE A 126      -8.766  -0.108 -21.267  1.00 66.52           O  
ATOM   1937  CG  PHE A 126      -6.713   2.935 -23.798  1.00 66.52           C  
ATOM   1938  CD1 PHE A 126      -6.509   4.299 -23.512  1.00 66.52           C  
ATOM   1939  HD1 PHE A 126      -7.059   4.772 -22.712  1.00 66.52           H  
ATOM   1940  CD2 PHE A 126      -5.981   2.327 -24.837  1.00 66.52           C  
ATOM   1941  HD2 PHE A 126      -6.127   1.281 -25.061  1.00 66.52           H  
ATOM   1942  CE1 PHE A 126      -5.583   5.048 -24.259  1.00 66.52           C  
ATOM   1943  HE1 PHE A 126      -5.428   6.093 -24.032  1.00 66.52           H  
ATOM   1944  CE2 PHE A 126      -5.053   3.076 -25.582  1.00 66.52           C  
ATOM   1945  HE2 PHE A 126      -4.489   2.602 -26.373  1.00 66.52           H  
ATOM   1946  CZ  PHE A 126      -4.854   4.437 -25.295  1.00 66.52           C  
ATOM   1947  HZ  PHE A 126      -4.141   5.014 -25.865  1.00 66.52           H  
ATOM   1948  N   ARG A 127      -8.340   1.280 -19.547  1.00 68.25           N  
ATOM   1949  H   ARG A 127      -7.800   2.071 -19.226  1.00 68.25           H  
ATOM   1950  CA  ARG A 127      -9.391   0.770 -18.651  1.00 68.25           C  
ATOM   1951  HA  ARG A 127     -10.012   0.080 -19.222  1.00 68.25           H  
ATOM   1952  C   ARG A 127     -10.296   1.915 -18.207  1.00 68.25           C  
ATOM   1953  CB  ARG A 127      -8.781   0.019 -17.441  1.00 68.25           C  
ATOM   1954  HB2 ARG A 127      -8.853   0.644 -16.551  1.00 68.25           H  
ATOM   1955  HB3 ARG A 127      -7.714  -0.140 -17.600  1.00 68.25           H  
ATOM   1956  O   ARG A 127      -9.859   3.053 -18.104  1.00 68.25           O  
ATOM   1957  CG  ARG A 127      -9.495  -1.326 -17.165  1.00 68.25           C  
ATOM   1958  HG2 ARG A 127     -10.492  -1.072 -16.805  1.00 68.25           H  
ATOM   1959  HG3 ARG A 127      -9.656  -1.899 -18.078  1.00 68.25           H  
ATOM   1960  CD  ARG A 127      -8.847  -2.217 -16.076  1.00 68.25           C  
ATOM   1961  HD2 ARG A 127      -8.484  -1.566 -15.280  1.00 68.25           H  
ATOM   1962  HD3 ARG A 127      -9.632  -2.829 -15.633  1.00 68.25           H  
ATOM   1963  NE  ARG A 127      -7.734  -3.101 -16.506  1.00 68.25           N  
ATOM   1964  HE  ARG A 127      -6.813  -2.687 -16.497  1.00 68.25           H  
ATOM   1965  NH1 ARG A 127      -8.917  -5.030 -16.975  1.00 68.25           N  
ATOM   1966 HH11 ARG A 127      -8.926  -5.982 -17.313  1.00 68.25           H  
ATOM   1967 HH12 ARG A 127      -9.776  -4.556 -16.735  1.00 68.25           H  
ATOM   1968  NH2 ARG A 127      -6.739  -5.011 -17.259  1.00 68.25           N  
ATOM   1969 HH21 ARG A 127      -6.792  -5.974 -17.558  1.00 68.25           H  
ATOM   1970 HH22 ARG A 127      -5.836  -4.559 -17.266  1.00 68.25           H  
ATOM   1971  CZ  ARG A 127      -7.802  -4.364 -16.906  1.00 68.25           C  
ATOM   1972  N   GLN A 128     -11.546   1.579 -17.901  1.00 70.23           N  
ATOM   1973  H   GLN A 128     -11.853   0.634 -18.084  1.00 70.23           H  
ATOM   1974  CA  GLN A 128     -12.505   2.500 -17.285  1.00 70.23           C  
ATOM   1975  HA  GLN A 128     -12.389   3.487 -17.734  1.00 70.23           H  
ATOM   1976  C   GLN A 128     -12.276   2.662 -15.769  1.00 70.23           C  
ATOM   1977  CB  GLN A 128     -13.915   1.978 -17.608  1.00 70.23           C  
ATOM   1978  HB2 GLN A 128     -13.985   1.835 -18.686  1.00 70.23           H  
ATOM   1979  HB3 GLN A 128     -14.063   1.013 -17.122  1.00 70.23           H  
ATOM   1980  O   GLN A 128     -12.807   3.588 -15.166  1.00 70.23           O  
ATOM   1981  CG  GLN A 128     -15.041   2.931 -17.177  1.00 70.23           C  
ATOM   1982  HG2 GLN A 128     -14.859   3.923 -17.591  1.00 70.23           H  
ATOM   1983  HG3 GLN A 128     -15.058   3.008 -16.090  1.00 70.23           H  
ATOM   1984  CD  GLN A 128     -16.422   2.466 -17.622  1.00 70.23           C  
ATOM   1985  NE2 GLN A 128     -17.469   3.099 -17.144  1.00 70.23           N  
ATOM   1986 HE21 GLN A 128     -17.354   3.857 -16.486  1.00 70.23           H  
ATOM   1987 HE22 GLN A 128     -18.373   2.763 -17.446  1.00 70.23           H  
ATOM   1988  OE1 GLN A 128     -16.593   1.539 -18.397  1.00 70.23           O  
ATOM   1989  N   PHE A 129     -11.503   1.767 -15.148  1.00 71.53           N  
ATOM   1990  H   PHE A 129     -10.988   1.099 -15.704  1.00 71.53           H  
ATOM   1991  CA  PHE A 129     -11.346   1.703 -13.695  1.00 71.53           C  
ATOM   1992  HA  PHE A 129     -12.051   2.393 -13.231  1.00 71.53           H  
ATOM   1993  C   PHE A 129      -9.945   2.118 -13.256  1.00 71.53           C  
ATOM   1994  CB  PHE A 129     -11.691   0.297 -13.192  1.00 71.53           C  
ATOM   1995  HB2 PHE A 129     -11.620   0.288 -12.104  1.00 71.53           H  
ATOM   1996  HB3 PHE A 129     -10.953  -0.408 -13.575  1.00 71.53           H  
ATOM   1997  O   PHE A 129      -8.952   1.679 -13.838  1.00 71.53           O  
ATOM   1998  CG  PHE A 129     -13.080  -0.161 -13.589  1.00 71.53           C  
ATOM   1999  CD1 PHE A 129     -14.210   0.391 -12.957  1.00 71.53           C  
ATOM   2000  HD1 PHE A 129     -14.090   1.126 -12.175  1.00 71.53           H  
ATOM   2001  CD2 PHE A 129     -13.247  -1.112 -14.614  1.00 71.53           C  
ATOM   2002  HD2 PHE A 129     -12.383  -1.540 -15.101  1.00 71.53           H  
ATOM   2003  CE1 PHE A 129     -15.500  -0.007 -13.347  1.00 71.53           C  
ATOM   2004  HE1 PHE A 129     -16.365   0.418 -12.859  1.00 71.53           H  
ATOM   2005  CE2 PHE A 129     -14.538  -1.507 -15.006  1.00 71.53           C  
ATOM   2006  HE2 PHE A 129     -14.671  -2.235 -15.793  1.00 71.53           H  
ATOM   2007  CZ  PHE A 129     -15.664  -0.954 -14.372  1.00 71.53           C  
ATOM   2008  HZ  PHE A 129     -16.657  -1.255 -14.671  1.00 71.53           H  
ATOM   2009  N   SER A 130      -9.901   2.914 -12.193  1.00 79.26           N  
ATOM   2010  H   SER A 130     -10.771   3.267 -11.820  1.00 79.26           H  
ATOM   2011  CA  SER A 130      -8.686   3.335 -11.504  1.00 79.26           C  
ATOM   2012  HA  SER A 130      -7.929   3.607 -12.239  1.00 79.26           H  
ATOM   2013  C   SER A 130      -8.116   2.235 -10.608  1.00 79.26           C  
ATOM   2014  CB  SER A 130      -9.006   4.569 -10.658  1.00 79.26           C  
ATOM   2015  HB2 SER A 130      -8.213   4.735  -9.928  1.00 79.26           H  
ATOM   2016  HB3 SER A 130      -9.936   4.408 -10.112  1.00 79.26           H  
ATOM   2017  O   SER A 130      -8.844   1.380 -10.092  1.00 79.26           O  
ATOM   2018  OG  SER A 130      -9.131   5.697 -11.496  1.00 79.26           O  
ATOM   2019  HG  SER A 130      -8.343   6.228 -11.365  1.00 79.26           H  
ATOM   2020  N   ALA A 131      -6.805   2.295 -10.368  1.00 92.73           N  
ATOM   2021  H   ALA A 131      -6.275   3.044 -10.790  1.00 92.73           H  
ATOM   2022  CA  ALA A 131      -6.209   1.606  -9.229  1.00 92.73           C  
ATOM   2023  HA  ALA A 131      -6.388   0.535  -9.325  1.00 92.73           H  
ATOM   2024  C   ALA A 131      -6.859   2.116  -7.939  1.00 92.73           C  
ATOM   2025  CB  ALA A 131      -4.703   1.869  -9.209  1.00 92.73           C  
ATOM   2026  HB1 ALA A 131      -4.222   1.222  -8.475  1.00 92.73           H  
ATOM   2027  HB2 ALA A 131      -4.511   2.909  -8.947  1.00 92.73           H  
ATOM   2028  HB3 ALA A 131      -4.286   1.686 -10.200  1.00 92.73           H  
ATOM   2029  O   ALA A 131      -7.254   3.281  -7.872  1.00 92.73           O  
ATOM   2030  N   THR A 132      -6.956   1.270  -6.917  1.00 95.49           N  
ATOM   2031  H   THR A 132      -6.529   0.356  -6.969  1.00 95.49           H  
ATOM   2032  CA  THR A 132      -7.424   1.722  -5.604  1.00 95.49           C  
ATOM   2033  HA  THR A 132      -7.569   2.801  -5.660  1.00 95.49           H  
ATOM   2034  C   THR A 132      -6.371   1.504  -4.546  1.00 95.49           C  
ATOM   2035  CB  THR A 132      -8.758   1.107  -5.157  1.00 95.49           C  
ATOM   2036  HB  THR A 132      -9.057   1.554  -4.209  1.00 95.49           H  
ATOM   2037  O   THR A 132      -5.522   0.626  -4.694  1.00 95.49           O  
ATOM   2038  CG2 THR A 132      -9.874   1.349  -6.175  1.00 95.49           C  
ATOM   2039 HG21 THR A 132     -10.013   2.424  -6.297  1.00 95.49           H  
ATOM   2040 HG22 THR A 132      -9.626   0.921  -7.146  1.00 95.49           H  
ATOM   2041 HG23 THR A 132     -10.809   0.928  -5.804  1.00 95.49           H  
ATOM   2042  OG1 THR A 132      -8.634  -0.284  -4.973  1.00 95.49           O  
ATOM   2043  HG1 THR A 132      -8.183  -0.437  -4.140  1.00 95.49           H  
ATOM   2044  N   LYS A 133      -6.466   2.282  -3.475  1.00 96.13           N  
ATOM   2045  H   LYS A 133      -7.171   3.006  -3.483  1.00 96.13           H  
ATOM   2046  CA  LYS A 133      -5.821   2.002  -2.200  1.00 96.13           C  
ATOM   2047  HA  LYS A 133      -5.335   1.028  -2.244  1.00 96.13           H  
ATOM   2048  C   LYS A 133      -6.896   1.940  -1.129  1.00 96.13           C  
ATOM   2049  CB  LYS A 133      -4.768   3.078  -1.912  1.00 96.13           C  
ATOM   2050  HB2 LYS A 133      -3.990   3.013  -2.673  1.00 96.13           H  
ATOM   2051  HB3 LYS A 133      -5.232   4.061  -1.982  1.00 96.13           H  
ATOM   2052  O   LYS A 133      -7.682   2.876  -0.995  1.00 96.13           O  
ATOM   2053  CG  LYS A 133      -4.114   2.952  -0.530  1.00 96.13           C  
ATOM   2054  HG2 LYS A 133      -4.883   3.037   0.239  1.00 96.13           H  
ATOM   2055  HG3 LYS A 133      -3.431   3.791  -0.400  1.00 96.13           H  
ATOM   2056  CD  LYS A 133      -3.325   1.649  -0.325  1.00 96.13           C  
ATOM   2057  HD2 LYS A 133      -2.446   1.651  -0.970  1.00 96.13           H  
ATOM   2058  HD3 LYS A 133      -3.938   0.775  -0.545  1.00 96.13           H  
ATOM   2059  CE  LYS A 133      -2.921   1.609   1.147  1.00 96.13           C  
ATOM   2060  HE2 LYS A 133      -2.500   2.573   1.433  1.00 96.13           H  
ATOM   2061  HE3 LYS A 133      -3.825   1.489   1.744  1.00 96.13           H  
ATOM   2062  NZ  LYS A 133      -1.959   0.543   1.491  1.00 96.13           N  
ATOM   2063  HZ1 LYS A 133      -2.147  -0.342   1.043  1.00 96.13           H  
ATOM   2064  HZ2 LYS A 133      -1.020   0.854   1.287  1.00 96.13           H  
ATOM   2065  HZ3 LYS A 133      -1.987   0.413   2.492  1.00 96.13           H  
ATOM   2066  N   THR A 134      -6.931   0.850  -0.379  1.00 95.37           N  
ATOM   2067  H   THR A 134      -6.314   0.084  -0.607  1.00 95.37           H  
ATOM   2068  CA  THR A 134      -7.898   0.653   0.695  1.00 95.37           C  
ATOM   2069  HA  THR A 134      -8.704   1.380   0.597  1.00 95.37           H  
ATOM   2070  C   THR A 134      -7.225   0.870   2.040  1.00 95.37           C  
ATOM   2071  CB  THR A 134      -8.536  -0.734   0.601  1.00 95.37           C  
ATOM   2072  HB  THR A 134      -7.779  -1.507   0.733  1.00 95.37           H  
ATOM   2073  O   THR A 134      -6.274   0.174   2.385  1.00 95.37           O  
ATOM   2074  CG2 THR A 134      -9.633  -0.905   1.652  1.00 95.37           C  
ATOM   2075 HG21 THR A 134     -10.359  -0.099   1.545  1.00 95.37           H  
ATOM   2076 HG22 THR A 134      -9.192  -0.872   2.648  1.00 95.37           H  
ATOM   2077 HG23 THR A 134     -10.127  -1.865   1.507  1.00 95.37           H  
ATOM   2078  OG1 THR A 134      -9.157  -0.898  -0.656  1.00 95.37           O  
ATOM   2079  HG1 THR A 134      -8.458  -0.934  -1.314  1.00 95.37           H  
ATOM   2080  N   GLU A 135      -7.757   1.802   2.823  1.00 94.92           N  
ATOM   2081  H   GLU A 135      -8.536   2.342   2.474  1.00 94.92           H  
ATOM   2082  CA  GLU A 135      -7.313   2.060   4.189  1.00 94.92           C  
ATOM   2083  HA  GLU A 135      -6.360   1.558   4.355  1.00 94.92           H  
ATOM   2084  C   GLU A 135      -8.295   1.475   5.200  1.00 94.92           C  
ATOM   2085  CB  GLU A 135      -7.090   3.560   4.421  1.00 94.92           C  
ATOM   2086  HB2 GLU A 135      -6.955   3.739   5.487  1.00 94.92           H  
ATOM   2087  HB3 GLU A 135      -7.982   4.100   4.104  1.00 94.92           H  
ATOM   2088  O   GLU A 135      -9.524   1.566   5.060  1.00 94.92           O  
ATOM   2089  CG  GLU A 135      -5.866   4.108   3.665  1.00 94.92           C  
ATOM   2090  HG2 GLU A 135      -6.032   3.992   2.594  1.00 94.92           H  
ATOM   2091  HG3 GLU A 135      -5.786   5.175   3.873  1.00 94.92           H  
ATOM   2092  CD  GLU A 135      -4.545   3.425   4.063  1.00 94.92           C  
ATOM   2093  OE1 GLU A 135      -3.623   3.418   3.217  1.00 94.92           O  
ATOM   2094  OE2 GLU A 135      -4.475   2.866   5.182  1.00 94.92           O  
ATOM   2095  N   VAL A 136      -7.743   0.855   6.242  1.00 91.99           N  
ATOM   2096  H   VAL A 136      -6.738   0.898   6.334  1.00 91.99           H  
ATOM   2097  CA  VAL A 136      -8.532   0.371   7.373  1.00 91.99           C  
ATOM   2098  HA  VAL A 136      -9.451  -0.071   6.990  1.00 91.99           H  
ATOM   2099  C   VAL A 136      -8.912   1.560   8.234  1.00 91.99           C  
ATOM   2100  CB  VAL A 136      -7.804  -0.704   8.194  1.00 91.99           C  
ATOM   2101  HB  VAL A 136      -6.873  -0.298   8.591  1.00 91.99           H  
ATOM   2102  O   VAL A 136      -8.053   2.275   8.736  1.00 91.99           O  
ATOM   2103  CG1 VAL A 136      -8.679  -1.175   9.366  1.00 91.99           C  
ATOM   2104 HG11 VAL A 136      -8.796  -0.368  10.089  1.00 91.99           H  
ATOM   2105 HG12 VAL A 136      -8.195  -2.009   9.875  1.00 91.99           H  
ATOM   2106 HG13 VAL A 136      -9.663  -1.479   9.010  1.00 91.99           H  
ATOM   2107  CG2 VAL A 136      -7.474  -1.923   7.323  1.00 91.99           C  
ATOM   2108 HG21 VAL A 136      -6.985  -2.687   7.928  1.00 91.99           H  
ATOM   2109 HG22 VAL A 136      -8.379  -2.330   6.873  1.00 91.99           H  
ATOM   2110 HG23 VAL A 136      -6.782  -1.634   6.532  1.00 91.99           H  
ATOM   2111  N   MET A 137     -10.211   1.744   8.435  1.00 88.76           N  
ATOM   2112  H   MET A 137     -10.876   1.112   8.014  1.00 88.76           H  
ATOM   2113  CA  MET A 137     -10.710   2.794   9.302  1.00 88.76           C  
ATOM   2114  HA  MET A 137     -10.099   3.686   9.160  1.00 88.76           H  
ATOM   2115  C   MET A 137     -10.644   2.329  10.768  1.00 88.76           C  
ATOM   2116  CB  MET A 137     -12.130   3.133   8.852  1.00 88.76           C  
ATOM   2117  HB2 MET A 137     -12.136   3.326   7.780  1.00 88.76           H  
ATOM   2118  HB3 MET A 137     -12.785   2.286   9.059  1.00 88.76           H  
ATOM   2119  O   MET A 137     -11.210   1.274  11.084  1.00 88.76           O  
ATOM   2120  CG  MET A 137     -12.649   4.374   9.562  1.00 88.76           C  
ATOM   2121  HG2 MET A 137     -12.050   5.235   9.266  1.00 88.76           H  
ATOM   2122  HG3 MET A 137     -12.550   4.227  10.638  1.00 88.76           H  
ATOM   2123  SD  MET A 137     -14.379   4.716   9.226  1.00 88.76           S  
ATOM   2124  CE  MET A 137     -15.106   3.374  10.170  1.00 88.76           C  
ATOM   2125  HE1 MET A 137     -15.844   3.797  10.851  1.00 88.76           H  
ATOM   2126  HE2 MET A 137     -14.349   2.859  10.762  1.00 88.76           H  
ATOM   2127  HE3 MET A 137     -15.574   2.673   9.479  1.00 88.76           H  
ATOM   2128  N   PRO A 138     -10.004   3.090  11.677  1.00 83.90           N  
ATOM   2129  CA  PRO A 138     -10.144   2.881  13.116  1.00 83.90           C  
ATOM   2130  HA  PRO A 138      -9.698   1.921  13.373  1.00 83.90           H  
ATOM   2131  C   PRO A 138     -11.614   2.898  13.559  1.00 83.90           C  
ATOM   2132  CB  PRO A 138      -9.346   4.008  13.782  1.00 83.90           C  
ATOM   2133  HB2 PRO A 138      -8.858   3.670  14.696  1.00 83.90           H  
ATOM   2134  HB3 PRO A 138      -9.996   4.856  14.000  1.00 83.90           H  
ATOM   2135  O   PRO A 138     -12.463   3.501  12.899  1.00 83.90           O  
ATOM   2136  CG  PRO A 138      -8.326   4.419  12.721  1.00 83.90           C  
ATOM   2137  HG2 PRO A 138      -8.052   5.471  12.808  1.00 83.90           H  
ATOM   2138  HG3 PRO A 138      -7.441   3.787  12.803  1.00 83.90           H  
ATOM   2139  CD  PRO A 138      -9.025   4.134  11.395  1.00 83.90           C  
ATOM   2140  HD2 PRO A 138      -8.287   3.795  10.667  1.00 83.90           H  
ATOM   2141  HD3 PRO A 138      -9.506   5.036  11.015  1.00 83.90           H  
ATOM   2142  N   ILE A 139     -11.922   2.264  14.692  1.00 82.83           N  
ATOM   2143  H   ILE A 139     -11.179   1.822  15.214  1.00 82.83           H  
ATOM   2144  CA  ILE A 139     -13.271   2.296  15.279  1.00 82.83           C  
ATOM   2145  HA  ILE A 139     -13.967   1.837  14.577  1.00 82.83           H  
ATOM   2146  C   ILE A 139     -13.698   3.756  15.486  1.00 82.83           C  
ATOM   2147  CB  ILE A 139     -13.307   1.491  16.600  1.00 82.83           C  
ATOM   2148  HB  ILE A 139     -12.509   1.863  17.243  1.00 82.83           H  
ATOM   2149  O   ILE A 139     -12.957   4.540  16.075  1.00 82.83           O  
ATOM   2150  CG1 ILE A 139     -13.045  -0.005  16.304  1.00 82.83           C  
ATOM   2151 HG12 ILE A 139     -13.865  -0.404  15.706  1.00 82.83           H  
ATOM   2152 HG13 ILE A 139     -12.130  -0.105  15.721  1.00 82.83           H  
ATOM   2153  CG2 ILE A 139     -14.641   1.668  17.354  1.00 82.83           C  
ATOM   2154 HG21 ILE A 139     -14.611   1.140  18.307  1.00 82.83           H  
ATOM   2155 HG22 ILE A 139     -15.469   1.285  16.758  1.00 82.83           H  
ATOM   2156 HG23 ILE A 139     -14.819   2.719  17.582  1.00 82.83           H  
ATOM   2157  CD1 ILE A 139     -12.873  -0.874  17.555  1.00 82.83           C  
ATOM   2158 HD11 ILE A 139     -12.567  -1.877  17.255  1.00 82.83           H  
ATOM   2159 HD12 ILE A 139     -12.107  -0.448  18.203  1.00 82.83           H  
ATOM   2160 HD13 ILE A 139     -13.814  -0.953  18.100  1.00 82.83           H  
ATOM   2161  N   ALA A 140     -14.901   4.100  15.022  1.00 83.47           N  
ATOM   2162  H   ALA A 140     -15.468   3.380  14.598  1.00 83.47           H  
ATOM   2163  CA  ALA A 140     -15.497   5.426  15.179  1.00 83.47           C  
ATOM   2164  HA  ALA A 140     -14.790   6.096  15.667  1.00 83.47           H  
ATOM   2165  C   ALA A 140     -16.761   5.318  16.038  1.00 83.47           C  
ATOM   2166  CB  ALA A 140     -15.831   6.001  13.799  1.00 83.47           C  
ATOM   2167  HB1 ALA A 140     -15.061   5.750  13.070  1.00 83.47           H  
ATOM   2168  HB2 ALA A 140     -15.940   7.084  13.864  1.00 83.47           H  
ATOM   2169  HB3 ALA A 140     -16.768   5.566  13.453  1.00 83.47           H  
ATOM   2170  O   ALA A 140     -17.575   4.419  15.830  1.00 83.47           O  
ATOM   2171  N   GLY A 141     -16.969   6.224  16.989  1.00 86.45           N  
ATOM   2172  H   GLY A 141     -16.298   6.968  17.120  1.00 86.45           H  
ATOM   2173  CA  GLY A 141     -18.128   6.158  17.880  1.00 86.45           C  
ATOM   2174  HA2 GLY A 141     -18.239   5.141  18.256  1.00 86.45           H  
ATOM   2175  HA3 GLY A 141     -19.027   6.411  17.318  1.00 86.45           H  
ATOM   2176  C   GLY A 141     -18.017   7.094  19.075  1.00 86.45           C  
ATOM   2177  O   GLY A 141     -16.963   7.669  19.336  1.00 86.45           O  
ATOM   2178  N   GLY A 142     -19.125   7.278  19.798  1.00 82.18           N  
ATOM   2179  H   GLY A 142     -19.970   6.795  19.528  1.00 82.18           H  
ATOM   2180  CA  GLY A 142     -19.143   8.103  21.014  1.00 82.18           C  
ATOM   2181  HA2 GLY A 142     -18.443   7.686  21.738  1.00 82.18           H  
ATOM   2182  HA3 GLY A 142     -20.144   8.077  21.445  1.00 82.18           H  
ATOM   2183  C   GLY A 142     -18.764   9.573  20.787  1.00 82.18           C  
ATOM   2184  O   GLY A 142     -18.259  10.214  21.701  1.00 82.18           O  
ATOM   2185  N   GLY A 143     -18.961  10.095  19.570  1.00 83.21           N  
ATOM   2186  H   GLY A 143     -19.364   9.505  18.856  1.00 83.21           H  
ATOM   2187  CA  GLY A 143     -18.584  11.461  19.190  1.00 83.21           C  
ATOM   2188  HA2 GLY A 143     -18.793  12.139  20.017  1.00 83.21           H  
ATOM   2189  HA3 GLY A 143     -19.190  11.768  18.338  1.00 83.21           H  
ATOM   2190  C   GLY A 143     -17.115  11.646  18.797  1.00 83.21           C  
ATOM   2191  O   GLY A 143     -16.710  12.772  18.533  1.00 83.21           O  
ATOM   2192  N   THR A 144     -16.316  10.574  18.745  1.00 89.15           N  
ATOM   2193  H   THR A 144     -16.692   9.662  18.958  1.00 89.15           H  
ATOM   2194  CA  THR A 144     -14.933  10.638  18.248  1.00 89.15           C  
ATOM   2195  HA  THR A 144     -14.581  11.666  18.339  1.00 89.15           H  
ATOM   2196  C   THR A 144     -14.884  10.201  16.777  1.00 89.15           C  
ATOM   2197  CB  THR A 144     -13.997   9.793  19.118  1.00 89.15           C  
ATOM   2198  HB  THR A 144     -14.296   8.745  19.072  1.00 89.15           H  
ATOM   2199  O   THR A 144     -15.291   9.068  16.484  1.00 89.15           O  
ATOM   2200  CG2 THR A 144     -12.529   9.926  18.713  1.00 89.15           C  
ATOM   2201 HG21 THR A 144     -12.380   9.519  17.713  1.00 89.15           H  
ATOM   2202 HG22 THR A 144     -12.224  10.972  18.727  1.00 89.15           H  
ATOM   2203 HG23 THR A 144     -11.909   9.361  19.410  1.00 89.15           H  
ATOM   2204  OG1 THR A 144     -14.101  10.243  20.450  1.00 89.15           O  
ATOM   2205  HG1 THR A 144     -15.036  10.364  20.630  1.00 89.15           H  
ATOM   2206  N   PRO A 145     -14.416  11.066  15.853  1.00 91.84           N  
ATOM   2207  CA  PRO A 145     -14.241  10.705  14.451  1.00 91.84           C  
ATOM   2208  HA  PRO A 145     -15.166  10.293  14.046  1.00 91.84           H  
ATOM   2209  C   PRO A 145     -13.115   9.688  14.278  1.00 91.84           C  
ATOM   2210  CB  PRO A 145     -13.898  12.003  13.714  1.00 91.84           C  
ATOM   2211  HB2 PRO A 145     -13.226  11.838  12.871  1.00 91.84           H  
ATOM   2212  HB3 PRO A 145     -14.810  12.491  13.369  1.00 91.84           H  
ATOM   2213  O   PRO A 145     -12.168   9.638  15.065  1.00 91.84           O  
ATOM   2214  CG  PRO A 145     -13.245  12.864  14.789  1.00 91.84           C  
ATOM   2215  HG2 PRO A 145     -13.368  13.927  14.584  1.00 91.84           H  
ATOM   2216  HG3 PRO A 145     -12.188  12.609  14.868  1.00 91.84           H  
ATOM   2217  CD  PRO A 145     -13.970  12.441  16.066  1.00 91.84           C  
ATOM   2218  HD2 PRO A 145     -14.837  13.082  16.226  1.00 91.84           H  
ATOM   2219  HD3 PRO A 145     -13.282  12.517  16.909  1.00 91.84           H  
ATOM   2220  N   SER A 146     -13.189   8.919  13.197  1.00 93.09           N  
ATOM   2221  H   SER A 146     -13.989   9.017  12.589  1.00 93.09           H  
ATOM   2222  CA  SER A 146     -12.067   8.116  12.728  1.00 93.09           C  
ATOM   2223  HA  SER A 146     -11.362   7.950  13.543  1.00 93.09           H  
ATOM   2224  C   SER A 146     -11.345   8.851  11.607  1.00 93.09           C  
ATOM   2225  CB  SER A 146     -12.577   6.756  12.300  1.00 93.09           C  
ATOM   2226  HB2 SER A 146     -13.247   6.841  11.445  1.00 93.09           H  
ATOM   2227  HB3 SER A 146     -13.099   6.321  13.153  1.00 93.09           H  
ATOM   2228  O   SER A 146     -11.910   9.054  10.533  1.00 93.09           O  
ATOM   2229  OG  SER A 146     -11.499   5.919  12.002  1.00 93.09           O  
ATOM   2230  HG  SER A 146     -11.799   5.028  12.193  1.00 93.09           H  
ATOM   2231  N   ASN A 147     -10.118   9.291  11.879  1.00 94.62           N  
ATOM   2232  H   ASN A 147      -9.717   9.085  12.783  1.00 94.62           H  
ATOM   2233  CA  ASN A 147      -9.298  10.014  10.914  1.00 94.62           C  
ATOM   2234  HA  ASN A 147      -9.953  10.601  10.271  1.00 94.62           H  
ATOM   2235  C   ASN A 147      -8.514   9.034  10.032  1.00 94.62           C  
ATOM   2236  CB  ASN A 147      -8.379  10.995  11.653  1.00 94.62           C  
ATOM   2237  HB2 ASN A 147      -8.981  11.661  12.272  1.00 94.62           H  
ATOM   2238  HB3 ASN A 147      -7.684  10.446  12.288  1.00 94.62           H  
ATOM   2239  O   ASN A 147      -7.847   8.128  10.538  1.00 94.62           O  
ATOM   2240  CG  ASN A 147      -7.575  11.842  10.682  1.00 94.62           C  
ATOM   2241  ND2 ASN A 147      -8.162  12.883  10.149  1.00 94.62           N  
ATOM   2242 HD21 ASN A 147      -9.122  13.086  10.389  1.00 94.62           H  
ATOM   2243 HD22 ASN A 147      -7.642  13.473   9.516  1.00 94.62           H  
ATOM   2244  OD1 ASN A 147      -6.424  11.566  10.387  1.00 94.62           O  
ATOM   2245  N   VAL A 148      -8.576   9.238   8.718  1.00 95.59           N  
ATOM   2246  H   VAL A 148      -9.186   9.971   8.386  1.00 95.59           H  
ATOM   2247  CA  VAL A 148      -7.832   8.468   7.717  1.00 95.59           C  
ATOM   2248  HA  VAL A 148      -7.117   7.822   8.225  1.00 95.59           H  
ATOM   2249  C   VAL A 148      -7.045   9.432   6.831  1.00 95.59           C  
ATOM   2250  CB  VAL A 148      -8.775   7.565   6.896  1.00 95.59           C  
ATOM   2251  HB  VAL A 148      -9.497   8.184   6.365  1.00 95.59           H  
ATOM   2252  O   VAL A 148      -7.590  10.408   6.311  1.00 95.59           O  
ATOM   2253  CG1 VAL A 148      -8.005   6.733   5.863  1.00 95.59           C  
ATOM   2254 HG11 VAL A 148      -7.254   6.117   6.357  1.00 95.59           H  
ATOM   2255 HG12 VAL A 148      -8.697   6.090   5.320  1.00 95.59           H  
ATOM   2256 HG13 VAL A 148      -7.516   7.384   5.138  1.00 95.59           H  
ATOM   2257  CG2 VAL A 148      -9.549   6.589   7.798  1.00 95.59           C  
ATOM   2258 HG21 VAL A 148     -10.210   7.143   8.465  1.00 95.59           H  
ATOM   2259 HG22 VAL A 148     -10.159   5.921   7.191  1.00 95.59           H  
ATOM   2260 HG23 VAL A 148      -8.852   6.001   8.395  1.00 95.59           H  
ATOM   2261  N   VAL A 149      -5.752   9.166   6.646  1.00 95.88           N  
ATOM   2262  H   VAL A 149      -5.370   8.328   7.058  1.00 95.88           H  
ATOM   2263  CA  VAL A 149      -4.888   9.964   5.763  1.00 95.88           C  
ATOM   2264  HA  VAL A 149      -5.095  11.020   5.936  1.00 95.88           H  
ATOM   2265  C   VAL A 149      -5.222   9.650   4.308  1.00 95.88           C  
ATOM   2266  CB  VAL A 149      -3.397   9.725   6.062  1.00 95.88           C  
ATOM   2267  HB  VAL A 149      -3.170   8.665   5.946  1.00 95.88           H  
ATOM   2268  O   VAL A 149      -5.360   8.489   3.932  1.00 95.88           O  
ATOM   2269  CG1 VAL A 149      -2.481  10.528   5.127  1.00 95.88           C  
ATOM   2270 HG11 VAL A 149      -2.588  10.176   4.101  1.00 95.88           H  
ATOM   2271 HG12 VAL A 149      -2.731  11.588   5.172  1.00 95.88           H  
ATOM   2272 HG13 VAL A 149      -1.441  10.389   5.421  1.00 95.88           H  
ATOM   2273  CG2 VAL A 149      -3.067  10.142   7.503  1.00 95.88           C  
ATOM   2274 HG21 VAL A 149      -2.007   9.980   7.702  1.00 95.88           H  
ATOM   2275 HG22 VAL A 149      -3.641   9.546   8.212  1.00 95.88           H  
ATOM   2276 HG23 VAL A 149      -3.306  11.195   7.654  1.00 95.88           H  
ATOM   2277  N   ILE A 150      -5.338  10.688   3.482  1.00 97.03           N  
ATOM   2278  H   ILE A 150      -5.135  11.615   3.830  1.00 97.03           H  
ATOM   2279  CA  ILE A 150      -5.608  10.530   2.053  1.00 97.03           C  
ATOM   2280  HA  ILE A 150      -6.330   9.722   1.934  1.00 97.03           H  
ATOM   2281  C   ILE A 150      -4.292  10.154   1.353  1.00 97.03           C  
ATOM   2282  CB  ILE A 150      -6.252  11.807   1.479  1.00 97.03           C  
ATOM   2283  HB  ILE A 150      -5.591  12.651   1.675  1.00 97.03           H  
ATOM   2284  O   ILE A 150      -3.325  10.921   1.440  1.00 97.03           O  
ATOM   2285  CG1 ILE A 150      -7.611  12.060   2.174  1.00 97.03           C  
ATOM   2286 HG12 ILE A 150      -7.475  12.061   3.255  1.00 97.03           H  
ATOM   2287 HG13 ILE A 150      -8.302  11.252   1.935  1.00 97.03           H  
ATOM   2288  CG2 ILE A 150      -6.438  11.679  -0.042  1.00 97.03           C  
ATOM   2289 HG21 ILE A 150      -7.088  10.834  -0.270  1.00 97.03           H  
ATOM   2290 HG22 ILE A 150      -5.475  11.537  -0.533  1.00 97.03           H  
ATOM   2291 HG23 ILE A 150      -6.870  12.593  -0.449  1.00 97.03           H  
ATOM   2292  CD1 ILE A 150      -8.263  13.393   1.809  1.00 97.03           C  
ATOM   2293 HD11 ILE A 150      -7.545  14.203   1.931  1.00 97.03           H  
ATOM   2294 HD12 ILE A 150      -8.624  13.367   0.781  1.00 97.03           H  
ATOM   2295 HD13 ILE A 150      -9.110  13.564   2.474  1.00 97.03           H  
ATOM   2296  N   PRO A 151      -4.215   9.000   0.663  1.00 96.66           N  
ATOM   2297  CA  PRO A 151      -2.994   8.589  -0.010  1.00 96.66           C  
ATOM   2298  HA  PRO A 151      -2.174   8.646   0.705  1.00 96.66           H  
ATOM   2299  C   PRO A 151      -2.697   9.493  -1.220  1.00 96.66           C  
ATOM   2300  CB  PRO A 151      -3.206   7.123  -0.401  1.00 96.66           C  
ATOM   2301  HB2 PRO A 151      -2.686   6.858  -1.321  1.00 96.66           H  
ATOM   2302  HB3 PRO A 151      -2.882   6.481   0.418  1.00 96.66           H  
ATOM   2303  O   PRO A 151      -3.614  10.066  -1.819  1.00 96.66           O  
ATOM   2304  CG  PRO A 151      -4.720   7.012  -0.557  1.00 96.66           C  
ATOM   2305  HG2 PRO A 151      -5.007   7.325  -1.561  1.00 96.66           H  
ATOM   2306  HG3 PRO A 151      -5.072   5.999  -0.359  1.00 96.66           H  
ATOM   2307  CD  PRO A 151      -5.258   8.003   0.475  1.00 96.66           C  
ATOM   2308  HD2 PRO A 151      -6.175   8.463   0.106  1.00 96.66           H  
ATOM   2309  HD3 PRO A 151      -5.441   7.488   1.418  1.00 96.66           H  
ATOM   2310  N   PRO A 152      -1.419   9.612  -1.630  1.00 94.81           N  
ATOM   2311  CA  PRO A 152      -1.054  10.311  -2.858  1.00 94.81           C  
ATOM   2312  HA  PRO A 152      -1.246  11.375  -2.718  1.00 94.81           H  
ATOM   2313  C   PRO A 152      -1.848   9.797  -4.066  1.00 94.81           C  
ATOM   2314  CB  PRO A 152       0.451  10.075  -3.032  1.00 94.81           C  
ATOM   2315  HB2 PRO A 152       0.946  10.934  -3.484  1.00 94.81           H  
ATOM   2316  HB3 PRO A 152       0.627   9.178  -3.626  1.00 94.81           H  
ATOM   2317  O   PRO A 152      -2.136   8.606  -4.155  1.00 94.81           O  
ATOM   2318  CG  PRO A 152       0.939   9.817  -1.609  1.00 94.81           C  
ATOM   2319  HG2 PRO A 152       1.094  10.767  -1.096  1.00 94.81           H  
ATOM   2320  HG3 PRO A 152       1.849   9.217  -1.595  1.00 94.81           H  
ATOM   2321  CD  PRO A 152      -0.236   9.080  -0.973  1.00 94.81           C  
ATOM   2322  HD2 PRO A 152      -0.248   9.267   0.100  1.00 94.81           H  
ATOM   2323  HD3 PRO A 152      -0.159   8.011  -1.174  1.00 94.81           H  
ATOM   2324  N   PHE A 153      -2.144  10.690  -5.015  1.00 95.21           N  
ATOM   2325  H   PHE A 153      -1.861  11.647  -4.861  1.00 95.21           H  
ATOM   2326  CA  PHE A 153      -2.898  10.410  -6.250  1.00 95.21           C  
ATOM   2327  HA  PHE A 153      -2.900  11.334  -6.828  1.00 95.21           H  
ATOM   2328  C   PHE A 153      -4.384  10.062  -6.078  1.00 95.21           C  
ATOM   2329  CB  PHE A 153      -2.174   9.364  -7.113  1.00 95.21           C  
ATOM   2330  HB2 PHE A 153      -2.216   8.386  -6.634  1.00 95.21           H  
ATOM   2331  HB3 PHE A 153      -2.711   9.262  -8.055  1.00 95.21           H  
ATOM   2332  O   PHE A 153      -5.049   9.791  -7.078  1.00 95.21           O  
ATOM   2333  CG  PHE A 153      -0.737   9.706  -7.430  1.00 95.21           C  
ATOM   2334  CD1 PHE A 153      -0.451  10.505  -8.548  1.00 95.21           C  
ATOM   2335  HD1 PHE A 153      -1.254  10.860  -9.177  1.00 95.21           H  
ATOM   2336  CD2 PHE A 153       0.310   9.215  -6.629  1.00 95.21           C  
ATOM   2337  HD2 PHE A 153       0.084   8.589  -5.779  1.00 95.21           H  
ATOM   2338  CE1 PHE A 153       0.880  10.803  -8.877  1.00 95.21           C  
ATOM   2339  HE1 PHE A 153       1.093  11.391  -9.758  1.00 95.21           H  
ATOM   2340  CE2 PHE A 153       1.644   9.519  -6.953  1.00 95.21           C  
ATOM   2341  HE2 PHE A 153       2.450   9.130  -6.349  1.00 95.21           H  
ATOM   2342  CZ  PHE A 153       1.924  10.304  -8.084  1.00 95.21           C  
ATOM   2343  HZ  PHE A 153       2.945  10.508  -8.372  1.00 95.21           H  
ATOM   2344  N   ALA A 154      -4.932  10.090  -4.860  1.00 96.70           N  
ATOM   2345  H   ALA A 154      -4.357  10.270  -4.050  1.00 96.70           H  
ATOM   2346  CA  ALA A 154      -6.362   9.891  -4.654  1.00 96.70           C  
ATOM   2347  HA  ALA A 154      -6.647   8.965  -5.153  1.00 96.70           H  
ATOM   2348  C   ALA A 154      -7.191  11.033  -5.268  1.00 96.70           C  
ATOM   2349  CB  ALA A 154      -6.634   9.721  -3.161  1.00 96.70           C  
ATOM   2350  HB1 ALA A 154      -7.685   9.478  -3.006  1.00 96.70           H  
ATOM   2351  HB2 ALA A 154      -6.394  10.649  -2.641  1.00 96.70           H  
ATOM   2352  HB3 ALA A 154      -6.019   8.914  -2.762  1.00 96.70           H  
ATOM   2353  O   ALA A 154      -6.910  12.206  -5.032  1.00 96.70           O  
ATOM   2354  N   ILE A 155      -8.223  10.676  -6.037  1.00 95.24           N  
ATOM   2355  H   ILE A 155      -8.337   9.689  -6.221  1.00 95.24           H  
ATOM   2356  CA  ILE A 155      -9.135  11.625  -6.708  1.00 95.24           C  
ATOM   2357  HA  ILE A 155      -8.823  12.644  -6.483  1.00 95.24           H  
ATOM   2358  C   ILE A 155     -10.579  11.522  -6.210  1.00 95.24           C  
ATOM   2359  CB  ILE A 155      -9.083  11.445  -8.241  1.00 95.24           C  
ATOM   2360  HB  ILE A 155      -9.849  12.092  -8.668  1.00 95.24           H  
ATOM   2361  O   ILE A 155     -11.325  12.500  -6.210  1.00 95.24           O  
ATOM   2362  CG1 ILE A 155      -9.363   9.991  -8.697  1.00 95.24           C  
ATOM   2363 HG12 ILE A 155      -8.481   9.376  -8.516  1.00 95.24           H  
ATOM   2364 HG13 ILE A 155     -10.190   9.570  -8.125  1.00 95.24           H  
ATOM   2365  CG2 ILE A 155      -7.722  11.931  -8.765  1.00 95.24           C  
ATOM   2366 HG21 ILE A 155      -6.928  11.256  -8.444  1.00 95.24           H  
ATOM   2367 HG22 ILE A 155      -7.737  11.989  -9.853  1.00 95.24           H  
ATOM   2368 HG23 ILE A 155      -7.511  12.927  -8.374  1.00 95.24           H  
ATOM   2369  CD1 ILE A 155      -9.747   9.873 -10.176  1.00 95.24           C  
ATOM   2370 HD11 ILE A 155     -10.660  10.437 -10.364  1.00 95.24           H  
ATOM   2371 HD12 ILE A 155      -8.951  10.255 -10.815  1.00 95.24           H  
ATOM   2372 HD13 ILE A 155      -9.923   8.825 -10.420  1.00 95.24           H  
ATOM   2373  N   SER A 156     -10.981  10.338  -5.765  1.00 95.32           N  
ATOM   2374  H   SER A 156     -10.322   9.573  -5.759  1.00 95.32           H  
ATOM   2375  CA  SER A 156     -12.281  10.089  -5.158  1.00 95.32           C  
ATOM   2376  HA  SER A 156     -12.587  10.984  -4.616  1.00 95.32           H  
ATOM   2377  C   SER A 156     -12.162   8.954  -4.155  1.00 95.32           C  
ATOM   2378  CB  SER A 156     -13.354   9.808  -6.221  1.00 95.32           C  
ATOM   2379  HB2 SER A 156     -14.333   9.795  -5.742  1.00 95.32           H  
ATOM   2380  HB3 SER A 156     -13.349  10.618  -6.950  1.00 95.32           H  
ATOM   2381  O   SER A 156     -11.165   8.227  -4.133  1.00 95.32           O  
ATOM   2382  OG  SER A 156     -13.163   8.574  -6.890  1.00 95.32           O  
ATOM   2383  HG  SER A 156     -13.783   8.552  -7.623  1.00 95.32           H  
ATOM   2384  N   MET A 157     -13.172   8.789  -3.314  1.00 95.03           N  
ATOM   2385  H   MET A 157     -13.934   9.453  -3.333  1.00 95.03           H  
ATOM   2386  CA  MET A 157     -13.224   7.696  -2.354  1.00 95.03           C  
ATOM   2387  HA  MET A 157     -12.604   6.888  -2.742  1.00 95.03           H  
ATOM   2388  C   MET A 157     -14.633   7.140  -2.195  1.00 95.03           C  
ATOM   2389  CB  MET A 157     -12.635   8.137  -1.008  1.00 95.03           C  
ATOM   2390  HB2 MET A 157     -11.623   8.511  -1.164  1.00 95.03           H  
ATOM   2391  HB3 MET A 157     -12.577   7.278  -0.340  1.00 95.03           H  
ATOM   2392  O   MET A 157     -15.619   7.848  -2.383  1.00 95.03           O  
ATOM   2393  CG  MET A 157     -13.479   9.226  -0.346  1.00 95.03           C  
ATOM   2394  HG2 MET A 157     -13.629  10.045  -1.050  1.00 95.03           H  
ATOM   2395  HG3 MET A 157     -14.453   8.808  -0.092  1.00 95.03           H  
ATOM   2396  SD  MET A 157     -12.750   9.912   1.151  1.00 95.03           S  
ATOM   2397  CE  MET A 157     -14.209  10.828   1.668  1.00 95.03           C  
ATOM   2398  HE1 MET A 157     -14.874  10.149   2.203  1.00 95.03           H  
ATOM   2399  HE2 MET A 157     -13.917  11.657   2.313  1.00 95.03           H  
ATOM   2400  HE3 MET A 157     -14.730  11.224   0.797  1.00 95.03           H  
ATOM   2401  N   ALA A 158     -14.720   5.882  -1.792  1.00 93.47           N  
ATOM   2402  H   ALA A 158     -13.860   5.362  -1.695  1.00 93.47           H  
ATOM   2403  CA  ALA A 158     -15.931   5.266  -1.273  1.00 93.47           C  
ATOM   2404  HA  ALA A 158     -16.748   5.987  -1.288  1.00 93.47           H  
ATOM   2405  C   ALA A 158     -15.698   4.850   0.184  1.00 93.47           C  
ATOM   2406  CB  ALA A 158     -16.330   4.095  -2.175  1.00 93.47           C  
ATOM   2407  HB1 ALA A 158     -17.251   3.640  -1.811  1.00 93.47           H  
ATOM   2408  HB2 ALA A 158     -16.498   4.452  -3.191  1.00 93.47           H  
ATOM   2409  HB3 ALA A 158     -15.544   3.340  -2.187  1.00 93.47           H  
ATOM   2410  O   ALA A 158     -14.571   4.562   0.591  1.00 93.47           O  
ATOM   2411  N   VAL A 159     -16.766   4.819   0.977  1.00 92.32           N  
ATOM   2412  H   VAL A 159     -17.674   5.006   0.575  1.00 92.32           H  
ATOM   2413  CA  VAL A 159     -16.703   4.457   2.396  1.00 92.32           C  
ATOM   2414  HA  VAL A 159     -15.690   4.144   2.650  1.00 92.32           H  
ATOM   2415  C   VAL A 159     -17.625   3.270   2.638  1.00 92.32           C  
ATOM   2416  CB  VAL A 159     -17.040   5.661   3.299  1.00 92.32           C  
ATOM   2417  HB  VAL A 159     -18.059   5.990   3.100  1.00 92.32           H  
ATOM   2418  O   VAL A 159     -18.825   3.351   2.388  1.00 92.32           O  
ATOM   2419  CG1 VAL A 159     -16.923   5.285   4.777  1.00 92.32           C  
ATOM   2420 HG11 VAL A 159     -15.924   4.910   4.998  1.00 92.32           H  
ATOM   2421 HG12 VAL A 159     -17.665   4.520   5.005  1.00 92.32           H  
ATOM   2422 HG13 VAL A 159     -17.127   6.156   5.401  1.00 92.32           H  
ATOM   2423  CG2 VAL A 159     -16.091   6.840   3.047  1.00 92.32           C  
ATOM   2424 HG21 VAL A 159     -16.318   7.655   3.735  1.00 92.32           H  
ATOM   2425 HG22 VAL A 159     -15.057   6.528   3.194  1.00 92.32           H  
ATOM   2426 HG23 VAL A 159     -16.210   7.214   2.030  1.00 92.32           H  
ATOM   2427  N   ALA A 160     -17.061   2.175   3.142  1.00 90.95           N  
ATOM   2428  H   ALA A 160     -16.068   2.194   3.326  1.00 90.95           H  
ATOM   2429  CA  ALA A 160     -17.797   0.979   3.533  1.00 90.95           C  
ATOM   2430  HA  ALA A 160     -18.844   1.077   3.244  1.00 90.95           H  
ATOM   2431  C   ALA A 160     -17.728   0.820   5.054  1.00 90.95           C  
ATOM   2432  CB  ALA A 160     -17.216  -0.228   2.788  1.00 90.95           C  
ATOM   2433  HB1 ALA A 160     -17.760  -1.131   3.066  1.00 90.95           H  
ATOM   2434  HB2 ALA A 160     -17.310  -0.074   1.713  1.00 90.95           H  
ATOM   2435  HB3 ALA A 160     -16.162  -0.350   3.039  1.00 90.95           H  
ATOM   2436  O   ALA A 160     -16.636   0.790   5.621  1.00 90.95           O  
ATOM   2437  N   VAL A 161     -18.878   0.707   5.724  1.00 90.47           N  
ATOM   2438  H   VAL A 161     -19.745   0.704   5.205  1.00 90.47           H  
ATOM   2439  CA  VAL A 161     -18.965   0.611   7.191  1.00 90.47           C  
ATOM   2440  HA  VAL A 161     -17.972   0.403   7.589  1.00 90.47           H  
ATOM   2441  C   VAL A 161     -19.860  -0.540   7.643  1.00 90.47           C  
ATOM   2442  CB  VAL A 161     -19.439   1.925   7.845  1.00 90.47           C  
ATOM   2443  HB  VAL A 161     -19.458   1.774   8.925  1.00 90.47           H  
ATOM   2444  O   VAL A 161     -20.793  -0.938   6.948  1.00 90.47           O  
ATOM   2445  CG1 VAL A 161     -18.477   3.077   7.553  1.00 90.47           C  
ATOM   2446 HG11 VAL A 161     -17.468   2.821   7.877  1.00 90.47           H  
ATOM   2447 HG12 VAL A 161     -18.470   3.272   6.480  1.00 90.47           H  
ATOM   2448 HG13 VAL A 161     -18.809   3.979   8.067  1.00 90.47           H  
ATOM   2449  CG2 VAL A 161     -20.849   2.345   7.417  1.00 90.47           C  
ATOM   2450 HG21 VAL A 161     -20.851   2.710   6.390  1.00 90.47           H  
ATOM   2451 HG22 VAL A 161     -21.545   1.511   7.502  1.00 90.47           H  
ATOM   2452 HG23 VAL A 161     -21.204   3.123   8.092  1.00 90.47           H  
ATOM   2453  N   SER A 162     -19.591  -1.039   8.846  1.00 90.01           N  
ATOM   2454  H   SER A 162     -18.754  -0.709   9.306  1.00 90.01           H  
ATOM   2455  CA  SER A 162     -20.399  -2.009   9.575  1.00 90.01           C  
ATOM   2456  HA  SER A 162     -21.323  -2.175   9.022  1.00 90.01           H  
ATOM   2457  C   SER A 162     -20.687  -1.496  10.996  1.00 90.01           C  
ATOM   2458  CB  SER A 162     -19.682  -3.356   9.644  1.00 90.01           C  
ATOM   2459  HB2 SER A 162     -19.526  -3.734   8.634  1.00 90.01           H  
ATOM   2460  HB3 SER A 162     -18.717  -3.237  10.135  1.00 90.01           H  
ATOM   2461  O   SER A 162     -19.737  -1.228  11.745  1.00 90.01           O  
ATOM   2462  OG  SER A 162     -20.481  -4.269  10.373  1.00 90.01           O  
ATOM   2463  HG  SER A 162     -20.011  -4.514  11.173  1.00 90.01           H  
ATOM   2464  N   PRO A 163     -21.960  -1.403  11.417  1.00 90.25           N  
ATOM   2465  CA  PRO A 163     -23.163  -1.680  10.626  1.00 90.25           C  
ATOM   2466  HA  PRO A 163     -23.076  -2.656  10.147  1.00 90.25           H  
ATOM   2467  C   PRO A 163     -23.398  -0.617   9.535  1.00 90.25           C  
ATOM   2468  CB  PRO A 163     -24.299  -1.757  11.646  1.00 90.25           C  
ATOM   2469  HB2 PRO A 163     -24.369  -2.775  12.031  1.00 90.25           H  
ATOM   2470  HB3 PRO A 163     -25.257  -1.448  11.227  1.00 90.25           H  
ATOM   2471  O   PRO A 163     -22.901   0.503   9.627  1.00 90.25           O  
ATOM   2472  CG  PRO A 163     -23.838  -0.831  12.765  1.00 90.25           C  
ATOM   2473  HG2 PRO A 163     -24.138   0.186  12.513  1.00 90.25           H  
ATOM   2474  HG3 PRO A 163     -24.258  -1.131  13.725  1.00 90.25           H  
ATOM   2475  CD  PRO A 163     -22.316  -0.965  12.758  1.00 90.25           C  
ATOM   2476  HD2 PRO A 163     -21.847  -0.011  12.998  1.00 90.25           H  
ATOM   2477  HD3 PRO A 163     -22.009  -1.722  13.480  1.00 90.25           H  
ATOM   2478  N   THR A 164     -24.154  -0.958   8.488  1.00 87.79           N  
ATOM   2479  H   THR A 164     -24.592  -1.868   8.468  1.00 87.79           H  
ATOM   2480  CA  THR A 164     -24.313  -0.121   7.275  1.00 87.79           C  
ATOM   2481  HA  THR A 164     -23.323   0.114   6.884  1.00 87.79           H  
ATOM   2482  C   THR A 164     -25.014   1.220   7.516  1.00 87.79           C  
ATOM   2483  CB  THR A 164     -25.083  -0.877   6.183  1.00 87.79           C  
ATOM   2484  HB  THR A 164     -25.302  -0.199   5.358  1.00 87.79           H  
ATOM   2485  O   THR A 164     -24.924   2.121   6.690  1.00 87.79           O  
ATOM   2486  CG2 THR A 164     -24.294  -2.067   5.639  1.00 87.79           C  
ATOM   2487 HG21 THR A 164     -24.839  -2.522   4.812  1.00 87.79           H  
ATOM   2488 HG22 THR A 164     -23.327  -1.723   5.272  1.00 87.79           H  
ATOM   2489 HG23 THR A 164     -24.133  -2.810   6.420  1.00 87.79           H  
ATOM   2490  OG1 THR A 164     -26.291  -1.389   6.705  1.00 87.79           O  
ATOM   2491  HG1 THR A 164     -26.790  -1.740   5.964  1.00 87.79           H  
ATOM   2492  N   ASN A 165     -25.690   1.378   8.654  1.00 87.31           N  
ATOM   2493  H   ASN A 165     -25.711   0.600   9.298  1.00 87.31           H  
ATOM   2494  CA  ASN A 165     -26.360   2.605   9.088  1.00 87.31           C  
ATOM   2495  HA  ASN A 165     -26.473   3.265   8.228  1.00 87.31           H  
ATOM   2496  C   ASN A 165     -25.557   3.408  10.133  1.00 87.31           C  
ATOM   2497  CB  ASN A 165     -27.768   2.236   9.586  1.00 87.31           C  
ATOM   2498  HB2 ASN A 165     -28.306   3.155   9.822  1.00 87.31           H  
ATOM   2499  HB3 ASN A 165     -28.310   1.722   8.792  1.00 87.31           H  
ATOM   2500  O   ASN A 165     -26.090   4.343  10.728  1.00 87.31           O  
ATOM   2501  CG  ASN A 165     -27.767   1.349  10.822  1.00 87.31           C  
ATOM   2502  ND2 ASN A 165     -28.907   1.177  11.446  1.00 87.31           N  
ATOM   2503 HD21 ASN A 165     -28.876   0.602  12.276  1.00 87.31           H  
ATOM   2504 HD22 ASN A 165     -29.736   1.663  11.136  1.00 87.31           H  
ATOM   2505  OD1 ASN A 165     -26.772   0.768  11.230  1.00 87.31           O  
ATOM   2506  N   ALA A 166     -24.295   3.047  10.387  1.00 90.35           N  
ATOM   2507  H   ALA A 166     -23.910   2.235   9.925  1.00 90.35           H  
ATOM   2508  CA  ALA A 166     -23.459   3.732  11.370  1.00 90.35           C  
ATOM   2509  HA  ALA A 166     -24.089   4.052  12.200  1.00 90.35           H  
ATOM   2510  C   ALA A 166     -22.771   4.998  10.835  1.00 90.35           C  
ATOM   2511  CB  ALA A 166     -22.449   2.741  11.948  1.00 90.35           C  
ATOM   2512  HB1 ALA A 166     -21.793   3.256  12.650  1.00 90.35           H  
ATOM   2513  HB2 ALA A 166     -21.854   2.291  11.153  1.00 90.35           H  
ATOM   2514  HB3 ALA A 166     -22.979   1.967  12.504  1.00 90.35           H  
ATOM   2515  O   ALA A 166     -22.261   5.767  11.638  1.00 90.35           O  
ATOM   2516  N   LEU A 167     -22.755   5.250   9.523  1.00 91.12           N  
ATOM   2517  H   LEU A 167     -23.245   4.619   8.905  1.00 91.12           H  
ATOM   2518  CA  LEU A 167     -22.101   6.423   8.931  1.00 91.12           C  
ATOM   2519  HA  LEU A 167     -21.176   6.611   9.475  1.00 91.12           H  
ATOM   2520  C   LEU A 167     -22.983   7.681   9.043  1.00 91.12           C  
ATOM   2521  CB  LEU A 167     -21.750   6.078   7.472  1.00 91.12           C  
ATOM   2522  HB2 LEU A 167     -21.139   5.176   7.470  1.00 91.12           H  
ATOM   2523  HB3 LEU A 167     -22.674   5.867   6.933  1.00 91.12           H  
ATOM   2524  O   LEU A 167     -24.119   7.666   8.576  1.00 91.12           O  
ATOM   2525  CG  LEU A 167     -20.971   7.151   6.702  1.00 91.12           C  
ATOM   2526  HG  LEU A 167     -21.558   8.069   6.658  1.00 91.12           H  
ATOM   2527  CD1 LEU A 167     -19.620   7.454   7.340  1.00 91.12           C  
ATOM   2528 HD11 LEU A 167     -19.031   6.542   7.432  1.00 91.12           H  
ATOM   2529 HD12 LEU A 167     -19.752   7.905   8.324  1.00 91.12           H  
ATOM   2530 HD13 LEU A 167     -19.081   8.172   6.722  1.00 91.12           H  
ATOM   2531  CD2 LEU A 167     -20.708   6.635   5.284  1.00 91.12           C  
ATOM   2532 HD21 LEU A 167     -20.149   5.700   5.320  1.00 91.12           H  
ATOM   2533 HD22 LEU A 167     -21.655   6.465   4.771  1.00 91.12           H  
ATOM   2534 HD23 LEU A 167     -20.125   7.366   4.724  1.00 91.12           H  
ATOM   2535  N   ALA A 168     -22.463   8.759   9.642  1.00 91.91           N  
ATOM   2536  H   ALA A 168     -21.526   8.698  10.014  1.00 91.91           H  
ATOM   2537  CA  ALA A 168     -23.173  10.034   9.814  1.00 91.91           C  
ATOM   2538  HA  ALA A 168     -24.236   9.885   9.624  1.00 91.91           H  
ATOM   2539  C   ALA A 168     -22.698  11.124   8.844  1.00 91.91           C  
ATOM   2540  CB  ALA A 168     -23.018  10.512  11.264  1.00 91.91           C  
ATOM   2541  HB1 ALA A 168     -23.460   9.782  11.942  1.00 91.91           H  
ATOM   2542  HB2 ALA A 168     -23.535  11.463  11.392  1.00 91.91           H  
ATOM   2543  HB3 ALA A 168     -21.966  10.647  11.516  1.00 91.91           H  
ATOM   2544  O   ALA A 168     -23.502  11.703   8.114  1.00 91.91           O  
ATOM   2545  N   SER A 169     -21.399  11.420   8.840  1.00 92.84           N  
ATOM   2546  H   SER A 169     -20.774  10.913   9.451  1.00 92.84           H  
ATOM   2547  CA  SER A 169     -20.797  12.416   7.950  1.00 92.84           C  
ATOM   2548  HA  SER A 169     -21.372  12.434   7.024  1.00 92.84           H  
ATOM   2549  C   SER A 169     -19.372  12.032   7.576  1.00 92.84           C  
ATOM   2550  CB  SER A 169     -20.838  13.844   8.534  1.00 92.84           C  
ATOM   2551  HB2 SER A 169     -20.514  14.545   7.765  1.00 92.84           H  
ATOM   2552  HB3 SER A 169     -21.864  14.090   8.810  1.00 92.84           H  
ATOM   2553  O   SER A 169     -18.711  11.233   8.243  1.00 92.84           O  
ATOM   2554  OG  SER A 169     -20.001  13.995   9.666  1.00 92.84           O  
ATOM   2555  HG  SER A 169     -19.746  14.912   9.793  1.00 92.84           H  
ATOM   2556  N   ILE A 170     -18.925  12.614   6.474  1.00 94.46           N  
ATOM   2557  H   ILE A 170     -19.550  13.239   5.986  1.00 94.46           H  
ATOM   2558  CA  ILE A 170     -17.577  12.520   5.934  1.00 94.46           C  
ATOM   2559  HA  ILE A 170     -16.932  11.928   6.584  1.00 94.46           H  
ATOM   2560  C   ILE A 170     -17.051  13.947   5.864  1.00 94.46           C  
ATOM   2561  CB  ILE A 170     -17.645  11.878   4.538  1.00 94.46           C  
ATOM   2562  HB  ILE A 170     -18.347  12.455   3.937  1.00 94.46           H  
ATOM   2563  O   ILE A 170     -17.674  14.782   5.215  1.00 94.46           O  
ATOM   2564  CG1 ILE A 170     -18.160  10.422   4.617  1.00 94.46           C  
ATOM   2565 HG12 ILE A 170     -17.454   9.812   5.179  1.00 94.46           H  
ATOM   2566 HG13 ILE A 170     -19.116  10.400   5.141  1.00 94.46           H  
ATOM   2567  CG2 ILE A 170     -16.282  11.931   3.840  1.00 94.46           C  
ATOM   2568 HG21 ILE A 170     -16.424  11.676   2.790  1.00 94.46           H  
ATOM   2569 HG22 ILE A 170     -15.598  11.230   4.318  1.00 94.46           H  
ATOM   2570 HG23 ILE A 170     -15.851  12.932   3.862  1.00 94.46           H  
ATOM   2571  CD1 ILE A 170     -18.392   9.788   3.242  1.00 94.46           C  
ATOM   2572 HD11 ILE A 170     -18.855   8.809   3.367  1.00 94.46           H  
ATOM   2573 HD12 ILE A 170     -19.054  10.422   2.653  1.00 94.46           H  
ATOM   2574 HD13 ILE A 170     -17.447   9.656   2.714  1.00 94.46           H  
ATOM   2575  N   GLU A 171     -15.927  14.233   6.506  1.00 96.10           N  
ATOM   2576  H   GLU A 171     -15.477  13.506   7.043  1.00 96.10           H  
ATOM   2577  CA  GLU A 171     -15.394  15.589   6.649  1.00 96.10           C  
ATOM   2578  HA  GLU A 171     -15.950  16.291   6.026  1.00 96.10           H  
ATOM   2579  C   GLU A 171     -13.933  15.645   6.199  1.00 96.10           C  
ATOM   2580  CB  GLU A 171     -15.562  16.021   8.111  1.00 96.10           C  
ATOM   2581  HB2 GLU A 171     -14.881  16.844   8.327  1.00 96.10           H  
ATOM   2582  HB3 GLU A 171     -15.308  15.185   8.764  1.00 96.10           H  
ATOM   2583  O   GLU A 171     -13.083  14.937   6.725  1.00 96.10           O  
ATOM   2584  CG  GLU A 171     -17.007  16.454   8.396  1.00 96.10           C  
ATOM   2585  HG2 GLU A 171     -17.223  17.360   7.829  1.00 96.10           H  
ATOM   2586  HG3 GLU A 171     -17.686  15.676   8.046  1.00 96.10           H  
ATOM   2587  CD  GLU A 171     -17.291  16.705   9.881  1.00 96.10           C  
ATOM   2588  OE1 GLU A 171     -18.495  16.624  10.227  1.00 96.10           O  
ATOM   2589  OE2 GLU A 171     -16.335  16.931  10.659  1.00 96.10           O  
ATOM   2590  N   PHE A 172     -13.616  16.482   5.215  1.00 97.33           N  
ATOM   2591  H   PHE A 172     -14.328  17.104   4.859  1.00 97.33           H  
ATOM   2592  CA  PHE A 172     -12.256  16.636   4.699  1.00 97.33           C  
ATOM   2593  HA  PHE A 172     -11.722  15.692   4.812  1.00 97.33           H  
ATOM   2594  C   PHE A 172     -11.490  17.708   5.458  1.00 97.33           C  
ATOM   2595  CB  PHE A 172     -12.280  16.983   3.215  1.00 97.33           C  
ATOM   2596  HB2 PHE A 172     -12.846  17.904   3.069  1.00 97.33           H  
ATOM   2597  HB3 PHE A 172     -11.259  17.175   2.884  1.00 97.33           H  
ATOM   2598  O   PHE A 172     -11.997  18.813   5.670  1.00 97.33           O  
ATOM   2599  CG  PHE A 172     -12.859  15.890   2.357  1.00 97.33           C  
ATOM   2600  CD1 PHE A 172     -12.085  14.768   2.013  1.00 97.33           C  
ATOM   2601  HD1 PHE A 172     -11.076  14.675   2.385  1.00 97.33           H  
ATOM   2602  CD2 PHE A 172     -14.180  16.001   1.906  1.00 97.33           C  
ATOM   2603  HD2 PHE A 172     -14.783  16.852   2.185  1.00 97.33           H  
ATOM   2604  CE1 PHE A 172     -12.615  13.783   1.163  1.00 97.33           C  
ATOM   2605  HE1 PHE A 172     -12.013  12.931   0.882  1.00 97.33           H  
ATOM   2606  CE2 PHE A 172     -14.709  15.013   1.071  1.00 97.33           C  
ATOM   2607  HE2 PHE A 172     -15.724  15.132   0.722  1.00 97.33           H  
ATOM   2608  CZ  PHE A 172     -13.923  13.922   0.666  1.00 97.33           C  
ATOM   2609  HZ  PHE A 172     -14.320  13.205  -0.037  1.00 97.33           H  
ATOM   2610  N   ARG A 173     -10.233  17.407   5.790  1.00 97.53           N  
ATOM   2611  H   ARG A 173      -9.889  16.485   5.564  1.00 97.53           H  
ATOM   2612  CA  ARG A 173      -9.312  18.339   6.439  1.00 97.53           C  
ATOM   2613  HA  ARG A 173      -9.836  19.282   6.595  1.00 97.53           H  
ATOM   2614  C   ARG A 173      -8.102  18.643   5.577  1.00 97.53           C  
ATOM   2615  CB  ARG A 173      -8.864  17.809   7.800  1.00 97.53           C  
ATOM   2616  HB2 ARG A 173      -8.146  18.511   8.223  1.00 97.53           H  
ATOM   2617  HB3 ARG A 173      -8.369  16.847   7.662  1.00 97.53           H  
ATOM   2618  O   ARG A 173      -7.566  17.746   4.922  1.00 97.53           O  
ATOM   2619  CG  ARG A 173     -10.026  17.640   8.777  1.00 97.53           C  
ATOM   2620  HG2 ARG A 173     -10.687  16.842   8.439  1.00 97.53           H  
ATOM   2621  HG3 ARG A 173     -10.587  18.573   8.831  1.00 97.53           H  
ATOM   2622  CD  ARG A 173      -9.471  17.288  10.159  1.00 97.53           C  
ATOM   2623  HD2 ARG A 173      -8.781  18.061  10.497  1.00 97.53           H  
ATOM   2624  HD3 ARG A 173      -8.922  16.348  10.087  1.00 97.53           H  
ATOM   2625  NE  ARG A 173     -10.554  17.121  11.126  1.00 97.53           N  
ATOM   2626  HE  ARG A 173     -10.842  16.171  11.317  1.00 97.53           H  
ATOM   2627  NH1 ARG A 173     -11.134  19.309  11.504  1.00 97.53           N  
ATOM   2628 HH11 ARG A 173     -11.774  19.973  11.917  1.00 97.53           H  
ATOM   2629 HH12 ARG A 173     -10.249  19.604  11.117  1.00 97.53           H  
ATOM   2630  NH2 ARG A 173     -12.449  17.626  12.211  1.00 97.53           N  
ATOM   2631 HH21 ARG A 173     -13.242  18.229  12.381  1.00 97.53           H  
ATOM   2632 HH22 ARG A 173     -12.588  16.626  12.184  1.00 97.53           H  
ATOM   2633  CZ  ARG A 173     -11.369  18.030  11.612  1.00 97.53           C  
ATOM   2634  N   ASP A 174      -7.650  19.890   5.620  1.00 96.82           N  
ATOM   2635  H   ASP A 174      -8.139  20.556   6.201  1.00 96.82           H  
ATOM   2636  CA  ASP A 174      -6.416  20.325   4.967  1.00 96.82           C  
ATOM   2637  HA  ASP A 174      -6.379  19.859   3.982  1.00 96.82           H  
ATOM   2638  C   ASP A 174      -5.156  19.853   5.723  1.00 96.82           C  
ATOM   2639  CB  ASP A 174      -6.451  21.851   4.725  1.00 96.82           C  
ATOM   2640  HB2 ASP A 174      -5.665  22.099   4.012  1.00 96.82           H  
ATOM   2641  HB3 ASP A 174      -7.400  22.129   4.267  1.00 96.82           H  
ATOM   2642  O   ASP A 174      -5.220  19.139   6.728  1.00 96.82           O  
ATOM   2643  CG  ASP A 174      -6.259  22.726   5.965  1.00 96.82           C  
ATOM   2644  OD1 ASP A 174      -5.974  22.178   7.053  1.00 96.82           O  
ATOM   2645  OD2 ASP A 174      -6.306  23.961   5.819  1.00 96.82           O  
ATOM   2646  N   GLY A 175      -3.979  20.260   5.240  1.00 93.53           N  
ATOM   2647  H   GLY A 175      -3.992  20.862   4.429  1.00 93.53           H  
ATOM   2648  CA  GLY A 175      -2.697  19.953   5.887  1.00 93.53           C  
ATOM   2649  HA2 GLY A 175      -1.887  20.252   5.221  1.00 93.53           H  
ATOM   2650  HA3 GLY A 175      -2.632  18.877   6.050  1.00 93.53           H  
ATOM   2651  C   GLY A 175      -2.465  20.641   7.241  1.00 93.53           C  
ATOM   2652  O   GLY A 175      -1.549  20.247   7.958  1.00 93.53           O  
ATOM   2653  N   ALA A 176      -3.269  21.647   7.596  1.00 95.29           N  
ATOM   2654  H   ALA A 176      -4.067  21.861   7.015  1.00 95.29           H  
ATOM   2655  CA  ALA A 176      -3.259  22.307   8.901  1.00 95.29           C  
ATOM   2656  HA  ALA A 176      -2.289  22.152   9.373  1.00 95.29           H  
ATOM   2657  C   ALA A 176      -4.317  21.727   9.866  1.00 95.29           C  
ATOM   2658  CB  ALA A 176      -3.438  23.815   8.676  1.00 95.29           C  
ATOM   2659  HB1 ALA A 176      -2.652  24.188   8.019  1.00 95.29           H  
ATOM   2660  HB2 ALA A 176      -4.409  24.010   8.220  1.00 95.29           H  
ATOM   2661  HB3 ALA A 176      -3.385  24.338   9.631  1.00 95.29           H  
ATOM   2662  O   ALA A 176      -4.369  22.128  11.029  1.00 95.29           O  
ATOM   2663  N   GLY A 177      -5.143  20.780   9.405  1.00 93.79           N  
ATOM   2664  H   GLY A 177      -5.106  20.580   8.415  1.00 93.79           H  
ATOM   2665  CA  GLY A 177      -6.234  20.169  10.163  1.00 93.79           C  
ATOM   2666  HA2 GLY A 177      -6.418  19.175   9.757  1.00 93.79           H  
ATOM   2667  HA3 GLY A 177      -5.935  20.065  11.206  1.00 93.79           H  
ATOM   2668  C   GLY A 177      -7.555  20.950  10.118  1.00 93.79           C  
ATOM   2669  O   GLY A 177      -8.516  20.563  10.793  1.00 93.79           O  
ATOM   2670  N   ALA A 178      -7.641  22.028   9.334  1.00 95.86           N  
ATOM   2671  H   ALA A 178      -6.888  22.217   8.688  1.00 95.86           H  
ATOM   2672  CA  ALA A 178      -8.864  22.806   9.181  1.00 95.86           C  
ATOM   2673  HA  ALA A 178      -9.293  22.962  10.171  1.00 95.86           H  
ATOM   2674  C   ALA A 178      -9.888  22.046   8.328  1.00 95.86           C  
ATOM   2675  CB  ALA A 178      -8.538  24.182   8.594  1.00 95.86           C  
ATOM   2676  HB1 ALA A 178      -8.169  24.070   7.574  1.00 95.86           H  
ATOM   2677  HB2 ALA A 178      -7.776  24.676   9.196  1.00 95.86           H  
ATOM   2678  HB3 ALA A 178      -9.437  24.798   8.570  1.00 95.86           H  
ATOM   2679  O   ALA A 178      -9.533  21.399   7.345  1.00 95.86           O  
ATOM   2680  N   LEU A 179     -11.165  22.123   8.710  1.00 96.53           N  
ATOM   2681  H   LEU A 179     -11.398  22.732   9.481  1.00 96.53           H  
ATOM   2682  CA  LEU A 179     -12.268  21.543   7.944  1.00 96.53           C  
ATOM   2683  HA  LEU A 179     -12.020  20.511   7.694  1.00 96.53           H  
ATOM   2684  C   LEU A 179     -12.462  22.333   6.641  1.00 96.53           C  
ATOM   2685  CB  LEU A 179     -13.540  21.561   8.815  1.00 96.53           C  
ATOM   2686  HB2 LEU A 179     -13.735  22.593   9.109  1.00 96.53           H  
ATOM   2687  HB3 LEU A 179     -13.360  20.979   9.719  1.00 96.53           H  
ATOM   2688  O   LEU A 179     -12.745  23.529   6.690  1.00 96.53           O  
ATOM   2689  CG  LEU A 179     -14.801  21.017   8.114  1.00 96.53           C  
ATOM   2690  HG  LEU A 179     -14.952  21.527   7.163  1.00 96.53           H  
ATOM   2691  CD1 LEU A 179     -14.706  19.517   7.869  1.00 96.53           C  
ATOM   2692 HD11 LEU A 179     -13.873  19.287   7.206  1.00 96.53           H  
ATOM   2693 HD12 LEU A 179     -15.622  19.164   7.395  1.00 96.53           H  
ATOM   2694 HD13 LEU A 179     -14.571  18.997   8.818  1.00 96.53           H  
ATOM   2695  CD2 LEU A 179     -16.031  21.265   8.987  1.00 96.53           C  
ATOM   2696 HD21 LEU A 179     -16.920  20.893   8.477  1.00 96.53           H  
ATOM   2697 HD22 LEU A 179     -15.930  20.741   9.937  1.00 96.53           H  
ATOM   2698 HD23 LEU A 179     -16.149  22.333   9.165  1.00 96.53           H  
ATOM   2699  N   ILE A 180     -12.354  21.656   5.499  1.00 94.58           N  
ATOM   2700  H   ILE A 180     -12.082  20.685   5.552  1.00 94.58           H  
ATOM   2701  CA  ILE A 180     -12.567  22.243   4.165  1.00 94.58           C  
ATOM   2702  HA  ILE A 180     -12.317  23.304   4.188  1.00 94.58           H  
ATOM   2703  C   ILE A 180     -14.038  22.112   3.751  1.00 94.58           C  
ATOM   2704  CB  ILE A 180     -11.651  21.548   3.131  1.00 94.58           C  
ATOM   2705  HB  ILE A 180     -11.922  20.493   3.104  1.00 94.58           H  
ATOM   2706  O   ILE A 180     -14.616  23.006   3.135  1.00 94.58           O  
ATOM   2707  CG1 ILE A 180     -10.149  21.653   3.483  1.00 94.58           C  
ATOM   2708 HG12 ILE A 180      -9.762  22.621   3.165  1.00 94.58           H  
ATOM   2709 HG13 ILE A 180      -9.986  21.562   4.557  1.00 94.58           H  
ATOM   2710  CG2 ILE A 180     -11.880  22.144   1.727  1.00 94.58           C  
ATOM   2711 HG21 ILE A 180     -11.694  23.218   1.744  1.00 94.58           H  
ATOM   2712 HG22 ILE A 180     -11.200  21.704   0.997  1.00 94.58           H  
ATOM   2713 HG23 ILE A 180     -12.896  21.958   1.380  1.00 94.58           H  
ATOM   2714  CD1 ILE A 180      -9.354  20.533   2.801  1.00 94.58           C  
ATOM   2715 HD11 ILE A 180      -8.283  20.729   2.861  1.00 94.58           H  
ATOM   2716 HD12 ILE A 180      -9.614  20.444   1.746  1.00 94.58           H  
ATOM   2717 HD13 ILE A 180      -9.579  19.583   3.286  1.00 94.58           H  
ATOM   2718  N   GLY A 181     -14.657  20.982   4.092  1.00 93.95           N  
ATOM   2719  H   GLY A 181     -14.131  20.286   4.603  1.00 93.95           H  
ATOM   2720  CA  GLY A 181     -16.010  20.629   3.684  1.00 93.95           C  
ATOM   2721  HA2 GLY A 181     -16.135  20.833   2.620  1.00 93.95           H  
ATOM   2722  HA3 GLY A 181     -16.728  21.230   4.242  1.00 93.95           H  
ATOM   2723  C   GLY A 181     -16.294  19.155   3.938  1.00 93.95           C  
ATOM   2724  O   GLY A 181     -15.494  18.459   4.561  1.00 93.95           O  
ATOM   2725  N   GLY A 182     -17.430  18.661   3.460  1.00 93.79           N  
ATOM   2726  H   GLY A 182     -18.062  19.241   2.926  1.00 93.79           H  
ATOM   2727  CA  GLY A 182     -17.820  17.284   3.714  1.00 93.79           C  
ATOM   2728  HA2 GLY A 182     -17.966  17.163   4.788  1.00 93.79           H  
ATOM   2729  HA3 GLY A 182     -17.020  16.613   3.400  1.00 93.79           H  
ATOM   2730  C   GLY A 182     -19.101  16.861   3.015  1.00 93.79           C  
ATOM   2731  O   GLY A 182     -19.772  17.660   2.363  1.00 93.79           O  
ATOM   2732  N   TYR A 183     -19.442  15.592   3.191  1.00 93.86           N  
ATOM   2733  H   TYR A 183     -18.859  15.046   3.810  1.00 93.86           H  
ATOM   2734  CA  TYR A 183     -20.661  14.975   2.693  1.00 93.86           C  
ATOM   2735  HA  TYR A 183     -21.281  15.738   2.221  1.00 93.86           H  
ATOM   2736  C   TYR A 183     -21.453  14.374   3.853  1.00 93.86           C  
ATOM   2737  CB  TYR A 183     -20.323  13.920   1.632  1.00 93.86           C  
ATOM   2738  HB2 TYR A 183     -19.701  13.146   2.083  1.00 93.86           H  
ATOM   2739  HB3 TYR A 183     -21.247  13.441   1.310  1.00 93.86           H  
ATOM   2740  O   TYR A 183     -20.888  13.843   4.809  1.00 93.86           O  
ATOM   2741  CG  TYR A 183     -19.621  14.472   0.404  1.00 93.86           C  
ATOM   2742  CD1 TYR A 183     -20.364  15.134  -0.594  1.00 93.86           C  
ATOM   2743  HD1 TYR A 183     -21.428  15.273  -0.471  1.00 93.86           H  
ATOM   2744  CD2 TYR A 183     -18.234  14.297   0.239  1.00 93.86           C  
ATOM   2745  HD2 TYR A 183     -17.661  13.772   0.989  1.00 93.86           H  
ATOM   2746  CE1 TYR A 183     -19.725  15.630  -1.748  1.00 93.86           C  
ATOM   2747  HE1 TYR A 183     -20.293  16.144  -2.509  1.00 93.86           H  
ATOM   2748  CE2 TYR A 183     -17.601  14.773  -0.928  1.00 93.86           C  
ATOM   2749  HE2 TYR A 183     -16.550  14.611  -1.116  1.00 93.86           H  
ATOM   2750  OH  TYR A 183     -17.694  15.903  -3.020  1.00 93.86           O  
ATOM   2751  HH  TYR A 183     -18.262  16.358  -3.646  1.00 93.86           H  
ATOM   2752  CZ  TYR A 183     -18.336  15.453  -1.912  1.00 93.86           C  
ATOM   2753  N   GLN A 184     -22.777  14.418   3.747  1.00 90.43           N  
ATOM   2754  H   GLN A 184     -23.186  14.880   2.947  1.00 90.43           H  
ATOM   2755  CA  GLN A 184     -23.685  13.683   4.624  1.00 90.43           C  
ATOM   2756  HA  GLN A 184     -23.136  13.207   5.437  1.00 90.43           H  
ATOM   2757  C   GLN A 184     -24.368  12.597   3.792  1.00 90.43           C  
ATOM   2758  CB  GLN A 184     -24.681  14.639   5.286  1.00 90.43           C  
ATOM   2759  HB2 GLN A 184     -25.460  14.050   5.770  1.00 90.43           H  
ATOM   2760  HB3 GLN A 184     -25.141  15.283   4.537  1.00 90.43           H  
ATOM   2761  O   GLN A 184     -25.253  12.912   2.991  1.00 90.43           O  
ATOM   2762  CG  GLN A 184     -23.975  15.487   6.353  1.00 90.43           C  
ATOM   2763  HG2 GLN A 184     -23.445  14.824   7.036  1.00 90.43           H  
ATOM   2764  HG3 GLN A 184     -23.247  16.150   5.886  1.00 90.43           H  
ATOM   2765  CD  GLN A 184     -24.954  16.332   7.156  1.00 90.43           C  
ATOM   2766  NE2 GLN A 184     -24.717  16.515   8.436  1.00 90.43           N  
ATOM   2767 HE21 GLN A 184     -25.378  17.098   8.930  1.00 90.43           H  
ATOM   2768 HE22 GLN A 184     -23.896  16.118   8.870  1.00 90.43           H  
ATOM   2769  OE1 GLN A 184     -25.941  16.851   6.662  1.00 90.43           O  
ATOM   2770  N   PRO A 185     -23.927  11.333   3.907  1.00 84.49           N  
ATOM   2771  CA  PRO A 185     -24.510  10.235   3.153  1.00 84.49           C  
ATOM   2772  HA  PRO A 185     -24.390  10.442   2.089  1.00 84.49           H  
ATOM   2773  C   PRO A 185     -25.994  10.072   3.487  1.00 84.49           C  
ATOM   2774  CB  PRO A 185     -23.688   8.994   3.517  1.00 84.49           C  
ATOM   2775  HB2 PRO A 185     -24.137   8.476   4.365  1.00 84.49           H  
ATOM   2776  HB3 PRO A 185     -23.581   8.315   2.671  1.00 84.49           H  
ATOM   2777  O   PRO A 185     -26.388  10.042   4.653  1.00 84.49           O  
ATOM   2778  CG  PRO A 185     -22.351   9.595   3.948  1.00 84.49           C  
ATOM   2779  HG2 PRO A 185     -21.795   8.940   4.618  1.00 84.49           H  
ATOM   2780  HG3 PRO A 185     -21.746   9.860   3.081  1.00 84.49           H  
ATOM   2781  CD  PRO A 185     -22.772  10.868   4.656  1.00 84.49           C  
ATOM   2782  HD2 PRO A 185     -21.946  11.578   4.637  1.00 84.49           H  
ATOM   2783  HD3 PRO A 185     -23.065  10.646   5.683  1.00 84.49           H  
ATOM   2784  N   LEU A 186     -26.829   9.943   2.458  1.00 75.28           N  
ATOM   2785  H   LEU A 186     -26.452   9.975   1.522  1.00 75.28           H  
ATOM   2786  CA  LEU A 186     -28.238   9.605   2.639  1.00 75.28           C  
ATOM   2787  HA  LEU A 186     -28.663  10.265   3.395  1.00 75.28           H  
ATOM   2788  C   LEU A 186     -28.349   8.164   3.147  1.00 75.28           C  
ATOM   2789  CB  LEU A 186     -28.989   9.811   1.315  1.00 75.28           C  
ATOM   2790  HB2 LEU A 186     -29.924   9.252   1.333  1.00 75.28           H  
ATOM   2791  HB3 LEU A 186     -28.378   9.398   0.512  1.00 75.28           H  
ATOM   2792  O   LEU A 186     -27.742   7.245   2.593  1.00 75.28           O  
ATOM   2793  CG  LEU A 186     -29.289  11.292   1.020  1.00 75.28           C  
ATOM   2794  HG  LEU A 186     -28.490  11.920   1.416  1.00 75.28           H  
ATOM   2795  CD1 LEU A 186     -29.367  11.526  -0.488  1.00 75.28           C  
ATOM   2796 HD11 LEU A 186     -29.581  12.576  -0.685  1.00 75.28           H  
ATOM   2797 HD12 LEU A 186     -30.150  10.906  -0.924  1.00 75.28           H  
ATOM   2798 HD13 LEU A 186     -28.411  11.277  -0.948  1.00 75.28           H  
ATOM   2799  CD2 LEU A 186     -30.620  11.719   1.645  1.00 75.28           C  
ATOM   2800 HD21 LEU A 186     -30.797  12.774   1.437  1.00 75.28           H  
ATOM   2801 HD22 LEU A 186     -31.438  11.128   1.234  1.00 75.28           H  
ATOM   2802 HD23 LEU A 186     -30.578  11.581   2.725  1.00 75.28           H  
ATOM   2803  N   VAL A 187     -29.155   7.956   4.188  1.00 67.52           N  
ATOM   2804  H   VAL A 187     -29.600   8.754   4.619  1.00 67.52           H  
ATOM   2805  CA  VAL A 187     -29.406   6.620   4.741  1.00 67.52           C  
ATOM   2806  HA  VAL A 187     -28.450   6.197   5.051  1.00 67.52           H  
ATOM   2807  C   VAL A 187     -30.008   5.726   3.654  1.00 67.52           C  
ATOM   2808  CB  VAL A 187     -30.327   6.684   5.974  1.00 67.52           C  
ATOM   2809  HB  VAL A 187     -31.283   7.123   5.691  1.00 67.52           H  
ATOM   2810  O   VAL A 187     -31.048   6.049   3.085  1.00 67.52           O  
ATOM   2811  CG1 VAL A 187     -30.583   5.287   6.558  1.00 67.52           C  
ATOM   2812 HG11 VAL A 187     -29.637   4.809   6.814  1.00 67.52           H  
ATOM   2813 HG12 VAL A 187     -31.195   5.372   7.456  1.00 67.52           H  
ATOM   2814 HG13 VAL A 187     -31.122   4.670   5.840  1.00 67.52           H  
ATOM   2815  CG2 VAL A 187     -29.709   7.546   7.084  1.00 67.52           C  
ATOM   2816 HG21 VAL A 187     -29.579   8.573   6.743  1.00 67.52           H  
ATOM   2817 HG22 VAL A 187     -28.736   7.148   7.372  1.00 67.52           H  
ATOM   2818 HG23 VAL A 187     -30.363   7.558   7.955  1.00 67.52           H  
ATOM   2819  N   GLY A 188     -29.356   4.595   3.376  1.00 64.21           N  
ATOM   2820  H   GLY A 188     -28.469   4.430   3.829  1.00 64.21           H  
ATOM   2821  CA  GLY A 188     -29.801   3.640   2.357  1.00 64.21           C  
ATOM   2822  HA2 GLY A 188     -29.372   2.664   2.584  1.00 64.21           H  
ATOM   2823  HA3 GLY A 188     -30.887   3.553   2.391  1.00 64.21           H  
ATOM   2824  C   GLY A 188     -29.405   3.992   0.920  1.00 64.21           C  
ATOM   2825  O   GLY A 188     -29.847   3.305   0.000  1.00 64.21           O  
ATOM   2826  N   ALA A 189     -28.579   5.022   0.704  1.00 61.16           N  
ATOM   2827  H   ALA A 189     -28.251   5.580   1.479  1.00 61.16           H  
ATOM   2828  CA  ALA A 189     -27.979   5.249  -0.604  1.00 61.16           C  
ATOM   2829  HA  ALA A 189     -28.781   5.293  -1.341  1.00 61.16           H  
ATOM   2830  C   ALA A 189     -27.050   4.082  -0.981  1.00 61.16           C  
ATOM   2831  CB  ALA A 189     -27.255   6.598  -0.625  1.00 61.16           C  
ATOM   2832  HB1 ALA A 189     -26.796   6.753  -1.601  1.00 61.16           H  
ATOM   2833  HB2 ALA A 189     -27.969   7.397  -0.431  1.00 61.16           H  
ATOM   2834  HB3 ALA A 189     -26.474   6.610   0.136  1.00 61.16           H  
ATOM   2835  O   ALA A 189     -26.263   3.596  -0.166  1.00 61.16           O  
ATOM   2836  N   VAL A 190     -27.168   3.636  -2.232  1.00 59.20           N  
ATOM   2837  H   VAL A 190     -27.828   4.107  -2.834  1.00 59.20           H  
ATOM   2838  CA  VAL A 190     -26.220   2.711  -2.866  1.00 59.20           C  
ATOM   2839  HA  VAL A 190     -26.132   1.817  -2.248  1.00 59.20           H  
ATOM   2840  C   VAL A 190     -24.846   3.386  -2.931  1.00 59.20           C  
ATOM   2841  CB  VAL A 190     -26.731   2.307  -4.266  1.00 59.20           C  
ATOM   2842  HB  VAL A 190     -26.829   3.201  -4.882  1.00 59.20           H  
ATOM   2843  O   VAL A 190     -24.783   4.609  -2.978  1.00 59.20           O  
ATOM   2844  CG1 VAL A 190     -25.801   1.322  -4.987  1.00 59.20           C  
ATOM   2845 HG11 VAL A 190     -24.854   1.806  -5.226  1.00 59.20           H  
ATOM   2846 HG12 VAL A 190     -26.251   1.006  -5.928  1.00 59.20           H  
ATOM   2847 HG13 VAL A 190     -25.618   0.446  -4.365  1.00 59.20           H  
ATOM   2848  CG2 VAL A 190     -28.112   1.637  -4.168  1.00 59.20           C  
ATOM   2849 HG21 VAL A 190     -28.846   2.329  -3.755  1.00 59.20           H  
ATOM   2850 HG22 VAL A 190     -28.054   0.756  -3.528  1.00 59.20           H  
ATOM   2851 HG23 VAL A 190     -28.451   1.339  -5.160  1.00 59.20           H  
ATOM   2852  N   GLU A 191     -23.774   2.587  -2.910  1.00 63.97           N  
ATOM   2853  H   GLU A 191     -23.941   1.591  -2.896  1.00 63.97           H  
ATOM   2854  CA  GLU A 191     -22.363   2.996  -2.975  1.00 63.97           C  
ATOM   2855  HA  GLU A 191     -22.001   3.132  -1.956  1.00 63.97           H  
ATOM   2856  C   GLU A 191     -22.133   4.313  -3.742  1.00 63.97           C  
ATOM   2857  CB  GLU A 191     -21.576   1.829  -3.597  1.00 63.97           C  
ATOM   2858  HB2 GLU A 191     -21.837   0.925  -3.047  1.00 63.97           H  
ATOM   2859  HB3 GLU A 191     -21.884   1.696  -4.634  1.00 63.97           H  
ATOM   2860  O   GLU A 191     -22.211   4.370  -4.969  1.00 63.97           O  
ATOM   2861  CG  GLU A 191     -20.050   2.003  -3.532  1.00 63.97           C  
ATOM   2862  HG2 GLU A 191     -19.772   2.210  -2.499  1.00 63.97           H  
ATOM   2863  HG3 GLU A 191     -19.762   2.863  -4.136  1.00 63.97           H  
ATOM   2864  CD  GLU A 191     -19.283   0.759  -4.021  1.00 63.97           C  
ATOM   2865  OE1 GLU A 191     -18.035   0.786  -3.918  1.00 63.97           O  
ATOM   2866  OE2 GLU A 191     -19.930  -0.211  -4.480  1.00 63.97           O  
ATOM   2867  N   THR A 192     -21.855   5.379  -2.987  1.00 79.70           N  
ATOM   2868  H   THR A 192     -21.894   5.275  -1.983  1.00 79.70           H  
ATOM   2869  CA  THR A 192     -21.578   6.716  -3.518  1.00 79.70           C  
ATOM   2870  HA  THR A 192     -21.945   6.777  -4.542  1.00 79.70           H  
ATOM   2871  C   THR A 192     -20.076   6.948  -3.507  1.00 79.70           C  
ATOM   2872  CB  THR A 192     -22.286   7.813  -2.705  1.00 79.70           C  
ATOM   2873  HB  THR A 192     -21.860   7.843  -1.702  1.00 79.70           H  
ATOM   2874  O   THR A 192     -19.423   6.770  -2.475  1.00 79.70           O  
ATOM   2875  CG2 THR A 192     -22.176   9.197  -3.343  1.00 79.70           C  
ATOM   2876 HG21 THR A 192     -21.138   9.530  -3.325  1.00 79.70           H  
ATOM   2877 HG22 THR A 192     -22.530   9.164  -4.374  1.00 79.70           H  
ATOM   2878 HG23 THR A 192     -22.771   9.914  -2.778  1.00 79.70           H  
ATOM   2879  OG1 THR A 192     -23.663   7.554  -2.594  1.00 79.70           O  
ATOM   2880  HG1 THR A 192     -23.999   8.069  -1.857  1.00 79.70           H  
ATOM   2881  N   GLN A 193     -19.529   7.374  -4.645  1.00 89.81           N  
ATOM   2882  H   GLN A 193     -20.126   7.513  -5.448  1.00 89.81           H  
ATOM   2883  CA  GLN A 193     -18.180   7.924  -4.695  1.00 89.81           C  
ATOM   2884  HA  GLN A 193     -17.564   7.414  -3.955  1.00 89.81           H  
ATOM   2885  C   GLN A 193     -18.215   9.408  -4.327  1.00 89.81           C  
ATOM   2886  CB  GLN A 193     -17.535   7.702  -6.068  1.00 89.81           C  
ATOM   2887  HB2 GLN A 193     -18.162   8.130  -6.851  1.00 89.81           H  
ATOM   2888  HB3 GLN A 193     -16.574   8.216  -6.074  1.00 89.81           H  
ATOM   2889  O   GLN A 193     -19.044  10.164  -4.830  1.00 89.81           O  
ATOM   2890  CG  GLN A 193     -17.295   6.211  -6.347  1.00 89.81           C  
ATOM   2891  HG2 GLN A 193     -16.834   5.758  -5.469  1.00 89.81           H  
ATOM   2892  HG3 GLN A 193     -18.246   5.711  -6.528  1.00 89.81           H  
ATOM   2893  CD  GLN A 193     -16.375   5.971  -7.539  1.00 89.81           C  
ATOM   2894  NE2 GLN A 193     -15.837   4.777  -7.670  1.00 89.81           N  
ATOM   2895 HE21 GLN A 193     -16.116   4.022  -7.060  1.00 89.81           H  
ATOM   2896 HE22 GLN A 193     -15.238   4.646  -8.473  1.00 89.81           H  
ATOM   2897  OE1 GLN A 193     -16.090   6.834  -8.353  1.00 89.81           O  
ATOM   2898  N   TYR A 194     -17.299   9.811  -3.457  1.00 93.24           N  
ATOM   2899  H   TYR A 194     -16.677   9.114  -3.072  1.00 93.24           H  
ATOM   2900  CA  TYR A 194     -17.112  11.178  -2.995  1.00 93.24           C  
ATOM   2901  HA  TYR A 194     -17.962  11.792  -3.293  1.00 93.24           H  
ATOM   2902  C   TYR A 194     -15.848  11.744  -3.631  1.00 93.24           C  
ATOM   2903  CB  TYR A 194     -17.025  11.179  -1.465  1.00 93.24           C  
ATOM   2904  HB2 TYR A 194     -16.135  10.628  -1.163  1.00 93.24           H  
ATOM   2905  HB3 TYR A 194     -16.900  12.204  -1.115  1.00 93.24           H  
ATOM   2906  O   TYR A 194     -14.778  11.143  -3.516  1.00 93.24           O  
ATOM   2907  CG  TYR A 194     -18.237  10.566  -0.794  1.00 93.24           C  
ATOM   2908  CD1 TYR A 194     -19.458  11.265  -0.761  1.00 93.24           C  
ATOM   2909  HD1 TYR A 194     -19.522  12.251  -1.197  1.00 93.24           H  
ATOM   2910  CD2 TYR A 194     -18.159   9.260  -0.273  1.00 93.24           C  
ATOM   2911  HD2 TYR A 194     -17.231   8.711  -0.339  1.00 93.24           H  
ATOM   2912  CE1 TYR A 194     -20.600  10.667  -0.195  1.00 93.24           C  
ATOM   2913  HE1 TYR A 194     -21.544  11.190  -0.180  1.00 93.24           H  
ATOM   2914  CE2 TYR A 194     -19.300   8.650   0.277  1.00 93.24           C  
ATOM   2915  HE2 TYR A 194     -19.244   7.634   0.639  1.00 93.24           H  
ATOM   2916  OH  TYR A 194     -21.633   8.749   0.805  1.00 93.24           O  
ATOM   2917  HH  TYR A 194     -21.442   7.845   1.065  1.00 93.24           H  
ATOM   2918  CZ  TYR A 194     -20.521   9.354   0.314  1.00 93.24           C  
ATOM   2919  N   GLU A 195     -15.963  12.879  -4.312  1.00 94.64           N  
ATOM   2920  H   GLU A 195     -16.853  13.355  -4.346  1.00 94.64           H  
ATOM   2921  CA  GLU A 195     -14.804  13.582  -4.862  1.00 94.64           C  
ATOM   2922  HA  GLU A 195     -14.187  12.874  -5.417  1.00 94.64           H  
ATOM   2923  C   GLU A 195     -13.947  14.153  -3.730  1.00 94.64           C  
ATOM   2924  CB  GLU A 195     -15.240  14.684  -5.835  1.00 94.64           C  
ATOM   2925  HB2 GLU A 195     -14.354  15.235  -6.150  1.00 94.64           H  
ATOM   2926  HB3 GLU A 195     -15.916  15.370  -5.323  1.00 94.64           H  
ATOM   2927  O   GLU A 195     -14.464  14.592  -2.700  1.00 94.64           O  
ATOM   2928  CG  GLU A 195     -15.931  14.106  -7.081  1.00 94.64           C  
ATOM   2929  HG2 GLU A 195     -16.850  13.605  -6.779  1.00 94.64           H  
ATOM   2930  HG3 GLU A 195     -15.272  13.360  -7.525  1.00 94.64           H  
ATOM   2931  CD  GLU A 195     -16.270  15.171  -8.136  1.00 94.64           C  
ATOM   2932  OE1 GLU A 195     -16.545  14.763  -9.287  1.00 94.64           O  
ATOM   2933  OE2 GLU A 195     -16.282  16.376  -7.794  1.00 94.64           O  
ATOM   2934  N   ILE A 196     -12.628  14.122  -3.909  1.00 96.33           N  
ATOM   2935  H   ILE A 196     -12.253  13.785  -4.784  1.00 96.33           H  
ATOM   2936  CA  ILE A 196     -11.684  14.614  -2.906  1.00 96.33           C  
ATOM   2937  HA  ILE A 196     -12.174  14.624  -1.933  1.00 96.33           H  
ATOM   2938  C   ILE A 196     -11.269  16.045  -3.276  1.00 96.33           C  
ATOM   2939  CB  ILE A 196     -10.486  13.653  -2.770  1.00 96.33           C  
ATOM   2940  HB  ILE A 196     -10.037  13.507  -3.752  1.00 96.33           H  
ATOM   2941  O   ILE A 196     -10.717  16.250  -4.361  1.00 96.33           O  
ATOM   2942  CG1 ILE A 196     -10.978  12.292  -2.228  1.00 96.33           C  
ATOM   2943 HG12 ILE A 196     -11.815  11.937  -2.830  1.00 96.33           H  
ATOM   2944 HG13 ILE A 196     -11.341  12.412  -1.207  1.00 96.33           H  
ATOM   2945  CG2 ILE A 196      -9.427  14.246  -1.828  1.00 96.33           C  
ATOM   2946 HG21 ILE A 196      -9.004  15.152  -2.263  1.00 96.33           H  
ATOM   2947 HG22 ILE A 196      -9.871  14.482  -0.861  1.00 96.33           H  
ATOM   2948 HG23 ILE A 196      -8.598  13.549  -1.700  1.00 96.33           H  
ATOM   2949  CD1 ILE A 196      -9.912  11.198  -2.249  1.00 96.33           C  
ATOM   2950 HD11 ILE A 196      -9.446  11.155  -3.233  1.00 96.33           H  
ATOM   2951 HD12 ILE A 196     -10.396  10.243  -2.044  1.00 96.33           H  
ATOM   2952 HD13 ILE A 196      -9.156  11.382  -1.485  1.00 96.33           H  
ATOM   2953  N   PRO A 197     -11.481  17.041  -2.393  1.00 95.05           N  
ATOM   2954  CA  PRO A 197     -10.939  18.381  -2.592  1.00 95.05           C  
ATOM   2955  HA  PRO A 197     -11.375  18.799  -3.499  1.00 95.05           H  
ATOM   2956  C   PRO A 197      -9.411  18.349  -2.715  1.00 95.05           C  
ATOM   2957  CB  PRO A 197     -11.398  19.205  -1.383  1.00 95.05           C  
ATOM   2958  HB2 PRO A 197     -10.636  19.191  -0.604  1.00 95.05           H  
ATOM   2959  HB3 PRO A 197     -11.630  20.234  -1.660  1.00 95.05           H  
ATOM   2960  O   PRO A 197      -8.728  17.662  -1.958  1.00 95.05           O  
ATOM   2961  CG  PRO A 197     -12.634  18.458  -0.886  1.00 95.05           C  
ATOM   2962  HG2 PRO A 197     -12.808  18.623   0.177  1.00 95.05           H  
ATOM   2963  HG3 PRO A 197     -13.504  18.757  -1.471  1.00 95.05           H  
ATOM   2964  CD  PRO A 197     -12.293  17.001  -1.185  1.00 95.05           C  
ATOM   2965  HD2 PRO A 197     -13.211  16.431  -1.330  1.00 95.05           H  
ATOM   2966  HD3 PRO A 197     -11.709  16.579  -0.367  1.00 95.05           H  
ATOM   2967  N   ASN A 198      -8.853  19.111  -3.655  1.00 93.15           N  
ATOM   2968  H   ASN A 198      -9.469  19.649  -4.246  1.00 93.15           H  
ATOM   2969  CA  ASN A 198      -7.420  19.067  -3.986  1.00 93.15           C  
ATOM   2970  HA  ASN A 198      -7.163  18.051  -4.284  1.00 93.15           H  
ATOM   2971  C   ASN A 198      -6.485  19.443  -2.806  1.00 93.15           C  
ATOM   2972  CB  ASN A 198      -7.233  20.005  -5.189  1.00 93.15           C  
ATOM   2973  HB2 ASN A 198      -7.517  21.017  -4.903  1.00 93.15           H  
ATOM   2974  HB3 ASN A 198      -7.879  19.680  -6.005  1.00 93.15           H  
ATOM   2975  O   ASN A 198      -5.327  19.016  -2.733  1.00 93.15           O  
ATOM   2976  CG  ASN A 198      -5.810  20.004  -5.713  1.00 93.15           C  
ATOM   2977  ND2 ASN A 198      -5.187  21.156  -5.811  1.00 93.15           N  
ATOM   2978 HD21 ASN A 198      -4.245  21.110  -6.171  1.00 93.15           H  
ATOM   2979 HD22 ASN A 198      -5.638  22.006  -5.504  1.00 93.15           H  
ATOM   2980  OD1 ASN A 198      -5.239  18.989  -6.061  1.00 93.15           O  
ATOM   2981  N   ASP A 199      -6.979  20.254  -1.874  1.00 94.25           N  
ATOM   2982  H   ASP A 199      -7.953  20.518  -1.922  1.00 94.25           H  
ATOM   2983  CA  ASP A 199      -6.300  20.690  -0.652  1.00 94.25           C  
ATOM   2984  HA  ASP A 199      -5.228  20.726  -0.845  1.00 94.25           H  
ATOM   2985  C   ASP A 199      -6.488  19.737   0.540  1.00 94.25           C  
ATOM   2986  CB  ASP A 199      -6.746  22.123  -0.314  1.00 94.25           C  
ATOM   2987  HB2 ASP A 199      -6.457  22.776  -1.138  1.00 94.25           H  
ATOM   2988  HB3 ASP A 199      -6.203  22.455   0.571  1.00 94.25           H  
ATOM   2989  O   ASP A 199      -5.762  19.856   1.530  1.00 94.25           O  
ATOM   2990  CG  ASP A 199      -8.254  22.293  -0.070  1.00 94.25           C  
ATOM   2991  OD1 ASP A 199      -9.038  21.454  -0.576  1.00 94.25           O  
ATOM   2992  OD2 ASP A 199      -8.609  23.311   0.556  1.00 94.25           O  
ATOM   2993  N   ALA A 200      -7.381  18.747   0.437  1.00 96.87           N  
ATOM   2994  H   ALA A 200      -7.922  18.663  -0.412  1.00 96.87           H  
ATOM   2995  CA  ALA A 200      -7.597  17.756   1.482  1.00 96.87           C  
ATOM   2996  HA  ALA A 200      -7.744  18.297   2.417  1.00 96.87           H  
ATOM   2997  C   ALA A 200      -6.372  16.841   1.662  1.00 96.87           C  
ATOM   2998  CB  ALA A 200      -8.879  16.967   1.200  1.00 96.87           C  
ATOM   2999  HB1 ALA A 200      -8.746  16.353   0.309  1.00 96.87           H  
ATOM   3000  HB2 ALA A 200      -9.104  16.322   2.049  1.00 96.87           H  
ATOM   3001  HB3 ALA A 200      -9.709  17.655   1.043  1.00 96.87           H  
ATOM   3002  O   ALA A 200      -5.696  16.443   0.707  1.00 96.87           O  
ATOM   3003  N   ARG A 201      -6.069  16.507   2.918  1.00 96.72           N  
ATOM   3004  H   ARG A 201      -6.640  16.927   3.637  1.00 96.72           H  
ATOM   3005  CA  ARG A 201      -4.950  15.637   3.328  1.00 96.72           C  
ATOM   3006  HA  ARG A 201      -4.559  15.113   2.456  1.00 96.72           H  
ATOM   3007  C   ARG A 201      -5.378  14.517   4.266  1.00 96.72           C  
ATOM   3008  CB  ARG A 201      -3.842  16.492   3.973  1.00 96.72           C  
ATOM   3009  HB2 ARG A 201      -4.259  17.027   4.826  1.00 96.72           H  
ATOM   3010  HB3 ARG A 201      -3.056  15.835   4.346  1.00 96.72           H  
ATOM   3011  O   ARG A 201      -4.721  13.480   4.311  1.00 96.72           O  
ATOM   3012  CG  ARG A 201      -3.208  17.512   3.015  1.00 96.72           C  
ATOM   3013  HG2 ARG A 201      -2.477  18.101   3.569  1.00 96.72           H  
ATOM   3014  HG3 ARG A 201      -3.974  18.192   2.643  1.00 96.72           H  
ATOM   3015  CD  ARG A 201      -2.498  16.831   1.836  1.00 96.72           C  
ATOM   3016  HD2 ARG A 201      -1.680  16.223   2.224  1.00 96.72           H  
ATOM   3017  HD3 ARG A 201      -3.185  16.158   1.323  1.00 96.72           H  
ATOM   3018  NE  ARG A 201      -1.962  17.814   0.876  1.00 96.72           N  
ATOM   3019  HE  ARG A 201      -1.130  18.314   1.156  1.00 96.72           H  
ATOM   3020  NH1 ARG A 201      -3.566  17.581  -0.785  1.00 96.72           N  
ATOM   3021 HH11 ARG A 201      -4.149  17.008  -0.193  1.00 96.72           H  
ATOM   3022 HH12 ARG A 201      -4.029  17.957  -1.600  1.00 96.72           H  
ATOM   3023  NH2 ARG A 201      -1.883  18.987  -1.071  1.00 96.72           N  
ATOM   3024 HH21 ARG A 201      -2.339  19.211  -1.944  1.00 96.72           H  
ATOM   3025 HH22 ARG A 201      -1.062  19.483  -0.755  1.00 96.72           H  
ATOM   3026  CZ  ARG A 201      -2.473  18.110  -0.310  1.00 96.72           C  
ATOM   3027  N   SER A 202      -6.486  14.691   4.977  1.00 96.65           N  
ATOM   3028  H   SER A 202      -6.993  15.560   4.888  1.00 96.65           H  
ATOM   3029  CA  SER A 202      -7.135  13.616   5.725  1.00 96.65           C  
ATOM   3030  HA  SER A 202      -6.866  12.658   5.280  1.00 96.65           H  
ATOM   3031  C   SER A 202      -8.651  13.733   5.635  1.00 96.65           C  
ATOM   3032  CB  SER A 202      -6.648  13.574   7.176  1.00 96.65           C  
ATOM   3033  HB2 SER A 202      -5.574  13.388   7.190  1.00 96.65           H  
ATOM   3034  HB3 SER A 202      -7.138  12.748   7.692  1.00 96.65           H  
ATOM   3035  O   SER A 202      -9.189  14.778   5.258  1.00 96.65           O  
ATOM   3036  OG  SER A 202      -6.926  14.783   7.854  1.00 96.65           O  
ATOM   3037  HG  SER A 202      -6.513  15.501   7.370  1.00 96.65           H  
ATOM   3038  N   VAL A 203      -9.330  12.640   5.955  1.00 96.19           N  
ATOM   3039  H   VAL A 203      -8.814  11.816   6.231  1.00 96.19           H  
ATOM   3040  CA  VAL A 203     -10.781  12.566   6.061  1.00 96.19           C  
ATOM   3041  HA  VAL A 203     -11.191  13.571   5.962  1.00 96.19           H  
ATOM   3042  C   VAL A 203     -11.157  12.054   7.445  1.00 96.19           C  
ATOM   3043  CB  VAL A 203     -11.380  11.723   4.921  1.00 96.19           C  
ATOM   3044  HB  VAL A 203     -11.098  12.190   3.977  1.00 96.19           H  
ATOM   3045  O   VAL A 203     -10.635  11.043   7.909  1.00 96.19           O  
ATOM   3046  CG1 VAL A 203     -10.887  10.269   4.877  1.00 96.19           C  
ATOM   3047 HG11 VAL A 203     -11.284   9.775   3.990  1.00 96.19           H  
ATOM   3048 HG12 VAL A 203      -9.799  10.242   4.825  1.00 96.19           H  
ATOM   3049 HG13 VAL A 203     -11.224   9.730   5.762  1.00 96.19           H  
ATOM   3050  CG2 VAL A 203     -12.906  11.719   4.996  1.00 96.19           C  
ATOM   3051 HG21 VAL A 203     -13.287  12.727   4.829  1.00 96.19           H  
ATOM   3052 HG22 VAL A 203     -13.246  11.362   5.968  1.00 96.19           H  
ATOM   3053 HG23 VAL A 203     -13.299  11.042   4.237  1.00 96.19           H  
ATOM   3054  N   ASP A 204     -12.082  12.750   8.089  1.00 95.70           N  
ATOM   3055  H   ASP A 204     -12.452  13.577   7.643  1.00 95.70           H  
ATOM   3056  CA  ASP A 204     -12.756  12.304   9.295  1.00 95.70           C  
ATOM   3057  HA  ASP A 204     -12.118  11.609   9.841  1.00 95.70           H  
ATOM   3058  C   ASP A 204     -14.046  11.583   8.916  1.00 95.70           C  
ATOM   3059  CB  ASP A 204     -13.057  13.494  10.209  1.00 95.70           C  
ATOM   3060  HB2 ASP A 204     -13.457  14.315   9.613  1.00 95.70           H  
ATOM   3061  HB3 ASP A 204     -13.822  13.197  10.926  1.00 95.70           H  
ATOM   3062  O   ASP A 204     -14.923  12.131   8.241  1.00 95.70           O  
ATOM   3063  CG  ASP A 204     -11.853  14.002  10.993  1.00 95.70           C  
ATOM   3064  OD1 ASP A 204     -10.738  13.449  10.887  1.00 95.70           O  
ATOM   3065  OD2 ASP A 204     -12.045  14.988  11.736  1.00 95.70           O  
ATOM   3066  N   ILE A 205     -14.166  10.340   9.372  1.00 94.43           N  
ATOM   3067  H   ILE A 205     -13.373   9.932   9.847  1.00 94.43           H  
ATOM   3068  CA  ILE A 205     -15.379   9.544   9.250  1.00 94.43           C  
ATOM   3069  HA  ILE A 205     -16.025   9.999   8.499  1.00 94.43           H  
ATOM   3070  C   ILE A 205     -16.117   9.581  10.583  1.00 94.43           C  
ATOM   3071  CB  ILE A 205     -15.064   8.110   8.786  1.00 94.43           C  
ATOM   3072  HB  ILE A 205     -14.527   7.600   9.586  1.00 94.43           H  
ATOM   3073  O   ILE A 205     -15.651   9.043  11.592  1.00 94.43           O  
ATOM   3074  CG1 ILE A 205     -14.172   8.052   7.524  1.00 94.43           C  
ATOM   3075 HG12 ILE A 205     -13.974   7.007   7.283  1.00 94.43           H  
ATOM   3076 HG13 ILE A 205     -13.208   8.511   7.741  1.00 94.43           H  
ATOM   3077  CG2 ILE A 205     -16.396   7.379   8.545  1.00 94.43           C  
ATOM   3078 HG21 ILE A 205     -16.900   7.192   9.493  1.00 94.43           H  
ATOM   3079 HG22 ILE A 205     -16.224   6.426   8.043  1.00 94.43           H  
ATOM   3080 HG23 ILE A 205     -17.037   7.995   7.913  1.00 94.43           H  
ATOM   3081  CD1 ILE A 205     -14.761   8.723   6.276  1.00 94.43           C  
ATOM   3082 HD11 ILE A 205     -15.682   8.222   5.978  1.00 94.43           H  
ATOM   3083 HD12 ILE A 205     -14.044   8.652   5.458  1.00 94.43           H  
ATOM   3084 HD13 ILE A 205     -14.968   9.776   6.470  1.00 94.43           H  
ATOM   3085  N   ASN A 206     -17.283  10.218  10.582  1.00 93.98           N  
ATOM   3086  H   ASN A 206     -17.607  10.630   9.719  1.00 93.98           H  
ATOM   3087  CA  ASN A 206     -18.106  10.383  11.769  1.00 93.98           C  
ATOM   3088  HA  ASN A 206     -17.477  10.297  12.654  1.00 93.98           H  
ATOM   3089  C   ASN A 206     -19.177   9.297  11.837  1.00 93.98           C  
ATOM   3090  CB  ASN A 206     -18.713  11.787  11.779  1.00 93.98           C  
ATOM   3091  HB2 ASN A 206     -19.240  11.954  10.840  1.00 93.98           H  
ATOM   3092  HB3 ASN A 206     -19.432  11.871  12.594  1.00 93.98           H  
ATOM   3093  O   ASN A 206     -19.900   9.042  10.868  1.00 93.98           O  
ATOM   3094  CG  ASN A 206     -17.657  12.854  11.992  1.00 93.98           C  
ATOM   3095  ND2 ASN A 206     -17.306  13.607  10.979  1.00 93.98           N  
ATOM   3096 HD21 ASN A 206     -17.836  13.560  10.120  1.00 93.98           H  
ATOM   3097 HD22 ASN A 206     -16.717  14.403  11.177  1.00 93.98           H  
ATOM   3098  OD1 ASN A 206     -17.144  12.991  13.087  1.00 93.98           O  
ATOM   3099  N   ALA A 207     -19.303   8.682  13.011  1.00 92.82           N  
ATOM   3100  H   ALA A 207     -18.710   8.975  13.774  1.00 92.82           H  
ATOM   3101  CA  ALA A 207     -20.357   7.721  13.293  1.00 92.82           C  
ATOM   3102  HA  ALA A 207     -20.553   7.166  12.376  1.00 92.82           H  
ATOM   3103  C   ALA A 207     -21.657   8.417  13.729  1.00 92.82           C  
ATOM   3104  CB  ALA A 207     -19.856   6.724  14.340  1.00 92.82           C  
ATOM   3105  HB1 ALA A 207     -20.618   5.964  14.515  1.00 92.82           H  
ATOM   3106  HB2 ALA A 207     -18.946   6.239  13.986  1.00 92.82           H  
ATOM   3107  HB3 ALA A 207     -19.653   7.247  15.275  1.00 92.82           H  
ATOM   3108  O   ALA A 207     -21.640   9.523  14.272  1.00 92.82           O  
ATOM   3109  N   THR A 208     -22.792   7.745  13.536  1.00 90.33           N  
ATOM   3110  H   THR A 208     -22.723   6.845  13.084  1.00 90.33           H  
ATOM   3111  CA  THR A 208     -24.063   8.115  14.174  1.00 90.33           C  
ATOM   3112  HA  THR A 208     -24.198   9.194  14.092  1.00 90.33           H  
ATOM   3113  C   THR A 208     -24.010   7.777  15.674  1.00 90.33           C  
ATOM   3114  CB  THR A 208     -25.263   7.431  13.484  1.00 90.33           C  
ATOM   3115  HB  THR A 208     -26.178   7.809  13.942  1.00 90.33           H  
ATOM   3116  O   THR A 208     -22.952   7.509  16.245  1.00 90.33           O  
ATOM   3117  CG2 THR A 208     -25.380   7.681  11.983  1.00 90.33           C  
ATOM   3118 HG21 THR A 208     -26.228   7.127  11.581  1.00 90.33           H  
ATOM   3119 HG22 THR A 208     -25.546   8.743  11.798  1.00 90.33           H  
ATOM   3120 HG23 THR A 208     -24.475   7.364  11.465  1.00 90.33           H  
ATOM   3121  OG1 THR A 208     -25.231   6.040  13.680  1.00 90.33           O  
ATOM   3122  HG1 THR A 208     -25.030   5.652  12.825  1.00 90.33           H  
ATOM   3123  N   ALA A 209     -25.165   7.727  16.345  1.00 90.07           N  
ATOM   3124  H   ALA A 209     -26.024   7.953  15.863  1.00 90.07           H  
ATOM   3125  CA  ALA A 209     -25.252   7.145  17.686  1.00 90.07           C  
ATOM   3126  HA  ALA A 209     -24.575   7.688  18.345  1.00 90.07           H  
ATOM   3127  C   ALA A 209     -24.831   5.657  17.726  1.00 90.07           C  
ATOM   3128  CB  ALA A 209     -26.686   7.334  18.192  1.00 90.07           C  
ATOM   3129  HB1 ALA A 209     -26.940   8.394  18.202  1.00 90.07           H  
ATOM   3130  HB2 ALA A 209     -26.765   6.944  19.207  1.00 90.07           H  
ATOM   3131  HB3 ALA A 209     -27.384   6.796  17.551  1.00 90.07           H  
ATOM   3132  O   ALA A 209     -24.546   5.128  18.800  1.00 90.07           O  
ATOM   3133  N   ILE A 210     -24.788   4.980  16.572  1.00 90.11           N  
ATOM   3134  H   ILE A 210     -24.965   5.486  15.716  1.00 90.11           H  
ATOM   3135  CA  ILE A 210     -24.305   3.608  16.426  1.00 90.11           C  
ATOM   3136  HA  ILE A 210     -24.415   3.087  17.377  1.00 90.11           H  
ATOM   3137  C   ILE A 210     -22.820   3.655  16.060  1.00 90.11           C  
ATOM   3138  CB  ILE A 210     -25.130   2.849  15.364  1.00 90.11           C  
ATOM   3139  HB  ILE A 210     -24.969   3.319  14.395  1.00 90.11           H  
ATOM   3140  O   ILE A 210     -22.450   4.214  15.031  1.00 90.11           O  
ATOM   3141  CG1 ILE A 210     -26.645   2.894  15.682  1.00 90.11           C  
ATOM   3142 HG12 ILE A 210     -26.840   2.361  16.612  1.00 90.11           H  
ATOM   3143 HG13 ILE A 210     -26.960   3.929  15.815  1.00 90.11           H  
ATOM   3144  CG2 ILE A 210     -24.642   1.392  15.285  1.00 90.11           C  
ATOM   3145 HG21 ILE A 210     -23.595   1.355  14.987  1.00 90.11           H  
ATOM   3146 HG22 ILE A 210     -24.760   0.898  16.250  1.00 90.11           H  
ATOM   3147 HG23 ILE A 210     -25.219   0.852  14.535  1.00 90.11           H  
ATOM   3148  CD1 ILE A 210     -27.532   2.316  14.573  1.00 90.11           C  
ATOM   3149 HD11 ILE A 210     -28.577   2.520  14.806  1.00 90.11           H  
ATOM   3150 HD12 ILE A 210     -27.286   2.783  13.619  1.00 90.11           H  
ATOM   3151 HD13 ILE A 210     -27.403   1.236  14.496  1.00 90.11           H  
ATOM   3152  N   ALA A 211     -21.972   3.044  16.887  1.00 92.17           N  
ATOM   3153  H   ALA A 211     -22.333   2.595  17.716  1.00 92.17           H  
ATOM   3154  CA  ALA A 211     -20.537   2.982  16.628  1.00 92.17           C  
ATOM   3155  HA  ALA A 211     -20.180   3.996  16.450  1.00 92.17           H  
ATOM   3156  C   ALA A 211     -20.222   2.147  15.374  1.00 92.17           C  
ATOM   3157  CB  ALA A 211     -19.824   2.435  17.869  1.00 92.17           C  
ATOM   3158  HB1 ALA A 211     -20.039   3.067  18.731  1.00 92.17           H  
ATOM   3159  HB2 ALA A 211     -18.748   2.430  17.694  1.00 92.17           H  
ATOM   3160  HB3 ALA A 211     -20.155   1.416  18.071  1.00 92.17           H  
ATOM   3161  O   ALA A 211     -20.796   1.075  15.162  1.00 92.17           O  
ATOM   3162  N   ILE A 212     -19.262   2.612  14.575  1.00 91.97           N  
ATOM   3163  H   ILE A 212     -18.778   3.452  14.857  1.00 91.97           H  
ATOM   3164  CA  ILE A 212     -18.711   1.851  13.461  1.00 91.97           C  
ATOM   3165  HA  ILE A 212     -19.532   1.304  12.996  1.00 91.97           H  
ATOM   3166  C   ILE A 212     -17.705   0.839  14.015  1.00 91.97           C  
ATOM   3167  CB  ILE A 212     -18.085   2.750  12.373  1.00 91.97           C  
ATOM   3168  HB  ILE A 212     -17.220   3.271  12.784  1.00 91.97           H  
ATOM   3169  O   ILE A 212     -16.641   1.198  14.515  1.00 91.97           O  
ATOM   3170  CG1 ILE A 212     -19.081   3.794  11.815  1.00 91.97           C  
ATOM   3171 HG12 ILE A 212     -19.605   4.281  12.637  1.00 91.97           H  
ATOM   3172 HG13 ILE A 212     -19.820   3.277  11.203  1.00 91.97           H  
ATOM   3173  CG2 ILE A 212     -17.636   1.795  11.250  1.00 91.97           C  
ATOM   3174 HG21 ILE A 212     -17.516   2.332  10.309  1.00 91.97           H  
ATOM   3175 HG22 ILE A 212     -16.694   1.316  11.517  1.00 91.97           H  
ATOM   3176 HG23 ILE A 212     -18.392   1.030  11.072  1.00 91.97           H  
ATOM   3177  CD1 ILE A 212     -18.462   4.909  10.960  1.00 91.97           C  
ATOM   3178 HD11 ILE A 212     -17.933   4.498  10.101  1.00 91.97           H  
ATOM   3179 HD12 ILE A 212     -17.768   5.508  11.549  1.00 91.97           H  
ATOM   3180 HD13 ILE A 212     -19.256   5.562  10.597  1.00 91.97           H  
ATOM   3181  N   THR A 213     -18.054  -0.439  13.902  1.00 92.18           N  
ATOM   3182  H   THR A 213     -18.939  -0.624  13.452  1.00 92.18           H  
ATOM   3183  CA  THR A 213     -17.262  -1.577  14.410  1.00 92.18           C  
ATOM   3184  HA  THR A 213     -16.706  -1.256  15.291  1.00 92.18           H  
ATOM   3185  C   THR A 213     -16.231  -2.091  13.413  1.00 92.18           C  
ATOM   3186  CB  THR A 213     -18.172  -2.739  14.820  1.00 92.18           C  
ATOM   3187  HB  THR A 213     -17.552  -3.583  15.124  1.00 92.18           H  
ATOM   3188  O   THR A 213     -15.232  -2.690  13.799  1.00 92.18           O  
ATOM   3189  CG2 THR A 213     -19.054  -2.349  16.005  1.00 92.18           C  
ATOM   3190 HG21 THR A 213     -18.422  -2.059  16.845  1.00 92.18           H  
ATOM   3191 HG22 THR A 213     -19.707  -1.515  15.746  1.00 92.18           H  
ATOM   3192 HG23 THR A 213     -19.663  -3.204  16.301  1.00 92.18           H  
ATOM   3193  OG1 THR A 213     -18.999  -3.154  13.747  1.00 92.18           O  
ATOM   3194  HG1 THR A 213     -19.350  -2.378  13.304  1.00 92.18           H  
ATOM   3195  N   GLY A 214     -16.450  -1.834  12.128  1.00 90.25           N  
ATOM   3196  H   GLY A 214     -17.303  -1.356  11.873  1.00 90.25           H  
ATOM   3197  CA  GLY A 214     -15.488  -2.104  11.075  1.00 90.25           C  
ATOM   3198  HA2 GLY A 214     -15.553  -3.148  10.768  1.00 90.25           H  
ATOM   3199  HA3 GLY A 214     -14.481  -1.901  11.439  1.00 90.25           H  
ATOM   3200  C   GLY A 214     -15.784  -1.215   9.884  1.00 90.25           C  
ATOM   3201  O   GLY A 214     -16.944  -0.976   9.560  1.00 90.25           O  
ATOM   3202  N   GLY A 215     -14.746  -0.718   9.228  1.00 90.63           N  
ATOM   3203  H   GLY A 215     -13.808  -0.844   9.581  1.00 90.63           H  
ATOM   3204  CA  GLY A 215     -14.924   0.032   7.998  1.00 90.63           C  
ATOM   3205  HA2 GLY A 215     -15.672  -0.482   7.395  1.00 90.63           H  
ATOM   3206  HA3 GLY A 215     -15.287   1.038   8.208  1.00 90.63           H  
ATOM   3207  C   GLY A 215     -13.655   0.128   7.178  1.00 90.63           C  
ATOM   3208  O   GLY A 215     -12.562  -0.217   7.643  1.00 90.63           O  
ATOM   3209  N   ARG A 216     -13.827   0.545   5.931  1.00 93.06           N  
ATOM   3210  H   ARG A 216     -14.763   0.800   5.652  1.00 93.06           H  
ATOM   3211  CA  ARG A 216     -12.766   0.770   4.956  1.00 93.06           C  
ATOM   3212  HA  ARG A 216     -11.811   0.902   5.466  1.00 93.06           H  
ATOM   3213  C   ARG A 216     -13.053   2.058   4.203  1.00 93.06           C  
ATOM   3214  CB  ARG A 216     -12.672  -0.405   3.967  1.00 93.06           C  
ATOM   3215  HB2 ARG A 216     -11.910  -0.167   3.224  1.00 93.06           H  
ATOM   3216  HB3 ARG A 216     -13.622  -0.494   3.440  1.00 93.06           H  
ATOM   3217  O   ARG A 216     -14.201   2.311   3.834  1.00 93.06           O  
ATOM   3218  CG  ARG A 216     -12.338  -1.771   4.586  1.00 93.06           C  
ATOM   3219  HG2 ARG A 216     -12.346  -2.515   3.790  1.00 93.06           H  
ATOM   3220  HG3 ARG A 216     -13.105  -2.043   5.310  1.00 93.06           H  
ATOM   3221  CD  ARG A 216     -10.961  -1.788   5.258  1.00 93.06           C  
ATOM   3222  HD2 ARG A 216     -10.204  -1.511   4.525  1.00 93.06           H  
ATOM   3223  HD3 ARG A 216     -10.938  -1.038   6.048  1.00 93.06           H  
ATOM   3224  NE  ARG A 216     -10.637  -3.117   5.809  1.00 93.06           N  
ATOM   3225  HE  ARG A 216     -10.082  -3.717   5.215  1.00 93.06           H  
ATOM   3226  NH1 ARG A 216     -11.605  -2.872   7.885  1.00 93.06           N  
ATOM   3227 HH11 ARG A 216     -11.730  -3.203   8.830  1.00 93.06           H  
ATOM   3228 HH12 ARG A 216     -11.874  -1.928   7.645  1.00 93.06           H  
ATOM   3229  NH2 ARG A 216     -10.499  -4.743   7.393  1.00 93.06           N  
ATOM   3230 HH21 ARG A 216      -9.920  -5.289   6.771  1.00 93.06           H  
ATOM   3231 HH22 ARG A 216     -10.683  -5.081   8.326  1.00 93.06           H  
ATOM   3232  CZ  ARG A 216     -10.920  -3.567   7.020  1.00 93.06           C  
ATOM   3233  N   VAL A 217     -12.002   2.825   3.948  1.00 94.66           N  
ATOM   3234  H   VAL A 217     -11.095   2.523   4.274  1.00 94.66           H  
ATOM   3235  CA  VAL A 217     -12.032   3.922   2.981  1.00 94.66           C  
ATOM   3236  HA  VAL A 217     -13.064   4.133   2.698  1.00 94.66           H  
ATOM   3237  C   VAL A 217     -11.288   3.443   1.745  1.00 94.66           C  
ATOM   3238  CB  VAL A 217     -11.445   5.224   3.552  1.00 94.66           C  
ATOM   3239  HB  VAL A 217     -10.379   5.097   3.737  1.00 94.66           H  
ATOM   3240  O   VAL A 217     -10.137   3.023   1.833  1.00 94.66           O  
ATOM   3241  CG1 VAL A 217     -11.653   6.367   2.553  1.00 94.66           C  
ATOM   3242 HG11 VAL A 217     -11.096   6.173   1.636  1.00 94.66           H  
ATOM   3243 HG12 VAL A 217     -12.710   6.480   2.313  1.00 94.66           H  
ATOM   3244 HG13 VAL A 217     -11.287   7.301   2.978  1.00 94.66           H  
ATOM   3245  CG2 VAL A 217     -12.130   5.615   4.870  1.00 94.66           C  
ATOM   3246 HG21 VAL A 217     -11.747   6.576   5.212  1.00 94.66           H  
ATOM   3247 HG22 VAL A 217     -11.919   4.874   5.640  1.00 94.66           H  
ATOM   3248 HG23 VAL A 217     -13.208   5.694   4.727  1.00 94.66           H  
ATOM   3249  N   ILE A 218     -11.970   3.435   0.607  1.00 94.97           N  
ATOM   3250  H   ILE A 218     -12.906   3.816   0.609  1.00 94.97           H  
ATOM   3251  CA  ILE A 218     -11.459   2.915  -0.660  1.00 94.97           C  
ATOM   3252  HA  ILE A 218     -10.525   2.375  -0.501  1.00 94.97           H  
ATOM   3253  C   ILE A 218     -11.180   4.119  -1.549  1.00 94.97           C  
ATOM   3254  CB  ILE A 218     -12.476   1.943  -1.297  1.00 94.97           C  
ATOM   3255  HB  ILE A 218     -13.389   2.502  -1.503  1.00 94.97           H  
ATOM   3256  O   ILE A 218     -12.111   4.737  -2.059  1.00 94.97           O  
ATOM   3257  CG1 ILE A 218     -12.831   0.765  -0.358  1.00 94.97           C  
ATOM   3258 HG12 ILE A 218     -12.073  -0.015  -0.438  1.00 94.97           H  
ATOM   3259 HG13 ILE A 218     -12.857   1.090   0.682  1.00 94.97           H  
ATOM   3260  CG2 ILE A 218     -11.920   1.403  -2.630  1.00 94.97           C  
ATOM   3261 HG21 ILE A 218     -11.753   2.220  -3.333  1.00 94.97           H  
ATOM   3262 HG22 ILE A 218     -12.637   0.717  -3.081  1.00 94.97           H  
ATOM   3263 HG23 ILE A 218     -10.981   0.878  -2.457  1.00 94.97           H  
ATOM   3264  CD1 ILE A 218     -14.213   0.174  -0.661  1.00 94.97           C  
ATOM   3265 HD11 ILE A 218     -14.245  -0.217  -1.678  1.00 94.97           H  
ATOM   3266 HD12 ILE A 218     -14.978   0.941  -0.545  1.00 94.97           H  
ATOM   3267 HD13 ILE A 218     -14.419  -0.639   0.035  1.00 94.97           H  
ATOM   3268  N   PHE A 219      -9.911   4.468  -1.721  1.00 96.25           N  
ATOM   3269  H   PHE A 219      -9.192   3.920  -1.271  1.00 96.25           H  
ATOM   3270  CA  PHE A 219      -9.480   5.593  -2.543  1.00 96.25           C  
ATOM   3271  HA  PHE A 219     -10.235   6.378  -2.516  1.00 96.25           H  
ATOM   3272  C   PHE A 219      -9.289   5.148  -3.990  1.00 96.25           C  
ATOM   3273  CB  PHE A 219      -8.178   6.161  -1.968  1.00 96.25           C  
ATOM   3274  HB2 PHE A 219      -7.413   5.385  -1.956  1.00 96.25           H  
ATOM   3275  HB3 PHE A 219      -7.823   6.954  -2.627  1.00 96.25           H  
ATOM   3276  O   PHE A 219      -8.556   4.194  -4.235  1.00 96.25           O  
ATOM   3277  CG  PHE A 219      -8.339   6.729  -0.574  1.00 96.25           C  
ATOM   3278  CD1 PHE A 219      -8.863   8.023  -0.416  1.00 96.25           C  
ATOM   3279  HD1 PHE A 219      -9.147   8.593  -1.289  1.00 96.25           H  
ATOM   3280  CD2 PHE A 219      -7.985   5.977   0.563  1.00 96.25           C  
ATOM   3281  HD2 PHE A 219      -7.584   4.980   0.458  1.00 96.25           H  
ATOM   3282  CE1 PHE A 219      -9.025   8.573   0.865  1.00 96.25           C  
ATOM   3283  HE1 PHE A 219      -9.450   9.559   0.979  1.00 96.25           H  
ATOM   3284  CE2 PHE A 219      -8.130   6.535   1.845  1.00 96.25           C  
ATOM   3285  HE2 PHE A 219      -7.834   5.972   2.717  1.00 96.25           H  
ATOM   3286  CZ  PHE A 219      -8.641   7.835   1.998  1.00 96.25           C  
ATOM   3287  HZ  PHE A 219      -8.745   8.262   2.984  1.00 96.25           H  
ATOM   3288  N   ASN A 220      -9.894   5.847  -4.950  1.00 95.21           N  
ATOM   3289  H   ASN A 220     -10.445   6.646  -4.672  1.00 95.21           H  
ATOM   3290  CA  ASN A 220      -9.572   5.713  -6.371  1.00 95.21           C  
ATOM   3291  HA  ASN A 220      -9.305   4.680  -6.592  1.00 95.21           H  
ATOM   3292  C   ASN A 220      -8.380   6.609  -6.705  1.00 95.21           C  
ATOM   3293  CB  ASN A 220     -10.774   6.102  -7.237  1.00 95.21           C  
ATOM   3294  HB2 ASN A 220     -11.055   7.130  -7.007  1.00 95.21           H  
ATOM   3295  HB3 ASN A 220     -10.490   6.064  -8.289  1.00 95.21           H  
ATOM   3296  O   ASN A 220      -8.380   7.793  -6.364  1.00 95.21           O  
ATOM   3297  CG  ASN A 220     -11.961   5.184  -7.049  1.00 95.21           C  
ATOM   3298  ND2 ASN A 220     -13.061   5.707  -6.568  1.00 95.21           N  
ATOM   3299 HD21 ASN A 220     -13.094   6.702  -6.396  1.00 95.21           H  
ATOM   3300 HD22 ASN A 220     -13.875   5.113  -6.500  1.00 95.21           H  
ATOM   3301  OD1 ASN A 220     -11.920   4.004  -7.356  1.00 95.21           O  
ATOM   3302  N   LEU A 221      -7.388   6.053  -7.396  1.00 94.80           N  
ATOM   3303  H   LEU A 221      -7.462   5.077  -7.645  1.00 94.80           H  
ATOM   3304  CA  LEU A 221      -6.134   6.725  -7.712  1.00 94.80           C  
ATOM   3305  HA  LEU A 221      -6.080   7.650  -7.139  1.00 94.80           H  
ATOM   3306  C   LEU A 221      -6.046   7.084  -9.200  1.00 94.80           C  
ATOM   3307  CB  LEU A 221      -4.946   5.849  -7.289  1.00 94.80           C  
ATOM   3308  HB2 LEU A 221      -4.033   6.432  -7.414  1.00 94.80           H  
ATOM   3309  HB3 LEU A 221      -4.896   5.002  -7.973  1.00 94.80           H  
ATOM   3310  O   LEU A 221      -6.401   6.283 -10.070  1.00 94.80           O  
ATOM   3311  CG  LEU A 221      -4.990   5.304  -5.850  1.00 94.80           C  
ATOM   3312  HG  LEU A 221      -5.872   4.678  -5.716  1.00 94.80           H  
ATOM   3313  CD1 LEU A 221      -3.768   4.425  -5.651  1.00 94.80           C  
ATOM   3314 HD11 LEU A 221      -3.793   3.624  -6.390  1.00 94.80           H  
ATOM   3315 HD12 LEU A 221      -2.854   5.009  -5.761  1.00 94.80           H  
ATOM   3316 HD13 LEU A 221      -3.788   3.984  -4.654  1.00 94.80           H  
ATOM   3317  CD2 LEU A 221      -4.999   6.397  -4.785  1.00 94.80           C  
ATOM   3318 HD21 LEU A 221      -4.173   7.089  -4.946  1.00 94.80           H  
ATOM   3319 HD22 LEU A 221      -4.900   5.948  -3.796  1.00 94.80           H  
ATOM   3320 HD23 LEU A 221      -5.947   6.933  -4.823  1.00 94.80           H  
ATOM   3321  N   ALA A 222      -5.524   8.270  -9.494  1.00 92.36           N  
ATOM   3322  H   ALA A 222      -5.274   8.881  -8.730  1.00 92.36           H  
ATOM   3323  CA  ALA A 222      -5.143   8.686 -10.840  1.00 92.36           C  
ATOM   3324  HA  ALA A 222      -5.651   8.069 -11.581  1.00 92.36           H  
ATOM   3325  C   ALA A 222      -3.631   8.496 -11.026  1.00 92.36           C  
ATOM   3326  CB  ALA A 222      -5.602  10.131 -11.053  1.00 92.36           C  
ATOM   3327  HB1 ALA A 222      -5.163  10.780 -10.294  1.00 92.36           H  
ATOM   3328  HB2 ALA A 222      -5.284  10.472 -12.038  1.00 92.36           H  
ATOM   3329  HB3 ALA A 222      -6.689  10.180 -10.993  1.00 92.36           H  
ATOM   3330  O   ALA A 222      -2.845   9.362 -10.639  1.00 92.36           O  
ATOM   3331  N   LEU A 223      -3.243   7.342 -11.579  1.00 90.63           N  
ATOM   3332  H   LEU A 223      -3.953   6.743 -11.975  1.00 90.63           H  
ATOM   3333  CA  LEU A 223      -1.853   6.939 -11.833  1.00 90.63           C  
ATOM   3334  HA  LEU A 223      -1.174   7.673 -11.399  1.00 90.63           H  
ATOM   3335  C   LEU A 223      -1.523   6.951 -13.326  1.00 90.63           C  
ATOM   3336  CB  LEU A 223      -1.585   5.560 -11.193  1.00 90.63           C  
ATOM   3337  HB2 LEU A 223      -2.231   4.834 -11.685  1.00 90.63           H  
ATOM   3338  HB3 LEU A 223      -0.552   5.288 -11.410  1.00 90.63           H  
ATOM   3339  O   LEU A 223      -2.435   6.608 -14.114  1.00 90.63           O  
ATOM   3340  CG  LEU A 223      -1.814   5.481  -9.678  1.00 90.63           C  
ATOM   3341  HG  LEU A 223      -2.860   5.687  -9.450  1.00 90.63           H  
ATOM   3342  CD1 LEU A 223      -1.483   4.075  -9.190  1.00 90.63           C  
ATOM   3343 HD11 LEU A 223      -2.128   3.361  -9.702  1.00 90.63           H  
ATOM   3344 HD12 LEU A 223      -1.667   4.020  -8.117  1.00 90.63           H  
ATOM   3345 HD13 LEU A 223      -0.437   3.846  -9.392  1.00 90.63           H  
ATOM   3346  CD2 LEU A 223      -0.933   6.463  -8.919  1.00 90.63           C  
ATOM   3347 HD21 LEU A 223      -1.051   6.326  -7.844  1.00 90.63           H  
ATOM   3348 HD22 LEU A 223      -1.225   7.481  -9.175  1.00 90.63           H  
ATOM   3349 HD23 LEU A 223       0.104   6.308  -9.218  1.00 90.63           H  
ATOM   3350  OXT LEU A 223      -0.357   7.293 -13.619  1.00 90.63           O  
TER    3351      LEU A 223                                                       
END   
