# Supplementary material for: Widespread Horizontal Gene Transfer Among Animal Viruses
Source: bioRxiv. 2024 Mar 26:2024.03.25.586562. Preprint. [Version 2] doi: 10.1101/2024.03.25.586562 (PMC11071296; doi:10.1101/2024.03.25.586562)
Supplement: Supplement 7 [file media-7.zip › File7_PDB/Parvo4986_PLA2.pdb]

ATOM      1  N   MET A   1     -19.147  29.129 -28.359  1.00 28.38           N  
ATOM      2  H   MET A   1     -19.224  30.062 -28.739  1.00 28.38           H  
ATOM      3  H2  MET A   1     -19.527  28.481 -29.034  1.00 28.38           H  
ATOM      4  H3  MET A   1     -19.673  29.065 -27.499  1.00 28.38           H  
ATOM      5  CA  MET A   1     -17.728  28.790 -28.127  1.00 28.38           C  
ATOM      6  HA  MET A   1     -17.285  29.525 -27.456  1.00 28.38           H  
ATOM      7  C   MET A   1     -17.018  28.869 -29.472  1.00 28.38           C  
ATOM      8  CB  MET A   1     -17.622  27.404 -27.471  1.00 28.38           C  
ATOM      9  HB2 MET A   1     -17.900  26.633 -28.190  1.00 28.38           H  
ATOM     10  HB3 MET A   1     -18.330  27.365 -26.643  1.00 28.38           H  
ATOM     11  O   MET A   1     -17.476  28.231 -30.411  1.00 28.38           O  
ATOM     12  CG  MET A   1     -16.229  27.095 -26.918  1.00 28.38           C  
ATOM     13  HG2 MET A   1     -15.514  27.109 -27.741  1.00 28.38           H  
ATOM     14  HG3 MET A   1     -15.943  27.866 -26.202  1.00 28.38           H  
ATOM     15  SD  MET A   1     -16.119  25.478 -26.104  1.00 28.38           S  
ATOM     16  CE  MET A   1     -17.128  25.725 -24.612  1.00 28.38           C  
ATOM     17  HE1 MET A   1     -17.068  24.832 -23.990  1.00 28.38           H  
ATOM     18  HE2 MET A   1     -18.170  25.895 -24.881  1.00 28.38           H  
ATOM     19  HE3 MET A   1     -16.746  26.573 -24.043  1.00 28.38           H  
ATOM     20  N   THR A   2     -16.012  29.736 -29.583  1.00 24.08           N  
ATOM     21  H   THR A   2     -15.672  30.198 -28.751  1.00 24.08           H  
ATOM     22  CA  THR A   2     -15.254  30.055 -30.809  1.00 24.08           C  
ATOM     23  HA  THR A   2     -15.827  29.768 -31.690  1.00 24.08           H  
ATOM     24  C   THR A   2     -13.935  29.284 -30.790  1.00 24.08           C  
ATOM     25  CB  THR A   2     -14.967  31.569 -30.871  1.00 24.08           C  
ATOM     26  HB  THR A   2     -14.293  31.839 -30.058  1.00 24.08           H  
ATOM     27  O   THR A   2     -13.299  29.226 -29.741  1.00 24.08           O  
ATOM     28  CG2 THR A   2     -14.355  32.037 -32.190  1.00 24.08           C  
ATOM     29 HG21 THR A   2     -14.227  33.120 -32.177  1.00 24.08           H  
ATOM     30 HG22 THR A   2     -15.002  31.761 -33.022  1.00 24.08           H  
ATOM     31 HG23 THR A   2     -13.374  31.582 -32.330  1.00 24.08           H  
ATOM     32  OG1 THR A   2     -16.174  32.281 -30.699  1.00 24.08           O  
ATOM     33  HG1 THR A   2     -15.979  33.208 -30.860  1.00 24.08           H  
ATOM     34  N   PHE A   3     -13.520  28.709 -31.921  1.00 24.55           N  
ATOM     35  H   PHE A   3     -14.065  28.824 -32.763  1.00 24.55           H  
ATOM     36  CA  PHE A   3     -12.263  27.965 -32.042  1.00 24.55           C  
ATOM     37  HA  PHE A   3     -11.915  27.665 -31.054  1.00 24.55           H  
ATOM     38  C   PHE A   3     -11.192  28.851 -32.681  1.00 24.55           C  
ATOM     39  CB  PHE A   3     -12.485  26.685 -32.864  1.00 24.55           C  
ATOM     40  HB2 PHE A   3     -12.861  26.952 -33.851  1.00 24.55           H  
ATOM     41  HB3 PHE A   3     -11.523  26.194 -33.008  1.00 24.55           H  
ATOM     42  O   PHE A   3     -11.380  29.332 -33.796  1.00 24.55           O  
ATOM     43  CG  PHE A   3     -13.439  25.693 -32.224  1.00 24.55           C  
ATOM     44  CD1 PHE A   3     -12.949  24.714 -31.339  1.00 24.55           C  
ATOM     45  HD1 PHE A   3     -11.893  24.659 -31.120  1.00 24.55           H  
ATOM     46  CD2 PHE A   3     -14.818  25.754 -32.502  1.00 24.55           C  
ATOM     47  HD2 PHE A   3     -15.201  26.496 -33.187  1.00 24.55           H  
ATOM     48  CE1 PHE A   3     -13.834  23.804 -30.734  1.00 24.55           C  
ATOM     49  HE1 PHE A   3     -13.456  23.053 -30.055  1.00 24.55           H  
ATOM     50  CE2 PHE A   3     -15.703  24.848 -31.892  1.00 24.55           C  
ATOM     51  HE2 PHE A   3     -16.760  24.895 -32.107  1.00 24.55           H  
ATOM     52  CZ  PHE A   3     -15.210  23.872 -31.008  1.00 24.55           C  
ATOM     53  HZ  PHE A   3     -15.887  23.171 -30.542  1.00 24.55           H  
ATOM     54  N   ILE A   4     -10.071  29.053 -31.991  1.00 25.41           N  
ATOM     55  H   ILE A   4      -9.981  28.645 -31.072  1.00 25.41           H  
ATOM     56  CA  ILE A   4      -8.855  29.634 -32.570  1.00 25.41           C  
ATOM     57  HA  ILE A   4      -8.990  29.750 -33.645  1.00 25.41           H  
ATOM     58  C   ILE A   4      -7.737  28.616 -32.351  1.00 25.41           C  
ATOM     59  CB  ILE A   4      -8.537  31.036 -32.001  1.00 25.41           C  
ATOM     60  HB  ILE A   4      -8.386  30.952 -30.925  1.00 25.41           H  
ATOM     61  O   ILE A   4      -7.489  28.182 -31.227  1.00 25.41           O  
ATOM     62  CG1 ILE A   4      -9.719  32.001 -32.265  1.00 25.41           C  
ATOM     63 HG12 ILE A   4      -9.886  32.084 -33.338  1.00 25.41           H  
ATOM     64 HG13 ILE A   4     -10.624  31.591 -31.815  1.00 25.41           H  
ATOM     65  CG2 ILE A   4      -7.240  31.575 -32.639  1.00 25.41           C  
ATOM     66 HG21 ILE A   4      -6.403  30.904 -32.445  1.00 25.41           H  
ATOM     67 HG22 ILE A   4      -7.361  31.691 -33.716  1.00 25.41           H  
ATOM     68 HG23 ILE A   4      -6.973  32.539 -32.207  1.00 25.41           H  
ATOM     69  CD1 ILE A   4      -9.539  33.409 -31.683  1.00 25.41           C  
ATOM     70 HD11 ILE A   4      -9.290  33.344 -30.624  1.00 25.41           H  
ATOM     71 HD12 ILE A   4      -8.751  33.944 -32.214  1.00 25.41           H  
ATOM     72 HD13 ILE A   4     -10.469  33.965 -31.796  1.00 25.41           H  
ATOM     73  N   HIS A   5      -7.127  28.199 -33.456  1.00 25.31           N  
ATOM     74  H   HIS A   5      -7.364  28.659 -34.323  1.00 25.31           H  
ATOM     75  CA  HIS A   5      -6.062  27.210 -33.533  1.00 25.31           C  
ATOM     76  HA  HIS A   5      -5.934  26.701 -32.578  1.00 25.31           H  
ATOM     77  C   HIS A   5      -4.768  27.932 -33.894  1.00 25.31           C  
ATOM     78  CB  HIS A   5      -6.444  26.182 -34.617  1.00 25.31           C  
ATOM     79  HB2 HIS A   5      -6.692  26.707 -35.540  1.00 25.31           H  
ATOM     80  HB3 HIS A   5      -7.336  25.647 -34.291  1.00 25.31           H  
ATOM     81  O   HIS A   5      -4.632  28.347 -35.038  1.00 25.31           O  
ATOM     82  CG  HIS A   5      -5.366  25.171 -34.922  1.00 25.31           C  
ATOM     83  CD2 HIS A   5      -4.617  25.078 -36.067  1.00 25.31           C  
ATOM     84  HD2 HIS A   5      -4.676  25.741 -36.918  1.00 25.31           H  
ATOM     85  ND1 HIS A   5      -4.968  24.147 -34.095  1.00 25.31           N  
ATOM     86  HD1 HIS A   5      -5.346  23.935 -33.183  1.00 25.31           H  
ATOM     87  CE1 HIS A   5      -4.012  23.448 -34.729  1.00 25.31           C  
ATOM     88  HE1 HIS A   5      -3.518  22.573 -34.333  1.00 25.31           H  
ATOM     89  NE2 HIS A   5      -3.763  23.976 -35.935  1.00 25.31           N  
ATOM     90  N   GLU A   6      -3.823  28.056 -32.960  1.00 25.62           N  
ATOM     91  H   GLU A   6      -4.000  27.757 -32.012  1.00 25.62           H  
ATOM     92  CA  GLU A   6      -2.447  28.425 -33.300  1.00 25.62           C  
ATOM     93  HA  GLU A   6      -2.292  28.132 -34.338  1.00 25.62           H  
ATOM     94  C   GLU A   6      -1.417  27.613 -32.502  1.00 25.62           C  
ATOM     95  CB  GLU A   6      -2.196  29.944 -33.244  1.00 25.62           C  
ATOM     96  HB2 GLU A   6      -1.138  30.112 -33.041  1.00 25.62           H  
ATOM     97  HB3 GLU A   6      -2.783  30.390 -32.440  1.00 25.62           H  
ATOM     98  O   GLU A   6      -1.578  27.264 -31.334  1.00 25.62           O  
ATOM     99  CG  GLU A   6      -2.541  30.606 -34.595  1.00 25.62           C  
ATOM    100  HG2 GLU A   6      -3.613  30.518 -34.770  1.00 25.62           H  
ATOM    101  HG3 GLU A   6      -2.010  30.074 -35.385  1.00 25.62           H  
ATOM    102  CD  GLU A   6      -2.193  32.094 -34.695  1.00 25.62           C  
ATOM    103  OE1 GLU A   6      -2.393  32.646 -35.801  1.00 25.62           O  
ATOM    104  OE2 GLU A   6      -1.740  32.670 -33.681  1.00 25.62           O  
ATOM    105  N   SER A   7      -0.374  27.259 -33.242  1.00 28.27           N  
ATOM    106  H   SER A   7      -0.326  27.707 -34.146  1.00 28.27           H  
ATOM    107  CA  SER A   7       0.716  26.321 -33.003  1.00 28.27           C  
ATOM    108  HA  SER A   7       0.323  25.304 -32.993  1.00 28.27           H  
ATOM    109  C   SER A   7       1.545  26.557 -31.734  1.00 28.27           C  
ATOM    110  CB  SER A   7       1.648  26.476 -34.216  1.00 28.27           C  
ATOM    111  HB2 SER A   7       2.573  25.928 -34.043  1.00 28.27           H  
ATOM    112  HB3 SER A   7       1.164  26.076 -35.107  1.00 28.27           H  
ATOM    113  O   SER A   7       2.317  27.509 -31.679  1.00 28.27           O  
ATOM    114  OG  SER A   7       1.942  27.848 -34.430  1.00 28.27           O  
ATOM    115  HG  SER A   7       2.143  28.235 -33.575  1.00 28.27           H  
ATOM    116  N   ASN A   8       1.470  25.623 -30.778  1.00 25.98           N  
ATOM    117  H   ASN A   8       0.583  25.141 -30.741  1.00 25.98           H  
ATOM    118  CA  ASN A   8       2.593  24.941 -30.101  1.00 25.98           C  
ATOM    119  HA  ASN A   8       2.817  24.048 -30.684  1.00 25.98           H  
ATOM    120  C   ASN A   8       2.195  24.460 -28.691  1.00 25.98           C  
ATOM    121  CB  ASN A   8       3.898  25.776 -30.011  1.00 25.98           C  
ATOM    122  HB2 ASN A   8       3.672  26.817 -29.781  1.00 25.98           H  
ATOM    123  HB3 ASN A   8       4.499  25.407 -29.179  1.00 25.98           H  
ATOM    124  O   ASN A   8       2.098  25.251 -27.764  1.00 25.98           O  
ATOM    125  CG  ASN A   8       4.776  25.657 -31.249  1.00 25.98           C  
ATOM    126  ND2 ASN A   8       5.510  26.684 -31.598  1.00 25.98           N  
ATOM    127 HD21 ASN A   8       6.004  26.602 -32.475  1.00 25.98           H  
ATOM    128 HD22 ASN A   8       5.312  27.582 -31.180  1.00 25.98           H  
ATOM    129  OD1 ASN A   8       4.862  24.613 -31.875  1.00 25.98           O  
ATOM    130  N   LYS A   9       2.137  23.128 -28.540  1.00 24.97           N  
ATOM    131  H   LYS A   9       2.152  22.606 -29.404  1.00 24.97           H  
ATOM    132  CA  LYS A   9       2.305  22.335 -27.304  1.00 24.97           C  
ATOM    133  HA  LYS A   9       2.307  21.297 -27.638  1.00 24.97           H  
ATOM    134  C   LYS A   9       1.199  22.393 -26.224  1.00 24.97           C  
ATOM    135  CB  LYS A   9       3.714  22.571 -26.717  1.00 24.97           C  
ATOM    136  HB2 LYS A   9       3.814  21.987 -25.802  1.00 24.97           H  
ATOM    137  HB3 LYS A   9       3.830  23.623 -26.456  1.00 24.97           H  
ATOM    138  O   LYS A   9       0.847  23.428 -25.680  1.00 24.97           O  
ATOM    139  CG  LYS A   9       4.827  22.147 -27.696  1.00 24.97           C  
ATOM    140  HG2 LYS A   9       4.752  22.727 -28.616  1.00 24.97           H  
ATOM    141  HG3 LYS A   9       4.700  21.092 -27.937  1.00 24.97           H  
ATOM    142  CD  LYS A   9       6.226  22.359 -27.105  1.00 24.97           C  
ATOM    143  HD2 LYS A   9       6.307  21.807 -26.168  1.00 24.97           H  
ATOM    144  HD3 LYS A   9       6.369  23.421 -26.907  1.00 24.97           H  
ATOM    145  CE  LYS A   9       7.290  21.862 -28.095  1.00 24.97           C  
ATOM    146  HE2 LYS A   9       7.112  20.805 -28.292  1.00 24.97           H  
ATOM    147  HE3 LYS A   9       7.169  22.401 -29.034  1.00 24.97           H  
ATOM    148  NZ  LYS A   9       8.664  22.057 -27.565  1.00 24.97           N  
ATOM    149  HZ1 LYS A   9       9.349  21.704 -28.218  1.00 24.97           H  
ATOM    150  HZ2 LYS A   9       8.847  23.038 -27.410  1.00 24.97           H  
ATOM    151  HZ3 LYS A   9       8.779  21.569 -26.688  1.00 24.97           H  
ATOM    152  N   THR A  10       0.779  21.179 -25.836  1.00 26.62           N  
ATOM    153  H   THR A  10       1.203  20.409 -26.333  1.00 26.62           H  
ATOM    154  CA  THR A  10      -0.097  20.780 -24.708  1.00 26.62           C  
ATOM    155  HA  THR A  10      -0.139  19.693 -24.771  1.00 26.62           H  
ATOM    156  C   THR A  10      -1.570  21.197 -24.777  1.00 26.62           C  
ATOM    157  CB  THR A  10       0.516  21.054 -23.316  1.00 26.62           C  
ATOM    158  HB  THR A  10      -0.269  21.333 -22.614  1.00 26.62           H  
ATOM    159  O   THR A  10      -1.960  22.286 -24.375  1.00 26.62           O  
ATOM    160  CG2 THR A  10       1.215  19.803 -22.782  1.00 26.62           C  
ATOM    161 HG21 THR A  10       0.491  18.998 -22.654  1.00 26.62           H  
ATOM    162 HG22 THR A  10       1.999  19.486 -23.470  1.00 26.62           H  
ATOM    163 HG23 THR A  10       1.661  20.025 -21.813  1.00 26.62           H  
ATOM    164  OG1 THR A  10       1.496  22.064 -23.335  1.00 26.62           O  
ATOM    165  HG1 THR A  10       1.126  22.813 -23.807  1.00 26.62           H  
ATOM    166  N   HIS A  11      -2.409  20.253 -25.214  1.00 26.30           N  
ATOM    167  H   HIS A  11      -2.037  19.344 -25.451  1.00 26.30           H  
ATOM    168  CA  HIS A  11      -3.863  20.341 -25.110  1.00 26.30           C  
ATOM    169  HA  HIS A  11      -4.190  21.328 -25.438  1.00 26.30           H  
ATOM    170  C   HIS A  11      -4.273  20.144 -23.645  1.00 26.30           C  
ATOM    171  CB  HIS A  11      -4.515  19.285 -26.022  1.00 26.30           C  
ATOM    172  HB2 HIS A  11      -4.133  18.296 -25.771  1.00 26.30           H  
ATOM    173  HB3 HIS A  11      -5.588  19.278 -25.831  1.00 26.30           H  
ATOM    174  O   HIS A  11      -4.003  19.096 -23.059  1.00 26.30           O  
ATOM    175  CG  HIS A  11      -4.299  19.539 -27.495  1.00 26.30           C  
ATOM    176  CD2 HIS A  11      -5.232  19.999 -28.386  1.00 26.30           C  
ATOM    177  HD2 HIS A  11      -6.261  20.237 -28.161  1.00 26.30           H  
ATOM    178  ND1 HIS A  11      -3.126  19.363 -28.198  1.00 26.30           N  
ATOM    179  HD1 HIS A  11      -2.277  18.945 -27.847  1.00 26.30           H  
ATOM    180  CE1 HIS A  11      -3.345  19.726 -29.472  1.00 26.30           C  
ATOM    181  HE1 HIS A  11      -2.620  19.672 -30.271  1.00 26.30           H  
ATOM    182  NE2 HIS A  11      -4.613  20.123 -29.634  1.00 26.30           N  
ATOM    183  N   ARG A  12      -4.913  21.156 -23.053  1.00 26.13           N  
ATOM    184  H   ARG A  12      -5.069  21.992 -23.598  1.00 26.13           H  
ATOM    185  CA  ARG A  12      -5.650  21.041 -21.790  1.00 26.13           C  
ATOM    186  HA  ARG A  12      -5.343  20.141 -21.258  1.00 26.13           H  
ATOM    187  C   ARG A  12      -7.132  20.904 -22.117  1.00 26.13           C  
ATOM    188  CB  ARG A  12      -5.399  22.264 -20.891  1.00 26.13           C  
ATOM    189  HB2 ARG A  12      -5.456  23.175 -21.486  1.00 26.13           H  
ATOM    190  HB3 ARG A  12      -6.188  22.303 -20.139  1.00 26.13           H  
ATOM    191  O   ARG A  12      -7.688  21.767 -22.789  1.00 26.13           O  
ATOM    192  CG  ARG A  12      -4.051  22.197 -20.162  1.00 26.13           C  
ATOM    193  HG2 ARG A  12      -4.021  21.290 -19.557  1.00 26.13           H  
ATOM    194  HG3 ARG A  12      -3.238  22.170 -20.887  1.00 26.13           H  
ATOM    195  CD  ARG A  12      -3.891  23.421 -19.251  1.00 26.13           C  
ATOM    196  HD2 ARG A  12      -3.781  24.309 -19.874  1.00 26.13           H  
ATOM    197  HD3 ARG A  12      -4.792  23.526 -18.648  1.00 26.13           H  
ATOM    198  NE  ARG A  12      -2.728  23.285 -18.356  1.00 26.13           N  
ATOM    199  HE  ARG A  12      -2.185  22.438 -18.444  1.00 26.13           H  
ATOM    200  NH1 ARG A  12      -2.974  25.274 -17.226  1.00 26.13           N  
ATOM    201 HH11 ARG A  12      -3.790  25.487 -17.782  1.00 26.13           H  
ATOM    202 HH12 ARG A  12      -2.687  25.903 -16.489  1.00 26.13           H  
ATOM    203  NH2 ARG A  12      -1.314  23.887 -16.687  1.00 26.13           N  
ATOM    204 HH21 ARG A  12      -0.816  23.014 -16.790  1.00 26.13           H  
ATOM    205 HH22 ARG A  12      -1.048  24.526 -15.951  1.00 26.13           H  
ATOM    206  CZ  ARG A  12      -2.348  24.148 -17.431  1.00 26.13           C  
ATOM    207  N   TYR A  13      -7.747  19.836 -21.625  1.00 26.53           N  
ATOM    208  H   TYR A  13      -7.211  19.182 -21.074  1.00 26.53           H  
ATOM    209  CA  TYR A  13      -9.196  19.667 -21.601  1.00 26.53           C  
ATOM    210  HA  TYR A  13      -9.668  20.376 -22.281  1.00 26.53           H  
ATOM    211  C   TYR A  13      -9.677  19.962 -20.176  1.00 26.53           C  
ATOM    212  CB  TYR A  13      -9.565  18.247 -22.062  1.00 26.53           C  
ATOM    213  HB2 TYR A  13      -9.115  17.524 -21.382  1.00 26.53           H  
ATOM    214  HB3 TYR A  13     -10.646  18.129 -21.987  1.00 26.53           H  
ATOM    215  O   TYR A  13      -9.104  19.442 -19.220  1.00 26.53           O  
ATOM    216  CG  TYR A  13      -9.138  17.923 -23.485  1.00 26.53           C  
ATOM    217  CD1 TYR A  13      -9.971  18.276 -24.566  1.00 26.53           C  
ATOM    218  HD1 TYR A  13     -10.913  18.769 -24.378  1.00 26.53           H  
ATOM    219  CD2 TYR A  13      -7.913  17.270 -23.731  1.00 26.53           C  
ATOM    220  HD2 TYR A  13      -7.277  16.986 -22.905  1.00 26.53           H  
ATOM    221  CE1 TYR A  13      -9.583  17.979 -25.888  1.00 26.53           C  
ATOM    222  HE1 TYR A  13     -10.230  18.245 -26.711  1.00 26.53           H  
ATOM    223  CE2 TYR A  13      -7.519  16.977 -25.051  1.00 26.53           C  
ATOM    224  HE2 TYR A  13      -6.587  16.468 -25.246  1.00 26.53           H  
ATOM    225  OH  TYR A  13      -7.968  17.046 -27.402  1.00 26.53           O  
ATOM    226  HH  TYR A  13      -8.644  17.279 -28.043  1.00 26.53           H  
ATOM    227  CZ  TYR A  13      -8.354  17.329 -26.131  1.00 26.53           C  
ATOM    228  N   THR A  14     -10.698  20.804 -20.028  1.00 27.02           N  
ATOM    229  H   THR A  14     -11.127  21.204 -20.850  1.00 27.02           H  
ATOM    230  CA  THR A  14     -11.334  21.111 -18.737  1.00 27.02           C  
ATOM    231  HA  THR A  14     -10.743  20.686 -17.926  1.00 27.02           H  
ATOM    232  C   THR A  14     -12.715  20.463 -18.715  1.00 27.02           C  
ATOM    233  CB  THR A  14     -11.430  22.630 -18.503  1.00 27.02           C  
ATOM    234  HB  THR A  14     -12.136  23.064 -19.212  1.00 27.02           H  
ATOM    235  O   THR A  14     -13.489  20.650 -19.651  1.00 27.02           O  
ATOM    236  CG2 THR A  14     -11.855  22.978 -17.076  1.00 27.02           C  
ATOM    237 HG21 THR A  14     -11.854  24.060 -16.944  1.00 27.02           H  
ATOM    238 HG22 THR A  14     -12.870  22.622 -16.896  1.00 27.02           H  
ATOM    239 HG23 THR A  14     -11.185  22.517 -16.350  1.00 27.02           H  
ATOM    240  OG1 THR A  14     -10.168  23.235 -18.689  1.00 27.02           O  
ATOM    241  HG1 THR A  14      -9.761  23.278 -17.820  1.00 27.02           H  
ATOM    242  N   ILE A  15     -13.006  19.691 -17.666  1.00 23.86           N  
ATOM    243  H   ILE A  15     -12.324  19.608 -16.926  1.00 23.86           H  
ATOM    244  CA  ILE A  15     -14.316  19.086 -17.389  1.00 23.86           C  
ATOM    245  HA  ILE A  15     -15.005  19.295 -18.207  1.00 23.86           H  
ATOM    246  C   ILE A  15     -14.849  19.761 -16.121  1.00 23.86           C  
ATOM    247  CB  ILE A  15     -14.194  17.547 -17.230  1.00 23.86           C  
ATOM    248  HB  ILE A  15     -13.495  17.344 -16.418  1.00 23.86           H  
ATOM    249  O   ILE A  15     -14.177  19.722 -15.090  1.00 23.86           O  
ATOM    250  CG1 ILE A  15     -13.640  16.892 -18.521  1.00 23.86           C  
ATOM    251 HG12 ILE A  15     -14.346  17.050 -19.337  1.00 23.86           H  
ATOM    252 HG13 ILE A  15     -12.701  17.374 -18.793  1.00 23.86           H  
ATOM    253  CG2 ILE A  15     -15.555  16.930 -16.851  1.00 23.86           C  
ATOM    254 HG21 ILE A  15     -15.455  15.860 -16.670  1.00 23.86           H  
ATOM    255 HG22 ILE A  15     -15.936  17.373 -15.930  1.00 23.86           H  
ATOM    256 HG23 ILE A  15     -16.281  17.095 -17.647  1.00 23.86           H  
ATOM    257  CD1 ILE A  15     -13.348  15.390 -18.398  1.00 23.86           C  
ATOM    258 HD11 ILE A  15     -12.839  15.048 -19.300  1.00 23.86           H  
ATOM    259 HD12 ILE A  15     -12.705  15.204 -17.537  1.00 23.86           H  
ATOM    260 HD13 ILE A  15     -14.274  14.825 -18.293  1.00 23.86           H  
ATOM    261  N   ASP A  16     -16.021  20.391 -16.199  1.00 27.46           N  
ATOM    262  H   ASP A  16     -16.525  20.391 -17.074  1.00 27.46           H  
ATOM    263  CA  ASP A  16     -16.707  20.978 -15.041  1.00 27.46           C  
ATOM    264  HA  ASP A  16     -15.965  21.415 -14.372  1.00 27.46           H  
ATOM    265  C   ASP A  16     -17.451  19.889 -14.252  1.00 27.46           C  
ATOM    266  CB  ASP A  16     -17.686  22.089 -15.483  1.00 27.46           C  
ATOM    267  HB2 ASP A  16     -18.101  21.842 -16.460  1.00 27.46           H  
ATOM    268  HB3 ASP A  16     -18.515  22.121 -14.777  1.00 27.46           H  
ATOM    269  O   ASP A  16     -18.268  19.157 -14.812  1.00 27.46           O  
ATOM    270  CG  ASP A  16     -17.073  23.495 -15.508  1.00 27.46           C  
ATOM    271  OD1 ASP A  16     -16.215  23.777 -14.639  1.00 27.46           O  
ATOM    272  OD2 ASP A  16     -17.492  24.290 -16.378  1.00 27.46           O  
ATOM    273  N   LEU A  17     -17.187  19.800 -12.944  1.00 28.25           N  
ATOM    274  H   LEU A  17     -16.530  20.461 -12.556  1.00 28.25           H  
ATOM    275  CA  LEU A  17     -17.947  18.975 -11.997  1.00 28.25           C  
ATOM    276  HA  LEU A  17     -18.651  18.378 -12.577  1.00 28.25           H  
ATOM    277  C   LEU A  17     -18.749  19.869 -11.024  1.00 28.25           C  
ATOM    278  CB  LEU A  17     -17.020  18.005 -11.240  1.00 28.25           C  
ATOM    279  HB2 LEU A  17     -17.567  17.588 -10.395  1.00 28.25           H  
ATOM    280  HB3 LEU A  17     -16.184  18.578 -10.838  1.00 28.25           H  
ATOM    281  O   LEU A  17     -18.230  20.896 -10.578  1.00 28.25           O  
ATOM    282  CG  LEU A  17     -16.473  16.836 -12.082  1.00 28.25           C  
ATOM    283  HG  LEU A  17     -15.984  17.222 -12.976  1.00 28.25           H  
ATOM    284  CD1 LEU A  17     -15.439  16.066 -11.257  1.00 28.25           C  
ATOM    285 HD11 LEU A  17     -14.626  16.733 -10.973  1.00 28.25           H  
ATOM    286 HD12 LEU A  17     -15.027  15.252 -11.854  1.00 28.25           H  
ATOM    287 HD13 LEU A  17     -15.903  15.654 -10.361  1.00 28.25           H  
ATOM    288  CD2 LEU A  17     -17.569  15.848 -12.494  1.00 28.25           C  
ATOM    289 HD21 LEU A  17     -17.122  15.001 -13.014  1.00 28.25           H  
ATOM    290 HD22 LEU A  17     -18.107  15.487 -11.617  1.00 28.25           H  
ATOM    291 HD23 LEU A  17     -18.267  16.329 -13.180  1.00 28.25           H  
ATOM    292  N   PRO A  18     -19.992  19.493 -10.659  1.00 30.06           N  
ATOM    293  CA  PRO A  18     -20.962  20.386 -10.014  1.00 30.06           C  
ATOM    294  HA  PRO A  18     -20.764  21.415 -10.314  1.00 30.06           H  
ATOM    295  C   PRO A  18     -20.955  20.351  -8.466  1.00 30.06           C  
ATOM    296  CB  PRO A  18     -22.304  19.955 -10.628  1.00 30.06           C  
ATOM    297  HB2 PRO A  18     -22.395  20.375 -11.630  1.00 30.06           H  
ATOM    298  HB3 PRO A  18     -23.170  20.241 -10.031  1.00 30.06           H  
ATOM    299  O   PRO A  18     -21.994  20.104  -7.859  1.00 30.06           O  
ATOM    300  CG  PRO A  18     -22.145  18.439 -10.728  1.00 30.06           C  
ATOM    301  HG2 PRO A  18     -22.812  18.010 -11.476  1.00 30.06           H  
ATOM    302  HG3 PRO A  18     -22.313  17.982  -9.753  1.00 30.06           H  
ATOM    303  CD  PRO A  18     -20.679  18.290 -11.125  1.00 30.06           C  
ATOM    304  HD2 PRO A  18     -20.635  18.228 -12.212  1.00 30.06           H  
ATOM    305  HD3 PRO A  18     -20.252  17.393 -10.677  1.00 30.06           H  
ATOM    306  N   PHE A  19     -19.828  20.624  -7.792  1.00 26.97           N  
ATOM    307  H   PHE A  19     -18.988  20.833  -8.312  1.00 26.97           H  
ATOM    308  CA  PHE A  19     -19.788  20.698  -6.313  1.00 26.97           C  
ATOM    309  HA  PHE A  19     -20.797  20.874  -5.942  1.00 26.97           H  
ATOM    310  C   PHE A  19     -18.915  21.873  -5.824  1.00 26.97           C  
ATOM    311  CB  PHE A  19     -19.322  19.348  -5.731  1.00 26.97           C  
ATOM    312  HB2 PHE A  19     -19.471  19.366  -4.651  1.00 26.97           H  
ATOM    313  HB3 PHE A  19     -18.252  19.242  -5.908  1.00 26.97           H  
ATOM    314  O   PHE A  19     -17.715  21.885  -6.091  1.00 26.97           O  
ATOM    315  CG  PHE A  19     -20.026  18.123  -6.300  1.00 26.97           C  
ATOM    316  CD1 PHE A  19     -21.324  17.775  -5.875  1.00 26.97           C  
ATOM    317  HD1 PHE A  19     -21.828  18.372  -5.130  1.00 26.97           H  
ATOM    318  CD2 PHE A  19     -19.395  17.352  -7.297  1.00 26.97           C  
ATOM    319  HD2 PHE A  19     -18.404  17.618  -7.637  1.00 26.97           H  
ATOM    320  CE1 PHE A  19     -21.983  16.670  -6.445  1.00 26.97           C  
ATOM    321  HE1 PHE A  19     -22.983  16.415  -6.125  1.00 26.97           H  
ATOM    322  CE2 PHE A  19     -20.052  16.246  -7.864  1.00 26.97           C  
ATOM    323  HE2 PHE A  19     -19.565  15.656  -8.626  1.00 26.97           H  
ATOM    324  CZ  PHE A  19     -21.347  15.905  -7.438  1.00 26.97           C  
ATOM    325  HZ  PHE A  19     -21.856  15.057  -7.873  1.00 26.97           H  
ATOM    326  N   ASP A  20     -19.511  22.868  -5.140  1.00 30.44           N  
ATOM    327  H   ASP A  20     -20.505  22.788  -4.979  1.00 30.44           H  
ATOM    328  CA  ASP A  20     -18.928  24.225  -5.004  1.00 30.44           C  
ATOM    329  HA  ASP A  20     -17.866  24.139  -5.234  1.00 30.44           H  
ATOM    330  C   ASP A  20     -18.960  24.877  -3.598  1.00 30.44           C  
ATOM    331  CB  ASP A  20     -19.584  25.163  -6.058  1.00 30.44           C  
ATOM    332  HB2 ASP A  20     -20.181  24.561  -6.743  1.00 30.44           H  
ATOM    333  HB3 ASP A  20     -20.277  25.852  -5.576  1.00 30.44           H  
ATOM    334  O   ASP A  20     -18.782  26.084  -3.508  1.00 30.44           O  
ATOM    335  CG  ASP A  20     -18.588  25.955  -6.922  1.00 30.44           C  
ATOM    336  OD1 ASP A  20     -17.358  25.852  -6.726  1.00 30.44           O  
ATOM    337  OD2 ASP A  20     -18.998  26.482  -7.979  1.00 30.44           O  
ATOM    338  N   TYR A  21     -19.194  24.163  -2.482  1.00 26.12           N  
ATOM    339  H   TYR A  21     -19.341  23.167  -2.564  1.00 26.12           H  
ATOM    340  CA  TYR A  21     -19.556  24.858  -1.219  1.00 26.12           C  
ATOM    341  HA  TYR A  21     -19.467  25.931  -1.388  1.00 26.12           H  
ATOM    342  C   TYR A  21     -18.651  24.707   0.021  1.00 26.12           C  
ATOM    343  CB  TYR A  21     -21.052  24.656  -0.919  1.00 26.12           C  
ATOM    344  HB2 TYR A  21     -21.177  24.255   0.086  1.00 26.12           H  
ATOM    345  HB3 TYR A  21     -21.480  23.926  -1.606  1.00 26.12           H  
ATOM    346  O   TYR A  21     -18.915  25.363   1.026  1.00 26.12           O  
ATOM    347  CG  TYR A  21     -21.835  25.954  -1.037  1.00 26.12           C  
ATOM    348  CD1 TYR A  21     -21.988  26.785   0.089  1.00 26.12           C  
ATOM    349  HD1 TYR A  21     -21.558  26.487   1.034  1.00 26.12           H  
ATOM    350  CD2 TYR A  21     -22.344  26.364  -2.285  1.00 26.12           C  
ATOM    351  HD2 TYR A  21     -22.187  25.751  -3.161  1.00 26.12           H  
ATOM    352  CE1 TYR A  21     -22.672  28.012  -0.023  1.00 26.12           C  
ATOM    353  HE1 TYR A  21     -22.780  28.648   0.844  1.00 26.12           H  
ATOM    354  CE2 TYR A  21     -23.030  27.589  -2.402  1.00 26.12           C  
ATOM    355  HE2 TYR A  21     -23.414  27.914  -3.357  1.00 26.12           H  
ATOM    356  OH  TYR A  21     -23.857  29.596  -1.382  1.00 26.12           O  
ATOM    357  HH  TYR A  21     -23.858  30.075  -0.550  1.00 26.12           H  
ATOM    358  CZ  TYR A  21     -23.197  28.413  -1.271  1.00 26.12           C  
ATOM    359  N   THR A  22     -17.571  23.919   0.003  1.00 33.52           N  
ATOM    360  H   THR A  22     -17.434  23.322  -0.800  1.00 33.52           H  
ATOM    361  CA  THR A  22     -16.809  23.613   1.246  1.00 33.52           C  
ATOM    362  HA  THR A  22     -17.103  24.324   2.018  1.00 33.52           H  
ATOM    363  C   THR A  22     -15.293  23.807   1.179  1.00 33.52           C  
ATOM    364  CB  THR A  22     -17.160  22.210   1.789  1.00 33.52           C  
ATOM    365  HB  THR A  22     -16.269  21.729   2.194  1.00 33.52           H  
ATOM    366  O   THR A  22     -14.619  23.679   2.199  1.00 33.52           O  
ATOM    367  CG2 THR A  22     -18.199  22.301   2.905  1.00 33.52           C  
ATOM    368 HG21 THR A  22     -17.797  22.884   3.733  1.00 33.52           H  
ATOM    369 HG22 THR A  22     -18.442  21.302   3.268  1.00 33.52           H  
ATOM    370 HG23 THR A  22     -19.103  22.782   2.533  1.00 33.52           H  
ATOM    371  OG1 THR A  22     -17.707  21.381   0.784  1.00 33.52           O  
ATOM    372  HG1 THR A  22     -17.946  20.548   1.196  1.00 33.52           H  
ATOM    373  N   LEU A  23     -14.744  24.172   0.019  1.00 28.69           N  
ATOM    374  H   LEU A  23     -15.358  24.314  -0.771  1.00 28.69           H  
ATOM    375  CA  LEU A  23     -13.293  24.241  -0.212  1.00 28.69           C  
ATOM    376  HA  LEU A  23     -12.782  23.698   0.583  1.00 28.69           H  
ATOM    377  C   LEU A  23     -12.705  25.666  -0.134  1.00 28.69           C  
ATOM    378  CB  LEU A  23     -13.005  23.512  -1.538  1.00 28.69           C  
ATOM    379  HB2 LEU A  23     -12.009  23.772  -1.898  1.00 28.69           H  
ATOM    380  HB3 LEU A  23     -13.711  23.864  -2.289  1.00 28.69           H  
ATOM    381  O   LEU A  23     -11.511  25.822   0.128  1.00 28.69           O  
ATOM    382  CG  LEU A  23     -13.105  21.976  -1.411  1.00 28.69           C  
ATOM    383  HG  LEU A  23     -14.029  21.709  -0.898  1.00 28.69           H  
ATOM    384  CD1 LEU A  23     -13.142  21.335  -2.798  1.00 28.69           C  
ATOM    385 HD11 LEU A  23     -12.230  21.577  -3.343  1.00 28.69           H  
ATOM    386 HD12 LEU A  23     -14.002  21.711  -3.353  1.00 28.69           H  
ATOM    387 HD13 LEU A  23     -13.235  20.253  -2.704  1.00 28.69           H  
ATOM    388  CD2 LEU A  23     -11.922  21.374  -0.645  1.00 28.69           C  
ATOM    389 HD21 LEU A  23     -11.909  21.737   0.383  1.00 28.69           H  
ATOM    390 HD22 LEU A  23     -12.014  20.288  -0.619  1.00 28.69           H  
ATOM    391 HD23 LEU A  23     -10.984  21.642  -1.131  1.00 28.69           H  
ATOM    392  N   ASP A  24     -13.542  26.704  -0.226  1.00 29.80           N  
ATOM    393  H   ASP A  24     -14.498  26.527  -0.503  1.00 29.80           H  
ATOM    394  CA  ASP A  24     -13.116  28.112  -0.134  1.00 29.80           C  
ATOM    395  HA  ASP A  24     -12.251  28.257  -0.781  1.00 29.80           H  
ATOM    396  C   ASP A  24     -12.653  28.526   1.274  1.00 29.80           C  
ATOM    397  CB  ASP A  24     -14.263  29.030  -0.607  1.00 29.80           C  
ATOM    398  HB2 ASP A  24     -14.251  29.939  -0.007  1.00 29.80           H  
ATOM    399  HB3 ASP A  24     -15.221  28.543  -0.428  1.00 29.80           H  
ATOM    400  O   ASP A  24     -11.803  29.403   1.419  1.00 29.80           O  
ATOM    401  CG  ASP A  24     -14.172  29.468  -2.078  1.00 29.80           C  
ATOM    402  OD1 ASP A  24     -13.120  29.240  -2.724  1.00 29.80           O  
ATOM    403  OD2 ASP A  24     -15.160  30.083  -2.528  1.00 29.80           O  
ATOM    404  N   LYS A  25     -13.138  27.864   2.335  1.00 29.69           N  
ATOM    405  H   LYS A  25     -13.806  27.129   2.153  1.00 29.69           H  
ATOM    406  CA  LYS A  25     -12.767  28.187   3.728  1.00 29.69           C  
ATOM    407  HA  LYS A  25     -12.846  29.268   3.847  1.00 29.69           H  
ATOM    408  C   LYS A  25     -11.309  27.836   4.066  1.00 29.69           C  
ATOM    409  CB  LYS A  25     -13.761  27.505   4.683  1.00 29.69           C  
ATOM    410  HB2 LYS A  25     -14.762  27.574   4.257  1.00 29.69           H  
ATOM    411  HB3 LYS A  25     -13.502  26.450   4.779  1.00 29.69           H  
ATOM    412  O   LYS A  25     -10.762  28.359   5.031  1.00 29.69           O  
ATOM    413  CG  LYS A  25     -13.789  28.166   6.071  1.00 29.69           C  
ATOM    414  HG2 LYS A  25     -12.802  28.111   6.529  1.00 29.69           H  
ATOM    415  HG3 LYS A  25     -14.074  29.212   5.963  1.00 29.69           H  
ATOM    416  CD  LYS A  25     -14.790  27.459   6.991  1.00 29.69           C  
ATOM    417  HD2 LYS A  25     -14.475  26.423   7.117  1.00 29.69           H  
ATOM    418  HD3 LYS A  25     -15.781  27.481   6.538  1.00 29.69           H  
ATOM    419  CE  LYS A  25     -14.826  28.158   8.355  1.00 29.69           C  
ATOM    420  HE2 LYS A  25     -15.200  29.173   8.219  1.00 29.69           H  
ATOM    421  HE3 LYS A  25     -13.805  28.226   8.730  1.00 29.69           H  
ATOM    422  NZ  LYS A  25     -15.670  27.413   9.323  1.00 29.69           N  
ATOM    423  HZ1 LYS A  25     -15.668  27.873  10.223  1.00 29.69           H  
ATOM    424  HZ2 LYS A  25     -16.621  27.337   8.991  1.00 29.69           H  
ATOM    425  HZ3 LYS A  25     -15.301  26.482   9.453  1.00 29.69           H  
ATOM    426  N   TYR A  26     -10.688  26.972   3.266  1.00 30.13           N  
ATOM    427  H   TYR A  26     -11.202  26.628   2.467  1.00 30.13           H  
ATOM    428  CA  TYR A  26      -9.328  26.466   3.467  1.00 30.13           C  
ATOM    429  HA  TYR A  26      -8.907  26.920   4.364  1.00 30.13           H  
ATOM    430  C   TYR A  26      -8.376  26.855   2.322  1.00 30.13           C  
ATOM    431  CB  TYR A  26      -9.398  24.953   3.712  1.00 30.13           C  
ATOM    432  HB2 TYR A  26      -8.386  24.556   3.789  1.00 30.13           H  
ATOM    433  HB3 TYR A  26      -9.892  24.487   2.860  1.00 30.13           H  
ATOM    434  O   TYR A  26      -7.301  26.277   2.192  1.00 30.13           O  
ATOM    435  CG  TYR A  26     -10.155  24.547   4.958  1.00 30.13           C  
ATOM    436  CD1 TYR A  26      -9.532  24.651   6.216  1.00 30.13           C  
ATOM    437  HD1 TYR A  26      -8.521  25.026   6.287  1.00 30.13           H  
ATOM    438  CD2 TYR A  26     -11.470  24.052   4.859  1.00 30.13           C  
ATOM    439  HD2 TYR A  26     -11.947  23.958   3.894  1.00 30.13           H  
ATOM    440  CE1 TYR A  26     -10.218  24.256   7.379  1.00 30.13           C  
ATOM    441  HE1 TYR A  26      -9.732  24.327   8.341  1.00 30.13           H  
ATOM    442  CE2 TYR A  26     -12.164  23.666   6.022  1.00 30.13           C  
ATOM    443  HE2 TYR A  26     -13.167  23.271   5.956  1.00 30.13           H  
ATOM    444  OH  TYR A  26     -12.212  23.394   8.401  1.00 30.13           O  
ATOM    445  HH  TYR A  26     -11.637  23.381   9.170  1.00 30.13           H  
ATOM    446  CZ  TYR A  26     -11.537  23.765   7.282  1.00 30.13           C  
ATOM    447  N   GLY A  27      -8.756  27.830   1.485  1.00 26.85           N  
ATOM    448  H   GLY A  27      -9.645  28.285   1.635  1.00 26.85           H  
ATOM    449  CA  GLY A  27      -7.899  28.335   0.406  1.00 26.85           C  
ATOM    450  HA2 GLY A  27      -8.339  29.251   0.011  1.00 26.85           H  
ATOM    451  HA3 GLY A  27      -6.915  28.574   0.811  1.00 26.85           H  
ATOM    452  C   GLY A  27      -7.704  27.369  -0.770  1.00 26.85           C  
ATOM    453  O   GLY A  27      -6.766  27.534  -1.553  1.00 26.85           O  
ATOM    454  N   PHE A  28      -8.571  26.363  -0.929  1.00 26.68           N  
ATOM    455  H   PHE A  28      -9.354  26.288  -0.296  1.00 26.68           H  
ATOM    456  CA  PHE A  28      -8.516  25.436  -2.060  1.00 26.68           C  
ATOM    457  HA  PHE A  28      -7.477  25.311  -2.366  1.00 26.68           H  
ATOM    458  C   PHE A  28      -9.274  26.014  -3.257  1.00 26.68           C  
ATOM    459  CB  PHE A  28      -9.029  24.050  -1.655  1.00 26.68           C  
ATOM    460  HB2 PHE A  28      -9.161  23.447  -2.553  1.00 26.68           H  
ATOM    461  HB3 PHE A  28     -10.005  24.157  -1.182  1.00 26.68           H  
ATOM    462  O   PHE A  28     -10.439  25.702  -3.494  1.00 26.68           O  
ATOM    463  CG  PHE A  28      -8.113  23.299  -0.716  1.00 26.68           C  
ATOM    464  CD1 PHE A  28      -7.010  22.580  -1.212  1.00 26.68           C  
ATOM    465  HD1 PHE A  28      -6.807  22.562  -2.272  1.00 26.68           H  
ATOM    466  CD2 PHE A  28      -8.372  23.315   0.661  1.00 26.68           C  
ATOM    467  HD2 PHE A  28      -9.230  23.866   1.017  1.00 26.68           H  
ATOM    468  CE1 PHE A  28      -6.167  21.888  -0.324  1.00 26.68           C  
ATOM    469  HE1 PHE A  28      -5.314  21.343  -0.701  1.00 26.68           H  
ATOM    470  CE2 PHE A  28      -7.531  22.627   1.552  1.00 26.68           C  
ATOM    471  HE2 PHE A  28      -7.729  22.647   2.614  1.00 26.68           H  
ATOM    472  CZ  PHE A  28      -6.425  21.915   1.058  1.00 26.68           C  
ATOM    473  HZ  PHE A  28      -5.773  21.393   1.743  1.00 26.68           H  
ATOM    474  N   HIS A  29      -8.601  26.857  -4.037  1.00 27.28           N  
ATOM    475  H   HIS A  29      -7.690  27.169  -3.733  1.00 27.28           H  
ATOM    476  CA  HIS A  29      -9.175  27.398  -5.265  1.00 27.28           C  
ATOM    477  HA  HIS A  29     -10.220  27.634  -5.061  1.00 27.28           H  
ATOM    478  C   HIS A  29      -9.154  26.379  -6.414  1.00 27.28           C  
ATOM    479  CB  HIS A  29      -8.493  28.718  -5.637  1.00 27.28           C  
ATOM    480  HB2 HIS A  29      -7.422  28.553  -5.755  1.00 27.28           H  
ATOM    481  HB3 HIS A  29      -8.890  29.066  -6.590  1.00 27.28           H  
ATOM    482  O   HIS A  29      -8.128  25.756  -6.719  1.00 27.28           O  
ATOM    483  CG  HIS A  29      -8.731  29.798  -4.609  1.00 27.28           C  
ATOM    484  CD2 HIS A  29      -7.770  30.481  -3.912  1.00 27.28           C  
ATOM    485  HD2 HIS A  29      -6.703  30.349  -4.005  1.00 27.28           H  
ATOM    486  ND1 HIS A  29      -9.955  30.254  -4.159  1.00 27.28           N  
ATOM    487  HD1 HIS A  29     -10.869  29.859  -4.334  1.00 27.28           H  
ATOM    488  CE1 HIS A  29      -9.730  31.193  -3.228  1.00 27.28           C  
ATOM    489  HE1 HIS A  29     -10.503  31.686  -2.657  1.00 27.28           H  
ATOM    490  NE2 HIS A  29      -8.411  31.372  -3.047  1.00 27.28           N  
ATOM    491  N   LYS A  30     -10.308  26.266  -7.089  1.00 24.72           N  
ATOM    492  H   LYS A  30     -11.098  26.762  -6.701  1.00 24.72           H  
ATOM    493  CA  LYS A  30     -10.493  25.661  -8.417  1.00 24.72           C  
ATOM    494  HA  LYS A  30     -10.421  24.575  -8.348  1.00 24.72           H  
ATOM    495  C   LYS A  30      -9.402  26.172  -9.370  1.00 24.72           C  
ATOM    496  CB  LYS A  30     -11.891  26.055  -8.955  1.00 24.72           C  
ATOM    497  HB2 LYS A  30     -12.132  27.068  -8.633  1.00 24.72           H  
ATOM    498  HB3 LYS A  30     -11.850  26.067 -10.044  1.00 24.72           H  
ATOM    499  O   LYS A  30      -9.459  27.304  -9.837  1.00 24.72           O  
ATOM    500  CG  LYS A  30     -13.036  25.103  -8.564  1.00 24.72           C  
ATOM    501  HG2 LYS A  30     -12.857  24.131  -9.023  1.00 24.72           H  
ATOM    502  HG3 LYS A  30     -13.066  24.985  -7.481  1.00 24.72           H  
ATOM    503  CD  LYS A  30     -14.388  25.661  -9.052  1.00 24.72           C  
ATOM    504  HD2 LYS A  30     -14.657  26.517  -8.432  1.00 24.72           H  
ATOM    505  HD3 LYS A  30     -14.293  25.995 -10.086  1.00 24.72           H  
ATOM    506  CE  LYS A  30     -15.510  24.615  -8.981  1.00 24.72           C  
ATOM    507  HE2 LYS A  30     -15.286  23.798  -9.668  1.00 24.72           H  
ATOM    508  HE3 LYS A  30     -15.553  24.217  -7.967  1.00 24.72           H  
ATOM    509  NZ  LYS A  30     -16.832  25.207  -9.308  1.00 24.72           N  
ATOM    510  HZ1 LYS A  30     -17.562  24.510  -9.318  1.00 24.72           H  
ATOM    511  HZ2 LYS A  30     -17.119  25.816  -8.555  1.00 24.72           H  
ATOM    512  HZ3 LYS A  30     -16.847  25.736 -10.168  1.00 24.72           H  
ATOM    513  N   GLY A  31      -8.386  25.349  -9.632  1.00 26.14           N  
ATOM    514  H   GLY A  31      -8.373  24.462  -9.150  1.00 26.14           H  
ATOM    515  CA  GLY A  31      -7.261  25.718 -10.503  1.00 26.14           C  
ATOM    516  HA2 GLY A  31      -7.062  26.783 -10.391  1.00 26.14           H  
ATOM    517  HA3 GLY A  31      -7.540  25.537 -11.541  1.00 26.14           H  
ATOM    518  C   GLY A  31      -5.942  24.990 -10.226  1.00 26.14           C  
ATOM    519  O   GLY A  31      -5.110  24.895 -11.124  1.00 26.14           O  
ATOM    520  N   ASN A  32      -5.773  24.394  -9.041  1.00 25.27           N  
ATOM    521  H   ASN A  32      -6.461  24.573  -8.324  1.00 25.27           H  
ATOM    522  CA  ASN A  32      -4.511  23.764  -8.624  1.00 25.27           C  
ATOM    523  HA  ASN A  32      -3.724  24.117  -9.290  1.00 25.27           H  
ATOM    524  C   ASN A  32      -4.457  22.230  -8.794  1.00 25.27           C  
ATOM    525  CB  ASN A  32      -4.138  24.266  -7.216  1.00 25.27           C  
ATOM    526  HB2 ASN A  32      -3.331  23.659  -6.805  1.00 25.27           H  
ATOM    527  HB3 ASN A  32      -4.996  24.180  -6.550  1.00 25.27           H  
ATOM    528  O   ASN A  32      -3.771  21.545  -8.042  1.00 25.27           O  
ATOM    529  CG  ASN A  32      -3.630  25.699  -7.216  1.00 25.27           C  
ATOM    530  ND2 ASN A  32      -3.593  26.334  -6.071  1.00 25.27           N  
ATOM    531 HD21 ASN A  32      -3.899  25.887  -5.218  1.00 25.27           H  
ATOM    532 HD22 ASN A  32      -3.245  27.281  -6.093  1.00 25.27           H  
ATOM    533  OD1 ASN A  32      -3.244  26.260  -8.228  1.00 25.27           O  
ATOM    534  N   TYR A  33      -5.092  21.670  -9.831  1.00 26.39           N  
ATOM    535  H   TYR A  33      -5.615  22.276 -10.446  1.00 26.39           H  
ATOM    536  CA  TYR A  33      -4.894  20.259 -10.237  1.00 26.39           C  
ATOM    537  HA  TYR A  33      -4.774  19.669  -9.329  1.00 26.39           H  
ATOM    538  C   TYR A  33      -3.579  20.037 -11.022  1.00 26.39           C  
ATOM    539  CB  TYR A  33      -6.148  19.711 -10.940  1.00 26.39           C  
ATOM    540  HB2 TYR A  33      -6.599  20.491 -11.554  1.00 26.39           H  
ATOM    541  HB3 TYR A  33      -5.877  18.899 -11.615  1.00 26.39           H  
ATOM    542  O   TYR A  33      -3.485  19.203 -11.918  1.00 26.39           O  
ATOM    543  CG  TYR A  33      -7.173  19.147  -9.977  1.00 26.39           C  
ATOM    544  CD1 TYR A  33      -7.060  17.811  -9.544  1.00 26.39           C  
ATOM    545  HD1 TYR A  33      -6.247  17.193  -9.895  1.00 26.39           H  
ATOM    546  CD2 TYR A  33      -8.237  19.947  -9.519  1.00 26.39           C  
ATOM    547  HD2 TYR A  33      -8.328  20.970  -9.854  1.00 26.39           H  
ATOM    548  CE1 TYR A  33      -8.015  17.272  -8.661  1.00 26.39           C  
ATOM    549  HE1 TYR A  33      -7.943  16.246  -8.330  1.00 26.39           H  
ATOM    550  CE2 TYR A  33      -9.193  19.411  -8.634  1.00 26.39           C  
ATOM    551  HE2 TYR A  33     -10.015  20.021  -8.287  1.00 26.39           H  
ATOM    552  OH  TYR A  33     -10.006  17.541  -7.359  1.00 26.39           O  
ATOM    553  HH  TYR A  33     -10.692  18.171  -7.126  1.00 26.39           H  
ATOM    554  CZ  TYR A  33      -9.084  18.069  -8.206  1.00 26.39           C  
ATOM    555  N   ILE A  34      -2.536  20.796 -10.684  1.00 23.38           N  
ATOM    556  H   ILE A  34      -2.658  21.398  -9.882  1.00 23.38           H  
ATOM    557  CA  ILE A  34      -1.177  20.680 -11.223  1.00 23.38           C  
ATOM    558  HA  ILE A  34      -1.104  19.813 -11.880  1.00 23.38           H  
ATOM    559  C   ILE A  34      -0.271  20.457 -10.010  1.00 23.38           C  
ATOM    560  CB  ILE A  34      -0.768  21.955 -12.015  1.00 23.38           C  
ATOM    561  HB  ILE A  34      -0.660  22.776 -11.306  1.00 23.38           H  
ATOM    562  O   ILE A  34       0.356  21.402  -9.547  1.00 23.38           O  
ATOM    563  CG1 ILE A  34      -1.806  22.418 -13.063  1.00 23.38           C  
ATOM    564 HG12 ILE A  34      -1.801  21.742 -13.918  1.00 23.38           H  
ATOM    565 HG13 ILE A  34      -2.806  22.406 -12.629  1.00 23.38           H  
ATOM    566  CG2 ILE A  34       0.596  21.715 -12.700  1.00 23.38           C  
ATOM    567 HG21 ILE A  34       0.507  20.931 -13.452  1.00 23.38           H  
ATOM    568 HG22 ILE A  34       1.342  21.415 -11.964  1.00 23.38           H  
ATOM    569 HG23 ILE A  34       0.960  22.631 -13.164  1.00 23.38           H  
ATOM    570  CD1 ILE A  34      -1.553  23.858 -13.529  1.00 23.38           C  
ATOM    571 HD11 ILE A  34      -0.604  23.935 -14.060  1.00 23.38           H  
ATOM    572 HD12 ILE A  34      -2.367  24.170 -14.183  1.00 23.38           H  
ATOM    573 HD13 ILE A  34      -1.535  24.526 -12.667  1.00 23.38           H  
ATOM    574  N   GLY A  35      -0.278  19.276  -9.380  1.00 25.73           N  
ATOM    575  H   GLY A  35      -0.909  18.548  -9.683  1.00 25.73           H  
ATOM    576  CA  GLY A  35       0.281  19.266  -8.020  1.00 25.73           C  
ATOM    577  HA2 GLY A  35      -0.388  19.837  -7.375  1.00 25.73           H  
ATOM    578  HA3 GLY A  35       1.233  19.796  -8.030  1.00 25.73           H  
ATOM    579  C   GLY A  35       0.578  17.963  -7.302  1.00 25.73           C  
ATOM    580  O   GLY A  35       0.772  18.020  -6.099  1.00 25.73           O  
ATOM    581  N   MET A  36       0.677  16.814  -7.973  1.00 28.88           N  
ATOM    582  H   MET A  36       0.432  16.786  -8.953  1.00 28.88           H  
ATOM    583  CA  MET A  36       1.487  15.710  -7.415  1.00 28.88           C  
ATOM    584  HA  MET A  36       2.010  16.083  -6.535  1.00 28.88           H  
ATOM    585  C   MET A  36       2.648  15.347  -8.345  1.00 28.88           C  
ATOM    586  CB  MET A  36       0.639  14.541  -6.894  1.00 28.88           C  
ATOM    587  HB2 MET A  36       0.012  14.143  -7.692  1.00 28.88           H  
ATOM    588  HB3 MET A  36       1.306  13.752  -6.546  1.00 28.88           H  
ATOM    589  O   MET A  36       3.088  14.204  -8.455  1.00 28.88           O  
ATOM    590  CG  MET A  36      -0.238  14.979  -5.710  1.00 28.88           C  
ATOM    591  HG2 MET A  36       0.357  15.576  -5.019  1.00 28.88           H  
ATOM    592  HG3 MET A  36      -1.040  15.612  -6.091  1.00 28.88           H  
ATOM    593  SD  MET A  36      -0.986  13.617  -4.776  1.00 28.88           S  
ATOM    594  CE  MET A  36       0.358  13.232  -3.613  1.00 28.88           C  
ATOM    595  HE1 MET A  36       0.599  14.112  -3.017  1.00 28.88           H  
ATOM    596  HE2 MET A  36       0.046  12.430  -2.943  1.00 28.88           H  
ATOM    597  HE3 MET A  36       1.244  12.908  -4.159  1.00 28.88           H  
ATOM    598  N   LEU A  37       3.182  16.384  -8.995  1.00 25.02           N  
ATOM    599  H   LEU A  37       2.719  17.269  -8.847  1.00 25.02           H  
ATOM    600  CA  LEU A  37       4.615  16.490  -9.204  1.00 25.02           C  
ATOM    601  HA  LEU A  37       5.001  15.616  -9.729  1.00 25.02           H  
ATOM    602  C   LEU A  37       5.238  16.572  -7.811  1.00 25.02           C  
ATOM    603  CB  LEU A  37       4.912  17.781  -9.996  1.00 25.02           C  
ATOM    604  HB2 LEU A  37       5.979  17.996  -9.938  1.00 25.02           H  
ATOM    605  HB3 LEU A  37       4.393  18.607  -9.511  1.00 25.02           H  
ATOM    606  O   LEU A  37       4.977  17.525  -7.081  1.00 25.02           O  
ATOM    607  CG  LEU A  37       4.492  17.727 -11.474  1.00 25.02           C  
ATOM    608  HG  LEU A  37       3.484  17.322 -11.563  1.00 25.02           H  
ATOM    609  CD1 LEU A  37       4.495  19.134 -12.074  1.00 25.02           C  
ATOM    610 HD11 LEU A  37       5.492  19.568 -12.001  1.00 25.02           H  
ATOM    611 HD12 LEU A  37       4.195  19.090 -13.121  1.00 25.02           H  
ATOM    612 HD13 LEU A  37       3.791  19.766 -11.532  1.00 25.02           H  
ATOM    613  CD2 LEU A  37       5.460  16.860 -12.275  1.00 25.02           C  
ATOM    614 HD21 LEU A  37       5.401  15.823 -11.945  1.00 25.02           H  
ATOM    615 HD22 LEU A  37       6.473  17.233 -12.120  1.00 25.02           H  
ATOM    616 HD23 LEU A  37       5.211  16.899 -13.335  1.00 25.02           H  
ATOM    617  N   ASN A  38       6.075  15.605  -7.447  1.00 27.72           N  
ATOM    618  H   ASN A  38       6.234  14.840  -8.088  1.00 27.72           H  
ATOM    619  CA  ASN A  38       7.134  15.934  -6.504  1.00 27.72           C  
ATOM    620  HA  ASN A  38       6.681  16.210  -5.552  1.00 27.72           H  
ATOM    621  C   ASN A  38       7.879  17.129  -7.144  1.00 27.72           C  
ATOM    622  CB  ASN A  38       8.023  14.689  -6.308  1.00 27.72           C  
ATOM    623  HB2 ASN A  38       7.390  13.803  -6.252  1.00 27.72           H  
ATOM    624  HB3 ASN A  38       8.707  14.573  -7.148  1.00 27.72           H  
ATOM    625  O   ASN A  38       8.261  16.986  -8.312  1.00 27.72           O  
ATOM    626  CG  ASN A  38       8.819  14.725  -5.017  1.00 27.72           C  
ATOM    627  ND2 ASN A  38       9.604  13.711  -4.748  1.00 27.72           N  
ATOM    628 HD21 ASN A  38       9.792  12.986  -5.426  1.00 27.72           H  
ATOM    629 HD22 ASN A  38      10.116  13.773  -3.880  1.00 27.72           H  
ATOM    630  OD1 ASN A  38       8.732  15.651  -4.233  1.00 27.72           O  
ATOM    631  N   PRO A  39       8.043  18.298  -6.492  1.00 29.58           N  
ATOM    632  CA  PRO A  39       8.586  19.502  -7.134  1.00 29.58           C  
ATOM    633  HA  PRO A  39       7.929  19.768  -7.962  1.00 29.58           H  
ATOM    634  C   PRO A  39      10.012  19.355  -7.685  1.00 29.58           C  
ATOM    635  CB  PRO A  39       8.528  20.611  -6.077  1.00 29.58           C  
ATOM    636  HB2 PRO A  39       8.276  21.576  -6.517  1.00 29.58           H  
ATOM    637  HB3 PRO A  39       9.480  20.674  -5.550  1.00 29.58           H  
ATOM    638  O   PRO A  39      10.549  20.319  -8.220  1.00 29.58           O  
ATOM    639  CG  PRO A  39       7.453  20.139  -5.103  1.00 29.58           C  
ATOM    640  HG2 PRO A  39       7.620  20.523  -4.097  1.00 29.58           H  
ATOM    641  HG3 PRO A  39       6.471  20.438  -5.470  1.00 29.58           H  
ATOM    642  CD  PRO A  39       7.569  18.618  -5.154  1.00 29.58           C  
ATOM    643  HD2 PRO A  39       6.594  18.179  -4.943  1.00 29.58           H  
ATOM    644  HD3 PRO A  39       8.301  18.281  -4.420  1.00 29.58           H  
ATOM    645  N   MET A  40      10.638  18.184  -7.546  1.00 30.07           N  
ATOM    646  H   MET A  40      10.138  17.421  -7.112  1.00 30.07           H  
ATOM    647  CA  MET A  40      12.029  17.966  -7.918  1.00 30.07           C  
ATOM    648  HA  MET A  40      12.509  18.938  -8.030  1.00 30.07           H  
ATOM    649  C   MET A  40      12.239  17.299  -9.290  1.00 30.07           C  
ATOM    650  CB  MET A  40      12.761  17.282  -6.753  1.00 30.07           C  
ATOM    651  HB2 MET A  40      13.797  17.120  -7.051  1.00 30.07           H  
ATOM    652  HB3 MET A  40      12.311  16.315  -6.526  1.00 30.07           H  
ATOM    653  O   MET A  40      13.206  17.664  -9.951  1.00 30.07           O  
ATOM    654  CG  MET A  40      12.732  18.194  -5.509  1.00 30.07           C  
ATOM    655  HG2 MET A  40      11.902  17.899  -4.867  1.00 30.07           H  
ATOM    656  HG3 MET A  40      12.554  19.219  -5.832  1.00 30.07           H  
ATOM    657  SD  MET A  40      14.264  18.217  -4.541  1.00 30.07           S  
ATOM    658  CE  MET A  40      13.924  19.625  -3.452  1.00 30.07           C  
ATOM    659  HE1 MET A  40      14.766  19.772  -2.776  1.00 30.07           H  
ATOM    660  HE2 MET A  40      13.025  19.425  -2.869  1.00 30.07           H  
ATOM    661  HE3 MET A  40      13.780  20.524  -4.051  1.00 30.07           H  
ATOM    662  N   ASP A  41      11.339  16.434  -9.798  1.00 35.82           N  
ATOM    663  H   ASP A  41      10.537  16.204  -9.229  1.00 35.82           H  
ATOM    664  CA  ASP A  41      11.756  15.498 -10.873  1.00 35.82           C  
ATOM    665  HA  ASP A  41      12.739  15.791 -11.240  1.00 35.82           H  
ATOM    666  C   ASP A  41      10.876  15.422 -12.139  1.00 35.82           C  
ATOM    667  CB  ASP A  41      11.940  14.090 -10.285  1.00 35.82           C  
ATOM    668  HB2 ASP A  41      10.974  13.746  -9.914  1.00 35.82           H  
ATOM    669  HB3 ASP A  41      12.249  13.411 -11.080  1.00 35.82           H  
ATOM    670  O   ASP A  41      11.265  14.766 -13.103  1.00 35.82           O  
ATOM    671  CG  ASP A  41      12.973  13.979  -9.155  1.00 35.82           C  
ATOM    672  OD1 ASP A  41      13.801  14.894  -8.978  1.00 35.82           O  
ATOM    673  OD2 ASP A  41      12.904  12.942  -8.463  1.00 35.82           O  
ATOM    674  N   GLY A  42       9.697  16.054 -12.204  1.00 32.96           N  
ATOM    675  H   GLY A  42       9.421  16.617 -11.412  1.00 32.96           H  
ATOM    676  CA  GLY A  42       8.931  16.142 -13.466  1.00 32.96           C  
ATOM    677  HA2 GLY A  42       8.105  16.842 -13.346  1.00 32.96           H  
ATOM    678  HA3 GLY A  42       9.593  16.560 -14.225  1.00 32.96           H  
ATOM    679  C   GLY A  42       8.373  14.825 -14.049  1.00 32.96           C  
ATOM    680  O   GLY A  42       7.781  14.855 -15.127  1.00 32.96           O  
ATOM    681  N   GLN A  43       8.550  13.675 -13.385  1.00 31.80           N  
ATOM    682  H   GLN A  43       9.101  13.711 -12.539  1.00 31.80           H  
ATOM    683  CA  GLN A  43       8.221  12.350 -13.932  1.00 31.80           C  
ATOM    684  HA  GLN A  43       8.265  12.430 -15.018  1.00 31.80           H  
ATOM    685  C   GLN A  43       6.816  11.847 -13.513  1.00 31.80           C  
ATOM    686  CB  GLN A  43       9.305  11.331 -13.539  1.00 31.80           C  
ATOM    687  HB2 GLN A  43       9.471  11.397 -12.463  1.00 31.80           H  
ATOM    688  HB3 GLN A  43       8.949  10.323 -13.749  1.00 31.80           H  
ATOM    689  O   GLN A  43       6.474  11.900 -12.323  1.00 31.80           O  
ATOM    690  CG  GLN A  43      10.648  11.548 -14.264  1.00 31.80           C  
ATOM    691  HG2 GLN A  43      11.414  10.967 -13.748  1.00 31.80           H  
ATOM    692  HG3 GLN A  43      10.938  12.597 -14.201  1.00 31.80           H  
ATOM    693  CD  GLN A  43      10.665  11.123 -15.730  1.00 31.80           C  
ATOM    694  NE2 GLN A  43      11.643  11.555 -16.494  1.00 31.80           N  
ATOM    695 HE21 GLN A  43      11.651  11.222 -17.447  1.00 31.80           H  
ATOM    696 HE22 GLN A  43      12.343  12.177 -16.116  1.00 31.80           H  
ATOM    697  OE1 GLN A  43       9.821  10.390 -16.218  1.00 31.80           O  
ATOM    698  N   PRO A  44       6.011  11.304 -14.454  1.00 35.23           N  
ATOM    699  CA  PRO A  44       4.756  10.596 -14.167  1.00 35.23           C  
ATOM    700  HA  PRO A  44       4.040  11.309 -13.760  1.00 35.23           H  
ATOM    701  C   PRO A  44       4.938   9.430 -13.178  1.00 35.23           C  
ATOM    702  CB  PRO A  44       4.247  10.079 -15.522  1.00 35.23           C  
ATOM    703  HB2 PRO A  44       3.162  10.140 -15.596  1.00 35.23           H  
ATOM    704  HB3 PRO A  44       4.576   9.051 -15.676  1.00 35.23           H  
ATOM    705  O   PRO A  44       6.015   8.844 -13.099  1.00 35.23           O  
ATOM    706  CG  PRO A  44       4.933  10.972 -16.553  1.00 35.23           C  
ATOM    707  HG2 PRO A  44       4.346  11.879 -16.698  1.00 35.23           H  
ATOM    708  HG3 PRO A  44       5.082  10.454 -17.500  1.00 35.23           H  
ATOM    709  CD  PRO A  44       6.257  11.324 -15.889  1.00 35.23           C  
ATOM    710  HD2 PRO A  44       7.010  10.576 -16.135  1.00 35.23           H  
ATOM    711  HD3 PRO A  44       6.575  12.310 -16.229  1.00 35.23           H  
ATOM    712  N   ALA A  45       3.887   9.068 -12.432  1.00 33.18           N  
ATOM    713  H   ALA A  45       3.009   9.550 -12.560  1.00 33.18           H  
ATOM    714  CA  ALA A  45       3.918   7.976 -11.444  1.00 33.18           C  
ATOM    715  HA  ALA A  45       4.673   8.207 -10.692  1.00 33.18           H  
ATOM    716  C   ALA A  45       4.306   6.608 -12.050  1.00 33.18           C  
ATOM    717  CB  ALA A  45       2.555   7.922 -10.743  1.00 33.18           C  
ATOM    718  HB1 ALA A  45       2.329   8.879 -10.272  1.00 33.18           H  
ATOM    719  HB2 ALA A  45       1.771   7.672 -11.457  1.00 33.18           H  
ATOM    720  HB3 ALA A  45       2.574   7.147  -9.977  1.00 33.18           H  
ATOM    721  O   ALA A  45       5.149   5.923 -11.478  1.00 33.18           O  
ATOM    722  N   ILE A  46       3.808   6.297 -13.253  1.00 31.30           N  
ATOM    723  H   ILE A  46       3.043   6.856 -13.603  1.00 31.30           H  
ATOM    724  CA  ILE A  46       4.164   5.101 -14.045  1.00 31.30           C  
ATOM    725  HA  ILE A  46       3.835   4.210 -13.511  1.00 31.30           H  
ATOM    726  C   ILE A  46       5.686   4.959 -14.222  1.00 31.30           C  
ATOM    727  CB  ILE A  46       3.403   5.172 -15.397  1.00 31.30           C  
ATOM    728  HB  ILE A  46       3.329   6.218 -15.693  1.00 31.30           H  
ATOM    729  O   ILE A  46       6.259   3.900 -13.980  1.00 31.30           O  
ATOM    730  CG1 ILE A  46       1.972   4.625 -15.187  1.00 31.30           C  
ATOM    731 HG12 ILE A  46       2.018   3.545 -15.046  1.00 31.30           H  
ATOM    732 HG13 ILE A  46       1.555   5.058 -14.278  1.00 31.30           H  
ATOM    733  CG2 ILE A  46       4.107   4.438 -16.552  1.00 31.30           C  
ATOM    734 HG21 ILE A  46       4.265   3.393 -16.284  1.00 31.30           H  
ATOM    735 HG22 ILE A  46       3.510   4.476 -17.463  1.00 31.30           H  
ATOM    736 HG23 ILE A  46       5.074   4.889 -16.775  1.00 31.30           H  
ATOM    737  CD1 ILE A  46       0.992   4.930 -16.328  1.00 31.30           C  
ATOM    738 HD11 ILE A  46       1.281   4.398 -17.234  1.00 31.30           H  
ATOM    739 HD12 ILE A  46      -0.006   4.598 -16.038  1.00 31.30           H  
ATOM    740 HD13 ILE A  46       0.967   6.002 -16.521  1.00 31.30           H  
ATOM    741  N   ASN A  47       6.381   6.061 -14.522  1.00 35.66           N  
ATOM    742  H   ASN A  47       5.876   6.925 -14.660  1.00 35.66           H  
ATOM    743  CA  ASN A  47       7.831   6.045 -14.732  1.00 35.66           C  
ATOM    744  HA  ASN A  47       8.074   5.206 -15.385  1.00 35.66           H  
ATOM    745  C   ASN A  47       8.623   5.828 -13.431  1.00 35.66           C  
ATOM    746  CB  ASN A  47       8.264   7.352 -15.422  1.00 35.66           C  
ATOM    747  HB2 ASN A  47       7.904   8.209 -14.854  1.00 35.66           H  
ATOM    748  HB3 ASN A  47       9.354   7.393 -15.433  1.00 35.66           H  
ATOM    749  O   ASN A  47       9.800   5.481 -13.489  1.00 35.66           O  
ATOM    750  CG  ASN A  47       7.801   7.482 -16.862  1.00 35.66           C  
ATOM    751  ND2 ASN A  47       8.080   8.595 -17.494  1.00 35.66           N  
ATOM    752 HD21 ASN A  47       8.682   9.275 -17.053  1.00 35.66           H  
ATOM    753 HD22 ASN A  47       7.823   8.615 -18.470  1.00 35.66           H  
ATOM    754  OD1 ASN A  47       7.179   6.625 -17.454  1.00 35.66           O  
ATOM    755  N   ARG A  48       8.016   6.048 -12.255  1.00 37.41           N  
ATOM    756  H   ARG A  48       7.026   6.249 -12.275  1.00 37.41           H  
ATOM    757  CA  ARG A  48       8.653   5.805 -10.948  1.00 37.41           C  
ATOM    758  HA  ARG A  48       9.723   5.994 -11.028  1.00 37.41           H  
ATOM    759  C   ARG A  48       8.546   4.351 -10.516  1.00 37.41           C  
ATOM    760  CB  ARG A  48       8.063   6.722  -9.866  1.00 37.41           C  
ATOM    761  HB2 ARG A  48       6.975   6.732  -9.920  1.00 37.41           H  
ATOM    762  HB3 ARG A  48       8.351   6.330  -8.890  1.00 37.41           H  
ATOM    763  O   ARG A  48       9.471   3.861  -9.882  1.00 37.41           O  
ATOM    764  CG  ARG A  48       8.612   8.147  -9.987  1.00 37.41           C  
ATOM    765  HG2 ARG A  48       9.700   8.097  -9.940  1.00 37.41           H  
ATOM    766  HG3 ARG A  48       8.331   8.583 -10.945  1.00 37.41           H  
ATOM    767  CD  ARG A  48       8.128   9.038  -8.834  1.00 37.41           C  
ATOM    768  HD2 ARG A  48       8.900   9.783  -8.642  1.00 37.41           H  
ATOM    769  HD3 ARG A  48       8.012   8.433  -7.935  1.00 37.41           H  
ATOM    770  NE  ARG A  48       6.873   9.743  -9.158  1.00 37.41           N  
ATOM    771  HE  ARG A  48       6.592   9.733 -10.128  1.00 37.41           H  
ATOM    772  NH1 ARG A  48       6.433  10.557  -7.052  1.00 37.41           N  
ATOM    773 HH11 ARG A  48       7.175   9.979  -6.684  1.00 37.41           H  
ATOM    774 HH12 ARG A  48       5.828  11.063  -6.422  1.00 37.41           H  
ATOM    775  NH2 ARG A  48       5.144  11.170  -8.770  1.00 37.41           N  
ATOM    776 HH21 ARG A  48       4.573  11.727  -8.150  1.00 37.41           H  
ATOM    777 HH22 ARG A  48       4.963  11.196  -9.763  1.00 37.41           H  
ATOM    778  CZ  ARG A  48       6.156  10.479  -8.325  1.00 37.41           C  
ATOM    779  N   ALA A  49       7.460   3.678 -10.864  1.00 36.51           N  
ATOM    780  H   ALA A  49       6.732   4.144 -11.386  1.00 36.51           H  
ATOM    781  CA  ALA A  49       7.270   2.276 -10.535  1.00 36.51           C  
ATOM    782  HA  ALA A  49       7.584   2.086  -9.509  1.00 36.51           H  
ATOM    783  C   ALA A  49       8.072   1.344 -11.430  1.00 36.51           C  
ATOM    784  CB  ALA A  49       5.797   2.000 -10.632  1.00 36.51           C  
ATOM    785  HB1 ALA A  49       5.411   2.307 -11.604  1.00 36.51           H  
ATOM    786  HB2 ALA A  49       5.630   0.931 -10.501  1.00 36.51           H  
ATOM    787  HB3 ALA A  49       5.319   2.565  -9.833  1.00 36.51           H  
ATOM    788  O   ALA A  49       8.739   0.452 -10.910  1.00 36.51           O  
ATOM    789  N   ASP A  50       8.107   1.625 -12.734  1.00 35.86           N  
ATOM    790  H   ASP A  50       7.442   2.276 -13.128  1.00 35.86           H  
ATOM    791  CA  ASP A  50       9.032   0.946 -13.638  1.00 35.86           C  
ATOM    792  HA  ASP A  50       8.847  -0.128 -13.609  1.00 35.86           H  
ATOM    793  C   ASP A  50      10.466   1.161 -13.166  1.00 35.86           C  
ATOM    794  CB  ASP A  50       8.851   1.450 -15.078  1.00 35.86           C  
ATOM    795  HB2 ASP A  50       8.721   2.533 -15.073  1.00 35.86           H  
ATOM    796  HB3 ASP A  50       9.760   1.229 -15.637  1.00 35.86           H  
ATOM    797  O   ASP A  50      11.202   0.196 -13.012  1.00 35.86           O  
ATOM    798  CG  ASP A  50       7.687   0.785 -15.820  1.00 35.86           C  
ATOM    799  OD1 ASP A  50       7.195  -0.260 -15.340  1.00 35.86           O  
ATOM    800  OD2 ASP A  50       7.342   1.316 -16.899  1.00 35.86           O  
ATOM    801  N   LYS A  51      10.843   2.399 -12.816  1.00 41.92           N  
ATOM    802  H   LYS A  51      10.186   3.151 -12.971  1.00 41.92           H  
ATOM    803  CA  LYS A  51      12.178   2.710 -12.297  1.00 41.92           C  
ATOM    804  HA  LYS A  51      12.910   2.305 -12.997  1.00 41.92           H  
ATOM    805  C   LYS A  51      12.483   2.025 -10.963  1.00 41.92           C  
ATOM    806  CB  LYS A  51      12.359   4.229 -12.245  1.00 41.92           C  
ATOM    807  HB2 LYS A  51      12.209   4.629 -13.248  1.00 41.92           H  
ATOM    808  HB3 LYS A  51      11.625   4.665 -11.567  1.00 41.92           H  
ATOM    809  O   LYS A  51      13.565   1.491 -10.822  1.00 41.92           O  
ATOM    810  CG  LYS A  51      13.764   4.600 -11.778  1.00 41.92           C  
ATOM    811  HG2 LYS A  51      13.862   4.297 -10.735  1.00 41.92           H  
ATOM    812  HG3 LYS A  51      14.501   4.071 -12.382  1.00 41.92           H  
ATOM    813  CD  LYS A  51      14.017   6.103 -11.863  1.00 41.92           C  
ATOM    814  HD2 LYS A  51      13.907   6.439 -12.895  1.00 41.92           H  
ATOM    815  HD3 LYS A  51      13.307   6.621 -11.219  1.00 41.92           H  
ATOM    816  CE  LYS A  51      15.447   6.329 -11.376  1.00 41.92           C  
ATOM    817  HE2 LYS A  51      16.135   5.835 -12.062  1.00 41.92           H  
ATOM    818  HE3 LYS A  51      15.563   5.820 -10.419  1.00 41.92           H  
ATOM    819  NZ  LYS A  51      15.757   7.771 -11.240  1.00 41.92           N  
ATOM    820  HZ1 LYS A  51      16.702   7.865 -10.897  1.00 41.92           H  
ATOM    821  HZ2 LYS A  51      15.133   8.185 -10.562  1.00 41.92           H  
ATOM    822  HZ3 LYS A  51      15.664   8.237 -12.131  1.00 41.92           H  
ATOM    823  N   ALA A  52      11.569   1.982 -10.000  1.00 40.65           N  
ATOM    824  H   ALA A  52      10.684   2.446 -10.146  1.00 40.65           H  
ATOM    825  CA  ALA A  52      11.823   1.339  -8.710  1.00 40.65           C  
ATOM    826  HA  ALA A  52      12.791   1.666  -8.330  1.00 40.65           H  
ATOM    827  C   ALA A  52      11.849  -0.195  -8.788  1.00 40.65           C  
ATOM    828  CB  ALA A  52      10.743   1.794  -7.747  1.00 40.65           C  
ATOM    829  HB1 ALA A  52       9.788   1.470  -8.160  1.00 40.65           H  
ATOM    830  HB2 ALA A  52      10.902   1.334  -6.771  1.00 40.65           H  
ATOM    831  HB3 ALA A  52      10.760   2.879  -7.647  1.00 40.65           H  
ATOM    832  O   ALA A  52      12.592  -0.827  -8.042  1.00 40.65           O  
ATOM    833  N   ALA A  53      11.071  -0.801  -9.689  1.00 40.34           N  
ATOM    834  H   ALA A  53      10.433  -0.252 -10.247  1.00 40.34           H  
ATOM    835  CA  ALA A  53      11.184  -2.226  -9.982  1.00 40.34           C  
ATOM    836  HA  ALA A  53      11.207  -2.781  -9.044  1.00 40.34           H  
ATOM    837  C   ALA A  53      12.493  -2.543 -10.726  1.00 40.34           C  
ATOM    838  CB  ALA A  53       9.942  -2.667 -10.759  1.00 40.34           C  
ATOM    839  HB1 ALA A  53       9.843  -2.088 -11.677  1.00 40.34           H  
ATOM    840  HB2 ALA A  53       9.063  -2.517 -10.133  1.00 40.34           H  
ATOM    841  HB3 ALA A  53      10.025  -3.725 -11.010  1.00 40.34           H  
ATOM    842  O   ALA A  53      13.127  -3.552 -10.420  1.00 40.34           O  
ATOM    843  N   HIS A  54      12.934  -1.656 -11.628  1.00 39.93           N  
ATOM    844  H   HIS A  54      12.330  -0.889 -11.886  1.00 39.93           H  
ATOM    845  CA  HIS A  54      14.215  -1.778 -12.332  1.00 39.93           C  
ATOM    846  HA  HIS A  54      14.303  -2.809 -12.674  1.00 39.93           H  
ATOM    847  C   HIS A  54      15.436  -1.499 -11.439  1.00 39.93           C  
ATOM    848  CB  HIS A  54      14.248  -0.846 -13.561  1.00 39.93           C  
ATOM    849  HB2 HIS A  54      13.279  -0.377 -13.737  1.00 39.93           H  
ATOM    850  HB3 HIS A  54      14.960  -0.038 -13.394  1.00 39.93           H  
ATOM    851  O   HIS A  54      16.462  -2.149 -11.605  1.00 39.93           O  
ATOM    852  CG  HIS A  54      14.614  -1.553 -14.830  1.00 39.93           C  
ATOM    853  CD2 HIS A  54      13.917  -1.545 -16.009  1.00 39.93           C  
ATOM    854  HD2 HIS A  54      12.991  -1.021 -16.193  1.00 39.93           H  
ATOM    855  ND1 HIS A  54      15.714  -2.352 -15.004  1.00 39.93           N  
ATOM    856  HD1 HIS A  54      16.371  -2.607 -14.280  1.00 39.93           H  
ATOM    857  CE1 HIS A  54      15.687  -2.816 -16.263  1.00 39.93           C  
ATOM    858  HE1 HIS A  54      16.412  -3.499 -16.680  1.00 39.93           H  
ATOM    859  NE2 HIS A  54      14.618  -2.341 -16.925  1.00 39.93           N  
ATOM    860  N   ASP A  55      15.334  -0.552 -10.503  1.00 43.67           N  
ATOM    861  H   ASP A  55      14.503   0.021 -10.516  1.00 43.67           H  
ATOM    862  CA  ASP A  55      16.420  -0.113  -9.613  1.00 43.67           C  
ATOM    863  HA  ASP A  55      17.349  -0.075 -10.183  1.00 43.67           H  
ATOM    864  C   ASP A  55      16.646  -1.100  -8.450  1.00 43.67           C  
ATOM    865  CB  ASP A  55      16.132   1.307  -9.060  1.00 43.67           C  
ATOM    866  HB2 ASP A  55      16.811   1.485  -8.226  1.00 43.67           H  
ATOM    867  HB3 ASP A  55      15.122   1.332  -8.652  1.00 43.67           H  
ATOM    868  O   ASP A  55      17.710  -1.088  -7.828  1.00 43.67           O  
ATOM    869  CG  ASP A  55      16.323   2.487 -10.041  1.00 43.67           C  
ATOM    870  OD1 ASP A  55      16.888   2.303 -11.142  1.00 43.67           O  
ATOM    871  OD2 ASP A  55      15.970   3.635  -9.660  1.00 43.67           O  
ATOM    872  N   HIS A  56      15.665  -1.961  -8.149  1.00 45.41           N  
ATOM    873  H   HIS A  56      14.806  -1.897  -8.676  1.00 45.41           H  
ATOM    874  CA  HIS A  56      15.746  -2.945  -7.065  1.00 45.41           C  
ATOM    875  HA  HIS A  56      16.683  -2.788  -6.529  1.00 45.41           H  
ATOM    876  C   HIS A  56      15.835  -4.411  -7.521  1.00 45.41           C  
ATOM    877  CB  HIS A  56      14.616  -2.703  -6.057  1.00 45.41           C  
ATOM    878  HB2 HIS A  56      14.604  -3.542  -5.361  1.00 45.41           H  
ATOM    879  HB3 HIS A  56      13.658  -2.671  -6.577  1.00 45.41           H  
ATOM    880  O   HIS A  56      15.851  -5.288  -6.657  1.00 45.41           O  
ATOM    881  CG  HIS A  56      14.800  -1.464  -5.220  1.00 45.41           C  
ATOM    882  CD2 HIS A  56      13.949  -0.399  -5.094  1.00 45.41           C  
ATOM    883  HD2 HIS A  56      13.004  -0.282  -5.604  1.00 45.41           H  
ATOM    884  ND1 HIS A  56      15.876  -1.221  -4.402  1.00 45.41           N  
ATOM    885  HD1 HIS A  56      16.716  -1.781  -4.371  1.00 45.41           H  
ATOM    886  CE1 HIS A  56      15.684  -0.037  -3.802  1.00 45.41           C  
ATOM    887  HE1 HIS A  56      16.387   0.440  -3.135  1.00 45.41           H  
ATOM    888  NE2 HIS A  56      14.512   0.498  -4.175  1.00 45.41           N  
ATOM    889  N   ASP A  57      15.930  -4.685  -8.830  1.00 51.59           N  
ATOM    890  H   ASP A  57      15.962  -3.912  -9.480  1.00 51.59           H  
ATOM    891  CA  ASP A  57      16.086  -6.040  -9.401  1.00 51.59           C  
ATOM    892  HA  ASP A  57      15.823  -5.958 -10.456  1.00 51.59           H  
ATOM    893  C   ASP A  57      15.069  -7.067  -8.847  1.00 51.59           C  
ATOM    894  CB  ASP A  57      17.568  -6.500  -9.312  1.00 51.59           C  
ATOM    895  HB2 ASP A  57      18.071  -5.942  -8.522  1.00 51.59           H  
ATOM    896  HB3 ASP A  57      17.625  -7.548  -9.020  1.00 51.59           H  
ATOM    897  O   ASP A  57      15.341  -8.266  -8.766  1.00 51.59           O  
ATOM    898  CG  ASP A  57      18.390  -6.364 -10.604  1.00 51.59           C  
ATOM    899  OD1 ASP A  57      17.808  -6.120 -11.687  1.00 51.59           O  
ATOM    900  OD2 ASP A  57      19.626  -6.554 -10.507  1.00 51.59           O  
ATOM    901  N   TYR A  58      13.872  -6.614  -8.449  1.00 48.09           N  
ATOM    902  H   TYR A  58      13.670  -5.631  -8.558  1.00 48.09           H  
ATOM    903  CA  TYR A  58      12.876  -7.511  -7.872  1.00 48.09           C  
ATOM    904  HA  TYR A  58      13.385  -8.140  -7.141  1.00 48.09           H  
ATOM    905  C   TYR A  58      12.307  -8.434  -8.948  1.00 48.09           C  
ATOM    906  CB  TYR A  58      11.757  -6.756  -7.142  1.00 48.09           C  
ATOM    907  HB2 TYR A  58      10.948  -7.463  -6.959  1.00 48.09           H  
ATOM    908  HB3 TYR A  58      11.368  -5.975  -7.796  1.00 48.09           H  
ATOM    909  O   TYR A  58      11.606  -8.016  -9.871  1.00 48.09           O  
ATOM    910  CG  TYR A  58      12.137  -6.171  -5.794  1.00 48.09           C  
ATOM    911  CD1 TYR A  58      12.602  -7.016  -4.768  1.00 48.09           C  
ATOM    912  HD1 TYR A  58      12.744  -8.069  -4.966  1.00 48.09           H  
ATOM    913  CD2 TYR A  58      12.002  -4.790  -5.555  1.00 48.09           C  
ATOM    914  HD2 TYR A  58      11.654  -4.139  -6.342  1.00 48.09           H  
ATOM    915  CE1 TYR A  58      12.966  -6.483  -3.517  1.00 48.09           C  
ATOM    916  HE1 TYR A  58      13.375  -7.135  -2.760  1.00 48.09           H  
ATOM    917  CE2 TYR A  58      12.346  -4.254  -4.298  1.00 48.09           C  
ATOM    918  HE2 TYR A  58      12.273  -3.191  -4.118  1.00 48.09           H  
ATOM    919  OH  TYR A  58      13.241  -4.575  -2.094  1.00 48.09           O  
ATOM    920  HH  TYR A  58      13.715  -5.234  -1.581  1.00 48.09           H  
ATOM    921  CZ  TYR A  58      12.852  -5.095  -3.288  1.00 48.09           C  
ATOM    922  N   THR A  59      12.544  -9.730  -8.785  1.00 56.71           N  
ATOM    923  H   THR A  59      13.163  -9.991  -8.031  1.00 56.71           H  
ATOM    924  CA  THR A  59      11.896 -10.771  -9.582  1.00 56.71           C  
ATOM    925  HA  THR A  59      12.039 -10.533 -10.636  1.00 56.71           H  
ATOM    926  C   THR A  59      10.397 -10.807  -9.287  1.00 56.71           C  
ATOM    927  CB  THR A  59      12.511 -12.149  -9.301  1.00 56.71           C  
ATOM    928  HB  THR A  59      11.998 -12.890  -9.914  1.00 56.71           H  
ATOM    929  O   THR A  59       9.977 -10.573  -8.154  1.00 56.71           O  
ATOM    930  CG2 THR A  59      14.004 -12.206  -9.618  1.00 56.71           C  
ATOM    931 HG21 THR A  59      14.371 -13.219  -9.455  1.00 56.71           H  
ATOM    932 HG22 THR A  59      14.558 -11.521  -8.977  1.00 56.71           H  
ATOM    933 HG23 THR A  59      14.170 -11.925 -10.658  1.00 56.71           H  
ATOM    934  OG1 THR A  59      12.345 -12.500  -7.949  1.00 56.71           O  
ATOM    935  HG1 THR A  59      12.888 -11.877  -7.460  1.00 56.71           H  
ATOM    936  N   TYR A  60       9.570 -11.190 -10.268  1.00 53.68           N  
ATOM    937  H   TYR A  60       9.953 -11.295 -11.196  1.00 53.68           H  
ATOM    938  CA  TYR A  60       8.121 -11.396 -10.087  1.00 53.68           C  
ATOM    939  HA  TYR A  60       7.626 -10.427 -10.021  1.00 53.68           H  
ATOM    940  C   TYR A  60       7.777 -12.192  -8.814  1.00 53.68           C  
ATOM    941  CB  TYR A  60       7.587 -12.147 -11.316  1.00 53.68           C  
ATOM    942  HB2 TYR A  60       8.164 -13.061 -11.454  1.00 53.68           H  
ATOM    943  HB3 TYR A  60       7.740 -11.526 -12.199  1.00 53.68           H  
ATOM    944  O   TYR A  60       6.805 -11.899  -8.113  1.00 53.68           O  
ATOM    945  CG  TYR A  60       6.116 -12.510 -11.228  1.00 53.68           C  
ATOM    946  CD1 TYR A  60       5.715 -13.801 -10.819  1.00 53.68           C  
ATOM    947  HD1 TYR A  60       6.461 -14.546 -10.585  1.00 53.68           H  
ATOM    948  CD2 TYR A  60       5.145 -11.545 -11.545  1.00 53.68           C  
ATOM    949  HD2 TYR A  60       5.436 -10.559 -11.877  1.00 53.68           H  
ATOM    950  CE1 TYR A  60       4.344 -14.123 -10.728  1.00 53.68           C  
ATOM    951  HE1 TYR A  60       4.034 -15.112 -10.425  1.00 53.68           H  
ATOM    952  CE2 TYR A  60       3.781 -11.865 -11.448  1.00 53.68           C  
ATOM    953  HE2 TYR A  60       3.028 -11.134 -11.705  1.00 53.68           H  
ATOM    954  OH  TYR A  60       2.043 -13.418 -10.970  1.00 53.68           O  
ATOM    955  HH  TYR A  60       1.824 -14.338 -10.804  1.00 53.68           H  
ATOM    956  CZ  TYR A  60       3.372 -13.147 -11.041  1.00 53.68           C  
ATOM    957  N   GLU A  61       8.605 -13.182  -8.472  1.00 59.21           N  
ATOM    958  H   GLU A  61       9.420 -13.337  -9.048  1.00 59.21           H  
ATOM    959  CA  GLU A  61       8.466 -13.980  -7.256  1.00 59.21           C  
ATOM    960  HA  GLU A  61       7.467 -14.416  -7.230  1.00 59.21           H  
ATOM    961  C   GLU A  61       8.656 -13.167  -5.968  1.00 59.21           C  
ATOM    962  CB  GLU A  61       9.499 -15.109  -7.257  1.00 59.21           C  
ATOM    963  HB2 GLU A  61       9.411 -15.628  -6.303  1.00 59.21           H  
ATOM    964  HB3 GLU A  61      10.501 -14.684  -7.328  1.00 59.21           H  
ATOM    965  O   GLU A  61       7.928 -13.380  -4.995  1.00 59.21           O  
ATOM    966  CG  GLU A  61       9.294 -16.124  -8.388  1.00 59.21           C  
ATOM    967  HG2 GLU A  61       8.267 -16.487  -8.344  1.00 59.21           H  
ATOM    968  HG3 GLU A  61       9.442 -15.627  -9.347  1.00 59.21           H  
ATOM    969  CD  GLU A  61      10.256 -17.317  -8.274  1.00 59.21           C  
ATOM    970  OE1 GLU A  61      10.199 -18.175  -9.180  1.00 59.21           O  
ATOM    971  OE2 GLU A  61      10.966 -17.413  -7.241  1.00 59.21           O  
ATOM    972  N   GLU A  62       9.616 -12.246  -5.933  1.00 53.88           N  
ATOM    973  H   GLU A  62      10.147 -12.068  -6.774  1.00 53.88           H  
ATOM    974  CA  GLU A  62       9.865 -11.356  -4.796  1.00 53.88           C  
ATOM    975  HA  GLU A  62       9.902 -11.941  -3.877  1.00 53.88           H  
ATOM    976  C   GLU A  62       8.739 -10.342  -4.632  1.00 53.88           C  
ATOM    977  CB  GLU A  62      11.209 -10.643  -4.962  1.00 53.88           C  
ATOM    978  HB2 GLU A  62      11.255 -10.185  -5.950  1.00 53.88           H  
ATOM    979  HB3 GLU A  62      11.293  -9.858  -4.211  1.00 53.88           H  
ATOM    980  O   GLU A  62       8.224 -10.181  -3.522  1.00 53.88           O  
ATOM    981  CG  GLU A  62      12.356 -11.638  -4.753  1.00 53.88           C  
ATOM    982  HG2 GLU A  62      12.151 -12.571  -5.277  1.00 53.88           H  
ATOM    983  HG3 GLU A  62      12.412 -11.878  -3.691  1.00 53.88           H  
ATOM    984  CD  GLU A  62      13.687 -11.081  -5.248  1.00 53.88           C  
ATOM    985  OE1 GLU A  62      14.661 -11.188  -4.474  1.00 53.88           O  
ATOM    986  OE2 GLU A  62      13.695 -10.627  -6.412  1.00 53.88           O  
ATOM    987  N   ILE A  63       8.271  -9.764  -5.741  1.00 51.40           N  
ATOM    988  H   ILE A  63       8.758  -9.938  -6.609  1.00 51.40           H  
ATOM    989  CA  ILE A  63       7.105  -8.878  -5.746  1.00 51.40           C  
ATOM    990  HA  ILE A  63       7.324  -8.035  -5.090  1.00 51.40           H  
ATOM    991  C   ILE A  63       5.876  -9.606  -5.187  1.00 51.40           C  
ATOM    992  CB  ILE A  63       6.802  -8.352  -7.167  1.00 51.40           C  
ATOM    993  HB  ILE A  63       6.438  -9.179  -7.776  1.00 51.40           H  
ATOM    994  O   ILE A  63       5.221  -9.149  -4.246  1.00 51.40           O  
ATOM    995  CG1 ILE A  63       8.047  -7.808  -7.916  1.00 51.40           C  
ATOM    996 HG12 ILE A  63       8.677  -7.184  -7.283  1.00 51.40           H  
ATOM    997 HG13 ILE A  63       8.669  -8.669  -8.161  1.00 51.40           H  
ATOM    998  CG2 ILE A  63       5.623  -7.387  -6.988  1.00 51.40           C  
ATOM    999 HG21 ILE A  63       5.620  -6.628  -7.769  1.00 51.40           H  
ATOM   1000 HG22 ILE A  63       5.658  -6.877  -6.025  1.00 51.40           H  
ATOM   1001 HG23 ILE A  63       4.689  -7.949  -7.009  1.00 51.40           H  
ATOM   1002  CD1 ILE A  63       7.812  -7.115  -9.265  1.00 51.40           C  
ATOM   1003 HD11 ILE A  63       7.247  -7.777  -9.921  1.00 51.40           H  
ATOM   1004 HD12 ILE A  63       7.272  -6.173  -9.163  1.00 51.40           H  
ATOM   1005 HD13 ILE A  63       8.776  -6.906  -9.728  1.00 51.40           H  
ATOM   1006  N   THR A  64       5.615 -10.805  -5.707  1.00 56.73           N  
ATOM   1007  H   THR A  64       6.183 -11.098  -6.490  1.00 56.73           H  
ATOM   1008  CA  THR A  64       4.524 -11.682  -5.271  1.00 56.73           C  
ATOM   1009  HA  THR A  64       3.572 -11.182  -5.451  1.00 56.73           H  
ATOM   1010  C   THR A  64       4.629 -12.000  -3.778  1.00 56.73           C  
ATOM   1011  CB  THR A  64       4.562 -12.979  -6.092  1.00 56.73           C  
ATOM   1012  HB  THR A  64       5.552 -13.428  -6.020  1.00 56.73           H  
ATOM   1013  O   THR A  64       3.619 -12.003  -3.072  1.00 56.73           O  
ATOM   1014  CG2 THR A  64       3.525 -14.022  -5.678  1.00 56.73           C  
ATOM   1015 HG21 THR A  64       2.524 -13.612  -5.812  1.00 56.73           H  
ATOM   1016 HG22 THR A  64       3.687 -14.324  -4.644  1.00 56.73           H  
ATOM   1017 HG23 THR A  64       3.633 -14.892  -6.326  1.00 56.73           H  
ATOM   1018  OG1 THR A  64       4.278 -12.710  -7.435  1.00 56.73           O  
ATOM   1019  HG1 THR A  64       5.061 -12.343  -7.853  1.00 56.73           H  
ATOM   1020  N   LYS A  65       5.836 -12.263  -3.257  1.00 62.60           N  
ATOM   1021  H   LYS A  65       6.633 -12.237  -3.878  1.00 62.60           H  
ATOM   1022  CA  LYS A  65       6.061 -12.523  -1.824  1.00 62.60           C  
ATOM   1023  HA  LYS A  65       5.377 -13.304  -1.493  1.00 62.60           H  
ATOM   1024  C   LYS A  65       5.746 -11.295  -0.963  1.00 62.60           C  
ATOM   1025  CB  LYS A  65       7.508 -12.993  -1.589  1.00 62.60           C  
ATOM   1026  HB2 LYS A  65       8.184 -12.353  -2.156  1.00 62.60           H  
ATOM   1027  HB3 LYS A  65       7.754 -12.878  -0.533  1.00 62.60           H  
ATOM   1028  O   LYS A  65       5.123 -11.464   0.088  1.00 62.60           O  
ATOM   1029  CG  LYS A  65       7.742 -14.465  -1.971  1.00 62.60           C  
ATOM   1030  HG2 LYS A  65       7.258 -15.111  -1.238  1.00 62.60           H  
ATOM   1031  HG3 LYS A  65       7.302 -14.670  -2.947  1.00 62.60           H  
ATOM   1032  CD  LYS A  65       9.248 -14.775  -2.016  1.00 62.60           C  
ATOM   1033  HD2 LYS A  65       9.724 -14.043  -2.669  1.00 62.60           H  
ATOM   1034  HD3 LYS A  65       9.677 -14.684  -1.018  1.00 62.60           H  
ATOM   1035  CE  LYS A  65       9.517 -16.176  -2.582  1.00 62.60           C  
ATOM   1036  HE2 LYS A  65       8.906 -16.294  -3.477  1.00 62.60           H  
ATOM   1037  HE3 LYS A  65       9.210 -16.931  -1.858  1.00 62.60           H  
ATOM   1038  NZ  LYS A  65      10.945 -16.354  -2.963  1.00 62.60           N  
ATOM   1039  HZ1 LYS A  65      11.209 -15.652  -3.639  1.00 62.60           H  
ATOM   1040  HZ2 LYS A  65      11.090 -17.230  -3.444  1.00 62.60           H  
ATOM   1041  HZ3 LYS A  65      11.576 -16.281  -2.178  1.00 62.60           H  
ATOM   1042  N   ILE A  66       6.133 -10.092  -1.394  1.00 56.53           N  
ATOM   1043  H   ILE A  66       6.643 -10.041  -2.264  1.00 56.53           H  
ATOM   1044  CA  ILE A  66       5.861  -8.829  -0.684  1.00 56.53           C  
ATOM   1045  HA  ILE A  66       6.197  -8.927   0.349  1.00 56.53           H  
ATOM   1046  C   ILE A  66       4.354  -8.556  -0.637  1.00 56.53           C  
ATOM   1047  CB  ILE A  66       6.648  -7.662  -1.331  1.00 56.53           C  
ATOM   1048  HB  ILE A  66       6.463  -7.668  -2.406  1.00 56.53           H  
ATOM   1049  O   ILE A  66       3.796  -8.389   0.452  1.00 56.53           O  
ATOM   1050  CG1 ILE A  66       8.164  -7.839  -1.089  1.00 56.53           C  
ATOM   1051 HG12 ILE A  66       8.389  -7.657  -0.038  1.00 56.53           H  
ATOM   1052 HG13 ILE A  66       8.456  -8.865  -1.314  1.00 56.53           H  
ATOM   1053  CG2 ILE A  66       6.182  -6.304  -0.774  1.00 56.53           C  
ATOM   1054 HG21 ILE A  66       5.153  -6.107  -1.075  1.00 56.53           H  
ATOM   1055 HG22 ILE A  66       6.780  -5.493  -1.189  1.00 56.53           H  
ATOM   1056 HG23 ILE A  66       6.260  -6.284   0.313  1.00 56.53           H  
ATOM   1057  CD1 ILE A  66       9.038  -6.919  -1.953  1.00 56.53           C  
ATOM   1058 HD11 ILE A  66       8.910  -5.875  -1.667  1.00 56.53           H  
ATOM   1059 HD12 ILE A  66      10.086  -7.185  -1.818  1.00 56.53           H  
ATOM   1060 HD13 ILE A  66       8.781  -7.042  -3.005  1.00 56.53           H  
ATOM   1061  N   VAL A  67       3.680  -8.612  -1.789  1.00 53.18           N  
ATOM   1062  H   VAL A  67       4.203  -8.734  -2.645  1.00 53.18           H  
ATOM   1063  CA  VAL A  67       2.230  -8.391  -1.888  1.00 53.18           C  
ATOM   1064  HA  VAL A  67       1.999  -7.416  -1.459  1.00 53.18           H  
ATOM   1065  C   VAL A  67       1.470  -9.436  -1.062  1.00 53.18           C  
ATOM   1066  CB  VAL A  67       1.779  -8.366  -3.364  1.00 53.18           C  
ATOM   1067  HB  VAL A  67       2.064  -9.303  -3.841  1.00 53.18           H  
ATOM   1068  O   VAL A  67       0.631  -9.071  -0.242  1.00 53.18           O  
ATOM   1069  CG1 VAL A  67       0.260  -8.196  -3.483  1.00 53.18           C  
ATOM   1070 HG11 VAL A  67      -0.019  -8.081  -4.531  1.00 53.18           H  
ATOM   1071 HG12 VAL A  67      -0.252  -9.074  -3.090  1.00 53.18           H  
ATOM   1072 HG13 VAL A  67      -0.065  -7.310  -2.938  1.00 53.18           H  
ATOM   1073  CG2 VAL A  67       2.431  -7.203  -4.127  1.00 53.18           C  
ATOM   1074 HG21 VAL A  67       2.150  -7.250  -5.179  1.00 53.18           H  
ATOM   1075 HG22 VAL A  67       3.518  -7.249  -4.067  1.00 53.18           H  
ATOM   1076 HG23 VAL A  67       2.097  -6.249  -3.720  1.00 53.18           H  
ATOM   1077  N   LYS A  68       1.830 -10.729  -1.140  1.00 60.01           N  
ATOM   1078  H   LYS A  68       2.520 -10.985  -1.831  1.00 60.01           H  
ATOM   1079  CA  LYS A  68       1.237 -11.781  -0.284  1.00 60.01           C  
ATOM   1080  HA  LYS A  68       0.159 -11.791  -0.443  1.00 60.01           H  
ATOM   1081  C   LYS A  68       1.437 -11.520   1.207  1.00 60.01           C  
ATOM   1082  CB  LYS A  68       1.816 -13.167  -0.617  1.00 60.01           C  
ATOM   1083  HB2 LYS A  68       1.589 -13.852   0.200  1.00 60.01           H  
ATOM   1084  HB3 LYS A  68       2.900 -13.099  -0.716  1.00 60.01           H  
ATOM   1085  O   LYS A  68       0.536 -11.801   1.993  1.00 60.01           O  
ATOM   1086  CG  LYS A  68       1.204 -13.741  -1.893  1.00 60.01           C  
ATOM   1087  HG2 LYS A  68       0.126 -13.836  -1.763  1.00 60.01           H  
ATOM   1088  HG3 LYS A  68       1.401 -13.047  -2.710  1.00 60.01           H  
ATOM   1089  CD  LYS A  68       1.793 -15.104  -2.271  1.00 60.01           C  
ATOM   1090  HD2 LYS A  68       1.597 -15.828  -1.480  1.00 60.01           H  
ATOM   1091  HD3 LYS A  68       2.867 -14.998  -2.424  1.00 60.01           H  
ATOM   1092  CE  LYS A  68       1.116 -15.548  -3.572  1.00 60.01           C  
ATOM   1093  HE2 LYS A  68       1.196 -14.736  -4.295  1.00 60.01           H  
ATOM   1094  HE3 LYS A  68       0.052 -15.693  -3.385  1.00 60.01           H  
ATOM   1095  NZ  LYS A  68       1.704 -16.780  -4.153  1.00 60.01           N  
ATOM   1096  HZ1 LYS A  68       2.655 -16.614  -4.450  1.00 60.01           H  
ATOM   1097  HZ2 LYS A  68       1.654 -17.561  -3.515  1.00 60.01           H  
ATOM   1098  HZ3 LYS A  68       1.175 -17.016  -4.980  1.00 60.01           H  
ATOM   1099  N   LYS A  69       2.611 -11.031   1.622  1.00 59.56           N  
ATOM   1100  H   LYS A  69       3.311 -10.824   0.926  1.00 59.56           H  
ATOM   1101  CA  LYS A  69       2.886 -10.703   3.031  1.00 59.56           C  
ATOM   1102  HA  LYS A  69       2.649 -11.570   3.648  1.00 59.56           H  
ATOM   1103  C   LYS A  69       1.982  -9.570   3.520  1.00 59.56           C  
ATOM   1104  CB  LYS A  69       4.375 -10.360   3.196  1.00 59.56           C  
ATOM   1105  HB2 LYS A  69       4.972 -11.187   2.813  1.00 59.56           H  
ATOM   1106  HB3 LYS A  69       4.607  -9.472   2.608  1.00 59.56           H  
ATOM   1107  O   LYS A  69       1.539  -9.627   4.664  1.00 59.56           O  
ATOM   1108  CG  LYS A  69       4.772 -10.102   4.660  1.00 59.56           C  
ATOM   1109  HG2 LYS A  69       4.172  -9.288   5.067  1.00 59.56           H  
ATOM   1110  HG3 LYS A  69       4.596 -11.003   5.248  1.00 59.56           H  
ATOM   1111  CD  LYS A  69       6.251  -9.704   4.754  1.00 59.56           C  
ATOM   1112  HD2 LYS A  69       6.869 -10.519   4.376  1.00 59.56           H  
ATOM   1113  HD3 LYS A  69       6.415  -8.822   4.135  1.00 59.56           H  
ATOM   1114  CE  LYS A  69       6.635  -9.387   6.206  1.00 59.56           C  
ATOM   1115  HE2 LYS A  69       6.511 -10.288   6.807  1.00 59.56           H  
ATOM   1116  HE3 LYS A  69       5.947  -8.633   6.587  1.00 59.56           H  
ATOM   1117  NZ  LYS A  69       8.033  -8.888   6.303  1.00 59.56           N  
ATOM   1118  HZ1 LYS A  69       8.689  -9.573   5.954  1.00 59.56           H  
ATOM   1119  HZ2 LYS A  69       8.148  -8.046   5.757  1.00 59.56           H  
ATOM   1120  HZ3 LYS A  69       8.276  -8.671   7.259  1.00 59.56           H  
ATOM   1121  N   TYR A  70       1.705  -8.582   2.671  1.00 54.43           N  
ATOM   1122  H   TYR A  70       2.135  -8.592   1.757  1.00 54.43           H  
ATOM   1123  CA  TYR A  70       0.804  -7.477   2.987  1.00 54.43           C  
ATOM   1124  HA  TYR A  70       1.047  -7.108   3.984  1.00 54.43           H  
ATOM   1125  C   TYR A  70      -0.658  -7.941   3.026  1.00 54.43           C  
ATOM   1126  CB  TYR A  70       1.047  -6.330   1.997  1.00 54.43           C  
ATOM   1127  HB2 TYR A  70       0.615  -6.583   1.028  1.00 54.43           H  
ATOM   1128  HB3 TYR A  70       2.120  -6.209   1.848  1.00 54.43           H  
ATOM   1129  O   TYR A  70      -1.325  -7.735   4.032  1.00 54.43           O  
ATOM   1130  CG  TYR A  70       0.496  -5.001   2.470  1.00 54.43           C  
ATOM   1131  CD1 TYR A  70      -0.740  -4.538   1.986  1.00 54.43           C  
ATOM   1132  HD1 TYR A  70      -1.305  -5.116   1.270  1.00 54.43           H  
ATOM   1133  CD2 TYR A  70       1.234  -4.215   3.380  1.00 54.43           C  
ATOM   1134  HD2 TYR A  70       2.211  -4.541   3.705  1.00 54.43           H  
ATOM   1135  CE1 TYR A  70      -1.251  -3.304   2.431  1.00 54.43           C  
ATOM   1136  HE1 TYR A  70      -2.198  -2.935   2.067  1.00 54.43           H  
ATOM   1137  CE2 TYR A  70       0.724  -2.978   3.826  1.00 54.43           C  
ATOM   1138  HE2 TYR A  70       1.293  -2.350   4.495  1.00 54.43           H  
ATOM   1139  OH  TYR A  70      -1.054  -1.348   3.780  1.00 54.43           O  
ATOM   1140  HH  TYR A  70      -0.458  -0.799   4.295  1.00 54.43           H  
ATOM   1141  CZ  TYR A  70      -0.530  -2.526   3.358  1.00 54.43           C  
ATOM   1142  N   LEU A  71      -1.117  -8.690   2.016  1.00 50.71           N  
ATOM   1143  H   LEU A  71      -0.527  -8.807   1.205  1.00 50.71           H  
ATOM   1144  CA  LEU A  71      -2.488  -9.218   1.958  1.00 50.71           C  
ATOM   1145  HA  LEU A  71      -3.185  -8.384   2.039  1.00 50.71           H  
ATOM   1146  C   LEU A  71      -2.822 -10.176   3.116  1.00 50.71           C  
ATOM   1147  CB  LEU A  71      -2.726  -9.902   0.606  1.00 50.71           C  
ATOM   1148  HB2 LEU A  71      -2.011 -10.716   0.490  1.00 50.71           H  
ATOM   1149  HB3 LEU A  71      -3.731 -10.322   0.650  1.00 50.71           H  
ATOM   1150  O   LEU A  71      -3.934 -10.148   3.637  1.00 50.71           O  
ATOM   1151  CG  LEU A  71      -2.675  -8.989  -0.632  1.00 50.71           C  
ATOM   1152  HG  LEU A  71      -1.720  -8.467  -0.679  1.00 50.71           H  
ATOM   1153  CD1 LEU A  71      -2.829  -9.841  -1.891  1.00 50.71           C  
ATOM   1154 HD11 LEU A  71      -3.828 -10.277  -1.913  1.00 50.71           H  
ATOM   1155 HD12 LEU A  71      -2.712  -9.208  -2.771  1.00 50.71           H  
ATOM   1156 HD13 LEU A  71      -2.071 -10.623  -1.918  1.00 50.71           H  
ATOM   1157  CD2 LEU A  71      -3.790  -7.945  -0.627  1.00 50.71           C  
ATOM   1158 HD21 LEU A  71      -3.669  -7.258   0.211  1.00 50.71           H  
ATOM   1159 HD22 LEU A  71      -3.750  -7.358  -1.544  1.00 50.71           H  
ATOM   1160 HD23 LEU A  71      -4.767  -8.423  -0.558  1.00 50.71           H  
ATOM   1161  N   LYS A  72      -1.842 -10.950   3.607  1.00 56.54           N  
ATOM   1162  H   LYS A  72      -0.964 -10.968   3.107  1.00 56.54           H  
ATOM   1163  CA  LYS A  72      -2.003 -11.776   4.819  1.00 56.54           C  
ATOM   1164  HA  LYS A  72      -2.839 -12.458   4.664  1.00 56.54           H  
ATOM   1165  C   LYS A  72      -2.373 -10.970   6.068  1.00 56.54           C  
ATOM   1166  CB  LYS A  72      -0.725 -12.575   5.101  1.00 56.54           C  
ATOM   1167  HB2 LYS A  72       0.147 -11.950   4.907  1.00 56.54           H  
ATOM   1168  HB3 LYS A  72      -0.711 -12.853   6.155  1.00 56.54           H  
ATOM   1169  O   LYS A  72      -2.991 -11.539   6.960  1.00 56.54           O  
ATOM   1170  CG  LYS A  72      -0.650 -13.864   4.278  1.00 56.54           C  
ATOM   1171  HG2 LYS A  72      -0.668 -13.638   3.212  1.00 56.54           H  
ATOM   1172  HG3 LYS A  72      -1.509 -14.491   4.516  1.00 56.54           H  
ATOM   1173  CD  LYS A  72       0.637 -14.614   4.637  1.00 56.54           C  
ATOM   1174  HD2 LYS A  72       0.616 -14.853   5.700  1.00 56.54           H  
ATOM   1175  HD3 LYS A  72       1.494 -13.974   4.427  1.00 56.54           H  
ATOM   1176  CE  LYS A  72       0.736 -15.900   3.817  1.00 56.54           C  
ATOM   1177  HE2 LYS A  72       0.828 -15.633   2.765  1.00 56.54           H  
ATOM   1178  HE3 LYS A  72      -0.193 -16.456   3.940  1.00 56.54           H  
ATOM   1179  NZ  LYS A  72       1.889 -16.723   4.259  1.00 56.54           N  
ATOM   1180  HZ1 LYS A  72       2.750 -16.205   4.157  1.00 56.54           H  
ATOM   1181  HZ2 LYS A  72       1.777 -16.969   5.232  1.00 56.54           H  
ATOM   1182  HZ3 LYS A  72       1.944 -17.574   3.719  1.00 56.54           H  
ATOM   1183  N   LYS A  73      -2.015  -9.682   6.151  1.00 51.93           N  
ATOM   1184  H   LYS A  73      -1.579  -9.246   5.350  1.00 51.93           H  
ATOM   1185  CA  LYS A  73      -2.414  -8.818   7.277  1.00 51.93           C  
ATOM   1186  HA  LYS A  73      -2.223  -9.339   8.215  1.00 51.93           H  
ATOM   1187  C   LYS A  73      -3.917  -8.516   7.286  1.00 51.93           C  
ATOM   1188  CB  LYS A  73      -1.627  -7.500   7.277  1.00 51.93           C  
ATOM   1189  HB2 LYS A  73      -1.816  -6.958   6.351  1.00 51.93           H  
ATOM   1190  HB3 LYS A  73      -2.018  -6.888   8.089  1.00 51.93           H  
ATOM   1191  O   LYS A  73      -4.438  -8.180   8.338  1.00 51.93           O  
ATOM   1192  CG  LYS A  73      -0.114  -7.667   7.493  1.00 51.93           C  
ATOM   1193  HG2 LYS A  73       0.061  -8.210   8.422  1.00 51.93           H  
ATOM   1194  HG3 LYS A  73       0.328  -8.214   6.660  1.00 51.93           H  
ATOM   1195  CD  LYS A  73       0.513  -6.270   7.587  1.00 51.93           C  
ATOM   1196  HD2 LYS A  73      -0.028  -5.701   8.343  1.00 51.93           H  
ATOM   1197  HD3 LYS A  73       0.390  -5.765   6.629  1.00 51.93           H  
ATOM   1198  CE  LYS A  73       1.996  -6.302   7.967  1.00 51.93           C  
ATOM   1199  HE2 LYS A  73       2.103  -6.887   8.880  1.00 51.93           H  
ATOM   1200  HE3 LYS A  73       2.551  -6.790   7.165  1.00 51.93           H  
ATOM   1201  NZ  LYS A  73       2.486  -4.915   8.187  1.00 51.93           N  
ATOM   1202  HZ1 LYS A  73       2.353  -4.352   7.359  1.00 51.93           H  
ATOM   1203  HZ2 LYS A  73       3.457  -4.881   8.461  1.00 51.93           H  
ATOM   1204  HZ3 LYS A  73       1.943  -4.468   8.912  1.00 51.93           H  
ATOM   1205  N   PHE A  74      -4.601  -8.694   6.155  1.00 43.81           N  
ATOM   1206  H   PHE A  74      -4.099  -8.975   5.325  1.00 43.81           H  
ATOM   1207  CA  PHE A  74      -6.041  -8.467   5.999  1.00 43.81           C  
ATOM   1208  HA  PHE A  74      -6.379  -7.791   6.784  1.00 43.81           H  
ATOM   1209  C   PHE A  74      -6.875  -9.748   6.153  1.00 43.81           C  
ATOM   1210  CB  PHE A  74      -6.304  -7.770   4.654  1.00 43.81           C  
ATOM   1211  HB2 PHE A  74      -5.972  -8.414   3.840  1.00 43.81           H  
ATOM   1212  HB3 PHE A  74      -7.377  -7.621   4.532  1.00 43.81           H  
ATOM   1213  O   PHE A  74      -8.061  -9.741   5.849  1.00 43.81           O  
ATOM   1214  CG  PHE A  74      -5.629  -6.421   4.525  1.00 43.81           C  
ATOM   1215  CD1 PHE A  74      -6.286  -5.251   4.948  1.00 43.81           C  
ATOM   1216  HD1 PHE A  74      -7.291  -5.303   5.340  1.00 43.81           H  
ATOM   1217  CD2 PHE A  74      -4.323  -6.340   4.018  1.00 43.81           C  
ATOM   1218  HD2 PHE A  74      -3.808  -7.241   3.719  1.00 43.81           H  
ATOM   1219  CE1 PHE A  74      -5.639  -4.007   4.856  1.00 43.81           C  
ATOM   1220  HE1 PHE A  74      -6.146  -3.109   5.178  1.00 43.81           H  
ATOM   1221  CE2 PHE A  74      -3.671  -5.102   3.946  1.00 43.81           C  
ATOM   1222  HE2 PHE A  74      -2.647  -5.066   3.606  1.00 43.81           H  
ATOM   1223  CZ  PHE A  74      -4.329  -3.929   4.351  1.00 43.81           C  
ATOM   1224  HZ  PHE A  74      -3.831  -2.973   4.295  1.00 43.81           H  
ATOM   1225  N   ASN A  75      -6.281 -10.868   6.597  1.00 48.24           N  
ATOM   1226  H   ASN A  75      -5.312 -10.816   6.875  1.00 48.24           H  
ATOM   1227  CA  ASN A  75      -6.977 -12.155   6.769  1.00 48.24           C  
ATOM   1228  HA  ASN A  75      -6.204 -12.909   6.915  1.00 48.24           H  
ATOM   1229  C   ASN A  75      -7.734 -12.660   5.518  1.00 48.24           C  
ATOM   1230  CB  ASN A  75      -7.845 -12.111   8.051  1.00 48.24           C  
ATOM   1231  HB2 ASN A  75      -8.232 -11.103   8.205  1.00 48.24           H  
ATOM   1232  HB3 ASN A  75      -8.713 -12.761   7.942  1.00 48.24           H  
ATOM   1233  O   ASN A  75      -8.672 -13.452   5.625  1.00 48.24           O  
ATOM   1234  CG  ASN A  75      -7.132 -12.571   9.306  1.00 48.24           C  
ATOM   1235  ND2 ASN A  75      -7.759 -12.393  10.443  1.00 48.24           N  
ATOM   1236 HD21 ASN A  75      -8.642 -11.904  10.452  1.00 48.24           H  
ATOM   1237 HD22 ASN A  75      -7.265 -12.657  11.284  1.00 48.24           H  
ATOM   1238  OD1 ASN A  75      -6.043 -13.126   9.297  1.00 48.24           O  
ATOM   1239  N   LEU A  76      -7.306 -12.262   4.315  1.00 45.45           N  
ATOM   1240  H   LEU A  76      -6.551 -11.593   4.263  1.00 45.45           H  
ATOM   1241  CA  LEU A  76      -7.949 -12.695   3.078  1.00 45.45           C  
ATOM   1242  HA  LEU A  76      -9.021 -12.571   3.228  1.00 45.45           H  
ATOM   1243  C   LEU A  76      -7.653 -14.189   2.782  1.00 45.45           C  
ATOM   1244  CB  LEU A  76      -7.539 -11.774   1.916  1.00 45.45           C  
ATOM   1245  HB2 LEU A  76      -6.450 -11.756   1.876  1.00 45.45           H  
ATOM   1246  HB3 LEU A  76      -7.910 -12.193   0.981  1.00 45.45           H  
ATOM   1247  O   LEU A  76      -6.540 -14.680   3.008  1.00 45.45           O  
ATOM   1248  CG  LEU A  76      -8.005 -10.312   2.026  1.00 45.45           C  
ATOM   1249  HG  LEU A  76      -7.709  -9.904   2.993  1.00 45.45           H  
ATOM   1250  CD1 LEU A  76      -7.320  -9.494   0.930  1.00 45.45           C  
ATOM   1251 HD11 LEU A  76      -7.598  -9.868  -0.055  1.00 45.45           H  
ATOM   1252 HD12 LEU A  76      -6.239  -9.541   1.061  1.00 45.45           H  
ATOM   1253 HD13 LEU A  76      -7.630  -8.452   1.014  1.00 45.45           H  
ATOM   1254  CD2 LEU A  76      -9.518 -10.174   1.866  1.00 45.45           C  
ATOM   1255 HD21 LEU A  76      -9.850 -10.597   0.918  1.00 45.45           H  
ATOM   1256 HD22 LEU A  76      -9.793  -9.120   1.895  1.00 45.45           H  
ATOM   1257 HD23 LEU A  76     -10.032 -10.663   2.693  1.00 45.45           H  
ATOM   1258  N   PRO A  77      -8.622 -14.948   2.237  1.00 47.16           N  
ATOM   1259  CA  PRO A  77      -8.397 -16.307   1.750  1.00 47.16           C  
ATOM   1260  HA  PRO A  77      -8.110 -16.928   2.599  1.00 47.16           H  
ATOM   1261  C   PRO A  77      -7.306 -16.367   0.667  1.00 47.16           C  
ATOM   1262  CB  PRO A  77      -9.756 -16.776   1.211  1.00 47.16           C  
ATOM   1263  HB2 PRO A  77      -9.912 -17.841   1.378  1.00 47.16           H  
ATOM   1264  HB3 PRO A  77      -9.840 -16.541   0.150  1.00 47.16           H  
ATOM   1265  O   PRO A  77      -7.301 -15.575  -0.273  1.00 47.16           O  
ATOM   1266  CG  PRO A  77     -10.770 -15.931   1.978  1.00 47.16           C  
ATOM   1267  HG2 PRO A  77     -10.983 -16.402   2.938  1.00 47.16           H  
ATOM   1268  HG3 PRO A  77     -11.692 -15.785   1.415  1.00 47.16           H  
ATOM   1269  CD  PRO A  77     -10.036 -14.615   2.218  1.00 47.16           C  
ATOM   1270  HD2 PRO A  77     -10.358 -14.198   3.172  1.00 47.16           H  
ATOM   1271  HD3 PRO A  77     -10.230 -13.898   1.420  1.00 47.16           H  
ATOM   1272  N   ASN A  78      -6.425 -17.374   0.715  1.00 50.44           N  
ATOM   1273  H   ASN A  78      -6.438 -17.959   1.538  1.00 50.44           H  
ATOM   1274  CA  ASN A  78      -5.352 -17.564  -0.281  1.00 50.44           C  
ATOM   1275  HA  ASN A  78      -4.651 -16.737  -0.164  1.00 50.44           H  
ATOM   1276  C   ASN A  78      -5.789 -17.496  -1.765  1.00 50.44           C  
ATOM   1277  CB  ASN A  78      -4.612 -18.888  -0.004  1.00 50.44           C  
ATOM   1278  HB2 ASN A  78      -5.330 -19.671   0.240  1.00 50.44           H  
ATOM   1279  HB3 ASN A  78      -4.081 -19.194  -0.905  1.00 50.44           H  
ATOM   1280  O   ASN A  78      -5.018 -16.962  -2.566  1.00 50.44           O  
ATOM   1281  CG  ASN A  78      -3.573 -18.793   1.097  1.00 50.44           C  
ATOM   1282  ND2 ASN A  78      -3.265 -19.901   1.729  1.00 50.44           N  
ATOM   1283 HD21 ASN A  78      -3.743 -20.764   1.514  1.00 50.44           H  
ATOM   1284 HD22 ASN A  78      -2.622 -19.819   2.503  1.00 50.44           H  
ATOM   1285  OD1 ASN A  78      -2.992 -17.755   1.374  1.00 50.44           O  
ATOM   1286  N   PRO A  79      -6.980 -17.983  -2.169  1.00 51.89           N  
ATOM   1287  CA  PRO A  79      -7.461 -17.814  -3.542  1.00 51.89           C  
ATOM   1288  HA  PRO A  79      -6.742 -18.269  -4.223  1.00 51.89           H  
ATOM   1289  C   PRO A  79      -7.664 -16.347  -3.957  1.00 51.89           C  
ATOM   1290  CB  PRO A  79      -8.778 -18.596  -3.610  1.00 51.89           C  
ATOM   1291  HB2 PRO A  79      -9.617 -17.942  -3.373  1.00 51.89           H  
ATOM   1292  HB3 PRO A  79      -8.921 -19.056  -4.588  1.00 51.89           H  
ATOM   1293  O   PRO A  79      -7.431 -16.008  -5.114  1.00 51.89           O  
ATOM   1294  CG  PRO A  79      -8.634 -19.644  -2.508  1.00 51.89           C  
ATOM   1295  HG2 PRO A  79      -9.603 -19.987  -2.143  1.00 51.89           H  
ATOM   1296  HG3 PRO A  79      -8.037 -20.481  -2.870  1.00 51.89           H  
ATOM   1297  CD  PRO A  79      -7.861 -18.884  -1.439  1.00 51.89           C  
ATOM   1298  HD2 PRO A  79      -7.309 -19.586  -0.813  1.00 51.89           H  
ATOM   1299  HD3 PRO A  79      -8.562 -18.305  -0.838  1.00 51.89           H  
ATOM   1300  N   LEU A  80      -8.062 -15.470  -3.026  1.00 46.07           N  
ATOM   1301  H   LEU A  80      -8.142 -15.778  -2.068  1.00 46.07           H  
ATOM   1302  CA  LEU A  80      -8.216 -14.031  -3.271  1.00 46.07           C  
ATOM   1303  HA  LEU A  80      -8.712 -13.884  -4.231  1.00 46.07           H  
ATOM   1304  C   LEU A  80      -6.857 -13.335  -3.389  1.00 46.07           C  
ATOM   1305  CB  LEU A  80      -9.087 -13.402  -2.164  1.00 46.07           C  
ATOM   1306  HB2 LEU A  80      -8.892 -12.330  -2.118  1.00 46.07           H  
ATOM   1307  HB3 LEU A  80      -8.807 -13.817  -1.196  1.00 46.07           H  
ATOM   1308  O   LEU A  80      -6.700 -12.473  -4.247  1.00 46.07           O  
ATOM   1309  CG  LEU A  80     -10.594 -13.609  -2.402  1.00 46.07           C  
ATOM   1310  HG  LEU A  80     -10.768 -14.613  -2.787  1.00 46.07           H  
ATOM   1311  CD1 LEU A  80     -11.375 -13.464  -1.101  1.00 46.07           C  
ATOM   1312 HD11 LEU A  80     -11.124 -12.524  -0.610  1.00 46.07           H  
ATOM   1313 HD12 LEU A  80     -11.143 -14.305  -0.448  1.00 46.07           H  
ATOM   1314 HD13 LEU A  80     -12.446 -13.472  -1.302  1.00 46.07           H  
ATOM   1315  CD2 LEU A  80     -11.138 -12.596  -3.410  1.00 46.07           C  
ATOM   1316 HD21 LEU A  80     -12.204 -12.761  -3.566  1.00 46.07           H  
ATOM   1317 HD22 LEU A  80     -10.619 -12.681  -4.364  1.00 46.07           H  
ATOM   1318 HD23 LEU A  80     -11.001 -11.585  -3.028  1.00 46.07           H  
ATOM   1319  N   HIS A  81      -5.849 -13.771  -2.624  1.00 49.11           N  
ATOM   1320  H   HIS A  81      -6.052 -14.446  -1.900  1.00 49.11           H  
ATOM   1321  CA  HIS A  81      -4.480 -13.263  -2.772  1.00 49.11           C  
ATOM   1322  HA  HIS A  81      -4.479 -12.196  -2.549  1.00 49.11           H  
ATOM   1323  C   HIS A  81      -3.954 -13.423  -4.197  1.00 49.11           C  
ATOM   1324  CB  HIS A  81      -3.512 -13.990  -1.825  1.00 49.11           C  
ATOM   1325  HB2 HIS A  81      -3.491 -15.054  -2.062  1.00 49.11           H  
ATOM   1326  HB3 HIS A  81      -2.511 -13.597  -2.008  1.00 49.11           H  
ATOM   1327  O   HIS A  81      -3.383 -12.490  -4.752  1.00 49.11           O  
ATOM   1328  CG  HIS A  81      -3.787 -13.827  -0.359  1.00 49.11           C  
ATOM   1329  CD2 HIS A  81      -4.419 -12.770   0.230  1.00 49.11           C  
ATOM   1330  HD2 HIS A  81      -4.872 -11.930  -0.275  1.00 49.11           H  
ATOM   1331  ND1 HIS A  81      -3.364 -14.665   0.653  1.00 49.11           N  
ATOM   1332  HD1 HIS A  81      -2.985 -15.597   0.558  1.00 49.11           H  
ATOM   1333  CE1 HIS A  81      -3.730 -14.115   1.821  1.00 49.11           C  
ATOM   1334  HE1 HIS A  81      -3.611 -14.563   2.796  1.00 49.11           H  
ATOM   1335  NE2 HIS A  81      -4.324 -12.941   1.608  1.00 49.11           N  
ATOM   1336  N   MET A  82      -4.145 -14.610  -4.781  1.00 56.73           N  
ATOM   1337  H   MET A  82      -4.649 -15.324  -4.275  1.00 56.73           H  
ATOM   1338  CA  MET A  82      -3.681 -14.894  -6.138  1.00 56.73           C  
ATOM   1339  HA  MET A  82      -2.637 -14.591  -6.228  1.00 56.73           H  
ATOM   1340  C   MET A  82      -4.444 -14.068  -7.171  1.00 56.73           C  
ATOM   1341  CB  MET A  82      -3.779 -16.392  -6.440  1.00 56.73           C  
ATOM   1342  HB2 MET A  82      -3.571 -16.554  -7.498  1.00 56.73           H  
ATOM   1343  HB3 MET A  82      -4.795 -16.735  -6.246  1.00 56.73           H  
ATOM   1344  O   MET A  82      -3.804 -13.449  -8.004  1.00 56.73           O  
ATOM   1345  CG  MET A  82      -2.794 -17.223  -5.604  1.00 56.73           C  
ATOM   1346  HG2 MET A  82      -3.070 -17.131  -4.554  1.00 56.73           H  
ATOM   1347  HG3 MET A  82      -2.925 -18.268  -5.885  1.00 56.73           H  
ATOM   1348  SD  MET A  82      -1.024 -16.818  -5.770  1.00 56.73           S  
ATOM   1349  CE  MET A  82      -0.818 -16.915  -7.575  1.00 56.73           C  
ATOM   1350  HE1 MET A  82       0.238 -16.866  -7.840  1.00 56.73           H  
ATOM   1351  HE2 MET A  82      -1.244 -17.845  -7.954  1.00 56.73           H  
ATOM   1352  HE3 MET A  82      -1.329 -16.081  -8.055  1.00 56.73           H  
ATOM   1353  N   LYS A  83      -5.773 -13.944  -7.047  1.00 50.96           N  
ATOM   1354  H   LYS A  83      -6.244 -14.464  -6.321  1.00 50.96           H  
ATOM   1355  CA  LYS A  83      -6.572 -13.100  -7.952  1.00 50.96           C  
ATOM   1356  HA  LYS A  83      -6.411 -13.434  -8.977  1.00 50.96           H  
ATOM   1357  C   LYS A  83      -6.151 -11.628  -7.935  1.00 50.96           C  
ATOM   1358  CB  LYS A  83      -8.061 -13.201  -7.606  1.00 50.96           C  
ATOM   1359  HB2 LYS A  83      -8.586 -12.395  -8.118  1.00 50.96           H  
ATOM   1360  HB3 LYS A  83      -8.198 -13.066  -6.534  1.00 50.96           H  
ATOM   1361  O   LYS A  83      -6.098 -11.012  -8.992  1.00 50.96           O  
ATOM   1362  CG  LYS A  83      -8.679 -14.530  -8.055  1.00 50.96           C  
ATOM   1363  HG2 LYS A  83      -8.197 -15.361  -7.541  1.00 50.96           H  
ATOM   1364  HG3 LYS A  83      -8.541 -14.647  -9.130  1.00 50.96           H  
ATOM   1365  CD  LYS A  83     -10.177 -14.516  -7.731  1.00 50.96           C  
ATOM   1366  HD2 LYS A  83     -10.642 -13.667  -8.230  1.00 50.96           H  
ATOM   1367  HD3 LYS A  83     -10.306 -14.410  -6.654  1.00 50.96           H  
ATOM   1368  CE  LYS A  83     -10.837 -15.810  -8.209  1.00 50.96           C  
ATOM   1369  HE2 LYS A  83     -10.701 -15.888  -9.287  1.00 50.96           H  
ATOM   1370  HE3 LYS A  83     -10.329 -16.652  -7.741  1.00 50.96           H  
ATOM   1371  NZ  LYS A  83     -12.281 -15.819  -7.866  1.00 50.96           N  
ATOM   1372  HZ1 LYS A  83     -12.758 -15.022  -8.263  1.00 50.96           H  
ATOM   1373  HZ2 LYS A  83     -12.738 -16.653  -8.206  1.00 50.96           H  
ATOM   1374  HZ3 LYS A  83     -12.418 -15.748  -6.868  1.00 50.96           H  
ATOM   1375  N   ILE A  84      -5.856 -11.068  -6.758  1.00 48.90           N  
ATOM   1376  H   ILE A  84      -5.973 -11.620  -5.920  1.00 48.90           H  
ATOM   1377  CA  ILE A  84      -5.376  -9.682  -6.632  1.00 48.90           C  
ATOM   1378  HA  ILE A  84      -6.070  -9.019  -7.149  1.00 48.90           H  
ATOM   1379  C   ILE A  84      -4.020  -9.531  -7.329  1.00 48.90           C  
ATOM   1380  CB  ILE A  84      -5.320  -9.257  -5.143  1.00 48.90           C  
ATOM   1381  HB  ILE A  84      -4.766 -10.015  -4.589  1.00 48.90           H  
ATOM   1382  O   ILE A  84      -3.817  -8.577  -8.069  1.00 48.90           O  
ATOM   1383  CG1 ILE A  84      -6.751  -9.161  -4.561  1.00 48.90           C  
ATOM   1384 HG12 ILE A  84      -7.329 -10.038  -4.852  1.00 48.90           H  
ATOM   1385 HG13 ILE A  84      -7.253  -8.289  -4.981  1.00 48.90           H  
ATOM   1386  CG2 ILE A  84      -4.595  -7.908  -4.969  1.00 48.90           C  
ATOM   1387 HG21 ILE A  84      -5.077  -7.143  -5.577  1.00 48.90           H  
ATOM   1388 HG22 ILE A  84      -4.608  -7.590  -3.927  1.00 48.90           H  
ATOM   1389 HG23 ILE A  84      -3.551  -7.990  -5.271  1.00 48.90           H  
ATOM   1390  CD1 ILE A  84      -6.798  -9.072  -3.029  1.00 48.90           C  
ATOM   1391 HD11 ILE A  84      -6.252  -9.908  -2.590  1.00 48.90           H  
ATOM   1392 HD12 ILE A  84      -6.371  -8.131  -2.682  1.00 48.90           H  
ATOM   1393 HD13 ILE A  84      -7.836  -9.118  -2.700  1.00 48.90           H  
ATOM   1394  N   ILE A  85      -3.109 -10.486  -7.136  1.00 54.15           N  
ATOM   1395  H   ILE A  85      -3.350 -11.270  -6.547  1.00 54.15           H  
ATOM   1396  CA  ILE A  85      -1.773 -10.464  -7.750  1.00 54.15           C  
ATOM   1397  HA  ILE A  85      -1.320  -9.489  -7.568  1.00 54.15           H  
ATOM   1398  C   ILE A  85      -1.855 -10.621  -9.267  1.00 54.15           C  
ATOM   1399  CB  ILE A  85      -0.882 -11.538  -7.098  1.00 54.15           C  
ATOM   1400  HB  ILE A  85      -1.422 -12.485  -7.100  1.00 54.15           H  
ATOM   1401  O   ILE A  85      -1.223  -9.846  -9.976  1.00 54.15           O  
ATOM   1402  CG1 ILE A  85      -0.606 -11.110  -5.642  1.00 54.15           C  
ATOM   1403 HG12 ILE A  85       0.104 -10.283  -5.636  1.00 54.15           H  
ATOM   1404 HG13 ILE A  85      -1.521 -10.751  -5.172  1.00 54.15           H  
ATOM   1405  CG2 ILE A  85       0.445 -11.739  -7.854  1.00 54.15           C  
ATOM   1406 HG21 ILE A  85       0.255 -12.133  -8.852  1.00 54.15           H  
ATOM   1407 HG22 ILE A  85       0.972 -10.790  -7.955  1.00 54.15           H  
ATOM   1408 HG23 ILE A  85       1.087 -12.454  -7.339  1.00 54.15           H  
ATOM   1409  CD1 ILE A  85      -0.068 -12.235  -4.765  1.00 54.15           C  
ATOM   1410 HD11 ILE A  85      -0.202 -11.937  -3.725  1.00 54.15           H  
ATOM   1411 HD12 ILE A  85      -0.617 -13.159  -4.945  1.00 54.15           H  
ATOM   1412 HD13 ILE A  85       0.995 -12.374  -4.962  1.00 54.15           H  
ATOM   1413  N   ASP A  86      -2.668 -11.558  -9.756  1.00 55.76           N  
ATOM   1414  H   ASP A  86      -3.102 -12.211  -9.120  1.00 55.76           H  
ATOM   1415  CA  ASP A  86      -2.890 -11.771 -11.187  1.00 55.76           C  
ATOM   1416  HA  ASP A  86      -1.937 -11.981 -11.673  1.00 55.76           H  
ATOM   1417  C   ASP A  86      -3.469 -10.500 -11.823  1.00 55.76           C  
ATOM   1418  CB  ASP A  86      -3.822 -12.979 -11.410  1.00 55.76           C  
ATOM   1419  HB2 ASP A  86      -4.761 -12.799 -10.887  1.00 55.76           H  
ATOM   1420  HB3 ASP A  86      -4.045 -13.045 -12.475  1.00 55.76           H  
ATOM   1421  O   ASP A  86      -2.959 -10.027 -12.831  1.00 55.76           O  
ATOM   1422  CG  ASP A  86      -3.251 -14.338 -10.962  1.00 55.76           C  
ATOM   1423  OD1 ASP A  86      -2.012 -14.477 -10.825  1.00 55.76           O  
ATOM   1424  OD2 ASP A  86      -4.075 -15.256 -10.725  1.00 55.76           O  
ATOM   1425  N   LYS A  87      -4.448  -9.853 -11.174  1.00 48.91           N  
ATOM   1426  H   LYS A  87      -4.826 -10.278 -10.339  1.00 48.91           H  
ATOM   1427  CA  LYS A  87      -5.039  -8.603 -11.673  1.00 48.91           C  
ATOM   1428  HA  LYS A  87      -5.282  -8.770 -12.723  1.00 48.91           H  
ATOM   1429  C   LYS A  87      -4.053  -7.430 -11.640  1.00 48.91           C  
ATOM   1430  CB  LYS A  87      -6.323  -8.301 -10.882  1.00 48.91           C  
ATOM   1431  HB2 LYS A  87      -6.861  -9.231 -10.700  1.00 48.91           H  
ATOM   1432  HB3 LYS A  87      -6.050  -7.883  -9.913  1.00 48.91           H  
ATOM   1433  O   LYS A  87      -4.042  -6.630 -12.572  1.00 48.91           O  
ATOM   1434  CG  LYS A  87      -7.288  -7.338 -11.591  1.00 48.91           C  
ATOM   1435  HG2 LYS A  87      -8.047  -7.037 -10.869  1.00 48.91           H  
ATOM   1436  HG3 LYS A  87      -6.754  -6.443 -11.910  1.00 48.91           H  
ATOM   1437  CD  LYS A  87      -7.998  -7.983 -12.797  1.00 48.91           C  
ATOM   1438  HD2 LYS A  87      -8.461  -8.919 -12.485  1.00 48.91           H  
ATOM   1439  HD3 LYS A  87      -7.274  -8.186 -13.587  1.00 48.91           H  
ATOM   1440  CE  LYS A  87      -9.078  -7.022 -13.313  1.00 48.91           C  
ATOM   1441  HE2 LYS A  87      -8.602  -6.086 -13.604  1.00 48.91           H  
ATOM   1442  HE3 LYS A  87      -9.753  -6.803 -12.486  1.00 48.91           H  
ATOM   1443  NZ  LYS A  87      -9.865  -7.565 -14.450  1.00 48.91           N  
ATOM   1444  HZ1 LYS A  87      -9.263  -7.767 -15.235  1.00 48.91           H  
ATOM   1445  HZ2 LYS A  87     -10.546  -6.882 -14.750  1.00 48.91           H  
ATOM   1446  HZ3 LYS A  87     -10.363  -8.402 -14.183  1.00 48.91           H  
ATOM   1447  N   LEU A  88      -3.216  -7.321 -10.605  1.00 47.69           N  
ATOM   1448  H   LEU A  88      -3.294  -7.995  -9.857  1.00 47.69           H  
ATOM   1449  CA  LEU A  88      -2.142  -6.321 -10.549  1.00 47.69           C  
ATOM   1450  HA  LEU A  88      -2.562  -5.330 -10.721  1.00 47.69           H  
ATOM   1451  C   LEU A  88      -1.108  -6.556 -11.655  1.00 47.69           C  
ATOM   1452  CB  LEU A  88      -1.456  -6.360  -9.171  1.00 47.69           C  
ATOM   1453  HB2 LEU A  88      -0.510  -5.823  -9.241  1.00 47.69           H  
ATOM   1454  HB3 LEU A  88      -1.226  -7.398  -8.930  1.00 47.69           H  
ATOM   1455  O   LEU A  88      -0.621  -5.595 -12.245  1.00 47.69           O  
ATOM   1456  CG  LEU A  88      -2.264  -5.743  -8.016  1.00 47.69           C  
ATOM   1457  HG  LEU A  88      -3.269  -6.164  -7.988  1.00 47.69           H  
ATOM   1458  CD1 LEU A  88      -1.560  -6.054  -6.693  1.00 47.69           C  
ATOM   1459 HD11 LEU A  88      -2.135  -5.635  -5.867  1.00 47.69           H  
ATOM   1460 HD12 LEU A  88      -1.492  -7.135  -6.564  1.00 47.69           H  
ATOM   1461 HD13 LEU A  88      -0.559  -5.622  -6.694  1.00 47.69           H  
ATOM   1462  CD2 LEU A  88      -2.394  -4.227  -8.150  1.00 47.69           C  
ATOM   1463 HD21 LEU A  88      -2.910  -3.821  -7.279  1.00 47.69           H  
ATOM   1464 HD22 LEU A  88      -1.409  -3.766  -8.227  1.00 47.69           H  
ATOM   1465 HD23 LEU A  88      -2.978  -3.974  -9.035  1.00 47.69           H  
ATOM   1466  N   ASN A  89      -0.794  -7.815 -11.956  1.00 50.43           N  
ATOM   1467  H   ASN A  89      -1.216  -8.562 -11.422  1.00 50.43           H  
ATOM   1468  CA  ASN A  89       0.125  -8.186 -13.024  1.00 50.43           C  
ATOM   1469  HA  ASN A  89       1.031  -7.587 -12.938  1.00 50.43           H  
ATOM   1470  C   ASN A  89      -0.463  -7.900 -14.415  1.00 50.43           C  
ATOM   1471  CB  ASN A  89       0.498  -9.661 -12.839  1.00 50.43           C  
ATOM   1472  HB2 ASN A  89      -0.373 -10.292 -13.011  1.00 50.43           H  
ATOM   1473  HB3 ASN A  89       0.845  -9.834 -11.820  1.00 50.43           H  
ATOM   1474  O   ASN A  89       0.193  -7.261 -15.229  1.00 50.43           O  
ATOM   1475  CG  ASN A  89       1.608 -10.053 -13.789  1.00 50.43           C  
ATOM   1476  ND2 ASN A  89       1.344 -10.940 -14.715  1.00 50.43           N  
ATOM   1477 HD21 ASN A  89       2.071 -11.095 -15.399  1.00 50.43           H  
ATOM   1478 HD22 ASN A  89       0.391 -11.245 -14.853  1.00 50.43           H  
ATOM   1479  OD1 ASN A  89       2.723  -9.566 -13.701  1.00 50.43           O  
ATOM   1480  N   ASP A  90      -1.717  -8.289 -14.657  1.00 49.93           N  
ATOM   1481  H   ASP A  90      -2.172  -8.878 -13.974  1.00 49.93           H  
ATOM   1482  CA  ASP A  90      -2.422  -8.088 -15.932  1.00 49.93           C  
ATOM   1483  HA  ASP A  90      -1.882  -8.596 -16.731  1.00 49.93           H  
ATOM   1484  C   ASP A  90      -2.544  -6.607 -16.318  1.00 49.93           C  
ATOM   1485  CB  ASP A  90      -3.841  -8.677 -15.832  1.00 49.93           C  
ATOM   1486  HB2 ASP A  90      -4.417  -8.334 -16.692  1.00 49.93           H  
ATOM   1487  HB3 ASP A  90      -4.327  -8.285 -14.938  1.00 49.93           H  
ATOM   1488  O   ASP A  90      -2.618  -6.271 -17.499  1.00 49.93           O  
ATOM   1489  CG  ASP A  90      -3.916 -10.208 -15.821  1.00 49.93           C  
ATOM   1490  OD1 ASP A  90      -2.905 -10.869 -16.155  1.00 49.93           O  
ATOM   1491  OD2 ASP A  90      -5.035 -10.697 -15.529  1.00 49.93           O  
ATOM   1492  N   ASN A  91      -2.565  -5.717 -15.323  1.00 42.44           N  
ATOM   1493  H   ASN A  91      -2.487  -6.074 -14.382  1.00 42.44           H  
ATOM   1494  CA  ASN A  91      -2.684  -4.274 -15.518  1.00 42.44           C  
ATOM   1495  HA  ASN A  91      -2.990  -4.080 -16.546  1.00 42.44           H  
ATOM   1496  C   ASN A  91      -1.346  -3.525 -15.351  1.00 42.44           C  
ATOM   1497  CB  ASN A  91      -3.796  -3.737 -14.608  1.00 42.44           C  
ATOM   1498  HB2 ASN A  91      -3.579  -4.007 -13.575  1.00 42.44           H  
ATOM   1499  HB3 ASN A  91      -3.822  -2.653 -14.710  1.00 42.44           H  
ATOM   1500  O   ASN A  91      -1.348  -2.302 -15.264  1.00 42.44           O  
ATOM   1501  CG  ASN A  91      -5.175  -4.231 -14.989  1.00 42.44           C  
ATOM   1502  ND2 ASN A  91      -5.659  -5.283 -14.380  1.00 42.44           N  
ATOM   1503 HD21 ASN A  91      -5.053  -5.786 -13.748  1.00 42.44           H  
ATOM   1504 HD22 ASN A  91      -6.486  -5.674 -14.807  1.00 42.44           H  
ATOM   1505  OD1 ASN A  91      -5.850  -3.700 -15.851  1.00 42.44           O  
ATOM   1506  N   ASN A  92      -0.208  -4.234 -15.294  1.00 47.55           N  
ATOM   1507  H   ASN A  92      -0.264  -5.235 -15.423  1.00 47.55           H  
ATOM   1508  CA  ASN A  92       1.133  -3.670 -15.062  1.00 47.55           C  
ATOM   1509  HA  ASN A  92       1.805  -4.518 -14.934  1.00 47.55           H  
ATOM   1510  C   ASN A  92       1.279  -2.850 -13.757  1.00 47.55           C  
ATOM   1511  CB  ASN A  92       1.614  -2.904 -16.310  1.00 47.55           C  
ATOM   1512  HB2 ASN A  92       2.589  -2.461 -16.105  1.00 47.55           H  
ATOM   1513  HB3 ASN A  92       0.923  -2.089 -16.524  1.00 47.55           H  
ATOM   1514  O   ASN A  92       2.250  -2.121 -13.581  1.00 47.55           O  
ATOM   1515  CG  ASN A  92       1.781  -3.780 -17.535  1.00 47.55           C  
ATOM   1516  ND2 ASN A  92       1.514  -3.250 -18.705  1.00 47.55           N  
ATOM   1517 HD21 ASN A  92       1.623  -3.865 -19.499  1.00 47.55           H  
ATOM   1518 HD22 ASN A  92       1.193  -2.294 -18.755  1.00 47.55           H  
ATOM   1519  OD1 ASN A  92       2.174  -4.931 -17.480  1.00 47.55           O  
ATOM   1520  N   TYR A  93       0.363  -3.009 -12.799  1.00 48.27           N  
ATOM   1521  H   TYR A  93      -0.394  -3.653 -12.982  1.00 48.27           H  
ATOM   1522  CA  TYR A  93       0.379  -2.319 -11.504  1.00 48.27           C  
ATOM   1523  HA  TYR A  93       0.880  -1.360 -11.638  1.00 48.27           H  
ATOM   1524  C   TYR A  93       1.163  -3.065 -10.421  1.00 48.27           C  
ATOM   1525  CB  TYR A  93      -1.059  -2.052 -11.041  1.00 48.27           C  
ATOM   1526  HB2 TYR A  93      -1.597  -3.000 -10.998  1.00 48.27           H  
ATOM   1527  HB3 TYR A  93      -1.037  -1.637 -10.034  1.00 48.27           H  
ATOM   1528  O   TYR A  93       1.280  -2.595  -9.292  1.00 48.27           O  
ATOM   1529  CG  TYR A  93      -1.816  -1.071 -11.910  1.00 48.27           C  
ATOM   1530  CD1 TYR A  93      -1.259   0.189 -12.177  1.00 48.27           C  
ATOM   1531  HD1 TYR A  93      -0.297   0.454 -11.765  1.00 48.27           H  
ATOM   1532  CD2 TYR A  93      -3.084  -1.391 -12.425  1.00 48.27           C  
ATOM   1533  HD2 TYR A  93      -3.548  -2.331 -12.165  1.00 48.27           H  
ATOM   1534  CE1 TYR A  93      -1.930   1.116 -12.988  1.00 48.27           C  
ATOM   1535  HE1 TYR A  93      -1.471   2.074 -13.177  1.00 48.27           H  
ATOM   1536  CE2 TYR A  93      -3.759  -0.475 -13.258  1.00 48.27           C  
ATOM   1537  HE2 TYR A  93      -4.731  -0.707 -13.667  1.00 48.27           H  
ATOM   1538  OH  TYR A  93      -3.820   1.661 -14.352  1.00 48.27           O  
ATOM   1539  HH  TYR A  93      -3.294   2.458 -14.443  1.00 48.27           H  
ATOM   1540  CZ  TYR A  93      -3.175   0.774 -13.552  1.00 48.27           C  
ATOM   1541  N   LEU A  94       1.701  -4.247 -10.724  1.00 48.42           N  
ATOM   1542  H   LEU A  94       1.508  -4.625 -11.641  1.00 48.42           H  
ATOM   1543  CA  LEU A  94       2.397  -5.068  -9.738  1.00 48.42           C  
ATOM   1544  HA  LEU A  94       1.746  -5.147  -8.867  1.00 48.42           H  
ATOM   1545  C   LEU A  94       3.709  -4.413  -9.251  1.00 48.42           C  
ATOM   1546  CB  LEU A  94       2.589  -6.464 -10.354  1.00 48.42           C  
ATOM   1547  HB2 LEU A  94       1.644  -6.811 -10.772  1.00 48.42           H  
ATOM   1548  HB3 LEU A  94       3.313  -6.392 -11.165  1.00 48.42           H  
ATOM   1549  O   LEU A  94       4.014  -4.457  -8.060  1.00 48.42           O  
ATOM   1550  CG  LEU A  94       3.071  -7.497  -9.335  1.00 48.42           C  
ATOM   1551  HG  LEU A  94       3.949  -7.063  -8.857  1.00 48.42           H  
ATOM   1552  CD1 LEU A  94       2.022  -7.840  -8.271  1.00 48.42           C  
ATOM   1553 HD11 LEU A  94       1.772  -6.955  -7.687  1.00 48.42           H  
ATOM   1554 HD12 LEU A  94       2.414  -8.602  -7.598  1.00 48.42           H  
ATOM   1555 HD13 LEU A  94       1.123  -8.222  -8.756  1.00 48.42           H  
ATOM   1556  CD2 LEU A  94       3.512  -8.786 -10.011  1.00 48.42           C  
ATOM   1557 HD21 LEU A  94       3.922  -9.480  -9.277  1.00 48.42           H  
ATOM   1558 HD22 LEU A  94       4.277  -8.567 -10.756  1.00 48.42           H  
ATOM   1559 HD23 LEU A  94       2.657  -9.244 -10.507  1.00 48.42           H  
ATOM   1560  N   ALA A  95       4.444  -3.756 -10.154  1.00 44.35           N  
ATOM   1561  H   ALA A  95       4.123  -3.747 -11.111  1.00 44.35           H  
ATOM   1562  CA  ALA A  95       5.616  -2.940  -9.827  1.00 44.35           C  
ATOM   1563  HA  ALA A  95       6.309  -3.521  -9.218  1.00 44.35           H  
ATOM   1564  C   ALA A  95       5.233  -1.679  -9.030  1.00 44.35           C  
ATOM   1565  CB  ALA A  95       6.306  -2.576 -11.147  1.00 44.35           C  
ATOM   1566  HB1 ALA A  95       6.728  -3.467 -11.611  1.00 44.35           H  
ATOM   1567  HB2 ALA A  95       5.596  -2.117 -11.836  1.00 44.35           H  
ATOM   1568  HB3 ALA A  95       7.102  -1.854 -10.964  1.00 44.35           H  
ATOM   1569  O   ALA A  95       5.863  -1.361  -8.019  1.00 44.35           O  
ATOM   1570  N   GLU A  96       4.143  -1.017  -9.438  1.00 47.94           N  
ATOM   1571  H   GLU A  96       3.695  -1.320 -10.291  1.00 47.94           H  
ATOM   1572  CA  GLU A  96       3.547   0.126  -8.733  1.00 47.94           C  
ATOM   1573  HA  GLU A  96       4.278   0.931  -8.656  1.00 47.94           H  
ATOM   1574  C   GLU A  96       3.191  -0.243  -7.289  1.00 47.94           C  
ATOM   1575  CB  GLU A  96       2.321   0.645  -9.520  1.00 47.94           C  
ATOM   1576  HB2 GLU A  96       1.632   1.122  -8.822  1.00 47.94           H  
ATOM   1577  HB3 GLU A  96       1.790  -0.187  -9.984  1.00 47.94           H  
ATOM   1578  O   GLU A  96       3.597   0.441  -6.348  1.00 47.94           O  
ATOM   1579  CG  GLU A  96       2.729   1.654 -10.604  1.00 47.94           C  
ATOM   1580  HG2 GLU A  96       3.366   1.145 -11.327  1.00 47.94           H  
ATOM   1581  HG3 GLU A  96       3.272   2.454 -10.100  1.00 47.94           H  
ATOM   1582  CD  GLU A  96       1.597   2.362 -11.348  1.00 47.94           C  
ATOM   1583  OE1 GLU A  96       1.868   2.894 -12.448  1.00 47.94           O  
ATOM   1584  OE2 GLU A  96       0.491   2.456 -10.775  1.00 47.94           O  
ATOM   1585  N   ALA A  97       2.554  -1.395  -7.076  1.00 44.59           N  
ATOM   1586  H   ALA A  97       2.237  -1.918  -7.880  1.00 44.59           H  
ATOM   1587  CA  ALA A  97       2.196  -1.875  -5.748  1.00 44.59           C  
ATOM   1588  HA  ALA A  97       1.492  -1.165  -5.313  1.00 44.59           H  
ATOM   1589  C   ALA A  97       3.406  -1.955  -4.796  1.00 44.59           C  
ATOM   1590  CB  ALA A  97       1.485  -3.226  -5.891  1.00 44.59           C  
ATOM   1591  HB1 ALA A  97       1.119  -3.547  -4.916  1.00 44.59           H  
ATOM   1592  HB2 ALA A  97       0.639  -3.127  -6.571  1.00 44.59           H  
ATOM   1593  HB3 ALA A  97       2.176  -3.975  -6.279  1.00 44.59           H  
ATOM   1594  O   ALA A  97       3.261  -1.648  -3.617  1.00 44.59           O  
ATOM   1595  N   ILE A  98       4.614  -2.285  -5.274  1.00 41.82           N  
ATOM   1596  H   ILE A  98       4.710  -2.454  -6.265  1.00 41.82           H  
ATOM   1597  CA  ILE A  98       5.814  -2.322  -4.416  1.00 41.82           C  
ATOM   1598  HA  ILE A  98       5.557  -2.837  -3.491  1.00 41.82           H  
ATOM   1599  C   ILE A  98       6.293  -0.931  -4.042  1.00 41.82           C  
ATOM   1600  CB  ILE A  98       6.989  -3.064  -5.058  1.00 41.82           C  
ATOM   1601  HB  ILE A  98       7.258  -2.561  -5.987  1.00 41.82           H  
ATOM   1602  O   ILE A  98       6.630  -0.723  -2.876  1.00 41.82           O  
ATOM   1603  CG1 ILE A  98       6.590  -4.500  -5.364  1.00 41.82           C  
ATOM   1604 HG12 ILE A  98       5.665  -4.528  -5.941  1.00 41.82           H  
ATOM   1605 HG13 ILE A  98       6.447  -5.056  -4.437  1.00 41.82           H  
ATOM   1606  CG2 ILE A  98       8.213  -3.067  -4.107  1.00 41.82           C  
ATOM   1607 HG21 ILE A  98       9.012  -3.729  -4.440  1.00 41.82           H  
ATOM   1608 HG22 ILE A  98       8.644  -2.067  -4.064  1.00 41.82           H  
ATOM   1609 HG23 ILE A  98       7.912  -3.376  -3.106  1.00 41.82           H  
ATOM   1610  CD1 ILE A  98       7.695  -5.131  -6.195  1.00 41.82           C  
ATOM   1611 HD11 ILE A  98       8.542  -4.469  -6.372  1.00 41.82           H  
ATOM   1612 HD12 ILE A  98       7.293  -5.339  -7.186  1.00 41.82           H  
ATOM   1613 HD13 ILE A  98       8.052  -6.018  -5.671  1.00 41.82           H  
ATOM   1614  N   THR A  99       6.299   0.027  -4.976  1.00 43.12           N  
ATOM   1615  H   THR A  99       6.003  -0.190  -5.917  1.00 43.12           H  
ATOM   1616  CA  THR A  99       6.660   1.415  -4.635  1.00 43.12           C  
ATOM   1617  HA  THR A  99       7.679   1.417  -4.247  1.00 43.12           H  
ATOM   1618  C   THR A  99       5.796   1.986  -3.525  1.00 43.12           C  
ATOM   1619  CB  THR A  99       6.602   2.381  -5.825  1.00 43.12           C  
ATOM   1620  HB  THR A  99       6.641   3.403  -5.449  1.00 43.12           H  
ATOM   1621  O   THR A  99       6.249   2.863  -2.800  1.00 43.12           O  
ATOM   1622  CG2 THR A  99       7.812   2.167  -6.702  1.00 43.12           C  
ATOM   1623 HG21 THR A  99       7.831   2.930  -7.479  1.00 43.12           H  
ATOM   1624 HG22 THR A  99       7.770   1.175  -7.153  1.00 43.12           H  
ATOM   1625 HG23 THR A  99       8.708   2.267  -6.089  1.00 43.12           H  
ATOM   1626  OG1 THR A  99       5.495   2.263  -6.682  1.00 43.12           O  
ATOM   1627  HG1 THR A  99       4.816   1.692  -6.316  1.00 43.12           H  
ATOM   1628  N   TYR A 100       4.590   1.444  -3.365  1.00 43.20           N  
ATOM   1629  H   TYR A 100       4.282   0.775  -4.056  1.00 43.20           H  
ATOM   1630  CA  TYR A 100       3.612   1.858  -2.370  1.00 43.20           C  
ATOM   1631  HA  TYR A 100       3.869   2.856  -2.015  1.00 43.20           H  
ATOM   1632  C   TYR A 100       3.595   0.972  -1.108  1.00 43.20           C  
ATOM   1633  CB  TYR A 100       2.256   1.946  -3.093  1.00 43.20           C  
ATOM   1634  HB2 TYR A 100       1.522   2.375  -2.411  1.00 43.20           H  
ATOM   1635  HB3 TYR A 100       1.928   0.936  -3.340  1.00 43.20           H  
ATOM   1636  O   TYR A 100       3.030   1.378  -0.100  1.00 43.20           O  
ATOM   1637  CG  TYR A 100       2.281   2.787  -4.369  1.00 43.20           C  
ATOM   1638  CD1 TYR A 100       2.956   4.021  -4.384  1.00 43.20           C  
ATOM   1639  HD1 TYR A 100       3.434   4.388  -3.488  1.00 43.20           H  
ATOM   1640  CD2 TYR A 100       1.665   2.334  -5.551  1.00 43.20           C  
ATOM   1641  HD2 TYR A 100       1.139   1.391  -5.555  1.00 43.20           H  
ATOM   1642  CE1 TYR A 100       3.056   4.766  -5.574  1.00 43.20           C  
ATOM   1643  HE1 TYR A 100       3.604   5.696  -5.577  1.00 43.20           H  
ATOM   1644  CE2 TYR A 100       1.718   3.106  -6.730  1.00 43.20           C  
ATOM   1645  HE2 TYR A 100       1.199   2.797  -7.626  1.00 43.20           H  
ATOM   1646  OH  TYR A 100       2.440   5.094  -7.863  1.00 43.20           O  
ATOM   1647  HH  TYR A 100       3.034   5.841  -7.757  1.00 43.20           H  
ATOM   1648  CZ  TYR A 100       2.412   4.325  -6.745  1.00 43.20           C  
ATOM   1649  N   ILE A 101       4.242  -0.206  -1.131  1.00 40.76           N  
ATOM   1650  H   ILE A 101       4.644  -0.483  -2.015  1.00 40.76           H  
ATOM   1651  CA  ILE A 101       4.411  -1.120   0.021  1.00 40.76           C  
ATOM   1652  HA  ILE A 101       3.667  -0.866   0.776  1.00 40.76           H  
ATOM   1653  C   ILE A 101       5.787  -0.941   0.702  1.00 40.76           C  
ATOM   1654  CB  ILE A 101       4.149  -2.589  -0.422  1.00 40.76           C  
ATOM   1655  HB  ILE A 101       4.778  -2.797  -1.288  1.00 40.76           H  
ATOM   1656  O   ILE A 101       5.965  -1.340   1.858  1.00 40.76           O  
ATOM   1657  CG1 ILE A 101       2.668  -2.810  -0.813  1.00 40.76           C  
ATOM   1658 HG12 ILE A 101       2.058  -2.868   0.088  1.00 40.76           H  
ATOM   1659 HG13 ILE A 101       2.298  -1.955  -1.378  1.00 40.76           H  
ATOM   1660  CG2 ILE A 101       4.496  -3.611   0.683  1.00 40.76           C  
ATOM   1661 HG21 ILE A 101       4.013  -3.314   1.614  1.00 40.76           H  
ATOM   1662 HG22 ILE A 101       5.575  -3.644   0.829  1.00 40.76           H  
ATOM   1663 HG23 ILE A 101       4.160  -4.613   0.415  1.00 40.76           H  
ATOM   1664  CD1 ILE A 101       2.433  -4.076  -1.657  1.00 40.76           C  
ATOM   1665 HD11 ILE A 101       3.119  -4.098  -2.504  1.00 40.76           H  
ATOM   1666 HD12 ILE A 101       1.411  -4.068  -2.034  1.00 40.76           H  
ATOM   1667 HD13 ILE A 101       2.570  -4.975  -1.056  1.00 40.76           H  
ATOM   1668  N   LEU A 102       6.779  -0.359   0.017  1.00 35.82           N  
ATOM   1669  H   LEU A 102       6.598  -0.063  -0.932  1.00 35.82           H  
ATOM   1670  CA  LEU A 102       8.112  -0.139   0.580  1.00 35.82           C  
ATOM   1671  HA  LEU A 102       8.435  -1.109   0.957  1.00 35.82           H  
ATOM   1672  C   LEU A 102       8.070   0.862   1.757  1.00 35.82           C  
ATOM   1673  CB  LEU A 102       9.102   0.316  -0.509  1.00 35.82           C  
ATOM   1674  HB2 LEU A 102       8.613   1.076  -1.119  1.00 35.82           H  
ATOM   1675  HB3 LEU A 102       9.966   0.784  -0.037  1.00 35.82           H  
ATOM   1676  O   LEU A 102       7.460   1.922   1.640  1.00 35.82           O  
ATOM   1677  CG  LEU A 102       9.609  -0.819  -1.420  1.00 35.82           C  
ATOM   1678  HG  LEU A 102       8.763  -1.398  -1.788  1.00 35.82           H  
ATOM   1679  CD1 LEU A 102      10.363  -0.222  -2.609  1.00 35.82           C  
ATOM   1680 HD11 LEU A 102      10.721  -1.018  -3.263  1.00 35.82           H  
ATOM   1681 HD12 LEU A 102       9.694   0.420  -3.182  1.00 35.82           H  
ATOM   1682 HD13 LEU A 102      11.217   0.362  -2.267  1.00 35.82           H  
ATOM   1683  CD2 LEU A 102      10.553  -1.784  -0.695  1.00 35.82           C  
ATOM   1684 HD21 LEU A 102      10.919  -2.527  -1.404  1.00 35.82           H  
ATOM   1685 HD22 LEU A 102      11.405  -1.238  -0.290  1.00 35.82           H  
ATOM   1686 HD23 LEU A 102      10.026  -2.305   0.104  1.00 35.82           H  
ATOM   1687  N   PRO A 103       8.779   0.581   2.869  1.00 35.69           N  
ATOM   1688  CA  PRO A 103       8.701   1.327   4.135  1.00 35.69           C  
ATOM   1689  HA  PRO A 103       7.661   1.343   4.458  1.00 35.69           H  
ATOM   1690  C   PRO A 103       9.160   2.799   4.088  1.00 35.69           C  
ATOM   1691  CB  PRO A 103       9.512   0.495   5.143  1.00 35.69           C  
ATOM   1692  HB2 PRO A 103      10.072   1.115   5.843  1.00 35.69           H  
ATOM   1693  HB3 PRO A 103       8.834  -0.160   5.689  1.00 35.69           H  
ATOM   1694  O   PRO A 103       9.103   3.473   5.109  1.00 35.69           O  
ATOM   1695  CG  PRO A 103      10.446  -0.350   4.280  1.00 35.69           C  
ATOM   1696  HG2 PRO A 103      10.715  -1.285   4.769  1.00 35.69           H  
ATOM   1697  HG3 PRO A 103      11.337   0.227   4.033  1.00 35.69           H  
ATOM   1698  CD  PRO A 103       9.629  -0.586   3.021  1.00 35.69           C  
ATOM   1699  HD2 PRO A 103      10.296  -0.713   2.168  1.00 35.69           H  
ATOM   1700  HD3 PRO A 103       9.004  -1.469   3.150  1.00 35.69           H  
ATOM   1701  N   ASN A 104       9.581   3.302   2.922  1.00 35.97           N  
ATOM   1702  H   ASN A 104       9.491   2.707   2.110  1.00 35.97           H  
ATOM   1703  CA  ASN A 104       9.948   4.703   2.694  1.00 35.97           C  
ATOM   1704  HA  ASN A 104      10.005   5.215   3.655  1.00 35.97           H  
ATOM   1705  C   ASN A 104       8.899   5.495   1.885  1.00 35.97           C  
ATOM   1706  CB  ASN A 104      11.345   4.759   2.048  1.00 35.97           C  
ATOM   1707  HB2 ASN A 104      11.393   4.065   1.209  1.00 35.97           H  
ATOM   1708  HB3 ASN A 104      11.515   5.764   1.661  1.00 35.97           H  
ATOM   1709  O   ASN A 104       9.110   6.677   1.615  1.00 35.97           O  
ATOM   1710  CG  ASN A 104      12.483   4.470   3.012  1.00 35.97           C  
ATOM   1711  ND2 ASN A 104      13.689   4.362   2.509  1.00 35.97           N  
ATOM   1712 HD21 ASN A 104      13.845   4.497   1.521  1.00 35.97           H  
ATOM   1713 HD22 ASN A 104      14.429   4.214   3.180  1.00 35.97           H  
ATOM   1714  OD1 ASN A 104      12.337   4.344   4.213  1.00 35.97           O  
ATOM   1715  N   ALA A 105       7.773   4.886   1.498  1.00 34.83           N  
ATOM   1716  H   ALA A 105       7.630   3.913   1.729  1.00 34.83           H  
ATOM   1717  CA  ALA A 105       6.637   5.594   0.913  1.00 34.83           C  
ATOM   1718  HA  ALA A 105       7.001   6.428   0.313  1.00 34.83           H  
ATOM   1719  C   ALA A 105       5.763   6.173   2.036  1.00 34.83           C  
ATOM   1720  CB  ALA A 105       5.893   4.646  -0.031  1.00 34.83           C  
ATOM   1721  HB1 ALA A 105       5.055   5.167  -0.494  1.00 34.83           H  
ATOM   1722  HB2 ALA A 105       6.579   4.304  -0.806  1.00 34.83           H  
ATOM   1723  HB3 ALA A 105       5.513   3.786   0.519  1.00 34.83           H  
ATOM   1724  O   ALA A 105       4.743   5.607   2.411  1.00 34.83           O  
ATOM   1725  N   ALA A 106       6.209   7.289   2.607  1.00 31.69           N  
ATOM   1726  H   ALA A 106       7.091   7.654   2.277  1.00 31.69           H  
ATOM   1727  CA  ALA A 106       5.568   8.008   3.710  1.00 31.69           C  
ATOM   1728  HA  ALA A 106       5.313   7.282   4.482  1.00 31.69           H  
ATOM   1729  C   ALA A 106       4.245   8.715   3.322  1.00 31.69           C  
ATOM   1730  CB  ALA A 106       6.615   8.973   4.287  1.00 31.69           C  
ATOM   1731  HB1 ALA A 106       6.211   9.460   5.174  1.00 31.69           H  
ATOM   1732  HB2 ALA A 106       6.867   9.734   3.549  1.00 31.69           H  
ATOM   1733  HB3 ALA A 106       7.514   8.424   4.569  1.00 31.69           H  
ATOM   1734  O   ALA A 106       4.008   9.845   3.741  1.00 31.69           O  
ATOM   1735  N   ASP A 107       3.391   8.092   2.506  1.00 38.75           N  
ATOM   1736  H   ASP A 107       3.574   7.128   2.265  1.00 38.75           H  
ATOM   1737  CA  ASP A 107       2.148   8.713   2.043  1.00 38.75           C  
ATOM   1738  HA  ASP A 107       1.858   9.450   2.791  1.00 38.75           H  
ATOM   1739  C   ASP A 107       0.988   7.702   2.001  1.00 38.75           C  
ATOM   1740  CB  ASP A 107       2.400   9.470   0.714  1.00 38.75           C  
ATOM   1741  HB2 ASP A 107       1.872   8.990  -0.110  1.00 38.75           H  
ATOM   1742  HB3 ASP A 107       3.461   9.424   0.468  1.00 38.75           H  
ATOM   1743  O   ASP A 107       0.614   7.160   0.957  1.00 38.75           O  
ATOM   1744  CG  ASP A 107       1.990  10.951   0.751  1.00 38.75           C  
ATOM   1745  OD1 ASP A 107       1.109  11.324   1.565  1.00 38.75           O  
ATOM   1746  OD2 ASP A 107       2.503  11.699  -0.113  1.00 38.75           O  
ATOM   1747  N   ASP A 108       0.353   7.488   3.158  1.00 38.78           N  
ATOM   1748  H   ASP A 108       0.774   7.849   4.002  1.00 38.78           H  
ATOM   1749  CA  ASP A 108      -0.875   6.686   3.313  1.00 38.78           C  
ATOM   1750  HA  ASP A 108      -0.660   5.655   3.033  1.00 38.78           H  
ATOM   1751  C   ASP A 108      -2.045   7.191   2.439  1.00 38.78           C  
ATOM   1752  CB  ASP A 108      -1.311   6.706   4.782  1.00 38.78           C  
ATOM   1753  HB2 ASP A 108      -1.574   7.724   5.069  1.00 38.78           H  
ATOM   1754  HB3 ASP A 108      -2.194   6.076   4.882  1.00 38.78           H  
ATOM   1755  O   ASP A 108      -3.027   6.490   2.191  1.00 38.78           O  
ATOM   1756  CG  ASP A 108      -0.261   6.146   5.728  1.00 38.78           C  
ATOM   1757  OD1 ASP A 108       0.159   4.987   5.518  1.00 38.78           O  
ATOM   1758  OD2 ASP A 108       0.107   6.908   6.643  1.00 38.78           O  
ATOM   1759  N   ARG A 109      -1.930   8.408   1.897  1.00 33.45           N  
ATOM   1760  H   ARG A 109      -1.071   8.899   2.097  1.00 33.45           H  
ATOM   1761  CA  ARG A 109      -2.902   9.027   0.982  1.00 33.45           C  
ATOM   1762  HA  ARG A 109      -3.902   8.862   1.382  1.00 33.45           H  
ATOM   1763  C   ARG A 109      -2.893   8.395  -0.412  1.00 33.45           C  
ATOM   1764  CB  ARG A 109      -2.629  10.536   0.901  1.00 33.45           C  
ATOM   1765  HB2 ARG A 109      -3.387  11.001   0.270  1.00 33.45           H  
ATOM   1766  HB3 ARG A 109      -1.652  10.696   0.444  1.00 33.45           H  
ATOM   1767  O   ARG A 109      -3.827   8.618  -1.183  1.00 33.45           O  
ATOM   1768  CG  ARG A 109      -2.650  11.198   2.286  1.00 33.45           C  
ATOM   1769  HG2 ARG A 109      -1.863  10.760   2.900  1.00 33.45           H  
ATOM   1770  HG3 ARG A 109      -3.611  11.032   2.771  1.00 33.45           H  
ATOM   1771  CD  ARG A 109      -2.382  12.699   2.173  1.00 33.45           C  
ATOM   1772  HD2 ARG A 109      -1.623  12.861   1.407  1.00 33.45           H  
ATOM   1773  HD3 ARG A 109      -3.304  13.204   1.883  1.00 33.45           H  
ATOM   1774  NE  ARG A 109      -1.863  13.220   3.446  1.00 33.45           N  
ATOM   1775  HE  ARG A 109      -1.374  12.546   4.018  1.00 33.45           H  
ATOM   1776  NH1 ARG A 109      -2.269  15.448   3.093  1.00 33.45           N  
ATOM   1777 HH11 ARG A 109      -2.164  16.409   3.384  1.00 33.45           H  
ATOM   1778 HH12 ARG A 109      -2.646  15.208   2.187  1.00 33.45           H  
ATOM   1779  NH2 ARG A 109      -1.203  14.790   4.944  1.00 33.45           N  
ATOM   1780 HH21 ARG A 109      -1.114  15.751   5.241  1.00 33.45           H  
ATOM   1781 HH22 ARG A 109      -0.771  14.060   5.492  1.00 33.45           H  
ATOM   1782  CZ  ARG A 109      -1.784  14.481   3.820  1.00 33.45           C  
ATOM   1783  N   LEU A 110      -1.872   7.600  -0.741  1.00 33.43           N  
ATOM   1784  H   LEU A 110      -1.130   7.475  -0.068  1.00 33.43           H  
ATOM   1785  CA  LEU A 110      -1.719   6.992  -2.061  1.00 33.43           C  
ATOM   1786  HA  LEU A 110      -2.218   7.645  -2.777  1.00 33.43           H  
ATOM   1787  C   LEU A 110      -2.392   5.617  -2.191  1.00 33.43           C  
ATOM   1788  CB  LEU A 110      -0.228   6.936  -2.421  1.00 33.43           C  
ATOM   1789  HB2 LEU A 110       0.113   5.904  -2.338  1.00 33.43           H  
ATOM   1790  HB3 LEU A 110       0.369   7.529  -1.728  1.00 33.43           H  
ATOM   1791  O   LEU A 110      -2.835   5.265  -3.284  1.00 33.43           O  
ATOM   1792  CG  LEU A 110      -0.004   7.459  -3.848  1.00 33.43           C  
ATOM   1793  HG  LEU A 110      -0.865   7.229  -4.476  1.00 33.43           H  
ATOM   1794  CD1 LEU A 110       0.242   8.967  -3.870  1.00 33.43           C  
ATOM   1795 HD11 LEU A 110      -0.613   9.482  -3.433  1.00 33.43           H  
ATOM   1796 HD12 LEU A 110       0.371   9.306  -4.898  1.00 33.43           H  
ATOM   1797 HD13 LEU A 110       1.132   9.209  -3.289  1.00 33.43           H  
ATOM   1798  CD2 LEU A 110       1.194   6.773  -4.453  1.00 33.43           C  
ATOM   1799 HD21 LEU A 110       0.937   5.717  -4.536  1.00 33.43           H  
ATOM   1800 HD22 LEU A 110       1.387   7.165  -5.451  1.00 33.43           H  
ATOM   1801 HD23 LEU A 110       2.068   6.902  -3.814  1.00 33.43           H  
ATOM   1802  N   ALA A 111      -2.586   4.889  -1.084  1.00 34.04           N  
ATOM   1803  H   ALA A 111      -2.198   5.218  -0.212  1.00 34.04           H  
ATOM   1804  CA  ALA A 111      -3.417   3.680  -1.062  1.00 34.04           C  
ATOM   1805  HA  ALA A 111      -3.002   2.950  -1.757  1.00 34.04           H  
ATOM   1806  C   ALA A 111      -4.858   3.993  -1.513  1.00 34.04           C  
ATOM   1807  CB  ALA A 111      -3.375   3.092   0.354  1.00 34.04           C  
ATOM   1808  HB1 ALA A 111      -2.346   2.862   0.631  1.00 34.04           H  
ATOM   1809  HB2 ALA A 111      -3.960   2.173   0.387  1.00 34.04           H  
ATOM   1810  HB3 ALA A 111      -3.785   3.800   1.075  1.00 34.04           H  
ATOM   1811  O   ALA A 111      -5.454   3.261  -2.300  1.00 34.04           O  
ATOM   1812  N   VAL A 112      -5.366   5.167  -1.126  1.00 34.99           N  
ATOM   1813  H   VAL A 112      -4.825   5.700  -0.460  1.00 34.99           H  
ATOM   1814  CA  VAL A 112      -6.658   5.718  -1.568  1.00 34.99           C  
ATOM   1815  HA  VAL A 112      -7.436   4.982  -1.369  1.00 34.99           H  
ATOM   1816  C   VAL A 112      -6.683   6.013  -3.078  1.00 34.99           C  
ATOM   1817  CB  VAL A 112      -6.975   6.993  -0.754  1.00 34.99           C  
ATOM   1818  HB  VAL A 112      -6.216   7.747  -0.966  1.00 34.99           H  
ATOM   1819  O   VAL A 112      -7.741   5.948  -3.703  1.00 34.99           O  
ATOM   1820  CG1 VAL A 112      -8.340   7.599  -1.109  1.00 34.99           C  
ATOM   1821 HG11 VAL A 112      -9.118   6.846  -0.981  1.00 34.99           H  
ATOM   1822 HG12 VAL A 112      -8.337   7.948  -2.142  1.00 34.99           H  
ATOM   1823 HG13 VAL A 112      -8.546   8.447  -0.457  1.00 34.99           H  
ATOM   1824  CG2 VAL A 112      -6.967   6.716   0.757  1.00 34.99           C  
ATOM   1825 HG21 VAL A 112      -7.238   7.617   1.308  1.00 34.99           H  
ATOM   1826 HG22 VAL A 112      -7.674   5.922   0.999  1.00 34.99           H  
ATOM   1827 HG23 VAL A 112      -5.973   6.417   1.092  1.00 34.99           H  
ATOM   1828  N   HIS A 113      -5.536   6.326  -3.689  1.00 37.75           N  
ATOM   1829  H   HIS A 113      -4.680   6.281  -3.156  1.00 37.75           H  
ATOM   1830  CA  HIS A 113      -5.437   6.640  -5.118  1.00 37.75           C  
ATOM   1831  HA  HIS A 113      -6.302   7.241  -5.399  1.00 37.75           H  
ATOM   1832  C   HIS A 113      -5.457   5.386  -6.001  1.00 37.75           C  
ATOM   1833  CB  HIS A 113      -4.175   7.474  -5.373  1.00 37.75           C  
ATOM   1834  HB2 HIS A 113      -3.290   6.842  -5.293  1.00 37.75           H  
ATOM   1835  HB3 HIS A 113      -4.102   8.256  -4.618  1.00 37.75           H  
ATOM   1836  O   HIS A 113      -6.096   5.391  -7.052  1.00 37.75           O  
ATOM   1837  CG  HIS A 113      -4.188   8.131  -6.728  1.00 37.75           C  
ATOM   1838  CD2 HIS A 113      -3.476   7.760  -7.839  1.00 37.75           C  
ATOM   1839  HD2 HIS A 113      -2.786   6.932  -7.907  1.00 37.75           H  
ATOM   1840  ND1 HIS A 113      -4.953   9.218  -7.080  1.00 37.75           N  
ATOM   1841  HD1 HIS A 113      -5.582   9.722  -6.471  1.00 37.75           H  
ATOM   1842  CE1 HIS A 113      -4.709   9.501  -8.369  1.00 37.75           C  
ATOM   1843  HE1 HIS A 113      -5.165  10.304  -8.929  1.00 37.75           H  
ATOM   1844  NE2 HIS A 113      -3.813   8.642  -8.873  1.00 37.75           N  
ATOM   1845  N   VAL A 114      -4.816   4.303  -5.554  1.00 35.78           N  
ATOM   1846  H   VAL A 114      -4.277   4.380  -4.703  1.00 35.78           H  
ATOM   1847  CA  VAL A 114      -4.880   2.995  -6.227  1.00 35.78           C  
ATOM   1848  HA  VAL A 114      -4.603   3.120  -7.274  1.00 35.78           H  
ATOM   1849  C   VAL A 114      -6.315   2.464  -6.205  1.00 35.78           C  
ATOM   1850  CB  VAL A 114      -3.886   2.005  -5.587  1.00 35.78           C  
ATOM   1851  HB  VAL A 114      -4.101   1.921  -4.522  1.00 35.78           H  
ATOM   1852  O   VAL A 114      -6.809   2.015  -7.229  1.00 35.78           O  
ATOM   1853  CG1 VAL A 114      -3.971   0.605  -6.209  1.00 35.78           C  
ATOM   1854 HG11 VAL A 114      -3.218  -0.045  -5.763  1.00 35.78           H  
ATOM   1855 HG12 VAL A 114      -4.952   0.166  -6.027  1.00 35.78           H  
ATOM   1856 HG13 VAL A 114      -3.800   0.664  -7.284  1.00 35.78           H  
ATOM   1857  CG2 VAL A 114      -2.444   2.505  -5.758  1.00 35.78           C  
ATOM   1858 HG21 VAL A 114      -1.750   1.795  -5.308  1.00 35.78           H  
ATOM   1859 HG22 VAL A 114      -2.205   2.609  -6.816  1.00 35.78           H  
ATOM   1860 HG23 VAL A 114      -2.308   3.467  -5.264  1.00 35.78           H  
ATOM   1861  N   ILE A 115      -7.023   2.624  -5.083  1.00 37.60           N  
ATOM   1862  H   ILE A 115      -6.537   2.976  -4.271  1.00 37.60           H  
ATOM   1863  CA  ILE A 115      -8.422   2.199  -4.910  1.00 37.60           C  
ATOM   1864  HA  ILE A 115      -8.502   1.142  -5.166  1.00 37.60           H  
ATOM   1865  C   ILE A 115      -9.388   2.955  -5.835  1.00 37.60           C  
ATOM   1866  CB  ILE A 115      -8.802   2.369  -3.423  1.00 37.60           C  
ATOM   1867  HB  ILE A 115      -8.518   3.377  -3.120  1.00 37.60           H  
ATOM   1868  O   ILE A 115     -10.314   2.360  -6.376  1.00 37.60           O  
ATOM   1869  CG1 ILE A 115      -8.024   1.352  -2.558  1.00 37.60           C  
ATOM   1870 HG12 ILE A 115      -8.437   0.354  -2.701  1.00 37.60           H  
ATOM   1871 HG13 ILE A 115      -6.979   1.314  -2.866  1.00 37.60           H  
ATOM   1872  CG2 ILE A 115     -10.311   2.218  -3.166  1.00 37.60           C  
ATOM   1873 HG21 ILE A 115     -10.889   2.928  -3.756  1.00 37.60           H  
ATOM   1874 HG22 ILE A 115     -10.634   1.207  -3.415  1.00 37.60           H  
ATOM   1875 HG23 ILE A 115     -10.534   2.427  -2.119  1.00 37.60           H  
ATOM   1876  CD1 ILE A 115      -8.055   1.701  -1.068  1.00 37.60           C  
ATOM   1877 HD11 ILE A 115      -9.033   1.480  -0.639  1.00 37.60           H  
ATOM   1878 HD12 ILE A 115      -7.301   1.107  -0.552  1.00 37.60           H  
ATOM   1879 HD13 ILE A 115      -7.822   2.756  -0.918  1.00 37.60           H  
ATOM   1880  N   LYS A 116      -9.175   4.259  -6.050  1.00 38.70           N  
ATOM   1881  H   LYS A 116      -8.397   4.691  -5.570  1.00 38.70           H  
ATOM   1882  CA  LYS A 116     -10.057   5.102  -6.881  1.00 38.70           C  
ATOM   1883  HA  LYS A 116     -11.092   4.815  -6.691  1.00 38.70           H  
ATOM   1884  C   LYS A 116      -9.889   4.912  -8.390  1.00 38.70           C  
ATOM   1885  CB  LYS A 116      -9.867   6.575  -6.501  1.00 38.70           C  
ATOM   1886  HB2 LYS A 116      -8.805   6.793  -6.391  1.00 38.70           H  
ATOM   1887  HB3 LYS A 116     -10.265   7.205  -7.297  1.00 38.70           H  
ATOM   1888  O   LYS A 116     -10.738   5.384  -9.139  1.00 38.70           O  
ATOM   1889  CG  LYS A 116     -10.619   6.907  -5.209  1.00 38.70           C  
ATOM   1890  HG2 LYS A 116     -11.681   6.711  -5.359  1.00 38.70           H  
ATOM   1891  HG3 LYS A 116     -10.260   6.280  -4.393  1.00 38.70           H  
ATOM   1892  CD  LYS A 116     -10.426   8.382  -4.848  1.00 38.70           C  
ATOM   1893  HD2 LYS A 116      -9.374   8.559  -4.626  1.00 38.70           H  
ATOM   1894  HD3 LYS A 116     -10.732   9.000  -5.692  1.00 38.70           H  
ATOM   1895  CE  LYS A 116     -11.286   8.706  -3.625  1.00 38.70           C  
ATOM   1896  HE2 LYS A 116     -12.319   8.442  -3.853  1.00 38.70           H  
ATOM   1897  HE3 LYS A 116     -10.961   8.075  -2.797  1.00 38.70           H  
ATOM   1898  NZ  LYS A 116     -11.193  10.139  -3.258  1.00 38.70           N  
ATOM   1899  HZ1 LYS A 116     -11.765  10.321  -2.446  1.00 38.70           H  
ATOM   1900  HZ2 LYS A 116     -10.236  10.379  -3.043  1.00 38.70           H  
ATOM   1901  HZ3 LYS A 116     -11.520  10.714  -4.021  1.00 38.70           H  
ATOM   1902  N   ASN A 117      -8.814   4.257  -8.825  1.00 39.54           N  
ATOM   1903  H   ASN A 117      -8.166   3.898  -8.138  1.00 39.54           H  
ATOM   1904  CA  ASN A 117      -8.545   3.964 -10.235  1.00 39.54           C  
ATOM   1905  HA  ASN A 117      -9.257   4.504 -10.859  1.00 39.54           H  
ATOM   1906  C   ASN A 117      -8.752   2.482 -10.578  1.00 39.54           C  
ATOM   1907  CB  ASN A 117      -7.139   4.458 -10.597  1.00 39.54           C  
ATOM   1908  HB2 ASN A 117      -6.883   4.120 -11.601  1.00 39.54           H  
ATOM   1909  HB3 ASN A 117      -6.415   4.029  -9.905  1.00 39.54           H  
ATOM   1910  O   ASN A 117      -8.397   2.052 -11.676  1.00 39.54           O  
ATOM   1911  CG  ASN A 117      -7.033   5.970 -10.606  1.00 39.54           C  
ATOM   1912  ND2 ASN A 117      -6.103   6.511  -9.859  1.00 39.54           N  
ATOM   1913 HD21 ASN A 117      -5.940   7.505  -9.931  1.00 39.54           H  
ATOM   1914 HD22 ASN A 117      -5.606   5.935  -9.194  1.00 39.54           H  
ATOM   1915  OD1 ASN A 117      -7.756   6.679 -11.286  1.00 39.54           O  
ATOM   1916  N   ILE A 118      -9.326   1.702  -9.658  1.00 40.90           N  
ATOM   1917  H   ILE A 118      -9.633   2.110  -8.787  1.00 40.90           H  
ATOM   1918  CA  ILE A 118      -9.772   0.348  -9.961  1.00 40.90           C  
ATOM   1919  HA  ILE A 118      -8.922  -0.173 -10.402  1.00 40.90           H  
ATOM   1920  C   ILE A 118     -10.909   0.455 -10.997  1.00 40.90           C  
ATOM   1921  CB  ILE A 118     -10.137  -0.416  -8.669  1.00 40.90           C  
ATOM   1922  HB  ILE A 118     -10.800   0.192  -8.054  1.00 40.90           H  
ATOM   1923  O   ILE A 118     -11.860   1.207 -10.781  1.00 40.90           O  
ATOM   1924  CG1 ILE A 118      -8.822  -0.710  -7.911  1.00 40.90           C  
ATOM   1925 HG12 ILE A 118      -8.183  -1.336  -8.534  1.00 40.90           H  
ATOM   1926 HG13 ILE A 118      -8.301   0.235  -7.756  1.00 40.90           H  
ATOM   1927  CG2 ILE A 118     -10.838  -1.733  -9.006  1.00 40.90           C  
ATOM   1928 HG21 ILE A 118     -11.763  -1.519  -9.541  1.00 40.90           H  
ATOM   1929 HG22 ILE A 118     -11.109  -2.277  -8.101  1.00 40.90           H  
ATOM   1930 HG23 ILE A 118     -10.167  -2.338  -9.617  1.00 40.90           H  
ATOM   1931  CD1 ILE A 118      -8.937  -1.370  -6.536  1.00 40.90           C  
ATOM   1932 HD11 ILE A 118      -9.405  -2.351  -6.612  1.00 40.90           H  
ATOM   1933 HD12 ILE A 118      -7.937  -1.498  -6.121  1.00 40.90           H  
ATOM   1934 HD13 ILE A 118      -9.501  -0.723  -5.863  1.00 40.90           H  
ATOM   1935  N   PRO A 119     -10.802  -0.244 -12.143  1.00 40.14           N  
ATOM   1936  CA  PRO A 119     -11.822  -0.231 -13.183  1.00 40.14           C  
ATOM   1937  HA  PRO A 119     -11.788   0.737 -13.685  1.00 40.14           H  
ATOM   1938  C   PRO A 119     -13.239  -0.470 -12.630  1.00 40.14           C  
ATOM   1939  CB  PRO A 119     -11.362  -1.318 -14.154  1.00 40.14           C  
ATOM   1940  HB2 PRO A 119     -11.695  -2.292 -13.795  1.00 40.14           H  
ATOM   1941  HB3 PRO A 119     -11.693  -1.120 -15.174  1.00 40.14           H  
ATOM   1942  O   PRO A 119     -13.443  -1.346 -11.790  1.00 40.14           O  
ATOM   1943  CG  PRO A 119      -9.848  -1.297 -14.057  1.00 40.14           C  
ATOM   1944  HG2 PRO A 119      -9.406  -2.252 -14.343  1.00 40.14           H  
ATOM   1945  HG3 PRO A 119      -9.452  -0.486 -14.668  1.00 40.14           H  
ATOM   1946  CD  PRO A 119      -9.627  -0.986 -12.585  1.00 40.14           C  
ATOM   1947  HD2 PRO A 119      -9.529  -1.909 -12.015  1.00 40.14           H  
ATOM   1948  HD3 PRO A 119      -8.719  -0.391 -12.485  1.00 40.14           H  
ATOM   1949  N   GLN A 120     -14.219   0.323 -13.081  1.00 39.34           N  
ATOM   1950  H   GLN A 120     -13.972   1.023 -13.766  1.00 39.34           H  
ATOM   1951  CA  GLN A 120     -15.609   0.313 -12.588  1.00 39.34           C  
ATOM   1952  HA  GLN A 120     -15.594   0.590 -11.534  1.00 39.34           H  
ATOM   1953  C   GLN A 120     -16.279  -1.077 -12.678  1.00 39.34           C  
ATOM   1954  CB  GLN A 120     -16.419   1.384 -13.350  1.00 39.34           C  
ATOM   1955  HB2 GLN A 120     -15.760   1.930 -14.025  1.00 39.34           H  
ATOM   1956  HB3 GLN A 120     -17.188   0.905 -13.957  1.00 39.34           H  
ATOM   1957  O   GLN A 120     -17.137  -1.410 -11.869  1.00 39.34           O  
ATOM   1958  CG  GLN A 120     -17.086   2.395 -12.404  1.00 39.34           C  
ATOM   1959  HG2 GLN A 120     -16.330   2.816 -11.741  1.00 39.34           H  
ATOM   1960  HG3 GLN A 120     -17.825   1.875 -11.795  1.00 39.34           H  
ATOM   1961  CD  GLN A 120     -17.770   3.552 -13.135  1.00 39.34           C  
ATOM   1962  NE2 GLN A 120     -18.488   4.395 -12.428  1.00 39.34           N  
ATOM   1963 HE21 GLN A 120     -18.655   4.209 -11.449  1.00 39.34           H  
ATOM   1964 HE22 GLN A 120     -18.980   5.102 -12.955  1.00 39.34           H  
ATOM   1965  OE1 GLN A 120     -17.662   3.750 -14.335  1.00 39.34           O  
ATOM   1966  N   ASP A 121     -15.828  -1.930 -13.595  1.00 40.15           N  
ATOM   1967  H   ASP A 121     -15.040  -1.649 -14.161  1.00 40.15           H  
ATOM   1968  CA  ASP A 121     -16.235  -3.332 -13.758  1.00 40.15           C  
ATOM   1969  HA  ASP A 121     -17.324  -3.370 -13.791  1.00 40.15           H  
ATOM   1970  C   ASP A 121     -15.800  -4.258 -12.606  1.00 40.15           C  
ATOM   1971  CB  ASP A 121     -15.702  -3.860 -15.108  1.00 40.15           C  
ATOM   1972  HB2 ASP A 121     -16.011  -4.898 -15.230  1.00 40.15           H  
ATOM   1973  HB3 ASP A 121     -16.166  -3.286 -15.910  1.00 40.15           H  
ATOM   1974  O   ASP A 121     -16.316  -5.366 -12.483  1.00 40.15           O  
ATOM   1975  CG  ASP A 121     -14.177  -3.757 -15.261  1.00 40.15           C  
ATOM   1976  OD1 ASP A 121     -13.677  -2.628 -15.091  1.00 40.15           O  
ATOM   1977  OD2 ASP A 121     -13.512  -4.769 -15.589  1.00 40.15           O  
ATOM   1978  N   LEU A 122     -14.885  -3.820 -11.736  1.00 37.30           N  
ATOM   1979  H   LEU A 122     -14.460  -2.921 -11.913  1.00 37.30           H  
ATOM   1980  CA  LEU A 122     -14.561  -4.500 -10.474  1.00 37.30           C  
ATOM   1981  HA  LEU A 122     -14.750  -5.568 -10.587  1.00 37.30           H  
ATOM   1982  C   LEU A 122     -15.445  -4.040  -9.306  1.00 37.30           C  
ATOM   1983  CB  LEU A 122     -13.075  -4.290 -10.155  1.00 37.30           C  
ATOM   1984  HB2 LEU A 122     -12.887  -4.529  -9.108  1.00 37.30           H  
ATOM   1985  HB3 LEU A 122     -12.857  -3.231 -10.289  1.00 37.30           H  
ATOM   1986  O   LEU A 122     -15.499  -4.741  -8.296  1.00 37.30           O  
ATOM   1987  CG  LEU A 122     -12.139  -5.130 -11.037  1.00 37.30           C  
ATOM   1988  HG  LEU A 122     -12.517  -5.170 -12.059  1.00 37.30           H  
ATOM   1989  CD1 LEU A 122     -10.748  -4.508 -11.072  1.00 37.30           C  
ATOM   1990 HD11 LEU A 122     -10.102  -5.028 -11.779  1.00 37.30           H  
ATOM   1991 HD12 LEU A 122     -10.306  -4.525 -10.076  1.00 37.30           H  
ATOM   1992 HD13 LEU A 122     -10.857  -3.480 -11.420  1.00 37.30           H  
ATOM   1993  CD2 LEU A 122     -12.006  -6.556 -10.492  1.00 37.30           C  
ATOM   1994 HD21 LEU A 122     -12.990  -7.022 -10.469  1.00 37.30           H  
ATOM   1995 HD22 LEU A 122     -11.607  -6.528  -9.478  1.00 37.30           H  
ATOM   1996 HD23 LEU A 122     -11.350  -7.144 -11.134  1.00 37.30           H  
ATOM   1997  N   HIS A 123     -16.148  -2.911  -9.450  1.00 37.97           N  
ATOM   1998  H   HIS A 123     -16.080  -2.412 -10.325  1.00 37.97           H  
ATOM   1999  CA  HIS A 123     -17.155  -2.452  -8.491  1.00 37.97           C  
ATOM   2000  HA  HIS A 123     -16.823  -2.691  -7.480  1.00 37.97           H  
ATOM   2001  C   HIS A 123     -18.508  -3.158  -8.696  1.00 37.97           C  
ATOM   2002  CB  HIS A 123     -17.313  -0.927  -8.590  1.00 37.97           C  
ATOM   2003  HB2 HIS A 123     -17.571  -0.633  -9.607  1.00 37.97           H  
ATOM   2004  HB3 HIS A 123     -18.155  -0.639  -7.961  1.00 37.97           H  
ATOM   2005  O   HIS A 123     -19.282  -3.299  -7.753  1.00 37.97           O  
ATOM   2006  CG  HIS A 123     -16.113  -0.138  -8.128  1.00 37.97           C  
ATOM   2007  CD2 HIS A 123     -14.984   0.185  -8.837  1.00 37.97           C  
ATOM   2008  HD2 HIS A 123     -14.742  -0.139  -9.838  1.00 37.97           H  
ATOM   2009  ND1 HIS A 123     -15.972   0.416  -6.879  1.00 37.97           N  
ATOM   2010  HD1 HIS A 123     -16.591   0.273  -6.094  1.00 37.97           H  
ATOM   2011  CE1 HIS A 123     -14.810   1.085  -6.850  1.00 37.97           C  
ATOM   2012  HE1 HIS A 123     -14.428   1.623  -5.995  1.00 37.97           H  
ATOM   2013  NE2 HIS A 123     -14.174   0.981  -8.023  1.00 37.97           N  
ATOM   2014  N   GLU A 124     -18.790  -3.644  -9.910  1.00 35.94           N  
ATOM   2015  H   GLU A 124     -18.132  -3.465 -10.655  1.00 35.94           H  
ATOM   2016  CA  GLU A 124     -20.047  -4.308 -10.266  1.00 35.94           C  
ATOM   2017  HA  GLU A 124     -20.789  -4.109  -9.492  1.00 35.94           H  
ATOM   2018  C   GLU A 124     -19.874  -5.839 -10.340  1.00 35.94           C  
ATOM   2019  CB  GLU A 124     -20.607  -3.708 -11.570  1.00 35.94           C  
ATOM   2020  HB2 GLU A 124     -21.473  -4.297 -11.869  1.00 35.94           H  
ATOM   2021  HB3 GLU A 124     -19.851  -3.772 -12.352  1.00 35.94           H  
ATOM   2022  O   GLU A 124     -19.470  -6.406 -11.353  1.00 35.94           O  
ATOM   2023  CG  GLU A 124     -21.048  -2.241 -11.394  1.00 35.94           C  
ATOM   2024  HG2 GLU A 124     -20.180  -1.639 -11.125  1.00 35.94           H  
ATOM   2025  HG3 GLU A 124     -21.757  -2.195 -10.567  1.00 35.94           H  
ATOM   2026  CD  GLU A 124     -21.707  -1.631 -12.646  1.00 35.94           C  
ATOM   2027  OE1 GLU A 124     -22.140  -0.458 -12.551  1.00 35.94           O  
ATOM   2028  OE2 GLU A 124     -21.812  -2.329 -13.682  1.00 35.94           O  
ATOM   2029  N   GLY A 125     -20.187  -6.547  -9.249  1.00 36.98           N  
ATOM   2030  H   GLY A 125     -20.406  -6.046  -8.401  1.00 36.98           H  
ATOM   2031  CA  GLY A 125     -20.195  -8.015  -9.218  1.00 36.98           C  
ATOM   2032  HA2 GLY A 125     -21.118  -8.370  -9.677  1.00 36.98           H  
ATOM   2033  HA3 GLY A 125     -19.357  -8.388  -9.806  1.00 36.98           H  
ATOM   2034  C   GLY A 125     -20.089  -8.603  -7.811  1.00 36.98           C  
ATOM   2035  O   GLY A 125     -20.035  -7.876  -6.826  1.00 36.98           O  
ATOM   2036  N   HIS A 126     -20.000  -9.937  -7.713  1.00 36.49           N  
ATOM   2037  H   HIS A 126     -20.070 -10.456  -8.577  1.00 36.49           H  
ATOM   2038  CA  HIS A 126     -19.870 -10.730  -6.469  1.00 36.49           C  
ATOM   2039  HA  HIS A 126     -20.758 -10.558  -5.862  1.00 36.49           H  
ATOM   2040  C   HIS A 126     -18.667 -10.379  -5.556  1.00 36.49           C  
ATOM   2041  CB  HIS A 126     -19.809 -12.224  -6.858  1.00 36.49           C  
ATOM   2042  HB2 HIS A 126     -19.404 -12.804  -6.028  1.00 36.49           H  
ATOM   2043  HB3 HIS A 126     -19.129 -12.355  -7.699  1.00 36.49           H  
ATOM   2044  O   HIS A 126     -18.402 -11.092  -4.591  1.00 36.49           O  
ATOM   2045  CG  HIS A 126     -21.144 -12.841  -7.175  1.00 36.49           C  
ATOM   2046  CD2 HIS A 126     -21.528 -13.432  -8.349  1.00 36.49           C  
ATOM   2047  HD2 HIS A 126     -20.934 -13.508  -9.247  1.00 36.49           H  
ATOM   2048  ND1 HIS A 126     -22.180 -12.998  -6.284  1.00 36.49           N  
ATOM   2049  HD1 HIS A 126     -22.208 -12.644  -5.339  1.00 36.49           H  
ATOM   2050  CE1 HIS A 126     -23.169 -13.658  -6.909  1.00 36.49           C  
ATOM   2051  HE1 HIS A 126     -24.122 -13.907  -6.466  1.00 36.49           H  
ATOM   2052  NE2 HIS A 126     -22.814 -13.954  -8.169  1.00 36.49           N  
ATOM   2053  N   TYR A 127     -17.920  -9.322  -5.874  1.00 31.32           N  
ATOM   2054  H   TYR A 127     -18.270  -8.718  -6.604  1.00 31.32           H  
ATOM   2055  CA  TYR A 127     -16.751  -8.845  -5.145  1.00 31.32           C  
ATOM   2056  HA  TYR A 127     -16.579  -9.491  -4.284  1.00 31.32           H  
ATOM   2057  C   TYR A 127     -16.934  -7.430  -4.575  1.00 31.32           C  
ATOM   2058  CB  TYR A 127     -15.516  -8.934  -6.053  1.00 31.32           C  
ATOM   2059  HB2 TYR A 127     -14.641  -8.613  -5.489  1.00 31.32           H  
ATOM   2060  HB3 TYR A 127     -15.638  -8.236  -6.882  1.00 31.32           H  
ATOM   2061  O   TYR A 127     -15.998  -6.953  -3.948  1.00 31.32           O  
ATOM   2062  CG  TYR A 127     -15.246 -10.326  -6.597  1.00 31.32           C  
ATOM   2063  CD1 TYR A 127     -14.644 -11.299  -5.776  1.00 31.32           C  
ATOM   2064  HD1 TYR A 127     -14.385 -11.042  -4.760  1.00 31.32           H  
ATOM   2065  CD2 TYR A 127     -15.620 -10.650  -7.914  1.00 31.32           C  
ATOM   2066  HD2 TYR A 127     -16.079  -9.895  -8.536  1.00 31.32           H  
ATOM   2067  CE1 TYR A 127     -14.405 -12.596  -6.273  1.00 31.32           C  
ATOM   2068  HE1 TYR A 127     -13.965 -13.344  -5.630  1.00 31.32           H  
ATOM   2069  CE2 TYR A 127     -15.398 -11.946  -8.413  1.00 31.32           C  
ATOM   2070  HE2 TYR A 127     -15.693 -12.176  -9.427  1.00 31.32           H  
ATOM   2071  OH  TYR A 127     -14.576 -14.163  -8.103  1.00 31.32           O  
ATOM   2072  HH  TYR A 127     -15.076 -14.218  -8.921  1.00 31.32           H  
ATOM   2073  CZ  TYR A 127     -14.787 -12.918  -7.593  1.00 31.32           C  
ATOM   2074  N   GLY A 128     -18.101  -6.789  -4.749  1.00 28.26           N  
ATOM   2075  H   GLY A 128     -18.830  -7.222  -5.297  1.00 28.26           H  
ATOM   2076  CA  GLY A 128     -18.408  -5.479  -4.154  1.00 28.26           C  
ATOM   2077  HA2 GLY A 128     -19.436  -5.203  -4.388  1.00 28.26           H  
ATOM   2078  HA3 GLY A 128     -17.743  -4.721  -4.568  1.00 28.26           H  
ATOM   2079  C   GLY A 128     -18.252  -5.481  -2.631  1.00 28.26           C  
ATOM   2080  O   GLY A 128     -17.532  -4.652  -2.095  1.00 28.26           O  
ATOM   2081  N   ASP A 129     -18.777  -6.508  -1.957  1.00 33.68           N  
ATOM   2082  H   ASP A 129     -19.523  -7.028  -2.397  1.00 33.68           H  
ATOM   2083  CA  ASP A 129     -18.643  -6.657  -0.500  1.00 33.68           C  
ATOM   2084  HA  ASP A 129     -19.012  -5.752  -0.017  1.00 33.68           H  
ATOM   2085  C   ASP A 129     -17.174  -6.863  -0.069  1.00 33.68           C  
ATOM   2086  CB  ASP A 129     -19.502  -7.848  -0.025  1.00 33.68           C  
ATOM   2087  HB2 ASP A 129     -19.469  -7.885   1.064  1.00 33.68           H  
ATOM   2088  HB3 ASP A 129     -19.048  -8.766  -0.399  1.00 33.68           H  
ATOM   2089  O   ASP A 129     -16.717  -6.319   0.928  1.00 33.68           O  
ATOM   2090  CG  ASP A 129     -20.976  -7.829  -0.466  1.00 33.68           C  
ATOM   2091  OD1 ASP A 129     -21.495  -6.755  -0.837  1.00 33.68           O  
ATOM   2092  OD2 ASP A 129     -21.569  -8.933  -0.511  1.00 33.68           O  
ATOM   2093  N   VAL A 130     -16.390  -7.606  -0.864  1.00 32.52           N  
ATOM   2094  H   VAL A 130     -16.803  -7.940  -1.722  1.00 32.52           H  
ATOM   2095  CA  VAL A 130     -14.953  -7.840  -0.603  1.00 32.52           C  
ATOM   2096  HA  VAL A 130     -14.835  -8.091   0.451  1.00 32.52           H  
ATOM   2097  C   VAL A 130     -14.133  -6.575  -0.864  1.00 32.52           C  
ATOM   2098  CB  VAL A 130     -14.412  -9.004  -1.462  1.00 32.52           C  
ATOM   2099  HB  VAL A 130     -14.462  -8.726  -2.515  1.00 32.52           H  
ATOM   2100  O   VAL A 130     -13.110  -6.345  -0.223  1.00 32.52           O  
ATOM   2101  CG1 VAL A 130     -12.952  -9.355  -1.135  1.00 32.52           C  
ATOM   2102 HG11 VAL A 130     -12.304  -8.517  -1.389  1.00 32.52           H  
ATOM   2103 HG12 VAL A 130     -12.635 -10.224  -1.712  1.00 32.52           H  
ATOM   2104 HG13 VAL A 130     -12.857  -9.564  -0.070  1.00 32.52           H  
ATOM   2105  CG2 VAL A 130     -15.236 -10.287  -1.277  1.00 32.52           C  
ATOM   2106 HG21 VAL A 130     -14.809 -11.101  -1.862  1.00 32.52           H  
ATOM   2107 HG22 VAL A 130     -15.258 -10.559  -0.221  1.00 32.52           H  
ATOM   2108 HG23 VAL A 130     -16.260 -10.124  -1.614  1.00 32.52           H  
ATOM   2109  N   PHE A 131     -14.563  -5.765  -1.829  1.00 32.80           N  
ATOM   2110  H   PHE A 131     -15.423  -6.002  -2.302  1.00 32.80           H  
ATOM   2111  CA  PHE A 131     -13.980  -4.470  -2.134  1.00 32.80           C  
ATOM   2112  HA  PHE A 131     -12.899  -4.576  -2.226  1.00 32.80           H  
ATOM   2113  C   PHE A 131     -14.249  -3.487  -0.997  1.00 32.80           C  
ATOM   2114  CB  PHE A 131     -14.541  -3.976  -3.471  1.00 32.80           C  
ATOM   2115  HB2 PHE A 131     -14.367  -4.739  -4.231  1.00 32.80           H  
ATOM   2116  HB3 PHE A 131     -15.619  -3.835  -3.395  1.00 32.80           H  
ATOM   2117  O   PHE A 131     -13.301  -2.871  -0.518  1.00 32.80           O  
ATOM   2118  CG  PHE A 131     -13.932  -2.679  -3.940  1.00 32.80           C  
ATOM   2119  CD1 PHE A 131     -14.478  -1.447  -3.534  1.00 32.80           C  
ATOM   2120  HD1 PHE A 131     -15.331  -1.425  -2.871  1.00 32.80           H  
ATOM   2121  CD2 PHE A 131     -12.824  -2.708  -4.801  1.00 32.80           C  
ATOM   2122  HD2 PHE A 131     -12.425  -3.653  -5.140  1.00 32.80           H  
ATOM   2123  CE1 PHE A 131     -13.901  -0.245  -3.976  1.00 32.80           C  
ATOM   2124  HE1 PHE A 131     -14.319   0.696  -3.647  1.00 32.80           H  
ATOM   2125  CE2 PHE A 131     -12.272  -1.505  -5.262  1.00 32.80           C  
ATOM   2126  HE2 PHE A 131     -11.474  -1.525  -5.989  1.00 32.80           H  
ATOM   2127  CZ  PHE A 131     -12.790  -0.273  -4.837  1.00 32.80           C  
ATOM   2128  HZ  PHE A 131     -12.357   0.645  -5.206  1.00 32.80           H  
ATOM   2129  N   ASP A 132     -15.489  -3.407  -0.515  1.00 38.06           N  
ATOM   2130  H   ASP A 132     -16.231  -3.914  -0.975  1.00 38.06           H  
ATOM   2131  CA  ASP A 132     -15.864  -2.576   0.628  1.00 38.06           C  
ATOM   2132  HA  ASP A 132     -15.576  -1.546   0.418  1.00 38.06           H  
ATOM   2133  C   ASP A 132     -15.096  -2.989   1.893  1.00 38.06           C  
ATOM   2134  CB  ASP A 132     -17.391  -2.606   0.822  1.00 38.06           C  
ATOM   2135  HB2 ASP A 132     -17.620  -2.186   1.801  1.00 38.06           H  
ATOM   2136  HB3 ASP A 132     -17.739  -3.639   0.811  1.00 38.06           H  
ATOM   2137  O   ASP A 132     -14.535  -2.119   2.553  1.00 38.06           O  
ATOM   2138  CG  ASP A 132     -18.163  -1.787  -0.229  1.00 38.06           C  
ATOM   2139  OD1 ASP A 132     -17.537  -0.939  -0.915  1.00 38.06           O  
ATOM   2140  OD2 ASP A 132     -19.399  -1.964  -0.311  1.00 38.06           O  
ATOM   2141  N   ASP A 133     -14.914  -4.290   2.151  1.00 35.36           N  
ATOM   2142  H   ASP A 133     -15.495  -4.950   1.654  1.00 35.36           H  
ATOM   2143  CA  ASP A 133     -14.103  -4.796   3.271  1.00 35.36           C  
ATOM   2144  HA  ASP A 133     -14.463  -4.348   4.198  1.00 35.36           H  
ATOM   2145  C   ASP A 133     -12.598  -4.461   3.136  1.00 35.36           C  
ATOM   2146  CB  ASP A 133     -14.257  -6.326   3.372  1.00 35.36           C  
ATOM   2147  HB2 ASP A 133     -14.107  -6.765   2.386  1.00 35.36           H  
ATOM   2148  HB3 ASP A 133     -13.459  -6.704   4.013  1.00 35.36           H  
ATOM   2149  O   ASP A 133     -11.920  -4.175   4.128  1.00 35.36           O  
ATOM   2150  CG  ASP A 133     -15.579  -6.841   3.961  1.00 35.36           C  
ATOM   2151  OD1 ASP A 133     -16.278  -6.071   4.651  1.00 35.36           O  
ATOM   2152  OD2 ASP A 133     -15.806  -8.068   3.817  1.00 35.36           O  
ATOM   2153  N   ILE A 134     -12.037  -4.481   1.916  1.00 36.04           N  
ATOM   2154  H   ILE A 134     -12.634  -4.730   1.141  1.00 36.04           H  
ATOM   2155  CA  ILE A 134     -10.635  -4.091   1.656  1.00 36.04           C  
ATOM   2156  HA  ILE A 134     -10.004  -4.541   2.422  1.00 36.04           H  
ATOM   2157  C   ILE A 134     -10.467  -2.575   1.789  1.00 36.04           C  
ATOM   2158  CB  ILE A 134     -10.158  -4.603   0.273  1.00 36.04           C  
ATOM   2159  HB  ILE A 134     -10.920  -4.358  -0.467  1.00 36.04           H  
ATOM   2160  O   ILE A 134      -9.480  -2.116   2.366  1.00 36.04           O  
ATOM   2161  CG1 ILE A 134      -9.969  -6.137   0.314  1.00 36.04           C  
ATOM   2162 HG12 ILE A 134      -9.097  -6.376   0.922  1.00 36.04           H  
ATOM   2163 HG13 ILE A 134     -10.831  -6.599   0.797  1.00 36.04           H  
ATOM   2164  CG2 ILE A 134      -8.830  -3.944  -0.165  1.00 36.04           C  
ATOM   2165 HG21 ILE A 134      -8.493  -4.346  -1.120  1.00 36.04           H  
ATOM   2166 HG22 ILE A 134      -8.064  -4.105   0.595  1.00 36.04           H  
ATOM   2167 HG23 ILE A 134      -8.975  -2.874  -0.307  1.00 36.04           H  
ATOM   2168  CD1 ILE A 134      -9.806  -6.784  -1.070  1.00 36.04           C  
ATOM   2169 HD11 ILE A 134      -9.804  -7.868  -0.957  1.00 36.04           H  
ATOM   2170 HD12 ILE A 134      -8.864  -6.486  -1.530  1.00 36.04           H  
ATOM   2171 HD13 ILE A 134     -10.637  -6.497  -1.714  1.00 36.04           H  
ATOM   2172  N   VAL A 135     -11.421  -1.797   1.276  1.00 37.35           N  
ATOM   2173  H   VAL A 135     -12.214  -2.243   0.838  1.00 37.35           H  
ATOM   2174  CA  VAL A 135     -11.447  -0.339   1.412  1.00 37.35           C  
ATOM   2175  HA  VAL A 135     -10.484   0.057   1.089  1.00 37.35           H  
ATOM   2176  C   VAL A 135     -11.611   0.046   2.875  1.00 37.35           C  
ATOM   2177  CB  VAL A 135     -12.546   0.281   0.527  1.00 37.35           C  
ATOM   2178  HB  VAL A 135     -13.497  -0.221   0.701  1.00 37.35           H  
ATOM   2179  O   VAL A 135     -10.860   0.898   3.338  1.00 37.35           O  
ATOM   2180  CG1 VAL A 135     -12.727   1.784   0.789  1.00 37.35           C  
ATOM   2181 HG11 VAL A 135     -13.114   1.940   1.796  1.00 37.35           H  
ATOM   2182 HG12 VAL A 135     -13.457   2.190   0.088  1.00 37.35           H  
ATOM   2183 HG13 VAL A 135     -11.776   2.305   0.676  1.00 37.35           H  
ATOM   2184  CG2 VAL A 135     -12.152   0.137  -0.947  1.00 37.35           C  
ATOM   2185 HG21 VAL A 135     -12.112  -0.912  -1.240  1.00 37.35           H  
ATOM   2186 HG22 VAL A 135     -11.162   0.565  -1.107  1.00 37.35           H  
ATOM   2187 HG23 VAL A 135     -12.888   0.637  -1.576  1.00 37.35           H  
ATOM   2188  N   GLU A 136     -12.498  -0.608   3.623  1.00 37.74           N  
ATOM   2189  H   GLU A 136     -13.114  -1.271   3.176  1.00 37.74           H  
ATOM   2190  CA  GLU A 136     -12.693  -0.398   5.058  1.00 37.74           C  
ATOM   2191  HA  GLU A 136     -12.837   0.670   5.225  1.00 37.74           H  
ATOM   2192  C   GLU A 136     -11.453  -0.820   5.855  1.00 37.74           C  
ATOM   2193  CB  GLU A 136     -13.974  -1.115   5.526  1.00 37.74           C  
ATOM   2194  HB2 GLU A 136     -13.861  -2.192   5.410  1.00 37.74           H  
ATOM   2195  HB3 GLU A 136     -14.801  -0.769   4.904  1.00 37.74           H  
ATOM   2196  O   GLU A 136     -10.977  -0.048   6.684  1.00 37.74           O  
ATOM   2197  CG  GLU A 136     -14.296  -0.780   6.992  1.00 37.74           C  
ATOM   2198  HG2 GLU A 136     -14.186   0.296   7.127  1.00 37.74           H  
ATOM   2199  HG3 GLU A 136     -13.562  -1.266   7.633  1.00 37.74           H  
ATOM   2200  CD  GLU A 136     -15.710  -1.183   7.450  1.00 37.74           C  
ATOM   2201  OE1 GLU A 136     -16.101  -0.686   8.534  1.00 37.74           O  
ATOM   2202  OE2 GLU A 136     -16.390  -1.950   6.743  1.00 37.74           O  
ATOM   2203  N   GLY A 137     -10.840  -1.967   5.548  1.00 31.86           N  
ATOM   2204  H   GLY A 137     -11.303  -2.589   4.901  1.00 31.86           H  
ATOM   2205  CA  GLY A 137      -9.595  -2.417   6.177  1.00 31.86           C  
ATOM   2206  HA2 GLY A 137      -9.746  -2.499   7.253  1.00 31.86           H  
ATOM   2207  HA3 GLY A 137      -9.348  -3.402   5.781  1.00 31.86           H  
ATOM   2208  C   GLY A 137      -8.412  -1.479   5.916  1.00 31.86           C  
ATOM   2209  O   GLY A 137      -7.631  -1.190   6.826  1.00 31.86           O  
ATOM   2210  N   ILE A 138      -8.301  -0.942   4.696  1.00 32.85           N  
ATOM   2211  H   ILE A 138      -8.957  -1.234   3.986  1.00 32.85           H  
ATOM   2212  CA  ILE A 138      -7.319   0.095   4.360  1.00 32.85           C  
ATOM   2213  HA  ILE A 138      -6.350  -0.215   4.753  1.00 32.85           H  
ATOM   2214  C   ILE A 138      -7.677   1.395   5.078  1.00 32.85           C  
ATOM   2215  CB  ILE A 138      -7.167   0.257   2.828  1.00 32.85           C  
ATOM   2216  HB  ILE A 138      -8.157   0.356   2.383  1.00 32.85           H  
ATOM   2217  O   ILE A 138      -6.785   2.015   5.639  1.00 32.85           O  
ATOM   2218  CG1 ILE A 138      -6.472  -1.007   2.263  1.00 32.85           C  
ATOM   2219 HG12 ILE A 138      -6.956  -1.900   2.659  1.00 32.85           H  
ATOM   2220 HG13 ILE A 138      -5.436  -1.030   2.601  1.00 32.85           H  
ATOM   2221  CG2 ILE A 138      -6.341   1.512   2.473  1.00 32.85           C  
ATOM   2222 HG21 ILE A 138      -6.869   2.414   2.783  1.00 32.85           H  
ATOM   2223 HG22 ILE A 138      -5.372   1.480   2.970  1.00 32.85           H  
ATOM   2224 HG23 ILE A 138      -6.187   1.579   1.396  1.00 32.85           H  
ATOM   2225  CD1 ILE A 138      -6.494  -1.124   0.736  1.00 32.85           C  
ATOM   2226 HD11 ILE A 138      -7.514  -1.005   0.370  1.00 32.85           H  
ATOM   2227 HD12 ILE A 138      -6.134  -2.112   0.449  1.00 32.85           H  
ATOM   2228 HD13 ILE A 138      -5.837  -0.378   0.289  1.00 32.85           H  
ATOM   2229  N   PHE A 139      -8.949   1.790   5.160  1.00 33.49           N  
ATOM   2230  H   PHE A 139      -9.651   1.241   4.685  1.00 33.49           H  
ATOM   2231  CA  PHE A 139      -9.385   2.998   5.867  1.00 33.49           C  
ATOM   2232  HA  PHE A 139      -8.808   3.838   5.481  1.00 33.49           H  
ATOM   2233  C   PHE A 139      -9.124   2.915   7.380  1.00 33.49           C  
ATOM   2234  CB  PHE A 139     -10.871   3.253   5.571  1.00 33.49           C  
ATOM   2235  HB2 PHE A 139     -11.491   2.669   6.251  1.00 33.49           H  
ATOM   2236  HB3 PHE A 139     -11.100   2.918   4.559  1.00 33.49           H  
ATOM   2237  O   PHE A 139      -8.716   3.903   7.983  1.00 33.49           O  
ATOM   2238  CG  PHE A 139     -11.280   4.708   5.609  1.00 33.49           C  
ATOM   2239  CD1 PHE A 139     -11.927   5.249   6.733  1.00 33.49           C  
ATOM   2240  HD1 PHE A 139     -12.119   4.616   7.587  1.00 33.49           H  
ATOM   2241  CD2 PHE A 139     -11.057   5.510   4.475  1.00 33.49           C  
ATOM   2242  HD2 PHE A 139     -10.574   5.087   3.606  1.00 33.49           H  
ATOM   2243  CE1 PHE A 139     -12.350   6.593   6.719  1.00 33.49           C  
ATOM   2244  HE1 PHE A 139     -12.880   7.015   7.560  1.00 33.49           H  
ATOM   2245  CE2 PHE A 139     -11.471   6.852   4.464  1.00 33.49           C  
ATOM   2246  HE2 PHE A 139     -11.301   7.462   3.589  1.00 33.49           H  
ATOM   2247  CZ  PHE A 139     -12.117   7.394   5.588  1.00 33.49           C  
ATOM   2248  HZ  PHE A 139     -12.448   8.422   5.575  1.00 33.49           H  
ATOM   2249  N   VAL A 140      -9.292   1.739   7.992  1.00 32.57           N  
ATOM   2250  H   VAL A 140      -9.691   0.987   7.449  1.00 32.57           H  
ATOM   2251  CA  VAL A 140      -8.966   1.466   9.402  1.00 32.57           C  
ATOM   2252  HA  VAL A 140      -9.394   2.255  10.021  1.00 32.57           H  
ATOM   2253  C   VAL A 140      -7.452   1.504   9.630  1.00 32.57           C  
ATOM   2254  CB  VAL A 140      -9.588   0.128   9.854  1.00 32.57           C  
ATOM   2255  HB  VAL A 140      -9.316  -0.654   9.145  1.00 32.57           H  
ATOM   2256  O   VAL A 140      -7.000   2.179  10.552  1.00 32.57           O  
ATOM   2257  CG1 VAL A 140      -9.120  -0.297  11.253  1.00 32.57           C  
ATOM   2258 HG11 VAL A 140      -9.650  -1.198  11.564  1.00 32.57           H  
ATOM   2259 HG12 VAL A 140      -8.053  -0.522  11.246  1.00 32.57           H  
ATOM   2260 HG13 VAL A 140      -9.307   0.497  11.975  1.00 32.57           H  
ATOM   2261  CG2 VAL A 140     -11.119   0.235   9.921  1.00 32.57           C  
ATOM   2262 HG21 VAL A 140     -11.530   0.612   8.984  1.00 32.57           H  
ATOM   2263 HG22 VAL A 140     -11.417   0.907  10.726  1.00 32.57           H  
ATOM   2264 HG23 VAL A 140     -11.548  -0.751  10.101  1.00 32.57           H  
ATOM   2265  N   ALA A 141      -6.651   0.891   8.751  1.00 28.39           N  
ATOM   2266  H   ALA A 141      -7.063   0.320   8.027  1.00 28.39           H  
ATOM   2267  CA  ALA A 141      -5.188   0.971   8.827  1.00 28.39           C  
ATOM   2268  HA  ALA A 141      -4.873   0.670   9.826  1.00 28.39           H  
ATOM   2269  C   ALA A 141      -4.674   2.404   8.593  1.00 28.39           C  
ATOM   2270  CB  ALA A 141      -4.595  -0.012   7.811  1.00 28.39           C  
ATOM   2271  HB1 ALA A 141      -3.507   0.029   7.861  1.00 28.39           H  
ATOM   2272  HB2 ALA A 141      -4.926  -1.024   8.046  1.00 28.39           H  
ATOM   2273  HB3 ALA A 141      -4.919   0.247   6.803  1.00 28.39           H  
ATOM   2274  O   ALA A 141      -3.797   2.878   9.307  1.00 28.39           O  
ATOM   2275  N   THR A 142      -5.276   3.129   7.646  1.00 30.42           N  
ATOM   2276  H   THR A 142      -5.974   2.663   7.084  1.00 30.42           H  
ATOM   2277  CA  THR A 142      -4.996   4.549   7.383  1.00 30.42           C  
ATOM   2278  HA  THR A 142      -3.926   4.674   7.220  1.00 30.42           H  
ATOM   2279  C   THR A 142      -5.396   5.392   8.591  1.00 30.42           C  
ATOM   2280  CB  THR A 142      -5.745   5.086   6.147  1.00 30.42           C  
ATOM   2281  HB  THR A 142      -6.797   5.217   6.401  1.00 30.42           H  
ATOM   2282  O   THR A 142      -4.705   6.351   8.894  1.00 30.42           O  
ATOM   2283  CG2 THR A 142      -5.185   6.402   5.612  1.00 30.42           C  
ATOM   2284 HG21 THR A 142      -4.276   6.217   5.040  1.00 30.42           H  
ATOM   2285 HG22 THR A 142      -4.970   7.095   6.425  1.00 30.42           H  
ATOM   2286 HG23 THR A 142      -5.918   6.855   4.944  1.00 30.42           H  
ATOM   2287  OG1 THR A 142      -5.657   4.230   5.040  1.00 30.42           O  
ATOM   2288  HG1 THR A 142      -6.022   3.377   5.285  1.00 30.42           H  
ATOM   2289  N   LYS A 143      -6.463   5.046   9.326  1.00 31.78           N  
ATOM   2290  H   LYS A 143      -7.030   4.270   9.016  1.00 31.78           H  
ATOM   2291  CA  LYS A 143      -6.832   5.727  10.576  1.00 31.78           C  
ATOM   2292  HA  LYS A 143      -6.832   6.800  10.387  1.00 31.78           H  
ATOM   2293  C   LYS A 143      -5.810   5.491  11.687  1.00 31.78           C  
ATOM   2294  CB  LYS A 143      -8.228   5.300  11.051  1.00 31.78           C  
ATOM   2295  HB2 LYS A 143      -8.362   4.230  10.894  1.00 31.78           H  
ATOM   2296  HB3 LYS A 143      -8.304   5.489  12.122  1.00 31.78           H  
ATOM   2297  O   LYS A 143      -5.444   6.442  12.369  1.00 31.78           O  
ATOM   2298  CG  LYS A 143      -9.359   6.072  10.366  1.00 31.78           C  
ATOM   2299  HG2 LYS A 143      -9.269   6.004   9.281  1.00 31.78           H  
ATOM   2300  HG3 LYS A 143      -9.305   7.121  10.657  1.00 31.78           H  
ATOM   2301  CD  LYS A 143     -10.699   5.482  10.817  1.00 31.78           C  
ATOM   2302  HD2 LYS A 143     -10.756   4.446  10.484  1.00 31.78           H  
ATOM   2303  HD3 LYS A 143     -10.757   5.516  11.905  1.00 31.78           H  
ATOM   2304  CE  LYS A 143     -11.854   6.282  10.219  1.00 31.78           C  
ATOM   2305  HE2 LYS A 143     -11.786   7.308  10.579  1.00 31.78           H  
ATOM   2306  HE3 LYS A 143     -11.729   6.293   9.137  1.00 31.78           H  
ATOM   2307  NZ  LYS A 143     -13.158   5.682  10.593  1.00 31.78           N  
ATOM   2308  HZ1 LYS A 143     -13.255   5.676  11.599  1.00 31.78           H  
ATOM   2309  HZ2 LYS A 143     -13.922   6.202  10.186  1.00 31.78           H  
ATOM   2310  HZ3 LYS A 143     -13.208   4.728  10.267  1.00 31.78           H  
ATOM   2311  N   GLU A 144      -5.310   4.271  11.855  1.00 31.53           N  
ATOM   2312  H   GLU A 144      -5.682   3.508  11.308  1.00 31.53           H  
ATOM   2313  CA  GLU A 144      -4.273   3.985  12.856  1.00 31.53           C  
ATOM   2314  HA  GLU A 144      -4.586   4.382  13.822  1.00 31.53           H  
ATOM   2315  C   GLU A 144      -2.941   4.670  12.514  1.00 31.53           C  
ATOM   2316  CB  GLU A 144      -4.083   2.469  13.006  1.00 31.53           C  
ATOM   2317  HB2 GLU A 144      -3.966   2.018  12.021  1.00 31.53           H  
ATOM   2318  HB3 GLU A 144      -3.172   2.293  13.578  1.00 31.53           H  
ATOM   2319  O   GLU A 144      -2.317   5.288  13.382  1.00 31.53           O  
ATOM   2320  CG  GLU A 144      -5.253   1.810  13.755  1.00 31.53           C  
ATOM   2321  HG2 GLU A 144      -6.168   1.939  13.176  1.00 31.53           H  
ATOM   2322  HG3 GLU A 144      -5.386   2.324  14.707  1.00 31.53           H  
ATOM   2323  CD  GLU A 144      -5.029   0.310  14.019  1.00 31.53           C  
ATOM   2324  OE1 GLU A 144      -5.711  -0.220  14.925  1.00 31.53           O  
ATOM   2325  OE2 GLU A 144      -4.188  -0.307  13.323  1.00 31.53           O  
ATOM   2326  N   ILE A 145      -2.529   4.646  11.242  1.00 29.67           N  
ATOM   2327  H   ILE A 145      -3.058   4.104  10.574  1.00 29.67           H  
ATOM   2328  CA  ILE A 145      -1.281   5.282  10.801  1.00 29.67           C  
ATOM   2329  HA  ILE A 145      -0.513   5.058  11.541  1.00 29.67           H  
ATOM   2330  C   ILE A 145      -1.429   6.806  10.771  1.00 29.67           C  
ATOM   2331  CB  ILE A 145      -0.789   4.719   9.450  1.00 29.67           C  
ATOM   2332  HB  ILE A 145      -1.508   4.977   8.673  1.00 29.67           H  
ATOM   2333  O   ILE A 145      -0.545   7.501  11.260  1.00 29.67           O  
ATOM   2334  CG1 ILE A 145      -0.596   3.184   9.493  1.00 29.67           C  
ATOM   2335 HG12 ILE A 145       0.304   2.943  10.060  1.00 29.67           H  
ATOM   2336 HG13 ILE A 145      -1.428   2.705  10.009  1.00 29.67           H  
ATOM   2337  CG2 ILE A 145       0.575   5.352   9.126  1.00 29.67           C  
ATOM   2338 HG21 ILE A 145       1.304   5.117   9.903  1.00 29.67           H  
ATOM   2339 HG22 ILE A 145       0.493   6.435   9.042  1.00 29.67           H  
ATOM   2340 HG23 ILE A 145       0.946   4.988   8.168  1.00 29.67           H  
ATOM   2341  CD1 ILE A 145      -0.496   2.551   8.099  1.00 29.67           C  
ATOM   2342 HD11 ILE A 145      -1.374   2.814   7.509  1.00 29.67           H  
ATOM   2343 HD12 ILE A 145       0.401   2.892   7.582  1.00 29.67           H  
ATOM   2344 HD13 ILE A 145      -0.451   1.466   8.200  1.00 29.67           H  
ATOM   2345  N   ALA A 146      -2.568   7.341  10.321  1.00 29.65           N  
ATOM   2346  H   ALA A 146      -3.258   6.738   9.896  1.00 29.65           H  
ATOM   2347  CA  ALA A 146      -2.861   8.767  10.412  1.00 29.65           C  
ATOM   2348  HA  ALA A 146      -2.040   9.308   9.942  1.00 29.65           H  
ATOM   2349  C   ALA A 146      -2.931   9.224  11.869  1.00 29.65           C  
ATOM   2350  CB  ALA A 146      -4.152   9.124   9.667  1.00 29.65           C  
ATOM   2351  HB1 ALA A 146      -4.321  10.199   9.729  1.00 29.65           H  
ATOM   2352  HB2 ALA A 146      -4.058   8.846   8.617  1.00 29.65           H  
ATOM   2353  HB3 ALA A 146      -5.000   8.607  10.115  1.00 29.65           H  
ATOM   2354  O   ALA A 146      -2.421  10.291  12.155  1.00 29.65           O  
ATOM   2355  N   GLY A 147      -3.481   8.438  12.802  1.00 31.37           N  
ATOM   2356  H   GLY A 147      -3.893   7.561  12.517  1.00 31.37           H  
ATOM   2357  CA  GLY A 147      -3.413   8.737  14.238  1.00 31.37           C  
ATOM   2358  HA2 GLY A 147      -3.901   9.689  14.447  1.00 31.37           H  
ATOM   2359  HA3 GLY A 147      -3.914   7.946  14.796  1.00 31.37           H  
ATOM   2360  C   GLY A 147      -1.974   8.836  14.740  1.00 31.37           C  
ATOM   2361  O   GLY A 147      -1.606   9.837  15.344  1.00 31.37           O  
ATOM   2362  N   THR A 148      -1.135   7.862  14.385  1.00 36.18           N  
ATOM   2363  H   THR A 148      -1.518   7.076  13.879  1.00 36.18           H  
ATOM   2364  CA  THR A 148       0.273   7.800  14.815  1.00 36.18           C  
ATOM   2365  HA  THR A 148       0.308   7.935  15.896  1.00 36.18           H  
ATOM   2366  C   THR A 148       1.142   8.899  14.177  1.00 36.18           C  
ATOM   2367  CB  THR A 148       0.866   6.420  14.481  1.00 36.18           C  
ATOM   2368  HB  THR A 148       1.055   6.356  13.409  1.00 36.18           H  
ATOM   2369  O   THR A 148       1.983   9.511  14.838  1.00 36.18           O  
ATOM   2370  CG2 THR A 148       2.168   6.170  15.238  1.00 36.18           C  
ATOM   2371 HG21 THR A 148       2.510   5.153  15.049  1.00 36.18           H  
ATOM   2372 HG22 THR A 148       2.936   6.870  14.907  1.00 36.18           H  
ATOM   2373 HG23 THR A 148       2.001   6.299  16.308  1.00 36.18           H  
ATOM   2374  OG1 THR A 148       0.009   5.356  14.842  1.00 36.18           O  
ATOM   2375  HG1 THR A 148      -0.799   5.396  14.326  1.00 36.18           H  
ATOM   2376  N   ALA A 149       0.940   9.185  12.887  1.00 29.85           N  
ATOM   2377  H   ALA A 149       0.265   8.632  12.379  1.00 29.85           H  
ATOM   2378  CA  ALA A 149       1.653  10.223  12.141  1.00 29.85           C  
ATOM   2379  HA  ALA A 149       2.722  10.127  12.335  1.00 29.85           H  
ATOM   2380  C   ALA A 149       1.224  11.634  12.567  1.00 29.85           C  
ATOM   2381  CB  ALA A 149       1.405  10.004  10.643  1.00 29.85           C  
ATOM   2382  HB1 ALA A 149       1.960  10.744  10.067  1.00 29.85           H  
ATOM   2383  HB2 ALA A 149       1.741   9.008  10.353  1.00 29.85           H  
ATOM   2384  HB3 ALA A 149       0.342  10.098  10.420  1.00 29.85           H  
ATOM   2385  O   ALA A 149       2.038  12.552  12.583  1.00 29.85           O  
ATOM   2386  N   LEU A 150      -0.043  11.799  12.941  1.00 34.89           N  
ATOM   2387  H   LEU A 150      -0.664  11.005  12.876  1.00 34.89           H  
ATOM   2388  CA  LEU A 150      -0.608  13.041  13.453  1.00 34.89           C  
ATOM   2389  HA  LEU A 150      -0.274  13.866  12.823  1.00 34.89           H  
ATOM   2390  C   LEU A 150      -0.134  13.316  14.879  1.00 34.89           C  
ATOM   2391  CB  LEU A 150      -2.119  12.882  13.324  1.00 34.89           C  
ATOM   2392  HB2 LEU A 150      -2.423  12.056  13.966  1.00 34.89           H  
ATOM   2393  HB3 LEU A 150      -2.281  12.615  12.280  1.00 34.89           H  
ATOM   2394  O   LEU A 150       0.303  14.429  15.139  1.00 34.89           O  
ATOM   2395  CG  LEU A 150      -3.070  14.044  13.574  1.00 34.89           C  
ATOM   2396  HG  LEU A 150      -2.975  14.420  14.592  1.00 34.89           H  
ATOM   2397  CD1 LEU A 150      -2.847  15.166  12.562  1.00 34.89           C  
ATOM   2398 HD11 LEU A 150      -3.027  14.800  11.551  1.00 34.89           H  
ATOM   2399 HD12 LEU A 150      -1.819  15.519  12.641  1.00 34.89           H  
ATOM   2400 HD13 LEU A 150      -3.524  15.995  12.772  1.00 34.89           H  
ATOM   2401  CD2 LEU A 150      -4.461  13.439  13.337  1.00 34.89           C  
ATOM   2402 HD21 LEU A 150      -5.203  14.213  13.137  1.00 34.89           H  
ATOM   2403 HD22 LEU A 150      -4.749  12.831  14.195  1.00 34.89           H  
ATOM   2404 HD23 LEU A 150      -4.461  12.797  12.456  1.00 34.89           H  
ATOM   2405  N   GLU A 151      -0.104  12.308  15.756  1.00 38.93           N  
ATOM   2406  H   GLU A 151      -0.518  11.422  15.503  1.00 38.93           H  
ATOM   2407  CA  GLU A 151       0.545  12.395  17.074  1.00 38.93           C  
ATOM   2408  HA  GLU A 151       0.080  13.189  17.658  1.00 38.93           H  
ATOM   2409  C   GLU A 151       2.030  12.768  16.938  1.00 38.93           C  
ATOM   2410  CB  GLU A 151       0.376  11.067  17.836  1.00 38.93           C  
ATOM   2411  HB2 GLU A 151       1.086  11.043  18.663  1.00 38.93           H  
ATOM   2412  HB3 GLU A 151       0.597  10.236  17.167  1.00 38.93           H  
ATOM   2413  O   GLU A 151       2.484  13.709  17.581  1.00 38.93           O  
ATOM   2414  CG  GLU A 151      -1.042  10.920  18.417  1.00 38.93           C  
ATOM   2415  HG2 GLU A 151      -1.777  11.054  17.623  1.00 38.93           H  
ATOM   2416  HG3 GLU A 151      -1.198  11.726  19.133  1.00 38.93           H  
ATOM   2417  CD  GLU A 151      -1.302   9.574  19.120  1.00 38.93           C  
ATOM   2418  OE1 GLU A 151      -2.398   9.458  19.719  1.00 38.93           O  
ATOM   2419  OE2 GLU A 151      -0.426   8.680  19.082  1.00 38.93           O  
ATOM   2420  N   SER A 152       2.757  12.138  16.009  1.00 34.82           N  
ATOM   2421  H   SER A 152       2.330  11.359  15.528  1.00 34.82           H  
ATOM   2422  CA  SER A 152       4.174  12.449  15.754  1.00 34.82           C  
ATOM   2423  HA  SER A 152       4.715  12.402  16.699  1.00 34.82           H  
ATOM   2424  C   SER A 152       4.392  13.853  15.165  1.00 34.82           C  
ATOM   2425  CB  SER A 152       4.782  11.415  14.803  1.00 34.82           C  
ATOM   2426  HB2 SER A 152       5.832  11.660  14.641  1.00 34.82           H  
ATOM   2427  HB3 SER A 152       4.263  11.450  13.845  1.00 34.82           H  
ATOM   2428  O   SER A 152       5.366  14.522  15.504  1.00 34.82           O  
ATOM   2429  OG  SER A 152       4.698  10.105  15.330  1.00 34.82           O  
ATOM   2430  HG  SER A 152       3.770   9.872  15.406  1.00 34.82           H  
ATOM   2431  N   ALA A 153       3.499  14.322  14.287  1.00 30.57           N  
ATOM   2432  H   ALA A 153       2.743  13.717  14.000  1.00 30.57           H  
ATOM   2433  CA  ALA A 153       3.556  15.668  13.712  1.00 30.57           C  
ATOM   2434  HA  ALA A 153       4.577  15.865  13.385  1.00 30.57           H  
ATOM   2435  C   ALA A 153       3.186  16.754  14.736  1.00 30.57           C  
ATOM   2436  CB  ALA A 153       2.636  15.723  12.487  1.00 30.57           C  
ATOM   2437  HB1 ALA A 153       1.609  15.513  12.784  1.00 30.57           H  
ATOM   2438  HB2 ALA A 153       2.685  16.716  12.040  1.00 30.57           H  
ATOM   2439  HB3 ALA A 153       2.958  14.985  11.752  1.00 30.57           H  
ATOM   2440  O   ALA A 153       3.748  17.848  14.695  1.00 30.57           O  
ATOM   2441  N   ILE A 154       2.277  16.447  15.666  1.00 33.86           N  
ATOM   2442  H   ILE A 154       1.837  15.539  15.618  1.00 33.86           H  
ATOM   2443  CA  ILE A 154       1.932  17.300  16.809  1.00 33.86           C  
ATOM   2444  HA  ILE A 154       1.742  18.312  16.452  1.00 33.86           H  
ATOM   2445  C   ILE A 154       3.121  17.383  17.767  1.00 33.86           C  
ATOM   2446  CB  ILE A 154       0.649  16.775  17.494  1.00 33.86           C  
ATOM   2447  HB  ILE A 154       0.748  15.701  17.649  1.00 33.86           H  
ATOM   2448  O   ILE A 154       3.536  18.487  18.101  1.00 33.86           O  
ATOM   2449  CG1 ILE A 154      -0.575  17.050  16.597  1.00 33.86           C  
ATOM   2450 HG12 ILE A 154      -0.859  18.096  16.716  1.00 33.86           H  
ATOM   2451 HG13 ILE A 154      -0.319  16.891  15.549  1.00 33.86           H  
ATOM   2452  CG2 ILE A 154       0.415  17.441  18.862  1.00 33.86           C  
ATOM   2453 HG21 ILE A 154       0.385  18.524  18.749  1.00 33.86           H  
ATOM   2454 HG22 ILE A 154       1.215  17.169  19.550  1.00 33.86           H  
ATOM   2455 HG23 ILE A 154      -0.521  17.099  19.303  1.00 33.86           H  
ATOM   2456  CD1 ILE A 154      -1.788  16.169  16.918  1.00 33.86           C  
ATOM   2457 HD11 ILE A 154      -2.120  16.336  17.943  1.00 33.86           H  
ATOM   2458 HD12 ILE A 154      -2.599  16.411  16.232  1.00 33.86           H  
ATOM   2459 HD13 ILE A 154      -1.532  15.116  16.807  1.00 33.86           H  
ATOM   2460  N   ASP A 155       3.728  16.253  18.134  1.00 40.18           N  
ATOM   2461  H   ASP A 155       3.304  15.369  17.890  1.00 40.18           H  
ATOM   2462  CA  ASP A 155       4.903  16.215  19.012  1.00 40.18           C  
ATOM   2463  HA  ASP A 155       4.663  16.712  19.952  1.00 40.18           H  
ATOM   2464  C   ASP A 155       6.100  16.960  18.398  1.00 40.18           C  
ATOM   2465  CB  ASP A 155       5.274  14.752  19.315  1.00 40.18           C  
ATOM   2466  HB2 ASP A 155       6.274  14.738  19.751  1.00 40.18           H  
ATOM   2467  HB3 ASP A 155       5.314  14.189  18.383  1.00 40.18           H  
ATOM   2468  O   ASP A 155       6.776  17.732  19.083  1.00 40.18           O  
ATOM   2469  CG  ASP A 155       4.333  14.049  20.305  1.00 40.18           C  
ATOM   2470  OD1 ASP A 155       3.565  14.747  21.010  1.00 40.18           O  
ATOM   2471  OD2 ASP A 155       4.456  12.809  20.412  1.00 40.18           O  
ATOM   2472  N   PHE A 156       6.325  16.802  17.088  1.00 33.49           N  
ATOM   2473  H   PHE A 156       5.774  16.115  16.593  1.00 33.49           H  
ATOM   2474  CA  PHE A 156       7.341  17.554  16.346  1.00 33.49           C  
ATOM   2475  HA  PHE A 156       8.295  17.449  16.863  1.00 33.49           H  
ATOM   2476  C   PHE A 156       7.018  19.056  16.292  1.00 33.49           C  
ATOM   2477  CB  PHE A 156       7.481  16.957  14.939  1.00 33.49           C  
ATOM   2478  HB2 PHE A 156       6.549  17.100  14.392  1.00 33.49           H  
ATOM   2479  HB3 PHE A 156       7.646  15.883  15.031  1.00 33.49           H  
ATOM   2480  O   PHE A 156       7.890  19.890  16.527  1.00 33.49           O  
ATOM   2481  CG  PHE A 156       8.629  17.541  14.141  1.00 33.49           C  
ATOM   2482  CD1 PHE A 156       8.409  18.599  13.239  1.00 33.49           C  
ATOM   2483  HD1 PHE A 156       7.413  18.998  13.108  1.00 33.49           H  
ATOM   2484  CD2 PHE A 156       9.933  17.047  14.333  1.00 33.49           C  
ATOM   2485  HD2 PHE A 156      10.109  16.251  15.041  1.00 33.49           H  
ATOM   2486  CE1 PHE A 156       9.489  19.162  12.536  1.00 33.49           C  
ATOM   2487  HE1 PHE A 156       9.325  19.997  11.871  1.00 33.49           H  
ATOM   2488  CE2 PHE A 156      11.013  17.614  13.634  1.00 33.49           C  
ATOM   2489  HE2 PHE A 156      12.019  17.262  13.812  1.00 33.49           H  
ATOM   2490  CZ  PHE A 156      10.792  18.674  12.738  1.00 33.49           C  
ATOM   2491  HZ  PHE A 156      11.627  19.137  12.235  1.00 33.49           H  
ATOM   2492  N   GLY A 157       5.755  19.414  16.043  1.00 29.20           N  
ATOM   2493  H   GLY A 157       5.077  18.688  15.862  1.00 29.20           H  
ATOM   2494  CA  GLY A 157       5.287  20.800  16.039  1.00 29.20           C  
ATOM   2495  HA2 GLY A 157       4.237  20.811  15.746  1.00 29.20           H  
ATOM   2496  HA3 GLY A 157       5.864  21.373  15.312  1.00 29.20           H  
ATOM   2497  C   GLY A 157       5.406  21.485  17.405  1.00 29.20           C  
ATOM   2498  O   GLY A 157       5.802  22.649  17.463  1.00 29.20           O  
ATOM   2499  N   ILE A 158       5.134  20.773  18.505  1.00 29.65           N  
ATOM   2500  H   ILE A 158       4.778  19.837  18.378  1.00 29.65           H  
ATOM   2501  CA  ILE A 158       5.325  21.252  19.887  1.00 29.65           C  
ATOM   2502  HA  ILE A 158       4.811  22.206  20.009  1.00 29.65           H  
ATOM   2503  C   ILE A 158       6.809  21.490  20.166  1.00 29.65           C  
ATOM   2504  CB  ILE A 158       4.743  20.240  20.909  1.00 29.65           C  
ATOM   2505  HB  ILE A 158       5.131  19.247  20.682  1.00 29.65           H  
ATOM   2506  O   ILE A 158       7.171  22.535  20.710  1.00 29.65           O  
ATOM   2507  CG1 ILE A 158       3.213  20.213  20.815  1.00 29.65           C  
ATOM   2508 HG12 ILE A 158       2.931  20.177  19.763  1.00 29.65           H  
ATOM   2509 HG13 ILE A 158       2.833  21.139  21.248  1.00 29.65           H  
ATOM   2510  CG2 ILE A 158       5.128  20.602  22.358  1.00 29.65           C  
ATOM   2511 HG21 ILE A 158       4.802  21.616  22.591  1.00 29.65           H  
ATOM   2512 HG22 ILE A 158       4.672  19.905  23.062  1.00 29.65           H  
ATOM   2513 HG23 ILE A 158       6.207  20.531  22.496  1.00 29.65           H  
ATOM   2514  CD1 ILE A 158       2.534  19.028  21.514  1.00 29.65           C  
ATOM   2515 HD11 ILE A 158       2.942  18.092  21.134  1.00 29.65           H  
ATOM   2516 HD12 ILE A 158       2.682  19.077  22.593  1.00 29.65           H  
ATOM   2517 HD13 ILE A 158       1.461  19.048  21.322  1.00 29.65           H  
ATOM   2518  N   ALA A 159       7.661  20.536  19.779  1.00 34.16           N  
ATOM   2519  H   ALA A 159       7.290  19.697  19.357  1.00 34.16           H  
ATOM   2520  CA  ALA A 159       9.101  20.604  20.001  1.00 34.16           C  
ATOM   2521  HA  ALA A 159       9.279  20.778  21.062  1.00 34.16           H  
ATOM   2522  C   ALA A 159       9.767  21.759  19.233  1.00 34.16           C  
ATOM   2523  CB  ALA A 159       9.708  19.247  19.624  1.00 34.16           C  
ATOM   2524  HB1 ALA A 159      10.782  19.263  19.813  1.00 34.16           H  
ATOM   2525  HB2 ALA A 159       9.539  19.044  18.566  1.00 34.16           H  
ATOM   2526  HB3 ALA A 159       9.249  18.457  20.217  1.00 34.16           H  
ATOM   2527  O   ALA A 159      10.633  22.433  19.788  1.00 34.16           O  
ATOM   2528  N   GLU A 160       9.345  22.013  17.991  1.00 33.95           N  
ATOM   2529  H   GLU A 160       8.700  21.359  17.570  1.00 33.95           H  
ATOM   2530  CA  GLU A 160       9.923  23.055  17.129  1.00 33.95           C  
ATOM   2531  HA  GLU A 160      10.994  23.135  17.318  1.00 33.95           H  
ATOM   2532  C   GLU A 160       9.339  24.456  17.377  1.00 33.95           C  
ATOM   2533  CB  GLU A 160       9.725  22.656  15.657  1.00 33.95           C  
ATOM   2534  HB2 GLU A 160       9.826  23.537  15.023  1.00 33.95           H  
ATOM   2535  HB3 GLU A 160       8.707  22.289  15.522  1.00 33.95           H  
ATOM   2536  O   GLU A 160      10.058  25.450  17.286  1.00 33.95           O  
ATOM   2537  CG  GLU A 160      10.717  21.581  15.179  1.00 33.95           C  
ATOM   2538  HG2 GLU A 160      10.675  20.725  15.854  1.00 33.95           H  
ATOM   2539  HG3 GLU A 160      10.389  21.244  14.196  1.00 33.95           H  
ATOM   2540  CD  GLU A 160      12.165  22.090  15.054  1.00 33.95           C  
ATOM   2541  OE1 GLU A 160      13.096  21.284  15.287  1.00 33.95           O  
ATOM   2542  OE2 GLU A 160      12.348  23.272  14.681  1.00 33.95           O  
ATOM   2543  N   SER A 161       8.046  24.576  17.698  1.00 35.69           N  
ATOM   2544  H   SER A 161       7.483  23.740  17.759  1.00 35.69           H  
ATOM   2545  CA  SER A 161       7.402  25.895  17.837  1.00 35.69           C  
ATOM   2546  HA  SER A 161       7.955  26.614  17.232  1.00 35.69           H  
ATOM   2547  C   SER A 161       7.402  26.449  19.263  1.00 35.69           C  
ATOM   2548  CB  SER A 161       5.979  25.868  17.276  1.00 35.69           C  
ATOM   2549  HB2 SER A 161       5.601  26.889  17.225  1.00 35.69           H  
ATOM   2550  HB3 SER A 161       5.988  25.448  16.270  1.00 35.69           H  
ATOM   2551  O   SER A 161       7.173  27.646  19.446  1.00 35.69           O  
ATOM   2552  OG  SER A 161       5.123  25.112  18.104  1.00 35.69           O  
ATOM   2553  HG  SER A 161       5.289  24.185  17.918  1.00 35.69           H  
ATOM   2554  N   GLY A 162       7.587  25.597  20.281  1.00 36.22           N  
ATOM   2555  H   GLY A 162       7.764  24.625  20.067  1.00 36.22           H  
ATOM   2556  CA  GLY A 162       7.349  25.954  21.684  1.00 36.22           C  
ATOM   2557  HA2 GLY A 162       8.028  26.760  21.966  1.00 36.22           H  
ATOM   2558  HA3 GLY A 162       7.556  25.082  22.304  1.00 36.22           H  
ATOM   2559  C   GLY A 162       5.910  26.413  21.971  1.00 36.22           C  
ATOM   2560  O   GLY A 162       5.625  26.889  23.070  1.00 36.22           O  
ATOM   2561  N   ASN A 163       5.003  26.298  20.994  1.00 44.94           N  
ATOM   2562  H   ASN A 163       5.288  25.866  20.127  1.00 44.94           H  
ATOM   2563  CA  ASN A 163       3.645  26.811  21.049  1.00 44.94           C  
ATOM   2564  HA  ASN A 163       3.572  27.529  21.866  1.00 44.94           H  
ATOM   2565  C   ASN A 163       2.675  25.669  21.355  1.00 44.94           C  
ATOM   2566  CB  ASN A 163       3.329  27.576  19.756  1.00 44.94           C  
ATOM   2567  HB2 ASN A 163       3.272  26.882  18.917  1.00 44.94           H  
ATOM   2568  HB3 ASN A 163       4.126  28.293  19.562  1.00 44.94           H  
ATOM   2569  O   ASN A 163       2.118  25.023  20.467  1.00 44.94           O  
ATOM   2570  CG  ASN A 163       2.013  28.325  19.860  1.00 44.94           C  
ATOM   2571  ND2 ASN A 163       1.771  29.268  18.983  1.00 44.94           N  
ATOM   2572 HD21 ASN A 163       0.881  29.733  19.090  1.00 44.94           H  
ATOM   2573 HD22 ASN A 163       2.424  29.456  18.236  1.00 44.94           H  
ATOM   2574  OD1 ASN A 163       1.189  28.095  20.727  1.00 44.94           O  
ATOM   2575  N   VAL A 164       2.505  25.434  22.652  1.00 51.49           N  
ATOM   2576  H   VAL A 164       3.047  25.990  23.298  1.00 51.49           H  
ATOM   2577  CA  VAL A 164       1.646  24.380  23.202  1.00 51.49           C  
ATOM   2578  HA  VAL A 164       1.954  23.422  22.782  1.00 51.49           H  
ATOM   2579  C   VAL A 164       0.175  24.587  22.809  1.00 51.49           C  
ATOM   2580  CB  VAL A 164       1.827  24.320  24.733  1.00 51.49           C  
ATOM   2581  HB  VAL A 164       1.490  25.261  25.168  1.00 51.49           H  
ATOM   2582  O   VAL A 164      -0.507  23.617  22.500  1.00 51.49           O  
ATOM   2583  CG1 VAL A 164       1.028  23.178  25.369  1.00 51.49           C  
ATOM   2584 HG11 VAL A 164      -0.039  23.323  25.199  1.00 51.49           H  
ATOM   2585 HG12 VAL A 164       1.318  22.224  24.929  1.00 51.49           H  
ATOM   2586 HG13 VAL A 164       1.195  23.151  26.446  1.00 51.49           H  
ATOM   2587  CG2 VAL A 164       3.306  24.114  25.115  1.00 51.49           C  
ATOM   2588 HG21 VAL A 164       3.909  24.966  24.802  1.00 51.49           H  
ATOM   2589 HG22 VAL A 164       3.686  23.210  24.641  1.00 51.49           H  
ATOM   2590 HG23 VAL A 164       3.396  24.017  26.197  1.00 51.49           H  
ATOM   2591  N   GLU A 165      -0.300  25.835  22.724  1.00 50.56           N  
ATOM   2592  H   GLU A 165       0.323  26.612  22.897  1.00 50.56           H  
ATOM   2593  CA  GLU A 165      -1.701  26.146  22.392  1.00 50.56           C  
ATOM   2594  HA  GLU A 165      -2.359  25.565  23.038  1.00 50.56           H  
ATOM   2595  C   GLU A 165      -2.061  25.763  20.947  1.00 50.56           C  
ATOM   2596  CB  GLU A 165      -1.987  27.642  22.626  1.00 50.56           C  
ATOM   2597  HB2 GLU A 165      -2.966  27.876  22.210  1.00 50.56           H  
ATOM   2598  HB3 GLU A 165      -1.238  28.234  22.100  1.00 50.56           H  
ATOM   2599  O   GLU A 165      -3.084  25.122  20.712  1.00 50.56           O  
ATOM   2600  CG  GLU A 165      -1.997  28.025  24.117  1.00 50.56           C  
ATOM   2601  HG2 GLU A 165      -2.741  27.412  24.625  1.00 50.56           H  
ATOM   2602  HG3 GLU A 165      -1.022  27.790  24.546  1.00 50.56           H  
ATOM   2603  CD  GLU A 165      -2.303  29.514  24.378  1.00 50.56           C  
ATOM   2604  OE1 GLU A 165      -2.573  29.845  25.557  1.00 50.56           O  
ATOM   2605  OE2 GLU A 165      -2.223  30.332  23.432  1.00 50.56           O  
ATOM   2606  N   ALA A 166      -1.197  26.079  19.975  1.00 41.10           N  
ATOM   2607  H   ALA A 166      -0.368  26.600  20.224  1.00 41.10           H  
ATOM   2608  CA  ALA A 166      -1.424  25.719  18.570  1.00 41.10           C  
ATOM   2609  HA  ALA A 166      -2.401  26.093  18.264  1.00 41.10           H  
ATOM   2610  C   ALA A 166      -1.421  24.196  18.350  1.00 41.10           C  
ATOM   2611  CB  ALA A 166      -0.342  26.395  17.721  1.00 41.10           C  
ATOM   2612  HB1 ALA A 166      -0.502  26.155  16.670  1.00 41.10           H  
ATOM   2613  HB2 ALA A 166       0.644  26.044  18.025  1.00 41.10           H  
ATOM   2614  HB3 ALA A 166      -0.399  27.476  17.852  1.00 41.10           H  
ATOM   2615  O   ALA A 166      -2.144  23.668  17.502  1.00 41.10           O  
ATOM   2616  N   ALA A 167      -0.615  23.481  19.131  1.00 41.80           N  
ATOM   2617  H   ALA A 167      -0.056  23.962  19.821  1.00 41.80           H  
ATOM   2618  CA  ALA A 167      -0.574  22.033  19.093  1.00 41.80           C  
ATOM   2619  HA  ALA A 167      -0.518  21.701  18.056  1.00 41.80           H  
ATOM   2620  C   ALA A 167      -1.807  21.384  19.728  1.00 41.80           C  
ATOM   2621  CB  ALA A 167       0.687  21.605  19.803  1.00 41.80           C  
ATOM   2622  HB1 ALA A 167       0.741  20.518  19.744  1.00 41.80           H  
ATOM   2623  HB2 ALA A 167       1.553  22.051  19.314  1.00 41.80           H  
ATOM   2624  HB3 ALA A 167       0.653  21.910  20.849  1.00 41.80           H  
ATOM   2625  O   ALA A 167      -2.315  20.405  19.183  1.00 41.80           O  
ATOM   2626  N   ASP A 168      -2.322  21.944  20.825  1.00 51.30           N  
ATOM   2627  H   ASP A 168      -1.824  22.704  21.267  1.00 51.30           H  
ATOM   2628  CA  ASP A 168      -3.571  21.497  21.444  1.00 51.30           C  
ATOM   2629  HA  ASP A 168      -3.515  20.422  21.612  1.00 51.30           H  
ATOM   2630  C   ASP A 168      -4.778  21.733  20.518  1.00 51.30           C  
ATOM   2631  CB  ASP A 168      -3.766  22.192  22.806  1.00 51.30           C  
ATOM   2632  HB2 ASP A 168      -3.515  23.249  22.718  1.00 51.30           H  
ATOM   2633  HB3 ASP A 168      -4.821  22.127  23.072  1.00 51.30           H  
ATOM   2634  O   ASP A 168      -5.637  20.857  20.386  1.00 51.30           O  
ATOM   2635  CG  ASP A 168      -2.969  21.561  23.960  1.00 51.30           C  
ATOM   2636  OD1 ASP A 168      -2.616  20.359  23.860  1.00 51.30           O  
ATOM   2637  OD2 ASP A 168      -2.817  22.247  24.996  1.00 51.30           O  
ATOM   2638  N   GLU A 169      -4.835  22.862  19.802  1.00 49.18           N  
ATOM   2639  H   GLU A 169      -4.150  23.581  19.986  1.00 49.18           H  
ATOM   2640  CA  GLU A 169      -5.870  23.117  18.786  1.00 49.18           C  
ATOM   2641  HA  GLU A 169      -6.854  23.003  19.239  1.00 49.18           H  
ATOM   2642  C   GLU A 169      -5.798  22.117  17.625  1.00 49.18           C  
ATOM   2643  CB  GLU A 169      -5.754  24.546  18.235  1.00 49.18           C  
ATOM   2644  HB2 GLU A 169      -4.716  24.760  17.980  1.00 49.18           H  
ATOM   2645  HB3 GLU A 169      -6.353  24.604  17.326  1.00 49.18           H  
ATOM   2646  O   GLU A 169      -6.813  21.533  17.230  1.00 49.18           O  
ATOM   2647  CG  GLU A 169      -6.282  25.600  19.219  1.00 49.18           C  
ATOM   2648  HG2 GLU A 169      -7.291  25.314  19.515  1.00 49.18           H  
ATOM   2649  HG3 GLU A 169      -5.661  25.601  20.115  1.00 49.18           H  
ATOM   2650  CD  GLU A 169      -6.326  27.019  18.621  1.00 49.18           C  
ATOM   2651  OE1 GLU A 169      -6.904  27.902  19.294  1.00 49.18           O  
ATOM   2652  OE2 GLU A 169      -5.849  27.214  17.477  1.00 49.18           O  
ATOM   2653  N   PHE A 170      -4.595  21.860  17.109  1.00 42.33           N  
ATOM   2654  H   PHE A 170      -3.802  22.381  17.456  1.00 42.33           H  
ATOM   2655  CA  PHE A 170      -4.392  20.917  16.012  1.00 42.33           C  
ATOM   2656  HA  PHE A 170      -5.098  21.164  15.219  1.00 42.33           H  
ATOM   2657  C   PHE A 170      -4.671  19.466  16.436  1.00 42.33           C  
ATOM   2658  CB  PHE A 170      -2.975  21.103  15.465  1.00 42.33           C  
ATOM   2659  HB2 PHE A 170      -2.776  22.170  15.362  1.00 42.33           H  
ATOM   2660  HB3 PHE A 170      -2.254  20.704  16.178  1.00 42.33           H  
ATOM   2661  O   PHE A 170      -5.268  18.705  15.675  1.00 42.33           O  
ATOM   2662  CG  PHE A 170      -2.766  20.468  14.107  1.00 42.33           C  
ATOM   2663  CD1 PHE A 170      -2.150  19.211  13.998  1.00 42.33           C  
ATOM   2664  HD1 PHE A 170      -1.843  18.685  14.891  1.00 42.33           H  
ATOM   2665  CD2 PHE A 170      -3.180  21.142  12.943  1.00 42.33           C  
ATOM   2666  HD2 PHE A 170      -3.655  22.108  13.023  1.00 42.33           H  
ATOM   2667  CE1 PHE A 170      -1.919  18.641  12.737  1.00 42.33           C  
ATOM   2668  HE1 PHE A 170      -1.409  17.691  12.665  1.00 42.33           H  
ATOM   2669  CE2 PHE A 170      -2.968  20.563  11.679  1.00 42.33           C  
ATOM   2670  HE2 PHE A 170      -3.283  21.086  10.788  1.00 42.33           H  
ATOM   2671  CZ  PHE A 170      -2.333  19.313  11.576  1.00 42.33           C  
ATOM   2672  HZ  PHE A 170      -2.156  18.872  10.606  1.00 42.33           H  
ATOM   2673  N   LYS A 171      -4.331  19.100  17.679  1.00 46.67           N  
ATOM   2674  H   LYS A 171      -3.811  19.767  18.231  1.00 46.67           H  
ATOM   2675  CA  LYS A 171      -4.669  17.815  18.305  1.00 46.67           C  
ATOM   2676  HA  LYS A 171      -4.323  17.007  17.661  1.00 46.67           H  
ATOM   2677  C   LYS A 171      -6.174  17.628  18.484  1.00 46.67           C  
ATOM   2678  CB  LYS A 171      -3.936  17.729  19.648  1.00 46.67           C  
ATOM   2679  HB2 LYS A 171      -2.873  17.900  19.477  1.00 46.67           H  
ATOM   2680  HB3 LYS A 171      -4.301  18.514  20.312  1.00 46.67           H  
ATOM   2681  O   LYS A 171      -6.685  16.537  18.246  1.00 46.67           O  
ATOM   2682  CG  LYS A 171      -4.109  16.369  20.332  1.00 46.67           C  
ATOM   2683  HG2 LYS A 171      -3.785  15.574  19.661  1.00 46.67           H  
ATOM   2684  HG3 LYS A 171      -5.155  16.215  20.598  1.00 46.67           H  
ATOM   2685  CD  LYS A 171      -3.258  16.350  21.601  1.00 46.67           C  
ATOM   2686  HD2 LYS A 171      -2.216  16.510  21.326  1.00 46.67           H  
ATOM   2687  HD3 LYS A 171      -3.575  17.158  22.260  1.00 46.67           H  
ATOM   2688  CE  LYS A 171      -3.398  15.009  22.319  1.00 46.67           C  
ATOM   2689  HE2 LYS A 171      -4.430  14.892  22.648  1.00 46.67           H  
ATOM   2690  HE3 LYS A 171      -3.168  14.210  21.614  1.00 46.67           H  
ATOM   2691  NZ  LYS A 171      -2.465  14.961  23.469  1.00 46.67           N  
ATOM   2692  HZ1 LYS A 171      -2.637  15.739  24.089  1.00 46.67           H  
ATOM   2693  HZ2 LYS A 171      -1.518  15.050  23.129  1.00 46.67           H  
ATOM   2694  HZ3 LYS A 171      -2.542  14.083  23.963  1.00 46.67           H  
ATOM   2695  N   ASN A 172      -6.906  18.675  18.854  1.00 51.92           N  
ATOM   2696  H   ASN A 172      -6.435  19.537  19.090  1.00 51.92           H  
ATOM   2697  CA  ASN A 172      -8.363  18.604  18.952  1.00 51.92           C  
ATOM   2698  HA  ASN A 172      -8.635  17.712  19.517  1.00 51.92           H  
ATOM   2699  C   ASN A 172      -9.014  18.443  17.570  1.00 51.92           C  
ATOM   2700  CB  ASN A 172      -8.873  19.831  19.719  1.00 51.92           C  
ATOM   2701  HB2 ASN A 172      -8.427  20.736  19.306  1.00 51.92           H  
ATOM   2702  HB3 ASN A 172      -9.955  19.904  19.608  1.00 51.92           H  
ATOM   2703  O   ASN A 172      -9.886  17.593  17.409  1.00 51.92           O  
ATOM   2704  CG  ASN A 172      -8.576  19.736  21.207  1.00 51.92           C  
ATOM   2705  ND2 ASN A 172      -8.270  20.836  21.848  1.00 51.92           N  
ATOM   2706 HD21 ASN A 172      -8.001  21.646  21.308  1.00 51.92           H  
ATOM   2707 HD22 ASN A 172      -7.937  20.716  22.794  1.00 51.92           H  
ATOM   2708  OD1 ASN A 172      -8.645  18.681  21.820  1.00 51.92           O  
ATOM   2709  N   PHE A 173      -8.534  19.166  16.554  1.00 43.97           N  
ATOM   2710  H   PHE A 173      -7.841  19.873  16.756  1.00 43.97           H  
ATOM   2711  CA  PHE A 173      -8.993  19.021  15.166  1.00 43.97           C  
ATOM   2712  HA  PHE A 173     -10.069  19.191  15.128  1.00 43.97           H  
ATOM   2713  C   PHE A 173      -8.727  17.612  14.598  1.00 43.97           C  
ATOM   2714  CB  PHE A 173      -8.287  20.100  14.335  1.00 43.97           C  
ATOM   2715  HB2 PHE A 173      -8.568  21.079  14.724  1.00 43.97           H  
ATOM   2716  HB3 PHE A 173      -7.208  20.003  14.455  1.00 43.97           H  
ATOM   2717  O   PHE A 173      -9.592  16.988  13.982  1.00 43.97           O  
ATOM   2718  CG  PHE A 173      -8.623  20.059  12.861  1.00 43.97           C  
ATOM   2719  CD1 PHE A 173      -7.674  19.608  11.925  1.00 43.97           C  
ATOM   2720  HD1 PHE A 173      -6.696  19.292  12.257  1.00 43.97           H  
ATOM   2721  CD2 PHE A 173      -9.901  20.456  12.429  1.00 43.97           C  
ATOM   2722  HD2 PHE A 173     -10.638  20.776  13.151  1.00 43.97           H  
ATOM   2723  CE1 PHE A 173      -8.001  19.567  10.557  1.00 43.97           C  
ATOM   2724  HE1 PHE A 173      -7.271  19.215   9.843  1.00 43.97           H  
ATOM   2725  CE2 PHE A 173     -10.229  20.410  11.062  1.00 43.97           C  
ATOM   2726  HE2 PHE A 173     -11.221  20.692  10.740  1.00 43.97           H  
ATOM   2727  CZ  PHE A 173      -9.278  19.968  10.126  1.00 43.97           C  
ATOM   2728  HZ  PHE A 173      -9.533  19.921   9.078  1.00 43.97           H  
ATOM   2729  N   ALA A 174      -7.538  17.081  14.872  1.00 42.61           N  
ATOM   2730  H   ALA A 174      -6.860  17.678  15.325  1.00 42.61           H  
ATOM   2731  CA  ALA A 174      -7.126  15.710  14.600  1.00 42.61           C  
ATOM   2732  HA  ALA A 174      -7.095  15.540  13.524  1.00 42.61           H  
ATOM   2733  C   ALA A 174      -8.055  14.652  15.228  1.00 42.61           C  
ATOM   2734  CB  ALA A 174      -5.716  15.605  15.187  1.00 42.61           C  
ATOM   2735  HB1 ALA A 174      -4.993  16.075  14.520  1.00 42.61           H  
ATOM   2736  HB2 ALA A 174      -5.657  16.122  16.144  1.00 42.61           H  
ATOM   2737  HB3 ALA A 174      -5.461  14.566  15.398  1.00 42.61           H  
ATOM   2738  O   ALA A 174      -8.489  13.711  14.559  1.00 42.61           O  
ATOM   2739  N   LEU A 175      -8.383  14.817  16.512  1.00 47.05           N  
ATOM   2740  H   LEU A 175      -7.964  15.590  17.010  1.00 47.05           H  
ATOM   2741  CA  LEU A 175      -9.280  13.927  17.254  1.00 47.05           C  
ATOM   2742  HA  LEU A 175      -8.978  12.895  17.071  1.00 47.05           H  
ATOM   2743  C   LEU A 175     -10.743  14.043  16.792  1.00 47.05           C  
ATOM   2744  CB  LEU A 175      -9.149  14.235  18.757  1.00 47.05           C  
ATOM   2745  HB2 LEU A 175      -9.262  15.310  18.897  1.00 47.05           H  
ATOM   2746  HB3 LEU A 175      -9.968  13.749  19.289  1.00 47.05           H  
ATOM   2747  O   LEU A 175     -11.474  13.050  16.832  1.00 47.05           O  
ATOM   2748  CG  LEU A 175      -7.821  13.778  19.392  1.00 47.05           C  
ATOM   2749  HG  LEU A 175      -6.977  14.095  18.779  1.00 47.05           H  
ATOM   2750  CD1 LEU A 175      -7.678  14.397  20.785  1.00 47.05           C  
ATOM   2751 HD11 LEU A 175      -7.676  15.484  20.698  1.00 47.05           H  
ATOM   2752 HD12 LEU A 175      -8.508  14.090  21.421  1.00 47.05           H  
ATOM   2753 HD13 LEU A 175      -6.735  14.081  21.231  1.00 47.05           H  
ATOM   2754  CD2 LEU A 175      -7.754  12.256  19.542  1.00 47.05           C  
ATOM   2755 HD21 LEU A 175      -6.805  11.976  20.001  1.00 47.05           H  
ATOM   2756 HD22 LEU A 175      -8.576  11.897  20.160  1.00 47.05           H  
ATOM   2757 HD23 LEU A 175      -7.801  11.781  18.562  1.00 47.05           H  
ATOM   2758  N   GLU A 176     -11.178  15.220  16.330  1.00 47.08           N  
ATOM   2759  H   GLU A 176     -10.568  16.022  16.404  1.00 47.08           H  
ATOM   2760  CA  GLU A 176     -12.498  15.417  15.713  1.00 47.08           C  
ATOM   2761  HA  GLU A 176     -13.259  14.985  16.363  1.00 47.08           H  
ATOM   2762  C   GLU A 176     -12.623  14.685  14.370  1.00 47.08           C  
ATOM   2763  CB  GLU A 176     -12.808  16.915  15.539  1.00 47.08           C  
ATOM   2764  HB2 GLU A 176     -11.936  17.433  15.139  1.00 47.08           H  
ATOM   2765  HB3 GLU A 176     -13.627  17.014  14.826  1.00 47.08           H  
ATOM   2766  O   GLU A 176     -13.646  14.046  14.124  1.00 47.08           O  
ATOM   2767  CG  GLU A 176     -13.252  17.565  16.858  1.00 47.08           C  
ATOM   2768  HG2 GLU A 176     -14.088  16.988  17.253  1.00 47.08           H  
ATOM   2769  HG3 GLU A 176     -12.446  17.505  17.589  1.00 47.08           H  
ATOM   2770  CD  GLU A 176     -13.700  19.029  16.708  1.00 47.08           C  
ATOM   2771  OE1 GLU A 176     -14.351  19.506  17.669  1.00 47.08           O  
ATOM   2772  OE2 GLU A 176     -13.465  19.639  15.639  1.00 47.08           O  
ATOM   2773  N   LEU A 177     -11.573  14.693  13.542  1.00 40.33           N  
ATOM   2774  H   LEU A 177     -10.782  15.270  13.790  1.00 40.33           H  
ATOM   2775  CA  LEU A 177     -11.508  13.909  12.301  1.00 40.33           C  
ATOM   2776  HA  LEU A 177     -12.390  14.134  11.700  1.00 40.33           H  
ATOM   2777  C   LEU A 177     -11.532  12.388  12.551  1.00 40.33           C  
ATOM   2778  CB  LEU A 177     -10.240  14.323  11.529  1.00 40.33           C  
ATOM   2779  HB2 LEU A 177      -9.427  14.466  12.241  1.00 40.33           H  
ATOM   2780  HB3 LEU A 177      -9.943  13.516  10.860  1.00 40.33           H  
ATOM   2781  O   LEU A 177     -12.064  11.640  11.729  1.00 40.33           O  
ATOM   2782  CG  LEU A 177     -10.421  15.606  10.697  1.00 40.33           C  
ATOM   2783  HG  LEU A 177     -10.998  16.339  11.261  1.00 40.33           H  
ATOM   2784  CD1 LEU A 177      -9.059  16.213  10.364  1.00 40.33           C  
ATOM   2785 HD11 LEU A 177      -8.573  16.522  11.289  1.00 40.33           H  
ATOM   2786 HD12 LEU A 177      -8.434  15.482   9.851  1.00 40.33           H  
ATOM   2787 HD13 LEU A 177      -9.195  17.093   9.734  1.00 40.33           H  
ATOM   2788  CD2 LEU A 177     -11.136  15.305   9.375  1.00 40.33           C  
ATOM   2789 HD21 LEU A 177     -10.552  14.600   8.784  1.00 40.33           H  
ATOM   2790 HD22 LEU A 177     -11.268  16.231   8.814  1.00 40.33           H  
ATOM   2791 HD23 LEU A 177     -12.118  14.877   9.577  1.00 40.33           H  
ATOM   2792  N   HIS A 178     -10.999  11.930  13.691  1.00 40.51           N  
ATOM   2793  H   HIS A 178     -10.518  12.598  14.277  1.00 40.51           H  
ATOM   2794  CA  HIS A 178     -10.974  10.513  14.088  1.00 40.51           C  
ATOM   2795  HA  HIS A 178     -10.845   9.918  13.184  1.00 40.51           H  
ATOM   2796  C   HIS A 178     -12.276   9.985  14.700  1.00 40.51           C  
ATOM   2797  CB  HIS A 178      -9.778  10.246  15.021  1.00 40.51           C  
ATOM   2798  HB2 HIS A 178      -9.514  11.152  15.566  1.00 40.51           H  
ATOM   2799  HB3 HIS A 178     -10.050   9.487  15.755  1.00 40.51           H  
ATOM   2800  O   HIS A 178     -12.460   8.769  14.765  1.00 40.51           O  
ATOM   2801  CG  HIS A 178      -8.573   9.725  14.288  1.00 40.51           C  
ATOM   2802  CD2 HIS A 178      -7.269   9.994  14.585  1.00 40.51           C  
ATOM   2803  HD2 HIS A 178      -6.909  10.627  15.383  1.00 40.51           H  
ATOM   2804  ND1 HIS A 178      -8.626   8.869  13.185  1.00 40.51           N  
ATOM   2805  CE1 HIS A 178      -7.355   8.666  12.832  1.00 40.51           C  
ATOM   2806  HE1 HIS A 178      -7.047   8.093  11.970  1.00 40.51           H  
ATOM   2807  NE2 HIS A 178      -6.519   9.312  13.655  1.00 40.51           N  
ATOM   2808  HE2 HIS A 178      -5.511   9.290  13.586  1.00 40.51           H  
ATOM   2809  N   ASN A 179     -13.203  10.861  15.103  1.00 39.43           N  
ATOM   2810  H   ASN A 179     -12.997  11.843  14.991  1.00 39.43           H  
ATOM   2811  CA  ASN A 179     -14.518  10.486  15.630  1.00 39.43           C  
ATOM   2812  HA  ASN A 179     -14.516   9.421  15.864  1.00 39.43           H  
ATOM   2813  C   ASN A 179     -15.629  10.718  14.581  1.00 39.43           C  
ATOM   2814  CB  ASN A 179     -14.771  11.225  16.958  1.00 39.43           C  
ATOM   2815  HB2 ASN A 179     -15.840  11.402  17.082  1.00 39.43           H  
ATOM   2816  HB3 ASN A 179     -14.272  12.194  16.943  1.00 39.43           H  
ATOM   2817  O   ASN A 179     -16.309  11.748  14.612  1.00 39.43           O  
ATOM   2818  CG  ASN A 179     -14.338  10.418  18.168  1.00 39.43           C  
ATOM   2819  ND2 ASN A 179     -13.704  11.044  19.128  1.00 39.43           N  
ATOM   2820 HD21 ASN A 179     -13.339  10.448  19.857  1.00 39.43           H  
ATOM   2821 HD22 ASN A 179     -13.305  11.949  18.926  1.00 39.43           H  
ATOM   2822  OD1 ASN A 179     -14.608   9.237  18.297  1.00 39.43           O  
ATOM   2823  N   PRO A 180     -15.897   9.751  13.675  1.00 36.92           N  
ATOM   2824  CA  PRO A 180     -16.904   9.898  12.617  1.00 36.92           C  
ATOM   2825  HA  PRO A 180     -16.668  10.776  12.017  1.00 36.92           H  
ATOM   2826  C   PRO A 180     -18.340  10.070  13.141  1.00 36.92           C  
ATOM   2827  CB  PRO A 180     -16.761   8.645  11.743  1.00 36.92           C  
ATOM   2828  HB2 PRO A 180     -17.716   8.310  11.338  1.00 36.92           H  
ATOM   2829  HB3 PRO A 180     -16.064   8.855  10.931  1.00 36.92           H  
ATOM   2830  O   PRO A 180     -19.217  10.497  12.398  1.00 36.92           O  
ATOM   2831  CG  PRO A 180     -16.152   7.606  12.682  1.00 36.92           C  
ATOM   2832  HG2 PRO A 180     -16.940   7.151  13.283  1.00 36.92           H  
ATOM   2833  HG3 PRO A 180     -15.590   6.844  12.143  1.00 36.92           H  
ATOM   2834  CD  PRO A 180     -15.251   8.450  13.573  1.00 36.92           C  
ATOM   2835  HD2 PRO A 180     -14.283   8.573  13.085  1.00 36.92           H  
ATOM   2836  HD3 PRO A 180     -15.135   7.964  14.541  1.00 36.92           H  
ATOM   2837  N   THR A 181     -18.599   9.801  14.422  1.00 35.32           N  
ATOM   2838  H   THR A 181     -17.836   9.521  15.022  1.00 35.32           H  
ATOM   2839  CA  THR A 181     -19.922   9.924  15.056  1.00 35.32           C  
ATOM   2840  HA  THR A 181     -20.658   9.451  14.406  1.00 35.32           H  
ATOM   2841  C   THR A 181     -20.410  11.365  15.242  1.00 35.32           C  
ATOM   2842  CB  THR A 181     -19.933   9.187  16.405  1.00 35.32           C  
ATOM   2843  HB  THR A 181     -20.785   9.509  17.004  1.00 35.32           H  
ATOM   2844  O   THR A 181     -21.563  11.559  15.624  1.00 35.32           O  
ATOM   2845  CG2 THR A 181     -20.031   7.676  16.206  1.00 35.32           C  
ATOM   2846 HG21 THR A 181     -20.049   7.176  17.174  1.00 35.32           H  
ATOM   2847 HG22 THR A 181     -20.952   7.438  15.673  1.00 35.32           H  
ATOM   2848 HG23 THR A 181     -19.182   7.315  15.626  1.00 35.32           H  
ATOM   2849  OG1 THR A 181     -18.735   9.437  17.112  1.00 35.32           O  
ATOM   2850  HG1 THR A 181     -18.680   8.811  17.837  1.00 35.32           H  
ATOM   2851  N   LYS A 182     -19.581  12.380  14.956  1.00 31.61           N  
ATOM   2852  H   LYS A 182     -18.635  12.150  14.689  1.00 31.61           H  
ATOM   2853  CA  LYS A 182     -19.975  13.802  14.999  1.00 31.61           C  
ATOM   2854  HA  LYS A 182     -20.965  13.882  15.448  1.00 31.61           H  
ATOM   2855  C   LYS A 182     -20.151  14.466  13.635  1.00 31.61           C  
ATOM   2856  CB  LYS A 182     -18.997  14.592  15.874  1.00 31.61           C  
ATOM   2857  HB2 LYS A 182     -17.983  14.216  15.732  1.00 31.61           H  
ATOM   2858  HB3 LYS A 182     -19.008  15.639  15.572  1.00 31.61           H  
ATOM   2859  O   LYS A 182     -20.610  15.607  13.591  1.00 31.61           O  
ATOM   2860  CG  LYS A 182     -19.389  14.525  17.356  1.00 31.61           C  
ATOM   2861  HG2 LYS A 182     -19.316  13.499  17.715  1.00 31.61           H  
ATOM   2862  HG3 LYS A 182     -20.410  14.885  17.481  1.00 31.61           H  
ATOM   2863  CD  LYS A 182     -18.434  15.426  18.143  1.00 31.61           C  
ATOM   2864  HD2 LYS A 182     -17.422  15.035  18.039  1.00 31.61           H  
ATOM   2865  HD3 LYS A 182     -18.461  16.429  17.717  1.00 31.61           H  
ATOM   2866  CE  LYS A 182     -18.805  15.503  19.624  1.00 31.61           C  
ATOM   2867  HE2 LYS A 182     -18.781  14.497  20.045  1.00 31.61           H  
ATOM   2868  HE3 LYS A 182     -19.819  15.891  19.710  1.00 31.61           H  
ATOM   2869  NZ  LYS A 182     -17.845  16.389  20.332  1.00 31.61           N  
ATOM   2870  HZ1 LYS A 182     -17.835  17.307  19.911  1.00 31.61           H  
ATOM   2871  HZ2 LYS A 182     -18.067  16.478  21.313  1.00 31.61           H  
ATOM   2872  HZ3 LYS A 182     -16.905  16.031  20.241  1.00 31.61           H  
ATOM   2873  N   ILE A 183     -19.858  13.776  12.532  1.00 29.56           N  
ATOM   2874  H   ILE A 183     -19.553  12.817  12.617  1.00 29.56           H  
ATOM   2875  CA  ILE A 183     -20.209  14.276  11.200  1.00 29.56           C  
ATOM   2876  HA  ILE A 183     -20.102  15.361  11.192  1.00 29.56           H  
ATOM   2877  C   ILE A 183     -21.690  13.957  11.000  1.00 29.56           C  
ATOM   2878  CB  ILE A 183     -19.268  13.737  10.100  1.00 29.56           C  
ATOM   2879  HB  ILE A 183     -19.382  12.655  10.032  1.00 29.56           H  
ATOM   2880  O   ILE A 183     -22.066  12.898  10.504  1.00 29.56           O  
ATOM   2881  CG1 ILE A 183     -17.796  14.066  10.455  1.00 29.56           C  
ATOM   2882 HG12 ILE A 183     -17.557  13.656  11.437  1.00 29.56           H  
ATOM   2883 HG13 ILE A 183     -17.667  15.147  10.504  1.00 29.56           H  
ATOM   2884  CG2 ILE A 183     -19.650  14.373   8.748  1.00 29.56           C  
ATOM   2885 HG21 ILE A 183     -19.039  13.956   7.947  1.00 29.56           H  
ATOM   2886 HG22 ILE A 183     -19.514  15.454   8.784  1.00 29.56           H  
ATOM   2887 HG23 ILE A 183     -20.690  14.154   8.509  1.00 29.56           H  
ATOM   2888  CD1 ILE A 183     -16.762  13.489   9.483  1.00 29.56           C  
ATOM   2889 HD11 ILE A 183     -16.848  13.962   8.504  1.00 29.56           H  
ATOM   2890 HD12 ILE A 183     -16.904  12.413   9.387  1.00 29.56           H  
ATOM   2891 HD13 ILE A 183     -15.762  13.680   9.871  1.00 29.56           H  
ATOM   2892  N   SER A 184     -22.537  14.861  11.498  1.00 28.26           N  
ATOM   2893  H   SER A 184     -22.142  15.668  11.958  1.00 28.26           H  
ATOM   2894  CA  SER A 184     -23.979  14.839  11.279  1.00 28.26           C  
ATOM   2895  HA  SER A 184     -24.412  14.004  11.829  1.00 28.26           H  
ATOM   2896  C   SER A 184     -24.254  14.661   9.791  1.00 28.26           C  
ATOM   2897  CB  SER A 184     -24.609  16.148  11.772  1.00 28.26           C  
ATOM   2898  HB2 SER A 184     -24.491  16.222  12.853  1.00 28.26           H  
ATOM   2899  HB3 SER A 184     -25.672  16.151  11.532  1.00 28.26           H  
ATOM   2900  O   SER A 184     -23.652  15.367   8.977  1.00 28.26           O  
ATOM   2901  OG  SER A 184     -23.982  17.261  11.163  1.00 28.26           O  
ATOM   2902  HG  SER A 184     -23.850  17.042  10.238  1.00 28.26           H  
ATOM   2903  N   THR A 185     -25.155  13.731   9.470  1.00 26.91           N  
ATOM   2904  H   THR A 185     -25.593  13.213  10.217  1.00 26.91           H  
ATOM   2905  CA  THR A 185     -25.746  13.530   8.143  1.00 26.91           C  
ATOM   2906  HA  THR A 185     -25.125  12.813   7.606  1.00 26.91           H  
ATOM   2907  C   THR A 185     -25.825  14.850   7.374  1.00 26.91           C  
ATOM   2908  CB  THR A 185     -27.176  12.967   8.267  1.00 26.91           C  
ATOM   2909  HB  THR A 185     -27.802  13.361   7.466  1.00 26.91           H  
ATOM   2910  O   THR A 185     -26.332  15.830   7.937  1.00 26.91           O  
ATOM   2911  CG2 THR A 185     -27.190  11.446   8.169  1.00 26.91           C  
ATOM   2912 HG21 THR A 185     -28.213  11.087   8.283  1.00 26.91           H  
ATOM   2913 HG22 THR A 185     -26.819  11.137   7.191  1.00 26.91           H  
ATOM   2914 HG23 THR A 185     -26.565  11.013   8.950  1.00 26.91           H  
ATOM   2915  OG1 THR A 185     -27.748  13.310   9.516  1.00 26.91           O  
ATOM   2916  HG1 THR A 185     -28.041  14.219   9.423  1.00 26.91           H  
ATOM   2917  N   PRO A 186     -25.337  14.903   6.118  1.00 29.33           N  
ATOM   2918  CA  PRO A 186     -25.569  16.066   5.281  1.00 29.33           C  
ATOM   2919  HA  PRO A 186     -25.016  16.908   5.699  1.00 29.33           H  
ATOM   2920  C   PRO A 186     -27.077  16.351   5.279  1.00 29.33           C  
ATOM   2921  CB  PRO A 186     -25.034  15.735   3.884  1.00 29.33           C  
ATOM   2922  HB2 PRO A 186     -24.187  16.380   3.652  1.00 29.33           H  
ATOM   2923  HB3 PRO A 186     -25.809  15.862   3.129  1.00 29.33           H  
ATOM   2924  O   PRO A 186     -27.857  15.397   5.253  1.00 29.33           O  
ATOM   2925  CG  PRO A 186     -24.577  14.274   3.932  1.00 29.33           C  
ATOM   2926  HG2 PRO A 186     -23.519  14.205   3.680  1.00 29.33           H  
ATOM   2927  HG3 PRO A 186     -25.162  13.674   3.236  1.00 29.33           H  
ATOM   2928  CD  PRO A 186     -24.805  13.786   5.359  1.00 29.33           C  
ATOM   2929  HD2 PRO A 186     -25.525  12.967   5.347  1.00 29.33           H  
ATOM   2930  HD3 PRO A 186     -23.863  13.451   5.792  1.00 29.33           H  
ATOM   2931  N   PRO A 187     -27.509  17.620   5.377  1.00 28.64           N  
ATOM   2932  CA  PRO A 187     -28.929  17.942   5.350  1.00 28.64           C  
ATOM   2933  HA  PRO A 187     -29.417  17.543   6.239  1.00 28.64           H  
ATOM   2934  C   PRO A 187     -29.566  17.321   4.103  1.00 28.64           C  
ATOM   2935  CB  PRO A 187     -29.003  19.475   5.357  1.00 28.64           C  
ATOM   2936  HB2 PRO A 187     -29.132  19.819   6.383  1.00 28.64           H  
ATOM   2937  HB3 PRO A 187     -29.810  19.851   4.728  1.00 28.64           H  
ATOM   2938  O   PRO A 187     -28.991  17.433   3.019  1.00 28.64           O  
ATOM   2939  CG  PRO A 187     -27.632  19.920   4.842  1.00 28.64           C  
ATOM   2940  HG2 PRO A 187     -27.639  19.928   3.752  1.00 28.64           H  
ATOM   2941  HG3 PRO A 187     -27.348  20.898   5.231  1.00 28.64           H  
ATOM   2942  CD  PRO A 187     -26.696  18.821   5.335  1.00 28.64           C  
ATOM   2943  HD2 PRO A 187     -25.855  18.718   4.649  1.00 28.64           H  
ATOM   2944  HD3 PRO A 187     -26.344  19.053   6.340  1.00 28.64           H  
ATOM   2945  N   ASP A 188     -30.725  16.675   4.263  1.00 29.51           N  
ATOM   2946  H   ASP A 188     -31.083  16.525   5.196  1.00 29.51           H  
ATOM   2947  CA  ASP A 188     -31.521  16.148   3.152  1.00 29.51           C  
ATOM   2948  HA  ASP A 188     -30.974  15.341   2.664  1.00 29.51           H  
ATOM   2949  C   ASP A 188     -31.749  17.266   2.127  1.00 29.51           C  
ATOM   2950  CB  ASP A 188     -32.879  15.603   3.648  1.00 29.51           C  
ATOM   2951  HB2 ASP A 188     -33.586  15.639   2.819  1.00 29.51           H  
ATOM   2952  HB3 ASP A 188     -33.265  16.251   4.434  1.00 29.51           H  
ATOM   2953  O   ASP A 188     -32.531  18.199   2.344  1.00 29.51           O  
ATOM   2954  CG  ASP A 188     -32.847  14.150   4.133  1.00 29.51           C  
ATOM   2955  OD1 ASP A 188     -32.103  13.348   3.529  1.00 29.51           O  
ATOM   2956  OD2 ASP A 188     -33.602  13.855   5.087  1.00 29.51           O  
ATOM   2957  N   ILE A 189     -31.037  17.196   1.001  1.00 27.07           N  
ATOM   2958  H   ILE A 189     -30.361  16.451   0.913  1.00 27.07           H  
ATOM   2959  CA  ILE A 189     -31.295  18.061  -0.143  1.00 27.07           C  
ATOM   2960  HA  ILE A 189     -31.552  19.056   0.221  1.00 27.07           H  
ATOM   2961  C   ILE A 189     -32.518  17.474  -0.839  1.00 27.07           C  
ATOM   2962  CB  ILE A 189     -30.066  18.217  -1.066  1.00 27.07           C  
ATOM   2963  HB  ILE A 189     -29.793  17.237  -1.458  1.00 27.07           H  
ATOM   2964  O   ILE A 189     -32.434  16.499  -1.580  1.00 27.07           O  
ATOM   2965  CG1 ILE A 189     -28.867  18.796  -0.279  1.00 27.07           C  
ATOM   2966 HG12 ILE A 189     -28.617  18.112   0.532  1.00 27.07           H  
ATOM   2967 HG13 ILE A 189     -29.145  19.754   0.161  1.00 27.07           H  
ATOM   2968  CG2 ILE A 189     -30.424  19.140  -2.247  1.00 27.07           C  
ATOM   2969 HG21 ILE A 189     -29.617  19.144  -2.980  1.00 27.07           H  
ATOM   2970 HG22 ILE A 189     -31.323  18.787  -2.753  1.00 27.07           H  
ATOM   2971 HG23 ILE A 189     -30.600  20.156  -1.891  1.00 27.07           H  
ATOM   2972  CD1 ILE A 189     -27.590  18.984  -1.108  1.00 27.07           C  
ATOM   2973 HD11 ILE A 189     -27.346  18.058  -1.629  1.00 27.07           H  
ATOM   2974 HD12 ILE A 189     -27.718  19.789  -1.830  1.00 27.07           H  
ATOM   2975 HD13 ILE A 189     -26.766  19.244  -0.443  1.00 27.07           H  
ATOM   2976  N   ASN A 190     -33.670  18.075  -0.564  1.00 28.60           N  
ATOM   2977  H   ASN A 190     -33.664  18.779   0.160  1.00 28.60           H  
ATOM   2978  CA  ASN A 190     -34.923  17.786  -1.241  1.00 28.60           C  
ATOM   2979  HA  ASN A 190     -35.050  16.705  -1.299  1.00 28.60           H  
ATOM   2980  C   ASN A 190     -34.856  18.353  -2.673  1.00 28.60           C  
ATOM   2981  CB  ASN A 190     -36.048  18.376  -0.367  1.00 28.60           C  
ATOM   2982  HB2 ASN A 190     -35.825  18.173   0.680  1.00 28.60           H  
ATOM   2983  HB3 ASN A 190     -36.103  19.456  -0.506  1.00 28.60           H  
ATOM   2984  O   ASN A 190     -35.027  19.558  -2.874  1.00 28.60           O  
ATOM   2985  CG  ASN A 190     -37.407  17.770  -0.645  1.00 28.60           C  
ATOM   2986  ND2 ASN A 190     -38.414  18.161   0.098  1.00 28.60           N  
ATOM   2987 HD21 ASN A 190     -39.293  17.718  -0.127  1.00 28.60           H  
ATOM   2988 HD22 ASN A 190     -38.281  18.833   0.841  1.00 28.60           H  
ATOM   2989  OD1 ASN A 190     -37.588  16.921  -1.491  1.00 28.60           O  
ATOM   2990  N   ILE A 191     -34.535  17.508  -3.657  1.00 27.09           N  
ATOM   2991  H   ILE A 191     -34.360  16.544  -3.416  1.00 27.09           H  
ATOM   2992  CA  ILE A 191     -34.493  17.881  -5.079  1.00 27.09           C  
ATOM   2993  HA  ILE A 191     -34.319  18.955  -5.150  1.00 27.09           H  
ATOM   2994  C   ILE A 191     -35.875  17.611  -5.688  1.00 27.09           C  
ATOM   2995  CB  ILE A 191     -33.336  17.191  -5.853  1.00 27.09           C  
ATOM   2996  HB  ILE A 191     -33.569  16.131  -5.954  1.00 27.09           H  
ATOM   2997  O   ILE A 191     -36.069  16.639  -6.406  1.00 27.09           O  
ATOM   2998  CG1 ILE A 191     -31.982  17.312  -5.117  1.00 27.09           C  
ATOM   2999 HG12 ILE A 191     -31.703  18.363  -5.046  1.00 27.09           H  
ATOM   3000 HG13 ILE A 191     -32.087  16.914  -4.108  1.00 27.09           H  
ATOM   3001  CG2 ILE A 191     -33.214  17.814  -7.260  1.00 27.09           C  
ATOM   3002 HG21 ILE A 191     -32.910  18.859  -7.188  1.00 27.09           H  
ATOM   3003 HG22 ILE A 191     -32.489  17.264  -7.860  1.00 27.09           H  
ATOM   3004 HG23 ILE A 191     -34.168  17.763  -7.785  1.00 27.09           H  
ATOM   3005  CD1 ILE A 191     -30.831  16.532  -5.766  1.00 27.09           C  
ATOM   3006 HD11 ILE A 191     -29.961  16.567  -5.110  1.00 27.09           H  
ATOM   3007 HD12 ILE A 191     -31.122  15.492  -5.912  1.00 27.09           H  
ATOM   3008 HD13 ILE A 191     -30.557  16.975  -6.724  1.00 27.09           H  
ATOM   3009  N   ASP A 192     -36.831  18.484  -5.376  1.00 26.83           N  
ATOM   3010  H   ASP A 192     -36.612  19.184  -4.681  1.00 26.83           H  
ATOM   3011  CA  ASP A 192     -38.080  18.651  -6.126  1.00 26.83           C  
ATOM   3012  HA  ASP A 192     -38.033  18.065  -7.044  1.00 26.83           H  
ATOM   3013  C   ASP A 192     -38.167  20.128  -6.539  1.00 26.83           C  
ATOM   3014  CB  ASP A 192     -39.308  18.185  -5.300  1.00 26.83           C  
ATOM   3015  HB2 ASP A 192     -39.037  18.127  -4.246  1.00 26.83           H  
ATOM   3016  HB3 ASP A 192     -40.096  18.933  -5.383  1.00 26.83           H  
ATOM   3017  O   ASP A 192     -38.665  20.974  -5.788  1.00 26.83           O  
ATOM   3018  CG  ASP A 192     -39.940  16.852  -5.736  1.00 26.83           C  
ATOM   3019  OD1 ASP A 192     -39.672  16.389  -6.867  1.00 26.83           O  
ATOM   3020  OD2 ASP A 192     -40.791  16.357  -4.961  1.00 26.83           O  
ATOM   3021  N   ARG A 193     -37.591  20.454  -7.706  1.00 29.06           N  
ATOM   3022  H   ARG A 193     -37.071  19.730  -8.181  1.00 29.06           H  
ATOM   3023  CA  ARG A 193     -37.831  21.671  -8.502  1.00 29.06           C  
ATOM   3024  HA  ARG A 193     -38.898  21.733  -8.718  1.00 29.06           H  
ATOM   3025  C   ARG A 193     -37.170  21.596  -9.872  1.00 29.06           C  
ATOM   3026  CB  ARG A 193     -37.358  22.939  -7.772  1.00 29.06           C  
ATOM   3027  HB2 ARG A 193     -36.738  22.671  -6.916  1.00 29.06           H  
ATOM   3028  HB3 ARG A 193     -36.764  23.560  -8.443  1.00 29.06           H  
ATOM   3029  O   ARG A 193     -35.982  21.217  -9.926  1.00 29.06           O  
ATOM   3030  CG  ARG A 193     -38.581  23.739  -7.317  1.00 29.06           C  
ATOM   3031  HG2 ARG A 193     -39.128  24.086  -8.194  1.00 29.06           H  
ATOM   3032  HG3 ARG A 193     -39.250  23.116  -6.723  1.00 29.06           H  
ATOM   3033  CD  ARG A 193     -38.155  24.942  -6.485  1.00 29.06           C  
ATOM   3034  HD2 ARG A 193     -37.486  24.603  -5.694  1.00 29.06           H  
ATOM   3035  HD3 ARG A 193     -37.620  25.638  -7.132  1.00 29.06           H  
ATOM   3036  NE  ARG A 193     -39.329  25.584  -5.876  1.00 29.06           N  
ATOM   3037  HE  ARG A 193     -40.139  24.988  -5.786  1.00 29.06           H  
ATOM   3038  NH1 ARG A 193     -38.358  27.601  -5.418  1.00 29.06           N  
ATOM   3039 HH11 ARG A 193     -38.391  28.525  -5.012  1.00 29.06           H  
ATOM   3040 HH12 ARG A 193     -37.509  27.244  -5.832  1.00 29.06           H  
ATOM   3041  NH2 ARG A 193     -40.476  27.229  -4.819  1.00 29.06           N  
ATOM   3042 HH21 ARG A 193     -41.266  26.602  -4.759  1.00 29.06           H  
ATOM   3043 HH22 ARG A 193     -40.515  28.152  -4.412  1.00 29.06           H  
ATOM   3044  CZ  ARG A 193     -39.382  26.799  -5.377  1.00 29.06           C  
ATOM   3045  OXT ARG A 193     -37.878  21.998 -10.817  1.00 29.06           O  
TER    3046      ARG A 193                                                       
END   
