# Supplementary material for: Widespread Horizontal Gene Transfer Among Animal Viruses
Source: bioRxiv. 2024 Mar 26:2024.03.25.586562. Preprint. [Version 2] doi: 10.1101/2024.03.25.586562 (PMC11071296; doi:10.1101/2024.03.25.586562)
Supplement: Supplement 7 [file media-7.zip › File7_PDB/Adeno38640_OncoidE4.pdb]

ATOM      1  N   MET A   1     -25.870  -1.767 -17.872  1.00 34.47           N  
ATOM      2  H   MET A   1     -26.171  -2.525 -18.468  1.00 34.47           H  
ATOM      3  H2  MET A   1     -26.497  -0.985 -17.995  1.00 34.47           H  
ATOM      4  H3  MET A   1     -25.909  -2.086 -16.914  1.00 34.47           H  
ATOM      5  CA  MET A   1     -24.480  -1.381 -18.200  1.00 34.47           C  
ATOM      6  HA  MET A   1     -24.405  -1.123 -19.256  1.00 34.47           H  
ATOM      7  C   MET A   1     -23.610  -2.594 -17.951  1.00 34.47           C  
ATOM      8  CB  MET A   1     -24.004  -0.180 -17.367  1.00 34.47           C  
ATOM      9  HB2 MET A   1     -22.919  -0.102 -17.439  1.00 34.47           H  
ATOM     10  HB3 MET A   1     -24.274  -0.319 -16.320  1.00 34.47           H  
ATOM     11  O   MET A   1     -23.570  -3.053 -16.816  1.00 34.47           O  
ATOM     12  CG  MET A   1     -24.611   1.125 -17.892  1.00 34.47           C  
ATOM     13  HG2 MET A   1     -25.699   1.057 -17.884  1.00 34.47           H  
ATOM     14  HG3 MET A   1     -24.285   1.260 -18.923  1.00 34.47           H  
ATOM     15  SD  MET A   1     -24.126   2.591 -16.947  1.00 34.47           S  
ATOM     16  CE  MET A   1     -24.544   3.876 -18.160  1.00 34.47           C  
ATOM     17  HE1 MET A   1     -23.951   3.737 -19.064  1.00 34.47           H  
ATOM     18  HE2 MET A   1     -24.326   4.859 -17.741  1.00 34.47           H  
ATOM     19  HE3 MET A   1     -25.603   3.821 -18.411  1.00 34.47           H  
ATOM     20  N   ALA A   2     -23.053  -3.173 -19.015  1.00 31.45           N  
ATOM     21  H   ALA A   2     -23.083  -2.720 -19.917  1.00 31.45           H  
ATOM     22  CA  ALA A   2     -22.313  -4.428 -18.966  1.00 31.45           C  
ATOM     23  HA  ALA A   2     -23.000  -5.236 -18.713  1.00 31.45           H  
ATOM     24  C   ALA A   2     -21.204  -4.374 -17.903  1.00 31.45           C  
ATOM     25  CB  ALA A   2     -21.750  -4.695 -20.369  1.00 31.45           C  
ATOM     26  HB1 ALA A   2     -21.063  -3.900 -20.660  1.00 31.45           H  
ATOM     27  HB2 ALA A   2     -22.558  -4.761 -21.097  1.00 31.45           H  
ATOM     28  HB3 ALA A   2     -21.206  -5.640 -20.371  1.00 31.45           H  
ATOM     29  O   ALA A   2     -20.402  -3.439 -17.886  1.00 31.45           O  
ATOM     30  N   ASN A   3     -21.170  -5.375 -17.019  1.00 30.04           N  
ATOM     31  H   ASN A   3     -21.872  -6.098 -17.093  1.00 30.04           H  
ATOM     32  CA  ASN A   3     -19.993  -5.679 -16.214  1.00 30.04           C  
ATOM     33  HA  ASN A   3     -19.654  -4.790 -15.684  1.00 30.04           H  
ATOM     34  C   ASN A   3     -18.891  -6.101 -17.192  1.00 30.04           C  
ATOM     35  CB  ASN A   3     -20.314  -6.809 -15.205  1.00 30.04           C  
ATOM     36  HB2 ASN A   3     -19.411  -7.396 -15.037  1.00 30.04           H  
ATOM     37  HB3 ASN A   3     -21.056  -7.487 -15.626  1.00 30.04           H  
ATOM     38  O   ASN A   3     -18.750  -7.281 -17.496  1.00 30.04           O  
ATOM     39  CG  ASN A   3     -20.757  -6.351 -13.829  1.00 30.04           C  
ATOM     40  ND2 ASN A   3     -21.319  -7.249 -13.053  1.00 30.04           N  
ATOM     41 HD21 ASN A   3     -21.601  -6.944 -12.132  1.00 30.04           H  
ATOM     42 HD22 ASN A   3     -21.446  -8.195 -13.383  1.00 30.04           H  
ATOM     43  OD1 ASN A   3     -20.575  -5.221 -13.406  1.00 30.04           O  
ATOM     44  N   MET A   4     -18.137  -5.137 -17.717  1.00 30.47           N  
ATOM     45  H   MET A   4     -18.396  -4.174 -17.558  1.00 30.47           H  
ATOM     46  CA  MET A   4     -16.867  -5.427 -18.367  1.00 30.47           C  
ATOM     47  HA  MET A   4     -17.000  -6.226 -19.096  1.00 30.47           H  
ATOM     48  C   MET A   4     -15.930  -5.927 -17.270  1.00 30.47           C  
ATOM     49  CB  MET A   4     -16.313  -4.195 -19.100  1.00 30.47           C  
ATOM     50  HB2 MET A   4     -16.272  -3.345 -18.420  1.00 30.47           H  
ATOM     51  HB3 MET A   4     -15.300  -4.417 -19.436  1.00 30.47           H  
ATOM     52  O   MET A   4     -15.334  -5.147 -16.528  1.00 30.47           O  
ATOM     53  CG  MET A   4     -17.164  -3.828 -20.321  1.00 30.47           C  
ATOM     54  HG2 MET A   4     -18.170  -3.582 -19.979  1.00 30.47           H  
ATOM     55  HG3 MET A   4     -17.235  -4.690 -20.985  1.00 30.47           H  
ATOM     56  SD  MET A   4     -16.537  -2.415 -21.269  1.00 30.47           S  
ATOM     57  CE  MET A   4     -15.193  -3.198 -22.208  1.00 30.47           C  
ATOM     58  HE1 MET A   4     -14.439  -3.591 -21.526  1.00 30.47           H  
ATOM     59  HE2 MET A   4     -14.730  -2.458 -22.861  1.00 30.47           H  
ATOM     60  HE3 MET A   4     -15.593  -4.008 -22.818  1.00 30.47           H  
ATOM     61  N   THR A   5     -15.865  -7.246 -17.109  1.00 34.17           N  
ATOM     62  H   THR A   5     -16.482  -7.834 -17.651  1.00 34.17           H  
ATOM     63  CA  THR A   5     -14.775  -7.914 -16.406  1.00 34.17           C  
ATOM     64  HA  THR A   5     -14.636  -7.472 -15.419  1.00 34.17           H  
ATOM     65  C   THR A   5     -13.517  -7.675 -17.223  1.00 34.17           C  
ATOM     66  CB  THR A   5     -15.052  -9.417 -16.243  1.00 34.17           C  
ATOM     67  HB  THR A   5     -14.124  -9.936 -16.001  1.00 34.17           H  
ATOM     68  O   THR A   5     -13.211  -8.421 -18.148  1.00 34.17           O  
ATOM     69  CG2 THR A   5     -16.060  -9.675 -15.123  1.00 34.17           C  
ATOM     70 HG21 THR A   5     -16.228 -10.748 -15.035  1.00 34.17           H  
ATOM     71 HG22 THR A   5     -17.006  -9.185 -15.356  1.00 34.17           H  
ATOM     72 HG23 THR A   5     -15.671  -9.294 -14.179  1.00 34.17           H  
ATOM     73  OG1 THR A   5     -15.597  -9.950 -17.426  1.00 34.17           O  
ATOM     74  HG1 THR A   5     -14.907  -9.913 -18.093  1.00 34.17           H  
ATOM     75  N   VAL A   6     -12.837  -6.567 -16.938  1.00 36.97           N  
ATOM     76  H   VAL A   6     -13.218  -5.923 -16.260  1.00 36.97           H  
ATOM     77  CA  VAL A   6     -11.540  -6.268 -17.537  1.00 36.97           C  
ATOM     78  HA  VAL A   6     -11.659  -6.363 -18.617  1.00 36.97           H  
ATOM     79  C   VAL A   6     -10.544  -7.318 -17.018  1.00 36.97           C  
ATOM     80  CB  VAL A   6     -11.081  -4.827 -17.239  1.00 36.97           C  
ATOM     81  HB  VAL A   6     -10.649  -4.772 -16.240  1.00 36.97           H  
ATOM     82  O   VAL A   6     -10.556  -7.578 -15.808  1.00 36.97           O  
ATOM     83  CG1 VAL A   6     -10.050  -4.420 -18.288  1.00 36.97           C  
ATOM     84 HG11 VAL A   6      -9.206  -5.109 -18.264  1.00 36.97           H  
ATOM     85 HG12 VAL A   6     -10.490  -4.447 -19.285  1.00 36.97           H  
ATOM     86 HG13 VAL A   6      -9.698  -3.406 -18.096  1.00 36.97           H  
ATOM     87  CG2 VAL A   6     -12.211  -3.790 -17.342  1.00 36.97           C  
ATOM     88 HG21 VAL A   6     -11.799  -2.786 -17.249  1.00 36.97           H  
ATOM     89 HG22 VAL A   6     -12.716  -3.881 -18.303  1.00 36.97           H  
ATOM     90 HG23 VAL A   6     -12.932  -3.937 -16.537  1.00 36.97           H  
ATOM     91  N   PRO A   7      -9.739  -7.970 -17.883  1.00 35.55           N  
ATOM     92  CA  PRO A   7      -8.769  -8.974 -17.449  1.00 35.55           C  
ATOM     93  HA  PRO A   7      -9.297  -9.836 -17.041  1.00 35.55           H  
ATOM     94  C   PRO A   7      -7.848  -8.364 -16.396  1.00 35.55           C  
ATOM     95  CB  PRO A   7      -7.989  -9.386 -18.705  1.00 35.55           C  
ATOM     96  HB2 PRO A   7      -7.771 -10.454 -18.708  1.00 35.55           H  
ATOM     97  HB3 PRO A   7      -7.062  -8.818 -18.789  1.00 35.55           H  
ATOM     98  O   PRO A   7      -7.241  -7.333 -16.649  1.00 35.55           O  
ATOM     99  CG  PRO A   7      -8.908  -8.999 -19.860  1.00 35.55           C  
ATOM    100  HG2 PRO A   7      -8.345  -8.749 -20.759  1.00 35.55           H  
ATOM    101  HG3 PRO A   7      -9.601  -9.816 -20.060  1.00 35.55           H  
ATOM    102  CD  PRO A   7      -9.683  -7.800 -19.327  1.00 35.55           C  
ATOM    103  HD2 PRO A   7      -9.142  -6.887 -19.572  1.00 35.55           H  
ATOM    104  HD3 PRO A   7     -10.677  -7.788 -19.775  1.00 35.55           H  
ATOM    105  N   THR A   8      -7.754  -8.940 -15.203  1.00 47.35           N  
ATOM    106  H   THR A   8      -8.233  -9.808 -15.015  1.00 47.35           H  
ATOM    107  CA  THR A   8      -6.867  -8.404 -14.163  1.00 47.35           C  
ATOM    108  HA  THR A   8      -7.143  -7.364 -13.993  1.00 47.35           H  
ATOM    109  C   THR A   8      -5.408  -8.475 -14.632  1.00 47.35           C  
ATOM    110  CB  THR A   8      -7.040  -9.166 -12.843  1.00 47.35           C  
ATOM    111  HB  THR A   8      -6.168  -9.009 -12.207  1.00 47.35           H  
ATOM    112  O   THR A   8      -5.002  -9.544 -15.091  1.00 47.35           O  
ATOM    113  CG2 THR A   8      -8.284  -8.673 -12.106  1.00 47.35           C  
ATOM    114 HG21 THR A   8      -8.198  -7.600 -11.931  1.00 47.35           H  
ATOM    115 HG22 THR A   8      -9.174  -8.870 -12.703  1.00 47.35           H  
ATOM    116 HG23 THR A   8      -8.361  -9.185 -11.147  1.00 47.35           H  
ATOM    117  OG1 THR A   8      -7.230 -10.545 -13.074  1.00 47.35           O  
ATOM    118  HG1 THR A   8      -6.406 -10.874 -13.440  1.00 47.35           H  
ATOM    119  N   PRO A   9      -4.618  -7.385 -14.530  1.00 50.63           N  
ATOM    120  CA  PRO A   9      -3.178  -7.431 -14.783  1.00 50.63           C  
ATOM    121  HA  PRO A   9      -3.010  -7.593 -15.848  1.00 50.63           H  
ATOM    122  C   PRO A   9      -2.532  -8.559 -13.974  1.00 50.63           C  
ATOM    123  CB  PRO A   9      -2.623  -6.063 -14.373  1.00 50.63           C  
ATOM    124  HB2 PRO A   9      -2.227  -6.111 -13.359  1.00 50.63           H  
ATOM    125  HB3 PRO A   9      -1.848  -5.723 -15.060  1.00 50.63           H  
ATOM    126  O   PRO A   9      -2.945  -8.785 -12.833  1.00 50.63           O  
ATOM    127  CG  PRO A   9      -3.839  -5.138 -14.396  1.00 50.63           C  
ATOM    128  HG2 PRO A   9      -3.945  -4.713 -15.393  1.00 50.63           H  
ATOM    129  HG3 PRO A   9      -3.756  -4.345 -13.653  1.00 50.63           H  
ATOM    130  CD  PRO A   9      -5.027  -6.055 -14.114  1.00 50.63           C  
ATOM    131  HD2 PRO A   9      -5.892  -5.714 -14.683  1.00 50.63           H  
ATOM    132  HD3 PRO A   9      -5.257  -6.059 -13.049  1.00 50.63           H  
ATOM    133  N   SER A  10      -1.547  -9.239 -14.569  1.00 54.41           N  
ATOM    134  H   SER A  10      -1.220  -8.918 -15.469  1.00 54.41           H  
ATOM    135  CA  SER A  10      -0.868 -10.419 -14.017  1.00 54.41           C  
ATOM    136  HA  SER A  10      -1.548 -11.268 -14.089  1.00 54.41           H  
ATOM    137  C   SER A  10      -0.477 -10.253 -12.546  1.00 54.41           C  
ATOM    138  CB  SER A  10       0.382 -10.736 -14.852  1.00 54.41           C  
ATOM    139  HB2 SER A  10       0.930 -11.562 -14.399  1.00 54.41           H  
ATOM    140  HB3 SER A  10       0.072 -11.032 -15.854  1.00 54.41           H  
ATOM    141  O   SER A  10      -0.070  -9.167 -12.122  1.00 54.41           O  
ATOM    142  OG  SER A  10       1.226  -9.603 -14.952  1.00 54.41           O  
ATOM    143  HG  SER A  10       1.643  -9.471 -14.098  1.00 54.41           H  
ATOM    144  N   ASP A  11      -0.581 -11.340 -11.779  1.00 59.96           N  
ATOM    145  H   ASP A  11      -0.948 -12.193 -12.176  1.00 59.96           H  
ATOM    146  CA  ASP A  11      -0.184 -11.374 -10.373  1.00 59.96           C  
ATOM    147  HA  ASP A  11      -0.764 -10.623  -9.836  1.00 59.96           H  
ATOM    148  C   ASP A  11       1.302 -11.022 -10.219  1.00 59.96           C  
ATOM    149  CB  ASP A  11      -0.488 -12.752  -9.754  1.00 59.96           C  
ATOM    150  HB2 ASP A  11      -0.062 -13.530 -10.388  1.00 59.96           H  
ATOM    151  HB3 ASP A  11       0.003 -12.809  -8.783  1.00 59.96           H  
ATOM    152  O   ASP A  11       2.149 -11.424 -11.014  1.00 59.96           O  
ATOM    153  CG  ASP A  11      -1.984 -13.023  -9.534  1.00 59.96           C  
ATOM    154  OD1 ASP A  11      -2.759 -12.046  -9.428  1.00 59.96           O  
ATOM    155  OD2 ASP A  11      -2.351 -14.213  -9.437  1.00 59.96           O  
ATOM    156  N   CYS A  12       1.636 -10.294  -9.154  1.00 71.59           N  
ATOM    157  H   CYS A  12       0.896 -10.034  -8.518  1.00 71.59           H  
ATOM    158  CA  CYS A  12       2.987  -9.798  -8.874  1.00 71.59           C  
ATOM    159  HA  CYS A  12       3.393  -9.405  -9.806  1.00 71.59           H  
ATOM    160  C   CYS A  12       3.973 -10.895  -8.392  1.00 71.59           C  
ATOM    161  CB  CYS A  12       2.814  -8.639  -7.886  1.00 71.59           C  
ATOM    162  HB2 CYS A  12       2.670  -9.026  -6.878  1.00 71.59           H  
ATOM    163  HB3 CYS A  12       1.945  -8.044  -8.170  1.00 71.59           H  
ATOM    164  O   CYS A  12       4.988 -10.602  -7.758  1.00 71.59           O  
ATOM    165  SG  CYS A  12       4.256  -7.564  -7.935  1.00 71.59           S  
ATOM    166  HG  CYS A  12       4.339  -7.357  -9.252  1.00 71.59           H  
ATOM    167  N   ALA A  13       3.649 -12.167  -8.645  1.00 70.44           N  
ATOM    168  H   ALA A  13       2.855 -12.325  -9.249  1.00 70.44           H  
ATOM    169  CA  ALA A  13       4.405 -13.339  -8.205  1.00 70.44           C  
ATOM    170  HA  ALA A  13       4.880 -13.116  -7.249  1.00 70.44           H  
ATOM    171  C   ALA A  13       5.530 -13.741  -9.177  1.00 70.44           C  
ATOM    172  CB  ALA A  13       3.411 -14.487  -7.986  1.00 70.44           C  
ATOM    173  HB1 ALA A  13       2.931 -14.753  -8.928  1.00 70.44           H  
ATOM    174  HB2 ALA A  13       3.941 -15.358  -7.602  1.00 70.44           H  
ATOM    175  HB3 ALA A  13       2.650 -14.190  -7.263  1.00 70.44           H  
ATOM    176  O   ALA A  13       6.425 -14.492  -8.798  1.00 70.44           O  
ATOM    177  N   SER A  14       5.506 -13.256 -10.422  1.00 75.46           N  
ATOM    178  H   SER A  14       4.756 -12.639 -10.699  1.00 75.46           H  
ATOM    179  CA  SER A  14       6.570 -13.500 -11.401  1.00 75.46           C  
ATOM    180  HA  SER A  14       6.833 -14.556 -11.345  1.00 75.46           H  
ATOM    181  C   SER A  14       7.828 -12.671 -11.106  1.00 75.46           C  
ATOM    182  CB  SER A  14       6.060 -13.224 -12.821  1.00 75.46           C  
ATOM    183  HB2 SER A  14       5.367 -14.018 -13.099  1.00 75.46           H  
ATOM    184  HB3 SER A  14       6.890 -13.231 -13.528  1.00 75.46           H  
ATOM    185  O   SER A  14       7.719 -11.588 -10.519  1.00 75.46           O  
ATOM    186  OG  SER A  14       5.373 -11.989 -12.907  1.00 75.46           O  
ATOM    187  HG  SER A  14       5.978 -11.256 -12.769  1.00 75.46           H  
ATOM    188  N   PRO A  15       9.019 -13.111 -11.565  1.00 84.27           N  
ATOM    189  CA  PRO A  15      10.230 -12.296 -11.525  1.00 84.27           C  
ATOM    190  HA  PRO A  15      10.574 -12.244 -10.492  1.00 84.27           H  
ATOM    191  C   PRO A  15       9.974 -10.882 -12.057  1.00 84.27           C  
ATOM    192  CB  PRO A  15      11.268 -13.043 -12.367  1.00 84.27           C  
ATOM    193  HB2 PRO A  15      11.204 -12.730 -13.409  1.00 84.27           H  
ATOM    194  HB3 PRO A  15      12.279 -12.898 -11.987  1.00 84.27           H  
ATOM    195  O   PRO A  15       9.216 -10.685 -13.008  1.00 84.27           O  
ATOM    196  CG  PRO A  15      10.822 -14.499 -12.251  1.00 84.27           C  
ATOM    197  HG2 PRO A  15      11.160 -15.096 -13.098  1.00 84.27           H  
ATOM    198  HG3 PRO A  15      11.186 -14.920 -11.314  1.00 84.27           H  
ATOM    199  CD  PRO A  15       9.299 -14.389 -12.206  1.00 84.27           C  
ATOM    200  HD2 PRO A  15       8.885 -15.223 -11.639  1.00 84.27           H  
ATOM    201  HD3 PRO A  15       8.903 -14.385 -13.222  1.00 84.27           H  
ATOM    202  N   SER A  16      10.564  -9.883 -11.407  1.00 89.81           N  
ATOM    203  H   SER A  16      11.212 -10.108 -10.666  1.00 89.81           H  
ATOM    204  CA  SER A  16      10.379  -8.469 -11.741  1.00 89.81           C  
ATOM    205  HA  SER A  16       9.983  -8.384 -12.753  1.00 89.81           H  
ATOM    206  C   SER A  16      11.709  -7.740 -11.685  1.00 89.81           C  
ATOM    207  CB  SER A  16       9.391  -7.804 -10.775  1.00 89.81           C  
ATOM    208  HB2 SER A  16       9.072  -6.849 -11.193  1.00 89.81           H  
ATOM    209  HB3 SER A  16       8.521  -8.449 -10.650  1.00 89.81           H  
ATOM    210  O   SER A  16      12.555  -8.091 -10.863  1.00 89.81           O  
ATOM    211  OG  SER A  16       9.964  -7.588  -9.497  1.00 89.81           O  
ATOM    212  HG  SER A  16      10.845  -7.969  -9.504  1.00 89.81           H  
ATOM    213  N   HIS A  17      11.857  -6.677 -12.464  1.00 91.53           N  
ATOM    214  H   HIS A  17      11.118  -6.439 -13.109  1.00 91.53           H  
ATOM    215  CA  HIS A  17      12.987  -5.758 -12.364  1.00 91.53           C  
ATOM    216  HA  HIS A  17      13.636  -6.066 -11.544  1.00 91.53           H  
ATOM    217  C   HIS A  17      12.492  -4.347 -12.045  1.00 91.53           C  
ATOM    218  CB  HIS A  17      13.829  -5.816 -13.641  1.00 91.53           C  
ATOM    219  HB2 HIS A  17      14.660  -5.115 -13.563  1.00 91.53           H  
ATOM    220  HB3 HIS A  17      14.246  -6.817 -13.748  1.00 91.53           H  
ATOM    221  O   HIS A  17      11.388  -3.950 -12.422  1.00 91.53           O  
ATOM    222  CG  HIS A  17      13.029  -5.493 -14.868  1.00 91.53           C  
ATOM    223  CD2 HIS A  17      12.847  -4.257 -15.425  1.00 91.53           C  
ATOM    224  HD2 HIS A  17      13.286  -3.333 -15.078  1.00 91.53           H  
ATOM    225  ND1 HIS A  17      12.295  -6.389 -15.608  1.00 91.53           N  
ATOM    226  HD1 HIS A  17      12.276  -7.395 -15.516  1.00 91.53           H  
ATOM    227  CE1 HIS A  17      11.692  -5.711 -16.587  1.00 91.53           C  
ATOM    228  HE1 HIS A  17      11.053  -6.173 -17.326  1.00 91.53           H  
ATOM    229  NE2 HIS A  17      11.988  -4.405 -16.515  1.00 91.53           N  
ATOM    230  N   THR A  18      13.310  -3.579 -11.323  1.00 93.72           N  
ATOM    231  H   THR A  18      14.250  -3.911 -11.158  1.00 93.72           H  
ATOM    232  CA  THR A  18      13.004  -2.173 -11.037  1.00 93.72           C  
ATOM    233  HA  THR A  18      11.943  -2.075 -10.806  1.00 93.72           H  
ATOM    234  C   THR A  18      13.312  -1.341 -12.272  1.00 93.72           C  
ATOM    235  CB  THR A  18      13.793  -1.652  -9.830  1.00 93.72           C  
ATOM    236  HB  THR A  18      14.862  -1.773 -10.009  1.00 93.72           H  
ATOM    237  O   THR A  18      14.438  -1.360 -12.755  1.00 93.72           O  
ATOM    238  CG2 THR A  18      13.497  -0.186  -9.507  1.00 93.72           C  
ATOM    239 HG21 THR A  18      13.857   0.454 -10.312  1.00 93.72           H  
ATOM    240 HG22 THR A  18      12.425  -0.040  -9.378  1.00 93.72           H  
ATOM    241 HG23 THR A  18      14.015   0.095  -8.590  1.00 93.72           H  
ATOM    242  OG1 THR A  18      13.427  -2.395  -8.686  1.00 93.72           O  
ATOM    243  HG1 THR A  18      13.545  -3.320  -8.911  1.00 93.72           H  
ATOM    244  N   VAL A  19      12.325  -0.591 -12.749  1.00 94.21           N  
ATOM    245  H   VAL A  19      11.422  -0.641 -12.300  1.00 94.21           H  
ATOM    246  CA  VAL A  19      12.472   0.294 -13.911  1.00 94.21           C  
ATOM    247  HA  VAL A  19      13.362   0.011 -14.472  1.00 94.21           H  
ATOM    248  C   VAL A  19      12.668   1.757 -13.517  1.00 94.21           C  
ATOM    249  CB  VAL A  19      11.285   0.149 -14.870  1.00 94.21           C  
ATOM    250  HB  VAL A  19      11.476   0.853 -15.681  1.00 94.21           H  
ATOM    251  O   VAL A  19      13.238   2.535 -14.273  1.00 94.21           O  
ATOM    252  CG1 VAL A  19      11.195  -1.251 -15.475  1.00 94.21           C  
ATOM    253 HG11 VAL A  19      12.123  -1.477 -16.000  1.00 94.21           H  
ATOM    254 HG12 VAL A  19      11.019  -2.003 -14.706  1.00 94.21           H  
ATOM    255 HG13 VAL A  19      10.387  -1.283 -16.205  1.00 94.21           H  
ATOM    256  CG2 VAL A  19       9.926   0.473 -14.235  1.00 94.21           C  
ATOM    257 HG21 VAL A  19       9.176   0.515 -15.025  1.00 94.21           H  
ATOM    258 HG22 VAL A  19       9.647  -0.307 -13.527  1.00 94.21           H  
ATOM    259 HG23 VAL A  19       9.957   1.443 -13.740  1.00 94.21           H  
ATOM    260  N   ALA A  20      12.212   2.155 -12.324  1.00 95.25           N  
ATOM    261  H   ALA A  20      11.750   1.477 -11.735  1.00 95.25           H  
ATOM    262  CA  ALA A  20      12.401   3.511 -11.819  1.00 95.25           C  
ATOM    263  HA  ALA A  20      13.401   3.845 -12.096  1.00 95.25           H  
ATOM    264  C   ALA A  20      12.279   3.595 -10.292  1.00 95.25           C  
ATOM    265  CB  ALA A  20      11.375   4.444 -12.485  1.00 95.25           C  
ATOM    266  HB1 ALA A  20      11.487   4.408 -13.569  1.00 95.25           H  
ATOM    267  HB2 ALA A  20      11.539   5.471 -12.157  1.00 95.25           H  
ATOM    268  HB3 ALA A  20      10.363   4.140 -12.221  1.00 95.25           H  
ATOM    269  O   ALA A  20      11.607   2.784  -9.650  1.00 95.25           O  
ATOM    270  N   LEU A  21      12.864   4.653  -9.726  1.00 95.51           N  
ATOM    271  H   LEU A  21      13.405   5.264 -10.322  1.00 95.51           H  
ATOM    272  CA  LEU A  21      12.592   5.121  -8.368  1.00 95.51           C  
ATOM    273  HA  LEU A  21      11.982   4.385  -7.844  1.00 95.51           H  
ATOM    274  C   LEU A  21      11.782   6.414  -8.435  1.00 95.51           C  
ATOM    275  CB  LEU A  21      13.905   5.316  -7.590  1.00 95.51           C  
ATOM    276  HB2 LEU A  21      14.547   5.990  -8.157  1.00 95.51           H  
ATOM    277  HB3 LEU A  21      13.678   5.793  -6.637  1.00 95.51           H  
ATOM    278  O   LEU A  21      12.230   7.419  -8.987  1.00 95.51           O  
ATOM    279  CG  LEU A  21      14.676   4.016  -7.313  1.00 95.51           C  
ATOM    280  HG  LEU A  21      14.875   3.498  -8.252  1.00 95.51           H  
ATOM    281  CD1 LEU A  21      16.010   4.337  -6.643  1.00 95.51           C  
ATOM    282 HD11 LEU A  21      15.852   4.829  -5.683  1.00 95.51           H  
ATOM    283 HD12 LEU A  21      16.604   4.981  -7.291  1.00 95.51           H  
ATOM    284 HD13 LEU A  21      16.572   3.419  -6.475  1.00 95.51           H  
ATOM    285  CD2 LEU A  21      13.905   3.081  -6.385  1.00 95.51           C  
ATOM    286 HD21 LEU A  21      13.709   3.570  -5.431  1.00 95.51           H  
ATOM    287 HD22 LEU A  21      12.967   2.777  -6.850  1.00 95.51           H  
ATOM    288 HD23 LEU A  21      14.516   2.193  -6.227  1.00 95.51           H  
ATOM    289  N   VAL A  22      10.585   6.403  -7.854  1.00 94.98           N  
ATOM    290  H   VAL A  22      10.274   5.545  -7.422  1.00 94.98           H  
ATOM    291  CA  VAL A  22       9.683   7.556  -7.839  1.00 94.98           C  
ATOM    292  HA  VAL A  22      10.128   8.358  -8.428  1.00 94.98           H  
ATOM    293  C   VAL A  22       9.537   8.050  -6.408  1.00 94.98           C  
ATOM    294  CB  VAL A  22       8.318   7.238  -8.479  1.00 94.98           C  
ATOM    295  HB  VAL A  22       7.742   6.587  -7.822  1.00 94.98           H  
ATOM    296  O   VAL A  22       9.051   7.333  -5.538  1.00 94.98           O  
ATOM    297  CG1 VAL A  22       7.539   8.542  -8.708  1.00 94.98           C  
ATOM    298 HG11 VAL A  22       7.371   9.055  -7.762  1.00 94.98           H  
ATOM    299 HG12 VAL A  22       6.570   8.312  -9.151  1.00 94.98           H  
ATOM    300 HG13 VAL A  22       8.093   9.194  -9.384  1.00 94.98           H  
ATOM    301  CG2 VAL A  22       8.465   6.548  -9.844  1.00 94.98           C  
ATOM    302 HG21 VAL A  22       8.898   5.556  -9.716  1.00 94.98           H  
ATOM    303 HG22 VAL A  22       7.487   6.425 -10.309  1.00 94.98           H  
ATOM    304 HG23 VAL A  22       9.110   7.134 -10.499  1.00 94.98           H  
ATOM    305  N   ARG A  23       9.954   9.291  -6.152  1.00 93.89           N  
ATOM    306  H   ARG A  23      10.362   9.825  -6.906  1.00 93.89           H  
ATOM    307  CA  ARG A  23       9.733   9.949  -4.860  1.00 93.89           C  
ATOM    308  HA  ARG A  23       9.971   9.246  -4.061  1.00 93.89           H  
ATOM    309  C   ARG A  23       8.258  10.321  -4.706  1.00 93.89           C  
ATOM    310  CB  ARG A  23      10.663  11.161  -4.740  1.00 93.89           C  
ATOM    311  HB2 ARG A  23      11.680  10.845  -4.973  1.00 93.89           H  
ATOM    312  HB3 ARG A  23      10.362  11.924  -5.458  1.00 93.89           H  
ATOM    313  O   ARG A  23       7.671  10.894  -5.628  1.00 93.89           O  
ATOM    314  CG  ARG A  23      10.648  11.752  -3.326  1.00 93.89           C  
ATOM    315  HG2 ARG A  23      10.932  10.981  -2.610  1.00 93.89           H  
ATOM    316  HG3 ARG A  23       9.650  12.116  -3.082  1.00 93.89           H  
ATOM    317  CD  ARG A  23      11.641  12.912  -3.241  1.00 93.89           C  
ATOM    318  HD2 ARG A  23      11.353  13.681  -3.958  1.00 93.89           H  
ATOM    319  HD3 ARG A  23      12.628  12.536  -3.510  1.00 93.89           H  
ATOM    320  NE  ARG A  23      11.659  13.496  -1.890  1.00 93.89           N  
ATOM    321  HE  ARG A  23      10.779  13.493  -1.393  1.00 93.89           H  
ATOM    322  NH1 ARG A  23      13.921  13.905  -1.713  1.00 93.89           N  
ATOM    323 HH11 ARG A  23      14.066  13.538  -2.643  1.00 93.89           H  
ATOM    324 HH12 ARG A  23      14.695  14.266  -1.175  1.00 93.89           H  
ATOM    325  NH2 ARG A  23      12.565  14.524  -0.073  1.00 93.89           N  
ATOM    326 HH21 ARG A  23      13.368  14.876   0.430  1.00 93.89           H  
ATOM    327 HH22 ARG A  23      11.654  14.573   0.361  1.00 93.89           H  
ATOM    328  CZ  ARG A  23      12.709  13.963  -1.235  1.00 93.89           C  
ATOM    329  N   SER A  24       7.669  10.005  -3.559  1.00 93.09           N  
ATOM    330  H   SER A  24       8.190   9.503  -2.854  1.00 93.09           H  
ATOM    331  CA  SER A  24       6.286  10.340  -3.239  1.00 93.09           C  
ATOM    332  HA  SER A  24       5.689  10.221  -4.143  1.00 93.09           H  
ATOM    333  C   SER A  24       6.108  11.790  -2.786  1.00 93.09           C  
ATOM    334  CB  SER A  24       5.731   9.356  -2.210  1.00 93.09           C  
ATOM    335  HB2 SER A  24       4.665   9.533  -2.062  1.00 93.09           H  
ATOM    336  HB3 SER A  24       5.868   8.343  -2.589  1.00 93.09           H  
ATOM    337  O   SER A  24       7.056  12.569  -2.661  1.00 93.09           O  
ATOM    338  OG  SER A  24       6.401   9.506  -0.987  1.00 93.09           O  
ATOM    339  HG  SER A  24       5.826   9.854  -0.302  1.00 93.09           H  
ATOM    340  N   LEU A  25       4.844  12.152  -2.569  1.00 92.22           N  
ATOM    341  H   LEU A  25       4.146  11.423  -2.607  1.00 92.22           H  
ATOM    342  CA  LEU A  25       4.414  13.421  -1.994  1.00 92.22           C  
ATOM    343  HA  LEU A  25       5.284  14.058  -1.834  1.00 92.22           H  
ATOM    344  C   LEU A  25       3.731  13.154  -0.649  1.00 92.22           C  
ATOM    345  CB  LEU A  25       3.425  14.105  -2.953  1.00 92.22           C  
ATOM    346  HB2 LEU A  25       3.035  15.005  -2.478  1.00 92.22           H  
ATOM    347  HB3 LEU A  25       2.586  13.427  -3.116  1.00 92.22           H  
ATOM    348  O   LEU A  25       3.080  12.115  -0.534  1.00 92.22           O  
ATOM    349  CG  LEU A  25       4.015  14.492  -4.317  1.00 92.22           C  
ATOM    350  HG  LEU A  25       4.445  13.614  -4.801  1.00 92.22           H  
ATOM    351  CD1 LEU A  25       2.892  15.021  -5.209  1.00 92.22           C  
ATOM    352 HD11 LEU A  25       2.445  15.909  -4.762  1.00 92.22           H  
ATOM    353 HD12 LEU A  25       2.132  14.250  -5.331  1.00 92.22           H  
ATOM    354 HD13 LEU A  25       3.298  15.274  -6.189  1.00 92.22           H  
ATOM    355  CD2 LEU A  25       5.090  15.571  -4.189  1.00 92.22           C  
ATOM    356 HD21 LEU A  25       5.433  15.871  -5.179  1.00 92.22           H  
ATOM    357 HD22 LEU A  25       5.948  15.177  -3.645  1.00 92.22           H  
ATOM    358 HD23 LEU A  25       4.697  16.443  -3.666  1.00 92.22           H  
ATOM    359  N   PRO A  26       3.738  14.106   0.307  1.00 90.62           N  
ATOM    360  CA  PRO A  26       3.179  13.935   1.657  1.00 90.62           C  
ATOM    361  HA  PRO A  26       3.882  13.340   2.240  1.00 90.62           H  
ATOM    362  C   PRO A  26       1.786  13.283   1.753  1.00 90.62           C  
ATOM    363  CB  PRO A  26       3.142  15.364   2.212  1.00 90.62           C  
ATOM    364  HB2 PRO A  26       3.150  15.397   3.301  1.00 90.62           H  
ATOM    365  HB3 PRO A  26       2.265  15.889   1.832  1.00 90.62           H  
ATOM    366  O   PRO A  26       1.450  12.629   2.739  1.00 90.62           O  
ATOM    367  CG  PRO A  26       4.400  15.988   1.616  1.00 90.62           C  
ATOM    368  HG2 PRO A  26       5.275  15.654   2.173  1.00 90.62           H  
ATOM    369  HG3 PRO A  26       4.346  17.076   1.596  1.00 90.62           H  
ATOM    370  CD  PRO A  26       4.422  15.393   0.211  1.00 90.62           C  
ATOM    371  HD2 PRO A  26       5.456  15.277  -0.113  1.00 90.62           H  
ATOM    372  HD3 PRO A  26       3.882  16.047  -0.473  1.00 90.62           H  
ATOM    373  N   GLY A  27       0.946  13.442   0.723  1.00 90.35           N  
ATOM    374  H   GLY A  27       1.302  13.935  -0.083  1.00 90.35           H  
ATOM    375  CA  GLY A  27      -0.363  12.785   0.612  1.00 90.35           C  
ATOM    376  HA2 GLY A  27      -0.804  13.074  -0.342  1.00 90.35           H  
ATOM    377  HA3 GLY A  27      -1.026  13.127   1.406  1.00 90.35           H  
ATOM    378  C   GLY A  27      -0.321  11.252   0.640  1.00 90.35           C  
ATOM    379  O   GLY A  27      -1.262  10.616   1.108  1.00 90.35           O  
ATOM    380  N   VAL A  28       0.773  10.655   0.167  1.00 92.95           N  
ATOM    381  H   VAL A  28       1.547  11.240  -0.114  1.00 92.95           H  
ATOM    382  CA  VAL A  28       0.940   9.206  -0.024  1.00 92.95           C  
ATOM    383  HA  VAL A  28       0.040   8.811  -0.495  1.00 92.95           H  
ATOM    384  C   VAL A  28       1.095   8.452   1.300  1.00 92.95           C  
ATOM    385  CB  VAL A  28       2.120   8.943  -0.986  1.00 92.95           C  
ATOM    386  HB  VAL A  28       3.023   9.385  -0.565  1.00 92.95           H  
ATOM    387  O   VAL A  28       0.918   7.239   1.323  1.00 92.95           O  
ATOM    388  CG1 VAL A  28       2.386   7.458  -1.253  1.00 92.95           C  
ATOM    389 HG11 VAL A  28       2.782   6.978  -0.359  1.00 92.95           H  
ATOM    390 HG12 VAL A  28       3.135   7.341  -2.036  1.00 92.95           H  
ATOM    391 HG13 VAL A  28       1.467   6.958  -1.561  1.00 92.95           H  
ATOM    392  CG2 VAL A  28       1.837   9.584  -2.357  1.00 92.95           C  
ATOM    393 HG21 VAL A  28       2.669   9.390  -3.034  1.00 92.95           H  
ATOM    394 HG22 VAL A  28       0.934   9.148  -2.786  1.00 92.95           H  
ATOM    395 HG23 VAL A  28       1.712  10.663  -2.271  1.00 92.95           H  
ATOM    396  N   ILE A  29       1.315   9.146   2.421  1.00 90.84           N  
ATOM    397  H   ILE A  29       1.447  10.144   2.338  1.00 90.84           H  
ATOM    398  CA  ILE A  29       1.547   8.543   3.744  1.00 90.84           C  
ATOM    399  HA  ILE A  29       2.511   8.037   3.694  1.00 90.84           H  
ATOM    400  C   ILE A  29       0.503   7.483   4.153  1.00 90.84           C  
ATOM    401  CB  ILE A  29       1.642   9.675   4.791  1.00 90.84           C  
ATOM    402  HB  ILE A  29       2.337  10.424   4.410  1.00 90.84           H  
ATOM    403  O   ILE A  29       0.853   6.465   4.741  1.00 90.84           O  
ATOM    404  CG1 ILE A  29       2.188   9.201   6.150  1.00 90.84           C  
ATOM    405 HG12 ILE A  29       1.502   8.480   6.594  1.00 90.84           H  
ATOM    406 HG13 ILE A  29       2.253  10.063   6.815  1.00 90.84           H  
ATOM    407  CG2 ILE A  29       0.283  10.371   5.014  1.00 90.84           C  
ATOM    408 HG21 ILE A  29      -0.420   9.701   5.507  1.00 90.84           H  
ATOM    409 HG22 ILE A  29       0.421  11.237   5.662  1.00 90.84           H  
ATOM    410 HG23 ILE A  29      -0.133  10.712   4.066  1.00 90.84           H  
ATOM    411  CD1 ILE A  29       3.581   8.573   6.064  1.00 90.84           C  
ATOM    412 HD11 ILE A  29       3.520   7.577   5.624  1.00 90.84           H  
ATOM    413 HD12 ILE A  29       3.998   8.490   7.068  1.00 90.84           H  
ATOM    414 HD13 ILE A  29       4.240   9.200   5.465  1.00 90.84           H  
ATOM    415  N   ASN A  30      -0.772   7.667   3.780  1.00 89.47           N  
ATOM    416  H   ASN A  30      -0.988   8.512   3.270  1.00 89.47           H  
ATOM    417  CA  ASN A  30      -1.843   6.701   4.074  1.00 89.47           C  
ATOM    418  HA  ASN A  30      -1.858   6.503   5.145  1.00 89.47           H  
ATOM    419  C   ASN A  30      -1.626   5.348   3.376  1.00 89.47           C  
ATOM    420  CB  ASN A  30      -3.206   7.275   3.647  1.00 89.47           C  
ATOM    421  HB2 ASN A  30      -3.960   6.497   3.767  1.00 89.47           H  
ATOM    422  HB3 ASN A  30      -3.180   7.558   2.595  1.00 89.47           H  
ATOM    423  O   ASN A  30      -2.068   4.314   3.869  1.00 89.47           O  
ATOM    424  CG  ASN A  30      -3.636   8.455   4.489  1.00 89.47           C  
ATOM    425  ND2 ASN A  30      -3.285   9.647   4.066  1.00 89.47           N  
ATOM    426 HD21 ASN A  30      -2.758   9.763   3.213  1.00 89.47           H  
ATOM    427 HD22 ASN A  30      -3.408  10.439   4.681  1.00 89.47           H  
ATOM    428  OD1 ASN A  30      -4.309   8.316   5.497  1.00 89.47           O  
ATOM    429  N   PHE A  31      -0.959   5.363   2.224  1.00 90.27           N  
ATOM    430  H   PHE A  31      -0.557   6.238   1.917  1.00 90.27           H  
ATOM    431  CA  PHE A  31      -0.610   4.175   1.459  1.00 90.27           C  
ATOM    432  HA  PHE A  31      -1.345   3.390   1.639  1.00 90.27           H  
ATOM    433  C   PHE A  31       0.757   3.616   1.848  1.00 90.27           C  
ATOM    434  CB  PHE A  31      -0.626   4.513  -0.030  1.00 90.27           C  
ATOM    435  HB2 PHE A  31       0.112   5.284  -0.249  1.00 90.27           H  
ATOM    436  HB3 PHE A  31      -0.323   3.606  -0.553  1.00 90.27           H  
ATOM    437  O   PHE A  31       0.915   2.401   1.863  1.00 90.27           O  
ATOM    438  CG  PHE A  31      -1.974   4.927  -0.574  1.00 90.27           C  
ATOM    439  CD1 PHE A  31      -2.857   3.937  -1.033  1.00 90.27           C  
ATOM    440  HD1 PHE A  31      -2.572   2.897  -0.992  1.00 90.27           H  
ATOM    441  CD2 PHE A  31      -2.341   6.285  -0.642  1.00 90.27           C  
ATOM    442  HD2 PHE A  31      -1.658   7.045  -0.294  1.00 90.27           H  
ATOM    443  CE1 PHE A  31      -4.097   4.303  -1.577  1.00 90.27           C  
ATOM    444  HE1 PHE A  31      -4.748   3.532  -1.962  1.00 90.27           H  
ATOM    445  CE2 PHE A  31      -3.589   6.650  -1.179  1.00 90.27           C  
ATOM    446  HE2 PHE A  31      -3.867   7.691  -1.244  1.00 90.27           H  
ATOM    447  CZ  PHE A  31      -4.461   5.657  -1.660  1.00 90.27           C  
ATOM    448  HZ  PHE A  31      -5.402   5.933  -2.113  1.00 90.27           H  
ATOM    449  N   ALA A  32       1.719   4.478   2.200  1.00 88.00           N  
ATOM    450  H   ALA A  32       1.519   5.467   2.153  1.00 88.00           H  
ATOM    451  CA  ALA A  32       3.087   4.079   2.546  1.00 88.00           C  
ATOM    452  HA  ALA A  32       3.554   3.634   1.667  1.00 88.00           H  
ATOM    453  C   ALA A  32       3.133   3.023   3.664  1.00 88.00           C  
ATOM    454  CB  ALA A  32       3.874   5.337   2.931  1.00 88.00           C  
ATOM    455  HB1 ALA A  32       3.847   6.065   2.120  1.00 88.00           H  
ATOM    456  HB2 ALA A  32       3.456   5.783   3.833  1.00 88.00           H  
ATOM    457  HB3 ALA A  32       4.914   5.069   3.120  1.00 88.00           H  
ATOM    458  O   ALA A  32       3.937   2.098   3.597  1.00 88.00           O  
ATOM    459  N   TRP A  33       2.194   3.090   4.615  1.00 81.62           N  
ATOM    460  H   TRP A  33       1.598   3.905   4.632  1.00 81.62           H  
ATOM    461  CA  TRP A  33       2.039   2.092   5.678  1.00 81.62           C  
ATOM    462  HA  TRP A  33       2.931   2.100   6.305  1.00 81.62           H  
ATOM    463  C   TRP A  33       1.852   0.655   5.165  1.00 81.62           C  
ATOM    464  CB  TRP A  33       0.829   2.478   6.535  1.00 81.62           C  
ATOM    465  HB2 TRP A  33      -0.092   2.160   6.046  1.00 81.62           H  
ATOM    466  HB3 TRP A  33       0.792   3.563   6.629  1.00 81.62           H  
ATOM    467  O   TRP A  33       2.263  -0.299   5.812  1.00 81.62           O  
ATOM    468  CG  TRP A  33       0.882   1.912   7.913  1.00 81.62           C  
ATOM    469  CD1 TRP A  33       0.650   0.627   8.276  1.00 81.62           C  
ATOM    470  HD1 TRP A  33       0.388  -0.175   7.602  1.00 81.62           H  
ATOM    471  CD2 TRP A  33       1.320   2.596   9.119  1.00 81.62           C  
ATOM    472  CE2 TRP A  33       1.336   1.654  10.184  1.00 81.62           C  
ATOM    473  CE3 TRP A  33       1.734   3.914   9.409  1.00 81.62           C  
ATOM    474  HE3 TRP A  33       1.756   4.651   8.620  1.00 81.62           H  
ATOM    475  NE1 TRP A  33       0.912   0.473   9.623  1.00 81.62           N  
ATOM    476  HE1 TRP A  33       0.931  -0.416  10.102  1.00 81.62           H  
ATOM    477  CH2 TRP A  33       2.172   3.307  11.734  1.00 81.62           C  
ATOM    478  HH2 TRP A  33       2.538   3.558  12.718  1.00 81.62           H  
ATOM    479  CZ2 TRP A  33       1.751   1.998  11.468  1.00 81.62           C  
ATOM    480  HZ2 TRP A  33       1.776   1.249  12.245  1.00 81.62           H  
ATOM    481  CZ3 TRP A  33       2.143   4.263  10.708  1.00 81.62           C  
ATOM    482  HZ3 TRP A  33       2.461   5.272  10.924  1.00 81.62           H  
ATOM    483  N   ASN A  34       1.228   0.486   3.996  1.00 83.67           N  
ATOM    484  H   ASN A  34       1.045   1.301   3.429  1.00 83.67           H  
ATOM    485  CA  ASN A  34       0.985  -0.829   3.400  1.00 83.67           C  
ATOM    486  HA  ASN A  34       0.854  -1.562   4.195  1.00 83.67           H  
ATOM    487  C   ASN A  34       2.164  -1.343   2.570  1.00 83.67           C  
ATOM    488  CB  ASN A  34      -0.307  -0.786   2.568  1.00 83.67           C  
ATOM    489  HB2 ASN A  34      -0.342   0.110   1.948  1.00 83.67           H  
ATOM    490  HB3 ASN A  34      -0.340  -1.652   1.906  1.00 83.67           H  
ATOM    491  O   ASN A  34       2.070  -2.447   2.046  1.00 83.67           O  
ATOM    492  CG  ASN A  34      -1.520  -0.863   3.459  1.00 83.67           C  
ATOM    493  ND2 ASN A  34      -1.940   0.227   4.048  1.00 83.67           N  
ATOM    494 HD21 ASN A  34      -1.402   1.077   3.961  1.00 83.67           H  
ATOM    495 HD22 ASN A  34      -2.637   0.077   4.764  1.00 83.67           H  
ATOM    496  OD1 ASN A  34      -2.104  -1.910   3.657  1.00 83.67           O  
ATOM    497  N   GLN A  35       3.232  -0.553   2.415  1.00 86.26           N  
ATOM    498  H   GLN A  35       3.249   0.318   2.926  1.00 86.26           H  
ATOM    499  CA  GLN A  35       4.443  -0.870   1.645  1.00 86.26           C  
ATOM    500  HA  GLN A  35       5.076   0.016   1.691  1.00 86.26           H  
ATOM    501  C   GLN A  35       4.234  -1.149   0.142  1.00 86.26           C  
ATOM    502  CB  GLN A  35       5.217  -2.002   2.337  1.00 86.26           C  
ATOM    503  HB2 GLN A  35       4.624  -2.916   2.307  1.00 86.26           H  
ATOM    504  HB3 GLN A  35       6.136  -2.188   1.782  1.00 86.26           H  
ATOM    505  O   GLN A  35       5.198  -1.223  -0.617  1.00 86.26           O  
ATOM    506  CG  GLN A  35       5.567  -1.710   3.805  1.00 86.26           C  
ATOM    507  HG2 GLN A  35       6.111  -0.768   3.880  1.00 86.26           H  
ATOM    508  HG3 GLN A  35       4.652  -1.625   4.391  1.00 86.26           H  
ATOM    509  CD  GLN A  35       6.423  -2.814   4.417  1.00 86.26           C  
ATOM    510  NE2 GLN A  35       6.514  -2.877   5.726  1.00 86.26           N  
ATOM    511 HE21 GLN A  35       7.092  -3.615   6.102  1.00 86.26           H  
ATOM    512 HE22 GLN A  35       6.032  -2.217   6.320  1.00 86.26           H  
ATOM    513  OE1 GLN A  35       7.029  -3.631   3.739  1.00 86.26           O  
ATOM    514  N   GLU A  36       2.993  -1.227  -0.330  1.00 88.02           N  
ATOM    515  H   GLU A  36       2.239  -1.279   0.340  1.00 88.02           H  
ATOM    516  CA  GLU A  36       2.638  -1.331  -1.739  1.00 88.02           C  
ATOM    517  HA  GLU A  36       3.487  -0.998  -2.337  1.00 88.02           H  
ATOM    518  C   GLU A  36       1.470  -0.411  -2.101  1.00 88.02           C  
ATOM    519  CB  GLU A  36       2.374  -2.788  -2.135  1.00 88.02           C  
ATOM    520  HB2 GLU A  36       2.362  -2.815  -3.225  1.00 88.02           H  
ATOM    521  HB3 GLU A  36       3.206  -3.407  -1.801  1.00 88.02           H  
ATOM    522  O   GLU A  36       0.628  -0.061  -1.267  1.00 88.02           O  
ATOM    523  CG  GLU A  36       1.057  -3.382  -1.607  1.00 88.02           C  
ATOM    524  HG2 GLU A  36       0.225  -2.744  -1.906  1.00 88.02           H  
ATOM    525  HG3 GLU A  36       1.092  -3.412  -0.518  1.00 88.02           H  
ATOM    526  CD  GLU A  36       0.805  -4.789  -2.170  1.00 88.02           C  
ATOM    527  OE1 GLU A  36      -0.019  -5.534  -1.608  1.00 88.02           O  
ATOM    528  OE2 GLU A  36       1.398  -5.166  -3.214  1.00 88.02           O  
ATOM    529  N   ILE A  37       1.426  -0.012  -3.370  1.00 90.05           N  
ATOM    530  H   ILE A  37       2.147  -0.334  -4.000  1.00 90.05           H  
ATOM    531  CA  ILE A  37       0.387   0.847  -3.922  1.00 90.05           C  
ATOM    532  HA  ILE A  37      -0.403   0.975  -3.183  1.00 90.05           H  
ATOM    533  C   ILE A  37      -0.220   0.163  -5.138  1.00 90.05           C  
ATOM    534  CB  ILE A  37       0.942   2.248  -4.249  1.00 90.05           C  
ATOM    535  HB  ILE A  37       1.775   2.146  -4.944  1.00 90.05           H  
ATOM    536  O   ILE A  37       0.417   0.007  -6.180  1.00 90.05           O  
ATOM    537  CG1 ILE A  37       1.468   2.904  -2.955  1.00 90.05           C  
ATOM    538 HG12 ILE A  37       0.659   2.900  -2.224  1.00 90.05           H  
ATOM    539 HG13 ILE A  37       2.281   2.300  -2.552  1.00 90.05           H  
ATOM    540  CG2 ILE A  37      -0.144   3.113  -4.912  1.00 90.05           C  
ATOM    541 HG21 ILE A  37      -0.958   3.303  -4.211  1.00 90.05           H  
ATOM    542 HG22 ILE A  37      -0.544   2.628  -5.802  1.00 90.05           H  
ATOM    543 HG23 ILE A  37       0.299   4.052  -5.246  1.00 90.05           H  
ATOM    544  CD1 ILE A  37       2.005   4.329  -3.092  1.00 90.05           C  
ATOM    545 HD11 ILE A  37       2.365   4.661  -2.118  1.00 90.05           H  
ATOM    546 HD12 ILE A  37       2.840   4.331  -3.793  1.00 90.05           H  
ATOM    547 HD13 ILE A  37       1.222   5.012  -3.419  1.00 90.05           H  
ATOM    548  N   ILE A  38      -1.504  -0.162  -5.014  1.00 91.04           N  
ATOM    549  H   ILE A  38      -1.943  -0.042  -4.112  1.00 91.04           H  
ATOM    550  CA  ILE A  38      -2.312  -0.627  -6.135  1.00 91.04           C  
ATOM    551  HA  ILE A  38      -1.719  -1.331  -6.718  1.00 91.04           H  
ATOM    552  C   ILE A  38      -2.655   0.553  -7.038  1.00 91.04           C  
ATOM    553  CB  ILE A  38      -3.575  -1.351  -5.635  1.00 91.04           C  
ATOM    554  HB  ILE A  38      -4.150  -0.650  -5.030  1.00 91.04           H  
ATOM    555  O   ILE A  38      -3.225   1.555  -6.596  1.00 91.04           O  
ATOM    556  CG1 ILE A  38      -3.267  -2.544  -4.717  1.00 91.04           C  
ATOM    557 HG12 ILE A  38      -2.886  -2.180  -3.763  1.00 91.04           H  
ATOM    558 HG13 ILE A  38      -4.207  -3.063  -4.530  1.00 91.04           H  
ATOM    559  CG2 ILE A  38      -4.471  -1.806  -6.801  1.00 91.04           C  
ATOM    560 HG21 ILE A  38      -5.349  -2.318  -6.407  1.00 91.04           H  
ATOM    561 HG22 ILE A  38      -4.812  -0.951  -7.384  1.00 91.04           H  
ATOM    562 HG23 ILE A  38      -3.921  -2.483  -7.455  1.00 91.04           H  
ATOM    563  CD1 ILE A  38      -2.280  -3.567  -5.270  1.00 91.04           C  
ATOM    564 HD11 ILE A  38      -1.315  -3.077  -5.403  1.00 91.04           H  
ATOM    565 HD12 ILE A  38      -2.162  -4.379  -4.553  1.00 91.04           H  
ATOM    566 HD13 ILE A  38      -2.628  -3.974  -6.219  1.00 91.04           H  
ATOM    567  N   ILE A  39      -2.385   0.404  -8.329  1.00 90.55           N  
ATOM    568  H   ILE A  39      -1.959  -0.458  -8.637  1.00 90.55           H  
ATOM    569  CA  ILE A  39      -2.811   1.367  -9.342  1.00 90.55           C  
ATOM    570  HA  ILE A  39      -3.361   2.177  -8.861  1.00 90.55           H  
ATOM    571  C   ILE A  39      -3.740   0.622 -10.299  1.00 90.55           C  
ATOM    572  CB  ILE A  39      -1.608   2.038 -10.036  1.00 90.55           C  
ATOM    573  HB  ILE A  39      -1.049   1.287 -10.595  1.00 90.55           H  
ATOM    574  O   ILE A  39      -3.289  -0.306 -10.965  1.00 90.55           O  
ATOM    575  CG1 ILE A  39      -0.680   2.674  -8.973  1.00 90.55           C  
ATOM    576 HG12 ILE A  39      -1.259   3.350  -8.344  1.00 90.55           H  
ATOM    577 HG13 ILE A  39      -0.270   1.889  -8.338  1.00 90.55           H  
ATOM    578  CG2 ILE A  39      -2.124   3.116 -11.009  1.00 90.55           C  
ATOM    579 HG21 ILE A  39      -1.305   3.487 -11.625  1.00 90.55           H  
ATOM    580 HG22 ILE A  39      -2.884   2.712 -11.677  1.00 90.55           H  
ATOM    581 HG23 ILE A  39      -2.552   3.947 -10.448  1.00 90.55           H  
ATOM    582  CD1 ILE A  39       0.508   3.446  -9.544  1.00 90.55           C  
ATOM    583 HD11 ILE A  39       1.083   2.801 -10.208  1.00 90.55           H  
ATOM    584 HD12 ILE A  39       0.172   4.331 -10.084  1.00 90.55           H  
ATOM    585 HD13 ILE A  39       1.139   3.773  -8.717  1.00 90.55           H  
ATOM    586  N   PRO A  40      -5.039   0.971 -10.379  1.00 88.34           N  
ATOM    587  CA  PRO A  40      -5.962   0.352 -11.326  1.00 88.34           C  
ATOM    588  HA  PRO A  40      -5.853  -0.733 -11.304  1.00 88.34           H  
ATOM    589  C   PRO A  40      -5.650   0.844 -12.748  1.00 88.34           C  
ATOM    590  CB  PRO A  40      -7.359   0.728 -10.816  1.00 88.34           C  
ATOM    591  HB2 PRO A  40      -7.675   0.004 -10.065  1.00 88.34           H  
ATOM    592  HB3 PRO A  40      -8.096   0.784 -11.617  1.00 88.34           H  
ATOM    593  O   PRO A  40      -6.367   1.683 -13.291  1.00 88.34           O  
ATOM    594  CG  PRO A  40      -7.139   2.084 -10.148  1.00 88.34           C  
ATOM    595  HG2 PRO A  40      -7.149   2.873 -10.900  1.00 88.34           H  
ATOM    596  HG3 PRO A  40      -7.884   2.283  -9.378  1.00 88.34           H  
ATOM    597  CD  PRO A  40      -5.737   1.951  -9.557  1.00 88.34           C  
ATOM    598  HD2 PRO A  40      -5.237   2.920  -9.572  1.00 88.34           H  
ATOM    599  HD3 PRO A  40      -5.806   1.573  -8.537  1.00 88.34           H  
ATOM    600  N   LEU A  41      -4.558   0.340 -13.334  1.00 87.22           N  
ATOM    601  H   LEU A  41      -3.998  -0.292 -12.781  1.00 87.22           H  
ATOM    602  CA  LEU A  41      -3.950   0.860 -14.563  1.00 87.22           C  
ATOM    603  HA  LEU A  41      -3.581   1.868 -14.377  1.00 87.22           H  
ATOM    604  C   LEU A  41      -4.954   0.975 -15.710  1.00 87.22           C  
ATOM    605  CB  LEU A  41      -2.774  -0.035 -14.992  1.00 87.22           C  
ATOM    606  HB2 LEU A  41      -2.377   0.387 -15.914  1.00 87.22           H  
ATOM    607  HB3 LEU A  41      -3.157  -1.035 -15.200  1.00 87.22           H  
ATOM    608  O   LEU A  41      -5.041   2.022 -16.331  1.00 87.22           O  
ATOM    609  CG  LEU A  41      -1.595  -0.165 -14.017  1.00 87.22           C  
ATOM    610  HG  LEU A  41      -1.952  -0.548 -13.062  1.00 87.22           H  
ATOM    611  CD1 LEU A  41      -0.565  -1.149 -14.567  1.00 87.22           C  
ATOM    612 HD11 LEU A  41      -1.026  -2.122 -14.735  1.00 87.22           H  
ATOM    613 HD12 LEU A  41       0.239  -1.287 -13.843  1.00 87.22           H  
ATOM    614 HD13 LEU A  41      -0.147  -0.787 -15.506  1.00 87.22           H  
ATOM    615  CD2 LEU A  41      -0.918   1.186 -13.800  1.00 87.22           C  
ATOM    616 HD21 LEU A  41      -1.640   1.919 -13.443  1.00 87.22           H  
ATOM    617 HD22 LEU A  41      -0.137   1.079 -13.047  1.00 87.22           H  
ATOM    618 HD23 LEU A  41      -0.489   1.537 -14.739  1.00 87.22           H  
ATOM    619  N   GLN A  42      -5.799  -0.036 -15.906  1.00 81.82           N  
ATOM    620  H   GLN A  42      -5.665  -0.871 -15.353  1.00 81.82           H  
ATOM    621  CA  GLN A  42      -6.844  -0.055 -16.941  1.00 81.82           C  
ATOM    622  HA  GLN A  42      -6.391   0.025 -17.929  1.00 81.82           H  
ATOM    623  C   GLN A  42      -7.875   1.070 -16.839  1.00 81.82           C  
ATOM    624  CB  GLN A  42      -7.588  -1.383 -16.822  1.00 81.82           C  
ATOM    625  HB2 GLN A  42      -7.846  -1.552 -15.776  1.00 81.82           H  
ATOM    626  HB3 GLN A  42      -8.506  -1.355 -17.408  1.00 81.82           H  
ATOM    627  O   GLN A  42      -8.580   1.346 -17.800  1.00 81.82           O  
ATOM    628  CG  GLN A  42      -6.709  -2.511 -17.355  1.00 81.82           C  
ATOM    629  HG2 GLN A  42      -5.691  -2.424 -16.975  1.00 81.82           H  
ATOM    630  HG3 GLN A  42      -6.685  -2.435 -18.442  1.00 81.82           H  
ATOM    631  CD  GLN A  42      -7.214  -3.882 -16.980  1.00 81.82           C  
ATOM    632  NE2 GLN A  42      -6.651  -4.885 -17.602  1.00 81.82           N  
ATOM    633 HE21 GLN A  42      -6.918  -5.812 -17.302  1.00 81.82           H  
ATOM    634 HE22 GLN A  42      -5.935  -4.745 -18.299  1.00 81.82           H  
ATOM    635  OE1 GLN A  42      -8.073  -4.058 -16.126  1.00 81.82           O  
ATOM    636  N   ARG A  43      -8.015   1.695 -15.667  1.00 84.91           N  
ATOM    637  H   ARG A  43      -7.377   1.451 -14.923  1.00 84.91           H  
ATOM    638  CA  ARG A  43      -8.903   2.849 -15.479  1.00 84.91           C  
ATOM    639  HA  ARG A  43      -9.616   2.907 -16.301  1.00 84.91           H  
ATOM    640  C   ARG A  43      -8.179   4.184 -15.510  1.00 84.91           C  
ATOM    641  CB  ARG A  43      -9.657   2.720 -14.157  1.00 84.91           C  
ATOM    642  HB2 ARG A  43     -10.188   3.655 -13.977  1.00 84.91           H  
ATOM    643  HB3 ARG A  43      -8.957   2.563 -13.336  1.00 84.91           H  
ATOM    644  O   ARG A  43      -8.844   5.210 -15.582  1.00 84.91           O  
ATOM    645  CG  ARG A  43     -10.674   1.582 -14.209  1.00 84.91           C  
ATOM    646  HG2 ARG A  43     -10.165   0.621 -14.139  1.00 84.91           H  
ATOM    647  HG3 ARG A  43     -11.233   1.630 -15.143  1.00 84.91           H  
ATOM    648  CD  ARG A  43     -11.635   1.766 -13.039  1.00 84.91           C  
ATOM    649  HD2 ARG A  43     -11.067   1.709 -12.111  1.00 84.91           H  
ATOM    650  HD3 ARG A  43     -12.082   2.758 -13.094  1.00 84.91           H  
ATOM    651  NE  ARG A  43     -12.668   0.722 -13.039  1.00 84.91           N  
ATOM    652  HE  ARG A  43     -12.353  -0.217 -12.841  1.00 84.91           H  
ATOM    653  NH1 ARG A  43     -14.486   2.005 -13.603  1.00 84.91           N  
ATOM    654 HH11 ARG A  43     -13.866   2.711 -13.971  1.00 84.91           H  
ATOM    655 HH12 ARG A  43     -15.477   2.006 -13.801  1.00 84.91           H  
ATOM    656  NH2 ARG A  43     -14.759  -0.123 -12.999  1.00 84.91           N  
ATOM    657 HH21 ARG A  43     -15.748   0.074 -12.945  1.00 84.91           H  
ATOM    658 HH22 ARG A  43     -14.408  -1.005 -12.653  1.00 84.91           H  
ATOM    659  CZ  ARG A  43     -13.959   0.875 -13.221  1.00 84.91           C  
ATOM    660  N   MET A  44      -6.861   4.173 -15.348  1.00 87.36           N  
ATOM    661  H   MET A  44      -6.386   3.281 -15.366  1.00 87.36           H  
ATOM    662  CA  MET A  44      -6.065   5.385 -15.189  1.00 87.36           C  
ATOM    663  HA  MET A  44      -6.720   6.250 -15.080  1.00 87.36           H  
ATOM    664  C   MET A  44      -5.172   5.685 -16.391  1.00 87.36           C  
ATOM    665  CB  MET A  44      -5.208   5.276 -13.928  1.00 87.36           C  
ATOM    666  HB2 MET A  44      -4.609   6.185 -13.897  1.00 87.36           H  
ATOM    667  HB3 MET A  44      -4.548   4.411 -13.992  1.00 87.36           H  
ATOM    668  O   MET A  44      -4.778   6.836 -16.573  1.00 87.36           O  
ATOM    669  CG  MET A  44      -6.011   5.222 -12.628  1.00 87.36           C  
ATOM    670  HG2 MET A  44      -6.553   4.277 -12.587  1.00 87.36           H  
ATOM    671  HG3 MET A  44      -6.743   6.029 -12.643  1.00 87.36           H  
ATOM    672  SD  MET A  44      -5.007   5.396 -11.120  1.00 87.36           S  
ATOM    673  CE  MET A  44      -4.161   6.957 -11.493  1.00 87.36           C  
ATOM    674  HE1 MET A  44      -3.300   6.759 -12.133  1.00 87.36           H  
ATOM    675  HE2 MET A  44      -3.816   7.444 -10.581  1.00 87.36           H  
ATOM    676  HE3 MET A  44      -4.851   7.618 -12.017  1.00 87.36           H  
ATOM    677  N   LEU A  45      -4.821   4.671 -17.179  1.00 85.25           N  
ATOM    678  H   LEU A  45      -5.178   3.746 -16.987  1.00 85.25           H  
ATOM    679  CA  LEU A  45      -4.156   4.858 -18.455  1.00 85.25           C  
ATOM    680  HA  LEU A  45      -3.362   5.596 -18.338  1.00 85.25           H  
ATOM    681  C   LEU A  45      -5.161   5.424 -19.450  1.00 85.25           C  
ATOM    682  CB  LEU A  45      -3.543   3.536 -18.943  1.00 85.25           C  
ATOM    683  HB2 LEU A  45      -3.292   3.626 -20.000  1.00 85.25           H  
ATOM    684  HB3 LEU A  45      -4.291   2.748 -18.855  1.00 85.25           H  
ATOM    685  O   LEU A  45      -6.296   4.956 -19.545  1.00 85.25           O  
ATOM    686  CG  LEU A  45      -2.273   3.148 -18.165  1.00 85.25           C  
ATOM    687  HG  LEU A  45      -2.462   3.206 -17.094  1.00 85.25           H  
ATOM    688  CD1 LEU A  45      -1.880   1.718 -18.500  1.00 85.25           C  
ATOM    689 HD11 LEU A  45      -2.711   1.061 -18.247  1.00 85.25           H  
ATOM    690 HD12 LEU A  45      -1.668   1.640 -19.567  1.00 85.25           H  
ATOM    691 HD13 LEU A  45      -0.996   1.425 -17.934  1.00 85.25           H  
ATOM    692  CD2 LEU A  45      -1.081   4.042 -18.518  1.00 85.25           C  
ATOM    693 HD21 LEU A  45      -1.262   5.072 -18.210  1.00 85.25           H  
ATOM    694 HD22 LEU A  45      -0.182   3.677 -18.021  1.00 85.25           H  
ATOM    695 HD23 LEU A  45      -0.909   4.016 -19.594  1.00 85.25           H  
ATOM    696  N   ALA A  46      -4.727   6.459 -20.159  1.00 84.26           N  
ATOM    697  H   ALA A  46      -3.770   6.765 -20.055  1.00 84.26           H  
ATOM    698  CA  ALA A  46      -5.475   6.968 -21.291  1.00 84.26           C  
ATOM    699  HA  ALA A  46      -6.507   7.099 -20.966  1.00 84.26           H  
ATOM    700  C   ALA A  46      -5.421   5.935 -22.438  1.00 84.26           C  
ATOM    701  CB  ALA A  46      -4.917   8.344 -21.659  1.00 84.26           C  
ATOM    702  HB1 ALA A  46      -3.935   8.247 -22.122  1.00 84.26           H  
ATOM    703  HB2 ALA A  46      -4.847   8.976 -20.774  1.00 84.26           H  
ATOM    704  HB3 ALA A  46      -5.591   8.829 -22.366  1.00 84.26           H  
ATOM    705  O   ALA A  46      -4.424   5.208 -22.526  1.00 84.26           O  
ATOM    706  N   PRO A  47      -6.457   5.843 -23.292  1.00 85.36           N  
ATOM    707  CA  PRO A  47      -6.551   4.813 -24.333  1.00 85.36           C  
ATOM    708  HA  PRO A  47      -6.690   3.843 -23.855  1.00 85.36           H  
ATOM    709  C   PRO A  47      -5.329   4.732 -25.259  1.00 85.36           C  
ATOM    710  CB  PRO A  47      -7.810   5.175 -25.128  1.00 85.36           C  
ATOM    711  HB2 PRO A  47      -8.302   4.287 -25.522  1.00 85.36           H  
ATOM    712  HB3 PRO A  47      -7.559   5.861 -25.937  1.00 85.36           H  
ATOM    713  O   PRO A  47      -4.931   3.651 -25.687  1.00 85.36           O  
ATOM    714  CG  PRO A  47      -8.683   5.903 -24.109  1.00 85.36           C  
ATOM    715  HG2 PRO A  47      -9.201   5.175 -23.485  1.00 85.36           H  
ATOM    716  HG3 PRO A  47      -9.393   6.576 -24.590  1.00 85.36           H  
ATOM    717  CD  PRO A  47      -7.662   6.663 -23.271  1.00 85.36           C  
ATOM    718  HD2 PRO A  47      -8.056   6.798 -22.264  1.00 85.36           H  
ATOM    719  HD3 PRO A  47      -7.448   7.628 -23.731  1.00 85.36           H  
ATOM    720  N   GLU A  48      -4.677   5.863 -25.537  1.00 85.79           N  
ATOM    721  H   GLU A  48      -5.044   6.733 -25.177  1.00 85.79           H  
ATOM    722  CA  GLU A  48      -3.454   5.937 -26.341  1.00 85.79           C  
ATOM    723  HA  GLU A  48      -3.652   5.455 -27.298  1.00 85.79           H  
ATOM    724  C   GLU A  48      -2.258   5.187 -25.724  1.00 85.79           C  
ATOM    725  CB  GLU A  48      -3.102   7.409 -26.634  1.00 85.79           C  
ATOM    726  HB2 GLU A  48      -3.912   7.871 -27.199  1.00 85.79           H  
ATOM    727  HB3 GLU A  48      -2.227   7.407 -27.284  1.00 85.79           H  
ATOM    728  O   GLU A  48      -1.308   4.848 -26.429  1.00 85.79           O  
ATOM    729  CG  GLU A  48      -2.769   8.284 -25.408  1.00 85.79           C  
ATOM    730  HG2 GLU A  48      -2.289   7.675 -24.641  1.00 85.79           H  
ATOM    731  HG3 GLU A  48      -2.038   9.026 -25.727  1.00 85.79           H  
ATOM    732  CD  GLU A  48      -3.970   9.025 -24.795  1.00 85.79           C  
ATOM    733  OE1 GLU A  48      -3.741  10.124 -24.239  1.00 85.79           O  
ATOM    734  OE2 GLU A  48      -5.095   8.471 -24.803  1.00 85.79           O  
ATOM    735  N   TYR A  49      -2.311   4.876 -24.426  1.00 85.13           N  
ATOM    736  H   TYR A  49      -3.136   5.155 -23.915  1.00 85.13           H  
ATOM    737  CA  TYR A  49      -1.301   4.107 -23.700  1.00 85.13           C  
ATOM    738  HA  TYR A  49      -0.409   4.037 -24.322  1.00 85.13           H  
ATOM    739  C   TYR A  49      -1.728   2.661 -23.425  1.00 85.13           C  
ATOM    740  CB  TYR A  49      -0.898   4.834 -22.414  1.00 85.13           C  
ATOM    741  HB2 TYR A  49      -0.104   4.268 -21.925  1.00 85.13           H  
ATOM    742  HB3 TYR A  49      -1.756   4.848 -21.742  1.00 85.13           H  
ATOM    743  O   TYR A  49      -1.054   1.965 -22.668  1.00 85.13           O  
ATOM    744  CG  TYR A  49      -0.397   6.248 -22.624  1.00 85.13           C  
ATOM    745  CD1 TYR A  49       0.773   6.484 -23.370  1.00 85.13           C  
ATOM    746  HD1 TYR A  49       1.328   5.654 -23.781  1.00 85.13           H  
ATOM    747  CD2 TYR A  49      -1.126   7.328 -22.096  1.00 85.13           C  
ATOM    748  HD2 TYR A  49      -2.044   7.140 -21.560  1.00 85.13           H  
ATOM    749  CE1 TYR A  49       1.210   7.804 -23.595  1.00 85.13           C  
ATOM    750  HE1 TYR A  49       2.094   8.002 -24.182  1.00 85.13           H  
ATOM    751  CE2 TYR A  49      -0.707   8.650 -22.336  1.00 85.13           C  
ATOM    752  HE2 TYR A  49      -1.308   9.479 -21.994  1.00 85.13           H  
ATOM    753  OH  TYR A  49       0.860  10.161 -23.342  1.00 85.13           O  
ATOM    754  HH  TYR A  49       0.159  10.786 -23.141  1.00 85.13           H  
ATOM    755  CZ  TYR A  49       0.462   8.888 -23.089  1.00 85.13           C  
ATOM    756  N   ASP A  50      -2.796   2.160 -24.053  1.00 82.79           N  
ATOM    757  H   ASP A  50      -3.387   2.782 -24.586  1.00 82.79           H  
ATOM    758  CA  ASP A  50      -3.224   0.759 -23.913  1.00 82.79           C  
ATOM    759  HA  ASP A  50      -3.498   0.567 -22.876  1.00 82.79           H  
ATOM    760  C   ASP A  50      -2.116  -0.236 -24.289  1.00 82.79           C  
ATOM    761  CB  ASP A  50      -4.436   0.491 -24.818  1.00 82.79           C  
ATOM    762  HB2 ASP A  50      -4.312   1.012 -25.768  1.00 82.79           H  
ATOM    763  HB3 ASP A  50      -4.467  -0.574 -25.044  1.00 82.79           H  
ATOM    764  O   ASP A  50      -2.056  -1.348 -23.759  1.00 82.79           O  
ATOM    765  CG  ASP A  50      -5.788   0.847 -24.195  1.00 82.79           C  
ATOM    766  OD1 ASP A  50      -5.818   1.324 -23.039  1.00 82.79           O  
ATOM    767  OD2 ASP A  50      -6.791   0.502 -24.859  1.00 82.79           O  
ATOM    768  N   TRP A  51      -1.208   0.161 -25.186  1.00 85.24           N  
ATOM    769  H   TRP A  51      -1.293   1.096 -25.560  1.00 85.24           H  
ATOM    770  CA  TRP A  51      -0.036  -0.634 -25.544  1.00 85.24           C  
ATOM    771  HA  TRP A  51      -0.374  -1.601 -25.919  1.00 85.24           H  
ATOM    772  C   TRP A  51       0.876  -0.904 -24.343  1.00 85.24           C  
ATOM    773  CB  TRP A  51       0.742   0.061 -26.662  1.00 85.24           C  
ATOM    774  HB2 TRP A  51       0.067   0.275 -27.491  1.00 85.24           H  
ATOM    775  HB3 TRP A  51       1.499  -0.630 -27.032  1.00 85.24           H  
ATOM    776  O   TRP A  51       1.504  -1.956 -24.312  1.00 85.24           O  
ATOM    777  CG  TRP A  51       1.430   1.322 -26.247  1.00 85.24           C  
ATOM    778  CD1 TRP A  51       0.942   2.571 -26.402  1.00 85.24           C  
ATOM    779  HD1 TRP A  51       0.002   2.823 -26.870  1.00 85.24           H  
ATOM    780  CD2 TRP A  51       2.732   1.476 -25.599  1.00 85.24           C  
ATOM    781  CE2 TRP A  51       2.962   2.869 -25.386  1.00 85.24           C  
ATOM    782  CE3 TRP A  51       3.739   0.581 -25.172  1.00 85.24           C  
ATOM    783  HE3 TRP A  51       3.600  -0.481 -25.312  1.00 85.24           H  
ATOM    784  NE1 TRP A  51       1.838   3.487 -25.893  1.00 85.24           N  
ATOM    785  HE1 TRP A  51       1.686   4.483 -25.960  1.00 85.24           H  
ATOM    786  CH2 TRP A  51       5.123   2.434 -24.399  1.00 85.24           C  
ATOM    787  HH2 TRP A  51       6.047   2.794 -23.971  1.00 85.24           H  
ATOM    788  CZ2 TRP A  51       4.136   3.351 -24.792  1.00 85.24           C  
ATOM    789  HZ2 TRP A  51       4.288   4.412 -24.662  1.00 85.24           H  
ATOM    790  CZ3 TRP A  51       4.926   1.054 -24.583  1.00 85.24           C  
ATOM    791  HZ3 TRP A  51       5.696   0.358 -24.287  1.00 85.24           H  
ATOM    792  N   VAL A  52       0.910  -0.028 -23.330  1.00 83.90           N  
ATOM    793  H   VAL A  52       0.336   0.801 -23.388  1.00 83.90           H  
ATOM    794  CA  VAL A  52       1.657  -0.267 -22.086  1.00 83.90           C  
ATOM    795  HA  VAL A  52       2.705  -0.440 -22.332  1.00 83.90           H  
ATOM    796  C   VAL A  52       1.123  -1.529 -21.416  1.00 83.90           C  
ATOM    797  CB  VAL A  52       1.574   0.942 -21.130  1.00 83.90           C  
ATOM    798  HB  VAL A  52       0.526   1.179 -20.941  1.00 83.90           H  
ATOM    799  O   VAL A  52       1.897  -2.407 -21.063  1.00 83.90           O  
ATOM    800  CG1 VAL A  52       2.214   0.675 -19.762  1.00 83.90           C  
ATOM    801 HG11 VAL A  52       3.248   0.355 -19.889  1.00 83.90           H  
ATOM    802 HG12 VAL A  52       1.666  -0.103 -19.230  1.00 83.90           H  
ATOM    803 HG13 VAL A  52       2.189   1.582 -19.158  1.00 83.90           H  
ATOM    804  CG2 VAL A  52       2.263   2.168 -21.741  1.00 83.90           C  
ATOM    805 HG21 VAL A  52       2.221   3.001 -21.040  1.00 83.90           H  
ATOM    806 HG22 VAL A  52       3.304   1.938 -21.967  1.00 83.90           H  
ATOM    807 HG23 VAL A  52       1.757   2.464 -22.660  1.00 83.90           H  
ATOM    808  N   LEU A  53      -0.196  -1.695 -21.316  1.00 79.37           N  
ATOM    809  H   LEU A  53      -0.802  -0.992 -21.714  1.00 79.37           H  
ATOM    810  CA  LEU A  53      -0.788  -2.896 -20.714  1.00 79.37           C  
ATOM    811  HA  LEU A  53      -0.294  -3.106 -19.765  1.00 79.37           H  
ATOM    812  C   LEU A  53      -0.614  -4.156 -21.561  1.00 79.37           C  
ATOM    813  CB  LEU A  53      -2.284  -2.664 -20.484  1.00 79.37           C  
ATOM    814  HB2 LEU A  53      -2.727  -3.591 -20.120  1.00 79.37           H  
ATOM    815  HB3 LEU A  53      -2.759  -2.419 -21.434  1.00 79.37           H  
ATOM    816  O   LEU A  53      -0.574  -5.255 -21.016  1.00 79.37           O  
ATOM    817  CG  LEU A  53      -2.574  -1.551 -19.480  1.00 79.37           C  
ATOM    818  HG  LEU A  53      -2.130  -0.620 -19.832  1.00 79.37           H  
ATOM    819  CD1 LEU A  53      -4.084  -1.369 -19.384  1.00 79.37           C  
ATOM    820 HD11 LEU A  53      -4.463  -1.027 -20.347  1.00 79.37           H  
ATOM    821 HD12 LEU A  53      -4.323  -0.615 -18.634  1.00 79.37           H  
ATOM    822 HD13 LEU A  53      -4.543  -2.326 -19.135  1.00 79.37           H  
ATOM    823  CD2 LEU A  53      -2.027  -1.892 -18.093  1.00 79.37           C  
ATOM    824 HD21 LEU A  53      -0.938  -1.843 -18.096  1.00 79.37           H  
ATOM    825 HD22 LEU A  53      -2.399  -1.158 -17.378  1.00 79.37           H  
ATOM    826 HD23 LEU A  53      -2.344  -2.890 -17.791  1.00 79.37           H  
ATOM    827  N   LYS A  54      -0.575  -4.004 -22.887  1.00 78.38           N  
ATOM    828  H   LYS A  54      -0.660  -3.064 -23.247  1.00 78.38           H  
ATOM    829  CA  LYS A  54      -0.499  -5.131 -23.829  1.00 78.38           C  
ATOM    830  HA  LYS A  54      -1.054  -5.980 -23.429  1.00 78.38           H  
ATOM    831  C   LYS A  54       0.926  -5.632 -24.033  1.00 78.38           C  
ATOM    832  CB  LYS A  54      -1.108  -4.721 -25.177  1.00 78.38           C  
ATOM    833  HB2 LYS A  54      -0.615  -3.813 -25.525  1.00 78.38           H  
ATOM    834  HB3 LYS A  54      -0.916  -5.511 -25.904  1.00 78.38           H  
ATOM    835  O   LYS A  54       1.131  -6.831 -24.175  1.00 78.38           O  
ATOM    836  CG  LYS A  54      -2.624  -4.493 -25.099  1.00 78.38           C  
ATOM    837  HG2 LYS A  54      -2.851  -3.773 -24.314  1.00 78.38           H  
ATOM    838  HG3 LYS A  54      -3.119  -5.434 -24.861  1.00 78.38           H  
ATOM    839  CD  LYS A  54      -3.156  -3.959 -26.435  1.00 78.38           C  
ATOM    840  HD2 LYS A  54      -2.994  -4.701 -27.216  1.00 78.38           H  
ATOM    841  HD3 LYS A  54      -2.616  -3.046 -26.688  1.00 78.38           H  
ATOM    842  CE  LYS A  54      -4.650  -3.646 -26.304  1.00 78.38           C  
ATOM    843  HE2 LYS A  54      -4.785  -2.993 -25.442  1.00 78.38           H  
ATOM    844  HE3 LYS A  54      -5.189  -4.573 -26.108  1.00 78.38           H  
ATOM    845  NZ  LYS A  54      -5.186  -2.977 -27.516  1.00 78.38           N  
ATOM    846  HZ1 LYS A  54      -6.155  -2.727 -27.378  1.00 78.38           H  
ATOM    847  HZ2 LYS A  54      -4.688  -2.114 -27.683  1.00 78.38           H  
ATOM    848  HZ3 LYS A  54      -5.104  -3.567 -28.332  1.00 78.38           H  
ATOM    849  N   LEU A  55       1.885  -4.713 -24.102  1.00 74.25           N  
ATOM    850  H   LEU A  55       1.618  -3.746 -23.986  1.00 74.25           H  
ATOM    851  CA  LEU A  55       3.268  -4.987 -24.495  1.00 74.25           C  
ATOM    852  HA  LEU A  55       3.335  -5.984 -24.930  1.00 74.25           H  
ATOM    853  C   LEU A  55       4.229  -4.978 -23.312  1.00 74.25           C  
ATOM    854  CB  LEU A  55       3.723  -3.961 -25.547  1.00 74.25           C  
ATOM    855  HB2 LEU A  55       4.744  -4.208 -25.840  1.00 74.25           H  
ATOM    856  HB3 LEU A  55       3.750  -2.973 -25.086  1.00 74.25           H  
ATOM    857  O   LEU A  55       5.350  -5.464 -23.440  1.00 74.25           O  
ATOM    858  CG  LEU A  55       2.861  -3.896 -26.819  1.00 74.25           C  
ATOM    859  HG  LEU A  55       1.846  -3.590 -26.566  1.00 74.25           H  
ATOM    860  CD1 LEU A  55       3.450  -2.857 -27.773  1.00 74.25           C  
ATOM    861 HD11 LEU A  55       3.520  -1.890 -27.275  1.00 74.25           H  
ATOM    862 HD12 LEU A  55       2.813  -2.757 -28.651  1.00 74.25           H  
ATOM    863 HD13 LEU A  55       4.447  -3.165 -28.088  1.00 74.25           H  
ATOM    864  CD2 LEU A  55       2.806  -5.243 -27.541  1.00 74.25           C  
ATOM    865 HD21 LEU A  55       2.257  -5.141 -28.477  1.00 74.25           H  
ATOM    866 HD22 LEU A  55       3.816  -5.593 -27.755  1.00 74.25           H  
ATOM    867 HD23 LEU A  55       2.296  -5.982 -26.923  1.00 74.25           H  
ATOM    868  N   THR A  56       3.820  -4.426 -22.168  1.00 69.88           N  
ATOM    869  H   THR A  56       2.880  -4.063 -22.098  1.00 69.88           H  
ATOM    870  CA  THR A  56       4.641  -4.440 -20.960  1.00 69.88           C  
ATOM    871  HA  THR A  56       5.497  -5.090 -21.142  1.00 69.88           H  
ATOM    872  C   THR A  56       3.900  -5.067 -19.800  1.00 69.88           C  
ATOM    873  CB  THR A  56       5.245  -3.076 -20.617  1.00 69.88           C  
ATOM    874  HB  THR A  56       5.940  -3.218 -19.790  1.00 69.88           H  
ATOM    875  O   THR A  56       2.707  -4.866 -19.588  1.00 69.88           O  
ATOM    876  CG2 THR A  56       6.025  -2.518 -21.805  1.00 69.88           C  
ATOM    877 HG21 THR A  56       6.792  -1.832 -21.446  1.00 69.88           H  
ATOM    878 HG22 THR A  56       5.361  -2.012 -22.505  1.00 69.88           H  
ATOM    879 HG23 THR A  56       6.538  -3.327 -22.325  1.00 69.88           H  
ATOM    880  OG1 THR A  56       4.294  -2.126 -20.229  1.00 69.88           O  
ATOM    881  HG1 THR A  56       3.437  -2.393 -20.571  1.00 69.88           H  
ATOM    882  N   HIS A  57       4.630  -5.866 -19.036  1.00 83.09           N  
ATOM    883  H   HIS A  57       5.611  -5.977 -19.246  1.00 83.09           H  
ATOM    884  CA  HIS A  57       4.055  -6.700 -17.994  1.00 83.09           C  
ATOM    885  HA  HIS A  57       3.015  -6.912 -18.242  1.00 83.09           H  
ATOM    886  C   HIS A  57       4.055  -5.948 -16.657  1.00 83.09           C  
ATOM    887  CB  HIS A  57       4.796  -8.041 -17.961  1.00 83.09           C  
ATOM    888  HB2 HIS A  57       5.835  -7.858 -17.690  1.00 83.09           H  
ATOM    889  HB3 HIS A  57       4.334  -8.663 -17.193  1.00 83.09           H  
ATOM    890  O   HIS A  57       4.661  -6.398 -15.688  1.00 83.09           O  
ATOM    891  CG  HIS A  57       4.768  -8.818 -19.251  1.00 83.09           C  
ATOM    892  CD2 HIS A  57       5.658  -8.729 -20.287  1.00 83.09           C  
ATOM    893  HD2 HIS A  57       6.502  -8.059 -20.347  1.00 83.09           H  
ATOM    894  ND1 HIS A  57       3.857  -9.792 -19.587  1.00 83.09           N  
ATOM    895  HD1 HIS A  57       3.088 -10.114 -19.018  1.00 83.09           H  
ATOM    896  CE1 HIS A  57       4.189 -10.273 -20.797  1.00 83.09           C  
ATOM    897  HE1 HIS A  57       3.661 -11.052 -21.327  1.00 83.09           H  
ATOM    898  NE2 HIS A  57       5.285  -9.656 -21.260  1.00 83.09           N  
ATOM    899  N   PHE A  58       3.431  -4.766 -16.595  1.00 87.05           N  
ATOM    900  H   PHE A  58       2.948  -4.440 -17.420  1.00 87.05           H  
ATOM    901  CA  PHE A  58       3.165  -4.109 -15.310  1.00 87.05           C  
ATOM    902  HA  PHE A  58       4.045  -4.211 -14.676  1.00 87.05           H  
ATOM    903  C   PHE A  58       1.998  -4.815 -14.612  1.00 87.05           C  
ATOM    904  CB  PHE A  58       2.892  -2.606 -15.473  1.00 87.05           C  
ATOM    905  HB2 PHE A  58       2.140  -2.457 -16.247  1.00 87.05           H  
ATOM    906  HB3 PHE A  58       2.476  -2.230 -14.538  1.00 87.05           H  
ATOM    907  O   PHE A  58       0.918  -4.971 -15.182  1.00 87.05           O  
ATOM    908  CG  PHE A  58       4.129  -1.789 -15.788  1.00 87.05           C  
ATOM    909  CD1 PHE A  58       5.012  -1.409 -14.762  1.00 87.05           C  
ATOM    910  HD1 PHE A  58       4.795  -1.688 -13.742  1.00 87.05           H  
ATOM    911  CD2 PHE A  58       4.422  -1.437 -17.112  1.00 87.05           C  
ATOM    912  HD2 PHE A  58       3.740  -1.719 -17.901  1.00 87.05           H  
ATOM    913  CE1 PHE A  58       6.192  -0.705 -15.061  1.00 87.05           C  
ATOM    914  HE1 PHE A  58       6.884  -0.457 -14.270  1.00 87.05           H  
ATOM    915  CE2 PHE A  58       5.611  -0.750 -17.417  1.00 87.05           C  
ATOM    916  HE2 PHE A  58       5.851  -0.528 -18.446  1.00 87.05           H  
ATOM    917  CZ  PHE A  58       6.498  -0.379 -16.393  1.00 87.05           C  
ATOM    918  HZ  PHE A  58       7.419   0.130 -16.638  1.00 87.05           H  
ATOM    919  N   CYS A  59       2.206  -5.231 -13.363  1.00 86.97           N  
ATOM    920  H   CYS A  59       3.110  -5.084 -12.936  1.00 86.97           H  
ATOM    921  CA  CYS A  59       1.157  -5.845 -12.555  1.00 86.97           C  
ATOM    922  HA  CYS A  59       0.568  -6.504 -13.193  1.00 86.97           H  
ATOM    923  C   CYS A  59       0.196  -4.788 -11.972  1.00 86.97           C  
ATOM    924  CB  CYS A  59       1.815  -6.719 -11.477  1.00 86.97           C  
ATOM    925  HB2 CYS A  59       2.560  -7.375 -11.926  1.00 86.97           H  
ATOM    926  HB3 CYS A  59       1.064  -7.350 -11.003  1.00 86.97           H  
ATOM    927  O   CYS A  59       0.375  -3.580 -12.139  1.00 86.97           O  
ATOM    928  SG  CYS A  59       2.575  -5.673 -10.213  1.00 86.97           S  
ATOM    929  HG  CYS A  59       3.858  -5.940 -10.473  1.00 86.97           H  
ATOM    930  N   SER A  60      -0.820  -5.239 -11.230  1.00 81.95           N  
ATOM    931  H   SER A  60      -0.910  -6.239 -11.119  1.00 81.95           H  
ATOM    932  CA  SER A  60      -1.776  -4.351 -10.542  1.00 81.95           C  
ATOM    933  HA  SER A  60      -2.146  -3.610 -11.251  1.00 81.95           H  
ATOM    934  C   SER A  60      -1.166  -3.587  -9.355  1.00 81.95           C  
ATOM    935  CB  SER A  60      -2.965  -5.161 -10.023  1.00 81.95           C  
ATOM    936  HB2 SER A  60      -2.616  -5.917  -9.320  1.00 81.95           H  
ATOM    937  HB3 SER A  60      -3.641  -4.484  -9.501  1.00 81.95           H  
ATOM    938  O   SER A  60      -1.738  -2.591  -8.903  1.00 81.95           O  
ATOM    939  OG  SER A  60      -3.677  -5.781 -11.074  1.00 81.95           O  
ATOM    940  HG  SER A  60      -3.239  -6.599 -11.323  1.00 81.95           H  
ATOM    941  N   SER A  61      -0.015  -4.042  -8.848  1.00 86.95           N  
ATOM    942  H   SER A  61       0.422  -4.823  -9.316  1.00 86.95           H  
ATOM    943  CA  SER A  61       0.731  -3.432  -7.737  1.00 86.95           C  
ATOM    944  HA  SER A  61       0.224  -2.520  -7.422  1.00 86.95           H  
ATOM    945  C   SER A  61       2.151  -3.036  -8.157  1.00 86.95           C  
ATOM    946  CB  SER A  61       0.772  -4.391  -6.541  1.00 86.95           C  
ATOM    947  HB2 SER A  61       1.487  -5.193  -6.726  1.00 86.95           H  
ATOM    948  HB3 SER A  61      -0.216  -4.831  -6.405  1.00 86.95           H  
ATOM    949  O   SER A  61       3.122  -3.484  -7.551  1.00 86.95           O  
ATOM    950  OG  SER A  61       1.136  -3.670  -5.380  1.00 86.95           O  
ATOM    951  HG  SER A  61       1.244  -4.265  -4.635  1.00 86.95           H  
ATOM    952  N   PRO A  62       2.330  -2.219  -9.210  1.00 88.32           N  
ATOM    953  CA  PRO A  62       3.648  -2.031  -9.808  1.00 88.32           C  
ATOM    954  HA  PRO A  62       4.132  -2.997  -9.951  1.00 88.32           H  
ATOM    955  C   PRO A  62       4.568  -1.160  -8.935  1.00 88.32           C  
ATOM    956  CB  PRO A  62       3.347  -1.431 -11.180  1.00 88.32           C  
ATOM    957  HB2 PRO A  62       3.122  -2.240 -11.875  1.00 88.32           H  
ATOM    958  HB3 PRO A  62       4.171  -0.830 -11.566  1.00 88.32           H  
ATOM    959  O   PRO A  62       5.755  -1.026  -9.221  1.00 88.32           O  
ATOM    960  CG  PRO A  62       2.083  -0.604 -10.951  1.00 88.32           C  
ATOM    961  HG2 PRO A  62       2.345   0.388 -10.582  1.00 88.32           H  
ATOM    962  HG3 PRO A  62       1.490  -0.524 -11.862  1.00 88.32           H  
ATOM    963  CD  PRO A  62       1.334  -1.384  -9.872  1.00 88.32           C  
ATOM    964  HD2 PRO A  62       0.574  -1.999 -10.354  1.00 88.32           H  
ATOM    965  HD3 PRO A  62       0.863  -0.702  -9.163  1.00 88.32           H  
ATOM    966  N   VAL A  63       4.033  -0.553  -7.870  1.00 92.38           N  
ATOM    967  H   VAL A  63       3.085  -0.799  -7.624  1.00 92.38           H  
ATOM    968  CA  VAL A  63       4.705   0.437  -7.029  1.00 92.38           C  
ATOM    969  HA  VAL A  63       5.705   0.628  -7.417  1.00 92.38           H  
ATOM    970  C   VAL A  63       4.832  -0.098  -5.606  1.00 92.38           C  
ATOM    971  CB  VAL A  63       3.927   1.763  -7.074  1.00 92.38           C  
ATOM    972  HB  VAL A  63       2.903   1.594  -6.741  1.00 92.38           H  
ATOM    973  O   VAL A  63       3.835  -0.275  -4.908  1.00 92.38           O  
ATOM    974  CG1 VAL A  63       4.559   2.858  -6.218  1.00 92.38           C  
ATOM    975 HG11 VAL A  63       4.622   2.524  -5.182  1.00 92.38           H  
ATOM    976 HG12 VAL A  63       3.937   3.752  -6.244  1.00 92.38           H  
ATOM    977 HG13 VAL A  63       5.547   3.095  -6.613  1.00 92.38           H  
ATOM    978  CG2 VAL A  63       3.879   2.334  -8.490  1.00 92.38           C  
ATOM    979 HG21 VAL A  63       4.886   2.414  -8.898  1.00 92.38           H  
ATOM    980 HG22 VAL A  63       3.418   3.321  -8.459  1.00 92.38           H  
ATOM    981 HG23 VAL A  63       3.278   1.689  -9.132  1.00 92.38           H  
ATOM    982  N   ARG A  64       6.068  -0.310  -5.154  1.00 90.34           N  
ATOM    983  H   ARG A  64       6.836  -0.125  -5.783  1.00 90.34           H  
ATOM    984  CA  ARG A  64       6.387  -0.758  -3.788  1.00 90.34           C  
ATOM    985  HA  ARG A  64       5.481  -0.791  -3.183  1.00 90.34           H  
ATOM    986  C   ARG A  64       7.333   0.216  -3.113  1.00 90.34           C  
ATOM    987  CB  ARG A  64       6.993  -2.163  -3.802  1.00 90.34           C  
ATOM    988  HB2 ARG A  64       7.254  -2.428  -2.778  1.00 90.34           H  
ATOM    989  HB3 ARG A  64       7.909  -2.148  -4.392  1.00 90.34           H  
ATOM    990  O   ARG A  64       8.143   0.844  -3.789  1.00 90.34           O  
ATOM    991  CG  ARG A  64       6.046  -3.242  -4.357  1.00 90.34           C  
ATOM    992  HG2 ARG A  64       5.108  -3.240  -3.801  1.00 90.34           H  
ATOM    993  HG3 ARG A  64       5.845  -3.061  -5.413  1.00 90.34           H  
ATOM    994  CD  ARG A  64       6.748  -4.594  -4.188  1.00 90.34           C  
ATOM    995  HD2 ARG A  64       6.862  -4.793  -3.122  1.00 90.34           H  
ATOM    996  HD3 ARG A  64       7.741  -4.509  -4.630  1.00 90.34           H  
ATOM    997  NE  ARG A  64       6.045  -5.731  -4.812  1.00 90.34           N  
ATOM    998  HE  ARG A  64       5.058  -5.656  -5.013  1.00 90.34           H  
ATOM    999  NH1 ARG A  64       7.844  -7.169  -4.821  1.00 90.34           N  
ATOM   1000 HH11 ARG A  64       8.208  -8.083  -5.050  1.00 90.34           H  
ATOM   1001 HH12 ARG A  64       8.427  -6.459  -4.403  1.00 90.34           H  
ATOM   1002  NH2 ARG A  64       5.931  -7.896  -5.570  1.00 90.34           N  
ATOM   1003 HH21 ARG A  64       4.957  -7.752  -5.797  1.00 90.34           H  
ATOM   1004 HH22 ARG A  64       6.368  -8.738  -5.917  1.00 90.34           H  
ATOM   1005  CZ  ARG A  64       6.596  -6.910  -5.069  1.00 90.34           C  
ATOM   1006  N   ILE A  65       7.242   0.361  -1.799  1.00 88.62           N  
ATOM   1007  H   ILE A  65       6.609  -0.234  -1.283  1.00 88.62           H  
ATOM   1008  CA  ILE A  65       8.170   1.213  -1.060  1.00 88.62           C  
ATOM   1009  HA  ILE A  65       8.130   2.205  -1.511  1.00 88.62           H  
ATOM   1010  C   ILE A  65       9.603   0.680  -1.229  1.00 88.62           C  
ATOM   1011  CB  ILE A  65       7.717   1.369   0.404  1.00 88.62           C  
ATOM   1012  HB  ILE A  65       6.658   1.627   0.404  1.00 88.62           H  
ATOM   1013  O   ILE A  65       9.855  -0.526  -1.258  1.00 88.62           O  
ATOM   1014  CG1 ILE A  65       8.484   2.516   1.092  1.00 88.62           C  
ATOM   1015 HG12 ILE A  65       9.525   2.224   1.235  1.00 88.62           H  
ATOM   1016 HG13 ILE A  65       8.463   3.397   0.450  1.00 88.62           H  
ATOM   1017  CG2 ILE A  65       7.897   0.048   1.157  1.00 88.62           C  
ATOM   1018 HG21 ILE A  65       7.465   0.101   2.156  1.00 88.62           H  
ATOM   1019 HG22 ILE A  65       8.962  -0.165   1.250  1.00 88.62           H  
ATOM   1020 HG23 ILE A  65       7.440  -0.779   0.612  1.00 88.62           H  
ATOM   1021  CD1 ILE A  65       7.896   2.911   2.453  1.00 88.62           C  
ATOM   1022 HD11 ILE A  65       8.536   3.669   2.905  1.00 88.62           H  
ATOM   1023 HD12 ILE A  65       7.872   2.057   3.130  1.00 88.62           H  
ATOM   1024 HD13 ILE A  65       6.888   3.306   2.327  1.00 88.62           H  
ATOM   1025  N   HIS A  66      10.549   1.588  -1.425  1.00 88.19           N  
ATOM   1026  H   HIS A  66      10.298   2.565  -1.375  1.00 88.19           H  
ATOM   1027  CA  HIS A  66      11.967   1.276  -1.466  1.00 88.19           C  
ATOM   1028  HA  HIS A  66      12.124   0.329  -1.982  1.00 88.19           H  
ATOM   1029  C   HIS A  66      12.455   1.149  -0.019  1.00 88.19           C  
ATOM   1030  CB  HIS A  66      12.675   2.388  -2.249  1.00 88.19           C  
ATOM   1031  HB2 HIS A  66      12.131   2.571  -3.176  1.00 88.19           H  
ATOM   1032  HB3 HIS A  66      12.654   3.309  -1.666  1.00 88.19           H  
ATOM   1033  O   HIS A  66      12.615   2.157   0.667  1.00 88.19           O  
ATOM   1034  CG  HIS A  66      14.098   2.078  -2.606  1.00 88.19           C  
ATOM   1035  CD2 HIS A  66      15.231   2.595  -2.050  1.00 88.19           C  
ATOM   1036  HD2 HIS A  66      15.271   3.278  -1.215  1.00 88.19           H  
ATOM   1037  ND1 HIS A  66      14.495   1.341  -3.683  1.00 88.19           N  
ATOM   1038  HD1 HIS A  66      13.858   0.911  -4.338  1.00 88.19           H  
ATOM   1039  CE1 HIS A  66      15.831   1.390  -3.787  1.00 88.19           C  
ATOM   1040  HE1 HIS A  66      16.437   0.953  -4.566  1.00 88.19           H  
ATOM   1041  NE2 HIS A  66      16.312   2.150  -2.819  1.00 88.19           N  
ATOM   1042  N   ASN A  67      12.609  -0.089   0.458  1.00 68.16           N  
ATOM   1043  H   ASN A  67      12.339  -0.866  -0.129  1.00 68.16           H  
ATOM   1044  CA  ASN A  67      13.027  -0.394   1.828  1.00 68.16           C  
ATOM   1045  HA  ASN A  67      12.491   0.261   2.515  1.00 68.16           H  
ATOM   1046  C   ASN A  67      14.520  -0.100   2.045  1.00 68.16           C  
ATOM   1047  CB  ASN A  67      12.657  -1.857   2.175  1.00 68.16           C  
ATOM   1048  HB2 ASN A  67      12.958  -2.521   1.364  1.00 68.16           H  
ATOM   1049  HB3 ASN A  67      13.206  -2.158   3.068  1.00 68.16           H  
ATOM   1050  O   ASN A  67      15.321  -1.024   2.138  1.00 68.16           O  
ATOM   1051  CG  ASN A  67      11.189  -2.060   2.500  1.00 68.16           C  
ATOM   1052  ND2 ASN A  67      10.709  -3.281   2.504  1.00 68.16           N  
ATOM   1053 HD21 ASN A  67       9.749  -3.371   2.806  1.00 68.16           H  
ATOM   1054 HD22 ASN A  67      11.321  -4.080   2.415  1.00 68.16           H  
ATOM   1055  OD1 ASN A  67      10.461  -1.130   2.785  1.00 68.16           O  
ATOM   1056  N   ASP A  68      14.872   1.178   2.170  1.00 60.64           N  
ATOM   1057  H   ASP A  68      14.188   1.890   1.959  1.00 60.64           H  
ATOM   1058  CA  ASP A  68      16.151   1.613   2.740  1.00 60.64           C  
ATOM   1059  HA  ASP A  68      16.889   0.815   2.660  1.00 60.64           H  
ATOM   1060  C   ASP A  68      15.928   1.905   4.231  1.00 60.64           C  
ATOM   1061  CB  ASP A  68      16.712   2.834   1.991  1.00 60.64           C  
ATOM   1062  HB2 ASP A  68      15.960   3.623   1.989  1.00 60.64           H  
ATOM   1063  HB3 ASP A  68      17.580   3.202   2.540  1.00 60.64           H  
ATOM   1064  O   ASP A  68      15.820   3.055   4.644  1.00 60.64           O  
ATOM   1065  CG  ASP A  68      17.154   2.573   0.551  1.00 60.64           C  
ATOM   1066  OD1 ASP A  68      17.231   1.392   0.138  1.00 60.64           O  
ATOM   1067  OD2 ASP A  68      17.363   3.599  -0.142  1.00 60.64           O  
ATOM   1068  N   HIS A  69      15.749   0.851   5.037  1.00 56.21           N  
ATOM   1069  H   HIS A  69      15.855  -0.061   4.617  1.00 56.21           H  
ATOM   1070  CA  HIS A  69      15.678   0.917   6.509  1.00 56.21           C  
ATOM   1071  HA  HIS A  69      15.198  -0.004   6.840  1.00 56.21           H  
ATOM   1072  C   HIS A  69      14.808   2.050   7.093  1.00 56.21           C  
ATOM   1073  CB  HIS A  69      17.098   0.902   7.089  1.00 56.21           C  
ATOM   1074  HB2 HIS A  69      17.640   1.784   6.748  1.00 56.21           H  
ATOM   1075  HB3 HIS A  69      17.047   0.935   8.177  1.00 56.21           H  
ATOM   1076  O   HIS A  69      15.169   2.708   8.071  1.00 56.21           O  
ATOM   1077  CG  HIS A  69      17.856  -0.337   6.701  1.00 56.21           C  
ATOM   1078  CD2 HIS A  69      18.842  -0.430   5.757  1.00 56.21           C  
ATOM   1079  HD2 HIS A  69      19.233   0.380   5.161  1.00 56.21           H  
ATOM   1080  ND1 HIS A  69      17.653  -1.599   7.211  1.00 56.21           N  
ATOM   1081  HD1 HIS A  69      17.044  -1.844   7.979  1.00 56.21           H  
ATOM   1082  CE1 HIS A  69      18.504  -2.434   6.592  1.00 56.21           C  
ATOM   1083  HE1 HIS A  69      18.604  -3.489   6.801  1.00 56.21           H  
ATOM   1084  NE2 HIS A  69      19.242  -1.768   5.692  1.00 56.21           N  
ATOM   1085  N   HIS A  70      13.637   2.298   6.506  1.00 62.39           N  
ATOM   1086  H   HIS A  70      13.401   1.800   5.659  1.00 62.39           H  
ATOM   1087  CA  HIS A  70      12.729   3.320   7.010  1.00 62.39           C  
ATOM   1088  HA  HIS A  70      13.318   4.111   7.476  1.00 62.39           H  
ATOM   1089  C   HIS A  70      11.840   2.750   8.115  1.00 62.39           C  
ATOM   1090  CB  HIS A  70      11.967   3.984   5.859  1.00 62.39           C  
ATOM   1091  HB2 HIS A  70      11.207   4.646   6.274  1.00 62.39           H  
ATOM   1092  HB3 HIS A  70      11.458   3.218   5.274  1.00 62.39           H  
ATOM   1093  O   HIS A  70      10.684   2.398   7.894  1.00 62.39           O  
ATOM   1094  CG  HIS A  70      12.857   4.803   4.955  1.00 62.39           C  
ATOM   1095  CD2 HIS A  70      12.852   4.797   3.586  1.00 62.39           C  
ATOM   1096  HD2 HIS A  70      12.206   4.199   2.961  1.00 62.39           H  
ATOM   1097  ND1 HIS A  70      13.851   5.673   5.347  1.00 62.39           N  
ATOM   1098  HD1 HIS A  70      14.231   5.750   6.279  1.00 62.39           H  
ATOM   1099  CE1 HIS A  70      14.432   6.164   4.240  1.00 62.39           C  
ATOM   1100  HE1 HIS A  70      15.302   6.804   4.234  1.00 62.39           H  
ATOM   1101  NE2 HIS A  70      13.825   5.697   3.138  1.00 62.39           N  
ATOM   1102  N   TYR A  71      12.371   2.755   9.337  1.00 77.84           N  
ATOM   1103  H   TYR A  71      13.369   2.868   9.436  1.00 77.84           H  
ATOM   1104  CA  TYR A  71      11.547   2.728  10.547  1.00 77.84           C  
ATOM   1105  HA  TYR A  71      10.907   1.846  10.530  1.00 77.84           H  
ATOM   1106  C   TYR A  71      10.631   3.951  10.638  1.00 77.84           C  
ATOM   1107  CB  TYR A  71      12.462   2.659  11.772  1.00 77.84           C  
ATOM   1108  HB2 TYR A  71      13.057   3.571  11.821  1.00 77.84           H  
ATOM   1109  HB3 TYR A  71      11.851   2.619  12.674  1.00 77.84           H  
ATOM   1110  O   TYR A  71       9.684   3.952  11.408  1.00 77.84           O  
ATOM   1111  CG  TYR A  71      13.382   1.457  11.763  1.00 77.84           C  
ATOM   1112  CD1 TYR A  71      12.854   0.168  11.553  1.00 77.84           C  
ATOM   1113  HD1 TYR A  71      11.797   0.025  11.383  1.00 77.84           H  
ATOM   1114  CD2 TYR A  71      14.764   1.621  11.971  1.00 77.84           C  
ATOM   1115  HD2 TYR A  71      15.179   2.604  12.139  1.00 77.84           H  
ATOM   1116  CE1 TYR A  71      13.685  -0.961  11.634  1.00 77.84           C  
ATOM   1117  HE1 TYR A  71      13.274  -1.957  11.562  1.00 77.84           H  
ATOM   1118  CE2 TYR A  71      15.602   0.492  12.047  1.00 77.84           C  
ATOM   1119  HE2 TYR A  71      16.653   0.611  12.262  1.00 77.84           H  
ATOM   1120  OH  TYR A  71      15.851  -1.897  12.030  1.00 77.84           O  
ATOM   1121  HH  TYR A  71      16.668  -1.672  12.481  1.00 77.84           H  
ATOM   1122  CZ  TYR A  71      15.054  -0.803  11.917  1.00 77.84           C  
ATOM   1123  N   TRP A  72      10.897   4.991   9.839  1.00 85.31           N  
ATOM   1124  H   TRP A  72      11.681   4.903   9.208  1.00 85.31           H  
ATOM   1125  CA  TRP A  72      10.187   6.260   9.857  1.00 85.31           C  
ATOM   1126  HA  TRP A  72       9.358   6.184  10.560  1.00 85.31           H  
ATOM   1127  C   TRP A  72       9.632   6.630   8.481  1.00 85.31           C  
ATOM   1128  CB  TRP A  72      11.120   7.343  10.398  1.00 85.31           C  
ATOM   1129  HB2 TRP A  72      10.597   8.298  10.373  1.00 85.31           H  
ATOM   1130  HB3 TRP A  72      11.994   7.425   9.750  1.00 85.31           H  
ATOM   1131  O   TRP A  72      10.386   6.816   7.524  1.00 85.31           O  
ATOM   1132  CG  TRP A  72      11.574   7.095  11.801  1.00 85.31           C  
ATOM   1133  CD1 TRP A  72      12.734   6.504  12.168  1.00 85.31           C  
ATOM   1134  HD1 TRP A  72      13.488   6.136  11.488  1.00 85.31           H  
ATOM   1135  CD2 TRP A  72      10.862   7.382  13.042  1.00 85.31           C  
ATOM   1136  CE2 TRP A  72      11.675   6.962  14.135  1.00 85.31           C  
ATOM   1137  CE3 TRP A  72       9.613   7.962  13.353  1.00 85.31           C  
ATOM   1138  HE3 TRP A  72       8.958   8.250  12.544  1.00 85.31           H  
ATOM   1139  NE1 TRP A  72      12.789   6.407  13.545  1.00 85.31           N  
ATOM   1140  HE1 TRP A  72      13.528   5.931  14.043  1.00 85.31           H  
ATOM   1141  CH2 TRP A  72      10.057   7.765  15.746  1.00 85.31           C  
ATOM   1142  HH2 TRP A  72       9.757   7.920  16.772  1.00 85.31           H  
ATOM   1143  CZ2 TRP A  72      11.283   7.137  15.469  1.00 85.31           C  
ATOM   1144  HZ2 TRP A  72      11.925   6.797  16.268  1.00 85.31           H  
ATOM   1145  CZ3 TRP A  72       9.223   8.177  14.688  1.00 85.31           C  
ATOM   1146  HZ3 TRP A  72       8.278   8.655  14.898  1.00 85.31           H  
ATOM   1147  N   LEU A  73       8.316   6.817   8.398  1.00 87.58           N  
ATOM   1148  H   LEU A  73       7.769   6.605   9.221  1.00 87.58           H  
ATOM   1149  CA  LEU A  73       7.622   7.334   7.221  1.00 87.58           C  
ATOM   1150  HA  LEU A  73       8.232   7.137   6.341  1.00 87.58           H  
ATOM   1151  C   LEU A  73       7.437   8.854   7.330  1.00 87.58           C  
ATOM   1152  CB  LEU A  73       6.277   6.618   7.022  1.00 87.58           C  
ATOM   1153  HB2 LEU A  73       5.623   6.887   7.852  1.00 87.58           H  
ATOM   1154  HB3 LEU A  73       5.827   6.997   6.105  1.00 87.58           H  
ATOM   1155  O   LEU A  73       6.951   9.375   8.332  1.00 87.58           O  
ATOM   1156  CG  LEU A  73       6.339   5.085   6.922  1.00 87.58           C  
ATOM   1157  HG  LEU A  73       6.838   4.682   7.802  1.00 87.58           H  
ATOM   1158  CD1 LEU A  73       4.914   4.528   6.868  1.00 87.58           C  
ATOM   1159 HD11 LEU A  73       4.954   3.442   6.778  1.00 87.58           H  
ATOM   1160 HD12 LEU A  73       4.378   4.944   6.015  1.00 87.58           H  
ATOM   1161 HD13 LEU A  73       4.394   4.776   7.793  1.00 87.58           H  
ATOM   1162  CD2 LEU A  73       7.091   4.626   5.674  1.00 87.58           C  
ATOM   1163 HD21 LEU A  73       8.135   4.932   5.741  1.00 87.58           H  
ATOM   1164 HD22 LEU A  73       6.642   5.060   4.781  1.00 87.58           H  
ATOM   1165 HD23 LEU A  73       7.063   3.538   5.607  1.00 87.58           H  
ATOM   1166  N   ASN A  74       7.785   9.568   6.267  1.00 86.23           N  
ATOM   1167  H   ASN A  74       8.000   9.024   5.444  1.00 86.23           H  
ATOM   1168  CA  ASN A  74       7.764  11.026   6.141  1.00 86.23           C  
ATOM   1169  HA  ASN A  74       7.442  11.465   7.085  1.00 86.23           H  
ATOM   1170  C   ASN A  74       6.785  11.524   5.056  1.00 86.23           C  
ATOM   1171  CB  ASN A  74       9.206  11.479   5.869  1.00 86.23           C  
ATOM   1172  HB2 ASN A  74       9.595  10.981   4.981  1.00 86.23           H  
ATOM   1173  HB3 ASN A  74       9.221  12.556   5.701  1.00 86.23           H  
ATOM   1174  O   ASN A  74       6.648  12.727   4.825  1.00 86.23           O  
ATOM   1175  CG  ASN A  74      10.116  11.197   7.047  1.00 86.23           C  
ATOM   1176  ND2 ASN A  74      10.931  10.170   7.009  1.00 86.23           N  
ATOM   1177 HD21 ASN A  74      10.880   9.473   6.280  1.00 86.23           H  
ATOM   1178 HD22 ASN A  74      11.480  10.009   7.841  1.00 86.23           H  
ATOM   1179  OD1 ASN A  74      10.089  11.907   8.027  1.00 86.23           O  
ATOM   1180  N   GLY A  75       6.115  10.615   4.349  1.00 85.20           N  
ATOM   1181  H   GLY A  75       6.333   9.645   4.528  1.00 85.20           H  
ATOM   1182  CA  GLY A  75       5.262  10.858   3.185  1.00 85.20           C  
ATOM   1183  HA2 GLY A  75       4.696   9.947   2.989  1.00 85.20           H  
ATOM   1184  HA3 GLY A  75       4.551  11.656   3.399  1.00 85.20           H  
ATOM   1185  C   GLY A  75       6.028  11.198   1.902  1.00 85.20           C  
ATOM   1186  O   GLY A  75       5.412  11.429   0.868  1.00 85.20           O  
ATOM   1187  N   ILE A  76       7.359  11.236   1.942  1.00 89.86           N  
ATOM   1188  H   ILE A  76       7.782  10.929   2.807  1.00 89.86           H  
ATOM   1189  CA  ILE A  76       8.257  11.544   0.813  1.00 89.86           C  
ATOM   1190  HA  ILE A  76       7.657  11.696  -0.085  1.00 89.86           H  
ATOM   1191  C   ILE A  76       9.179  10.365   0.476  1.00 89.86           C  
ATOM   1192  CB  ILE A  76       9.043  12.844   1.078  1.00 89.86           C  
ATOM   1193  HB  ILE A  76       9.798  12.961   0.300  1.00 89.86           H  
ATOM   1194  O   ILE A  76      10.282  10.554  -0.041  1.00 89.86           O  
ATOM   1195  CG1 ILE A  76       9.744  12.787   2.453  1.00 89.86           C  
ATOM   1196 HG12 ILE A  76       9.010  12.988   3.233  1.00 89.86           H  
ATOM   1197 HG13 ILE A  76      10.144  11.787   2.622  1.00 89.86           H  
ATOM   1198  CG2 ILE A  76       8.095  14.051   0.969  1.00 89.86           C  
ATOM   1199 HG21 ILE A  76       7.609  14.046  -0.007  1.00 89.86           H  
ATOM   1200 HG22 ILE A  76       8.648  14.983   1.085  1.00 89.86           H  
ATOM   1201 HG23 ILE A  76       7.332  13.996   1.745  1.00 89.86           H  
ATOM   1202  CD1 ILE A  76      10.901  13.772   2.620  1.00 89.86           C  
ATOM   1203 HD11 ILE A  76      11.173  13.823   3.674  1.00 89.86           H  
ATOM   1204 HD12 ILE A  76      10.622  14.769   2.280  1.00 89.86           H  
ATOM   1205 HD13 ILE A  76      11.766  13.401   2.070  1.00 89.86           H  
ATOM   1206  N   GLU A  77       8.734   9.160   0.814  1.00 89.67           N  
ATOM   1207  H   GLU A  77       7.782   9.088   1.143  1.00 89.67           H  
ATOM   1208  CA  GLU A  77       9.416   7.901   0.564  1.00 89.67           C  
ATOM   1209  HA  GLU A  77      10.358   7.898   1.113  1.00 89.67           H  
ATOM   1210  C   GLU A  77       9.722   7.723  -0.924  1.00 89.67           C  
ATOM   1211  CB  GLU A  77       8.573   6.705   1.042  1.00 89.67           C  
ATOM   1212  HB2 GLU A  77       7.660   6.641   0.451  1.00 89.67           H  
ATOM   1213  HB3 GLU A  77       9.146   5.797   0.850  1.00 89.67           H  
ATOM   1214  O   GLU A  77       9.045   8.241  -1.820  1.00 89.67           O  
ATOM   1215  CG  GLU A  77       8.212   6.709   2.532  1.00 89.67           C  
ATOM   1216  HG2 GLU A  77       7.787   5.736   2.776  1.00 89.67           H  
ATOM   1217  HG3 GLU A  77       9.125   6.837   3.114  1.00 89.67           H  
ATOM   1218  CD  GLU A  77       7.182   7.765   2.930  1.00 89.67           C  
ATOM   1219  OE1 GLU A  77       7.176   8.131   4.118  1.00 89.67           O  
ATOM   1220  OE2 GLU A  77       6.427   8.282   2.075  1.00 89.67           O  
ATOM   1221  N   ARG A  78      10.758   6.939  -1.208  1.00 92.35           N  
ATOM   1222  H   ARG A  78      11.234   6.480  -0.445  1.00 92.35           H  
ATOM   1223  CA  ARG A  78      10.999   6.455  -2.563  1.00 92.35           C  
ATOM   1224  HA  ARG A  78      10.622   7.179  -3.285  1.00 92.35           H  
ATOM   1225  C   ARG A  78      10.204   5.177  -2.764  1.00 92.35           C  
ATOM   1226  CB  ARG A  78      12.499   6.271  -2.806  1.00 92.35           C  
ATOM   1227  HB2 ARG A  78      12.641   5.788  -3.773  1.00 92.35           H  
ATOM   1228  HB3 ARG A  78      12.923   5.631  -2.032  1.00 92.35           H  
ATOM   1229  O   ARG A  78      10.201   4.307  -1.903  1.00 92.35           O  
ATOM   1230  CG  ARG A  78      13.224   7.625  -2.807  1.00 92.35           C  
ATOM   1231  HG2 ARG A  78      13.142   8.093  -1.826  1.00 92.35           H  
ATOM   1232  HG3 ARG A  78      12.771   8.277  -3.554  1.00 92.35           H  
ATOM   1233  CD  ARG A  78      14.703   7.417  -3.144  1.00 92.35           C  
ATOM   1234  HD2 ARG A  78      15.146   6.763  -2.392  1.00 92.35           H  
ATOM   1235  HD3 ARG A  78      14.777   6.901  -4.101  1.00 92.35           H  
ATOM   1236  NE  ARG A  78      15.430   8.701  -3.238  1.00 92.35           N  
ATOM   1237  HE  ARG A  78      15.208   9.287  -4.029  1.00 92.35           H  
ATOM   1238  NH1 ARG A  78      16.878   8.392  -1.467  1.00 92.35           N  
ATOM   1239 HH11 ARG A  78      17.692   8.665  -0.934  1.00 92.35           H  
ATOM   1240 HH12 ARG A  78      16.498   7.475  -1.280  1.00 92.35           H  
ATOM   1241  NH2 ARG A  78      17.049  10.219  -2.729  1.00 92.35           N  
ATOM   1242 HH21 ARG A  78      16.888  10.703  -3.601  1.00 92.35           H  
ATOM   1243 HH22 ARG A  78      17.865  10.449  -2.180  1.00 92.35           H  
ATOM   1244  CZ  ARG A  78      16.438   9.093  -2.474  1.00 92.35           C  
ATOM   1245  N   PHE A  79       9.560   5.056  -3.914  1.00 93.30           N  
ATOM   1246  H   PHE A  79       9.531   5.847  -4.542  1.00 93.30           H  
ATOM   1247  CA  PHE A  79       8.900   3.834  -4.339  1.00 93.30           C  
ATOM   1248  HA  PHE A  79       8.964   3.093  -3.543  1.00 93.30           H  
ATOM   1249  C   PHE A  79       9.615   3.257  -5.565  1.00 93.30           C  
ATOM   1250  CB  PHE A  79       7.413   4.093  -4.598  1.00 93.30           C  
ATOM   1251  HB2 PHE A  79       7.300   4.919  -5.300  1.00 93.30           H  
ATOM   1252  HB3 PHE A  79       7.030   3.189  -5.071  1.00 93.30           H  
ATOM   1253  O   PHE A  79       9.898   3.982  -6.521  1.00 93.30           O  
ATOM   1254  CG  PHE A  79       6.575   4.361  -3.355  1.00 93.30           C  
ATOM   1255  CD1 PHE A  79       5.776   3.335  -2.815  1.00 93.30           C  
ATOM   1256  HD1 PHE A  79       5.749   2.362  -3.285  1.00 93.30           H  
ATOM   1257  CD2 PHE A  79       6.603   5.618  -2.720  1.00 93.30           C  
ATOM   1258  HD2 PHE A  79       7.225   6.411  -3.108  1.00 93.30           H  
ATOM   1259  CE1 PHE A  79       5.024   3.549  -1.648  1.00 93.30           C  
ATOM   1260  HE1 PHE A  79       4.434   2.747  -1.229  1.00 93.30           H  
ATOM   1261  CE2 PHE A  79       5.853   5.831  -1.548  1.00 93.30           C  
ATOM   1262  HE2 PHE A  79       5.911   6.776  -1.029  1.00 93.30           H  
ATOM   1263  CZ  PHE A  79       5.065   4.800  -1.013  1.00 93.30           C  
ATOM   1264  HZ  PHE A  79       4.513   4.963  -0.099  1.00 93.30           H  
ATOM   1265  N   ARG A  80       9.899   1.951  -5.540  1.00 93.94           N  
ATOM   1266  H   ARG A  80       9.545   1.434  -4.749  1.00 93.94           H  
ATOM   1267  CA  ARG A  80      10.325   1.166  -6.702  1.00 93.94           C  
ATOM   1268  HA  ARG A  80      11.061   1.722  -7.283  1.00 93.94           H  
ATOM   1269  C   ARG A  80       9.114   0.933  -7.600  1.00 93.94           C  
ATOM   1270  CB  ARG A  80      10.936  -0.187  -6.271  1.00 93.94           C  
ATOM   1271  HB2 ARG A  80      11.096  -0.792  -7.163  1.00 93.94           H  
ATOM   1272  HB3 ARG A  80      10.227  -0.712  -5.630  1.00 93.94           H  
ATOM   1273  O   ARG A  80       8.122   0.351  -7.160  1.00 93.94           O  
ATOM   1274  CG  ARG A  80      12.277  -0.056  -5.534  1.00 93.94           C  
ATOM   1275  HG2 ARG A  80      12.977   0.458  -6.192  1.00 93.94           H  
ATOM   1276  HG3 ARG A  80      12.115   0.534  -4.631  1.00 93.94           H  
ATOM   1277  CD  ARG A  80      12.890  -1.418  -5.144  1.00 93.94           C  
ATOM   1278  HD2 ARG A  80      13.001  -2.023  -6.043  1.00 93.94           H  
ATOM   1279  HD3 ARG A  80      12.197  -1.924  -4.472  1.00 93.94           H  
ATOM   1280  NE  ARG A  80      14.217  -1.277  -4.488  1.00 93.94           N  
ATOM   1281  HE  ARG A  80      14.840  -0.566  -4.843  1.00 93.94           H  
ATOM   1282  NH1 ARG A  80      14.291  -3.162  -3.202  1.00 93.94           N  
ATOM   1283 HH11 ARG A  80      14.732  -3.693  -2.464  1.00 93.94           H  
ATOM   1284 HH12 ARG A  80      13.592  -3.586  -3.794  1.00 93.94           H  
ATOM   1285  NH2 ARG A  80      15.715  -1.508  -2.756  1.00 93.94           N  
ATOM   1286 HH21 ARG A  80      16.003  -0.540  -2.779  1.00 93.94           H  
ATOM   1287 HH22 ARG A  80      16.093  -2.038  -1.984  1.00 93.94           H  
ATOM   1288  CZ  ARG A  80      14.736  -1.975  -3.487  1.00 93.94           C  
ATOM   1289  N   LEU A  81       9.215   1.368  -8.849  1.00 94.24           N  
ATOM   1290  H   LEU A  81      10.071   1.835  -9.114  1.00 94.24           H  
ATOM   1291  CA  LEU A  81       8.335   0.948  -9.932  1.00 94.24           C  
ATOM   1292  HA  LEU A  81       7.366   0.667  -9.520  1.00 94.24           H  
ATOM   1293  C   LEU A  81       8.972  -0.268 -10.610  1.00 94.24           C  
ATOM   1294  CB  LEU A  81       8.139   2.128 -10.896  1.00 94.24           C  
ATOM   1295  HB2 LEU A  81       9.124   2.452 -11.232  1.00 94.24           H  
ATOM   1296  HB3 LEU A  81       7.673   2.954 -10.360  1.00 94.24           H  
ATOM   1297  O   LEU A  81      10.151  -0.205 -10.961  1.00 94.24           O  
ATOM   1298  CG  LEU A  81       7.294   1.792 -12.137  1.00 94.24           C  
ATOM   1299  HG  LEU A  81       7.732   0.936 -12.650  1.00 94.24           H  
ATOM   1300  CD1 LEU A  81       5.846   1.459 -11.794  1.00 94.24           C  
ATOM   1301 HD11 LEU A  81       5.823   0.577 -11.153  1.00 94.24           H  
ATOM   1302 HD12 LEU A  81       5.372   2.296 -11.281  1.00 94.24           H  
ATOM   1303 HD13 LEU A  81       5.300   1.232 -12.709  1.00 94.24           H  
ATOM   1304  CD2 LEU A  81       7.300   2.976 -13.099  1.00 94.24           C  
ATOM   1305 HD21 LEU A  81       6.852   2.662 -14.042  1.00 94.24           H  
ATOM   1306 HD22 LEU A  81       8.326   3.276 -13.311  1.00 94.24           H  
ATOM   1307 HD23 LEU A  81       6.748   3.819 -12.682  1.00 94.24           H  
ATOM   1308  N   HIS A  82       8.219  -1.349 -10.800  1.00 92.47           N  
ATOM   1309  H   HIS A  82       7.259  -1.351 -10.485  1.00 92.47           H  
ATOM   1310  CA  HIS A  82       8.737  -2.577 -11.405  1.00 92.47           C  
ATOM   1311  HA  HIS A  82       9.730  -2.372 -11.803  1.00 92.47           H  
ATOM   1312  C   HIS A  82       7.903  -3.066 -12.589  1.00 92.47           C  
ATOM   1313  CB  HIS A  82       8.889  -3.666 -10.337  1.00 92.47           C  
ATOM   1314  HB2 HIS A  82       9.478  -3.277  -9.506  1.00 92.47           H  
ATOM   1315  HB3 HIS A  82       9.438  -4.506 -10.762  1.00 92.47           H  
ATOM   1316  O   HIS A  82       6.708  -2.793 -12.673  1.00 92.47           O  
ATOM   1317  CG  HIS A  82       7.576  -4.184  -9.819  1.00 92.47           C  
ATOM   1318  CD2 HIS A  82       6.817  -5.179 -10.373  1.00 92.47           C  
ATOM   1319  HD2 HIS A  82       7.039  -5.733 -11.273  1.00 92.47           H  
ATOM   1320  ND1 HIS A  82       6.927  -3.750  -8.689  1.00 92.47           N  
ATOM   1321  HD1 HIS A  82       7.179  -2.952  -8.124  1.00 92.47           H  
ATOM   1322  CE1 HIS A  82       5.826  -4.497  -8.541  1.00 92.47           C  
ATOM   1323  HE1 HIS A  82       5.146  -4.443  -7.704  1.00 92.47           H  
ATOM   1324  NE2 HIS A  82       5.702  -5.356  -9.560  1.00 92.47           N  
ATOM   1325  N   CYS A  83       8.553  -3.822 -13.472  1.00 91.75           N  
ATOM   1326  H   CYS A  83       9.528  -4.015 -13.296  1.00 91.75           H  
ATOM   1327  CA  CYS A  83       7.971  -4.487 -14.636  1.00 91.75           C  
ATOM   1328  HA  CYS A  83       6.884  -4.419 -14.603  1.00 91.75           H  
ATOM   1329  C   CYS A  83       8.361  -5.977 -14.624  1.00 91.75           C  
ATOM   1330  CB  CYS A  83       8.475  -3.756 -15.891  1.00 91.75           C  
ATOM   1331  HB2 CYS A  83       9.563  -3.807 -15.921  1.00 91.75           H  
ATOM   1332  HB3 CYS A  83       8.188  -2.706 -15.838  1.00 91.75           H  
ATOM   1333  O   CYS A  83       9.374  -6.351 -14.028  1.00 91.75           O  
ATOM   1334  SG  CYS A  83       7.810  -4.468 -17.424  1.00 91.75           S  
ATOM   1335  HG  CYS A  83       8.653  -3.829 -18.239  1.00 91.75           H  
ATOM   1336  N   HIS A  84       7.564  -6.822 -15.279  1.00 90.35           N  
ATOM   1337  H   HIS A  84       6.703  -6.463 -15.666  1.00 90.35           H  
ATOM   1338  CA  HIS A  84       7.795  -8.267 -15.401  1.00 90.35           C  
ATOM   1339  HA  HIS A  84       8.640  -8.548 -14.773  1.00 90.35           H  
ATOM   1340  C   HIS A  84       8.179  -8.709 -16.828  1.00 90.35           C  
ATOM   1341  CB  HIS A  84       6.570  -9.029 -14.867  1.00 90.35           C  
ATOM   1342  HB2 HIS A  84       6.764 -10.099 -14.941  1.00 90.35           H  
ATOM   1343  HB3 HIS A  84       5.700  -8.815 -15.488  1.00 90.35           H  
ATOM   1344  O   HIS A  84       8.037  -9.883 -17.160  1.00 90.35           O  
ATOM   1345  CG  HIS A  84       6.214  -8.734 -13.435  1.00 90.35           C  
ATOM   1346  CD2 HIS A  84       5.192  -7.948 -12.974  1.00 90.35           C  
ATOM   1347  HD2 HIS A  84       4.489  -7.394 -13.579  1.00 90.35           H  
ATOM   1348  ND1 HIS A  84       6.791  -9.320 -12.339  1.00 90.35           N  
ATOM   1349  HD1 HIS A  84       7.600  -9.925 -12.351  1.00 90.35           H  
ATOM   1350  CE1 HIS A  84       6.129  -8.910 -11.245  1.00 90.35           C  
ATOM   1351  HE1 HIS A  84       6.358  -9.218 -10.235  1.00 90.35           H  
ATOM   1352  NE2 HIS A  84       5.154  -8.051 -11.580  1.00 90.35           N  
ATOM   1353  N   CYS A  85       8.614  -7.796 -17.709  1.00 89.04           N  
ATOM   1354  H   CYS A  85       8.754  -6.841 -17.413  1.00 89.04           H  
ATOM   1355  CA  CYS A  85       9.108  -8.209 -19.027  1.00 89.04           C  
ATOM   1356  HA  CYS A  85       8.411  -8.954 -19.413  1.00 89.04           H  
ATOM   1357  C   CYS A  85      10.464  -8.928 -18.923  1.00 89.04           C  
ATOM   1358  CB  CYS A  85       9.109  -7.044 -20.036  1.00 89.04           C  
ATOM   1359  HB2 CYS A  85       9.226  -7.454 -21.040  1.00 89.04           H  
ATOM   1360  HB3 CYS A  85       8.158  -6.512 -19.997  1.00 89.04           H  
ATOM   1361  O   CYS A  85      11.197  -8.766 -17.945  1.00 89.04           O  
ATOM   1362  SG  CYS A  85      10.461  -5.879 -19.742  1.00 89.04           S  
ATOM   1363  HG  CYS A  85      10.633  -5.433 -20.990  1.00 89.04           H  
ATOM   1364  N   LEU A  86      10.781  -9.720 -19.952  1.00 87.03           N  
ATOM   1365  H   LEU A  86      10.114  -9.827 -20.703  1.00 87.03           H  
ATOM   1366  CA  LEU A  86      12.016 -10.506 -20.032  1.00 87.03           C  
ATOM   1367  HA  LEU A  86      12.242 -10.920 -19.049  1.00 87.03           H  
ATOM   1368  C   LEU A  86      13.242  -9.675 -20.431  1.00 87.03           C  
ATOM   1369  CB  LEU A  86      11.810 -11.662 -21.028  1.00 87.03           C  
ATOM   1370  HB2 LEU A  86      12.754 -12.198 -21.131  1.00 87.03           H  
ATOM   1371  HB3 LEU A  86      11.568 -11.239 -22.004  1.00 87.03           H  
ATOM   1372  O   LEU A  86      14.361 -10.087 -20.146  1.00 87.03           O  
ATOM   1373  CG  LEU A  86      10.719 -12.676 -20.637  1.00 87.03           C  
ATOM   1374  HG  LEU A  86       9.767 -12.159 -20.515  1.00 87.03           H  
ATOM   1375  CD1 LEU A  86      10.558 -13.708 -21.752  1.00 87.03           C  
ATOM   1376 HD11 LEU A  86       9.767 -14.412 -21.493  1.00 87.03           H  
ATOM   1377 HD12 LEU A  86      10.289 -13.208 -22.683  1.00 87.03           H  
ATOM   1378 HD13 LEU A  86      11.490 -14.253 -21.896  1.00 87.03           H  
ATOM   1379  CD2 LEU A  86      11.051 -13.412 -19.337  1.00 87.03           C  
ATOM   1380 HD21 LEU A  86      12.028 -13.889 -19.418  1.00 87.03           H  
ATOM   1381 HD22 LEU A  86      11.055 -12.713 -18.501  1.00 87.03           H  
ATOM   1382 HD23 LEU A  86      10.295 -14.173 -19.143  1.00 87.03           H  
ATOM   1383  N   ASP A  87      13.035  -8.517 -21.063  1.00 89.84           N  
ATOM   1384  H   ASP A  87      12.083  -8.235 -21.251  1.00 89.84           H  
ATOM   1385  CA  ASP A  87      14.104  -7.622 -21.513  1.00 89.84           C  
ATOM   1386  HA  ASP A  87      15.070  -8.031 -21.215  1.00 89.84           H  
ATOM   1387  C   ASP A  87      13.957  -6.222 -20.878  1.00 89.84           C  
ATOM   1388  CB  ASP A  87      14.148  -7.583 -23.046  1.00 89.84           C  
ATOM   1389  HB2 ASP A  87      14.267  -8.599 -23.421  1.00 89.84           H  
ATOM   1390  HB3 ASP A  87      13.207  -7.187 -23.428  1.00 89.84           H  
ATOM   1391  O   ASP A  87      13.265  -5.352 -21.430  1.00 89.84           O  
ATOM   1392  CG  ASP A  87      15.311  -6.726 -23.565  1.00 89.84           C  
ATOM   1393  OD1 ASP A  87      16.066  -6.169 -22.729  1.00 89.84           O  
ATOM   1394  OD2 ASP A  87      15.379  -6.558 -24.798  1.00 89.84           O  
ATOM   1395  N   PRO A  88      14.606  -5.988 -19.718  1.00 89.93           N  
ATOM   1396  CA  PRO A  88      14.609  -4.699 -19.024  1.00 89.93           C  
ATOM   1397  HA  PRO A  88      13.589  -4.453 -18.728  1.00 89.93           H  
ATOM   1398  C   PRO A  88      15.192  -3.544 -19.846  1.00 89.93           C  
ATOM   1399  CB  PRO A  88      15.477  -4.915 -17.777  1.00 89.93           C  
ATOM   1400  HB2 PRO A  88      16.508  -4.627 -17.986  1.00 89.93           H  
ATOM   1401  HB3 PRO A  88      15.106  -4.352 -16.921  1.00 89.93           H  
ATOM   1402  O   PRO A  88      14.902  -2.383 -19.556  1.00 89.93           O  
ATOM   1403  CG  PRO A  88      15.435  -6.420 -17.535  1.00 89.93           C  
ATOM   1404  HG2 PRO A  88      16.326  -6.774 -17.017  1.00 89.93           H  
ATOM   1405  HG3 PRO A  88      14.534  -6.691 -16.985  1.00 89.93           H  
ATOM   1406  CD  PRO A  88      15.345  -6.978 -18.946  1.00 89.93           C  
ATOM   1407  HD2 PRO A  88      16.344  -7.094 -19.367  1.00 89.93           H  
ATOM   1408  HD3 PRO A  88      14.831  -7.939 -18.918  1.00 89.93           H  
ATOM   1409  N   HIS A  89      16.031  -3.844 -20.841  1.00 91.63           N  
ATOM   1410  H   HIS A  89      16.165  -4.811 -21.101  1.00 91.63           H  
ATOM   1411  CA  HIS A  89      16.755  -2.847 -21.627  1.00 91.63           C  
ATOM   1412  HA  HIS A  89      16.744  -1.901 -21.086  1.00 91.63           H  
ATOM   1413  C   HIS A  89      16.100  -2.559 -22.980  1.00 91.63           C  
ATOM   1414  CB  HIS A  89      18.218  -3.276 -21.760  1.00 91.63           C  
ATOM   1415  HB2 HIS A  89      18.266  -4.239 -22.268  1.00 91.63           H  
ATOM   1416  HB3 HIS A  89      18.754  -2.547 -22.368  1.00 91.63           H  
ATOM   1417  O   HIS A  89      16.496  -1.604 -23.648  1.00 91.63           O  
ATOM   1418  CG  HIS A  89      18.903  -3.377 -20.421  1.00 91.63           C  
ATOM   1419  CD2 HIS A  89      19.377  -4.517 -19.830  1.00 91.63           C  
ATOM   1420  HD2 HIS A  89      19.349  -5.509 -20.255  1.00 91.63           H  
ATOM   1421  ND1 HIS A  89      19.110  -2.344 -19.534  1.00 91.63           N  
ATOM   1422  HD1 HIS A  89      18.880  -1.373 -19.689  1.00 91.63           H  
ATOM   1423  CE1 HIS A  89      19.699  -2.849 -18.438  1.00 91.63           C  
ATOM   1424  HE1 HIS A  89      19.994  -2.278 -17.570  1.00 91.63           H  
ATOM   1425  NE2 HIS A  89      19.876  -4.171 -18.568  1.00 91.63           N  
ATOM   1426  N   SER A  90      15.066  -3.318 -23.348  1.00 92.75           N  
ATOM   1427  H   SER A  90      14.913  -4.174 -22.834  1.00 92.75           H  
ATOM   1428  CA  SER A  90      14.255  -3.056 -24.534  1.00 92.75           C  
ATOM   1429  HA  SER A  90      14.895  -3.202 -25.405  1.00 92.75           H  
ATOM   1430  C   SER A  90      13.709  -1.623 -24.566  1.00 92.75           C  
ATOM   1431  CB  SER A  90      13.098  -4.055 -24.646  1.00 92.75           C  
ATOM   1432  HB2 SER A  90      12.567  -3.873 -25.580  1.00 92.75           H  
ATOM   1433  HB3 SER A  90      13.485  -5.073 -24.682  1.00 92.75           H  
ATOM   1434  O   SER A  90      13.283  -1.060 -23.548  1.00 92.75           O  
ATOM   1435  OG  SER A  90      12.190  -3.938 -23.562  1.00 92.75           O  
ATOM   1436  HG  SER A  90      12.603  -4.392 -22.824  1.00 92.75           H  
ATOM   1437  N   LEU A  91      13.639  -1.046 -25.769  1.00 92.66           N  
ATOM   1438  H   LEU A  91      14.015  -1.548 -26.562  1.00 92.66           H  
ATOM   1439  CA  LEU A  91      13.019   0.265 -25.991  1.00 92.66           C  
ATOM   1440  HA  LEU A  91      13.548   1.012 -25.399  1.00 92.66           H  
ATOM   1441  C   LEU A  91      11.559   0.281 -25.520  1.00 92.66           C  
ATOM   1442  CB  LEU A  91      13.095   0.627 -27.486  1.00 92.66           C  
ATOM   1443  HB2 LEU A  91      12.707  -0.210 -28.066  1.00 92.66           H  
ATOM   1444  HB3 LEU A  91      12.445   1.483 -27.667  1.00 92.66           H  
ATOM   1445  O   LEU A  91      11.093   1.290 -24.994  1.00 92.66           O  
ATOM   1446  CG  LEU A  91      14.504   0.982 -27.994  1.00 92.66           C  
ATOM   1447  HG  LEU A  91      15.189   0.163 -27.772  1.00 92.66           H  
ATOM   1448  CD1 LEU A  91      14.460   1.181 -29.509  1.00 92.66           C  
ATOM   1449 HD11 LEU A  91      14.113   0.269 -29.994  1.00 92.66           H  
ATOM   1450 HD12 LEU A  91      15.461   1.406 -29.877  1.00 92.66           H  
ATOM   1451 HD13 LEU A  91      13.791   2.004 -29.764  1.00 92.66           H  
ATOM   1452  CD2 LEU A  91      15.037   2.270 -27.363  1.00 92.66           C  
ATOM   1453 HD21 LEU A  91      16.003   2.519 -27.802  1.00 92.66           H  
ATOM   1454 HD22 LEU A  91      15.186   2.137 -26.291  1.00 92.66           H  
ATOM   1455 HD23 LEU A  91      14.342   3.092 -27.535  1.00 92.66           H  
ATOM   1456  N   GLN A  92      10.848  -0.843 -25.651  1.00 92.22           N  
ATOM   1457  H   GLN A  92      11.287  -1.637 -26.095  1.00 92.22           H  
ATOM   1458  CA  GLN A  92       9.479  -0.996 -25.166  1.00 92.22           C  
ATOM   1459  HA  GLN A  92       8.863  -0.213 -25.607  1.00 92.22           H  
ATOM   1460  C   GLN A  92       9.396  -0.834 -23.641  1.00 92.22           C  
ATOM   1461  CB  GLN A  92       8.902  -2.365 -25.575  1.00 92.22           C  
ATOM   1462  HB2 GLN A  92       7.906  -2.433 -25.137  1.00 92.22           H  
ATOM   1463  HB3 GLN A  92       9.498  -3.166 -25.137  1.00 92.22           H  
ATOM   1464  O   GLN A  92       8.545  -0.083 -23.158  1.00 92.22           O  
ATOM   1465  CG  GLN A  92       8.749  -2.604 -27.090  1.00 92.22           C  
ATOM   1466  HG2 GLN A  92       8.493  -1.671 -27.593  1.00 92.22           H  
ATOM   1467  HG3 GLN A  92       7.915  -3.292 -27.232  1.00 92.22           H  
ATOM   1468  CD  GLN A  92       9.973  -3.224 -27.766  1.00 92.22           C  
ATOM   1469  NE2 GLN A  92       9.814  -3.869 -28.899  1.00 92.22           N  
ATOM   1470 HE21 GLN A  92       8.905  -3.986 -29.324  1.00 92.22           H  
ATOM   1471 HE22 GLN A  92      10.652  -4.274 -29.292  1.00 92.22           H  
ATOM   1472  OE1 GLN A  92      11.096  -3.128 -27.304  1.00 92.22           O  
ATOM   1473  N   CYS A  93      10.283  -1.491 -22.880  1.00 92.79           N  
ATOM   1474  H   CYS A  93      10.987  -2.062 -23.324  1.00 92.79           H  
ATOM   1475  CA  CYS A  93      10.313  -1.369 -21.421  1.00 92.79           C  
ATOM   1476  HA  CYS A  93       9.326  -1.609 -21.026  1.00 92.79           H  
ATOM   1477  C   CYS A  93      10.642   0.066 -20.989  1.00 92.79           C  
ATOM   1478  CB  CYS A  93      11.322  -2.367 -20.838  1.00 92.79           C  
ATOM   1479  HB2 CYS A  93      12.338  -2.095 -21.125  1.00 92.79           H  
ATOM   1480  HB3 CYS A  93      11.112  -3.370 -21.208  1.00 92.79           H  
ATOM   1481  O   CYS A  93       9.953   0.644 -20.143  1.00 92.79           O  
ATOM   1482  SG  CYS A  93      11.154  -2.339 -19.031  1.00 92.79           S  
ATOM   1483  HG  CYS A  93      12.144  -3.186 -18.733  1.00 92.79           H  
ATOM   1484  N   GLN A  94      11.644   0.681 -21.618  1.00 93.56           N  
ATOM   1485  H   GLN A  94      12.172   0.160 -22.303  1.00 93.56           H  
ATOM   1486  CA  GLN A  94      12.052   2.052 -21.311  1.00 93.56           C  
ATOM   1487  HA  GLN A  94      12.264   2.127 -20.244  1.00 93.56           H  
ATOM   1488  C   GLN A  94      10.946   3.071 -21.631  1.00 93.56           C  
ATOM   1489  CB  GLN A  94      13.332   2.388 -22.081  1.00 93.56           C  
ATOM   1490  HB2 GLN A  94      13.558   3.444 -21.931  1.00 93.56           H  
ATOM   1491  HB3 GLN A  94      13.168   2.219 -23.145  1.00 93.56           H  
ATOM   1492  O   GLN A  94      10.624   3.918 -20.795  1.00 93.56           O  
ATOM   1493  CG  GLN A  94      14.538   1.560 -21.611  1.00 93.56           C  
ATOM   1494  HG2 GLN A  94      14.341   0.497 -21.743  1.00 93.56           H  
ATOM   1495  HG3 GLN A  94      14.712   1.745 -20.551  1.00 93.56           H  
ATOM   1496  CD  GLN A  94      15.809   1.908 -22.377  1.00 93.56           C  
ATOM   1497  NE2 GLN A  94      16.907   1.250 -22.087  1.00 93.56           N  
ATOM   1498 HE21 GLN A  94      17.676   1.417 -22.720  1.00 93.56           H  
ATOM   1499 HE22 GLN A  94      16.840   0.401 -21.545  1.00 93.56           H  
ATOM   1500  OE1 GLN A  94      15.848   2.777 -23.231  1.00 93.56           O  
ATOM   1501  N   ALA A  95      10.300   2.961 -22.795  1.00 93.07           N  
ATOM   1502  H   ALA A  95      10.609   2.267 -23.461  1.00 93.07           H  
ATOM   1503  CA  ALA A  95       9.196   3.838 -23.179  1.00 93.07           C  
ATOM   1504  HA  ALA A  95       9.536   4.872 -23.132  1.00 93.07           H  
ATOM   1505  C   ALA A  95       8.000   3.695 -22.223  1.00 93.07           C  
ATOM   1506  CB  ALA A  95       8.803   3.525 -24.628  1.00 93.07           C  
ATOM   1507  HB1 ALA A  95       9.657   3.689 -25.285  1.00 93.07           H  
ATOM   1508  HB2 ALA A  95       7.991   4.182 -24.941  1.00 93.07           H  
ATOM   1509  HB3 ALA A  95       8.483   2.487 -24.719  1.00 93.07           H  
ATOM   1510  O   ALA A  95       7.459   4.693 -21.739  1.00 93.07           O  
ATOM   1511  N   ALA A  96       7.617   2.461 -21.888  1.00 92.77           N  
ATOM   1512  H   ALA A  96       8.079   1.668 -22.310  1.00 92.77           H  
ATOM   1513  CA  ALA A  96       6.524   2.212 -20.954  1.00 92.77           C  
ATOM   1514  HA  ALA A  96       5.630   2.725 -21.308  1.00 92.77           H  
ATOM   1515  C   ALA A  96       6.845   2.731 -19.548  1.00 92.77           C  
ATOM   1516  CB  ALA A  96       6.252   0.716 -20.934  1.00 92.77           C  
ATOM   1517  HB1 ALA A  96       5.381   0.516 -20.309  1.00 92.77           H  
ATOM   1518  HB2 ALA A  96       7.119   0.189 -20.536  1.00 92.77           H  
ATOM   1519  HB3 ALA A  96       6.039   0.370 -21.945  1.00 92.77           H  
ATOM   1520  O   ALA A  96       5.973   3.264 -18.862  1.00 92.77           O  
ATOM   1521  N   THR A  97       8.113   2.654 -19.138  1.00 93.83           N  
ATOM   1522  H   THR A  97       8.772   2.167 -19.728  1.00 93.83           H  
ATOM   1523  CA  THR A  97       8.592   3.217 -17.872  1.00 93.83           C  
ATOM   1524  HA  THR A  97       8.044   2.749 -17.054  1.00 93.83           H  
ATOM   1525  C   THR A  97       8.345   4.717 -17.795  1.00 93.83           C  
ATOM   1526  CB  THR A  97      10.078   2.913 -17.673  1.00 93.83           C  
ATOM   1527  HB  THR A  97      10.669   3.294 -18.506  1.00 93.83           H  
ATOM   1528  O   THR A  97       7.849   5.191 -16.774  1.00 93.83           O  
ATOM   1529  CG2 THR A  97      10.635   3.501 -16.376  1.00 93.83           C  
ATOM   1530 HG21 THR A  97      10.041   3.164 -15.527  1.00 93.83           H  
ATOM   1531 HG22 THR A  97      11.666   3.168 -16.256  1.00 93.83           H  
ATOM   1532 HG23 THR A  97      10.637   4.590 -16.420  1.00 93.83           H  
ATOM   1533  OG1 THR A  97      10.208   1.519 -17.607  1.00 93.83           O  
ATOM   1534  HG1 THR A  97      10.166   1.161 -18.496  1.00 93.83           H  
ATOM   1535  N   VAL A  98       8.615   5.473 -18.863  1.00 94.36           N  
ATOM   1536  H   VAL A  98       9.015   5.031 -19.679  1.00 94.36           H  
ATOM   1537  CA  VAL A  98       8.346   6.922 -18.896  1.00 94.36           C  
ATOM   1538  HA  VAL A  98       8.896   7.392 -18.081  1.00 94.36           H  
ATOM   1539  C   VAL A  98       6.860   7.208 -18.659  1.00 94.36           C  
ATOM   1540  CB  VAL A  98       8.830   7.548 -20.220  1.00 94.36           C  
ATOM   1541  HB  VAL A  98       8.373   7.028 -21.062  1.00 94.36           H  
ATOM   1542  O   VAL A  98       6.524   8.019 -17.789  1.00 94.36           O  
ATOM   1543  CG1 VAL A  98       8.462   9.035 -20.319  1.00 94.36           C  
ATOM   1544 HG11 VAL A  98       8.889   9.454 -21.230  1.00 94.36           H  
ATOM   1545 HG12 VAL A  98       8.852   9.578 -19.457  1.00 94.36           H  
ATOM   1546 HG13 VAL A  98       7.380   9.156 -20.374  1.00 94.36           H  
ATOM   1547  CG2 VAL A  98      10.356   7.443 -20.340  1.00 94.36           C  
ATOM   1548 HG21 VAL A  98      10.670   6.400 -20.315  1.00 94.36           H  
ATOM   1549 HG22 VAL A  98      10.842   7.979 -19.525  1.00 94.36           H  
ATOM   1550 HG23 VAL A  98      10.680   7.863 -21.292  1.00 94.36           H  
ATOM   1551  N   VAL A  99       5.972   6.503 -19.365  1.00 93.64           N  
ATOM   1552  H   VAL A  99       6.323   5.845 -20.047  1.00 93.64           H  
ATOM   1553  CA  VAL A  99       4.511   6.641 -19.213  1.00 93.64           C  
ATOM   1554  HA  VAL A  99       4.231   7.678 -19.399  1.00 93.64           H  
ATOM   1555  C   VAL A  99       4.075   6.290 -17.789  1.00 93.64           C  
ATOM   1556  CB  VAL A  99       3.770   5.751 -20.234  1.00 93.64           C  
ATOM   1557  HB  VAL A  99       4.064   4.712 -20.090  1.00 93.64           H  
ATOM   1558  O   VAL A  99       3.350   7.046 -17.137  1.00 93.64           O  
ATOM   1559  CG1 VAL A  99       2.249   5.851 -20.063  1.00 93.64           C  
ATOM   1560 HG11 VAL A  99       1.939   5.439 -19.102  1.00 93.64           H  
ATOM   1561 HG12 VAL A  99       1.755   5.279 -20.848  1.00 93.64           H  
ATOM   1562 HG13 VAL A  99       1.929   6.890 -20.139  1.00 93.64           H  
ATOM   1563  CG2 VAL A  99       4.110   6.154 -21.674  1.00 93.64           C  
ATOM   1564 HG21 VAL A  99       3.575   5.507 -22.370  1.00 93.64           H  
ATOM   1565 HG22 VAL A  99       3.818   7.188 -21.855  1.00 93.64           H  
ATOM   1566 HG23 VAL A  99       5.177   6.041 -21.866  1.00 93.64           H  
ATOM   1567  N   MET A 100       4.565   5.172 -17.258  1.00 94.11           N  
ATOM   1568  H   MET A 100       5.149   4.584 -17.836  1.00 94.11           H  
ATOM   1569  CA  MET A 100       4.213   4.704 -15.922  1.00 94.11           C  
ATOM   1570  HA  MET A 100       3.126   4.689 -15.838  1.00 94.11           H  
ATOM   1571  C   MET A 100       4.722   5.641 -14.828  1.00 94.11           C  
ATOM   1572  CB  MET A 100       4.740   3.282 -15.724  1.00 94.11           C  
ATOM   1573  HB2 MET A 100       5.783   3.229 -16.035  1.00 94.11           H  
ATOM   1574  HB3 MET A 100       4.674   3.021 -14.668  1.00 94.11           H  
ATOM   1575  O   MET A 100       3.985   5.935 -13.891  1.00 94.11           O  
ATOM   1576  CG  MET A 100       3.919   2.273 -16.532  1.00 94.11           C  
ATOM   1577  HG2 MET A 100       4.390   1.295 -16.433  1.00 94.11           H  
ATOM   1578  HG3 MET A 100       3.944   2.544 -17.587  1.00 94.11           H  
ATOM   1579  SD  MET A 100       2.185   2.113 -16.027  1.00 94.11           S  
ATOM   1580  CE  MET A 100       2.441   1.420 -14.375  1.00 94.11           C  
ATOM   1581  HE1 MET A 100       2.366   2.205 -13.624  1.00 94.11           H  
ATOM   1582  HE2 MET A 100       1.696   0.645 -14.190  1.00 94.11           H  
ATOM   1583  HE3 MET A 100       3.424   0.951 -14.321  1.00 94.11           H  
ATOM   1584  N   VAL A 101       5.929   6.197 -14.945  1.00 95.21           N  
ATOM   1585  H   VAL A 101       6.509   5.924 -15.726  1.00 95.21           H  
ATOM   1586  CA  VAL A 101       6.433   7.203 -13.997  1.00 95.21           C  
ATOM   1587  HA  VAL A 101       6.408   6.776 -12.995  1.00 95.21           H  
ATOM   1588  C   VAL A 101       5.528   8.438 -13.977  1.00 95.21           C  
ATOM   1589  CB  VAL A 101       7.893   7.577 -14.322  1.00 95.21           C  
ATOM   1590  HB  VAL A 101       7.989   7.783 -15.388  1.00 95.21           H  
ATOM   1591  O   VAL A 101       5.228   8.963 -12.900  1.00 95.21           O  
ATOM   1592  CG1 VAL A 101       8.369   8.816 -13.546  1.00 95.21           C  
ATOM   1593 HG11 VAL A 101       9.438   8.956 -13.709  1.00 95.21           H  
ATOM   1594 HG12 VAL A 101       7.850   9.703 -13.910  1.00 95.21           H  
ATOM   1595 HG13 VAL A 101       8.179   8.681 -12.481  1.00 95.21           H  
ATOM   1596  CG2 VAL A 101       8.837   6.429 -13.943  1.00 95.21           C  
ATOM   1597 HG21 VAL A 101       9.850   6.657 -14.272  1.00 95.21           H  
ATOM   1598 HG22 VAL A 101       8.529   5.503 -14.429  1.00 95.21           H  
ATOM   1599 HG23 VAL A 101       8.829   6.268 -12.865  1.00 95.21           H  
ATOM   1600  N   GLN A 102       5.051   8.901 -15.136  1.00 93.70           N  
ATOM   1601  H   GLN A 102       5.300   8.425 -15.991  1.00 93.70           H  
ATOM   1602  CA  GLN A 102       4.099  10.015 -15.205  1.00 93.70           C  
ATOM   1603  HA  GLN A 102       4.512  10.869 -14.667  1.00 93.70           H  
ATOM   1604  C   GLN A 102       2.762   9.661 -14.538  1.00 93.70           C  
ATOM   1605  CB  GLN A 102       3.869  10.431 -16.661  1.00 93.70           C  
ATOM   1606  HB2 GLN A 102       3.564   9.563 -17.245  1.00 93.70           H  
ATOM   1607  HB3 GLN A 102       3.054  11.155 -16.687  1.00 93.70           H  
ATOM   1608  O   GLN A 102       2.249  10.447 -13.733  1.00 93.70           O  
ATOM   1609  CG  GLN A 102       5.101  11.073 -17.318  1.00 93.70           C  
ATOM   1610  HG2 GLN A 102       5.953  10.395 -17.271  1.00 93.70           H  
ATOM   1611  HG3 GLN A 102       5.363  11.986 -16.784  1.00 93.70           H  
ATOM   1612  CD  GLN A 102       4.840  11.425 -18.780  1.00 93.70           C  
ATOM   1613  NE2 GLN A 102       5.815  11.926 -19.502  1.00 93.70           N  
ATOM   1614 HE21 GLN A 102       5.579  12.097 -20.469  1.00 93.70           H  
ATOM   1615 HE22 GLN A 102       6.769  11.958 -19.170  1.00 93.70           H  
ATOM   1616  OE1 GLN A 102       3.743  11.294 -19.290  1.00 93.70           O  
ATOM   1617  N   LEU A 103       2.237   8.462 -14.801  1.00 93.13           N  
ATOM   1618  H   LEU A 103       2.689   7.887 -15.497  1.00 93.13           H  
ATOM   1619  CA  LEU A 103       1.008   7.960 -14.188  1.00 93.13           C  
ATOM   1620  HA  LEU A 103       0.204   8.656 -14.428  1.00 93.13           H  
ATOM   1621  C   LEU A 103       1.121   7.865 -12.661  1.00 93.13           C  
ATOM   1622  CB  LEU A 103       0.686   6.583 -14.788  1.00 93.13           C  
ATOM   1623  HB2 LEU A 103       1.468   5.877 -14.507  1.00 93.13           H  
ATOM   1624  HB3 LEU A 103       0.680   6.652 -15.876  1.00 93.13           H  
ATOM   1625  O   LEU A 103       0.243   8.338 -11.939  1.00 93.13           O  
ATOM   1626  CG  LEU A 103      -0.666   6.032 -14.308  1.00 93.13           C  
ATOM   1627  HG  LEU A 103      -0.713   6.028 -13.219  1.00 93.13           H  
ATOM   1628  CD1 LEU A 103      -1.804   6.892 -14.851  1.00 93.13           C  
ATOM   1629 HD11 LEU A 103      -1.887   7.820 -14.286  1.00 93.13           H  
ATOM   1630 HD12 LEU A 103      -2.740   6.337 -14.780  1.00 93.13           H  
ATOM   1631 HD13 LEU A 103      -1.641   7.110 -15.907  1.00 93.13           H  
ATOM   1632  CD2 LEU A 103      -0.842   4.594 -14.775  1.00 93.13           C  
ATOM   1633 HD21 LEU A 103      -0.793   4.552 -15.863  1.00 93.13           H  
ATOM   1634 HD22 LEU A 103      -1.803   4.203 -14.443  1.00 93.13           H  
ATOM   1635 HD23 LEU A 103      -0.043   3.975 -14.367  1.00 93.13           H  
ATOM   1636  N   VAL A 104       2.219   7.304 -12.157  1.00 94.41           N  
ATOM   1637  H   VAL A 104       2.880   6.904 -12.808  1.00 94.41           H  
ATOM   1638  CA  VAL A 104       2.492   7.177 -10.720  1.00 94.41           C  
ATOM   1639  HA  VAL A 104       1.668   6.641 -10.248  1.00 94.41           H  
ATOM   1640  C   VAL A 104       2.575   8.555 -10.066  1.00 94.41           C  
ATOM   1641  CB  VAL A 104       3.786   6.374 -10.486  1.00 94.41           C  
ATOM   1642  HB  VAL A 104       4.595   6.813 -11.069  1.00 94.41           H  
ATOM   1643  O   VAL A 104       1.943   8.791  -9.037  1.00 94.41           O  
ATOM   1644  CG1 VAL A 104       4.201   6.359  -9.010  1.00 94.41           C  
ATOM   1645 HG11 VAL A 104       5.082   5.732  -8.879  1.00 94.41           H  
ATOM   1646 HG12 VAL A 104       3.391   5.963  -8.396  1.00 94.41           H  
ATOM   1647 HG13 VAL A 104       4.446   7.364  -8.665  1.00 94.41           H  
ATOM   1648  CG2 VAL A 104       3.604   4.912 -10.903  1.00 94.41           C  
ATOM   1649 HG21 VAL A 104       2.872   4.433 -10.253  1.00 94.41           H  
ATOM   1650 HG22 VAL A 104       3.233   4.822 -11.924  1.00 94.41           H  
ATOM   1651 HG23 VAL A 104       4.557   4.389 -10.829  1.00 94.41           H  
ATOM   1652  N   ARG A 105       3.279   9.514 -10.680  1.00 94.58           N  
ATOM   1653  H   ARG A 105       3.771   9.269 -11.527  1.00 94.58           H  
ATOM   1654  CA  ARG A 105       3.348  10.898 -10.175  1.00 94.58           C  
ATOM   1655  HA  ARG A 105       3.716  10.884  -9.149  1.00 94.58           H  
ATOM   1656  C   ARG A 105       1.970  11.559 -10.124  1.00 94.58           C  
ATOM   1657  CB  ARG A 105       4.303  11.719 -11.051  1.00 94.58           C  
ATOM   1658  HB2 ARG A 105       4.068  11.544 -12.101  1.00 94.58           H  
ATOM   1659  HB3 ARG A 105       4.156  12.779 -10.842  1.00 94.58           H  
ATOM   1660  O   ARG A 105       1.648  12.241  -9.150  1.00 94.58           O  
ATOM   1661  CG  ARG A 105       5.776  11.379 -10.785  1.00 94.58           C  
ATOM   1662  HG2 ARG A 105       5.936  10.303 -10.846  1.00 94.58           H  
ATOM   1663  HG3 ARG A 105       6.046  11.716  -9.785  1.00 94.58           H  
ATOM   1664  CD  ARG A 105       6.657  12.081 -11.823  1.00 94.58           C  
ATOM   1665  HD2 ARG A 105       6.445  13.150 -11.808  1.00 94.58           H  
ATOM   1666  HD3 ARG A 105       6.406  11.684 -12.807  1.00 94.58           H  
ATOM   1667  NE  ARG A 105       8.092  11.868 -11.558  1.00 94.58           N  
ATOM   1668  HE  ARG A 105       8.334  11.405 -10.694  1.00 94.58           H  
ATOM   1669  NH1 ARG A 105       8.895  12.735 -13.533  1.00 94.58           N  
ATOM   1670 HH11 ARG A 105       9.676  12.936 -14.142  1.00 94.58           H  
ATOM   1671 HH12 ARG A 105       7.953  12.903 -13.854  1.00 94.58           H  
ATOM   1672  NH2 ARG A 105      10.323  11.918 -12.035  1.00 94.58           N  
ATOM   1673 HH21 ARG A 105      10.540  11.434 -11.175  1.00 94.58           H  
ATOM   1674 HH22 ARG A 105      11.074  12.131 -12.675  1.00 94.58           H  
ATOM   1675  CZ  ARG A 105       9.091  12.174 -12.371  1.00 94.58           C  
ATOM   1676  N   LYS A 106       1.139  11.344 -11.145  1.00 92.95           N  
ATOM   1677  H   LYS A 106       1.484  10.792 -11.917  1.00 92.95           H  
ATOM   1678  CA  LYS A 106      -0.251  11.820 -11.192  1.00 92.95           C  
ATOM   1679  HA  LYS A 106      -0.271  12.899 -11.043  1.00 92.95           H  
ATOM   1680  C   LYS A 106      -1.093  11.193 -10.079  1.00 92.95           C  
ATOM   1681  CB  LYS A 106      -0.794  11.496 -12.584  1.00 92.95           C  
ATOM   1682  HB2 LYS A 106      -0.803  10.414 -12.717  1.00 92.95           H  
ATOM   1683  HB3 LYS A 106      -0.112  11.914 -13.324  1.00 92.95           H  
ATOM   1684  O   LYS A 106      -1.810  11.910  -9.382  1.00 92.95           O  
ATOM   1685  CG  LYS A 106      -2.201  12.027 -12.875  1.00 92.95           C  
ATOM   1686  HG2 LYS A 106      -2.905  11.692 -12.114  1.00 92.95           H  
ATOM   1687  HG3 LYS A 106      -2.186  13.116 -12.918  1.00 92.95           H  
ATOM   1688  CD  LYS A 106      -2.596  11.440 -14.235  1.00 92.95           C  
ATOM   1689  HD2 LYS A 106      -1.799  11.637 -14.952  1.00 92.95           H  
ATOM   1690  HD3 LYS A 106      -2.699  10.359 -14.135  1.00 92.95           H  
ATOM   1691  CE  LYS A 106      -3.888  11.998 -14.805  1.00 92.95           C  
ATOM   1692  HE2 LYS A 106      -4.707  11.824 -14.106  1.00 92.95           H  
ATOM   1693  HE3 LYS A 106      -3.782  13.071 -14.965  1.00 92.95           H  
ATOM   1694  NZ  LYS A 106      -4.187  11.329 -16.094  1.00 92.95           N  
ATOM   1695  HZ1 LYS A 106      -4.703  10.470 -15.966  1.00 92.95           H  
ATOM   1696  HZ2 LYS A 106      -3.399  11.193 -16.711  1.00 92.95           H  
ATOM   1697  HZ3 LYS A 106      -4.883  11.857 -16.601  1.00 92.95           H  
ATOM   1698  N   PHE A 107      -0.948   9.889  -9.853  1.00 94.19           N  
ATOM   1699  H   PHE A 107      -0.365   9.356 -10.482  1.00 94.19           H  
ATOM   1700  CA  PHE A 107      -1.589   9.183  -8.747  1.00 94.19           C  
ATOM   1701  HA  PHE A 107      -2.668   9.318  -8.827  1.00 94.19           H  
ATOM   1702  C   PHE A 107      -1.166   9.748  -7.380  1.00 94.19           C  
ATOM   1703  CB  PHE A 107      -1.287   7.683  -8.859  1.00 94.19           C  
ATOM   1704  HB2 PHE A 107      -1.668   7.305  -9.808  1.00 94.19           H  
ATOM   1705  HB3 PHE A 107      -0.210   7.518  -8.855  1.00 94.19           H  
ATOM   1706  O   PHE A 107      -2.023  10.059  -6.550  1.00 94.19           O  
ATOM   1707  CG  PHE A 107      -1.902   6.894  -7.727  1.00 94.19           C  
ATOM   1708  CD1 PHE A 107      -1.135   6.567  -6.596  1.00 94.19           C  
ATOM   1709  HD1 PHE A 107      -0.081   6.802  -6.575  1.00 94.19           H  
ATOM   1710  CD2 PHE A 107      -3.262   6.552  -7.766  1.00 94.19           C  
ATOM   1711  HD2 PHE A 107      -3.867   6.783  -8.629  1.00 94.19           H  
ATOM   1712  CE1 PHE A 107      -1.735   5.933  -5.496  1.00 94.19           C  
ATOM   1713  HE1 PHE A 107      -1.154   5.711  -4.613  1.00 94.19           H  
ATOM   1714  CE2 PHE A 107      -3.851   5.898  -6.679  1.00 94.19           C  
ATOM   1715  HE2 PHE A 107      -4.895   5.629  -6.738  1.00 94.19           H  
ATOM   1716  CZ  PHE A 107      -3.094   5.586  -5.538  1.00 94.19           C  
ATOM   1717  HZ  PHE A 107      -3.548   5.074  -4.703  1.00 94.19           H  
ATOM   1718  N   PHE A 108       0.136   9.968  -7.157  1.00 94.94           N  
ATOM   1719  H   PHE A 108       0.797   9.647  -7.850  1.00 94.94           H  
ATOM   1720  CA  PHE A 108       0.664  10.532  -5.908  1.00 94.94           C  
ATOM   1721  HA  PHE A 108       0.365   9.897  -5.074  1.00 94.94           H  
ATOM   1722  C   PHE A 108       0.090  11.913  -5.587  1.00 94.94           C  
ATOM   1723  CB  PHE A 108       2.200  10.587  -5.960  1.00 94.94           C  
ATOM   1724  HB2 PHE A 108       2.544  11.189  -5.119  1.00 94.94           H  
ATOM   1725  HB3 PHE A 108       2.506  11.102  -6.871  1.00 94.94           H  
ATOM   1726  O   PHE A 108      -0.253  12.173  -4.433  1.00 94.94           O  
ATOM   1727  CG  PHE A 108       2.941   9.261  -5.881  1.00 94.94           C  
ATOM   1728  CD1 PHE A 108       2.280   8.054  -5.571  1.00 94.94           C  
ATOM   1729  HD1 PHE A 108       1.215   8.025  -5.396  1.00 94.94           H  
ATOM   1730  CD2 PHE A 108       4.338   9.247  -6.062  1.00 94.94           C  
ATOM   1731  HD2 PHE A 108       4.864  10.160  -6.296  1.00 94.94           H  
ATOM   1732  CE1 PHE A 108       2.999   6.856  -5.464  1.00 94.94           C  
ATOM   1733  HE1 PHE A 108       2.477   5.932  -5.264  1.00 94.94           H  
ATOM   1734  CE2 PHE A 108       5.065   8.054  -5.897  1.00 94.94           C  
ATOM   1735  HE2 PHE A 108       6.140   8.051  -5.993  1.00 94.94           H  
ATOM   1736  CZ  PHE A 108       4.394   6.856  -5.603  1.00 94.94           C  
ATOM   1737  HZ  PHE A 108       4.951   5.938  -5.485  1.00 94.94           H  
ATOM   1738  N   ARG A 109      -0.104  12.775  -6.595  1.00 93.08           N  
ATOM   1739  H   ARG A 109       0.209  12.500  -7.515  1.00 93.08           H  
ATOM   1740  CA  ARG A 109      -0.785  14.073  -6.419  1.00 93.08           C  
ATOM   1741  HA  ARG A 109      -0.270  14.654  -5.654  1.00 93.08           H  
ATOM   1742  C   ARG A 109      -2.222  13.906  -5.913  1.00 93.08           C  
ATOM   1743  CB  ARG A 109      -0.771  14.860  -7.738  1.00 93.08           C  
ATOM   1744  HB2 ARG A 109      -1.415  15.733  -7.635  1.00 93.08           H  
ATOM   1745  HB3 ARG A 109      -1.181  14.235  -8.532  1.00 93.08           H  
ATOM   1746  O   ARG A 109      -2.680  14.701  -5.097  1.00 93.08           O  
ATOM   1747  CG  ARG A 109       0.632  15.343  -8.136  1.00 93.08           C  
ATOM   1748  HG2 ARG A 109       1.336  14.511  -8.114  1.00 93.08           H  
ATOM   1749  HG3 ARG A 109       0.968  16.103  -7.431  1.00 93.08           H  
ATOM   1750  CD  ARG A 109       0.590  15.932  -9.550  1.00 93.08           C  
ATOM   1751  HD2 ARG A 109      -0.054  16.811  -9.550  1.00 93.08           H  
ATOM   1752  HD3 ARG A 109       0.162  15.184 -10.217  1.00 93.08           H  
ATOM   1753  NE  ARG A 109       1.934  16.303 -10.035  1.00 93.08           N  
ATOM   1754  HE  ARG A 109       2.663  16.387  -9.341  1.00 93.08           H  
ATOM   1755  NH1 ARG A 109       1.402  16.493 -12.266  1.00 93.08           N  
ATOM   1756 HH11 ARG A 109       1.674  16.717 -13.213  1.00 93.08           H  
ATOM   1757 HH12 ARG A 109       0.432  16.311 -12.054  1.00 93.08           H  
ATOM   1758  NH2 ARG A 109       3.493  16.871 -11.602  1.00 93.08           N  
ATOM   1759 HH21 ARG A 109       3.717  17.125 -12.554  1.00 93.08           H  
ATOM   1760 HH22 ARG A 109       4.185  17.015 -10.881  1.00 93.08           H  
ATOM   1761  CZ  ARG A 109       2.268  16.550 -11.292  1.00 93.08           C  
ATOM   1762  N   GLY A 110      -2.911  12.849  -6.339  1.00 93.21           N  
ATOM   1763  H   GLY A 110      -2.469  12.228  -7.001  1.00 93.21           H  
ATOM   1764  CA  GLY A 110      -4.273  12.538  -5.905  1.00 93.21           C  
ATOM   1765  HA2 GLY A 110      -4.695  11.814  -6.602  1.00 93.21           H  
ATOM   1766  HA3 GLY A 110      -4.878  13.444  -5.945  1.00 93.21           H  
ATOM   1767  C   GLY A 110      -4.389  11.946  -4.496  1.00 93.21           C  
ATOM   1768  O   GLY A 110      -5.480  11.955  -3.926  1.00 93.21           O  
ATOM   1769  N   CYS A 111      -3.302  11.446  -3.901  1.00 94.14           N  
ATOM   1770  H   CYS A 111      -2.428  11.468  -4.408  1.00 94.14           H  
ATOM   1771  CA  CYS A 111      -3.330  10.729  -2.615  1.00 94.14           C  
ATOM   1772  HA  CYS A 111      -4.136   9.995  -2.638  1.00 94.14           H  
ATOM   1773  C   CYS A 111      -3.607  11.620  -1.392  1.00 94.14           C  
ATOM   1774  CB  CYS A 111      -2.013   9.970  -2.441  1.00 94.14           C  
ATOM   1775  HB2 CYS A 111      -1.165  10.645  -2.555  1.00 94.14           H  
ATOM   1776  HB3 CYS A 111      -1.981   9.534  -1.443  1.00 94.14           H  
ATOM   1777  O   CYS A 111      -3.893  11.115  -0.310  1.00 94.14           O  
ATOM   1778  SG  CYS A 111      -1.919   8.632  -3.658  1.00 94.14           S  
ATOM   1779  HG  CYS A 111      -2.024   9.354  -4.777  1.00 94.14           H  
ATOM   1780  N   GLY A 112      -3.584  12.948  -1.541  1.00 91.31           N  
ATOM   1781  H   GLY A 112      -3.357  13.317  -2.454  1.00 91.31           H  
ATOM   1782  CA  GLY A 112      -3.849  13.888  -0.446  1.00 91.31           C  
ATOM   1783  HA2 GLY A 112      -3.174  13.663   0.380  1.00 91.31           H  
ATOM   1784  HA3 GLY A 112      -3.640  14.899  -0.794  1.00 91.31           H  
ATOM   1785  C   GLY A 112      -5.282  13.866   0.110  1.00 91.31           C  
ATOM   1786  O   GLY A 112      -5.563  14.582   1.071  1.00 91.31           O  
ATOM   1787  N   TYR A 113      -6.195  13.064  -0.453  1.00 93.44           N  
ATOM   1788  H   TYR A 113      -5.895  12.460  -1.205  1.00 93.44           H  
ATOM   1789  CA  TYR A 113      -7.612  13.061  -0.078  1.00 93.44           C  
ATOM   1790  HA  TYR A 113      -8.007  14.061  -0.257  1.00 93.44           H  
ATOM   1791  C   TYR A 113      -7.841  12.745   1.407  1.00 93.44           C  
ATOM   1792  CB  TYR A 113      -8.385  12.081  -0.971  1.00 93.44           C  
ATOM   1793  HB2 TYR A 113      -8.114  11.057  -0.713  1.00 93.44           H  
ATOM   1794  HB3 TYR A 113      -8.092  12.240  -2.009  1.00 93.44           H  
ATOM   1795  O   TYR A 113      -8.553  13.485   2.084  1.00 93.44           O  
ATOM   1796  CG  TYR A 113      -9.891  12.244  -0.866  1.00 93.44           C  
ATOM   1797  CD1 TYR A 113     -10.613  11.588   0.150  1.00 93.44           C  
ATOM   1798  HD1 TYR A 113     -10.099  10.958   0.860  1.00 93.44           H  
ATOM   1799  CD2 TYR A 113     -10.564  13.082  -1.775  1.00 93.44           C  
ATOM   1800  HD2 TYR A 113     -10.005  13.595  -2.544  1.00 93.44           H  
ATOM   1801  CE1 TYR A 113     -12.007  11.756   0.245  1.00 93.44           C  
ATOM   1802  HE1 TYR A 113     -12.564  11.260   1.026  1.00 93.44           H  
ATOM   1803  CE2 TYR A 113     -11.959  13.245  -1.691  1.00 93.44           C  
ATOM   1804  HE2 TYR A 113     -12.470  13.877  -2.403  1.00 93.44           H  
ATOM   1805  OH  TYR A 113     -14.029  12.734  -0.599  1.00 93.44           O  
ATOM   1806  HH  TYR A 113     -14.325  13.370  -1.255  1.00 93.44           H  
ATOM   1807  CZ  TYR A 113     -12.683  12.576  -0.681  1.00 93.44           C  
ATOM   1808  N   ASN A 114      -7.217  11.692   1.947  1.00 92.12           N  
ATOM   1809  H   ASN A 114      -6.632  11.115   1.359  1.00 92.12           H  
ATOM   1810  CA  ASN A 114      -7.368  11.341   3.366  1.00 92.12           C  
ATOM   1811  HA  ASN A 114      -8.427  11.377   3.623  1.00 92.12           H  
ATOM   1812  C   ASN A 114      -6.685  12.332   4.312  1.00 92.12           C  
ATOM   1813  CB  ASN A 114      -6.856   9.919   3.608  1.00 92.12           C  
ATOM   1814  HB2 ASN A 114      -5.860   9.803   3.182  1.00 92.12           H  
ATOM   1815  HB3 ASN A 114      -6.796   9.722   4.679  1.00 92.12           H  
ATOM   1816  O   ASN A 114      -7.156  12.501   5.432  1.00 92.12           O  
ATOM   1817  CG  ASN A 114      -7.777   8.909   2.983  1.00 92.12           C  
ATOM   1818  ND2 ASN A 114      -8.918   8.640   3.568  1.00 92.12           N  
ATOM   1819 HD21 ASN A 114      -9.534   7.997   3.092  1.00 92.12           H  
ATOM   1820 HD22 ASN A 114      -9.131   9.077   4.454  1.00 92.12           H  
ATOM   1821  OD1 ASN A 114      -7.528   8.407   1.910  1.00 92.12           O  
ATOM   1822  N   ASN A 115      -5.638  13.029   3.860  1.00 91.18           N  
ATOM   1823  H   ASN A 115      -5.283  12.833   2.936  1.00 91.18           H  
ATOM   1824  CA  ASN A 115      -5.012  14.095   4.646  1.00 91.18           C  
ATOM   1825  HA  ASN A 115      -4.869  13.745   5.668  1.00 91.18           H  
ATOM   1826  C   ASN A 115      -5.918  15.329   4.725  1.00 91.18           C  
ATOM   1827  CB  ASN A 115      -3.638  14.452   4.052  1.00 91.18           C  
ATOM   1828  HB2 ASN A 115      -3.734  14.685   2.991  1.00 91.18           H  
ATOM   1829  HB3 ASN A 115      -3.263  15.339   4.562  1.00 91.18           H  
ATOM   1830  O   ASN A 115      -5.995  15.968   5.769  1.00 91.18           O  
ATOM   1831  CG  ASN A 115      -2.600  13.357   4.226  1.00 91.18           C  
ATOM   1832  ND2 ASN A 115      -1.386  13.596   3.791  1.00 91.18           N  
ATOM   1833 HD21 ASN A 115      -1.138  14.488   3.389  1.00 91.18           H  
ATOM   1834 HD22 ASN A 115      -0.699  12.864   3.904  1.00 91.18           H  
ATOM   1835  OD1 ASN A 115      -2.861  12.290   4.748  1.00 91.18           O  
ATOM   1836  N   LYS A 116      -6.635  15.643   3.637  1.00 92.23           N  
ATOM   1837  H   LYS A 116      -6.470  15.108   2.796  1.00 92.23           H  
ATOM   1838  CA  LYS A 116      -7.637  16.717   3.606  1.00 92.23           C  
ATOM   1839  HA  LYS A 116      -7.208  17.611   4.058  1.00 92.23           H  
ATOM   1840  C   LYS A 116      -8.874  16.369   4.439  1.00 92.23           C  
ATOM   1841  CB  LYS A 116      -7.994  17.014   2.140  1.00 92.23           C  
ATOM   1842  HB2 LYS A 116      -8.431  16.128   1.679  1.00 92.23           H  
ATOM   1843  HB3 LYS A 116      -7.079  17.266   1.604  1.00 92.23           H  
ATOM   1844  O   LYS A 116      -9.439  17.228   5.105  1.00 92.23           O  
ATOM   1845  CG  LYS A 116      -8.982  18.183   2.015  1.00 92.23           C  
ATOM   1846  HG2 LYS A 116      -9.937  17.901   2.459  1.00 92.23           H  
ATOM   1847  HG3 LYS A 116      -8.585  19.042   2.557  1.00 92.23           H  
ATOM   1848  CD  LYS A 116      -9.219  18.583   0.553  1.00 92.23           C  
ATOM   1849  HD2 LYS A 116      -9.623  17.733   0.004  1.00 92.23           H  
ATOM   1850  HD3 LYS A 116      -8.271  18.885   0.108  1.00 92.23           H  
ATOM   1851  CE  LYS A 116     -10.209  19.755   0.515  1.00 92.23           C  
ATOM   1852  HE2 LYS A 116     -11.153  19.425   0.949  1.00 92.23           H  
ATOM   1853  HE3 LYS A 116      -9.822  20.550   1.153  1.00 92.23           H  
ATOM   1854  NZ  LYS A 116     -10.428  20.279  -0.859  1.00 92.23           N  
ATOM   1855  HZ1 LYS A 116     -11.084  21.047  -0.839  1.00 92.23           H  
ATOM   1856  HZ2 LYS A 116      -9.565  20.630  -1.248  1.00 92.23           H  
ATOM   1857  HZ3 LYS A 116     -10.804  19.569  -1.470  1.00 92.23           H  
ATOM   1858  N   PHE A 117      -9.296  15.110   4.393  1.00 93.91           N  
ATOM   1859  H   PHE A 117      -8.797  14.481   3.781  1.00 93.91           H  
ATOM   1860  CA  PHE A 117     -10.513  14.613   5.023  1.00 93.91           C  
ATOM   1861  HA  PHE A 117     -11.008  15.419   5.565  1.00 93.91           H  
ATOM   1862  C   PHE A 117     -10.179  13.526   6.051  1.00 93.91           C  
ATOM   1863  CB  PHE A 117     -11.460  14.133   3.913  1.00 93.91           C  
ATOM   1864  HB2 PHE A 117     -10.961  13.338   3.359  1.00 93.91           H  
ATOM   1865  HB3 PHE A 117     -12.345  13.678   4.358  1.00 93.91           H  
ATOM   1866  O   PHE A 117     -10.479  12.348   5.847  1.00 93.91           O  
ATOM   1867  CG  PHE A 117     -11.904  15.212   2.938  1.00 93.91           C  
ATOM   1868  CD1 PHE A 117     -12.603  16.355   3.377  1.00 93.91           C  
ATOM   1869  HD1 PHE A 117     -12.805  16.499   4.428  1.00 93.91           H  
ATOM   1870  CD2 PHE A 117     -11.606  15.068   1.571  1.00 93.91           C  
ATOM   1871  HD2 PHE A 117     -11.043  14.212   1.231  1.00 93.91           H  
ATOM   1872  CE1 PHE A 117     -13.025  17.325   2.450  1.00 93.91           C  
ATOM   1873  HE1 PHE A 117     -13.555  18.199   2.800  1.00 93.91           H  
ATOM   1874  CE2 PHE A 117     -12.031  16.034   0.644  1.00 93.91           C  
ATOM   1875  HE2 PHE A 117     -11.805  15.904  -0.404  1.00 93.91           H  
ATOM   1876  CZ  PHE A 117     -12.752  17.159   1.081  1.00 93.91           C  
ATOM   1877  HZ  PHE A 117     -13.093  17.898   0.371  1.00 93.91           H  
ATOM   1878  N   LEU A 118      -9.563  13.926   7.170  1.00 91.88           N  
ATOM   1879  H   LEU A 118      -9.290  14.896   7.230  1.00 91.88           H  
ATOM   1880  CA  LEU A 118      -9.090  13.013   8.225  1.00 91.88           C  
ATOM   1881  HA  LEU A 118      -8.315  12.368   7.812  1.00 91.88           H  
ATOM   1882  C   LEU A 118     -10.194  12.087   8.764  1.00 91.88           C  
ATOM   1883  CB  LEU A 118      -8.501  13.849   9.378  1.00 91.88           C  
ATOM   1884  HB2 LEU A 118      -8.322  13.194  10.230  1.00 91.88           H  
ATOM   1885  HB3 LEU A 118      -9.240  14.590   9.683  1.00 91.88           H  
ATOM   1886  O   LEU A 118      -9.950  10.910   9.034  1.00 91.88           O  
ATOM   1887  CG  LEU A 118      -7.182  14.568   9.039  1.00 91.88           C  
ATOM   1888  HG  LEU A 118      -7.307  15.160   8.132  1.00 91.88           H  
ATOM   1889  CD1 LEU A 118      -6.803  15.513  10.179  1.00 91.88           C  
ATOM   1890 HD11 LEU A 118      -7.577  16.271  10.300  1.00 91.88           H  
ATOM   1891 HD12 LEU A 118      -5.865  16.016   9.944  1.00 91.88           H  
ATOM   1892 HD13 LEU A 118      -6.688  14.965  11.114  1.00 91.88           H  
ATOM   1893  CD2 LEU A 118      -6.044  13.569   8.838  1.00 91.88           C  
ATOM   1894 HD21 LEU A 118      -5.984  12.880   9.680  1.00 91.88           H  
ATOM   1895 HD22 LEU A 118      -5.102  14.114   8.768  1.00 91.88           H  
ATOM   1896 HD23 LEU A 118      -6.189  13.010   7.913  1.00 91.88           H  
ATOM   1897  N   MET A 119     -11.430  12.591   8.846  1.00 93.16           N  
ATOM   1898  H   MET A 119     -11.569  13.555   8.582  1.00 93.16           H  
ATOM   1899  CA  MET A 119     -12.598  11.816   9.277  1.00 93.16           C  
ATOM   1900  HA  MET A 119     -12.381  11.412  10.266  1.00 93.16           H  
ATOM   1901  C   MET A 119     -12.910  10.631   8.356  1.00 93.16           C  
ATOM   1902  CB  MET A 119     -13.830  12.734   9.405  1.00 93.16           C  
ATOM   1903  HB2 MET A 119     -13.552  13.639   9.945  1.00 93.16           H  
ATOM   1904  HB3 MET A 119     -14.573  12.214  10.009  1.00 93.16           H  
ATOM   1905  O   MET A 119     -13.589   9.694   8.765  1.00 93.16           O  
ATOM   1906  CG  MET A 119     -14.506  13.126   8.081  1.00 93.16           C  
ATOM   1907  HG2 MET A 119     -14.852  12.225   7.576  1.00 93.16           H  
ATOM   1908  HG3 MET A 119     -15.388  13.717   8.324  1.00 93.16           H  
ATOM   1909  SD  MET A 119     -13.500  14.091   6.923  1.00 93.16           S  
ATOM   1910  CE  MET A 119     -14.658  14.122   5.536  1.00 93.16           C  
ATOM   1911  HE1 MET A 119     -14.269  14.763   4.745  1.00 93.16           H  
ATOM   1912  HE2 MET A 119     -15.609  14.534   5.876  1.00 93.16           H  
ATOM   1913  HE3 MET A 119     -14.811  13.112   5.156  1.00 93.16           H  
ATOM   1914  N   TYR A 120     -12.448  10.646   7.102  1.00 95.41           N  
ATOM   1915  H   TYR A 120     -11.856  11.412   6.812  1.00 95.41           H  
ATOM   1916  CA  TYR A 120     -12.800   9.625   6.122  1.00 95.41           C  
ATOM   1917  HA  TYR A 120     -13.887   9.585   6.049  1.00 95.41           H  
ATOM   1918  C   TYR A 120     -12.316   8.238   6.556  1.00 95.41           C  
ATOM   1919  CB  TYR A 120     -12.240  10.011   4.746  1.00 95.41           C  
ATOM   1920  HB2 TYR A 120     -11.155   9.910   4.747  1.00 95.41           H  
ATOM   1921  HB3 TYR A 120     -12.467  11.061   4.561  1.00 95.41           H  
ATOM   1922  O   TYR A 120     -13.102   7.287   6.552  1.00 95.41           O  
ATOM   1923  CG  TYR A 120     -12.821   9.192   3.613  1.00 95.41           C  
ATOM   1924  CD1 TYR A 120     -12.396   7.867   3.390  1.00 95.41           C  
ATOM   1925  HD1 TYR A 120     -11.628   7.430   4.011  1.00 95.41           H  
ATOM   1926  CD2 TYR A 120     -13.832   9.748   2.808  1.00 95.41           C  
ATOM   1927  HD2 TYR A 120     -14.163  10.761   2.979  1.00 95.41           H  
ATOM   1928  CE1 TYR A 120     -13.000   7.091   2.384  1.00 95.41           C  
ATOM   1929  HE1 TYR A 120     -12.694   6.068   2.224  1.00 95.41           H  
ATOM   1930  CE2 TYR A 120     -14.434   8.976   1.800  1.00 95.41           C  
ATOM   1931  HE2 TYR A 120     -15.217   9.409   1.194  1.00 95.41           H  
ATOM   1932  OH  TYR A 120     -14.642   6.871   0.657  1.00 95.41           O  
ATOM   1933  HH  TYR A 120     -15.263   7.363   0.115  1.00 95.41           H  
ATOM   1934  CZ  TYR A 120     -14.030   7.639   1.596  1.00 95.41           C  
ATOM   1935  N   ARG A 121     -11.040   8.123   6.960  1.00 93.61           N  
ATOM   1936  H   ARG A 121     -10.489   8.966   7.036  1.00 93.61           H  
ATOM   1937  CA  ARG A 121     -10.460   6.850   7.420  1.00 93.61           C  
ATOM   1938  HA  ARG A 121     -10.678   6.075   6.685  1.00 93.61           H  
ATOM   1939  C   ARG A 121     -11.130   6.382   8.704  1.00 93.61           C  
ATOM   1940  CB  ARG A 121      -8.930   6.973   7.570  1.00 93.61           C  
ATOM   1941  HB2 ARG A 121      -8.691   7.747   8.299  1.00 93.61           H  
ATOM   1942  HB3 ARG A 121      -8.495   7.250   6.610  1.00 93.61           H  
ATOM   1943  O   ARG A 121     -11.566   5.239   8.786  1.00 93.61           O  
ATOM   1944  CG  ARG A 121      -8.319   5.640   8.029  1.00 93.61           C  
ATOM   1945  HG2 ARG A 121      -8.591   4.857   7.321  1.00 93.61           H  
ATOM   1946  HG3 ARG A 121      -8.738   5.384   9.003  1.00 93.61           H  
ATOM   1947  CD  ARG A 121      -6.794   5.674   8.166  1.00 93.61           C  
ATOM   1948  HD2 ARG A 121      -6.514   6.447   8.881  1.00 93.61           H  
ATOM   1949  HD3 ARG A 121      -6.341   5.915   7.205  1.00 93.61           H  
ATOM   1950  NE  ARG A 121      -6.321   4.372   8.664  1.00 93.61           N  
ATOM   1951  HE  ARG A 121      -6.676   4.082   9.564  1.00 93.61           H  
ATOM   1952  NH1 ARG A 121      -5.355   3.535   6.753  1.00 93.61           N  
ATOM   1953 HH11 ARG A 121      -5.478   4.398   6.243  1.00 93.61           H  
ATOM   1954 HH12 ARG A 121      -4.921   2.763   6.268  1.00 93.61           H  
ATOM   1955  NH2 ARG A 121      -5.453   2.276   8.567  1.00 93.61           N  
ATOM   1956 HH21 ARG A 121      -4.967   1.532   8.087  1.00 93.61           H  
ATOM   1957 HH22 ARG A 121      -5.823   2.091   9.488  1.00 93.61           H  
ATOM   1958  CZ  ARG A 121      -5.709   3.412   7.996  1.00 93.61           C  
ATOM   1959  N   GLU A 122     -11.295   7.298   9.650  1.00 92.20           N  
ATOM   1960  H   GLU A 122     -10.929   8.224   9.482  1.00 92.20           H  
ATOM   1961  CA  GLU A 122     -11.959   7.046  10.926  1.00 92.20           C  
ATOM   1962  HA  GLU A 122     -11.400   6.294  11.482  1.00 92.20           H  
ATOM   1963  C   GLU A 122     -13.375   6.491  10.757  1.00 92.20           C  
ATOM   1964  CB  GLU A 122     -11.940   8.363  11.700  1.00 92.20           C  
ATOM   1965  HB2 GLU A 122     -10.900   8.576  11.946  1.00 92.20           H  
ATOM   1966  HB3 GLU A 122     -12.314   9.165  11.063  1.00 92.20           H  
ATOM   1967  O   GLU A 122     -13.708   5.454  11.327  1.00 92.20           O  
ATOM   1968  CG  GLU A 122     -12.773   8.337  12.983  1.00 92.20           C  
ATOM   1969  HG2 GLU A 122     -13.832   8.325  12.726  1.00 92.20           H  
ATOM   1970  HG3 GLU A 122     -12.541   7.423  13.529  1.00 92.20           H  
ATOM   1971  CD  GLU A 122     -12.477   9.550  13.867  1.00 92.20           C  
ATOM   1972  OE1 GLU A 122     -12.843   9.485  15.055  1.00 92.20           O  
ATOM   1973  OE2 GLU A 122     -11.801  10.489  13.384  1.00 92.20           O  
ATOM   1974  N   LEU A 123     -14.193   7.124   9.915  1.00 95.07           N  
ATOM   1975  H   LEU A 123     -13.877   7.982   9.488  1.00 95.07           H  
ATOM   1976  CA  LEU A 123     -15.545   6.650   9.639  1.00 95.07           C  
ATOM   1977  HA  LEU A 123     -16.068   6.516  10.586  1.00 95.07           H  
ATOM   1978  C   LEU A 123     -15.540   5.286   8.944  1.00 95.07           C  
ATOM   1979  CB  LEU A 123     -16.280   7.690   8.779  1.00 95.07           C  
ATOM   1980  HB2 LEU A 123     -15.640   7.944   7.934  1.00 95.07           H  
ATOM   1981  HB3 LEU A 123     -17.190   7.238   8.385  1.00 95.07           H  
ATOM   1982  O   LEU A 123     -16.383   4.444   9.255  1.00 95.07           O  
ATOM   1983  CG  LEU A 123     -16.664   8.986   9.518  1.00 95.07           C  
ATOM   1984  HG  LEU A 123     -15.784   9.441   9.974  1.00 95.07           H  
ATOM   1985  CD1 LEU A 123     -17.259   9.967   8.504  1.00 95.07           C  
ATOM   1986 HD11 LEU A 123     -16.514  10.190   7.740  1.00 95.07           H  
ATOM   1987 HD12 LEU A 123     -18.151   9.546   8.041  1.00 95.07           H  
ATOM   1988 HD13 LEU A 123     -17.513  10.899   9.009  1.00 95.07           H  
ATOM   1989  CD2 LEU A 123     -17.700   8.739  10.616  1.00 95.07           C  
ATOM   1990 HD21 LEU A 123     -17.258   8.147  11.417  1.00 95.07           H  
ATOM   1991 HD22 LEU A 123     -18.574   8.228  10.214  1.00 95.07           H  
ATOM   1992 HD23 LEU A 123     -18.002   9.694  11.048  1.00 95.07           H  
ATOM   1993  N   CYS A 124     -14.627   5.043   8.003  1.00 95.41           N  
ATOM   1994  H   CYS A 124     -13.936   5.751   7.797  1.00 95.41           H  
ATOM   1995  CA  CYS A 124     -14.588   3.777   7.272  1.00 95.41           C  
ATOM   1996  HA  CYS A 124     -15.596   3.535   6.934  1.00 95.41           H  
ATOM   1997  C   CYS A 124     -14.142   2.607   8.159  1.00 95.41           C  
ATOM   1998  CB  CYS A 124     -13.708   3.922   6.029  1.00 95.41           C  
ATOM   1999  HB2 CYS A 124     -13.584   2.944   5.563  1.00 95.41           H  
ATOM   2000  HB3 CYS A 124     -12.725   4.294   6.316  1.00 95.41           H  
ATOM   2001  O   CYS A 124     -14.822   1.581   8.165  1.00 95.41           O  
ATOM   2002  SG  CYS A 124     -14.503   5.053   4.849  1.00 95.41           S  
ATOM   2003  HG  CYS A 124     -14.117   6.172   5.468  1.00 95.41           H  
ATOM   2004  N   ASN A 125     -13.068   2.778   8.935  1.00 93.70           N  
ATOM   2005  H   ASN A 125     -12.575   3.658   8.893  1.00 93.70           H  
ATOM   2006  CA  ASN A 125     -12.441   1.700   9.708  1.00 93.70           C  
ATOM   2007  HA  ASN A 125     -12.630   0.756   9.196  1.00 93.70           H  
ATOM   2008  C   ASN A 125     -13.011   1.502  11.118  1.00 93.70           C  
ATOM   2009  CB  ASN A 125     -10.917   1.913   9.740  1.00 93.70           C  
ATOM   2010  HB2 ASN A 125     -10.480   1.201  10.439  1.00 93.70           H  
ATOM   2011  HB3 ASN A 125     -10.681   2.923  10.076  1.00 93.70           H  
ATOM   2012  O   ASN A 125     -12.660   0.540  11.789  1.00 93.70           O  
ATOM   2013  CG  ASN A 125     -10.253   1.645   8.410  1.00 93.70           C  
ATOM   2014  ND2 ASN A 125      -9.010   2.031   8.250  1.00 93.70           N  
ATOM   2015 HD21 ASN A 125      -8.517   2.436   9.032  1.00 93.70           H  
ATOM   2016 HD22 ASN A 125      -8.522   1.760   7.408  1.00 93.70           H  
ATOM   2017  OD1 ASN A 125     -10.860   1.087   7.510  1.00 93.70           O  
ATOM   2018  N   TYR A 126     -13.915   2.357  11.597  1.00 91.26           N  
ATOM   2019  H   TYR A 126     -14.063   3.231  11.113  1.00 91.26           H  
ATOM   2020  CA  TYR A 126     -14.497   2.166  12.928  1.00 91.26           C  
ATOM   2021  HA  TYR A 126     -13.683   2.169  13.653  1.00 91.26           H  
ATOM   2022  C   TYR A 126     -15.214   0.802  13.061  1.00 91.26           C  
ATOM   2023  CB  TYR A 126     -15.399   3.369  13.236  1.00 91.26           C  
ATOM   2024  HB2 TYR A 126     -16.079   3.566  12.408  1.00 91.26           H  
ATOM   2025  HB3 TYR A 126     -14.761   4.248  13.329  1.00 91.26           H  
ATOM   2026  O   TYR A 126     -16.128   0.503  12.285  1.00 91.26           O  
ATOM   2027  CG  TYR A 126     -16.182   3.254  14.522  1.00 91.26           C  
ATOM   2028  CD1 TYR A 126     -17.589   3.222  14.519  1.00 91.26           C  
ATOM   2029  HD1 TYR A 126     -18.124   3.364  13.591  1.00 91.26           H  
ATOM   2030  CD2 TYR A 126     -15.483   3.243  15.739  1.00 91.26           C  
ATOM   2031  HD2 TYR A 126     -14.403   3.264  15.750  1.00 91.26           H  
ATOM   2032  CE1 TYR A 126     -18.299   3.123  15.730  1.00 91.26           C  
ATOM   2033  HE1 TYR A 126     -19.378   3.141  15.744  1.00 91.26           H  
ATOM   2034  CE2 TYR A 126     -16.185   3.208  16.954  1.00 91.26           C  
ATOM   2035  HE2 TYR A 126     -15.634   3.215  17.882  1.00 91.26           H  
ATOM   2036  OH  TYR A 126     -18.280   3.087  18.121  1.00 91.26           O  
ATOM   2037  HH  TYR A 126     -17.720   3.361  18.852  1.00 91.26           H  
ATOM   2038  CZ  TYR A 126     -17.593   3.136  16.950  1.00 91.26           C  
ATOM   2039  N   LYS A 127     -14.855  -0.019  14.057  1.00 87.02           N  
ATOM   2040  H   LYS A 127     -14.100   0.275  14.660  1.00 87.02           H  
ATOM   2041  CA  LYS A 127     -15.439  -1.365  14.279  1.00 87.02           C  
ATOM   2042  HA  LYS A 127     -14.836  -1.841  15.053  1.00 87.02           H  
ATOM   2043  C   LYS A 127     -15.337  -2.334  13.079  1.00 87.02           C  
ATOM   2044  CB  LYS A 127     -16.888  -1.264  14.810  1.00 87.02           C  
ATOM   2045  HB2 LYS A 127     -17.513  -0.763  14.071  1.00 87.02           H  
ATOM   2046  HB3 LYS A 127     -17.279  -2.271  14.950  1.00 87.02           H  
ATOM   2047  O   LYS A 127     -16.233  -3.160  12.887  1.00 87.02           O  
ATOM   2048  CG  LYS A 127     -17.013  -0.546  16.156  1.00 87.02           C  
ATOM   2049  HG2 LYS A 127     -16.593   0.458  16.087  1.00 87.02           H  
ATOM   2050  HG3 LYS A 127     -16.451  -1.109  16.901  1.00 87.02           H  
ATOM   2051  CD  LYS A 127     -18.486  -0.450  16.588  1.00 87.02           C  
ATOM   2052  HD2 LYS A 127     -18.970  -1.419  16.468  1.00 87.02           H  
ATOM   2053  HD3 LYS A 127     -18.989   0.290  15.966  1.00 87.02           H  
ATOM   2054  CE  LYS A 127     -18.546  -0.039  18.063  1.00 87.02           C  
ATOM   2055  HE2 LYS A 127     -17.867   0.800  18.216  1.00 87.02           H  
ATOM   2056  HE3 LYS A 127     -18.166  -0.866  18.663  1.00 87.02           H  
ATOM   2057  NZ  LYS A 127     -19.912   0.332  18.515  1.00 87.02           N  
ATOM   2058  HZ1 LYS A 127     -19.906   0.506  19.510  1.00 87.02           H  
ATOM   2059  HZ2 LYS A 127     -20.579  -0.406  18.337  1.00 87.02           H  
ATOM   2060  HZ3 LYS A 127     -20.205   1.192  18.075  1.00 87.02           H  
ATOM   2061  N   VAL A 128     -14.292  -2.228  12.258  1.00 86.87           N  
ATOM   2062  H   VAL A 128     -13.601  -1.518  12.455  1.00 86.87           H  
ATOM   2063  CA  VAL A 128     -13.906  -3.304  11.320  1.00 86.87           C  
ATOM   2064  HA  VAL A 128     -14.792  -3.893  11.082  1.00 86.87           H  
ATOM   2065  C   VAL A 128     -12.932  -4.279  11.999  1.00 86.87           C  
ATOM   2066  CB  VAL A 128     -13.389  -2.761   9.970  1.00 86.87           C  
ATOM   2067  HB  VAL A 128     -13.281  -3.609   9.294  1.00 86.87           H  
ATOM   2068  O   VAL A 128     -12.565  -4.091  13.160  1.00 86.87           O  
ATOM   2069  CG1 VAL A 128     -14.424  -1.830   9.319  1.00 86.87           C  
ATOM   2070 HG11 VAL A 128     -15.380  -2.347   9.237  1.00 86.87           H  
ATOM   2071 HG12 VAL A 128     -14.081  -1.557   8.321  1.00 86.87           H  
ATOM   2072 HG13 VAL A 128     -14.545  -0.923   9.910  1.00 86.87           H  
ATOM   2073  CG2 VAL A 128     -12.020  -2.088  10.077  1.00 86.87           C  
ATOM   2074 HG21 VAL A 128     -11.903  -1.570  11.029  1.00 86.87           H  
ATOM   2075 HG22 VAL A 128     -11.247  -2.855  10.034  1.00 86.87           H  
ATOM   2076 HG23 VAL A 128     -11.850  -1.404   9.246  1.00 86.87           H  
ATOM   2077  N   SER A 129     -12.568  -5.358  11.309  1.00 89.30           N  
ATOM   2078  H   SER A 129     -12.805  -5.411  10.329  1.00 89.30           H  
ATOM   2079  CA  SER A 129     -11.639  -6.376  11.816  1.00 89.30           C  
ATOM   2080  HA  SER A 129     -11.411  -6.179  12.863  1.00 89.30           H  
ATOM   2081  C   SER A 129     -10.325  -6.379  11.054  1.00 89.30           C  
ATOM   2082  CB  SER A 129     -12.254  -7.771  11.713  1.00 89.30           C  
ATOM   2083  HB2 SER A 129     -13.153  -7.801  12.330  1.00 89.30           H  
ATOM   2084  HB3 SER A 129     -11.552  -8.511  12.097  1.00 89.30           H  
ATOM   2085  O   SER A 129     -10.280  -5.919   9.918  1.00 89.30           O  
ATOM   2086  OG  SER A 129     -12.563  -8.084  10.362  1.00 89.30           O  
ATOM   2087  HG  SER A 129     -11.864  -7.725   9.810  1.00 89.30           H  
ATOM   2088  N   ASN A 130      -9.321  -7.054  11.606  1.00 87.70           N  
ATOM   2089  H   ASN A 130      -9.461  -7.453  12.523  1.00 87.70           H  
ATOM   2090  CA  ASN A 130      -8.044  -7.325  10.943  1.00 87.70           C  
ATOM   2091  HA  ASN A 130      -7.508  -6.383  10.832  1.00 87.70           H  
ATOM   2092  C   ASN A 130      -8.167  -7.918   9.524  1.00 87.70           C  
ATOM   2093  CB  ASN A 130      -7.205  -8.245  11.849  1.00 87.70           C  
ATOM   2094  HB2 ASN A 130      -7.080  -7.787  12.830  1.00 87.70           H  
ATOM   2095  HB3 ASN A 130      -6.214  -8.335  11.405  1.00 87.70           H  
ATOM   2096  O   ASN A 130      -7.292  -7.673   8.713  1.00 87.70           O  
ATOM   2097  CG  ASN A 130      -7.780  -9.645  12.040  1.00 87.70           C  
ATOM   2098  ND2 ASN A 130      -6.936 -10.633  12.214  1.00 87.70           N  
ATOM   2099 HD21 ASN A 130      -7.308 -11.568  12.303  1.00 87.70           H  
ATOM   2100 HD22 ASN A 130      -5.941 -10.461  12.215  1.00 87.70           H  
ATOM   2101  OD1 ASN A 130      -8.986  -9.872  12.051  1.00 87.70           O  
ATOM   2102  N   GLY A 131      -9.236  -8.657   9.197  1.00 91.22           N  
ATOM   2103  H   GLY A 131      -9.834  -8.957   9.954  1.00 91.22           H  
ATOM   2104  CA  GLY A 131      -9.408  -9.253   7.862  1.00 91.22           C  
ATOM   2105  HA2 GLY A 131      -8.465  -9.710   7.563  1.00 91.22           H  
ATOM   2106  HA3 GLY A 131     -10.153 -10.046   7.927  1.00 91.22           H  
ATOM   2107  C   GLY A 131      -9.835  -8.300   6.733  1.00 91.22           C  
ATOM   2108  O   GLY A 131      -9.812  -8.704   5.568  1.00 91.22           O  
ATOM   2109  N   ILE A 132     -10.293  -7.077   7.041  1.00 94.17           N  
ATOM   2110  H   ILE A 132     -10.180  -6.744   7.988  1.00 94.17           H  
ATOM   2111  CA  ILE A 132     -10.735  -6.105   6.028  1.00 94.17           C  
ATOM   2112  HA  ILE A 132     -10.026  -6.172   5.203  1.00 94.17           H  
ATOM   2113  C   ILE A 132     -10.702  -4.664   6.548  1.00 94.17           C  
ATOM   2114  CB  ILE A 132     -12.142  -6.457   5.475  1.00 94.17           C  
ATOM   2115  HB  ILE A 132     -12.090  -7.471   5.078  1.00 94.17           H  
ATOM   2116  O   ILE A 132     -11.272  -4.361   7.595  1.00 94.17           O  
ATOM   2117  CG1 ILE A 132     -12.490  -5.524   4.292  1.00 94.17           C  
ATOM   2118 HG12 ILE A 132     -11.684  -5.576   3.561  1.00 94.17           H  
ATOM   2119 HG13 ILE A 132     -12.562  -4.493   4.639  1.00 94.17           H  
ATOM   2120  CG2 ILE A 132     -13.254  -6.448   6.548  1.00 94.17           C  
ATOM   2121 HG21 ILE A 132     -12.932  -7.021   7.418  1.00 94.17           H  
ATOM   2122 HG22 ILE A 132     -14.159  -6.909   6.154  1.00 94.17           H  
ATOM   2123 HG23 ILE A 132     -13.474  -5.427   6.861  1.00 94.17           H  
ATOM   2124  CD1 ILE A 132     -13.801  -5.878   3.590  1.00 94.17           C  
ATOM   2125 HD11 ILE A 132     -14.640  -5.622   4.236  1.00 94.17           H  
ATOM   2126 HD12 ILE A 132     -13.884  -5.316   2.659  1.00 94.17           H  
ATOM   2127 HD13 ILE A 132     -13.815  -6.945   3.370  1.00 94.17           H  
ATOM   2128  N   GLY A 133     -10.161  -3.738   5.756  1.00 94.08           N  
ATOM   2129  H   GLY A 133      -9.673  -4.031   4.922  1.00 94.08           H  
ATOM   2130  CA  GLY A 133     -10.174  -2.319   6.111  1.00 94.08           C  
ATOM   2131  HA2 GLY A 133      -9.489  -2.143   6.940  1.00 94.08           H  
ATOM   2132  HA3 GLY A 133     -11.173  -2.047   6.453  1.00 94.08           H  
ATOM   2133  C   GLY A 133      -9.790  -1.381   4.975  1.00 94.08           C  
ATOM   2134  O   GLY A 133      -9.250  -1.784   3.948  1.00 94.08           O  
ATOM   2135  N   LEU A 134     -10.102  -0.101   5.153  1.00 95.07           N  
ATOM   2136  H   LEU A 134     -10.492   0.165   6.045  1.00 95.07           H  
ATOM   2137  CA  LEU A 134      -9.648   0.976   4.284  1.00 95.07           C  
ATOM   2138  HA  LEU A 134      -9.809   0.678   3.248  1.00 95.07           H  
ATOM   2139  C   LEU A 134      -8.151   1.225   4.508  1.00 95.07           C  
ATOM   2140  CB  LEU A 134     -10.458   2.256   4.574  1.00 95.07           C  
ATOM   2141  HB2 LEU A 134     -10.222   2.583   5.587  1.00 95.07           H  
ATOM   2142  HB3 LEU A 134     -11.525   2.038   4.527  1.00 95.07           H  
ATOM   2143  O   LEU A 134      -7.719   1.514   5.625  1.00 95.07           O  
ATOM   2144  CG  LEU A 134     -10.117   3.405   3.610  1.00 95.07           C  
ATOM   2145  HG  LEU A 134      -9.052   3.402   3.378  1.00 95.07           H  
ATOM   2146  CD1 LEU A 134     -10.897   3.286   2.307  1.00 95.07           C  
ATOM   2147 HD11 LEU A 134     -10.541   4.045   1.611  1.00 95.07           H  
ATOM   2148 HD12 LEU A 134     -11.964   3.411   2.493  1.00 95.07           H  
ATOM   2149 HD13 LEU A 134     -10.725   2.306   1.860  1.00 95.07           H  
ATOM   2150  CD2 LEU A 134     -10.433   4.762   4.228  1.00 95.07           C  
ATOM   2151 HD21 LEU A 134     -10.158   5.547   3.523  1.00 95.07           H  
ATOM   2152 HD22 LEU A 134     -11.493   4.833   4.473  1.00 95.07           H  
ATOM   2153 HD23 LEU A 134      -9.825   4.875   5.126  1.00 95.07           H  
ATOM   2154  N   VAL A 135      -7.395   1.218   3.416  1.00 92.82           N  
ATOM   2155  H   VAL A 135      -7.833   0.944   2.548  1.00 92.82           H  
ATOM   2156  CA  VAL A 135      -5.993   1.649   3.365  1.00 92.82           C  
ATOM   2157  HA  VAL A 135      -5.495   1.403   4.303  1.00 92.82           H  
ATOM   2158  C   VAL A 135      -5.909   3.158   3.185  1.00 92.82           C  
ATOM   2159  CB  VAL A 135      -5.274   0.909   2.223  1.00 92.82           C  
ATOM   2160  HB  VAL A 135      -5.889   0.948   1.323  1.00 92.82           H  
ATOM   2161  O   VAL A 135      -5.287   3.869   3.968  1.00 92.82           O  
ATOM   2162  CG1 VAL A 135      -3.918   1.532   1.874  1.00 92.82           C  
ATOM   2163 HG11 VAL A 135      -4.065   2.412   1.249  1.00 92.82           H  
ATOM   2164 HG12 VAL A 135      -3.398   1.847   2.778  1.00 92.82           H  
ATOM   2165 HG13 VAL A 135      -3.300   0.822   1.323  1.00 92.82           H  
ATOM   2166  CG2 VAL A 135      -5.126  -0.556   2.625  1.00 92.82           C  
ATOM   2167 HG21 VAL A 135      -4.550  -1.097   1.874  1.00 92.82           H  
ATOM   2168 HG22 VAL A 135      -6.107  -1.019   2.726  1.00 92.82           H  
ATOM   2169 HG23 VAL A 135      -4.600  -0.641   3.577  1.00 92.82           H  
ATOM   2170  N   GLY A 136      -6.594   3.664   2.171  1.00 93.82           N  
ATOM   2171  H   GLY A 136      -7.132   3.037   1.590  1.00 93.82           H  
ATOM   2172  CA  GLY A 136      -6.535   5.058   1.785  1.00 93.82           C  
ATOM   2173  HA2 GLY A 136      -5.509   5.317   1.525  1.00 93.82           H  
ATOM   2174  HA3 GLY A 136      -6.858   5.691   2.612  1.00 93.82           H  
ATOM   2175  C   GLY A 136      -7.427   5.312   0.587  1.00 93.82           C  
ATOM   2176  O   GLY A 136      -8.229   4.473   0.172  1.00 93.82           O  
ATOM   2177  N   SER A 137      -7.314   6.503   0.035  1.00 94.95           N  
ATOM   2178  H   SER A 137      -6.691   7.181   0.451  1.00 94.95           H  
ATOM   2179  CA  SER A 137      -8.082   6.928  -1.114  1.00 94.95           C  
ATOM   2180  HA  SER A 137      -8.161   6.077  -1.789  1.00 94.95           H  
ATOM   2181  C   SER A 137      -7.360   8.038  -1.855  1.00 94.95           C  
ATOM   2182  CB  SER A 137      -9.493   7.348  -0.695  1.00 94.95           C  
ATOM   2183  HB2 SER A 137      -9.945   6.552  -0.104  1.00 94.95           H  
ATOM   2184  HB3 SER A 137     -10.093   7.478  -1.595  1.00 94.95           H  
ATOM   2185  O   SER A 137      -6.599   8.807  -1.265  1.00 94.95           O  
ATOM   2186  OG  SER A 137      -9.497   8.547   0.055  1.00 94.95           O  
ATOM   2187  HG  SER A 137      -8.720   8.518   0.617  1.00 94.95           H  
ATOM   2188  N   SER A 138      -7.602   8.117  -3.154  1.00 94.47           N  
ATOM   2189  H   SER A 138      -8.234   7.453  -3.580  1.00 94.47           H  
ATOM   2190  CA  SER A 138      -6.998   9.117  -4.020  1.00 94.47           C  
ATOM   2191  HA  SER A 138      -6.590   9.912  -3.396  1.00 94.47           H  
ATOM   2192  C   SER A 138      -8.046   9.743  -4.927  1.00 94.47           C  
ATOM   2193  CB  SER A 138      -5.837   8.517  -4.816  1.00 94.47           C  
ATOM   2194  HB2 SER A 138      -5.107   8.093  -4.126  1.00 94.47           H  
ATOM   2195  HB3 SER A 138      -5.352   9.299  -5.400  1.00 94.47           H  
ATOM   2196  O   SER A 138      -9.019   9.100  -5.317  1.00 94.47           O  
ATOM   2197  OG  SER A 138      -6.301   7.509  -5.683  1.00 94.47           O  
ATOM   2198  HG  SER A 138      -5.535   7.112  -6.104  1.00 94.47           H  
ATOM   2199  N   LEU A 139      -7.869  11.021  -5.243  1.00 94.35           N  
ATOM   2200  H   LEU A 139      -7.059  11.497  -4.872  1.00 94.35           H  
ATOM   2201  CA  LEU A 139      -8.684  11.728  -6.221  1.00 94.35           C  
ATOM   2202  HA  LEU A 139      -9.512  11.088  -6.525  1.00 94.35           H  
ATOM   2203  C   LEU A 139      -7.831  12.008  -7.454  1.00 94.35           C  
ATOM   2204  CB  LEU A 139      -9.262  12.996  -5.573  1.00 94.35           C  
ATOM   2205  HB2 LEU A 139      -8.435  13.632  -5.256  1.00 94.35           H  
ATOM   2206  HB3 LEU A 139      -9.833  12.707  -4.691  1.00 94.35           H  
ATOM   2207  O   LEU A 139      -6.950  12.863  -7.413  1.00 94.35           O  
ATOM   2208  CG  LEU A 139     -10.175  13.800  -6.515  1.00 94.35           C  
ATOM   2209  HG  LEU A 139      -9.650  14.018  -7.445  1.00 94.35           H  
ATOM   2210  CD1 LEU A 139     -11.465  13.049  -6.839  1.00 94.35           C  
ATOM   2211 HD11 LEU A 139     -12.073  12.921  -5.943  1.00 94.35           H  
ATOM   2212 HD12 LEU A 139     -11.236  12.076  -7.273  1.00 94.35           H  
ATOM   2213 HD13 LEU A 139     -12.009  13.613  -7.597  1.00 94.35           H  
ATOM   2214  CD2 LEU A 139     -10.568  15.124  -5.861  1.00 94.35           C  
ATOM   2215 HD21 LEU A 139     -11.098  14.944  -4.925  1.00 94.35           H  
ATOM   2216 HD22 LEU A 139      -9.669  15.709  -5.664  1.00 94.35           H  
ATOM   2217 HD23 LEU A 139     -11.205  15.694  -6.537  1.00 94.35           H  
ATOM   2218  N   VAL A 140      -8.093  11.289  -8.540  1.00 92.70           N  
ATOM   2219  H   VAL A 140      -8.864  10.637  -8.522  1.00 92.70           H  
ATOM   2220  CA  VAL A 140      -7.349  11.416  -9.797  1.00 92.70           C  
ATOM   2221  HA  VAL A 140      -6.700  12.290  -9.744  1.00 92.70           H  
ATOM   2222  C   VAL A 140      -8.354  11.643 -10.917  1.00 92.70           C  
ATOM   2223  CB  VAL A 140      -6.452  10.188 -10.059  1.00 92.70           C  
ATOM   2224  HB  VAL A 140      -7.070   9.314 -10.265  1.00 92.70           H  
ATOM   2225  O   VAL A 140      -9.291  10.865 -11.061  1.00 92.70           O  
ATOM   2226  CG1 VAL A 140      -5.560  10.455 -11.276  1.00 92.70           C  
ATOM   2227 HG11 VAL A 140      -4.795   9.684 -11.365  1.00 92.70           H  
ATOM   2228 HG12 VAL A 140      -6.161  10.445 -12.185  1.00 92.70           H  
ATOM   2229 HG13 VAL A 140      -5.065  11.420 -11.173  1.00 92.70           H  
ATOM   2230  CG2 VAL A 140      -5.547   9.852  -8.864  1.00 92.70           C  
ATOM   2231 HG21 VAL A 140      -6.148   9.602  -7.990  1.00 92.70           H  
ATOM   2232 HG22 VAL A 140      -4.938   8.981  -9.104  1.00 92.70           H  
ATOM   2233 HG23 VAL A 140      -4.898  10.699  -8.637  1.00 92.70           H  
ATOM   2234  N   GLU A 141      -8.199  12.739 -11.664  1.00 89.02           N  
ATOM   2235  H   GLU A 141      -7.381  13.311 -11.507  1.00 89.02           H  
ATOM   2236  CA  GLU A 141      -9.060  13.090 -12.813  1.00 89.02           C  
ATOM   2237  HA  GLU A 141      -8.840  14.120 -13.094  1.00 89.02           H  
ATOM   2238  C   GLU A 141     -10.561  13.083 -12.504  1.00 89.02           C  
ATOM   2239  CB  GLU A 141      -8.721  12.226 -14.026  1.00 89.02           C  
ATOM   2240  HB2 GLU A 141      -9.388  12.473 -14.851  1.00 89.02           H  
ATOM   2241  HB3 GLU A 141      -8.828  11.169 -13.779  1.00 89.02           H  
ATOM   2242  O   GLU A 141     -11.381  12.538 -13.237  1.00 89.02           O  
ATOM   2243  CG  GLU A 141      -7.301  12.530 -14.458  1.00 89.02           C  
ATOM   2244  HG2 GLU A 141      -7.205  13.597 -14.658  1.00 89.02           H  
ATOM   2245  HG3 GLU A 141      -6.603  12.278 -13.659  1.00 89.02           H  
ATOM   2246  CD  GLU A 141      -6.957  11.727 -15.694  1.00 89.02           C  
ATOM   2247  OE1 GLU A 141      -6.493  12.369 -16.656  1.00 89.02           O  
ATOM   2248  OE2 GLU A 141      -6.820  10.495 -15.568  1.00 89.02           O  
ATOM   2249  N   GLY A 142     -10.943  13.658 -11.362  1.00 90.26           N  
ATOM   2250  H   GLY A 142     -10.237  14.089 -10.782  1.00 90.26           H  
ATOM   2251  CA  GLY A 142     -12.349  13.708 -10.957  1.00 90.26           C  
ATOM   2252  HA2 GLY A 142     -12.449  14.412 -10.131  1.00 90.26           H  
ATOM   2253  HA3 GLY A 142     -12.943  14.076 -11.793  1.00 90.26           H  
ATOM   2254  C   GLY A 142     -12.933  12.354 -10.524  1.00 90.26           C  
ATOM   2255  O   GLY A 142     -14.127  12.269 -10.227  1.00 90.26           O  
ATOM   2256  N   LEU A 143     -12.114  11.305 -10.421  1.00 93.28           N  
ATOM   2257  H   LEU A 143     -11.167  11.398 -10.762  1.00 93.28           H  
ATOM   2258  CA  LEU A 143     -12.500   9.997  -9.904  1.00 93.28           C  
ATOM   2259  HA  LEU A 143     -13.581   9.964  -9.766  1.00 93.28           H  
ATOM   2260  C   LEU A 143     -11.867   9.760  -8.536  1.00 93.28           C  
ATOM   2261  CB  LEU A 143     -12.120   8.902 -10.912  1.00 93.28           C  
ATOM   2262  HB2 LEU A 143     -12.363   7.931 -10.482  1.00 93.28           H  
ATOM   2263  HB3 LEU A 143     -11.042   8.932 -11.070  1.00 93.28           H  
ATOM   2264  O   LEU A 143     -10.657   9.882  -8.350  1.00 93.28           O  
ATOM   2265  CG  LEU A 143     -12.812   9.030 -12.281  1.00 93.28           C  
ATOM   2266  HG  LEU A 143     -12.554   9.982 -12.745  1.00 93.28           H  
ATOM   2267  CD1 LEU A 143     -12.337   7.903 -13.194  1.00 93.28           C  
ATOM   2268 HD11 LEU A 143     -12.839   7.969 -14.160  1.00 93.28           H  
ATOM   2269 HD12 LEU A 143     -11.269   8.015 -13.376  1.00 93.28           H  
ATOM   2270 HD13 LEU A 143     -12.525   6.928 -12.743  1.00 93.28           H  
ATOM   2271  CD2 LEU A 143     -14.336   8.935 -12.157  1.00 93.28           C  
ATOM   2272 HD21 LEU A 143     -14.771   8.916 -13.156  1.00 93.28           H  
ATOM   2273 HD22 LEU A 143     -14.715   9.818 -11.643  1.00 93.28           H  
ATOM   2274 HD23 LEU A 143     -14.607   8.028 -11.617  1.00 93.28           H  
ATOM   2275  N   HIS A 144     -12.706   9.433  -7.554  1.00 95.49           N  
ATOM   2276  H   HIS A 144     -13.687   9.333  -7.772  1.00 95.49           H  
ATOM   2277  CA  HIS A 144     -12.266   9.107  -6.201  1.00 95.49           C  
ATOM   2278  HA  HIS A 144     -11.283   9.544  -6.031  1.00 95.49           H  
ATOM   2279  C   HIS A 144     -12.132   7.592  -6.055  1.00 95.49           C  
ATOM   2280  CB  HIS A 144     -13.226   9.743  -5.192  1.00 95.49           C  
ATOM   2281  HB2 HIS A 144     -14.244   9.426  -5.415  1.00 95.49           H  
ATOM   2282  HB3 HIS A 144     -13.182  10.824  -5.320  1.00 95.49           H  
ATOM   2283  O   HIS A 144     -13.133   6.875  -6.029  1.00 95.49           O  
ATOM   2284  CG  HIS A 144     -12.929   9.444  -3.744  1.00 95.49           C  
ATOM   2285  CD2 HIS A 144     -11.687   9.324  -3.194  1.00 95.49           C  
ATOM   2286  HD2 HIS A 144     -10.740   9.379  -3.711  1.00 95.49           H  
ATOM   2287  ND1 HIS A 144     -13.886   9.379  -2.726  1.00 95.49           N  
ATOM   2288  CE1 HIS A 144     -13.183   9.220  -1.593  1.00 95.49           C  
ATOM   2289  HE1 HIS A 144     -13.610   9.175  -0.603  1.00 95.49           H  
ATOM   2290  NE2 HIS A 144     -11.867   9.187  -1.841  1.00 95.49           N  
ATOM   2291  HE2 HIS A 144     -11.135   9.136  -1.147  1.00 95.49           H  
ATOM   2292  N   TYR A 145     -10.892   7.125  -5.970  1.00 95.79           N  
ATOM   2293  H   TYR A 145     -10.132   7.791  -5.992  1.00 95.79           H  
ATOM   2294  CA  TYR A 145     -10.519   5.728  -5.785  1.00 95.79           C  
ATOM   2295  HA  TYR A 145     -11.289   5.087  -6.215  1.00 95.79           H  
ATOM   2296  C   TYR A 145     -10.382   5.425  -4.298  1.00 95.79           C  
ATOM   2297  CB  TYR A 145      -9.206   5.451  -6.519  1.00 95.79           C  
ATOM   2298  HB2 TYR A 145      -8.908   4.420  -6.333  1.00 95.79           H  
ATOM   2299  HB3 TYR A 145      -8.429   6.097  -6.110  1.00 95.79           H  
ATOM   2300  O   TYR A 145      -9.669   6.125  -3.583  1.00 95.79           O  
ATOM   2301  CG  TYR A 145      -9.288   5.671  -8.012  1.00 95.79           C  
ATOM   2302  CD1 TYR A 145      -9.713   4.619  -8.844  1.00 95.79           C  
ATOM   2303  HD1 TYR A 145      -9.949   3.655  -8.418  1.00 95.79           H  
ATOM   2304  CD2 TYR A 145      -8.964   6.926  -8.567  1.00 95.79           C  
ATOM   2305  HD2 TYR A 145      -8.646   7.736  -7.927  1.00 95.79           H  
ATOM   2306  CE1 TYR A 145      -9.800   4.815 -10.233  1.00 95.79           C  
ATOM   2307  HE1 TYR A 145     -10.096   4.010 -10.890  1.00 95.79           H  
ATOM   2308  CE2 TYR A 145      -9.063   7.126  -9.957  1.00 95.79           C  
ATOM   2309  HE2 TYR A 145      -8.846   8.092 -10.390  1.00 95.79           H  
ATOM   2310  OH  TYR A 145      -9.559   6.221 -12.136  1.00 95.79           O  
ATOM   2311  HH  TYR A 145      -9.241   7.069 -12.454  1.00 95.79           H  
ATOM   2312  CZ  TYR A 145      -9.468   6.064 -10.793  1.00 95.79           C  
ATOM   2313  N   ILE A 146     -11.070   4.393  -3.820  1.00 96.72           N  
ATOM   2314  H   ILE A 146     -11.637   3.871  -4.473  1.00 96.72           H  
ATOM   2315  CA  ILE A 146     -11.170   4.041  -2.401  1.00 96.72           C  
ATOM   2316  HA  ILE A 146     -10.580   4.729  -1.795  1.00 96.72           H  
ATOM   2317  C   ILE A 146     -10.610   2.634  -2.233  1.00 96.72           C  
ATOM   2318  CB  ILE A 146     -12.640   4.123  -1.946  1.00 96.72           C  
ATOM   2319  HB  ILE A 146     -13.188   3.374  -2.518  1.00 96.72           H  
ATOM   2320  O   ILE A 146     -11.187   1.677  -2.745  1.00 96.72           O  
ATOM   2321  CG1 ILE A 146     -13.281   5.505  -2.219  1.00 96.72           C  
ATOM   2322 HG12 ILE A 146     -12.937   5.915  -3.168  1.00 96.72           H  
ATOM   2323 HG13 ILE A 146     -12.990   6.209  -1.440  1.00 96.72           H  
ATOM   2324  CG2 ILE A 146     -12.782   3.775  -0.457  1.00 96.72           C  
ATOM   2325 HG21 ILE A 146     -12.274   4.528   0.144  1.00 96.72           H  
ATOM   2326 HG22 ILE A 146     -12.362   2.790  -0.249  1.00 96.72           H  
ATOM   2327 HG23 ILE A 146     -13.839   3.753  -0.190  1.00 96.72           H  
ATOM   2328  CD1 ILE A 146     -14.808   5.433  -2.321  1.00 96.72           C  
ATOM   2329 HD11 ILE A 146     -15.093   4.746  -3.117  1.00 96.72           H  
ATOM   2330 HD12 ILE A 146     -15.189   6.423  -2.570  1.00 96.72           H  
ATOM   2331 HD13 ILE A 146     -15.247   5.102  -1.380  1.00 96.72           H  
ATOM   2332  N   TYR A 147      -9.494   2.515  -1.521  1.00 96.26           N  
ATOM   2333  H   TYR A 147      -9.108   3.329  -1.066  1.00 96.26           H  
ATOM   2334  CA  TYR A 147      -8.712   1.288  -1.439  1.00 96.26           C  
ATOM   2335  HA  TYR A 147      -8.935   0.653  -2.297  1.00 96.26           H  
ATOM   2336  C   TYR A 147      -9.054   0.517  -0.176  1.00 96.26           C  
ATOM   2337  CB  TYR A 147      -7.222   1.627  -1.493  1.00 96.26           C  
ATOM   2338  HB2 TYR A 147      -6.650   0.730  -1.255  1.00 96.26           H  
ATOM   2339  HB3 TYR A 147      -6.976   2.374  -0.739  1.00 96.26           H  
ATOM   2340  O   TYR A 147      -8.748   0.959   0.932  1.00 96.26           O  
ATOM   2341  CG  TYR A 147      -6.799   2.126  -2.853  1.00 96.26           C  
ATOM   2342  CD1 TYR A 147      -6.185   1.230  -3.739  1.00 96.26           C  
ATOM   2343  HD1 TYR A 147      -6.007   0.204  -3.452  1.00 96.26           H  
ATOM   2344  CD2 TYR A 147      -7.042   3.460  -3.243  1.00 96.26           C  
ATOM   2345  HD2 TYR A 147      -7.514   4.147  -2.555  1.00 96.26           H  
ATOM   2346  CE1 TYR A 147      -5.812   1.667  -5.015  1.00 96.26           C  
ATOM   2347  HE1 TYR A 147      -5.380   0.973  -5.721  1.00 96.26           H  
ATOM   2348  CE2 TYR A 147      -6.642   3.906  -4.517  1.00 96.26           C  
ATOM   2349  HE2 TYR A 147      -6.789   4.932  -4.820  1.00 96.26           H  
ATOM   2350  OH  TYR A 147      -5.579   3.387  -6.616  1.00 96.26           O  
ATOM   2351  HH  TYR A 147      -4.888   2.787  -6.908  1.00 96.26           H  
ATOM   2352  CZ  TYR A 147      -6.013   3.002  -5.397  1.00 96.26           C  
ATOM   2353  N   ILE A 148      -9.678  -0.641  -0.354  1.00 95.95           N  
ATOM   2354  H   ILE A 148      -9.925  -0.922  -1.293  1.00 95.95           H  
ATOM   2355  CA  ILE A 148      -9.978  -1.585   0.717  1.00 95.95           C  
ATOM   2356  HA  ILE A 148      -9.804  -1.115   1.685  1.00 95.95           H  
ATOM   2357  C   ILE A 148      -9.030  -2.767   0.577  1.00 95.95           C  
ATOM   2358  CB  ILE A 148     -11.456  -2.017   0.653  1.00 95.95           C  
ATOM   2359  HB  ILE A 148     -11.654  -2.408  -0.345  1.00 95.95           H  
ATOM   2360  O   ILE A 148      -9.017  -3.403  -0.474  1.00 95.95           O  
ATOM   2361  CG1 ILE A 148     -12.375  -0.796   0.883  1.00 95.95           C  
ATOM   2362 HG12 ILE A 148     -12.083   0.015   0.215  1.00 95.95           H  
ATOM   2363 HG13 ILE A 148     -12.258  -0.440   1.906  1.00 95.95           H  
ATOM   2364  CG2 ILE A 148     -11.736  -3.139   1.671  1.00 95.95           C  
ATOM   2365 HG21 ILE A 148     -11.149  -4.026   1.432  1.00 95.95           H  
ATOM   2366 HG22 ILE A 148     -11.470  -2.814   2.677  1.00 95.95           H  
ATOM   2367 HG23 ILE A 148     -12.784  -3.435   1.644  1.00 95.95           H  
ATOM   2368  CD1 ILE A 148     -13.855  -1.077   0.606  1.00 95.95           C  
ATOM   2369 HD11 ILE A 148     -14.250  -1.823   1.296  1.00 95.95           H  
ATOM   2370 HD12 ILE A 148     -13.978  -1.427  -0.419  1.00 95.95           H  
ATOM   2371 HD13 ILE A 148     -14.418  -0.153   0.744  1.00 95.95           H  
ATOM   2372  N   LYS A 149      -8.278  -3.070   1.631  1.00 94.76           N  
ATOM   2373  H   LYS A 149      -8.415  -2.545   2.483  1.00 94.76           H  
ATOM   2374  CA  LYS A 149      -7.444  -4.265   1.717  1.00 94.76           C  
ATOM   2375  HA  LYS A 149      -7.208  -4.604   0.708  1.00 94.76           H  
ATOM   2376  C   LYS A 149      -8.208  -5.386   2.411  1.00 94.76           C  
ATOM   2377  CB  LYS A 149      -6.113  -3.919   2.391  1.00 94.76           C  
ATOM   2378  HB2 LYS A 149      -6.288  -3.595   3.417  1.00 94.76           H  
ATOM   2379  HB3 LYS A 149      -5.666  -3.102   1.825  1.00 94.76           H  
ATOM   2380  O   LYS A 149      -8.989  -5.143   3.334  1.00 94.76           O  
ATOM   2381  CG  LYS A 149      -5.111  -5.079   2.384  1.00 94.76           C  
ATOM   2382  HG2 LYS A 149      -5.471  -5.878   3.033  1.00 94.76           H  
ATOM   2383  HG3 LYS A 149      -5.001  -5.462   1.370  1.00 94.76           H  
ATOM   2384  CD  LYS A 149      -3.749  -4.592   2.886  1.00 94.76           C  
ATOM   2385  HD2 LYS A 149      -3.867  -4.157   3.879  1.00 94.76           H  
ATOM   2386  HD3 LYS A 149      -3.363  -3.822   2.219  1.00 94.76           H  
ATOM   2387  CE  LYS A 149      -2.765  -5.762   2.935  1.00 94.76           C  
ATOM   2388  HE2 LYS A 149      -3.225  -6.573   3.500  1.00 94.76           H  
ATOM   2389  HE3 LYS A 149      -2.563  -6.105   1.920  1.00 94.76           H  
ATOM   2390  NZ  LYS A 149      -1.495  -5.396   3.594  1.00 94.76           N  
ATOM   2391  HZ1 LYS A 149      -1.696  -5.224   4.568  1.00 94.76           H  
ATOM   2392  HZ2 LYS A 149      -1.094  -4.558   3.198  1.00 94.76           H  
ATOM   2393  HZ3 LYS A 149      -0.842  -6.164   3.527  1.00 94.76           H  
ATOM   2394  N   VAL A 150      -8.008  -6.598   1.915  1.00 94.20           N  
ATOM   2395  H   VAL A 150      -7.369  -6.670   1.136  1.00 94.20           H  
ATOM   2396  CA  VAL A 150      -8.540  -7.855   2.429  1.00 94.20           C  
ATOM   2397  HA  VAL A 150      -9.015  -7.678   3.394  1.00 94.20           H  
ATOM   2398  C   VAL A 150      -7.358  -8.795   2.624  1.00 94.20           C  
ATOM   2399  CB  VAL A 150      -9.570  -8.475   1.466  1.00 94.20           C  
ATOM   2400  HB  VAL A 150      -9.074  -8.784   0.546  1.00 94.20           H  
ATOM   2401  O   VAL A 150      -6.596  -9.039   1.688  1.00 94.20           O  
ATOM   2402  CG1 VAL A 150     -10.215  -9.704   2.115  1.00 94.20           C  
ATOM   2403 HG11 VAL A 150     -11.030 -10.071   1.491  1.00 94.20           H  
ATOM   2404 HG12 VAL A 150     -10.612  -9.444   3.097  1.00 94.20           H  
ATOM   2405 HG13 VAL A 150      -9.473 -10.495   2.225  1.00 94.20           H  
ATOM   2406  CG2 VAL A 150     -10.695  -7.503   1.080  1.00 94.20           C  
ATOM   2407 HG21 VAL A 150     -10.280  -6.645   0.552  1.00 94.20           H  
ATOM   2408 HG22 VAL A 150     -11.406  -8.000   0.419  1.00 94.20           H  
ATOM   2409 HG23 VAL A 150     -11.208  -7.163   1.980  1.00 94.20           H  
ATOM   2410  N   SER A 151      -7.199  -9.322   3.834  1.00 90.08           N  
ATOM   2411  H   SER A 151      -7.803  -9.017   4.584  1.00 90.08           H  
ATOM   2412  CA  SER A 151      -5.942  -9.968   4.229  1.00 90.08           C  
ATOM   2413  HA  SER A 151      -5.111  -9.350   3.888  1.00 90.08           H  
ATOM   2414  C   SER A 151      -5.753 -11.357   3.620  1.00 90.08           C  
ATOM   2415  CB  SER A 151      -5.855 -10.044   5.754  1.00 90.08           C  
ATOM   2416  HB2 SER A 151      -4.831 -10.260   6.058  1.00 90.08           H  
ATOM   2417  HB3 SER A 151      -6.510 -10.837   6.115  1.00 90.08           H  
ATOM   2418  O   SER A 151      -4.628 -11.770   3.371  1.00 90.08           O  
ATOM   2419  OG  SER A 151      -6.279  -8.818   6.309  1.00 90.08           O  
ATOM   2420  HG  SER A 151      -5.609  -8.139   6.202  1.00 90.08           H  
ATOM   2421  N   LEU A 152      -6.844 -12.083   3.348  1.00 90.71           N  
ATOM   2422  H   LEU A 152      -7.745 -11.662   3.529  1.00 90.71           H  
ATOM   2423  CA  LEU A 152      -6.791 -13.457   2.841  1.00 90.71           C  
ATOM   2424  HA  LEU A 152      -5.753 -13.728   2.653  1.00 90.71           H  
ATOM   2425  C   LEU A 152      -7.529 -13.611   1.512  1.00 90.71           C  
ATOM   2426  CB  LEU A 152      -7.345 -14.433   3.894  1.00 90.71           C  
ATOM   2427  HB2 LEU A 152      -8.389 -14.180   4.078  1.00 90.71           H  
ATOM   2428  HB3 LEU A 152      -7.312 -15.442   3.484  1.00 90.71           H  
ATOM   2429  O   LEU A 152      -8.631 -13.088   1.325  1.00 90.71           O  
ATOM   2430  CG  LEU A 152      -6.597 -14.432   5.242  1.00 90.71           C  
ATOM   2431  HG  LEU A 152      -6.649 -13.440   5.692  1.00 90.71           H  
ATOM   2432  CD1 LEU A 152      -7.275 -15.422   6.180  1.00 90.71           C  
ATOM   2433 HD11 LEU A 152      -8.336 -15.188   6.265  1.00 90.71           H  
ATOM   2434 HD12 LEU A 152      -7.148 -16.435   5.799  1.00 90.71           H  
ATOM   2435 HD13 LEU A 152      -6.819 -15.361   7.168  1.00 90.71           H  
ATOM   2436  CD2 LEU A 152      -5.135 -14.856   5.112  1.00 90.71           C  
ATOM   2437 HD21 LEU A 152      -4.573 -14.120   4.536  1.00 90.71           H  
ATOM   2438 HD22 LEU A 152      -4.679 -14.912   6.101  1.00 90.71           H  
ATOM   2439 HD23 LEU A 152      -5.055 -15.831   4.631  1.00 90.71           H  
ATOM   2440  N   GLN A 153      -6.970 -14.432   0.621  1.00 92.28           N  
ATOM   2441  H   GLN A 153      -6.049 -14.796   0.820  1.00 92.28           H  
ATOM   2442  CA  GLN A 153      -7.545 -14.707  -0.699  1.00 92.28           C  
ATOM   2443  HA  GLN A 153      -7.590 -13.772  -1.258  1.00 92.28           H  
ATOM   2444  C   GLN A 153      -8.950 -15.309  -0.610  1.00 92.28           C  
ATOM   2445  CB  GLN A 153      -6.640 -15.696  -1.439  1.00 92.28           C  
ATOM   2446  HB2 GLN A 153      -5.595 -15.460  -1.238  1.00 92.28           H  
ATOM   2447  HB3 GLN A 153      -6.814 -16.705  -1.063  1.00 92.28           H  
ATOM   2448  O   GLN A 153      -9.843 -14.959  -1.379  1.00 92.28           O  
ATOM   2449  CG  GLN A 153      -6.898 -15.661  -2.954  1.00 92.28           C  
ATOM   2450  HG2 GLN A 153      -7.921 -15.974  -3.160  1.00 92.28           H  
ATOM   2451  HG3 GLN A 153      -6.777 -14.643  -3.324  1.00 92.28           H  
ATOM   2452  CD  GLN A 153      -5.959 -16.584  -3.721  1.00 92.28           C  
ATOM   2453  NE2 GLN A 153      -5.736 -16.356  -4.995  1.00 92.28           N  
ATOM   2454 HE21 GLN A 153      -5.986 -15.480  -5.432  1.00 92.28           H  
ATOM   2455 HE22 GLN A 153      -5.042 -16.956  -5.418  1.00 92.28           H  
ATOM   2456  OE1 GLN A 153      -5.465 -17.561  -3.194  1.00 92.28           O  
ATOM   2457  N   SER A 154      -9.171 -16.209   0.352  1.00 93.00           N  
ATOM   2458  H   SER A 154      -8.408 -16.444   0.970  1.00 93.00           H  
ATOM   2459  CA  SER A 154     -10.470 -16.850   0.583  1.00 93.00           C  
ATOM   2460  HA  SER A 154     -10.794 -17.332  -0.339  1.00 93.00           H  
ATOM   2461  C   SER A 154     -11.545 -15.832   0.978  1.00 93.00           C  
ATOM   2462  CB  SER A 154     -10.318 -17.930   1.659  1.00 93.00           C  
ATOM   2463  HB2 SER A 154     -11.285 -18.390   1.860  1.00 93.00           H  
ATOM   2464  HB3 SER A 154      -9.631 -18.696   1.298  1.00 93.00           H  
ATOM   2465  O   SER A 154     -12.659 -15.875   0.454  1.00 93.00           O  
ATOM   2466  OG  SER A 154      -9.799 -17.362   2.848  1.00 93.00           O  
ATOM   2467  HG  SER A 154      -9.384 -18.052   3.370  1.00 93.00           H  
ATOM   2468  N   MET A 155     -11.198 -14.869   1.837  1.00 94.34           N  
ATOM   2469  H   MET A 155     -10.259 -14.895   2.208  1.00 94.34           H  
ATOM   2470  CA  MET A 155     -12.072 -13.761   2.234  1.00 94.34           C  
ATOM   2471  HA  MET A 155     -13.022 -14.159   2.590  1.00 94.34           H  
ATOM   2472  C   MET A 155     -12.362 -12.834   1.053  1.00 94.34           C  
ATOM   2473  CB  MET A 155     -11.412 -12.956   3.362  1.00 94.34           C  
ATOM   2474  HB2 MET A 155     -12.004 -12.062   3.558  1.00 94.34           H  
ATOM   2475  HB3 MET A 155     -10.420 -12.628   3.051  1.00 94.34           H  
ATOM   2476  O   MET A 155     -13.517 -12.496   0.795  1.00 94.34           O  
ATOM   2477  CG  MET A 155     -11.275 -13.739   4.666  1.00 94.34           C  
ATOM   2478  HG2 MET A 155     -12.260 -14.046   5.017  1.00 94.34           H  
ATOM   2479  HG3 MET A 155     -10.677 -14.635   4.494  1.00 94.34           H  
ATOM   2480  SD  MET A 155     -10.476 -12.747   5.948  1.00 94.34           S  
ATOM   2481  CE  MET A 155     -10.624 -13.883   7.343  1.00 94.34           C  
ATOM   2482  HE1 MET A 155      -9.990 -13.544   8.162  1.00 94.34           H  
ATOM   2483  HE2 MET A 155     -11.662 -13.911   7.675  1.00 94.34           H  
ATOM   2484  HE3 MET A 155     -10.321 -14.886   7.041  1.00 94.34           H  
ATOM   2485  N   TYR A 156     -11.322 -12.474   0.302  1.00 94.69           N  
ATOM   2486  H   TYR A 156     -10.400 -12.768   0.589  1.00 94.69           H  
ATOM   2487  CA  TYR A 156     -11.425 -11.648  -0.896  1.00 94.69           C  
ATOM   2488  HA  TYR A 156     -11.827 -10.669  -0.633  1.00 94.69           H  
ATOM   2489  C   TYR A 156     -12.362 -12.270  -1.938  1.00 94.69           C  
ATOM   2490  CB  TYR A 156     -10.010 -11.468  -1.441  1.00 94.69           C  
ATOM   2491  HB2 TYR A 156      -9.527 -12.440  -1.537  1.00 94.69           H  
ATOM   2492  HB3 TYR A 156      -9.425 -10.894  -0.722  1.00 94.69           H  
ATOM   2493  O   TYR A 156     -13.299 -11.623  -2.411  1.00 94.69           O  
ATOM   2494  CG  TYR A 156      -9.956 -10.773  -2.775  1.00 94.69           C  
ATOM   2495  CD1 TYR A 156      -9.643 -11.509  -3.934  1.00 94.69           C  
ATOM   2496  HD1 TYR A 156      -9.483 -12.576  -3.876  1.00 94.69           H  
ATOM   2497  CD2 TYR A 156     -10.148  -9.382  -2.835  1.00 94.69           C  
ATOM   2498  HD2 TYR A 156     -10.360  -8.818  -1.939  1.00 94.69           H  
ATOM   2499  CE1 TYR A 156      -9.447 -10.840  -5.152  1.00 94.69           C  
ATOM   2500  HE1 TYR A 156      -9.123 -11.387  -6.025  1.00 94.69           H  
ATOM   2501  CE2 TYR A 156      -9.962  -8.714  -4.055  1.00 94.69           C  
ATOM   2502  HE2 TYR A 156     -10.021  -7.637  -4.111  1.00 94.69           H  
ATOM   2503  OH  TYR A 156      -9.323  -8.786  -6.350  1.00 94.69           O  
ATOM   2504  HH  TYR A 156      -8.821  -9.329  -6.962  1.00 94.69           H  
ATOM   2505  CZ  TYR A 156      -9.582  -9.438  -5.199  1.00 94.69           C  
ATOM   2506  N   ASN A 157     -12.180 -13.560  -2.223  1.00 94.33           N  
ATOM   2507  H   ASN A 157     -11.375 -14.021  -1.825  1.00 94.33           H  
ATOM   2508  CA  ASN A 157     -13.032 -14.318  -3.132  1.00 94.33           C  
ATOM   2509  HA  ASN A 157     -13.099 -13.782  -4.079  1.00 94.33           H  
ATOM   2510  C   ASN A 157     -14.468 -14.452  -2.604  1.00 94.33           C  
ATOM   2511  CB  ASN A 157     -12.381 -15.690  -3.380  1.00 94.33           C  
ATOM   2512  HB2 ASN A 157     -13.096 -16.338  -3.886  1.00 94.33           H  
ATOM   2513  HB3 ASN A 157     -12.113 -16.149  -2.428  1.00 94.33           H  
ATOM   2514  O   ASN A 157     -15.412 -14.337  -3.385  1.00 94.33           O  
ATOM   2515  CG  ASN A 157     -11.148 -15.607  -4.267  1.00 94.33           C  
ATOM   2516  ND2 ASN A 157     -10.307 -16.614  -4.247  1.00 94.33           N  
ATOM   2517 HD21 ASN A 157     -10.383 -17.357  -3.567  1.00 94.33           H  
ATOM   2518 HD22 ASN A 157      -9.502 -16.538  -4.853  1.00 94.33           H  
ATOM   2519  OD1 ASN A 157     -10.960 -14.668  -5.026  1.00 94.33           O  
ATOM   2520  N   SER A 158     -14.656 -14.646  -1.293  1.00 95.19           N  
ATOM   2521  H   SER A 158     -13.848 -14.769  -0.700  1.00 95.19           H  
ATOM   2522  CA  SER A 158     -15.990 -14.672  -0.679  1.00 95.19           C  
ATOM   2523  HA  SER A 158     -16.574 -15.460  -1.154  1.00 95.19           H  
ATOM   2524  C   SER A 158     -16.731 -13.351  -0.901  1.00 95.19           C  
ATOM   2525  CB  SER A 158     -15.902 -14.996   0.819  1.00 95.19           C  
ATOM   2526  HB2 SER A 158     -15.362 -14.207   1.343  1.00 95.19           H  
ATOM   2527  HB3 SER A 158     -15.378 -15.942   0.956  1.00 95.19           H  
ATOM   2528  O   SER A 158     -17.866 -13.359  -1.380  1.00 95.19           O  
ATOM   2529  OG  SER A 158     -17.213 -15.104   1.344  1.00 95.19           O  
ATOM   2530  HG  SER A 158     -17.186 -15.357   2.270  1.00 95.19           H  
ATOM   2531  N   ILE A 159     -16.076 -12.212  -0.649  1.00 96.42           N  
ATOM   2532  H   ILE A 159     -15.138 -12.271  -0.279  1.00 96.42           H  
ATOM   2533  CA  ILE A 159     -16.668 -10.884  -0.862  1.00 96.42           C  
ATOM   2534  HA  ILE A 159     -17.596 -10.821  -0.294  1.00 96.42           H  
ATOM   2535  C   ILE A 159     -17.044 -10.683  -2.330  1.00 96.42           C  
ATOM   2536  CB  ILE A 159     -15.719  -9.774  -0.366  1.00 96.42           C  
ATOM   2537  HB  ILE A 159     -14.733  -9.932  -0.803  1.00 96.42           H  
ATOM   2538  O   ILE A 159     -18.176 -10.294  -2.610  1.00 96.42           O  
ATOM   2539  CG1 ILE A 159     -15.605  -9.829   1.171  1.00 96.42           C  
ATOM   2540 HG12 ILE A 159     -16.505  -9.410   1.621  1.00 96.42           H  
ATOM   2541 HG13 ILE A 159     -15.524 -10.864   1.505  1.00 96.42           H  
ATOM   2542  CG2 ILE A 159     -16.229  -8.382  -0.793  1.00 96.42           C  
ATOM   2543 HG21 ILE A 159     -16.179  -8.273  -1.876  1.00 96.42           H  
ATOM   2544 HG22 ILE A 159     -15.615  -7.591  -0.361  1.00 96.42           H  
ATOM   2545 HG23 ILE A 159     -17.260  -8.247  -0.467  1.00 96.42           H  
ATOM   2546  CD1 ILE A 159     -14.377  -9.080   1.695  1.00 96.42           C  
ATOM   2547 HD11 ILE A 159     -14.386  -8.037   1.378  1.00 96.42           H  
ATOM   2548 HD12 ILE A 159     -13.468  -9.560   1.331  1.00 96.42           H  
ATOM   2549 HD13 ILE A 159     -14.388  -9.113   2.785  1.00 96.42           H  
ATOM   2550  N   ARG A 160     -16.131 -10.977  -3.264  1.00 95.24           N  
ATOM   2551  H   ARG A 160     -15.223 -11.296  -2.957  1.00 95.24           H  
ATOM   2552  CA  ARG A 160     -16.370 -10.792  -4.705  1.00 95.24           C  
ATOM   2553  HA  ARG A 160     -16.630  -9.751  -4.899  1.00 95.24           H  
ATOM   2554  C   ARG A 160     -17.553 -11.603  -5.229  1.00 95.24           C  
ATOM   2555  CB  ARG A 160     -15.106 -11.154  -5.495  1.00 95.24           C  
ATOM   2556  HB2 ARG A 160     -15.368 -11.246  -6.550  1.00 95.24           H  
ATOM   2557  HB3 ARG A 160     -14.723 -12.116  -5.154  1.00 95.24           H  
ATOM   2558  O   ARG A 160     -18.238 -11.141  -6.134  1.00 95.24           O  
ATOM   2559  CG  ARG A 160     -14.020 -10.080  -5.356  1.00 95.24           C  
ATOM   2560  HG2 ARG A 160     -13.770  -9.941  -4.304  1.00 95.24           H  
ATOM   2561  HG3 ARG A 160     -14.391  -9.131  -5.745  1.00 95.24           H  
ATOM   2562  CD  ARG A 160     -12.747 -10.471  -6.109  1.00 95.24           C  
ATOM   2563  HD2 ARG A 160     -12.395 -11.432  -5.736  1.00 95.24           H  
ATOM   2564  HD3 ARG A 160     -11.997  -9.711  -5.888  1.00 95.24           H  
ATOM   2565  NE  ARG A 160     -12.948 -10.500  -7.572  1.00 95.24           N  
ATOM   2566  HE  ARG A 160     -13.544  -9.774  -7.943  1.00 95.24           H  
ATOM   2567  NH1 ARG A 160     -11.334 -12.053  -8.104  1.00 95.24           N  
ATOM   2568 HH11 ARG A 160     -10.804 -12.558  -8.799  1.00 95.24           H  
ATOM   2569 HH12 ARG A 160     -11.158 -12.214  -7.122  1.00 95.24           H  
ATOM   2570  NH2 ARG A 160     -12.499 -11.070  -9.730  1.00 95.24           N  
ATOM   2571 HH21 ARG A 160     -13.203 -10.423 -10.055  1.00 95.24           H  
ATOM   2572 HH22 ARG A 160     -11.946 -11.581 -10.403  1.00 95.24           H  
ATOM   2573  CZ  ARG A 160     -12.264 -11.207  -8.455  1.00 95.24           C  
ATOM   2574  N   ARG A 161     -17.795 -12.793  -4.671  1.00 94.77           N  
ATOM   2575  H   ARG A 161     -17.154 -13.116  -3.960  1.00 94.77           H  
ATOM   2576  CA  ARG A 161     -18.903 -13.668  -5.083  1.00 94.77           C  
ATOM   2577  HA  ARG A 161     -19.034 -13.605  -6.164  1.00 94.77           H  
ATOM   2578  C   ARG A 161     -20.253 -13.253  -4.500  1.00 94.77           C  
ATOM   2579  CB  ARG A 161     -18.584 -15.121  -4.713  1.00 94.77           C  
ATOM   2580  HB2 ARG A 161     -19.479 -15.727  -4.851  1.00 94.77           H  
ATOM   2581  HB3 ARG A 161     -18.299 -15.164  -3.661  1.00 94.77           H  
ATOM   2582  O   ARG A 161     -21.263 -13.418  -5.169  1.00 94.77           O  
ATOM   2583  CG  ARG A 161     -17.461 -15.711  -5.578  1.00 94.77           C  
ATOM   2584  HG2 ARG A 161     -17.775 -15.741  -6.621  1.00 94.77           H  
ATOM   2585  HG3 ARG A 161     -16.567 -15.093  -5.500  1.00 94.77           H  
ATOM   2586  CD  ARG A 161     -17.148 -17.130  -5.096  1.00 94.77           C  
ATOM   2587  HD2 ARG A 161     -17.100 -17.111  -4.007  1.00 94.77           H  
ATOM   2588  HD3 ARG A 161     -17.961 -17.792  -5.390  1.00 94.77           H  
ATOM   2589  NE  ARG A 161     -15.874 -17.628  -5.651  1.00 94.77           N  
ATOM   2590  HE  ARG A 161     -15.720 -17.467  -6.636  1.00 94.77           H  
ATOM   2591  NH1 ARG A 161     -15.073 -18.641  -3.746  1.00 94.77           N  
ATOM   2592 HH11 ARG A 161     -14.402 -19.258  -3.311  1.00 94.77           H  
ATOM   2593 HH12 ARG A 161     -15.946 -18.429  -3.284  1.00 94.77           H  
ATOM   2594  NH2 ARG A 161     -13.863 -18.702  -5.617  1.00 94.77           N  
ATOM   2595 HH21 ARG A 161     -13.196 -19.305  -5.157  1.00 94.77           H  
ATOM   2596 HH22 ARG A 161     -13.751 -18.528  -6.605  1.00 94.77           H  
ATOM   2597  CZ  ARG A 161     -14.947 -18.316  -5.004  1.00 94.77           C  
ATOM   2598  N   HIS A 162     -20.281 -12.728  -3.274  1.00 96.49           N  
ATOM   2599  H   HIS A 162     -19.408 -12.652  -2.772  1.00 96.49           H  
ATOM   2600  CA  HIS A 162     -21.537 -12.557  -2.529  1.00 96.49           C  
ATOM   2601  HA  HIS A 162     -22.358 -13.003  -3.091  1.00 96.49           H  
ATOM   2602  C   HIS A 162     -21.940 -11.099  -2.278  1.00 96.49           C  
ATOM   2603  CB  HIS A 162     -21.441 -13.318  -1.204  1.00 96.49           C  
ATOM   2604  HB2 HIS A 162     -22.381 -13.218  -0.662  1.00 96.49           H  
ATOM   2605  HB3 HIS A 162     -20.652 -12.863  -0.605  1.00 96.49           H  
ATOM   2606  O   HIS A 162     -23.058 -10.844  -1.830  1.00 96.49           O  
ATOM   2607  CG  HIS A 162     -21.135 -14.783  -1.359  1.00 96.49           C  
ATOM   2608  CD2 HIS A 162     -22.029 -15.798  -1.565  1.00 96.49           C  
ATOM   2609  HD2 HIS A 162     -23.100 -15.699  -1.662  1.00 96.49           H  
ATOM   2610  ND1 HIS A 162     -19.884 -15.345  -1.300  1.00 96.49           N  
ATOM   2611  HD1 HIS A 162     -19.026 -14.836  -1.140  1.00 96.49           H  
ATOM   2612  CE1 HIS A 162     -20.015 -16.670  -1.463  1.00 96.49           C  
ATOM   2613  HE1 HIS A 162     -19.208 -17.388  -1.440  1.00 96.49           H  
ATOM   2614  NE2 HIS A 162     -21.304 -16.991  -1.628  1.00 96.49           N  
ATOM   2615  N   ILE A 163     -21.059 -10.125  -2.524  1.00 96.54           N  
ATOM   2616  H   ILE A 163     -20.147 -10.370  -2.883  1.00 96.54           H  
ATOM   2617  CA  ILE A 163     -21.341  -8.706  -2.285  1.00 96.54           C  
ATOM   2618  HA  ILE A 163     -22.351  -8.602  -1.890  1.00 96.54           H  
ATOM   2619  C   ILE A 163     -21.289  -7.931  -3.596  1.00 96.54           C  
ATOM   2620  CB  ILE A 163     -20.378  -8.100  -1.238  1.00 96.54           C  
ATOM   2621  HB  ILE A 163     -19.367  -8.146  -1.645  1.00 96.54           H  
ATOM   2622  O   ILE A 163     -20.262  -7.864  -4.263  1.00 96.54           O  
ATOM   2623  CG1 ILE A 163     -20.367  -8.865   0.101  1.00 96.54           C  
ATOM   2624 HG12 ILE A 163     -19.598  -8.433   0.742  1.00 96.54           H  
ATOM   2625 HG13 ILE A 163     -20.065  -9.891  -0.106  1.00 96.54           H  
ATOM   2626  CG2 ILE A 163     -20.701  -6.617  -0.984  1.00 96.54           C  
ATOM   2627 HG21 ILE A 163     -20.481  -6.035  -1.880  1.00 96.54           H  
ATOM   2628 HG22 ILE A 163     -21.753  -6.492  -0.725  1.00 96.54           H  
ATOM   2629 HG23 ILE A 163     -20.074  -6.240  -0.176  1.00 96.54           H  
ATOM   2630  CD1 ILE A 163     -21.690  -8.875   0.884  1.00 96.54           C  
ATOM   2631 HD11 ILE A 163     -22.485  -9.324   0.288  1.00 96.54           H  
ATOM   2632 HD12 ILE A 163     -21.562  -9.464   1.792  1.00 96.54           H  
ATOM   2633 HD13 ILE A 163     -21.973  -7.861   1.168  1.00 96.54           H  
ATOM   2634  N   TYR A 164     -22.377  -7.226  -3.909  1.00 95.73           N  
ATOM   2635  H   TYR A 164     -23.225  -7.375  -3.381  1.00 95.73           H  
ATOM   2636  CA  TYR A 164     -22.358  -6.212  -4.957  1.00 95.73           C  
ATOM   2637  HA  TYR A 164     -21.866  -6.638  -5.831  1.00 95.73           H  
ATOM   2638  C   TYR A 164     -21.556  -4.981  -4.503  1.00 95.73           C  
ATOM   2639  CB  TYR A 164     -23.784  -5.846  -5.371  1.00 95.73           C  
ATOM   2640  HB2 TYR A 164     -24.332  -5.485  -4.500  1.00 95.73           H  
ATOM   2641  HB3 TYR A 164     -24.288  -6.743  -5.732  1.00 95.73           H  
ATOM   2642  O   TYR A 164     -21.991  -4.209  -3.639  1.00 95.73           O  
ATOM   2643  CG  TYR A 164     -23.822  -4.799  -6.466  1.00 95.73           C  
ATOM   2644  CD1 TYR A 164     -24.264  -3.492  -6.182  1.00 95.73           C  
ATOM   2645  HD1 TYR A 164     -24.583  -3.239  -5.182  1.00 95.73           H  
ATOM   2646  CD2 TYR A 164     -23.403  -5.133  -7.768  1.00 95.73           C  
ATOM   2647  HD2 TYR A 164     -23.076  -6.137  -7.994  1.00 95.73           H  
ATOM   2648  CE1 TYR A 164     -24.328  -2.530  -7.207  1.00 95.73           C  
ATOM   2649  HE1 TYR A 164     -24.698  -1.537  -6.998  1.00 95.73           H  
ATOM   2650  CE2 TYR A 164     -23.442  -4.167  -8.790  1.00 95.73           C  
ATOM   2651  HE2 TYR A 164     -23.140  -4.417  -9.796  1.00 95.73           H  
ATOM   2652  OH  TYR A 164     -23.981  -1.947  -9.510  1.00 95.73           O  
ATOM   2653  HH  TYR A 164     -24.493  -1.172  -9.267  1.00 95.73           H  
ATOM   2654  CZ  TYR A 164     -23.926  -2.872  -8.517  1.00 95.73           C  
ATOM   2655  N   LEU A 165     -20.378  -4.803  -5.102  1.00 94.79           N  
ATOM   2656  H   LEU A 165     -20.053  -5.548  -5.701  1.00 94.79           H  
ATOM   2657  CA  LEU A 165     -19.443  -3.708  -4.815  1.00 94.79           C  
ATOM   2658  HA  LEU A 165     -19.542  -3.415  -3.770  1.00 94.79           H  
ATOM   2659  C   LEU A 165     -19.720  -2.442  -5.650  1.00 94.79           C  
ATOM   2660  CB  LEU A 165     -18.011  -4.225  -5.045  1.00 94.79           C  
ATOM   2661  HB2 LEU A 165     -17.942  -4.560  -6.080  1.00 94.79           H  
ATOM   2662  HB3 LEU A 165     -17.309  -3.401  -4.917  1.00 94.79           H  
ATOM   2663  O   LEU A 165     -19.182  -1.377  -5.351  1.00 94.79           O  
ATOM   2664  CG  LEU A 165     -17.573  -5.393  -4.137  1.00 94.79           C  
ATOM   2665  HG  LEU A 165     -18.304  -6.200  -4.185  1.00 94.79           H  
ATOM   2666  CD1 LEU A 165     -16.236  -5.938  -4.610  1.00 94.79           C  
ATOM   2667 HD11 LEU A 165     -15.902  -6.740  -3.953  1.00 94.79           H  
ATOM   2668 HD12 LEU A 165     -15.498  -5.136  -4.631  1.00 94.79           H  
ATOM   2669 HD13 LEU A 165     -16.348  -6.351  -5.612  1.00 94.79           H  
ATOM   2670  CD2 LEU A 165     -17.401  -4.969  -2.681  1.00 94.79           C  
ATOM   2671 HD21 LEU A 165     -18.369  -4.651  -2.292  1.00 94.79           H  
ATOM   2672 HD22 LEU A 165     -17.064  -5.822  -2.092  1.00 94.79           H  
ATOM   2673 HD23 LEU A 165     -16.670  -4.165  -2.607  1.00 94.79           H  
ATOM   2674  N   GLY A 166     -20.576  -2.531  -6.673  1.00 93.16           N  
ATOM   2675  H   GLY A 166     -20.988  -3.431  -6.874  1.00 93.16           H  
ATOM   2676  CA  GLY A 166     -20.794  -1.448  -7.631  1.00 93.16           C  
ATOM   2677  HA2 GLY A 166     -20.988  -0.523  -7.088  1.00 93.16           H  
ATOM   2678  HA3 GLY A 166     -21.660  -1.673  -8.254  1.00 93.16           H  
ATOM   2679  C   GLY A 166     -19.599  -1.248  -8.561  1.00 93.16           C  
ATOM   2680  O   GLY A 166     -18.946  -2.210  -8.967  1.00 93.16           O  
ATOM   2681  N   ASN A 167     -19.312   0.009  -8.904  1.00 93.53           N  
ATOM   2682  H   ASN A 167     -19.851   0.760  -8.498  1.00 93.53           H  
ATOM   2683  CA  ASN A 167     -18.181   0.360  -9.759  1.00 93.53           C  
ATOM   2684  HA  ASN A 167     -18.184  -0.305 -10.623  1.00 93.53           H  
ATOM   2685  C   ASN A 167     -16.859   0.164  -8.999  1.00 93.53           C  
ATOM   2686  CB  ASN A 167     -18.366   1.807 -10.249  1.00 93.53           C  
ATOM   2687  HB2 ASN A 167     -19.373   1.933 -10.648  1.00 93.53           H  
ATOM   2688  HB3 ASN A 167     -18.229   2.499  -9.418  1.00 93.53           H  
ATOM   2689  O   ASN A 167     -16.534   0.956  -8.112  1.00 93.53           O  
ATOM   2690  CG  ASN A 167     -17.398   2.166 -11.359  1.00 93.53           C  
ATOM   2691  ND2 ASN A 167     -17.174   3.436 -11.597  1.00 93.53           N  
ATOM   2692 HD21 ASN A 167     -17.564   4.136 -10.983  1.00 93.53           H  
ATOM   2693 HD22 ASN A 167     -16.524   3.669 -12.334  1.00 93.53           H  
ATOM   2694  OD1 ASN A 167     -16.865   1.317 -12.049  1.00 93.53           O  
ATOM   2695  N   HIS A 168     -16.117  -0.893  -9.326  1.00 94.72           N  
ATOM   2696  H   HIS A 168     -16.425  -1.513 -10.061  1.00 94.72           H  
ATOM   2697  CA  HIS A 168     -14.886  -1.253  -8.628  1.00 94.72           C  
ATOM   2698  HA  HIS A 168     -14.434  -0.336  -8.249  1.00 94.72           H  
ATOM   2699  C   HIS A 168     -13.856  -1.905  -9.561  1.00 94.72           C  
ATOM   2700  CB  HIS A 168     -15.221  -2.155  -7.422  1.00 94.72           C  
ATOM   2701  HB2 HIS A 168     -16.036  -1.709  -6.852  1.00 94.72           H  
ATOM   2702  HB3 HIS A 168     -14.350  -2.192  -6.767  1.00 94.72           H  
ATOM   2703  O   HIS A 168     -14.160  -2.245 -10.708  1.00 94.72           O  
ATOM   2704  CG  HIS A 168     -15.596  -3.570  -7.787  1.00 94.72           C  
ATOM   2705  CD2 HIS A 168     -14.822  -4.683  -7.600  1.00 94.72           C  
ATOM   2706  HD2 HIS A 168     -13.842  -4.704  -7.145  1.00 94.72           H  
ATOM   2707  ND1 HIS A 168     -16.755  -3.981  -8.407  1.00 94.72           N  
ATOM   2708  HD1 HIS A 168     -17.523  -3.393  -8.697  1.00 94.72           H  
ATOM   2709  CE1 HIS A 168     -16.675  -5.309  -8.597  1.00 94.72           C  
ATOM   2710  HE1 HIS A 168     -17.427  -5.913  -9.082  1.00 94.72           H  
ATOM   2711  NE2 HIS A 168     -15.512  -5.782  -8.119  1.00 94.72           N  
ATOM   2712  N   VAL A 169     -12.637  -2.064  -9.050  1.00 92.80           N  
ATOM   2713  H   VAL A 169     -12.457  -1.660  -8.142  1.00 92.80           H  
ATOM   2714  CA  VAL A 169     -11.572  -2.903  -9.608  1.00 92.80           C  
ATOM   2715  HA  VAL A 169     -11.978  -3.485 -10.434  1.00 92.80           H  
ATOM   2716  C   VAL A 169     -11.116  -3.869  -8.520  1.00 92.80           C  
ATOM   2717  CB  VAL A 169     -10.391  -2.075 -10.151  1.00 92.80           C  
ATOM   2718  HB  VAL A 169      -9.889  -1.562  -9.330  1.00 92.80           H  
ATOM   2719  O   VAL A 169     -10.989  -3.496  -7.354  1.00 92.80           O  
ATOM   2720  CG1 VAL A 169      -9.374  -2.955 -10.882  1.00 92.80           C  
ATOM   2721 HG11 VAL A 169      -8.978  -3.724 -10.219  1.00 92.80           H  
ATOM   2722 HG12 VAL A 169      -8.533  -2.352 -11.225  1.00 92.80           H  
ATOM   2723 HG13 VAL A 169      -9.831  -3.441 -11.744  1.00 92.80           H  
ATOM   2724  CG2 VAL A 169     -10.882  -1.035 -11.160  1.00 92.80           C  
ATOM   2725 HG21 VAL A 169     -11.445  -1.541 -11.944  1.00 92.80           H  
ATOM   2726 HG22 VAL A 169     -11.505  -0.296 -10.655  1.00 92.80           H  
ATOM   2727 HG23 VAL A 169     -10.028  -0.525 -11.605  1.00 92.80           H  
ATOM   2728  N   SER A 170     -10.933  -5.122  -8.907  1.00 91.87           N  
ATOM   2729  H   SER A 170     -10.961  -5.313  -9.899  1.00 91.87           H  
ATOM   2730  CA  SER A 170     -10.440  -6.206  -8.063  1.00 91.87           C  
ATOM   2731  HA  SER A 170     -10.537  -5.972  -7.003  1.00 91.87           H  
ATOM   2732  C   SER A 170      -8.963  -6.419  -8.398  1.00 91.87           C  
ATOM   2733  CB  SER A 170     -11.281  -7.449  -8.395  1.00 91.87           C  
ATOM   2734  HB2 SER A 170     -10.779  -8.364  -8.081  1.00 91.87           H  
ATOM   2735  HB3 SER A 170     -11.400  -7.521  -9.476  1.00 91.87           H  
ATOM   2736  O   SER A 170      -8.667  -6.715  -9.550  1.00 91.87           O  
ATOM   2737  OG  SER A 170     -12.563  -7.397  -7.787  1.00 91.87           O  
ATOM   2738  HG  SER A 170     -13.063  -6.668  -8.162  1.00 91.87           H  
ATOM   2739  N   CYS A 171      -8.054  -6.266  -7.435  1.00 89.20           N  
ATOM   2740  H   CYS A 171      -8.360  -6.062  -6.495  1.00 89.20           H  
ATOM   2741  CA  CYS A 171      -6.611  -6.396  -7.656  1.00 89.20           C  
ATOM   2742  HA  CYS A 171      -6.420  -6.782  -8.657  1.00 89.20           H  
ATOM   2743  C   CYS A 171      -5.984  -7.367  -6.650  1.00 89.20           C  
ATOM   2744  CB  CYS A 171      -5.934  -5.022  -7.546  1.00 89.20           C  
ATOM   2745  HB2 CYS A 171      -4.865  -5.146  -7.721  1.00 89.20           H  
ATOM   2746  HB3 CYS A 171      -6.071  -4.633  -6.537  1.00 89.20           H  
ATOM   2747  O   CYS A 171      -6.271  -7.293  -5.454  1.00 89.20           O  
ATOM   2748  SG  CYS A 171      -6.601  -3.831  -8.747  1.00 89.20           S  
ATOM   2749  HG  CYS A 171      -5.543  -3.015  -8.749  1.00 89.20           H  
ATOM   2750  N   ALA A 172      -5.090  -8.235  -7.116  1.00 86.34           N  
ATOM   2751  H   ALA A 172      -4.872  -8.253  -8.102  1.00 86.34           H  
ATOM   2752  CA  ALA A 172      -4.160  -8.950  -6.251  1.00 86.34           C  
ATOM   2753  HA  ALA A 172      -4.557  -9.015  -5.238  1.00 86.34           H  
ATOM   2754  C   ALA A 172      -2.846  -8.162  -6.202  1.00 86.34           C  
ATOM   2755  CB  ALA A 172      -3.989 -10.378  -6.764  1.00 86.34           C  
ATOM   2756  HB1 ALA A 172      -4.945 -10.902  -6.763  1.00 86.34           H  
ATOM   2757  HB2 ALA A 172      -3.284 -10.917  -6.130  1.00 86.34           H  
ATOM   2758  HB3 ALA A 172      -3.593 -10.356  -7.779  1.00 86.34           H  
ATOM   2759  O   ALA A 172      -2.261  -7.831  -7.235  1.00 86.34           O  
ATOM   2760  N   GLY A 173      -2.446  -7.783  -4.994  1.00 84.42           N  
ATOM   2761  H   GLY A 173      -2.944  -8.126  -4.185  1.00 84.42           H  
ATOM   2762  CA  GLY A 173      -1.145  -7.207  -4.714  1.00 84.42           C  
ATOM   2763  HA2 GLY A 173      -1.236  -6.479  -3.907  1.00 84.42           H  
ATOM   2764  HA3 GLY A 173      -0.749  -6.708  -5.599  1.00 84.42           H  
ATOM   2765  C   GLY A 173      -0.153  -8.277  -4.285  1.00 84.42           C  
ATOM   2766  O   GLY A 173      -0.439  -9.472  -4.272  1.00 84.42           O  
ATOM   2767  N   SER A 174       1.025  -7.814  -3.910  1.00 81.75           N  
ATOM   2768  H   SER A 174       1.108  -6.814  -3.793  1.00 81.75           H  
ATOM   2769  CA  SER A 174       2.116  -8.645  -3.402  1.00 81.75           C  
ATOM   2770  HA  SER A 174       2.119  -9.610  -3.909  1.00 81.75           H  
ATOM   2771  C   SER A 174       1.976  -8.883  -1.901  1.00 81.75           C  
ATOM   2772  CB  SER A 174       3.450  -7.944  -3.645  1.00 81.75           C  
ATOM   2773  HB2 SER A 174       3.662  -7.273  -2.812  1.00 81.75           H  
ATOM   2774  HB3 SER A 174       4.240  -8.693  -3.699  1.00 81.75           H  
ATOM   2775  O   SER A 174       2.431  -9.900  -1.393  1.00 81.75           O  
ATOM   2776  OG  SER A 174       3.408  -7.164  -4.829  1.00 81.75           O  
ATOM   2777  HG  SER A 174       2.707  -6.521  -4.698  1.00 81.75           H  
ATOM   2778  N   LEU A 175       1.362  -7.928  -1.197  1.00 83.69           N  
ATOM   2779  H   LEU A 175       0.997  -7.126  -1.690  1.00 83.69           H  
ATOM   2780  CA  LEU A 175       1.205  -7.886   0.257  1.00 83.69           C  
ATOM   2781  HA  LEU A 175       1.684  -8.763   0.692  1.00 83.69           H  
ATOM   2782  C   LEU A 175      -0.272  -7.950   0.681  1.00 83.69           C  
ATOM   2783  CB  LEU A 175       1.892  -6.624   0.818  1.00 83.69           C  
ATOM   2784  HB2 LEU A 175       1.824  -6.650   1.906  1.00 83.69           H  
ATOM   2785  HB3 LEU A 175       1.340  -5.744   0.487  1.00 83.69           H  
ATOM   2786  O   LEU A 175      -0.598  -7.736   1.853  1.00 83.69           O  
ATOM   2787  CG  LEU A 175       3.370  -6.447   0.434  1.00 83.69           C  
ATOM   2788  HG  LEU A 175       3.473  -6.394  -0.649  1.00 83.69           H  
ATOM   2789  CD1 LEU A 175       3.890  -5.139   1.019  1.00 83.69           C  
ATOM   2790 HD11 LEU A 175       3.303  -4.305   0.634  1.00 83.69           H  
ATOM   2791 HD12 LEU A 175       4.935  -4.994   0.742  1.00 83.69           H  
ATOM   2792 HD13 LEU A 175       3.811  -5.161   2.106  1.00 83.69           H  
ATOM   2793  CD2 LEU A 175       4.235  -7.588   0.967  1.00 83.69           C  
ATOM   2794 HD21 LEU A 175       5.284  -7.395   0.740  1.00 83.69           H  
ATOM   2795 HD22 LEU A 175       3.948  -8.528   0.498  1.00 83.69           H  
ATOM   2796 HD23 LEU A 175       4.116  -7.674   2.047  1.00 83.69           H  
ATOM   2797  N   GLY A 176      -1.185  -8.228  -0.253  1.00 86.44           N  
ATOM   2798  H   GLY A 176      -0.875  -8.307  -1.211  1.00 86.44           H  
ATOM   2799  CA  GLY A 176      -2.592  -8.460   0.048  1.00 86.44           C  
ATOM   2800  HA2 GLY A 176      -2.929  -7.735   0.788  1.00 86.44           H  
ATOM   2801  HA3 GLY A 176      -2.698  -9.455   0.482  1.00 86.44           H  
ATOM   2802  C   GLY A 176      -3.519  -8.362  -1.156  1.00 86.44           C  
ATOM   2803  O   GLY A 176      -3.104  -8.174  -2.298  1.00 86.44           O  
ATOM   2804  N   TYR A 177      -4.814  -8.478  -0.882  1.00 93.07           N  
ATOM   2805  H   TYR A 177      -5.101  -8.618   0.076  1.00 93.07           H  
ATOM   2806  CA  TYR A 177      -5.863  -8.399  -1.893  1.00 93.07           C  
ATOM   2807  HA  TYR A 177      -5.418  -8.416  -2.888  1.00 93.07           H  
ATOM   2808  C   TYR A 177      -6.630  -7.095  -1.743  1.00 93.07           C  
ATOM   2809  CB  TYR A 177      -6.784  -9.611  -1.782  1.00 93.07           C  
ATOM   2810  HB2 TYR A 177      -7.523  -9.538  -2.580  1.00 93.07           H  
ATOM   2811  HB3 TYR A 177      -7.307  -9.592  -0.826  1.00 93.07           H  
ATOM   2812  O   TYR A 177      -6.957  -6.687  -0.631  1.00 93.07           O  
ATOM   2813  CG  TYR A 177      -6.054 -10.925  -1.928  1.00 93.07           C  
ATOM   2814  CD1 TYR A 177      -5.852 -11.459  -3.213  1.00 93.07           C  
ATOM   2815  HD1 TYR A 177      -6.249 -10.955  -4.081  1.00 93.07           H  
ATOM   2816  CD2 TYR A 177      -5.492 -11.553  -0.797  1.00 93.07           C  
ATOM   2817  HD2 TYR A 177      -5.618 -11.118   0.183  1.00 93.07           H  
ATOM   2818  CE1 TYR A 177      -5.071 -12.615  -3.373  1.00 93.07           C  
ATOM   2819  HE1 TYR A 177      -4.860 -13.010  -4.356  1.00 93.07           H  
ATOM   2820  CE2 TYR A 177      -4.691 -12.699  -0.958  1.00 93.07           C  
ATOM   2821  HE2 TYR A 177      -4.206 -13.147  -0.103  1.00 93.07           H  
ATOM   2822  OH  TYR A 177      -3.720 -14.336  -2.436  1.00 93.07           O  
ATOM   2823  HH  TYR A 177      -3.191 -14.576  -1.673  1.00 93.07           H  
ATOM   2824  CZ  TYR A 177      -4.479 -13.227  -2.251  1.00 93.07           C  
ATOM   2825  N   TYR A 178      -6.949  -6.442  -2.855  1.00 94.51           N  
ATOM   2826  H   TYR A 178      -6.683  -6.833  -3.747  1.00 94.51           H  
ATOM   2827  CA  TYR A 178      -7.513  -5.100  -2.843  1.00 94.51           C  
ATOM   2828  HA  TYR A 178      -7.747  -4.832  -1.812  1.00 94.51           H  
ATOM   2829  C   TYR A 178      -8.805  -5.012  -3.640  1.00 94.51           C  
ATOM   2830  CB  TYR A 178      -6.490  -4.076  -3.330  1.00 94.51           C  
ATOM   2831  HB2 TYR A 178      -6.986  -3.114  -3.454  1.00 94.51           H  
ATOM   2832  HB3 TYR A 178      -6.125  -4.386  -4.309  1.00 94.51           H  
ATOM   2833  O   TYR A 178      -8.918  -5.482  -4.772  1.00 94.51           O  
ATOM   2834  CG  TYR A 178      -5.309  -3.896  -2.397  1.00 94.51           C  
ATOM   2835  CD1 TYR A 178      -5.223  -2.762  -1.563  1.00 94.51           C  
ATOM   2836  HD1 TYR A 178      -6.024  -2.039  -1.550  1.00 94.51           H  
ATOM   2837  CD2 TYR A 178      -4.261  -4.836  -2.411  1.00 94.51           C  
ATOM   2838  HD2 TYR A 178      -4.296  -5.697  -3.062  1.00 94.51           H  
ATOM   2839  CE1 TYR A 178      -4.079  -2.561  -0.765  1.00 94.51           C  
ATOM   2840  HE1 TYR A 178      -3.985  -1.677  -0.153  1.00 94.51           H  
ATOM   2841  CE2 TYR A 178      -3.148  -4.662  -1.576  1.00 94.51           C  
ATOM   2842  HE2 TYR A 178      -2.356  -5.395  -1.568  1.00 94.51           H  
ATOM   2843  OH  TYR A 178      -1.950  -3.346   0.026  1.00 94.51           O  
ATOM   2844  HH  TYR A 178      -1.900  -2.484   0.446  1.00 94.51           H  
ATOM   2845  CZ  TYR A 178      -3.041  -3.519  -0.762  1.00 94.51           C  
ATOM   2846  N   LEU A 179      -9.777  -4.327  -3.048  1.00 95.47           N  
ATOM   2847  H   LEU A 179      -9.586  -3.975  -2.121  1.00 95.47           H  
ATOM   2848  CA  LEU A 179     -10.984  -3.862  -3.710  1.00 95.47           C  
ATOM   2849  HA  LEU A 179     -11.046  -4.279  -4.715  1.00 95.47           H  
ATOM   2850  C   LEU A 179     -10.884  -2.343  -3.831  1.00 95.47           C  
ATOM   2851  CB  LEU A 179     -12.219  -4.310  -2.910  1.00 95.47           C  
ATOM   2852  HB2 LEU A 179     -12.168  -3.855  -1.920  1.00 95.47           H  
ATOM   2853  HB3 LEU A 179     -13.114  -3.933  -3.405  1.00 95.47           H  
ATOM   2854  O   LEU A 179     -10.914  -1.628  -2.828  1.00 95.47           O  
ATOM   2855  CG  LEU A 179     -12.347  -5.832  -2.727  1.00 95.47           C  
ATOM   2856  HG  LEU A 179     -11.432  -6.236  -2.293  1.00 95.47           H  
ATOM   2857  CD1 LEU A 179     -13.488  -6.130  -1.755  1.00 95.47           C  
ATOM   2858 HD11 LEU A 179     -13.563  -7.209  -1.617  1.00 95.47           H  
ATOM   2859 HD12 LEU A 179     -13.273  -5.670  -0.790  1.00 95.47           H  
ATOM   2860 HD13 LEU A 179     -14.428  -5.743  -2.148  1.00 95.47           H  
ATOM   2861  CD2 LEU A 179     -12.624  -6.547  -4.051  1.00 95.47           C  
ATOM   2862 HD21 LEU A 179     -12.738  -7.616  -3.875  1.00 95.47           H  
ATOM   2863 HD22 LEU A 179     -13.524  -6.155  -4.524  1.00 95.47           H  
ATOM   2864 HD23 LEU A 179     -11.789  -6.401  -4.737  1.00 95.47           H  
ATOM   2865  N   VAL A 180     -10.762  -1.847  -5.059  1.00 95.91           N  
ATOM   2866  H   VAL A 180     -10.710  -2.493  -5.834  1.00 95.91           H  
ATOM   2867  CA  VAL A 180     -10.684  -0.413  -5.352  1.00 95.91           C  
ATOM   2868  HA  VAL A 180     -10.427   0.121  -4.437  1.00 95.91           H  
ATOM   2869  C   VAL A 180     -12.051   0.062  -5.820  1.00 95.91           C  
ATOM   2870  CB  VAL A 180      -9.582  -0.088  -6.376  1.00 95.91           C  
ATOM   2871  HB  VAL A 180      -9.867  -0.464  -7.358  1.00 95.91           H  
ATOM   2872  O   VAL A 180     -12.437  -0.169  -6.964  1.00 95.91           O  
ATOM   2873  CG1 VAL A 180      -9.396   1.432  -6.464  1.00 95.91           C  
ATOM   2874 HG11 VAL A 180     -10.319   1.909  -6.794  1.00 95.91           H  
ATOM   2875 HG12 VAL A 180      -9.110   1.831  -5.491  1.00 95.91           H  
ATOM   2876 HG13 VAL A 180      -8.607   1.664  -7.179  1.00 95.91           H  
ATOM   2877  CG2 VAL A 180      -8.241  -0.723  -5.990  1.00 95.91           C  
ATOM   2878 HG21 VAL A 180      -8.302  -1.808  -6.074  1.00 95.91           H  
ATOM   2879 HG22 VAL A 180      -7.983  -0.457  -4.965  1.00 95.91           H  
ATOM   2880 HG23 VAL A 180      -7.458  -0.379  -6.666  1.00 95.91           H  
ATOM   2881  N   LEU A 181     -12.814   0.709  -4.941  1.00 96.38           N  
ATOM   2882  H   LEU A 181     -12.416   0.915  -4.036  1.00 96.38           H  
ATOM   2883  CA  LEU A 181     -14.109   1.286  -5.313  1.00 96.38           C  
ATOM   2884  HA  LEU A 181     -14.611   0.603  -5.999  1.00 96.38           H  
ATOM   2885  C   LEU A 181     -13.898   2.617  -6.033  1.00 96.38           C  
ATOM   2886  CB  LEU A 181     -15.026   1.496  -4.102  1.00 96.38           C  
ATOM   2887  HB2 LEU A 181     -16.032   1.700  -4.468  1.00 96.38           H  
ATOM   2888  HB3 LEU A 181     -14.691   2.393  -3.581  1.00 96.38           H  
ATOM   2889  O   LEU A 181     -13.004   3.382  -5.674  1.00 96.38           O  
ATOM   2890  CG  LEU A 181     -15.091   0.345  -3.092  1.00 96.38           C  
ATOM   2891  HG  LEU A 181     -14.090   0.106  -2.731  1.00 96.38           H  
ATOM   2892  CD1 LEU A 181     -15.914   0.825  -1.898  1.00 96.38           C  
ATOM   2893 HD11 LEU A 181     -16.962   0.928  -2.177  1.00 96.38           H  
ATOM   2894 HD12 LEU A 181     -15.529   1.781  -1.542  1.00 96.38           H  
ATOM   2895 HD13 LEU A 181     -15.798   0.105  -1.088  1.00 96.38           H  
ATOM   2896  CD2 LEU A 181     -15.726  -0.909  -3.696  1.00 96.38           C  
ATOM   2897 HD21 LEU A 181     -16.719  -0.688  -4.086  1.00 96.38           H  
ATOM   2898 HD22 LEU A 181     -15.795  -1.685  -2.933  1.00 96.38           H  
ATOM   2899 HD23 LEU A 181     -15.095  -1.281  -4.503  1.00 96.38           H  
ATOM   2900  N   VAL A 182     -14.762   2.926  -6.998  1.00 95.36           N  
ATOM   2901  H   VAL A 182     -15.458   2.242  -7.257  1.00 95.36           H  
ATOM   2902  CA  VAL A 182     -14.675   4.152  -7.798  1.00 95.36           C  
ATOM   2903  HA  VAL A 182     -13.804   4.726  -7.483  1.00 95.36           H  
ATOM   2904  C   VAL A 182     -15.911   5.017  -7.571  1.00 95.36           C  
ATOM   2905  CB  VAL A 182     -14.468   3.823  -9.287  1.00 95.36           C  
ATOM   2906  HB  VAL A 182     -15.350   3.303  -9.660  1.00 95.36           H  
ATOM   2907  O   VAL A 182     -17.030   4.665  -7.951  1.00 95.36           O  
ATOM   2908  CG1 VAL A 182     -14.262   5.108 -10.102  1.00 95.36           C  
ATOM   2909 HG11 VAL A 182     -15.140   5.751 -10.041  1.00 95.36           H  
ATOM   2910 HG12 VAL A 182     -13.391   5.648  -9.731  1.00 95.36           H  
ATOM   2911 HG13 VAL A 182     -14.093   4.857 -11.150  1.00 95.36           H  
ATOM   2912  CG2 VAL A 182     -13.254   2.914  -9.515  1.00 95.36           C  
ATOM   2913 HG21 VAL A 182     -12.360   3.376  -9.095  1.00 95.36           H  
ATOM   2914 HG22 VAL A 182     -13.105   2.752 -10.582  1.00 95.36           H  
ATOM   2915 HG23 VAL A 182     -13.408   1.944  -9.042  1.00 95.36           H  
ATOM   2916  N   CYS A 183     -15.709   6.188  -6.969  1.00 94.99           N  
ATOM   2917  H   CYS A 183     -14.767   6.407  -6.678  1.00 94.99           H  
ATOM   2918  CA  CYS A 183     -16.744   7.186  -6.735  1.00 94.99           C  
ATOM   2919  HA  CYS A 183     -17.720   6.731  -6.903  1.00 94.99           H  
ATOM   2920  C   CYS A 183     -16.601   8.366  -7.707  1.00 94.99           C  
ATOM   2921  CB  CYS A 183     -16.688   7.614  -5.264  1.00 94.99           C  
ATOM   2922  HB2 CYS A 183     -16.873   6.750  -4.626  1.00 94.99           H  
ATOM   2923  HB3 CYS A 183     -15.686   7.979  -5.033  1.00 94.99           H  
ATOM   2924  O   CYS A 183     -15.614   9.096  -7.694  1.00 94.99           O  
ATOM   2925  SG  CYS A 183     -17.916   8.915  -4.922  1.00 94.99           S  
ATOM   2926  HG  CYS A 183     -17.372   9.285  -3.759  1.00 94.99           H  
ATOM   2927  N   THR A 184     -17.642   8.611  -8.505  1.00 91.78           N  
ATOM   2928  H   THR A 184     -18.393   7.936  -8.545  1.00 91.78           H  
ATOM   2929  CA  THR A 184     -17.719   9.740  -9.453  1.00 91.78           C  
ATOM   2930  HA  THR A 184     -16.722   9.980  -9.822  1.00 91.78           H  
ATOM   2931  C   THR A 184     -18.289  11.018  -8.830  1.00 91.78           C  
ATOM   2932  CB  THR A 184     -18.590   9.351 -10.654  1.00 91.78           C  
ATOM   2933  HB  THR A 184     -18.700  10.208 -11.319  1.00 91.78           H  
ATOM   2934  O   THR A 184     -18.211  12.094  -9.417  1.00 91.78           O  
ATOM   2935  CG2 THR A 184     -18.005   8.185 -11.449  1.00 91.78           C  
ATOM   2936 HG21 THR A 184     -17.023   8.465 -11.828  1.00 91.78           H  
ATOM   2937 HG22 THR A 184     -17.909   7.294 -10.828  1.00 91.78           H  
ATOM   2938 HG23 THR A 184     -18.644   7.961 -12.303  1.00 91.78           H  
ATOM   2939  OG1 THR A 184     -19.867   8.936 -10.207  1.00 91.78           O  
ATOM   2940  HG1 THR A 184     -20.340   8.662 -10.997  1.00 91.78           H  
ATOM   2941  N   LYS A 185     -18.890  10.927  -7.634  1.00 90.95           N  
ATOM   2942  H   LYS A 185     -18.889  10.021  -7.188  1.00 90.95           H  
ATOM   2943  CA  LYS A 185     -19.561  12.067  -6.982  1.00 90.95           C  
ATOM   2944  HA  LYS A 185     -20.023  12.681  -7.755  1.00 90.95           H  
ATOM   2945  C   LYS A 185     -18.578  13.004  -6.284  1.00 90.95           C  
ATOM   2946  CB  LYS A 185     -20.668  11.587  -6.024  1.00 90.95           C  
ATOM   2947  HB2 LYS A 185     -20.250  10.913  -5.277  1.00 90.95           H  
ATOM   2948  HB3 LYS A 185     -21.079  12.458  -5.515  1.00 90.95           H  
ATOM   2949  O   LYS A 185     -18.777  14.211  -6.308  1.00 90.95           O  
ATOM   2950  CG  LYS A 185     -21.798  10.885  -6.793  1.00 90.95           C  
ATOM   2951  HG2 LYS A 185     -22.094  11.529  -7.621  1.00 90.95           H  
ATOM   2952  HG3 LYS A 185     -21.423   9.949  -7.207  1.00 90.95           H  
ATOM   2953  CD  LYS A 185     -23.048  10.591  -5.945  1.00 90.95           C  
ATOM   2954  HD2 LYS A 185     -23.415  11.526  -5.522  1.00 90.95           H  
ATOM   2955  HD3 LYS A 185     -22.799   9.891  -5.147  1.00 90.95           H  
ATOM   2956  CE  LYS A 185     -24.095   9.993  -6.901  1.00 90.95           C  
ATOM   2957  HE2 LYS A 185     -23.779   8.996  -7.209  1.00 90.95           H  
ATOM   2958  HE3 LYS A 185     -24.084  10.604  -7.803  1.00 90.95           H  
ATOM   2959  NZ  LYS A 185     -25.489   9.978  -6.381  1.00 90.95           N  
ATOM   2960  HZ1 LYS A 185     -25.771  10.899  -6.078  1.00 90.95           H  
ATOM   2961  HZ2 LYS A 185     -26.113   9.752  -7.143  1.00 90.95           H  
ATOM   2962  HZ3 LYS A 185     -25.645   9.285  -5.663  1.00 90.95           H  
ATOM   2963  N   CYS A 186     -17.525  12.461  -5.673  1.00 90.28           N  
ATOM   2964  H   CYS A 186     -17.405  11.458  -5.703  1.00 90.28           H  
ATOM   2965  CA  CYS A 186     -16.563  13.253  -4.906  1.00 90.28           C  
ATOM   2966  HA  CYS A 186     -17.102  13.935  -4.249  1.00 90.28           H  
ATOM   2967  C   CYS A 186     -15.667  14.138  -5.775  1.00 90.28           C  
ATOM   2968  CB  CYS A 186     -15.718  12.308  -4.046  1.00 90.28           C  
ATOM   2969  HB2 CYS A 186     -14.876  12.847  -3.612  1.00 90.28           H  
ATOM   2970  HB3 CYS A 186     -15.325  11.495  -4.657  1.00 90.28           H  
ATOM   2971  O   CYS A 186     -15.238  15.182  -5.297  1.00 90.28           O  
ATOM   2972  SG  CYS A 186     -16.752  11.637  -2.720  1.00 90.28           S  
ATOM   2973  HG  CYS A 186     -16.776  12.731  -1.953  1.00 90.28           H  
ATOM   2974  N   GLY A 187     -15.388  13.752  -7.023  1.00 79.49           N  
ATOM   2975  H   GLY A 187     -15.726  12.868  -7.378  1.00 79.49           H  
ATOM   2976  CA  GLY A 187     -14.509  14.545  -7.880  1.00 79.49           C  
ATOM   2977  HA2 GLY A 187     -13.691  14.946  -7.281  1.00 79.49           H  
ATOM   2978  HA3 GLY A 187     -14.075  13.908  -8.651  1.00 79.49           H  
ATOM   2979  C   GLY A 187     -15.169  15.732  -8.564  1.00 79.49           C  
ATOM   2980  O   GLY A 187     -14.474  16.689  -8.873  1.00 79.49           O  
ATOM   2981  N   ARG A 188     -16.498  15.727  -8.728  1.00 77.38           N  
ATOM   2982  H   ARG A 188     -17.011  14.895  -8.471  1.00 77.38           H  
ATOM   2983  CA  ARG A 188     -17.227  16.886  -9.271  1.00 77.38           C  
ATOM   2984  HA  ARG A 188     -16.695  17.268 -10.142  1.00 77.38           H  
ATOM   2985  C   ARG A 188     -17.268  18.061  -8.292  1.00 77.38           C  
ATOM   2986  CB  ARG A 188     -18.646  16.479  -9.694  1.00 77.38           C  
ATOM   2987  HB2 ARG A 188     -19.164  16.027  -8.848  1.00 77.38           H  
ATOM   2988  HB3 ARG A 188     -19.189  17.377  -9.989  1.00 77.38           H  
ATOM   2989  O   ARG A 188     -17.270  19.204  -8.719  1.00 77.38           O  
ATOM   2990  CG  ARG A 188     -18.640  15.503 -10.880  1.00 77.38           C  
ATOM   2991  HG2 ARG A 188     -18.134  14.581 -10.595  1.00 77.38           H  
ATOM   2992  HG3 ARG A 188     -18.105  15.955 -11.716  1.00 77.38           H  
ATOM   2993  CD  ARG A 188     -20.073  15.180 -11.315  1.00 77.38           C  
ATOM   2994  HD2 ARG A 188     -20.556  16.106 -11.629  1.00 77.38           H  
ATOM   2995  HD3 ARG A 188     -20.614  14.769 -10.462  1.00 77.38           H  
ATOM   2996  NE  ARG A 188     -20.094  14.212 -12.426  1.00 77.38           N  
ATOM   2997  HE  ARG A 188     -19.195  13.928 -12.789  1.00 77.38           H  
ATOM   2998  NH1 ARG A 188     -22.372  14.118 -12.710  1.00 77.38           N  
ATOM   2999 HH11 ARG A 188     -23.152  13.872 -13.303  1.00 77.38           H  
ATOM   3000 HH12 ARG A 188     -22.469  14.880 -12.055  1.00 77.38           H  
ATOM   3001  NH2 ARG A 188     -21.043  12.937 -14.060  1.00 77.38           N  
ATOM   3002 HH21 ARG A 188     -20.127  12.738 -14.435  1.00 77.38           H  
ATOM   3003 HH22 ARG A 188     -21.849  12.688 -14.615  1.00 77.38           H  
ATOM   3004  CZ  ARG A 188     -21.165  13.758 -13.055  1.00 77.38           C  
ATOM   3005  N   MET A 189     -17.328  17.778  -6.988  1.00 73.58           N  
ATOM   3006  H   MET A 189     -17.305  16.805  -6.721  1.00 73.58           H  
ATOM   3007  CA  MET A 189     -17.442  18.787  -5.928  1.00 73.58           C  
ATOM   3008  HA  MET A 189     -16.944  19.706  -6.237  1.00 73.58           H  
ATOM   3009  C   MET A 189     -16.781  18.283  -4.632  1.00 73.58           C  
ATOM   3010  CB  MET A 189     -18.923  19.118  -5.672  1.00 73.58           C  
ATOM   3011  HB2 MET A 189     -19.458  18.199  -5.431  1.00 73.58           H  
ATOM   3012  HB3 MET A 189     -18.980  19.782  -4.810  1.00 73.58           H  
ATOM   3013  O   MET A 189     -17.471  17.765  -3.745  1.00 73.58           O  
ATOM   3014  CG  MET A 189     -19.628  19.817  -6.839  1.00 73.58           C  
ATOM   3015  HG2 MET A 189     -19.037  20.685  -7.133  1.00 73.58           H  
ATOM   3016  HG3 MET A 189     -19.697  19.143  -7.692  1.00 73.58           H  
ATOM   3017  SD  MET A 189     -21.293  20.386  -6.417  1.00 73.58           S  
ATOM   3018  CE  MET A 189     -22.195  18.817  -6.361  1.00 73.58           C  
ATOM   3019  HE1 MET A 189     -21.684  18.108  -5.710  1.00 73.58           H  
ATOM   3020  HE2 MET A 189     -22.266  18.408  -7.368  1.00 73.58           H  
ATOM   3021  HE3 MET A 189     -23.199  18.998  -5.977  1.00 73.58           H  
ATOM   3022  N   PRO A 190     -15.447  18.379  -4.490  1.00 80.33           N  
ATOM   3023  CA  PRO A 190     -14.755  17.901  -3.298  1.00 80.33           C  
ATOM   3024  HA  PRO A 190     -15.098  16.895  -3.056  1.00 80.33           H  
ATOM   3025  C   PRO A 190     -15.033  18.814  -2.093  1.00 80.33           C  
ATOM   3026  CB  PRO A 190     -13.277  17.824  -3.699  1.00 80.33           C  
ATOM   3027  HB2 PRO A 190     -13.078  16.850  -4.145  1.00 80.33           H  
ATOM   3028  HB3 PRO A 190     -12.603  17.994  -2.859  1.00 80.33           H  
ATOM   3029  O   PRO A 190     -14.278  19.742  -1.809  1.00 80.33           O  
ATOM   3030  CG  PRO A 190     -13.141  18.902  -4.774  1.00 80.33           C  
ATOM   3031  HG2 PRO A 190     -13.001  19.876  -4.306  1.00 80.33           H  
ATOM   3032  HG3 PRO A 190     -12.323  18.688  -5.462  1.00 80.33           H  
ATOM   3033  CD  PRO A 190     -14.495  18.866  -5.482  1.00 80.33           C  
ATOM   3034  HD2 PRO A 190     -14.454  18.169  -6.318  1.00 80.33           H  
ATOM   3035  HD3 PRO A 190     -14.757  19.862  -5.837  1.00 80.33           H  
ATOM   3036  N   SER A 191     -16.100  18.516  -1.349  1.00 90.91           N  
ATOM   3037  H   SER A 191     -16.725  17.805  -1.702  1.00 90.91           H  
ATOM   3038  CA  SER A 191     -16.449  19.165  -0.078  1.00 90.91           C  
ATOM   3039  HA  SER A 191     -15.665  19.878   0.178  1.00 90.91           H  
ATOM   3040  C   SER A 191     -16.536  18.160   1.071  1.00 90.91           C  
ATOM   3041  CB  SER A 191     -17.751  19.967  -0.212  1.00 90.91           C  
ATOM   3042  HB2 SER A 191     -17.734  20.535  -1.142  1.00 90.91           H  
ATOM   3043  HB3 SER A 191     -17.805  20.676   0.615  1.00 90.91           H  
ATOM   3044  O   SER A 191     -16.703  16.957   0.847  1.00 90.91           O  
ATOM   3045  OG  SER A 191     -18.905  19.143  -0.170  1.00 90.91           O  
ATOM   3046  HG  SER A 191     -19.655  19.739  -0.108  1.00 90.91           H  
ATOM   3047  N   THR A 192     -16.473  18.653   2.310  1.00 92.88           N  
ATOM   3048  H   THR A 192     -16.246  19.627   2.451  1.00 92.88           H  
ATOM   3049  CA  THR A 192     -16.599  17.828   3.524  1.00 92.88           C  
ATOM   3050  HA  THR A 192     -15.772  17.118   3.552  1.00 92.88           H  
ATOM   3051  C   THR A 192     -17.901  17.024   3.529  1.00 92.88           C  
ATOM   3052  CB  THR A 192     -16.504  18.710   4.779  1.00 92.88           C  
ATOM   3053  HB  THR A 192     -17.380  19.356   4.842  1.00 92.88           H  
ATOM   3054  O   THR A 192     -17.874  15.821   3.768  1.00 92.88           O  
ATOM   3055  CG2 THR A 192     -16.380  17.897   6.063  1.00 92.88           C  
ATOM   3056 HG21 THR A 192     -16.278  18.568   6.917  1.00 92.88           H  
ATOM   3057 HG22 THR A 192     -15.509  17.244   6.016  1.00 92.88           H  
ATOM   3058 HG23 THR A 192     -17.274  17.293   6.220  1.00 92.88           H  
ATOM   3059  OG1 THR A 192     -15.350  19.510   4.666  1.00 92.88           O  
ATOM   3060  HG1 THR A 192     -15.247  19.989   5.491  1.00 92.88           H  
ATOM   3061  N   VAL A 193     -19.024  17.633   3.128  1.00 93.14           N  
ATOM   3062  H   VAL A 193     -18.984  18.626   2.948  1.00 93.14           H  
ATOM   3063  CA  VAL A 193     -20.335  16.960   3.031  1.00 93.14           C  
ATOM   3064  HA  VAL A 193     -20.595  16.566   4.013  1.00 93.14           H  
ATOM   3065  C   VAL A 193     -20.300  15.779   2.051  1.00 93.14           C  
ATOM   3066  CB  VAL A 193     -21.426  17.967   2.605  1.00 93.14           C  
ATOM   3067  HB  VAL A 193     -21.158  18.388   1.636  1.00 93.14           H  
ATOM   3068  O   VAL A 193     -20.813  14.692   2.343  1.00 93.14           O  
ATOM   3069  CG1 VAL A 193     -22.804  17.304   2.472  1.00 93.14           C  
ATOM   3070 HG11 VAL A 193     -23.551  18.062   2.235  1.00 93.14           H  
ATOM   3071 HG12 VAL A 193     -23.074  16.828   3.414  1.00 93.14           H  
ATOM   3072 HG13 VAL A 193     -22.801  16.566   1.670  1.00 93.14           H  
ATOM   3073  CG2 VAL A 193     -21.549  19.118   3.610  1.00 93.14           C  
ATOM   3074 HG21 VAL A 193     -20.624  19.693   3.663  1.00 93.14           H  
ATOM   3075 HG22 VAL A 193     -21.778  18.730   4.602  1.00 93.14           H  
ATOM   3076 HG23 VAL A 193     -22.345  19.798   3.308  1.00 93.14           H  
ATOM   3077  N   HIS A 194     -19.678  15.955   0.881  1.00 93.18           N  
ATOM   3078  H   HIS A 194     -19.232  16.842   0.695  1.00 93.18           H  
ATOM   3079  CA  HIS A 194     -19.535  14.877  -0.101  1.00 93.18           C  
ATOM   3080  HA  HIS A 194     -20.511  14.417  -0.254  1.00 93.18           H  
ATOM   3081  C   HIS A 194     -18.594  13.776   0.397  1.00 93.18           C  
ATOM   3082  CB  HIS A 194     -19.057  15.441  -1.445  1.00 93.18           C  
ATOM   3083  HB2 HIS A 194     -18.167  16.052  -1.297  1.00 93.18           H  
ATOM   3084  HB3 HIS A 194     -18.788  14.615  -2.103  1.00 93.18           H  
ATOM   3085  O   HIS A 194     -18.900  12.592   0.224  1.00 93.18           O  
ATOM   3086  CG  HIS A 194     -20.114  16.258  -2.137  1.00 93.18           C  
ATOM   3087  CD2 HIS A 194     -21.191  15.779  -2.827  1.00 93.18           C  
ATOM   3088  HD2 HIS A 194     -21.421  14.737  -2.991  1.00 93.18           H  
ATOM   3089  ND1 HIS A 194     -20.185  17.627  -2.189  1.00 93.18           N  
ATOM   3090  HD1 HIS A 194     -19.489  18.266  -1.832  1.00 93.18           H  
ATOM   3091  CE1 HIS A 194     -21.283  17.969  -2.882  1.00 93.18           C  
ATOM   3092  HE1 HIS A 194     -21.583  18.981  -3.114  1.00 93.18           H  
ATOM   3093  NE2 HIS A 194     -21.944  16.865  -3.274  1.00 93.18           N  
ATOM   3094  N   ALA A 195     -17.488  14.154   1.042  1.00 94.96           N  
ATOM   3095  H   ALA A 195     -17.303  15.141   1.148  1.00 94.96           H  
ATOM   3096  CA  ALA A 195     -16.531  13.228   1.632  1.00 94.96           C  
ATOM   3097  HA  ALA A 195     -16.185  12.541   0.859  1.00 94.96           H  
ATOM   3098  C   ALA A 195     -17.170  12.380   2.743  1.00 94.96           C  
ATOM   3099  CB  ALA A 195     -15.326  14.032   2.129  1.00 94.96           C  
ATOM   3100  HB1 ALA A 195     -14.570  13.358   2.533  1.00 94.96           H  
ATOM   3101  HB2 ALA A 195     -15.635  14.737   2.901  1.00 94.96           H  
ATOM   3102  HB3 ALA A 195     -14.885  14.595   1.306  1.00 94.96           H  
ATOM   3103  O   ALA A 195     -17.045  11.157   2.719  1.00 94.96           O  
ATOM   3104  N   GLU A 196     -17.944  12.981   3.649  1.00 95.39           N  
ATOM   3105  H   GLU A 196     -17.979  13.990   3.660  1.00 95.39           H  
ATOM   3106  CA  GLU A 196     -18.688  12.260   4.689  1.00 95.39           C  
ATOM   3107  HA  GLU A 196     -18.002  11.682   5.308  1.00 95.39           H  
ATOM   3108  C   GLU A 196     -19.731  11.308   4.109  1.00 95.39           C  
ATOM   3109  CB  GLU A 196     -19.456  13.238   5.569  1.00 95.39           C  
ATOM   3110  HB2 GLU A 196     -19.994  13.947   4.940  1.00 95.39           H  
ATOM   3111  HB3 GLU A 196     -20.183  12.658   6.136  1.00 95.39           H  
ATOM   3112  O   GLU A 196     -19.851  10.159   4.540  1.00 95.39           O  
ATOM   3113  CG  GLU A 196     -18.575  13.992   6.562  1.00 95.39           C  
ATOM   3114  HG2 GLU A 196     -18.047  13.267   7.182  1.00 95.39           H  
ATOM   3115  HG3 GLU A 196     -17.837  14.583   6.019  1.00 95.39           H  
ATOM   3116  CD  GLU A 196     -19.429  14.902   7.449  1.00 95.39           C  
ATOM   3117  OE1 GLU A 196     -18.814  15.743   8.127  1.00 95.39           O  
ATOM   3118  OE2 GLU A 196     -20.674  14.707   7.453  1.00 95.39           O  
ATOM   3119  N   ARG A 197     -20.501  11.759   3.112  1.00 95.39           N  
ATOM   3120  H   ARG A 197     -20.397  12.726   2.840  1.00 95.39           H  
ATOM   3121  CA  ARG A 197     -21.504  10.915   2.451  1.00 95.39           C  
ATOM   3122  HA  ARG A 197     -22.174  10.523   3.216  1.00 95.39           H  
ATOM   3123  C   ARG A 197     -20.846   9.715   1.770  1.00 95.39           C  
ATOM   3124  CB  ARG A 197     -22.300  11.779   1.467  1.00 95.39           C  
ATOM   3125  HB2 ARG A 197     -21.634  12.136   0.681  1.00 95.39           H  
ATOM   3126  HB3 ARG A 197     -22.686  12.646   2.003  1.00 95.39           H  
ATOM   3127  O   ARG A 197     -21.401   8.614   1.809  1.00 95.39           O  
ATOM   3128  CG  ARG A 197     -23.475  11.017   0.837  1.00 95.39           C  
ATOM   3129  HG2 ARG A 197     -24.163  10.689   1.617  1.00 95.39           H  
ATOM   3130  HG3 ARG A 197     -23.097  10.141   0.310  1.00 95.39           H  
ATOM   3131  CD  ARG A 197     -24.220  11.892  -0.178  1.00 95.39           C  
ATOM   3132  HD2 ARG A 197     -23.497  12.272  -0.901  1.00 95.39           H  
ATOM   3133  HD3 ARG A 197     -24.948  11.276  -0.705  1.00 95.39           H  
ATOM   3134  NE  ARG A 197     -24.933  13.018   0.456  1.00 95.39           N  
ATOM   3135  HE  ARG A 197     -25.080  12.983   1.454  1.00 95.39           H  
ATOM   3136  NH1 ARG A 197     -25.178  14.357  -1.407  1.00 95.39           N  
ATOM   3137 HH11 ARG A 197     -25.474  15.247  -1.781  1.00 95.39           H  
ATOM   3138 HH12 ARG A 197     -24.524  13.796  -1.936  1.00 95.39           H  
ATOM   3139  NH2 ARG A 197     -26.086  14.983   0.522  1.00 95.39           N  
ATOM   3140 HH21 ARG A 197     -26.280  14.877   1.508  1.00 95.39           H  
ATOM   3141 HH22 ARG A 197     -26.452  15.807   0.068  1.00 95.39           H  
ATOM   3142  CZ  ARG A 197     -25.393  14.107  -0.145  1.00 95.39           C  
ATOM   3143  N   CYS A 198     -19.686   9.923   1.153  1.00 96.39           N  
ATOM   3144  H   CYS A 198     -19.308  10.860   1.159  1.00 96.39           H  
ATOM   3145  CA  CYS A 198     -18.877   8.868   0.559  1.00 96.39           C  
ATOM   3146  HA  CYS A 198     -19.498   8.277  -0.115  1.00 96.39           H  
ATOM   3147  C   CYS A 198     -18.349   7.907   1.636  1.00 96.39           C  
ATOM   3148  CB  CYS A 198     -17.780   9.530  -0.276  1.00 96.39           C  
ATOM   3149  HB2 CYS A 198     -17.098  10.089   0.365  1.00 96.39           H  
ATOM   3150  HB3 CYS A 198     -18.244  10.233  -0.968  1.00 96.39           H  
ATOM   3151  O   CYS A 198     -18.626   6.713   1.554  1.00 96.39           O  
ATOM   3152  SG  CYS A 198     -16.878   8.276  -1.223  1.00 96.39           S  
ATOM   3153  HG  CYS A 198     -15.975   9.071  -1.802  1.00 96.39           H  
ATOM   3154  N   ALA A 199     -17.742   8.419   2.710  1.00 96.87           N  
ATOM   3155  H   ALA A 199     -17.546   9.409   2.734  1.00 96.87           H  
ATOM   3156  CA  ALA A 199     -17.254   7.620   3.835  1.00 96.87           C  
ATOM   3157  HA  ALA A 199     -16.480   6.944   3.474  1.00 96.87           H  
ATOM   3158  C   ALA A 199     -18.367   6.770   4.473  1.00 96.87           C  
ATOM   3159  CB  ALA A 199     -16.629   8.560   4.871  1.00 96.87           C  
ATOM   3160  HB1 ALA A 199     -15.862   9.178   4.405  1.00 96.87           H  
ATOM   3161  HB2 ALA A 199     -17.386   9.210   5.310  1.00 96.87           H  
ATOM   3162  HB3 ALA A 199     -16.161   7.968   5.658  1.00 96.87           H  
ATOM   3163  O   ALA A 199     -18.198   5.573   4.682  1.00 96.87           O  
ATOM   3164  N   LYS A 200     -19.560   7.338   4.698  1.00 96.74           N  
ATOM   3165  H   LYS A 200     -19.623   8.337   4.561  1.00 96.74           H  
ATOM   3166  CA  LYS A 200     -20.739   6.612   5.212  1.00 96.74           C  
ATOM   3167  HA  LYS A 200     -20.468   6.129   6.150  1.00 96.74           H  
ATOM   3168  C   LYS A 200     -21.203   5.492   4.267  1.00 96.74           C  
ATOM   3169  CB  LYS A 200     -21.885   7.612   5.479  1.00 96.74           C  
ATOM   3170  HB2 LYS A 200     -22.815   7.060   5.615  1.00 96.74           H  
ATOM   3171  HB3 LYS A 200     -22.001   8.260   4.611  1.00 96.74           H  
ATOM   3172  O   LYS A 200     -21.749   4.486   4.721  1.00 96.74           O  
ATOM   3173  CG  LYS A 200     -21.665   8.475   6.739  1.00 96.74           C  
ATOM   3174  HG2 LYS A 200     -20.668   8.913   6.711  1.00 96.74           H  
ATOM   3175  HG3 LYS A 200     -21.725   7.831   7.616  1.00 96.74           H  
ATOM   3176  CD  LYS A 200     -22.698   9.614   6.875  1.00 96.74           C  
ATOM   3177  HD2 LYS A 200     -23.707   9.201   6.894  1.00 96.74           H  
ATOM   3178  HD3 LYS A 200     -22.597  10.279   6.017  1.00 96.74           H  
ATOM   3179  CE  LYS A 200     -22.444  10.416   8.168  1.00 96.74           C  
ATOM   3180  HE2 LYS A 200     -21.382  10.653   8.220  1.00 96.74           H  
ATOM   3181  HE3 LYS A 200     -22.672   9.781   9.024  1.00 96.74           H  
ATOM   3182  NZ  LYS A 200     -23.214  11.690   8.268  1.00 96.74           N  
ATOM   3183  HZ1 LYS A 200     -24.215  11.558   8.231  1.00 96.74           H  
ATOM   3184  HZ2 LYS A 200     -23.005  12.153   9.141  1.00 96.74           H  
ATOM   3185  HZ3 LYS A 200     -22.921  12.359   7.571  1.00 96.74           H  
ATOM   3186  N   ARG A 201     -21.037   5.640   2.947  1.00 96.07           N  
ATOM   3187  H   ARG A 201     -20.528   6.455   2.636  1.00 96.07           H  
ATOM   3188  CA  ARG A 201     -21.344   4.579   1.964  1.00 96.07           C  
ATOM   3189  HA  ARG A 201     -22.278   4.081   2.223  1.00 96.07           H  
ATOM   3190  C   ARG A 201     -20.288   3.479   1.994  1.00 96.07           C  
ATOM   3191  CB  ARG A 201     -21.462   5.159   0.551  1.00 96.07           C  
ATOM   3192  HB2 ARG A 201     -21.461   4.344  -0.173  1.00 96.07           H  
ATOM   3193  HB3 ARG A 201     -20.600   5.792   0.340  1.00 96.07           H  
ATOM   3194  O   ARG A 201     -20.662   2.315   2.114  1.00 96.07           O  
ATOM   3195  CG  ARG A 201     -22.750   5.961   0.371  1.00 96.07           C  
ATOM   3196  HG2 ARG A 201     -23.592   5.270   0.326  1.00 96.07           H  
ATOM   3197  HG3 ARG A 201     -22.891   6.646   1.207  1.00 96.07           H  
ATOM   3198  CD  ARG A 201     -22.679   6.755  -0.928  1.00 96.07           C  
ATOM   3199  HD2 ARG A 201     -22.558   6.050  -1.751  1.00 96.07           H  
ATOM   3200  HD3 ARG A 201     -21.807   7.408  -0.895  1.00 96.07           H  
ATOM   3201  NE  ARG A 201     -23.891   7.569  -1.115  1.00 96.07           N  
ATOM   3202  HE  ARG A 201     -24.428   7.782  -0.287  1.00 96.07           H  
ATOM   3203  NH1 ARG A 201     -23.673   7.836  -3.370  1.00 96.07           N  
ATOM   3204 HH11 ARG A 201     -24.076   8.013  -4.279  1.00 96.07           H  
ATOM   3205 HH12 ARG A 201     -22.791   7.348  -3.308  1.00 96.07           H  
ATOM   3206  NH2 ARG A 201     -25.491   8.643  -2.310  1.00 96.07           N  
ATOM   3207 HH21 ARG A 201     -26.039   8.754  -1.468  1.00 96.07           H  
ATOM   3208 HH22 ARG A 201     -25.952   8.835  -3.188  1.00 96.07           H  
ATOM   3209  CZ  ARG A 201     -24.345   8.020  -2.266  1.00 96.07           C  
ATOM   3210  N   THR A 202     -19.011   3.853   1.966  1.00 97.20           N  
ATOM   3211  H   THR A 202     -18.784   4.824   1.807  1.00 97.20           H  
ATOM   3212  CA  THR A 202     -17.878   2.927   2.090  1.00 97.20           C  
ATOM   3213  HA  THR A 202     -17.889   2.226   1.255  1.00 97.20           H  
ATOM   3214  C   THR A 202     -17.973   2.125   3.384  1.00 97.20           C  
ATOM   3215  CB  THR A 202     -16.554   3.701   2.043  1.00 97.20           C  
ATOM   3216  HB  THR A 202     -16.492   4.367   2.903  1.00 97.20           H  
ATOM   3217  O   THR A 202     -17.936   0.901   3.350  1.00 97.20           O  
ATOM   3218  CG2 THR A 202     -15.343   2.773   2.027  1.00 97.20           C  
ATOM   3219 HG21 THR A 202     -15.363   2.141   1.140  1.00 97.20           H  
ATOM   3220 HG22 THR A 202     -15.327   2.145   2.918  1.00 97.20           H  
ATOM   3221 HG23 THR A 202     -14.431   3.370   2.029  1.00 97.20           H  
ATOM   3222  OG1 THR A 202     -16.527   4.472   0.867  1.00 97.20           O  
ATOM   3223  HG1 THR A 202     -15.717   4.988   0.872  1.00 97.20           H  
ATOM   3224  N   ARG A 203     -18.241   2.787   4.515  1.00 96.57           N  
ATOM   3225  H   ARG A 203     -18.188   3.796   4.487  1.00 96.57           H  
ATOM   3226  CA  ARG A 203     -18.494   2.154   5.815  1.00 96.57           C  
ATOM   3227  HA  ARG A 203     -17.590   1.642   6.142  1.00 96.57           H  
ATOM   3228  C   ARG A 203     -19.599   1.103   5.748  1.00 96.57           C  
ATOM   3229  CB  ARG A 203     -18.846   3.245   6.840  1.00 96.57           C  
ATOM   3230  HB2 ARG A 203     -17.991   3.911   6.962  1.00 96.57           H  
ATOM   3231  HB3 ARG A 203     -19.699   3.828   6.493  1.00 96.57           H  
ATOM   3232  O   ARG A 203     -19.424  -0.016   6.219  1.00 96.57           O  
ATOM   3233  CG  ARG A 203     -19.188   2.607   8.187  1.00 96.57           C  
ATOM   3234  HG2 ARG A 203     -18.356   1.951   8.446  1.00 96.57           H  
ATOM   3235  HG3 ARG A 203     -20.081   1.989   8.098  1.00 96.57           H  
ATOM   3236  CD  ARG A 203     -19.462   3.630   9.300  1.00 96.57           C  
ATOM   3237  HD2 ARG A 203     -20.408   4.130   9.091  1.00 96.57           H  
ATOM   3238  HD3 ARG A 203     -18.690   4.398   9.321  1.00 96.57           H  
ATOM   3239  NE  ARG A 203     -19.545   2.960  10.612  1.00 96.57           N  
ATOM   3240  HE  ARG A 203     -20.431   2.971  11.096  1.00 96.57           H  
ATOM   3241  NH1 ARG A 203     -17.359   2.274  10.691  1.00 96.57           N  
ATOM   3242 HH11 ARG A 203     -17.066   2.978  10.029  1.00 96.57           H  
ATOM   3243 HH12 ARG A 203     -16.661   1.651  11.070  1.00 96.57           H  
ATOM   3244  NH2 ARG A 203     -18.788   1.451  12.154  1.00 96.57           N  
ATOM   3245 HH21 ARG A 203     -19.691   1.362  12.596  1.00 96.57           H  
ATOM   3246 HH22 ARG A 203     -17.986   0.924  12.470  1.00 96.57           H  
ATOM   3247  CZ  ARG A 203     -18.570   2.247  11.151  1.00 96.57           C  
ATOM   3248  N   ARG A 204     -20.758   1.448   5.179  1.00 96.66           N  
ATOM   3249  H   ARG A 204     -20.844   2.385   4.812  1.00 96.66           H  
ATOM   3250  CA  ARG A 204     -21.875   0.497   5.042  1.00 96.66           C  
ATOM   3251  HA  ARG A 204     -22.125   0.095   6.024  1.00 96.66           H  
ATOM   3252  C   ARG A 204     -21.488  -0.715   4.200  1.00 96.66           C  
ATOM   3253  CB  ARG A 204     -23.106   1.190   4.446  1.00 96.66           C  
ATOM   3254  HB2 ARG A 204     -22.808   1.820   3.608  1.00 96.66           H  
ATOM   3255  HB3 ARG A 204     -23.789   0.427   4.072  1.00 96.66           H  
ATOM   3256  O   ARG A 204     -21.950  -1.815   4.489  1.00 96.66           O  
ATOM   3257  CG  ARG A 204     -23.854   2.018   5.498  1.00 96.66           C  
ATOM   3258  HG2 ARG A 204     -24.145   1.359   6.316  1.00 96.66           H  
ATOM   3259  HG3 ARG A 204     -23.211   2.797   5.908  1.00 96.66           H  
ATOM   3260  CD  ARG A 204     -25.125   2.638   4.911  1.00 96.66           C  
ATOM   3261  HD2 ARG A 204     -25.713   1.847   4.445  1.00 96.66           H  
ATOM   3262  HD3 ARG A 204     -25.710   3.057   5.731  1.00 96.66           H  
ATOM   3263  NE  ARG A 204     -24.832   3.709   3.940  1.00 96.66           N  
ATOM   3264  HE  ARG A 204     -23.924   4.143   4.029  1.00 96.66           H  
ATOM   3265  NH1 ARG A 204     -26.884   3.690   2.890  1.00 96.66           N  
ATOM   3266 HH11 ARG A 204     -27.557   4.084   2.248  1.00 96.66           H  
ATOM   3267 HH12 ARG A 204     -27.176   2.915   3.468  1.00 96.66           H  
ATOM   3268  NH2 ARG A 204     -25.396   5.260   2.371  1.00 96.66           N  
ATOM   3269 HH21 ARG A 204     -24.536   5.747   2.580  1.00 96.66           H  
ATOM   3270 HH22 ARG A 204     -26.130   5.680   1.818  1.00 96.66           H  
ATOM   3271  CZ  ARG A 204     -25.697   4.204   3.070  1.00 96.66           C  
ATOM   3272  N   LEU A 205     -20.656  -0.535   3.176  1.00 96.87           N  
ATOM   3273  H   LEU A 205     -20.302   0.393   2.990  1.00 96.87           H  
ATOM   3274  CA  LEU A 205     -20.118  -1.649   2.402  1.00 96.87           C  
ATOM   3275  HA  LEU A 205     -20.950  -2.302   2.135  1.00 96.87           H  
ATOM   3276  C   LEU A 205     -19.151  -2.501   3.233  1.00 96.87           C  
ATOM   3277  CB  LEU A 205     -19.473  -1.122   1.113  1.00 96.87           C  
ATOM   3278  HB2 LEU A 205     -18.605  -0.516   1.373  1.00 96.87           H  
ATOM   3279  HB3 LEU A 205     -20.181  -0.484   0.584  1.00 96.87           H  
ATOM   3280  O   LEU A 205     -19.368  -3.704   3.320  1.00 96.87           O  
ATOM   3281  CG  LEU A 205     -19.010  -2.251   0.177  1.00 96.87           C  
ATOM   3282  HG  LEU A 205     -18.367  -2.949   0.713  1.00 96.87           H  
ATOM   3283  CD1 LEU A 205     -20.191  -3.011  -0.419  1.00 96.87           C  
ATOM   3284 HD11 LEU A 205     -20.776  -2.353  -1.062  1.00 96.87           H  
ATOM   3285 HD12 LEU A 205     -19.814  -3.822  -1.041  1.00 96.87           H  
ATOM   3286 HD13 LEU A 205     -20.790  -3.482   0.361  1.00 96.87           H  
ATOM   3287  CD2 LEU A 205     -18.212  -1.636  -0.959  1.00 96.87           C  
ATOM   3288 HD21 LEU A 205     -17.282  -1.254  -0.538  1.00 96.87           H  
ATOM   3289 HD22 LEU A 205     -18.765  -0.835  -1.449  1.00 96.87           H  
ATOM   3290 HD23 LEU A 205     -17.957  -2.394  -1.699  1.00 96.87           H  
ATOM   3291  N   LEU A 206     -18.172  -1.888   3.903  1.00 96.31           N  
ATOM   3292  H   LEU A 206     -18.048  -0.894   3.771  1.00 96.31           H  
ATOM   3293  CA  LEU A 206     -17.221  -2.578   4.783  1.00 96.31           C  
ATOM   3294  HA  LEU A 206     -16.634  -3.280   4.190  1.00 96.31           H  
ATOM   3295  C   LEU A 206     -17.931  -3.408   5.857  1.00 96.31           C  
ATOM   3296  CB  LEU A 206     -16.280  -1.550   5.440  1.00 96.31           C  
ATOM   3297  HB2 LEU A 206     -16.872  -0.712   5.811  1.00 96.31           H  
ATOM   3298  HB3 LEU A 206     -15.801  -2.012   6.303  1.00 96.31           H  
ATOM   3299  O   LEU A 206     -17.599  -4.572   6.044  1.00 96.31           O  
ATOM   3300  CG  LEU A 206     -15.173  -1.017   4.515  1.00 96.31           C  
ATOM   3301  HG  LEU A 206     -15.608  -0.667   3.579  1.00 96.31           H  
ATOM   3302  CD1 LEU A 206     -14.453   0.154   5.182  1.00 96.31           C  
ATOM   3303 HD11 LEU A 206     -13.676   0.536   4.521  1.00 96.31           H  
ATOM   3304 HD12 LEU A 206     -13.989  -0.172   6.114  1.00 96.31           H  
ATOM   3305 HD13 LEU A 206     -15.162   0.953   5.399  1.00 96.31           H  
ATOM   3306  CD2 LEU A 206     -14.135  -2.096   4.216  1.00 96.31           C  
ATOM   3307 HD21 LEU A 206     -14.567  -2.898   3.617  1.00 96.31           H  
ATOM   3308 HD22 LEU A 206     -13.743  -2.505   5.147  1.00 96.31           H  
ATOM   3309 HD23 LEU A 206     -13.304  -1.660   3.662  1.00 96.31           H  
ATOM   3310  N   LEU A 207     -18.970  -2.864   6.499  1.00 95.06           N  
ATOM   3311  H   LEU A 207     -19.158  -1.885   6.342  1.00 95.06           H  
ATOM   3312  CA  LEU A 207     -19.765  -3.602   7.485  1.00 95.06           C  
ATOM   3313  HA  LEU A 207     -19.089  -4.028   8.226  1.00 95.06           H  
ATOM   3314  C   LEU A 207     -20.529  -4.784   6.871  1.00 95.06           C  
ATOM   3315  CB  LEU A 207     -20.748  -2.646   8.183  1.00 95.06           C  
ATOM   3316  HB2 LEU A 207     -21.309  -2.110   7.417  1.00 95.06           H  
ATOM   3317  HB3 LEU A 207     -21.455  -3.241   8.760  1.00 95.06           H  
ATOM   3318  O   LEU A 207     -20.669  -5.817   7.523  1.00 95.06           O  
ATOM   3319  CG  LEU A 207     -20.092  -1.629   9.134  1.00 95.06           C  
ATOM   3320  HG  LEU A 207     -19.349  -1.038   8.599  1.00 95.06           H  
ATOM   3321  CD1 LEU A 207     -21.176  -0.684   9.660  1.00 95.06           C  
ATOM   3322 HD11 LEU A 207     -21.924  -1.245  10.222  1.00 95.06           H  
ATOM   3323 HD12 LEU A 207     -21.651  -0.171   8.824  1.00 95.06           H  
ATOM   3324 HD13 LEU A 207     -20.718   0.059  10.313  1.00 95.06           H  
ATOM   3325  CD2 LEU A 207     -19.417  -2.295  10.334  1.00 95.06           C  
ATOM   3326 HD21 LEU A 207     -19.030  -1.536  11.014  1.00 95.06           H  
ATOM   3327 HD22 LEU A 207     -20.116  -2.937  10.868  1.00 95.06           H  
ATOM   3328 HD23 LEU A 207     -18.562  -2.888  10.006  1.00 95.06           H  
ATOM   3329  N   ARG A 208     -21.024  -4.663   5.632  1.00 95.98           N  
ATOM   3330  H   ARG A 208     -20.825  -3.813   5.123  1.00 95.98           H  
ATOM   3331  CA  ARG A 208     -21.644  -5.794   4.918  1.00 95.98           C  
ATOM   3332  HA  ARG A 208     -22.376  -6.273   5.567  1.00 95.98           H  
ATOM   3333  C   ARG A 208     -20.616  -6.882   4.613  1.00 95.98           C  
ATOM   3334  CB  ARG A 208     -22.346  -5.336   3.630  1.00 95.98           C  
ATOM   3335  HB2 ARG A 208     -21.689  -4.682   3.057  1.00 95.98           H  
ATOM   3336  HB3 ARG A 208     -22.553  -6.217   3.022  1.00 95.98           H  
ATOM   3337  O   ARG A 208     -20.889  -8.043   4.903  1.00 95.98           O  
ATOM   3338  CG  ARG A 208     -23.682  -4.633   3.909  1.00 95.98           C  
ATOM   3339  HG2 ARG A 208     -24.311  -5.305   4.493  1.00 95.98           H  
ATOM   3340  HG3 ARG A 208     -23.525  -3.727   4.495  1.00 95.98           H  
ATOM   3341  CD  ARG A 208     -24.429  -4.295   2.612  1.00 95.98           C  
ATOM   3342  HD2 ARG A 208     -25.408  -3.892   2.873  1.00 95.98           H  
ATOM   3343  HD3 ARG A 208     -24.581  -5.221   2.057  1.00 95.98           H  
ATOM   3344  NE  ARG A 208     -23.711  -3.316   1.771  1.00 95.98           N  
ATOM   3345  HE  ARG A 208     -22.939  -2.832   2.205  1.00 95.98           H  
ATOM   3346  NH1 ARG A 208     -24.935  -3.660  -0.149  1.00 95.98           N  
ATOM   3347 HH11 ARG A 208     -25.502  -4.348   0.326  1.00 95.98           H  
ATOM   3348 HH12 ARG A 208     -25.065  -3.521  -1.141  1.00 95.98           H  
ATOM   3349  NH2 ARG A 208     -23.239  -2.233  -0.188  1.00 95.98           N  
ATOM   3350 HH21 ARG A 208     -22.389  -1.865   0.214  1.00 95.98           H  
ATOM   3351 HH22 ARG A 208     -23.350  -2.207  -1.191  1.00 95.98           H  
ATOM   3352  CZ  ARG A 208     -23.963  -3.074   0.492  1.00 95.98           C  
ATOM   3353  N   CYS A 209     -19.440  -6.506   4.112  1.00 96.01           N  
ATOM   3354  H   CYS A 209     -19.299  -5.534   3.874  1.00 96.01           H  
ATOM   3355  CA  CYS A 209     -18.334  -7.432   3.878  1.00 96.01           C  
ATOM   3356  HA  CYS A 209     -18.656  -8.215   3.190  1.00 96.01           H  
ATOM   3357  C   CYS A 209     -17.904  -8.118   5.180  1.00 96.01           C  
ATOM   3358  CB  CYS A 209     -17.159  -6.679   3.245  1.00 96.01           C  
ATOM   3359  HB2 CYS A 209     -16.846  -5.865   3.900  1.00 96.01           H  
ATOM   3360  HB3 CYS A 209     -16.324  -7.369   3.121  1.00 96.01           H  
ATOM   3361  O   CYS A 209     -17.847  -9.338   5.235  1.00 96.01           O  
ATOM   3362  SG  CYS A 209     -17.618  -6.009   1.623  1.00 96.01           S  
ATOM   3363  HG  CYS A 209     -16.387  -5.664   1.237  1.00 96.01           H  
ATOM   3364  N   TYR A 210     -17.698  -7.361   6.259  1.00 94.42           N  
ATOM   3365  H   TYR A 210     -17.715  -6.356   6.154  1.00 94.42           H  
ATOM   3366  CA  TYR A 210     -17.337  -7.903   7.568  1.00 94.42           C  
ATOM   3367  HA  TYR A 210     -16.388  -8.433   7.475  1.00 94.42           H  
ATOM   3368  C   TYR A 210     -18.372  -8.910   8.092  1.00 94.42           C  
ATOM   3369  CB  TYR A 210     -17.153  -6.743   8.553  1.00 94.42           C  
ATOM   3370  HB2 TYR A 210     -16.308  -6.134   8.232  1.00 94.42           H  
ATOM   3371  HB3 TYR A 210     -18.044  -6.115   8.532  1.00 94.42           H  
ATOM   3372  O   TYR A 210     -18.008  -9.996   8.537  1.00 94.42           O  
ATOM   3373  CG  TYR A 210     -16.905  -7.197   9.976  1.00 94.42           C  
ATOM   3374  CD1 TYR A 210     -17.778  -6.813  11.013  1.00 94.42           C  
ATOM   3375  HD1 TYR A 210     -18.609  -6.156  10.806  1.00 94.42           H  
ATOM   3376  CD2 TYR A 210     -15.808  -8.032  10.257  1.00 94.42           C  
ATOM   3377  HD2 TYR A 210     -15.128  -8.330   9.472  1.00 94.42           H  
ATOM   3378  CE1 TYR A 210     -17.534  -7.243  12.332  1.00 94.42           C  
ATOM   3379  HE1 TYR A 210     -18.160  -6.911  13.147  1.00 94.42           H  
ATOM   3380  CE2 TYR A 210     -15.584  -8.488  11.566  1.00 94.42           C  
ATOM   3381  HE2 TYR A 210     -14.755  -9.151  11.768  1.00 94.42           H  
ATOM   3382  OH  TYR A 210     -16.210  -8.499  13.884  1.00 94.42           O  
ATOM   3383  HH  TYR A 210     -15.381  -8.973  13.975  1.00 94.42           H  
ATOM   3384  CZ  TYR A 210     -16.425  -8.070  12.613  1.00 94.42           C  
ATOM   3385  N   ARG A 211     -19.674  -8.603   7.990  1.00 94.45           N  
ATOM   3386  H   ARG A 211     -19.918  -7.697   7.616  1.00 94.45           H  
ATOM   3387  CA  ARG A 211     -20.748  -9.538   8.378  1.00 94.45           C  
ATOM   3388  HA  ARG A 211     -20.594  -9.856   9.409  1.00 94.45           H  
ATOM   3389  C   ARG A 211     -20.743 -10.817   7.548  1.00 94.45           C  
ATOM   3390  CB  ARG A 211     -22.119  -8.874   8.240  1.00 94.45           C  
ATOM   3391  HB2 ARG A 211     -22.179  -8.404   7.258  1.00 94.45           H  
ATOM   3392  HB3 ARG A 211     -22.892  -9.640   8.294  1.00 94.45           H  
ATOM   3393  O   ARG A 211     -21.018 -11.874   8.104  1.00 94.45           O  
ATOM   3394  CG  ARG A 211     -22.402  -7.841   9.335  1.00 94.45           C  
ATOM   3395  HG2 ARG A 211     -22.509  -8.340  10.298  1.00 94.45           H  
ATOM   3396  HG3 ARG A 211     -21.583  -7.125   9.402  1.00 94.45           H  
ATOM   3397  CD  ARG A 211     -23.702  -7.122   8.970  1.00 94.45           C  
ATOM   3398  HD2 ARG A 211     -24.539  -7.805   9.115  1.00 94.45           H  
ATOM   3399  HD3 ARG A 211     -23.650  -6.847   7.916  1.00 94.45           H  
ATOM   3400  NE  ARG A 211     -23.906  -5.903   9.768  1.00 94.45           N  
ATOM   3401  HE  ARG A 211     -23.394  -5.836  10.636  1.00 94.45           H  
ATOM   3402  NH1 ARG A 211     -25.428  -4.918   8.358  1.00 94.45           N  
ATOM   3403 HH11 ARG A 211     -25.431  -5.762   7.805  1.00 94.45           H  
ATOM   3404 HH12 ARG A 211     -26.127  -4.206   8.198  1.00 94.45           H  
ATOM   3405  NH2 ARG A 211     -24.807  -3.862  10.223  1.00 94.45           N  
ATOM   3406 HH21 ARG A 211     -25.502  -3.154  10.032  1.00 94.45           H  
ATOM   3407 HH22 ARG A 211     -24.336  -3.859  11.117  1.00 94.45           H  
ATOM   3408  CZ  ARG A 211     -24.704  -4.901   9.445  1.00 94.45           C  
ATOM   3409  N   LEU A 212     -20.456 -10.729   6.249  1.00 95.39           N  
ATOM   3410  H   LEU A 212     -20.263  -9.820   5.852  1.00 95.39           H  
ATOM   3411  CA  LEU A 212     -20.279 -11.909   5.404  1.00 95.39           C  
ATOM   3412  HA  LEU A 212     -21.163 -12.542   5.484  1.00 95.39           H  
ATOM   3413  C   LEU A 212     -19.084 -12.732   5.887  1.00 95.39           C  
ATOM   3414  CB  LEU A 212     -20.113 -11.476   3.938  1.00 95.39           C  
ATOM   3415  HB2 LEU A 212     -19.310 -10.742   3.874  1.00 95.39           H  
ATOM   3416  HB3 LEU A 212     -21.030 -10.995   3.600  1.00 95.39           H  
ATOM   3417  O   LEU A 212     -19.236 -13.920   6.151  1.00 95.39           O  
ATOM   3418  CG  LEU A 212     -19.766 -12.642   2.993  1.00 95.39           C  
ATOM   3419  HG  LEU A 212     -18.929 -13.221   3.384  1.00 95.39           H  
ATOM   3420  CD1 LEU A 212     -20.966 -13.562   2.776  1.00 95.39           C  
ATOM   3421 HD11 LEU A 212     -21.812 -13.002   2.379  1.00 95.39           H  
ATOM   3422 HD12 LEU A 212     -20.696 -14.343   2.065  1.00 95.39           H  
ATOM   3423 HD13 LEU A 212     -21.245 -14.042   3.714  1.00 95.39           H  
ATOM   3424  CD2 LEU A 212     -19.332 -12.072   1.654  1.00 95.39           C  
ATOM   3425 HD21 LEU A 212     -20.183 -11.569   1.194  1.00 95.39           H  
ATOM   3426 HD22 LEU A 212     -18.501 -11.380   1.789  1.00 95.39           H  
ATOM   3427 HD23 LEU A 212     -19.001 -12.890   1.014  1.00 95.39           H  
ATOM   3428  N   LEU A 213     -17.923 -12.097   6.069  1.00 95.15           N  
ATOM   3429  H   LEU A 213     -17.865 -11.115   5.840  1.00 95.15           H  
ATOM   3430  CA  LEU A 213     -16.711 -12.790   6.498  1.00 95.15           C  
ATOM   3431  HA  LEU A 213     -16.499 -13.587   5.785  1.00 95.15           H  
ATOM   3432  C   LEU A 213     -16.895 -13.476   7.852  1.00 95.15           C  
ATOM   3433  CB  LEU A 213     -15.516 -11.825   6.538  1.00 95.15           C  
ATOM   3434  HB2 LEU A 213     -15.736 -11.008   7.225  1.00 95.15           H  
ATOM   3435  HB3 LEU A 213     -14.671 -12.384   6.939  1.00 95.15           H  
ATOM   3436  O   LEU A 213     -16.478 -14.616   7.996  1.00 95.15           O  
ATOM   3437  CG  LEU A 213     -15.063 -11.237   5.191  1.00 95.15           C  
ATOM   3438  HG  LEU A 213     -15.814 -10.551   4.800  1.00 95.15           H  
ATOM   3439  CD1 LEU A 213     -13.776 -10.447   5.430  1.00 95.15           C  
ATOM   3440 HD11 LEU A 213     -13.968  -9.619   6.113  1.00 95.15           H  
ATOM   3441 HD12 LEU A 213     -13.385 -10.049   4.494  1.00 95.15           H  
ATOM   3442 HD13 LEU A 213     -13.012 -11.091   5.865  1.00 95.15           H  
ATOM   3443  CD2 LEU A 213     -14.835 -12.320   4.138  1.00 95.15           C  
ATOM   3444 HD21 LEU A 213     -14.204 -13.109   4.548  1.00 95.15           H  
ATOM   3445 HD22 LEU A 213     -15.789 -12.742   3.823  1.00 95.15           H  
ATOM   3446 HD23 LEU A 213     -14.354 -11.881   3.264  1.00 95.15           H  
ATOM   3447  N   ARG A 214     -17.597 -12.859   8.809  1.00 93.06           N  
ATOM   3448  H   ARG A 214     -17.873 -11.901   8.647  1.00 93.06           H  
ATOM   3449  CA  ARG A 214     -17.943 -13.508  10.086  1.00 93.06           C  
ATOM   3450  HA  ARG A 214     -17.030 -13.812  10.597  1.00 93.06           H  
ATOM   3451  C   ARG A 214     -18.754 -14.797   9.932  1.00 93.06           C  
ATOM   3452  CB  ARG A 214     -18.744 -12.548  10.970  1.00 93.06           C  
ATOM   3453  HB2 ARG A 214     -19.244 -13.139  11.738  1.00 93.06           H  
ATOM   3454  HB3 ARG A 214     -19.513 -12.052  10.378  1.00 93.06           H  
ATOM   3455  O   ARG A 214     -18.689 -15.636  10.818  1.00 93.06           O  
ATOM   3456  CG  ARG A 214     -17.865 -11.502  11.662  1.00 93.06           C  
ATOM   3457  HG2 ARG A 214     -17.464 -10.808  10.923  1.00 93.06           H  
ATOM   3458  HG3 ARG A 214     -17.034 -11.991  12.172  1.00 93.06           H  
ATOM   3459  CD  ARG A 214     -18.693 -10.728  12.690  1.00 93.06           C  
ATOM   3460  HD2 ARG A 214     -18.095  -9.892  13.053  1.00 93.06           H  
ATOM   3461  HD3 ARG A 214     -19.588 -10.334  12.209  1.00 93.06           H  
ATOM   3462  NE  ARG A 214     -19.063 -11.571  13.843  1.00 93.06           N  
ATOM   3463  HE  ARG A 214     -18.837 -12.553  13.781  1.00 93.06           H  
ATOM   3464  NH1 ARG A 214     -19.904  -9.909  15.180  1.00 93.06           N  
ATOM   3465 HH11 ARG A 214     -19.514  -9.228  14.544  1.00 93.06           H  
ATOM   3466 HH12 ARG A 214     -20.285  -9.633  16.073  1.00 93.06           H  
ATOM   3467  NH2 ARG A 214     -19.927 -12.023  15.899  1.00 93.06           N  
ATOM   3468 HH21 ARG A 214     -20.316 -11.724  16.781  1.00 93.06           H  
ATOM   3469 HH22 ARG A 214     -19.706 -13.002  15.784  1.00 93.06           H  
ATOM   3470  CZ  ARG A 214     -19.630 -11.166  14.964  1.00 93.06           C  
ATOM   3471  N   LYS A 215     -19.546 -14.926   8.864  1.00 92.30           N  
ATOM   3472  H   LYS A 215     -19.522 -14.194   8.169  1.00 92.30           H  
ATOM   3473  CA  LYS A 215     -20.371 -16.113   8.594  1.00 92.30           C  
ATOM   3474  HA  LYS A 215     -20.650 -16.593   9.532  1.00 92.30           H  
ATOM   3475  C   LYS A 215     -19.623 -17.179   7.798  1.00 92.30           C  
ATOM   3476  CB  LYS A 215     -21.645 -15.709   7.839  1.00 92.30           C  
ATOM   3477  HB2 LYS A 215     -21.373 -15.163   6.936  1.00 92.30           H  
ATOM   3478  HB3 LYS A 215     -22.165 -16.617   7.537  1.00 92.30           H  
ATOM   3479  O   LYS A 215     -19.900 -18.356   7.969  1.00 92.30           O  
ATOM   3480  CG  LYS A 215     -22.608 -14.863   8.681  1.00 92.30           C  
ATOM   3481  HG2 LYS A 215     -22.111 -13.960   9.037  1.00 92.30           H  
ATOM   3482  HG3 LYS A 215     -22.934 -15.445   9.543  1.00 92.30           H  
ATOM   3483  CD  LYS A 215     -23.824 -14.485   7.828  1.00 92.30           C  
ATOM   3484  HD2 LYS A 215     -23.496 -13.902   6.967  1.00 92.30           H  
ATOM   3485  HD3 LYS A 215     -24.293 -15.404   7.476  1.00 92.30           H  
ATOM   3486  CE  LYS A 215     -24.833 -13.677   8.647  1.00 92.30           C  
ATOM   3487  HE2 LYS A 215     -24.994 -14.197   9.591  1.00 92.30           H  
ATOM   3488  HE3 LYS A 215     -24.406 -12.699   8.868  1.00 92.30           H  
ATOM   3489  NZ  LYS A 215     -26.124 -13.551   7.922  1.00 92.30           N  
ATOM   3490  HZ1 LYS A 215     -26.502 -14.471   7.748  1.00 92.30           H  
ATOM   3491  HZ2 LYS A 215     -26.004 -13.097   7.028  1.00 92.30           H  
ATOM   3492  HZ3 LYS A 215     -26.807 -13.054   8.475  1.00 92.30           H  
ATOM   3493  N   THR A 216     -18.729 -16.770   6.895  1.00 91.67           N  
ATOM   3494  H   THR A 216     -18.625 -15.775   6.756  1.00 91.67           H  
ATOM   3495  CA  THR A 216     -18.117 -17.677   5.907  1.00 91.67           C  
ATOM   3496  HA  THR A 216     -18.645 -18.630   5.912  1.00 91.67           H  
ATOM   3497  C   THR A 216     -16.652 -18.004   6.178  1.00 91.67           C  
ATOM   3498  CB  THR A 216     -18.230 -17.100   4.484  1.00 91.67           C  
ATOM   3499  HB  THR A 216     -17.819 -17.831   3.787  1.00 91.67           H  
ATOM   3500  O   THR A 216     -16.120 -18.950   5.606  1.00 91.67           O  
ATOM   3501  CG2 THR A 216     -19.675 -16.819   4.077  1.00 91.67           C  
ATOM   3502 HG21 THR A 216     -20.269 -17.726   4.189  1.00 91.67           H  
ATOM   3503 HG22 THR A 216     -19.701 -16.510   3.032  1.00 91.67           H  
ATOM   3504 HG23 THR A 216     -20.101 -16.029   4.695  1.00 91.67           H  
ATOM   3505  OG1 THR A 216     -17.493 -15.895   4.348  1.00 91.67           O  
ATOM   3506  HG1 THR A 216     -16.632 -16.049   4.744  1.00 91.67           H  
ATOM   3507  N   SER A 217     -15.952 -17.176   6.953  1.00 85.78           N  
ATOM   3508  H   SER A 217     -16.436 -16.451   7.463  1.00 85.78           H  
ATOM   3509  CA  SER A 217     -14.524 -17.347   7.212  1.00 85.78           C  
ATOM   3510  HA  SER A 217     -14.017 -17.581   6.276  1.00 85.78           H  
ATOM   3511  C   SER A 217     -14.285 -18.480   8.202  1.00 85.78           C  
ATOM   3512  CB  SER A 217     -13.920 -16.058   7.771  1.00 85.78           C  
ATOM   3513  HB2 SER A 217     -14.056 -15.246   7.056  1.00 85.78           H  
ATOM   3514  HB3 SER A 217     -14.414 -15.805   8.709  1.00 85.78           H  
ATOM   3515  O   SER A 217     -14.904 -18.518   9.259  1.00 85.78           O  
ATOM   3516  OG  SER A 217     -12.546 -16.235   8.024  1.00 85.78           O  
ATOM   3517  HG  SER A 217     -12.408 -16.028   8.951  1.00 85.78           H  
ATOM   3518  N   LYS A 218     -13.314 -19.345   7.894  1.00 88.67           N  
ATOM   3519  H   LYS A 218     -12.879 -19.265   6.986  1.00 88.67           H  
ATOM   3520  CA  LYS A 218     -12.750 -20.307   8.856  1.00 88.67           C  
ATOM   3521  HA  LYS A 218     -13.555 -20.729   9.458  1.00 88.67           H  
ATOM   3522  C   LYS A 218     -11.788 -19.651   9.858  1.00 88.67           C  
ATOM   3523  CB  LYS A 218     -12.043 -21.447   8.105  1.00 88.67           C  
ATOM   3524  HB2 LYS A 218     -11.248 -21.034   7.485  1.00 88.67           H  
ATOM   3525  HB3 LYS A 218     -11.587 -22.108   8.842  1.00 88.67           H  
ATOM   3526  O   LYS A 218     -11.424 -20.269  10.847  1.00 88.67           O  
ATOM   3527  CG  LYS A 218     -12.998 -22.280   7.233  1.00 88.67           C  
ATOM   3528  HG2 LYS A 218     -13.412 -21.658   6.439  1.00 88.67           H  
ATOM   3529  HG3 LYS A 218     -13.813 -22.652   7.853  1.00 88.67           H  
ATOM   3530  CD  LYS A 218     -12.254 -23.470   6.609  1.00 88.67           C  
ATOM   3531  HD2 LYS A 218     -11.824 -24.071   7.410  1.00 88.67           H  
ATOM   3532  HD3 LYS A 218     -11.448 -23.100   5.976  1.00 88.67           H  
ATOM   3533  CE  LYS A 218     -13.207 -24.340   5.779  1.00 88.67           C  
ATOM   3534  HE2 LYS A 218     -14.042 -24.635   6.414  1.00 88.67           H  
ATOM   3535  HE3 LYS A 218     -13.609 -23.744   4.959  1.00 88.67           H  
ATOM   3536  NZ  LYS A 218     -12.527 -25.554   5.253  1.00 88.67           N  
ATOM   3537  HZ1 LYS A 218     -13.170 -26.132   4.731  1.00 88.67           H  
ATOM   3538  HZ2 LYS A 218     -11.750 -25.315   4.654  1.00 88.67           H  
ATOM   3539  HZ3 LYS A 218     -12.172 -26.116   6.013  1.00 88.67           H  
ATOM   3540  N   PHE A 219     -11.359 -18.419   9.586  1.00 85.88           N  
ATOM   3541  H   PHE A 219     -11.736 -17.961   8.768  1.00 85.88           H  
ATOM   3542  CA  PHE A 219     -10.414 -17.667  10.409  1.00 85.88           C  
ATOM   3543  HA  PHE A 219      -9.802 -18.367  10.977  1.00 85.88           H  
ATOM   3544  C   PHE A 219     -11.137 -16.751  11.388  1.00 85.88           C  
ATOM   3545  CB  PHE A 219      -9.481 -16.832   9.525  1.00 85.88           C  
ATOM   3546  HB2 PHE A 219     -10.064 -16.080   8.992  1.00 85.88           H  
ATOM   3547  HB3 PHE A 219      -8.780 -16.296  10.165  1.00 85.88           H  
ATOM   3548  O   PHE A 219     -12.095 -16.067  11.005  1.00 85.88           O  
ATOM   3549  CG  PHE A 219      -8.696 -17.649   8.526  1.00 85.88           C  
ATOM   3550  CD1 PHE A 219      -7.437 -18.161   8.885  1.00 85.88           C  
ATOM   3551  HD1 PHE A 219      -7.022 -17.958   9.861  1.00 85.88           H  
ATOM   3552  CD2 PHE A 219      -9.233 -17.924   7.253  1.00 85.88           C  
ATOM   3553  HD2 PHE A 219     -10.198 -17.527   6.976  1.00 85.88           H  
ATOM   3554  CE1 PHE A 219      -6.712 -18.943   7.973  1.00 85.88           C  
ATOM   3555  HE1 PHE A 219      -5.743 -19.333   8.249  1.00 85.88           H  
ATOM   3556  CE2 PHE A 219      -8.511 -18.722   6.346  1.00 85.88           C  
ATOM   3557  HE2 PHE A 219      -8.921 -18.949   5.373  1.00 85.88           H  
ATOM   3558  CZ  PHE A 219      -7.248 -19.225   6.705  1.00 85.88           C  
ATOM   3559  HZ  PHE A 219      -6.684 -19.833   6.013  1.00 85.88           H  
ATOM   3560  N   THR A 220     -10.612 -16.683  12.609  1.00 86.67           N  
ATOM   3561  H   THR A 220      -9.875 -17.323  12.869  1.00 86.67           H  
ATOM   3562  CA  THR A 220     -11.078 -15.762  13.644  1.00 86.67           C  
ATOM   3563  HA  THR A 220     -12.153 -15.901  13.753  1.00 86.67           H  
ATOM   3564  C   THR A 220     -10.797 -14.318  13.239  1.00 86.67           C  
ATOM   3565  CB  THR A 220     -10.428 -16.066  14.999  1.00 86.67           C  
ATOM   3566  HB  THR A 220      -9.374 -15.790  14.976  1.00 86.67           H  
ATOM   3567  O   THR A 220      -9.670 -13.943  12.920  1.00 86.67           O  
ATOM   3568  CG2 THR A 220     -11.151 -15.333  16.129  1.00 86.67           C  
ATOM   3569 HG21 THR A 220     -12.216 -15.560  16.101  1.00 86.67           H  
ATOM   3570 HG22 THR A 220     -11.003 -14.257  16.033  1.00 86.67           H  
ATOM   3571 HG23 THR A 220     -10.753 -15.657  17.091  1.00 86.67           H  
ATOM   3572  OG1 THR A 220     -10.535 -17.442  15.268  1.00 86.67           O  
ATOM   3573  HG1 THR A 220      -9.963 -17.642  16.013  1.00 86.67           H  
ATOM   3574  N   LEU A 221     -11.846 -13.497  13.249  1.00 89.92           N  
ATOM   3575  H   LEU A 221     -12.736 -13.873  13.544  1.00 89.92           H  
ATOM   3576  CA  LEU A 221     -11.760 -12.067  12.973  1.00 89.92           C  
ATOM   3577  HA  LEU A 221     -10.852 -11.849  12.412  1.00 89.92           H  
ATOM   3578  C   LEU A 221     -11.690 -11.305  14.293  1.00 89.92           C  
ATOM   3579  CB  LEU A 221     -12.977 -11.629  12.145  1.00 89.92           C  
ATOM   3580  HB2 LEU A 221     -12.946 -10.544  12.047  1.00 89.92           H  
ATOM   3581  HB3 LEU A 221     -13.881 -11.893  12.693  1.00 89.92           H  
ATOM   3582  O   LEU A 221     -12.659 -11.308  15.055  1.00 89.92           O  
ATOM   3583  CG  LEU A 221     -13.047 -12.246  10.740  1.00 89.92           C  
ATOM   3584  HG  LEU A 221     -13.048 -13.334  10.806  1.00 89.92           H  
ATOM   3585  CD1 LEU A 221     -14.350 -11.812  10.072  1.00 89.92           C  
ATOM   3586 HD11 LEU A 221     -14.454 -12.360   9.136  1.00 89.92           H  
ATOM   3587 HD12 LEU A 221     -15.192 -12.070  10.715  1.00 89.92           H  
ATOM   3588 HD13 LEU A 221     -14.336 -10.740   9.877  1.00 89.92           H  
ATOM   3589  CD2 LEU A 221     -11.886 -11.789   9.860  1.00 89.92           C  
ATOM   3590 HD21 LEU A 221     -10.965 -12.273  10.185  1.00 89.92           H  
ATOM   3591 HD22 LEU A 221     -12.076 -12.053   8.820  1.00 89.92           H  
ATOM   3592 HD23 LEU A 221     -11.763 -10.708   9.930  1.00 89.92           H  
ATOM   3593  N   TYR A 222     -10.582 -10.611  14.530  1.00 86.31           N  
ATOM   3594  H   TYR A 222      -9.852 -10.609  13.832  1.00 86.31           H  
ATOM   3595  CA  TYR A 222     -10.382  -9.804  15.732  1.00 86.31           C  
ATOM   3596  HA  TYR A 222     -11.116 -10.101  16.481  1.00 86.31           H  
ATOM   3597  C   TYR A 222     -10.602  -8.325  15.429  1.00 86.31           C  
ATOM   3598  CB  TYR A 222      -9.004 -10.067  16.343  1.00 86.31           C  
ATOM   3599  HB2 TYR A 222      -8.910  -9.504  17.271  1.00 86.31           H  
ATOM   3600  HB3 TYR A 222      -8.237  -9.700  15.660  1.00 86.31           H  
ATOM   3601  O   TYR A 222     -10.403  -7.858  14.305  1.00 86.31           O  
ATOM   3602  CG  TYR A 222      -8.747 -11.532  16.635  1.00 86.31           C  
ATOM   3603  CD1 TYR A 222      -9.219 -12.122  17.825  1.00 86.31           C  
ATOM   3604  HD1 TYR A 222      -9.753 -11.528  18.553  1.00 86.31           H  
ATOM   3605  CD2 TYR A 222      -8.041 -12.308  15.698  1.00 86.31           C  
ATOM   3606  HD2 TYR A 222      -7.671 -11.861  14.787  1.00 86.31           H  
ATOM   3607  CE1 TYR A 222      -8.961 -13.482  18.088  1.00 86.31           C  
ATOM   3608  HE1 TYR A 222      -9.301 -13.931  19.010  1.00 86.31           H  
ATOM   3609  CE2 TYR A 222      -7.797 -13.669  15.949  1.00 86.31           C  
ATOM   3610  HE2 TYR A 222      -7.245 -14.269  15.241  1.00 86.31           H  
ATOM   3611  OH  TYR A 222      -8.002 -15.573  17.379  1.00 86.31           O  
ATOM   3612  HH  TYR A 222      -8.190 -15.828  18.286  1.00 86.31           H  
ATOM   3613  CZ  TYR A 222      -8.243 -14.256  17.150  1.00 86.31           C  
ATOM   3614  N   SER A 223     -11.031  -7.577  16.443  1.00 86.48           N  
ATOM   3615  H   SER A 223     -11.095  -8.006  17.356  1.00 86.48           H  
ATOM   3616  CA  SER A 223     -11.164  -6.125  16.341  1.00 86.48           C  
ATOM   3617  HA  SER A 223     -11.815  -5.875  15.504  1.00 86.48           H  
ATOM   3618  C   SER A 223      -9.793  -5.488  16.118  1.00 86.48           C  
ATOM   3619  CB  SER A 223     -11.780  -5.574  17.626  1.00 86.48           C  
ATOM   3620  HB2 SER A 223     -12.762  -6.023  17.779  1.00 86.48           H  
ATOM   3621  HB3 SER A 223     -11.140  -5.828  18.471  1.00 86.48           H  
ATOM   3622  O   SER A 223      -8.882  -5.704  16.911  1.00 86.48           O  
ATOM   3623  OG  SER A 223     -11.914  -4.169  17.548  1.00 86.48           O  
ATOM   3624  HG  SER A 223     -12.083  -3.843  18.435  1.00 86.48           H  
ATOM   3625  N   CYS A 224      -9.665  -4.656  15.083  1.00 85.15           N  
ATOM   3626  H   CYS A 224     -10.446  -4.523  14.458  1.00 85.15           H  
ATOM   3627  CA  CYS A 224      -8.467  -3.847  14.840  1.00 85.15           C  
ATOM   3628  HA  CYS A 224      -7.624  -4.292  15.368  1.00 85.15           H  
ATOM   3629  C   CYS A 224      -8.611  -2.420  15.399  1.00 85.15           C  
ATOM   3630  CB  CYS A 224      -8.125  -3.891  13.344  1.00 85.15           C  
ATOM   3631  HB2 CYS A 224      -7.172  -3.389  13.173  1.00 85.15           H  
ATOM   3632  HB3 CYS A 224      -8.026  -4.927  13.020  1.00 85.15           H  
ATOM   3633  O   CYS A 224      -7.906  -1.508  14.987  1.00 85.15           O  
ATOM   3634  SG  CYS A 224      -9.415  -3.060  12.377  1.00 85.15           S  
ATOM   3635  HG  CYS A 224      -9.030  -1.821  12.697  1.00 85.15           H  
ATOM   3636  N   GLU A 225      -9.557  -2.175  16.314  1.00 86.02           N  
ATOM   3637  H   GLU A 225     -10.156  -2.938  16.597  1.00 86.02           H  
ATOM   3638  CA  GLU A 225      -9.856  -0.817  16.792  1.00 86.02           C  
ATOM   3639  HA  GLU A 225     -10.078  -0.191  15.927  1.00 86.02           H  
ATOM   3640  C   GLU A 225      -8.669  -0.176  17.529  1.00 86.02           C  
ATOM   3641  CB  GLU A 225     -11.104  -0.865  17.690  1.00 86.02           C  
ATOM   3642  HB2 GLU A 225     -11.911  -1.358  17.147  1.00 86.02           H  
ATOM   3643  HB3 GLU A 225     -10.877  -1.476  18.564  1.00 86.02           H  
ATOM   3644  O   GLU A 225      -8.461   1.032  17.407  1.00 86.02           O  
ATOM   3645  CG  GLU A 225     -11.610   0.504  18.181  1.00 86.02           C  
ATOM   3646  HG2 GLU A 225     -10.820   1.002  18.742  1.00 86.02           H  
ATOM   3647  HG3 GLU A 225     -12.424   0.325  18.884  1.00 86.02           H  
ATOM   3648  CD  GLU A 225     -12.135   1.437  17.072  1.00 86.02           C  
ATOM   3649  OE1 GLU A 225     -11.933   2.672  17.216  1.00 86.02           O  
ATOM   3650  OE2 GLU A 225     -12.800   0.954  16.124  1.00 86.02           O  
ATOM   3651  N   ALA A 226      -7.888  -0.964  18.277  1.00 86.62           N  
ATOM   3652  H   ALA A 226      -8.077  -1.957  18.290  1.00 86.62           H  
ATOM   3653  CA  ALA A 226      -6.711  -0.476  18.995  1.00 86.62           C  
ATOM   3654  HA  ALA A 226      -6.993   0.408  19.566  1.00 86.62           H  
ATOM   3655  C   ALA A 226      -5.593  -0.048  18.028  1.00 86.62           C  
ATOM   3656  CB  ALA A 226      -6.245  -1.549  19.987  1.00 86.62           C  
ATOM   3657  HB1 ALA A 226      -5.960  -2.458  19.459  1.00 86.62           H  
ATOM   3658  HB2 ALA A 226      -5.380  -1.184  20.542  1.00 86.62           H  
ATOM   3659  HB3 ALA A 226      -7.043  -1.780  20.693  1.00 86.62           H  
ATOM   3660  O   ALA A 226      -5.152   1.103  18.091  1.00 86.62           O  
ATOM   3661  N   SER A 227      -5.210  -0.920  17.088  1.00 84.03           N  
ATOM   3662  H   SER A 227      -5.638  -1.834  17.043  1.00 84.03           H  
ATOM   3663  CA  SER A 227      -4.205  -0.613  16.059  1.00 84.03           C  
ATOM   3664  HA  SER A 227      -3.285  -0.293  16.547  1.00 84.03           H  
ATOM   3665  C   SER A 227      -4.664   0.532  15.153  1.00 84.03           C  
ATOM   3666  CB  SER A 227      -3.875  -1.864  15.233  1.00 84.03           C  
ATOM   3667  HB2 SER A 227      -3.175  -1.592  14.442  1.00 84.03           H  
ATOM   3668  HB3 SER A 227      -3.391  -2.599  15.876  1.00 84.03           H  
ATOM   3669  O   SER A 227      -3.934   1.493  14.928  1.00 84.03           O  
ATOM   3670  OG  SER A 227      -5.035  -2.443  14.659  1.00 84.03           O  
ATOM   3671  HG  SER A 227      -4.726  -3.097  14.029  1.00 84.03           H  
ATOM   3672  N   GLU A 228      -5.928   0.539  14.732  1.00 87.67           N  
ATOM   3673  H   GLU A 228      -6.472  -0.302  14.862  1.00 87.67           H  
ATOM   3674  CA  GLU A 228      -6.478   1.625  13.923  1.00 87.67           C  
ATOM   3675  HA  GLU A 228      -5.826   1.766  13.061  1.00 87.67           H  
ATOM   3676  C   GLU A 228      -6.534   2.954  14.690  1.00 87.67           C  
ATOM   3677  CB  GLU A 228      -7.874   1.219  13.432  1.00 87.67           C  
ATOM   3678  HB2 GLU A 228      -7.804   0.287  12.872  1.00 87.67           H  
ATOM   3679  HB3 GLU A 228      -8.516   1.051  14.297  1.00 87.67           H  
ATOM   3680  O   GLU A 228      -6.363   4.028  14.112  1.00 87.67           O  
ATOM   3681  CG  GLU A 228      -8.544   2.277  12.549  1.00 87.67           C  
ATOM   3682  HG2 GLU A 228      -8.697   3.187  13.130  1.00 87.67           H  
ATOM   3683  HG3 GLU A 228      -9.538   1.913  12.290  1.00 87.67           H  
ATOM   3684  CD  GLU A 228      -7.771   2.610  11.267  1.00 87.67           C  
ATOM   3685  OE1 GLU A 228      -8.102   3.632  10.629  1.00 87.67           O  
ATOM   3686  OE2 GLU A 228      -6.875   1.865  10.832  1.00 87.67           O  
ATOM   3687  N   ARG A 229      -6.783   2.942  16.005  1.00 88.81           N  
ATOM   3688  H   ARG A 229      -6.908   2.045  16.452  1.00 88.81           H  
ATOM   3689  CA  ARG A 229      -6.682   4.154  16.837  1.00 88.81           C  
ATOM   3690  HA  ARG A 229      -7.260   4.961  16.387  1.00 88.81           H  
ATOM   3691  C   ARG A 229      -5.247   4.669  16.890  1.00 88.81           C  
ATOM   3692  CB  ARG A 229      -7.234   3.872  18.237  1.00 88.81           C  
ATOM   3693  HB2 ARG A 229      -8.217   3.411  18.135  1.00 88.81           H  
ATOM   3694  HB3 ARG A 229      -6.578   3.173  18.757  1.00 88.81           H  
ATOM   3695  O   ARG A 229      -5.063   5.883  16.787  1.00 88.81           O  
ATOM   3696  CG  ARG A 229      -7.383   5.153  19.072  1.00 88.81           C  
ATOM   3697  HG2 ARG A 229      -6.418   5.653  19.158  1.00 88.81           H  
ATOM   3698  HG3 ARG A 229      -8.085   5.828  18.582  1.00 88.81           H  
ATOM   3699  CD  ARG A 229      -7.882   4.831  20.484  1.00 88.81           C  
ATOM   3700  HD2 ARG A 229      -7.964   5.760  21.048  1.00 88.81           H  
ATOM   3701  HD3 ARG A 229      -7.139   4.198  20.969  1.00 88.81           H  
ATOM   3702  NE  ARG A 229      -9.194   4.155  20.460  1.00 88.81           N  
ATOM   3703  HE  ARG A 229      -9.774   4.311  19.648  1.00 88.81           H  
ATOM   3704  NH1 ARG A 229      -9.005   3.004  22.444  1.00 88.81           N  
ATOM   3705 HH11 ARG A 229      -9.380   2.354  23.119  1.00 88.81           H  
ATOM   3706 HH12 ARG A 229      -8.109   3.436  22.618  1.00 88.81           H  
ATOM   3707  NH2 ARG A 229     -10.809   2.724  21.156  1.00 88.81           N  
ATOM   3708 HH21 ARG A 229     -11.295   2.856  20.281  1.00 88.81           H  
ATOM   3709 HH22 ARG A 229     -11.159   2.065  21.838  1.00 88.81           H  
ATOM   3710  CZ  ARG A 229      -9.659   3.302  21.354  1.00 88.81           C  
ATOM   3711  N   HIS A 230      -4.266   3.774  17.003  1.00 87.44           N  
ATOM   3712  H   HIS A 230      -4.501   2.794  17.073  1.00 87.44           H  
ATOM   3713  CA  HIS A 230      -2.850   4.130  16.949  1.00 87.44           C  
ATOM   3714  HA  HIS A 230      -2.643   4.847  17.744  1.00 87.44           H  
ATOM   3715  C   HIS A 230      -2.508   4.811  15.618  1.00 87.44           C  
ATOM   3716  CB  HIS A 230      -1.970   2.894  17.193  1.00 87.44           C  
ATOM   3717  HB2 HIS A 230      -2.310   2.371  18.087  1.00 87.44           H  
ATOM   3718  HB3 HIS A 230      -2.022   2.200  16.354  1.00 87.44           H  
ATOM   3719  O   HIS A 230      -2.100   5.975  15.607  1.00 87.44           O  
ATOM   3720  CG  HIS A 230      -0.534   3.297  17.385  1.00 87.44           C  
ATOM   3721  CD2 HIS A 230       0.409   3.530  16.415  1.00 87.44           C  
ATOM   3722  HD2 HIS A 230       0.295   3.372  15.353  1.00 87.44           H  
ATOM   3723  ND1 HIS A 230       0.050   3.578  18.595  1.00 87.44           N  
ATOM   3724  HD1 HIS A 230      -0.273   3.227  19.485  1.00 87.44           H  
ATOM   3725  CE1 HIS A 230       1.308   3.976  18.360  1.00 87.44           C  
ATOM   3726  HE1 HIS A 230       2.051   4.146  19.125  1.00 87.44           H  
ATOM   3727  NE2 HIS A 230       1.544   4.064  17.048  1.00 87.44           N  
ATOM   3728  N   ILE A 231      -2.802   4.143  14.497  1.00 86.52           N  
ATOM   3729  H   ILE A 231      -3.095   3.182  14.592  1.00 86.52           H  
ATOM   3730  CA  ILE A 231      -2.552   4.650  13.141  1.00 86.52           C  
ATOM   3731  HA  ILE A 231      -1.480   4.804  13.020  1.00 86.52           H  
ATOM   3732  C   ILE A 231      -3.239   6.005  12.925  1.00 86.52           C  
ATOM   3733  CB  ILE A 231      -3.005   3.604  12.094  1.00 86.52           C  
ATOM   3734  HB  ILE A 231      -4.035   3.321  12.310  1.00 86.52           H  
ATOM   3735  O   ILE A 231      -2.613   6.954  12.455  1.00 86.52           O  
ATOM   3736  CG1 ILE A 231      -2.118   2.340  12.171  1.00 86.52           C  
ATOM   3737 HG12 ILE A 231      -2.023   2.014  13.207  1.00 86.52           H  
ATOM   3738 HG13 ILE A 231      -1.116   2.576  11.814  1.00 86.52           H  
ATOM   3739  CG2 ILE A 231      -2.958   4.196  10.672  1.00 86.52           C  
ATOM   3740 HG21 ILE A 231      -1.959   4.578  10.463  1.00 86.52           H  
ATOM   3741 HG22 ILE A 231      -3.693   4.993  10.565  1.00 86.52           H  
ATOM   3742 HG23 ILE A 231      -3.197   3.432   9.932  1.00 86.52           H  
ATOM   3743  CD1 ILE A 231      -2.665   1.149  11.372  1.00 86.52           C  
ATOM   3744 HD11 ILE A 231      -3.699   0.951  11.656  1.00 86.52           H  
ATOM   3745 HD12 ILE A 231      -2.606   1.340  10.300  1.00 86.52           H  
ATOM   3746 HD13 ILE A 231      -2.064   0.268  11.593  1.00 86.52           H  
ATOM   3747  N   ARG A 232      -4.512   6.154  13.319  1.00 88.74           N  
ATOM   3748  H   ARG A 232      -4.988   5.340  13.679  1.00 88.74           H  
ATOM   3749  CA  ARG A 232      -5.237   7.434  13.206  1.00 88.74           C  
ATOM   3750  HA  ARG A 232      -5.243   7.747  12.162  1.00 88.74           H  
ATOM   3751  C   ARG A 232      -4.555   8.557  13.979  1.00 88.74           C  
ATOM   3752  CB  ARG A 232      -6.677   7.287  13.710  1.00 88.74           C  
ATOM   3753  HB2 ARG A 232      -7.093   8.278  13.887  1.00 88.74           H  
ATOM   3754  HB3 ARG A 232      -6.666   6.753  14.660  1.00 88.74           H  
ATOM   3755  O   ARG A 232      -4.432   9.661  13.452  1.00 88.74           O  
ATOM   3756  CG  ARG A 232      -7.589   6.572  12.703  1.00 88.74           C  
ATOM   3757  HG2 ARG A 232      -7.176   5.604  12.420  1.00 88.74           H  
ATOM   3758  HG3 ARG A 232      -7.655   7.177  11.798  1.00 88.74           H  
ATOM   3759  CD  ARG A 232      -9.003   6.390  13.273  1.00 88.74           C  
ATOM   3760  HD2 ARG A 232      -9.606   5.916  12.499  1.00 88.74           H  
ATOM   3761  HD3 ARG A 232      -9.422   7.369  13.506  1.00 88.74           H  
ATOM   3762  NE  ARG A 232      -9.020   5.530  14.470  1.00 88.74           N  
ATOM   3763  HE  ARG A 232      -8.204   4.946  14.578  1.00 88.74           H  
ATOM   3764  NH1 ARG A 232     -11.201   5.884  15.143  1.00 88.74           N  
ATOM   3765 HH11 ARG A 232     -11.951   5.631  15.770  1.00 88.74           H  
ATOM   3766 HH12 ARG A 232     -11.298   6.682  14.531  1.00 88.74           H  
ATOM   3767  NH2 ARG A 232      -9.984   4.336  16.156  1.00 88.74           N  
ATOM   3768 HH21 ARG A 232      -9.164   3.747  16.190  1.00 88.74           H  
ATOM   3769 HH22 ARG A 232     -10.822   3.921  16.536  1.00 88.74           H  
ATOM   3770  CZ  ARG A 232     -10.061   5.264  15.246  1.00 88.74           C  
ATOM   3771  N   ARG A 233      -4.121   8.302  15.218  1.00 90.06           N  
ATOM   3772  H   ARG A 233      -4.227   7.362  15.574  1.00 90.06           H  
ATOM   3773  CA  ARG A 233      -3.425   9.301  16.042  1.00 90.06           C  
ATOM   3774  HA  ARG A 233      -4.048  10.191  16.130  1.00 90.06           H  
ATOM   3775  C   ARG A 233      -2.129   9.744  15.367  1.00 90.06           C  
ATOM   3776  CB  ARG A 233      -3.174   8.723  17.442  1.00 90.06           C  
ATOM   3777  HB2 ARG A 233      -2.504   7.865  17.374  1.00 90.06           H  
ATOM   3778  HB3 ARG A 233      -4.123   8.384  17.859  1.00 90.06           H  
ATOM   3779  O   ARG A 233      -1.893  10.942  15.232  1.00 90.06           O  
ATOM   3780  CG  ARG A 233      -2.562   9.767  18.385  1.00 90.06           C  
ATOM   3781  HG2 ARG A 233      -1.605  10.111  17.993  1.00 90.06           H  
ATOM   3782  HG3 ARG A 233      -3.237  10.619  18.466  1.00 90.06           H  
ATOM   3783  CD  ARG A 233      -2.335   9.164  19.773  1.00 90.06           C  
ATOM   3784  HD2 ARG A 233      -1.616   8.349  19.692  1.00 90.06           H  
ATOM   3785  HD3 ARG A 233      -3.282   8.766  20.140  1.00 90.06           H  
ATOM   3786  NE  ARG A 233      -1.829  10.178  20.714  1.00 90.06           N  
ATOM   3787  HE  ARG A 233      -1.554  11.066  20.320  1.00 90.06           H  
ATOM   3788  NH1 ARG A 233      -2.038   8.939  22.642  1.00 90.06           N  
ATOM   3789 HH11 ARG A 233      -2.314   8.133  22.100  1.00 90.06           H  
ATOM   3790 HH12 ARG A 233      -1.909   8.860  23.641  1.00 90.06           H  
ATOM   3791  NH2 ARG A 233      -1.277  11.029  22.756  1.00 90.06           N  
ATOM   3792 HH21 ARG A 233      -1.172  10.922  23.755  1.00 90.06           H  
ATOM   3793 HH22 ARG A 233      -1.033  11.914  22.334  1.00 90.06           H  
ATOM   3794  CZ  ARG A 233      -1.717  10.044  22.026  1.00 90.06           C  
ATOM   3795  N   ARG A 234      -1.341   8.784  14.884  1.00 89.33           N  
ATOM   3796  H   ARG A 234      -1.630   7.827  15.031  1.00 89.33           H  
ATOM   3797  CA  ARG A 234      -0.089   9.014  14.156  1.00 89.33           C  
ATOM   3798  HA  ARG A 234       0.589   9.613  14.762  1.00 89.33           H  
ATOM   3799  C   ARG A 234      -0.312   9.824  12.878  1.00 89.33           C  
ATOM   3800  CB  ARG A 234       0.545   7.640  13.874  1.00 89.33           C  
ATOM   3801  HB2 ARG A 234      -0.201   6.981  13.431  1.00 89.33           H  
ATOM   3802  HB3 ARG A 234       1.343   7.734  13.137  1.00 89.33           H  
ATOM   3803  O   ARG A 234       0.306  10.870  12.711  1.00 89.33           O  
ATOM   3804  CG  ARG A 234       1.120   6.941  15.115  1.00 89.33           C  
ATOM   3805  HG2 ARG A 234       0.337   6.795  15.859  1.00 89.33           H  
ATOM   3806  HG3 ARG A 234       1.472   5.958  14.803  1.00 89.33           H  
ATOM   3807  CD  ARG A 234       2.287   7.692  15.763  1.00 89.33           C  
ATOM   3808  HD2 ARG A 234       3.035   7.906  15.000  1.00 89.33           H  
ATOM   3809  HD3 ARG A 234       1.927   8.627  16.193  1.00 89.33           H  
ATOM   3810  NE  ARG A 234       2.893   6.862  16.815  1.00 89.33           N  
ATOM   3811  HE  ARG A 234       2.590   5.899  16.843  1.00 89.33           H  
ATOM   3812  NH1 ARG A 234       4.447   8.370  17.597  1.00 89.33           N  
ATOM   3813 HH11 ARG A 234       5.265   8.543  18.165  1.00 89.33           H  
ATOM   3814 HH12 ARG A 234       4.199   9.009  16.855  1.00 89.33           H  
ATOM   3815  NH2 ARG A 234       4.364   6.299  18.439  1.00 89.33           N  
ATOM   3816 HH21 ARG A 234       5.194   6.484  18.985  1.00 89.33           H  
ATOM   3817 HH22 ARG A 234       4.098   5.334  18.302  1.00 89.33           H  
ATOM   3818  CZ  ARG A 234       3.892   7.187  17.615  1.00 89.33           C  
ATOM   3819  N   LEU A 235      -1.269   9.430  12.038  1.00 89.73           N  
ATOM   3820  H   LEU A 235      -1.721   8.546  12.221  1.00 89.73           H  
ATOM   3821  CA  LEU A 235      -1.620  10.164  10.818  1.00 89.73           C  
ATOM   3822  HA  LEU A 235      -0.729  10.249  10.195  1.00 89.73           H  
ATOM   3823  C   LEU A 235      -2.084  11.598  11.108  1.00 89.73           C  
ATOM   3824  CB  LEU A 235      -2.711   9.399  10.050  1.00 89.73           C  
ATOM   3825  HB2 LEU A 235      -3.508   9.145  10.748  1.00 89.73           H  
ATOM   3826  HB3 LEU A 235      -3.134  10.058   9.292  1.00 89.73           H  
ATOM   3827  O   LEU A 235      -1.691  12.518  10.395  1.00 89.73           O  
ATOM   3828  CG  LEU A 235      -2.225   8.118   9.347  1.00 89.73           C  
ATOM   3829  HG  LEU A 235      -1.669   7.494  10.047  1.00 89.73           H  
ATOM   3830  CD1 LEU A 235      -3.443   7.341   8.843  1.00 89.73           C  
ATOM   3831 HD11 LEU A 235      -3.110   6.416   8.371  1.00 89.73           H  
ATOM   3832 HD12 LEU A 235      -3.995   7.937   8.117  1.00 89.73           H  
ATOM   3833 HD13 LEU A 235      -4.091   7.095   9.684  1.00 89.73           H  
ATOM   3834  CD2 LEU A 235      -1.340   8.425   8.138  1.00 89.73           C  
ATOM   3835 HD21 LEU A 235      -0.986   7.492   7.700  1.00 89.73           H  
ATOM   3836 HD22 LEU A 235      -1.905   8.981   7.390  1.00 89.73           H  
ATOM   3837 HD23 LEU A 235      -0.471   9.011   8.437  1.00 89.73           H  
ATOM   3838  N   ARG A 236      -2.876  11.824  12.166  1.00 91.63           N  
ATOM   3839  H   ARG A 236      -3.188  11.030  12.708  1.00 91.63           H  
ATOM   3840  CA  ARG A 236      -3.262  13.184  12.587  1.00 91.63           C  
ATOM   3841  HA  ARG A 236      -3.706  13.712  11.743  1.00 91.63           H  
ATOM   3842  C   ARG A 236      -2.042  14.013  12.986  1.00 91.63           C  
ATOM   3843  CB  ARG A 236      -4.272  13.141  13.740  1.00 91.63           C  
ATOM   3844  HB2 ARG A 236      -3.918  12.458  14.513  1.00 91.63           H  
ATOM   3845  HB3 ARG A 236      -4.336  14.138  14.176  1.00 91.63           H  
ATOM   3846  O   ARG A 236      -1.912  15.144  12.529  1.00 91.63           O  
ATOM   3847  CG  ARG A 236      -5.682  12.728  13.293  1.00 91.63           C  
ATOM   3848  HG2 ARG A 236      -6.048  13.440  12.553  1.00 91.63           H  
ATOM   3849  HG3 ARG A 236      -5.669  11.734  12.846  1.00 91.63           H  
ATOM   3850  CD  ARG A 236      -6.610  12.746  14.511  1.00 91.63           C  
ATOM   3851  HD2 ARG A 236      -6.215  12.058  15.259  1.00 91.63           H  
ATOM   3852  HD3 ARG A 236      -6.588  13.754  14.924  1.00 91.63           H  
ATOM   3853  NE  ARG A 236      -8.003  12.358  14.192  1.00 91.63           N  
ATOM   3854  HE  ARG A 236      -8.160  11.743  13.407  1.00 91.63           H  
ATOM   3855  NH1 ARG A 236      -8.994  13.514  15.912  1.00 91.63           N  
ATOM   3856 HH11 ARG A 236      -8.097  13.904  16.165  1.00 91.63           H  
ATOM   3857 HH12 ARG A 236      -9.826  13.768  16.425  1.00 91.63           H  
ATOM   3858  NH2 ARG A 236     -10.264  12.264  14.620  1.00 91.63           N  
ATOM   3859 HH21 ARG A 236     -11.054  12.487  15.208  1.00 91.63           H  
ATOM   3860 HH22 ARG A 236     -10.488  11.570  13.922  1.00 91.63           H  
ATOM   3861  CZ  ARG A 236      -9.073  12.706  14.892  1.00 91.63           C  
ATOM   3862  N   HIS A 237      -1.132  13.440  13.775  1.00 91.24           N  
ATOM   3863  H   HIS A 237      -1.290  12.494  14.093  1.00 91.24           H  
ATOM   3864  CA  HIS A 237       0.109  14.111  14.163  1.00 91.24           C  
ATOM   3865  HA  HIS A 237      -0.144  15.055  14.646  1.00 91.24           H  
ATOM   3866  C   HIS A 237       0.981  14.446  12.944  1.00 91.24           C  
ATOM   3867  CB  HIS A 237       0.897  13.245  15.155  1.00 91.24           C  
ATOM   3868  HB2 HIS A 237       1.921  13.619  15.184  1.00 91.24           H  
ATOM   3869  HB3 HIS A 237       0.944  12.218  14.794  1.00 91.24           H  
ATOM   3870  O   HIS A 237       1.494  15.557  12.852  1.00 91.24           O  
ATOM   3871  CG  HIS A 237       0.387  13.235  16.575  1.00 91.24           C  
ATOM   3872  CD2 HIS A 237      -0.911  13.262  17.019  1.00 91.24           C  
ATOM   3873  HD2 HIS A 237      -1.794  13.309  16.398  1.00 91.24           H  
ATOM   3874  ND1 HIS A 237       1.186  13.161  17.691  1.00 91.24           N  
ATOM   3875  HD1 HIS A 237       2.194  13.218  17.703  1.00 91.24           H  
ATOM   3876  CE1 HIS A 237       0.396  13.151  18.775  1.00 91.24           C  
ATOM   3877  HE1 HIS A 237       0.755  13.155  19.794  1.00 91.24           H  
ATOM   3878  NE2 HIS A 237      -0.898  13.177  18.418  1.00 91.24           N  
ATOM   3879  N   TYR A 238       1.094  13.537  11.975  1.00 92.27           N  
ATOM   3880  H   TYR A 238       0.724  12.610  12.130  1.00 92.27           H  
ATOM   3881  CA  TYR A 238       1.782  13.807  10.713  1.00 92.27           C  
ATOM   3882  HA  TYR A 238       2.814  14.091  10.919  1.00 92.27           H  
ATOM   3883  C   TYR A 238       1.125  14.949   9.932  1.00 92.27           C  
ATOM   3884  CB  TYR A 238       1.798  12.533   9.866  1.00 92.27           C  
ATOM   3885  HB2 TYR A 238       2.419  11.800  10.382  1.00 92.27           H  
ATOM   3886  HB3 TYR A 238       0.791  12.125   9.773  1.00 92.27           H  
ATOM   3887  O   TYR A 238       1.792  15.859   9.441  1.00 92.27           O  
ATOM   3888  CG  TYR A 238       2.375  12.752   8.488  1.00 92.27           C  
ATOM   3889  CD1 TYR A 238       1.537  13.021   7.388  1.00 92.27           C  
ATOM   3890  HD1 TYR A 238       0.464  13.009   7.513  1.00 92.27           H  
ATOM   3891  CD2 TYR A 238       3.770  12.757   8.332  1.00 92.27           C  
ATOM   3892  HD2 TYR A 238       4.416  12.542   9.169  1.00 92.27           H  
ATOM   3893  CE1 TYR A 238       2.107  13.305   6.131  1.00 92.27           C  
ATOM   3894  HE1 TYR A 238       1.488  13.499   5.268  1.00 92.27           H  
ATOM   3895  CE2 TYR A 238       4.340  13.047   7.087  1.00 92.27           C  
ATOM   3896  HE2 TYR A 238       5.416  13.077   6.993  1.00 92.27           H  
ATOM   3897  OH  TYR A 238       4.072  13.603   4.788  1.00 92.27           O  
ATOM   3898  HH  TYR A 238       5.020  13.453   4.824  1.00 92.27           H  
ATOM   3899  CZ  TYR A 238       3.510  13.315   5.985  1.00 92.27           C  
ATOM   3900  N   VAL A 239      -0.203  14.943   9.811  1.00 91.71           N  
ATOM   3901  H   VAL A 239      -0.722  14.174  10.211  1.00 91.71           H  
ATOM   3902  CA  VAL A 239      -0.909  15.966   9.033  1.00 91.71           C  
ATOM   3903  HA  VAL A 239      -0.411  16.046   8.067  1.00 91.71           H  
ATOM   3904  C   VAL A 239      -0.786  17.347   9.677  1.00 91.71           C  
ATOM   3905  CB  VAL A 239      -2.364  15.544   8.759  1.00 91.71           C  
ATOM   3906  HB  VAL A 239      -2.834  15.198   9.680  1.00 91.71           H  
ATOM   3907  O   VAL A 239      -0.508  18.302   8.947  1.00 91.71           O  
ATOM   3908  CG1 VAL A 239      -3.209  16.681   8.171  1.00 91.71           C  
ATOM   3909 HG11 VAL A 239      -3.344  17.469   8.912  1.00 91.71           H  
ATOM   3910 HG12 VAL A 239      -4.196  16.309   7.898  1.00 91.71           H  
ATOM   3911 HG13 VAL A 239      -2.727  17.095   7.286  1.00 91.71           H  
ATOM   3912  CG2 VAL A 239      -2.352  14.405   7.725  1.00 91.71           C  
ATOM   3913 HG21 VAL A 239      -3.367  14.105   7.468  1.00 91.71           H  
ATOM   3914 HG22 VAL A 239      -1.832  13.534   8.123  1.00 91.71           H  
ATOM   3915 HG23 VAL A 239      -1.843  14.728   6.816  1.00 91.71           H  
ATOM   3916  N   TRP A 240      -0.938  17.446  11.001  1.00 91.71           N  
ATOM   3917  H   TRP A 240      -1.173  16.612  11.521  1.00 91.71           H  
ATOM   3918  CA  TRP A 240      -0.911  18.712  11.742  1.00 91.71           C  
ATOM   3919  HA  TRP A 240      -1.387  19.491  11.145  1.00 91.71           H  
ATOM   3920  C   TRP A 240       0.497  19.229  12.037  1.00 91.71           C  
ATOM   3921  CB  TRP A 240      -1.713  18.551  13.042  1.00 91.71           C  
ATOM   3922  HB2 TRP A 240      -1.616  19.470  13.620  1.00 91.71           H  
ATOM   3923  HB3 TRP A 240      -1.269  17.750  13.633  1.00 91.71           H  
ATOM   3924  O   TRP A 240       0.744  20.417  11.868  1.00 91.71           O  
ATOM   3925  CG  TRP A 240      -3.179  18.271  12.884  1.00 91.71           C  
ATOM   3926  CD1 TRP A 240      -3.941  18.593  11.812  1.00 91.71           C  
ATOM   3927  HD1 TRP A 240      -3.580  19.098  10.928  1.00 91.71           H  
ATOM   3928  CD2 TRP A 240      -4.096  17.678  13.854  1.00 91.71           C  
ATOM   3929  CE2 TRP A 240      -5.408  17.674  13.291  1.00 91.71           C  
ATOM   3930  CE3 TRP A 240      -3.963  17.183  15.170  1.00 91.71           C  
ATOM   3931  HE3 TRP A 240      -2.991  17.211  15.640  1.00 91.71           H  
ATOM   3932  NE1 TRP A 240      -5.252  18.231  12.042  1.00 91.71           N  
ATOM   3933  HE1 TRP A 240      -6.006  18.453  11.407  1.00 91.71           H  
ATOM   3934  CH2 TRP A 240      -6.364  16.742  15.309  1.00 91.71           C  
ATOM   3935  HH2 TRP A 240      -7.224  16.443  15.890  1.00 91.71           H  
ATOM   3936  CZ2 TRP A 240      -6.530  17.210  13.994  1.00 91.71           C  
ATOM   3937  HZ2 TRP A 240      -7.512  17.266  13.547  1.00 91.71           H  
ATOM   3938  CZ3 TRP A 240      -5.083  16.723  15.890  1.00 91.71           C  
ATOM   3939  HZ3 TRP A 240      -4.959  16.401  16.914  1.00 91.71           H  
ATOM   3940  N   TYR A 241       1.420  18.351  12.429  1.00 92.70           N  
ATOM   3941  H   TYR A 241       1.144  17.387  12.555  1.00 92.70           H  
ATOM   3942  CA  TYR A 241       2.742  18.732  12.941  1.00 92.70           C  
ATOM   3943  HA  TYR A 241       2.817  19.819  12.977  1.00 92.70           H  
ATOM   3944  C   TYR A 241       3.909  18.251  12.071  1.00 92.70           C  
ATOM   3945  CB  TYR A 241       2.890  18.214  14.379  1.00 92.70           C  
ATOM   3946  HB2 TYR A 241       3.829  18.581  14.794  1.00 92.70           H  
ATOM   3947  HB3 TYR A 241       2.947  17.126  14.348  1.00 92.70           H  
ATOM   3948  O   TYR A 241       5.057  18.512  12.407  1.00 92.70           O  
ATOM   3949  CG  TYR A 241       1.774  18.608  15.323  1.00 92.70           C  
ATOM   3950  CD1 TYR A 241       1.607  19.954  15.695  1.00 92.70           C  
ATOM   3951  HD1 TYR A 241       2.276  20.709  15.307  1.00 92.70           H  
ATOM   3952  CD2 TYR A 241       0.912  17.621  15.838  1.00 92.70           C  
ATOM   3953  HD2 TYR A 241       1.071  16.585  15.577  1.00 92.70           H  
ATOM   3954  CE1 TYR A 241       0.576  20.318  16.580  1.00 92.70           C  
ATOM   3955  HE1 TYR A 241       0.456  21.352  16.869  1.00 92.70           H  
ATOM   3956  CE2 TYR A 241      -0.127  17.981  16.716  1.00 92.70           C  
ATOM   3957  HE2 TYR A 241      -0.784  17.233  17.134  1.00 92.70           H  
ATOM   3958  OH  TYR A 241      -1.292  19.668  17.946  1.00 92.70           O  
ATOM   3959  HH  TYR A 241      -1.275  20.603  18.160  1.00 92.70           H  
ATOM   3960  CZ  TYR A 241      -0.294  19.330  17.090  1.00 92.70           C  
ATOM   3961  N   LYS A 242       3.643  17.530  10.969  1.00 90.10           N  
ATOM   3962  H   LYS A 242       2.676  17.322  10.769  1.00 90.10           H  
ATOM   3963  CA  LYS A 242       4.672  16.944  10.079  1.00 90.10           C  
ATOM   3964  HA  LYS A 242       4.173  16.279   9.374  1.00 90.10           H  
ATOM   3965  C   LYS A 242       5.640  15.995  10.787  1.00 90.10           C  
ATOM   3966  CB  LYS A 242       5.398  18.037   9.263  1.00 90.10           C  
ATOM   3967  HB2 LYS A 242       6.036  18.614   9.933  1.00 90.10           H  
ATOM   3968  HB3 LYS A 242       6.047  17.560   8.528  1.00 90.10           H  
ATOM   3969  O   LYS A 242       6.750  15.778  10.315  1.00 90.10           O  
ATOM   3970  CG  LYS A 242       4.468  19.012   8.527  1.00 90.10           C  
ATOM   3971  HG2 LYS A 242       3.851  19.534   9.259  1.00 90.10           H  
ATOM   3972  HG3 LYS A 242       5.075  19.759   8.014  1.00 90.10           H  
ATOM   3973  CD  LYS A 242       3.577  18.307   7.499  1.00 90.10           C  
ATOM   3974  HD2 LYS A 242       4.168  18.006   6.633  1.00 90.10           H  
ATOM   3975  HD3 LYS A 242       3.134  17.418   7.948  1.00 90.10           H  
ATOM   3976  CE  LYS A 242       2.453  19.253   7.089  1.00 90.10           C  
ATOM   3977  HE2 LYS A 242       2.160  19.814   7.977  1.00 90.10           H  
ATOM   3978  HE3 LYS A 242       2.808  19.966   6.345  1.00 90.10           H  
ATOM   3979  NZ  LYS A 242       1.286  18.481   6.617  1.00 90.10           N  
ATOM   3980  HZ1 LYS A 242       1.236  17.630   7.158  1.00 90.10           H  
ATOM   3981  HZ2 LYS A 242       1.352  18.275   5.630  1.00 90.10           H  
ATOM   3982  HZ3 LYS A 242       0.442  18.988   6.841  1.00 90.10           H  
ATOM   3983  N   LEU A 243       5.193  15.392  11.889  1.00 89.70           N  
ATOM   3984  H   LEU A 243       4.268  15.626  12.219  1.00 89.70           H  
ATOM   3985  CA  LEU A 243       5.982  14.414  12.626  1.00 89.70           C  
ATOM   3986  HA  LEU A 243       6.986  14.823  12.737  1.00 89.70           H  
ATOM   3987  C   LEU A 243       6.051  13.088  11.853  1.00 89.70           C  
ATOM   3988  CB  LEU A 243       5.401  14.205  14.030  1.00 89.70           C  
ATOM   3989  HB2 LEU A 243       5.946  13.393  14.512  1.00 89.70           H  
ATOM   3990  HB3 LEU A 243       4.358  13.901  13.934  1.00 89.70           H  
ATOM   3991  O   LEU A 243       4.992  12.587  11.459  1.00 89.70           O  
ATOM   3992  CG  LEU A 243       5.488  15.453  14.923  1.00 89.70           C  
ATOM   3993  HG  LEU A 243       4.967  16.279  14.438  1.00 89.70           H  
ATOM   3994  CD1 LEU A 243       4.796  15.160  16.254  1.00 89.70           C  
ATOM   3995 HD11 LEU A 243       5.307  14.346  16.767  1.00 89.70           H  
ATOM   3996 HD12 LEU A 243       3.752  14.900  16.077  1.00 89.70           H  
ATOM   3997 HD13 LEU A 243       4.830  16.052  16.880  1.00 89.70           H  
ATOM   3998  CD2 LEU A 243       6.924  15.895  15.200  1.00 89.70           C  
ATOM   3999 HD21 LEU A 243       6.927  16.710  15.924  1.00 89.70           H  
ATOM   4000 HD22 LEU A 243       7.388  16.270  14.288  1.00 89.70           H  
ATOM   4001 HD23 LEU A 243       7.510  15.065  15.595  1.00 89.70           H  
ATOM   4002  N   PRO A 244       7.247  12.503  11.667  1.00 87.20           N  
ATOM   4003  CA  PRO A 244       7.407  11.204  11.024  1.00 87.20           C  
ATOM   4004  HA  PRO A 244       7.039  11.280  10.001  1.00 87.20           H  
ATOM   4005  C   PRO A 244       6.648  10.092  11.761  1.00 87.20           C  
ATOM   4006  CB  PRO A 244       8.916  10.934  10.995  1.00 87.20           C  
ATOM   4007  HB2 PRO A 244       9.206  10.340  11.861  1.00 87.20           H  
ATOM   4008  HB3 PRO A 244       9.221  10.437  10.074  1.00 87.20           H  
ATOM   4009  O   PRO A 244       6.427  10.160  12.975  1.00 87.20           O  
ATOM   4010  CG  PRO A 244       9.548  12.317  11.141  1.00 87.20           C  
ATOM   4011  HG2 PRO A 244      10.533  12.268  11.604  1.00 87.20           H  
ATOM   4012  HG3 PRO A 244       9.599  12.827  10.179  1.00 87.20           H  
ATOM   4013  CD  PRO A 244       8.549  13.060  12.008  1.00 87.20           C  
ATOM   4014  HD2 PRO A 244       8.618  14.124  11.780  1.00 87.20           H  
ATOM   4015  HD3 PRO A 244       8.761  12.877  13.062  1.00 87.20           H  
ATOM   4016  N   LEU A 245       6.252   9.047  11.035  1.00 86.84           N  
ATOM   4017  H   LEU A 245       6.495   9.031  10.055  1.00 86.84           H  
ATOM   4018  CA  LEU A 245       5.550   7.895  11.595  1.00 86.84           C  
ATOM   4019  HA  LEU A 245       5.126   8.165  12.562  1.00 86.84           H  
ATOM   4020  C   LEU A 245       6.506   6.728  11.814  1.00 86.84           C  
ATOM   4021  CB  LEU A 245       4.400   7.449  10.682  1.00 86.84           C  
ATOM   4022  HB2 LEU A 245       4.803   6.918   9.820  1.00 86.84           H  
ATOM   4023  HB3 LEU A 245       3.829   6.732  11.271  1.00 86.84           H  
ATOM   4024  O   LEU A 245       7.090   6.260  10.845  1.00 86.84           O  
ATOM   4025  CG  LEU A 245       3.449   8.540  10.180  1.00 86.84           C  
ATOM   4026  HG  LEU A 245       3.970   9.199   9.485  1.00 86.84           H  
ATOM   4027  CD1 LEU A 245       2.270   7.905   9.442  1.00 86.84           C  
ATOM   4028 HD11 LEU A 245       1.654   7.332  10.135  1.00 86.84           H  
ATOM   4029 HD12 LEU A 245       1.675   8.698   8.989  1.00 86.84           H  
ATOM   4030 HD13 LEU A 245       2.642   7.242   8.661  1.00 86.84           H  
ATOM   4031  CD2 LEU A 245       2.916   9.365  11.348  1.00 86.84           C  
ATOM   4032 HD21 LEU A 245       3.610  10.183  11.542  1.00 86.84           H  
ATOM   4033 HD22 LEU A 245       2.871   8.759  12.252  1.00 86.84           H  
ATOM   4034 HD23 LEU A 245       1.935   9.772  11.105  1.00 86.84           H  
ATOM   4035  N   CYS A 246       6.627   6.239  13.049  1.00 82.93           N  
ATOM   4036  H   CYS A 246       6.086   6.639  13.802  1.00 82.93           H  
ATOM   4037  CA  CYS A 246       7.389   5.022  13.326  1.00 82.93           C  
ATOM   4038  HA  CYS A 246       8.319   5.082  12.762  1.00 82.93           H  
ATOM   4039  C   CYS A 246       6.597   3.781  12.887  1.00 82.93           C  
ATOM   4040  CB  CYS A 246       7.770   4.939  14.807  1.00 82.93           C  
ATOM   4041  HB2 CYS A 246       6.888   4.718  15.408  1.00 82.93           H  
ATOM   4042  HB3 CYS A 246       8.230   5.873  15.130  1.00 82.93           H  
ATOM   4043  O   CYS A 246       5.406   3.710  13.184  1.00 82.93           O  
ATOM   4044  SG  CYS A 246       8.980   3.601  14.996  1.00 82.93           S  
ATOM   4045  HG  CYS A 246       9.293   3.747  16.287  1.00 82.93           H  
ATOM   4046  N   THR A 247       7.242   2.829  12.215  1.00 77.37           N  
ATOM   4047  H   THR A 247       8.206   2.997  11.966  1.00 77.37           H  
ATOM   4048  CA  THR A 247       6.647   1.564  11.753  1.00 77.37           C  
ATOM   4049  HA  THR A 247       5.562   1.626  11.838  1.00 77.37           H  
ATOM   4050  C   THR A 247       7.058   0.349  12.591  1.00 77.37           C  
ATOM   4051  CB  THR A 247       6.984   1.303  10.275  1.00 77.37           C  
ATOM   4052  HB  THR A 247       6.615   0.320   9.984  1.00 77.37           H  
ATOM   4053  O   THR A 247       6.416  -0.687  12.470  1.00 77.37           O  
ATOM   4054  CG2 THR A 247       6.357   2.350   9.355  1.00 77.37           C  
ATOM   4055 HG21 THR A 247       5.274   2.337   9.477  1.00 77.37           H  
ATOM   4056 HG22 THR A 247       6.736   3.339   9.616  1.00 77.37           H  
ATOM   4057 HG23 THR A 247       6.606   2.122   8.319  1.00 77.37           H  
ATOM   4058  OG1 THR A 247       8.380   1.357  10.076  1.00 77.37           O  
ATOM   4059  HG1 THR A 247       8.575   1.312   9.137  1.00 77.37           H  
ATOM   4060  N   GLU A 248       8.075   0.451  13.461  1.00 66.51           N  
ATOM   4061  H   GLU A 248       8.588   1.320  13.507  1.00 66.51           H  
ATOM   4062  CA  GLU A 248       8.569  -0.679  14.282  1.00 66.51           C  
ATOM   4063  HA  GLU A 248       8.743  -1.548  13.648  1.00 66.51           H  
ATOM   4064  C   GLU A 248       7.598  -1.119  15.380  1.00 66.51           C  
ATOM   4065  CB  GLU A 248       9.881  -0.308  14.989  1.00 66.51           C  
ATOM   4066  HB2 GLU A 248      10.114  -1.075  15.727  1.00 66.51           H  
ATOM   4067  HB3 GLU A 248       9.746   0.638  15.513  1.00 66.51           H  
ATOM   4068  O   GLU A 248       7.644  -2.259  15.830  1.00 66.51           O  
ATOM   4069  CG  GLU A 248      11.067  -0.210  14.037  1.00 66.51           C  
ATOM   4070  HG2 GLU A 248      11.137  -1.136  13.466  1.00 66.51           H  
ATOM   4071  HG3 GLU A 248      10.872   0.615  13.352  1.00 66.51           H  
ATOM   4072  CD  GLU A 248      12.378   0.047  14.798  1.00 66.51           C  
ATOM   4073  OE1 GLU A 248      13.387  -0.622  14.493  1.00 66.51           O  
ATOM   4074  OE2 GLU A 248      12.364   0.929  15.686  1.00 66.51           O  
ATOM   4075  N   THR A 249       6.730  -0.221  15.844  1.00 53.72           N  
ATOM   4076  H   THR A 249       6.728   0.704  15.437  1.00 53.72           H  
ATOM   4077  CA  THR A 249       5.866  -0.484  17.004  1.00 53.72           C  
ATOM   4078  HA  THR A 249       6.366  -1.207  17.649  1.00 53.72           H  
ATOM   4079  C   THR A 249       4.530  -1.119  16.649  1.00 53.72           C  
ATOM   4080  CB  THR A 249       5.648   0.790  17.828  1.00 53.72           C  
ATOM   4081  HB  THR A 249       4.929   0.588  18.622  1.00 53.72           H  
ATOM   4082  O   THR A 249       3.725  -1.380  17.541  1.00 53.72           O  
ATOM   4083  CG2 THR A 249       6.959   1.236  18.479  1.00 53.72           C  
ATOM   4084 HG21 THR A 249       6.775   2.104  19.113  1.00 53.72           H  
ATOM   4085 HG22 THR A 249       7.692   1.497  17.716  1.00 53.72           H  
ATOM   4086 HG23 THR A 249       7.359   0.428  19.091  1.00 53.72           H  
ATOM   4087  OG1 THR A 249       5.180   1.880  17.048  1.00 53.72           O  
ATOM   4088  HG1 THR A 249       4.436   1.580  16.520  1.00 53.72           H  
ATOM   4089  N   ASP A 250       4.264  -1.326  15.364  1.00 51.74           N  
ATOM   4090  H   ASP A 250       5.000  -1.206  14.683  1.00 51.74           H  
ATOM   4091  CA  ASP A 250       2.946  -1.690  14.879  1.00 51.74           C  
ATOM   4092  HA  ASP A 250       2.258  -1.822  15.714  1.00 51.74           H  
ATOM   4093  C   ASP A 250       3.014  -3.014  14.126  1.00 51.74           C  
ATOM   4094  CB  ASP A 250       2.396  -0.542  14.024  1.00 51.74           C  
ATOM   4095  HB2 ASP A 250       3.118  -0.300  13.244  1.00 51.74           H  
ATOM   4096  HB3 ASP A 250       1.475  -0.873  13.543  1.00 51.74           H  
ATOM   4097  O   ASP A 250       3.567  -3.093  13.031  1.00 51.74           O  
ATOM   4098  CG  ASP A 250       2.083   0.710  14.856  1.00 51.74           C  
ATOM   4099  OD1 ASP A 250       1.269   0.609  15.800  1.00 51.74           O  
ATOM   4100  OD2 ASP A 250       2.573   1.807  14.511  1.00 51.74           O  
ATOM   4101  N   ASP A 251       2.382  -4.045  14.690  1.00 47.61           N  
ATOM   4102  H   ASP A 251       2.068  -3.964  15.647  1.00 47.61           H  
ATOM   4103  CA  ASP A 251       1.961  -5.212  13.925  1.00 47.61           C  
ATOM   4104  HA  ASP A 251       2.836  -5.760  13.575  1.00 47.61           H  
ATOM   4105  C   ASP A 251       1.164  -4.705  12.715  1.00 47.61           C  
ATOM   4106  CB  ASP A 251       1.095  -6.132  14.803  1.00 47.61           C  
ATOM   4107  HB2 ASP A 251       0.400  -5.528  15.385  1.00 47.61           H  
ATOM   4108  HB3 ASP A 251       0.499  -6.775  14.155  1.00 47.61           H  
ATOM   4109  O   ASP A 251       0.027  -4.231  12.842  1.00 47.61           O  
ATOM   4110  CG  ASP A 251       1.884  -7.056  15.732  1.00 47.61           C  
ATOM   4111  OD1 ASP A 251       2.992  -7.475  15.338  1.00 47.61           O  
ATOM   4112  OD2 ASP A 251       1.311  -7.387  16.794  1.00 47.61           O  
ATOM   4113  N   VAL A 252       1.786  -4.734  11.533  1.00 47.93           N  
ATOM   4114  H   VAL A 252       2.763  -4.987  11.540  1.00 47.93           H  
ATOM   4115  CA  VAL A 252       1.186  -4.267  10.281  1.00 47.93           C  
ATOM   4116  HA  VAL A 252       0.716  -3.303  10.475  1.00 47.93           H  
ATOM   4117  C   VAL A 252       0.087  -5.257   9.889  1.00 47.93           C  
ATOM   4118  CB  VAL A 252       2.237  -4.057   9.165  1.00 47.93           C  
ATOM   4119  HB  VAL A 252       2.692  -5.012   8.903  1.00 47.93           H  
ATOM   4120  O   VAL A 252       0.286  -6.147   9.071  1.00 47.93           O  
ATOM   4121  CG1 VAL A 252       1.595  -3.448   7.907  1.00 47.93           C  
ATOM   4122 HG11 VAL A 252       2.358  -3.288   7.145  1.00 47.93           H  
ATOM   4123 HG12 VAL A 252       1.131  -2.492   8.150  1.00 47.93           H  
ATOM   4124 HG13 VAL A 252       0.845  -4.125   7.498  1.00 47.93           H  
ATOM   4125  CG2 VAL A 252       3.355  -3.095   9.594  1.00 47.93           C  
ATOM   4126 HG21 VAL A 252       3.917  -3.520  10.426  1.00 47.93           H  
ATOM   4127 HG22 VAL A 252       4.051  -2.934   8.771  1.00 47.93           H  
ATOM   4128 HG23 VAL A 252       2.939  -2.139   9.911  1.00 47.93           H  
ATOM   4129  N   PHE A 253      -1.091  -5.109  10.495  1.00 43.69           N  
ATOM   4130  H   PHE A 253      -1.100  -4.511  11.309  1.00 43.69           H  
ATOM   4131  CA  PHE A 253      -2.300  -5.855  10.155  1.00 43.69           C  
ATOM   4132  HA  PHE A 253      -2.099  -6.444   9.260  1.00 43.69           H  
ATOM   4133  C   PHE A 253      -3.439  -4.910   9.765  1.00 43.69           C  
ATOM   4134  CB  PHE A 253      -2.663  -6.868  11.249  1.00 43.69           C  
ATOM   4135  HB2 PHE A 253      -2.467  -6.439  12.232  1.00 43.69           H  
ATOM   4136  HB3 PHE A 253      -3.730  -7.084  11.192  1.00 43.69           H  
ATOM   4137  O   PHE A 253      -4.346  -4.602  10.543  1.00 43.69           O  
ATOM   4138  CG  PHE A 253      -1.928  -8.188  11.096  1.00 43.69           C  
ATOM   4139  CD1 PHE A 253      -2.373  -9.145  10.162  1.00 43.69           C  
ATOM   4140  HD1 PHE A 253      -3.234  -8.935   9.544  1.00 43.69           H  
ATOM   4141  CD2 PHE A 253      -0.782  -8.453  11.863  1.00 43.69           C  
ATOM   4142  HD2 PHE A 253      -0.418  -7.709  12.556  1.00 43.69           H  
ATOM   4143  CE1 PHE A 253      -1.680 -10.360  10.011  1.00 43.69           C  
ATOM   4144  HE1 PHE A 253      -2.008 -11.086   9.281  1.00 43.69           H  
ATOM   4145  CE2 PHE A 253      -0.092  -9.667  11.719  1.00 43.69           C  
ATOM   4146  HE2 PHE A 253       0.793  -9.853  12.310  1.00 43.69           H  
ATOM   4147  CZ  PHE A 253      -0.540 -10.623  10.792  1.00 43.69           C  
ATOM   4148  HZ  PHE A 253       0.005 -11.547  10.670  1.00 43.69           H  
ATOM   4149  N   LEU A 254      -3.364  -4.494   8.499  1.00 47.46           N  
ATOM   4150  H   LEU A 254      -2.460  -4.624   8.069  1.00 47.46           H  
ATOM   4151  CA  LEU A 254      -4.428  -4.635   7.500  1.00 47.46           C  
ATOM   4152  HA  LEU A 254      -5.197  -5.316   7.866  1.00 47.46           H  
ATOM   4153  C   LEU A 254      -3.819  -5.331   6.284  1.00 47.46           C  
ATOM   4154  CB  LEU A 254      -5.030  -3.259   7.142  1.00 47.46           C  
ATOM   4155  HB2 LEU A 254      -4.224  -2.526   7.139  1.00 47.46           H  
ATOM   4156  HB3 LEU A 254      -5.431  -3.311   6.130  1.00 47.46           H  
ATOM   4157  O   LEU A 254      -2.660  -4.983   5.961  1.00 47.46           O  
ATOM   4158  CG  LEU A 254      -6.149  -2.802   8.087  1.00 47.46           C  
ATOM   4159  HG  LEU A 254      -5.814  -2.844   9.123  1.00 47.46           H  
ATOM   4160  CD1 LEU A 254      -6.514  -1.353   7.758  1.00 47.46           C  
ATOM   4161 HD11 LEU A 254      -7.305  -1.018   8.430  1.00 47.46           H  
ATOM   4162 HD12 LEU A 254      -5.635  -0.728   7.916  1.00 47.46           H  
ATOM   4163 HD13 LEU A 254      -6.844  -1.275   6.722  1.00 47.46           H  
ATOM   4164  CD2 LEU A 254      -7.399  -3.668   7.916  1.00 47.46           C  
ATOM   4165 HD21 LEU A 254      -8.218  -3.269   8.514  1.00 47.46           H  
ATOM   4166 HD22 LEU A 254      -7.194  -4.678   8.270  1.00 47.46           H  
ATOM   4167 HD23 LEU A 254      -7.671  -3.719   6.861  1.00 47.46           H  
ATOM   4168  OXT LEU A 254      -4.519  -6.177   5.686  1.00 47.46           O  
TER    4169      LEU A 254                                                       
END   
