# Supplementary material for: Widespread Horizontal Gene Transfer Among Animal Viruses
Source: bioRxiv. 2024 Mar 26:2024.03.25.586562. Preprint. [Version 2] doi: 10.1101/2024.03.25.586562 (PMC11071296; doi:10.1101/2024.03.25.586562)
Supplement: Supplement 7 [file media-7.zip › File7_PDB/Anello2358_Capsidplus.pdb]

ATOM      1  N   MET A   1     -52.083  -2.177  86.011  1.00 36.25           N  
ATOM      2  H   MET A   1     -51.773  -1.228  85.856  1.00 36.25           H  
ATOM      3  H2  MET A   1     -51.564  -2.572  86.783  1.00 36.25           H  
ATOM      4  H3  MET A   1     -53.060  -2.142  86.264  1.00 36.25           H  
ATOM      5  CA  MET A   1     -51.924  -2.999  84.780  1.00 36.25           C  
ATOM      6  HA  MET A   1     -50.884  -2.977  84.452  1.00 36.25           H  
ATOM      7  C   MET A   1     -52.817  -2.430  83.677  1.00 36.25           C  
ATOM      8  CB  MET A   1     -52.354  -4.457  85.019  1.00 36.25           C  
ATOM      9  HB2 MET A   1     -52.252  -5.007  84.084  1.00 36.25           H  
ATOM     10  HB3 MET A   1     -53.408  -4.470  85.300  1.00 36.25           H  
ATOM     11  O   MET A   1     -53.944  -2.087  83.996  1.00 36.25           O  
ATOM     12  CG  MET A   1     -51.569  -5.208  86.099  1.00 36.25           C  
ATOM     13  HG2 MET A   1     -51.638  -4.669  87.045  1.00 36.25           H  
ATOM     14  HG3 MET A   1     -50.521  -5.279  85.809  1.00 36.25           H  
ATOM     15  SD  MET A   1     -52.229  -6.873  86.347  1.00 36.25           S  
ATOM     16  CE  MET A   1     -51.221  -7.435  87.750  1.00 36.25           C  
ATOM     17  HE1 MET A   1     -50.166  -7.436  87.476  1.00 36.25           H  
ATOM     18  HE2 MET A   1     -51.517  -8.446  88.029  1.00 36.25           H  
ATOM     19  HE3 MET A   1     -51.373  -6.776  88.605  1.00 36.25           H  
ATOM     20  N   ALA A   2     -52.387  -2.350  82.409  1.00 38.01           N  
ATOM     21  H   ALA A   2     -51.441  -2.612  82.173  1.00 38.01           H  
ATOM     22  CA  ALA A   2     -53.254  -1.901  81.303  1.00 38.01           C  
ATOM     23  HA  ALA A   2     -54.291  -2.121  81.557  1.00 38.01           H  
ATOM     24  C   ALA A   2     -52.932  -2.633  79.983  1.00 38.01           C  
ATOM     25  CB  ALA A   2     -53.137  -0.378  81.152  1.00 38.01           C  
ATOM     26  HB1 ALA A   2     -53.432   0.112  82.080  1.00 38.01           H  
ATOM     27  HB2 ALA A   2     -53.797  -0.032  80.356  1.00 38.01           H  
ATOM     28  HB3 ALA A   2     -52.111  -0.100  80.911  1.00 38.01           H  
ATOM     29  O   ALA A   2     -51.783  -2.677  79.540  1.00 38.01           O  
ATOM     30  N   ARG A   3     -53.940  -3.248  79.348  1.00 35.98           N  
ATOM     31  H   ARG A   3     -54.875  -3.112  79.706  1.00 35.98           H  
ATOM     32  CA  ARG A   3     -53.751  -4.132  78.182  1.00 35.98           C  
ATOM     33  HA  ARG A   3     -52.834  -4.704  78.325  1.00 35.98           H  
ATOM     34  C   ARG A   3     -53.583  -3.319  76.887  1.00 35.98           C  
ATOM     35  CB  ARG A   3     -54.927  -5.131  78.083  1.00 35.98           C  
ATOM     36  HB2 ARG A   3     -55.865  -4.576  78.079  1.00 35.98           H  
ATOM     37  HB3 ARG A   3     -54.852  -5.666  77.136  1.00 35.98           H  
ATOM     38  O   ARG A   3     -54.552  -2.760  76.383  1.00 35.98           O  
ATOM     39  CG  ARG A   3     -54.961  -6.173  79.222  1.00 35.98           C  
ATOM     40  HG2 ARG A   3     -54.983  -5.664  80.185  1.00 35.98           H  
ATOM     41  HG3 ARG A   3     -54.059  -6.783  79.170  1.00 35.98           H  
ATOM     42  CD  ARG A   3     -56.198  -7.088  79.123  1.00 35.98           C  
ATOM     43  HD2 ARG A   3     -56.230  -7.536  78.130  1.00 35.98           H  
ATOM     44  HD3 ARG A   3     -57.090  -6.476  79.257  1.00 35.98           H  
ATOM     45  NE  ARG A   3     -56.182  -8.168  80.138  1.00 35.98           N  
ATOM     46  HE  ARG A   3     -55.349  -8.266  80.699  1.00 35.98           H  
ATOM     47  NH1 ARG A   3     -58.330  -8.963  79.839  1.00 35.98           N  
ATOM     48 HH11 ARG A   3     -59.069  -9.583  80.139  1.00 35.98           H  
ATOM     49 HH12 ARG A   3     -58.546  -8.207  79.206  1.00 35.98           H  
ATOM     50  NH2 ARG A   3     -57.006  -9.935  81.333  1.00 35.98           N  
ATOM     51 HH21 ARG A   3     -57.774 -10.541  81.585  1.00 35.98           H  
ATOM     52 HH22 ARG A   3     -56.157 -10.006  81.876  1.00 35.98           H  
ATOM     53  CZ  ARG A   3     -57.167  -9.011  80.428  1.00 35.98           C  
ATOM     54  N   ARG A   4     -52.380  -3.311  76.287  1.00 43.67           N  
ATOM     55  H   ARG A   4     -51.611  -3.723  76.796  1.00 43.67           H  
ATOM     56  CA  ARG A   4     -52.135  -2.719  74.949  1.00 43.67           C  
ATOM     57  HA  ARG A   4     -52.378  -1.657  74.996  1.00 43.67           H  
ATOM     58  C   ARG A   4     -53.065  -3.349  73.897  1.00 43.67           C  
ATOM     59  CB  ARG A   4     -50.658  -2.872  74.521  1.00 43.67           C  
ATOM     60  HB2 ARG A   4     -50.307  -3.874  74.768  1.00 43.67           H  
ATOM     61  HB3 ARG A   4     -50.606  -2.759  73.438  1.00 43.67           H  
ATOM     62  O   ARG A   4     -52.861  -4.494  73.489  1.00 43.67           O  
ATOM     63  CG  ARG A   4     -49.712  -1.825  75.137  1.00 43.67           C  
ATOM     64  HG2 ARG A   4     -49.689  -1.942  76.220  1.00 43.67           H  
ATOM     65  HG3 ARG A   4     -50.086  -0.829  74.899  1.00 43.67           H  
ATOM     66  CD  ARG A   4     -48.284  -1.970  74.572  1.00 43.67           C  
ATOM     67  HD2 ARG A   4     -47.869  -2.918  74.913  1.00 43.67           H  
ATOM     68  HD3 ARG A   4     -48.337  -1.978  73.483  1.00 43.67           H  
ATOM     69  NE  ARG A   4     -47.400  -0.863  74.997  1.00 43.67           N  
ATOM     70  HE  ARG A   4     -47.794  -0.184  75.633  1.00 43.67           H  
ATOM     71  NH1 ARG A   4     -45.478  -1.495  73.891  1.00 43.67           N  
ATOM     72 HH11 ARG A   4     -44.494  -1.341  73.724  1.00 43.67           H  
ATOM     73 HH12 ARG A   4     -45.915  -2.365  73.620  1.00 43.67           H  
ATOM     74  NH2 ARG A   4     -45.484   0.373  75.097  1.00 43.67           N  
ATOM     75 HH21 ARG A   4     -44.506   0.510  74.882  1.00 43.67           H  
ATOM     76 HH22 ARG A   4     -45.918   1.026  75.734  1.00 43.67           H  
ATOM     77  CZ  ARG A   4     -46.133  -0.668  74.659  1.00 43.67           C  
ATOM     78  N   ALA A   5     -54.061  -2.591  73.437  1.00 41.16           N  
ATOM     79  H   ALA A   5     -54.223  -1.705  73.894  1.00 41.16           H  
ATOM     80  CA  ALA A   5     -55.092  -3.064  72.515  1.00 41.16           C  
ATOM     81  HA  ALA A   5     -55.616  -3.889  72.999  1.00 41.16           H  
ATOM     82  C   ALA A   5     -54.502  -3.579  71.185  1.00 41.16           C  
ATOM     83  CB  ALA A   5     -56.114  -1.940  72.301  1.00 41.16           C  
ATOM     84  HB1 ALA A   5     -55.634  -1.076  71.842  1.00 41.16           H  
ATOM     85  HB2 ALA A   5     -56.918  -2.289  71.653  1.00 41.16           H  
ATOM     86  HB3 ALA A   5     -56.545  -1.643  73.257  1.00 41.16           H  
ATOM     87  O   ALA A   5     -53.917  -2.833  70.391  1.00 41.16           O  
ATOM     88  N   ARG A   6     -54.670  -4.881  70.919  1.00 46.00           N  
ATOM     89  H   ARG A   6     -55.164  -5.430  71.608  1.00 46.00           H  
ATOM     90  CA  ARG A   6     -54.186  -5.548  69.701  1.00 46.00           C  
ATOM     91  HA  ARG A   6     -53.165  -5.221  69.502  1.00 46.00           H  
ATOM     92  C   ARG A   6     -55.041  -5.137  68.492  1.00 46.00           C  
ATOM     93  CB  ARG A   6     -54.182  -7.080  69.909  1.00 46.00           C  
ATOM     94  HB2 ARG A   6     -54.013  -7.556  68.943  1.00 46.00           H  
ATOM     95  HB3 ARG A   6     -55.163  -7.392  70.266  1.00 46.00           H  
ATOM     96  O   ARG A   6     -56.013  -5.815  68.173  1.00 46.00           O  
ATOM     97  CG  ARG A   6     -53.102  -7.590  70.883  1.00 46.00           C  
ATOM     98  HG2 ARG A   6     -53.224  -7.112  71.855  1.00 46.00           H  
ATOM     99  HG3 ARG A   6     -52.119  -7.339  70.486  1.00 46.00           H  
ATOM    100  CD  ARG A   6     -53.214  -9.117  71.054  1.00 46.00           C  
ATOM    101  HD2 ARG A   6     -54.151  -9.338  71.566  1.00 46.00           H  
ATOM    102  HD3 ARG A   6     -53.243  -9.581  70.068  1.00 46.00           H  
ATOM    103  NE  ARG A   6     -52.085  -9.694  71.820  1.00 46.00           N  
ATOM    104  HE  ARG A   6     -51.386  -9.051  72.162  1.00 46.00           H  
ATOM    105  NH1 ARG A   6     -52.815 -11.882  71.881  1.00 46.00           N  
ATOM    106 HH11 ARG A   6     -52.697 -12.824  72.226  1.00 46.00           H  
ATOM    107 HH12 ARG A   6     -53.710 -11.611  71.498  1.00 46.00           H  
ATOM    108  NH2 ARG A   6     -50.866 -11.358  72.809  1.00 46.00           N  
ATOM    109 HH21 ARG A   6     -50.784 -12.317  73.117  1.00 46.00           H  
ATOM    110 HH22 ARG A   6     -50.172 -10.698  73.130  1.00 46.00           H  
ATOM    111  CZ  ARG A   6     -51.929 -10.967  72.163  1.00 46.00           C  
ATOM    112  N   ARG A   7     -54.669  -4.045  67.804  1.00 52.06           N  
ATOM    113  H   ARG A   7     -53.958  -3.471  68.234  1.00 52.06           H  
ATOM    114  CA  ARG A   7     -55.357  -3.562  66.582  1.00 52.06           C  
ATOM    115  HA  ARG A   7     -56.321  -3.164  66.900  1.00 52.06           H  
ATOM    116  C   ARG A   7     -55.624  -4.718  65.591  1.00 52.06           C  
ATOM    117  CB  ARG A   7     -54.561  -2.440  65.883  1.00 52.06           C  
ATOM    118  HB2 ARG A   7     -53.524  -2.753  65.761  1.00 52.06           H  
ATOM    119  HB3 ARG A   7     -54.986  -2.291  64.890  1.00 52.06           H  
ATOM    120  O   ARG A   7     -54.704  -5.499  65.319  1.00 52.06           O  
ATOM    121  CG  ARG A   7     -54.609  -1.090  66.622  1.00 52.06           C  
ATOM    122  HG2 ARG A   7     -55.651  -0.813  66.783  1.00 52.06           H  
ATOM    123  HG3 ARG A   7     -54.120  -1.187  67.591  1.00 52.06           H  
ATOM    124  CD  ARG A   7     -53.918   0.021  65.808  1.00 52.06           C  
ATOM    125  HD2 ARG A   7     -54.375   0.065  64.819  1.00 52.06           H  
ATOM    126  HD3 ARG A   7     -52.862  -0.226  65.703  1.00 52.06           H  
ATOM    127  NE  ARG A   7     -54.053   1.344  66.457  1.00 52.06           N  
ATOM    128  HE  ARG A   7     -54.572   1.376  67.322  1.00 52.06           H  
ATOM    129  NH1 ARG A   7     -52.912   2.632  64.920  1.00 52.06           N  
ATOM    130 HH11 ARG A   7     -52.719   1.811  64.364  1.00 52.06           H  
ATOM    131 HH12 ARG A   7     -52.594   3.548  64.636  1.00 52.06           H  
ATOM    132  NH2 ARG A   7     -53.823   3.602  66.700  1.00 52.06           N  
ATOM    133 HH21 ARG A   7     -54.365   3.586  67.552  1.00 52.06           H  
ATOM    134 HH22 ARG A   7     -53.494   4.501  66.378  1.00 52.06           H  
ATOM    135  CZ  ARG A   7     -53.597   2.512  66.024  1.00 52.06           C  
ATOM    136  N   PRO A   8     -56.842  -4.832  65.023  1.00 51.68           N  
ATOM    137  CA  PRO A   8     -57.252  -6.005  64.255  1.00 51.68           C  
ATOM    138  HA  PRO A   8     -57.166  -6.883  64.896  1.00 51.68           H  
ATOM    139  C   PRO A   8     -56.385  -6.224  63.008  1.00 51.68           C  
ATOM    140  CB  PRO A   8     -58.737  -5.796  63.922  1.00 51.68           C  
ATOM    141  HB2 PRO A   8     -58.998  -6.168  62.931  1.00 51.68           H  
ATOM    142  HB3 PRO A   8     -59.349  -6.284  64.680  1.00 51.68           H  
ATOM    143  O   PRO A   8     -56.030  -5.291  62.282  1.00 51.68           O  
ATOM    144  CG  PRO A   8     -58.925  -4.282  64.022  1.00 51.68           C  
ATOM    145  HG2 PRO A   8     -59.953  -4.016  64.270  1.00 51.68           H  
ATOM    146  HG3 PRO A   8     -58.618  -3.810  63.089  1.00 51.68           H  
ATOM    147  CD  PRO A   8     -57.955  -3.898  65.136  1.00 51.68           C  
ATOM    148  HD2 PRO A   8     -58.439  -4.025  66.104  1.00 51.68           H  
ATOM    149  HD3 PRO A   8     -57.631  -2.865  65.009  1.00 51.68           H  
ATOM    150  N   ARG A   9     -56.053  -7.492  62.723  1.00 46.75           N  
ATOM    151  H   ARG A   9     -56.406  -8.204  63.347  1.00 46.75           H  
ATOM    152  CA  ARG A   9     -55.232  -7.910  61.568  1.00 46.75           C  
ATOM    153  HA  ARG A   9     -54.435  -7.177  61.442  1.00 46.75           H  
ATOM    154  C   ARG A   9     -56.051  -7.869  60.267  1.00 46.75           C  
ATOM    155  CB  ARG A   9     -54.579  -9.282  61.845  1.00 46.75           C  
ATOM    156  HB2 ARG A   9     -54.143  -9.653  60.917  1.00 46.75           H  
ATOM    157  HB3 ARG A   9     -55.345  -9.989  62.164  1.00 46.75           H  
ATOM    158  O   ARG A   9     -56.341  -8.899  59.666  1.00 46.75           O  
ATOM    159  CG  ARG A   9     -53.459  -9.217  62.900  1.00 46.75           C  
ATOM    160  HG2 ARG A   9     -52.688  -8.528  62.554  1.00 46.75           H  
ATOM    161  HG3 ARG A   9     -53.860  -8.850  63.845  1.00 46.75           H  
ATOM    162  CD  ARG A   9     -52.836 -10.606  63.122  1.00 46.75           C  
ATOM    163  HD2 ARG A   9     -52.577 -11.036  62.154  1.00 46.75           H  
ATOM    164  HD3 ARG A   9     -53.580 -11.246  63.597  1.00 46.75           H  
ATOM    165  NE  ARG A   9     -51.618 -10.552  63.963  1.00 46.75           N  
ATOM    166  HE  ARG A   9     -51.356  -9.650  64.334  1.00 46.75           H  
ATOM    167  NH1 ARG A   9     -51.179 -12.815  64.030  1.00 46.75           N  
ATOM    168 HH11 ARG A   9     -50.639 -13.586  64.395  1.00 46.75           H  
ATOM    169 HH12 ARG A   9     -52.059 -13.013  63.577  1.00 46.75           H  
ATOM    170  NH2 ARG A   9     -49.799 -11.405  65.055  1.00 46.75           N  
ATOM    171 HH21 ARG A   9     -49.538 -10.488  65.387  1.00 46.75           H  
ATOM    172 HH22 ARG A   9     -49.274 -12.204  65.381  1.00 46.75           H  
ATOM    173  CZ  ARG A   9     -50.876 -11.585  64.342  1.00 46.75           C  
ATOM    174  N   GLY A  10     -56.432  -6.660  59.856  1.00 53.81           N  
ATOM    175  H   GLY A  10     -56.198  -5.898  60.476  1.00 53.81           H  
ATOM    176  CA  GLY A  10     -57.481  -6.398  58.869  1.00 53.81           C  
ATOM    177  HA2 GLY A  10     -57.498  -5.331  58.646  1.00 53.81           H  
ATOM    178  HA3 GLY A  10     -58.439  -6.639  59.329  1.00 53.81           H  
ATOM    179  C   GLY A  10     -57.372  -7.145  57.534  1.00 53.81           C  
ATOM    180  O   GLY A  10     -56.333  -7.139  56.862  1.00 53.81           O  
ATOM    181  N   ARG A  11     -58.512  -7.710  57.112  1.00 56.84           N  
ATOM    182  H   ARG A  11     -59.294  -7.659  57.748  1.00 56.84           H  
ATOM    183  CA  ARG A  11     -58.846  -7.904  55.694  1.00 56.84           C  
ATOM    184  HA  ARG A  11     -58.014  -8.380  55.176  1.00 56.84           H  
ATOM    185  C   ARG A  11     -59.076  -6.509  55.102  1.00 56.84           C  
ATOM    186  CB  ARG A  11     -60.128  -8.759  55.555  1.00 56.84           C  
ATOM    187  HB2 ARG A  11     -60.949  -8.238  56.047  1.00 56.84           H  
ATOM    188  HB3 ARG A  11     -60.377  -8.838  54.496  1.00 56.84           H  
ATOM    189  O   ARG A  11     -59.824  -5.731  55.680  1.00 56.84           O  
ATOM    190  CG  ARG A  11     -60.029 -10.180  56.145  1.00 56.84           C  
ATOM    191  HG2 ARG A  11     -59.783 -10.116  57.205  1.00 56.84           H  
ATOM    192  HG3 ARG A  11     -59.242 -10.730  55.630  1.00 56.84           H  
ATOM    193  CD  ARG A  11     -61.364 -10.935  55.996  1.00 56.84           C  
ATOM    194  HD2 ARG A  11     -62.147 -10.354  56.483  1.00 56.84           H  
ATOM    195  HD3 ARG A  11     -61.609 -11.013  54.937  1.00 56.84           H  
ATOM    196  NE  ARG A  11     -61.325 -12.288  56.600  1.00 56.84           N  
ATOM    197  HE  ARG A  11     -60.557 -12.499  57.222  1.00 56.84           H  
ATOM    198  NH1 ARG A  11     -63.383 -13.027  55.864  1.00 56.84           N  
ATOM    199 HH11 ARG A  11     -64.123 -13.713  55.904  1.00 56.84           H  
ATOM    200 HH12 ARG A  11     -63.603 -12.115  55.488  1.00 56.84           H  
ATOM    201  NH2 ARG A  11     -62.143 -14.359  57.137  1.00 56.84           N  
ATOM    202 HH21 ARG A  11     -61.383 -14.536  57.778  1.00 56.84           H  
ATOM    203 HH22 ARG A  11     -62.911 -15.015  57.134  1.00 56.84           H  
ATOM    204  CZ  ARG A  11     -62.278 -13.212  56.529  1.00 56.84           C  
ATOM    205  N   PHE A  12     -58.433  -6.179  53.984  1.00 60.60           N  
ATOM    206  H   PHE A  12     -57.862  -6.866  53.514  1.00 60.60           H  
ATOM    207  CA  PHE A  12     -58.625  -4.878  53.336  1.00 60.60           C  
ATOM    208  HA  PHE A  12     -59.007  -4.155  54.057  1.00 60.60           H  
ATOM    209  C   PHE A  12     -59.674  -5.027  52.238  1.00 60.60           C  
ATOM    210  CB  PHE A  12     -57.287  -4.326  52.816  1.00 60.60           C  
ATOM    211  HB2 PHE A  12     -56.787  -5.086  52.214  1.00 60.60           H  
ATOM    212  HB3 PHE A  12     -57.492  -3.474  52.168  1.00 60.60           H  
ATOM    213  O   PHE A  12     -59.466  -5.793  51.298  1.00 60.60           O  
ATOM    214  CG  PHE A  12     -56.361  -3.875  53.933  1.00 60.60           C  
ATOM    215  CD1 PHE A  12     -56.317  -2.521  54.315  1.00 60.60           C  
ATOM    216  HD1 PHE A  12     -56.898  -1.785  53.777  1.00 60.60           H  
ATOM    217  CD2 PHE A  12     -55.635  -4.828  54.673  1.00 60.60           C  
ATOM    218  HD2 PHE A  12     -55.714  -5.875  54.422  1.00 60.60           H  
ATOM    219  CE1 PHE A  12     -55.580  -2.128  55.447  1.00 60.60           C  
ATOM    220  HE1 PHE A  12     -55.607  -1.096  55.765  1.00 60.60           H  
ATOM    221  CE2 PHE A  12     -54.924  -4.440  55.823  1.00 60.60           C  
ATOM    222  HE2 PHE A  12     -54.498  -5.200  56.462  1.00 60.60           H  
ATOM    223  CZ  PHE A  12     -54.901  -3.090  56.214  1.00 60.60           C  
ATOM    224  HZ  PHE A  12     -54.440  -2.796  57.146  1.00 60.60           H  
ATOM    225  N   TYR A  13     -60.788  -4.312  52.353  1.00 65.72           N  
ATOM    226  H   TYR A  13     -60.910  -3.704  53.151  1.00 65.72           H  
ATOM    227  CA  TYR A  13     -61.799  -4.235  51.304  1.00 65.72           C  
ATOM    228  HA  TYR A  13     -61.759  -5.140  50.697  1.00 65.72           H  
ATOM    229  C   TYR A  13     -61.501  -3.037  50.398  1.00 65.72           C  
ATOM    230  CB  TYR A  13     -63.201  -4.175  51.926  1.00 65.72           C  
ATOM    231  HB2 TYR A  13     -63.937  -4.103  51.125  1.00 65.72           H  
ATOM    232  HB3 TYR A  13     -63.289  -3.272  52.530  1.00 65.72           H  
ATOM    233  O   TYR A  13     -61.071  -1.986  50.870  1.00 65.72           O  
ATOM    234  CG  TYR A  13     -63.542  -5.385  52.779  1.00 65.72           C  
ATOM    235  CD1 TYR A  13     -64.131  -6.524  52.193  1.00 65.72           C  
ATOM    236  HD1 TYR A  13     -64.385  -6.525  51.144  1.00 65.72           H  
ATOM    237  CD2 TYR A  13     -63.282  -5.366  54.164  1.00 65.72           C  
ATOM    238  HD2 TYR A  13     -62.872  -4.480  54.627  1.00 65.72           H  
ATOM    239  CE1 TYR A  13     -64.444  -7.643  52.991  1.00 65.72           C  
ATOM    240  HE1 TYR A  13     -64.948  -8.498  52.567  1.00 65.72           H  
ATOM    241  CE2 TYR A  13     -63.592  -6.484  54.962  1.00 65.72           C  
ATOM    242  HE2 TYR A  13     -63.411  -6.450  56.026  1.00 65.72           H  
ATOM    243  OH  TYR A  13     -64.443  -8.722  55.135  1.00 65.72           O  
ATOM    244  HH  TYR A  13     -64.597  -8.467  56.047  1.00 65.72           H  
ATOM    245  CZ  TYR A  13     -64.165  -7.630  54.373  1.00 65.72           C  
ATOM    246  N   ARG A  14     -61.716  -3.189  49.089  1.00 62.61           N  
ATOM    247  H   ARG A  14     -61.977  -4.106  48.756  1.00 62.61           H  
ATOM    248  CA  ARG A  14     -61.743  -2.068  48.140  1.00 62.61           C  
ATOM    249  HA  ARG A  14     -61.945  -1.149  48.691  1.00 62.61           H  
ATOM    250  C   ARG A  14     -62.887  -2.282  47.160  1.00 62.61           C  
ATOM    251  CB  ARG A  14     -60.380  -1.921  47.434  1.00 62.61           C  
ATOM    252  HB2 ARG A  14     -60.165  -2.832  46.877  1.00 62.61           H  
ATOM    253  HB3 ARG A  14     -59.607  -1.786  48.191  1.00 62.61           H  
ATOM    254  O   ARG A  14     -62.952  -3.332  46.521  1.00 62.61           O  
ATOM    255  CG  ARG A  14     -60.350  -0.720  46.473  1.00 62.61           C  
ATOM    256  HG2 ARG A  14     -61.100  -0.865  45.695  1.00 62.61           H  
ATOM    257  HG3 ARG A  14     -60.592   0.187  47.027  1.00 62.61           H  
ATOM    258  CD  ARG A  14     -58.985  -0.542  45.792  1.00 62.61           C  
ATOM    259  HD2 ARG A  14     -58.742  -1.457  45.253  1.00 62.61           H  
ATOM    260  HD3 ARG A  14     -58.231  -0.363  46.559  1.00 62.61           H  
ATOM    261  NE  ARG A  14     -59.016   0.598  44.851  1.00 62.61           N  
ATOM    262  HE  ARG A  14     -59.858   1.156  44.863  1.00 62.61           H  
ATOM    263  NH1 ARG A  14     -56.933   0.351  43.910  1.00 62.61           N  
ATOM    264 HH11 ARG A  14     -56.226   0.694  43.275  1.00 62.61           H  
ATOM    265 HH12 ARG A  14     -56.773  -0.447  44.509  1.00 62.61           H  
ATOM    266  NH2 ARG A  14     -58.241   2.038  43.266  1.00 62.61           N  
ATOM    267 HH21 ARG A  14     -57.513   2.376  42.652  1.00 62.61           H  
ATOM    268 HH22 ARG A  14     -59.080   2.592  43.357  1.00 62.61           H  
ATOM    269  CZ  ARG A  14     -58.068   0.987  44.016  1.00 62.61           C  
ATOM    270  N   PHE A  15     -63.757  -1.290  47.025  1.00 70.28           N  
ATOM    271  H   PHE A  15     -63.685  -0.476  47.620  1.00 70.28           H  
ATOM    272  CA  PHE A  15     -64.778  -1.267  45.985  1.00 70.28           C  
ATOM    273  HA  PHE A  15     -65.277  -2.235  45.953  1.00 70.28           H  
ATOM    274  C   PHE A  15     -64.117  -1.006  44.623  1.00 70.28           C  
ATOM    275  CB  PHE A  15     -65.822  -0.206  46.350  1.00 70.28           C  
ATOM    276  HB2 PHE A  15     -66.082  -0.310  47.403  1.00 70.28           H  
ATOM    277  HB3 PHE A  15     -65.397   0.788  46.216  1.00 70.28           H  
ATOM    278  O   PHE A  15     -63.321  -0.072  44.486  1.00 70.28           O  
ATOM    279  CG  PHE A  15     -67.105  -0.328  45.559  1.00 70.28           C  
ATOM    280  CD1 PHE A  15     -67.427   0.617  44.566  1.00 70.28           C  
ATOM    281  HD1 PHE A  15     -66.765   1.446  44.363  1.00 70.28           H  
ATOM    282  CD2 PHE A  15     -68.003  -1.372  45.854  1.00 70.28           C  
ATOM    283  HD2 PHE A  15     -67.783  -2.076  46.643  1.00 70.28           H  
ATOM    284  CE1 PHE A  15     -68.652   0.524  43.882  1.00 70.28           C  
ATOM    285  HE1 PHE A  15     -68.933   1.280  43.164  1.00 70.28           H  
ATOM    286  CE2 PHE A  15     -69.224  -1.466  45.166  1.00 70.28           C  
ATOM    287  HE2 PHE A  15     -69.937  -2.237  45.416  1.00 70.28           H  
ATOM    288  CZ  PHE A  15     -69.552  -0.513  44.187  1.00 70.28           C  
ATOM    289  HZ  PHE A  15     -70.515  -0.556  43.700  1.00 70.28           H  
ATOM    290  N   HIS A  16     -64.363  -1.865  43.628  1.00 69.40           N  
ATOM    291  H   HIS A  16     -64.984  -2.643  43.796  1.00 69.40           H  
ATOM    292  CA  HIS A  16     -63.835  -1.669  42.273  1.00 69.40           C  
ATOM    293  HA  HIS A  16     -63.923  -0.610  42.029  1.00 69.40           H  
ATOM    294  C   HIS A  16     -64.624  -2.472  41.227  1.00 69.40           C  
ATOM    295  CB  HIS A  16     -62.345  -2.053  42.226  1.00 69.40           C  
ATOM    296  HB2 HIS A  16     -62.244  -3.126  42.392  1.00 69.40           H  
ATOM    297  HB3 HIS A  16     -61.806  -1.543  43.025  1.00 69.40           H  
ATOM    298  O   HIS A  16     -64.694  -3.701  41.317  1.00 69.40           O  
ATOM    299  CG  HIS A  16     -61.688  -1.680  40.922  1.00 69.40           C  
ATOM    300  CD2 HIS A  16     -61.165  -2.543  39.998  1.00 69.40           C  
ATOM    301  HD2 HIS A  16     -61.143  -3.620  40.077  1.00 69.40           H  
ATOM    302  ND1 HIS A  16     -61.536  -0.406  40.419  1.00 69.40           N  
ATOM    303  HD1 HIS A  16     -61.856   0.452  40.843  1.00 69.40           H  
ATOM    304  CE1 HIS A  16     -60.935  -0.502  39.219  1.00 69.40           C  
ATOM    305  HE1 HIS A  16     -60.701   0.332  38.574  1.00 69.40           H  
ATOM    306  NE2 HIS A  16     -60.688  -1.789  38.923  1.00 69.40           N  
ATOM    307  N   ARG A  17     -65.150  -1.770  40.208  1.00 74.05           N  
ATOM    308  H   ARG A  17     -64.989  -0.773  40.210  1.00 74.05           H  
ATOM    309  CA  ARG A  17     -66.111  -2.280  39.206  1.00 74.05           C  
ATOM    310  HA  ARG A  17     -66.474  -1.438  38.617  1.00 74.05           H  
ATOM    311  C   ARG A  17     -67.370  -2.873  39.857  1.00 74.05           C  
ATOM    312  CB  ARG A  17     -65.448  -3.262  38.216  1.00 74.05           C  
ATOM    313  HB2 ARG A  17     -65.075  -4.131  38.758  1.00 74.05           H  
ATOM    314  HB3 ARG A  17     -66.223  -3.609  37.533  1.00 74.05           H  
ATOM    315  O   ARG A  17     -67.590  -4.079  39.791  1.00 74.05           O  
ATOM    316  CG  ARG A  17     -64.308  -2.669  37.375  1.00 74.05           C  
ATOM    317  HG2 ARG A  17     -64.664  -1.776  36.862  1.00 74.05           H  
ATOM    318  HG3 ARG A  17     -63.466  -2.409  38.017  1.00 74.05           H  
ATOM    319  CD  ARG A  17     -63.871  -3.714  36.336  1.00 74.05           C  
ATOM    320  HD2 ARG A  17     -63.505  -4.601  36.854  1.00 74.05           H  
ATOM    321  HD3 ARG A  17     -64.746  -3.989  35.749  1.00 74.05           H  
ATOM    322  NE  ARG A  17     -62.817  -3.208  35.435  1.00 74.05           N  
ATOM    323  HE  ARG A  17     -62.284  -2.411  35.754  1.00 74.05           H  
ATOM    324  NH1 ARG A  17     -63.188  -4.657  33.677  1.00 74.05           N  
ATOM    325 HH11 ARG A  17     -63.026  -4.911  32.713  1.00 74.05           H  
ATOM    326 HH12 ARG A  17     -63.983  -5.057  34.153  1.00 74.05           H  
ATOM    327  NH2 ARG A  17     -61.634  -3.078  33.488  1.00 74.05           N  
ATOM    328 HH21 ARG A  17     -61.498  -3.373  32.532  1.00 74.05           H  
ATOM    329 HH22 ARG A  17     -61.185  -2.230  33.802  1.00 74.05           H  
ATOM    330  CZ  ARG A  17     -62.553  -3.650  34.213  1.00 74.05           C  
ATOM    331  N   GLY A  18     -68.138  -2.031  40.554  1.00 79.43           N  
ATOM    332  H   GLY A  18     -67.887  -1.052  40.563  1.00 79.43           H  
ATOM    333  CA  GLY A  18     -69.455  -2.366  41.120  1.00 79.43           C  
ATOM    334  HA2 GLY A  18     -70.093  -2.743  40.320  1.00 79.43           H  
ATOM    335  HA3 GLY A  18     -69.918  -1.455  41.499  1.00 79.43           H  
ATOM    336  C   GLY A  18     -69.481  -3.405  42.249  1.00 79.43           C  
ATOM    337  O   GLY A  18     -70.547  -3.691  42.776  1.00 79.43           O  
ATOM    338  N   LYS A  19     -68.340  -4.001  42.626  1.00 80.28           N  
ATOM    339  H   LYS A  19     -67.500  -3.768  42.116  1.00 80.28           H  
ATOM    340  CA  LYS A  19     -68.272  -5.087  43.617  1.00 80.28           C  
ATOM    341  HA  LYS A  19     -69.205  -5.085  44.181  1.00 80.28           H  
ATOM    342  C   LYS A  19     -67.159  -4.845  44.639  1.00 80.28           C  
ATOM    343  CB  LYS A  19     -68.176  -6.461  42.905  1.00 80.28           C  
ATOM    344  HB2 LYS A  19     -68.158  -7.244  43.663  1.00 80.28           H  
ATOM    345  HB3 LYS A  19     -67.252  -6.512  42.329  1.00 80.28           H  
ATOM    346  O   LYS A  19     -66.066  -4.372  44.302  1.00 80.28           O  
ATOM    347  CG  LYS A  19     -69.381  -6.706  41.964  1.00 80.28           C  
ATOM    348  HG2 LYS A  19     -69.315  -6.015  41.124  1.00 80.28           H  
ATOM    349  HG3 LYS A  19     -70.292  -6.479  42.517  1.00 80.28           H  
ATOM    350  CD  LYS A  19     -69.522  -8.130  41.394  1.00 80.28           C  
ATOM    351  HD2 LYS A  19     -68.638  -8.390  40.813  1.00 80.28           H  
ATOM    352  HD3 LYS A  19     -69.641  -8.833  42.219  1.00 80.28           H  
ATOM    353  CE  LYS A  19     -70.777  -8.161  40.495  1.00 80.28           C  
ATOM    354  HE2 LYS A  19     -71.601  -7.717  41.054  1.00 80.28           H  
ATOM    355  HE3 LYS A  19     -70.606  -7.522  39.629  1.00 80.28           H  
ATOM    356  NZ  LYS A  19     -71.183  -9.525  40.051  1.00 80.28           N  
ATOM    357  HZ1 LYS A  19     -71.409 -10.113  40.841  1.00 80.28           H  
ATOM    358  HZ2 LYS A  19     -72.025  -9.469  39.496  1.00 80.28           H  
ATOM    359  HZ3 LYS A  19     -70.476  -9.975  39.487  1.00 80.28           H  
ATOM    360  N   TRP A  20     -67.423  -5.202  45.894  1.00 77.00           N  
ATOM    361  H   TRP A  20     -68.345  -5.556  46.105  1.00 77.00           H  
ATOM    362  CA  TRP A  20     -66.433  -5.200  46.973  1.00 77.00           C  
ATOM    363  HA  TRP A  20     -65.895  -4.252  46.960  1.00 77.00           H  
ATOM    364  C   TRP A  20     -65.420  -6.334  46.781  1.00 77.00           C  
ATOM    365  CB  TRP A  20     -67.147  -5.319  48.326  1.00 77.00           C  
ATOM    366  HB2 TRP A  20     -66.408  -5.568  49.088  1.00 77.00           H  
ATOM    367  HB3 TRP A  20     -67.864  -6.140  48.292  1.00 77.00           H  
ATOM    368  O   TRP A  20     -65.795  -7.495  46.636  1.00 77.00           O  
ATOM    369  CG  TRP A  20     -67.839  -4.070  48.773  1.00 77.00           C  
ATOM    370  CD1 TRP A  20     -69.173  -3.842  48.764  1.00 77.00           C  
ATOM    371  HD1 TRP A  20     -69.931  -4.541  48.441  1.00 77.00           H  
ATOM    372  CD2 TRP A  20     -67.234  -2.864  49.334  1.00 77.00           C  
ATOM    373  CE2 TRP A  20     -68.272  -1.937  49.645  1.00 77.00           C  
ATOM    374  CE3 TRP A  20     -65.906  -2.470  49.619  1.00 77.00           C  
ATOM    375  HE3 TRP A  20     -65.101  -3.156  49.401  1.00 77.00           H  
ATOM    376  NE1 TRP A  20     -69.430  -2.580  49.267  1.00 77.00           N  
ATOM    377  HE1 TRP A  20     -70.361  -2.206  49.389  1.00 77.00           H  
ATOM    378  CH2 TRP A  20     -66.680  -0.330  50.507  1.00 77.00           C  
ATOM    379  HH2 TRP A  20     -66.474   0.625  50.969  1.00 77.00           H  
ATOM    380  CZ2 TRP A  20     -68.008  -0.686  50.218  1.00 77.00           C  
ATOM    381  HZ2 TRP A  20     -68.820  -0.013  50.450  1.00 77.00           H  
ATOM    382  CZ3 TRP A  20     -65.631  -1.220  50.209  1.00 77.00           C  
ATOM    383  HZ3 TRP A  20     -64.617  -0.939  50.455  1.00 77.00           H  
ATOM    384  N   ARG A  21     -64.118  -6.018  46.788  1.00 68.73           N  
ATOM    385  H   ARG A  21     -63.863  -5.042  46.838  1.00 68.73           H  
ATOM    386  CA  ARG A  21     -63.040  -7.012  46.632  1.00 68.73           C  
ATOM    387  HA  ARG A  21     -63.492  -7.989  46.462  1.00 68.73           H  
ATOM    388  C   ARG A  21     -62.201  -7.141  47.901  1.00 68.73           C  
ATOM    389  CB  ARG A  21     -62.185  -6.686  45.397  1.00 68.73           C  
ATOM    390  HB2 ARG A  21     -61.783  -5.677  45.488  1.00 68.73           H  
ATOM    391  HB3 ARG A  21     -61.353  -7.389  45.357  1.00 68.73           H  
ATOM    392  O   ARG A  21     -61.687  -6.150  48.419  1.00 68.73           O  
ATOM    393  CG  ARG A  21     -62.996  -6.802  44.095  1.00 68.73           C  
ATOM    394  HG2 ARG A  21     -63.463  -7.786  44.047  1.00 68.73           H  
ATOM    395  HG3 ARG A  21     -63.777  -6.042  44.081  1.00 68.73           H  
ATOM    396  CD  ARG A  21     -62.095  -6.614  42.868  1.00 68.73           C  
ATOM    397  HD2 ARG A  21     -61.294  -7.352  42.902  1.00 68.73           H  
ATOM    398  HD3 ARG A  21     -61.649  -5.621  42.916  1.00 68.73           H  
ATOM    399  NE  ARG A  21     -62.870  -6.726  41.615  1.00 68.73           N  
ATOM    400  HE  ARG A  21     -63.630  -6.068  41.515  1.00 68.73           H  
ATOM    401  NH1 ARG A  21     -61.779  -8.512  40.630  1.00 68.73           N  
ATOM    402 HH11 ARG A  21     -61.748  -9.198  39.889  1.00 68.73           H  
ATOM    403 HH12 ARG A  21     -61.177  -8.597  41.436  1.00 68.73           H  
ATOM    404  NH2 ARG A  21     -63.542  -7.597  39.626  1.00 68.73           N  
ATOM    405 HH21 ARG A  21     -63.486  -8.299  38.902  1.00 68.73           H  
ATOM    406 HH22 ARG A  21     -64.322  -6.955  39.625  1.00 68.73           H  
ATOM    407  CZ  ARG A  21     -62.722  -7.607  40.636  1.00 68.73           C  
ATOM    408  N   THR A  22     -62.021  -8.377  48.364  1.00 64.69           N  
ATOM    409  H   THR A  22     -62.485  -9.140  47.893  1.00 64.69           H  
ATOM    410  CA  THR A  22     -61.208  -8.746  49.532  1.00 64.69           C  
ATOM    411  HA  THR A  22     -61.297  -7.962  50.283  1.00 64.69           H  
ATOM    412  C   THR A  22     -59.726  -8.893  49.178  1.00 64.69           C  
ATOM    413  CB  THR A  22     -61.715 -10.061  50.158  1.00 64.69           C  
ATOM    414  HB  THR A  22     -60.924 -10.504  50.762  1.00 64.69           H  
ATOM    415  O   THR A  22     -59.298  -9.837  48.515  1.00 64.69           O  
ATOM    416  CG2 THR A  22     -62.917  -9.838  51.062  1.00 64.69           C  
ATOM    417 HG21 THR A  22     -63.283 -10.789  51.448  1.00 64.69           H  
ATOM    418 HG22 THR A  22     -62.613  -9.216  51.904  1.00 64.69           H  
ATOM    419 HG23 THR A  22     -63.717  -9.341  50.513  1.00 64.69           H  
ATOM    420  OG1 THR A  22     -62.112 -10.981  49.170  1.00 64.69           O  
ATOM    421  HG1 THR A  22     -62.889 -11.450  49.482  1.00 64.69           H  
ATOM    422  N   PHE A  23     -58.885  -7.997  49.690  1.00 58.34           N  
ATOM    423  H   PHE A  23     -59.266  -7.210  50.196  1.00 58.34           H  
ATOM    424  CA  PHE A  23     -57.432  -8.086  49.562  1.00 58.34           C  
ATOM    425  HA  PHE A  23     -57.191  -8.724  48.712  1.00 58.34           H  
ATOM    426  C   PHE A  23     -56.803  -8.738  50.801  1.00 58.34           C  
ATOM    427  CB  PHE A  23     -56.843  -6.707  49.230  1.00 58.34           C  
ATOM    428  HB2 PHE A  23     -57.250  -5.955  49.906  1.00 58.34           H  
ATOM    429  HB3 PHE A  23     -55.766  -6.739  49.396  1.00 58.34           H  
ATOM    430  O   PHE A  23     -56.511  -8.083  51.807  1.00 58.34           O  
ATOM    431  CG  PHE A  23     -57.087  -6.284  47.792  1.00 58.34           C  
ATOM    432  CD1 PHE A  23     -56.137  -6.595  46.799  1.00 58.34           C  
ATOM    433  HD1 PHE A  23     -55.231  -7.119  47.064  1.00 58.34           H  
ATOM    434  CD2 PHE A  23     -58.275  -5.617  47.435  1.00 58.34           C  
ATOM    435  HD2 PHE A  23     -59.018  -5.392  48.186  1.00 58.34           H  
ATOM    436  CE1 PHE A  23     -56.368  -6.234  45.459  1.00 58.34           C  
ATOM    437  HE1 PHE A  23     -55.643  -6.476  44.696  1.00 58.34           H  
ATOM    438  CE2 PHE A  23     -58.509  -5.264  46.094  1.00 58.34           C  
ATOM    439  HE2 PHE A  23     -59.432  -4.772  45.824  1.00 58.34           H  
ATOM    440  CZ  PHE A  23     -57.556  -5.569  45.106  1.00 58.34           C  
ATOM    441  HZ  PHE A  23     -57.743  -5.301  44.077  1.00 58.34           H  
ATOM    442  N   ARG A  24     -56.493 -10.042  50.705  1.00 57.27           N  
ATOM    443  H   ARG A  24     -56.822 -10.538  49.889  1.00 57.27           H  
ATOM    444  CA  ARG A  24     -55.505 -10.679  51.598  1.00 57.27           C  
ATOM    445  HA  ARG A  24     -55.820 -10.518  52.630  1.00 57.27           H  
ATOM    446  C   ARG A  24     -54.149  -9.978  51.399  1.00 57.27           C  
ATOM    447  CB  ARG A  24     -55.394 -12.204  51.343  1.00 57.27           C  
ATOM    448  HB2 ARG A  24     -55.171 -12.374  50.290  1.00 57.27           H  
ATOM    449  HB3 ARG A  24     -54.552 -12.578  51.925  1.00 57.27           H  
ATOM    450  O   ARG A  24     -53.678  -9.855  50.266  1.00 57.27           O  
ATOM    451  CG  ARG A  24     -56.641 -13.034  51.731  1.00 57.27           C  
ATOM    452  HG2 ARG A  24     -56.920 -12.800  52.758  1.00 57.27           H  
ATOM    453  HG3 ARG A  24     -57.468 -12.764  51.075  1.00 57.27           H  
ATOM    454  CD  ARG A  24     -56.377 -14.554  51.621  1.00 57.27           C  
ATOM    455  HD2 ARG A  24     -55.564 -14.815  52.299  1.00 57.27           H  
ATOM    456  HD3 ARG A  24     -56.067 -14.784  50.602  1.00 57.27           H  
ATOM    457  NE  ARG A  24     -57.568 -15.375  51.951  1.00 57.27           N  
ATOM    458  HE  ARG A  24     -58.463 -14.908  51.969  1.00 57.27           H  
ATOM    459  NH1 ARG A  24     -56.561 -17.454  52.138  1.00 57.27           N  
ATOM    460 HH11 ARG A  24     -55.646 -17.071  51.949  1.00 57.27           H  
ATOM    461 HH12 ARG A  24     -56.662 -18.446  52.301  1.00 57.27           H  
ATOM    462  NH2 ARG A  24     -58.752 -17.282  52.412  1.00 57.27           N  
ATOM    463 HH21 ARG A  24     -58.786 -18.280  52.561  1.00 57.27           H  
ATOM    464 HH22 ARG A  24     -59.633 -16.789  52.398  1.00 57.27           H  
ATOM    465  CZ  ARG A  24     -57.617 -16.689  52.165  1.00 57.27           C  
ATOM    466  N   ARG A  25     -53.486  -9.531  52.479  1.00 53.50           N  
ATOM    467  H   ARG A  25     -53.943  -9.638  53.373  1.00 53.50           H  
ATOM    468  CA  ARG A  25     -52.167  -8.855  52.427  1.00 53.50           C  
ATOM    469  HA  ARG A  25     -52.251  -7.994  51.763  1.00 53.50           H  
ATOM    470  C   ARG A  25     -51.080  -9.776  51.830  1.00 53.50           C  
ATOM    471  CB  ARG A  25     -51.751  -8.349  53.837  1.00 53.50           C  
ATOM    472  HB2 ARG A  25     -50.662  -8.308  53.876  1.00 53.50           H  
ATOM    473  HB3 ARG A  25     -52.071  -9.070  54.589  1.00 53.50           H  
ATOM    474  O   ARG A  25     -50.339 -10.420  52.568  1.00 53.50           O  
ATOM    475  CG  ARG A  25     -52.242  -6.942  54.233  1.00 53.50           C  
ATOM    476  HG2 ARG A  25     -53.331  -6.928  54.280  1.00 53.50           H  
ATOM    477  HG3 ARG A  25     -51.909  -6.227  53.481  1.00 53.50           H  
ATOM    478  CD  ARG A  25     -51.655  -6.548  55.607  1.00 53.50           C  
ATOM    479  HD2 ARG A  25     -52.146  -7.145  56.375  1.00 53.50           H  
ATOM    480  HD3 ARG A  25     -50.591  -6.785  55.615  1.00 53.50           H  
ATOM    481  NE  ARG A  25     -51.823  -5.111  55.921  1.00 53.50           N  
ATOM    482  HE  ARG A  25     -52.508  -4.605  55.377  1.00 53.50           H  
ATOM    483  NH1 ARG A  25     -50.567  -5.041  57.857  1.00 53.50           N  
ATOM    484 HH11 ARG A  25     -50.286  -4.529  58.681  1.00 53.50           H  
ATOM    485 HH12 ARG A  25     -50.493  -6.048  57.854  1.00 53.50           H  
ATOM    486  NH2 ARG A  25     -51.561  -3.189  57.125  1.00 53.50           N  
ATOM    487 HH21 ARG A  25     -52.218  -2.714  56.523  1.00 53.50           H  
ATOM    488 HH22 ARG A  25     -51.261  -2.709  57.962  1.00 53.50           H  
ATOM    489  CZ  ARG A  25     -51.317  -4.458  56.961  1.00 53.50           C  
ATOM    490  N   ARG A  26     -50.886  -9.766  50.502  1.00 54.76           N  
ATOM    491  H   ARG A  26     -51.628  -9.344  49.961  1.00 54.76           H  
ATOM    492  CA  ARG A  26     -49.779 -10.445  49.774  1.00 54.76           C  
ATOM    493  HA  ARG A  26     -49.710 -11.463  50.158  1.00 54.76           H  
ATOM    494  C   ARG A  26     -48.384  -9.819  50.045  1.00 54.76           C  
ATOM    495  CB  ARG A  26     -50.101 -10.544  48.258  1.00 54.76           C  
ATOM    496  HB2 ARG A  26     -50.400  -9.562  47.891  1.00 54.76           H  
ATOM    497  HB3 ARG A  26     -49.195 -10.835  47.728  1.00 54.76           H  
ATOM    498  O   ARG A  26     -47.581  -9.643  49.130  1.00 54.76           O  
ATOM    499  CG  ARG A  26     -51.176 -11.579  47.871  1.00 54.76           C  
ATOM    500  HG2 ARG A  26     -52.144 -11.278  48.270  1.00 54.76           H  
ATOM    501  HG3 ARG A  26     -50.903 -12.546  48.294  1.00 54.76           H  
ATOM    502  CD  ARG A  26     -51.265 -11.713  46.336  1.00 54.76           C  
ATOM    503  HD2 ARG A  26     -50.260 -11.862  45.941  1.00 54.76           H  
ATOM    504  HD3 ARG A  26     -51.661 -10.785  45.922  1.00 54.76           H  
ATOM    505  NE  ARG A  26     -52.117 -12.845  45.906  1.00 54.76           N  
ATOM    506  HE  ARG A  26     -52.687 -13.292  46.610  1.00 54.76           H  
ATOM    507  NH1 ARG A  26     -51.566 -12.839  43.668  1.00 54.76           N  
ATOM    508 HH11 ARG A  26     -51.006 -12.008  43.799  1.00 54.76           H  
ATOM    509 HH12 ARG A  26     -51.696 -13.229  42.745  1.00 54.76           H  
ATOM    510  NH2 ARG A  26     -52.981 -14.373  44.437  1.00 54.76           N  
ATOM    511 HH21 ARG A  26     -53.066 -14.749  43.504  1.00 54.76           H  
ATOM    512 HH22 ARG A  26     -53.516 -14.820  45.168  1.00 54.76           H  
ATOM    513  CZ  ARG A  26     -52.217 -13.345  44.679  1.00 54.76           C  
ATOM    514  N   ARG A  27     -48.073  -9.455  51.300  1.00 54.67           N  
ATOM    515  H   ARG A  27     -48.738  -9.702  52.019  1.00 54.67           H  
ATOM    516  CA  ARG A  27     -46.853  -8.709  51.683  1.00 54.67           C  
ATOM    517  HA  ARG A  27     -46.694  -7.926  50.942  1.00 54.67           H  
ATOM    518  C   ARG A  27     -45.548  -9.522  51.607  1.00 54.67           C  
ATOM    519  CB  ARG A  27     -47.024  -8.016  53.058  1.00 54.67           C  
ATOM    520  HB2 ARG A  27     -47.518  -8.689  53.759  1.00 54.67           H  
ATOM    521  HB3 ARG A  27     -46.031  -7.797  53.452  1.00 54.67           H  
ATOM    522  O   ARG A  27     -44.501  -8.902  51.471  1.00 54.67           O  
ATOM    523  CG  ARG A  27     -47.794  -6.678  52.976  1.00 54.67           C  
ATOM    524  HG2 ARG A  27     -47.366  -6.081  52.171  1.00 54.67           H  
ATOM    525  HG3 ARG A  27     -48.841  -6.874  52.745  1.00 54.67           H  
ATOM    526  CD  ARG A  27     -47.694  -5.862  54.283  1.00 54.67           C  
ATOM    527  HD2 ARG A  27     -48.204  -6.401  55.081  1.00 54.67           H  
ATOM    528  HD3 ARG A  27     -46.640  -5.773  54.548  1.00 54.67           H  
ATOM    529  NE  ARG A  27     -48.274  -4.502  54.148  1.00 54.67           N  
ATOM    530  HE  ARG A  27     -48.839  -4.320  53.331  1.00 54.67           H  
ATOM    531  NH1 ARG A  27     -47.310  -3.517  56.005  1.00 54.67           N  
ATOM    532 HH11 ARG A  27     -47.094  -2.680  56.527  1.00 54.67           H  
ATOM    533 HH12 ARG A  27     -46.826  -4.371  56.242  1.00 54.67           H  
ATOM    534  NH2 ARG A  27     -48.570  -2.288  54.654  1.00 54.67           N  
ATOM    535 HH21 ARG A  27     -48.342  -1.485  55.221  1.00 54.67           H  
ATOM    536 HH22 ARG A  27     -49.094  -2.125  53.806  1.00 54.67           H  
ATOM    537  CZ  ARG A  27     -48.050  -3.451  54.933  1.00 54.67           C  
ATOM    538  N   ARG A  28     -45.582 -10.866  51.630  1.00 52.76           N  
ATOM    539  H   ARG A  28     -46.475 -11.308  51.797  1.00 52.76           H  
ATOM    540  CA  ARG A  28     -44.379 -11.717  51.446  1.00 52.76           C  
ATOM    541  HA  ARG A  28     -43.496 -11.107  51.635  1.00 52.76           H  
ATOM    542  C   ARG A  28     -44.176 -12.176  49.987  1.00 52.76           C  
ATOM    543  CB  ARG A  28     -44.330 -12.854  52.500  1.00 52.76           C  
ATOM    544  HB2 ARG A  28     -45.272 -13.404  52.501  1.00 52.76           H  
ATOM    545  HB3 ARG A  28     -43.534 -13.545  52.224  1.00 52.76           H  
ATOM    546  O   ARG A  28     -43.127 -11.903  49.407  1.00 52.76           O  
ATOM    547  CG  ARG A  28     -44.030 -12.320  53.923  1.00 52.76           C  
ATOM    548  HG2 ARG A  28     -43.119 -11.723  53.880  1.00 52.76           H  
ATOM    549  HG3 ARG A  28     -44.847 -11.674  54.245  1.00 52.76           H  
ATOM    550  CD  ARG A  28     -43.827 -13.424  54.984  1.00 52.76           C  
ATOM    551  HD2 ARG A  28     -43.063 -14.115  54.627  1.00 52.76           H  
ATOM    552  HD3 ARG A  28     -44.759 -13.976  55.107  1.00 52.76           H  
ATOM    553  NE  ARG A  28     -43.398 -12.874  56.296  1.00 52.76           N  
ATOM    554  HE  ARG A  28     -43.242 -11.878  56.357  1.00 52.76           H  
ATOM    555  NH1 ARG A  28     -43.196 -14.858  57.468  1.00 52.76           N  
ATOM    556 HH11 ARG A  28     -42.918 -15.350  58.305  1.00 52.76           H  
ATOM    557 HH12 ARG A  28     -43.474 -15.405  56.666  1.00 52.76           H  
ATOM    558  NH2 ARG A  28     -42.672 -12.951  58.468  1.00 52.76           N  
ATOM    559 HH21 ARG A  28     -42.483 -11.959  58.489  1.00 52.76           H  
ATOM    560 HH22 ARG A  28     -42.403 -13.499  59.272  1.00 52.76           H  
ATOM    561  CZ  ARG A  28     -43.096 -13.561  57.395  1.00 52.76           C  
ATOM    562  N   LEU A  29     -45.195 -12.753  49.338  1.00 52.51           N  
ATOM    563  H   LEU A  29     -46.021 -12.980  49.873  1.00 52.51           H  
ATOM    564  CA  LEU A  29     -45.088 -13.296  47.966  1.00 52.51           C  
ATOM    565  HA  LEU A  29     -44.304 -14.053  47.965  1.00 52.51           H  
ATOM    566  C   LEU A  29     -44.672 -12.273  46.889  1.00 52.51           C  
ATOM    567  CB  LEU A  29     -46.423 -13.967  47.578  1.00 52.51           C  
ATOM    568  HB2 LEU A  29     -46.490 -14.035  46.492  1.00 52.51           H  
ATOM    569  HB3 LEU A  29     -47.246 -13.337  47.914  1.00 52.51           H  
ATOM    570  O   LEU A  29     -43.927 -12.621  45.971  1.00 52.51           O  
ATOM    571  CG  LEU A  29     -46.591 -15.390  48.149  1.00 52.51           C  
ATOM    572  HG  LEU A  29     -46.318 -15.390  49.204  1.00 52.51           H  
ATOM    573  CD1 LEU A  29     -48.051 -15.826  48.028  1.00 52.51           C  
ATOM    574 HD11 LEU A  29     -48.357 -15.842  46.981  1.00 52.51           H  
ATOM    575 HD12 LEU A  29     -48.163 -16.830  48.436  1.00 52.51           H  
ATOM    576 HD13 LEU A  29     -48.696 -15.154  48.593  1.00 52.51           H  
ATOM    577  CD2 LEU A  29     -45.723 -16.402  47.398  1.00 52.51           C  
ATOM    578 HD21 LEU A  29     -45.985 -16.422  46.340  1.00 52.51           H  
ATOM    579 HD22 LEU A  29     -45.886 -17.397  47.811  1.00 52.51           H  
ATOM    580 HD23 LEU A  29     -44.664 -16.167  47.508  1.00 52.51           H  
ATOM    581  N   HIS A  30     -45.091 -11.004  46.986  1.00 52.00           N  
ATOM    582  H   HIS A  30     -45.719 -10.745  47.734  1.00 52.00           H  
ATOM    583  CA  HIS A  30     -44.755 -10.008  45.959  1.00 52.00           C  
ATOM    584  HA  HIS A  30     -45.006 -10.437  44.988  1.00 52.00           H  
ATOM    585  C   HIS A  30     -43.256  -9.674  45.865  1.00 52.00           C  
ATOM    586  CB  HIS A  30     -45.594  -8.734  46.142  1.00 52.00           C  
ATOM    587  HB2 HIS A  30     -45.143  -7.934  45.555  1.00 52.00           H  
ATOM    588  HB3 HIS A  30     -45.568  -8.431  47.188  1.00 52.00           H  
ATOM    589  O   HIS A  30     -42.806  -9.323  44.773  1.00 52.00           O  
ATOM    590  CG  HIS A  30     -47.031  -8.853  45.688  1.00 52.00           C  
ATOM    591  CD2 HIS A  30     -47.504  -9.522  44.588  1.00 52.00           C  
ATOM    592  HD2 HIS A  30     -46.918 -10.103  43.890  1.00 52.00           H  
ATOM    593  ND1 HIS A  30     -48.108  -8.210  46.253  1.00 52.00           N  
ATOM    594  HD1 HIS A  30     -48.082  -7.618  47.071  1.00 52.00           H  
ATOM    595  CE1 HIS A  30     -49.197  -8.479  45.513  1.00 52.00           C  
ATOM    596  HE1 HIS A  30     -50.188  -8.092  45.699  1.00 52.00           H  
ATOM    597  NE2 HIS A  30     -48.882  -9.304  44.504  1.00 52.00           N  
ATOM    598  N   ARG A  31     -42.459  -9.821  46.940  1.00 53.61           N  
ATOM    599  H   ARG A  31     -42.859 -10.175  47.798  1.00 53.61           H  
ATOM    600  CA  ARG A  31     -40.991  -9.682  46.843  1.00 53.61           C  
ATOM    601  HA  ARG A  31     -40.757  -8.790  46.261  1.00 53.61           H  
ATOM    602  C   ARG A  31     -40.401 -10.838  46.028  1.00 53.61           C  
ATOM    603  CB  ARG A  31     -40.324  -9.526  48.229  1.00 53.61           C  
ATOM    604  HB2 ARG A  31     -39.262  -9.745  48.119  1.00 53.61           H  
ATOM    605  HB3 ARG A  31     -40.744 -10.248  48.929  1.00 53.61           H  
ATOM    606  O   ARG A  31     -39.743 -10.587  45.022  1.00 53.61           O  
ATOM    607  CG  ARG A  31     -40.451  -8.099  48.808  1.00 53.61           C  
ATOM    608  HG2 ARG A  31     -40.091  -7.387  48.065  1.00 53.61           H  
ATOM    609  HG3 ARG A  31     -41.499  -7.887  49.020  1.00 53.61           H  
ATOM    610  CD  ARG A  31     -39.624  -7.920  50.098  1.00 53.61           C  
ATOM    611  HD2 ARG A  31     -40.029  -8.575  50.869  1.00 53.61           H  
ATOM    612  HD3 ARG A  31     -38.596  -8.221  49.897  1.00 53.61           H  
ATOM    613  NE  ARG A  31     -39.623  -6.520  50.595  1.00 53.61           N  
ATOM    614  HE  ARG A  31     -40.148  -5.837  50.068  1.00 53.61           H  
ATOM    615  NH1 ARG A  31     -38.227  -6.813  52.412  1.00 53.61           N  
ATOM    616 HH11 ARG A  31     -37.686  -6.417  53.167  1.00 53.61           H  
ATOM    617 HH12 ARG A  31     -38.084  -7.786  52.181  1.00 53.61           H  
ATOM    618  NH2 ARG A  31     -39.007  -4.786  51.958  1.00 53.61           N  
ATOM    619 HH21 ARG A  31     -38.466  -4.446  52.740  1.00 53.61           H  
ATOM    620 HH22 ARG A  31     -39.465  -4.107  51.367  1.00 53.61           H  
ATOM    621  CZ  ARG A  31     -38.958  -6.052  51.647  1.00 53.61           C  
ATOM    622  N   ILE A  32     -40.725 -12.086  46.375  1.00 58.24           N  
ATOM    623  H   ILE A  32     -41.301 -12.215  47.194  1.00 58.24           H  
ATOM    624  CA  ILE A  32     -40.213 -13.291  45.690  1.00 58.24           C  
ATOM    625  HA  ILE A  32     -39.126 -13.292  45.767  1.00 58.24           H  
ATOM    626  C   ILE A  32     -40.560 -13.272  44.191  1.00 58.24           C  
ATOM    627  CB  ILE A  32     -40.739 -14.574  46.383  1.00 58.24           C  
ATOM    628  HB  ILE A  32     -41.827 -14.580  46.321  1.00 58.24           H  
ATOM    629  O   ILE A  32     -39.688 -13.488  43.347  1.00 58.24           O  
ATOM    630  CG1 ILE A  32     -40.337 -14.592  47.880  1.00 58.24           C  
ATOM    631 HG12 ILE A  32     -40.698 -13.686  48.367  1.00 58.24           H  
ATOM    632 HG13 ILE A  32     -39.250 -14.606  47.964  1.00 58.24           H  
ATOM    633  CG2 ILE A  32     -40.210 -15.832  45.665  1.00 58.24           C  
ATOM    634 HG21 ILE A  32     -40.511 -15.846  44.618  1.00 58.24           H  
ATOM    635 HG22 ILE A  32     -40.620 -16.731  46.126  1.00 58.24           H  
ATOM    636 HG23 ILE A  32     -39.122 -15.871  45.732  1.00 58.24           H  
ATOM    637  CD1 ILE A  32     -40.907 -15.770  48.679  1.00 58.24           C  
ATOM    638 HD11 ILE A  32     -40.443 -16.706  48.368  1.00 58.24           H  
ATOM    639 HD12 ILE A  32     -40.695 -15.621  49.738  1.00 58.24           H  
ATOM    640 HD13 ILE A  32     -41.986 -15.830  48.539  1.00 58.24           H  
ATOM    641  N   ILE A  33     -41.806 -12.936  43.838  1.00 59.59           N  
ATOM    642  H   ILE A  33     -42.489 -12.802  44.570  1.00 59.59           H  
ATOM    643  CA  ILE A  33     -42.246 -12.865  42.434  1.00 59.59           C  
ATOM    644  HA  ILE A  33     -41.943 -13.788  41.941  1.00 59.59           H  
ATOM    645  C   ILE A  33     -41.540 -11.722  41.682  1.00 59.59           C  
ATOM    646  CB  ILE A  33     -43.790 -12.785  42.350  1.00 59.59           C  
ATOM    647  HB  ILE A  33     -44.124 -11.938  42.949  1.00 59.59           H  
ATOM    648  O   ILE A  33     -41.129 -11.923  40.537  1.00 59.59           O  
ATOM    649  CG1 ILE A  33     -44.421 -14.081  42.919  1.00 59.59           C  
ATOM    650 HG12 ILE A  33     -44.204 -14.916  42.251  1.00 59.59           H  
ATOM    651 HG13 ILE A  33     -43.979 -14.316  43.887  1.00 59.59           H  
ATOM    652  CG2 ILE A  33     -44.259 -12.569  40.896  1.00 59.59           C  
ATOM    653 HG21 ILE A  33     -43.912 -13.389  40.267  1.00 59.59           H  
ATOM    654 HG22 ILE A  33     -45.347 -12.523  40.849  1.00 59.59           H  
ATOM    655 HG23 ILE A  33     -43.879 -11.626  40.503  1.00 59.59           H  
ATOM    656  CD1 ILE A  33     -45.938 -14.000  43.134  1.00 59.59           C  
ATOM    657 HD11 ILE A  33     -46.462 -13.930  42.181  1.00 59.59           H  
ATOM    658 HD12 ILE A  33     -46.275 -14.901  43.646  1.00 59.59           H  
ATOM    659 HD13 ILE A  33     -46.179 -13.134  43.751  1.00 59.59           H  
ATOM    660  N   ARG A  34     -41.323 -10.551  42.307  1.00 58.21           N  
ATOM    661  H   ARG A  34     -41.650 -10.440  43.256  1.00 58.21           H  
ATOM    662  CA  ARG A  34     -40.539  -9.457  41.698  1.00 58.21           C  
ATOM    663  HA  ARG A  34     -40.925  -9.270  40.696  1.00 58.21           H  
ATOM    664  C   ARG A  34     -39.073  -9.848  41.484  1.00 58.21           C  
ATOM    665  CB  ARG A  34     -40.660  -8.151  42.509  1.00 58.21           C  
ATOM    666  HB2 ARG A  34     -40.572  -8.368  43.574  1.00 58.21           H  
ATOM    667  HB3 ARG A  34     -39.833  -7.496  42.235  1.00 58.21           H  
ATOM    668  O   ARG A  34     -38.558  -9.585  40.401  1.00 58.21           O  
ATOM    669  CG  ARG A  34     -41.970  -7.391  42.229  1.00 58.21           C  
ATOM    670  HG2 ARG A  34     -42.825  -8.021  42.476  1.00 58.21           H  
ATOM    671  HG3 ARG A  34     -42.014  -7.146  41.168  1.00 58.21           H  
ATOM    672  CD  ARG A  34     -42.040  -6.088  43.045  1.00 58.21           C  
ATOM    673  HD2 ARG A  34     -42.062  -6.343  44.105  1.00 58.21           H  
ATOM    674  HD3 ARG A  34     -41.140  -5.506  42.845  1.00 58.21           H  
ATOM    675  NE  ARG A  34     -43.231  -5.274  42.707  1.00 58.21           N  
ATOM    676  HE  ARG A  34     -43.902  -5.685  42.075  1.00 58.21           H  
ATOM    677  NH1 ARG A  34     -42.707  -3.392  43.932  1.00 58.21           N  
ATOM    678 HH11 ARG A  34     -42.906  -2.432  44.178  1.00 58.21           H  
ATOM    679 HH12 ARG A  34     -41.842  -3.814  44.237  1.00 58.21           H  
ATOM    680  NH2 ARG A  34     -44.569  -3.419  42.720  1.00 58.21           N  
ATOM    681 HH21 ARG A  34     -44.733  -2.462  42.998  1.00 58.21           H  
ATOM    682 HH22 ARG A  34     -45.195  -3.833  42.044  1.00 58.21           H  
ATOM    683  CZ  ARG A  34     -43.495  -4.041  43.121  1.00 58.21           C  
ATOM    684  N   HIS A  35     -38.421 -10.526  42.432  1.00 59.12           N  
ATOM    685  H   HIS A  35     -38.883 -10.693  43.314  1.00 59.12           H  
ATOM    686  CA  HIS A  35     -37.042 -11.007  42.252  1.00 59.12           C  
ATOM    687  HA  HIS A  35     -36.435 -10.176  41.893  1.00 59.12           H  
ATOM    688  C   HIS A  35     -36.938 -12.100  41.176  1.00 59.12           C  
ATOM    689  CB  HIS A  35     -36.436 -11.461  43.590  1.00 59.12           C  
ATOM    690  HB2 HIS A  35     -37.171 -12.030  44.160  1.00 59.12           H  
ATOM    691  HB3 HIS A  35     -35.590 -12.119  43.389  1.00 59.12           H  
ATOM    692  O   HIS A  35     -36.072 -12.003  40.306  1.00 59.12           O  
ATOM    693  CG  HIS A  35     -35.925 -10.307  44.419  1.00 59.12           C  
ATOM    694  CD2 HIS A  35     -36.618  -9.620  45.378  1.00 59.12           C  
ATOM    695  HD2 HIS A  35     -37.628  -9.818  45.705  1.00 59.12           H  
ATOM    696  ND1 HIS A  35     -34.667  -9.743  44.360  1.00 59.12           N  
ATOM    697  HD1 HIS A  35     -33.870 -10.085  43.843  1.00 59.12           H  
ATOM    698  CE1 HIS A  35     -34.613  -8.744  45.260  1.00 59.12           C  
ATOM    699  HE1 HIS A  35     -33.740  -8.148  45.480  1.00 59.12           H  
ATOM    700  NE2 HIS A  35     -35.795  -8.617  45.883  1.00 59.12           N  
ATOM    701  N   ARG A  36     -37.850 -13.088  41.146  1.00 59.29           N  
ATOM    702  H   ARG A  36     -38.520 -13.145  41.900  1.00 59.29           H  
ATOM    703  CA  ARG A  36     -37.887 -14.104  40.073  1.00 59.29           C  
ATOM    704  HA  ARG A  36     -36.891 -14.536  39.980  1.00 59.29           H  
ATOM    705  C   ARG A  36     -38.168 -13.478  38.697  1.00 59.29           C  
ATOM    706  CB  ARG A  36     -38.870 -15.249  40.412  1.00 59.29           C  
ATOM    707  HB2 ARG A  36     -39.817 -14.831  40.754  1.00 59.29           H  
ATOM    708  HB3 ARG A  36     -39.060 -15.814  39.500  1.00 59.29           H  
ATOM    709  O   ARG A  36     -37.508 -13.856  37.730  1.00 59.29           O  
ATOM    710  CG  ARG A  36     -38.321 -16.234  41.470  1.00 59.29           C  
ATOM    711  HG2 ARG A  36     -37.347 -16.594  41.140  1.00 59.29           H  
ATOM    712  HG3 ARG A  36     -38.196 -15.715  42.420  1.00 59.29           H  
ATOM    713  CD  ARG A  36     -39.248 -17.453  41.678  1.00 59.29           C  
ATOM    714  HD2 ARG A  36     -39.438 -17.914  40.709  1.00 59.29           H  
ATOM    715  HD3 ARG A  36     -40.196 -17.108  42.091  1.00 59.29           H  
ATOM    716  NE  ARG A  36     -38.660 -18.472  42.583  1.00 59.29           N  
ATOM    717  HE  ARG A  36     -37.795 -18.238  43.049  1.00 59.29           H  
ATOM    718  NH1 ARG A  36     -40.242 -20.145  42.346  1.00 59.29           N  
ATOM    719 HH11 ARG A  36     -40.543 -21.082  42.573  1.00 59.29           H  
ATOM    720 HH12 ARG A  36     -40.808 -19.575  41.733  1.00 59.29           H  
ATOM    721  NH2 ARG A  36     -38.478 -20.500  43.638  1.00 59.29           N  
ATOM    722 HH21 ARG A  36     -38.825 -21.432  43.817  1.00 59.29           H  
ATOM    723 HH22 ARG A  36     -37.599 -20.251  44.067  1.00 59.29           H  
ATOM    724  CZ  ARG A  36     -39.128 -19.691  42.849  1.00 59.29           C  
ATOM    725  N   ARG A  37     -39.067 -12.485  38.591  1.00 58.66           N  
ATOM    726  H   ARG A  37     -39.605 -12.240  39.410  1.00 58.66           H  
ATOM    727  CA  ARG A  37     -39.288 -11.733  37.336  1.00 58.66           C  
ATOM    728  HA  ARG A  37     -39.388 -12.451  36.523  1.00 58.66           H  
ATOM    729  C   ARG A  37     -38.071 -10.891  36.936  1.00 58.66           C  
ATOM    730  CB  ARG A  37     -40.578 -10.887  37.374  1.00 58.66           C  
ATOM    731  HB2 ARG A  37     -40.644 -10.348  38.319  1.00 58.66           H  
ATOM    732  HB3 ARG A  37     -40.520 -10.151  36.572  1.00 58.66           H  
ATOM    733  O   ARG A  37     -37.688 -10.967  35.776  1.00 58.66           O  
ATOM    734  CG  ARG A  37     -41.853 -11.726  37.150  1.00 58.66           C  
ATOM    735  HG2 ARG A  37     -42.018 -12.376  38.009  1.00 58.66           H  
ATOM    736  HG3 ARG A  37     -41.717 -12.346  36.264  1.00 58.66           H  
ATOM    737  CD  ARG A  37     -43.090 -10.833  36.932  1.00 58.66           C  
ATOM    738  HD2 ARG A  37     -43.259 -10.239  37.830  1.00 58.66           H  
ATOM    739  HD3 ARG A  37     -42.881 -10.158  36.103  1.00 58.66           H  
ATOM    740  NE  ARG A  37     -44.309 -11.622  36.632  1.00 58.66           N  
ATOM    741  HE  ARG A  37     -44.312 -12.590  36.920  1.00 58.66           H  
ATOM    742  NH1 ARG A  37     -45.544  -9.982  35.571  1.00 58.66           N  
ATOM    743 HH11 ARG A  37     -44.783  -9.323  35.655  1.00 58.66           H  
ATOM    744 HH12 ARG A  37     -46.370  -9.716  35.055  1.00 58.66           H  
ATOM    745  NH2 ARG A  37     -46.400 -12.019  35.794  1.00 58.66           N  
ATOM    746 HH21 ARG A  37     -46.353 -12.995  36.051  1.00 58.66           H  
ATOM    747 HH22 ARG A  37     -47.212 -11.705  35.282  1.00 58.66           H  
ATOM    748  CZ  ARG A  37     -45.404 -11.205  36.005  1.00 58.66           C  
ATOM    749  N   ARG A  38     -37.415 -10.169  37.858  1.00 59.53           N  
ATOM    750  H   ARG A  38     -37.795 -10.132  38.793  1.00 59.53           H  
ATOM    751  CA  ARG A  38     -36.176  -9.414  37.568  1.00 59.53           C  
ATOM    752  HA  ARG A  38     -36.356  -8.760  36.714  1.00 59.53           H  
ATOM    753  C   ARG A  38     -35.034 -10.330  37.108  1.00 59.53           C  
ATOM    754  CB  ARG A  38     -35.749  -8.532  38.760  1.00 59.53           C  
ATOM    755  HB2 ARG A  38     -35.850  -9.092  39.690  1.00 59.53           H  
ATOM    756  HB3 ARG A  38     -34.696  -8.277  38.635  1.00 59.53           H  
ATOM    757  O   ARG A  38     -34.446 -10.049  36.072  1.00 59.53           O  
ATOM    758  CG  ARG A  38     -36.540  -7.212  38.848  1.00 59.53           C  
ATOM    759  HG2 ARG A  38     -36.435  -6.678  37.904  1.00 59.53           H  
ATOM    760  HG3 ARG A  38     -37.596  -7.425  39.015  1.00 59.53           H  
ATOM    761  CD  ARG A  38     -36.011  -6.318  39.985  1.00 59.53           C  
ATOM    762  HD2 ARG A  38     -34.933  -6.210  39.864  1.00 59.53           H  
ATOM    763  HD3 ARG A  38     -36.206  -6.807  40.939  1.00 59.53           H  
ATOM    764  NE  ARG A  38     -36.626  -4.970  39.976  1.00 59.53           N  
ATOM    765  HE  ARG A  38     -37.231  -4.749  39.199  1.00 59.53           H  
ATOM    766  NH1 ARG A  38     -35.482  -4.081  41.772  1.00 59.53           N  
ATOM    767 HH11 ARG A  38     -35.196  -3.269  42.301  1.00 59.53           H  
ATOM    768 HH12 ARG A  38     -34.949  -4.933  41.874  1.00 59.53           H  
ATOM    769  NH2 ARG A  38     -36.877  -2.791  40.620  1.00 59.53           N  
ATOM    770 HH21 ARG A  38     -37.416  -2.587  39.790  1.00 59.53           H  
ATOM    771 HH22 ARG A  38     -36.562  -2.010  41.177  1.00 59.53           H  
ATOM    772  CZ  ARG A  38     -36.329  -3.962  40.788  1.00 59.53           C  
ATOM    773  N   ARG A  39     -34.779 -11.463  37.781  1.00 59.83           N  
ATOM    774  H   ARG A  39     -35.282 -11.631  38.641  1.00 59.83           H  
ATOM    775  CA  ARG A  39     -33.769 -12.450  37.333  1.00 59.83           C  
ATOM    776  HA  ARG A  39     -32.824 -11.930  37.180  1.00 59.83           H  
ATOM    777  C   ARG A  39     -34.103 -13.041  35.954  1.00 59.83           C  
ATOM    778  CB  ARG A  39     -33.540 -13.557  38.388  1.00 59.83           C  
ATOM    779  HB2 ARG A  39     -34.499 -13.911  38.767  1.00 59.83           H  
ATOM    780  HB3 ARG A  39     -33.045 -14.393  37.894  1.00 59.83           H  
ATOM    781  O   ARG A  39     -33.211 -13.141  35.119  1.00 59.83           O  
ATOM    782  CG  ARG A  39     -32.641 -13.116  39.564  1.00 59.83           C  
ATOM    783  HG2 ARG A  39     -31.721 -12.693  39.162  1.00 59.83           H  
ATOM    784  HG3 ARG A  39     -33.153 -12.350  40.147  1.00 59.83           H  
ATOM    785  CD  ARG A  39     -32.274 -14.301  40.484  1.00 59.83           C  
ATOM    786  HD2 ARG A  39     -33.183 -14.679  40.953  1.00 59.83           H  
ATOM    787  HD3 ARG A  39     -31.841 -15.093  39.873  1.00 59.83           H  
ATOM    788  NE  ARG A  39     -31.295 -13.930  41.535  1.00 59.83           N  
ATOM    789  HE  ARG A  39     -30.892 -13.005  41.486  1.00 59.83           H  
ATOM    790  NH1 ARG A  39     -31.123 -15.970  42.611  1.00 59.83           N  
ATOM    791 HH11 ARG A  39     -30.652 -16.536  43.303  1.00 59.83           H  
ATOM    792 HH12 ARG A  39     -31.693 -16.421  41.911  1.00 59.83           H  
ATOM    793  NH2 ARG A  39     -29.909 -14.258  43.328  1.00 59.83           N  
ATOM    794 HH21 ARG A  39     -29.481 -14.873  44.004  1.00 59.83           H  
ATOM    795 HH22 ARG A  39     -29.517 -13.331  43.244  1.00 59.83           H  
ATOM    796  CZ  ARG A  39     -30.787 -14.716  42.481  1.00 59.83           C  
ATOM    797  N   ARG A  40     -35.372 -13.382  35.669  1.00 60.01           N  
ATOM    798  H   ARG A  40     -36.062 -13.308  36.403  1.00 60.01           H  
ATOM    799  CA  ARG A  40     -35.790 -13.865  34.332  1.00 60.01           C  
ATOM    800  HA  ARG A  40     -35.082 -14.626  34.004  1.00 60.01           H  
ATOM    801  C   ARG A  40     -35.706 -12.780  33.250  1.00 60.01           C  
ATOM    802  CB  ARG A  40     -37.196 -14.495  34.376  1.00 60.01           C  
ATOM    803  HB2 ARG A  40     -37.563 -14.585  33.353  1.00 60.01           H  
ATOM    804  HB3 ARG A  40     -37.875 -13.839  34.921  1.00 60.01           H  
ATOM    805  O   ARG A  40     -35.327 -13.102  32.129  1.00 60.01           O  
ATOM    806  CG  ARG A  40     -37.204 -15.902  35.004  1.00 60.01           C  
ATOM    807  HG2 ARG A  40     -36.876 -15.841  36.042  1.00 60.01           H  
ATOM    808  HG3 ARG A  40     -36.507 -16.536  34.456  1.00 60.01           H  
ATOM    809  CD  ARG A  40     -38.605 -16.539  34.948  1.00 60.01           C  
ATOM    810  HD2 ARG A  40     -38.936 -16.555  33.909  1.00 60.01           H  
ATOM    811  HD3 ARG A  40     -39.294 -15.923  35.526  1.00 60.01           H  
ATOM    812  NE  ARG A  40     -38.614 -17.923  35.480  1.00 60.01           N  
ATOM    813  HE  ARG A  40     -37.743 -18.277  35.848  1.00 60.01           H  
ATOM    814  NH1 ARG A  40     -40.787 -18.497  34.950  1.00 60.01           N  
ATOM    815 HH11 ARG A  40     -41.495 -19.215  34.884  1.00 60.01           H  
ATOM    816 HH12 ARG A  40     -40.923 -17.620  34.468  1.00 60.01           H  
ATOM    817  NH2 ARG A  40     -39.475 -19.994  35.931  1.00 60.01           N  
ATOM    818 HH21 ARG A  40     -38.575 -20.339  36.235  1.00 60.01           H  
ATOM    819 HH22 ARG A  40     -40.214 -20.676  35.834  1.00 60.01           H  
ATOM    820  CZ  ARG A  40     -39.620 -18.790  35.453  1.00 60.01           C  
ATOM    821  N   ALA A  41     -36.018 -11.523  33.571  1.00 60.32           N  
ATOM    822  H   ALA A  41     -36.376 -11.330  34.495  1.00 60.32           H  
ATOM    823  CA  ALA A  41     -35.848 -10.392  32.659  1.00 60.32           C  
ATOM    824  HA  ALA A  41     -36.337 -10.626  31.714  1.00 60.32           H  
ATOM    825  C   ALA A  41     -34.364 -10.147  32.352  1.00 60.32           C  
ATOM    826  CB  ALA A  41     -36.530  -9.153  33.251  1.00 60.32           C  
ATOM    827  HB1 ALA A  41     -36.430  -8.320  32.555  1.00 60.32           H  
ATOM    828  HB2 ALA A  41     -37.590  -9.351  33.413  1.00 60.32           H  
ATOM    829  HB3 ALA A  41     -36.062  -8.878  34.196  1.00 60.32           H  
ATOM    830  O   ALA A  41     -34.009 -10.089  31.183  1.00 60.32           O  
ATOM    831  N   GLY A  42     -33.496 -10.130  33.371  1.00 58.29           N  
ATOM    832  H   GLY A  42     -33.860 -10.142  34.313  1.00 58.29           H  
ATOM    833  CA  GLY A  42     -32.043 -10.029  33.209  1.00 58.29           C  
ATOM    834  HA2 GLY A  42     -31.566 -10.066  34.189  1.00 58.29           H  
ATOM    835  HA3 GLY A  42     -31.795  -9.077  32.741  1.00 58.29           H  
ATOM    836  C   GLY A  42     -31.464 -11.155  32.349  1.00 58.29           C  
ATOM    837  O   GLY A  42     -30.829 -10.873  31.342  1.00 58.29           O  
ATOM    838  N   ARG A  43     -31.766 -12.431  32.651  1.00 60.23           N  
ATOM    839  H   ARG A  43     -32.277 -12.614  33.503  1.00 60.23           H  
ATOM    840  CA  ARG A  43     -31.303 -13.570  31.825  1.00 60.23           C  
ATOM    841  HA  ARG A  43     -30.222 -13.477  31.719  1.00 60.23           H  
ATOM    842  C   ARG A  43     -31.828 -13.520  30.382  1.00 60.23           C  
ATOM    843  CB  ARG A  43     -31.621 -14.931  32.493  1.00 60.23           C  
ATOM    844  HB2 ARG A  43     -32.177 -15.553  31.792  1.00 60.23           H  
ATOM    845  HB3 ARG A  43     -32.252 -14.784  33.370  1.00 60.23           H  
ATOM    846  O   ARG A  43     -31.113 -13.941  29.480  1.00 60.23           O  
ATOM    847  CG  ARG A  43     -30.349 -15.696  32.913  1.00 60.23           C  
ATOM    848  HG2 ARG A  43     -29.700 -15.810  32.045  1.00 60.23           H  
ATOM    849  HG3 ARG A  43     -29.820 -15.116  33.669  1.00 60.23           H  
ATOM    850  CD  ARG A  43     -30.672 -17.094  33.478  1.00 60.23           C  
ATOM    851  HD2 ARG A  43     -31.343 -16.982  34.330  1.00 60.23           H  
ATOM    852  HD3 ARG A  43     -31.175 -17.674  32.705  1.00 60.23           H  
ATOM    853  NE  ARG A  43     -29.454 -17.818  33.915  1.00 60.23           N  
ATOM    854  HE  ARG A  43     -28.584 -17.306  33.886  1.00 60.23           H  
ATOM    855  NH1 ARG A  43     -30.375 -19.890  34.364  1.00 60.23           N  
ATOM    856 HH11 ARG A  43     -30.221 -20.854  34.626  1.00 60.23           H  
ATOM    857 HH12 ARG A  43     -31.269 -19.598  33.997  1.00 60.23           H  
ATOM    858  NH2 ARG A  43     -28.202 -19.568  34.686  1.00 60.23           N  
ATOM    859 HH21 ARG A  43     -28.102 -20.536  34.954  1.00 60.23           H  
ATOM    860 HH22 ARG A  43     -27.354 -19.020  34.642  1.00 60.23           H  
ATOM    861  CZ  ARG A  43     -29.352 -19.080  34.319  1.00 60.23           C  
ATOM    862  N   ARG A  44     -33.046 -13.008  30.142  1.00 59.71           N  
ATOM    863  H   ARG A  44     -33.587 -12.685  30.932  1.00 59.71           H  
ATOM    864  CA  ARG A  44     -33.595 -12.823  28.782  1.00 59.71           C  
ATOM    865  HA  ARG A  44     -33.311 -13.677  28.168  1.00 59.71           H  
ATOM    866  C   ARG A  44     -32.989 -11.622  28.054  1.00 59.71           C  
ATOM    867  CB  ARG A  44     -35.130 -12.722  28.804  1.00 59.71           C  
ATOM    868  HB2 ARG A  44     -35.445 -12.063  29.613  1.00 59.71           H  
ATOM    869  HB3 ARG A  44     -35.459 -12.282  27.864  1.00 59.71           H  
ATOM    870  O   ARG A  44     -32.764 -11.732  26.858  1.00 59.71           O  
ATOM    871  CG  ARG A  44     -35.805 -14.097  28.942  1.00 59.71           C  
ATOM    872  HG2 ARG A  44     -35.486 -14.727  28.112  1.00 59.71           H  
ATOM    873  HG3 ARG A  44     -35.504 -14.568  29.877  1.00 59.71           H  
ATOM    874  CD  ARG A  44     -37.336 -13.958  28.905  1.00 59.71           C  
ATOM    875  HD2 ARG A  44     -37.606 -13.377  28.023  1.00 59.71           H  
ATOM    876  HD3 ARG A  44     -37.660 -13.418  29.794  1.00 59.71           H  
ATOM    877  NE  ARG A  44     -38.010 -15.275  28.840  1.00 59.71           N  
ATOM    878  HE  ARG A  44     -37.411 -16.089  28.850  1.00 59.71           H  
ATOM    879  NH1 ARG A  44     -40.165 -14.532  28.514  1.00 59.71           N  
ATOM    880 HH11 ARG A  44     -41.115 -14.738  28.240  1.00 59.71           H  
ATOM    881 HH12 ARG A  44     -39.835 -13.578  28.494  1.00 59.71           H  
ATOM    882  NH2 ARG A  44     -39.748 -16.718  28.500  1.00 59.71           N  
ATOM    883 HH21 ARG A  44     -40.708 -16.884  28.235  1.00 59.71           H  
ATOM    884 HH22 ARG A  44     -39.113 -17.501  28.439  1.00 59.71           H  
ATOM    885  CZ  ARG A  44     -39.298 -15.500  28.623  1.00 59.71           C  
ATOM    886  N   ALA A  45     -32.712 -10.516  28.742  1.00 60.33           N  
ATOM    887  H   ALA A  45     -32.959 -10.473  29.721  1.00 60.33           H  
ATOM    888  CA  ALA A  45     -32.019  -9.362  28.172  1.00 60.33           C  
ATOM    889  HA  ALA A  45     -32.517  -9.064  27.250  1.00 60.33           H  
ATOM    890  C   ALA A  45     -30.571  -9.724  27.812  1.00 60.33           C  
ATOM    891  CB  ALA A  45     -32.099  -8.194  29.162  1.00 60.33           C  
ATOM    892  HB1 ALA A  45     -33.141  -7.941  29.357  1.00 60.33           H  
ATOM    893  HB2 ALA A  45     -31.599  -7.325  28.735  1.00 60.33           H  
ATOM    894  HB3 ALA A  45     -31.608  -8.456  30.100  1.00 60.33           H  
ATOM    895  O   ALA A  45     -30.162  -9.504  26.682  1.00 60.33           O  
ATOM    896  N   PHE A  46     -29.855 -10.397  28.717  1.00 60.57           N  
ATOM    897  H   PHE A  46     -30.241 -10.509  29.644  1.00 60.57           H  
ATOM    898  CA  PHE A  46     -28.510 -10.925  28.482  1.00 60.57           C  
ATOM    899  HA  PHE A  46     -27.845 -10.098  28.234  1.00 60.57           H  
ATOM    900  C   PHE A  46     -28.488 -11.899  27.293  1.00 60.57           C  
ATOM    901  CB  PHE A  46     -28.013 -11.573  29.783  1.00 60.57           C  
ATOM    902  HB2 PHE A  46     -28.181 -10.875  30.603  1.00 60.57           H  
ATOM    903  HB3 PHE A  46     -28.601 -12.466  29.992  1.00 60.57           H  
ATOM    904  O   PHE A  46     -27.765 -11.667  26.331  1.00 60.57           O  
ATOM    905  CG  PHE A  46     -26.543 -11.939  29.785  1.00 60.57           C  
ATOM    906  CD1 PHE A  46     -26.116 -13.177  29.265  1.00 60.57           C  
ATOM    907  HD1 PHE A  46     -26.825 -13.868  28.835  1.00 60.57           H  
ATOM    908  CD2 PHE A  46     -25.598 -11.040  30.316  1.00 60.57           C  
ATOM    909  HD2 PHE A  46     -25.909 -10.081  30.705  1.00 60.57           H  
ATOM    910  CE1 PHE A  46     -24.749 -13.509  29.274  1.00 60.57           C  
ATOM    911  HE1 PHE A  46     -24.406 -14.441  28.849  1.00 60.57           H  
ATOM    912  CE2 PHE A  46     -24.234 -11.379  30.335  1.00 60.57           C  
ATOM    913  HE2 PHE A  46     -23.504 -10.688  30.729  1.00 60.57           H  
ATOM    914  CZ  PHE A  46     -23.810 -12.611  29.809  1.00 60.57           C  
ATOM    915  HZ  PHE A  46     -22.758 -12.858  29.795  1.00 60.57           H  
ATOM    916  N   LYS A  47     -29.354 -12.930  27.273  1.00 57.20           N  
ATOM    917  H   LYS A  47     -29.932 -13.108  28.082  1.00 57.20           H  
ATOM    918  CA  LYS A  47     -29.435 -13.832  26.108  1.00 57.20           C  
ATOM    919  HA  LYS A  47     -28.427 -14.189  25.895  1.00 57.20           H  
ATOM    920  C   LYS A  47     -29.832 -13.115  24.807  1.00 57.20           C  
ATOM    921  CB  LYS A  47     -30.331 -15.061  26.366  1.00 57.20           C  
ATOM    922  HB2 LYS A  47     -30.590 -15.477  25.392  1.00 57.20           H  
ATOM    923  HB3 LYS A  47     -31.260 -14.760  26.851  1.00 57.20           H  
ATOM    924  O   LYS A  47     -29.374 -13.542  23.763  1.00 57.20           O  
ATOM    925  CG  LYS A  47     -29.629 -16.167  27.185  1.00 57.20           C  
ATOM    926  HG2 LYS A  47     -28.564 -16.155  26.953  1.00 57.20           H  
ATOM    927  HG3 LYS A  47     -29.750 -15.971  28.250  1.00 57.20           H  
ATOM    928  CD  LYS A  47     -30.169 -17.571  26.839  1.00 57.20           C  
ATOM    929  HD2 LYS A  47     -30.114 -17.691  25.757  1.00 57.20           H  
ATOM    930  HD3 LYS A  47     -31.211 -17.659  27.147  1.00 57.20           H  
ATOM    931  CE  LYS A  47     -29.326 -18.683  27.493  1.00 57.20           C  
ATOM    932  HE2 LYS A  47     -29.627 -18.800  28.534  1.00 57.20           H  
ATOM    933  HE3 LYS A  47     -28.283 -18.365  27.484  1.00 57.20           H  
ATOM    934  NZ  LYS A  47     -29.426 -19.982  26.765  1.00 57.20           N  
ATOM    935  HZ1 LYS A  47     -30.372 -20.329  26.701  1.00 57.20           H  
ATOM    936  HZ2 LYS A  47     -28.851 -20.694  27.194  1.00 57.20           H  
ATOM    937  HZ3 LYS A  47     -29.074 -19.888  25.823  1.00 57.20           H  
ATOM    938  N   ARG A  48     -30.623 -12.035  24.840  1.00 55.53           N  
ATOM    939  H   ARG A  48     -30.970 -11.724  25.736  1.00 55.53           H  
ATOM    940  CA  ARG A  48     -30.944 -11.224  23.645  1.00 55.53           C  
ATOM    941  HA  ARG A  48     -31.067 -11.878  22.782  1.00 55.53           H  
ATOM    942  C   ARG A  48     -29.829 -10.264  23.218  1.00 55.53           C  
ATOM    943  CB  ARG A  48     -32.243 -10.437  23.866  1.00 55.53           C  
ATOM    944  HB2 ARG A  48     -32.224  -9.972  24.852  1.00 55.53           H  
ATOM    945  HB3 ARG A  48     -32.305  -9.642  23.123  1.00 55.53           H  
ATOM    946  O   ARG A  48     -29.810  -9.880  22.059  1.00 55.53           O  
ATOM    947  CG  ARG A  48     -33.487 -11.319  23.713  1.00 55.53           C  
ATOM    948  HG2 ARG A  48     -33.544 -11.670  22.682  1.00 55.53           H  
ATOM    949  HG3 ARG A  48     -33.428 -12.181  24.377  1.00 55.53           H  
ATOM    950  CD  ARG A  48     -34.733 -10.493  24.045  1.00 55.53           C  
ATOM    951  HD2 ARG A  48     -34.703  -9.581  23.449  1.00 55.53           H  
ATOM    952  HD3 ARG A  48     -34.707 -10.226  25.101  1.00 55.53           H  
ATOM    953  NE  ARG A  48     -35.973 -11.234  23.741  1.00 55.53           N  
ATOM    954  HE  ARG A  48     -35.851 -12.174  23.392  1.00 55.53           H  
ATOM    955  NH1 ARG A  48     -37.434  -9.481  24.005  1.00 55.53           N  
ATOM    956 HH11 ARG A  48     -36.645  -8.878  24.191  1.00 55.53           H  
ATOM    957 HH12 ARG A  48     -38.335  -9.067  23.811  1.00 55.53           H  
ATOM    958  NH2 ARG A  48     -38.193 -11.448  23.278  1.00 55.53           N  
ATOM    959 HH21 ARG A  48     -38.014 -12.350  22.861  1.00 55.53           H  
ATOM    960 HH22 ARG A  48     -39.089 -11.015  23.105  1.00 55.53           H  
ATOM    961  CZ  ARG A  48     -37.190 -10.721  23.681  1.00 55.53           C  
ATOM    962  N   ALA A  49     -28.933  -9.877  24.125  1.00 54.84           N  
ATOM    963  H   ALA A  49     -29.057 -10.160  25.087  1.00 54.84           H  
ATOM    964  CA  ALA A  49     -27.767  -9.057  23.806  1.00 54.84           C  
ATOM    965  HA  ALA A  49     -28.059  -8.275  23.105  1.00 54.84           H  
ATOM    966  C   ALA A  49     -26.661  -9.881  23.126  1.00 54.84           C  
ATOM    967  CB  ALA A  49     -27.274  -8.388  25.095  1.00 54.84           C  
ATOM    968  HB1 ALA A  49     -28.073  -7.791  25.535  1.00 54.84           H  
ATOM    969  HB2 ALA A  49     -26.432  -7.736  24.861  1.00 54.84           H  
ATOM    970  HB3 ALA A  49     -26.942  -9.142  25.810  1.00 54.84           H  
ATOM    971  O   ALA A  49     -26.015  -9.386  22.212  1.00 54.84           O  
ATOM    972  N   PHE A  50     -26.481 -11.141  23.539  1.00 46.82           N  
ATOM    973  H   PHE A  50     -26.986 -11.447  24.358  1.00 46.82           H  
ATOM    974  CA  PHE A  50     -25.450 -12.033  22.990  1.00 46.82           C  
ATOM    975  HA  PHE A  50     -24.666 -11.427  22.535  1.00 46.82           H  
ATOM    976  C   PHE A  50     -25.936 -12.966  21.869  1.00 46.82           C  
ATOM    977  CB  PHE A  50     -24.803 -12.812  24.144  1.00 46.82           C  
ATOM    978  HB2 PHE A  50     -24.188 -13.610  23.729  1.00 46.82           H  
ATOM    979  HB3 PHE A  50     -25.577 -13.276  24.756  1.00 46.82           H  
ATOM    980  O   PHE A  50     -25.122 -13.437  21.085  1.00 46.82           O  
ATOM    981  CG  PHE A  50     -23.911 -11.936  25.002  1.00 46.82           C  
ATOM    982  CD1 PHE A  50     -22.631 -11.588  24.532  1.00 46.82           C  
ATOM    983  HD1 PHE A  50     -22.277 -11.970  23.586  1.00 46.82           H  
ATOM    984  CD2 PHE A  50     -24.362 -11.424  26.233  1.00 46.82           C  
ATOM    985  HD2 PHE A  50     -25.338 -11.693  26.609  1.00 46.82           H  
ATOM    986  CE1 PHE A  50     -21.811 -10.730  25.284  1.00 46.82           C  
ATOM    987  HE1 PHE A  50     -20.830 -10.466  24.917  1.00 46.82           H  
ATOM    988  CE2 PHE A  50     -23.547 -10.554  26.978  1.00 46.82           C  
ATOM    989  HE2 PHE A  50     -23.897 -10.149  27.917  1.00 46.82           H  
ATOM    990  CZ  PHE A  50     -22.270 -10.208  26.504  1.00 46.82           C  
ATOM    991  HZ  PHE A  50     -21.637  -9.544  27.074  1.00 46.82           H  
ATOM    992  N   HIS A  51     -27.240 -13.238  21.760  1.00 50.37           N  
ATOM    993  H   HIS A  51     -27.882 -12.849  22.436  1.00 50.37           H  
ATOM    994  CA  HIS A  51     -27.796 -14.123  20.731  1.00 50.37           C  
ATOM    995  HA  HIS A  51     -26.980 -14.538  20.140  1.00 50.37           H  
ATOM    996  C   HIS A  51     -28.692 -13.322  19.779  1.00 50.37           C  
ATOM    997  CB  HIS A  51     -28.500 -15.308  21.414  1.00 50.37           C  
ATOM    998  HB2 HIS A  51     -29.510 -15.021  21.705  1.00 50.37           H  
ATOM    999  HB3 HIS A  51     -27.953 -15.548  22.326  1.00 50.37           H  
ATOM   1000  O   HIS A  51     -29.902 -13.195  19.990  1.00 50.37           O  
ATOM   1001  CG  HIS A  51     -28.586 -16.592  20.626  1.00 50.37           C  
ATOM   1002  CD2 HIS A  51     -29.030 -17.776  21.143  1.00 50.37           C  
ATOM   1003  HD2 HIS A  51     -29.397 -17.929  22.147  1.00 50.37           H  
ATOM   1004  ND1 HIS A  51     -28.177 -16.851  19.332  1.00 50.37           N  
ATOM   1005  HD1 HIS A  51     -27.775 -16.203  18.669  1.00 50.37           H  
ATOM   1006  CE1 HIS A  51     -28.366 -18.162  19.094  1.00 50.37           C  
ATOM   1007  HE1 HIS A  51     -28.126 -18.666  18.169  1.00 50.37           H  
ATOM   1008  NE2 HIS A  51     -28.895 -18.763  20.173  1.00 50.37           N  
ATOM   1009  N   ASN A  52     -28.084 -12.761  18.730  1.00 52.61           N  
ATOM   1010  H   ASN A  52     -27.085 -12.874  18.633  1.00 52.61           H  
ATOM   1011  CA  ASN A  52     -28.819 -12.164  17.618  1.00 52.61           C  
ATOM   1012  HA  ASN A  52     -29.590 -11.509  18.024  1.00 52.61           H  
ATOM   1013  C   ASN A  52     -29.474 -13.293  16.787  1.00 52.61           C  
ATOM   1014  CB  ASN A  52     -27.860 -11.296  16.777  1.00 52.61           C  
ATOM   1015  HB2 ASN A  52     -27.434 -10.511  17.401  1.00 52.61           H  
ATOM   1016  HB3 ASN A  52     -27.048 -11.916  16.396  1.00 52.61           H  
ATOM   1017  O   ASN A  52     -28.741 -14.131  16.262  1.00 52.61           O  
ATOM   1018  CG  ASN A  52     -28.552 -10.641  15.590  1.00 52.61           C  
ATOM   1019  ND2 ASN A  52     -27.826  -9.982  14.723  1.00 52.61           N  
ATOM   1020 HD21 ASN A  52     -26.824  -9.909  14.830  1.00 52.61           H  
ATOM   1021 HD22 ASN A  52     -28.315  -9.670  13.896  1.00 52.61           H  
ATOM   1022  OD1 ASN A  52     -29.756 -10.728  15.411  1.00 52.61           O  
ATOM   1023  N   PRO A  53     -30.814 -13.346  16.648  1.00 55.61           N  
ATOM   1024  CA  PRO A  53     -31.491 -14.401  15.891  1.00 55.61           C  
ATOM   1025  HA  PRO A  53     -31.065 -15.373  16.141  1.00 55.61           H  
ATOM   1026  C   PRO A  53     -31.394 -14.227  14.367  1.00 55.61           C  
ATOM   1027  CB  PRO A  53     -32.945 -14.347  16.366  1.00 55.61           C  
ATOM   1028  HB2 PRO A  53     -33.049 -14.921  17.287  1.00 55.61           H  
ATOM   1029  HB3 PRO A  53     -33.645 -14.710  15.613  1.00 55.61           H  
ATOM   1030  O   PRO A  53     -31.803 -15.126  13.639  1.00 55.61           O  
ATOM   1031  CG  PRO A  53     -33.146 -12.861  16.661  1.00 55.61           C  
ATOM   1032  HG2 PRO A  53     -33.319 -12.320  15.731  1.00 55.61           H  
ATOM   1033  HG3 PRO A  53     -33.962 -12.693  17.363  1.00 55.61           H  
ATOM   1034  CD  PRO A  53     -31.797 -12.454  17.251  1.00 55.61           C  
ATOM   1035  HD2 PRO A  53     -31.591 -11.409  17.020  1.00 55.61           H  
ATOM   1036  HD3 PRO A  53     -31.809 -12.605  18.330  1.00 55.61           H  
ATOM   1037  N   ARG A  54     -30.913 -13.074  13.877  1.00 47.28           N  
ATOM   1038  H   ARG A  54     -30.624 -12.364  14.534  1.00 47.28           H  
ATOM   1039  CA  ARG A  54     -30.694 -12.797  12.451  1.00 47.28           C  
ATOM   1040  HA  ARG A  54     -30.538 -13.733  11.913  1.00 47.28           H  
ATOM   1041  C   ARG A  54     -29.436 -11.934  12.254  1.00 47.28           C  
ATOM   1042  CB  ARG A  54     -31.928 -12.127  11.825  1.00 47.28           C  
ATOM   1043  HB2 ARG A  54     -31.656 -11.850  10.807  1.00 47.28           H  
ATOM   1044  HB3 ARG A  54     -32.178 -11.222  12.378  1.00 47.28           H  
ATOM   1045  O   ARG A  54     -29.541 -10.703  12.194  1.00 47.28           O  
ATOM   1046  CG  ARG A  54     -33.162 -13.037  11.747  1.00 47.28           C  
ATOM   1047  HG2 ARG A  54     -33.524 -13.253  12.752  1.00 47.28           H  
ATOM   1048  HG3 ARG A  54     -32.888 -13.969  11.254  1.00 47.28           H  
ATOM   1049  CD  ARG A  54     -34.282 -12.357  10.953  1.00 47.28           C  
ATOM   1050  HD2 ARG A  54     -34.569 -11.440  11.467  1.00 47.28           H  
ATOM   1051  HD3 ARG A  54     -33.898 -12.099   9.966  1.00 47.28           H  
ATOM   1052  NE  ARG A  54     -35.453 -13.244  10.802  1.00 47.28           N  
ATOM   1053  HE  ARG A  54     -35.334 -14.199  11.107  1.00 47.28           H  
ATOM   1054  NH1 ARG A  54     -36.803 -11.751   9.701  1.00 47.28           N  
ATOM   1055 HH11 ARG A  54     -37.632 -11.561   9.156  1.00 47.28           H  
ATOM   1056 HH12 ARG A  54     -36.051 -11.078   9.731  1.00 47.28           H  
ATOM   1057  NH2 ARG A  54     -37.522 -13.835  10.048  1.00 47.28           N  
ATOM   1058 HH21 ARG A  54     -37.353 -14.792  10.324  1.00 47.28           H  
ATOM   1059 HH22 ARG A  54     -38.350 -13.621   9.511  1.00 47.28           H  
ATOM   1060  CZ  ARG A  54     -36.585 -12.940  10.191  1.00 47.28           C  
ATOM   1061  N   PRO A  55     -28.231 -12.530  12.167  1.00 46.46           N  
ATOM   1062  CA  PRO A  55     -27.087 -11.818  11.598  1.00 46.46           C  
ATOM   1063  HA  PRO A  55     -26.823 -10.970  12.229  1.00 46.46           H  
ATOM   1064  C   PRO A  55     -27.450 -11.304  10.191  1.00 46.46           C  
ATOM   1065  CB  PRO A  55     -25.929 -12.824  11.597  1.00 46.46           C  
ATOM   1066  HB2 PRO A  55     -25.263 -12.686  10.746  1.00 46.46           H  
ATOM   1067  HB3 PRO A  55     -25.373 -12.738  12.530  1.00 46.46           H  
ATOM   1068  O   PRO A  55     -28.145 -11.979   9.438  1.00 46.46           O  
ATOM   1069  CG  PRO A  55     -26.630 -14.182  11.550  1.00 46.46           C  
ATOM   1070  HG2 PRO A  55     -26.884 -14.427  10.519  1.00 46.46           H  
ATOM   1071  HG3 PRO A  55     -26.019 -14.970  11.990  1.00 46.46           H  
ATOM   1072  CD  PRO A  55     -27.911 -13.943  12.349  1.00 46.46           C  
ATOM   1073  HD2 PRO A  55     -27.729 -14.137  13.406  1.00 46.46           H  
ATOM   1074  HD3 PRO A  55     -28.692 -14.606  11.978  1.00 46.46           H  
ATOM   1075  N   GLY A  56     -27.054 -10.071   9.867  1.00 46.96           N  
ATOM   1076  H   GLY A  56     -26.471  -9.569  10.522  1.00 46.96           H  
ATOM   1077  CA  GLY A  56     -27.303  -9.437   8.564  1.00 46.96           C  
ATOM   1078  HA2 GLY A  56     -27.209 -10.196   7.787  1.00 46.96           H  
ATOM   1079  HA3 GLY A  56     -26.527  -8.695   8.381  1.00 46.96           H  
ATOM   1080  C   GLY A  56     -28.666  -8.749   8.359  1.00 46.96           C  
ATOM   1081  O   GLY A  56     -28.724  -7.782   7.609  1.00 46.96           O  
ATOM   1082  N   SER A  57     -29.758  -9.136   9.036  1.00 52.60           N  
ATOM   1083  H   SER A  57     -29.681  -9.928   9.659  1.00 52.60           H  
ATOM   1084  CA  SER A  57     -31.109  -8.630   8.681  1.00 52.60           C  
ATOM   1085  HA  SER A  57     -31.091  -8.462   7.604  1.00 52.60           H  
ATOM   1086  C   SER A  57     -31.513  -7.266   9.279  1.00 52.60           C  
ATOM   1087  CB  SER A  57     -32.198  -9.695   8.892  1.00 52.60           C  
ATOM   1088  HB2 SER A  57     -32.970  -9.543   8.138  1.00 52.60           H  
ATOM   1089  HB3 SER A  57     -31.778 -10.691   8.749  1.00 52.60           H  
ATOM   1090  O   SER A  57     -32.708  -6.976   9.378  1.00 52.60           O  
ATOM   1091  OG  SER A  57     -32.809  -9.594  10.168  1.00 52.60           O  
ATOM   1092  HG  SER A  57     -33.032  -8.667  10.275  1.00 52.60           H  
ATOM   1093  N   TYR A  58     -30.566  -6.444   9.738  1.00 47.12           N  
ATOM   1094  H   TYR A  58     -29.602  -6.681   9.551  1.00 47.12           H  
ATOM   1095  CA  TYR A  58     -30.859  -5.168  10.402  1.00 47.12           C  
ATOM   1096  HA  TYR A  58     -31.883  -4.871  10.177  1.00 47.12           H  
ATOM   1097  C   TYR A  58     -29.944  -4.042   9.916  1.00 47.12           C  
ATOM   1098  CB  TYR A  58     -30.744  -5.312  11.930  1.00 47.12           C  
ATOM   1099  HB2 TYR A  58     -29.749  -5.684  12.174  1.00 47.12           H  
ATOM   1100  HB3 TYR A  58     -30.831  -4.320  12.373  1.00 47.12           H  
ATOM   1101  O   TYR A  58     -28.740  -4.058  10.163  1.00 47.12           O  
ATOM   1102  CG  TYR A  58     -31.788  -6.201  12.583  1.00 47.12           C  
ATOM   1103  CD1 TYR A  58     -33.117  -5.751  12.705  1.00 47.12           C  
ATOM   1104  HD1 TYR A  58     -33.394  -4.785  12.308  1.00 47.12           H  
ATOM   1105  CD2 TYR A  58     -31.430  -7.469  13.081  1.00 47.12           C  
ATOM   1106  HD2 TYR A  58     -30.418  -7.831  12.970  1.00 47.12           H  
ATOM   1107  CE1 TYR A  58     -34.088  -6.565  13.320  1.00 47.12           C  
ATOM   1108  HE1 TYR A  58     -35.109  -6.220  13.392  1.00 47.12           H  
ATOM   1109  CE2 TYR A  58     -32.393  -8.283  13.708  1.00 47.12           C  
ATOM   1110  HE2 TYR A  58     -32.118  -9.259  14.080  1.00 47.12           H  
ATOM   1111  OH  TYR A  58     -34.664  -8.619  14.417  1.00 47.12           O  
ATOM   1112  HH  TYR A  58     -35.531  -8.210  14.367  1.00 47.12           H  
ATOM   1113  CZ  TYR A  58     -33.725  -7.833  13.826  1.00 47.12           C  
ATOM   1114  N   ILE A  59     -30.543  -3.002   9.327  1.00 50.07           N  
ATOM   1115  H   ILE A  59     -31.529  -3.070   9.118  1.00 50.07           H  
ATOM   1116  CA  ILE A  59     -29.877  -1.712   9.111  1.00 50.07           C  
ATOM   1117  HA  ILE A  59     -28.950  -1.884   8.565  1.00 50.07           H  
ATOM   1118  C   ILE A  59     -29.547  -1.124  10.491  1.00 50.07           C  
ATOM   1119  CB  ILE A  59     -30.765  -0.750   8.283  1.00 50.07           C  
ATOM   1120  HB  ILE A  59     -31.679  -0.560   8.846  1.00 50.07           H  
ATOM   1121  O   ILE A  59     -30.449  -0.834  11.283  1.00 50.07           O  
ATOM   1122  CG1 ILE A  59     -31.161  -1.356   6.914  1.00 50.07           C  
ATOM   1123 HG12 ILE A  59     -30.282  -1.406   6.271  1.00 50.07           H  
ATOM   1124 HG13 ILE A  59     -31.529  -2.373   7.049  1.00 50.07           H  
ATOM   1125  CG2 ILE A  59     -30.028   0.590   8.080  1.00 50.07           C  
ATOM   1126 HG21 ILE A  59     -29.803   1.060   9.037  1.00 50.07           H  
ATOM   1127 HG22 ILE A  59     -30.644   1.284   7.508  1.00 50.07           H  
ATOM   1128 HG23 ILE A  59     -29.099   0.425   7.535  1.00 50.07           H  
ATOM   1129  CD1 ILE A  59     -32.269  -0.579   6.190  1.00 50.07           C  
ATOM   1130 HD11 ILE A  59     -32.538  -1.109   5.277  1.00 50.07           H  
ATOM   1131 HD12 ILE A  59     -33.151  -0.508   6.827  1.00 50.07           H  
ATOM   1132 HD13 ILE A  59     -31.931   0.421   5.918  1.00 50.07           H  
ATOM   1133  N   LEU A  60     -28.259  -0.959  10.795  1.00 46.78           N  
ATOM   1134  H   LEU A  60     -27.575  -1.255  10.114  1.00 46.78           H  
ATOM   1135  CA  LEU A  60     -27.776  -0.572  12.124  1.00 46.78           C  
ATOM   1136  HA  LEU A  60     -28.334  -1.148  12.862  1.00 46.78           H  
ATOM   1137  C   LEU A  60     -28.053   0.900  12.456  1.00 46.78           C  
ATOM   1138  CB  LEU A  60     -26.295  -0.968  12.257  1.00 46.78           C  
ATOM   1139  HB2 LEU A  60     -25.787  -0.308  12.960  1.00 46.78           H  
ATOM   1140  HB3 LEU A  60     -25.804  -0.847  11.291  1.00 46.78           H  
ATOM   1141  O   LEU A  60     -27.191   1.769  12.371  1.00 46.78           O  
ATOM   1142  CG  LEU A  60     -26.169  -2.419  12.757  1.00 46.78           C  
ATOM   1143  HG  LEU A  60     -27.067  -2.985  12.510  1.00 46.78           H  
ATOM   1144  CD1 LEU A  60     -24.996  -3.104  12.088  1.00 46.78           C  
ATOM   1145 HD11 LEU A  60     -24.905  -4.125  12.460  1.00 46.78           H  
ATOM   1146 HD12 LEU A  60     -25.174  -3.146  11.014  1.00 46.78           H  
ATOM   1147 HD13 LEU A  60     -24.078  -2.550  12.287  1.00 46.78           H  
ATOM   1148  CD2 LEU A  60     -25.959  -2.460  14.273  1.00 46.78           C  
ATOM   1149 HD21 LEU A  60     -25.905  -3.497  14.604  1.00 46.78           H  
ATOM   1150 HD22 LEU A  60     -25.029  -1.954  14.536  1.00 46.78           H  
ATOM   1151 HD23 LEU A  60     -26.794  -1.971  14.775  1.00 46.78           H  
ATOM   1152  N   ARG A  61     -29.271   1.164  12.937  1.00 43.85           N  
ATOM   1153  H   ARG A  61     -29.946   0.416  12.862  1.00 43.85           H  
ATOM   1154  CA  ARG A  61     -29.697   2.448  13.521  1.00 43.85           C  
ATOM   1155  HA  ARG A  61     -29.229   3.245  12.943  1.00 43.85           H  
ATOM   1156  C   ARG A  61     -29.173   2.659  14.954  1.00 43.85           C  
ATOM   1157  CB  ARG A  61     -31.222   2.614  13.388  1.00 43.85           C  
ATOM   1158  HB2 ARG A  61     -31.723   1.761  13.846  1.00 43.85           H  
ATOM   1159  HB3 ARG A  61     -31.524   3.516  13.920  1.00 43.85           H  
ATOM   1160  O   ARG A  61     -29.906   3.106  15.831  1.00 43.85           O  
ATOM   1161  CG  ARG A  61     -31.671   2.759  11.926  1.00 43.85           C  
ATOM   1162  HG2 ARG A  61     -31.135   3.591  11.469  1.00 43.85           H  
ATOM   1163  HG3 ARG A  61     -31.450   1.846  11.373  1.00 43.85           H  
ATOM   1164  CD  ARG A  61     -33.178   3.038  11.866  1.00 43.85           C  
ATOM   1165  HD2 ARG A  61     -33.402   3.891  12.507  1.00 43.85           H  
ATOM   1166  HD3 ARG A  61     -33.710   2.164  12.242  1.00 43.85           H  
ATOM   1167  NE  ARG A  61     -33.629   3.341  10.493  1.00 43.85           N  
ATOM   1168  HE  ARG A  61     -32.923   3.348   9.770  1.00 43.85           H  
ATOM   1169  NH1 ARG A  61     -35.859   3.654  10.958  1.00 43.85           N  
ATOM   1170 HH11 ARG A  61     -36.785   3.908  10.644  1.00 43.85           H  
ATOM   1171 HH12 ARG A  61     -35.684   3.453  11.933  1.00 43.85           H  
ATOM   1172  NH2 ARG A  61     -35.125   3.929   8.875  1.00 43.85           N  
ATOM   1173 HH21 ARG A  61     -36.062   4.173   8.588  1.00 43.85           H  
ATOM   1174 HH22 ARG A  61     -34.391   3.947   8.181  1.00 43.85           H  
ATOM   1175  CZ  ARG A  61     -34.863   3.637  10.117  1.00 43.85           C  
ATOM   1176  N   LEU A  62     -27.895   2.357  15.187  1.00 48.72           N  
ATOM   1177  H   LEU A  62     -27.357   2.038  14.394  1.00 48.72           H  
ATOM   1178  CA  LEU A  62     -27.136   2.854  16.336  1.00 48.72           C  
ATOM   1179  HA  LEU A  62     -27.809   3.363  17.026  1.00 48.72           H  
ATOM   1180  C   LEU A  62     -26.113   3.870  15.804  1.00 48.72           C  
ATOM   1181  CB  LEU A  62     -26.470   1.690  17.099  1.00 48.72           C  
ATOM   1182  HB2 LEU A  62     -25.648   2.086  17.695  1.00 48.72           H  
ATOM   1183  HB3 LEU A  62     -26.040   0.998  16.374  1.00 48.72           H  
ATOM   1184  O   LEU A  62     -25.123   3.455  15.207  1.00 48.72           O  
ATOM   1185  CG  LEU A  62     -27.420   0.925  18.040  1.00 48.72           C  
ATOM   1186  HG  LEU A  62     -28.299   0.599  17.486  1.00 48.72           H  
ATOM   1187  CD1 LEU A  62     -26.709  -0.311  18.594  1.00 48.72           C  
ATOM   1188 HD11 LEU A  62     -25.826  -0.015  19.160  1.00 48.72           H  
ATOM   1189 HD12 LEU A  62     -26.404  -0.956  17.770  1.00 48.72           H  
ATOM   1190 HD13 LEU A  62     -27.385  -0.871  19.240  1.00 48.72           H  
ATOM   1191  CD2 LEU A  62     -27.864   1.774  19.238  1.00 48.72           C  
ATOM   1192 HD21 LEU A  62     -26.994   2.165  19.765  1.00 48.72           H  
ATOM   1193 HD22 LEU A  62     -28.454   1.163  19.922  1.00 48.72           H  
ATOM   1194 HD23 LEU A  62     -28.492   2.600  18.905  1.00 48.72           H  
ATOM   1195  N   PRO A  63     -26.318   5.189  15.996  1.00 51.08           N  
ATOM   1196  CA  PRO A  63     -25.471   6.227  15.392  1.00 51.08           C  
ATOM   1197  HA  PRO A  63     -25.372   6.036  14.323  1.00 51.08           H  
ATOM   1198  C   PRO A  63     -24.049   6.295  15.977  1.00 51.08           C  
ATOM   1199  CB  PRO A  63     -26.242   7.538  15.592  1.00 51.08           C  
ATOM   1200  HB2 PRO A  63     -25.586   8.403  15.692  1.00 51.08           H  
ATOM   1201  HB3 PRO A  63     -26.929   7.685  14.759  1.00 51.08           H  
ATOM   1202  O   PRO A  63     -23.245   7.119  15.554  1.00 51.08           O  
ATOM   1203  CG  PRO A  63     -27.040   7.283  16.869  1.00 51.08           C  
ATOM   1204  HG2 PRO A  63     -27.926   7.916  16.928  1.00 51.08           H  
ATOM   1205  HG3 PRO A  63     -26.400   7.434  17.738  1.00 51.08           H  
ATOM   1206  CD  PRO A  63     -27.406   5.806  16.745  1.00 51.08           C  
ATOM   1207  HD2 PRO A  63     -27.507   5.370  17.739  1.00 51.08           H  
ATOM   1208  HD3 PRO A  63     -28.336   5.699  16.188  1.00 51.08           H  
ATOM   1209  N   ASN A  64     -23.730   5.444  16.953  1.00 53.07           N  
ATOM   1210  H   ASN A  64     -24.413   4.746  17.214  1.00 53.07           H  
ATOM   1211  CA  ASN A  64     -22.410   5.324  17.549  1.00 53.07           C  
ATOM   1212  HA  ASN A  64     -21.673   5.722  16.851  1.00 53.07           H  
ATOM   1213  C   ASN A  64     -22.133   3.829  17.818  1.00 53.07           C  
ATOM   1214  CB  ASN A  64     -22.407   6.197  18.821  1.00 53.07           C  
ATOM   1215  HB2 ASN A  64     -22.930   5.680  19.626  1.00 53.07           H  
ATOM   1216  HB3 ASN A  64     -22.935   7.127  18.615  1.00 53.07           H  
ATOM   1217  O   ASN A  64     -22.814   3.249  18.671  1.00 53.07           O  
ATOM   1218  CG  ASN A  64     -21.022   6.584  19.295  1.00 53.07           C  
ATOM   1219  ND2 ASN A  64     -20.934   7.235  20.431  1.00 53.07           N  
ATOM   1220 HD21 ASN A  64     -21.768   7.422  20.969  1.00 53.07           H  
ATOM   1221 HD22 ASN A  64     -20.014   7.446  20.789  1.00 53.07           H  
ATOM   1222  OD1 ASN A  64     -20.008   6.381  18.641  1.00 53.07           O  
ATOM   1223  N   PRO A  65     -21.203   3.175  17.094  1.00 53.65           N  
ATOM   1224  CA  PRO A  65     -20.874   1.776  17.344  1.00 53.65           C  
ATOM   1225  HA  PRO A  65     -21.782   1.173  17.329  1.00 53.65           H  
ATOM   1226  C   PRO A  65     -20.199   1.630  18.714  1.00 53.65           C  
ATOM   1227  CB  PRO A  65     -19.969   1.348  16.183  1.00 53.65           C  
ATOM   1228  HB2 PRO A  65     -19.250   0.583  16.478  1.00 53.65           H  
ATOM   1229  HB3 PRO A  65     -20.586   0.993  15.357  1.00 53.65           H  
ATOM   1230  O   PRO A  65     -19.399   2.474  19.119  1.00 53.65           O  
ATOM   1231  CG  PRO A  65     -19.283   2.652  15.778  1.00 53.65           C  
ATOM   1232  HG2 PRO A  65     -18.965   2.636  14.735  1.00 53.65           H  
ATOM   1233  HG3 PRO A  65     -18.432   2.832  16.435  1.00 53.65           H  
ATOM   1234  CD  PRO A  65     -20.363   3.706  16.029  1.00 53.65           C  
ATOM   1235  HD2 PRO A  65     -20.964   3.842  15.130  1.00 53.65           H  
ATOM   1236  HD3 PRO A  65     -19.893   4.646  16.318  1.00 53.65           H  
ATOM   1237  N   GLN A  66     -20.519   0.549  19.431  1.00 54.27           N  
ATOM   1238  H   GLN A  66     -21.183  -0.108  19.047  1.00 54.27           H  
ATOM   1239  CA  GLN A  66     -19.946   0.274  20.758  1.00 54.27           C  
ATOM   1240  HA  GLN A  66     -20.082   1.153  21.388  1.00 54.27           H  
ATOM   1241  C   GLN A  66     -18.433   0.010  20.701  1.00 54.27           C  
ATOM   1242  CB  GLN A  66     -20.680  -0.912  21.406  1.00 54.27           C  
ATOM   1243  HB2 GLN A  66     -20.671  -1.762  20.724  1.00 54.27           H  
ATOM   1244  HB3 GLN A  66     -20.155  -1.195  22.318  1.00 54.27           H  
ATOM   1245  O   GLN A  66     -17.727   0.248  21.676  1.00 54.27           O  
ATOM   1246  CG  GLN A  66     -22.130  -0.556  21.776  1.00 54.27           C  
ATOM   1247  HG2 GLN A  66     -22.684  -0.278  20.879  1.00 54.27           H  
ATOM   1248  HG3 GLN A  66     -22.121   0.301  22.450  1.00 54.27           H  
ATOM   1249  CD  GLN A  66     -22.875  -1.700  22.457  1.00 54.27           C  
ATOM   1250  NE2 GLN A  66     -24.002  -1.427  23.075  1.00 54.27           N  
ATOM   1251 HE21 GLN A  66     -24.353  -0.481  23.113  1.00 54.27           H  
ATOM   1252 HE22 GLN A  66     -24.454  -2.220  23.506  1.00 54.27           H  
ATOM   1253  OE1 GLN A  66     -22.494  -2.854  22.445  1.00 54.27           O  
ATOM   1254  N   THR A  67     -17.932  -0.431  19.547  1.00 59.50           N  
ATOM   1255  H   THR A  67     -18.567  -0.641  18.790  1.00 59.50           H  
ATOM   1256  CA  THR A  67     -16.513  -0.602  19.240  1.00 59.50           C  
ATOM   1257  HA  THR A  67     -15.924  -0.450  20.144  1.00 59.50           H  
ATOM   1258  C   THR A  67     -16.080   0.442  18.209  1.00 59.50           C  
ATOM   1259  CB  THR A  67     -16.239  -2.034  18.744  1.00 59.50           C  
ATOM   1260  HB  THR A  67     -15.242  -2.080  18.306  1.00 59.50           H  
ATOM   1261  O   THR A  67     -16.604   0.506  17.099  1.00 59.50           O  
ATOM   1262  CG2 THR A  67     -16.325  -3.042  19.889  1.00 59.50           C  
ATOM   1263 HG21 THR A  67     -17.329  -3.049  20.314  1.00 59.50           H  
ATOM   1264 HG22 THR A  67     -16.087  -4.040  19.519  1.00 59.50           H  
ATOM   1265 HG23 THR A  67     -15.609  -2.779  20.668  1.00 59.50           H  
ATOM   1266  OG1 THR A  67     -17.196  -2.433  17.787  1.00 59.50           O  
ATOM   1267  HG1 THR A  67     -16.923  -3.278  17.424  1.00 59.50           H  
ATOM   1268  N   ARG A  68     -15.094   1.274  18.564  1.00 64.21           N  
ATOM   1269  H   ARG A  68     -14.707   1.179  19.492  1.00 64.21           H  
ATOM   1270  CA  ARG A  68     -14.414   2.190  17.636  1.00 64.21           C  
ATOM   1271  HA  ARG A  68     -14.888   2.151  16.655  1.00 64.21           H  
ATOM   1272  C   ARG A  68     -12.969   1.739  17.479  1.00 64.21           C  
ATOM   1273  CB  ARG A  68     -14.465   3.639  18.148  1.00 64.21           C  
ATOM   1274  HB2 ARG A  68     -14.098   3.663  19.174  1.00 64.21           H  
ATOM   1275  HB3 ARG A  68     -13.785   4.232  17.537  1.00 64.21           H  
ATOM   1276  O   ARG A  68     -12.232   1.724  18.461  1.00 64.21           O  
ATOM   1277  CG  ARG A  68     -15.853   4.296  18.094  1.00 64.21           C  
ATOM   1278  HG2 ARG A  68     -16.215   4.300  17.066  1.00 64.21           H  
ATOM   1279  HG3 ARG A  68     -16.555   3.749  18.723  1.00 64.21           H  
ATOM   1280  CD  ARG A  68     -15.711   5.741  18.600  1.00 64.21           C  
ATOM   1281  HD2 ARG A  68     -14.931   6.226  18.014  1.00 64.21           H  
ATOM   1282  HD3 ARG A  68     -15.399   5.715  19.644  1.00 64.21           H  
ATOM   1283  NE  ARG A  68     -16.956   6.527  18.487  1.00 64.21           N  
ATOM   1284  HE  ARG A  68     -17.825   6.020  18.396  1.00 64.21           H  
ATOM   1285  NH1 ARG A  68     -16.011   8.621  18.675  1.00 64.21           N  
ATOM   1286 HH11 ARG A  68     -16.120   9.625  18.663  1.00 64.21           H  
ATOM   1287 HH12 ARG A  68     -15.106   8.195  18.816  1.00 64.21           H  
ATOM   1288  NH2 ARG A  68     -18.195   8.423  18.323  1.00 64.21           N  
ATOM   1289 HH21 ARG A  68     -18.286   9.426  18.253  1.00 64.21           H  
ATOM   1290 HH22 ARG A  68     -19.001   7.825  18.211  1.00 64.21           H  
ATOM   1291  CZ  ARG A  68     -17.045   7.846  18.495  1.00 64.21           C  
ATOM   1292  N   MET A  69     -12.558   1.422  16.257  1.00 68.97           N  
ATOM   1293  H   MET A  69     -13.209   1.494  15.488  1.00 68.97           H  
ATOM   1294  CA  MET A  69     -11.163   1.135  15.930  1.00 68.97           C  
ATOM   1295  HA  MET A  69     -10.622   0.887  16.843  1.00 68.97           H  
ATOM   1296  C   MET A  69     -10.519   2.378  15.314  1.00 68.97           C  
ATOM   1297  CB  MET A  69     -11.105  -0.097  15.022  1.00 68.97           C  
ATOM   1298  HB2 MET A  69     -11.647  -0.904  15.516  1.00 68.97           H  
ATOM   1299  HB3 MET A  69     -11.598   0.120  14.074  1.00 68.97           H  
ATOM   1300  O   MET A  69     -11.121   3.033  14.467  1.00 68.97           O  
ATOM   1301  CG  MET A  69      -9.674  -0.576  14.755  1.00 68.97           C  
ATOM   1302  HG2 MET A  69      -9.059  -0.373  15.632  1.00 68.97           H  
ATOM   1303  HG3 MET A  69      -9.259  -0.023  13.913  1.00 68.97           H  
ATOM   1304  SD  MET A  69      -9.554  -2.351  14.422  1.00 68.97           S  
ATOM   1305  CE  MET A  69     -10.672  -2.532  13.008  1.00 68.97           C  
ATOM   1306  HE1 MET A  69     -10.904  -3.589  12.879  1.00 68.97           H  
ATOM   1307  HE2 MET A  69     -10.194  -2.155  12.103  1.00 68.97           H  
ATOM   1308  HE3 MET A  69     -11.602  -1.988  13.174  1.00 68.97           H  
ATOM   1309  N   LYS A  70      -9.305   2.717  15.756  1.00 71.96           N  
ATOM   1310  H   LYS A  70      -8.856   2.106  16.423  1.00 71.96           H  
ATOM   1311  CA  LYS A  70      -8.466   3.732  15.110  1.00 71.96           C  
ATOM   1312  HA  LYS A  70      -9.062   4.344  14.432  1.00 71.96           H  
ATOM   1313  C   LYS A  70      -7.422   2.996  14.288  1.00 71.96           C  
ATOM   1314  CB  LYS A  70      -7.790   4.647  16.143  1.00 71.96           C  
ATOM   1315  HB2 LYS A  70      -7.236   4.032  16.852  1.00 71.96           H  
ATOM   1316  HB3 LYS A  70      -7.076   5.282  15.619  1.00 71.96           H  
ATOM   1317  O   LYS A  70      -6.622   2.266  14.863  1.00 71.96           O  
ATOM   1318  CG  LYS A  70      -8.774   5.544  16.907  1.00 71.96           C  
ATOM   1319  HG2 LYS A  70      -9.309   6.181  16.203  1.00 71.96           H  
ATOM   1320  HG3 LYS A  70      -9.491   4.924  17.445  1.00 71.96           H  
ATOM   1321  CD  LYS A  70      -8.003   6.414  17.910  1.00 71.96           C  
ATOM   1322  HD2 LYS A  70      -7.305   7.053  17.368  1.00 71.96           H  
ATOM   1323  HD3 LYS A  70      -7.438   5.761  18.576  1.00 71.96           H  
ATOM   1324  CE  LYS A  70      -8.958   7.280  18.739  1.00 71.96           C  
ATOM   1325  HE2 LYS A  70      -9.474   7.969  18.071  1.00 71.96           H  
ATOM   1326  HE3 LYS A  70      -9.703   6.627  19.193  1.00 71.96           H  
ATOM   1327  NZ  LYS A  70      -8.230   8.027  19.800  1.00 71.96           N  
ATOM   1328  HZ1 LYS A  70      -8.864   8.581  20.358  1.00 71.96           H  
ATOM   1329  HZ2 LYS A  70      -7.752   7.387  20.418  1.00 71.96           H  
ATOM   1330  HZ3 LYS A  70      -7.539   8.644  19.397  1.00 71.96           H  
ATOM   1331  N   ILE A  71      -7.439   3.204  12.979  1.00 72.97           N  
ATOM   1332  H   ILE A  71      -8.123   3.836  12.587  1.00 72.97           H  
ATOM   1333  CA  ILE A  71      -6.407   2.706  12.073  1.00 72.97           C  
ATOM   1334  HA  ILE A  71      -5.756   2.023  12.619  1.00 72.97           H  
ATOM   1335  C   ILE A  71      -5.581   3.910  11.639  1.00 72.97           C  
ATOM   1336  CB  ILE A  71      -7.009   1.909  10.896  1.00 72.97           C  
ATOM   1337  HB  ILE A  71      -7.625   2.580  10.298  1.00 72.97           H  
ATOM   1338  O   ILE A  71      -6.138   4.970  11.345  1.00 72.97           O  
ATOM   1339  CG1 ILE A  71      -7.894   0.762  11.440  1.00 72.97           C  
ATOM   1340 HG12 ILE A  71      -8.617   1.158  12.153  1.00 72.97           H  
ATOM   1341 HG13 ILE A  71      -7.274   0.028  11.953  1.00 72.97           H  
ATOM   1342  CG2 ILE A  71      -5.882   1.344  10.010  1.00 72.97           C  
ATOM   1343 HG21 ILE A  71      -5.266   2.147   9.606  1.00 72.97           H  
ATOM   1344 HG22 ILE A  71      -6.293   0.798   9.161  1.00 72.97           H  
ATOM   1345 HG23 ILE A  71      -5.251   0.668  10.586  1.00 72.97           H  
ATOM   1346  CD1 ILE A  71      -8.716   0.064  10.363  1.00 72.97           C  
ATOM   1347 HD11 ILE A  71      -8.064  -0.450   9.657  1.00 72.97           H  
ATOM   1348 HD12 ILE A  71      -9.374  -0.673  10.824  1.00 72.97           H  
ATOM   1349 HD13 ILE A  71      -9.331   0.801   9.846  1.00 72.97           H  
ATOM   1350  N   ARG A  72      -4.258   3.768  11.655  1.00 76.12           N  
ATOM   1351  H   ARG A  72      -3.891   2.859  11.897  1.00 76.12           H  
ATOM   1352  CA  ARG A  72      -3.320   4.770  11.143  1.00 76.12           C  
ATOM   1353  HA  ARG A  72      -3.865   5.634  10.761  1.00 76.12           H  
ATOM   1354  C   ARG A  72      -2.546   4.165   9.989  1.00 76.12           C  
ATOM   1355  CB  ARG A  72      -2.344   5.230  12.230  1.00 76.12           C  
ATOM   1356  HB2 ARG A  72      -1.818   4.357  12.616  1.00 76.12           H  
ATOM   1357  HB3 ARG A  72      -1.601   5.883  11.772  1.00 76.12           H  
ATOM   1358  O   ARG A  72      -2.116   3.018  10.084  1.00 76.12           O  
ATOM   1359  CG  ARG A  72      -2.999   5.986  13.390  1.00 76.12           C  
ATOM   1360  HG2 ARG A  72      -3.825   5.409  13.808  1.00 76.12           H  
ATOM   1361  HG3 ARG A  72      -3.368   6.946  13.030  1.00 76.12           H  
ATOM   1362  CD  ARG A  72      -1.932   6.195  14.469  1.00 76.12           C  
ATOM   1363  HD2 ARG A  72      -1.701   5.225  14.909  1.00 76.12           H  
ATOM   1364  HD3 ARG A  72      -1.025   6.576  13.999  1.00 76.12           H  
ATOM   1365  NE  ARG A  72      -2.355   7.150  15.510  1.00 76.12           N  
ATOM   1366  HE  ARG A  72      -3.018   7.859  15.230  1.00 76.12           H  
ATOM   1367  NH1 ARG A  72      -0.862   6.440  17.105  1.00 76.12           N  
ATOM   1368 HH11 ARG A  72      -0.555   5.703  16.486  1.00 76.12           H  
ATOM   1369 HH12 ARG A  72      -0.352   6.581  17.965  1.00 76.12           H  
ATOM   1370  NH2 ARG A  72      -2.086   8.271  17.475  1.00 76.12           N  
ATOM   1371 HH21 ARG A  72      -2.616   9.046  17.104  1.00 76.12           H  
ATOM   1372 HH22 ARG A  72      -1.549   8.396  18.322  1.00 76.12           H  
ATOM   1373  CZ  ARG A  72      -1.773   7.276  16.691  1.00 76.12           C  
ATOM   1374  N   PHE A  73      -2.328   4.972   8.963  1.00 72.49           N  
ATOM   1375  H   PHE A  73      -2.690   5.915   8.997  1.00 72.49           H  
ATOM   1376  CA  PHE A  73      -1.386   4.701   7.891  1.00 72.49           C  
ATOM   1377  HA  PHE A  73      -0.897   3.742   8.061  1.00 72.49           H  
ATOM   1378  C   PHE A  73      -0.331   5.807   7.936  1.00 72.49           C  
ATOM   1379  CB  PHE A  73      -2.127   4.615   6.551  1.00 72.49           C  
ATOM   1380  HB2 PHE A  73      -2.554   5.589   6.312  1.00 72.49           H  
ATOM   1381  HB3 PHE A  73      -1.408   4.373   5.769  1.00 72.49           H  
ATOM   1382  O   PHE A  73      -0.682   6.982   8.038  1.00 72.49           O  
ATOM   1383  CG  PHE A  73      -3.232   3.572   6.544  1.00 72.49           C  
ATOM   1384  CD1 PHE A  73      -2.935   2.226   6.261  1.00 72.49           C  
ATOM   1385  HD1 PHE A  73      -1.922   1.930   6.030  1.00 72.49           H  
ATOM   1386  CD2 PHE A  73      -4.557   3.943   6.849  1.00 72.49           C  
ATOM   1387  HD2 PHE A  73      -4.786   4.973   7.076  1.00 72.49           H  
ATOM   1388  CE1 PHE A  73      -3.963   1.266   6.262  1.00 72.49           C  
ATOM   1389  HE1 PHE A  73      -3.739   0.233   6.039  1.00 72.49           H  
ATOM   1390  CE2 PHE A  73      -5.585   2.984   6.833  1.00 72.49           C  
ATOM   1391  HE2 PHE A  73      -6.603   3.278   7.042  1.00 72.49           H  
ATOM   1392  CZ  PHE A  73      -5.287   1.643   6.533  1.00 72.49           C  
ATOM   1393  HZ  PHE A  73      -6.072   0.902   6.510  1.00 72.49           H  
ATOM   1394  N   GLN A  74       0.942   5.429   7.928  1.00 71.47           N  
ATOM   1395  H   GLN A  74       1.153   4.441   7.898  1.00 71.47           H  
ATOM   1396  CA  GLN A  74       2.084   6.343   7.928  1.00 71.47           C  
ATOM   1397  HA  GLN A  74       1.778   7.323   7.559  1.00 71.47           H  
ATOM   1398  C   GLN A  74       3.136   5.769   6.984  1.00 71.47           C  
ATOM   1399  CB  GLN A  74       2.624   6.489   9.362  1.00 71.47           C  
ATOM   1400  HB2 GLN A  74       2.895   5.505   9.744  1.00 71.47           H  
ATOM   1401  HB3 GLN A  74       1.832   6.896   9.991  1.00 71.47           H  
ATOM   1402  O   GLN A  74       3.405   4.573   7.043  1.00 71.47           O  
ATOM   1403  CG  GLN A  74       3.853   7.413   9.452  1.00 71.47           C  
ATOM   1404  HG2 GLN A  74       3.593   8.397   9.062  1.00 71.47           H  
ATOM   1405  HG3 GLN A  74       4.661   7.007   8.844  1.00 71.47           H  
ATOM   1406  CD  GLN A  74       4.382   7.581  10.876  1.00 71.47           C  
ATOM   1407  NE2 GLN A  74       5.489   8.268  11.047  1.00 71.47           N  
ATOM   1408 HE21 GLN A  74       5.837   8.347  11.992  1.00 71.47           H  
ATOM   1409 HE22 GLN A  74       5.991   8.654  10.260  1.00 71.47           H  
ATOM   1410  OE1 GLN A  74       3.818   7.111  11.854  1.00 71.47           O  
ATOM   1411  N   GLY A  75       3.715   6.587   6.110  1.00 64.80           N  
ATOM   1412  H   GLY A  75       3.458   7.563   6.058  1.00 64.80           H  
ATOM   1413  CA  GLY A  75       4.669   6.105   5.120  1.00 64.80           C  
ATOM   1414  HA2 GLY A  75       4.243   5.234   4.621  1.00 64.80           H  
ATOM   1415  HA3 GLY A  75       5.596   5.803   5.608  1.00 64.80           H  
ATOM   1416  C   GLY A  75       4.992   7.129   4.044  1.00 64.80           C  
ATOM   1417  O   GLY A  75       4.558   8.277   4.126  1.00 64.80           O  
ATOM   1418  N   ILE A  76       5.746   6.679   3.045  1.00 63.18           N  
ATOM   1419  H   ILE A  76       6.007   5.703   3.049  1.00 63.18           H  
ATOM   1420  CA  ILE A  76       6.228   7.485   1.920  1.00 63.18           C  
ATOM   1421  HA  ILE A  76       5.992   8.534   2.095  1.00 63.18           H  
ATOM   1422  C   ILE A  76       5.499   7.035   0.652  1.00 63.18           C  
ATOM   1423  CB  ILE A  76       7.767   7.359   1.797  1.00 63.18           C  
ATOM   1424  HB  ILE A  76       8.015   6.308   1.654  1.00 63.18           H  
ATOM   1425  O   ILE A  76       5.395   5.837   0.393  1.00 63.18           O  
ATOM   1426  CG1 ILE A  76       8.457   7.856   3.093  1.00 63.18           C  
ATOM   1427 HG12 ILE A  76       8.303   8.930   3.197  1.00 63.18           H  
ATOM   1428 HG13 ILE A  76       8.012   7.370   3.961  1.00 63.18           H  
ATOM   1429  CG2 ILE A  76       8.284   8.139   0.573  1.00 63.18           C  
ATOM   1430 HG21 ILE A  76       9.364   8.031   0.479  1.00 63.18           H  
ATOM   1431 HG22 ILE A  76       7.859   7.742  -0.349  1.00 63.18           H  
ATOM   1432 HG23 ILE A  76       8.040   9.198   0.656  1.00 63.18           H  
ATOM   1433  CD1 ILE A  76       9.961   7.561   3.157  1.00 63.18           C  
ATOM   1434 HD11 ILE A  76      10.340   7.835   4.142  1.00 63.18           H  
ATOM   1435 HD12 ILE A  76      10.498   8.144   2.409  1.00 63.18           H  
ATOM   1436 HD13 ILE A  76      10.141   6.499   2.992  1.00 63.18           H  
ATOM   1437  N   VAL A  77       4.992   7.993  -0.125  1.00 65.10           N  
ATOM   1438  H   VAL A  77       5.177   8.954   0.123  1.00 65.10           H  
ATOM   1439  CA  VAL A  77       4.405   7.763  -1.451  1.00 65.10           C  
ATOM   1440  HA  VAL A  77       4.276   6.694  -1.623  1.00 65.10           H  
ATOM   1441  C   VAL A  77       5.384   8.303  -2.486  1.00 65.10           C  
ATOM   1442  CB  VAL A  77       3.031   8.452  -1.603  1.00 65.10           C  
ATOM   1443  HB  VAL A  77       3.160   9.531  -1.527  1.00 65.10           H  
ATOM   1444  O   VAL A  77       5.659   9.501  -2.486  1.00 65.10           O  
ATOM   1445  CG1 VAL A  77       2.407   8.132  -2.966  1.00 65.10           C  
ATOM   1446 HG11 VAL A  77       2.296   7.055  -3.092  1.00 65.10           H  
ATOM   1447 HG12 VAL A  77       1.431   8.610  -3.052  1.00 65.10           H  
ATOM   1448 HG13 VAL A  77       3.041   8.517  -3.764  1.00 65.10           H  
ATOM   1449  CG2 VAL A  77       2.023   8.033  -0.521  1.00 65.10           C  
ATOM   1450 HG21 VAL A  77       1.090   8.577  -0.664  1.00 65.10           H  
ATOM   1451 HG22 VAL A  77       2.413   8.273   0.468  1.00 65.10           H  
ATOM   1452 HG23 VAL A  77       1.822   6.963  -0.582  1.00 65.10           H  
ATOM   1453  N   PHE A  78       5.892   7.440  -3.362  1.00 57.37           N  
ATOM   1454  H   PHE A  78       5.639   6.463  -3.310  1.00 57.37           H  
ATOM   1455  CA  PHE A  78       6.674   7.862  -4.522  1.00 57.37           C  
ATOM   1456  HA  PHE A  78       7.241   8.756  -4.264  1.00 57.37           H  
ATOM   1457  C   PHE A  78       5.729   8.216  -5.673  1.00 57.37           C  
ATOM   1458  CB  PHE A  78       7.682   6.771  -4.903  1.00 57.37           C  
ATOM   1459  HB2 PHE A  78       7.142   5.878  -5.217  1.00 57.37           H  
ATOM   1460  HB3 PHE A  78       8.268   7.115  -5.754  1.00 57.37           H  
ATOM   1461  O   PHE A  78       4.751   7.506  -5.913  1.00 57.37           O  
ATOM   1462  CG  PHE A  78       8.632   6.420  -3.773  1.00 57.37           C  
ATOM   1463  CD1 PHE A  78       9.616   7.343  -3.367  1.00 57.37           C  
ATOM   1464  HD1 PHE A  78       9.716   8.288  -3.881  1.00 57.37           H  
ATOM   1465  CD2 PHE A  78       8.531   5.176  -3.119  1.00 57.37           C  
ATOM   1466  HD2 PHE A  78       7.811   4.444  -3.451  1.00 57.37           H  
ATOM   1467  CE1 PHE A  78      10.491   7.027  -2.313  1.00 57.37           C  
ATOM   1468  HE1 PHE A  78      11.263   7.725  -2.027  1.00 57.37           H  
ATOM   1469  CE2 PHE A  78       9.412   4.859  -2.071  1.00 57.37           C  
ATOM   1470  HE2 PHE A  78       9.373   3.878  -1.621  1.00 57.37           H  
ATOM   1471  CZ  PHE A  78      10.390   5.784  -1.664  1.00 57.37           C  
ATOM   1472  HZ  PHE A  78      11.090   5.523  -0.885  1.00 57.37           H  
ATOM   1473  N   LEU A  79       6.007   9.328  -6.355  1.00 56.62           N  
ATOM   1474  H   LEU A  79       6.847   9.837  -6.123  1.00 56.62           H  
ATOM   1475  CA  LEU A  79       5.263   9.799  -7.522  1.00 56.62           C  
ATOM   1476  HA  LEU A  79       4.527   9.055  -7.825  1.00 56.62           H  
ATOM   1477  C   LEU A  79       6.256   9.977  -8.673  1.00 56.62           C  
ATOM   1478  CB  LEU A  79       4.537  11.122  -7.199  1.00 56.62           C  
ATOM   1479  HB2 LEU A  79       4.047  11.460  -8.112  1.00 56.62           H  
ATOM   1480  HB3 LEU A  79       5.282  11.871  -6.933  1.00 56.62           H  
ATOM   1481  O   LEU A  79       7.059  10.905  -8.648  1.00 56.62           O  
ATOM   1482  CG  LEU A  79       3.488  11.073  -6.071  1.00 56.62           C  
ATOM   1483  HG  LEU A  79       3.981  10.876  -5.119  1.00 56.62           H  
ATOM   1484  CD1 LEU A  79       2.794  12.435  -5.977  1.00 56.62           C  
ATOM   1485 HD11 LEU A  79       2.272  12.658  -6.907  1.00 56.62           H  
ATOM   1486 HD12 LEU A  79       3.542  13.207  -5.795  1.00 56.62           H  
ATOM   1487 HD13 LEU A  79       2.086  12.435  -5.149  1.00 56.62           H  
ATOM   1488  CD2 LEU A  79       2.421   9.999  -6.301  1.00 56.62           C  
ATOM   1489 HD21 LEU A  79       2.134   9.977  -7.352  1.00 56.62           H  
ATOM   1490 HD22 LEU A  79       1.548  10.180  -5.673  1.00 56.62           H  
ATOM   1491 HD23 LEU A  79       2.827   9.019  -6.051  1.00 56.62           H  
ATOM   1492  N   ASN A  80       6.218   9.072  -9.650  1.00 48.35           N  
ATOM   1493  H   ASN A  80       5.616   8.268  -9.546  1.00 48.35           H  
ATOM   1494  CA  ASN A  80       7.184   9.056 -10.748  1.00 48.35           C  
ATOM   1495  HA  ASN A  80       8.184   9.075 -10.316  1.00 48.35           H  
ATOM   1496  C   ASN A  80       7.038  10.302 -11.635  1.00 48.35           C  
ATOM   1497  CB  ASN A  80       7.045   7.760 -11.575  1.00 48.35           C  
ATOM   1498  HB2 ASN A  80       6.037   7.692 -11.984  1.00 48.35           H  
ATOM   1499  HB3 ASN A  80       7.743   7.809 -12.411  1.00 48.35           H  
ATOM   1500  O   ASN A  80       5.925  10.740 -11.940  1.00 48.35           O  
ATOM   1501  CG  ASN A  80       7.342   6.484 -10.799  1.00 48.35           C  
ATOM   1502  ND2 ASN A  80       7.511   5.375 -11.478  1.00 48.35           N  
ATOM   1503 HD21 ASN A  80       7.519   5.369 -12.488  1.00 48.35           H  
ATOM   1504 HD22 ASN A  80       7.776   4.559 -10.945  1.00 48.35           H  
ATOM   1505  OD1 ASN A  80       7.388   6.454  -9.582  1.00 48.35           O  
ATOM   1506  N   GLU A  81       8.166  10.846 -12.088  1.00 43.10           N  
ATOM   1507  H   GLU A  81       9.054  10.447 -11.819  1.00 43.10           H  
ATOM   1508  CA  GLU A  81       8.184  11.988 -12.999  1.00 43.10           C  
ATOM   1509  HA  GLU A  81       7.306  12.601 -12.796  1.00 43.10           H  
ATOM   1510  C   GLU A  81       8.094  11.520 -14.454  1.00 43.10           C  
ATOM   1511  CB  GLU A  81       9.408  12.884 -12.753  1.00 43.10           C  
ATOM   1512  HB2 GLU A  81      10.324  12.360 -13.024  1.00 43.10           H  
ATOM   1513  HB3 GLU A  81       9.297  13.761 -13.391  1.00 43.10           H  
ATOM   1514  O   GLU A  81       8.906  10.721 -14.916  1.00 43.10           O  
ATOM   1515  CG  GLU A  81       9.473  13.305 -11.275  1.00 43.10           C  
ATOM   1516  HG2 GLU A  81       9.889  12.484 -10.691  1.00 43.10           H  
ATOM   1517  HG3 GLU A  81       8.456  13.483 -10.924  1.00 43.10           H  
ATOM   1518  CD  GLU A  81      10.271  14.581 -11.001  1.00 43.10           C  
ATOM   1519  OE1 GLU A  81      10.339  14.954  -9.808  1.00 43.10           O  
ATOM   1520  OE2 GLU A  81      10.572  15.359 -11.934  1.00 43.10           O  
ATOM   1521  N   GLY A  82       7.100  12.025 -15.187  1.00 40.61           N  
ATOM   1522  H   GLY A  82       6.455  12.668 -14.752  1.00 40.61           H  
ATOM   1523  CA  GLY A  82       6.958  11.768 -16.619  1.00 40.61           C  
ATOM   1524  HA2 GLY A  82       7.198  10.728 -16.837  1.00 40.61           H  
ATOM   1525  HA3 GLY A  82       5.929  11.956 -16.924  1.00 40.61           H  
ATOM   1526  C   GLY A  82       7.877  12.678 -17.430  1.00 40.61           C  
ATOM   1527  O   GLY A  82       7.495  13.803 -17.754  1.00 40.61           O  
ATOM   1528  N   VAL A  83       9.074  12.198 -17.768  1.00 36.30           N  
ATOM   1529  H   VAL A  83       9.341  11.287 -17.424  1.00 36.30           H  
ATOM   1530  CA  VAL A  83      10.012  12.912 -18.647  1.00 36.30           C  
ATOM   1531  HA  VAL A  83       9.849  13.985 -18.541  1.00 36.30           H  
ATOM   1532  C   VAL A  83       9.745  12.531 -20.105  1.00 36.30           C  
ATOM   1533  CB  VAL A  83      11.479  12.636 -18.253  1.00 36.30           C  
ATOM   1534  HB  VAL A  83      11.703  11.579 -18.397  1.00 36.30           H  
ATOM   1535  O   VAL A  83       9.877  11.368 -20.477  1.00 36.30           O  
ATOM   1536  CG1 VAL A  83      12.445  13.468 -19.109  1.00 36.30           C  
ATOM   1537 HG11 VAL A  83      13.471  13.268 -18.803  1.00 36.30           H  
ATOM   1538 HG12 VAL A  83      12.351  13.196 -20.160  1.00 36.30           H  
ATOM   1539 HG13 VAL A  83      12.237  14.532 -18.992  1.00 36.30           H  
ATOM   1540  CG2 VAL A  83      11.742  12.992 -16.782  1.00 36.30           C  
ATOM   1541 HG21 VAL A  83      11.488  14.035 -16.592  1.00 36.30           H  
ATOM   1542 HG22 VAL A  83      12.793  12.829 -16.544  1.00 36.30           H  
ATOM   1543 HG23 VAL A  83      11.150  12.352 -16.126  1.00 36.30           H  
ATOM   1544  N   LEU A  84       9.400  13.509 -20.946  1.00 32.69           N  
ATOM   1545  H   LEU A  84       9.303  14.449 -20.589  1.00 32.69           H  
ATOM   1546  CA  LEU A  84       9.422  13.354 -22.403  1.00 32.69           C  
ATOM   1547  HA  LEU A  84       9.238  12.313 -22.668  1.00 32.69           H  
ATOM   1548  C   LEU A  84      10.807  13.741 -22.926  1.00 32.69           C  
ATOM   1549  CB  LEU A  84       8.341  14.233 -23.053  1.00 32.69           C  
ATOM   1550  HB2 LEU A  84       8.267  15.159 -22.482  1.00 32.69           H  
ATOM   1551  HB3 LEU A  84       8.666  14.516 -24.055  1.00 32.69           H  
ATOM   1552  O   LEU A  84      11.210  14.900 -22.833  1.00 32.69           O  
ATOM   1553  CG  LEU A  84       6.951  13.595 -23.164  1.00 32.69           C  
ATOM   1554  HG  LEU A  84       6.674  13.126 -22.219  1.00 32.69           H  
ATOM   1555  CD1 LEU A  84       5.928  14.688 -23.486  1.00 32.69           C  
ATOM   1556 HD11 LEU A  84       6.182  15.162 -24.435  1.00 32.69           H  
ATOM   1557 HD12 LEU A  84       5.939  15.442 -22.700  1.00 32.69           H  
ATOM   1558 HD13 LEU A  84       4.927  14.264 -23.556  1.00 32.69           H  
ATOM   1559  CD2 LEU A  84       6.937  12.553 -24.286  1.00 32.69           C  
ATOM   1560 HD21 LEU A  84       5.916  12.239 -24.499  1.00 32.69           H  
ATOM   1561 HD22 LEU A  84       7.509  11.675 -23.988  1.00 32.69           H  
ATOM   1562 HD23 LEU A  84       7.364  12.970 -25.199  1.00 32.69           H  
ATOM   1563  N   ILE A  85      11.514  12.779 -23.518  1.00 34.10           N  
ATOM   1564  H   ILE A  85      11.136  11.843 -23.538  1.00 34.10           H  
ATOM   1565  CA  ILE A  85      12.777  13.028 -24.220  1.00 34.10           C  
ATOM   1566  HA  ILE A  85      13.212  13.957 -23.853  1.00 34.10           H  
ATOM   1567  C   ILE A  85      12.467  13.212 -25.709  1.00 34.10           C  
ATOM   1568  CB  ILE A  85      13.810  11.912 -23.936  1.00 34.10           C  
ATOM   1569  HB  ILE A  85      13.417  10.965 -24.307  1.00 34.10           H  
ATOM   1570  O   ILE A  85      12.165  12.253 -26.420  1.00 34.10           O  
ATOM   1571  CG1 ILE A  85      14.056  11.780 -22.412  1.00 34.10           C  
ATOM   1572 HG12 ILE A  85      14.409  12.733 -22.019  1.00 34.10           H  
ATOM   1573 HG13 ILE A  85      13.115  11.540 -21.917  1.00 34.10           H  
ATOM   1574  CG2 ILE A  85      15.123  12.225 -24.681  1.00 34.10           C  
ATOM   1575 HG21 ILE A  85      14.947  12.326 -25.751  1.00 34.10           H  
ATOM   1576 HG22 ILE A  85      15.835  11.410 -24.547  1.00 34.10           H  
ATOM   1577 HG23 ILE A  85      15.562  13.148 -24.301  1.00 34.10           H  
ATOM   1578  CD1 ILE A  85      15.054  10.686 -22.012  1.00 34.10           C  
ATOM   1579 HD11 ILE A  85      16.062  10.950 -22.331  1.00 34.10           H  
ATOM   1580 HD12 ILE A  85      15.053  10.578 -20.928  1.00 34.10           H  
ATOM   1581 HD13 ILE A  85      14.764   9.735 -22.460  1.00 34.10           H  
ATOM   1582  N   ALA A  86      12.534  14.455 -26.190  1.00 32.76           N  
ATOM   1583  H   ALA A  86      12.775  15.209 -25.563  1.00 32.76           H  
ATOM   1584  CA  ALA A  86      12.386  14.762 -27.609  1.00 32.76           C  
ATOM   1585  HA  ALA A  86      11.501  14.249 -27.984  1.00 32.76           H  
ATOM   1586  C   ALA A  86      13.614  14.256 -28.391  1.00 32.76           C  
ATOM   1587  CB  ALA A  86      12.160  16.270 -27.775  1.00 32.76           C  
ATOM   1588  HB1 ALA A  86      13.022  16.823 -27.401  1.00 32.76           H  
ATOM   1589  HB2 ALA A  86      12.022  16.510 -28.829  1.00 32.76           H  
ATOM   1590  HB3 ALA A  86      11.272  16.579 -27.223  1.00 32.76           H  
ATOM   1591  O   ALA A  86      14.738  14.706 -28.179  1.00 32.76           O  
ATOM   1592  N   ARG A  87      13.408  13.299 -29.301  1.00 32.62           N  
ATOM   1593  H   ARG A  87      12.467  12.945 -29.401  1.00 32.62           H  
ATOM   1594  CA  ARG A  87      14.487  12.653 -30.064  1.00 32.62           C  
ATOM   1595  HA  ARG A  87      15.392  12.667 -29.457  1.00 32.62           H  
ATOM   1596  C   ARG A  87      14.798  13.420 -31.354  1.00 32.62           C  
ATOM   1597  CB  ARG A  87      14.098  11.183 -30.305  1.00 32.62           C  
ATOM   1598  HB2 ARG A  87      13.826  10.735 -29.350  1.00 32.62           H  
ATOM   1599  HB3 ARG A  87      13.225  11.143 -30.958  1.00 32.62           H  
ATOM   1600  O   ARG A  87      14.206  13.134 -32.393  1.00 32.62           O  
ATOM   1601  CG  ARG A  87      15.236  10.354 -30.922  1.00 32.62           C  
ATOM   1602  HG2 ARG A  87      15.551  10.795 -31.868  1.00 32.62           H  
ATOM   1603  HG3 ARG A  87      16.082  10.341 -30.235  1.00 32.62           H  
ATOM   1604  CD  ARG A  87      14.760   8.919 -31.177  1.00 32.62           C  
ATOM   1605  HD2 ARG A  87      13.945   8.947 -31.900  1.00 32.62           H  
ATOM   1606  HD3 ARG A  87      14.386   8.503 -30.241  1.00 32.62           H  
ATOM   1607  NE  ARG A  87      15.852   8.064 -31.685  1.00 32.62           N  
ATOM   1608  HE  ARG A  87      16.781   8.459 -31.660  1.00 32.62           H  
ATOM   1609  NH1 ARG A  87      14.582   6.218 -32.188  1.00 32.62           N  
ATOM   1610 HH11 ARG A  87      14.515   5.256 -32.488  1.00 32.62           H  
ATOM   1611 HH12 ARG A  87      13.763   6.703 -31.850  1.00 32.62           H  
ATOM   1612  NH2 ARG A  87      16.789   6.158 -32.511  1.00 32.62           N  
ATOM   1613 HH21 ARG A  87      17.704   6.581 -32.457  1.00 32.62           H  
ATOM   1614 HH22 ARG A  87      16.701   5.205 -32.832  1.00 32.62           H  
ATOM   1615  CZ  ARG A  87      15.736   6.823 -32.125  1.00 32.62           C  
ATOM   1616  N   SER A  88      15.758  14.345 -31.319  1.00 36.36           N  
ATOM   1617  H   SER A  88      16.148  14.612 -30.427  1.00 36.36           H  
ATOM   1618  CA  SER A  88      16.303  14.984 -32.529  1.00 36.36           C  
ATOM   1619  HA  SER A  88      15.543  14.955 -33.310  1.00 36.36           H  
ATOM   1620  C   SER A  88      17.537  14.242 -33.055  1.00 36.36           C  
ATOM   1621  CB  SER A  88      16.601  16.469 -32.289  1.00 36.36           C  
ATOM   1622  HB2 SER A  88      15.667  16.989 -32.074  1.00 36.36           H  
ATOM   1623  HB3 SER A  88      17.040  16.902 -33.188  1.00 36.36           H  
ATOM   1624  O   SER A  88      18.556  14.159 -32.374  1.00 36.36           O  
ATOM   1625  OG  SER A  88      17.482  16.655 -31.202  1.00 36.36           O  
ATOM   1626  HG  SER A  88      18.310  16.208 -31.393  1.00 36.36           H  
ATOM   1627  N   GLY A  89      17.469  13.741 -34.293  1.00 38.13           N  
ATOM   1628  H   GLY A  89      16.601  13.848 -34.798  1.00 38.13           H  
ATOM   1629  CA  GLY A  89      18.596  13.110 -35.006  1.00 38.13           C  
ATOM   1630  HA2 GLY A  89      19.137  12.465 -34.314  1.00 38.13           H  
ATOM   1631  HA3 GLY A  89      18.206  12.494 -35.817  1.00 38.13           H  
ATOM   1632  C   GLY A  89      19.610  14.095 -35.609  1.00 38.13           C  
ATOM   1633  O   GLY A  89      20.419  13.705 -36.442  1.00 38.13           O  
ATOM   1634  N   THR A  90      19.539  15.366 -35.219  1.00 36.75           N  
ATOM   1635  H   THR A  90      18.837  15.607 -34.533  1.00 36.75           H  
ATOM   1636  CA  THR A  90      20.372  16.483 -35.680  1.00 36.75           C  
ATOM   1637  HA  THR A  90      21.311  16.088 -36.067  1.00 36.75           H  
ATOM   1638  C   THR A  90      20.692  17.369 -34.477  1.00 36.75           C  
ATOM   1639  CB  THR A  90      19.686  17.299 -36.794  1.00 36.75           C  
ATOM   1640  HB  THR A  90      20.008  18.338 -36.725  1.00 36.75           H  
ATOM   1641  O   THR A  90      19.812  17.708 -33.686  1.00 36.75           O  
ATOM   1642  CG2 THR A  90      20.065  16.775 -38.177  1.00 36.75           C  
ATOM   1643 HG21 THR A  90      21.144  16.838 -38.314  1.00 36.75           H  
ATOM   1644 HG22 THR A  90      19.753  15.736 -38.279  1.00 36.75           H  
ATOM   1645 HG23 THR A  90      19.580  17.375 -38.947  1.00 36.75           H  
ATOM   1646  OG1 THR A  90      18.276  17.246 -36.709  1.00 36.75           O  
ATOM   1647  HG1 THR A  90      17.931  17.876 -37.347  1.00 36.75           H  
ATOM   1648  N   ALA A  91      21.972  17.688 -34.292  1.00 34.17           N  
ATOM   1649  H   ALA A  91      22.626  17.457 -35.026  1.00 34.17           H  
ATOM   1650  CA  ALA A  91      22.562  17.858 -32.960  1.00 34.17           C  
ATOM   1651  HA  ALA A  91      22.115  17.108 -32.308  1.00 34.17           H  
ATOM   1652  C   ALA A  91      22.329  19.211 -32.247  1.00 34.17           C  
ATOM   1653  CB  ALA A  91      24.056  17.513 -33.088  1.00 34.17           C  
ATOM   1654  HB1 ALA A  91      24.180  16.528 -33.538  1.00 34.17           H  
ATOM   1655  HB2 ALA A  91      24.561  18.261 -33.698  1.00 34.17           H  
ATOM   1656  HB3 ALA A  91      24.516  17.500 -32.100  1.00 34.17           H  
ATOM   1657  O   ALA A  91      23.030  19.493 -31.279  1.00 34.17           O  
ATOM   1658  N   GLN A  92      21.410  20.071 -32.712  1.00 36.17           N  
ATOM   1659  H   GLN A  92      20.839  19.780 -33.492  1.00 36.17           H  
ATOM   1660  CA  GLN A  92      21.428  21.494 -32.315  1.00 36.17           C  
ATOM   1661  HA  GLN A  92      21.759  21.547 -31.278  1.00 36.17           H  
ATOM   1662  C   GLN A  92      20.085  22.257 -32.305  1.00 36.17           C  
ATOM   1663  CB  GLN A  92      22.483  22.208 -33.199  1.00 36.17           C  
ATOM   1664  HB2 GLN A  92      22.805  21.534 -33.993  1.00 36.17           H  
ATOM   1665  HB3 GLN A  92      22.058  23.087 -33.685  1.00 36.17           H  
ATOM   1666  O   GLN A  92      20.104  23.460 -32.065  1.00 36.17           O  
ATOM   1667  CG  GLN A  92      23.709  22.643 -32.372  1.00 36.17           C  
ATOM   1668  HG2 GLN A  92      23.457  23.548 -31.819  1.00 36.17           H  
ATOM   1669  HG3 GLN A  92      23.962  21.869 -31.648  1.00 36.17           H  
ATOM   1670  CD  GLN A  92      24.966  22.893 -33.203  1.00 36.17           C  
ATOM   1671  NE2 GLN A  92      25.988  23.483 -32.624  1.00 36.17           N  
ATOM   1672 HE21 GLN A  92      26.804  23.618 -33.204  1.00 36.17           H  
ATOM   1673 HE22 GLN A  92      25.942  23.771 -31.657  1.00 36.17           H  
ATOM   1674  OE1 GLN A  92      25.081  22.544 -34.365  1.00 36.17           O  
ATOM   1675  N   SER A  93      18.930  21.625 -32.567  1.00 31.77           N  
ATOM   1676  H   SER A  93      18.967  20.636 -32.771  1.00 31.77           H  
ATOM   1677  CA  SER A  93      17.740  22.389 -33.018  1.00 31.77           C  
ATOM   1678  HA  SER A  93      18.031  23.428 -33.175  1.00 31.77           H  
ATOM   1679  C   SER A  93      16.523  22.473 -32.081  1.00 31.77           C  
ATOM   1680  CB  SER A  93      17.290  21.880 -34.390  1.00 31.77           C  
ATOM   1681  HB2 SER A  93      16.514  22.535 -34.785  1.00 31.77           H  
ATOM   1682  HB3 SER A  93      16.883  20.874 -34.286  1.00 31.77           H  
ATOM   1683  O   SER A  93      15.796  23.454 -32.181  1.00 31.77           O  
ATOM   1684  OG  SER A  93      18.385  21.843 -35.290  1.00 31.77           O  
ATOM   1685  HG  SER A  93      18.689  22.743 -35.429  1.00 31.77           H  
ATOM   1686  N   TYR A  94      16.255  21.490 -31.206  1.00 29.49           N  
ATOM   1687  H   TYR A  94      16.893  20.710 -31.146  1.00 29.49           H  
ATOM   1688  CA  TYR A  94      14.978  21.416 -30.450  1.00 29.49           C  
ATOM   1689  HA  TYR A  94      14.607  22.431 -30.308  1.00 29.49           H  
ATOM   1690  C   TYR A  94      15.110  20.844 -29.022  1.00 29.49           C  
ATOM   1691  CB  TYR A  94      13.920  20.653 -31.278  1.00 29.49           C  
ATOM   1692  HB2 TYR A  94      13.020  20.518 -30.677  1.00 29.49           H  
ATOM   1693  HB3 TYR A  94      14.301  19.662 -31.522  1.00 29.49           H  
ATOM   1694  O   TYR A  94      14.211  20.168 -28.528  1.00 29.49           O  
ATOM   1695  CG  TYR A  94      13.490  21.368 -32.544  1.00 29.49           C  
ATOM   1696  CD1 TYR A  94      12.686  22.521 -32.447  1.00 29.49           C  
ATOM   1697  HD1 TYR A  94      12.365  22.874 -31.478  1.00 29.49           H  
ATOM   1698  CD2 TYR A  94      13.925  20.916 -33.806  1.00 29.49           C  
ATOM   1699  HD2 TYR A  94      14.535  20.029 -33.881  1.00 29.49           H  
ATOM   1700  CE1 TYR A  94      12.340  23.244 -33.604  1.00 29.49           C  
ATOM   1701  HE1 TYR A  94      11.748  24.143 -33.520  1.00 29.49           H  
ATOM   1702  CE2 TYR A  94      13.580  21.636 -34.966  1.00 29.49           C  
ATOM   1703  HE2 TYR A  94      13.917  21.313 -35.940  1.00 29.49           H  
ATOM   1704  OH  TYR A  94      12.488  23.508 -35.986  1.00 29.49           O  
ATOM   1705  HH  TYR A  94      11.994  24.304 -35.778  1.00 29.49           H  
ATOM   1706  CZ  TYR A  94      12.797  22.806 -34.865  1.00 29.49           C  
ATOM   1707  N   ALA A  95      16.237  21.081 -28.348  1.00 27.36           N  
ATOM   1708  H   ALA A  95      16.922  21.699 -28.758  1.00 27.36           H  
ATOM   1709  CA  ALA A  95      16.575  20.437 -27.072  1.00 27.36           C  
ATOM   1710  HA  ALA A  95      16.172  19.425 -27.106  1.00 27.36           H  
ATOM   1711  C   ALA A  95      15.941  21.075 -25.809  1.00 27.36           C  
ATOM   1712  CB  ALA A  95      18.102  20.293 -26.993  1.00 27.36           C  
ATOM   1713  HB1 ALA A  95      18.370  19.707 -26.114  1.00 27.36           H  
ATOM   1714  HB2 ALA A  95      18.477  19.783 -27.880  1.00 27.36           H  
ATOM   1715  HB3 ALA A  95      18.563  21.278 -26.915  1.00 27.36           H  
ATOM   1716  O   ALA A  95      16.502  20.959 -24.721  1.00 27.36           O  
ATOM   1717  N   GLU A  96      14.773  21.720 -25.915  1.00 31.04           N  
ATOM   1718  H   GLU A  96      14.300  21.711 -26.807  1.00 31.04           H  
ATOM   1719  CA  GLU A  96      13.976  22.062 -24.728  1.00 31.04           C  
ATOM   1720  HA  GLU A  96      14.649  22.346 -23.919  1.00 31.04           H  
ATOM   1721  C   GLU A  96      13.196  20.825 -24.258  1.00 31.04           C  
ATOM   1722  CB  GLU A  96      13.041  23.262 -24.962  1.00 31.04           C  
ATOM   1723  HB2 GLU A  96      12.468  23.115 -25.877  1.00 31.04           H  
ATOM   1724  HB3 GLU A  96      12.351  23.306 -24.120  1.00 31.04           H  
ATOM   1725  O   GLU A  96      12.295  20.326 -24.936  1.00 31.04           O  
ATOM   1726  CG  GLU A  96      13.809  24.595 -25.028  1.00 31.04           C  
ATOM   1727  HG2 GLU A  96      14.516  24.625 -24.199  1.00 31.04           H  
ATOM   1728  HG3 GLU A  96      14.380  24.624 -25.956  1.00 31.04           H  
ATOM   1729  CD  GLU A  96      12.904  25.840 -24.940  1.00 31.04           C  
ATOM   1730  OE1 GLU A  96      13.475  26.948 -24.821  1.00 31.04           O  
ATOM   1731  OE2 GLU A  96      11.661  25.693 -24.971  1.00 31.04           O  
ATOM   1732  N   SER A  97      13.548  20.308 -23.081  1.00 32.35           N  
ATOM   1733  H   SER A  97      14.294  20.739 -22.554  1.00 32.35           H  
ATOM   1734  CA  SER A  97      12.874  19.174 -22.448  1.00 32.35           C  
ATOM   1735  HA  SER A  97      12.850  18.348 -23.159  1.00 32.35           H  
ATOM   1736  C   SER A  97      11.427  19.529 -22.088  1.00 32.35           C  
ATOM   1737  CB  SER A  97      13.663  18.702 -21.214  1.00 32.35           C  
ATOM   1738  HB2 SER A  97      12.991  18.195 -20.522  1.00 32.35           H  
ATOM   1739  HB3 SER A  97      14.424  17.992 -21.538  1.00 32.35           H  
ATOM   1740  O   SER A  97      11.158  20.298 -21.165  1.00 32.35           O  
ATOM   1741  OG  SER A  97      14.316  19.777 -20.555  1.00 32.35           O  
ATOM   1742  HG  SER A  97      14.432  19.572 -19.624  1.00 32.35           H  
ATOM   1743  N   VAL A  98      10.461  18.931 -22.791  1.00 30.35           N  
ATOM   1744  H   VAL A  98      10.731  18.377 -23.591  1.00 30.35           H  
ATOM   1745  CA  VAL A  98       9.029  19.117 -22.507  1.00 30.35           C  
ATOM   1746  HA  VAL A  98       8.859  20.177 -22.316  1.00 30.35           H  
ATOM   1747  C   VAL A  98       8.658  18.350 -21.234  1.00 30.35           C  
ATOM   1748  CB  VAL A  98       8.147  18.730 -23.714  1.00 30.35           C  
ATOM   1749  HB  VAL A  98       8.290  17.675 -23.950  1.00 30.35           H  
ATOM   1750  O   VAL A  98       8.250  17.192 -21.274  1.00 30.35           O  
ATOM   1751  CG1 VAL A  98       6.658  18.979 -23.427  1.00 30.35           C  
ATOM   1752 HG11 VAL A  98       6.498  20.026 -23.170  1.00 30.35           H  
ATOM   1753 HG12 VAL A  98       6.069  18.733 -24.311  1.00 30.35           H  
ATOM   1754 HG13 VAL A  98       6.317  18.347 -22.607  1.00 30.35           H  
ATOM   1755  CG2 VAL A  98       8.510  19.560 -24.954  1.00 30.35           C  
ATOM   1756 HG21 VAL A  98       8.402  20.624 -24.742  1.00 30.35           H  
ATOM   1757 HG22 VAL A  98       9.542  19.370 -25.250  1.00 30.35           H  
ATOM   1758 HG23 VAL A  98       7.864  19.291 -25.789  1.00 30.35           H  
ATOM   1759  N   TYR A  99       8.808  18.984 -20.072  1.00 30.72           N  
ATOM   1760  H   TYR A  99       9.305  19.863 -20.083  1.00 30.72           H  
ATOM   1761  CA  TYR A  99       8.479  18.363 -18.787  1.00 30.72           C  
ATOM   1762  HA  TYR A  99       9.063  17.446 -18.700  1.00 30.72           H  
ATOM   1763  C   TYR A  99       6.993  17.981 -18.703  1.00 30.72           C  
ATOM   1764  CB  TYR A  99       8.889  19.281 -17.627  1.00 30.72           C  
ATOM   1765  HB2 TYR A  99       8.497  18.867 -16.698  1.00 30.72           H  
ATOM   1766  HB3 TYR A  99       8.439  20.264 -17.765  1.00 30.72           H  
ATOM   1767  O   TYR A  99       6.105  18.841 -18.699  1.00 30.72           O  
ATOM   1768  CG  TYR A  99      10.390  19.423 -17.488  1.00 30.72           C  
ATOM   1769  CD1 TYR A  99      11.126  18.452 -16.779  1.00 30.72           C  
ATOM   1770  HD1 TYR A  99      10.619  17.632 -16.294  1.00 30.72           H  
ATOM   1771  CD2 TYR A  99      11.059  20.487 -18.123  1.00 30.72           C  
ATOM   1772  HD2 TYR A  99      10.510  21.222 -18.693  1.00 30.72           H  
ATOM   1773  CE1 TYR A  99      12.532  18.528 -16.730  1.00 30.72           C  
ATOM   1774  HE1 TYR A  99      13.097  17.771 -16.207  1.00 30.72           H  
ATOM   1775  CE2 TYR A  99      12.462  20.560 -18.084  1.00 30.72           C  
ATOM   1776  HE2 TYR A  99      12.980  21.344 -18.616  1.00 30.72           H  
ATOM   1777  OH  TYR A  99      14.559  19.614 -17.431  1.00 30.72           O  
ATOM   1778  HH  TYR A  99      14.957  18.923 -16.897  1.00 30.72           H  
ATOM   1779  CZ  TYR A  99      13.202  19.575 -17.400  1.00 30.72           C  
ATOM   1780  N   GLY A 100       6.716  16.680 -18.579  1.00 30.31           N  
ATOM   1781  H   GLY A 100       7.471  16.009 -18.587  1.00 30.31           H  
ATOM   1782  CA  GLY A 100       5.377  16.179 -18.299  1.00 30.31           C  
ATOM   1783  HA2 GLY A 100       5.377  15.090 -18.314  1.00 30.31           H  
ATOM   1784  HA3 GLY A 100       4.696  16.537 -19.071  1.00 30.31           H  
ATOM   1785  C   GLY A 100       4.894  16.654 -16.927  1.00 30.31           C  
ATOM   1786  O   GLY A 100       5.656  16.749 -15.963  1.00 30.31           O  
ATOM   1787  N   ARG A 101       3.601  16.976 -16.812  1.00 32.96           N  
ATOM   1788  H   ARG A 101       3.004  16.845 -17.616  1.00 32.96           H  
ATOM   1789  CA  ARG A 101       3.036  17.444 -15.538  1.00 32.96           C  
ATOM   1790  HA  ARG A 101       3.683  18.234 -15.156  1.00 32.96           H  
ATOM   1791  C   ARG A 101       3.042  16.309 -14.509  1.00 32.96           C  
ATOM   1792  CB  ARG A 101       1.623  18.009 -15.729  1.00 32.96           C  
ATOM   1793  HB2 ARG A 101       1.218  18.236 -14.742  1.00 32.96           H  
ATOM   1794  HB3 ARG A 101       0.991  17.257 -16.202  1.00 32.96           H  
ATOM   1795  O   ARG A 101       2.459  15.258 -14.761  1.00 32.96           O  
ATOM   1796  CG  ARG A 101       1.593  19.306 -16.547  1.00 32.96           C  
ATOM   1797  HG2 ARG A 101       2.222  20.050 -16.058  1.00 32.96           H  
ATOM   1798  HG3 ARG A 101       1.969  19.124 -17.553  1.00 32.96           H  
ATOM   1799  CD  ARG A 101       0.151  19.825 -16.624  1.00 32.96           C  
ATOM   1800  HD2 ARG A 101      -0.258  19.886 -15.616  1.00 32.96           H  
ATOM   1801  HD3 ARG A 101      -0.439  19.115 -17.203  1.00 32.96           H  
ATOM   1802  NE  ARG A 101       0.092  21.160 -17.247  1.00 32.96           N  
ATOM   1803  HE  ARG A 101       0.975  21.629 -17.388  1.00 32.96           H  
ATOM   1804  NH1 ARG A 101      -2.181  21.258 -17.577  1.00 32.96           N  
ATOM   1805 HH11 ARG A 101      -2.262  20.316 -17.224  1.00 32.96           H  
ATOM   1806 HH12 ARG A 101      -2.986  21.735 -17.958  1.00 32.96           H  
ATOM   1807  NH2 ARG A 101      -0.903  22.982 -18.181  1.00 32.96           N  
ATOM   1808 HH21 ARG A 101       0.002  23.416 -18.296  1.00 32.96           H  
ATOM   1809 HH22 ARG A 101      -1.720  23.448 -18.548  1.00 32.96           H  
ATOM   1810  CZ  ARG A 101      -0.993  21.791 -17.661  1.00 32.96           C  
ATOM   1811  N   LYS A 102       3.615  16.564 -13.326  1.00 41.66           N  
ATOM   1812  H   LYS A 102       4.122  17.435 -13.256  1.00 41.66           H  
ATOM   1813  CA  LYS A 102       3.683  15.655 -12.161  1.00 41.66           C  
ATOM   1814  HA  LYS A 102       4.020  14.679 -12.509  1.00 41.66           H  
ATOM   1815  C   LYS A 102       2.300  15.426 -11.504  1.00 41.66           C  
ATOM   1816  CB  LYS A 102       4.733  16.178 -11.145  1.00 41.66           C  
ATOM   1817  HB2 LYS A 102       4.371  17.119 -10.731  1.00 41.66           H  
ATOM   1818  HB3 LYS A 102       4.813  15.457 -10.332  1.00 41.66           H  
ATOM   1819  O   LYS A 102       2.094  15.751 -10.337  1.00 41.66           O  
ATOM   1820  CG  LYS A 102       6.146  16.427 -11.712  1.00 41.66           C  
ATOM   1821  HG2 LYS A 102       6.498  15.524 -12.210  1.00 41.66           H  
ATOM   1822  HG3 LYS A 102       6.094  17.229 -12.447  1.00 41.66           H  
ATOM   1823  CD  LYS A 102       7.162  16.821 -10.618  1.00 41.66           C  
ATOM   1824  HD2 LYS A 102       6.742  17.596  -9.976  1.00 41.66           H  
ATOM   1825  HD3 LYS A 102       7.388  15.942 -10.015  1.00 41.66           H  
ATOM   1826  CE  LYS A 102       8.454  17.348 -11.267  1.00 41.66           C  
ATOM   1827  HE2 LYS A 102       8.737  16.649 -12.053  1.00 41.66           H  
ATOM   1828  HE3 LYS A 102       8.264  18.312 -11.740  1.00 41.66           H  
ATOM   1829  NZ  LYS A 102       9.600  17.451 -10.325  1.00 41.66           N  
ATOM   1830  HZ1 LYS A 102       9.764  16.552  -9.893  1.00 41.66           H  
ATOM   1831  HZ2 LYS A 102       9.527  18.165  -9.615  1.00 41.66           H  
ATOM   1832  HZ3 LYS A 102      10.461  17.533 -10.847  1.00 41.66           H  
ATOM   1833  N   VAL A 103       1.318  14.927 -12.262  1.00 41.99           N  
ATOM   1834  H   VAL A 103       1.554  14.677 -13.212  1.00 41.99           H  
ATOM   1835  CA  VAL A 103      -0.069  14.706 -11.812  1.00 41.99           C  
ATOM   1836  HA  VAL A 103      -0.213  15.211 -10.857  1.00 41.99           H  
ATOM   1837  C   VAL A 103      -0.319  13.219 -11.586  1.00 41.99           C  
ATOM   1838  CB  VAL A 103      -1.112  15.302 -12.781  1.00 41.99           C  
ATOM   1839  HB  VAL A 103      -1.019  14.833 -13.760  1.00 41.99           H  
ATOM   1840  O   VAL A 103      -0.577  12.465 -12.520  1.00 41.99           O  
ATOM   1841  CG1 VAL A 103      -2.545  15.103 -12.260  1.00 41.99           C  
ATOM   1842 HG11 VAL A 103      -2.651  15.535 -11.265  1.00 41.99           H  
ATOM   1843 HG12 VAL A 103      -2.788  14.041 -12.218  1.00 41.99           H  
ATOM   1844 HG13 VAL A 103      -3.255  15.580 -12.936  1.00 41.99           H  
ATOM   1845  CG2 VAL A 103      -0.911  16.813 -12.944  1.00 41.99           C  
ATOM   1846 HG21 VAL A 103      -1.637  17.210 -13.653  1.00 41.99           H  
ATOM   1847 HG22 VAL A 103       0.093  17.006 -13.322  1.00 41.99           H  
ATOM   1848 HG23 VAL A 103      -1.027  17.312 -11.982  1.00 41.99           H  
ATOM   1849  N   ALA A 104      -0.303  12.820 -10.318  1.00 48.12           N  
ATOM   1850  H   ALA A 104      -0.050  13.489  -9.606  1.00 48.12           H  
ATOM   1851  CA  ALA A 104      -0.722  11.498  -9.873  1.00 48.12           C  
ATOM   1852  HA  ALA A 104      -1.059  10.908 -10.725  1.00 48.12           H  
ATOM   1853  C   ALA A 104      -1.886  11.627  -8.882  1.00 48.12           C  
ATOM   1854  CB  ALA A 104       0.486  10.793  -9.261  1.00 48.12           C  
ATOM   1855  HB1 ALA A 104       1.270  10.684 -10.010  1.00 48.12           H  
ATOM   1856  HB2 ALA A 104       0.859  11.394  -8.432  1.00 48.12           H  
ATOM   1857  HB3 ALA A 104       0.196   9.806  -8.901  1.00 48.12           H  
ATOM   1858  O   ALA A 104      -1.810  12.379  -7.906  1.00 48.12           O  
ATOM   1859  N   LYS A 105      -2.972  10.885  -9.120  1.00 55.83           N  
ATOM   1860  H   LYS A 105      -2.980  10.291  -9.937  1.00 55.83           H  
ATOM   1861  CA  LYS A 105      -4.151  10.882  -8.247  1.00 55.83           C  
ATOM   1862  HA  LYS A 105      -4.265  11.874  -7.810  1.00 55.83           H  
ATOM   1863  C   LYS A 105      -3.979   9.878  -7.110  1.00 55.83           C  
ATOM   1864  CB  LYS A 105      -5.399  10.595  -9.087  1.00 55.83           C  
ATOM   1865  HB2 LYS A 105      -5.420  11.295  -9.922  1.00 55.83           H  
ATOM   1866  HB3 LYS A 105      -5.345   9.580  -9.481  1.00 55.83           H  
ATOM   1867  O   LYS A 105      -4.035   8.670  -7.328  1.00 55.83           O  
ATOM   1868  CG  LYS A 105      -6.692  10.774  -8.277  1.00 55.83           C  
ATOM   1869  HG2 LYS A 105      -6.661  10.171  -7.370  1.00 55.83           H  
ATOM   1870  HG3 LYS A 105      -6.789  11.824  -7.999  1.00 55.83           H  
ATOM   1871  CD  LYS A 105      -7.906  10.348  -9.106  1.00 55.83           C  
ATOM   1872  HD2 LYS A 105      -7.904   9.262  -9.203  1.00 55.83           H  
ATOM   1873  HD3 LYS A 105      -7.849  10.795 -10.099  1.00 55.83           H  
ATOM   1874  CE  LYS A 105      -9.197  10.794  -8.420  1.00 55.83           C  
ATOM   1875  HE2 LYS A 105      -9.225  10.383  -7.411  1.00 55.83           H  
ATOM   1876  HE3 LYS A 105      -9.195  11.881  -8.330  1.00 55.83           H  
ATOM   1877  NZ  LYS A 105     -10.382  10.343  -9.180  1.00 55.83           N  
ATOM   1878  HZ1 LYS A 105     -11.241  10.594  -8.712  1.00 55.83           H  
ATOM   1879  HZ2 LYS A 105     -10.452   9.335  -9.165  1.00 55.83           H  
ATOM   1880  HZ3 LYS A 105     -10.391  10.673 -10.135  1.00 55.83           H  
ATOM   1881  N   ILE A 106      -3.828  10.380  -5.887  1.00 63.01           N  
ATOM   1882  H   ILE A 106      -3.795  11.384  -5.790  1.00 63.01           H  
ATOM   1883  CA  ILE A 106      -3.805   9.560  -4.670  1.00 63.01           C  
ATOM   1884  HA  ILE A 106      -3.413   8.573  -4.911  1.00 63.01           H  
ATOM   1885  C   ILE A 106      -5.249   9.396  -4.183  1.00 63.01           C  
ATOM   1886  CB  ILE A 106      -2.867  10.177  -3.610  1.00 63.01           C  
ATOM   1887  HB  ILE A 106      -3.205  11.193  -3.407  1.00 63.01           H  
ATOM   1888  O   ILE A 106      -5.845  10.327  -3.647  1.00 63.01           O  
ATOM   1889  CG1 ILE A 106      -1.415  10.240  -4.145  1.00 63.01           C  
ATOM   1890 HG12 ILE A 106      -1.050   9.229  -4.327  1.00 63.01           H  
ATOM   1891 HG13 ILE A 106      -1.398  10.777  -5.093  1.00 63.01           H  
ATOM   1892  CG2 ILE A 106      -2.926   9.366  -2.300  1.00 63.01           C  
ATOM   1893 HG21 ILE A 106      -2.554   8.356  -2.470  1.00 63.01           H  
ATOM   1894 HG22 ILE A 106      -3.948   9.313  -1.924  1.00 63.01           H  
ATOM   1895 HG23 ILE A 106      -2.323   9.845  -1.529  1.00 63.01           H  
ATOM   1896  CD1 ILE A 106      -0.438  10.959  -3.206  1.00 63.01           C  
ATOM   1897 HD11 ILE A 106       0.522  11.081  -3.706  1.00 63.01           H  
ATOM   1898 HD12 ILE A 106      -0.829  11.944  -2.949  1.00 63.01           H  
ATOM   1899 HD13 ILE A 106      -0.279  10.379  -2.297  1.00 63.01           H  
ATOM   1900  N   ASN A 107      -5.822   8.210  -4.388  1.00 62.56           N  
ATOM   1901  H   ASN A 107      -5.259   7.491  -4.821  1.00 62.56           H  
ATOM   1902  CA  ASN A 107      -7.236   7.933  -4.128  1.00 62.56           C  
ATOM   1903  HA  ASN A 107      -7.769   8.883  -4.169  1.00 62.56           H  
ATOM   1904  C   ASN A 107      -7.454   7.391  -2.702  1.00 62.56           C  
ATOM   1905  CB  ASN A 107      -7.771   7.003  -5.249  1.00 62.56           C  
ATOM   1906  HB2 ASN A 107      -8.166   6.084  -4.817  1.00 62.56           H  
ATOM   1907  HB3 ASN A 107      -6.963   6.722  -5.925  1.00 62.56           H  
ATOM   1908  O   ASN A 107      -7.325   6.191  -2.448  1.00 62.56           O  
ATOM   1909  CG  ASN A 107      -8.875   7.620  -6.093  1.00 62.56           C  
ATOM   1910  ND2 ASN A 107      -9.360   6.898  -7.075  1.00 62.56           N  
ATOM   1911 HD21 ASN A 107      -8.964   6.000  -7.313  1.00 62.56           H  
ATOM   1912 HD22 ASN A 107     -10.127   7.290  -7.603  1.00 62.56           H  
ATOM   1913  OD1 ASN A 107      -9.321   8.734  -5.882  1.00 62.56           O  
ATOM   1914  N   ILE A 108      -7.807   8.261  -1.750  1.00 65.42           N  
ATOM   1915  H   ILE A 108      -7.984   9.219  -2.015  1.00 65.42           H  
ATOM   1916  CA  ILE A 108      -7.944   7.882  -0.335  1.00 65.42           C  
ATOM   1917  HA  ILE A 108      -7.210   7.100  -0.143  1.00 65.42           H  
ATOM   1918  C   ILE A 108      -9.310   7.259  -0.085  1.00 65.42           C  
ATOM   1919  CB  ILE A 108      -7.609   9.016   0.659  1.00 65.42           C  
ATOM   1920  HB  ILE A 108      -8.372   9.793   0.613  1.00 65.42           H  
ATOM   1921  O   ILE A 108     -10.223   7.869   0.468  1.00 65.42           O  
ATOM   1922  CG1 ILE A 108      -6.237   9.629   0.328  1.00 65.42           C  
ATOM   1923 HG12 ILE A 108      -5.603   8.897  -0.172  1.00 65.42           H  
ATOM   1924 HG13 ILE A 108      -5.722   9.949   1.234  1.00 65.42           H  
ATOM   1925  CG2 ILE A 108      -7.584   8.456   2.094  1.00 65.42           C  
ATOM   1926 HG21 ILE A 108      -6.972   7.555   2.131  1.00 65.42           H  
ATOM   1927 HG22 ILE A 108      -8.594   8.210   2.422  1.00 65.42           H  
ATOM   1928 HG23 ILE A 108      -7.175   9.198   2.779  1.00 65.42           H  
ATOM   1929  CD1 ILE A 108      -6.417  10.855  -0.557  1.00 65.42           C  
ATOM   1930 HD11 ILE A 108      -7.047  10.646  -1.422  1.00 65.42           H  
ATOM   1931 HD12 ILE A 108      -6.893  11.646   0.022  1.00 65.42           H  
ATOM   1932 HD13 ILE A 108      -5.437  11.170  -0.916  1.00 65.42           H  
ATOM   1933  N   ASN A 109      -9.423   5.993  -0.461  1.00 66.49           N  
ATOM   1934  H   ASN A 109      -8.646   5.592  -0.966  1.00 66.49           H  
ATOM   1935  CA  ASN A 109     -10.392   5.093   0.136  1.00 66.49           C  
ATOM   1936  HA  ASN A 109     -11.069   5.677   0.758  1.00 66.49           H  
ATOM   1937  C   ASN A 109      -9.659   4.126   1.092  1.00 66.49           C  
ATOM   1938  CB  ASN A 109     -11.279   4.476  -0.968  1.00 66.49           C  
ATOM   1939  HB2 ASN A 109     -12.202   4.114  -0.517  1.00 66.49           H  
ATOM   1940  HB3 ASN A 109     -11.556   5.258  -1.675  1.00 66.49           H  
ATOM   1941  O   ASN A 109      -8.447   3.898   1.000  1.00 66.49           O  
ATOM   1942  CG  ASN A 109     -10.650   3.318  -1.714  1.00 66.49           C  
ATOM   1943  ND2 ASN A 109     -10.844   3.185  -3.003  1.00 66.49           N  
ATOM   1944 HD21 ASN A 109     -11.349   3.881  -3.532  1.00 66.49           H  
ATOM   1945 HD22 ASN A 109     -10.344   2.427  -3.446  1.00 66.49           H  
ATOM   1946  OD1 ASN A 109     -10.013   2.470  -1.121  1.00 66.49           O  
ATOM   1947  N   PHE A 110     -10.400   3.545   2.035  1.00 69.67           N  
ATOM   1948  H   PHE A 110     -11.379   3.791   2.084  1.00 69.67           H  
ATOM   1949  CA  PHE A 110      -9.837   2.644   3.046  1.00 69.67           C  
ATOM   1950  HA  PHE A 110      -9.047   3.175   3.578  1.00 69.67           H  
ATOM   1951  C   PHE A 110      -9.198   1.382   2.437  1.00 69.67           C  
ATOM   1952  CB  PHE A 110     -10.966   2.304   4.029  1.00 69.67           C  
ATOM   1953  HB2 PHE A 110     -11.792   1.878   3.460  1.00 69.67           H  
ATOM   1954  HB3 PHE A 110     -11.325   3.233   4.472  1.00 69.67           H  
ATOM   1955  O   PHE A 110      -8.170   0.918   2.927  1.00 69.67           O  
ATOM   1956  CG  PHE A 110     -10.624   1.358   5.165  1.00 69.67           C  
ATOM   1957  CD1 PHE A 110     -11.495   0.292   5.465  1.00 69.67           C  
ATOM   1958  HD1 PHE A 110     -12.376   0.125   4.863  1.00 69.67           H  
ATOM   1959  CD2 PHE A 110      -9.477   1.565   5.957  1.00 69.67           C  
ATOM   1960  HD2 PHE A 110      -8.796   2.371   5.728  1.00 69.67           H  
ATOM   1961  CE1 PHE A 110     -11.234  -0.551   6.558  1.00 69.67           C  
ATOM   1962  HE1 PHE A 110     -11.901  -1.371   6.782  1.00 69.67           H  
ATOM   1963  CE2 PHE A 110      -9.208   0.712   7.041  1.00 69.67           C  
ATOM   1964  HE2 PHE A 110      -8.313   0.859   7.627  1.00 69.67           H  
ATOM   1965  CZ  PHE A 110     -10.095  -0.337   7.350  1.00 69.67           C  
ATOM   1966  HZ  PHE A 110      -9.889  -1.006   8.172  1.00 69.67           H  
ATOM   1967  N   ARG A 111      -9.764   0.860   1.339  1.00 68.59           N  
ATOM   1968  H   ARG A 111     -10.493   1.401   0.897  1.00 68.59           H  
ATOM   1969  CA  ARG A 111      -9.252  -0.306   0.604  1.00 68.59           C  
ATOM   1970  HA  ARG A 111      -9.141  -1.143   1.294  1.00 68.59           H  
ATOM   1971  C   ARG A 111      -7.852  -0.040   0.051  1.00 68.59           C  
ATOM   1972  CB  ARG A 111     -10.276  -0.700  -0.483  1.00 68.59           C  
ATOM   1973  HB2 ARG A 111     -10.615   0.191  -1.011  1.00 68.59           H  
ATOM   1974  HB3 ARG A 111     -11.149  -1.133   0.004  1.00 68.59           H  
ATOM   1975  O   ARG A 111      -6.977  -0.872   0.258  1.00 68.59           O  
ATOM   1976  CG  ARG A 111      -9.761  -1.685  -1.540  1.00 68.59           C  
ATOM   1977  HG2 ARG A 111      -9.622  -2.666  -1.086  1.00 68.59           H  
ATOM   1978  HG3 ARG A 111      -8.808  -1.346  -1.947  1.00 68.59           H  
ATOM   1979  CD  ARG A 111     -10.758  -1.779  -2.702  1.00 68.59           C  
ATOM   1980  HD2 ARG A 111     -11.746  -2.011  -2.305  1.00 68.59           H  
ATOM   1981  HD3 ARG A 111     -10.818  -0.814  -3.205  1.00 68.59           H  
ATOM   1982  NE  ARG A 111     -10.358  -2.829  -3.656  1.00 68.59           N  
ATOM   1983  HE  ARG A 111     -10.767  -3.744  -3.534  1.00 68.59           H  
ATOM   1984  NH1 ARG A 111      -8.838  -1.590  -4.865  1.00 68.59           N  
ATOM   1985 HH11 ARG A 111      -9.064  -0.741  -4.367  1.00 68.59           H  
ATOM   1986 HH12 ARG A 111      -7.993  -1.559  -5.418  1.00 68.59           H  
ATOM   1987  NH2 ARG A 111      -9.040  -3.770  -5.252  1.00 68.59           N  
ATOM   1988 HH21 ARG A 111      -8.320  -3.684  -5.955  1.00 68.59           H  
ATOM   1989 HH22 ARG A 111      -9.408  -4.686  -5.042  1.00 68.59           H  
ATOM   1990  CZ  ARG A 111      -9.425  -2.717  -4.587  1.00 68.59           C  
ATOM   1991  N   GLU A 112      -7.610   1.097  -0.597  1.00 70.04           N  
ATOM   1992  H   GLU A 112      -8.371   1.747  -0.733  1.00 70.04           H  
ATOM   1993  CA  GLU A 112      -6.305   1.387  -1.204  1.00 70.04           C  
ATOM   1994  HA  GLU A 112      -6.006   0.534  -1.814  1.00 70.04           H  
ATOM   1995  C   GLU A 112      -5.209   1.568  -0.148  1.00 70.04           C  
ATOM   1996  CB  GLU A 112      -6.349   2.622  -2.114  1.00 70.04           C  
ATOM   1997  HB2 GLU A 112      -5.372   2.694  -2.593  1.00 70.04           H  
ATOM   1998  HB3 GLU A 112      -6.487   3.502  -1.486  1.00 70.04           H  
ATOM   1999  O   GLU A 112      -4.125   1.018  -0.305  1.00 70.04           O  
ATOM   2000  CG  GLU A 112      -7.411   2.684  -3.222  1.00 70.04           C  
ATOM   2001  HG2 GLU A 112      -7.014   3.269  -4.051  1.00 70.04           H  
ATOM   2002  HG3 GLU A 112      -8.264   3.242  -2.836  1.00 70.04           H  
ATOM   2003  CD  GLU A 112      -7.864   1.325  -3.761  1.00 70.04           C  
ATOM   2004  OE1 GLU A 112      -9.075   1.076  -3.961  1.00 70.04           O  
ATOM   2005  OE2 GLU A 112      -6.997   0.497  -4.105  1.00 70.04           O  
ATOM   2006  N   PHE A 113      -5.496   2.247   0.969  1.00 72.64           N  
ATOM   2007  H   PHE A 113      -6.397   2.699   1.039  1.00 72.64           H  
ATOM   2008  CA  PHE A 113      -4.552   2.361   2.091  1.00 72.64           C  
ATOM   2009  HA  PHE A 113      -3.592   2.722   1.721  1.00 72.64           H  
ATOM   2010  C   PHE A 113      -4.257   1.007   2.757  1.00 72.64           C  
ATOM   2011  CB  PHE A 113      -5.100   3.371   3.112  1.00 72.64           C  
ATOM   2012  HB2 PHE A 113      -4.623   3.152   4.067  1.00 72.64           H  
ATOM   2013  HB3 PHE A 113      -6.170   3.211   3.243  1.00 72.64           H  
ATOM   2014  O   PHE A 113      -3.130   0.750   3.193  1.00 72.64           O  
ATOM   2015  CG  PHE A 113      -4.847   4.848   2.839  1.00 72.64           C  
ATOM   2016  CD1 PHE A 113      -4.339   5.316   1.609  1.00 72.64           C  
ATOM   2017  HD1 PHE A 113      -4.161   4.638   0.788  1.00 72.64           H  
ATOM   2018  CD2 PHE A 113      -5.082   5.770   3.876  1.00 72.64           C  
ATOM   2019  HD2 PHE A 113      -5.494   5.427   4.814  1.00 72.64           H  
ATOM   2020  CE1 PHE A 113      -4.041   6.680   1.436  1.00 72.64           C  
ATOM   2021  HE1 PHE A 113      -3.650   7.034   0.494  1.00 72.64           H  
ATOM   2022  CE2 PHE A 113      -4.770   7.131   3.711  1.00 72.64           C  
ATOM   2023  HE2 PHE A 113      -4.937   7.832   4.516  1.00 72.64           H  
ATOM   2024  CZ  PHE A 113      -4.239   7.584   2.492  1.00 72.64           C  
ATOM   2025  HZ  PHE A 113      -3.994   8.627   2.359  1.00 72.64           H  
ATOM   2026  N   ILE A 114      -5.232   0.093   2.795  1.00 71.84           N  
ATOM   2027  H   ILE A 114      -6.154   0.346   2.468  1.00 71.84           H  
ATOM   2028  CA  ILE A 114      -4.964  -1.292   3.183  1.00 71.84           C  
ATOM   2029  HA  ILE A 114      -4.426  -1.282   4.131  1.00 71.84           H  
ATOM   2030  C   ILE A 114      -4.050  -1.958   2.151  1.00 71.84           C  
ATOM   2031  CB  ILE A 114      -6.256  -2.089   3.415  1.00 71.84           C  
ATOM   2032  HB  ILE A 114      -6.877  -2.028   2.521  1.00 71.84           H  
ATOM   2033  O   ILE A 114      -3.024  -2.501   2.542  1.00 71.84           O  
ATOM   2034  CG1 ILE A 114      -7.042  -1.546   4.623  1.00 71.84           C  
ATOM   2035 HG12 ILE A 114      -6.610  -1.913   5.553  1.00 71.84           H  
ATOM   2036 HG13 ILE A 114      -7.008  -0.457   4.651  1.00 71.84           H  
ATOM   2037  CG2 ILE A 114      -5.910  -3.562   3.677  1.00 71.84           C  
ATOM   2038 HG21 ILE A 114      -6.797  -4.130   3.960  1.00 71.84           H  
ATOM   2039 HG22 ILE A 114      -5.508  -4.005   2.766  1.00 71.84           H  
ATOM   2040 HG23 ILE A 114      -5.183  -3.637   4.485  1.00 71.84           H  
ATOM   2041  CD1 ILE A 114      -8.505  -1.977   4.525  1.00 71.84           C  
ATOM   2042 HD11 ILE A 114      -9.058  -1.566   5.369  1.00 71.84           H  
ATOM   2043 HD12 ILE A 114      -8.577  -3.064   4.558  1.00 71.84           H  
ATOM   2044 HD13 ILE A 114      -8.952  -1.610   3.601  1.00 71.84           H  
ATOM   2045  N   LEU A 115      -4.360  -1.917   0.855  1.00 67.48           N  
ATOM   2046  H   LEU A 115      -5.196  -1.427   0.571  1.00 67.48           H  
ATOM   2047  CA  LEU A 115      -3.537  -2.565  -0.175  1.00 67.48           C  
ATOM   2048  HA  LEU A 115      -3.456  -3.626   0.060  1.00 67.48           H  
ATOM   2049  C   LEU A 115      -2.091  -2.036  -0.174  1.00 67.48           C  
ATOM   2050  CB  LEU A 115      -4.234  -2.415  -1.538  1.00 67.48           C  
ATOM   2051  HB2 LEU A 115      -4.439  -1.359  -1.716  1.00 67.48           H  
ATOM   2052  HB3 LEU A 115      -3.553  -2.757  -2.317  1.00 67.48           H  
ATOM   2053  O   LEU A 115      -1.156  -2.828  -0.076  1.00 67.48           O  
ATOM   2054  CG  LEU A 115      -5.549  -3.215  -1.641  1.00 67.48           C  
ATOM   2055  HG  LEU A 115      -6.238  -2.921  -0.849  1.00 67.48           H  
ATOM   2056  CD1 LEU A 115      -6.228  -2.927  -2.976  1.00 67.48           C  
ATOM   2057 HD11 LEU A 115      -6.452  -1.863  -3.043  1.00 67.48           H  
ATOM   2058 HD12 LEU A 115      -5.573  -3.212  -3.800  1.00 67.48           H  
ATOM   2059 HD13 LEU A 115      -7.157  -3.494  -3.034  1.00 67.48           H  
ATOM   2060  CD2 LEU A 115      -5.316  -4.719  -1.502  1.00 67.48           C  
ATOM   2061 HD21 LEU A 115      -4.460  -5.020  -2.106  1.00 67.48           H  
ATOM   2062 HD22 LEU A 115      -6.201  -5.269  -1.820  1.00 67.48           H  
ATOM   2063 HD23 LEU A 115      -5.124  -4.971  -0.459  1.00 67.48           H  
ATOM   2064  N   ALA A 116      -1.912  -0.718  -0.097  1.00 67.06           N  
ATOM   2065  H   ALA A 116      -2.721  -0.121  -0.188  1.00 67.06           H  
ATOM   2066  CA  ALA A 116      -0.615  -0.055   0.049  1.00 67.06           C  
ATOM   2067  HA  ALA A 116       0.050  -0.441  -0.724  1.00 67.06           H  
ATOM   2068  C   ALA A 116       0.099  -0.320   1.390  1.00 67.06           C  
ATOM   2069  CB  ALA A 116      -0.837   1.442  -0.188  1.00 67.06           C  
ATOM   2070  HB1 ALA A 116      -1.518   1.839   0.566  1.00 67.06           H  
ATOM   2071  HB2 ALA A 116      -1.280   1.597  -1.171  1.00 67.06           H  
ATOM   2072  HB3 ALA A 116       0.117   1.967  -0.145  1.00 67.06           H  
ATOM   2073  O   ALA A 116       1.262   0.033   1.564  1.00 67.06           O  
ATOM   2074  N   SER A 117      -0.552  -0.983   2.348  1.00 68.36           N  
ATOM   2075  H   SER A 117      -1.505  -1.256   2.157  1.00 68.36           H  
ATOM   2076  CA  SER A 117       0.053  -1.446   3.606  1.00 68.36           C  
ATOM   2077  HA  SER A 117       1.088  -1.104   3.632  1.00 68.36           H  
ATOM   2078  C   SER A 117       0.164  -2.967   3.722  1.00 68.36           C  
ATOM   2079  CB  SER A 117      -0.625  -0.814   4.816  1.00 68.36           C  
ATOM   2080  HB2 SER A 117      -0.544   0.271   4.747  1.00 68.36           H  
ATOM   2081  HB3 SER A 117      -0.117  -1.143   5.723  1.00 68.36           H  
ATOM   2082  O   SER A 117       0.336  -3.494   4.823  1.00 68.36           O  
ATOM   2083  OG  SER A 117      -1.989  -1.180   4.866  1.00 68.36           O  
ATOM   2084  HG  SER A 117      -2.420  -0.595   4.238  1.00 68.36           H  
ATOM   2085  N   LEU A 118       0.099  -3.691   2.596  1.00 63.16           N  
ATOM   2086  H   LEU A 118      -0.097  -3.217   1.726  1.00 63.16           H  
ATOM   2087  CA  LEU A 118       0.590  -5.072   2.526  1.00 63.16           C  
ATOM   2088  HA  LEU A 118       0.052  -5.666   3.265  1.00 63.16           H  
ATOM   2089  C   LEU A 118       2.075  -5.143   2.937  1.00 63.16           C  
ATOM   2090  CB  LEU A 118       0.314  -5.648   1.119  1.00 63.16           C  
ATOM   2091  HB2 LEU A 118       0.889  -6.563   0.973  1.00 63.16           H  
ATOM   2092  HB3 LEU A 118       0.657  -4.929   0.375  1.00 63.16           H  
ATOM   2093  O   LEU A 118       2.738  -4.116   3.129  1.00 63.16           O  
ATOM   2094  CG  LEU A 118      -1.175  -5.968   0.869  1.00 63.16           C  
ATOM   2095  HG  LEU A 118      -1.787  -5.126   1.191  1.00 63.16           H  
ATOM   2096  CD1 LEU A 118      -1.458  -6.216  -0.610  1.00 63.16           C  
ATOM   2097 HD11 LEU A 118      -2.521  -6.399  -0.765  1.00 63.16           H  
ATOM   2098 HD12 LEU A 118      -1.161  -5.342  -1.190  1.00 63.16           H  
ATOM   2099 HD13 LEU A 118      -0.887  -7.076  -0.961  1.00 63.16           H  
ATOM   2100  CD2 LEU A 118      -1.634  -7.213   1.640  1.00 63.16           C  
ATOM   2101 HD21 LEU A 118      -1.412  -7.136   2.705  1.00 63.16           H  
ATOM   2102 HD22 LEU A 118      -2.702  -7.367   1.491  1.00 63.16           H  
ATOM   2103 HD23 LEU A 118      -1.116  -8.091   1.253  1.00 63.16           H  
ATOM   2104  N   ASN A 119       2.584  -6.356   3.151  1.00 50.78           N  
ATOM   2105  H   ASN A 119       2.070  -7.169   2.842  1.00 50.78           H  
ATOM   2106  CA  ASN A 119       3.925  -6.533   3.704  1.00 50.78           C  
ATOM   2107  HA  ASN A 119       4.041  -5.814   4.515  1.00 50.78           H  
ATOM   2108  C   ASN A 119       5.020  -6.195   2.689  1.00 50.78           C  
ATOM   2109  CB  ASN A 119       4.082  -7.927   4.319  1.00 50.78           C  
ATOM   2110  HB2 ASN A 119       5.133  -8.116   4.539  1.00 50.78           H  
ATOM   2111  HB3 ASN A 119       3.741  -8.681   3.610  1.00 50.78           H  
ATOM   2112  O   ASN A 119       4.858  -6.361   1.485  1.00 50.78           O  
ATOM   2113  CG  ASN A 119       3.314  -8.018   5.620  1.00 50.78           C  
ATOM   2114  ND2 ASN A 119       2.140  -8.599   5.604  1.00 50.78           N  
ATOM   2115 HD21 ASN A 119       1.821  -9.067   4.769  1.00 50.78           H  
ATOM   2116 HD22 ASN A 119       1.689  -8.694   6.503  1.00 50.78           H  
ATOM   2117  OD1 ASN A 119       3.722  -7.524   6.660  1.00 50.78           O  
ATOM   2118  N   LEU A 120       6.127  -5.690   3.224  1.00 46.29           N  
ATOM   2119  H   LEU A 120       6.197  -5.648   4.231  1.00 46.29           H  
ATOM   2120  CA  LEU A 120       7.306  -5.280   2.479  1.00 46.29           C  
ATOM   2121  HA  LEU A 120       7.021  -4.825   1.530  1.00 46.29           H  
ATOM   2122  C   LEU A 120       8.159  -6.523   2.183  1.00 46.29           C  
ATOM   2123  CB  LEU A 120       8.077  -4.248   3.337  1.00 46.29           C  
ATOM   2124  HB2 LEU A 120       8.997  -3.978   2.817  1.00 46.29           H  
ATOM   2125  HB3 LEU A 120       8.372  -4.739   4.264  1.00 46.29           H  
ATOM   2126  O   LEU A 120       8.928  -6.947   3.043  1.00 46.29           O  
ATOM   2127  CG  LEU A 120       7.313  -2.958   3.701  1.00 46.29           C  
ATOM   2128  HG  LEU A 120       6.293  -3.198   4.000  1.00 46.29           H  
ATOM   2129  CD1 LEU A 120       7.983  -2.253   4.879  1.00 46.29           C  
ATOM   2130 HD11 LEU A 120       8.001  -2.912   5.747  1.00 46.29           H  
ATOM   2131 HD12 LEU A 120       7.434  -1.347   5.136  1.00 46.29           H  
ATOM   2132 HD13 LEU A 120       9.006  -1.985   4.615  1.00 46.29           H  
ATOM   2133  CD2 LEU A 120       7.259  -1.979   2.532  1.00 46.29           C  
ATOM   2134 HD21 LEU A 120       6.734  -2.432   1.692  1.00 46.29           H  
ATOM   2135 HD22 LEU A 120       8.272  -1.740   2.209  1.00 46.29           H  
ATOM   2136 HD23 LEU A 120       6.757  -1.057   2.827  1.00 46.29           H  
ATOM   2137  N   THR A 121       8.041  -7.102   0.987  1.00 40.27           N  
ATOM   2138  H   THR A 121       7.332  -6.767   0.351  1.00 40.27           H  
ATOM   2139  CA  THR A 121       9.222  -7.704   0.348  1.00 40.27           C  
ATOM   2140  HA  THR A 121       9.954  -7.956   1.115  1.00 40.27           H  
ATOM   2141  C   THR A 121       9.853  -6.632  -0.542  1.00 40.27           C  
ATOM   2142  CB  THR A 121       8.940  -9.012  -0.421  1.00 40.27           C  
ATOM   2143  HB  THR A 121       9.880  -9.559  -0.489  1.00 40.27           H  
ATOM   2144  O   THR A 121       9.166  -5.689  -0.949  1.00 40.27           O  
ATOM   2145  CG2 THR A 121       7.914  -9.928   0.250  1.00 40.27           C  
ATOM   2146 HG21 THR A 121       7.874 -10.879  -0.281  1.00 40.27           H  
ATOM   2147 HG22 THR A 121       8.213 -10.113   1.282  1.00 40.27           H  
ATOM   2148 HG23 THR A 121       6.927  -9.465   0.234  1.00 40.27           H  
ATOM   2149  OG1 THR A 121       8.512  -8.766  -1.733  1.00 40.27           O  
ATOM   2150  HG1 THR A 121       7.721  -9.286  -1.891  1.00 40.27           H  
ATOM   2151  N   ALA A 122      11.151  -6.743  -0.836  1.00 31.87           N  
ATOM   2152  H   ALA A 122      11.693  -7.513  -0.470  1.00 31.87           H  
ATOM   2153  CA  ALA A 122      11.822  -5.781  -1.712  1.00 31.87           C  
ATOM   2154  HA  ALA A 122      11.770  -4.792  -1.256  1.00 31.87           H  
ATOM   2155  C   ALA A 122      11.129  -5.689  -3.089  1.00 31.87           C  
ATOM   2156  CB  ALA A 122      13.298  -6.182  -1.828  1.00 31.87           C  
ATOM   2157  HB1 ALA A 122      13.818  -5.460  -2.459  1.00 31.87           H  
ATOM   2158  HB2 ALA A 122      13.767  -6.183  -0.843  1.00 31.87           H  
ATOM   2159  HB3 ALA A 122      13.392  -7.169  -2.279  1.00 31.87           H  
ATOM   2160  O   ALA A 122      10.879  -4.596  -3.586  1.00 31.87           O  
ATOM   2161  N   ILE A 123      10.709  -6.842  -3.620  1.00 36.67           N  
ATOM   2162  H   ILE A 123      10.901  -7.686  -3.099  1.00 36.67           H  
ATOM   2163  CA  ILE A 123      10.152  -7.013  -4.970  1.00 36.67           C  
ATOM   2164  HA  ILE A 123      10.670  -6.322  -5.634  1.00 36.67           H  
ATOM   2165  C   ILE A 123       8.653  -6.650  -5.056  1.00 36.67           C  
ATOM   2166  CB  ILE A 123      10.441  -8.464  -5.469  1.00 36.67           C  
ATOM   2167  HB  ILE A 123       9.753  -9.141  -4.964  1.00 36.67           H  
ATOM   2168  O   ILE A 123       8.119  -6.546  -6.152  1.00 36.67           O  
ATOM   2169  CG1 ILE A 123      11.887  -8.916  -5.115  1.00 36.67           C  
ATOM   2170 HG12 ILE A 123      11.970  -9.020  -4.033  1.00 36.67           H  
ATOM   2171 HG13 ILE A 123      12.591  -8.148  -5.437  1.00 36.67           H  
ATOM   2172  CG2 ILE A 123      10.210  -8.604  -6.988  1.00 36.67           C  
ATOM   2173 HG21 ILE A 123      10.377  -9.629  -7.319  1.00 36.67           H  
ATOM   2174 HG22 ILE A 123       9.181  -8.369  -7.257  1.00 36.67           H  
ATOM   2175 HG23 ILE A 123      10.875  -7.932  -7.531  1.00 36.67           H  
ATOM   2176  CD1 ILE A 123      12.338 -10.255  -5.714  1.00 36.67           C  
ATOM   2177 HD11 ILE A 123      12.563 -10.136  -6.774  1.00 36.67           H  
ATOM   2178 HD12 ILE A 123      13.243 -10.593  -5.209  1.00 36.67           H  
ATOM   2179 HD13 ILE A 123      11.555 -11.004  -5.594  1.00 36.67           H  
ATOM   2180  N   SER A 124       7.937  -6.497  -3.930  1.00 40.14           N  
ATOM   2181  H   SER A 124       8.405  -6.619  -3.043  1.00 40.14           H  
ATOM   2182  CA  SER A 124       6.471  -6.301  -3.939  1.00 40.14           C  
ATOM   2183  HA  SER A 124       6.101  -6.439  -4.955  1.00 40.14           H  
ATOM   2184  C   SER A 124       5.982  -4.911  -3.540  1.00 40.14           C  
ATOM   2185  CB  SER A 124       5.792  -7.363  -3.061  1.00 40.14           C  
ATOM   2186  HB2 SER A 124       4.731  -7.399  -3.308  1.00 40.14           H  
ATOM   2187  HB3 SER A 124       6.225  -8.340  -3.278  1.00 40.14           H  
ATOM   2188  O   SER A 124       4.768  -4.687  -3.547  1.00 40.14           O  
ATOM   2189  OG  SER A 124       5.930  -7.093  -1.672  1.00 40.14           O  
ATOM   2190  HG  SER A 124       5.404  -6.311  -1.489  1.00 40.14           H  
ATOM   2191  N   LYS A 125       6.879  -4.051  -3.038  1.00 44.37           N  
ATOM   2192  H   LYS A 125       7.846  -4.299  -3.188  1.00 44.37           H  
ATOM   2193  CA  LYS A 125       6.544  -2.751  -2.422  1.00 44.37           C  
ATOM   2194  HA  LYS A 125       5.769  -2.268  -3.017  1.00 44.37           H  
ATOM   2195  C   LYS A 125       7.689  -1.739  -2.343  1.00 44.37           C  
ATOM   2196  CB  LYS A 125       6.048  -2.951  -0.981  1.00 44.37           C  
ATOM   2197  HB2 LYS A 125       6.020  -1.972  -0.503  1.00 44.37           H  
ATOM   2198  HB3 LYS A 125       6.767  -3.566  -0.439  1.00 44.37           H  
ATOM   2199  O   LYS A 125       7.398  -0.571  -2.125  1.00 44.37           O  
ATOM   2200  CG  LYS A 125       4.654  -3.580  -0.872  1.00 44.37           C  
ATOM   2201  HG2 LYS A 125       4.736  -4.657  -1.023  1.00 44.37           H  
ATOM   2202  HG3 LYS A 125       3.992  -3.155  -1.626  1.00 44.37           H  
ATOM   2203  CD  LYS A 125       4.036  -3.349   0.498  1.00 44.37           C  
ATOM   2204  HD2 LYS A 125       4.766  -3.609   1.265  1.00 44.37           H  
ATOM   2205  HD3 LYS A 125       3.172  -4.007   0.590  1.00 44.37           H  
ATOM   2206  CE  LYS A 125       3.576  -1.897   0.646  1.00 44.37           C  
ATOM   2207  HE2 LYS A 125       2.613  -1.783   0.146  1.00 44.37           H  
ATOM   2208  HE3 LYS A 125       4.269  -1.225   0.139  1.00 44.37           H  
ATOM   2209  NZ  LYS A 125       3.468  -1.518   2.069  1.00 44.37           N  
ATOM   2210  HZ1 LYS A 125       2.876  -0.702   2.132  1.00 44.37           H  
ATOM   2211  HZ2 LYS A 125       3.068  -2.280   2.597  1.00 44.37           H  
ATOM   2212  HZ3 LYS A 125       4.379  -1.292   2.443  1.00 44.37           H  
ATOM   2213  N   ILE A 126       8.956  -2.153  -2.410  1.00 35.92           N  
ATOM   2214  H   ILE A 126       9.158  -3.124  -2.600  1.00 35.92           H  
ATOM   2215  CA  ILE A 126      10.069  -1.187  -2.516  1.00 35.92           C  
ATOM   2216  HA  ILE A 126       9.776  -0.259  -2.025  1.00 35.92           H  
ATOM   2217  C   ILE A 126      10.255  -0.770  -3.981  1.00 35.92           C  
ATOM   2218  CB  ILE A 126      11.319  -1.685  -1.759  1.00 35.92           C  
ATOM   2219  HB  ILE A 126      11.519  -2.719  -2.039  1.00 35.92           H  
ATOM   2220  O   ILE A 126      10.533   0.396  -4.237  1.00 35.92           O  
ATOM   2221  CG1 ILE A 126      11.006  -1.613  -0.242  1.00 35.92           C  
ATOM   2222 HG12 ILE A 126      10.058  -2.114  -0.043  1.00 35.92           H  
ATOM   2223 HG13 ILE A 126      10.901  -0.568   0.049  1.00 35.92           H  
ATOM   2224  CG2 ILE A 126      12.566  -0.854  -2.099  1.00 35.92           C  
ATOM   2225 HG21 ILE A 126      13.436  -1.216  -1.551  1.00 35.92           H  
ATOM   2226 HG22 ILE A 126      12.399   0.198  -1.869  1.00 35.92           H  
ATOM   2227 HG23 ILE A 126      12.797  -0.943  -3.161  1.00 35.92           H  
ATOM   2228  CD1 ILE A 126      12.050  -2.256   0.677  1.00 35.92           C  
ATOM   2229 HD11 ILE A 126      12.207  -3.297   0.394  1.00 35.92           H  
ATOM   2230 HD12 ILE A 126      11.693  -2.219   1.706  1.00 35.92           H  
ATOM   2231 HD13 ILE A 126      12.995  -1.716   0.618  1.00 35.92           H  
ATOM   2232  N   GLY A 127       9.845  -1.634  -4.909  1.00 35.08           N  
ATOM   2233  H   GLY A 127       9.820  -2.619  -4.687  1.00 35.08           H  
ATOM   2234  CA  GLY A 127       8.916  -1.213  -5.953  1.00 35.08           C  
ATOM   2235  HA2 GLY A 127       8.176  -0.533  -5.532  1.00 35.08           H  
ATOM   2236  HA3 GLY A 127       9.453  -0.658  -6.723  1.00 35.08           H  
ATOM   2237  C   GLY A 127       8.170  -2.394  -6.571  1.00 35.08           C  
ATOM   2238  O   GLY A 127       8.144  -3.465  -5.961  1.00 35.08           O  
ATOM   2239  N   GLY A 128       7.547  -2.154  -7.727  1.00 38.02           N  
ATOM   2240  H   GLY A 128       7.858  -1.316  -8.198  1.00 38.02           H  
ATOM   2241  CA  GLY A 128       6.920  -3.151  -8.597  1.00 38.02           C  
ATOM   2242  HA2 GLY A 128       7.663  -3.918  -8.818  1.00 38.02           H  
ATOM   2243  HA3 GLY A 128       6.692  -2.660  -9.543  1.00 38.02           H  
ATOM   2244  C   GLY A 128       5.666  -3.869  -8.060  1.00 38.02           C  
ATOM   2245  O   GLY A 128       5.559  -4.197  -6.876  1.00 38.02           O  
ATOM   2246  N   PRO A 129       4.693  -4.218  -8.925  1.00 40.66           N  
ATOM   2247  CA  PRO A 129       3.809  -5.339  -8.653  1.00 40.66           C  
ATOM   2248  HA  PRO A 129       3.400  -5.254  -7.646  1.00 40.66           H  
ATOM   2249  C   PRO A 129       4.608  -6.633  -8.797  1.00 40.66           C  
ATOM   2250  CB  PRO A 129       2.670  -5.280  -9.681  1.00 40.66           C  
ATOM   2251  HB2 PRO A 129       1.694  -5.298  -9.197  1.00 40.66           H  
ATOM   2252  HB3 PRO A 129       2.738  -6.104 -10.391  1.00 40.66           H  
ATOM   2253  O   PRO A 129       5.104  -6.944  -9.881  1.00 40.66           O  
ATOM   2254  CG  PRO A 129       2.899  -3.963 -10.412  1.00 40.66           C  
ATOM   2255  HG2 PRO A 129       2.596  -4.052 -11.455  1.00 40.66           H  
ATOM   2256  HG3 PRO A 129       2.333  -3.166  -9.930  1.00 40.66           H  
ATOM   2257  CD  PRO A 129       4.396  -3.688 -10.237  1.00 40.66           C  
ATOM   2258  HD2 PRO A 129       4.974  -4.233 -10.983  1.00 40.66           H  
ATOM   2259  HD3 PRO A 129       4.598  -2.619 -10.294  1.00 40.66           H  
ATOM   2260  N   VAL A 130       4.647  -7.436  -7.733  1.00 36.69           N  
ATOM   2261  H   VAL A 130       4.291  -7.092  -6.852  1.00 36.69           H  
ATOM   2262  CA  VAL A 130       4.966  -8.857  -7.883  1.00 36.69           C  
ATOM   2263  HA  VAL A 130       5.963  -8.932  -8.318  1.00 36.69           H  
ATOM   2264  C   VAL A 130       3.987  -9.488  -8.869  1.00 36.69           C  
ATOM   2265  CB  VAL A 130       4.969  -9.605  -6.540  1.00 36.69           C  
ATOM   2266  HB  VAL A 130       4.220  -9.173  -5.876  1.00 36.69           H  
ATOM   2267  O   VAL A 130       2.768  -9.315  -8.771  1.00 36.69           O  
ATOM   2268  CG1 VAL A 130       4.687 -11.101  -6.671  1.00 36.69           C  
ATOM   2269 HG11 VAL A 130       4.935 -11.593  -5.731  1.00 36.69           H  
ATOM   2270 HG12 VAL A 130       3.634 -11.276  -6.893  1.00 36.69           H  
ATOM   2271 HG13 VAL A 130       5.295 -11.535  -7.465  1.00 36.69           H  
ATOM   2272  CG2 VAL A 130       6.345  -9.478  -5.884  1.00 36.69           C  
ATOM   2273 HG21 VAL A 130       6.349  -9.958  -4.905  1.00 36.69           H  
ATOM   2274 HG22 VAL A 130       7.106  -9.939  -6.513  1.00 36.69           H  
ATOM   2275 HG23 VAL A 130       6.586  -8.421  -5.774  1.00 36.69           H  
ATOM   2276  N   VAL A 131       4.555 -10.240  -9.802  1.00 35.09           N  
ATOM   2277  H   VAL A 131       5.561 -10.321  -9.803  1.00 35.09           H  
ATOM   2278  CA  VAL A 131       3.825 -10.996 -10.809  1.00 35.09           C  
ATOM   2279  HA  VAL A 131       2.928 -10.434 -11.070  1.00 35.09           H  
ATOM   2280  C   VAL A 131       3.397 -12.348 -10.221  1.00 35.09           C  
ATOM   2281  CB  VAL A 131       4.679 -11.120 -12.080  1.00 35.09           C  
ATOM   2282  HB  VAL A 131       5.544 -11.751 -11.878  1.00 35.09           H  
ATOM   2283  O   VAL A 131       4.172 -13.035  -9.553  1.00 35.09           O  
ATOM   2284  CG1 VAL A 131       3.877 -11.722 -13.226  1.00 35.09           C  
ATOM   2285 HG11 VAL A 131       3.506 -12.712 -12.961  1.00 35.09           H  
ATOM   2286 HG12 VAL A 131       3.051 -11.069 -13.509  1.00 35.09           H  
ATOM   2287 HG13 VAL A 131       4.554 -11.820 -14.075  1.00 35.09           H  
ATOM   2288  CG2 VAL A 131       5.177  -9.750 -12.573  1.00 35.09           C  
ATOM   2289 HG21 VAL A 131       4.332  -9.073 -12.702  1.00 35.09           H  
ATOM   2290 HG22 VAL A 131       5.704  -9.859 -13.521  1.00 35.09           H  
ATOM   2291 HG23 VAL A 131       5.870  -9.312 -11.855  1.00 35.09           H  
ATOM   2292  N   GLY A 132       2.136 -12.715 -10.445  1.00 35.59           N  
ATOM   2293  H   GLY A 132       1.587 -12.127 -11.054  1.00 35.59           H  
ATOM   2294  CA  GLY A 132       1.538 -13.958  -9.960  1.00 35.59           C  
ATOM   2295  HA2 GLY A 132       2.192 -14.780 -10.253  1.00 35.59           H  
ATOM   2296  HA3 GLY A 132       0.580 -14.102 -10.459  1.00 35.59           H  
ATOM   2297  C   GLY A 132       1.306 -14.065  -8.444  1.00 35.59           C  
ATOM   2298  O   GLY A 132       1.348 -13.096  -7.686  1.00 35.59           O  
ATOM   2299  N   GLU A 133       0.988 -15.284  -8.006  1.00 34.98           N  
ATOM   2300  H   GLU A 133       0.990 -16.047  -8.668  1.00 34.98           H  
ATOM   2301  CA  GLU A 133       0.727 -15.617  -6.603  1.00 34.98           C  
ATOM   2302  HA  GLU A 133       0.285 -14.745  -6.120  1.00 34.98           H  
ATOM   2303  C   GLU A 133       2.037 -15.947  -5.870  1.00 34.98           C  
ATOM   2304  CB  GLU A 133      -0.314 -16.752  -6.547  1.00 34.98           C  
ATOM   2305  HB2 GLU A 133      -1.185 -16.425  -7.115  1.00 34.98           H  
ATOM   2306  HB3 GLU A 133       0.089 -17.644  -7.027  1.00 34.98           H  
ATOM   2307  O   GLU A 133       2.783 -16.830  -6.292  1.00 34.98           O  
ATOM   2308  CG  GLU A 133      -0.780 -17.108  -5.126  1.00 34.98           C  
ATOM   2309  HG2 GLU A 133      -0.015 -17.707  -4.633  1.00 34.98           H  
ATOM   2310  HG3 GLU A 133      -0.895 -16.182  -4.561  1.00 34.98           H  
ATOM   2311  CD  GLU A 133      -2.123 -17.863  -5.127  1.00 34.98           C  
ATOM   2312  OE1 GLU A 133      -3.004 -17.486  -4.312  1.00 34.98           O  
ATOM   2313  OE2 GLU A 133      -2.325 -18.766  -5.962  1.00 34.98           O  
ATOM   2314  N   LEU A 134       2.310 -15.237  -4.769  1.00 39.31           N  
ATOM   2315  H   LEU A 134       1.673 -14.498  -4.507  1.00 39.31           H  
ATOM   2316  CA  LEU A 134       3.457 -15.487  -3.891  1.00 39.31           C  
ATOM   2317  HA  LEU A 134       4.360 -15.536  -4.500  1.00 39.31           H  
ATOM   2318  C   LEU A 134       3.302 -16.841  -3.188  1.00 39.31           C  
ATOM   2319  CB  LEU A 134       3.579 -14.330  -2.871  1.00 39.31           C  
ATOM   2320  HB2 LEU A 134       2.586 -13.922  -2.684  1.00 39.31           H  
ATOM   2321  HB3 LEU A 134       3.975 -14.707  -1.928  1.00 39.31           H  
ATOM   2322  O   LEU A 134       2.421 -17.009  -2.342  1.00 39.31           O  
ATOM   2323  CG  LEU A 134       4.474 -13.189  -3.358  1.00 39.31           C  
ATOM   2324  HG  LEU A 134       4.219 -12.994  -4.399  1.00 39.31           H  
ATOM   2325  CD1 LEU A 134       4.265 -11.910  -2.543  1.00 39.31           C  
ATOM   2326 HD11 LEU A 134       3.254 -11.541  -2.711  1.00 39.31           H  
ATOM   2327 HD12 LEU A 134       4.965 -11.143  -2.874  1.00 39.31           H  
ATOM   2328 HD13 LEU A 134       4.410 -12.112  -1.482  1.00 39.31           H  
ATOM   2329  CD2 LEU A 134       5.952 -13.550  -3.242  1.00 39.31           C  
ATOM   2330 HD21 LEU A 134       6.563 -12.743  -3.647  1.00 39.31           H  
ATOM   2331 HD22 LEU A 134       6.211 -13.722  -2.198  1.00 39.31           H  
ATOM   2332 HD23 LEU A 134       6.165 -14.454  -3.813  1.00 39.31           H  
ATOM   2333  N   ILE A 135       4.173 -17.798  -3.514  1.00 36.10           N  
ATOM   2334  H   ILE A 135       4.879 -17.592  -4.206  1.00 36.10           H  
ATOM   2335  CA  ILE A 135       4.147 -19.133  -2.908  1.00 36.10           C  
ATOM   2336  HA  ILE A 135       3.106 -19.420  -2.758  1.00 36.10           H  
ATOM   2337  C   ILE A 135       4.821 -19.068  -1.531  1.00 36.10           C  
ATOM   2338  CB  ILE A 135       4.779 -20.188  -3.846  1.00 36.10           C  
ATOM   2339  HB  ILE A 135       5.803 -19.887  -4.066  1.00 36.10           H  
ATOM   2340  O   ILE A 135       6.024 -18.841  -1.420  1.00 36.10           O  
ATOM   2341  CG1 ILE A 135       4.002 -20.291  -5.182  1.00 36.10           C  
ATOM   2342 HG12 ILE A 135       3.016 -20.715  -4.993  1.00 36.10           H  
ATOM   2343 HG13 ILE A 135       3.860 -19.295  -5.602  1.00 36.10           H  
ATOM   2344  CG2 ILE A 135       4.815 -21.559  -3.142  1.00 36.10           C  
ATOM   2345 HG21 ILE A 135       5.239 -22.323  -3.794  1.00 36.10           H  
ATOM   2346 HG22 ILE A 135       5.470 -21.514  -2.273  1.00 36.10           H  
ATOM   2347 HG23 ILE A 135       3.814 -21.865  -2.836  1.00 36.10           H  
ATOM   2348  CD1 ILE A 135       4.713 -21.130  -6.253  1.00 36.10           C  
ATOM   2349 HD11 ILE A 135       5.687 -20.694  -6.473  1.00 36.10           H  
ATOM   2350 HD12 ILE A 135       4.838 -22.163  -5.930  1.00 36.10           H  
ATOM   2351 HD13 ILE A 135       4.116 -21.132  -7.165  1.00 36.10           H  
ATOM   2352  N   THR A 136       4.044 -19.291  -0.468  1.00 36.15           N  
ATOM   2353  H   THR A 136       3.050 -19.409  -0.608  1.00 36.15           H  
ATOM   2354  CA  THR A 136       4.528 -19.309   0.926  1.00 36.15           C  
ATOM   2355  HA  THR A 136       5.256 -18.508   1.052  1.00 36.15           H  
ATOM   2356  C   THR A 136       5.248 -20.600   1.324  1.00 36.15           C  
ATOM   2357  CB  THR A 136       3.368 -19.061   1.908  1.00 36.15           C  
ATOM   2358  HB  THR A 136       3.675 -19.312   2.923  1.00 36.15           H  
ATOM   2359  O   THR A 136       5.854 -20.647   2.390  1.00 36.15           O  
ATOM   2360  CG2 THR A 136       2.933 -17.596   1.889  1.00 36.15           C  
ATOM   2361 HG21 THR A 136       3.760 -16.962   2.208  1.00 36.15           H  
ATOM   2362 HG22 THR A 136       2.091 -17.458   2.567  1.00 36.15           H  
ATOM   2363 HG23 THR A 136       2.630 -17.317   0.879  1.00 36.15           H  
ATOM   2364  OG1 THR A 136       2.232 -19.824   1.558  1.00 36.15           O  
ATOM   2365  HG1 THR A 136       2.342 -20.719   1.889  1.00 36.15           H  
ATOM   2366  N   GLU A 137       5.179 -21.643   0.495  1.00 33.59           N  
ATOM   2367  H   GLU A 137       4.689 -21.520  -0.379  1.00 33.59           H  
ATOM   2368  CA  GLU A 137       5.651 -22.998   0.802  1.00 33.59           C  
ATOM   2369  HA  GLU A 137       6.083 -23.021   1.802  1.00 33.59           H  
ATOM   2370  C   GLU A 137       6.753 -23.425  -0.180  1.00 33.59           C  
ATOM   2371  CB  GLU A 137       4.456 -23.968   0.810  1.00 33.59           C  
ATOM   2372  HB2 GLU A 137       4.831 -24.985   0.919  1.00 33.59           H  
ATOM   2373  HB3 GLU A 137       3.917 -23.885  -0.134  1.00 33.59           H  
ATOM   2374  O   GLU A 137       6.493 -23.878  -1.297  1.00 33.59           O  
ATOM   2375  CG  GLU A 137       3.504 -23.658   1.982  1.00 33.59           C  
ATOM   2376  HG2 GLU A 137       3.175 -22.622   1.911  1.00 33.59           H  
ATOM   2377  HG3 GLU A 137       4.059 -23.767   2.914  1.00 33.59           H  
ATOM   2378  CD  GLU A 137       2.255 -24.551   2.034  1.00 33.59           C  
ATOM   2379  OE1 GLU A 137       1.409 -24.261   2.911  1.00 33.59           O  
ATOM   2380  OE2 GLU A 137       2.132 -25.474   1.200  1.00 33.59           O  
ATOM   2381  N   GLY A 138       8.010 -23.262   0.239  1.00 30.28           N  
ATOM   2382  H   GLY A 138       8.156 -22.873   1.160  1.00 30.28           H  
ATOM   2383  CA  GLY A 138       9.198 -23.616  -0.543  1.00 30.28           C  
ATOM   2384  HA2 GLY A 138      10.073 -23.133  -0.108  1.00 30.28           H  
ATOM   2385  HA3 GLY A 138       9.083 -23.254  -1.564  1.00 30.28           H  
ATOM   2386  C   GLY A 138       9.462 -25.123  -0.589  1.00 30.28           C  
ATOM   2387  O   GLY A 138      10.425 -25.582   0.013  1.00 30.28           O  
ATOM   2388  N   TRP A 139       8.607 -25.884  -1.283  1.00 29.57           N  
ATOM   2389  H   TRP A 139       7.768 -25.434  -1.622  1.00 29.57           H  
ATOM   2390  CA  TRP A 139       8.794 -27.331  -1.510  1.00 29.57           C  
ATOM   2391  HA  TRP A 139       9.812 -27.590  -1.222  1.00 29.57           H  
ATOM   2392  C   TRP A 139       8.671 -27.760  -2.986  1.00 29.57           C  
ATOM   2393  CB  TRP A 139       7.858 -28.137  -0.591  1.00 29.57           C  
ATOM   2394  HB2 TRP A 139       6.862 -28.176  -1.033  1.00 29.57           H  
ATOM   2395  HB3 TRP A 139       7.770 -27.615   0.362  1.00 29.57           H  
ATOM   2396  O   TRP A 139       8.863 -28.929  -3.313  1.00 29.57           O  
ATOM   2397  CG  TRP A 139       8.324 -29.535  -0.288  1.00 29.57           C  
ATOM   2398  CD1 TRP A 139       8.148 -30.622  -1.075  1.00 29.57           C  
ATOM   2399  HD1 TRP A 139       7.642 -30.615  -2.029  1.00 29.57           H  
ATOM   2400  CD2 TRP A 139       9.093 -30.009   0.863  1.00 29.57           C  
ATOM   2401  CE2 TRP A 139       9.380 -31.396   0.678  1.00 29.57           C  
ATOM   2402  CE3 TRP A 139       9.588 -29.407   2.040  1.00 29.57           C  
ATOM   2403  HE3 TRP A 139       9.410 -28.354   2.203  1.00 29.57           H  
ATOM   2404  NE1 TRP A 139       8.788 -31.713  -0.523  1.00 29.57           N  
ATOM   2405  HE1 TRP A 139       8.849 -32.611  -0.981  1.00 29.57           H  
ATOM   2406  CH2 TRP A 139      10.591 -31.515   2.768  1.00 29.57           C  
ATOM   2407  HH2 TRP A 139      11.167 -32.074   3.491  1.00 29.57           H  
ATOM   2408  CZ2 TRP A 139      10.121 -32.145   1.604  1.00 29.57           C  
ATOM   2409  HZ2 TRP A 139      10.328 -33.189   1.421  1.00 29.57           H  
ATOM   2410  CZ3 TRP A 139      10.322 -30.151   2.985  1.00 29.57           C  
ATOM   2411  HZ3 TRP A 139      10.698 -29.667   3.874  1.00 29.57           H  
ATOM   2412  N   LYS A 140       8.373 -26.848  -3.920  1.00 36.93           N  
ATOM   2413  H   LYS A 140       8.321 -25.877  -3.645  1.00 36.93           H  
ATOM   2414  CA  LYS A 140       8.482 -27.171  -5.353  1.00 36.93           C  
ATOM   2415  HA  LYS A 140       8.236 -28.223  -5.496  1.00 36.93           H  
ATOM   2416  C   LYS A 140       9.935 -27.025  -5.790  1.00 36.93           C  
ATOM   2417  CB  LYS A 140       7.502 -26.358  -6.205  1.00 36.93           C  
ATOM   2418  HB2 LYS A 140       7.582 -25.296  -5.975  1.00 36.93           H  
ATOM   2419  HB3 LYS A 140       7.754 -26.509  -7.255  1.00 36.93           H  
ATOM   2420  O   LYS A 140      10.504 -25.951  -5.654  1.00 36.93           O  
ATOM   2421  CG  LYS A 140       6.074 -26.863  -5.947  1.00 36.93           C  
ATOM   2422  HG2 LYS A 140       6.075 -27.953  -5.958  1.00 36.93           H  
ATOM   2423  HG3 LYS A 140       5.739 -26.526  -4.966  1.00 36.93           H  
ATOM   2424  CD  LYS A 140       5.097 -26.379  -7.018  1.00 36.93           C  
ATOM   2425  HD2 LYS A 140       5.482 -26.658  -7.998  1.00 36.93           H  
ATOM   2426  HD3 LYS A 140       4.999 -25.295  -6.962  1.00 36.93           H  
ATOM   2427  CE  LYS A 140       3.743 -27.056  -6.783  1.00 36.93           C  
ATOM   2428  HE2 LYS A 140       3.908 -28.130  -6.688  1.00 36.93           H  
ATOM   2429  HE3 LYS A 140       3.332 -26.696  -5.840  1.00 36.93           H  
ATOM   2430  NZ  LYS A 140       2.811 -26.785  -7.902  1.00 36.93           N  
ATOM   2431  HZ1 LYS A 140       1.924 -27.242  -7.744  1.00 36.93           H  
ATOM   2432  HZ2 LYS A 140       3.206 -27.133  -8.765  1.00 36.93           H  
ATOM   2433  HZ3 LYS A 140       2.663 -25.791  -7.999  1.00 36.93           H  
ATOM   2434  N   THR A 141      10.511 -28.117  -6.282  1.00 41.67           N  
ATOM   2435  H   THR A 141       9.977 -28.972  -6.339  1.00 41.67           H  
ATOM   2436  CA  THR A 141      11.933 -28.237  -6.640  1.00 41.67           C  
ATOM   2437  HA  THR A 141      12.539 -27.811  -5.841  1.00 41.67           H  
ATOM   2438  C   THR A 141      12.317 -27.479  -7.909  1.00 41.67           C  
ATOM   2439  CB  THR A 141      12.304 -29.721  -6.785  1.00 41.67           C  
ATOM   2440  HB  THR A 141      13.262 -29.821  -7.296  1.00 41.67           H  
ATOM   2441  O   THR A 141      13.481 -27.133  -8.068  1.00 41.67           O  
ATOM   2442  CG2 THR A 141      12.402 -30.393  -5.414  1.00 41.67           C  
ATOM   2443 HG21 THR A 141      11.447 -30.337  -4.891  1.00 41.67           H  
ATOM   2444 HG22 THR A 141      12.676 -31.440  -5.546  1.00 41.67           H  
ATOM   2445 HG23 THR A 141      13.172 -29.901  -4.819  1.00 41.67           H  
ATOM   2446  OG1 THR A 141      11.300 -30.409  -7.507  1.00 41.67           O  
ATOM   2447  HG1 THR A 141      11.481 -30.296  -8.443  1.00 41.67           H  
ATOM   2448  N   ASP A 142      11.352 -27.157  -8.773  1.00 44.00           N  
ATOM   2449  H   ASP A 142      10.426 -27.531  -8.625  1.00 44.00           H  
ATOM   2450  CA  ASP A 142      11.553 -26.311  -9.956  1.00 44.00           C  
ATOM   2451  HA  ASP A 142      12.543 -26.511 -10.365  1.00 44.00           H  
ATOM   2452  C   ASP A 142      11.502 -24.825  -9.557  1.00 44.00           C  
ATOM   2453  CB  ASP A 142      10.531 -26.680 -11.041  1.00 44.00           C  
ATOM   2454  HB2 ASP A 142       9.530 -26.425 -10.692  1.00 44.00           H  
ATOM   2455  HB3 ASP A 142      10.738 -26.098 -11.939  1.00 44.00           H  
ATOM   2456  O   ASP A 142      10.539 -24.106  -9.837  1.00 44.00           O  
ATOM   2457  CG  ASP A 142      10.578 -28.168 -11.392  1.00 44.00           C  
ATOM   2458  OD1 ASP A 142      11.689 -28.675 -11.655  1.00 44.00           O  
ATOM   2459  OD2 ASP A 142       9.493 -28.792 -11.340  1.00 44.00           O  
ATOM   2460  N   ALA A 143      12.516 -24.386  -8.809  1.00 40.98           N  
ATOM   2461  H   ALA A 143      13.246 -25.050  -8.593  1.00 40.98           H  
ATOM   2462  CA  ALA A 143      12.532 -23.096  -8.117  1.00 40.98           C  
ATOM   2463  HA  ALA A 143      11.893 -22.401  -8.662  1.00 40.98           H  
ATOM   2464  C   ALA A 143      13.933 -22.463  -8.089  1.00 40.98           C  
ATOM   2465  CB  ALA A 143      11.927 -23.291  -6.720  1.00 40.98           C  
ATOM   2466  HB1 ALA A 143      10.908 -23.666  -6.814  1.00 40.98           H  
ATOM   2467  HB2 ALA A 143      11.898 -22.337  -6.193  1.00 40.98           H  
ATOM   2468  HB3 ALA A 143      12.525 -24.001  -6.149  1.00 40.98           H  
ATOM   2469  O   ALA A 143      14.406 -22.040  -7.034  1.00 40.98           O  
ATOM   2470  N   ASN A 144      14.595 -22.411  -9.250  1.00 42.23           N  
ATOM   2471  H   ASN A 144      14.173 -22.880 -10.038  1.00 42.23           H  
ATOM   2472  CA  ASN A 144      16.010 -22.046  -9.374  1.00 42.23           C  
ATOM   2473  HA  ASN A 144      16.563 -22.650  -8.654  1.00 42.23           H  
ATOM   2474  C   ASN A 144      16.296 -20.574  -8.992  1.00 42.23           C  
ATOM   2475  CB  ASN A 144      16.555 -22.454 -10.759  1.00 42.23           C  
ATOM   2476  HB2 ASN A 144      17.588 -22.112 -10.821  1.00 42.23           H  
ATOM   2477  HB3 ASN A 144      15.982 -21.962 -11.544  1.00 42.23           H  
ATOM   2478  O   ASN A 144      16.325 -19.657  -9.816  1.00 42.23           O  
ATOM   2479  CG  ASN A 144      16.548 -23.960 -11.001  1.00 42.23           C  
ATOM   2480  ND2 ASN A 144      17.308 -24.439 -11.955  1.00 42.23           N  
ATOM   2481 HD21 ASN A 144      17.995 -23.845 -12.397  1.00 42.23           H  
ATOM   2482 HD22 ASN A 144      17.304 -25.446 -12.040  1.00 42.23           H  
ATOM   2483  OD1 ASN A 144      15.836 -24.730 -10.382  1.00 42.23           O  
ATOM   2484  N   ASP A 145      16.558 -20.419  -7.695  1.00 37.39           N  
ATOM   2485  H   ASP A 145      16.371 -21.246  -7.146  1.00 37.39           H  
ATOM   2486  CA  ASP A 145      17.515 -19.505  -7.068  1.00 37.39           C  
ATOM   2487  HA  ASP A 145      17.646 -19.912  -6.066  1.00 37.39           H  
ATOM   2488  C   ASP A 145      17.083 -18.059  -6.795  1.00 37.39           C  
ATOM   2489  CB  ASP A 145      18.905 -19.655  -7.714  1.00 37.39           C  
ATOM   2490  HB2 ASP A 145      18.896 -19.178  -8.694  1.00 37.39           H  
ATOM   2491  HB3 ASP A 145      19.647 -19.149  -7.096  1.00 37.39           H  
ATOM   2492  O   ASP A 145      17.928 -17.221  -6.471  1.00 37.39           O  
ATOM   2493  CG  ASP A 145      19.312 -21.126  -7.856  1.00 37.39           C  
ATOM   2494  OD1 ASP A 145      19.008 -21.901  -6.922  1.00 37.39           O  
ATOM   2495  OD2 ASP A 145      19.864 -21.465  -8.925  1.00 37.39           O  
ATOM   2496  N   ARG A 146      15.779 -17.735  -6.834  1.00 36.03           N  
ATOM   2497  H   ARG A 146      15.132 -18.449  -7.134  1.00 36.03           H  
ATOM   2498  CA  ARG A 146      15.276 -16.418  -6.376  1.00 36.03           C  
ATOM   2499  HA  ARG A 146      16.048 -15.974  -5.747  1.00 36.03           H  
ATOM   2500  C   ARG A 146      14.049 -16.519  -5.467  1.00 36.03           C  
ATOM   2501  CB  ARG A 146      15.100 -15.440  -7.558  1.00 36.03           C  
ATOM   2502  HB2 ARG A 146      14.705 -14.496  -7.183  1.00 36.03           H  
ATOM   2503  HB3 ARG A 146      14.403 -15.854  -8.287  1.00 36.03           H  
ATOM   2504  O   ARG A 146      12.919 -16.684  -5.915  1.00 36.03           O  
ATOM   2505  CG  ARG A 146      16.468 -15.189  -8.217  1.00 36.03           C  
ATOM   2506  HG2 ARG A 146      17.189 -14.931  -7.441  1.00 36.03           H  
ATOM   2507  HG3 ARG A 146      16.792 -16.112  -8.698  1.00 36.03           H  
ATOM   2508  CD  ARG A 146      16.530 -14.085  -9.271  1.00 36.03           C  
ATOM   2509  HD2 ARG A 146      16.335 -13.125  -8.792  1.00 36.03           H  
ATOM   2510  HD3 ARG A 146      15.773 -14.274 -10.033  1.00 36.03           H  
ATOM   2511  NE  ARG A 146      17.873 -14.103  -9.887  1.00 36.03           N  
ATOM   2512  HE  ARG A 146      18.392 -14.960  -9.753  1.00 36.03           H  
ATOM   2513  NH1 ARG A 146      17.939 -11.982 -10.780  1.00 36.03           N  
ATOM   2514 HH11 ARG A 146      18.444 -11.236 -11.239  1.00 36.03           H  
ATOM   2515 HH12 ARG A 146      17.026 -11.777 -10.399  1.00 36.03           H  
ATOM   2516  NH2 ARG A 146      19.694 -13.343 -11.007  1.00 36.03           N  
ATOM   2517 HH21 ARG A 146      20.184 -12.597 -11.480  1.00 36.03           H  
ATOM   2518 HH22 ARG A 146      20.169 -14.213 -10.815  1.00 36.03           H  
ATOM   2519  CZ  ARG A 146      18.489 -13.143 -10.553  1.00 36.03           C  
ATOM   2520  N   PHE A 147      14.298 -16.357  -4.167  1.00 32.25           N  
ATOM   2521  H   PHE A 147      15.266 -16.248  -3.899  1.00 32.25           H  
ATOM   2522  CA  PHE A 147      13.288 -16.041  -3.156  1.00 32.25           C  
ATOM   2523  HA  PHE A 147      12.388 -16.614  -3.379  1.00 32.25           H  
ATOM   2524  C   PHE A 147      12.973 -14.528  -3.180  1.00 32.25           C  
ATOM   2525  CB  PHE A 147      13.816 -16.477  -1.777  1.00 32.25           C  
ATOM   2526  HB2 PHE A 147      13.933 -17.560  -1.776  1.00 32.25           H  
ATOM   2527  HB3 PHE A 147      14.807 -16.046  -1.629  1.00 32.25           H  
ATOM   2528  O   PHE A 147      13.907 -13.730  -3.282  1.00 32.25           O  
ATOM   2529  CG  PHE A 147      12.948 -16.075  -0.595  1.00 32.25           C  
ATOM   2530  CD1 PHE A 147      13.128 -14.819   0.020  1.00 32.25           C  
ATOM   2531  HD1 PHE A 147      13.888 -14.146  -0.347  1.00 32.25           H  
ATOM   2532  CD2 PHE A 147      11.963 -16.954  -0.106  1.00 32.25           C  
ATOM   2533  HD2 PHE A 147      11.828 -17.921  -0.567  1.00 32.25           H  
ATOM   2534  CE1 PHE A 147      12.323 -14.442   1.110  1.00 32.25           C  
ATOM   2535  HE1 PHE A 147      12.473 -13.482   1.581  1.00 32.25           H  
ATOM   2536  CE2 PHE A 147      11.158 -16.577   0.985  1.00 32.25           C  
ATOM   2537  HE2 PHE A 147      10.410 -17.259   1.359  1.00 32.25           H  
ATOM   2538  CZ  PHE A 147      11.338 -15.321   1.593  1.00 32.25           C  
ATOM   2539  HZ  PHE A 147      10.726 -15.039   2.438  1.00 32.25           H  
ATOM   2540  N   PRO A 148      11.709 -14.096  -3.003  1.00 37.16           N  
ATOM   2541  CA  PRO A 148      10.502 -14.910  -2.864  1.00 37.16           C  
ATOM   2542  HA  PRO A 148      10.656 -15.699  -2.128  1.00 37.16           H  
ATOM   2543  C   PRO A 148      10.051 -15.544  -4.188  1.00 37.16           C  
ATOM   2544  CB  PRO A 148       9.444 -13.942  -2.335  1.00 37.16           C  
ATOM   2545  HB2 PRO A 148       8.440 -14.253  -2.625  1.00 37.16           H  
ATOM   2546  HB3 PRO A 148       9.524 -13.873  -1.250  1.00 37.16           H  
ATOM   2547  O   PRO A 148      10.188 -14.947  -5.249  1.00 37.16           O  
ATOM   2548  CG  PRO A 148       9.845 -12.608  -2.967  1.00 37.16           C  
ATOM   2549  HG2 PRO A 148       9.515 -12.570  -4.005  1.00 37.16           H  
ATOM   2550  HG3 PRO A 148       9.459 -11.758  -2.406  1.00 37.16           H  
ATOM   2551  CD  PRO A 148      11.370 -12.684  -2.906  1.00 37.16           C  
ATOM   2552  HD2 PRO A 148      11.723 -12.296  -1.951  1.00 37.16           H  
ATOM   2553  HD3 PRO A 148      11.817 -12.119  -3.724  1.00 37.16           H  
ATOM   2554  N   PHE A 149       9.457 -16.735  -4.107  1.00 39.03           N  
ATOM   2555  H   PHE A 149       9.360 -17.182  -3.206  1.00 39.03           H  
ATOM   2556  CA  PHE A 149       8.988 -17.477  -5.277  1.00 39.03           C  
ATOM   2557  HA  PHE A 149       9.781 -17.463  -6.026  1.00 39.03           H  
ATOM   2558  C   PHE A 149       7.735 -16.828  -5.886  1.00 39.03           C  
ATOM   2559  CB  PHE A 149       8.739 -18.941  -4.886  1.00 39.03           C  
ATOM   2560  HB2 PHE A 149       8.509 -19.512  -5.785  1.00 39.03           H  
ATOM   2561  HB3 PHE A 149       7.867 -18.982  -4.234  1.00 39.03           H  
ATOM   2562  O   PHE A 149       6.662 -16.806  -5.272  1.00 39.03           O  
ATOM   2563  CG  PHE A 149       9.905 -19.604  -4.175  1.00 39.03           C  
ATOM   2564  CD1 PHE A 149      11.119 -19.821  -4.855  1.00 39.03           C  
ATOM   2565  HD1 PHE A 149      11.225 -19.534  -5.891  1.00 39.03           H  
ATOM   2566  CD2 PHE A 149       9.785 -19.979  -2.822  1.00 39.03           C  
ATOM   2567  HD2 PHE A 149       8.855 -19.820  -2.295  1.00 39.03           H  
ATOM   2568  CE1 PHE A 149      12.204 -20.419  -4.189  1.00 39.03           C  
ATOM   2569  HE1 PHE A 149      13.126 -20.605  -4.719  1.00 39.03           H  
ATOM   2570  CE2 PHE A 149      10.872 -20.573  -2.155  1.00 39.03           C  
ATOM   2571  HE2 PHE A 149      10.778 -20.871  -1.122  1.00 39.03           H  
ATOM   2572  CZ  PHE A 149      12.080 -20.797  -2.841  1.00 39.03           C  
ATOM   2573  HZ  PHE A 149      12.912 -21.269  -2.340  1.00 39.03           H  
ATOM   2574  N   THR A 150       7.882 -16.308  -7.104  1.00 36.69           N  
ATOM   2575  H   THR A 150       8.809 -16.311  -7.505  1.00 36.69           H  
ATOM   2576  CA  THR A 150       6.849 -15.591  -7.870  1.00 36.69           C  
ATOM   2577  HA  THR A 150       5.881 -15.700  -7.382  1.00 36.69           H  
ATOM   2578  C   THR A 150       6.747 -16.160  -9.279  1.00 36.69           C  
ATOM   2579  CB  THR A 150       7.175 -14.091  -7.971  1.00 36.69           C  
ATOM   2580  HB  THR A 150       6.427 -13.606  -8.598  1.00 36.69           H  
ATOM   2581  O   THR A 150       7.772 -16.448  -9.897  1.00 36.69           O  
ATOM   2582  CG2 THR A 150       7.178 -13.419  -6.600  1.00 36.69           C  
ATOM   2583 HG21 THR A 150       7.393 -12.357  -6.721  1.00 36.69           H  
ATOM   2584 HG22 THR A 150       7.947 -13.857  -5.964  1.00 36.69           H  
ATOM   2585 HG23 THR A 150       6.201 -13.553  -6.136  1.00 36.69           H  
ATOM   2586  OG1 THR A 150       8.447 -13.881  -8.541  1.00 36.69           O  
ATOM   2587  HG1 THR A 150       8.532 -14.471  -9.293  1.00 36.69           H  
ATOM   2588  N   TRP A 151       5.535 -16.292  -9.818  1.00 35.05           N  
ATOM   2589  H   TRP A 151       4.732 -15.932  -9.321  1.00 35.05           H  
ATOM   2590  CA  TRP A 151       5.353 -16.759 -11.195  1.00 35.05           C  
ATOM   2591  HA  TRP A 151       5.999 -17.622 -11.355  1.00 35.05           H  
ATOM   2592  C   TRP A 151       5.765 -15.677 -12.202  1.00 35.05           C  
ATOM   2593  CB  TRP A 151       3.908 -17.211 -11.434  1.00 35.05           C  
ATOM   2594  HB2 TRP A 151       3.228 -16.410 -11.142  1.00 35.05           H  
ATOM   2595  HB3 TRP A 151       3.773 -17.365 -12.504  1.00 35.05           H  
ATOM   2596  O   TRP A 151       5.411 -14.510 -12.050  1.00 35.05           O  
ATOM   2597  CG  TRP A 151       3.504 -18.476 -10.741  1.00 35.05           C  
ATOM   2598  CD1 TRP A 151       3.076 -18.585  -9.462  1.00 35.05           C  
ATOM   2599  HD1 TRP A 151       2.985 -17.766  -8.763  1.00 35.05           H  
ATOM   2600  CD2 TRP A 151       3.511 -19.837 -11.276  1.00 35.05           C  
ATOM   2601  CE2 TRP A 151       3.058 -20.727 -10.257  1.00 35.05           C  
ATOM   2602  CE3 TRP A 151       3.868 -20.411 -12.517  1.00 35.05           C  
ATOM   2603  HE3 TRP A 151       4.222 -19.770 -13.311  1.00 35.05           H  
ATOM   2604  NE1 TRP A 151       2.792 -19.906  -9.180  1.00 35.05           N  
ATOM   2605  HE1 TRP A 151       2.473 -20.211  -8.272  1.00 35.05           H  
ATOM   2606  CH2 TRP A 151       3.335 -22.653 -11.702  1.00 35.05           C  
ATOM   2607  HH2 TRP A 151       3.286 -23.717 -11.877  1.00 35.05           H  
ATOM   2608  CZ2 TRP A 151       2.965 -22.114 -10.456  1.00 35.05           C  
ATOM   2609  HZ2 TRP A 151       2.620 -22.753  -9.656  1.00 35.05           H  
ATOM   2610  CZ3 TRP A 151       3.784 -21.801 -12.727  1.00 35.05           C  
ATOM   2611  HZ3 TRP A 151       4.079 -22.217 -13.679  1.00 35.05           H  
ATOM   2612  N   LEU A 152       6.479 -16.076 -13.257  1.00 35.16           N  
ATOM   2613  H   LEU A 152       6.734 -17.051 -13.328  1.00 35.16           H  
ATOM   2614  CA  LEU A 152       6.780 -15.198 -14.391  1.00 35.16           C  
ATOM   2615  HA  LEU A 152       7.266 -14.305 -13.999  1.00 35.16           H  
ATOM   2616  C   LEU A 152       5.484 -14.744 -15.103  1.00 35.16           C  
ATOM   2617  CB  LEU A 152       7.734 -15.923 -15.362  1.00 35.16           C  
ATOM   2618  HB2 LEU A 152       7.769 -15.378 -16.306  1.00 35.16           H  
ATOM   2619  HB3 LEU A 152       7.319 -16.907 -15.578  1.00 35.16           H  
ATOM   2620  O   LEU A 152       4.484 -15.469 -15.076  1.00 35.16           O  
ATOM   2621  CG  LEU A 152       9.176 -16.082 -14.841  1.00 35.16           C  
ATOM   2622  HG  LEU A 152       9.159 -16.542 -13.853  1.00 35.16           H  
ATOM   2623  CD1 LEU A 152       9.967 -16.992 -15.781  1.00 35.16           C  
ATOM   2624 HD11 LEU A 152      10.006 -16.557 -16.780  1.00 35.16           H  
ATOM   2625 HD12 LEU A 152      10.979 -17.126 -15.400  1.00 35.16           H  
ATOM   2626 HD13 LEU A 152       9.486 -17.968 -15.836  1.00 35.16           H  
ATOM   2627  CD2 LEU A 152       9.915 -14.742 -14.758  1.00 35.16           C  
ATOM   2628 HD21 LEU A 152       9.440 -14.095 -14.021  1.00 35.16           H  
ATOM   2629 HD22 LEU A 152       9.913 -14.250 -15.730  1.00 35.16           H  
ATOM   2630 HD23 LEU A 152      10.944 -14.912 -14.442  1.00 35.16           H  
ATOM   2631  N   PRO A 153       5.477 -13.559 -15.746  1.00 36.24           N  
ATOM   2632  CA  PRO A 153       4.292 -13.040 -16.429  1.00 36.24           C  
ATOM   2633  HA  PRO A 153       3.465 -12.974 -15.722  1.00 36.24           H  
ATOM   2634  C   PRO A 153       3.864 -13.949 -17.584  1.00 36.24           C  
ATOM   2635  CB  PRO A 153       4.658 -11.625 -16.903  1.00 36.24           C  
ATOM   2636  HB2 PRO A 153       4.322 -10.891 -16.171  1.00 36.24           H  
ATOM   2637  HB3 PRO A 153       4.231 -11.395 -17.879  1.00 36.24           H  
ATOM   2638  O   PRO A 153       4.671 -14.293 -18.440  1.00 36.24           O  
ATOM   2639  CG  PRO A 153       6.187 -11.634 -16.951  1.00 36.24           C  
ATOM   2640  HG2 PRO A 153       6.517 -12.025 -17.914  1.00 36.24           H  
ATOM   2641  HG3 PRO A 153       6.604 -10.642 -16.780  1.00 36.24           H  
ATOM   2642  CD  PRO A 153       6.581 -12.612 -15.846  1.00 36.24           C  
ATOM   2643  HD2 PRO A 153       6.694 -12.079 -14.902  1.00 36.24           H  
ATOM   2644  HD3 PRO A 153       7.516 -13.106 -16.110  1.00 36.24           H  
ATOM   2645  N   MET A 154       2.575 -14.303 -17.624  1.00 36.06           N  
ATOM   2646  H   MET A 154       1.974 -13.976 -16.882  1.00 36.06           H  
ATOM   2647  CA  MET A 154       2.008 -15.207 -18.633  1.00 36.06           C  
ATOM   2648  HA  MET A 154       2.701 -16.034 -18.786  1.00 36.06           H  
ATOM   2649  C   MET A 154       1.829 -14.533 -20.006  1.00 36.06           C  
ATOM   2650  CB  MET A 154       0.675 -15.792 -18.134  1.00 36.06           C  
ATOM   2651  HB2 MET A 154       0.053 -14.998 -17.721  1.00 36.06           H  
ATOM   2652  HB3 MET A 154       0.151 -16.227 -18.985  1.00 36.06           H  
ATOM   2653  O   MET A 154       0.726 -14.110 -20.361  1.00 36.06           O  
ATOM   2654  CG  MET A 154       0.839 -16.910 -17.105  1.00 36.06           C  
ATOM   2655  HG2 MET A 154       1.503 -17.663 -17.529  1.00 36.06           H  
ATOM   2656  HG3 MET A 154       1.301 -16.517 -16.199  1.00 36.06           H  
ATOM   2657  SD  MET A 154      -0.746 -17.702 -16.688  1.00 36.06           S  
ATOM   2658  CE  MET A 154      -0.117 -19.336 -16.209  1.00 36.06           C  
ATOM   2659  HE1 MET A 154      -0.945 -19.974 -15.900  1.00 36.06           H  
ATOM   2660  HE2 MET A 154       0.393 -19.796 -17.056  1.00 36.06           H  
ATOM   2661  HE3 MET A 154       0.586 -19.231 -15.383  1.00 36.06           H  
ATOM   2662  N   ASP A 155       2.904 -14.492 -20.794  1.00 33.34           N  
ATOM   2663  H   ASP A 155       3.763 -14.814 -20.373  1.00 33.34           H  
ATOM   2664  CA  ASP A 155       2.930 -14.500 -22.271  1.00 33.34           C  
ATOM   2665  HA  ASP A 155       3.967 -14.311 -22.550  1.00 33.34           H  
ATOM   2666  C   ASP A 155       2.110 -13.433 -23.038  1.00 33.34           C  
ATOM   2667  CB  ASP A 155       2.607 -15.923 -22.777  1.00 33.34           C  
ATOM   2668  HB2 ASP A 155       2.753 -15.963 -23.857  1.00 33.34           H  
ATOM   2669  HB3 ASP A 155       1.558 -16.134 -22.572  1.00 33.34           H  
ATOM   2670  O   ASP A 155       1.834 -13.609 -24.223  1.00 33.34           O  
ATOM   2671  CG  ASP A 155       3.474 -17.021 -22.155  1.00 33.34           C  
ATOM   2672  OD1 ASP A 155       4.631 -16.719 -21.792  1.00 33.34           O  
ATOM   2673  OD2 ASP A 155       2.937 -18.142 -22.014  1.00 33.34           O  
ATOM   2674  N   ASN A 156       1.649 -12.348 -22.400  1.00 35.25           N  
ATOM   2675  H   ASN A 156       1.821 -12.296 -21.406  1.00 35.25           H  
ATOM   2676  CA  ASN A 156       0.675 -11.423 -23.017  1.00 35.25           C  
ATOM   2677  HA  ASN A 156       0.634 -11.621 -24.088  1.00 35.25           H  
ATOM   2678  C   ASN A 156       1.036  -9.921 -22.957  1.00 35.25           C  
ATOM   2679  CB  ASN A 156      -0.744 -11.713 -22.462  1.00 35.25           C  
ATOM   2680  HB2 ASN A 156      -0.697 -11.803 -21.377  1.00 35.25           H  
ATOM   2681  HB3 ASN A 156      -1.396 -10.872 -22.697  1.00 35.25           H  
ATOM   2682  O   ASN A 156       0.287  -9.137 -23.528  1.00 35.25           O  
ATOM   2683  CG  ASN A 156      -1.405 -12.961 -23.043  1.00 35.25           C  
ATOM   2684  ND2 ASN A 156      -0.990 -14.132 -22.629  1.00 35.25           N  
ATOM   2685 HD21 ASN A 156      -0.211 -14.154 -21.986  1.00 35.25           H  
ATOM   2686 HD22 ASN A 156      -1.188 -14.936 -23.208  1.00 35.25           H  
ATOM   2687  OD1 ASN A 156      -2.380 -12.906 -23.791  1.00 35.25           O  
ATOM   2688  N   ASN A 157       2.142  -9.502 -22.319  1.00 38.16           N  
ATOM   2689  H   ASN A 157       2.759 -10.207 -21.941  1.00 38.16           H  
ATOM   2690  CA  ASN A 157       2.644  -8.106 -22.290  1.00 38.16           C  
ATOM   2691  HA  ASN A 157       3.326  -8.040 -21.443  1.00 38.16           H  
ATOM   2692  C   ASN A 157       1.596  -6.999 -21.992  1.00 38.16           C  
ATOM   2693  CB  ASN A 157       3.485  -7.830 -23.561  1.00 38.16           C  
ATOM   2694  HB2 ASN A 157       2.925  -8.129 -24.447  1.00 38.16           H  
ATOM   2695  HB3 ASN A 157       3.693  -6.763 -23.639  1.00 38.16           H  
ATOM   2696  O   ASN A 157       1.735  -5.865 -22.449  1.00 38.16           O  
ATOM   2697  CG  ASN A 157       4.836  -8.522 -23.555  1.00 38.16           C  
ATOM   2698  ND2 ASN A 157       5.595  -8.400 -24.617  1.00 38.16           N  
ATOM   2699 HD21 ASN A 157       6.492  -8.863 -24.570  1.00 38.16           H  
ATOM   2700 HD22 ASN A 157       5.291  -7.859 -25.414  1.00 38.16           H  
ATOM   2701  OD1 ASN A 157       5.236  -9.163 -22.600  1.00 38.16           O  
ATOM   2702  N   MET A 158       0.543  -7.315 -21.231  1.00 36.84           N  
ATOM   2703  H   MET A 158       0.507  -8.240 -20.828  1.00 36.84           H  
ATOM   2704  CA  MET A 158      -0.582  -6.413 -20.954  1.00 36.84           C  
ATOM   2705  HA  MET A 158      -0.512  -5.567 -21.638  1.00 36.84           H  
ATOM   2706  C   MET A 158      -0.539  -5.872 -19.511  1.00 36.84           C  
ATOM   2707  CB  MET A 158      -1.908  -7.126 -21.259  1.00 36.84           C  
ATOM   2708  HB2 MET A 158      -1.890  -8.118 -20.809  1.00 36.84           H  
ATOM   2709  HB3 MET A 158      -2.731  -6.570 -20.811  1.00 36.84           H  
ATOM   2710  O   MET A 158      -0.102  -6.587 -18.608  1.00 36.84           O  
ATOM   2711  CG  MET A 158      -2.152  -7.254 -22.773  1.00 36.84           C  
ATOM   2712  HG2 MET A 158      -2.515  -8.260 -22.982  1.00 36.84           H  
ATOM   2713  HG3 MET A 158      -1.204  -7.138 -23.299  1.00 36.84           H  
ATOM   2714  SD  MET A 158      -3.328  -6.068 -23.484  1.00 36.84           S  
ATOM   2715  CE  MET A 158      -4.887  -6.750 -22.861  1.00 36.84           C  
ATOM   2716  HE1 MET A 158      -5.716  -6.139 -23.219  1.00 36.84           H  
ATOM   2717  HE2 MET A 158      -4.886  -6.742 -21.771  1.00 36.84           H  
ATOM   2718  HE3 MET A 158      -5.010  -7.772 -23.218  1.00 36.84           H  
ATOM   2719  N   PRO A 159      -0.980  -4.620 -19.273  1.00 38.29           N  
ATOM   2720  CA  PRO A 159      -0.822  -3.948 -17.985  1.00 38.29           C  
ATOM   2721  HA  PRO A 159       0.120  -4.255 -17.531  1.00 38.29           H  
ATOM   2722  C   PRO A 159      -1.970  -4.221 -16.995  1.00 38.29           C  
ATOM   2723  CB  PRO A 159      -0.734  -2.466 -18.344  1.00 38.29           C  
ATOM   2724  HB2 PRO A 159       0.288  -2.241 -18.649  1.00 38.29           H  
ATOM   2725  HB3 PRO A 159      -1.042  -1.820 -17.522  1.00 38.29           H  
ATOM   2726  O   PRO A 159      -3.146  -4.109 -17.330  1.00 38.29           O  
ATOM   2727  CG  PRO A 159      -1.673  -2.357 -19.550  1.00 38.29           C  
ATOM   2728  HG2 PRO A 159      -1.443  -1.506 -20.192  1.00 38.29           H  
ATOM   2729  HG3 PRO A 159      -2.709  -2.306 -19.216  1.00 38.29           H  
ATOM   2730  CD  PRO A 159      -1.429  -3.670 -20.283  1.00 38.29           C  
ATOM   2731  HD2 PRO A 159      -0.640  -3.520 -21.021  1.00 38.29           H  
ATOM   2732  HD3 PRO A 159      -2.343  -4.010 -20.770  1.00 38.29           H  
ATOM   2733  N   SER A 160      -1.633  -4.460 -15.726  1.00 40.83           N  
ATOM   2734  H   SER A 160      -0.647  -4.553 -15.526  1.00 40.83           H  
ATOM   2735  CA  SER A 160      -2.571  -4.728 -14.622  1.00 40.83           C  
ATOM   2736  HA  SER A 160      -3.428  -5.276 -15.014  1.00 40.83           H  
ATOM   2737  C   SER A 160      -3.087  -3.491 -13.883  1.00 40.83           C  
ATOM   2738  CB  SER A 160      -1.874  -5.603 -13.583  1.00 40.83           C  
ATOM   2739  HB2 SER A 160      -2.614  -6.021 -12.900  1.00 40.83           H  
ATOM   2740  HB3 SER A 160      -1.368  -6.421 -14.096  1.00 40.83           H  
ATOM   2741  O   SER A 160      -4.070  -3.570 -13.141  1.00 40.83           O  
ATOM   2742  OG  SER A 160      -0.919  -4.859 -12.843  1.00 40.83           O  
ATOM   2743  HG  SER A 160      -0.171  -5.443 -12.696  1.00 40.83           H  
ATOM   2744  N   ALA A 161      -2.395  -2.355 -14.017  1.00 47.55           N  
ATOM   2745  H   ALA A 161      -1.593  -2.383 -14.631  1.00 47.55           H  
ATOM   2746  CA  ALA A 161      -2.552  -1.212 -13.124  1.00 47.55           C  
ATOM   2747  HA  ALA A 161      -3.499  -1.307 -12.592  1.00 47.55           H  
ATOM   2748  C   ALA A 161      -2.586   0.125 -13.878  1.00 47.55           C  
ATOM   2749  CB  ALA A 161      -1.438  -1.267 -12.070  1.00 47.55           C  
ATOM   2750  HB1 ALA A 161      -1.519  -0.416 -11.393  1.00 47.55           H  
ATOM   2751  HB2 ALA A 161      -1.517  -2.193 -11.500  1.00 47.55           H  
ATOM   2752  HB3 ALA A 161      -0.464  -1.242 -12.559  1.00 47.55           H  
ATOM   2753  O   ALA A 161      -1.587   0.571 -14.450  1.00 47.55           O  
ATOM   2754  N   THR A 162      -3.745   0.786 -13.804  1.00 51.39           N  
ATOM   2755  H   THR A 162      -4.515   0.347 -13.321  1.00 51.39           H  
ATOM   2756  CA  THR A 162      -3.972   2.156 -14.287  1.00 51.39           C  
ATOM   2757  HA  THR A 162      -3.705   2.188 -15.343  1.00 51.39           H  
ATOM   2758  C   THR A 162      -3.115   3.186 -13.530  1.00 51.39           C  
ATOM   2759  CB  THR A 162      -5.458   2.544 -14.147  1.00 51.39           C  
ATOM   2760  HB  THR A 162      -5.589   3.585 -14.443  1.00 51.39           H  
ATOM   2761  O   THR A 162      -2.704   2.921 -12.399  1.00 51.39           O  
ATOM   2762  CG2 THR A 162      -6.371   1.681 -15.015  1.00 51.39           C  
ATOM   2763 HG21 THR A 162      -6.039   1.731 -16.052  1.00 51.39           H  
ATOM   2764 HG22 THR A 162      -7.393   2.057 -14.968  1.00 51.39           H  
ATOM   2765 HG23 THR A 162      -6.352   0.643 -14.684  1.00 51.39           H  
ATOM   2766  OG1 THR A 162      -5.923   2.381 -12.822  1.00 51.39           O  
ATOM   2767  HG1 THR A 162      -6.876   2.481 -12.880  1.00 51.39           H  
ATOM   2768  N   PRO A 163      -2.888   4.395 -14.074  1.00 50.95           N  
ATOM   2769  CA  PRO A 163      -2.148   5.461 -13.382  1.00 50.95           C  
ATOM   2770  HA  PRO A 163      -1.119   5.132 -13.243  1.00 50.95           H  
ATOM   2771  C   PRO A 163      -2.709   5.822 -11.996  1.00 50.95           C  
ATOM   2772  CB  PRO A 163      -2.147   6.642 -14.354  1.00 50.95           C  
ATOM   2773  HB2 PRO A 163      -1.247   7.249 -14.252  1.00 50.95           H  
ATOM   2774  HB3 PRO A 163      -3.043   7.248 -14.216  1.00 50.95           H  
ATOM   2775  O   PRO A 163      -1.954   5.995 -11.039  1.00 50.95           O  
ATOM   2776  CG  PRO A 163      -2.210   5.947 -15.713  1.00 50.95           C  
ATOM   2777  HG2 PRO A 163      -1.226   5.573 -15.994  1.00 50.95           H  
ATOM   2778  HG3 PRO A 163      -2.597   6.602 -16.494  1.00 50.95           H  
ATOM   2779  CD  PRO A 163      -3.151   4.780 -15.452  1.00 50.95           C  
ATOM   2780  HD2 PRO A 163      -2.934   3.977 -16.156  1.00 50.95           H  
ATOM   2781  HD3 PRO A 163      -4.185   5.110 -15.554  1.00 50.95           H  
ATOM   2782  N   ASN A 164      -4.038   5.786 -11.838  1.00 55.63           N  
ATOM   2783  H   ASN A 164      -4.594   5.704 -12.677  1.00 55.63           H  
ATOM   2784  CA  ASN A 164      -4.744   5.897 -10.548  1.00 55.63           C  
ATOM   2785  HA  ASN A 164      -4.551   6.881 -10.121  1.00 55.63           H  
ATOM   2786  C   ASN A 164      -4.336   4.849  -9.483  1.00 55.63           C  
ATOM   2787  CB  ASN A 164      -6.250   5.743 -10.818  1.00 55.63           C  
ATOM   2788  HB2 ASN A 164      -6.779   5.640  -9.871  1.00 55.63           H  
ATOM   2789  HB3 ASN A 164      -6.421   4.835 -11.397  1.00 55.63           H  
ATOM   2790  O   ASN A 164      -4.763   4.944  -8.328  1.00 55.63           O  
ATOM   2791  CG  ASN A 164      -6.875   6.928 -11.521  1.00 55.63           C  
ATOM   2792  ND2 ASN A 164      -7.677   6.661 -12.517  1.00 55.63           N  
ATOM   2793 HD21 ASN A 164      -7.694   5.752 -12.956  1.00 55.63           H  
ATOM   2794 HD22 ASN A 164      -7.968   7.400 -13.141  1.00 55.63           H  
ATOM   2795  OD1 ASN A 164      -6.715   8.067 -11.119  1.00 55.63           O  
ATOM   2796  N   ALA A 165      -3.577   3.818  -9.862  1.00 57.63           N  
ATOM   2797  H   ALA A 165      -3.286   3.782 -10.829  1.00 57.63           H  
ATOM   2798  CA  ALA A 165      -3.150   2.713  -9.015  1.00 57.63           C  
ATOM   2799  HA  ALA A 165      -3.696   2.754  -8.072  1.00 57.63           H  
ATOM   2800  C   ALA A 165      -1.654   2.725  -8.660  1.00 57.63           C  
ATOM   2801  CB  ALA A 165      -3.519   1.405  -9.724  1.00 57.63           C  
ATOM   2802  HB1 ALA A 165      -2.951   1.305 -10.648  1.00 57.63           H  
ATOM   2803  HB2 ALA A 165      -4.583   1.393  -9.961  1.00 57.63           H  
ATOM   2804  HB3 ALA A 165      -3.244   0.556  -9.097  1.00 57.63           H  
ATOM   2805  O   ALA A 165      -1.283   2.005  -7.738  1.00 57.63           O  
ATOM   2806  N   TRP A 166      -0.792   3.490  -9.339  1.00 57.65           N  
ATOM   2807  H   TRP A 166      -1.127   4.070 -10.096  1.00 57.65           H  
ATOM   2808  CA  TRP A 166       0.668   3.376  -9.152  1.00 57.65           C  
ATOM   2809  HA  TRP A 166       0.961   2.333  -9.274  1.00 57.65           H  
ATOM   2810  C   TRP A 166       1.131   3.789  -7.749  1.00 57.65           C  
ATOM   2811  CB  TRP A 166       1.394   4.190 -10.227  1.00 57.65           C  
ATOM   2812  HB2 TRP A 166       2.467   4.091 -10.064  1.00 57.65           H  
ATOM   2813  HB3 TRP A 166       1.142   5.242 -10.097  1.00 57.65           H  
ATOM   2814  O   TRP A 166       1.971   3.130  -7.146  1.00 57.65           O  
ATOM   2815  CG  TRP A 166       1.124   3.824 -11.658  1.00 57.65           C  
ATOM   2816  CD1 TRP A 166       0.564   2.679 -12.120  1.00 57.65           C  
ATOM   2817  HD1 TRP A 166       0.226   1.857 -11.508  1.00 57.65           H  
ATOM   2818  CD2 TRP A 166       1.400   4.632 -12.843  1.00 57.65           C  
ATOM   2819  CE2 TRP A 166       0.970   3.908 -13.996  1.00 57.65           C  
ATOM   2820  CE3 TRP A 166       1.935   5.923 -13.050  1.00 57.65           C  
ATOM   2821  HE3 TRP A 166       2.282   6.493 -12.201  1.00 57.65           H  
ATOM   2822  NE1 TRP A 166       0.458   2.729 -13.496  1.00 57.65           N  
ATOM   2823  HE1 TRP A 166       0.004   2.012 -14.044  1.00 57.65           H  
ATOM   2824  CH2 TRP A 166       1.584   5.737 -15.459  1.00 57.65           C  
ATOM   2825  HH2 TRP A 166       1.672   6.158 -16.449  1.00 57.65           H  
ATOM   2826  CZ2 TRP A 166       1.056   4.445 -15.287  1.00 57.65           C  
ATOM   2827  HZ2 TRP A 166       0.730   3.871 -16.142  1.00 57.65           H  
ATOM   2828  CZ3 TRP A 166       2.026   6.470 -14.343  1.00 57.65           C  
ATOM   2829  HZ3 TRP A 166       2.451   7.453 -14.485  1.00 57.65           H  
ATOM   2830  N   TRP A 167       0.496   4.799  -7.152  1.00 64.21           N  
ATOM   2831  H   TRP A 167      -0.186   5.317  -7.687  1.00 64.21           H  
ATOM   2832  CA  TRP A 167       0.771   5.208  -5.770  1.00 64.21           C  
ATOM   2833  HA  TRP A 167       1.835   5.429  -5.683  1.00 64.21           H  
ATOM   2834  C   TRP A 167       0.446   4.114  -4.725  1.00 64.21           C  
ATOM   2835  CB  TRP A 167      -0.014   6.490  -5.479  1.00 64.21           C  
ATOM   2836  HB2 TRP A 167       0.353   6.919  -4.546  1.00 64.21           H  
ATOM   2837  HB3 TRP A 167       0.165   7.220  -6.268  1.00 64.21           H  
ATOM   2838  O   TRP A 167       0.866   4.231  -3.574  1.00 64.21           O  
ATOM   2839  CG  TRP A 167      -1.480   6.253  -5.334  1.00 64.21           C  
ATOM   2840  CD1 TRP A 167      -2.386   6.249  -6.334  1.00 64.21           C  
ATOM   2841  HD1 TRP A 167      -2.178   6.473  -7.369  1.00 64.21           H  
ATOM   2842  CD2 TRP A 167      -2.210   5.894  -4.125  1.00 64.21           C  
ATOM   2843  CE2 TRP A 167      -3.572   5.664  -4.477  1.00 64.21           C  
ATOM   2844  CE3 TRP A 167      -1.848   5.723  -2.771  1.00 64.21           C  
ATOM   2845  HE3 TRP A 167      -0.817   5.864  -2.484  1.00 64.21           H  
ATOM   2846  NE1 TRP A 167      -3.617   5.874  -5.840  1.00 64.21           N  
ATOM   2847  HE1 TRP A 167      -4.401   5.730  -6.460  1.00 64.21           H  
ATOM   2848  CH2 TRP A 167      -4.153   5.216  -2.171  1.00 64.21           C  
ATOM   2849  HH2 TRP A 167      -4.896   5.004  -1.417  1.00 64.21           H  
ATOM   2850  CZ2 TRP A 167      -4.532   5.319  -3.521  1.00 64.21           C  
ATOM   2851  HZ2 TRP A 167      -5.557   5.157  -3.821  1.00 64.21           H  
ATOM   2852  CZ3 TRP A 167      -2.808   5.390  -1.801  1.00 64.21           C  
ATOM   2853  HZ3 TRP A 167      -2.503   5.278  -0.771  1.00 64.21           H  
ATOM   2854  N   ARG A 168      -0.273   3.033  -5.089  1.00 61.89           N  
ATOM   2855  H   ARG A 168      -0.538   2.948  -6.060  1.00 61.89           H  
ATOM   2856  CA  ARG A 168      -0.536   1.889  -4.191  1.00 61.89           C  
ATOM   2857  HA  ARG A 168      -0.985   2.266  -3.272  1.00 61.89           H  
ATOM   2858  C   ARG A 168       0.740   1.150  -3.778  1.00 61.89           C  
ATOM   2859  CB  ARG A 168      -1.477   0.860  -4.835  1.00 61.89           C  
ATOM   2860  HB2 ARG A 168      -1.534  -0.007  -4.176  1.00 61.89           H  
ATOM   2861  HB3 ARG A 168      -1.025   0.515  -5.765  1.00 61.89           H  
ATOM   2862  O   ARG A 168       0.703   0.438  -2.782  1.00 61.89           O  
ATOM   2863  CG  ARG A 168      -2.916   1.332  -5.088  1.00 61.89           C  
ATOM   2864  HG2 ARG A 168      -2.924   2.273  -5.636  1.00 61.89           H  
ATOM   2865  HG3 ARG A 168      -3.423   1.466  -4.133  1.00 61.89           H  
ATOM   2866  CD  ARG A 168      -3.615   0.241  -5.915  1.00 61.89           C  
ATOM   2867  HD2 ARG A 168      -3.161   0.226  -6.905  1.00 61.89           H  
ATOM   2868  HD3 ARG A 168      -3.432  -0.725  -5.445  1.00 61.89           H  
ATOM   2869  NE  ARG A 168      -5.071   0.446  -6.006  1.00 61.89           N  
ATOM   2870  HE  ARG A 168      -5.538   0.733  -5.158  1.00 61.89           H  
ATOM   2871  NH1 ARG A 168      -5.491  -0.406  -8.105  1.00 61.89           N  
ATOM   2872 HH11 ARG A 168      -4.501  -0.557  -8.236  1.00 61.89           H  
ATOM   2873 HH12 ARG A 168      -6.124  -0.567  -8.875  1.00 61.89           H  
ATOM   2874  NH2 ARG A 168      -7.160   0.382  -6.866  1.00 61.89           N  
ATOM   2875 HH21 ARG A 168      -7.790   0.331  -7.655  1.00 61.89           H  
ATOM   2876 HH22 ARG A 168      -7.462   0.711  -5.960  1.00 61.89           H  
ATOM   2877  CZ  ARG A 168      -5.888   0.152  -6.998  1.00 61.89           C  
ATOM   2878  N   TRP A 169       1.848   1.317  -4.498  1.00 57.17           N  
ATOM   2879  H   TRP A 169       1.806   1.862  -5.348  1.00 57.17           H  
ATOM   2880  CA  TRP A 169       3.144   0.724  -4.144  1.00 57.17           C  
ATOM   2881  HA  TRP A 169       2.959  -0.255  -3.703  1.00 57.17           H  
ATOM   2882  C   TRP A 169       3.891   1.523  -3.059  1.00 57.17           C  
ATOM   2883  CB  TRP A 169       3.946   0.469  -5.430  1.00 57.17           C  
ATOM   2884  HB2 TRP A 169       4.281   1.423  -5.837  1.00 57.17           H  
ATOM   2885  HB3 TRP A 169       4.829  -0.125  -5.192  1.00 57.17           H  
ATOM   2886  O   TRP A 169       4.984   1.154  -2.658  1.00 57.17           O  
ATOM   2887  CG  TRP A 169       3.142  -0.257  -6.473  1.00 57.17           C  
ATOM   2888  CD1 TRP A 169       2.796   0.234  -7.683  1.00 57.17           C  
ATOM   2889  HD1 TRP A 169       3.131   1.185  -8.070  1.00 57.17           H  
ATOM   2890  CD2 TRP A 169       2.509  -1.573  -6.388  1.00 57.17           C  
ATOM   2891  CE2 TRP A 169       1.682  -1.751  -7.537  1.00 57.17           C  
ATOM   2892  CE3 TRP A 169       2.548  -2.636  -5.460  1.00 57.17           C  
ATOM   2893  HE3 TRP A 169       3.226  -2.576  -4.621  1.00 57.17           H  
ATOM   2894  NE1 TRP A 169       1.930  -0.639  -8.313  1.00 57.17           N  
ATOM   2895  HE1 TRP A 169       1.599  -0.498  -9.257  1.00 57.17           H  
ATOM   2896  CH2 TRP A 169       0.939  -3.925  -6.772  1.00 57.17           C  
ATOM   2897  HH2 TRP A 169       0.381  -4.837  -6.929  1.00 57.17           H  
ATOM   2898  CZ2 TRP A 169       0.879  -2.888  -7.719  1.00 57.17           C  
ATOM   2899  HZ2 TRP A 169       0.279  -2.994  -8.611  1.00 57.17           H  
ATOM   2900  CZ3 TRP A 169       1.784  -3.802  -5.655  1.00 57.17           C  
ATOM   2901  HZ3 TRP A 169       1.883  -4.621  -4.957  1.00 57.17           H  
ATOM   2902  N   ALA A 170       3.277   2.583  -2.519  1.00 61.31           N  
ATOM   2903  H   ALA A 170       2.394   2.872  -2.914  1.00 61.31           H  
ATOM   2904  CA  ALA A 170       3.793   3.358  -1.395  1.00 61.31           C  
ATOM   2905  HA  ALA A 170       4.676   3.898  -1.737  1.00 61.31           H  
ATOM   2906  C   ALA A 170       4.207   2.512  -0.172  1.00 61.31           C  
ATOM   2907  CB  ALA A 170       2.720   4.375  -1.000  1.00 61.31           C  
ATOM   2908  HB1 ALA A 170       2.562   5.069  -1.825  1.00 61.31           H  
ATOM   2909  HB2 ALA A 170       3.038   4.933  -0.119  1.00 61.31           H  
ATOM   2910  HB3 ALA A 170       1.784   3.861  -0.781  1.00 61.31           H  
ATOM   2911  O   ALA A 170       3.569   1.523   0.209  1.00 61.31           O  
ATOM   2912  N   LEU A 171       5.225   2.995   0.540  1.00 62.12           N  
ATOM   2913  H   LEU A 171       5.637   3.860   0.219  1.00 62.12           H  
ATOM   2914  CA  LEU A 171       5.769   2.402   1.762  1.00 62.12           C  
ATOM   2915  HA  LEU A 171       5.764   1.319   1.642  1.00 62.12           H  
ATOM   2916  C   LEU A 171       4.886   2.703   2.987  1.00 62.12           C  
ATOM   2917  CB  LEU A 171       7.231   2.860   1.950  1.00 62.12           C  
ATOM   2918  HB2 LEU A 171       7.245   3.945   2.048  1.00 62.12           H  
ATOM   2919  HB3 LEU A 171       7.611   2.436   2.880  1.00 62.12           H  
ATOM   2920  O   LEU A 171       5.363   3.233   3.991  1.00 62.12           O  
ATOM   2921  CG  LEU A 171       8.197   2.463   0.818  1.00 62.12           C  
ATOM   2922  HG  LEU A 171       7.857   2.900  -0.121  1.00 62.12           H  
ATOM   2923  CD1 LEU A 171       9.592   3.001   1.138  1.00 62.12           C  
ATOM   2924 HD11 LEU A 171      10.282   2.723   0.342  1.00 62.12           H  
ATOM   2925 HD12 LEU A 171       9.956   2.590   2.079  1.00 62.12           H  
ATOM   2926 HD13 LEU A 171       9.563   4.089   1.200  1.00 62.12           H  
ATOM   2927  CD2 LEU A 171       8.304   0.949   0.656  1.00 62.12           C  
ATOM   2928 HD21 LEU A 171       8.662   0.491   1.578  1.00 62.12           H  
ATOM   2929 HD22 LEU A 171       9.005   0.737  -0.151  1.00 62.12           H  
ATOM   2930 HD23 LEU A 171       7.345   0.528   0.355  1.00 62.12           H  
ATOM   2931  N   LEU A 172       3.585   2.396   2.921  1.00 68.72           N  
ATOM   2932  H   LEU A 172       3.236   2.002   2.059  1.00 68.72           H  
ATOM   2933  CA  LEU A 172       2.666   2.613   4.043  1.00 68.72           C  
ATOM   2934  HA  LEU A 172       2.970   3.533   4.543  1.00 68.72           H  
ATOM   2935  C   LEU A 172       2.764   1.495   5.089  1.00 68.72           C  
ATOM   2936  CB  LEU A 172       1.211   2.830   3.587  1.00 68.72           C  
ATOM   2937  HB2 LEU A 172       0.626   3.079   4.473  1.00 68.72           H  
ATOM   2938  HB3 LEU A 172       0.818   1.893   3.194  1.00 68.72           H  
ATOM   2939  O   LEU A 172       2.593   0.311   4.793  1.00 68.72           O  
ATOM   2940  CG  LEU A 172       0.981   3.929   2.533  1.00 68.72           C  
ATOM   2941  HG  LEU A 172       1.381   3.594   1.576  1.00 68.72           H  
ATOM   2942  CD1 LEU A 172      -0.522   4.172   2.384  1.00 68.72           C  
ATOM   2943 HD11 LEU A 172      -1.034   3.226   2.205  1.00 68.72           H  
ATOM   2944 HD12 LEU A 172      -0.927   4.629   3.287  1.00 68.72           H  
ATOM   2945 HD13 LEU A 172      -0.700   4.835   1.538  1.00 68.72           H  
ATOM   2946  CD2 LEU A 172       1.629   5.266   2.903  1.00 68.72           C  
ATOM   2947 HD21 LEU A 172       1.329   5.572   3.905  1.00 68.72           H  
ATOM   2948 HD22 LEU A 172       2.713   5.174   2.850  1.00 68.72           H  
ATOM   2949 HD23 LEU A 172       1.329   6.031   2.186  1.00 68.72           H  
ATOM   2950  N   MET A 173       2.950   1.900   6.342  1.00 68.48           N  
ATOM   2951  H   MET A 173       3.147   2.880   6.483  1.00 68.48           H  
ATOM   2952  CA  MET A 173       2.846   1.074   7.542  1.00 68.48           C  
ATOM   2953  HA  MET A 173       2.964   0.025   7.272  1.00 68.48           H  
ATOM   2954  C   MET A 173       1.467   1.267   8.181  1.00 68.48           C  
ATOM   2955  CB  MET A 173       3.966   1.458   8.523  1.00 68.48           C  
ATOM   2956  HB2 MET A 173       3.954   2.536   8.685  1.00 68.48           H  
ATOM   2957  HB3 MET A 173       3.792   0.970   9.482  1.00 68.48           H  
ATOM   2958  O   MET A 173       1.034   2.398   8.407  1.00 68.48           O  
ATOM   2959  CG  MET A 173       5.346   1.045   8.000  1.00 68.48           C  
ATOM   2960  HG2 MET A 173       5.458   1.388   6.971  1.00 68.48           H  
ATOM   2961  HG3 MET A 173       6.114   1.543   8.592  1.00 68.48           H  
ATOM   2962  SD  MET A 173       5.646  -0.745   8.052  1.00 68.48           S  
ATOM   2963  CE  MET A 173       6.214  -0.910   9.765  1.00 68.48           C  
ATOM   2964  HE1 MET A 173       5.434  -0.578  10.449  1.00 68.48           H  
ATOM   2965  HE2 MET A 173       7.108  -0.302   9.910  1.00 68.48           H  
ATOM   2966  HE3 MET A 173       6.458  -1.953   9.965  1.00 68.48           H  
ATOM   2967  N   MET A 174       0.781   0.165   8.501  1.00 75.58           N  
ATOM   2968  H   MET A 174       1.206  -0.731   8.308  1.00 75.58           H  
ATOM   2969  CA  MET A 174      -0.526   0.179   9.170  1.00 75.58           C  
ATOM   2970  HA  MET A 174      -0.972   1.164   9.033  1.00 75.58           H  
ATOM   2971  C   MET A 174      -0.390  -0.087  10.674  1.00 75.58           C  
ATOM   2972  CB  MET A 174      -1.470  -0.835   8.506  1.00 75.58           C  
ATOM   2973  HB2 MET A 174      -1.084  -1.843   8.657  1.00 75.58           H  
ATOM   2974  HB3 MET A 174      -1.500  -0.628   7.436  1.00 75.58           H  
ATOM   2975  O   MET A 174       0.246  -1.059  11.084  1.00 75.58           O  
ATOM   2976  CG  MET A 174      -2.908  -0.753   9.032  1.00 75.58           C  
ATOM   2977  HG2 MET A 174      -2.918  -0.912  10.110  1.00 75.58           H  
ATOM   2978  HG3 MET A 174      -3.286   0.250   8.834  1.00 75.58           H  
ATOM   2979  SD  MET A 174      -4.040  -1.949   8.267  1.00 75.58           S  
ATOM   2980  CE  MET A 174      -3.680  -3.416   9.270  1.00 75.58           C  
ATOM   2981  HE1 MET A 174      -2.610  -3.622   9.263  1.00 75.58           H  
ATOM   2982  HE2 MET A 174      -4.223  -4.273   8.873  1.00 75.58           H  
ATOM   2983  HE3 MET A 174      -4.006  -3.239  10.295  1.00 75.58           H  
ATOM   2984  N   GLN A 175      -1.050   0.732  11.497  1.00 74.67           N  
ATOM   2985  H   GLN A 175      -1.530   1.518  11.081  1.00 74.67           H  
ATOM   2986  CA  GLN A 175      -1.282   0.460  12.920  1.00 74.67           C  
ATOM   2987  HA  GLN A 175      -0.751  -0.452  13.191  1.00 74.67           H  
ATOM   2988  C   GLN A 175      -2.791   0.293  13.183  1.00 74.67           C  
ATOM   2989  CB  GLN A 175      -0.731   1.583  13.809  1.00 74.67           C  
ATOM   2990  HB2 GLN A 175      -0.969   1.343  14.846  1.00 74.67           H  
ATOM   2991  HB3 GLN A 175      -1.240   2.513  13.557  1.00 74.67           H  
ATOM   2992  O   GLN A 175      -3.556   1.156  12.747  1.00 74.67           O  
ATOM   2993  CG  GLN A 175       0.787   1.797  13.706  1.00 74.67           C  
ATOM   2994  HG2 GLN A 175       1.297   0.871  13.972  1.00 74.67           H  
ATOM   2995  HG3 GLN A 175       1.053   2.052  12.680  1.00 74.67           H  
ATOM   2996  CD  GLN A 175       1.286   2.919  14.622  1.00 74.67           C  
ATOM   2997  NE2 GLN A 175       2.585   3.063  14.758  1.00 74.67           N  
ATOM   2998 HE21 GLN A 175       2.917   3.837  15.315  1.00 74.67           H  
ATOM   2999 HE22 GLN A 175       3.229   2.487  14.235  1.00 74.67           H  
ATOM   3000  OE1 GLN A 175       0.531   3.682  15.222  1.00 74.67           O  
ATOM   3001  N   PRO A 176      -3.236  -0.736  13.933  1.00 73.07           N  
ATOM   3002  CA  PRO A 176      -2.438  -1.847  14.464  1.00 73.07           C  
ATOM   3003  HA  PRO A 176      -1.597  -1.464  15.043  1.00 73.07           H  
ATOM   3004  C   PRO A 176      -1.903  -2.766  13.350  1.00 73.07           C  
ATOM   3005  CB  PRO A 176      -3.382  -2.603  15.405  1.00 73.07           C  
ATOM   3006  HB2 PRO A 176      -3.351  -2.148  16.396  1.00 73.07           H  
ATOM   3007  HB3 PRO A 176      -3.145  -3.665  15.468  1.00 73.07           H  
ATOM   3008  O   PRO A 176      -2.527  -2.908  12.300  1.00 73.07           O  
ATOM   3009  CG  PRO A 176      -4.758  -2.365  14.780  1.00 73.07           C  
ATOM   3010  HG2 PRO A 176      -4.911  -3.056  13.952  1.00 73.07           H  
ATOM   3011  HG3 PRO A 176      -5.560  -2.460  15.512  1.00 73.07           H  
ATOM   3012  CD  PRO A 176      -4.645  -0.938  14.245  1.00 73.07           C  
ATOM   3013  HD2 PRO A 176      -5.265  -0.819  13.357  1.00 73.07           H  
ATOM   3014  HD3 PRO A 176      -4.950  -0.226  15.012  1.00 73.07           H  
ATOM   3015  N   ARG A 177      -0.749  -3.399  13.588  1.00 67.40           N  
ATOM   3016  H   ARG A 177      -0.313  -3.279  14.491  1.00 67.40           H  
ATOM   3017  CA  ARG A 177      -0.165  -4.407  12.689  1.00 67.40           C  
ATOM   3018  HA  ARG A 177      -0.363  -4.120  11.657  1.00 67.40           H  
ATOM   3019  C   ARG A 177      -0.832  -5.759  12.962  1.00 67.40           C  
ATOM   3020  CB  ARG A 177       1.365  -4.445  12.912  1.00 67.40           C  
ATOM   3021  HB2 ARG A 177       1.566  -4.766  13.934  1.00 67.40           H  
ATOM   3022  HB3 ARG A 177       1.751  -3.433  12.795  1.00 67.40           H  
ATOM   3023  O   ARG A 177      -0.797  -6.216  14.100  1.00 67.40           O  
ATOM   3024  CG  ARG A 177       2.132  -5.365  11.943  1.00 67.40           C  
ATOM   3025  HG2 ARG A 177       1.765  -6.387  12.037  1.00 67.40           H  
ATOM   3026  HG3 ARG A 177       1.964  -5.022  10.923  1.00 67.40           H  
ATOM   3027  CD  ARG A 177       3.644  -5.349  12.242  1.00 67.40           C  
ATOM   3028  HD2 ARG A 177       3.990  -4.315  12.241  1.00 67.40           H  
ATOM   3029  HD3 ARG A 177       3.810  -5.774  13.232  1.00 67.40           H  
ATOM   3030  NE  ARG A 177       4.419  -6.114  11.239  1.00 67.40           N  
ATOM   3031  HE  ARG A 177       3.902  -6.519  10.472  1.00 67.40           H  
ATOM   3032  NH1 ARG A 177       6.522  -5.879  12.160  1.00 67.40           N  
ATOM   3033 HH11 ARG A 177       6.134  -5.392  12.955  1.00 67.40           H  
ATOM   3034 HH12 ARG A 177       7.514  -6.064  12.114  1.00 67.40           H  
ATOM   3035  NH2 ARG A 177       6.278  -6.965  10.232  1.00 67.40           N  
ATOM   3036 HH21 ARG A 177       7.274  -7.129  10.213  1.00 67.40           H  
ATOM   3037 HH22 ARG A 177       5.719  -7.314   9.466  1.00 67.40           H  
ATOM   3038  CZ  ARG A 177       5.730  -6.314  11.219  1.00 67.40           C  
ATOM   3039  N   ASP A 178      -1.394  -6.414  11.945  1.00 67.35           N  
ATOM   3040  H   ASP A 178      -1.409  -5.980  11.033  1.00 67.35           H  
ATOM   3041  CA  ASP A 178      -1.699  -7.852  12.030  1.00 67.35           C  
ATOM   3042  HA  ASP A 178      -2.080  -8.071  13.028  1.00 67.35           H  
ATOM   3043  C   ASP A 178      -0.390  -8.628  11.792  1.00 67.35           C  
ATOM   3044  CB  ASP A 178      -2.816  -8.254  11.046  1.00 67.35           C  
ATOM   3045  HB2 ASP A 178      -2.598  -7.826  10.067  1.00 67.35           H  
ATOM   3046  HB3 ASP A 178      -3.749  -7.807  11.389  1.00 67.35           H  
ATOM   3047  O   ASP A 178       0.160  -8.533  10.689  1.00 67.35           O  
ATOM   3048  CG  ASP A 178      -3.030  -9.779  10.909  1.00 67.35           C  
ATOM   3049  OD1 ASP A 178      -2.623 -10.567  11.791  1.00 67.35           O  
ATOM   3050  OD2 ASP A 178      -3.657 -10.226   9.926  1.00 67.35           O  
ATOM   3051  N   PRO A 179       0.143  -9.361  12.790  1.00 61.98           N  
ATOM   3052  CA  PRO A 179       1.402 -10.093  12.642  1.00 61.98           C  
ATOM   3053  HA  PRO A 179       2.202  -9.414  12.348  1.00 61.98           H  
ATOM   3054  C   PRO A 179       1.302 -11.201  11.589  1.00 61.98           C  
ATOM   3055  CB  PRO A 179       1.702 -10.664  14.033  1.00 61.98           C  
ATOM   3056  HB2 PRO A 179       2.290  -9.944  14.602  1.00 61.98           H  
ATOM   3057  HB3 PRO A 179       2.224 -11.620  13.984  1.00 61.98           H  
ATOM   3058  O   PRO A 179       2.270 -11.474  10.885  1.00 61.98           O  
ATOM   3059  CG  PRO A 179       0.321 -10.808  14.672  1.00 61.98           C  
ATOM   3060  HG2 PRO A 179      -0.148 -11.731  14.333  1.00 61.98           H  
ATOM   3061  HG3 PRO A 179       0.372 -10.780  15.760  1.00 61.98           H  
ATOM   3062  CD  PRO A 179      -0.432  -9.607  14.107  1.00 61.98           C  
ATOM   3063  HD2 PRO A 179      -1.495  -9.841  14.050  1.00 61.98           H  
ATOM   3064  HD3 PRO A 179      -0.269  -8.737  14.744  1.00 61.98           H  
ATOM   3065  N   ASN A 180       0.113 -11.781  11.406  1.00 57.98           N  
ATOM   3066  H   ASN A 180      -0.676 -11.447  11.941  1.00 57.98           H  
ATOM   3067  CA  ASN A 180      -0.097 -12.909  10.502  1.00 57.98           C  
ATOM   3068  HA  ASN A 180       0.843 -13.453  10.406  1.00 57.98           H  
ATOM   3069  C   ASN A 180      -0.472 -12.453   9.083  1.00 57.98           C  
ATOM   3070  CB  ASN A 180      -1.121 -13.867  11.136  1.00 57.98           C  
ATOM   3071  HB2 ASN A 180      -2.027 -13.307  11.368  1.00 57.98           H  
ATOM   3072  HB3 ASN A 180      -1.352 -14.662  10.427  1.00 57.98           H  
ATOM   3073  O   ASN A 180      -0.804 -13.281   8.238  1.00 57.98           O  
ATOM   3074  CG  ASN A 180      -0.630 -14.522  12.418  1.00 57.98           C  
ATOM   3075  ND2 ASN A 180      -1.420 -15.378  13.020  1.00 57.98           N  
ATOM   3076 HD21 ASN A 180      -2.253 -15.734  12.573  1.00 57.98           H  
ATOM   3077 HD22 ASN A 180      -1.010 -15.832  13.823  1.00 57.98           H  
ATOM   3078  OD1 ASN A 180       0.450 -14.273  12.916  1.00 57.98           O  
ATOM   3079  N   ARG A 181      -0.434 -11.144   8.800  1.00 61.72           N  
ATOM   3080  H   ARG A 181      -0.156 -10.514   9.539  1.00 61.72           H  
ATOM   3081  CA  ARG A 181      -0.909 -10.577   7.532  1.00 61.72           C  
ATOM   3082  HA  ARG A 181      -1.943 -10.894   7.397  1.00 61.72           H  
ATOM   3083  C   ARG A 181      -0.142 -11.083   6.309  1.00 61.72           C  
ATOM   3084  CB  ARG A 181      -0.882  -9.047   7.635  1.00 61.72           C  
ATOM   3085  HB2 ARG A 181       0.144  -8.693   7.738  1.00 61.72           H  
ATOM   3086  HB3 ARG A 181      -1.439  -8.758   8.526  1.00 61.72           H  
ATOM   3087  O   ARG A 181      -0.747 -11.179   5.250  1.00 61.72           O  
ATOM   3088  CG  ARG A 181      -1.542  -8.390   6.421  1.00 61.72           C  
ATOM   3089  HG2 ARG A 181      -2.518  -8.845   6.254  1.00 61.72           H  
ATOM   3090  HG3 ARG A 181      -0.923  -8.555   5.539  1.00 61.72           H  
ATOM   3091  CD  ARG A 181      -1.729  -6.886   6.612  1.00 61.72           C  
ATOM   3092  HD2 ARG A 181      -2.402  -6.705   7.450  1.00 61.72           H  
ATOM   3093  HD3 ARG A 181      -0.762  -6.423   6.807  1.00 61.72           H  
ATOM   3094  NE  ARG A 181      -2.301  -6.344   5.378  1.00 61.72           N  
ATOM   3095  HE  ARG A 181      -2.566  -7.026   4.682  1.00 61.72           H  
ATOM   3096  NH1 ARG A 181      -2.274  -4.071   5.821  1.00 61.72           N  
ATOM   3097 HH11 ARG A 181      -2.242  -3.138   5.435  1.00 61.72           H  
ATOM   3098 HH12 ARG A 181      -1.903  -4.229   6.747  1.00 61.72           H  
ATOM   3099  NH2 ARG A 181      -2.736  -4.854   3.789  1.00 61.72           N  
ATOM   3100 HH21 ARG A 181      -2.748  -3.900   3.459  1.00 61.72           H  
ATOM   3101 HH22 ARG A 181      -2.753  -5.599   3.107  1.00 61.72           H  
ATOM   3102  CZ  ARG A 181      -2.434  -5.086   5.021  1.00 61.72           C  
ATOM   3103  N   PHE A 182       1.151 -11.382   6.466  1.00 53.19           N  
ATOM   3104  H   PHE A 182       1.539 -11.303   7.395  1.00 53.19           H  
ATOM   3105  CA  PHE A 182       2.014 -11.937   5.415  1.00 53.19           C  
ATOM   3106  HA  PHE A 182       1.933 -11.335   4.510  1.00 53.19           H  
ATOM   3107  C   PHE A 182       1.550 -13.348   5.043  1.00 53.19           C  
ATOM   3108  CB  PHE A 182       3.473 -11.896   5.910  1.00 53.19           C  
ATOM   3109  HB2 PHE A 182       3.542 -12.438   6.853  1.00 53.19           H  
ATOM   3110  HB3 PHE A 182       3.746 -10.862   6.120  1.00 53.19           H  
ATOM   3111  O   PHE A 182       1.085 -13.569   3.933  1.00 53.19           O  
ATOM   3112  CG  PHE A 182       4.505 -12.460   4.951  1.00 53.19           C  
ATOM   3113  CD1 PHE A 182       5.154 -13.674   5.246  1.00 53.19           C  
ATOM   3114  HD1 PHE A 182       4.913 -14.224   6.144  1.00 53.19           H  
ATOM   3115  CD2 PHE A 182       4.837 -11.767   3.771  1.00 53.19           C  
ATOM   3116  HD2 PHE A 182       4.336 -10.845   3.516  1.00 53.19           H  
ATOM   3117  CE1 PHE A 182       6.124 -14.191   4.370  1.00 53.19           C  
ATOM   3118  HE1 PHE A 182       6.609 -15.129   4.594  1.00 53.19           H  
ATOM   3119  CE2 PHE A 182       5.812 -12.280   2.897  1.00 53.19           C  
ATOM   3120  HE2 PHE A 182       6.058 -11.756   1.985  1.00 53.19           H  
ATOM   3121  CZ  PHE A 182       6.455 -13.493   3.196  1.00 53.19           C  
ATOM   3122  HZ  PHE A 182       7.194 -13.897   2.519  1.00 53.19           H  
ATOM   3123  N   TRP A 183       1.538 -14.248   6.027  1.00 52.37           N  
ATOM   3124  H   TRP A 183       1.981 -14.004   6.901  1.00 52.37           H  
ATOM   3125  CA  TRP A 183       1.128 -15.647   5.882  1.00 52.37           C  
ATOM   3126  HA  TRP A 183       1.763 -16.126   5.136  1.00 52.37           H  
ATOM   3127  C   TRP A 183      -0.324 -15.826   5.416  1.00 52.37           C  
ATOM   3128  CB  TRP A 183       1.354 -16.329   7.238  1.00 52.37           C  
ATOM   3129  HB2 TRP A 183       1.187 -17.400   7.119  1.00 52.37           H  
ATOM   3130  HB3 TRP A 183       0.621 -15.956   7.953  1.00 52.37           H  
ATOM   3131  O   TRP A 183      -0.609 -16.710   4.621  1.00 52.37           O  
ATOM   3132  CG  TRP A 183       2.727 -16.128   7.809  1.00 52.37           C  
ATOM   3133  CD1 TRP A 183       3.037 -15.452   8.942  1.00 52.37           C  
ATOM   3134  HD1 TRP A 183       2.322 -14.997   9.610  1.00 52.37           H  
ATOM   3135  CD2 TRP A 183       3.999 -16.603   7.268  1.00 52.37           C  
ATOM   3136  CE2 TRP A 183       5.049 -16.164   8.128  1.00 52.37           C  
ATOM   3137  CE3 TRP A 183       4.368 -17.365   6.139  1.00 52.37           C  
ATOM   3138  HE3 TRP A 183       3.606 -17.738   5.471  1.00 52.37           H  
ATOM   3139  NE1 TRP A 183       4.406 -15.466   9.129  1.00 52.37           N  
ATOM   3140  HE1 TRP A 183       4.869 -15.077   9.938  1.00 52.37           H  
ATOM   3141  CH2 TRP A 183       6.730 -17.226   6.751  1.00 52.37           C  
ATOM   3142  HH2 TRP A 183       7.759 -17.485   6.551  1.00 52.37           H  
ATOM   3143  CZ2 TRP A 183       6.397 -16.460   7.882  1.00 52.37           C  
ATOM   3144  HZ2 TRP A 183       7.170 -16.124   8.558  1.00 52.37           H  
ATOM   3145  CZ3 TRP A 183       5.718 -17.675   5.885  1.00 52.37           C  
ATOM   3146  HZ3 TRP A 183       5.978 -18.279   5.028  1.00 52.37           H  
ATOM   3147  N   LYS A 184      -1.251 -14.978   5.885  1.00 58.51           N  
ATOM   3148  H   LYS A 184      -0.959 -14.302   6.577  1.00 58.51           H  
ATOM   3149  CA  LYS A 184      -2.669 -15.027   5.482  1.00 58.51           C  
ATOM   3150  HA  LYS A 184      -3.024 -16.057   5.498  1.00 58.51           H  
ATOM   3151  C   LYS A 184      -2.925 -14.509   4.065  1.00 58.51           C  
ATOM   3152  CB  LYS A 184      -3.510 -14.164   6.426  1.00 58.51           C  
ATOM   3153  HB2 LYS A 184      -4.498 -14.031   5.986  1.00 58.51           H  
ATOM   3154  HB3 LYS A 184      -3.030 -13.186   6.474  1.00 58.51           H  
ATOM   3155  O   LYS A 184      -3.887 -14.937   3.442  1.00 58.51           O  
ATOM   3156  CG  LYS A 184      -3.714 -14.688   7.852  1.00 58.51           C  
ATOM   3157  HG2 LYS A 184      -4.379 -15.551   7.843  1.00 58.51           H  
ATOM   3158  HG3 LYS A 184      -2.758 -14.971   8.294  1.00 58.51           H  
ATOM   3159  CD  LYS A 184      -4.340 -13.531   8.646  1.00 58.51           C  
ATOM   3160  HD2 LYS A 184      -5.310 -13.279   8.218  1.00 58.51           H  
ATOM   3161  HD3 LYS A 184      -3.687 -12.664   8.548  1.00 58.51           H  
ATOM   3162  CE  LYS A 184      -4.502 -13.830  10.133  1.00 58.51           C  
ATOM   3163  HE2 LYS A 184      -3.595 -14.326  10.478  1.00 58.51           H  
ATOM   3164  HE3 LYS A 184      -5.341 -14.512  10.276  1.00 58.51           H  
ATOM   3165  NZ  LYS A 184      -4.704 -12.559  10.878  1.00 58.51           N  
ATOM   3166  HZ1 LYS A 184      -4.004 -11.875  10.631  1.00 58.51           H  
ATOM   3167  HZ2 LYS A 184      -5.574 -12.112  10.625  1.00 58.51           H  
ATOM   3168  HZ3 LYS A 184      -4.645 -12.672  11.880  1.00 58.51           H  
ATOM   3169  N   ASN A 185      -2.161 -13.511   3.615  1.00 53.89           N  
ATOM   3170  H   ASN A 185      -1.322 -13.276   4.126  1.00 53.89           H  
ATOM   3171  CA  ASN A 185      -2.441 -12.773   2.381  1.00 53.89           C  
ATOM   3172  HA  ASN A 185      -3.081 -13.378   1.740  1.00 53.89           H  
ATOM   3173  C   ASN A 185      -1.136 -12.512   1.607  1.00 53.89           C  
ATOM   3174  CB  ASN A 185      -3.208 -11.468   2.672  1.00 53.89           C  
ATOM   3175  HB2 ASN A 185      -3.567 -11.077   1.720  1.00 53.89           H  
ATOM   3176  HB3 ASN A 185      -2.527 -10.732   3.099  1.00 53.89           H  
ATOM   3177  O   ASN A 185      -0.671 -11.368   1.555  1.00 53.89           O  
ATOM   3178  CG  ASN A 185      -4.388 -11.615   3.611  1.00 53.89           C  
ATOM   3179  ND2 ASN A 185      -4.161 -11.379   4.881  1.00 53.89           N  
ATOM   3180 HD21 ASN A 185      -4.964 -11.480   5.486  1.00 53.89           H  
ATOM   3181 HD22 ASN A 185      -3.204 -11.244   5.173  1.00 53.89           H  
ATOM   3182  OD1 ASN A 185      -5.517 -11.887   3.251  1.00 53.89           O  
ATOM   3183  N   PRO A 186      -0.536 -13.561   1.014  1.00 47.67           N  
ATOM   3184  CA  PRO A 186       0.594 -13.399   0.105  1.00 47.67           C  
ATOM   3185  HA  PRO A 186       1.386 -12.826   0.587  1.00 47.67           H  
ATOM   3186  C   PRO A 186       0.184 -12.667  -1.185  1.00 47.67           C  
ATOM   3187  CB  PRO A 186       1.089 -14.826  -0.147  1.00 47.67           C  
ATOM   3188  HB2 PRO A 186       1.492 -14.950  -1.152  1.00 47.67           H  
ATOM   3189  HB3 PRO A 186       1.842 -15.081   0.600  1.00 47.67           H  
ATOM   3190  O   PRO A 186       0.980 -11.930  -1.757  1.00 47.67           O  
ATOM   3191  CG  PRO A 186      -0.143 -15.706   0.048  1.00 47.67           C  
ATOM   3192  HG2 PRO A 186       0.124 -16.720   0.344  1.00 47.67           H  
ATOM   3193  HG3 PRO A 186      -0.737 -15.717  -0.866  1.00 47.67           H  
ATOM   3194  CD  PRO A 186      -0.897 -14.970   1.150  1.00 47.67           C  
ATOM   3195  HD2 PRO A 186      -0.561 -15.335   2.120  1.00 47.67           H  
ATOM   3196  HD3 PRO A 186      -1.968 -15.136   1.036  1.00 47.67           H  
ATOM   3197  N   LYS A 187      -1.079 -12.803  -1.614  1.00 51.30           N  
ATOM   3198  H   LYS A 187      -1.676 -13.418  -1.080  1.00 51.30           H  
ATOM   3199  CA  LYS A 187      -1.673 -12.078  -2.750  1.00 51.30           C  
ATOM   3200  HA  LYS A 187      -0.858 -11.765  -3.403  1.00 51.30           H  
ATOM   3201  C   LYS A 187      -2.404 -10.794  -2.339  1.00 51.30           C  
ATOM   3202  CB  LYS A 187      -2.560 -13.030  -3.571  1.00 51.30           C  
ATOM   3203  HB2 LYS A 187      -2.928 -12.507  -4.453  1.00 51.30           H  
ATOM   3204  HB3 LYS A 187      -1.937 -13.855  -3.915  1.00 51.30           H  
ATOM   3205  O   LYS A 187      -2.695 -10.551  -1.167  1.00 51.30           O  
ATOM   3206  CG  LYS A 187      -3.757 -13.601  -2.790  1.00 51.30           C  
ATOM   3207  HG2 LYS A 187      -3.384 -14.142  -1.920  1.00 51.30           H  
ATOM   3208  HG3 LYS A 187      -4.413 -12.798  -2.453  1.00 51.30           H  
ATOM   3209  CD  LYS A 187      -4.544 -14.567  -3.684  1.00 51.30           C  
ATOM   3210  HD2 LYS A 187      -3.830 -15.133  -4.283  1.00 51.30           H  
ATOM   3211  HD3 LYS A 187      -5.186 -14.008  -4.363  1.00 51.30           H  
ATOM   3212  CE  LYS A 187      -5.382 -15.542  -2.845  1.00 51.30           C  
ATOM   3213  HE2 LYS A 187      -4.890 -15.677  -1.882  1.00 51.30           H  
ATOM   3214  HE3 LYS A 187      -6.368 -15.117  -2.658  1.00 51.30           H  
ATOM   3215  NZ  LYS A 187      -5.470 -16.863  -3.518  1.00 51.30           N  
ATOM   3216  HZ1 LYS A 187      -5.914 -17.561  -2.939  1.00 51.30           H  
ATOM   3217  HZ2 LYS A 187      -5.913 -16.805  -4.423  1.00 51.30           H  
ATOM   3218  HZ3 LYS A 187      -4.536 -17.196  -3.711  1.00 51.30           H  
ATOM   3219  N   GLN A 188      -2.740  -9.975  -3.337  1.00 54.85           N  
ATOM   3220  H   GLN A 188      -2.487 -10.253  -4.275  1.00 54.85           H  
ATOM   3221  CA  GLN A 188      -3.530  -8.756  -3.168  1.00 54.85           C  
ATOM   3222  HA  GLN A 188      -2.996  -8.101  -2.480  1.00 54.85           H  
ATOM   3223  C   GLN A 188      -4.922  -9.070  -2.585  1.00 54.85           C  
ATOM   3224  CB  GLN A 188      -3.648  -8.052  -4.532  1.00 54.85           C  
ATOM   3225  HB2 GLN A 188      -4.290  -8.641  -5.187  1.00 54.85           H  
ATOM   3226  HB3 GLN A 188      -2.662  -7.983  -4.991  1.00 54.85           H  
ATOM   3227  O   GLN A 188      -5.716  -9.758  -3.219  1.00 54.85           O  
ATOM   3228  CG  GLN A 188      -4.213  -6.631  -4.386  1.00 54.85           C  
ATOM   3229  HG2 GLN A 188      -3.483  -6.034  -3.838  1.00 54.85           H  
ATOM   3230  HG3 GLN A 188      -5.146  -6.657  -3.824  1.00 54.85           H  
ATOM   3231  CD  GLN A 188      -4.500  -5.947  -5.719  1.00 54.85           C  
ATOM   3232  NE2 GLN A 188      -4.411  -4.639  -5.795  1.00 54.85           N  
ATOM   3233 HE21 GLN A 188      -4.441  -4.305  -6.748  1.00 54.85           H  
ATOM   3234 HE22 GLN A 188      -3.957  -4.127  -5.053  1.00 54.85           H  
ATOM   3235  OE1 GLN A 188      -4.835  -6.546  -6.719  1.00 54.85           O  
ATOM   3236  N   MET A 189      -5.231  -8.533  -1.400  1.00 58.75           N  
ATOM   3237  H   MET A 189      -4.508  -8.032  -0.904  1.00 58.75           H  
ATOM   3238  CA  MET A 189      -6.471  -8.868  -0.686  1.00 58.75           C  
ATOM   3239  HA  MET A 189      -6.521  -9.955  -0.614  1.00 58.75           H  
ATOM   3240  C   MET A 189      -7.741  -8.389  -1.402  1.00 58.75           C  
ATOM   3241  CB  MET A 189      -6.468  -8.303   0.740  1.00 58.75           C  
ATOM   3242  HB2 MET A 189      -6.307  -7.226   0.688  1.00 58.75           H  
ATOM   3243  HB3 MET A 189      -7.439  -8.493   1.196  1.00 58.75           H  
ATOM   3244  O   MET A 189      -7.901  -7.203  -1.712  1.00 58.75           O  
ATOM   3245  CG  MET A 189      -5.400  -8.958   1.617  1.00 58.75           C  
ATOM   3246  HG2 MET A 189      -4.422  -8.786   1.168  1.00 58.75           H  
ATOM   3247  HG3 MET A 189      -5.585 -10.032   1.595  1.00 58.75           H  
ATOM   3248  SD  MET A 189      -5.339  -8.428   3.359  1.00 58.75           S  
ATOM   3249  CE  MET A 189      -5.407  -6.644   3.165  1.00 58.75           C  
ATOM   3250  HE1 MET A 189      -4.684  -6.326   2.414  1.00 58.75           H  
ATOM   3251  HE2 MET A 189      -6.409  -6.360   2.845  1.00 58.75           H  
ATOM   3252  HE3 MET A 189      -5.188  -6.169   4.121  1.00 58.75           H  
ATOM   3253  N   GLY A 190      -8.699  -9.298  -1.556  1.00 59.60           N  
ATOM   3254  H   GLY A 190      -8.478 -10.243  -1.278  1.00 59.60           H  
ATOM   3255  CA  GLY A 190     -10.069  -9.001  -1.951  1.00 59.60           C  
ATOM   3256  HA2 GLY A 190     -10.573  -9.937  -2.191  1.00 59.60           H  
ATOM   3257  HA3 GLY A 190     -10.051  -8.382  -2.848  1.00 59.60           H  
ATOM   3258  C   GLY A 190     -10.864  -8.277  -0.857  1.00 59.60           C  
ATOM   3259  O   GLY A 190     -10.488  -8.228   0.315  1.00 59.60           O  
ATOM   3260  N   LEU A 191     -12.031  -7.736  -1.226  1.00 64.07           N  
ATOM   3261  H   LEU A 191     -12.304  -7.812  -2.195  1.00 64.07           H  
ATOM   3262  CA  LEU A 191     -12.923  -7.029  -0.290  1.00 64.07           C  
ATOM   3263  HA  LEU A 191     -12.375  -6.199   0.156  1.00 64.07           H  
ATOM   3264  C   LEU A 191     -13.387  -7.913   0.886  1.00 64.07           C  
ATOM   3265  CB  LEU A 191     -14.139  -6.482  -1.062  1.00 64.07           C  
ATOM   3266  HB2 LEU A 191     -14.916  -6.214  -0.347  1.00 64.07           H  
ATOM   3267  HB3 LEU A 191     -14.539  -7.277  -1.691  1.00 64.07           H  
ATOM   3268  O   LEU A 191     -13.548  -7.413   1.999  1.00 64.07           O  
ATOM   3269  CG  LEU A 191     -13.842  -5.244  -1.930  1.00 64.07           C  
ATOM   3270  HG  LEU A 191     -12.986  -5.442  -2.575  1.00 64.07           H  
ATOM   3271  CD1 LEU A 191     -15.050  -4.934  -2.813  1.00 64.07           C  
ATOM   3272 HD11 LEU A 191     -14.837  -4.076  -3.450  1.00 64.07           H  
ATOM   3273 HD12 LEU A 191     -15.272  -5.789  -3.452  1.00 64.07           H  
ATOM   3274 HD13 LEU A 191     -15.922  -4.715  -2.197  1.00 64.07           H  
ATOM   3275  CD2 LEU A 191     -13.551  -4.008  -1.075  1.00 64.07           C  
ATOM   3276 HD21 LEU A 191     -13.524  -3.121  -1.708  1.00 64.07           H  
ATOM   3277 HD22 LEU A 191     -14.338  -3.875  -0.332  1.00 64.07           H  
ATOM   3278 HD23 LEU A 191     -12.592  -4.114  -0.569  1.00 64.07           H  
ATOM   3279  N   GLY A 192     -13.567  -9.219   0.658  1.00 62.93           N  
ATOM   3280  H   GLY A 192     -13.404  -9.567  -0.276  1.00 62.93           H  
ATOM   3281  CA  GLY A 192     -13.904 -10.182   1.710  1.00 62.93           C  
ATOM   3282  HA2 GLY A 192     -14.792  -9.845   2.245  1.00 62.93           H  
ATOM   3283  HA3 GLY A 192     -14.116 -11.150   1.255  1.00 62.93           H  
ATOM   3284  C   GLY A 192     -12.769 -10.371   2.721  1.00 62.93           C  
ATOM   3285  O   GLY A 192     -12.994 -10.265   3.923  1.00 62.93           O  
ATOM   3286  N   GLU A 193     -11.540 -10.566   2.240  1.00 66.65           N  
ATOM   3287  H   GLU A 193     -11.411 -10.611   1.240  1.00 66.65           H  
ATOM   3288  CA  GLU A 193     -10.329 -10.732   3.061  1.00 66.65           C  
ATOM   3289  HA  GLU A 193     -10.476 -11.541   3.777  1.00 66.65           H  
ATOM   3290  C   GLU A 193     -10.015  -9.461   3.863  1.00 66.65           C  
ATOM   3291  CB  GLU A 193      -9.157 -11.109   2.141  1.00 66.65           C  
ATOM   3292  HB2 GLU A 193      -8.230 -11.106   2.715  1.00 66.65           H  
ATOM   3293  HB3 GLU A 193      -9.087 -10.339   1.373  1.00 66.65           H  
ATOM   3294  O   GLU A 193      -9.733  -9.536   5.059  1.00 66.65           O  
ATOM   3295  CG  GLU A 193      -9.347 -12.503   1.503  1.00 66.65           C  
ATOM   3296  HG2 GLU A 193      -9.123 -13.259   2.255  1.00 66.65           H  
ATOM   3297  HG3 GLU A 193     -10.390 -12.632   1.214  1.00 66.65           H  
ATOM   3298  CD  GLU A 193      -8.494 -12.733   0.245  1.00 66.65           C  
ATOM   3299  OE1 GLU A 193      -8.311 -13.910  -0.130  1.00 66.65           O  
ATOM   3300  OE2 GLU A 193      -8.132 -11.726  -0.404  1.00 66.65           O  
ATOM   3301  N   ILE A 194     -10.203  -8.282   3.256  1.00 68.57           N  
ATOM   3302  H   ILE A 194     -10.389  -8.299   2.264  1.00 68.57           H  
ATOM   3303  CA  ILE A 194     -10.194  -6.980   3.945  1.00 68.57           C  
ATOM   3304  HA  ILE A 194      -9.214  -6.836   4.400  1.00 68.57           H  
ATOM   3305  C   ILE A 194     -11.219  -6.940   5.095  1.00 68.57           C  
ATOM   3306  CB  ILE A 194     -10.424  -5.857   2.900  1.00 68.57           C  
ATOM   3307  HB  ILE A 194     -11.196  -6.185   2.204  1.00 68.57           H  
ATOM   3308  O   ILE A 194     -10.913  -6.440   6.177  1.00 68.57           O  
ATOM   3309  CG1 ILE A 194      -9.121  -5.637   2.100  1.00 68.57           C  
ATOM   3310 HG12 ILE A 194      -8.739  -6.603   1.772  1.00 68.57           H  
ATOM   3311 HG13 ILE A 194      -8.375  -5.186   2.755  1.00 68.57           H  
ATOM   3312  CG2 ILE A 194     -10.924  -4.552   3.550  1.00 68.57           C  
ATOM   3313 HG21 ILE A 194     -10.320  -4.315   4.425  1.00 68.57           H  
ATOM   3314 HG22 ILE A 194     -11.959  -4.676   3.868  1.00 68.57           H  
ATOM   3315 HG23 ILE A 194     -10.896  -3.722   2.844  1.00 68.57           H  
ATOM   3316  CD1 ILE A 194      -9.268  -4.765   0.848  1.00 68.57           C  
ATOM   3317 HD11 ILE A 194     -10.053  -5.165   0.206  1.00 68.57           H  
ATOM   3318 HD12 ILE A 194      -9.501  -3.736   1.121  1.00 68.57           H  
ATOM   3319 HD13 ILE A 194      -8.327  -4.770   0.296  1.00 68.57           H  
ATOM   3320  N   GLY A 195     -12.419  -7.493   4.900  1.00 66.86           N  
ATOM   3321  H   GLY A 195     -12.625  -7.883   3.991  1.00 66.86           H  
ATOM   3322  CA  GLY A 195     -13.423  -7.628   5.961  1.00 66.86           C  
ATOM   3323  HA2 GLY A 195     -14.350  -7.983   5.512  1.00 66.86           H  
ATOM   3324  HA3 GLY A 195     -13.602  -6.654   6.417  1.00 66.86           H  
ATOM   3325  C   GLY A 195     -13.023  -8.617   7.065  1.00 66.86           C  
ATOM   3326  O   GLY A 195     -13.286  -8.365   8.244  1.00 66.86           O  
ATOM   3327  N   MET A 196     -12.357  -9.722   6.712  1.00 68.64           N  
ATOM   3328  H   MET A 196     -12.192  -9.878   5.728  1.00 68.64           H  
ATOM   3329  CA  MET A 196     -11.863 -10.722   7.670  1.00 68.64           C  
ATOM   3330  HA  MET A 196     -12.665 -10.963   8.369  1.00 68.64           H  
ATOM   3331  C   MET A 196     -10.684 -10.212   8.507  1.00 68.64           C  
ATOM   3332  CB  MET A 196     -11.459 -12.017   6.952  1.00 68.64           C  
ATOM   3333  HB2 MET A 196     -10.708 -11.801   6.192  1.00 68.64           H  
ATOM   3334  HB3 MET A 196     -11.015 -12.689   7.687  1.00 68.64           H  
ATOM   3335  O   MET A 196     -10.637 -10.482   9.707  1.00 68.64           O  
ATOM   3336  CG  MET A 196     -12.648 -12.740   6.313  1.00 68.64           C  
ATOM   3337  HG2 MET A 196     -12.965 -12.202   5.419  1.00 68.64           H  
ATOM   3338  HG3 MET A 196     -13.477 -12.737   7.020  1.00 68.64           H  
ATOM   3339  SD  MET A 196     -12.322 -14.467   5.868  1.00 68.64           S  
ATOM   3340  CE  MET A 196     -11.010 -14.288   4.624  1.00 68.64           C  
ATOM   3341  HE1 MET A 196     -10.131 -13.820   5.065  1.00 68.64           H  
ATOM   3342  HE2 MET A 196     -10.732 -15.273   4.249  1.00 68.64           H  
ATOM   3343  HE3 MET A 196     -11.371 -13.685   3.791  1.00 68.64           H  
ATOM   3344  N   LEU A 197      -9.776  -9.426   7.914  1.00 69.59           N  
ATOM   3345  H   LEU A 197      -9.851  -9.298   6.914  1.00 69.59           H  
ATOM   3346  CA  LEU A 197      -8.642  -8.781   8.594  1.00 69.59           C  
ATOM   3347  HA  LEU A 197      -7.951  -9.554   8.931  1.00 69.59           H  
ATOM   3348  C   LEU A 197      -9.091  -7.980   9.827  1.00 69.59           C  
ATOM   3349  CB  LEU A 197      -7.934  -7.876   7.566  1.00 69.59           C  
ATOM   3350  HB2 LEU A 197      -8.661  -7.161   7.180  1.00 69.59           H  
ATOM   3351  HB3 LEU A 197      -7.604  -8.494   6.731  1.00 69.59           H  
ATOM   3352  O   LEU A 197      -8.413  -7.970  10.852  1.00 69.59           O  
ATOM   3353  CG  LEU A 197      -6.728  -7.078   8.099  1.00 69.59           C  
ATOM   3354  HG  LEU A 197      -7.046  -6.424   8.910  1.00 69.59           H  
ATOM   3355  CD1 LEU A 197      -5.604  -7.985   8.595  1.00 69.59           C  
ATOM   3356 HD11 LEU A 197      -4.745  -7.382   8.891  1.00 69.59           H  
ATOM   3357 HD12 LEU A 197      -5.303  -8.683   7.814  1.00 69.59           H  
ATOM   3358 HD13 LEU A 197      -5.936  -8.548   9.468  1.00 69.59           H  
ATOM   3359  CD2 LEU A 197      -6.160  -6.208   6.978  1.00 69.59           C  
ATOM   3360 HD21 LEU A 197      -5.329  -5.610   7.353  1.00 69.59           H  
ATOM   3361 HD22 LEU A 197      -6.937  -5.540   6.606  1.00 69.59           H  
ATOM   3362 HD23 LEU A 197      -5.815  -6.847   6.165  1.00 69.59           H  
ATOM   3363  N   PHE A 198     -10.273  -7.368   9.747  1.00 67.16           N  
ATOM   3364  H   PHE A 198     -10.760  -7.419   8.863  1.00 67.16           H  
ATOM   3365  CA  PHE A 198     -10.905  -6.627  10.835  1.00 67.16           C  
ATOM   3366  HA  PHE A 198     -10.160  -6.479  11.616  1.00 67.16           H  
ATOM   3367  C   PHE A 198     -12.025  -7.431  11.521  1.00 67.16           C  
ATOM   3368  CB  PHE A 198     -11.279  -5.231  10.324  1.00 67.16           C  
ATOM   3369  HB2 PHE A 198     -11.714  -4.656  11.141  1.00 67.16           H  
ATOM   3370  HB3 PHE A 198     -12.033  -5.328   9.543  1.00 67.16           H  
ATOM   3371  O   PHE A 198     -13.080  -6.903  11.871  1.00 67.16           O  
ATOM   3372  CG  PHE A 198     -10.076  -4.466   9.794  1.00 67.16           C  
ATOM   3373  CD1 PHE A 198      -9.010  -4.127  10.653  1.00 67.16           C  
ATOM   3374  HD1 PHE A 198      -9.046  -4.401  11.697  1.00 67.16           H  
ATOM   3375  CD2 PHE A 198      -9.978  -4.165   8.424  1.00 67.16           C  
ATOM   3376  HD2 PHE A 198     -10.771  -4.449   7.747  1.00 67.16           H  
ATOM   3377  CE1 PHE A 198      -7.873  -3.467  10.154  1.00 67.16           C  
ATOM   3378  HE1 PHE A 198      -7.056  -3.218  10.815  1.00 67.16           H  
ATOM   3379  CE2 PHE A 198      -8.830  -3.532   7.922  1.00 67.16           C  
ATOM   3380  HE2 PHE A 198      -8.750  -3.335   6.863  1.00 67.16           H  
ATOM   3381  CZ  PHE A 198      -7.782  -3.171   8.784  1.00 67.16           C  
ATOM   3382  HZ  PHE A 198      -6.901  -2.686   8.389  1.00 67.16           H  
ATOM   3383  N   GLY A 199     -11.790  -8.730  11.731  1.00 60.05           N  
ATOM   3384  H   GLY A 199     -10.963  -9.133  11.314  1.00 60.05           H  
ATOM   3385  CA  GLY A 199     -12.605  -9.597  12.588  1.00 60.05           C  
ATOM   3386  HA2 GLY A 199     -12.070 -10.536  12.733  1.00 60.05           H  
ATOM   3387  HA3 GLY A 199     -12.731  -9.121  13.561  1.00 60.05           H  
ATOM   3388  C   GLY A 199     -13.994  -9.938  12.047  1.00 60.05           C  
ATOM   3389  O   GLY A 199     -14.871 -10.300  12.827  1.00 60.05           O  
ATOM   3390  N   GLY A 200     -14.233  -9.778  10.741  1.00 51.36           N  
ATOM   3391  H   GLY A 200     -13.494  -9.428  10.149  1.00 51.36           H  
ATOM   3392  CA  GLY A 200     -15.543 -10.029  10.133  1.00 51.36           C  
ATOM   3393  HA2 GLY A 200     -15.433 -10.015   9.049  1.00 51.36           H  
ATOM   3394  HA3 GLY A 200     -15.896 -11.016  10.433  1.00 51.36           H  
ATOM   3395  C   GLY A 200     -16.614  -9.002  10.516  1.00 51.36           C  
ATOM   3396  O   GLY A 200     -17.790  -9.195  10.212  1.00 51.36           O  
ATOM   3397  N   PHE A 201     -16.252  -7.888  11.161  1.00 47.07           N  
ATOM   3398  H   PHE A 201     -15.281  -7.759  11.405  1.00 47.07           H  
ATOM   3399  CA  PHE A 201     -17.203  -6.820  11.452  1.00 47.07           C  
ATOM   3400  HA  PHE A 201     -18.129  -7.269  11.813  1.00 47.07           H  
ATOM   3401  C   PHE A 201     -17.529  -6.046  10.167  1.00 47.07           C  
ATOM   3402  CB  PHE A 201     -16.669  -5.902  12.560  1.00 47.07           C  
ATOM   3403  HB2 PHE A 201     -17.353  -5.062  12.680  1.00 47.07           H  
ATOM   3404  HB3 PHE A 201     -15.712  -5.505  12.223  1.00 47.07           H  
ATOM   3405  O   PHE A 201     -16.916  -5.020   9.869  1.00 47.07           O  
ATOM   3406  CG  PHE A 201     -16.482  -6.551  13.919  1.00 47.07           C  
ATOM   3407  CD1 PHE A 201     -17.594  -7.029  14.638  1.00 47.07           C  
ATOM   3408  HD1 PHE A 201     -18.585  -6.950  14.215  1.00 47.07           H  
ATOM   3409  CD2 PHE A 201     -15.194  -6.669  14.475  1.00 47.07           C  
ATOM   3410  HD2 PHE A 201     -14.333  -6.302  13.935  1.00 47.07           H  
ATOM   3411  CE1 PHE A 201     -17.416  -7.637  15.894  1.00 47.07           C  
ATOM   3412  HE1 PHE A 201     -18.266  -8.030  16.431  1.00 47.07           H  
ATOM   3413  CE2 PHE A 201     -15.014  -7.279  15.727  1.00 47.07           C  
ATOM   3414  HE2 PHE A 201     -14.019  -7.392  16.130  1.00 47.07           H  
ATOM   3415  CZ  PHE A 201     -16.124  -7.767  16.436  1.00 47.07           C  
ATOM   3416  HZ  PHE A 201     -15.982  -8.260  17.387  1.00 47.07           H  
ATOM   3417  N   HIS A 202     -18.569  -6.480   9.449  1.00 47.78           N  
ATOM   3418  H   HIS A 202     -18.902  -7.409   9.665  1.00 47.78           H  
ATOM   3419  CA  HIS A 202     -19.148  -5.822   8.259  1.00 47.78           C  
ATOM   3420  HA  HIS A 202     -18.352  -5.705   7.524  1.00 47.78           H  
ATOM   3421  C   HIS A 202     -19.736  -4.410   8.533  1.00 47.78           C  
ATOM   3422  CB  HIS A 202     -20.235  -6.739   7.658  1.00 47.78           C  
ATOM   3423  HB2 HIS A 202     -20.436  -6.418   6.636  1.00 47.78           H  
ATOM   3424  HB3 HIS A 202     -21.154  -6.601   8.227  1.00 47.78           H  
ATOM   3425  O   HIS A 202     -20.600  -3.929   7.806  1.00 47.78           O  
ATOM   3426  CG  HIS A 202     -19.935  -8.220   7.641  1.00 47.78           C  
ATOM   3427  CD2 HIS A 202     -20.763  -9.209   8.100  1.00 47.78           C  
ATOM   3428  HD2 HIS A 202     -21.742  -9.066   8.534  1.00 47.78           H  
ATOM   3429  ND1 HIS A 202     -18.802  -8.839   7.159  1.00 47.78           N  
ATOM   3430  HD1 HIS A 202     -18.001  -8.392   6.737  1.00 47.78           H  
ATOM   3431  CE1 HIS A 202     -18.945 -10.165   7.341  1.00 47.78           C  
ATOM   3432  HE1 HIS A 202     -18.217 -10.913   7.065  1.00 47.78           H  
ATOM   3433  NE2 HIS A 202     -20.131 -10.436   7.907  1.00 47.78           N  
ATOM   3434  N   LEU A 203     -19.352  -3.785   9.651  1.00 50.79           N  
ATOM   3435  H   LEU A 203     -18.539  -4.174  10.107  1.00 50.79           H  
ATOM   3436  CA  LEU A 203     -20.068  -2.726  10.362  1.00 50.79           C  
ATOM   3437  HA  LEU A 203     -20.888  -2.372   9.738  1.00 50.79           H  
ATOM   3438  C   LEU A 203     -19.181  -1.505  10.674  1.00 50.79           C  
ATOM   3439  CB  LEU A 203     -20.648  -3.312  11.667  1.00 50.79           C  
ATOM   3440  HB2 LEU A 203     -21.303  -2.560  12.106  1.00 50.79           H  
ATOM   3441  HB3 LEU A 203     -19.823  -3.473  12.361  1.00 50.79           H  
ATOM   3442  O   LEU A 203     -19.645  -0.561  11.318  1.00 50.79           O  
ATOM   3443  CG  LEU A 203     -21.431  -4.637  11.553  1.00 50.79           C  
ATOM   3444  HG  LEU A 203     -20.751  -5.440  11.269  1.00 50.79           H  
ATOM   3445  CD1 LEU A 203     -21.993  -4.990  12.932  1.00 50.79           C  
ATOM   3446 HD11 LEU A 203     -22.541  -5.931  12.876  1.00 50.79           H  
ATOM   3447 HD12 LEU A 203     -22.653  -4.199  13.290  1.00 50.79           H  
ATOM   3448 HD13 LEU A 203     -21.170  -5.111  13.636  1.00 50.79           H  
ATOM   3449  CD2 LEU A 203     -22.566  -4.582  10.527  1.00 50.79           C  
ATOM   3450 HD21 LEU A 203     -22.187  -4.851   9.541  1.00 50.79           H  
ATOM   3451 HD22 LEU A 203     -22.966  -3.570  10.458  1.00 50.79           H  
ATOM   3452 HD23 LEU A 203     -23.355  -5.291  10.778  1.00 50.79           H  
ATOM   3453  N   TYR A 204     -17.911  -1.507  10.250  1.00 53.99           N  
ATOM   3454  H   TYR A 204     -17.572  -2.306   9.734  1.00 53.99           H  
ATOM   3455  CA  TYR A 204     -17.021  -0.355  10.396  1.00 53.99           C  
ATOM   3456  HA  TYR A 204     -17.136   0.038  11.406  1.00 53.99           H  
ATOM   3457  C   TYR A 204     -17.421   0.771   9.440  1.00 53.99           C  
ATOM   3458  CB  TYR A 204     -15.548  -0.756  10.227  1.00 53.99           C  
ATOM   3459  HB2 TYR A 204     -15.433  -1.332   9.310  1.00 53.99           H  
ATOM   3460  HB3 TYR A 204     -14.950   0.149  10.120  1.00 53.99           H  
ATOM   3461  O   TYR A 204     -16.889   0.916   8.343  1.00 53.99           O  
ATOM   3462  CG  TYR A 204     -14.988  -1.527  11.404  1.00 53.99           C  
ATOM   3463  CD1 TYR A 204     -14.925  -0.924  12.679  1.00 53.99           C  
ATOM   3464  HD1 TYR A 204     -15.267   0.092  12.807  1.00 53.99           H  
ATOM   3465  CD2 TYR A 204     -14.532  -2.845  11.228  1.00 53.99           C  
ATOM   3466  HD2 TYR A 204     -14.576  -3.320  10.259  1.00 53.99           H  
ATOM   3467  CE1 TYR A 204     -14.437  -1.648  13.785  1.00 53.99           C  
ATOM   3468  HE1 TYR A 204     -14.414  -1.194  14.765  1.00 53.99           H  
ATOM   3469  CE2 TYR A 204     -14.021  -3.556  12.327  1.00 53.99           C  
ATOM   3470  HE2 TYR A 204     -13.669  -4.570  12.203  1.00 53.99           H  
ATOM   3471  OH  TYR A 204     -13.494  -3.684  14.653  1.00 53.99           O  
ATOM   3472  HH  TYR A 204     -13.486  -3.189  15.476  1.00 53.99           H  
ATOM   3473  CZ  TYR A 204     -13.988  -2.974  13.606  1.00 53.99           C  
ATOM   3474  N   ARG A 205     -18.357   1.612   9.889  1.00 55.83           N  
ATOM   3475  H   ARG A 205     -18.832   1.363  10.745  1.00 55.83           H  
ATOM   3476  CA  ARG A 205     -18.619   2.907   9.262  1.00 55.83           C  
ATOM   3477  HA  ARG A 205     -18.767   2.741   8.195  1.00 55.83           H  
ATOM   3478  C   ARG A 205     -17.390   3.810   9.419  1.00 55.83           C  
ATOM   3479  CB  ARG A 205     -19.903   3.521   9.848  1.00 55.83           C  
ATOM   3480  HB2 ARG A 205     -20.753   2.909   9.548  1.00 55.83           H  
ATOM   3481  HB3 ARG A 205     -19.843   3.532  10.937  1.00 55.83           H  
ATOM   3482  O   ARG A 205     -16.917   4.021  10.536  1.00 55.83           O  
ATOM   3483  CG  ARG A 205     -20.097   4.956   9.346  1.00 55.83           C  
ATOM   3484  HG2 ARG A 205     -19.354   5.579   9.844  1.00 55.83           H  
ATOM   3485  HG3 ARG A 205     -19.938   4.986   8.269  1.00 55.83           H  
ATOM   3486  CD  ARG A 205     -21.464   5.561   9.659  1.00 55.83           C  
ATOM   3487  HD2 ARG A 205     -22.239   4.949   9.198  1.00 55.83           H  
ATOM   3488  HD3 ARG A 205     -21.606   5.581  10.740  1.00 55.83           H  
ATOM   3489  NE  ARG A 205     -21.519   6.932   9.118  1.00 55.83           N  
ATOM   3490  HE  ARG A 205     -20.679   7.258   8.660  1.00 55.83           H  
ATOM   3491  NH1 ARG A 205     -23.650   7.480   9.767  1.00 55.83           N  
ATOM   3492 HH11 ARG A 205     -24.415   8.139   9.763  1.00 55.83           H  
ATOM   3493 HH12 ARG A 205     -23.727   6.581  10.219  1.00 55.83           H  
ATOM   3494  NH2 ARG A 205     -22.461   8.913   8.532  1.00 55.83           N  
ATOM   3495 HH21 ARG A 205     -23.242   9.552   8.502  1.00 55.83           H  
ATOM   3496 HH22 ARG A 205     -21.623   9.148   8.020  1.00 55.83           H  
ATOM   3497  CZ  ARG A 205     -22.540   7.766   9.143  1.00 55.83           C  
ATOM   3498  N   HIS A 206     -16.932   4.394   8.313  1.00 59.77           N  
ATOM   3499  H   HIS A 206     -17.335   4.134   7.424  1.00 59.77           H  
ATOM   3500  CA  HIS A 206     -15.961   5.488   8.326  1.00 59.77           C  
ATOM   3501  HA  HIS A 206     -15.049   5.140   8.813  1.00 59.77           H  
ATOM   3502  C   HIS A 206     -16.503   6.692   9.116  1.00 59.77           C  
ATOM   3503  CB  HIS A 206     -15.611   5.875   6.886  1.00 59.77           C  
ATOM   3504  HB2 HIS A 206     -15.193   5.011   6.369  1.00 59.77           H  
ATOM   3505  HB3 HIS A 206     -16.515   6.182   6.361  1.00 59.77           H  
ATOM   3506  O   HIS A 206     -17.672   7.062   8.980  1.00 59.77           O  
ATOM   3507  CG  HIS A 206     -14.623   7.005   6.821  1.00 59.77           C  
ATOM   3508  CD2 HIS A 206     -13.286   6.881   6.592  1.00 59.77           C  
ATOM   3509  HD2 HIS A 206     -12.747   5.968   6.385  1.00 59.77           H  
ATOM   3510  ND1 HIS A 206     -14.942   8.354   6.969  1.00 59.77           N  
ATOM   3511  CE1 HIS A 206     -13.802   9.020   6.747  1.00 59.77           C  
ATOM   3512  HE1 HIS A 206     -13.717  10.096   6.697  1.00 59.77           H  
ATOM   3513  NE2 HIS A 206     -12.790   8.160   6.556  1.00 59.77           N  
ATOM   3514  HE2 HIS A 206     -11.852   8.425   6.293  1.00 59.77           H  
ATOM   3515  N   VAL A 207     -15.660   7.268   9.978  1.00 61.28           N  
ATOM   3516  H   VAL A 207     -14.714   6.915  10.002  1.00 61.28           H  
ATOM   3517  CA  VAL A 207     -16.016   8.410  10.841  1.00 61.28           C  
ATOM   3518  HA  VAL A 207     -17.065   8.666  10.687  1.00 61.28           H  
ATOM   3519  C   VAL A 207     -15.219   9.664  10.483  1.00 61.28           C  
ATOM   3520  CB  VAL A 207     -15.831   8.054  12.334  1.00 61.28           C  
ATOM   3521  HB  VAL A 207     -14.783   7.819  12.515  1.00 61.28           H  
ATOM   3522  O   VAL A 207     -15.763  10.761  10.548  1.00 61.28           O  
ATOM   3523  CG1 VAL A 207     -16.233   9.201  13.273  1.00 61.28           C  
ATOM   3524 HG11 VAL A 207     -15.581  10.060  13.117  1.00 61.28           H  
ATOM   3525 HG12 VAL A 207     -16.142   8.887  14.313  1.00 61.28           H  
ATOM   3526 HG13 VAL A 207     -17.262   9.500  13.071  1.00 61.28           H  
ATOM   3527  CG2 VAL A 207     -16.670   6.833  12.739  1.00 61.28           C  
ATOM   3528 HG21 VAL A 207     -16.324   5.951  12.202  1.00 61.28           H  
ATOM   3529 HG22 VAL A 207     -16.570   6.639  13.807  1.00 61.28           H  
ATOM   3530 HG23 VAL A 207     -17.719   7.004  12.494  1.00 61.28           H  
ATOM   3531  N   LEU A 208     -13.927   9.510  10.173  1.00 59.50           N  
ATOM   3532  H   LEU A 208     -13.561   8.573  10.087  1.00 59.50           H  
ATOM   3533  CA  LEU A 208     -13.000  10.598   9.867  1.00 59.50           C  
ATOM   3534  HA  LEU A 208     -13.458  11.267   9.138  1.00 59.50           H  
ATOM   3535  C   LEU A 208     -11.697  10.017   9.300  1.00 59.50           C  
ATOM   3536  CB  LEU A 208     -12.700  11.359  11.181  1.00 59.50           C  
ATOM   3537  HB2 LEU A 208     -12.245  10.662  11.885  1.00 59.50           H  
ATOM   3538  HB3 LEU A 208     -13.637  11.705  11.618  1.00 59.50           H  
ATOM   3539  O   LEU A 208     -11.097   9.156   9.947  1.00 59.50           O  
ATOM   3540  CG  LEU A 208     -11.775  12.577  11.030  1.00 59.50           C  
ATOM   3541  HG  LEU A 208     -10.834  12.272  10.572  1.00 59.50           H  
ATOM   3542  CD1 LEU A 208     -12.415  13.685  10.196  1.00 59.50           C  
ATOM   3543 HD11 LEU A 208     -12.571  13.343   9.173  1.00 59.50           H  
ATOM   3544 HD12 LEU A 208     -11.753  14.549  10.148  1.00 59.50           H  
ATOM   3545 HD13 LEU A 208     -13.374  13.983  10.622  1.00 59.50           H  
ATOM   3546  CD2 LEU A 208     -11.457  13.146  12.415  1.00 59.50           C  
ATOM   3547 HD21 LEU A 208     -12.384  13.423  12.918  1.00 59.50           H  
ATOM   3548 HD22 LEU A 208     -10.838  14.035  12.296  1.00 59.50           H  
ATOM   3549 HD23 LEU A 208     -10.924  12.398  13.002  1.00 59.50           H  
ATOM   3550  N   THR A 209     -11.208  10.541   8.174  1.00 60.90           N  
ATOM   3551  H   THR A 209     -11.747  11.235   7.675  1.00 60.90           H  
ATOM   3552  CA  THR A 209      -9.780  10.446   7.826  1.00 60.90           C  
ATOM   3553  HA  THR A 209      -9.347   9.576   8.319  1.00 60.90           H  
ATOM   3554  C   THR A 209      -9.084  11.702   8.337  1.00 60.90           C  
ATOM   3555  CB  THR A 209      -9.516  10.294   6.318  1.00 60.90           C  
ATOM   3556  HB  THR A 209      -9.704  11.241   5.813  1.00 60.90           H  
ATOM   3557  O   THR A 209      -9.633  12.798   8.251  1.00 60.90           O  
ATOM   3558  CG2 THR A 209      -8.084   9.839   6.036  1.00 60.90           C  
ATOM   3559 HG21 THR A 209      -7.977   9.607   4.976  1.00 60.90           H  
ATOM   3560 HG22 THR A 209      -7.848   8.944   6.611  1.00 60.90           H  
ATOM   3561 HG23 THR A 209      -7.381  10.634   6.286  1.00 60.90           H  
ATOM   3562  OG1 THR A 209     -10.351   9.318   5.760  1.00 60.90           O  
ATOM   3563  HG1 THR A 209     -10.875   9.792   5.110  1.00 60.90           H  
ATOM   3564  N   LYS A 210      -7.864  11.561   8.856  1.00 62.25           N  
ATOM   3565  H   LYS A 210      -7.460  10.635   8.863  1.00 62.25           H  
ATOM   3566  CA  LYS A 210      -6.924  12.678   8.994  1.00 62.25           C  
ATOM   3567  HA  LYS A 210      -7.363  13.584   8.578  1.00 62.25           H  
ATOM   3568  C   LYS A 210      -5.696  12.356   8.158  1.00 62.25           C  
ATOM   3569  CB  LYS A 210      -6.551  12.942  10.459  1.00 62.25           C  
ATOM   3570  HB2 LYS A 210      -5.736  13.666  10.462  1.00 62.25           H  
ATOM   3571  HB3 LYS A 210      -6.189  12.024  10.922  1.00 62.25           H  
ATOM   3572  O   LYS A 210      -5.237  11.219   8.184  1.00 62.25           O  
ATOM   3573  CG  LYS A 210      -7.725  13.510  11.272  1.00 62.25           C  
ATOM   3574  HG2 LYS A 210      -8.228  14.276  10.682  1.00 62.25           H  
ATOM   3575  HG3 LYS A 210      -8.435  12.715  11.500  1.00 62.25           H  
ATOM   3576  CD  LYS A 210      -7.210  14.148  12.570  1.00 62.25           C  
ATOM   3577  HD2 LYS A 210      -6.442  14.876  12.307  1.00 62.25           H  
ATOM   3578  HD3 LYS A 210      -6.767  13.383  13.208  1.00 62.25           H  
ATOM   3579  CE  LYS A 210      -8.345  14.866  13.308  1.00 62.25           C  
ATOM   3580  HE2 LYS A 210      -8.981  14.126  13.794  1.00 62.25           H  
ATOM   3581  HE3 LYS A 210      -8.949  15.390  12.567  1.00 62.25           H  
ATOM   3582  NZ  LYS A 210      -7.817  15.851  14.288  1.00 62.25           N  
ATOM   3583  HZ1 LYS A 210      -8.569  16.343  14.749  1.00 62.25           H  
ATOM   3584  HZ2 LYS A 210      -7.262  16.544  13.808  1.00 62.25           H  
ATOM   3585  HZ3 LYS A 210      -7.227  15.410  14.979  1.00 62.25           H  
ATOM   3586  N   MET A 211      -5.199  13.347   7.433  1.00 59.46           N  
ATOM   3587  H   MET A 211      -5.600  14.271   7.515  1.00 59.46           H  
ATOM   3588  CA  MET A 211      -4.043  13.232   6.547  1.00 59.46           C  
ATOM   3589  HA  MET A 211      -3.544  12.277   6.713  1.00 59.46           H  
ATOM   3590  C   MET A 211      -3.056  14.349   6.883  1.00 59.46           C  
ATOM   3591  CB  MET A 211      -4.480  13.296   5.072  1.00 59.46           C  
ATOM   3592  HB2 MET A 211      -4.793  14.312   4.828  1.00 59.46           H  
ATOM   3593  HB3 MET A 211      -3.626  13.043   4.444  1.00 59.46           H  
ATOM   3594  O   MET A 211      -3.461  15.394   7.393  1.00 59.46           O  
ATOM   3595  CG  MET A 211      -5.637  12.340   4.747  1.00 59.46           C  
ATOM   3596  HG2 MET A 211      -6.534  12.696   5.253  1.00 59.46           H  
ATOM   3597  HG3 MET A 211      -5.395  11.346   5.122  1.00 59.46           H  
ATOM   3598  SD  MET A 211      -6.002  12.205   2.983  1.00 59.46           S  
ATOM   3599  CE  MET A 211      -7.816  12.183   2.964  1.00 59.46           C  
ATOM   3600  HE1 MET A 211      -8.197  13.107   3.397  1.00 59.46           H  
ATOM   3601  HE2 MET A 211      -8.163  12.112   1.934  1.00 59.46           H  
ATOM   3602  HE3 MET A 211      -8.192  11.328   3.526  1.00 59.46           H  
ATOM   3603  N   GLN A 212      -1.777  14.120   6.611  1.00 58.98           N  
ATOM   3604  H   GLN A 212      -1.506  13.238   6.199  1.00 58.98           H  
ATOM   3605  CA  GLN A 212      -0.722  15.116   6.738  1.00 58.98           C  
ATOM   3606  HA  GLN A 212      -1.139  16.111   6.587  1.00 58.98           H  
ATOM   3607  C   GLN A 212       0.308  14.832   5.645  1.00 58.98           C  
ATOM   3608  CB  GLN A 212      -0.108  15.039   8.148  1.00 58.98           C  
ATOM   3609  HB2 GLN A 212       0.417  14.091   8.263  1.00 58.98           H  
ATOM   3610  HB3 GLN A 212      -0.909  15.081   8.887  1.00 58.98           H  
ATOM   3611  O   GLN A 212       0.834  13.723   5.575  1.00 58.98           O  
ATOM   3612  CG  GLN A 212       0.864  16.197   8.428  1.00 58.98           C  
ATOM   3613  HG2 GLN A 212       1.638  16.214   7.660  1.00 58.98           H  
ATOM   3614  HG3 GLN A 212       0.324  17.142   8.378  1.00 58.98           H  
ATOM   3615  CD  GLN A 212       1.536  16.096   9.799  1.00 58.98           C  
ATOM   3616  NE2 GLN A 212       2.521  16.923  10.069  1.00 58.98           N  
ATOM   3617 HE21 GLN A 212       2.974  16.815  10.965  1.00 58.98           H  
ATOM   3618 HE22 GLN A 212       2.850  17.579   9.375  1.00 58.98           H  
ATOM   3619  OE1 GLN A 212       1.186  15.296  10.653  1.00 58.98           O  
ATOM   3620  N   VAL A 213       0.570  15.819   4.791  1.00 56.72           N  
ATOM   3621  H   VAL A 213       0.119  16.713   4.925  1.00 56.72           H  
ATOM   3622  CA  VAL A 213       1.653  15.780   3.801  1.00 56.72           C  
ATOM   3623  HA  VAL A 213       1.955  14.748   3.624  1.00 56.72           H  
ATOM   3624  C   VAL A 213       2.823  16.538   4.415  1.00 56.72           C  
ATOM   3625  CB  VAL A 213       1.212  16.380   2.451  1.00 56.72           C  
ATOM   3626  HB  VAL A 213       0.974  17.435   2.584  1.00 56.72           H  
ATOM   3627  O   VAL A 213       2.634  17.653   4.897  1.00 56.72           O  
ATOM   3628  CG1 VAL A 213       2.313  16.247   1.393  1.00 56.72           C  
ATOM   3629 HG11 VAL A 213       2.584  15.201   1.248  1.00 56.72           H  
ATOM   3630 HG12 VAL A 213       1.962  16.651   0.444  1.00 56.72           H  
ATOM   3631 HG13 VAL A 213       3.196  16.813   1.689  1.00 56.72           H  
ATOM   3632  CG2 VAL A 213      -0.038  15.663   1.927  1.00 56.72           C  
ATOM   3633 HG21 VAL A 213      -0.314  16.084   0.960  1.00 56.72           H  
ATOM   3634 HG22 VAL A 213       0.161  14.599   1.807  1.00 56.72           H  
ATOM   3635 HG23 VAL A 213      -0.876  15.810   2.608  1.00 56.72           H  
ATOM   3636  N   ILE A 214       3.990  15.898   4.496  1.00 54.19           N  
ATOM   3637  H   ILE A 214       4.053  14.971   4.098  1.00 54.19           H  
ATOM   3638  CA  ILE A 214       5.133  16.396   5.287  1.00 54.19           C  
ATOM   3639  HA  ILE A 214       4.847  17.321   5.787  1.00 54.19           H  
ATOM   3640  C   ILE A 214       6.322  16.779   4.396  1.00 54.19           C  
ATOM   3641  CB  ILE A 214       5.499  15.377   6.400  1.00 54.19           C  
ATOM   3642  HB  ILE A 214       5.749  14.425   5.931  1.00 54.19           H  
ATOM   3643  O   ILE A 214       7.078  17.675   4.756  1.00 54.19           O  
ATOM   3644  CG1 ILE A 214       4.281  15.165   7.333  1.00 54.19           C  
ATOM   3645 HG12 ILE A 214       3.441  14.793   6.746  1.00 54.19           H  
ATOM   3646 HG13 ILE A 214       3.998  16.127   7.760  1.00 54.19           H  
ATOM   3647  CG2 ILE A 214       6.718  15.841   7.221  1.00 54.19           C  
ATOM   3648 HG21 ILE A 214       7.595  15.936   6.581  1.00 54.19           H  
ATOM   3649 HG22 ILE A 214       6.517  16.807   7.684  1.00 54.19           H  
ATOM   3650 HG23 ILE A 214       6.973  15.112   7.990  1.00 54.19           H  
ATOM   3651  CD1 ILE A 214       4.485  14.166   8.479  1.00 54.19           C  
ATOM   3652 HD11 ILE A 214       3.526  13.967   8.958  1.00 54.19           H  
ATOM   3653 HD12 ILE A 214       4.885  13.230   8.089  1.00 54.19           H  
ATOM   3654 HD13 ILE A 214       5.164  14.574   9.228  1.00 54.19           H  
ATOM   3655  N   ALA A 215       6.464  16.155   3.224  1.00 50.19           N  
ATOM   3656  H   ALA A 215       5.800  15.447   2.948  1.00 50.19           H  
ATOM   3657  CA  ALA A 215       7.513  16.475   2.266  1.00 50.19           C  
ATOM   3658  HA  ALA A 215       7.862  17.494   2.435  1.00 50.19           H  
ATOM   3659  C   ALA A 215       6.989  16.384   0.827  1.00 50.19           C  
ATOM   3660  CB  ALA A 215       8.700  15.529   2.496  1.00 50.19           C  
ATOM   3661  HB1 ALA A 215       9.501  15.771   1.798  1.00 50.19           H  
ATOM   3662  HB2 ALA A 215       8.393  14.495   2.337  1.00 50.19           H  
ATOM   3663  HB3 ALA A 215       9.075  15.645   3.513  1.00 50.19           H  
ATOM   3664  O   ALA A 215       6.473  15.351   0.407  1.00 50.19           O  
ATOM   3665  N   THR A 216       7.174  17.468   0.081  1.00 51.17           N  
ATOM   3666  H   THR A 216       7.519  18.301   0.536  1.00 51.17           H  
ATOM   3667  CA  THR A 216       7.232  17.494  -1.384  1.00 51.17           C  
ATOM   3668  HA  THR A 216       7.133  16.489  -1.796  1.00 51.17           H  
ATOM   3669  C   THR A 216       8.618  18.036  -1.714  1.00 51.17           C  
ATOM   3670  CB  THR A 216       6.139  18.395  -1.995  1.00 51.17           C  
ATOM   3671  HB  THR A 216       6.340  18.514  -3.060  1.00 51.17           H  
ATOM   3672  O   THR A 216       8.863  19.218  -1.469  1.00 51.17           O  
ATOM   3673  CG2 THR A 216       4.738  17.809  -1.828  1.00 51.17           C  
ATOM   3674 HG21 THR A 216       4.698  16.823  -2.290  1.00 51.17           H  
ATOM   3675 HG22 THR A 216       4.014  18.460  -2.317  1.00 51.17           H  
ATOM   3676 HG23 THR A 216       4.491  17.725  -0.770  1.00 51.17           H  
ATOM   3677  OG1 THR A 216       6.135  19.669  -1.385  1.00 51.17           O  
ATOM   3678  HG1 THR A 216       7.037  19.991  -1.446  1.00 51.17           H  
ATOM   3679  N   SER A 217       9.549  17.187  -2.158  1.00 44.94           N  
ATOM   3680  H   SER A 217       9.313  16.239  -2.413  1.00 44.94           H  
ATOM   3681  CA  SER A 217      10.903  17.640  -2.498  1.00 44.94           C  
ATOM   3682  HA  SER A 217      11.315  18.154  -1.630  1.00 44.94           H  
ATOM   3683  C   SER A 217      10.855  18.653  -3.645  1.00 44.94           C  
ATOM   3684  CB  SER A 217      11.843  16.469  -2.818  1.00 44.94           C  
ATOM   3685  HB2 SER A 217      12.128  15.975  -1.889  1.00 44.94           H  
ATOM   3686  HB3 SER A 217      12.744  16.845  -3.303  1.00 44.94           H  
ATOM   3687  O   SER A 217      10.003  18.580  -4.532  1.00 44.94           O  
ATOM   3688  OG  SER A 217      11.205  15.525  -3.654  1.00 44.94           O  
ATOM   3689  HG  SER A 217      11.861  15.129  -4.231  1.00 44.94           H  
ATOM   3690  N   SER A 218      11.742  19.642  -3.579  1.00 37.01           N  
ATOM   3691  H   SER A 218      12.402  19.652  -2.815  1.00 37.01           H  
ATOM   3692  CA  SER A 218      11.685  20.856  -4.397  1.00 37.01           C  
ATOM   3693  HA  SER A 218      10.959  20.718  -5.199  1.00 37.01           H  
ATOM   3694  C   SER A 218      13.024  21.131  -5.078  1.00 37.01           C  
ATOM   3695  CB  SER A 218      11.203  22.033  -3.540  1.00 37.01           C  
ATOM   3696  HB2 SER A 218      10.235  21.789  -3.101  1.00 37.01           H  
ATOM   3697  HB3 SER A 218      11.092  22.915  -4.170  1.00 37.01           H  
ATOM   3698  O   SER A 218      13.595  22.210  -4.931  1.00 37.01           O  
ATOM   3699  OG  SER A 218      12.131  22.305  -2.508  1.00 37.01           O  
ATOM   3700  HG  SER A 218      12.944  22.566  -2.948  1.00 37.01           H  
ATOM   3701  N   GLU A 219      13.548  20.132  -5.785  1.00 42.29           N  
ATOM   3702  H   GLU A 219      13.042  19.261  -5.864  1.00 42.29           H  
ATOM   3703  CA  GLU A 219      14.636  20.357  -6.733  1.00 42.29           C  
ATOM   3704  HA  GLU A 219      15.353  21.050  -6.292  1.00 42.29           H  
ATOM   3705  C   GLU A 219      14.056  21.025  -7.988  1.00 42.29           C  
ATOM   3706  CB  GLU A 219      15.396  19.056  -7.028  1.00 42.29           C  
ATOM   3707  HB2 GLU A 219      14.695  18.279  -7.333  1.00 42.29           H  
ATOM   3708  HB3 GLU A 219      16.102  19.243  -7.838  1.00 42.29           H  
ATOM   3709  O   GLU A 219      13.119  20.519  -8.611  1.00 42.29           O  
ATOM   3710  CG  GLU A 219      16.174  18.612  -5.775  1.00 42.29           C  
ATOM   3711  HG2 GLU A 219      15.462  18.413  -4.973  1.00 42.29           H  
ATOM   3712  HG3 GLU A 219      16.812  19.436  -5.456  1.00 42.29           H  
ATOM   3713  CD  GLU A 219      17.045  17.364  -5.977  1.00 42.29           C  
ATOM   3714  OE1 GLU A 219      17.676  16.967  -4.972  1.00 42.29           O  
ATOM   3715  OE2 GLU A 219      17.050  16.813  -7.098  1.00 42.29           O  
ATOM   3716  N   GLY A 220      14.578  22.209  -8.313  1.00 45.83           N  
ATOM   3717  H   GLY A 220      15.305  22.578  -7.717  1.00 45.83           H  
ATOM   3718  CA  GLY A 220      14.037  23.089  -9.350  1.00 45.83           C  
ATOM   3719  HA2 GLY A 220      14.855  23.680  -9.761  1.00 45.83           H  
ATOM   3720  HA3 GLY A 220      13.629  22.480 -10.157  1.00 45.83           H  
ATOM   3721  C   GLY A 220      12.935  24.053  -8.866  1.00 45.83           C  
ATOM   3722  O   GLY A 220      12.511  24.017  -7.707  1.00 45.83           O  
ATOM   3723  N   PRO A 221      12.475  24.967  -9.742  1.00 37.85           N  
ATOM   3724  CA  PRO A 221      11.458  25.959  -9.403  1.00 37.85           C  
ATOM   3725  HA  PRO A 221      11.808  26.556  -8.561  1.00 37.85           H  
ATOM   3726  C   PRO A 221      10.125  25.299  -9.022  1.00 37.85           C  
ATOM   3727  CB  PRO A 221      11.335  26.862 -10.637  1.00 37.85           C  
ATOM   3728  HB2 PRO A 221      10.317  27.221 -10.789  1.00 37.85           H  
ATOM   3729  HB3 PRO A 221      12.022  27.703 -10.539  1.00 37.85           H  
ATOM   3730  O   PRO A 221       9.640  24.398  -9.707  1.00 37.85           O  
ATOM   3731  CG  PRO A 221      11.796  25.964 -11.787  1.00 37.85           C  
ATOM   3732  HG2 PRO A 221      12.192  26.543 -12.621  1.00 37.85           H  
ATOM   3733  HG3 PRO A 221      10.969  25.334 -12.114  1.00 37.85           H  
ATOM   3734  CD  PRO A 221      12.873  25.099 -11.136  1.00 37.85           C  
ATOM   3735  HD2 PRO A 221      12.921  24.131 -11.636  1.00 37.85           H  
ATOM   3736  HD3 PRO A 221      13.838  25.602 -11.194  1.00 37.85           H  
ATOM   3737  N   PHE A 222       9.518  25.780  -7.931  1.00 33.46           N  
ATOM   3738  H   PHE A 222       9.988  26.514  -7.421  1.00 33.46           H  
ATOM   3739  CA  PHE A 222       8.296  25.222  -7.344  1.00 33.46           C  
ATOM   3740  HA  PHE A 222       8.515  24.206  -7.015  1.00 33.46           H  
ATOM   3741  C   PHE A 222       7.142  25.152  -8.357  1.00 33.46           C  
ATOM   3742  CB  PHE A 222       7.908  26.042  -6.102  1.00 33.46           C  
ATOM   3743  HB2 PHE A 222       8.707  25.959  -5.365  1.00 33.46           H  
ATOM   3744  HB3 PHE A 222       7.837  27.093  -6.383  1.00 33.46           H  
ATOM   3745  O   PHE A 222       6.488  26.150  -8.663  1.00 33.46           O  
ATOM   3746  CG  PHE A 222       6.598  25.629  -5.445  1.00 33.46           C  
ATOM   3747  CD1 PHE A 222       5.411  26.333  -5.730  1.00 33.46           C  
ATOM   3748  HD1 PHE A 222       5.432  27.160  -6.424  1.00 33.46           H  
ATOM   3749  CD2 PHE A 222       6.562  24.546  -4.546  1.00 33.46           C  
ATOM   3750  HD2 PHE A 222       7.467  24.000  -4.321  1.00 33.46           H  
ATOM   3751  CE1 PHE A 222       4.198  25.959  -5.123  1.00 33.46           C  
ATOM   3752  HE1 PHE A 222       3.294  26.505  -5.348  1.00 33.46           H  
ATOM   3753  CE2 PHE A 222       5.349  24.172  -3.937  1.00 33.46           C  
ATOM   3754  HE2 PHE A 222       5.329  23.341  -3.248  1.00 33.46           H  
ATOM   3755  CZ  PHE A 222       4.168  24.879  -4.224  1.00 33.46           C  
ATOM   3756  HZ  PHE A 222       3.240  24.592  -3.752  1.00 33.46           H  
ATOM   3757  N   ASN A 223       6.864  23.941  -8.832  1.00 34.46           N  
ATOM   3758  H   ASN A 223       7.498  23.190  -8.600  1.00 34.46           H  
ATOM   3759  CA  ASN A 223       5.704  23.613  -9.648  1.00 34.46           C  
ATOM   3760  HA  ASN A 223       5.222  24.536  -9.970  1.00 34.46           H  
ATOM   3761  C   ASN A 223       4.750  22.796  -8.759  1.00 34.46           C  
ATOM   3762  CB  ASN A 223       6.209  22.875 -10.900  1.00 34.46           C  
ATOM   3763  HB2 ASN A 223       7.117  23.367 -11.248  1.00 34.46           H  
ATOM   3764  HB3 ASN A 223       6.459  21.843 -10.653  1.00 34.46           H  
ATOM   3765  O   ASN A 223       5.170  21.749  -8.255  1.00 34.46           O  
ATOM   3766  CG  ASN A 223       5.225  22.884 -12.054  1.00 34.46           C  
ATOM   3767  ND2 ASN A 223       5.685  22.553 -13.237  1.00 34.46           N  
ATOM   3768 HD21 ASN A 223       6.667  22.356 -13.362  1.00 34.46           H  
ATOM   3769 HD22 ASN A 223       5.047  22.630 -14.016  1.00 34.46           H  
ATOM   3770  OD1 ASN A 223       4.051  23.189 -11.928  1.00 34.46           O  
ATOM   3771  N   PRO A 224       3.521  23.266  -8.470  1.00 36.92           N  
ATOM   3772  CA  PRO A 224       2.723  22.711  -7.387  1.00 36.92           C  
ATOM   3773  HA  PRO A 224       3.327  22.683  -6.480  1.00 36.92           H  
ATOM   3774  C   PRO A 224       2.252  21.286  -7.690  1.00 36.92           C  
ATOM   3775  CB  PRO A 224       1.574  23.704  -7.159  1.00 36.92           C  
ATOM   3776  HB2 PRO A 224       0.648  23.216  -6.851  1.00 36.92           H  
ATOM   3777  HB3 PRO A 224       1.875  24.437  -6.411  1.00 36.92           H  
ATOM   3778  O   PRO A 224       1.186  21.069  -8.272  1.00 36.92           O  
ATOM   3779  CG  PRO A 224       1.433  24.396  -8.513  1.00 36.92           C  
ATOM   3780  HG2 PRO A 224       0.995  25.390  -8.419  1.00 36.92           H  
ATOM   3781  HG3 PRO A 224       0.841  23.774  -9.186  1.00 36.92           H  
ATOM   3782  CD  PRO A 224       2.878  24.456  -9.005  1.00 36.92           C  
ATOM   3783  HD2 PRO A 224       2.901  24.473 -10.094  1.00 36.92           H  
ATOM   3784  HD3 PRO A 224       3.370  25.343  -8.604  1.00 36.92           H  
ATOM   3785  N   VAL A 225       2.985  20.309  -7.147  1.00 37.20           N  
ATOM   3786  H   VAL A 225       3.918  20.548  -6.843  1.00 37.20           H  
ATOM   3787  CA  VAL A 225       2.442  19.001  -6.760  1.00 37.20           C  
ATOM   3788  HA  VAL A 225       1.846  18.621  -7.590  1.00 37.20           H  
ATOM   3789  C   VAL A 225       1.498  19.231  -5.578  1.00 37.20           C  
ATOM   3790  CB  VAL A 225       3.535  17.950  -6.463  1.00 37.20           C  
ATOM   3791  HB  VAL A 225       4.103  18.246  -5.581  1.00 37.20           H  
ATOM   3792  O   VAL A 225       1.752  18.855  -4.435  1.00 37.20           O  
ATOM   3793  CG1 VAL A 225       2.926  16.555  -6.234  1.00 37.20           C  
ATOM   3794 HG11 VAL A 225       2.271  16.556  -5.363  1.00 37.20           H  
ATOM   3795 HG12 VAL A 225       3.724  15.835  -6.052  1.00 37.20           H  
ATOM   3796 HG13 VAL A 225       2.362  16.242  -7.113  1.00 37.20           H  
ATOM   3797  CG2 VAL A 225       4.504  17.814  -7.643  1.00 37.20           C  
ATOM   3798 HG21 VAL A 225       3.948  17.547  -8.542  1.00 37.20           H  
ATOM   3799 HG22 VAL A 225       5.243  17.041  -7.432  1.00 37.20           H  
ATOM   3800 HG23 VAL A 225       5.034  18.752  -7.810  1.00 37.20           H  
ATOM   3801  N   ALA A 226       0.374  19.888  -5.866  1.00 37.63           N  
ATOM   3802  H   ALA A 226       0.270  20.228  -6.811  1.00 37.63           H  
ATOM   3803  CA  ALA A 226      -0.811  19.801  -5.044  1.00 37.63           C  
ATOM   3804  HA  ALA A 226      -0.568  20.067  -4.015  1.00 37.63           H  
ATOM   3805  C   ALA A 226      -1.240  18.333  -5.101  1.00 37.63           C  
ATOM   3806  CB  ALA A 226      -1.871  20.774  -5.583  1.00 37.63           C  
ATOM   3807  HB1 ALA A 226      -1.500  21.797  -5.515  1.00 37.63           H  
ATOM   3808  HB2 ALA A 226      -2.096  20.544  -6.624  1.00 37.63           H  
ATOM   3809  HB3 ALA A 226      -2.783  20.683  -4.993  1.00 37.63           H  
ATOM   3810  O   ALA A 226      -1.919  17.911  -6.036  1.00 37.63           O  
ATOM   3811  N   SER A 227      -0.778  17.532  -4.138  1.00 44.04           N  
ATOM   3812  H   SER A 227      -0.096  17.898  -3.490  1.00 44.04           H  
ATOM   3813  CA  SER A 227      -1.203  16.146  -3.992  1.00 44.04           C  
ATOM   3814  HA  SER A 227      -1.019  15.614  -4.926  1.00 44.04           H  
ATOM   3815  C   SER A 227      -2.702  16.170  -3.714  1.00 44.04           C  
ATOM   3816  CB  SER A 227      -0.414  15.447  -2.878  1.00 44.04           C  
ATOM   3817  HB2 SER A 227       0.647  15.444  -3.129  1.00 44.04           H  
ATOM   3818  HB3 SER A 227      -0.757  14.416  -2.790  1.00 44.04           H  
ATOM   3819  O   SER A 227      -3.131  16.482  -2.602  1.00 44.04           O  
ATOM   3820  OG  SER A 227      -0.602  16.107  -1.643  1.00 44.04           O  
ATOM   3821  HG  SER A 227      -1.526  16.366  -1.606  1.00 44.04           H  
ATOM   3822  N   LEU A 228      -3.508  15.941  -4.748  1.00 50.40           N  
ATOM   3823  H   LEU A 228      -3.085  15.824  -5.658  1.00 50.40           H  
ATOM   3824  CA  LEU A 228      -4.954  16.098  -4.679  1.00 50.40           C  
ATOM   3825  HA  LEU A 228      -5.180  16.943  -4.029  1.00 50.40           H  
ATOM   3826  C   LEU A 228      -5.547  14.865  -4.004  1.00 50.40           C  
ATOM   3827  CB  LEU A 228      -5.501  16.433  -6.075  1.00 50.40           C  
ATOM   3828  HB2 LEU A 228      -4.991  15.814  -6.813  1.00 50.40           H  
ATOM   3829  HB3 LEU A 228      -6.565  16.197  -6.121  1.00 50.40           H  
ATOM   3830  O   LEU A 228      -5.909  13.876  -4.636  1.00 50.40           O  
ATOM   3831  CG  LEU A 228      -5.300  17.929  -6.402  1.00 50.40           C  
ATOM   3832  HG  LEU A 228      -4.336  18.265  -6.021  1.00 50.40           H  
ATOM   3833  CD1 LEU A 228      -5.277  18.141  -7.914  1.00 50.40           C  
ATOM   3834 HD11 LEU A 228      -5.333  19.203  -8.152  1.00 50.40           H  
ATOM   3835 HD12 LEU A 228      -4.339  17.750  -8.307  1.00 50.40           H  
ATOM   3836 HD13 LEU A 228      -6.095  17.603  -8.392  1.00 50.40           H  
ATOM   3837  CD2 LEU A 228      -6.357  18.813  -5.726  1.00 50.40           C  
ATOM   3838 HD21 LEU A 228      -6.201  18.816  -4.647  1.00 50.40           H  
ATOM   3839 HD22 LEU A 228      -7.363  18.449  -5.931  1.00 50.40           H  
ATOM   3840 HD23 LEU A 228      -6.263  19.839  -6.083  1.00 50.40           H  
ATOM   3841  N   LEU A 229      -5.575  14.949  -2.675  1.00 52.50           N  
ATOM   3842  H   LEU A 229      -5.146  15.769  -2.272  1.00 52.50           H  
ATOM   3843  CA  LEU A 229      -6.017  13.911  -1.759  1.00 52.50           C  
ATOM   3844  HA  LEU A 229      -5.628  12.959  -2.120  1.00 52.50           H  
ATOM   3845  C   LEU A 229      -7.554  13.799  -1.766  1.00 52.50           C  
ATOM   3846  CB  LEU A 229      -5.428  14.214  -0.358  1.00 52.50           C  
ATOM   3847  HB2 LEU A 229      -5.875  13.537   0.370  1.00 52.50           H  
ATOM   3848  HB3 LEU A 229      -5.734  15.221  -0.077  1.00 52.50           H  
ATOM   3849  O   LEU A 229      -8.228  14.205  -0.816  1.00 52.50           O  
ATOM   3850  CG  LEU A 229      -3.894  14.117  -0.215  1.00 52.50           C  
ATOM   3851  HG  LEU A 229      -3.420  14.816  -0.904  1.00 52.50           H  
ATOM   3852  CD1 LEU A 229      -3.487  14.517   1.201  1.00 52.50           C  
ATOM   3853 HD11 LEU A 229      -3.943  13.846   1.929  1.00 52.50           H  
ATOM   3854 HD12 LEU A 229      -2.402  14.462   1.290  1.00 52.50           H  
ATOM   3855 HD13 LEU A 229      -3.804  15.542   1.395  1.00 52.50           H  
ATOM   3856  CD2 LEU A 229      -3.306  12.733  -0.481  1.00 52.50           C  
ATOM   3857 HD21 LEU A 229      -3.550  12.419  -1.495  1.00 52.50           H  
ATOM   3858 HD22 LEU A 229      -3.693  12.014   0.241  1.00 52.50           H  
ATOM   3859 HD23 LEU A 229      -2.220  12.776  -0.395  1.00 52.50           H  
ATOM   3860  N   SER A 230      -8.123  13.248  -2.843  1.00 51.38           N  
ATOM   3861  H   SER A 230      -7.532  12.970  -3.613  1.00 51.38           H  
ATOM   3862  CA  SER A 230      -9.557  12.955  -2.927  1.00 51.38           C  
ATOM   3863  HA  SER A 230     -10.105  13.822  -2.558  1.00 51.38           H  
ATOM   3864  C   SER A 230      -9.917  11.763  -2.036  1.00 51.38           C  
ATOM   3865  CB  SER A 230     -10.005  12.740  -4.382  1.00 51.38           C  
ATOM   3866  HB2 SER A 230      -9.939  13.692  -4.909  1.00 51.38           H  
ATOM   3867  HB3 SER A 230     -11.045  12.415  -4.395  1.00 51.38           H  
ATOM   3868  O   SER A 230      -9.584  10.617  -2.353  1.00 51.38           O  
ATOM   3869  OG  SER A 230      -9.211  11.795  -5.077  1.00 51.38           O  
ATOM   3870  HG  SER A 230      -9.296  10.941  -4.646  1.00 51.38           H  
ATOM   3871  N   GLN A 231     -10.607  12.025  -0.918  1.00 52.46           N  
ATOM   3872  H   GLN A 231     -10.836  12.985  -0.706  1.00 52.46           H  
ATOM   3873  CA  GLN A 231     -11.243  10.965  -0.133  1.00 52.46           C  
ATOM   3874  HA  GLN A 231     -10.540  10.134  -0.083  1.00 52.46           H  
ATOM   3875  C   GLN A 231     -12.513  10.491  -0.847  1.00 52.46           C  
ATOM   3876  CB  GLN A 231     -11.562  11.410   1.309  1.00 52.46           C  
ATOM   3877  HB2 GLN A 231     -10.718  11.962   1.722  1.00 52.46           H  
ATOM   3878  HB3 GLN A 231     -12.434  12.063   1.301  1.00 52.46           H  
ATOM   3879  O   GLN A 231     -13.350  11.324  -1.177  1.00 52.46           O  
ATOM   3880  CG  GLN A 231     -11.834  10.181   2.200  1.00 52.46           C  
ATOM   3881  HG2 GLN A 231     -10.882   9.725   2.473  1.00 52.46           H  
ATOM   3882  HG3 GLN A 231     -12.397   9.434   1.640  1.00 52.46           H  
ATOM   3883  CD  GLN A 231     -12.618  10.489   3.470  1.00 52.46           C  
ATOM   3884  NE2 GLN A 231     -13.878  10.125   3.536  1.00 52.46           N  
ATOM   3885 HE21 GLN A 231     -14.417  10.315   4.369  1.00 52.46           H  
ATOM   3886 HE22 GLN A 231     -14.277   9.576   2.789  1.00 52.46           H  
ATOM   3887  OE1 GLN A 231     -12.090  10.988   4.460  1.00 52.46           O  
ATOM   3888  N   ASP A 232     -12.653   9.172  -1.009  1.00 49.80           N  
ATOM   3889  H   ASP A 232     -11.920   8.589  -0.630  1.00 49.80           H  
ATOM   3890  CA  ASP A 232     -13.795   8.483  -1.630  1.00 49.80           C  
ATOM   3891  HA  ASP A 232     -13.491   7.446  -1.774  1.00 49.80           H  
ATOM   3892  C   ASP A 232     -14.162   9.020  -3.034  1.00 49.80           C  
ATOM   3893  CB  ASP A 232     -14.982   8.430  -0.654  1.00 49.80           C  
ATOM   3894  HB2 ASP A 232     -15.330   9.445  -0.460  1.00 49.80           H  
ATOM   3895  HB3 ASP A 232     -15.793   7.871  -1.118  1.00 49.80           H  
ATOM   3896  O   ASP A 232     -14.854  10.018  -3.209  1.00 49.80           O  
ATOM   3897  CG  ASP A 232     -14.624   7.756   0.677  1.00 49.80           C  
ATOM   3898  OD1 ASP A 232     -14.007   6.665   0.654  1.00 49.80           O  
ATOM   3899  OD2 ASP A 232     -14.971   8.339   1.734  1.00 49.80           O  
ATOM   3900  N   ASP A 233     -13.672   8.337  -4.069  1.00 52.78           N  
ATOM   3901  H   ASP A 233     -13.121   7.512  -3.881  1.00 52.78           H  
ATOM   3902  CA  ASP A 233     -13.692   8.819  -5.454  1.00 52.78           C  
ATOM   3903  HA  ASP A 233     -13.395   9.868  -5.442  1.00 52.78           H  
ATOM   3904  C   ASP A 233     -15.074   8.746  -6.133  1.00 52.78           C  
ATOM   3905  CB  ASP A 233     -12.624   8.050  -6.239  1.00 52.78           C  
ATOM   3906  HB2 ASP A 233     -11.708   8.045  -5.648  1.00 52.78           H  
ATOM   3907  HB3 ASP A 233     -12.933   7.013  -6.367  1.00 52.78           H  
ATOM   3908  O   ASP A 233     -15.358   7.836  -6.910  1.00 52.78           O  
ATOM   3909  CG  ASP A 233     -12.323   8.669  -7.604  1.00 52.78           C  
ATOM   3910  OD1 ASP A 233     -12.713   9.826  -7.885  1.00 52.78           O  
ATOM   3911  OD2 ASP A 233     -11.589   8.030  -8.398  1.00 52.78           O  
ATOM   3912  N   TYR A 234     -15.934   9.725  -5.850  1.00 37.16           N  
ATOM   3913  H   TYR A 234     -15.700  10.325  -5.072  1.00 37.16           H  
ATOM   3914  CA  TYR A 234     -17.248   9.878  -6.492  1.00 37.16           C  
ATOM   3915  HA  TYR A 234     -17.670   8.886  -6.656  1.00 37.16           H  
ATOM   3916  C   TYR A 234     -17.200  10.570  -7.869  1.00 37.16           C  
ATOM   3917  CB  TYR A 234     -18.191  10.651  -5.553  1.00 37.16           C  
ATOM   3918  HB2 TYR A 234     -19.166  10.742  -6.033  1.00 37.16           H  
ATOM   3919  HB3 TYR A 234     -17.802  11.660  -5.420  1.00 37.16           H  
ATOM   3920  O   TYR A 234     -18.247  10.730  -8.494  1.00 37.16           O  
ATOM   3921  CG  TYR A 234     -18.404  10.013  -4.194  1.00 37.16           C  
ATOM   3922  CD1 TYR A 234     -19.189   8.850  -4.075  1.00 37.16           C  
ATOM   3923  HD1 TYR A 234     -19.650   8.423  -4.954  1.00 37.16           H  
ATOM   3924  CD2 TYR A 234     -17.796  10.569  -3.053  1.00 37.16           C  
ATOM   3925  HD2 TYR A 234     -17.166  11.441  -3.145  1.00 37.16           H  
ATOM   3926  CE1 TYR A 234     -19.344   8.228  -2.819  1.00 37.16           C  
ATOM   3927  HE1 TYR A 234     -19.921   7.320  -2.722  1.00 37.16           H  
ATOM   3928  CE2 TYR A 234     -17.939   9.948  -1.800  1.00 37.16           C  
ATOM   3929  HE2 TYR A 234     -17.428  10.360  -0.943  1.00 37.16           H  
ATOM   3930  OH  TYR A 234     -18.794   8.141  -0.481  1.00 37.16           O  
ATOM   3931  HH  TYR A 234     -18.178   8.535   0.142  1.00 37.16           H  
ATOM   3932  CZ  TYR A 234     -18.702   8.768  -1.684  1.00 37.16           C  
ATOM   3933  N   LEU A 235     -16.028  11.046  -8.314  1.00 38.36           N  
ATOM   3934  H   LEU A 235     -15.197  10.814  -7.789  1.00 38.36           H  
ATOM   3935  CA  LEU A 235     -15.906  12.018  -9.414  1.00 38.36           C  
ATOM   3936  HA  LEU A 235     -16.874  12.119  -9.904  1.00 38.36           H  
ATOM   3937  C   LEU A 235     -14.960  11.597 -10.549  1.00 38.36           C  
ATOM   3938  CB  LEU A 235     -15.523  13.396  -8.838  1.00 38.36           C  
ATOM   3939  HB2 LEU A 235     -15.345  14.085  -9.664  1.00 38.36           H  
ATOM   3940  HB3 LEU A 235     -14.587  13.291  -8.289  1.00 38.36           H  
ATOM   3941  O   LEU A 235     -14.840  12.326 -11.533  1.00 38.36           O  
ATOM   3942  CG  LEU A 235     -16.582  14.028  -7.914  1.00 38.36           C  
ATOM   3943  HG  LEU A 235     -16.788  13.361  -7.076  1.00 38.36           H  
ATOM   3944  CD1 LEU A 235     -16.032  15.335  -7.351  1.00 38.36           C  
ATOM   3945 HD11 LEU A 235     -15.812  16.022  -8.169  1.00 38.36           H  
ATOM   3946 HD12 LEU A 235     -16.765  15.785  -6.682  1.00 38.36           H  
ATOM   3947 HD13 LEU A 235     -15.118  15.141  -6.791  1.00 38.36           H  
ATOM   3948  CD2 LEU A 235     -17.895  14.345  -8.635  1.00 38.36           C  
ATOM   3949 HD21 LEU A 235     -17.702  14.971  -9.506  1.00 38.36           H  
ATOM   3950 HD22 LEU A 235     -18.379  13.422  -8.953  1.00 38.36           H  
ATOM   3951 HD23 LEU A 235     -18.572  14.865  -7.957  1.00 38.36           H  
ATOM   3952  N   SER A 236     -14.322  10.425 -10.477  1.00 41.45           N  
ATOM   3953  H   SER A 236     -14.435   9.839  -9.662  1.00 41.45           H  
ATOM   3954  CA  SER A 236     -13.740   9.820 -11.677  1.00 41.45           C  
ATOM   3955  HA  SER A 236     -13.088  10.553 -12.152  1.00 41.45           H  
ATOM   3956  C   SER A 236     -14.841   9.465 -12.678  1.00 41.45           C  
ATOM   3957  CB  SER A 236     -12.872   8.590 -11.366  1.00 41.45           C  
ATOM   3958  HB2 SER A 236     -11.909   8.931 -10.985  1.00 41.45           H  
ATOM   3959  HB3 SER A 236     -12.687   8.037 -12.287  1.00 41.45           H  
ATOM   3960  O   SER A 236     -15.645   8.555 -12.461  1.00 41.45           O  
ATOM   3961  OG  SER A 236     -13.446   7.725 -10.409  1.00 41.45           O  
ATOM   3962  HG  SER A 236     -12.859   7.714  -9.650  1.00 41.45           H  
ATOM   3963  N   ARG A 237     -14.834  10.132 -13.839  1.00 34.98           N  
ATOM   3964  H   ARG A 237     -14.192  10.905 -13.942  1.00 34.98           H  
ATOM   3965  CA  ARG A 237     -15.359   9.503 -15.053  1.00 34.98           C  
ATOM   3966  HA  ARG A 237     -16.338   9.071 -14.844  1.00 34.98           H  
ATOM   3967  C   ARG A 237     -14.432   8.346 -15.396  1.00 34.98           C  
ATOM   3968  CB  ARG A 237     -15.496  10.491 -16.221  1.00 34.98           C  
ATOM   3969  HB2 ARG A 237     -14.734  11.268 -16.160  1.00 34.98           H  
ATOM   3970  HB3 ARG A 237     -15.356   9.950 -17.157  1.00 34.98           H  
ATOM   3971  O   ARG A 237     -13.345   8.537 -15.924  1.00 34.98           O  
ATOM   3972  CG  ARG A 237     -16.900  11.103 -16.230  1.00 34.98           C  
ATOM   3973  HG2 ARG A 237     -17.635  10.299 -16.230  1.00 34.98           H  
ATOM   3974  HG3 ARG A 237     -17.041  11.716 -15.340  1.00 34.98           H  
ATOM   3975  CD  ARG A 237     -17.110  11.955 -17.484  1.00 34.98           C  
ATOM   3976  HD2 ARG A 237     -16.467  12.832 -17.416  1.00 34.98           H  
ATOM   3977  HD3 ARG A 237     -16.816  11.375 -18.359  1.00 34.98           H  
ATOM   3978  NE  ARG A 237     -18.528  12.344 -17.623  1.00 34.98           N  
ATOM   3979  HE  ARG A 237     -19.204  11.688 -17.257  1.00 34.98           H  
ATOM   3980  NH1 ARG A 237     -18.213  14.291 -18.797  1.00 34.98           N  
ATOM   3981 HH11 ARG A 237     -18.582  15.075 -19.316  1.00 34.98           H  
ATOM   3982 HH12 ARG A 237     -17.221  14.104 -18.806  1.00 34.98           H  
ATOM   3983  NH2 ARG A 237     -20.285  13.603 -18.335  1.00 34.98           N  
ATOM   3984 HH21 ARG A 237     -20.639  14.402 -18.841  1.00 34.98           H  
ATOM   3985 HH22 ARG A 237     -20.925  12.917 -17.961  1.00 34.98           H  
ATOM   3986  CZ  ARG A 237     -18.999  13.408 -18.246  1.00 34.98           C  
ATOM   3987  N   ARG A 238     -14.869   7.152 -15.012  1.00 40.41           N  
ATOM   3988  H   ARG A 238     -15.721   7.129 -14.469  1.00 40.41           H  
ATOM   3989  CA  ARG A 238     -14.312   5.888 -15.468  1.00 40.41           C  
ATOM   3990  HA  ARG A 238     -13.223   5.906 -15.424  1.00 40.41           H  
ATOM   3991  C   ARG A 238     -14.710   5.684 -16.925  1.00 40.41           C  
ATOM   3992  CB  ARG A 238     -14.848   4.761 -14.571  1.00 40.41           C  
ATOM   3993  HB2 ARG A 238     -14.779   3.812 -15.103  1.00 40.41           H  
ATOM   3994  HB3 ARG A 238     -15.905   4.928 -14.361  1.00 40.41           H  
ATOM   3995  O   ARG A 238     -15.861   5.344 -17.190  1.00 40.41           O  
ATOM   3996  CG  ARG A 238     -14.068   4.672 -13.253  1.00 40.41           C  
ATOM   3997  HG2 ARG A 238     -13.000   4.593 -13.454  1.00 40.41           H  
ATOM   3998  HG3 ARG A 238     -14.240   5.589 -12.690  1.00 40.41           H  
ATOM   3999  CD  ARG A 238     -14.516   3.483 -12.392  1.00 40.41           C  
ATOM   4000  HD2 ARG A 238     -14.238   3.703 -11.361  1.00 40.41           H  
ATOM   4001  HD3 ARG A 238     -15.601   3.393 -12.449  1.00 40.41           H  
ATOM   4002  NE  ARG A 238     -13.873   2.216 -12.795  1.00 40.41           N  
ATOM   4003  HE  ARG A 238     -13.274   2.257 -13.607  1.00 40.41           H  
ATOM   4004  NH1 ARG A 238     -14.856   0.863 -11.231  1.00 40.41           N  
ATOM   4005 HH11 ARG A 238     -14.999  -0.062 -10.852  1.00 40.41           H  
ATOM   4006 HH12 ARG A 238     -15.413   1.659 -10.956  1.00 40.41           H  
ATOM   4007  NH2 ARG A 238     -13.356  -0.001 -12.622  1.00 40.41           N  
ATOM   4008 HH21 ARG A 238     -12.863   0.110 -13.497  1.00 40.41           H  
ATOM   4009 HH22 ARG A 238     -13.550  -0.941 -12.307  1.00 40.41           H  
ATOM   4010  CZ  ARG A 238     -14.023   1.036 -12.221  1.00 40.41           C  
ATOM   4011  N   ASP A 239     -13.745   5.799 -17.833  1.00 36.73           N  
ATOM   4012  H   ASP A 239     -12.862   6.205 -17.559  1.00 36.73           H  
ATOM   4013  CA  ASP A 239     -13.886   5.324 -19.217  1.00 36.73           C  
ATOM   4014  HA  ASP A 239     -14.918   5.502 -19.518  1.00 36.73           H  
ATOM   4015  C   ASP A 239     -13.727   3.787 -19.325  1.00 36.73           C  
ATOM   4016  CB  ASP A 239     -13.013   6.155 -20.180  1.00 36.73           C  
ATOM   4017  HB2 ASP A 239     -12.920   5.618 -21.124  1.00 36.73           H  
ATOM   4018  HB3 ASP A 239     -12.014   6.263 -19.758  1.00 36.73           H  
ATOM   4019  O   ASP A 239     -13.609   3.223 -20.415  1.00 36.73           O  
ATOM   4020  CG  ASP A 239     -13.600   7.544 -20.499  1.00 36.73           C  
ATOM   4021  OD1 ASP A 239     -14.751   7.830 -20.086  1.00 36.73           O  
ATOM   4022  OD2 ASP A 239     -12.899   8.308 -21.193  1.00 36.73           O  
ATOM   4023  N   ASP A 240     -13.890   3.078 -18.195  1.00 41.49           N  
ATOM   4024  H   ASP A 240     -13.853   3.602 -17.332  1.00 41.49           H  
ATOM   4025  CA  ASP A 240     -14.235   1.652 -18.053  1.00 41.49           C  
ATOM   4026  HA  ASP A 240     -13.424   1.074 -18.495  1.00 41.49           H  
ATOM   4027  C   ASP A 240     -15.551   1.230 -18.770  1.00 41.49           C  
ATOM   4028  CB  ASP A 240     -14.342   1.278 -16.559  1.00 41.49           C  
ATOM   4029  HB2 ASP A 240     -15.153   1.853 -16.113  1.00 41.49           H  
ATOM   4030  HB3 ASP A 240     -14.626   0.229 -16.478  1.00 41.49           H  
ATOM   4031  O   ASP A 240     -16.126   0.186 -18.474  1.00 41.49           O  
ATOM   4032  CG  ASP A 240     -13.078   1.468 -15.718  1.00 41.49           C  
ATOM   4033  OD1 ASP A 240     -12.716   2.623 -15.419  1.00 41.49           O  
ATOM   4034  OD2 ASP A 240     -12.602   0.477 -15.123  1.00 41.49           O  
ATOM   4035  N   ALA A 241     -16.050   2.029 -19.715  1.00 33.45           N  
ATOM   4036  H   ALA A 241     -15.548   2.891 -19.875  1.00 33.45           H  
ATOM   4037  CA  ALA A 241     -17.049   1.640 -20.707  1.00 33.45           C  
ATOM   4038  HA  ALA A 241     -17.491   0.683 -20.430  1.00 33.45           H  
ATOM   4039  C   ALA A 241     -16.424   1.465 -22.106  1.00 33.45           C  
ATOM   4040  CB  ALA A 241     -18.163   2.694 -20.702  1.00 33.45           C  
ATOM   4041  HB1 ALA A 241     -17.759   3.669 -20.975  1.00 33.45           H  
ATOM   4042  HB2 ALA A 241     -18.606   2.755 -19.707  1.00 33.45           H  
ATOM   4043  HB3 ALA A 241     -18.934   2.412 -21.418  1.00 33.45           H  
ATOM   4044  O   ALA A 241     -16.805   0.554 -22.837  1.00 33.45           O  
ATOM   4045  N   ALA A 242     -15.434   2.290 -22.471  1.00 34.22           N  
ATOM   4046  H   ALA A 242     -15.086   2.960 -21.801  1.00 34.22           H  
ATOM   4047  CA  ALA A 242     -14.788   2.263 -23.786  1.00 34.22           C  
ATOM   4048  HA  ALA A 242     -15.539   2.048 -24.546  1.00 34.22           H  
ATOM   4049  C   ALA A 242     -13.718   1.162 -23.880  1.00 34.22           C  
ATOM   4050  CB  ALA A 242     -14.212   3.657 -24.068  1.00 34.22           C  
ATOM   4051  HB1 ALA A 242     -13.464   3.917 -23.320  1.00 34.22           H  
ATOM   4052  HB2 ALA A 242     -15.009   4.400 -24.047  1.00 34.22           H  
ATOM   4053  HB3 ALA A 242     -13.748   3.668 -25.054  1.00 34.22           H  
ATOM   4054  O   ALA A 242     -13.713   0.380 -24.829  1.00 34.22           O  
ATOM   4055  N   TYR A 243     -12.875   1.020 -22.849  1.00 36.62           N  
ATOM   4056  H   TYR A 243     -12.912   1.698 -22.101  1.00 36.62           H  
ATOM   4057  CA  TYR A 243     -11.889  -0.074 -22.774  1.00 36.62           C  
ATOM   4058  HA  TYR A 243     -11.370  -0.115 -23.732  1.00 36.62           H  
ATOM   4059  C   TYR A 243     -12.543  -1.459 -22.563  1.00 36.62           C  
ATOM   4060  CB  TYR A 243     -10.846   0.248 -21.688  1.00 36.62           C  
ATOM   4061  HB2 TYR A 243     -10.860   1.317 -21.477  1.00 36.62           H  
ATOM   4062  HB3 TYR A 243     -11.111  -0.260 -20.761  1.00 36.62           H  
ATOM   4063  O   TYR A 243     -11.899  -2.496 -22.705  1.00 36.62           O  
ATOM   4064  CG  TYR A 243      -9.428  -0.121 -22.084  1.00 36.62           C  
ATOM   4065  CD1 TYR A 243      -8.912  -1.399 -21.795  1.00 36.62           C  
ATOM   4066  HD1 TYR A 243      -9.526  -2.132 -21.292  1.00 36.62           H  
ATOM   4067  CD2 TYR A 243      -8.629   0.822 -22.761  1.00 36.62           C  
ATOM   4068  HD2 TYR A 243      -9.027   1.800 -22.990  1.00 36.62           H  
ATOM   4069  CE1 TYR A 243      -7.596  -1.730 -22.175  1.00 36.62           C  
ATOM   4070  HE1 TYR A 243      -7.189  -2.707 -21.959  1.00 36.62           H  
ATOM   4071  CE2 TYR A 243      -7.315   0.493 -23.147  1.00 36.62           C  
ATOM   4072  HE2 TYR A 243      -6.707   1.218 -23.668  1.00 36.62           H  
ATOM   4073  OH  TYR A 243      -5.530  -1.115 -23.220  1.00 36.62           O  
ATOM   4074  HH  TYR A 243      -5.082  -0.401 -23.679  1.00 36.62           H  
ATOM   4075  CZ  TYR A 243      -6.795  -0.786 -22.852  1.00 36.62           C  
ATOM   4076  N   TYR A 244     -13.844  -1.472 -22.251  1.00 34.45           N  
ATOM   4077  H   TYR A 244     -14.312  -0.578 -22.218  1.00 34.45           H  
ATOM   4078  CA  TYR A 244     -14.673  -2.644 -21.952  1.00 34.45           C  
ATOM   4079  HA  TYR A 244     -14.023  -3.499 -21.760  1.00 34.45           H  
ATOM   4080  C   TYR A 244     -15.571  -3.058 -23.139  1.00 34.45           C  
ATOM   4081  CB  TYR A 244     -15.469  -2.364 -20.665  1.00 34.45           C  
ATOM   4082  HB2 TYR A 244     -15.903  -1.366 -20.723  1.00 34.45           H  
ATOM   4083  HB3 TYR A 244     -16.308  -3.058 -20.610  1.00 34.45           H  
ATOM   4084  O   TYR A 244     -16.575  -3.749 -22.960  1.00 34.45           O  
ATOM   4085  CG  TYR A 244     -14.689  -2.491 -19.364  1.00 34.45           C  
ATOM   4086  CD1 TYR A 244     -15.068  -3.477 -18.432  1.00 34.45           C  
ATOM   4087  HD1 TYR A 244     -15.875  -4.155 -18.671  1.00 34.45           H  
ATOM   4088  CD2 TYR A 244     -13.637  -1.606 -19.049  1.00 34.45           C  
ATOM   4089  HD2 TYR A 244     -13.350  -0.837 -19.751  1.00 34.45           H  
ATOM   4090  CE1 TYR A 244     -14.423  -3.565 -17.185  1.00 34.45           C  
ATOM   4091  HE1 TYR A 244     -14.731  -4.319 -16.476  1.00 34.45           H  
ATOM   4092  CE2 TYR A 244     -12.986  -1.688 -17.802  1.00 34.45           C  
ATOM   4093  HE2 TYR A 244     -12.200  -0.996 -17.540  1.00 34.45           H  
ATOM   4094  OH  TYR A 244     -12.771  -2.755 -15.660  1.00 34.45           O  
ATOM   4095  HH  TYR A 244     -13.145  -3.466 -15.136  1.00 34.45           H  
ATOM   4096  CZ  TYR A 244     -13.390  -2.660 -16.865  1.00 34.45           C  
ATOM   4097  N   SER A 245     -15.229  -2.642 -24.365  1.00 32.53           N  
ATOM   4098  H   SER A 245     -14.421  -2.044 -24.462  1.00 32.53           H  
ATOM   4099  CA  SER A 245     -15.912  -3.115 -25.576  1.00 32.53           C  
ATOM   4100  HA  SER A 245     -16.962  -2.834 -25.491  1.00 32.53           H  
ATOM   4101  C   SER A 245     -15.831  -4.646 -25.710  1.00 32.53           C  
ATOM   4102  CB  SER A 245     -15.338  -2.427 -26.821  1.00 32.53           C  
ATOM   4103  HB2 SER A 245     -15.124  -1.380 -26.602  1.00 32.53           H  
ATOM   4104  HB3 SER A 245     -16.078  -2.467 -27.620  1.00 32.53           H  
ATOM   4105  O   SER A 245     -14.857  -5.267 -25.294  1.00 32.53           O  
ATOM   4106  OG  SER A 245     -14.163  -3.078 -27.271  1.00 32.53           O  
ATOM   4107  HG  SER A 245     -13.528  -3.112 -26.551  1.00 32.53           H  
ATOM   4108  N   ALA A 246     -16.812  -5.281 -26.359  1.00 34.71           N  
ATOM   4109  H   ALA A 246     -17.601  -4.744 -26.691  1.00 34.71           H  
ATOM   4110  CA  ALA A 246     -16.866  -6.746 -26.480  1.00 34.71           C  
ATOM   4111  HA  ALA A 246     -16.771  -7.160 -25.476  1.00 34.71           H  
ATOM   4112  C   ALA A 246     -15.724  -7.385 -27.314  1.00 34.71           C  
ATOM   4113  CB  ALA A 246     -18.252  -7.129 -27.014  1.00 34.71           C  
ATOM   4114  HB1 ALA A 246     -18.346  -8.215 -27.039  1.00 34.71           H  
ATOM   4115  HB2 ALA A 246     -18.385  -6.738 -28.022  1.00 34.71           H  
ATOM   4116  HB3 ALA A 246     -19.027  -6.727 -26.361  1.00 34.71           H  
ATOM   4117  O   ALA A 246     -15.646  -8.612 -27.401  1.00 34.71           O  
ATOM   4118  N   LEU A 247     -14.845  -6.570 -27.913  1.00 38.12           N  
ATOM   4119  H   LEU A 247     -14.959  -5.579 -27.758  1.00 38.12           H  
ATOM   4120  CA  LEU A 247     -13.619  -6.996 -28.598  1.00 38.12           C  
ATOM   4121  HA  LEU A 247     -13.769  -7.987 -29.026  1.00 38.12           H  
ATOM   4122  C   LEU A 247     -12.422  -7.120 -27.634  1.00 38.12           C  
ATOM   4123  CB  LEU A 247     -13.334  -5.998 -29.738  1.00 38.12           C  
ATOM   4124  HB2 LEU A 247     -12.317  -6.147 -30.101  1.00 38.12           H  
ATOM   4125  HB3 LEU A 247     -13.391  -4.987 -29.335  1.00 38.12           H  
ATOM   4126  O   LEU A 247     -11.560  -7.972 -27.840  1.00 38.12           O  
ATOM   4127  CG  LEU A 247     -14.308  -6.135 -30.927  1.00 38.12           C  
ATOM   4128  HG  LEU A 247     -15.326  -6.260 -30.558  1.00 38.12           H  
ATOM   4129  CD1 LEU A 247     -14.277  -4.880 -31.797  1.00 38.12           C  
ATOM   4130 HD11 LEU A 247     -13.272  -4.723 -32.190  1.00 38.12           H  
ATOM   4131 HD12 LEU A 247     -14.567  -4.014 -31.202  1.00 38.12           H  
ATOM   4132 HD13 LEU A 247     -14.976  -4.986 -32.626  1.00 38.12           H  
ATOM   4133  CD2 LEU A 247     -13.948  -7.333 -31.810  1.00 38.12           C  
ATOM   4134 HD21 LEU A 247     -14.647  -7.397 -32.644  1.00 38.12           H  
ATOM   4135 HD22 LEU A 247     -14.013  -8.257 -31.234  1.00 38.12           H  
ATOM   4136 HD23 LEU A 247     -12.936  -7.224 -32.199  1.00 38.12           H  
ATOM   4137  N   THR A 248     -12.389  -6.347 -26.545  1.00 39.91           N  
ATOM   4138  H   THR A 248     -13.145  -5.697 -26.379  1.00 39.91           H  
ATOM   4139  CA  THR A 248     -11.397  -6.455 -25.461  1.00 39.91           C  
ATOM   4140  HA  THR A 248     -10.490  -6.903 -25.866  1.00 39.91           H  
ATOM   4141  C   THR A 248     -11.888  -7.426 -24.380  1.00 39.91           C  
ATOM   4142  CB  THR A 248     -10.994  -5.070 -24.907  1.00 39.91           C  
ATOM   4143  HB  THR A 248     -10.600  -5.176 -23.897  1.00 39.91           H  
ATOM   4144  O   THR A 248     -12.176  -7.057 -23.242  1.00 39.91           O  
ATOM   4145  CG2 THR A 248      -9.905  -4.443 -25.778  1.00 39.91           C  
ATOM   4146 HG21 THR A 248      -9.642  -3.463 -25.381  1.00 39.91           H  
ATOM   4147 HG22 THR A 248     -10.263  -4.333 -26.801  1.00 39.91           H  
ATOM   4148 HG23 THR A 248      -9.016  -5.073 -25.769  1.00 39.91           H  
ATOM   4149  OG1 THR A 248     -12.061  -4.144 -24.900  1.00 39.91           O  
ATOM   4150  HG1 THR A 248     -11.966  -3.637 -24.090  1.00 39.91           H  
ATOM   4151  N   GLN A 249     -12.021  -8.708 -24.746  1.00 34.94           N  
ATOM   4152  H   GLN A 249     -11.790  -8.952 -25.699  1.00 34.94           H  
ATOM   4153  CA  GLN A 249     -12.563  -9.740 -23.855  1.00 34.94           C  
ATOM   4154  HA  GLN A 249     -13.502  -9.361 -23.450  1.00 34.94           H  
ATOM   4155  C   GLN A 249     -11.654 -10.053 -22.652  1.00 34.94           C  
ATOM   4156  CB  GLN A 249     -12.894 -11.031 -24.622  1.00 34.94           C  
ATOM   4157  HB2 GLN A 249     -12.013 -11.381 -25.161  1.00 34.94           H  
ATOM   4158  HB3 GLN A 249     -13.172 -11.789 -23.890  1.00 34.94           H  
ATOM   4159  O   GLN A 249     -10.773 -10.915 -22.716  1.00 34.94           O  
ATOM   4160  CG  GLN A 249     -14.062 -10.863 -25.602  1.00 34.94           C  
ATOM   4161  HG2 GLN A 249     -14.878 -10.340 -25.105  1.00 34.94           H  
ATOM   4162  HG3 GLN A 249     -13.734 -10.260 -26.449  1.00 34.94           H  
ATOM   4163  CD  GLN A 249     -14.602 -12.192 -26.126  1.00 34.94           C  
ATOM   4164  NE2 GLN A 249     -15.620 -12.148 -26.953  1.00 34.94           N  
ATOM   4165 HE21 GLN A 249     -15.948 -13.032 -27.316  1.00 34.94           H  
ATOM   4166 HE22 GLN A 249     -15.959 -11.252 -27.272  1.00 34.94           H  
ATOM   4167  OE1 GLN A 249     -14.149 -13.278 -25.798  1.00 34.94           O  
ATOM   4168  N   ASN A 250     -11.999  -9.459 -21.507  1.00 29.03           N  
ATOM   4169  H   ASN A 250     -12.618  -8.665 -21.592  1.00 29.03           H  
ATOM   4170  CA  ASN A 250     -11.461  -9.762 -20.175  1.00 29.03           C  
ATOM   4171  HA  ASN A 250     -11.967  -9.099 -19.473  1.00 29.03           H  
ATOM   4172  C   ASN A 250      -9.950  -9.458 -20.027  1.00 29.03           C  
ATOM   4173  CB  ASN A 250     -11.850 -11.213 -19.790  1.00 29.03           C  
ATOM   4174  HB2 ASN A 250     -11.640 -11.386 -18.735  1.00 29.03           H  
ATOM   4175  HB3 ASN A 250     -11.259 -11.918 -20.375  1.00 29.03           H  
ATOM   4176  O   ASN A 250      -9.377  -8.688 -20.788  1.00 29.03           O  
ATOM   4177  CG  ASN A 250     -13.324 -11.512 -19.991  1.00 29.03           C  
ATOM   4178  ND2 ASN A 250     -13.676 -12.328 -20.958  1.00 29.03           N  
ATOM   4179 HD21 ASN A 250     -12.986 -12.694 -21.599  1.00 29.03           H  
ATOM   4180 HD22 ASN A 250     -14.666 -12.488 -21.075  1.00 29.03           H  
ATOM   4181  OD1 ASN A 250     -14.170 -11.013 -19.274  1.00 29.03           O  
ATOM   4182  N   LYS A 251      -9.310 -10.083 -19.024  1.00 35.98           N  
ATOM   4183  H   LYS A 251      -9.873 -10.708 -18.464  1.00 35.98           H  
ATOM   4184  CA  LYS A 251      -7.875  -9.992 -18.685  1.00 35.98           C  
ATOM   4185  HA  LYS A 251      -7.697 -10.762 -17.934  1.00 35.98           H  
ATOM   4186  C   LYS A 251      -7.390  -8.711 -17.975  1.00 35.98           C  
ATOM   4187  CB  LYS A 251      -6.960 -10.366 -19.872  1.00 35.98           C  
ATOM   4188  HB2 LYS A 251      -5.943 -10.464 -19.492  1.00 35.98           H  
ATOM   4189  HB3 LYS A 251      -6.955  -9.530 -20.572  1.00 35.98           H  
ATOM   4190  O   LYS A 251      -6.225  -8.367 -18.088  1.00 35.98           O  
ATOM   4191  CG  LYS A 251      -7.291 -11.654 -20.648  1.00 35.98           C  
ATOM   4192  HG2 LYS A 251      -7.234 -12.515 -19.982  1.00 35.98           H  
ATOM   4193  HG3 LYS A 251      -8.289 -11.589 -21.082  1.00 35.98           H  
ATOM   4194  CD  LYS A 251      -6.253 -11.787 -21.776  1.00 35.98           C  
ATOM   4195  HD2 LYS A 251      -5.260 -11.856 -21.332  1.00 35.98           H  
ATOM   4196  HD3 LYS A 251      -6.288 -10.881 -22.381  1.00 35.98           H  
ATOM   4197  CE  LYS A 251      -6.470 -12.991 -22.700  1.00 35.98           C  
ATOM   4198  HE2 LYS A 251      -6.427 -13.905 -22.109  1.00 35.98           H  
ATOM   4199  HE3 LYS A 251      -7.464 -12.913 -23.141  1.00 35.98           H  
ATOM   4200  NZ  LYS A 251      -5.434 -13.021 -23.775  1.00 35.98           N  
ATOM   4201  HZ1 LYS A 251      -5.543 -13.817 -24.387  1.00 35.98           H  
ATOM   4202  HZ2 LYS A 251      -5.478 -12.186 -24.342  1.00 35.98           H  
ATOM   4203  HZ3 LYS A 251      -4.491 -13.049 -23.414  1.00 35.98           H  
ATOM   4204  N   TRP A 252      -8.195  -8.127 -17.083  1.00 34.86           N  
ATOM   4205  H   TRP A 252      -9.171  -8.388 -17.074  1.00 34.86           H  
ATOM   4206  CA  TRP A 252      -7.598  -7.680 -15.812  1.00 34.86           C  
ATOM   4207  HA  TRP A 252      -6.663  -7.153 -16.000  1.00 34.86           H  
ATOM   4208  C   TRP A 252      -7.297  -8.941 -14.986  1.00 34.86           C  
ATOM   4209  CB  TRP A 252      -8.528  -6.735 -15.031  1.00 34.86           C  
ATOM   4210  HB2 TRP A 252      -8.089  -6.580 -14.045  1.00 34.86           H  
ATOM   4211  HB3 TRP A 252      -9.486  -7.233 -14.878  1.00 34.86           H  
ATOM   4212  O   TRP A 252      -8.190  -9.456 -14.306  1.00 34.86           O  
ATOM   4213  CG  TRP A 252      -8.790  -5.375 -15.605  1.00 34.86           C  
ATOM   4214  CD1 TRP A 252     -10.000  -4.932 -16.017  1.00 34.86           C  
ATOM   4215  HD1 TRP A 252     -10.909  -5.515 -16.008  1.00 34.86           H  
ATOM   4216  CD2 TRP A 252      -7.869  -4.249 -15.799  1.00 34.86           C  
ATOM   4217  CE2 TRP A 252      -8.611  -3.153 -16.339  1.00 34.86           C  
ATOM   4218  CE3 TRP A 252      -6.488  -4.036 -15.590  1.00 34.86           C  
ATOM   4219  HE3 TRP A 252      -5.876  -4.839 -15.204  1.00 34.86           H  
ATOM   4220  NE1 TRP A 252      -9.902  -3.620 -16.432  1.00 34.86           N  
ATOM   4221  HE1 TRP A 252     -10.691  -3.072 -16.744  1.00 34.86           H  
ATOM   4222  CH2 TRP A 252      -6.641  -1.757 -16.471  1.00 34.86           C  
ATOM   4223  HH2 TRP A 252      -6.156  -0.838 -16.765  1.00 34.86           H  
ATOM   4224  CZ2 TRP A 252      -8.022  -1.922 -16.662  1.00 34.86           C  
ATOM   4225  HZ2 TRP A 252      -8.617  -1.127 -17.087  1.00 34.86           H  
ATOM   4226  CZ3 TRP A 252      -5.882  -2.810 -15.932  1.00 34.86           C  
ATOM   4227  HZ3 TRP A 252      -4.814  -2.693 -15.827  1.00 34.86           H  
ATOM   4228  N   LYS A 253      -6.084  -9.499 -15.086  1.00 34.60           N  
ATOM   4229  H   LYS A 253      -5.391  -9.068 -15.680  1.00 34.60           H  
ATOM   4230  CA  LYS A 253      -5.655 -10.611 -14.221  1.00 34.60           C  
ATOM   4231  HA  LYS A 253      -6.530 -11.177 -13.900  1.00 34.60           H  
ATOM   4232  C   LYS A 253      -4.988 -10.078 -12.951  1.00 34.60           C  
ATOM   4233  CB  LYS A 253      -4.727 -11.568 -14.975  1.00 34.60           C  
ATOM   4234  HB2 LYS A 253      -4.193 -12.180 -14.249  1.00 34.60           H  
ATOM   4235  HB3 LYS A 253      -3.984 -10.976 -15.510  1.00 34.60           H  
ATOM   4236  O   LYS A 253      -4.406  -8.997 -12.924  1.00 34.60           O  
ATOM   4237  CG  LYS A 253      -5.443 -12.512 -15.958  1.00 34.60           C  
ATOM   4238  HG2 LYS A 253      -6.088 -13.195 -15.405  1.00 34.60           H  
ATOM   4239  HG3 LYS A 253      -6.035 -11.940 -16.672  1.00 34.60           H  
ATOM   4240  CD  LYS A 253      -4.355 -13.296 -16.700  1.00 34.60           C  
ATOM   4241  HD2 LYS A 253      -3.852 -12.592 -17.364  1.00 34.60           H  
ATOM   4242  HD3 LYS A 253      -3.624 -13.655 -15.974  1.00 34.60           H  
ATOM   4243  CE  LYS A 253      -4.821 -14.479 -17.546  1.00 34.60           C  
ATOM   4244  HE2 LYS A 253      -5.391 -15.167 -16.922  1.00 34.60           H  
ATOM   4245  HE3 LYS A 253      -5.460 -14.105 -18.345  1.00 34.60           H  
ATOM   4246  NZ  LYS A 253      -3.618 -15.154 -18.105  1.00 34.60           N  
ATOM   4247  HZ1 LYS A 253      -3.845 -15.898 -18.750  1.00 34.60           H  
ATOM   4248  HZ2 LYS A 253      -3.028 -14.476 -18.566  1.00 34.60           H  
ATOM   4249  HZ3 LYS A 253      -3.048 -15.536 -17.364  1.00 34.60           H  
ATOM   4250  N   VAL A 254      -5.082 -10.854 -11.873  1.00 34.52           N  
ATOM   4251  H   VAL A 254      -5.512 -11.762 -11.975  1.00 34.52           H  
ATOM   4252  CA  VAL A 254      -4.391 -10.552 -10.613  1.00 34.52           C  
ATOM   4253  HA  VAL A 254      -4.447  -9.480 -10.424  1.00 34.52           H  
ATOM   4254  C   VAL A 254      -2.919 -10.939 -10.762  1.00 34.52           C  
ATOM   4255  CB  VAL A 254      -5.052 -11.281  -9.424  1.00 34.52           C  
ATOM   4256  HB  VAL A 254      -5.030 -12.357  -9.602  1.00 34.52           H  
ATOM   4257  O   VAL A 254      -2.626 -12.111 -10.983  1.00 34.52           O  
ATOM   4258  CG1 VAL A 254      -4.332 -10.989  -8.100  1.00 34.52           C  
ATOM   4259 HG11 VAL A 254      -4.311  -9.916  -7.911  1.00 34.52           H  
ATOM   4260 HG12 VAL A 254      -3.311 -11.370  -8.138  1.00 34.52           H  
ATOM   4261 HG13 VAL A 254      -4.848 -11.490  -7.280  1.00 34.52           H  
ATOM   4262  CG2 VAL A 254      -6.517 -10.850  -9.257  1.00 34.52           C  
ATOM   4263 HG21 VAL A 254      -6.957 -11.365  -8.403  1.00 34.52           H  
ATOM   4264 HG22 VAL A 254      -6.571  -9.773  -9.095  1.00 34.52           H  
ATOM   4265 HG23 VAL A 254      -7.092 -11.108 -10.146  1.00 34.52           H  
ATOM   4266  N   GLY A 255      -2.012  -9.969 -10.611  1.00 32.49           N  
ATOM   4267  H   GLY A 255      -2.337  -9.021 -10.492  1.00 32.49           H  
ATOM   4268  CA  GLY A 255      -0.564 -10.204 -10.641  1.00 32.49           C  
ATOM   4269  HA2 GLY A 255      -0.072  -9.459 -10.015  1.00 32.49           H  
ATOM   4270  HA3 GLY A 255      -0.343 -11.183 -10.217  1.00 32.49           H  
ATOM   4271  C   GLY A 255       0.079 -10.129 -12.031  1.00 32.49           C  
ATOM   4272  O   GLY A 255       0.846 -11.016 -12.379  1.00 32.49           O  
ATOM   4273  N   GLU A 256      -0.207  -9.083 -12.807  1.00 36.30           N  
ATOM   4274  H   GLU A 256      -0.866  -8.405 -12.452  1.00 36.30           H  
ATOM   4275  CA  GLU A 256       0.591  -8.648 -13.975  1.00 36.30           C  
ATOM   4276  HA  GLU A 256       1.417  -9.340 -14.133  1.00 36.30           H  
ATOM   4277  C   GLU A 256       1.242  -7.267 -13.660  1.00 36.30           C  
ATOM   4278  CB  GLU A 256      -0.295  -8.695 -15.250  1.00 36.30           C  
ATOM   4279  HB2 GLU A 256       0.188  -8.136 -16.051  1.00 36.30           H  
ATOM   4280  HB3 GLU A 256      -1.259  -8.235 -15.030  1.00 36.30           H  
ATOM   4281  O   GLU A 256       0.942  -6.672 -12.618  1.00 36.30           O  
ATOM   4282  CG  GLU A 256      -0.538 -10.144 -15.734  1.00 36.30           C  
ATOM   4283  HG2 GLU A 256      -0.776 -10.765 -14.870  1.00 36.30           H  
ATOM   4284  HG3 GLU A 256       0.393 -10.522 -16.156  1.00 36.30           H  
ATOM   4285  CD  GLU A 256      -1.681 -10.333 -16.756  1.00 36.30           C  
ATOM   4286  OE1 GLU A 256      -1.753 -11.445 -17.341  1.00 36.30           O  
ATOM   4287  OE2 GLU A 256      -2.566  -9.456 -16.870  1.00 36.30           O  
ATOM   4288  N   THR A 257       2.148  -6.737 -14.492  1.00 34.72           N  
ATOM   4289  H   THR A 257       2.341  -7.191 -15.373  1.00 34.72           H  
ATOM   4290  CA  THR A 257       2.904  -5.478 -14.236  1.00 34.72           C  
ATOM   4291  HA  THR A 257       3.126  -5.425 -13.170  1.00 34.72           H  
ATOM   4292  C   THR A 257       2.118  -4.199 -14.604  1.00 34.72           C  
ATOM   4293  CB  THR A 257       4.252  -5.503 -14.981  1.00 34.72           C  
ATOM   4294  HB  THR A 257       4.708  -4.513 -14.969  1.00 34.72           H  
ATOM   4295  O   THR A 257       1.079  -4.300 -15.252  1.00 34.72           O  
ATOM   4296  CG2 THR A 257       5.229  -6.490 -14.349  1.00 34.72           C  
ATOM   4297 HG21 THR A 257       6.198  -6.407 -14.842  1.00 34.72           H  
ATOM   4298 HG22 THR A 257       4.858  -7.508 -14.462  1.00 34.72           H  
ATOM   4299 HG23 THR A 257       5.358  -6.264 -13.291  1.00 34.72           H  
ATOM   4300  OG1 THR A 257       4.059  -5.902 -16.316  1.00 34.72           O  
ATOM   4301  HG1 THR A 257       4.754  -5.499 -16.843  1.00 34.72           H  
ATOM   4302  N   PRO A 258       2.530  -2.971 -14.208  1.00 34.57           N  
ATOM   4303  CA  PRO A 258       1.863  -1.732 -14.621  1.00 34.57           C  
ATOM   4304  HA  PRO A 258       0.782  -1.840 -14.541  1.00 34.57           H  
ATOM   4305  C   PRO A 258       2.235  -1.379 -16.070  1.00 34.57           C  
ATOM   4306  CB  PRO A 258       2.354  -0.637 -13.650  1.00 34.57           C  
ATOM   4307  HB2 PRO A 258       1.526  -0.198 -13.095  1.00 34.57           H  
ATOM   4308  HB3 PRO A 258       2.888   0.149 -14.184  1.00 34.57           H  
ATOM   4309  O   PRO A 258       3.132  -1.976 -16.654  1.00 34.57           O  
ATOM   4310  CG  PRO A 258       3.323  -1.344 -12.702  1.00 34.57           C  
ATOM   4311  HG2 PRO A 258       4.187  -0.721 -12.466  1.00 34.57           H  
ATOM   4312  HG3 PRO A 258       2.791  -1.621 -11.792  1.00 34.57           H  
ATOM   4313  CD  PRO A 258       3.728  -2.592 -13.484  1.00 34.57           C  
ATOM   4314  HD2 PRO A 258       4.100  -3.383 -12.833  1.00 34.57           H  
ATOM   4315  HD3 PRO A 258       4.509  -2.330 -14.198  1.00 34.57           H  
ATOM   4316  N   LEU A 259       1.636  -0.317 -16.615  1.00 34.13           N  
ATOM   4317  H   LEU A 259       0.906   0.146 -16.092  1.00 34.13           H  
ATOM   4318  CA  LEU A 259       2.069   0.296 -17.884  1.00 34.13           C  
ATOM   4319  HA  LEU A 259       2.078  -0.472 -18.657  1.00 34.13           H  
ATOM   4320  C   LEU A 259       3.510   0.865 -17.874  1.00 34.13           C  
ATOM   4321  CB  LEU A 259       1.053   1.405 -18.259  1.00 34.13           C  
ATOM   4322  HB2 LEU A 259       0.564   1.771 -17.356  1.00 34.13           H  
ATOM   4323  HB3 LEU A 259       1.585   2.260 -18.675  1.00 34.13           H  
ATOM   4324  O   LEU A 259       3.971   1.339 -18.907  1.00 34.13           O  
ATOM   4325  CG  LEU A 259      -0.001   0.947 -19.287  1.00 34.13           C  
ATOM   4326  HG  LEU A 259       0.106  -0.124 -19.457  1.00 34.13           H  
ATOM   4327  CD1 LEU A 259      -1.422   1.218 -18.786  1.00 34.13           C  
ATOM   4328 HD11 LEU A 259      -1.587   0.690 -17.847  1.00 34.13           H  
ATOM   4329 HD12 LEU A 259      -2.143   0.863 -19.522  1.00 34.13           H  
ATOM   4330 HD13 LEU A 259      -1.563   2.288 -18.634  1.00 34.13           H  
ATOM   4331  CD2 LEU A 259       0.182   1.641 -20.636  1.00 34.13           C  
ATOM   4332 HD21 LEU A 259       1.187   1.445 -21.010  1.00 34.13           H  
ATOM   4333 HD22 LEU A 259       0.049   2.717 -20.531  1.00 34.13           H  
ATOM   4334 HD23 LEU A 259      -0.539   1.253 -21.355  1.00 34.13           H  
ATOM   4335  N   THR A 260       4.195   0.893 -16.724  1.00 33.36           N  
ATOM   4336  H   THR A 260       3.774   0.448 -15.920  1.00 33.36           H  
ATOM   4337  CA  THR A 260       5.358   1.763 -16.473  1.00 33.36           C  
ATOM   4338  HA  THR A 260       5.901   1.922 -17.405  1.00 33.36           H  
ATOM   4339  C   THR A 260       6.356   1.169 -15.461  1.00 33.36           C  
ATOM   4340  CB  THR A 260       4.880   3.137 -15.957  1.00 33.36           C  
ATOM   4341  HB  THR A 260       5.755   3.731 -15.691  1.00 33.36           H  
ATOM   4342  O   THR A 260       6.419   1.625 -14.319  1.00 33.36           O  
ATOM   4343  CG2 THR A 260       4.075   3.938 -16.977  1.00 33.36           C  
ATOM   4344 HG21 THR A 260       3.090   3.495 -17.119  1.00 33.36           H  
ATOM   4345 HG22 THR A 260       3.964   4.960 -16.614  1.00 33.36           H  
ATOM   4346 HG23 THR A 260       4.606   3.961 -17.929  1.00 33.36           H  
ATOM   4347  OG1 THR A 260       4.079   2.956 -14.807  1.00 33.36           O  
ATOM   4348  HG1 THR A 260       4.691   2.633 -14.141  1.00 33.36           H  
ATOM   4349  N   GLY A 261       7.144   0.168 -15.860  1.00 29.51           N  
ATOM   4350  H   GLY A 261       7.026  -0.205 -16.791  1.00 29.51           H  
ATOM   4351  CA  GLY A 261       8.296  -0.311 -15.072  1.00 29.51           C  
ATOM   4352  HA2 GLY A 261       9.140   0.367 -15.199  1.00 29.51           H  
ATOM   4353  HA3 GLY A 261       8.045  -0.334 -14.012  1.00 29.51           H  
ATOM   4354  C   GLY A 261       8.722  -1.716 -15.482  1.00 29.51           C  
ATOM   4355  O   GLY A 261       8.165  -2.696 -14.987  1.00 29.51           O  
ATOM   4356  N   GLY A 262       9.643  -1.824 -16.438  1.00 29.29           N  
ATOM   4357  H   GLY A 262      10.210  -1.015 -16.646  1.00 29.29           H  
ATOM   4358  CA  GLY A 262       9.991  -3.105 -17.050  1.00 29.29           C  
ATOM   4359  HA2 GLY A 262      10.334  -3.788 -16.273  1.00 29.29           H  
ATOM   4360  HA3 GLY A 262       9.100  -3.537 -17.507  1.00 29.29           H  
ATOM   4361  C   GLY A 262      11.062  -2.987 -18.130  1.00 29.29           C  
ATOM   4362  O   GLY A 262      10.754  -2.712 -19.290  1.00 29.29           O  
ATOM   4363  N   LEU A 263      12.310  -3.265 -17.759  1.00 31.01           N  
ATOM   4364  H   LEU A 263      12.472  -3.513 -16.794  1.00 31.01           H  
ATOM   4365  CA  LEU A 263      13.442  -3.352 -18.676  1.00 31.01           C  
ATOM   4366  HA  LEU A 263      13.398  -2.519 -19.377  1.00 31.01           H  
ATOM   4367  C   LEU A 263      13.361  -4.656 -19.476  1.00 31.01           C  
ATOM   4368  CB  LEU A 263      14.754  -3.261 -17.871  1.00 31.01           C  
ATOM   4369  HB2 LEU A 263      15.588  -3.548 -18.512  1.00 31.01           H  
ATOM   4370  HB3 LEU A 263      14.706  -3.977 -17.052  1.00 31.01           H  
ATOM   4371  O   LEU A 263      13.595  -5.745 -18.948  1.00 31.01           O  
ATOM   4372  CG  LEU A 263      15.041  -1.861 -17.294  1.00 31.01           C  
ATOM   4373  HG  LEU A 263      14.152  -1.498 -16.778  1.00 31.01           H  
ATOM   4374  CD1 LEU A 263      16.189  -1.949 -16.292  1.00 31.01           C  
ATOM   4375 HD11 LEU A 263      16.355  -0.966 -15.850  1.00 31.01           H  
ATOM   4376 HD12 LEU A 263      15.928  -2.631 -15.483  1.00 31.01           H  
ATOM   4377 HD13 LEU A 263      17.108  -2.284 -16.774  1.00 31.01           H  
ATOM   4378  CD2 LEU A 263      15.434  -0.867 -18.392  1.00 31.01           C  
ATOM   4379 HD21 LEU A 263      14.604  -0.712 -19.081  1.00 31.01           H  
ATOM   4380 HD22 LEU A 263      15.663   0.090 -17.922  1.00 31.01           H  
ATOM   4381 HD23 LEU A 263      16.314  -1.222 -18.928  1.00 31.01           H  
ATOM   4382  N   VAL A 264      13.035  -4.556 -20.766  1.00 32.31           N  
ATOM   4383  H   VAL A 264      12.805  -3.641 -21.127  1.00 32.31           H  
ATOM   4384  CA  VAL A 264      13.076  -5.696 -21.693  1.00 32.31           C  
ATOM   4385  HA  VAL A 264      12.687  -6.577 -21.182  1.00 32.31           H  
ATOM   4386  C   VAL A 264      14.530  -5.966 -22.072  1.00 32.31           C  
ATOM   4387  CB  VAL A 264      12.203  -5.467 -22.944  1.00 32.31           C  
ATOM   4388  HB  VAL A 264      12.587  -4.619 -23.510  1.00 32.31           H  
ATOM   4389  O   VAL A 264      15.117  -5.255 -22.886  1.00 32.31           O  
ATOM   4390  CG1 VAL A 264      12.201  -6.711 -23.846  1.00 32.31           C  
ATOM   4391 HG11 VAL A 264      11.548  -6.545 -24.703  1.00 32.31           H  
ATOM   4392 HG12 VAL A 264      11.850  -7.580 -23.290  1.00 32.31           H  
ATOM   4393 HG13 VAL A 264      13.206  -6.906 -24.221  1.00 32.31           H  
ATOM   4394  CG2 VAL A 264      10.746  -5.170 -22.570  1.00 32.31           C  
ATOM   4395 HG21 VAL A 264      10.333  -5.998 -21.992  1.00 32.31           H  
ATOM   4396 HG22 VAL A 264      10.685  -4.258 -21.976  1.00 32.31           H  
ATOM   4397 HG23 VAL A 264      10.151  -5.031 -23.473  1.00 32.31           H  
ATOM   4398  N   THR A 265      15.122  -7.007 -21.490  1.00 33.62           N  
ATOM   4399  H   THR A 265      14.606  -7.522 -20.790  1.00 33.62           H  
ATOM   4400  CA  THR A 265      16.454  -7.477 -21.901  1.00 33.62           C  
ATOM   4401  HA  THR A 265      17.130  -6.622 -21.903  1.00 33.62           H  
ATOM   4402  C   THR A 265      16.417  -8.053 -23.320  1.00 33.62           C  
ATOM   4403  CB  THR A 265      17.024  -8.533 -20.944  1.00 33.62           C  
ATOM   4404  HB  THR A 265      18.026  -8.796 -21.282  1.00 33.62           H  
ATOM   4405  O   THR A 265      15.380  -8.536 -23.779  1.00 33.62           O  
ATOM   4406  CG2 THR A 265      17.124  -8.049 -19.502  1.00 33.62           C  
ATOM   4407 HG21 THR A 265      17.745  -7.154 -19.456  1.00 33.62           H  
ATOM   4408 HG22 THR A 265      17.586  -8.826 -18.893  1.00 33.62           H  
ATOM   4409 HG23 THR A 265      16.138  -7.814 -19.101  1.00 33.62           H  
ATOM   4410  OG1 THR A 265      16.233  -9.699 -20.963  1.00 33.62           O  
ATOM   4411  HG1 THR A 265      15.402  -9.457 -20.546  1.00 33.62           H  
ATOM   4412  N   GLN A 266      17.572  -8.118 -23.992  1.00 34.11           N  
ATOM   4413  H   GLN A 266      18.392  -7.689 -23.588  1.00 34.11           H  
ATOM   4414  CA  GLN A 266      17.710  -8.742 -25.322  1.00 34.11           C  
ATOM   4415  HA  GLN A 266      17.095  -8.191 -26.034  1.00 34.11           H  
ATOM   4416  C   GLN A 266      17.240 -10.213 -25.376  1.00 34.11           C  
ATOM   4417  CB  GLN A 266      19.178  -8.655 -25.771  1.00 34.11           C  
ATOM   4418  HB2 GLN A 266      19.809  -9.110 -25.008  1.00 34.11           H  
ATOM   4419  HB3 GLN A 266      19.296  -9.226 -26.692  1.00 34.11           H  
ATOM   4420  O   GLN A 266      16.964 -10.732 -26.450  1.00 34.11           O  
ATOM   4421  CG  GLN A 266      19.656  -7.216 -26.042  1.00 34.11           C  
ATOM   4422  HG2 GLN A 266      19.042  -6.780 -26.830  1.00 34.11           H  
ATOM   4423  HG3 GLN A 266      19.544  -6.610 -25.143  1.00 34.11           H  
ATOM   4424  CD  GLN A 266      21.121  -7.159 -26.474  1.00 34.11           C  
ATOM   4425  NE2 GLN A 266      21.612  -6.018 -26.904  1.00 34.11           N  
ATOM   4426 HE21 GLN A 266      22.586  -6.039 -27.169  1.00 34.11           H  
ATOM   4427 HE22 GLN A 266      21.044  -5.185 -26.965  1.00 34.11           H  
ATOM   4428  OE1 GLN A 266      21.860  -8.124 -26.419  1.00 34.11           O  
ATOM   4429  N   THR A 267      17.096 -10.878 -24.223  1.00 37.50           N  
ATOM   4430  H   THR A 267      17.303 -10.374 -23.373  1.00 37.50           H  
ATOM   4431  CA  THR A 267      16.563 -12.250 -24.102  1.00 37.50           C  
ATOM   4432  HA  THR A 267      16.878 -12.809 -24.984  1.00 37.50           H  
ATOM   4433  C   THR A 267      15.028 -12.331 -24.080  1.00 37.50           C  
ATOM   4434  CB  THR A 267      17.148 -12.976 -22.877  1.00 37.50           C  
ATOM   4435  HB  THR A 267      16.846 -14.022 -22.927  1.00 37.50           H  
ATOM   4436  O   THR A 267      14.474 -13.399 -23.827  1.00 37.50           O  
ATOM   4437  CG2 THR A 267      18.676 -12.942 -22.838  1.00 37.50           C  
ATOM   4438 HG21 THR A 267      19.074 -13.343 -23.770  1.00 37.50           H  
ATOM   4439 HG22 THR A 267      19.030 -13.559 -22.012  1.00 37.50           H  
ATOM   4440 HG23 THR A 267      19.041 -11.924 -22.700  1.00 37.50           H  
ATOM   4441  OG1 THR A 267      16.669 -12.446 -21.654  1.00 37.50           O  
ATOM   4442  HG1 THR A 267      16.826 -11.500 -21.609  1.00 37.50           H  
ATOM   4443  N   GLY A 268      14.324 -11.208 -24.266  1.00 32.88           N  
ATOM   4444  H   GLY A 268      14.829 -10.350 -24.438  1.00 32.88           H  
ATOM   4445  CA  GLY A 268      12.863 -11.114 -24.151  1.00 32.88           C  
ATOM   4446  HA2 GLY A 268      12.405 -11.942 -24.691  1.00 32.88           H  
ATOM   4447  HA3 GLY A 268      12.536 -10.180 -24.610  1.00 32.88           H  
ATOM   4448  C   GLY A 268      12.339 -11.138 -22.709  1.00 32.88           C  
ATOM   4449  O   GLY A 268      11.134 -11.050 -22.491  1.00 32.88           O  
ATOM   4450  N   ARG A 269      13.224 -11.239 -21.709  1.00 34.52           N  
ATOM   4451  H   ARG A 269      14.200 -11.307 -21.959  1.00 34.52           H  
ATOM   4452  CA  ARG A 269      12.863 -11.223 -20.285  1.00 34.52           C  
ATOM   4453  HA  ARG A 269      11.896 -11.711 -20.166  1.00 34.52           H  
ATOM   4454  C   ARG A 269      12.725  -9.787 -19.788  1.00 34.52           C  
ATOM   4455  CB  ARG A 269      13.905 -11.988 -19.453  1.00 34.52           C  
ATOM   4456  HB2 ARG A 269      13.634 -11.912 -18.400  1.00 34.52           H  
ATOM   4457  HB3 ARG A 269      14.882 -11.524 -19.583  1.00 34.52           H  
ATOM   4458  O   ARG A 269      13.691  -9.025 -19.869  1.00 34.52           O  
ATOM   4459  CG  ARG A 269      13.997 -13.471 -19.833  1.00 34.52           C  
ATOM   4460  HG2 ARG A 269      14.205 -13.576 -20.898  1.00 34.52           H  
ATOM   4461  HG3 ARG A 269      13.049 -13.960 -19.608  1.00 34.52           H  
ATOM   4462  CD  ARG A 269      15.125 -14.140 -19.042  1.00 34.52           C  
ATOM   4463  HD2 ARG A 269      14.935 -14.003 -17.978  1.00 34.52           H  
ATOM   4464  HD3 ARG A 269      16.067 -13.657 -19.301  1.00 34.52           H  
ATOM   4465  NE  ARG A 269      15.210 -15.579 -19.349  1.00 34.52           N  
ATOM   4466  HE  ARG A 269      14.619 -15.911 -20.098  1.00 34.52           H  
ATOM   4467  NH1 ARG A 269      16.851 -16.118 -17.837  1.00 34.52           N  
ATOM   4468 HH11 ARG A 269      16.933 -15.140 -17.599  1.00 34.52           H  
ATOM   4469 HH12 ARG A 269      17.452 -16.805 -17.404  1.00 34.52           H  
ATOM   4470  NH2 ARG A 269      15.951 -17.718 -19.103  1.00 34.52           N  
ATOM   4471 HH21 ARG A 269      16.557 -18.391 -18.656  1.00 34.52           H  
ATOM   4472 HH22 ARG A 269      15.313 -18.022 -19.824  1.00 34.52           H  
ATOM   4473  CZ  ARG A 269      16.001 -16.461 -18.764  1.00 34.52           C  
ATOM   4474  N   CYS A 270      11.562  -9.459 -19.233  1.00 33.89           N  
ATOM   4475  H   CYS A 270      10.801 -10.122 -19.285  1.00 33.89           H  
ATOM   4476  CA  CYS A 270      11.320  -8.215 -18.507  1.00 33.89           C  
ATOM   4477  HA  CYS A 270      11.805  -7.393 -19.034  1.00 33.89           H  
ATOM   4478  C   CYS A 270      11.898  -8.308 -17.088  1.00 33.89           C  
ATOM   4479  CB  CYS A 270       9.812  -7.929 -18.459  1.00 33.89           C  
ATOM   4480  HB2 CYS A 270       9.311  -8.708 -17.885  1.00 33.89           H  
ATOM   4481  HB3 CYS A 270       9.646  -6.971 -17.965  1.00 33.89           H  
ATOM   4482  O   CYS A 270      11.517  -9.200 -16.327  1.00 33.89           O  
ATOM   4483  SG  CYS A 270       9.121  -7.868 -20.138  1.00 33.89           S  
ATOM   4484  HG  CYS A 270       7.850  -7.626 -19.804  1.00 33.89           H  
ATOM   4485  N   ILE A 271      12.778  -7.379 -16.723  1.00 32.60           N  
ATOM   4486  H   ILE A 271      13.058  -6.691 -17.408  1.00 32.60           H  
ATOM   4487  CA  ILE A 271      13.260  -7.173 -15.350  1.00 32.60           C  
ATOM   4488  HA  ILE A 271      12.992  -8.035 -14.740  1.00 32.60           H  
ATOM   4489  C   ILE A 271      12.533  -5.950 -14.777  1.00 32.60           C  
ATOM   4490  CB  ILE A 271      14.805  -7.044 -15.328  1.00 32.60           C  
ATOM   4491  HB  ILE A 271      15.092  -6.193 -15.945  1.00 32.60           H  
ATOM   4492  O   ILE A 271      12.335  -4.965 -15.485  1.00 32.60           O  
ATOM   4493  CG1 ILE A 271      15.457  -8.321 -15.915  1.00 32.60           C  
ATOM   4494 HG12 ILE A 271      15.143  -9.186 -15.331  1.00 32.60           H  
ATOM   4495 HG13 ILE A 271      15.108  -8.465 -16.937  1.00 32.60           H  
ATOM   4496  CG2 ILE A 271      15.314  -6.795 -13.896  1.00 32.60           C  
ATOM   4497 HG21 ILE A 271      16.394  -6.651 -13.892  1.00 32.60           H  
ATOM   4498 HG22 ILE A 271      15.057  -7.627 -13.241  1.00 32.60           H  
ATOM   4499 HG23 ILE A 271      14.893  -5.870 -13.501  1.00 32.60           H  
ATOM   4500  CD1 ILE A 271      16.991  -8.297 -15.965  1.00 32.60           C  
ATOM   4501 HD11 ILE A 271      17.333  -7.394 -16.471  1.00 32.60           H  
ATOM   4502 HD12 ILE A 271      17.410  -8.334 -14.959  1.00 32.60           H  
ATOM   4503 HD13 ILE A 271      17.346  -9.171 -16.511  1.00 32.60           H  
ATOM   4504  N   ALA A 272      12.100  -6.010 -13.517  1.00 35.34           N  
ATOM   4505  H   ALA A 272      12.337  -6.816 -12.957  1.00 35.34           H  
ATOM   4506  CA  ALA A 272      11.541  -4.845 -12.828  1.00 35.34           C  
ATOM   4507  HA  ALA A 272      10.802  -4.368 -13.471  1.00 35.34           H  
ATOM   4508  C   ALA A 272      12.659  -3.826 -12.538  1.00 35.34           C  
ATOM   4509  CB  ALA A 272      10.838  -5.319 -11.549  1.00 35.34           C  
ATOM   4510  HB1 ALA A 272      10.376  -4.463 -11.056  1.00 35.34           H  
ATOM   4511  HB2 ALA A 272      11.562  -5.764 -10.867  1.00 35.34           H  
ATOM   4512  HB3 ALA A 272      10.062  -6.044 -11.795  1.00 35.34           H  
ATOM   4513  O   ALA A 272      13.711  -4.229 -12.039  1.00 35.34           O  
ATOM   4514  N   ASP A 273      12.436  -2.541 -12.841  1.00 32.26           N  
ATOM   4515  H   ASP A 273      11.542  -2.276 -13.230  1.00 32.26           H  
ATOM   4516  CA  ASP A 273      13.443  -1.468 -12.702  1.00 32.26           C  
ATOM   4517  HA  ASP A 273      14.257  -1.637 -13.407  1.00 32.26           H  
ATOM   4518  C   ASP A 273      14.074  -1.420 -11.300  1.00 32.26           C  
ATOM   4519  CB  ASP A 273      12.804  -0.097 -13.015  1.00 32.26           C  
ATOM   4520  HB2 ASP A 273      11.784  -0.068 -12.631  1.00 32.26           H  
ATOM   4521  HB3 ASP A 273      13.366   0.682 -12.499  1.00 32.26           H  
ATOM   4522  O   ASP A 273      15.245  -1.084 -11.151  1.00 32.26           O  
ATOM   4523  CG  ASP A 273      12.822   0.242 -14.508  1.00 32.26           C  
ATOM   4524  OD1 ASP A 273      13.924   0.491 -15.038  1.00 32.26           O  
ATOM   4525  OD2 ASP A 273      11.727   0.211 -15.127  1.00 32.26           O  
ATOM   4526  N   GLU A 274      13.341  -1.820 -10.257  1.00 33.28           N  
ATOM   4527  H   GLU A 274      12.387  -2.113 -10.416  1.00 33.28           H  
ATOM   4528  CA  GLU A 274      13.811  -1.750  -8.869  1.00 33.28           C  
ATOM   4529  HA  GLU A 274      14.385  -0.828  -8.777  1.00 33.28           H  
ATOM   4530  C   GLU A 274      14.801  -2.869  -8.473  1.00 33.28           C  
ATOM   4531  CB  GLU A 274      12.612  -1.621  -7.911  1.00 33.28           C  
ATOM   4532  HB2 GLU A 274      12.995  -1.305  -6.940  1.00 33.28           H  
ATOM   4533  HB3 GLU A 274      12.134  -2.590  -7.769  1.00 33.28           H  
ATOM   4534  O   GLU A 274      15.076  -3.063  -7.286  1.00 33.28           O  
ATOM   4535  CG  GLU A 274      11.579  -0.569  -8.379  1.00 33.28           C  
ATOM   4536  HG2 GLU A 274      12.062   0.170  -9.017  1.00 33.28           H  
ATOM   4537  HG3 GLU A 274      11.251  -0.018  -7.498  1.00 33.28           H  
ATOM   4538  CD  GLU A 274      10.351  -1.160  -9.107  1.00 33.28           C  
ATOM   4539  OE1 GLU A 274       9.285  -0.494  -9.092  1.00 33.28           O  
ATOM   4540  OE2 GLU A 274      10.432  -2.295  -9.630  1.00 33.28           O  
ATOM   4541  N   GLN A 275      15.348  -3.609  -9.449  1.00 31.67           N  
ATOM   4542  H   GLN A 275      15.051  -3.413 -10.394  1.00 31.67           H  
ATOM   4543  CA  GLN A 275      16.513  -4.488  -9.257  1.00 31.67           C  
ATOM   4544  HA  GLN A 275      16.532  -4.799  -8.213  1.00 31.67           H  
ATOM   4545  C   GLN A 275      17.859  -3.774  -9.474  1.00 31.67           C  
ATOM   4546  CB  GLN A 275      16.394  -5.770 -10.105  1.00 31.67           C  
ATOM   4547  HB2 GLN A 275      17.298  -6.364  -9.967  1.00 31.67           H  
ATOM   4548  HB3 GLN A 275      16.301  -5.514 -11.161  1.00 31.67           H  
ATOM   4549  O   GLN A 275      18.882  -4.315  -9.053  1.00 31.67           O  
ATOM   4550  CG  GLN A 275      15.182  -6.602  -9.656  1.00 31.67           C  
ATOM   4551  HG2 GLN A 275      15.184  -6.673  -8.568  1.00 31.67           H  
ATOM   4552  HG3 GLN A 275      14.274  -6.075  -9.950  1.00 31.67           H  
ATOM   4553  CD  GLN A 275      15.110  -8.027 -10.205  1.00 31.67           C  
ATOM   4554  NE2 GLN A 275      13.959  -8.653 -10.080  1.00 31.67           N  
ATOM   4555 HE21 GLN A 275      13.172  -8.160  -9.684  1.00 31.67           H  
ATOM   4556 HE22 GLN A 275      13.901  -9.582 -10.471  1.00 31.67           H  
ATOM   4557  OE1 GLN A 275      16.042  -8.645 -10.702  1.00 31.67           O  
ATOM   4558  N   GLU A 276      17.874  -2.565 -10.045  1.00 32.57           N  
ATOM   4559  H   GLU A 276      17.003  -2.149 -10.344  1.00 32.57           H  
ATOM   4560  CA  GLU A 276      19.052  -1.688 -10.066  1.00 32.57           C  
ATOM   4561  HA  GLU A 276      19.886  -2.214  -9.602  1.00 32.57           H  
ATOM   4562  C   GLU A 276      18.826  -0.434  -9.202  1.00 32.57           C  
ATOM   4563  CB  GLU A 276      19.501  -1.361 -11.504  1.00 32.57           C  
ATOM   4564  HB2 GLU A 276      18.670  -0.934 -12.065  1.00 32.57           H  
ATOM   4565  HB3 GLU A 276      20.306  -0.629 -11.453  1.00 32.57           H  
ATOM   4566  O   GLU A 276      17.698  -0.000  -8.957  1.00 32.57           O  
ATOM   4567  CG  GLU A 276      20.031  -2.621 -12.218  1.00 32.57           C  
ATOM   4568  HG2 GLU A 276      20.700  -3.143 -11.534  1.00 32.57           H  
ATOM   4569  HG3 GLU A 276      19.195  -3.287 -12.432  1.00 32.57           H  
ATOM   4570  CD  GLU A 276      20.796  -2.335 -13.523  1.00 32.57           C  
ATOM   4571  OE1 GLU A 276      21.690  -3.154 -13.845  1.00 32.57           O  
ATOM   4572  OE2 GLU A 276      20.487  -1.329 -14.198  1.00 32.57           O  
ATOM   4573  N   ALA A 277      19.920   0.128  -8.680  1.00 29.99           N  
ATOM   4574  H   ALA A 277      20.822  -0.217  -8.976  1.00 29.99           H  
ATOM   4575  CA  ALA A 277      19.905   1.305  -7.819  1.00 29.99           C  
ATOM   4576  HA  ALA A 277      18.873   1.635  -7.702  1.00 29.99           H  
ATOM   4577  C   ALA A 277      20.744   2.434  -8.453  1.00 29.99           C  
ATOM   4578  CB  ALA A 277      20.405   0.918  -6.421  1.00 29.99           C  
ATOM   4579  HB1 ALA A 277      19.771   0.131  -6.012  1.00 29.99           H  
ATOM   4580  HB2 ALA A 277      20.368   1.787  -5.764  1.00 29.99           H  
ATOM   4581  HB3 ALA A 277      21.432   0.557  -6.482  1.00 29.99           H  
ATOM   4582  O   ALA A 277      21.903   2.189  -8.791  1.00 29.99           O  
ATOM   4583  N   PRO A 278      20.221   3.672  -8.567  1.00 33.95           N  
ATOM   4584  CA  PRO A 278      18.887   4.111  -8.147  1.00 33.95           C  
ATOM   4585  HA  PRO A 278      18.703   3.818  -7.113  1.00 33.95           H  
ATOM   4586  C   PRO A 278      17.767   3.547  -9.036  1.00 33.95           C  
ATOM   4587  CB  PRO A 278      18.933   5.640  -8.232  1.00 33.95           C  
ATOM   4588  HB2 PRO A 278      17.954   6.074  -8.434  1.00 33.95           H  
ATOM   4589  HB3 PRO A 278      19.344   6.045  -7.307  1.00 33.95           H  
ATOM   4590  O   PRO A 278      17.963   3.327 -10.224  1.00 33.95           O  
ATOM   4591  CG  PRO A 278      19.912   5.893  -9.379  1.00 33.95           C  
ATOM   4592  HG2 PRO A 278      19.397   5.783 -10.334  1.00 33.95           H  
ATOM   4593  HG3 PRO A 278      20.378   6.875  -9.307  1.00 33.95           H  
ATOM   4594  CD  PRO A 278      20.930   4.767  -9.213  1.00 33.95           C  
ATOM   4595  HD2 PRO A 278      21.748   5.096  -8.572  1.00 33.95           H  
ATOM   4596  HD3 PRO A 278      21.318   4.462 -10.185  1.00 33.95           H  
ATOM   4597  N   SER A 279      16.572   3.382  -8.465  1.00 30.98           N  
ATOM   4598  H   SER A 279      16.455   3.573  -7.481  1.00 30.98           H  
ATOM   4599  CA  SER A 279      15.363   3.032  -9.218  1.00 30.98           C  
ATOM   4600  HA  SER A 279      15.578   2.177  -9.858  1.00 30.98           H  
ATOM   4601  C   SER A 279      14.927   4.217 -10.092  1.00 30.98           C  
ATOM   4602  CB  SER A 279      14.252   2.627  -8.240  1.00 30.98           C  
ATOM   4603  HB2 SER A 279      14.551   1.723  -7.709  1.00 30.98           H  
ATOM   4604  HB3 SER A 279      13.335   2.424  -8.794  1.00 30.98           H  
ATOM   4605  O   SER A 279      14.439   5.229  -9.575  1.00 30.98           O  
ATOM   4606  OG  SER A 279      14.029   3.672  -7.306  1.00 30.98           O  
ATOM   4607  HG  SER A 279      13.899   4.465  -7.831  1.00 30.98           H  
ATOM   4608  N   ILE A 280      15.124   4.105 -11.403  1.00 30.93           N  
ATOM   4609  H   ILE A 280      15.509   3.234 -11.742  1.00 30.93           H  
ATOM   4610  CA  ILE A 280      14.873   5.152 -12.407  1.00 30.93           C  
ATOM   4611  HA  ILE A 280      14.836   6.119 -11.906  1.00 30.93           H  
ATOM   4612  C   ILE A 280      13.500   4.894 -13.070  1.00 30.93           C  
ATOM   4613  CB  ILE A 280      16.074   5.168 -13.396  1.00 30.93           C  
ATOM   4614  HB  ILE A 280      16.224   4.145 -13.742  1.00 30.93           H  
ATOM   4615  O   ILE A 280      13.104   3.738 -13.209  1.00 30.93           O  
ATOM   4616  CG1 ILE A 280      17.363   5.651 -12.684  1.00 30.93           C  
ATOM   4617 HG12 ILE A 280      17.391   5.271 -11.663  1.00 30.93           H  
ATOM   4618 HG13 ILE A 280      17.360   6.738 -12.613  1.00 30.93           H  
ATOM   4619  CG2 ILE A 280      15.878   6.053 -14.638  1.00 30.93           C  
ATOM   4620 HG21 ILE A 280      14.996   5.730 -15.190  1.00 30.93           H  
ATOM   4621 HG22 ILE A 280      15.786   7.103 -14.362  1.00 30.93           H  
ATOM   4622 HG23 ILE A 280      16.727   5.942 -15.314  1.00 30.93           H  
ATOM   4623  CD1 ILE A 280      18.656   5.195 -13.375  1.00 30.93           C  
ATOM   4624 HD11 ILE A 280      19.513   5.503 -12.776  1.00 30.93           H  
ATOM   4625 HD12 ILE A 280      18.746   5.645 -14.364  1.00 30.93           H  
ATOM   4626 HD13 ILE A 280      18.665   4.109 -13.466  1.00 30.93           H  
ATOM   4627  N   PRO A 281      12.720   5.923 -13.469  1.00 31.09           N  
ATOM   4628  CA  PRO A 281      11.523   5.706 -14.285  1.00 31.09           C  
ATOM   4629  HA  PRO A 281      10.854   5.029 -13.754  1.00 31.09           H  
ATOM   4630  C   PRO A 281      11.897   5.097 -15.654  1.00 31.09           C  
ATOM   4631  CB  PRO A 281      10.861   7.082 -14.423  1.00 31.09           C  
ATOM   4632  HB2 PRO A 281      10.366   7.208 -15.385  1.00 31.09           H  
ATOM   4633  HB3 PRO A 281      10.152   7.226 -13.608  1.00 31.09           H  
ATOM   4634  O   PRO A 281      12.857   5.558 -16.272  1.00 31.09           O  
ATOM   4635  CG  PRO A 281      12.031   8.054 -14.256  1.00 31.09           C  
ATOM   4636  HG2 PRO A 281      11.701   9.029 -13.899  1.00 31.09           H  
ATOM   4637  HG3 PRO A 281      12.566   8.152 -15.200  1.00 31.09           H  
ATOM   4638  CD  PRO A 281      12.919   7.345 -13.233  1.00 31.09           C  
ATOM   4639  HD2 PRO A 281      13.958   7.648 -13.364  1.00 31.09           H  
ATOM   4640  HD3 PRO A 281      12.587   7.588 -12.224  1.00 31.09           H  
ATOM   4641  N   PRO A 282      11.143   4.108 -16.166  1.00 30.90           N  
ATOM   4642  CA  PRO A 282      11.556   3.296 -17.311  1.00 30.90           C  
ATOM   4643  HA  PRO A 282      12.454   2.736 -17.049  1.00 30.90           H  
ATOM   4644  C   PRO A 282      11.821   4.129 -18.568  1.00 30.90           C  
ATOM   4645  CB  PRO A 282      10.410   2.308 -17.561  1.00 30.90           C  
ATOM   4646  HB2 PRO A 282      10.603   1.374 -17.033  1.00 30.90           H  
ATOM   4647  HB3 PRO A 282      10.253   2.110 -18.621  1.00 30.90           H  
ATOM   4648  O   PRO A 282      10.925   4.803 -19.085  1.00 30.90           O  
ATOM   4649  CG  PRO A 282       9.212   3.018 -16.934  1.00 30.90           C  
ATOM   4650  HG2 PRO A 282       8.833   3.782 -17.612  1.00 30.90           H  
ATOM   4651  HG3 PRO A 282       8.421   2.319 -16.665  1.00 30.90           H  
ATOM   4652  CD  PRO A 282       9.835   3.678 -15.708  1.00 30.90           C  
ATOM   4653  HD2 PRO A 282       9.224   4.518 -15.380  1.00 30.90           H  
ATOM   4654  HD3 PRO A 282       9.952   2.948 -14.908  1.00 30.90           H  
ATOM   4655  N   ASN A 283      13.028   4.000 -19.121  1.00 31.75           N  
ATOM   4656  H   ASN A 283      13.708   3.425 -18.645  1.00 31.75           H  
ATOM   4657  CA  ASN A 283      13.303   4.442 -20.486  1.00 31.75           C  
ATOM   4658  HA  ASN A 283      12.956   5.471 -20.575  1.00 31.75           H  
ATOM   4659  C   ASN A 283      12.515   3.557 -21.475  1.00 31.75           C  
ATOM   4660  CB  ASN A 283      14.819   4.386 -20.767  1.00 31.75           C  
ATOM   4661  HB2 ASN A 283      14.986   3.997 -21.772  1.00 31.75           H  
ATOM   4662  HB3 ASN A 283      15.306   3.703 -20.071  1.00 31.75           H  
ATOM   4663  O   ASN A 283      12.581   2.329 -21.369  1.00 31.75           O  
ATOM   4664  CG  ASN A 283      15.485   5.749 -20.718  1.00 31.75           C  
ATOM   4665  ND2 ASN A 283      16.672   5.842 -20.167  1.00 31.75           N  
ATOM   4666 HD21 ASN A 283      17.071   6.769 -20.122  1.00 31.75           H  
ATOM   4667 HD22 ASN A 283      17.093   5.044 -19.713  1.00 31.75           H  
ATOM   4668  OD1 ASN A 283      14.974   6.740 -21.213  1.00 31.75           O  
ATOM   4669  N   PRO A 284      11.796   4.128 -22.460  1.00 31.36           N  
ATOM   4670  CA  PRO A 284      11.109   3.330 -23.469  1.00 31.36           C  
ATOM   4671  HA  PRO A 284      10.438   2.633 -22.966  1.00 31.36           H  
ATOM   4672  C   PRO A 284      12.135   2.566 -24.331  1.00 31.36           C  
ATOM   4673  CB  PRO A 284      10.276   4.326 -24.281  1.00 31.36           C  
ATOM   4674  HB2 PRO A 284      10.179   4.031 -25.325  1.00 31.36           H  
ATOM   4675  HB3 PRO A 284       9.292   4.429 -23.823  1.00 31.36           H  
ATOM   4676  O   PRO A 284      13.087   3.178 -24.827  1.00 31.36           O  
ATOM   4677  CG  PRO A 284      11.042   5.642 -24.131  1.00 31.36           C  
ATOM   4678  HG2 PRO A 284      11.849   5.683 -24.862  1.00 31.36           H  
ATOM   4679  HG3 PRO A 284      10.387   6.507 -24.238  1.00 31.36           H  
ATOM   4680  CD  PRO A 284      11.632   5.549 -22.724  1.00 31.36           C  
ATOM   4681  HD2 PRO A 284      10.937   5.974 -21.999  1.00 31.36           H  
ATOM   4682  HD3 PRO A 284      12.586   6.076 -22.687  1.00 31.36           H  
ATOM   4683  N   PRO A 285      11.974   1.245 -24.544  1.00 35.03           N  
ATOM   4684  CA  PRO A 285      12.957   0.449 -25.270  1.00 35.03           C  
ATOM   4685  HA  PRO A 285      13.929   0.574 -24.793  1.00 35.03           H  
ATOM   4686  C   PRO A 285      13.072   0.885 -26.738  1.00 35.03           C  
ATOM   4687  CB  PRO A 285      12.525  -1.013 -25.109  1.00 35.03           C  
ATOM   4688  HB2 PRO A 285      13.034  -1.447 -24.249  1.00 35.03           H  
ATOM   4689  HB3 PRO A 285      12.722  -1.605 -26.003  1.00 35.03           H  
ATOM   4690  O   PRO A 285      12.094   0.921 -27.489  1.00 35.03           O  
ATOM   4691  CG  PRO A 285      11.029  -0.917 -24.814  1.00 35.03           C  
ATOM   4692  HG2 PRO A 285      10.674  -1.768 -24.234  1.00 35.03           H  
ATOM   4693  HG3 PRO A 285      10.478  -0.831 -25.751  1.00 35.03           H  
ATOM   4694  CD  PRO A 285      10.911   0.391 -24.035  1.00 35.03           C  
ATOM   4695  HD2 PRO A 285       9.929   0.835 -24.198  1.00 35.03           H  
ATOM   4696  HD3 PRO A 285      11.074   0.207 -22.974  1.00 35.03           H  
ATOM   4697  N   LEU A 286      14.301   1.186 -27.161  1.00 33.45           N  
ATOM   4698  H   LEU A 286      15.049   1.160 -26.482  1.00 33.45           H  
ATOM   4699  CA  LEU A 286      14.634   1.553 -28.536  1.00 33.45           C  
ATOM   4700  HA  LEU A 286      13.880   2.252 -28.898  1.00 33.45           H  
ATOM   4701  C   LEU A 286      14.586   0.325 -29.458  1.00 33.45           C  
ATOM   4702  CB  LEU A 286      16.013   2.249 -28.555  1.00 33.45           C  
ATOM   4703  HB2 LEU A 286      16.672   1.739 -27.853  1.00 33.45           H  
ATOM   4704  HB3 LEU A 286      16.460   2.145 -29.544  1.00 33.45           H  
ATOM   4705  O   LEU A 286      15.594  -0.336 -29.688  1.00 33.45           O  
ATOM   4706  CG  LEU A 286      15.952   3.748 -28.213  1.00 33.45           C  
ATOM   4707  HG  LEU A 286      15.307   3.907 -27.348  1.00 33.45           H  
ATOM   4708  CD1 LEU A 286      17.348   4.276 -27.886  1.00 33.45           C  
ATOM   4709 HD11 LEU A 286      17.739   3.748 -27.016  1.00 33.45           H  
ATOM   4710 HD12 LEU A 286      18.024   4.121 -28.728  1.00 33.45           H  
ATOM   4711 HD13 LEU A 286      17.298   5.337 -27.643  1.00 33.45           H  
ATOM   4712  CD2 LEU A 286      15.424   4.560 -29.402  1.00 33.45           C  
ATOM   4713 HD21 LEU A 286      15.419   5.617 -29.136  1.00 33.45           H  
ATOM   4714 HD22 LEU A 286      14.402   4.258 -29.630  1.00 33.45           H  
ATOM   4715 HD23 LEU A 286      16.065   4.397 -30.268  1.00 33.45           H  
ATOM   4716  N   PHE A 287      13.414   0.044 -30.030  1.00 30.65           N  
ATOM   4717  H   PHE A 287      12.596   0.521 -29.679  1.00 30.65           H  
ATOM   4718  CA  PHE A 287      13.245  -0.995 -31.050  1.00 30.65           C  
ATOM   4719  HA  PHE A 287      13.680  -1.920 -30.670  1.00 30.65           H  
ATOM   4720  C   PHE A 287      13.984  -0.647 -32.357  1.00 30.65           C  
ATOM   4721  CB  PHE A 287      11.750  -1.256 -31.297  1.00 30.65           C  
ATOM   4722  HB2 PHE A 287      11.252  -0.313 -31.525  1.00 30.65           H  
ATOM   4723  HB3 PHE A 287      11.653  -1.892 -32.177  1.00 30.65           H  
ATOM   4724  O   PHE A 287      13.431  -0.031 -33.270  1.00 30.65           O  
ATOM   4725  CG  PHE A 287      11.033  -1.947 -30.153  1.00 30.65           C  
ATOM   4726  CD1 PHE A 287      11.182  -3.335 -29.969  1.00 30.65           C  
ATOM   4727  HD1 PHE A 287      11.816  -3.906 -30.630  1.00 30.65           H  
ATOM   4728  CD2 PHE A 287      10.208  -1.212 -29.280  1.00 30.65           C  
ATOM   4729  HD2 PHE A 287      10.102  -0.144 -29.399  1.00 30.65           H  
ATOM   4730  CE1 PHE A 287      10.507  -3.986 -28.920  1.00 30.65           C  
ATOM   4731  HE1 PHE A 287      10.630  -5.049 -28.775  1.00 30.65           H  
ATOM   4732  CE2 PHE A 287       9.527  -1.865 -28.238  1.00 30.65           C  
ATOM   4733  HE2 PHE A 287       8.898  -1.297 -27.568  1.00 30.65           H  
ATOM   4734  CZ  PHE A 287       9.678  -3.251 -28.055  1.00 30.65           C  
ATOM   4735  HZ  PHE A 287       9.163  -3.749 -27.246  1.00 30.65           H  
ATOM   4736  N   THR A 288      15.240  -1.078 -32.474  1.00 32.40           N  
ATOM   4737  H   THR A 288      15.698  -1.446 -31.653  1.00 32.40           H  
ATOM   4738  CA  THR A 288      16.017  -1.063 -33.722  1.00 32.40           C  
ATOM   4739  HA  THR A 288      15.774  -0.163 -34.287  1.00 32.40           H  
ATOM   4740  C   THR A 288      15.651  -2.269 -34.591  1.00 32.40           C  
ATOM   4741  CB  THR A 288      17.527  -1.038 -33.433  1.00 32.40           C  
ATOM   4742  HB  THR A 288      18.074  -1.193 -34.362  1.00 32.40           H  
ATOM   4743  O   THR A 288      16.291  -3.317 -34.533  1.00 32.40           O  
ATOM   4744  CG2 THR A 288      17.966   0.295 -32.829  1.00 32.40           C  
ATOM   4745 HG21 THR A 288      17.739   1.107 -33.519  1.00 32.40           H  
ATOM   4746 HG22 THR A 288      17.457   0.463 -31.880  1.00 32.40           H  
ATOM   4747 HG23 THR A 288      19.041   0.268 -32.653  1.00 32.40           H  
ATOM   4748  OG1 THR A 288      17.865  -2.052 -32.519  1.00 32.40           O  
ATOM   4749  HG1 THR A 288      17.695  -2.890 -32.955  1.00 32.40           H  
ATOM   4750  N   SER A 289      14.593  -2.147 -35.395  1.00 31.48           N  
ATOM   4751  H   SER A 289      14.053  -1.295 -35.367  1.00 31.48           H  
ATOM   4752  CA  SER A 289      14.114  -3.236 -36.254  1.00 31.48           C  
ATOM   4753  HA  SER A 289      14.158  -4.167 -35.688  1.00 31.48           H  
ATOM   4754  C   SER A 289      14.974  -3.419 -37.517  1.00 31.48           C  
ATOM   4755  CB  SER A 289      12.640  -3.000 -36.612  1.00 31.48           C  
ATOM   4756  HB2 SER A 289      12.285  -3.819 -37.238  1.00 31.48           H  
ATOM   4757  HB3 SER A 289      12.045  -2.975 -35.700  1.00 31.48           H  
ATOM   4758  O   SER A 289      14.752  -2.734 -38.518  1.00 31.48           O  
ATOM   4759  OG  SER A 289      12.485  -1.775 -37.305  1.00 31.48           O  
ATOM   4760  HG  SER A 289      13.144  -1.777 -38.003  1.00 31.48           H  
ATOM   4761  N   GLN A 290      15.900  -4.382 -37.505  1.00 30.44           N  
ATOM   4762  H   GLN A 290      16.119  -4.826 -36.625  1.00 30.44           H  
ATOM   4763  CA  GLN A 290      16.549  -4.918 -38.713  1.00 30.44           C  
ATOM   4764  HA  GLN A 290      16.021  -4.550 -39.593  1.00 30.44           H  
ATOM   4765  C   GLN A 290      16.442  -6.450 -38.779  1.00 30.44           C  
ATOM   4766  CB  GLN A 290      18.009  -4.450 -38.844  1.00 30.44           C  
ATOM   4767  HB2 GLN A 290      18.526  -4.553 -37.890  1.00 30.44           H  
ATOM   4768  HB3 GLN A 290      18.499  -5.100 -39.568  1.00 30.44           H  
ATOM   4769  O   GLN A 290      17.347  -7.169 -38.373  1.00 30.44           O  
ATOM   4770  CG  GLN A 290      18.138  -3.007 -39.362  1.00 30.44           C  
ATOM   4771  HG2 GLN A 290      17.872  -2.309 -38.568  1.00 30.44           H  
ATOM   4772  HG3 GLN A 290      17.450  -2.862 -40.194  1.00 30.44           H  
ATOM   4773  CD  GLN A 290      19.548  -2.684 -39.860  1.00 30.44           C  
ATOM   4774  NE2 GLN A 290      19.745  -1.568 -40.526  1.00 30.44           N  
ATOM   4775 HE21 GLN A 290      20.694  -1.421 -40.837  1.00 30.44           H  
ATOM   4776 HE22 GLN A 290      18.991  -0.923 -40.714  1.00 30.44           H  
ATOM   4777  OE1 GLN A 290      20.500  -3.418 -39.682  1.00 30.44           O  
ATOM   4778  N   GLN A 291      15.303  -6.921 -39.294  1.00 34.77           N  
ATOM   4779  H   GLN A 291      14.580  -6.236 -39.460  1.00 34.77           H  
ATOM   4780  CA  GLN A 291      15.071  -8.231 -39.927  1.00 34.77           C  
ATOM   4781  HA  GLN A 291      15.790  -8.354 -40.737  1.00 34.77           H  
ATOM   4782  C   GLN A 291      13.647  -8.170 -40.525  1.00 34.77           C  
ATOM   4783  CB  GLN A 291      15.265  -9.397 -38.929  1.00 34.77           C  
ATOM   4784  HB2 GLN A 291      15.248  -9.021 -37.906  1.00 34.77           H  
ATOM   4785  HB3 GLN A 291      14.460 -10.124 -39.036  1.00 34.77           H  
ATOM   4786  O   GLN A 291      12.666  -8.402 -39.832  1.00 34.77           O  
ATOM   4787  CG  GLN A 291      16.597 -10.124 -39.202  1.00 34.77           C  
ATOM   4788  HG2 GLN A 291      17.389  -9.402 -39.403  1.00 34.77           H  
ATOM   4789  HG3 GLN A 291      16.491 -10.743 -40.092  1.00 34.77           H  
ATOM   4790  CD  GLN A 291      17.032 -11.016 -38.044  1.00 34.77           C  
ATOM   4791  NE2 GLN A 291      18.216 -10.824 -37.506  1.00 34.77           N  
ATOM   4792 HE21 GLN A 291      18.469 -11.443 -36.749  1.00 34.77           H  
ATOM   4793 HE22 GLN A 291      18.798 -10.056 -37.809  1.00 34.77           H  
ATOM   4794  OE1 GLN A 291      16.322 -11.904 -37.611  1.00 34.77           O  
ATOM   4795  N   THR A 292      13.446  -7.473 -41.648  1.00 29.43           N  
ATOM   4796  H   THR A 292      12.554  -7.007 -41.565  1.00 29.43           H  
ATOM   4797  CA  THR A 292      13.667  -7.912 -43.047  1.00 29.43           C  
ATOM   4798  HA  THR A 292      13.866  -7.004 -43.617  1.00 29.43           H  
ATOM   4799  C   THR A 292      12.396  -8.535 -43.646  1.00 29.43           C  
ATOM   4800  CB  THR A 292      14.917  -8.792 -43.269  1.00 29.43           C  
ATOM   4801  HB  THR A 292      14.914  -9.634 -42.577  1.00 29.43           H  
ATOM   4802  O   THR A 292      11.975  -9.601 -43.228  1.00 29.43           O  
ATOM   4803  CG2 THR A 292      15.071  -9.313 -44.699  1.00 29.43           C  
ATOM   4804 HG21 THR A 292      14.255  -9.995 -44.939  1.00 29.43           H  
ATOM   4805 HG22 THR A 292      16.004  -9.868 -44.788  1.00 29.43           H  
ATOM   4806 HG23 THR A 292      15.081  -8.481 -45.404  1.00 29.43           H  
ATOM   4807  OG1 THR A 292      16.055  -7.991 -43.063  1.00 29.43           O  
ATOM   4808  HG1 THR A 292      16.832  -8.538 -43.199  1.00 29.43           H  
ATOM   4809  N   GLN A 293      11.832  -7.852 -44.657  1.00 28.70           N  
ATOM   4810  H   GLN A 293      12.294  -6.990 -44.912  1.00 28.70           H  
ATOM   4811  CA  GLN A 293      10.706  -8.259 -45.526  1.00 28.70           C  
ATOM   4812  HA  GLN A 293      10.498  -7.411 -46.179  1.00 28.70           H  
ATOM   4813  C   GLN A 293       9.358  -8.576 -44.826  1.00 28.70           C  
ATOM   4814  CB  GLN A 293      11.156  -9.400 -46.461  1.00 28.70           C  
ATOM   4815  HB2 GLN A 293      10.306  -9.708 -47.070  1.00 28.70           H  
ATOM   4816  HB3 GLN A 293      11.469 -10.255 -45.863  1.00 28.70           H  
ATOM   4817  O   GLN A 293       9.122  -9.688 -44.374  1.00 28.70           O  
ATOM   4818  CG  GLN A 293      12.306  -8.989 -47.404  1.00 28.70           C  
ATOM   4819  HG2 GLN A 293      11.969  -8.179 -48.051  1.00 28.70           H  
ATOM   4820  HG3 GLN A 293      13.152  -8.627 -46.820  1.00 28.70           H  
ATOM   4821  CD  GLN A 293      12.805 -10.132 -48.287  1.00 28.70           C  
ATOM   4822  NE2 GLN A 293      13.895  -9.950 -48.998  1.00 28.70           N  
ATOM   4823 HE21 GLN A 293      14.420  -9.088 -48.965  1.00 28.70           H  
ATOM   4824 HE22 GLN A 293      14.183 -10.742 -49.555  1.00 28.70           H  
ATOM   4825  OE1 GLN A 293      12.231 -11.200 -48.372  1.00 28.70           O  
ATOM   4826  N   GLY A 294       8.414  -7.615 -44.813  1.00 27.02           N  
ATOM   4827  H   GLY A 294       8.644  -6.703 -45.183  1.00 27.02           H  
ATOM   4828  CA  GLY A 294       7.060  -7.868 -44.270  1.00 27.02           C  
ATOM   4829  HA2 GLY A 294       7.161  -8.394 -43.321  1.00 27.02           H  
ATOM   4830  HA3 GLY A 294       6.546  -8.544 -44.954  1.00 27.02           H  
ATOM   4831  C   GLY A 294       6.121  -6.671 -44.027  1.00 27.02           C  
ATOM   4832  O   GLY A 294       5.369  -6.688 -43.061  1.00 27.02           O  
ATOM   4833  N   THR A 295       6.182  -5.608 -44.842  1.00 23.93           N  
ATOM   4834  H   THR A 295       6.810  -5.698 -45.627  1.00 23.93           H  
ATOM   4835  CA  THR A 295       5.120  -4.571 -44.972  1.00 23.93           C  
ATOM   4836  HA  THR A 295       5.636  -3.678 -45.324  1.00 23.93           H  
ATOM   4837  C   THR A 295       4.389  -4.069 -43.702  1.00 23.93           C  
ATOM   4838  CB  THR A 295       4.110  -4.927 -46.093  1.00 23.93           C  
ATOM   4839  HB  THR A 295       3.219  -4.301 -46.024  1.00 23.93           H  
ATOM   4840  O   THR A 295       3.161  -3.979 -43.693  1.00 23.93           O  
ATOM   4841  CG2 THR A 295       4.706  -4.688 -47.478  1.00 23.93           C  
ATOM   4842 HG21 THR A 295       3.964  -4.922 -48.241  1.00 23.93           H  
ATOM   4843 HG22 THR A 295       4.994  -3.642 -47.584  1.00 23.93           H  
ATOM   4844 HG23 THR A 295       5.579  -5.323 -47.627  1.00 23.93           H  
ATOM   4845  OG1 THR A 295       3.733  -6.281 -46.041  1.00 23.93           O  
ATOM   4846  HG1 THR A 295       3.037  -6.430 -46.685  1.00 23.93           H  
ATOM   4847  N   LYS A 296       5.119  -3.590 -42.677  1.00 23.13           N  
ATOM   4848  H   LYS A 296       6.080  -3.895 -42.617  1.00 23.13           H  
ATOM   4849  CA  LYS A 296       4.683  -2.453 -41.820  1.00 23.13           C  
ATOM   4850  HA  LYS A 296       4.381  -1.641 -42.482  1.00 23.13           H  
ATOM   4851  C   LYS A 296       5.814  -1.893 -40.941  1.00 23.13           C  
ATOM   4852  CB  LYS A 296       3.451  -2.840 -40.957  1.00 23.13           C  
ATOM   4853  HB2 LYS A 296       3.602  -2.578 -39.910  1.00 23.13           H  
ATOM   4854  HB3 LYS A 296       3.311  -3.920 -40.996  1.00 23.13           H  
ATOM   4855  O   LYS A 296       6.068  -2.381 -39.848  1.00 23.13           O  
ATOM   4856  CG  LYS A 296       2.172  -2.122 -41.436  1.00 23.13           C  
ATOM   4857  HG2 LYS A 296       2.131  -2.103 -42.525  1.00 23.13           H  
ATOM   4858  HG3 LYS A 296       2.188  -1.090 -41.087  1.00 23.13           H  
ATOM   4859  CD  LYS A 296       0.913  -2.824 -40.911  1.00 23.13           C  
ATOM   4860  HD2 LYS A 296       0.985  -3.888 -41.137  1.00 23.13           H  
ATOM   4861  HD3 LYS A 296       0.852  -2.691 -39.831  1.00 23.13           H  
ATOM   4862  CE  LYS A 296      -0.334  -2.253 -41.595  1.00 23.13           C  
ATOM   4863  HE2 LYS A 296      -0.218  -2.380 -42.672  1.00 23.13           H  
ATOM   4864  HE3 LYS A 296      -0.393  -1.185 -41.386  1.00 23.13           H  
ATOM   4865  NZ  LYS A 296      -1.564  -2.942 -41.133  1.00 23.13           N  
ATOM   4866  HZ1 LYS A 296      -1.496  -3.931 -41.324  1.00 23.13           H  
ATOM   4867  HZ2 LYS A 296      -1.687  -2.818 -40.138  1.00 23.13           H  
ATOM   4868  HZ3 LYS A 296      -2.377  -2.580 -41.610  1.00 23.13           H  
ATOM   4869  N   VAL A 297       6.437  -0.799 -41.386  1.00 22.70           N  
ATOM   4870  H   VAL A 297       6.208  -0.458 -42.309  1.00 22.70           H  
ATOM   4871  CA  VAL A 297       7.306   0.055 -40.554  1.00 22.70           C  
ATOM   4872  HA  VAL A 297       7.282  -0.289 -39.520  1.00 22.70           H  
ATOM   4873  C   VAL A 297       6.759   1.479 -40.597  1.00 22.70           C  
ATOM   4874  CB  VAL A 297       8.782   0.010 -41.014  1.00 22.70           C  
ATOM   4875  HB  VAL A 297       8.844   0.304 -42.062  1.00 22.70           H  
ATOM   4876  O   VAL A 297       6.865   2.144 -41.625  1.00 22.70           O  
ATOM   4877  CG1 VAL A 297       9.662   0.958 -40.184  1.00 22.70           C  
ATOM   4878 HG11 VAL A 297       9.364   1.994 -40.339  1.00 22.70           H  
ATOM   4879 HG12 VAL A 297       9.593   0.708 -39.125  1.00 22.70           H  
ATOM   4880 HG13 VAL A 297      10.701   0.861 -40.498  1.00 22.70           H  
ATOM   4881  CG2 VAL A 297       9.365  -1.401 -40.873  1.00 22.70           C  
ATOM   4882 HG21 VAL A 297       8.817  -2.104 -41.501  1.00 22.70           H  
ATOM   4883 HG22 VAL A 297       9.306  -1.730 -39.836  1.00 22.70           H  
ATOM   4884 HG23 VAL A 297      10.409  -1.405 -41.186  1.00 22.70           H  
ATOM   4885  N   ARG A 298       6.140   1.941 -39.500  1.00 22.18           N  
ATOM   4886  H   ARG A 298       6.017   1.300 -38.729  1.00 22.18           H  
ATOM   4887  CA  ARG A 298       5.786   3.359 -39.290  1.00 22.18           C  
ATOM   4888  HA  ARG A 298       6.678   3.947 -39.503  1.00 22.18           H  
ATOM   4889  C   ARG A 298       5.417   3.656 -37.826  1.00 22.18           C  
ATOM   4890  CB  ARG A 298       4.671   3.811 -40.280  1.00 22.18           C  
ATOM   4891  HB2 ARG A 298       4.360   2.975 -40.907  1.00 22.18           H  
ATOM   4892  HB3 ARG A 298       3.780   4.157 -39.756  1.00 22.18           H  
ATOM   4893  O   ARG A 298       4.245   3.722 -37.482  1.00 22.18           O  
ATOM   4894  CG  ARG A 298       5.155   4.954 -41.188  1.00 22.18           C  
ATOM   4895  HG2 ARG A 298       5.944   4.583 -41.843  1.00 22.18           H  
ATOM   4896  HG3 ARG A 298       5.558   5.762 -40.577  1.00 22.18           H  
ATOM   4897  CD  ARG A 298       4.006   5.511 -42.040  1.00 22.18           C  
ATOM   4898  HD2 ARG A 298       3.302   6.017 -41.379  1.00 22.18           H  
ATOM   4899  HD3 ARG A 298       3.491   4.681 -42.524  1.00 22.18           H  
ATOM   4900  NE  ARG A 298       4.505   6.428 -43.087  1.00 22.18           N  
ATOM   4901  HE  ARG A 298       5.376   6.167 -43.526  1.00 22.18           H  
ATOM   4902  NH1 ARG A 298       2.829   8.010 -43.030  1.00 22.18           N  
ATOM   4903 HH11 ARG A 298       2.405   7.540 -42.244  1.00 22.18           H  
ATOM   4904 HH12 ARG A 298       2.443   8.883 -43.362  1.00 22.18           H  
ATOM   4905  NH2 ARG A 298       4.462   8.188 -44.531  1.00 22.18           N  
ATOM   4906 HH21 ARG A 298       5.320   7.866 -44.957  1.00 22.18           H  
ATOM   4907 HH22 ARG A 298       4.032   9.035 -44.872  1.00 22.18           H  
ATOM   4908  CZ  ARG A 298       3.931   7.532 -43.538  1.00 22.18           C  
ATOM   4909  N   ILE A 299       6.428   3.904 -36.990  1.00 25.44           N  
ATOM   4910  H   ILE A 299       7.359   3.668 -37.303  1.00 25.44           H  
ATOM   4911  CA  ILE A 299       6.347   4.923 -35.925  1.00 25.44           C  
ATOM   4912  HA  ILE A 299       5.534   5.602 -36.177  1.00 25.44           H  
ATOM   4913  C   ILE A 299       7.641   5.749 -35.976  1.00 25.44           C  
ATOM   4914  CB  ILE A 299       6.024   4.386 -34.503  1.00 25.44           C  
ATOM   4915  HB  ILE A 299       6.878   3.818 -34.132  1.00 25.44           H  
ATOM   4916  O   ILE A 299       8.551   5.606 -35.167  1.00 25.44           O  
ATOM   4917  CG1 ILE A 299       4.780   3.468 -34.480  1.00 25.44           C  
ATOM   4918 HG12 ILE A 299       4.975   2.599 -35.109  1.00 25.44           H  
ATOM   4919 HG13 ILE A 299       3.926   4.006 -34.891  1.00 25.44           H  
ATOM   4920  CG2 ILE A 299       5.779   5.598 -33.575  1.00 25.44           C  
ATOM   4921 HG21 ILE A 299       5.654   5.268 -32.544  1.00 25.44           H  
ATOM   4922 HG22 ILE A 299       4.884   6.137 -33.885  1.00 25.44           H  
ATOM   4923 HG23 ILE A 299       6.627   6.283 -33.582  1.00 25.44           H  
ATOM   4924  CD1 ILE A 299       4.386   2.940 -33.093  1.00 25.44           C  
ATOM   4925 HD11 ILE A 299       5.252   2.490 -32.607  1.00 25.44           H  
ATOM   4926 HD12 ILE A 299       3.609   2.184 -33.205  1.00 25.44           H  
ATOM   4927 HD13 ILE A 299       3.992   3.745 -32.473  1.00 25.44           H  
ATOM   4928  N   LEU A 300       7.721   6.604 -36.993  1.00 23.41           N  
ATOM   4929  H   LEU A 300       6.941   6.640 -37.634  1.00 23.41           H  
ATOM   4930  CA  LEU A 300       8.597   7.772 -37.020  1.00 23.41           C  
ATOM   4931  HA  LEU A 300       9.124   7.876 -36.072  1.00 23.41           H  
ATOM   4932  C   LEU A 300       7.666   8.975 -37.186  1.00 23.41           C  
ATOM   4933  CB  LEU A 300       9.620   7.658 -38.173  1.00 23.41           C  
ATOM   4934  HB2 LEU A 300       9.119   7.234 -39.043  1.00 23.41           H  
ATOM   4935  HB3 LEU A 300       9.948   8.660 -38.450  1.00 23.41           H  
ATOM   4936  O   LEU A 300       7.055   9.113 -38.245  1.00 23.41           O  
ATOM   4937  CG  LEU A 300      10.872   6.821 -37.845  1.00 23.41           C  
ATOM   4938  HG  LEU A 300      10.570   5.875 -37.397  1.00 23.41           H
[truncated: 186,957 more chars]
