# Supplementary material for: Widespread Horizontal Gene Transfer Among Animal Viruses
Source: bioRxiv. 2024 Mar 26:2024.03.25.586562. Preprint. [Version 2] doi: 10.1101/2024.03.25.586562 (PMC11071296; doi:10.1101/2024.03.25.586562)
Supplement: Supplement 7 [file media-7.zip › File7_PDB/Papilloma5875_L2.pdb]

ATOM      1  N   MET A   1      29.162 -12.738 -27.382  1.00 29.90           N  
ATOM      2  H   MET A   1      29.751 -11.934 -27.544  1.00 29.90           H  
ATOM      3  H2  MET A   1      29.642 -13.372 -26.759  1.00 29.90           H  
ATOM      4  H3  MET A   1      28.303 -12.442 -26.941  1.00 29.90           H  
ATOM      5  CA  MET A   1      28.881 -13.435 -28.654  1.00 29.90           C  
ATOM      6  HA  MET A   1      28.319 -12.779 -29.317  1.00 29.90           H  
ATOM      7  C   MET A   1      28.013 -14.651 -28.363  1.00 29.90           C  
ATOM      8  CB  MET A   1      30.182 -13.849 -29.371  1.00 29.90           C  
ATOM      9  HB2 MET A   1      30.082 -14.859 -29.766  1.00 29.90           H  
ATOM     10  HB3 MET A   1      31.014 -13.851 -28.667  1.00 29.90           H  
ATOM     11  O   MET A   1      28.513 -15.651 -27.879  1.00 29.90           O  
ATOM     12  CG  MET A   1      30.520 -12.943 -30.556  1.00 29.90           C  
ATOM     13  HG2 MET A   1      29.724 -13.016 -31.297  1.00 29.90           H  
ATOM     14  HG3 MET A   1      30.595 -11.909 -30.218  1.00 29.90           H  
ATOM     15  SD  MET A   1      32.085 -13.417 -31.332  1.00 29.90           S  
ATOM     16  CE  MET A   1      32.106 -12.329 -32.782  1.00 29.90           C  
ATOM     17  HE1 MET A   1      32.065 -11.288 -32.463  1.00 29.90           H  
ATOM     18  HE2 MET A   1      31.252 -12.549 -33.423  1.00 29.90           H  
ATOM     19  HE3 MET A   1      33.026 -12.493 -33.342  1.00 29.90           H  
ATOM     20  N   VAL A   2      26.713 -14.525 -28.613  1.00 29.81           N  
ATOM     21  H   VAL A   2      26.357 -13.631 -28.921  1.00 29.81           H  
ATOM     22  CA  VAL A   2      25.766 -15.622 -28.851  1.00 29.81           C  
ATOM     23  HA  VAL A   2      26.289 -16.566 -29.000  1.00 29.81           H  
ATOM     24  C   VAL A   2      25.093 -15.189 -30.150  1.00 29.81           C  
ATOM     25  CB  VAL A   2      24.750 -15.778 -27.693  1.00 29.81           C  
ATOM     26  HB  VAL A   2      24.272 -14.817 -27.505  1.00 29.81           H  
ATOM     27  O   VAL A   2      24.469 -14.130 -30.171  1.00 29.81           O  
ATOM     28  CG1 VAL A   2      23.658 -16.805 -28.017  1.00 29.81           C  
ATOM     29 HG11 VAL A   2      24.101 -17.780 -28.220  1.00 29.81           H  
ATOM     30 HG12 VAL A   2      22.972 -16.897 -27.175  1.00 29.81           H  
ATOM     31 HG13 VAL A   2      23.080 -16.489 -28.886  1.00 29.81           H  
ATOM     32  CG2 VAL A   2      25.449 -16.227 -26.403  1.00 29.81           C  
ATOM     33 HG21 VAL A   2      25.958 -17.177 -26.565  1.00 29.81           H  
ATOM     34 HG22 VAL A   2      26.178 -15.481 -26.086  1.00 29.81           H  
ATOM     35 HG23 VAL A   2      24.714 -16.351 -25.608  1.00 29.81           H  
ATOM     36  N   LYS A   3      25.346 -15.888 -31.263  1.00 27.18           N  
ATOM     37  H   LYS A   3      25.840 -16.766 -31.183  1.00 27.18           H  
ATOM     38  CA  LYS A   3      24.713 -15.571 -32.551  1.00 27.18           C  
ATOM     39  HA  LYS A   3      24.678 -14.492 -32.702  1.00 27.18           H  
ATOM     40  C   LYS A   3      23.269 -16.061 -32.480  1.00 27.18           C  
ATOM     41  CB  LYS A   3      25.465 -16.215 -33.737  1.00 27.18           C  
ATOM     42  HB2 LYS A   3      24.744 -16.400 -34.533  1.00 27.18           H  
ATOM     43  HB3 LYS A   3      25.874 -17.180 -33.436  1.00 27.18           H  
ATOM     44  O   LYS A   3      23.025 -17.254 -32.599  1.00 27.18           O  
ATOM     45  CG  LYS A   3      26.576 -15.329 -34.328  1.00 27.18           C  
ATOM     46  HG2 LYS A   3      27.339 -15.146 -33.571  1.00 27.18           H  
ATOM     47  HG3 LYS A   3      26.145 -14.377 -34.636  1.00 27.18           H  
ATOM     48  CD  LYS A   3      27.217 -16.013 -35.550  1.00 27.18           C  
ATOM     49  HD2 LYS A   3      26.432 -16.281 -36.257  1.00 27.18           H  
ATOM     50  HD3 LYS A   3      27.715 -16.926 -35.223  1.00 27.18           H  
ATOM     51  CE  LYS A   3      28.228 -15.096 -36.255  1.00 27.18           C  
ATOM     52  HE2 LYS A   3      27.707 -14.197 -36.585  1.00 27.18           H  
ATOM     53  HE3 LYS A   3      28.990 -14.796 -35.535  1.00 27.18           H  
ATOM     54  NZ  LYS A   3      28.867 -15.767 -37.419  1.00 27.18           N  
ATOM     55  HZ1 LYS A   3      29.520 -15.149 -37.879  1.00 27.18           H  
ATOM     56  HZ2 LYS A   3      29.364 -16.599 -37.134  1.00 27.18           H  
ATOM     57  HZ3 LYS A   3      28.171 -16.036 -38.100  1.00 27.18           H  
ATOM     58  N   ILE A   4      22.338 -15.144 -32.243  1.00 31.79           N  
ATOM     59  H   ILE A   4      22.628 -14.185 -32.109  1.00 31.79           H  
ATOM     60  CA  ILE A   4      20.905 -15.393 -32.398  1.00 31.79           C  
ATOM     61  HA  ILE A   4      20.684 -16.437 -32.173  1.00 31.79           H  
ATOM     62  C   ILE A   4      20.603 -15.138 -33.877  1.00 31.79           C  
ATOM     63  CB  ILE A   4      20.087 -14.513 -31.424  1.00 31.79           C  
ATOM     64  HB  ILE A   4      20.288 -13.465 -31.647  1.00 31.79           H  
ATOM     65  O   ILE A   4      20.727 -14.007 -34.342  1.00 31.79           O  
ATOM     66  CG1 ILE A   4      20.511 -14.798 -29.959  1.00 31.79           C  
ATOM     67 HG12 ILE A   4      20.298 -15.839 -29.718  1.00 31.79           H  
ATOM     68 HG13 ILE A   4      21.585 -14.642 -29.856  1.00 31.79           H  
ATOM     69  CG2 ILE A   4      18.582 -14.771 -31.617  1.00 31.79           C  
ATOM     70 HG21 ILE A   4      18.333 -15.802 -31.366  1.00 31.79           H  
ATOM     71 HG22 ILE A   4      17.993 -14.095 -30.996  1.00 31.79           H  
ATOM     72 HG23 ILE A   4      18.292 -14.585 -32.651  1.00 31.79           H  
ATOM     73  CD1 ILE A   4      19.839 -13.901 -28.913  1.00 31.79           C  
ATOM     74 HD11 ILE A   4      19.984 -12.853 -29.175  1.00 31.79           H  
ATOM     75 HD12 ILE A   4      20.288 -14.088 -27.937  1.00 31.79           H  
ATOM     76 HD13 ILE A   4      18.773 -14.119 -28.851  1.00 31.79           H  
ATOM     77  N   GLY A   5      20.338 -16.207 -34.630  1.00 31.44           N  
ATOM     78  H   GLY A   5      20.248 -17.104 -34.176  1.00 31.44           H  
ATOM     79  CA  GLY A   5      19.929 -16.120 -36.032  1.00 31.44           C  
ATOM     80  HA2 GLY A   5      20.607 -15.459 -36.572  1.00 31.44           H  
ATOM     81  HA3 GLY A   5      19.958 -17.107 -36.493  1.00 31.44           H  
ATOM     82  C   GLY A   5      18.506 -15.579 -36.143  1.00 31.44           C  
ATOM     83  O   GLY A   5      17.656 -15.903 -35.317  1.00 31.44           O  
ATOM     84  N   THR A   6      18.253 -14.740 -37.144  1.00 35.40           N  
ATOM     85  H   THR A   6      18.975 -14.508 -37.810  1.00 35.40           H  
ATOM     86  CA  THR A   6      16.910 -14.258 -37.474  1.00 35.40           C  
ATOM     87  HA  THR A   6      16.421 -13.965 -36.545  1.00 35.40           H  
ATOM     88  C   THR A   6      16.098 -15.375 -38.143  1.00 35.40           C  
ATOM     89  CB  THR A   6      16.981 -13.026 -38.391  1.00 35.40           C  
ATOM     90  HB  THR A   6      16.020 -12.885 -38.886  1.00 35.40           H  
ATOM     91  O   THR A   6      16.637 -16.074 -39.008  1.00 35.40           O  
ATOM     92  CG2 THR A   6      17.318 -11.766 -37.595  1.00 35.40           C  
ATOM     93 HG21 THR A   6      16.547 -11.591 -36.845  1.00 35.40           H  
ATOM     94 HG22 THR A   6      18.282 -11.879 -37.099  1.00 35.40           H  
ATOM     95 HG23 THR A   6      17.352 -10.907 -38.264  1.00 35.40           H  
ATOM     96  OG1 THR A   6      18.003 -13.162 -39.361  1.00 35.40           O  
ATOM     97  HG1 THR A   6      17.784 -12.556 -40.072  1.00 35.40           H  
ATOM     98  N   PRO A   7      14.822 -15.575 -37.762  1.00 38.11           N  
ATOM     99  CA  PRO A   7      13.951 -16.527 -38.442  1.00 38.11           C  
ATOM    100  HA  PRO A   7      14.390 -17.524 -38.395  1.00 38.11           H  
ATOM    101  C   PRO A   7      13.784 -16.123 -39.913  1.00 38.11           C  
ATOM    102  CB  PRO A   7      12.631 -16.526 -37.661  1.00 38.11           C  
ATOM    103  HB2 PRO A   7      11.766 -16.664 -38.309  1.00 38.11           H  
ATOM    104  HB3 PRO A   7      12.660 -17.307 -36.901  1.00 38.11           H  
ATOM    105  O   PRO A   7      13.569 -14.952 -40.229  1.00 38.11           O  
ATOM    106  CG  PRO A   7      12.611 -15.160 -36.976  1.00 38.11           C  
ATOM    107  HG2 PRO A   7      12.199 -14.418 -37.661  1.00 38.11           H  
ATOM    108  HG3 PRO A   7      12.039 -15.180 -36.048  1.00 38.11           H  
ATOM    109  CD  PRO A   7      14.086 -14.856 -36.731  1.00 38.11           C  
ATOM    110  HD2 PRO A   7      14.250 -13.780 -36.792  1.00 38.11           H  
ATOM    111  HD3 PRO A   7      14.381 -15.230 -35.750  1.00 38.11           H  
ATOM    112  N   ARG A   8      13.916 -17.099 -40.819  1.00 35.68           N  
ATOM    113  H   ARG A   8      14.059 -18.038 -40.476  1.00 35.68           H  
ATOM    114  CA  ARG A   8      13.579 -16.946 -42.238  1.00 35.68           C  
ATOM    115  HA  ARG A   8      13.635 -15.895 -42.521  1.00 35.68           H  
ATOM    116  C   ARG A   8      12.138 -17.398 -42.432  1.00 35.68           C  
ATOM    117  CB  ARG A   8      14.535 -17.755 -43.132  1.00 35.68           C  
ATOM    118  HB2 ARG A   8      14.096 -17.818 -44.128  1.00 35.68           H  
ATOM    119  HB3 ARG A   8      14.633 -18.767 -42.741  1.00 35.68           H  
ATOM    120  O   ARG A   8      11.837 -18.569 -42.230  1.00 35.68           O  
ATOM    121  CG  ARG A   8      15.920 -17.107 -43.256  1.00 35.68           C  
ATOM    122  HG2 ARG A   8      16.402 -17.075 -42.279  1.00 35.68           H  
ATOM    123  HG3 ARG A   8      15.805 -16.089 -43.631  1.00 35.68           H  
ATOM    124  CD  ARG A   8      16.786 -17.913 -44.234  1.00 35.68           C  
ATOM    125  HD2 ARG A   8      16.244 -18.011 -45.175  1.00 35.68           H  
ATOM    126  HD3 ARG A   8      16.943 -18.907 -43.816  1.00 35.68           H  
ATOM    127  NE  ARG A   8      18.085 -17.258 -44.486  1.00 35.68           N  
ATOM    128  HE  ARG A   8      18.221 -16.358 -44.048  1.00 35.68           H  
ATOM    129  NH1 ARG A   8      18.958 -18.873 -45.865  1.00 35.68           N  
ATOM    130 HH11 ARG A   8      19.688 -19.210 -46.477  1.00 35.68           H  
ATOM    131 HH12 ARG A   8      18.122 -19.422 -45.723  1.00 35.68           H  
ATOM    132  NH2 ARG A   8      20.134 -17.021 -45.453  1.00 35.68           N  
ATOM    133 HH21 ARG A   8      20.844 -17.359 -46.088  1.00 35.68           H  
ATOM    134 HH22 ARG A   8      20.212 -16.098 -45.050  1.00 35.68           H  
ATOM    135  CZ  ARG A   8      19.050 -17.719 -45.263  1.00 35.68           C  
ATOM    136  N   TYR A   9      11.282 -16.467 -42.829  1.00 42.32           N  
ATOM    137  H   TYR A   9      11.611 -15.519 -42.942  1.00 42.32           H  
ATOM    138  CA  TYR A   9       9.926 -16.751 -43.283  1.00 42.32           C  
ATOM    139  HA  TYR A   9       9.570 -17.680 -42.836  1.00 42.32           H  
ATOM    140  C   TYR A   9       9.943 -16.917 -44.805  1.00 42.32           C  
ATOM    141  CB  TYR A   9       8.998 -15.618 -42.828  1.00 42.32           C  
ATOM    142  HB2 TYR A   9       7.990 -15.825 -43.187  1.00 42.32           H  
ATOM    143  HB3 TYR A   9       9.317 -14.687 -43.297  1.00 42.32           H  
ATOM    144  O   TYR A   9      10.600 -16.138 -45.499  1.00 42.32           O  
ATOM    145  CG  TYR A   9       8.962 -15.430 -41.319  1.00 42.32           C  
ATOM    146  CD1 TYR A   9       8.207 -16.304 -40.513  1.00 42.32           C  
ATOM    147  HD1 TYR A   9       7.645 -17.110 -40.962  1.00 42.32           H  
ATOM    148  CD2 TYR A   9       9.707 -14.395 -40.718  1.00 42.32           C  
ATOM    149  HD2 TYR A   9      10.282 -13.718 -41.332  1.00 42.32           H  
ATOM    150  CE1 TYR A   9       8.180 -16.135 -39.115  1.00 42.32           C  
ATOM    151  HE1 TYR A   9       7.589 -16.793 -38.495  1.00 42.32           H  
ATOM    152  CE2 TYR A   9       9.683 -14.222 -39.321  1.00 42.32           C  
ATOM    153  HE2 TYR A   9      10.239 -13.414 -38.870  1.00 42.32           H  
ATOM    154  OH  TYR A   9       8.890 -14.925 -37.169  1.00 42.32           O  
ATOM    155  HH  TYR A   9       9.278 -14.088 -36.902  1.00 42.32           H  
ATOM    156  CZ  TYR A   9       8.914 -15.091 -38.517  1.00 42.32           C  
ATOM    157  N   LYS A  10       9.243 -17.928 -45.322  1.00 55.46           N  
ATOM    158  H   LYS A  10       8.731 -18.533 -44.695  1.00 55.46           H  
ATOM    159  CA  LYS A  10       8.891 -18.032 -46.743  1.00 55.46           C  
ATOM    160  HA  LYS A  10       9.307 -17.189 -47.295  1.00 55.46           H  
ATOM    161  C   LYS A  10       7.376 -17.946 -46.872  1.00 55.46           C  
ATOM    162  CB  LYS A  10       9.413 -19.335 -47.359  1.00 55.46           C  
ATOM    163  HB2 LYS A  10       9.188 -20.160 -46.682  1.00 55.46           H  
ATOM    164  HB3 LYS A  10       8.878 -19.515 -48.292  1.00 55.46           H  
ATOM    165  O   LYS A  10       6.661 -18.437 -46.003  1.00 55.46           O  
ATOM    166  CG  LYS A  10      10.916 -19.300 -47.670  1.00 55.46           C  
ATOM    167  HG2 LYS A  10      11.126 -18.519 -48.401  1.00 55.46           H  
ATOM    168  HG3 LYS A  10      11.476 -19.106 -46.755  1.00 55.46           H  
ATOM    169  CD  LYS A  10      11.309 -20.667 -48.234  1.00 55.46           C  
ATOM    170  HD2 LYS A  10      11.034 -21.417 -47.492  1.00 55.46           H  
ATOM    171  HD3 LYS A  10      10.744 -20.866 -49.145  1.00 55.46           H  
ATOM    172  CE  LYS A  10      12.805 -20.786 -48.528  1.00 55.46           C  
ATOM    173  HE2 LYS A  10      13.351 -20.244 -47.756  1.00 55.46           H  
ATOM    174  HE3 LYS A  10      13.015 -20.343 -49.501  1.00 55.46           H  
ATOM    175  NZ  LYS A  10      13.184 -22.219 -48.491  1.00 55.46           N  
ATOM    176  HZ1 LYS A  10      12.588 -22.774 -49.088  1.00 55.46           H  
ATOM    177  HZ2 LYS A  10      14.158 -22.383 -48.704  1.00 55.46           H  
ATOM    178  HZ3 LYS A  10      13.021 -22.574 -47.559  1.00 55.46           H  
ATOM    179  N   LEU A  11       6.919 -17.316 -47.945  1.00 51.25           N  
ATOM    180  H   LEU A  11       7.583 -16.995 -48.636  1.00 51.25           H  
ATOM    181  CA  LEU A  11       5.526 -17.385 -48.373  1.00 51.25           C  
ATOM    182  HA  LEU A  11       4.875 -17.434 -47.500  1.00 51.25           H  
ATOM    183  C   LEU A  11       5.347 -18.677 -49.178  1.00 51.25           C  
ATOM    184  CB  LEU A  11       5.176 -16.124 -49.184  1.00 51.25           C  
ATOM    185  HB2 LEU A  11       4.204 -16.264 -49.657  1.00 51.25           H  
ATOM    186  HB3 LEU A  11       5.913 -16.012 -49.980  1.00 51.25           H  
ATOM    187  O   LEU A  11       6.212 -19.002 -49.997  1.00 51.25           O  
ATOM    188  CG  LEU A  11       5.139 -14.842 -48.328  1.00 51.25           C  
ATOM    189  HG  LEU A  11       5.978 -14.838 -47.633  1.00 51.25           H  
ATOM    190  CD1 LEU A  11       5.263 -13.599 -49.208  1.00 51.25           C  
ATOM    191 HD11 LEU A  11       4.440 -13.572 -49.923  1.00 51.25           H  
ATOM    192 HD12 LEU A  11       6.208 -13.621 -49.751  1.00 51.25           H  
ATOM    193 HD13 LEU A  11       5.226 -12.703 -48.590  1.00 51.25           H  
ATOM    194  CD2 LEU A  11       3.842 -14.729 -47.532  1.00 51.25           C  
ATOM    195 HD21 LEU A  11       3.690 -15.616 -46.916  1.00 51.25           H  
ATOM    196 HD22 LEU A  11       2.999 -14.622 -48.214  1.00 51.25           H  
ATOM    197 HD23 LEU A  11       3.875 -13.855 -46.882  1.00 51.25           H  
ATOM    198  N   ASP A  12       4.276 -19.423 -48.923  1.00 71.90           N  
ATOM    199  H   ASP A  12       3.609 -19.098 -48.238  1.00 71.90           H  
ATOM    200  CA  ASP A  12       3.841 -20.487 -49.828  1.00 71.90           C  
ATOM    201  HA  ASP A  12       4.723 -21.052 -50.130  1.00 71.90           H  
ATOM    202  C   ASP A  12       3.237 -19.905 -51.118  1.00 71.90           C  
ATOM    203  CB  ASP A  12       2.903 -21.487 -49.113  1.00 71.90           C  
ATOM    204  HB2 ASP A  12       3.422 -21.870 -48.235  1.00 71.90           H  
ATOM    205  HB3 ASP A  12       2.740 -22.337 -49.776  1.00 71.90           H  
ATOM    206  O   ASP A  12       3.089 -18.691 -51.286  1.00 71.90           O  
ATOM    207  CG  ASP A  12       1.530 -20.941 -48.698  1.00 71.90           C  
ATOM    208  OD1 ASP A  12       1.185 -19.820 -49.117  1.00 71.90           O  
ATOM    209  OD2 ASP A  12       0.781 -21.652 -47.994  1.00 71.90           O  
ATOM    210  N   GLU A  13       2.869 -20.791 -52.042  1.00 67.81           N  
ATOM    211  H   GLU A  13       3.006 -21.773 -51.853  1.00 67.81           H  
ATOM    212  CA  GLU A  13       2.203 -20.447 -53.306  1.00 67.81           C  
ATOM    213  HA  GLU A  13       2.818 -19.724 -53.843  1.00 67.81           H  
ATOM    214  C   GLU A  13       0.820 -19.783 -53.109  1.00 67.81           C  
ATOM    215  CB  GLU A  13       2.088 -21.721 -54.168  1.00 67.81           C  
ATOM    216  HB2 GLU A  13       1.492 -22.457 -53.629  1.00 67.81           H  
ATOM    217  HB3 GLU A  13       1.575 -21.470 -55.096  1.00 67.81           H  
ATOM    218  O   GLU A  13       0.225 -19.296 -54.069  1.00 67.81           O  
ATOM    219  CG  GLU A  13       3.462 -22.329 -54.517  1.00 67.81           C  
ATOM    220  HG2 GLU A  13       3.982 -22.590 -53.596  1.00 67.81           H  
ATOM    221  HG3 GLU A  13       4.053 -21.568 -55.028  1.00 67.81           H  
ATOM    222  CD  GLU A  13       3.390 -23.588 -55.400  1.00 67.81           C  
ATOM    223  OE1 GLU A  13       4.481 -24.048 -55.814  1.00 67.81           O  
ATOM    224  OE2 GLU A  13       2.275 -24.098 -55.645  1.00 67.81           O  
ATOM    225  N   HIS A  14       0.317 -19.718 -51.871  1.00 60.67           N  
ATOM    226  H   HIS A  14       0.888 -20.053 -51.108  1.00 60.67           H  
ATOM    227  CA  HIS A  14      -0.961 -19.125 -51.480  1.00 60.67           C  
ATOM    228  HA  HIS A  14      -1.508 -18.841 -52.380  1.00 60.67           H  
ATOM    229  C   HIS A  14      -0.808 -17.836 -50.654  1.00 60.67           C  
ATOM    230  CB  HIS A  14      -1.784 -20.190 -50.742  1.00 60.67           C  
ATOM    231  HB2 HIS A  14      -2.743 -19.764 -50.448  1.00 60.67           H  
ATOM    232  HB3 HIS A  14      -1.249 -20.484 -49.839  1.00 60.67           H  
ATOM    233  O   HIS A  14      -1.807 -17.288 -50.190  1.00 60.67           O  
ATOM    234  CG  HIS A  14      -2.046 -21.421 -51.568  1.00 60.67           C  
ATOM    235  CD2 HIS A  14      -1.754 -22.713 -51.227  1.00 60.67           C  
ATOM    236  HD2 HIS A  14      -1.298 -23.035 -50.303  1.00 60.67           H  
ATOM    237  ND1 HIS A  14      -2.584 -21.444 -52.833  1.00 60.67           N  
ATOM    238  HD1 HIS A  14      -2.773 -20.633 -53.405  1.00 60.67           H  
ATOM    239  CE1 HIS A  14      -2.620 -22.721 -53.243  1.00 60.67           C  
ATOM    240  HE1 HIS A  14      -2.944 -23.050 -54.219  1.00 60.67           H  
ATOM    241  NE2 HIS A  14      -2.142 -23.536 -52.291  1.00 60.67           N  
ATOM    242  N   GLY A  15       0.415 -17.320 -50.486  1.00 48.10           N  
ATOM    243  H   GLY A  15       1.203 -17.861 -50.813  1.00 48.10           H  
ATOM    244  CA  GLY A  15       0.677 -16.102 -49.716  1.00 48.10           C  
ATOM    245  HA2 GLY A  15      -0.057 -15.342 -49.985  1.00 48.10           H  
ATOM    246  HA3 GLY A  15       1.669 -15.735 -49.978  1.00 48.10           H  
ATOM    247  C   GLY A  15       0.628 -16.287 -48.194  1.00 48.10           C  
ATOM    248  O   GLY A  15       0.626 -15.297 -47.465  1.00 48.10           O  
ATOM    249  N   ASN A  16       0.626 -17.524 -47.693  1.00 47.95           N  
ATOM    250  H   ASN A  16       0.676 -18.303 -48.333  1.00 47.95           H  
ATOM    251  CA  ASN A  16       0.701 -17.814 -46.265  1.00 47.95           C  
ATOM    252  HA  ASN A  16       0.221 -16.994 -45.731  1.00 47.95           H  
ATOM    253  C   ASN A  16       2.155 -17.913 -45.807  1.00 47.95           C  
ATOM    254  CB  ASN A  16      -0.056 -19.095 -45.904  1.00 47.95           C  
ATOM    255  HB2 ASN A  16      -0.127 -19.182 -44.819  1.00 47.95           H  
ATOM    256  HB3 ASN A  16       0.506 -19.956 -46.265  1.00 47.95           H  
ATOM    257  O   ASN A  16       3.017 -18.474 -46.484  1.00 47.95           O  
ATOM    258  CG  ASN A  16      -1.460 -19.129 -46.461  1.00 47.95           C  
ATOM    259  ND2 ASN A  16      -1.762 -20.126 -47.254  1.00 47.95           N  
ATOM    260 HD21 ASN A  16      -1.006 -20.718 -47.564  1.00 47.95           H  
ATOM    261 HD22 ASN A  16      -2.654 -20.079 -47.726  1.00 47.95           H  
ATOM    262  OD1 ASN A  16      -2.286 -18.282 -46.169  1.00 47.95           O  
ATOM    263  N   ILE A  17       2.426 -17.398 -44.612  1.00 47.16           N  
ATOM    264  H   ILE A  17       1.667 -16.978 -44.095  1.00 47.16           H  
ATOM    265  CA  ILE A  17       3.738 -17.490 -43.972  1.00 47.16           C  
ATOM    266  HA  ILE A  17       4.506 -17.256 -44.710  1.00 47.16           H  
ATOM    267  C   ILE A  17       3.957 -18.932 -43.494  1.00 47.16           C  
ATOM    268  CB  ILE A  17       3.831 -16.454 -42.827  1.00 47.16           C  
ATOM    269  HB  ILE A  17       3.004 -16.622 -42.138  1.00 47.16           H  
ATOM    270  O   ILE A  17       3.306 -19.383 -42.552  1.00 47.16           O  
ATOM    271  CG1 ILE A  17       3.720 -15.016 -43.390  1.00 47.16           C  
ATOM    272 HG12 ILE A  17       2.835 -14.937 -44.022  1.00 47.16           H  
ATOM    273 HG13 ILE A  17       4.589 -14.800 -44.012  1.00 47.16           H  
ATOM    274  CG2 ILE A  17       5.149 -16.638 -42.056  1.00 47.16           C  
ATOM    275 HG21 ILE A  17       5.161 -17.609 -41.561  1.00 47.16           H  
ATOM    276 HG22 ILE A  17       5.985 -16.574 -42.752  1.00 47.16           H  
ATOM    277 HG23 ILE A  17       5.251 -15.879 -41.280  1.00 47.16           H  
ATOM    278  CD1 ILE A  17       3.590 -13.929 -42.315  1.00 47.16           C  
ATOM    279 HD11 ILE A  17       2.769 -14.170 -41.640  1.00 47.16           H  
ATOM    280 HD12 ILE A  17       3.381 -12.974 -42.796  1.00 47.16           H  
ATOM    281 HD13 ILE A  17       4.516 -13.833 -41.749  1.00 47.16           H  
ATOM    282  N   VAL A  18       4.906 -19.645 -44.105  1.00 45.42           N  
ATOM    283  H   VAL A  18       5.376 -19.230 -44.897  1.00 45.42           H  
ATOM    284  CA  VAL A  18       5.303 -21.002 -43.708  1.00 45.42           C  
ATOM    285  HA  VAL A  18       4.558 -21.379 -43.006  1.00 45.42           H  
ATOM    286  C   VAL A  18       6.645 -20.968 -42.978  1.00 45.42           C  
ATOM    287  CB  VAL A  18       5.296 -21.983 -44.897  1.00 45.42           C  
ATOM    288  HB  VAL A  18       6.041 -21.676 -45.631  1.00 45.42           H  
ATOM    289  O   VAL A  18       7.642 -20.418 -43.458  1.00 45.42           O  
ATOM    290  CG1 VAL A  18       5.605 -23.418 -44.442  1.00 45.42           C  
ATOM    291 HG11 VAL A  18       4.876 -23.743 -43.700  1.00 45.42           H  
ATOM    292 HG12 VAL A  18       6.609 -23.477 -44.022  1.00 45.42           H  
ATOM    293 HG13 VAL A  18       5.559 -24.090 -45.299  1.00 45.42           H  
ATOM    294  CG2 VAL A  18       3.917 -22.010 -45.561  1.00 45.42           C  
ATOM    295 HG21 VAL A  18       3.717 -21.058 -46.052  1.00 45.42           H  
ATOM    296 HG22 VAL A  18       3.877 -22.803 -46.307  1.00 45.42           H  
ATOM    297 HG23 VAL A  18       3.138 -22.190 -44.820  1.00 45.42           H  
ATOM    298  N   HIS A  19       6.666 -21.571 -41.787  1.00 46.44           N  
ATOM    299  H   HIS A  19       5.807 -21.995 -41.465  1.00 46.44           H  
ATOM    300  CA  HIS A  19       7.870 -21.784 -40.989  1.00 46.44           C  
ATOM    301  HA  HIS A  19       8.464 -20.870 -40.999  1.00 46.44           H  
ATOM    302  C   HIS A  19       8.722 -22.908 -41.602  1.00 46.44           C  
ATOM    303  CB  HIS A  19       7.473 -22.092 -39.529  1.00 46.44           C  
ATOM    304  HB2 HIS A  19       6.433 -22.414 -39.477  1.00 46.44           H  
ATOM    305  HB3 HIS A  19       8.079 -22.920 -39.160  1.00 46.44           H  
ATOM    306  O   HIS A  19       8.347 -24.077 -41.545  1.00 46.44           O  
ATOM    307  CG  HIS A  19       7.690 -20.933 -38.593  1.00 46.44           C  
ATOM    308  CD2 HIS A  19       6.742 -20.121 -38.030  1.00 46.44           C  
ATOM    309  HD2 HIS A  19       5.675 -20.183 -38.186  1.00 46.44           H  
ATOM    310  ND1 HIS A  19       8.915 -20.516 -38.128  1.00 46.44           N  
ATOM    311  HD1 HIS A  19       9.808 -20.921 -38.370  1.00 46.44           H  
ATOM    312  CE1 HIS A  19       8.713 -19.479 -37.304  1.00 46.44           C  
ATOM    313  HE1 HIS A  19       9.495 -18.942 -36.787  1.00 46.44           H  
ATOM    314  NE2 HIS A  19       7.405 -19.203 -37.207  1.00 46.44           N  
ATOM    315  N   ASP A  20       9.887 -22.560 -42.157  1.00 45.40           N  
ATOM    316  H   ASP A  20      10.106 -21.577 -42.243  1.00 45.40           H  
ATOM    317  CA  ASP A  20      10.876 -23.526 -42.657  1.00 45.40           C  
ATOM    318  HA  ASP A  20      10.335 -24.302 -43.199  1.00 45.40           H  
ATOM    319  C   ASP A  20      11.578 -24.175 -41.441  1.00 45.40           C  
ATOM    320  CB  ASP A  20      11.830 -22.819 -43.658  1.00 45.40           C  
ATOM    321  HB2 ASP A  20      12.730 -22.490 -43.138  1.00 45.40           H  
ATOM    322  HB3 ASP A  20      11.338 -21.922 -44.033  1.00 45.40           H  
ATOM    323  O   ASP A  20      12.366 -23.542 -40.730  1.00 45.40           O  
ATOM    324  CG  ASP A  20      12.235 -23.649 -44.893  1.00 45.40           C  
ATOM    325  OD1 ASP A  20      11.979 -24.868 -44.906  1.00 45.40           O  
ATOM    326  OD2 ASP A  20      12.805 -23.047 -45.850  1.00 45.40           O  
ATOM    327  N   GLY A  21      11.182 -25.407 -41.111  1.00 37.89           N  
ATOM    328  H   GLY A  21      10.514 -25.851 -41.724  1.00 37.89           H  
ATOM    329  CA  GLY A  21      11.536 -26.093 -39.871  1.00 37.89           C  
ATOM    330  HA2 GLY A  21      10.833 -26.910 -39.711  1.00 37.89           H  
ATOM    331  HA3 GLY A  21      11.430 -25.395 -39.041  1.00 37.89           H  
ATOM    332  C   GLY A  21      12.947 -26.681 -39.864  1.00 37.89           C  
ATOM    333  O   GLY A  21      13.270 -27.534 -40.681  1.00 37.89           O  
ATOM    334  N   ALA A  22      13.750 -26.294 -38.870  1.00 32.27           N  
ATOM    335  H   ALA A  22      13.472 -25.468 -38.359  1.00 32.27           H  
ATOM    336  CA  ALA A  22      14.821 -27.118 -38.303  1.00 32.27           C  
ATOM    337  HA  ALA A  22      14.420 -28.101 -38.056  1.00 32.27           H  
ATOM    338  C   ALA A  22      15.364 -26.476 -37.015  1.00 32.27           C  
ATOM    339  CB  ALA A  22      15.967 -27.307 -39.321  1.00 32.27           C  
ATOM    340  HB1 ALA A  22      16.294 -26.338 -39.700  1.00 32.27           H  
ATOM    341  HB2 ALA A  22      16.809 -27.805 -38.841  1.00 32.27           H  
ATOM    342  HB3 ALA A  22      15.644 -27.924 -40.159  1.00 32.27           H  
ATOM    343  O   ALA A  22      16.351 -25.763 -37.088  1.00 32.27           O  
ATOM    344  N   PHE A  23      14.766 -26.727 -35.842  1.00 34.75           N  
ATOM    345  H   PHE A  23      13.867 -27.187 -35.852  1.00 34.75           H  
ATOM    346  CA  PHE A  23      15.508 -26.745 -34.566  1.00 34.75           C  
ATOM    347  HA  PHE A  23      16.438 -27.279 -34.762  1.00 34.75           H  
ATOM    348  C   PHE A  23      14.763 -27.553 -33.483  1.00 34.75           C  
ATOM    349  CB  PHE A  23      15.933 -25.341 -34.071  1.00 34.75           C  
ATOM    350  HB2 PHE A  23      15.302 -24.582 -34.533  1.00 34.75           H  
ATOM    351  HB3 PHE A  23      15.772 -25.276 -32.995  1.00 34.75           H  
ATOM    352  O   PHE A  23      13.775 -27.117 -32.907  1.00 34.75           O  
ATOM    353  CG  PHE A  23      17.408 -25.027 -34.333  1.00 34.75           C  
ATOM    354  CD1 PHE A  23      18.414 -25.662 -33.577  1.00 34.75           C  
ATOM    355  HD1 PHE A  23      18.138 -26.327 -32.772  1.00 34.75           H  
ATOM    356  CD2 PHE A  23      17.786 -24.149 -35.368  1.00 34.75           C  
ATOM    357  HD2 PHE A  23      17.026 -23.653 -35.953  1.00 34.75           H  
ATOM    358  CE1 PHE A  23      19.773 -25.458 -33.886  1.00 34.75           C  
ATOM    359  HE1 PHE A  23      20.535 -25.964 -33.313  1.00 34.75           H  
ATOM    360  CE2 PHE A  23      19.140 -23.978 -35.708  1.00 34.75           C  
ATOM    361  HE2 PHE A  23      19.405 -23.347 -36.543  1.00 34.75           H  
ATOM    362  CZ  PHE A  23      20.135 -24.633 -34.966  1.00 34.75           C  
ATOM    363  HZ  PHE A  23      21.176 -24.505 -35.226  1.00 34.75           H  
ATOM    364  N   VAL A  24      15.290 -28.762 -33.277  1.00 34.31           N  
ATOM    365  H   VAL A  24      15.968 -29.022 -33.980  1.00 34.31           H  
ATOM    366  CA  VAL A  24      15.316 -29.661 -32.108  1.00 34.31           C  
ATOM    367  HA  VAL A  24      14.857 -30.601 -32.414  1.00 34.31           H  
ATOM    368  C   VAL A  24      14.594 -29.195 -30.823  1.00 34.31           C  
ATOM    369  CB  VAL A  24      16.808 -29.956 -31.806  1.00 34.31           C  
ATOM    370  HB  VAL A  24      17.287 -29.043 -31.451  1.00 34.31           H  
ATOM    371  O   VAL A  24      14.996 -28.225 -30.182  1.00 34.31           O  
ATOM    372  CG1 VAL A  24      16.997 -31.042 -30.743  1.00 34.31           C  
ATOM    373 HG11 VAL A  24      16.525 -31.971 -31.064  1.00 34.31           H  
ATOM    374 HG12 VAL A  24      16.553 -30.727 -29.799  1.00 34.31           H  
ATOM    375 HG13 VAL A  24      18.059 -31.218 -30.571  1.00 34.31           H  
ATOM    376  CG2 VAL A  24      17.566 -30.426 -33.066  1.00 34.31           C  
ATOM    377 HG21 VAL A  24      18.577 -30.730 -32.795  1.00 34.31           H  
ATOM    378 HG22 VAL A  24      17.053 -31.275 -33.517  1.00 34.31           H  
ATOM    379 HG23 VAL A  24      17.661 -29.620 -33.793  1.00 34.31           H  
ATOM    380  N   ASN A  25      13.600 -29.993 -30.406  1.00 31.34           N  
ATOM    381  H   ASN A  25      13.318 -30.732 -31.034  1.00 31.34           H  
ATOM    382  CA  ASN A  25      12.864 -29.933 -29.135  1.00 31.34           C  
ATOM    383  HA  ASN A  25      12.234 -29.043 -29.129  1.00 31.34           H  
ATOM    384  C   ASN A  25      13.770 -29.884 -27.888  1.00 31.34           C  
ATOM    385  CB  ASN A  25      11.970 -31.202 -29.028  1.00 31.34           C  
ATOM    386  HB2 ASN A  25      11.684 -31.350 -27.986  1.00 31.34           H  
ATOM    387  HB3 ASN A  25      12.534 -32.083 -29.334  1.00 31.34           H  
ATOM    388  O   ASN A  25      14.668 -30.714 -27.733  1.00 31.34           O  
ATOM    389  CG  ASN A  25      10.673 -31.144 -29.818  1.00 31.34           C  
ATOM    390  ND2 ASN A  25       9.954 -32.232 -29.963  1.00 31.34           N  
ATOM    391 HD21 ASN A  25       9.066 -32.113 -30.430  1.00 31.34           H  
ATOM    392 HD22 ASN A  25      10.051 -33.037 -29.361  1.00 31.34           H  
ATOM    393  OD1 ASN A  25      10.278 -30.102 -30.304  1.00 31.34           O  
ATOM    394  N   PRO A  26      13.407 -29.047 -26.902  1.00 36.38           N  
ATOM    395  CA  PRO A  26      13.316 -29.505 -25.523  1.00 36.38           C  
ATOM    396  HA  PRO A  26      13.659 -30.536 -25.434  1.00 36.38           H  
ATOM    397  C   PRO A  26      11.851 -29.451 -25.066  1.00 36.38           C  
ATOM    398  CB  PRO A  26      14.269 -28.611 -24.732  1.00 36.38           C  
ATOM    399  HB2 PRO A  26      15.282 -29.006 -24.815  1.00 36.38           H  
ATOM    400  HB3 PRO A  26      13.980 -28.520 -23.685  1.00 36.38           H  
ATOM    401  O   PRO A  26      11.367 -28.452 -24.531  1.00 36.38           O  
ATOM    402  CG  PRO A  26      14.185 -27.276 -25.472  1.00 36.38           C  
ATOM    403  HG2 PRO A  26      15.134 -26.742 -25.437  1.00 36.38           H  
ATOM    404  HG3 PRO A  26      13.394 -26.665 -25.036  1.00 36.38           H  
ATOM    405  CD  PRO A  26      13.802 -27.645 -26.912  1.00 36.38           C  
ATOM    406  HD2 PRO A  26      14.664 -27.509 -27.565  1.00 36.38           H  
ATOM    407  HD3 PRO A  26      12.978 -27.021 -27.258  1.00 36.38           H  
ATOM    408  N   GLU A  27      11.143 -30.558 -25.284  1.00 34.78           N  
ATOM    409  H   GLU A  27      11.601 -31.321 -25.762  1.00 34.78           H  
ATOM    410  CA  GLU A  27       9.906 -30.902 -24.579  1.00 34.78           C  
ATOM    411  HA  GLU A  27       9.096 -30.239 -24.886  1.00 34.78           H  
ATOM    412  C   GLU A  27      10.135 -30.791 -23.060  1.00 34.78           C  
ATOM    413  CB  GLU A  27       9.543 -32.360 -24.917  1.00 34.78           C  
ATOM    414  HB2 GLU A  27      10.428 -32.974 -24.751  1.00 34.78           H  
ATOM    415  HB3 GLU A  27       8.762 -32.698 -24.236  1.00 34.78           H  
ATOM    416  O   GLU A  27      11.164 -31.246 -22.558  1.00 34.78           O  
ATOM    417  CG  GLU A  27       9.045 -32.554 -26.358  1.00 34.78           C  
ATOM    418  HG2 GLU A  27       9.676 -31.970 -27.028  1.00 34.78           H  
ATOM    419  HG3 GLU A  27       8.032 -32.160 -26.432  1.00 34.78           H  
ATOM    420  CD  GLU A  27       9.072 -34.022 -26.818  1.00 34.78           C  
ATOM    421  OE1 GLU A  27       9.039 -34.213 -28.055  1.00 34.78           O  
ATOM    422  OE2 GLU A  27       9.208 -34.921 -25.956  1.00 34.78           O  
ATOM    423  N   GLY A  28       9.195 -30.228 -22.285  1.00 35.52           N  
ATOM    424  H   GLY A  28       8.336 -29.923 -22.721  1.00 35.52           H  
ATOM    425  CA  GLY A  28       9.256 -30.474 -20.836  1.00 35.52           C  
ATOM    426  HA2 GLY A  28       8.966 -31.510 -20.662  1.00 35.52           H  
ATOM    427  HA3 GLY A  28      10.294 -30.378 -20.516  1.00 35.52           H  
ATOM    428  C   GLY A  28       8.459 -29.600 -19.874  1.00 35.52           C  
ATOM    429  O   GLY A  28       8.144 -30.081 -18.785  1.00 35.52           O  
ATOM    430  N   ILE A  29       8.111 -28.350 -20.208  1.00 39.11           N  
ATOM    431  H   ILE A  29       8.428 -27.996 -21.099  1.00 39.11           H  
ATOM    432  CA  ILE A  29       7.449 -27.444 -19.238  1.00 39.11           C  
ATOM    433  HA  ILE A  29       6.995 -28.044 -18.449  1.00 39.11           H  
ATOM    434  C   ILE A  29       6.272 -26.673 -19.848  1.00 39.11           C  
ATOM    435  CB  ILE A  29       8.495 -26.531 -18.538  1.00 39.11           C  
ATOM    436  HB  ILE A  29       9.053 -25.994 -19.304  1.00 39.11           H  
ATOM    437  O   ILE A  29       5.219 -26.608 -19.217  1.00 39.11           O  
ATOM    438  CG1 ILE A  29       9.489 -27.390 -17.709  1.00 39.11           C  
ATOM    439 HG12 ILE A  29       8.940 -27.957 -16.957  1.00 39.11           H  
ATOM    440 HG13 ILE A  29       9.986 -28.099 -18.372  1.00 39.11           H  
ATOM    441  CG2 ILE A  29       7.813 -25.490 -17.628  1.00 39.11           C  
ATOM    442 HG21 ILE A  29       8.555 -24.840 -17.164  1.00 39.11           H  
ATOM    443 HG22 ILE A  29       7.148 -24.847 -18.205  1.00 39.11           H  
ATOM    444 HG23 ILE A  29       7.236 -25.991 -16.850  1.00 39.11           H  
ATOM    445  CD1 ILE A  29      10.619 -26.623 -17.017  1.00 39.11           C  
ATOM    446 HD11 ILE A  29      10.226 -26.012 -16.204  1.00 39.11           H  
ATOM    447 HD12 ILE A  29      11.332 -27.334 -16.598  1.00 39.11           H  
ATOM    448 HD13 ILE A  29      11.134 -25.989 -17.738  1.00 39.11           H  
ATOM    449  N   LEU A  30       6.388 -26.150 -21.074  1.00 41.90           N  
ATOM    450  H   LEU A  30       7.264 -26.234 -21.571  1.00 41.90           H  
ATOM    451  CA  LEU A  30       5.343 -25.297 -21.657  1.00 41.90           C  
ATOM    452  HA  LEU A  30       5.102 -24.538 -20.913  1.00 41.90           H  
ATOM    453  C   LEU A  30       4.024 -26.045 -21.924  1.00 41.90           C  
ATOM    454  CB  LEU A  30       5.861 -24.595 -22.930  1.00 41.90           C  
ATOM    455  HB2 LEU A  30       6.874 -24.920 -23.171  1.00 41.90           H  
ATOM    456  HB3 LEU A  30       5.238 -24.906 -23.768  1.00 41.90           H  
ATOM    457  O   LEU A  30       2.969 -25.551 -21.541  1.00 41.90           O  
ATOM    458  CG  LEU A  30       5.817 -23.055 -22.824  1.00 41.90           C  
ATOM    459  HG  LEU A  30       5.127 -22.749 -22.038  1.00 41.90           H  
ATOM    460  CD1 LEU A  30       7.204 -22.491 -22.505  1.00 41.90           C  
ATOM    461 HD11 LEU A  30       7.570 -22.919 -21.572  1.00 41.90           H  
ATOM    462 HD12 LEU A  30       7.139 -21.408 -22.398  1.00 41.90           H  
ATOM    463 HD13 LEU A  30       7.896 -22.725 -23.314  1.00 41.90           H  
ATOM    464  CD2 LEU A  30       5.322 -22.434 -24.126  1.00 41.90           C  
ATOM    465 HD21 LEU A  30       5.307 -21.347 -24.040  1.00 41.90           H  
ATOM    466 HD22 LEU A  30       5.970 -22.719 -24.955  1.00 41.90           H  
ATOM    467 HD23 LEU A  30       4.308 -22.774 -24.335  1.00 41.90           H  
ATOM    468  N   GLU A  31       4.072 -27.270 -22.458  1.00 43.23           N  
ATOM    469  H   GLU A  31       4.943 -27.597 -22.852  1.00 43.23           H  
ATOM    470  CA  GLU A  31       2.873 -28.108 -22.651  1.00 43.23           C  
ATOM    471  HA  GLU A  31       2.136 -27.566 -23.245  1.00 43.23           H  
ATOM    472  C   GLU A  31       2.191 -28.504 -21.329  1.00 43.23           C  
ATOM    473  CB  GLU A  31       3.251 -29.400 -23.385  1.00 43.23           C  
ATOM    474  HB2 GLU A  31       4.248 -29.712 -23.075  1.00 43.23           H  
ATOM    475  HB3 GLU A  31       2.552 -30.179 -23.082  1.00 43.23           H  
ATOM    476  O   GLU A  31       0.968 -28.651 -21.266  1.00 43.23           O  
ATOM    477  CG  GLU A  31       3.175 -29.297 -24.912  1.00 43.23           C  
ATOM    478  HG2 GLU A  31       2.222 -28.844 -25.186  1.00 43.23           H  
ATOM    479  HG3 GLU A  31       3.983 -28.661 -25.272  1.00 43.23           H  
ATOM    480  CD  GLU A  31       3.281 -30.700 -25.524  1.00 43.23           C  
ATOM    481  OE1 GLU A  31       2.482 -31.000 -26.434  1.00 43.23           O  
ATOM    482  OE2 GLU A  31       4.083 -31.492 -24.976  1.00 43.23           O  
ATOM    483  N   LYS A  32       2.963 -28.655 -20.240  1.00 43.10           N  
ATOM    484  H   LYS A  32       3.948 -28.457 -20.342  1.00 43.10           H  
ATOM    485  CA  LYS A  32       2.414 -28.929 -18.901  1.00 43.10           C  
ATOM    486  HA  LYS A  32       1.619 -29.670 -18.992  1.00 43.10           H  
ATOM    487  C   LYS A  32       1.746 -27.694 -18.305  1.00 43.10           C  
ATOM    488  CB  LYS A  32       3.496 -29.472 -17.955  1.00 43.10           C  
ATOM    489  HB2 LYS A  32       3.148 -29.362 -16.928  1.00 43.10           H  
ATOM    490  HB3 LYS A  32       4.412 -28.892 -18.067  1.00 43.10           H  
ATOM    491  O   LYS A  32       0.699 -27.831 -17.679  1.00 43.10           O  
ATOM    492  CG  LYS A  32       3.780 -30.959 -18.203  1.00 43.10           C  
ATOM    493  HG2 LYS A  32       4.127 -31.097 -19.227  1.00 43.10           H  
ATOM    494  HG3 LYS A  32       2.862 -31.530 -18.059  1.00 43.10           H  
ATOM    495  CD  LYS A  32       4.852 -31.469 -17.232  1.00 43.10           C  
ATOM    496  HD2 LYS A  32       5.771 -30.908 -17.404  1.00 43.10           H  
ATOM    497  HD3 LYS A  32       4.523 -31.309 -16.205  1.00 43.10           H  
ATOM    498  CE  LYS A  32       5.108 -32.961 -17.467  1.00 43.10           C  
ATOM    499  HE2 LYS A  32       5.293 -33.110 -18.531  1.00 43.10           H  
ATOM    500  HE3 LYS A  32       4.212 -33.523 -17.203  1.00 43.10           H  
ATOM    501  NZ  LYS A  32       6.277 -33.440 -16.689  1.00 43.10           N  
ATOM    502  HZ1 LYS A  32       7.098 -32.918 -16.959  1.00 43.10           H  
ATOM    503  HZ2 LYS A  32       6.456 -34.414 -16.887  1.00 43.10           H  
ATOM    504  HZ3 LYS A  32       6.128 -33.322 -15.697  1.00 43.10           H  
ATOM    505  N   VAL A  33       2.315 -26.508 -18.527  1.00 46.41           N  
ATOM    506  H   VAL A  33       3.185 -26.490 -19.039  1.00 46.41           H  
ATOM    507  CA  VAL A  33       1.720 -25.225 -18.127  1.00 46.41           C  
ATOM    508  HA  VAL A  33       1.421 -25.285 -17.080  1.00 46.41           H  
ATOM    509  C   VAL A  33       0.449 -24.958 -18.932  1.00 46.41           C  
ATOM    510  CB  VAL A  33       2.746 -24.081 -18.260  1.00 46.41           C  
ATOM    511  HB  VAL A  33       3.168 -24.086 -19.265  1.00 46.41           H  
ATOM    512  O   VAL A  33      -0.567 -24.606 -18.351  1.00 46.41           O  
ATOM    513  CG1 VAL A  33       2.129 -22.702 -17.997  1.00 46.41           C  
ATOM    514 HG11 VAL A  33       1.391 -22.465 -18.764  1.00 46.41           H  
ATOM    515 HG12 VAL A  33       2.902 -21.935 -18.032  1.00 46.41           H  
ATOM    516 HG13 VAL A  33       1.646 -22.683 -17.020  1.00 46.41           H  
ATOM    517  CG2 VAL A  33       3.884 -24.258 -17.244  1.00 46.41           C  
ATOM    518 HG21 VAL A  33       4.348 -25.240 -17.345  1.00 46.41           H  
ATOM    519 HG22 VAL A  33       4.645 -23.496 -17.411  1.00 46.41           H  
ATOM    520 HG23 VAL A  33       3.497 -24.160 -16.230  1.00 46.41           H  
ATOM    521  N   GLN A  34       0.441 -25.229 -20.236  1.00 46.72           N  
ATOM    522  H   GLN A  34       1.310 -25.484 -20.684  1.00 46.72           H  
ATOM    523  CA  GLN A  34      -0.728 -25.025 -21.094  1.00 46.72           C  
ATOM    524  HA  GLN A  34      -1.046 -23.988 -20.985  1.00 46.72           H  
ATOM    525  C   GLN A  34      -1.915 -25.918 -20.689  1.00 46.72           C  
ATOM    526  CB  GLN A  34      -0.281 -25.241 -22.544  1.00 46.72           C  
ATOM    527  HB2 GLN A  34       0.706 -24.795 -22.667  1.00 46.72           H  
ATOM    528  HB3 GLN A  34      -0.201 -26.308 -22.749  1.00 46.72           H  
ATOM    529  O   GLN A  34      -3.040 -25.431 -20.602  1.00 46.72           O  
ATOM    530  CG  GLN A  34      -1.202 -24.576 -23.577  1.00 46.72           C  
ATOM    531  HG2 GLN A  34      -2.183 -25.049 -23.553  1.00 46.72           H  
ATOM    532  HG3 GLN A  34      -1.317 -23.520 -23.334  1.00 46.72           H  
ATOM    533  CD  GLN A  34      -0.632 -24.687 -24.991  1.00 46.72           C  
ATOM    534  NE2 GLN A  34      -1.256 -24.081 -25.975  1.00 46.72           N  
ATOM    535 HE21 GLN A  34      -0.842 -24.187 -26.890  1.00 46.72           H  
ATOM    536 HE22 GLN A  34      -2.097 -23.542 -25.823  1.00 46.72           H  
ATOM    537  OE1 GLN A  34       0.383 -25.318 -25.233  1.00 46.72           O  
ATOM    538  N   LYS A  35      -1.675 -27.185 -20.317  1.00 41.93           N  
ATOM    539  H   LYS A  35      -0.744 -27.549 -20.462  1.00 41.93           H  
ATOM    540  CA  LYS A  35      -2.712 -28.076 -19.751  1.00 41.93           C  
ATOM    541  HA  LYS A  35      -3.607 -27.999 -20.367  1.00 41.93           H  
ATOM    542  C   LYS A  35      -3.167 -27.677 -18.341  1.00 41.93           C  
ATOM    543  CB  LYS A  35      -2.227 -29.535 -19.769  1.00 41.93           C  
ATOM    544  HB2 LYS A  35      -2.882 -30.132 -19.134  1.00 41.93           H  
ATOM    545  HB3 LYS A  35      -1.215 -29.590 -19.370  1.00 41.93           H  
ATOM    546  O   LYS A  35      -4.315 -27.934 -17.991  1.00 41.93           O  
ATOM    547  CG  LYS A  35      -2.270 -30.125 -21.186  1.00 41.93           C  
ATOM    548  HG2 LYS A  35      -3.294 -30.078 -21.559  1.00 41.93           H  
ATOM    549  HG3 LYS A  35      -1.635 -29.531 -21.842  1.00 41.93           H  
ATOM    550  CD  LYS A  35      -1.792 -31.584 -21.217  1.00 41.93           C  
ATOM    551  HD2 LYS A  35      -0.761 -31.625 -20.865  1.00 41.93           H  
ATOM    552  HD3 LYS A  35      -2.427 -32.194 -20.573  1.00 41.93           H  
ATOM    553  CE  LYS A  35      -1.868 -32.094 -22.663  1.00 41.93           C  
ATOM    554  HE2 LYS A  35      -2.910 -32.087 -22.985  1.00 41.93           H  
ATOM    555  HE3 LYS A  35      -1.332 -31.389 -23.299  1.00 41.93           H  
ATOM    556  NZ  LYS A  35      -1.283 -33.448 -22.836  1.00 41.93           N  
ATOM    557  HZ1 LYS A  35      -1.773 -34.138 -22.284  1.00 41.93           H  
ATOM    558  HZ2 LYS A  35      -1.337 -33.713 -23.809  1.00 41.93           H  
ATOM    559  HZ3 LYS A  35      -0.301 -33.438 -22.600  1.00 41.93           H  
ATOM    560  N   TRP A  36      -2.298 -27.049 -17.544  1.00 43.89           N  
ATOM    561  H   TRP A  36      -1.358 -26.903 -17.883  1.00 43.89           H  
ATOM    562  CA  TRP A  36      -2.647 -26.519 -16.219  1.00 43.89           C  
ATOM    563  HA  TRP A  36      -3.294 -27.234 -15.711  1.00 43.89           H  
ATOM    564  C   TRP A  36      -3.434 -25.211 -16.282  1.00 43.89           C  
ATOM    565  CB  TRP A  36      -1.382 -26.323 -15.369  1.00 43.89           C  
ATOM    566  HB2 TRP A  36      -1.386 -25.323 -14.937  1.00 43.89           H  
ATOM    567  HB3 TRP A  36      -0.489 -26.378 -15.992  1.00 43.89           H  
ATOM    568  O   TRP A  36      -4.245 -24.962 -15.400  1.00 43.89           O  
ATOM    569  CG  TRP A  36      -1.256 -27.291 -14.238  1.00 43.89           C  
ATOM    570  CD1 TRP A  36      -0.804 -28.560 -14.333  1.00 43.89           C  
ATOM    571  HD1 TRP A  36      -0.469 -29.015 -15.253  1.00 43.89           H  
ATOM    572  CD2 TRP A  36      -1.622 -27.093 -12.839  1.00 43.89           C  
ATOM    573  CE2 TRP A  36      -1.347 -28.299 -12.130  1.00 43.89           C  
ATOM    574  CE3 TRP A  36      -2.163 -26.018 -12.101  1.00 43.89           C  
ATOM    575  HE3 TRP A  36      -2.403 -25.098 -12.614  1.00 43.89           H  
ATOM    576  NE1 TRP A  36      -0.857 -29.161 -13.089  1.00 43.89           N  
ATOM    577  HE1 TRP A  36      -0.596 -30.123 -12.923  1.00 43.89           H  
ATOM    578  CH2 TRP A  36      -2.115 -27.340 -10.046  1.00 43.89           C  
ATOM    579  HH2 TRP A  36      -2.309 -27.422  -8.986  1.00 43.89           H  
ATOM    580  CZ2 TRP A  36      -1.585 -28.432 -10.754  1.00 43.89           C  
ATOM    581  HZ2 TRP A  36      -1.368 -29.361 -10.248  1.00 43.89           H  
ATOM    582  CZ3 TRP A  36      -2.405 -26.139 -10.719  1.00 43.89           C  
ATOM    583  HZ3 TRP A  36      -2.822 -25.304 -10.176  1.00 43.89           H  
ATOM    584  N   VAL A  37      -3.195 -24.385 -17.302  1.00 44.78           N  
ATOM    585  H   VAL A  37      -2.448 -24.635 -17.934  1.00 44.78           H  
ATOM    586  CA  VAL A  37      -3.772 -23.041 -17.443  1.00 44.78           C  
ATOM    587  HA  VAL A  37      -4.084 -22.691 -16.459  1.00 44.78           H  
ATOM    588  C   VAL A  37      -5.040 -23.056 -18.310  1.00 44.78           C  
ATOM    589  CB  VAL A  37      -2.690 -22.060 -17.945  1.00 44.78           C  
ATOM    590  HB  VAL A  37      -2.314 -22.403 -18.909  1.00 44.78           H  
ATOM    591  O   VAL A  37      -5.915 -22.224 -18.096  1.00 44.78           O  
ATOM    592  CG1 VAL A  37      -3.207 -20.629 -18.091  1.00 44.78           C  
ATOM    593 HG11 VAL A  37      -2.408 -19.971 -18.435  1.00 44.78           H  
ATOM    594 HG12 VAL A  37      -4.007 -20.608 -18.831  1.00 44.78           H  
ATOM    595 HG13 VAL A  37      -3.600 -20.263 -17.143  1.00 44.78           H  
ATOM    596  CG2 VAL A  37      -1.517 -21.949 -16.954  1.00 44.78           C  
ATOM    597 HG21 VAL A  37      -0.722 -21.347 -17.396  1.00 44.78           H  
ATOM    598 HG22 VAL A  37      -1.112 -22.927 -16.694  1.00 44.78           H  
ATOM    599 HG23 VAL A  37      -1.854 -21.474 -16.033  1.00 44.78           H  
ATOM    600  N   ALA A  38      -5.222 -24.039 -19.200  1.00 34.65           N  
ATOM    601  H   ALA A  38      -4.457 -24.669 -19.392  1.00 34.65           H  
ATOM    602  CA  ALA A  38      -6.438 -24.189 -20.012  1.00 34.65           C  
ATOM    603  HA  ALA A  38      -6.508 -23.315 -20.659  1.00 34.65           H  
ATOM    604  C   ALA A  38      -7.761 -24.223 -19.202  1.00 34.65           C  
ATOM    605  CB  ALA A  38      -6.284 -25.413 -20.929  1.00 34.65           C  
ATOM    606  HB1 ALA A  38      -7.196 -25.543 -21.512  1.00 34.65           H  
ATOM    607  HB2 ALA A  38      -5.457 -25.250 -21.620  1.00 34.65           H  
ATOM    608  HB3 ALA A  38      -6.097 -26.319 -20.353  1.00 34.65           H  
ATOM    609  O   ALA A  38      -8.708 -23.560 -19.621  1.00 34.65           O  
ATOM    610  N   PRO A  39      -7.858 -24.876 -18.021  1.00 34.50           N  
ATOM    611  CA  PRO A  39      -9.062 -24.806 -17.184  1.00 34.50           C  
ATOM    612  HA  PRO A  39      -9.935 -25.007 -17.804  1.00 34.50           H  
ATOM    613  C   PRO A  39      -9.258 -23.445 -16.494  1.00 34.50           C  
ATOM    614  CB  PRO A  39      -8.921 -25.924 -16.141  1.00 34.50           C  
ATOM    615  HB2 PRO A  39      -8.604 -25.507 -15.185  1.00 34.50           H  
ATOM    616  HB3 PRO A  39      -9.854 -26.473 -16.018  1.00 34.50           H  
ATOM    617  O   PRO A  39     -10.382 -23.108 -16.140  1.00 34.50           O  
ATOM    618  CG  PRO A  39      -7.809 -26.821 -16.682  1.00 34.50           C  
ATOM    619  HG2 PRO A  39      -7.252 -27.308 -15.882  1.00 34.50           H  
ATOM    620  HG3 PRO A  39      -8.233 -27.559 -17.362  1.00 34.50           H  
ATOM    621  CD  PRO A  39      -6.938 -25.850 -17.466  1.00 34.50           C  
ATOM    622  HD2 PRO A  39      -6.252 -25.345 -16.786  1.00 34.50           H  
ATOM    623  HD3 PRO A  39      -6.384 -26.389 -18.234  1.00 34.50           H  
ATOM    624  N   PHE A  40      -8.189 -22.661 -16.304  1.00 38.95           N  
ATOM    625  H   PHE A  40      -7.300 -22.967 -16.672  1.00 38.95           H  
ATOM    626  CA  PHE A  40      -8.256 -21.298 -15.755  1.00 38.95           C  
ATOM    627  HA  PHE A  40      -9.065 -21.246 -15.026  1.00 38.95           H  
ATOM    628  C   PHE A  40      -8.582 -20.254 -16.833  1.00 38.95           C  
ATOM    629  CB  PHE A  40      -6.946 -20.948 -15.032  1.00 38.95           C  
ATOM    630  HB2 PHE A  40      -6.945 -19.878 -14.825  1.00 38.95           H  
ATOM    631  HB3 PHE A  40      -6.100 -21.143 -15.690  1.00 38.95           H  
ATOM    632  O   PHE A  40      -9.205 -19.243 -16.529  1.00 38.95           O  
ATOM    633  CG  PHE A  40      -6.744 -21.673 -13.714  1.00 38.95           C  
ATOM    634  CD1 PHE A  40      -7.268 -21.141 -12.522  1.00 38.95           C  
ATOM    635  HD1 PHE A  40      -7.822 -20.214 -12.545  1.00 38.95           H  
ATOM    636  CD2 PHE A  40      -6.035 -22.883 -13.678  1.00 38.95           C  
ATOM    637  HD2 PHE A  40      -5.654 -23.291 -14.602  1.00 38.95           H  
ATOM    638  CE1 PHE A  40      -7.074 -21.815 -11.303  1.00 38.95           C  
ATOM    639  HE1 PHE A  40      -7.480 -21.402 -10.391  1.00 38.95           H  
ATOM    640  CE2 PHE A  40      -5.833 -23.560 -12.462  1.00 38.95           C  
ATOM    641  HE2 PHE A  40      -5.286 -24.491 -12.454  1.00 38.95           H  
ATOM    642  CZ  PHE A  40      -6.354 -23.024 -11.271  1.00 38.95           C  
ATOM    643  HZ  PHE A  40      -6.205 -23.542 -10.335  1.00 38.95           H  
ATOM    644  N   LEU A  41      -8.220 -20.521 -18.092  1.00 35.98           N  
ATOM    645  H   LEU A  41      -7.645 -21.335 -18.253  1.00 35.98           H  
ATOM    646  CA  LEU A  41      -8.569 -19.701 -19.257  1.00 35.98           C  
ATOM    647  HA  LEU A  41      -8.519 -18.649 -18.975  1.00 35.98           H  
ATOM    648  C   LEU A  41     -10.011 -19.925 -19.741  1.00 35.98           C  
ATOM    649  CB  LEU A  41      -7.545 -19.962 -20.376  1.00 35.98           C  
ATOM    650  HB2 LEU A  41      -7.959 -19.622 -21.326  1.00 35.98           H  
ATOM    651  HB3 LEU A  41      -7.386 -21.037 -20.458  1.00 35.98           H  
ATOM    652  O   LEU A  41     -10.546 -19.077 -20.438  1.00 35.98           O  
ATOM    653  CG  LEU A  41      -6.200 -19.247 -20.153  1.00 35.98           C  
ATOM    654  HG  LEU A  41      -5.894 -19.360 -19.114  1.00 35.98           H  
ATOM    655  CD1 LEU A  41      -5.129 -19.864 -21.054  1.00 35.98           C  
ATOM    656 HD11 LEU A  41      -5.040 -20.932 -20.852  1.00 35.98           H  
ATOM    657 HD12 LEU A  41      -4.170 -19.375 -20.880  1.00 35.98           H  
ATOM    658 HD13 LEU A  41      -5.408 -19.728 -22.099  1.00 35.98           H  
ATOM    659  CD2 LEU A  41      -6.279 -17.756 -20.491  1.00 35.98           C  
ATOM    660 HD21 LEU A  41      -6.563 -17.620 -21.534  1.00 35.98           H  
ATOM    661 HD22 LEU A  41      -7.021 -17.266 -19.861  1.00 35.98           H  
ATOM    662 HD23 LEU A  41      -5.311 -17.284 -20.321  1.00 35.98           H  
ATOM    663  N   TYR A  42     -10.669 -21.009 -19.318  1.00 30.83           N  
ATOM    664  H   TYR A  42     -10.145 -21.714 -18.819  1.00 30.83           H  
ATOM    665  CA  TYR A  42     -12.090 -21.272 -19.591  1.00 30.83           C  
ATOM    666  HA  TYR A  42     -12.326 -20.855 -20.570  1.00 30.83           H  
ATOM    667  C   TYR A  42     -13.048 -20.588 -18.580  1.00 30.83           C  
ATOM    668  CB  TYR A  42     -12.288 -22.797 -19.676  1.00 30.83           C  
ATOM    669  HB2 TYR A  42     -11.376 -23.251 -20.063  1.00 30.83           H  
ATOM    670  HB3 TYR A  42     -12.438 -23.194 -18.672  1.00 30.83           H  
ATOM    671  O   TYR A  42     -14.263 -20.681 -18.717  1.00 30.83           O  
ATOM    672  CG  TYR A  42     -13.419 -23.250 -20.582  1.00 30.83           C  
ATOM    673  CD1 TYR A  42     -14.688 -23.546 -20.047  1.00 30.83           C  
ATOM    674  HD1 TYR A  42     -14.867 -23.409 -18.991  1.00 30.83           H  
ATOM    675  CD2 TYR A  42     -13.197 -23.380 -21.968  1.00 30.83           C  
ATOM    676  HD2 TYR A  42     -12.231 -23.136 -22.384  1.00 30.83           H  
ATOM    677  CE1 TYR A  42     -15.734 -23.967 -20.891  1.00 30.83           C  
ATOM    678  HE1 TYR A  42     -16.712 -24.167 -20.480  1.00 30.83           H  
ATOM    679  CE2 TYR A  42     -14.238 -23.807 -22.815  1.00 30.83           C  
ATOM    680  HE2 TYR A  42     -14.082 -23.894 -23.880  1.00 30.83           H  
ATOM    681  OH  TYR A  42     -16.512 -24.497 -23.102  1.00 30.83           O  
ATOM    682  HH  TYR A  42     -17.354 -24.561 -22.646  1.00 30.83           H  
ATOM    683  CZ  TYR A  42     -15.509 -24.097 -22.279  1.00 30.83           C  
ATOM    684  N   ILE A  43     -12.518 -19.899 -17.554  1.00 36.39           N  
ATOM    685  H   ILE A  43     -11.511 -19.834 -17.516  1.00 36.39           H  
ATOM    686  CA  ILE A  43     -13.281 -19.225 -16.472  1.00 36.39           C  
ATOM    687  HA  ILE A  43     -14.268 -19.684 -16.428  1.00 36.39           H  
ATOM    688  C   ILE A  43     -13.575 -17.737 -16.783  1.00 36.39           C  
ATOM    689  CB  ILE A  43     -12.598 -19.507 -15.101  1.00 36.39           C  
ATOM    690  HB  ILE A  43     -11.531 -19.309 -15.207  1.00 36.39           H  
ATOM    691  O   ILE A  43     -14.278 -17.065 -16.034  1.00 36.39           O  
ATOM    692  CG1 ILE A  43     -12.789 -21.005 -14.756  1.00 36.39           C  
ATOM    693 HG12 ILE A  43     -12.463 -21.610 -15.602  1.00 36.39           H  
ATOM    694 HG13 ILE A  43     -13.849 -21.207 -14.600  1.00 36.39           H  
ATOM    695  CG2 ILE A  43     -13.107 -18.647 -13.925  1.00 36.39           C  
ATOM    696 HG21 ILE A  43     -12.620 -18.926 -12.991  1.00 36.39           H  
ATOM    697 HG22 ILE A  43     -12.861 -17.599 -14.099  1.00 36.39           H  
ATOM    698 HG23 ILE A  43     -14.187 -18.750 -13.825  1.00 36.39           H  
ATOM    699  CD1 ILE A  43     -12.011 -21.496 -13.527  1.00 36.39           C  
ATOM    700 HD11 ILE A  43     -12.448 -21.103 -12.609  1.00 36.39           H  
ATOM    701 HD12 ILE A  43     -10.967 -21.189 -13.600  1.00 36.39           H  
ATOM    702 HD13 ILE A  43     -12.055 -22.585 -13.488  1.00 36.39           H  
ATOM    703  N   GLY A  44     -13.134 -17.225 -17.931  1.00 31.20           N  
ATOM    704  H   GLY A  44     -12.591 -17.816 -18.545  1.00 31.20           H  
ATOM    705  CA  GLY A  44     -13.588 -15.951 -18.491  1.00 31.20           C  
ATOM    706  HA2 GLY A  44     -12.814 -15.193 -18.375  1.00 31.20           H  
ATOM    707  HA3 GLY A  44     -14.499 -15.609 -17.999  1.00 31.20           H  
ATOM    708  C   GLY A  44     -13.858 -16.157 -19.973  1.00 31.20           C  
ATOM    709  O   GLY A  44     -12.964 -16.614 -20.672  1.00 31.20           O  
ATOM    710  N   GLY A  45     -15.081 -15.888 -20.434  1.00 27.88           N  
ATOM    711  H   GLY A  45     -15.751 -15.502 -19.785  1.00 27.88           H  
ATOM    712  CA  GLY A  45     -15.563 -16.145 -21.798  1.00 27.88           C  
ATOM    713  HA2 GLY A  45     -15.408 -17.199 -22.031  1.00 27.88           H  
ATOM    714  HA3 GLY A  45     -16.634 -15.946 -21.841  1.00 27.88           H  
ATOM    715  C   GLY A  45     -14.890 -15.322 -22.904  1.00 27.88           C  
ATOM    716  O   GLY A  45     -15.574 -14.661 -23.672  1.00 27.88           O  
ATOM    717  N   LEU A  46     -13.563 -15.371 -23.001  1.00 29.50           N  
ATOM    718  H   LEU A  46     -13.073 -15.946 -22.331  1.00 29.50           H  
ATOM    719  CA  LEU A  46     -12.757 -14.751 -24.045  1.00 29.50           C  
ATOM    720  HA  LEU A  46     -13.401 -14.203 -24.733  1.00 29.50           H  
ATOM    721  C   LEU A  46     -12.068 -15.854 -24.855  1.00 29.50           C  
ATOM    722  CB  LEU A  46     -11.785 -13.744 -23.400  1.00 29.50           C  
ATOM    723  HB2 LEU A  46     -11.429 -14.154 -22.455  1.00 29.50           H  
ATOM    724  HB3 LEU A  46     -10.916 -13.611 -24.046  1.00 29.50           H  
ATOM    725  O   LEU A  46     -11.039 -16.408 -24.467  1.00 29.50           O  
ATOM    726  CG  LEU A  46     -12.447 -12.370 -23.169  1.00 29.50           C  
ATOM    727  HG  LEU A  46     -13.496 -12.506 -22.904  1.00 29.50           H  
ATOM    728  CD1 LEU A  46     -11.770 -11.625 -22.018  1.00 29.50           C  
ATOM    729 HD11 LEU A  46     -12.254 -10.657 -21.881  1.00 29.50           H  
ATOM    730 HD12 LEU A  46     -10.717 -11.467 -22.249  1.00 29.50           H  
ATOM    731 HD13 LEU A  46     -11.866 -12.202 -21.099  1.00 29.50           H  
ATOM    732  CD2 LEU A  46     -12.352 -11.500 -24.424  1.00 29.50           C  
ATOM    733 HD21 LEU A  46     -12.845 -11.995 -25.261  1.00 29.50           H  
ATOM    734 HD22 LEU A  46     -12.850 -10.547 -24.251  1.00 29.50           H  
ATOM    735 HD23 LEU A  46     -11.309 -11.313 -24.683  1.00 29.50           H  
ATOM    736  N   SER A  47     -12.675 -16.188 -25.993  1.00 29.84           N  
ATOM    737  H   SER A  47     -13.539 -15.719 -26.221  1.00 29.84           H  
ATOM    738  CA  SER A  47     -12.055 -16.939 -27.083  1.00 29.84           C  
ATOM    739  HA  SER A  47     -11.629 -17.865 -26.696  1.00 29.84           H  
ATOM    740  C   SER A  47     -10.949 -16.093 -27.719  1.00 29.84           C  
ATOM    741  CB  SER A  47     -13.128 -17.279 -28.128  1.00 29.84           C  
ATOM    742  HB2 SER A  47     -13.796 -18.039 -27.722  1.00 29.84           H  
ATOM    743  HB3 SER A  47     -12.655 -17.673 -29.029  1.00 29.84           H  
ATOM    744  O   SER A  47     -11.232 -15.043 -28.290  1.00 29.84           O  
ATOM    745  OG  SER A  47     -13.892 -16.132 -28.448  1.00 29.84           O  
ATOM    746  HG  SER A  47     -13.291 -15.444 -28.743  1.00 29.84           H  
ATOM    747  N   TYR A  48      -9.695 -16.538 -27.632  1.00 29.78           N  
ATOM    748  H   TYR A  48      -9.513 -17.389 -27.120  1.00 29.78           H  
ATOM    749  CA  TYR A  48      -8.569 -15.873 -28.292  1.00 29.78           C  
ATOM    750  HA  TYR A  48      -8.767 -14.803 -28.348  1.00 29.78           H  
ATOM    751  C   TYR A  48      -8.396 -16.399 -29.721  1.00 29.78           C  
ATOM    752  CB  TYR A  48      -7.281 -16.055 -27.470  1.00 29.78           C  
ATOM    753  HB2 TYR A  48      -6.437 -15.729 -28.078  1.00 29.78           H  
ATOM    754  HB3 TYR A  48      -7.134 -17.114 -27.258  1.00 29.78           H  
ATOM    755  O   TYR A  48      -8.172 -17.596 -29.917  1.00 29.78           O  
ATOM    756  CG  TYR A  48      -7.255 -15.272 -26.170  1.00 29.78           C  
ATOM    757  CD1 TYR A  48      -6.743 -13.959 -26.151  1.00 29.78           C  
ATOM    758  HD1 TYR A  48      -6.368 -13.511 -27.060  1.00 29.78           H  
ATOM    759  CD2 TYR A  48      -7.770 -15.838 -24.987  1.00 29.78           C  
ATOM    760  HD2 TYR A  48      -8.204 -16.827 -25.003  1.00 29.78           H  
ATOM    761  CE1 TYR A  48      -6.740 -13.217 -24.955  1.00 29.78           C  
ATOM    762  HE1 TYR A  48      -6.371 -12.202 -24.938  1.00 29.78           H  
ATOM    763  CE2 TYR A  48      -7.779 -15.096 -23.791  1.00 29.78           C  
ATOM    764  HE2 TYR A  48      -8.214 -15.524 -22.900  1.00 29.78           H  
ATOM    765  OH  TYR A  48      -7.277 -13.064 -22.621  1.00 29.78           O  
ATOM    766  HH  TYR A  48      -7.781 -13.513 -21.939  1.00 29.78           H  
ATOM    767  CZ  TYR A  48      -7.262 -13.783 -23.774  1.00 29.78           C  
ATOM    768  N   ASN A  49      -8.432 -15.500 -30.711  1.00 30.03           N  
ATOM    769  H   ASN A  49      -8.662 -14.543 -30.485  1.00 30.03           H  
ATOM    770  CA  ASN A  49      -7.890 -15.770 -32.041  1.00 30.03           C  
ATOM    771  HA  ASN A  49      -8.248 -16.744 -32.375  1.00 30.03           H  
ATOM    772  C   ASN A  49      -6.361 -15.854 -31.930  1.00 30.03           C  
ATOM    773  CB  ASN A  49      -8.369 -14.704 -33.049  1.00 30.03           C  
ATOM    774  HB2 ASN A  49      -8.368 -13.720 -32.581  1.00 30.03           H  
ATOM    775  HB3 ASN A  49      -7.677 -14.666 -33.891  1.00 30.03           H  
ATOM    776  O   ASN A  49      -5.672 -14.869 -31.677  1.00 30.03           O  
ATOM    777  CG  ASN A  49      -9.742 -15.013 -33.625  1.00 30.03           C  
ATOM    778  ND2 ASN A  49     -10.506 -14.009 -33.982  1.00 30.03           N  
ATOM    779 HD21 ASN A  49     -11.404 -14.244 -34.381  1.00 30.03           H  
ATOM    780 HD22 ASN A  49     -10.180 -13.056 -33.909  1.00 30.03           H  
ATOM    781  OD1 ASN A  49     -10.134 -16.157 -33.778  1.00 30.03           O  
ATOM    782  N   LEU A  50      -5.837 -17.068 -32.087  1.00 32.19           N  
ATOM    783  H   LEU A  50      -6.491 -17.817 -32.267  1.00 32.19           H  
ATOM    784  CA  LEU A  50      -4.441 -17.456 -31.864  1.00 32.19           C  
ATOM    785  HA  LEU A  50      -4.111 -16.958 -30.952  1.00 32.19           H  
ATOM    786  C   LEU A  50      -3.478 -17.004 -32.992  1.00 32.19           C  
ATOM    787  CB  LEU A  50      -4.425 -18.987 -31.634  1.00 32.19           C  
ATOM    788  HB2 LEU A  50      -4.268 -19.471 -32.599  1.00 32.19           H  
ATOM    789  HB3 LEU A  50      -5.396 -19.322 -31.270  1.00 32.19           H  
ATOM    790  O   LEU A  50      -2.441 -17.632 -33.191  1.00 32.19           O  
ATOM    791  CG  LEU A  50      -3.356 -19.471 -30.638  1.00 32.19           C  
ATOM    792  HG  LEU A  50      -2.438 -18.898 -30.766  1.00 32.19           H  
ATOM    793  CD1 LEU A  50      -3.848 -19.320 -29.194  1.00 32.19           C  
ATOM    794 HD11 LEU A  50      -4.081 -18.273 -28.996  1.00 32.19           H  
ATOM    795 HD12 LEU A  50      -4.746 -19.917 -29.036  1.00 32.19           H  
ATOM    796 HD13 LEU A  50      -3.067 -19.640 -28.504  1.00 32.19           H  
ATOM    797  CD2 LEU A  50      -3.044 -20.950 -30.869  1.00 32.19           C  
ATOM    798 HD21 LEU A  50      -2.648 -21.078 -31.877  1.00 32.19           H  
ATOM    799 HD22 LEU A  50      -3.950 -21.547 -30.761  1.00 32.19           H  
ATOM    800 HD23 LEU A  50      -2.292 -21.285 -30.154  1.00 32.19           H  
ATOM    801  N   GLY A  51      -3.830 -15.952 -33.743  1.00 29.14           N  
ATOM    802  H   GLY A  51      -4.661 -15.447 -33.470  1.00 29.14           H  
ATOM    803  CA  GLY A  51      -3.090 -15.454 -34.914  1.00 29.14           C  
ATOM    804  HA2 GLY A  51      -2.526 -16.268 -35.369  1.00 29.14           H  
ATOM    805  HA3 GLY A  51      -3.809 -15.093 -35.649  1.00 29.14           H  
ATOM    806  C   GLY A  51      -2.118 -14.303 -34.629  1.00 29.14           C  
ATOM    807  O   GLY A  51      -1.084 -14.219 -35.281  1.00 29.14           O  
ATOM    808  N   ASP A  52      -2.379 -13.480 -33.606  1.00 31.51           N  
ATOM    809  H   ASP A  52      -3.292 -13.537 -33.178  1.00 31.51           H  
ATOM    810  CA  ASP A  52      -1.600 -12.248 -33.364  1.00 31.51           C  
ATOM    811  HA  ASP A  52      -1.009 -12.023 -34.252  1.00 31.51           H  
ATOM    812  C   ASP A  52      -0.577 -12.360 -32.220  1.00 31.51           C  
ATOM    813  CB  ASP A  52      -2.564 -11.067 -33.178  1.00 31.51           C  
ATOM    814  HB2 ASP A  52      -1.994 -10.183 -32.890  1.00 31.51           H  
ATOM    815  HB3 ASP A  52      -3.262 -11.298 -32.374  1.00 31.51           H  
ATOM    816  O   ASP A  52       0.260 -11.480 -32.013  1.00 31.51           O  
ATOM    817  CG  ASP A  52      -3.326 -10.743 -34.468  1.00 31.51           C  
ATOM    818  OD1 ASP A  52      -2.717 -10.878 -35.552  1.00 31.51           O  
ATOM    819  OD2 ASP A  52      -4.522 -10.407 -34.348  1.00 31.51           O  
ATOM    820  N   MET A  53      -0.563 -13.485 -31.494  1.00 31.93           N  
ATOM    821  H   MET A  53      -1.250 -14.188 -31.724  1.00 31.93           H  
ATOM    822  CA  MET A  53       0.396 -13.718 -30.402  1.00 31.93           C  
ATOM    823  HA  MET A  53       0.653 -12.750 -29.972  1.00 31.93           H  
ATOM    824  C   MET A  53       1.742 -14.308 -30.859  1.00 31.93           C  
ATOM    825  CB  MET A  53      -0.252 -14.539 -29.277  1.00 31.93           C  
ATOM    826  HB2 MET A  53      -0.736 -15.428 -29.683  1.00 31.93           H  
ATOM    827  HB3 MET A  53       0.529 -14.857 -28.586  1.00 31.93           H  
ATOM    828  O   MET A  53       2.687 -14.358 -30.068  1.00 31.93           O  
ATOM    829  CG  MET A  53      -1.262 -13.701 -28.484  1.00 31.93           C  
ATOM    830  HG2 MET A  53      -0.835 -12.712 -28.319  1.00 31.93           H  
ATOM    831  HG3 MET A  53      -2.174 -13.583 -29.069  1.00 31.93           H  
ATOM    832  SD  MET A  53      -1.672 -14.404 -26.861  1.00 31.93           S  
ATOM    833  CE  MET A  53      -2.479 -12.966 -26.106  1.00 31.93           C  
ATOM    834  HE1 MET A  53      -3.392 -12.734 -26.654  1.00 31.93           H  
ATOM    835  HE2 MET A  53      -2.732 -13.191 -25.070  1.00 31.93           H  
ATOM    836  HE3 MET A  53      -1.811 -12.106 -26.140  1.00 31.93           H  
ATOM    837  N   SER A  54       1.888 -14.709 -32.126  1.00 30.79           N  
ATOM    838  H   SER A  54       1.103 -14.649 -32.759  1.00 30.79           H  
ATOM    839  CA  SER A  54       3.146 -15.265 -32.651  1.00 30.79           C  
ATOM    840  HA  SER A  54       3.653 -15.780 -31.835  1.00 30.79           H  
ATOM    841  C   SER A  54       4.143 -14.215 -33.158  1.00 30.79           C  
ATOM    842  CB  SER A  54       2.866 -16.336 -33.709  1.00 30.79           C  
ATOM    843  HB2 SER A  54       2.370 -17.179 -33.229  1.00 30.79           H  
ATOM    844  HB3 SER A  54       3.801 -16.685 -34.148  1.00 30.79           H  
ATOM    845  O   SER A  54       5.315 -14.546 -33.331  1.00 30.79           O  
ATOM    846  OG  SER A  54       2.017 -15.833 -34.713  1.00 30.79           O  
ATOM    847  HG  SER A  54       2.513 -15.549 -35.485  1.00 30.79           H  
ATOM    848  N   ALA A  55       3.748 -12.947 -33.317  1.00 29.70           N  
ATOM    849  H   ALA A  55       2.768 -12.726 -33.209  1.00 29.70           H  
ATOM    850  CA  ALA A  55       4.658 -11.876 -33.748  1.00 29.70           C  
ATOM    851  HA  ALA A  55       5.412 -12.307 -34.407  1.00 29.70           H  
ATOM    852  C   ALA A  55       5.427 -11.204 -32.589  1.00 29.70           C  
ATOM    853  CB  ALA A  55       3.860 -10.875 -34.588  1.00 29.70           C  
ATOM    854  HB1 ALA A  55       4.525 -10.098 -34.966  1.00 29.70           H  
ATOM    855  HB2 ALA A  55       3.083 -10.410 -33.981  1.00 29.70           H  
ATOM    856  HB3 ALA A  55       3.394 -11.382 -35.433  1.00 29.70           H  
ATOM    857  O   ALA A  55       6.489 -10.624 -32.807  1.00 29.70           O  
ATOM    858  N   ALA A  56       4.958 -11.338 -31.342  1.00 31.99           N  
ATOM    859  H   ALA A  56       4.059 -11.783 -31.225  1.00 31.99           H  
ATOM    860  CA  ALA A  56       5.584 -10.720 -30.163  1.00 31.99           C  
ATOM    861  HA  ALA A  56       6.198  -9.881 -30.492  1.00 31.99           H  
ATOM    862  C   ALA A  56       6.522 -11.661 -29.373  1.00 31.99           C  
ATOM    863  CB  ALA A  56       4.465 -10.138 -29.291  1.00 31.99           C  
ATOM    864  HB1 ALA A  56       3.871  -9.433 -29.872  1.00 31.99           H  
ATOM    865  HB2 ALA A  56       4.898  -9.612 -28.440  1.00 31.99           H  
ATOM    866  HB3 ALA A  56       3.819 -10.936 -28.928  1.00 31.99           H  
ATOM    867  O   ALA A  56       7.187 -11.233 -28.430  1.00 31.99           O  
ATOM    868  N   ALA A  57       6.596 -12.945 -29.747  1.00 31.90           N  
ATOM    869  H   ALA A  57       6.013 -13.234 -30.520  1.00 31.90           H  
ATOM    870  CA  ALA A  57       7.272 -13.989 -28.969  1.00 31.90           C  
ATOM    871  HA  ALA A  57       7.453 -13.606 -27.965  1.00 31.90           H  
ATOM    872  C   ALA A  57       8.655 -14.422 -29.507  1.00 31.90           C  
ATOM    873  CB  ALA A  57       6.303 -15.167 -28.818  1.00 31.90           C  
ATOM    874  HB1 ALA A  57       6.096 -15.607 -29.794  1.00 31.90           H  
ATOM    875  HB2 ALA A  57       6.739 -15.927 -28.170  1.00 31.90           H  
ATOM    876  HB3 ALA A  57       5.365 -14.824 -28.381  1.00 31.90           H  
ATOM    877  O   ALA A  57       9.329 -15.238 -28.876  1.00 31.90           O  
ATOM    878  N   MET A  58       9.128 -13.869 -30.630  1.00 28.06           N  
ATOM    879  H   MET A  58       8.547 -13.198 -31.110  1.00 28.06           H  
ATOM    880  CA  MET A  58      10.418 -14.238 -31.235  1.00 28.06           C  
ATOM    881  HA  MET A  58      10.922 -14.956 -30.588  1.00 28.06           H  
ATOM    882  C   MET A  58      11.388 -13.055 -31.309  1.00 28.06           C  
ATOM    883  CB  MET A  58      10.209 -14.955 -32.578  1.00 28.06           C  
ATOM    884  HB2 MET A  58      11.176 -15.060 -33.069  1.00 28.06           H  
ATOM    885  HB3 MET A  58       9.550 -14.378 -33.228  1.00 28.06           H  
ATOM    886  O   MET A  58      11.773 -12.600 -32.380  1.00 28.06           O  
ATOM    887  CG  MET A  58       9.641 -16.363 -32.359  1.00 28.06           C  
ATOM    888  HG2 MET A  58       8.568 -16.306 -32.178  1.00 28.06           H  
ATOM    889  HG3 MET A  58      10.106 -16.789 -31.469  1.00 28.06           H  
ATOM    890  SD  MET A  58       9.986 -17.503 -33.724  1.00 28.06           S  
ATOM    891  CE  MET A  58       8.482 -17.259 -34.707  1.00 28.06           C  
ATOM    892  HE1 MET A  58       7.776 -18.067 -34.516  1.00 28.06           H  
ATOM    893  HE2 MET A  58       8.012 -16.308 -34.454  1.00 28.06           H  
ATOM    894  HE3 MET A  58       8.730 -17.237 -35.768  1.00 28.06           H  
ATOM    895  N   GLY A  59      11.816 -12.554 -30.149  1.00 25.10           N  
ATOM    896  H   GLY A  59      11.367 -12.863 -29.298  1.00 25.10           H  
ATOM    897  CA  GLY A  59      12.835 -11.507 -30.104  1.00 25.10           C  
ATOM    898  HA2 GLY A  59      13.786 -11.917 -30.443  1.00 25.10           H  
ATOM    899  HA3 GLY A  59      12.550 -10.712 -30.794  1.00 25.10           H  
ATOM    900  C   GLY A  59      13.026 -10.876 -28.735  1.00 25.10           C  
ATOM    901  O   GLY A  59      12.657  -9.733 -28.523  1.00 25.10           O  
ATOM    902  N   GLY A  60      13.671 -11.590 -27.814  1.00 25.79           N  
ATOM    903  H   GLY A  60      13.886 -12.554 -28.026  1.00 25.79           H  
ATOM    904  CA  GLY A  60      14.232 -10.963 -26.618  1.00 25.79           C  
ATOM    905  HA2 GLY A  60      15.214 -11.399 -26.437  1.00 25.79           H  
ATOM    906  HA3 GLY A  60      14.384  -9.898 -26.793  1.00 25.79           H  
ATOM    907  C   GLY A  60      13.378 -11.094 -25.358  1.00 25.79           C  
ATOM    908  O   GLY A  60      12.191 -10.810 -25.311  1.00 25.79           O  
ATOM    909  N   LYS A  61      14.053 -11.547 -24.305  1.00 25.81           N  
ATOM    910  H   LYS A  61      15.027 -11.750 -24.477  1.00 25.81           H  
ATOM    911  CA  LYS A  61      13.594 -11.661 -22.919  1.00 25.81           C  
ATOM    912  HA  LYS A  61      12.903 -12.497 -22.817  1.00 25.81           H  
ATOM    913  C   LYS A  61      12.874 -10.381 -22.451  1.00 25.81           C  
ATOM    914  CB  LYS A  61      14.860 -11.892 -22.070  1.00 25.81           C  
ATOM    915  HB2 LYS A  61      14.587 -11.850 -21.015  1.00 25.81           H  
ATOM    916  HB3 LYS A  61      15.560 -11.079 -22.263  1.00 25.81           H  
ATOM    917  O   LYS A  61      13.541  -9.423 -22.071  1.00 25.81           O  
ATOM    918  CG  LYS A  61      15.564 -13.231 -22.337  1.00 25.81           C  
ATOM    919  HG2 LYS A  61      14.960 -14.037 -21.920  1.00 25.81           H  
ATOM    920  HG3 LYS A  61      15.679 -13.398 -23.408  1.00 25.81           H  
ATOM    921  CD  LYS A  61      16.957 -13.236 -21.693  1.00 25.81           C  
ATOM    922  HD2 LYS A  61      17.578 -12.488 -22.185  1.00 25.81           H  
ATOM    923  HD3 LYS A  61      16.863 -12.986 -20.636  1.00 25.81           H  
ATOM    924  CE  LYS A  61      17.592 -14.622 -21.840  1.00 25.81           C  
ATOM    925  HE2 LYS A  61      16.948 -15.350 -21.345  1.00 25.81           H  
ATOM    926  HE3 LYS A  61      17.624 -14.881 -22.898  1.00 25.81           H  
ATOM    927  NZ  LYS A  61      18.956 -14.664 -21.257  1.00 25.81           N  
ATOM    928  HZ1 LYS A  61      18.922 -14.427 -20.276  1.00 25.81           H  
ATOM    929  HZ2 LYS A  61      19.559 -14.009 -21.734  1.00 25.81           H  
ATOM    930  HZ3 LYS A  61      19.343 -15.592 -21.351  1.00 25.81           H  
ATOM    931  N   GLY A  62      11.544 -10.388 -22.419  1.00 27.59           N  
ATOM    932  H   GLY A  62      11.047 -11.133 -22.887  1.00 27.59           H  
ATOM    933  CA  GLY A  62      10.734  -9.284 -21.904  1.00 27.59           C  
ATOM    934  HA2 GLY A  62      11.274  -8.796 -21.092  1.00 27.59           H  
ATOM    935  HA3 GLY A  62      10.573  -8.553 -22.696  1.00 27.59           H  
ATOM    936  C   GLY A  62       9.364  -9.775 -21.423  1.00 27.59           C  
ATOM    937  O   GLY A  62       8.791 -10.658 -22.060  1.00 27.59           O  
ATOM    938  N   PRO A  63       8.854  -9.284 -20.277  1.00 29.40           N  
ATOM    939  CA  PRO A  63       7.515  -9.609 -19.810  1.00 29.40           C  
ATOM    940  HA  PRO A  63       7.397 -10.691 -19.747  1.00 29.40           H  
ATOM    941  C   PRO A  63       6.484  -9.041 -20.787  1.00 29.40           C  
ATOM    942  CB  PRO A  63       7.399  -9.004 -18.409  1.00 29.40           C  
ATOM    943  HB2 PRO A  63       6.381  -8.693 -18.178  1.00 29.40           H  
ATOM    944  HB3 PRO A  63       7.754  -9.726 -17.673  1.00 29.40           H  
ATOM    945  O   PRO A  63       6.545  -7.870 -21.149  1.00 29.40           O  
ATOM    946  CG  PRO A  63       8.359  -7.817 -18.462  1.00 29.40           C  
ATOM    947  HG2 PRO A  63       7.844  -6.951 -18.879  1.00 29.40           H  
ATOM    948  HG3 PRO A  63       8.763  -7.579 -17.478  1.00 29.40           H  
ATOM    949  CD  PRO A  63       9.453  -8.270 -19.427  1.00 29.40           C  
ATOM    950  HD2 PRO A  63       9.801  -7.419 -20.013  1.00 29.40           H  
ATOM    951  HD3 PRO A  63      10.280  -8.709 -18.868  1.00 29.40           H  
ATOM    952  N   ILE A  64       5.579  -9.927 -21.189  1.00 28.82           N  
ATOM    953  H   ILE A  64       5.733 -10.874 -20.872  1.00 28.82           H  
ATOM    954  CA  ILE A  64       4.362  -9.737 -21.982  1.00 28.82           C  
ATOM    955  HA  ILE A  64       4.591  -9.904 -23.034  1.00 28.82           H  
ATOM    956  C   ILE A  64       3.821  -8.305 -21.821  1.00 28.82           C  
ATOM    957  CB  ILE A  64       3.358 -10.825 -21.519  1.00 28.82           C  
ATOM    958  HB  ILE A  64       3.183 -10.687 -20.452  1.00 28.82           H  
ATOM    959  O   ILE A  64       3.386  -7.917 -20.733  1.00 28.82           O  
ATOM    960  CG1 ILE A  64       3.942 -12.252 -21.739  1.00 28.82           C  
ATOM    961 HG12 ILE A  64       3.942 -12.480 -22.805  1.00 28.82           H  
ATOM    962 HG13 ILE A  64       4.974 -12.312 -21.395  1.00 28.82           H  
ATOM    963  CG2 ILE A  64       2.005 -10.702 -22.236  1.00 28.82           C  
ATOM    964 HG21 ILE A  64       1.296 -11.439 -21.860  1.00 28.82           H  
ATOM    965 HG22 ILE A  64       1.569  -9.717 -22.064  1.00 28.82           H  
ATOM    966 HG23 ILE A  64       2.128 -10.841 -23.310  1.00 28.82           H  
ATOM    967  CD1 ILE A  64       3.192 -13.359 -20.990  1.00 28.82           C  
ATOM    968 HD11 ILE A  64       2.185 -13.476 -21.392  1.00 28.82           H  
ATOM    969 HD12 ILE A  64       3.135 -13.120 -19.929  1.00 28.82           H  
ATOM    970 HD13 ILE A  64       3.725 -14.302 -21.114  1.00 28.82           H  
ATOM    971  N   GLY A  65       3.932  -7.523 -22.900  1.00 25.30           N  
ATOM    972  H   GLY A  65       4.305  -7.933 -23.744  1.00 25.30           H  
ATOM    973  CA  GLY A  65       3.417  -6.160 -23.001  1.00 25.30           C  
ATOM    974  HA2 GLY A  65       3.865  -5.549 -22.217  1.00 25.30           H  
ATOM    975  HA3 GLY A  65       3.678  -5.736 -23.971  1.00 25.30           H  
ATOM    976  C   GLY A  65       1.899  -6.126 -22.854  1.00 25.30           C  
ATOM    977  O   GLY A  65       1.231  -7.145 -23.026  1.00 25.30           O  
ATOM    978  N   ALA A  66       1.377  -4.955 -22.485  1.00 26.96           N  
ATOM    979  H   ALA A  66       1.986  -4.151 -22.448  1.00 26.96           H  
ATOM    980  CA  ALA A  66      -0.055  -4.704 -22.410  1.00 26.96           C  
ATOM    981  HA  ALA A  66      -0.464  -5.217 -21.539  1.00 26.96           H  
ATOM    982  C   ALA A  66      -0.745  -5.242 -23.670  1.00 26.96           C  
ATOM    983  CB  ALA A  66      -0.271  -3.193 -22.254  1.00 26.96           C  
ATOM    984  HB1 ALA A  66       0.212  -2.833 -21.346  1.00 26.96           H  
ATOM    985  HB2 ALA A  66      -1.339  -2.985 -22.200  1.00 26.96           H  
ATOM    986  HB3 ALA A  66       0.135  -2.668 -23.118  1.00 26.96           H  
ATOM    987  O   ALA A  66      -0.344  -4.914 -24.784  1.00 26.96           O  
ATOM    988  N   ILE A  67      -1.751  -6.090 -23.472  1.00 27.49           N  
ATOM    989  H   ILE A  67      -2.029  -6.319 -22.528  1.00 27.49           H  
ATOM    990  CA  ILE A  67      -2.677  -6.423 -24.543  1.00 27.49           C  
ATOM    991  HA  ILE A  67      -2.136  -6.535 -25.482  1.00 27.49           H  
ATOM    992  C   ILE A  67      -3.584  -5.204 -24.640  1.00 27.49           C  
ATOM    993  CB  ILE A  67      -3.436  -7.738 -24.264  1.00 27.49           C  
ATOM    994  HB  ILE A  67      -4.022  -7.619 -23.353  1.00 27.49           H  
ATOM    995  O   ILE A  67      -4.443  -4.991 -23.785  1.00 27.49           O  
ATOM    996  CG1 ILE A  67      -2.441  -8.907 -24.068  1.00 27.49           C  
ATOM    997 HG12 ILE A  67      -1.884  -9.068 -24.991  1.00 27.49           H  
ATOM    998 HG13 ILE A  67      -1.725  -8.652 -23.286  1.00 27.49           H  
ATOM    999  CG2 ILE A  67      -4.393  -8.036 -25.432  1.00 27.49           C  
ATOM   1000 HG21 ILE A  67      -3.831  -8.258 -26.339  1.00 27.49           H  
ATOM   1001 HG22 ILE A  67      -5.030  -7.174 -25.635  1.00 27.49           H  
ATOM   1002 HG23 ILE A  67      -5.046  -8.875 -25.191  1.00 27.49           H  
ATOM   1003  CD1 ILE A  67      -3.105 -10.225 -23.649  1.00 27.49           C  
ATOM   1004 HD11 ILE A  67      -3.710 -10.068 -22.756  1.00 27.49           H  
ATOM   1005 HD12 ILE A  67      -3.734 -10.607 -24.453  1.00 27.49           H  
ATOM   1006 HD13 ILE A  67      -2.333 -10.963 -23.432  1.00 27.49           H  
ATOM   1007  N   GLU A  68      -3.313  -4.363 -25.628  1.00 27.34           N  
ATOM   1008  H   GLU A  68      -2.536  -4.556 -26.244  1.00 27.34           H  
ATOM   1009  CA  GLU A  68      -4.267  -3.361 -26.069  1.00 27.34           C  
ATOM   1010  HA  GLU A  68      -4.634  -2.807 -25.205  1.00 27.34           H  
ATOM   1011  C   GLU A  68      -5.425  -4.129 -26.696  1.00 27.34           C  
ATOM   1012  CB  GLU A  68      -3.587  -2.384 -27.042  1.00 27.34           C  
ATOM   1013  HB2 GLU A  68      -3.892  -2.594 -28.067  1.00 27.34           H  
ATOM   1014  HB3 GLU A  68      -2.507  -2.514 -26.976  1.00 27.34           H  
ATOM   1015  O   GLU A  68      -5.268  -4.818 -27.703  1.00 27.34           O  
ATOM   1016  CG  GLU A  68      -3.913  -0.925 -26.697  1.00 27.34           C  
ATOM   1017  HG2 GLU A  68      -3.724  -0.776 -25.634  1.00 27.34           H  
ATOM   1018  HG3 GLU A  68      -4.972  -0.743 -26.882  1.00 27.34           H  
ATOM   1019  CD  GLU A  68      -3.055   0.073 -27.492  1.00 27.34           C  
ATOM   1020  OE1 GLU A  68      -2.985   1.238 -27.045  1.00 27.34           O  
ATOM   1021  OE2 GLU A  68      -2.404  -0.345 -28.477  1.00 27.34           O  
ATOM   1022  N   MET A  69      -6.569  -4.108 -26.025  1.00 28.37           N  
ATOM   1023  H   MET A  69      -6.646  -3.538 -25.195  1.00 28.37           H  
ATOM   1024  CA  MET A  69      -7.799  -4.605 -26.604  1.00 28.37           C  
ATOM   1025  HA  MET A  69      -7.597  -5.231 -27.473  1.00 28.37           H  
ATOM   1026  C   MET A  69      -8.568  -3.383 -27.059  1.00 28.37           C  
ATOM   1027  CB  MET A  69      -8.586  -5.442 -25.597  1.00 28.37           C  
ATOM   1028  HB2 MET A  69      -8.802  -4.828 -24.722  1.00 28.37           H  
ATOM   1029  HB3 MET A  69      -9.526  -5.745 -26.058  1.00 28.37           H  
ATOM   1030  O   MET A  69      -8.993  -2.580 -26.234  1.00 28.37           O  
ATOM   1031  CG  MET A  69      -7.808  -6.694 -25.177  1.00 28.37           C  
ATOM   1032  HG2 MET A  69      -6.984  -6.392 -24.530  1.00 28.37           H  
ATOM   1033  HG3 MET A  69      -7.388  -7.155 -26.071  1.00 28.37           H  
ATOM   1034  SD  MET A  69      -8.792  -7.950 -24.321  1.00 28.37           S  
ATOM   1035  CE  MET A  69      -9.483  -6.938 -23.003  1.00 28.37           C  
ATOM   1036  HE1 MET A  69      -9.975  -6.051 -23.403  1.00 28.37           H  
ATOM   1037  HE2 MET A  69      -8.679  -6.649 -22.327  1.00 28.37           H  
ATOM   1038  HE3 MET A  69     -10.239  -7.536 -22.492  1.00 28.37           H  
ATOM   1039  N   GLN A  70      -8.738  -3.255 -28.367  1.00 29.92           N  
ATOM   1040  H   GLN A  70      -8.286  -3.910 -28.990  1.00 29.92           H  
ATOM   1041  CA  GLN A  70      -9.818  -2.455 -28.914  1.00 29.92           C  
ATOM   1042  HA  GLN A  70      -9.994  -1.572 -28.300  1.00 29.92           H  
ATOM   1043  C   GLN A  70     -11.053  -3.356 -28.908  1.00 29.92           C  
ATOM   1044  CB  GLN A  70      -9.461  -1.980 -30.327  1.00 29.92           C  
ATOM   1045  HB2 GLN A  70      -9.112  -2.821 -30.926  1.00 29.92           H  
ATOM   1046  HB3 GLN A  70     -10.357  -1.570 -30.793  1.00 29.92           H  
ATOM   1047  O   GLN A  70     -11.150  -4.245 -29.759  1.00 29.92           O  
ATOM   1048  CG  GLN A  70      -8.388  -0.883 -30.292  1.00 29.92           C  
ATOM   1049  HG2 GLN A  70      -7.476  -1.272 -29.839  1.00 29.92           H  
ATOM   1050  HG3 GLN A  70      -8.746  -0.055 -29.680  1.00 29.92           H  
ATOM   1051  CD  GLN A  70      -8.045  -0.348 -31.677  1.00 29.92           C  
ATOM   1052  NE2 GLN A  70      -7.315   0.742 -31.751  1.00 29.92           N  
ATOM   1053 HE21 GLN A  70      -7.111   1.081 -32.680  1.00 29.92           H  
ATOM   1054 HE22 GLN A  70      -7.027   1.218 -30.908  1.00 29.92           H  
ATOM   1055  OE1 GLN A  70      -8.401  -0.889 -32.710  1.00 29.92           O  
ATOM   1056  N   PRO A  71     -11.981  -3.226 -27.946  1.00 29.14           N  
ATOM   1057  CA  PRO A  71     -13.304  -3.767 -28.159  1.00 29.14           C  
ATOM   1058  HA  PRO A  71     -13.263  -4.836 -28.368  1.00 29.14           H  
ATOM   1059  C   PRO A  71     -13.889  -3.024 -29.359  1.00 29.14           C  
ATOM   1060  CB  PRO A  71     -14.077  -3.529 -26.862  1.00 29.14           C  
ATOM   1061  HB2 PRO A  71     -15.146  -3.400 -27.035  1.00 29.14           H  
ATOM   1062  HB3 PRO A  71     -13.897  -4.352 -26.171  1.00 29.14           H  
ATOM   1063  O   PRO A  71     -14.244  -1.849 -29.283  1.00 29.14           O  
ATOM   1064  CG  PRO A  71     -13.429  -2.262 -26.331  1.00 29.14           C  
ATOM   1065  HG2 PRO A  71     -13.552  -2.193 -25.250  1.00 29.14           H  
ATOM   1066  HG3 PRO A  71     -13.876  -1.395 -26.817  1.00 29.14           H  
ATOM   1067  CD  PRO A  71     -11.966  -2.402 -26.751  1.00 29.14           C  
ATOM   1068  HD2 PRO A  71     -11.418  -2.922 -25.965  1.00 29.14           H  
ATOM   1069  HD3 PRO A  71     -11.522  -1.425 -26.945  1.00 29.14           H  
ATOM   1070  N   LEU A  72     -13.995  -3.720 -30.489  1.00 27.43           N  
ATOM   1071  H   LEU A  72     -13.570  -4.635 -30.537  1.00 27.43           H  
ATOM   1072  CA  LEU A  72     -15.066  -3.400 -31.413  1.00 27.43           C  
ATOM   1073  HA  LEU A  72     -15.096  -2.325 -31.593  1.00 27.43           H  
ATOM   1074  C   LEU A  72     -16.351  -3.780 -30.689  1.00 27.43           C  
ATOM   1075  CB  LEU A  72     -14.919  -4.141 -32.754  1.00 27.43           C  
ATOM   1076  HB2 LEU A  72     -14.418  -5.099 -32.612  1.00 27.43           H  
ATOM   1077  HB3 LEU A  72     -15.925  -4.364 -33.109  1.00 27.43           H  
ATOM   1078  O   LEU A  72     -16.751  -4.949 -30.702  1.00 27.43           O  
ATOM   1079  CG  LEU A  72     -14.214  -3.302 -33.836  1.00 27.43           C  
ATOM   1080  HG  LEU A  72     -14.221  -2.246 -33.563  1.00 27.43           H  
ATOM   1081  CD1 LEU A  72     -12.767  -3.746 -34.035  1.00 27.43           C  
ATOM   1082 HD11 LEU A  72     -12.729  -4.784 -34.365  1.00 27.43           H  
ATOM   1083 HD12 LEU A  72     -12.227  -3.646 -33.093  1.00 27.43           H  
ATOM   1084 HD13 LEU A  72     -12.285  -3.110 -34.777  1.00 27.43           H  
ATOM   1085  CD2 LEU A  72     -14.957  -3.440 -35.167  1.00 27.43           C  
ATOM   1086 HD21 LEU A  72     -14.988  -4.486 -35.474  1.00 27.43           H  
ATOM   1087 HD22 LEU A  72     -14.448  -2.852 -35.931  1.00 27.43           H  
ATOM   1088 HD23 LEU A  72     -15.972  -3.059 -35.059  1.00 27.43           H  
ATOM   1089  N   ASP A  73     -16.970  -2.797 -30.038  1.00 31.54           N  
ATOM   1090  H   ASP A  73     -16.524  -1.894 -29.963  1.00 31.54           H  
ATOM   1091  CA  ASP A  73     -18.349  -2.922 -29.600  1.00 31.54           C  
ATOM   1092  HA  ASP A  73     -18.436  -3.900 -29.125  1.00 31.54           H  
ATOM   1093  C   ASP A  73     -19.202  -2.942 -30.872  1.00 31.54           C  
ATOM   1094  CB  ASP A  73     -18.717  -1.842 -28.558  1.00 31.54           C  
ATOM   1095  HB2 ASP A  73     -17.798  -1.433 -28.140  1.00 31.54           H  
ATOM   1096  HB3 ASP A  73     -19.249  -1.019 -29.035  1.00 31.54           H  
ATOM   1097  O   ASP A  73     -19.682  -1.940 -31.393  1.00 31.54           O  
ATOM   1098  CG  ASP A  73     -19.549  -2.382 -27.382  1.00 31.54           C  
ATOM   1099  OD1 ASP A  73     -19.876  -3.593 -27.379  1.00 31.54           O  
ATOM   1100  OD2 ASP A  73     -19.814  -1.584 -26.456  1.00 31.54           O  
ATOM   1101  N   SER A  74     -19.288  -4.133 -31.455  1.00 25.55           N  
ATOM   1102  H   SER A  74     -18.800  -4.884 -30.988  1.00 25.55           H  
ATOM   1103  CA  SER A  74     -20.132  -4.465 -32.596  1.00 25.55           C  
ATOM   1104  HA  SER A  74     -20.226  -3.576 -33.221  1.00 25.55           H  
ATOM   1105  C   SER A  74     -21.543  -4.781 -32.098  1.00 25.55           C  
ATOM   1106  CB  SER A  74     -19.491  -5.557 -33.464  1.00 25.55           C  
ATOM   1107  HB2 SER A  74     -18.664  -5.114 -34.020  1.00 25.55           H  
ATOM   1108  HB3 SER A  74     -20.220  -5.933 -34.182  1.00 25.55           H  
ATOM   1109  O   SER A  74     -22.190  -5.727 -32.536  1.00 25.55           O  
ATOM   1110  OG  SER A  74     -18.982  -6.631 -32.692  1.00 25.55           O  
ATOM   1111  HG  SER A  74     -18.267  -6.296 -32.145  1.00 25.55           H  
ATOM   1112  N   ALA A  75     -22.031  -3.976 -31.153  1.00 26.61           N  
ATOM   1113  H   ALA A  75     -21.445  -3.216 -30.839  1.00 26.61           H  
ATOM   1114  CA  ALA A  75     -23.450  -3.847 -30.893  1.00 26.61           C  
ATOM   1115  HA  ALA A  75     -23.930  -4.817 -31.024  1.00 26.61           H  
ATOM   1116  C   ALA A  75     -24.005  -2.864 -31.934  1.00 26.61           C  
ATOM   1117  CB  ALA A  75     -23.667  -3.415 -29.441  1.00 26.61           C  
ATOM   1118  HB1 ALA A  75     -24.733  -3.324 -29.236  1.00 26.61           H  
ATOM   1119  HB2 ALA A  75     -23.188  -2.451 -29.265  1.00 26.61           H  
ATOM   1120  HB3 ALA A  75     -23.231  -4.150 -28.765  1.00 26.61           H  
ATOM   1121  O   ALA A  75     -23.558  -1.723 -32.038  1.00 26.61           O  
ATOM   1122  N   VAL A  76     -24.955  -3.352 -32.733  1.00 26.67           N  
ATOM   1123  H   VAL A  76     -25.255  -4.288 -32.500  1.00 26.67           H  
ATOM   1124  CA  VAL A  76     -25.477  -2.840 -34.019  1.00 26.67           C  
ATOM   1125  HA  VAL A  76     -24.631  -2.747 -34.700  1.00 26.67           H  
ATOM   1126  C   VAL A  76     -26.100  -1.421 -33.979  1.00 26.67           C  
ATOM   1127  CB  VAL A  76     -26.408  -3.955 -34.586  1.00 26.67           C  
ATOM   1128  HB  VAL A  76     -27.094  -4.258 -33.795  1.00 26.67           H  
ATOM   1129  O   VAL A  76     -26.756  -1.003 -34.926  1.00 26.67           O  
ATOM   1130  CG1 VAL A  76     -27.264  -3.650 -35.823  1.00 26.67           C  
ATOM   1131 HG11 VAL A  76     -28.067  -2.961 -35.559  1.00 26.67           H  
ATOM   1132 HG12 VAL A  76     -26.649  -3.208 -36.606  1.00 26.67           H  
ATOM   1133 HG13 VAL A  76     -27.734  -4.559 -36.198  1.00 26.67           H  
ATOM   1134  CG2 VAL A  76     -25.557  -5.182 -34.967  1.00 26.67           C  
ATOM   1135 HG21 VAL A  76     -26.202  -6.000 -35.288  1.00 26.67           H  
ATOM   1136 HG22 VAL A  76     -24.972  -5.537 -34.119  1.00 26.67           H  
ATOM   1137 HG23 VAL A  76     -24.877  -4.925 -35.779  1.00 26.67           H  
ATOM   1138  N   SER A  77     -25.869  -0.609 -32.948  1.00 28.20           N  
ATOM   1139  H   SER A  77     -25.292  -0.948 -32.191  1.00 28.20           H  
ATOM   1140  CA  SER A  77     -26.487   0.721 -32.833  1.00 28.20           C  
ATOM   1141  HA  SER A  77     -26.605   1.128 -33.837  1.00 28.20           H  
ATOM   1142  C   SER A  77     -25.692   1.799 -32.085  1.00 28.20           C  
ATOM   1143  CB  SER A  77     -27.902   0.567 -32.259  1.00 28.20           C  
ATOM   1144  HB2 SER A  77     -28.535   0.098 -33.012  1.00 28.20           H  
ATOM   1145  HB3 SER A  77     -28.319   1.546 -32.023  1.00 28.20           H  
ATOM   1146  O   SER A  77     -26.156   2.936 -32.047  1.00 28.20           O  
ATOM   1147  OG  SER A  77     -27.899  -0.248 -31.101  1.00 28.20           O  
ATOM   1148  HG  SER A  77     -28.793  -0.281 -30.753  1.00 28.20           H  
ATOM   1149  N   VAL A  78     -24.489   1.539 -31.548  1.00 27.20           N  
ATOM   1150  H   VAL A  78     -24.115   0.602 -31.599  1.00 27.20           H  
ATOM   1151  CA  VAL A  78     -23.698   2.585 -30.860  1.00 27.20           C  
ATOM   1152  HA  VAL A  78     -23.964   3.553 -31.285  1.00 27.20           H  
ATOM   1153  C   VAL A  78     -22.199   2.389 -31.109  1.00 27.20           C  
ATOM   1154  CB  VAL A  78     -24.027   2.658 -29.346  1.00 27.20           C  
ATOM   1155  HB  VAL A  78     -23.608   1.788 -28.840  1.00 27.20           H  
ATOM   1156  O   VAL A  78     -21.506   1.731 -30.343  1.00 27.20           O  
ATOM   1157  CG1 VAL A  78     -23.425   3.931 -28.729  1.00 27.20           C  
ATOM   1158 HG11 VAL A  78     -23.827   4.815 -29.224  1.00 27.20           H  
ATOM   1159 HG12 VAL A  78     -22.340   3.907 -28.838  1.00 27.20           H  
ATOM   1160 HG13 VAL A  78     -23.660   3.970 -27.666  1.00 27.20           H  
ATOM   1161  CG2 VAL A  78     -25.529   2.696 -29.028  1.00 27.20           C  
ATOM   1162 HG21 VAL A  78     -26.008   1.771 -29.349  1.00 27.20           H  
ATOM   1163 HG22 VAL A  78     -26.003   3.543 -29.524  1.00 27.20           H  
ATOM   1164 HG23 VAL A  78     -25.680   2.784 -27.952  1.00 27.20           H  
ATOM   1165  N   GLY A  79     -21.682   2.978 -32.190  1.00 25.45           N  
ATOM   1166  H   GLY A  79     -22.311   3.474 -32.805  1.00 25.45           H  
ATOM   1167  CA  GLY A  79     -20.250   2.990 -32.511  1.00 25.45           C  
ATOM   1168  HA2 GLY A  79     -20.108   3.351 -33.530  1.00 25.45           H  
ATOM   1169  HA3 GLY A  79     -19.857   1.976 -32.447  1.00 25.45           H  
ATOM   1170  C   GLY A  79     -19.448   3.886 -31.564  1.00 25.45           C  
ATOM   1171  O   GLY A  79     -19.039   4.982 -31.943  1.00 25.45           O  
ATOM   1172  N   ARG A  80     -19.239   3.439 -30.323  1.00 31.39           N  
ATOM   1173  H   ARG A  80     -19.643   2.546 -30.080  1.00 31.39           H  
ATOM   1174  CA  ARG A  80     -18.334   4.080 -29.364  1.00 31.39           C  
ATOM   1175  HA  ARG A  80     -18.040   5.058 -29.746  1.00 31.39           H  
ATOM   1176  C   ARG A  80     -17.055   3.261 -29.243  1.00 31.39           C  
ATOM   1177  CB  ARG A  80     -19.028   4.291 -28.008  1.00 31.39           C  
ATOM   1178  HB2 ARG A  80     -19.638   3.421 -27.765  1.00 31.39           H  
ATOM   1179  HB3 ARG A  80     -18.268   4.403 -27.236  1.00 31.39           H  
ATOM   1180  O   ARG A  80     -17.092   2.092 -28.878  1.00 31.39           O  
ATOM   1181  CG  ARG A  80     -19.890   5.563 -28.025  1.00 31.39           C  
ATOM   1182  HG2 ARG A  80     -20.635   5.494 -28.817  1.00 31.39           H  
ATOM   1183  HG3 ARG A  80     -19.247   6.421 -28.225  1.00 31.39           H  
ATOM   1184  CD  ARG A  80     -20.593   5.772 -26.678  1.00 31.39           C  
ATOM   1185  HD2 ARG A  80     -19.841   5.773 -25.889  1.00 31.39           H  
ATOM   1186  HD3 ARG A  80     -21.275   4.938 -26.513  1.00 31.39           H  
ATOM   1187  NE  ARG A  80     -21.337   7.048 -26.647  1.00 31.39           N  
ATOM   1188  HE  ARG A  80     -21.209   7.663 -27.438  1.00 31.39           H  
ATOM   1189  NH1 ARG A  80     -22.345   6.762 -24.605  1.00 31.39           N  
ATOM   1190 HH11 ARG A  80     -22.969   7.094 -23.884  1.00 31.39           H  
ATOM   1191 HH12 ARG A  80     -21.931   5.842 -24.549  1.00 31.39           H  
ATOM   1192  NH2 ARG A  80     -22.695   8.646 -25.751  1.00 31.39           N  
ATOM   1193 HH21 ARG A  80     -23.263   8.992 -24.991  1.00 31.39           H  
ATOM   1194 HH22 ARG A  80     -22.514   9.252 -26.538  1.00 31.39           H  
ATOM   1195  CZ  ARG A  80     -22.120   7.478 -25.673  1.00 31.39           C  
ATOM   1196  N   ASN A  81     -15.923   3.905 -29.517  1.00 30.68           N  
ATOM   1197  H   ASN A  81     -15.975   4.866 -29.826  1.00 30.68           H  
ATOM   1198  CA  ASN A  81     -14.616   3.366 -29.167  1.00 30.68           C  
ATOM   1199  HA  ASN A  81     -14.545   2.331 -29.501  1.00 30.68           H  
ATOM   1200  C   ASN A  81     -14.489   3.389 -27.645  1.00 30.68           C  
ATOM   1201  CB  ASN A  81     -13.502   4.188 -29.837  1.00 30.68           C  
ATOM   1202  HB2 ASN A  81     -12.552   3.949 -29.359  1.00 30.68           H  
ATOM   1203  HB3 ASN A  81     -13.689   5.252 -29.689  1.00 30.68           H  
ATOM   1204  O   ASN A  81     -14.495   4.456 -27.031  1.00 30.68           O  
ATOM   1205  CG  ASN A  81     -13.344   3.890 -31.314  1.00 30.68           C  
ATOM   1206  ND2 ASN A  81     -12.730   4.781 -32.055  1.00 30.68           N  
ATOM   1207 HD21 ASN A  81     -12.620   4.539 -33.029  1.00 30.68           H  
ATOM   1208 HD22 ASN A  81     -12.346   5.616 -31.635  1.00 30.68           H  
ATOM   1209  OD1 ASN A  81     -13.750   2.865 -31.829  1.00 30.68           O  
ATOM   1210  N   VAL A  82     -14.402   2.208 -27.044  1.00 32.17           N  
ATOM   1211  H   VAL A  82     -14.456   1.371 -27.606  1.00 32.17           H  
ATOM   1212  CA  VAL A  82     -14.145   2.058 -25.615  1.00 32.17           C  
ATOM   1213  HA  VAL A  82     -14.235   3.024 -25.117  1.00 32.17           H  
ATOM   1214  C   VAL A  82     -12.712   1.574 -25.467  1.00 32.17           C  
ATOM   1215  CB  VAL A  82     -15.156   1.096 -24.958  1.00 32.17           C  
ATOM   1216  HB  VAL A  82     -15.005   0.086 -25.337  1.00 32.17           H  
ATOM   1217  O   VAL A  82     -12.405   0.453 -25.848  1.00 32.17           O  
ATOM   1218  CG1 VAL A  82     -14.971   1.084 -23.435  1.00 32.17           C  
ATOM   1219 HG11 VAL A  82     -13.934   0.875 -23.172  1.00 32.17           H  
ATOM   1220 HG12 VAL A  82     -15.246   2.053 -23.019  1.00 32.17           H  
ATOM   1221 HG13 VAL A  82     -15.611   0.317 -22.997  1.00 32.17           H  
ATOM   1222  CG2 VAL A  82     -16.609   1.505 -25.239  1.00 32.17           C  
ATOM   1223 HG21 VAL A  82     -16.829   1.397 -26.301  1.00 32.17           H  
ATOM   1224 HG22 VAL A  82     -16.778   2.539 -24.938  1.00 32.17           H  
ATOM   1225 HG23 VAL A  82     -17.291   0.850 -24.697  1.00 32.17           H  
ATOM   1226  N   ASP A  83     -11.821   2.381 -24.899  1.00 30.96           N  
ATOM   1227  H   ASP A  83     -12.069   3.334 -24.676  1.00 30.96           H  
ATOM   1228  CA  ASP A  83     -10.479   1.898 -24.572  1.00 30.96           C  
ATOM   1229  HA  ASP A  83     -10.114   1.280 -25.392  1.00 30.96           H  
ATOM   1230  C   ASP A  83     -10.546   1.000 -23.334  1.00 30.96           C  
ATOM   1231  CB  ASP A  83      -9.487   3.057 -24.395  1.00 30.96           C  
ATOM   1232  HB2 ASP A  83      -9.967   3.866 -23.844  1.00 30.96           H  
ATOM   1233  HB3 ASP A  83      -8.646   2.702 -23.800  1.00 30.96           H  
ATOM   1234  O   ASP A  83     -10.649   1.458 -22.191  1.00 30.96           O  
ATOM   1235  CG  ASP A  83      -8.915   3.586 -25.716  1.00 30.96           C  
ATOM   1236  OD1 ASP A  83      -8.942   2.841 -26.722  1.00 30.96           O  
ATOM   1237  OD2 ASP A  83      -8.398   4.723 -25.677  1.00 30.96           O  
ATOM   1238  N   VAL A  84     -10.487  -0.314 -23.556  1.00 31.47           N  
ATOM   1239  H   VAL A  84     -10.458  -0.627 -24.516  1.00 31.47           H  
ATOM   1240  CA  VAL A  84     -10.488  -1.306 -22.479  1.00 31.47           C  
ATOM   1241  HA  VAL A  84     -10.849  -0.826 -21.570  1.00 31.47           H  
ATOM   1242  C   VAL A  84      -9.058  -1.754 -22.201  1.00 31.47           C  
ATOM   1243  CB  VAL A  84     -11.476  -2.453 -22.748  1.00 31.47           C  
ATOM   1244  HB  VAL A  84     -11.261  -2.917 -23.711  1.00 31.47           H  
ATOM   1245  O   VAL A  84      -8.506  -2.667 -22.810  1.00 31.47           O  
ATOM   1246  CG1 VAL A  84     -11.416  -3.520 -21.652  1.00 31.47           C  
ATOM   1247 HG11 VAL A  84     -11.535  -3.065 -20.668  1.00 31.47           H  
ATOM   1248 HG12 VAL A  84     -12.204  -4.256 -21.811  1.00 31.47           H  
ATOM   1249 HG13 VAL A  84     -10.455  -4.028 -21.724  1.00 31.47           H  
ATOM   1250  CG2 VAL A  84     -12.908  -1.916 -22.739  1.00 31.47           C  
ATOM   1251 HG21 VAL A  84     -13.005  -1.124 -23.481  1.00 31.47           H  
ATOM   1252 HG22 VAL A  84     -13.155  -1.499 -21.762  1.00 31.47           H  
ATOM   1253 HG23 VAL A  84     -13.613  -2.712 -22.978  1.00 31.47           H  
ATOM   1254  N   SER A  85      -8.456  -1.124 -21.195  1.00 30.80           N  
ATOM   1255  H   SER A  85      -8.936  -0.327 -20.802  1.00 30.80           H  
ATOM   1256  CA  SER A  85      -7.182  -1.556 -20.619  1.00 30.80           C  
ATOM   1257  HA  SER A  85      -6.574  -2.011 -21.402  1.00 30.80           H  
ATOM   1258  C   SER A  85      -7.439  -2.618 -19.544  1.00 30.80           C  
ATOM   1259  CB  SER A  85      -6.408  -0.325 -20.107  1.00 30.80           C  
ATOM   1260  HB2 SER A  85      -5.716   0.009 -20.880  1.00 30.80           H  
ATOM   1261  HB3 SER A  85      -7.112   0.484 -19.917  1.00 30.80           H  
ATOM   1262  O   SER A  85      -7.734  -2.283 -18.394  1.00 30.80           O  
ATOM   1263  OG  SER A  85      -5.700  -0.574 -18.900  1.00 30.80           O  
ATOM   1264  HG  SER A  85      -6.364  -0.928 -18.305  1.00 30.80           H  
ATOM   1265  N   ILE A  86      -7.272  -3.903 -19.875  1.00 30.49           N  
ATOM   1266  H   ILE A  86      -7.083  -4.132 -20.841  1.00 30.49           H  
ATOM   1267  CA  ILE A  86      -7.244  -4.966 -18.859  1.00 30.49           C  
ATOM   1268  HA  ILE A  86      -7.833  -4.635 -18.004  1.00 30.49           H  
ATOM   1269  C   ILE A  86      -5.814  -5.162 -18.371  1.00 30.49           C  
ATOM   1270  CB  ILE A  86      -7.898  -6.283 -19.327  1.00 30.49           C  
ATOM   1271  HB  ILE A  86      -7.374  -6.657 -20.206  1.00 30.49           H  
ATOM   1272  O   ILE A  86      -4.945  -5.661 -19.087  1.00 30.49           O  
ATOM   1273  CG1 ILE A  86      -9.366  -5.995 -19.701  1.00 30.49           C  
ATOM   1274 HG12 ILE A  86      -9.832  -5.380 -18.931  1.00 30.49           H  
ATOM   1275 HG13 ILE A  86      -9.355  -5.421 -20.628  1.00 30.49           H  
ATOM   1276  CG2 ILE A  86      -7.809  -7.349 -18.213  1.00 30.49           C  
ATOM   1277 HG21 ILE A  86      -8.235  -8.291 -18.557  1.00 30.49           H  
ATOM   1278 HG22 ILE A  86      -8.351  -7.011 -17.329  1.00 30.49           H  
ATOM   1279 HG23 ILE A  86      -6.769  -7.548 -17.951  1.00 30.49           H  
ATOM   1280  CD1 ILE A  86     -10.245  -7.231 -19.914  1.00 30.49           C  
ATOM   1281 HD11 ILE A  86     -11.151  -6.947 -20.450  1.00 30.49           H  
ATOM   1282 HD12 ILE A  86      -9.704  -8.000 -20.467  1.00 30.49           H  
ATOM   1283 HD13 ILE A  86     -10.538  -7.642 -18.948  1.00 30.49           H  
ATOM   1284  N   ARG A  87      -5.572  -4.819 -17.102  1.00 32.30           N  
ATOM   1285  H   ARG A  87      -6.318  -4.383 -16.579  1.00 32.30           H  
ATOM   1286  CA  ARG A  87      -4.339  -5.189 -16.406  1.00 32.30           C  
ATOM   1287  HA  ARG A  87      -3.590  -5.424 -17.163  1.00 32.30           H  
ATOM   1288  C   ARG A  87      -4.572  -6.423 -15.536  1.00 32.30           C  
ATOM   1289  CB  ARG A  87      -3.787  -4.019 -15.595  1.00 32.30           C  
ATOM   1290  HB2 ARG A  87      -2.975  -4.378 -14.962  1.00 32.30           H  
ATOM   1291  HB3 ARG A  87      -4.572  -3.608 -14.959  1.00 32.30           H  
ATOM   1292  O   ARG A  87      -5.480  -6.419 -14.703  1.00 32.30           O  
ATOM   1293  CG  ARG A  87      -3.247  -2.941 -16.539  1.00 32.30           C  
ATOM   1294  HG2 ARG A  87      -2.508  -3.376 -17.212  1.00 32.30           H  
ATOM   1295  HG3 ARG A  87      -4.068  -2.531 -17.128  1.00 32.30           H  
ATOM   1296  CD  ARG A  87      -2.598  -1.820 -15.735  1.00 32.30           C  
ATOM   1297  HD2 ARG A  87      -1.778  -2.239 -15.153  1.00 32.30           H  
ATOM   1298  HD3 ARG A  87      -3.351  -1.412 -15.060  1.00 32.30           H  
ATOM   1299  NE  ARG A  87      -2.127  -0.756 -16.641  1.00 32.30           N  
ATOM   1300  HE  ARG A  87      -2.687  -0.636 -17.473  1.00 32.30           H  
ATOM   1301  NH1 ARG A  87      -0.421   0.069 -15.375  1.00 32.30           N  
ATOM   1302 HH11 ARG A  87      -0.422  -0.828 -14.911  1.00 32.30           H  
ATOM   1303 HH12 ARG A  87       0.389   0.671 -15.364  1.00 32.30           H  
ATOM   1304  NH2 ARG A  87      -0.937   1.067 -17.299  1.00 32.30           N  
ATOM   1305 HH21 ARG A  87      -1.521   1.130 -18.121  1.00 32.30           H  
ATOM   1306 HH22 ARG A  87      -0.225   1.773 -17.180  1.00 32.30           H  
ATOM   1307  CZ  ARG A  87      -1.173   0.124 -16.437  1.00 32.30           C  
ATOM   1308  N   PRO A  88      -3.723  -7.459 -15.643  1.00 27.34           N  
ATOM   1309  CA  PRO A  88      -3.771  -8.592 -14.728  1.00 27.34           C  
ATOM   1310  HA  PRO A  88      -4.727  -9.100 -14.850  1.00 27.34           H  
ATOM   1311  C   PRO A  88      -3.609  -8.116 -13.270  1.00 27.34           C  
ATOM   1312  CB  PRO A  88      -2.637  -9.530 -15.178  1.00 27.34           C  
ATOM   1313  HB2 PRO A  88      -2.940 -10.576 -15.120  1.00 27.34           H  
ATOM   1314  HB3 PRO A  88      -1.742  -9.370 -14.577  1.00 27.34           H  
ATOM   1315  O   PRO A  88      -2.543  -7.623 -12.893  1.00 27.34           O  
ATOM   1316  CG  PRO A  88      -2.339  -9.116 -16.618  1.00 27.34           C  
ATOM   1317  HG2 PRO A  88      -3.005  -9.651 -17.295  1.00 27.34           H  
ATOM   1318  HG3 PRO A  88      -1.298  -9.296 -16.888  1.00 27.34           H  
ATOM   1319  CD  PRO A  88      -2.682  -7.634 -16.644  1.00 27.34           C  
ATOM   1320  HD2 PRO A  88      -1.808  -7.044 -16.369  1.00 27.34           H  
ATOM   1321  HD3 PRO A  88      -3.029  -7.366 -17.642  1.00 27.34           H  
ATOM   1322  N   GLY A  89      -4.657  -8.261 -12.446  1.00 28.44           N  
ATOM   1323  H   GLY A  89      -5.532  -8.564 -12.849  1.00 28.44           H  
ATOM   1324  CA  GLY A  89      -4.626  -7.967 -11.002  1.00 28.44           C  
ATOM   1325  HA2 GLY A  89      -5.033  -8.832 -10.478  1.00 28.44           H  
ATOM   1326  HA3 GLY A  89      -3.594  -7.841 -10.675  1.00 28.44           H  
ATOM   1327  C   GLY A  89      -5.412  -6.738 -10.512  1.00 28.44           C  
ATOM   1328  O   GLY A  89      -5.341  -6.428  -9.319  1.00 28.44           O  
ATOM   1329  N   GLU A  90      -6.168  -6.051 -11.372  1.00 28.89           N  
ATOM   1330  H   GLU A  90      -6.180  -6.321 -12.345  1.00 28.89           H  
ATOM   1331  CA  GLU A  90      -7.110  -4.991 -10.972  1.00 28.89           C  
ATOM   1332  HA  GLU A  90      -6.776  -4.575 -10.021  1.00 28.89           H  
ATOM   1333  C   GLU A  90      -8.518  -5.572 -10.707  1.00 28.89           C  
ATOM   1334  CB  GLU A  90      -7.068  -3.824 -11.986  1.00 28.89           C  
ATOM   1335  HB2 GLU A  90      -7.959  -3.208 -11.864  1.00 28.89           H  
ATOM   1336  HB3 GLU A  90      -7.047  -4.226 -12.999  1.00 28.89           H  
ATOM   1337  O   GLU A  90      -8.972  -6.475 -11.400  1.00 28.89           O  
ATOM   1338  CG  GLU A  90      -5.821  -2.942 -11.725  1.00 28.89           C  
ATOM   1339  HG2 GLU A  90      -5.954  -2.438 -10.767  1.00 28.89           H  
ATOM   1340  HG3 GLU A  90      -4.954  -3.595 -11.622  1.00 28.89           H  
ATOM   1341  CD  GLU A  90      -5.479  -1.889 -12.802  1.00 28.89           C  
ATOM   1342  OE1 GLU A  90      -4.426  -1.203 -12.639  1.00 28.89           O  
ATOM   1343  OE2 GLU A  90      -6.167  -1.824 -13.835  1.00 28.89           O  
ATOM   1344  N   THR A  91      -9.175  -5.105  -9.636  1.00 26.33           N  
ATOM   1345  H   THR A  91      -8.781  -4.313  -9.150  1.00 26.33           H  
ATOM   1346  CA  THR A  91     -10.498  -5.582  -9.148  1.00 26.33           C  
ATOM   1347  HA  THR A  91     -10.864  -6.359  -9.820  1.00 26.33           H  
ATOM   1348  C   THR A  91     -11.572  -4.489  -9.193  1.00 26.33           C  
ATOM   1349  CB  THR A  91     -10.411  -6.187  -7.726  1.00 26.33           C  
ATOM   1350  HB  THR A  91     -11.372  -6.132  -7.215  1.00 26.33           H  
ATOM   1351  O   THR A  91     -12.671  -4.679  -8.687  1.00 26.33           O  
ATOM   1352  CG2 THR A  91      -9.977  -7.651  -7.770  1.00 26.33           C  
ATOM   1353 HG21 THR A  91      -9.025  -7.750  -8.293  1.00 26.33           H  
ATOM   1354 HG22 THR A  91      -9.889  -8.039  -6.756  1.00 26.33           H  
ATOM   1355 HG23 THR A  91     -10.732  -8.230  -8.301  1.00 26.33           H  
ATOM   1356  OG1 THR A  91      -9.425  -5.532  -6.954  1.00 26.33           O  
ATOM   1357  HG1 THR A  91      -8.616  -5.666  -7.453  1.00 26.33           H  
ATOM   1358  N   THR A  92     -11.259  -3.340  -9.792  1.00 26.72           N  
ATOM   1359  H   THR A  92     -10.379  -3.273 -10.282  1.00 26.72           H  
ATOM   1360  CA  THR A  92     -12.107  -2.143  -9.818  1.00 26.72           C  
ATOM   1361  HA  THR A  92     -13.155  -2.426  -9.727  1.00 26.72           H  
ATOM   1362  C   THR A  92     -11.913  -1.421 -11.141  1.00 26.72           C  
ATOM   1363  CB  THR A  92     -11.757  -1.172  -8.677  1.00 26.72           C  
ATOM   1364  HB  THR A  92     -12.180  -0.194  -8.903  1.00 26.72           H  
ATOM   1365  O   THR A  92     -10.772  -1.177 -11.535  1.00 26.72           O  
ATOM   1366  CG2 THR A  92     -12.320  -1.631  -7.334  1.00 26.72           C  
ATOM   1367 HG21 THR A  92     -11.864  -2.575  -7.035  1.00 26.72           H  
ATOM   1368 HG22 THR A  92     -13.399  -1.760  -7.413  1.00 26.72           H  
ATOM   1369 HG23 THR A  92     -12.111  -0.874  -6.578  1.00 26.72           H  
ATOM   1370  OG1 THR A  92     -10.350  -1.050  -8.550  1.00 26.72           O  
ATOM   1371  HG1 THR A  92     -10.050  -0.745  -9.409  1.00 26.72           H  
ATOM   1372  N   PHE A  93     -13.021  -1.069 -11.786  1.00 30.70           N  
ATOM   1373  H   PHE A  93     -13.916  -1.257 -11.356  1.00 30.70           H  
ATOM   1374  CA  PHE A  93     -13.067  -0.343 -13.049  1.00 30.70           C  
ATOM   1375  HA  PHE A  93     -12.096  -0.397 -13.542  1.00 30.70           H  
ATOM   1376  C   PHE A  93     -13.401   1.127 -12.782  1.00 30.70           C  
ATOM   1377  CB  PHE A  93     -14.112  -0.999 -13.966  1.00 30.70           C  
ATOM   1378  HB2 PHE A  93     -15.084  -0.967 -13.476  1.00 30.70           H  
ATOM   1379  HB3 PHE A  93     -14.193  -0.410 -14.880  1.00 30.70           H  
ATOM   1380  O   PHE A  93     -14.265   1.427 -11.963  1.00 30.70           O  
ATOM   1381  CG  PHE A  93     -13.795  -2.436 -14.344  1.00 30.70           C  
ATOM   1382  CD1 PHE A  93     -13.027  -2.705 -15.492  1.00 30.70           C  
ATOM   1383  HD1 PHE A  93     -12.677  -1.893 -16.113  1.00 30.70           H  
ATOM   1384  CD2 PHE A  93     -14.260  -3.505 -13.552  1.00 30.70           C  
ATOM   1385  HD2 PHE A  93     -14.869  -3.308 -12.682  1.00 30.70           H  
ATOM   1386  CE1 PHE A  93     -12.724  -4.031 -15.847  1.00 30.70           C  
ATOM   1387  HE1 PHE A  93     -12.149  -4.230 -16.739  1.00 30.70           H  
ATOM   1388  CE2 PHE A  93     -13.951  -4.831 -13.902  1.00 30.70           C  
ATOM   1389  HE2 PHE A  93     -14.324  -5.649 -13.303  1.00 30.70           H  
ATOM   1390  CZ  PHE A  93     -13.184  -5.095 -15.051  1.00 30.70           C  
ATOM   1391  HZ  PHE A  93     -12.964  -6.113 -15.334  1.00 30.70           H  
ATOM   1392  N   THR A  94     -12.732   2.039 -13.480  1.00 28.55           N  
ATOM   1393  H   THR A  94     -12.007   1.731 -14.112  1.00 28.55           H  
ATOM   1394  CA  THR A  94     -13.117   3.454 -13.569  1.00 28.55           C  
ATOM   1395  HA  THR A  94     -14.013   3.639 -12.976  1.00 28.55           H  
ATOM   1396  C   THR A  94     -13.449   3.743 -15.021  1.00 28.55           C  
ATOM   1397  CB  THR A  94     -12.014   4.405 -13.071  1.00 28.55           C  
ATOM   1398  HB  THR A  94     -12.177   5.394 -13.499  1.00 28.55           H  
ATOM   1399  O   THR A  94     -12.575   3.617 -15.877  1.00 28.55           O  
ATOM   1400  CG2 THR A  94     -12.037   4.540 -11.551  1.00 28.55           C  
ATOM   1401 HG21 THR A  94     -11.890   3.563 -11.092  1.00 28.55           H  
ATOM   1402 HG22 THR A  94     -11.243   5.216 -11.235  1.00 28.55           H  
ATOM   1403 HG23 THR A  94     -12.998   4.945 -11.233  1.00 28.55           H  
ATOM   1404  OG1 THR A  94     -10.732   3.946 -13.445  1.00 28.55           O  
ATOM   1405  HG1 THR A  94     -10.735   3.924 -14.405  1.00 28.55           H  
ATOM   1406  N   HIS A  95     -14.708   4.083 -15.287  1.00 32.74           N  
ATOM   1407  H   HIS A  95     -15.361   4.181 -14.523  1.00 32.74           H  
ATOM   1408  CA  HIS A  95     -15.199   4.459 -16.607  1.00 32.74           C  
ATOM   1409  HA  HIS A  95     -14.545   4.038 -17.370  1.00 32.74           H  
ATOM   1410  C   HIS A  95     -15.175   5.988 -16.711  1.00 32.74           C  
ATOM   1411  CB  HIS A  95     -16.606   3.866 -16.799  1.00 32.74           C  
ATOM   1412  HB2 HIS A  95     -17.347   4.509 -16.324  1.00 32.74           H  
ATOM   1413  HB3 HIS A  95     -16.654   2.896 -16.304  1.00 32.74           H  
ATOM   1414  O   HIS A  95     -15.713   6.678 -15.848  1.00 32.74           O  
ATOM   1415  CG  HIS A  95     -16.985   3.646 -18.239  1.00 32.74           C  
ATOM   1416  CD2 HIS A  95     -16.845   2.477 -18.939  1.00 32.74           C  
ATOM   1417  HD2 HIS A  95     -16.427   1.554 -18.564  1.00 32.74           H  
ATOM   1418  ND1 HIS A  95     -17.582   4.551 -19.085  1.00 32.74           N  
ATOM   1419  HD1 HIS A  95     -17.892   5.483 -18.848  1.00 32.74           H  
ATOM   1420  CE1 HIS A  95     -17.787   3.940 -20.266  1.00 32.74           C  
ATOM   1421  HE1 HIS A  95     -18.268   4.379 -21.128  1.00 32.74           H  
ATOM   1422  NE2 HIS A  95     -17.349   2.677 -20.222  1.00 32.74           N  
ATOM   1423  N   THR A  96     -14.548   6.523 -17.751  1.00 29.25           N  
ATOM   1424  H   THR A  96     -14.125   5.909 -18.433  1.00 29.25           H  
ATOM   1425  CA  THR A  96     -14.525   7.962 -18.047  1.00 29.25           C  
ATOM   1426  HA  THR A  96     -15.344   8.458 -17.526  1.00 29.25           H  
ATOM   1427  C   THR A  96     -14.769   8.103 -19.539  1.00 29.25           C  
ATOM   1428  CB  THR A  96     -13.197   8.658 -17.651  1.00 29.25           C  
ATOM   1429  HB  THR A  96     -12.844   9.262 -18.486  1.00 29.25           H  
ATOM   1430  O   THR A  96     -13.934   7.662 -20.319  1.00 29.25           O  
ATOM   1431  CG2 THR A  96     -13.388   9.594 -16.460  1.00 29.25           C  
ATOM   1432 HG21 THR A  96     -12.434  10.052 -16.199  1.00 29.25           H  
ATOM   1433 HG22 THR A  96     -13.769   9.030 -15.608  1.00 29.25           H  
ATOM   1434 HG23 THR A  96     -14.099  10.378 -16.722  1.00 29.25           H  
ATOM   1435  OG1 THR A  96     -12.170   7.752 -17.297  1.00 29.25           O  
ATOM   1436  HG1 THR A  96     -11.955   7.270 -18.099  1.00 29.25           H  
ATOM   1437  N   VAL A  97     -15.912   8.672 -19.924  1.00 33.93           N  
ATOM   1438  H   VAL A  97     -16.556   9.007 -19.221  1.00 33.93           H  
ATOM   1439  CA  VAL A  97     -16.223   9.041 -21.314  1.00 33.93           C  
ATOM   1440  HA  VAL A  97     -15.446   8.681 -21.989  1.00 33.93           H  
ATOM   1441  C   VAL A  97     -16.247  10.560 -21.360  1.00 33.93           C  
ATOM   1442  CB  VAL A  97     -17.577   8.467 -21.786  1.00 33.93           C  
ATOM   1443  HB  VAL A  97     -18.381   8.874 -21.173  1.00 33.93           H  
ATOM   1444  O   VAL A  97     -17.146  11.148 -20.772  1.00 33.93           O  
ATOM   1445  CG1 VAL A  97     -17.859   8.808 -23.254  1.00 33.93           C  
ATOM   1446 HG11 VAL A  97     -17.920   9.888 -23.383  1.00 33.93           H  
ATOM   1447 HG12 VAL A  97     -18.811   8.376 -23.564  1.00 33.93           H  
ATOM   1448 HG13 VAL A  97     -17.063   8.424 -23.891  1.00 33.93           H  
ATOM   1449  CG2 VAL A  97     -17.616   6.946 -21.647  1.00 33.93           C  
ATOM   1450 HG21 VAL A  97     -18.572   6.567 -22.009  1.00 33.93           H  
ATOM   1451 HG22 VAL A  97     -17.501   6.687 -20.595  1.00 33.93           H  
ATOM   1452 HG23 VAL A  97     -16.805   6.499 -22.223  1.00 33.93           H  
ATOM   1453  N   ASP A  98     -15.219  11.168 -21.953  1.00 31.66           N  
ATOM   1454  H   ASP A  98     -14.513  10.574 -22.365  1.00 31.66           H  
ATOM   1455  CA  ASP A  98     -15.143  12.557 -22.442  1.00 31.66           C  
ATOM   1456  HA  ASP A  98     -14.101  12.852 -22.321  1.00 31.66           H  
ATOM   1457  C   ASP A  98     -15.897  13.665 -21.670  1.00 31.66           C  
ATOM   1458  CB  ASP A  98     -15.402  12.569 -23.962  1.00 31.66           C  
ATOM   1459  HB2 ASP A  98     -15.398  13.596 -24.325  1.00 31.66           H  
ATOM   1460  HB3 ASP A  98     -16.383  12.138 -24.163  1.00 31.66           H  
ATOM   1461  O   ASP A  98     -16.364  14.635 -22.251  1.00 31.66           O  
ATOM   1462  CG  ASP A  98     -14.325  11.810 -24.748  1.00 31.66           C  
ATOM   1463  OD1 ASP A  98     -13.213  11.631 -24.194  1.00 31.66           O  
ATOM   1464  OD2 ASP A  98     -14.630  11.394 -25.885  1.00 31.66           O  
ATOM   1465  N   GLY A  99     -15.990  13.578 -20.341  1.00 31.80           N  
ATOM   1466  H   GLY A  99     -15.774  12.681 -19.930  1.00 31.80           H  
ATOM   1467  CA  GLY A  99     -16.451  14.673 -19.480  1.00 31.80           C  
ATOM   1468  HA2 GLY A  99     -16.261  14.399 -18.442  1.00 31.80           H  
ATOM   1469  HA3 GLY A  99     -15.858  15.558 -19.712  1.00 31.80           H  
ATOM   1470  C   GLY A  99     -17.929  15.090 -19.578  1.00 31.80           C  
ATOM   1471  O   GLY A  99     -18.286  16.066 -18.922  1.00 31.80           O  
ATOM   1472  N   GLU A 100     -18.795  14.386 -20.315  1.00 27.29           N  
ATOM   1473  H   GLU A 100     -18.439  13.613 -20.858  1.00 27.29           H  
ATOM   1474  CA  GLU A 100     -20.185  14.812 -20.562  1.00 27.29           C  
ATOM   1475  HA  GLU A 100     -20.402  15.676 -19.934  1.00 27.29           H  
ATOM   1476  C   GLU A 100     -21.242  13.748 -20.195  1.00 27.29           C  
ATOM   1477  CB  GLU A 100     -20.339  15.294 -22.013  1.00 27.29           C  
ATOM   1478  HB2 GLU A 100     -19.893  14.553 -22.676  1.00 27.29           H  
ATOM   1479  HB3 GLU A 100     -21.402  15.387 -22.238  1.00 27.29           H  
ATOM   1480  O   GLU A 100     -21.117  12.562 -20.507  1.00 27.29           O  
ATOM   1481  CG  GLU A 100     -19.673  16.662 -22.246  1.00 27.29           C  
ATOM   1482  HG2 GLU A 100     -18.600  16.577 -22.072  1.00 27.29           H  
ATOM   1483  HG3 GLU A 100     -20.075  17.368 -21.519  1.00 27.29           H  
ATOM   1484  CD  GLU A 100     -19.907  17.213 -23.660  1.00 27.29           C  
ATOM   1485  OE1 GLU A 100     -19.865  18.454 -23.818  1.00 27.29           O  
ATOM   1486  OE2 GLU A 100     -20.140  16.392 -24.577  1.00 27.29           O  
ATOM   1487  N   ILE A 101     -22.305  14.196 -19.513  1.00 27.86           N  
ATOM   1488  H   ILE A 101     -22.365  15.194 -19.368  1.00 27.86           H  
ATOM   1489  CA  ILE A 101     -23.475  13.403 -19.098  1.00 27.86           C  
ATOM   1490  HA  ILE A 101     -23.163  12.377 -18.902  1.00 27.86           H  
ATOM   1491  C   ILE A 101     -24.490  13.407 -20.247  1.00 27.86           C  
ATOM   1492  CB  ILE A 101     -24.106  13.993 -17.806  1.00 27.86           C  
ATOM   1493  HB  ILE A 101     -24.396  15.022 -18.016  1.00 27.86           H  
ATOM   1494  O   ILE A 101     -24.972  14.472 -20.627  1.00 27.86           O  
ATOM   1495  CG1 ILE A 101     -23.095  14.016 -16.633  1.00 27.86           C  
ATOM   1496 HG12 ILE A 101     -22.864  12.994 -16.334  1.00 27.86           H  
ATOM   1497 HG13 ILE A 101     -22.167  14.484 -16.962  1.00 27.86           H  
ATOM   1498  CG2 ILE A 101     -25.377  13.217 -17.401  1.00 27.86           C  
ATOM   1499 HG21 ILE A 101     -26.116  13.240 -18.202  1.00 27.86           H  
ATOM   1500 HG22 ILE A 101     -25.130  12.180 -17.173  1.00 27.86           H  
ATOM   1501 HG23 ILE A 101     -25.845  13.673 -16.528  1.00 27.86           H  
ATOM   1502  CD1 ILE A 101     -23.577  14.803 -15.405  1.00 27.86           C  
ATOM   1503 HD11 ILE A 101     -22.761  14.878 -14.686  1.00 27.86           H  
ATOM   1504 HD12 ILE A 101     -23.880  15.807 -15.702  1.00 27.86           H  
ATOM   1505 HD13 ILE A 101     -24.412  14.294 -14.924  1.00 27.86           H  
ATOM   1506  N   TYR A 102     -24.866  12.232 -20.759  1.00 26.97           N  
ATOM   1507  H   TYR A 102     -24.438  11.390 -20.403  1.00 26.97           H  
ATOM   1508  CA  TYR A 102     -25.869  12.102 -21.821  1.00 26.97           C  
ATOM   1509  HA  TYR A 102     -26.240  13.089 -22.096  1.00 26.97           H  
ATOM   1510  C   TYR A 102     -27.082  11.276 -21.361  1.00 26.97           C  
ATOM   1511  CB  TYR A 102     -25.214  11.517 -23.082  1.00 26.97           C  
ATOM   1512  HB2 TYR A 102     -24.664  10.614 -22.817  1.00 26.97           H  
ATOM   1513  HB3 TYR A 102     -26.002  11.224 -23.775  1.00 26.97           H  
ATOM   1514  O   TYR A 102     -26.955  10.088 -21.075  1.00 26.97           O  
ATOM   1515  CG  TYR A 102     -24.290  12.482 -23.807  1.00 26.97           C  
ATOM   1516  CD1 TYR A 102     -24.842  13.407 -24.712  1.00 26.97           C  
ATOM   1517  HD1 TYR A 102     -25.910  13.438 -24.875  1.00 26.97           H  
ATOM   1518  CD2 TYR A 102     -22.895  12.463 -23.588  1.00 26.97           C  
ATOM   1519  HD2 TYR A 102     -22.460  11.788 -22.866  1.00 26.97           H  
ATOM   1520  CE1 TYR A 102     -24.009  14.294 -25.413  1.00 26.97           C  
ATOM   1521  HE1 TYR A 102     -24.419  15.007 -26.112  1.00 26.97           H  
ATOM   1522  CE2 TYR A 102     -22.058  13.358 -24.289  1.00 26.97           C  
ATOM   1523  HE2 TYR A 102     -20.988  13.349 -24.144  1.00 26.97           H  
ATOM   1524  OH  TYR A 102     -21.867  15.137 -25.928  1.00 26.97           O  
ATOM   1525  HH  TYR A 102     -21.117  15.488 -25.443  1.00 26.97           H  
ATOM   1526  CZ  TYR A 102     -22.619  14.278 -25.203  1.00 26.97           C  
ATOM   1527  N   HIS A 103     -28.260  11.913 -21.342  1.00 25.21           N  
ATOM   1528  H   HIS A 103     -28.252  12.894 -21.580  1.00 25.21           H  
ATOM   1529  CA  HIS A 103     -29.588  11.285 -21.295  1.00 25.21           C  
ATOM   1530  HA  HIS A 103     -29.546  10.325 -20.780  1.00 25.21           H  
ATOM   1531  C   HIS A 103     -30.088  11.072 -22.733  1.00 25.21           C  
ATOM   1532  CB  HIS A 103     -30.582  12.225 -20.575  1.00 25.21           C  
ATOM   1533  HB2 HIS A 103     -30.329  13.263 -20.788  1.00 25.21           H  
ATOM   1534  HB3 HIS A 103     -31.577  12.058 -20.988  1.00 25.21           H  
ATOM   1535  O   HIS A 103     -30.244  12.059 -23.447  1.00 25.21           O  
ATOM   1536  CG  HIS A 103     -30.706  12.035 -19.088  1.00 25.21           C  
ATOM   1537  CD2 HIS A 103     -30.105  12.777 -18.106  1.00 25.21           C  
ATOM   1538  HD2 HIS A 103     -29.411  13.590 -18.259  1.00 25.21           H  
ATOM   1539  ND1 HIS A 103     -31.548  11.143 -18.463  1.00 25.21           N  
ATOM   1540  HD1 HIS A 103     -32.173  10.490 -18.914  1.00 25.21           H  
ATOM   1541  CE1 HIS A 103     -31.448  11.334 -17.138  1.00 25.21           C  
ATOM   1542  HE1 HIS A 103     -31.998  10.788 -16.386  1.00 25.21           H  
ATOM   1543  NE2 HIS A 103     -30.576  12.318 -16.873  1.00 25.21           N  
ATOM   1544  N   VAL A 104     -30.382   9.839 -23.166  1.00 27.33           N  
ATOM   1545  H   VAL A 104     -30.205   9.045 -22.567  1.00 27.33           H  
ATOM   1546  CA  VAL A 104     -31.106   9.584 -24.432  1.00 27.33           C  
ATOM   1547  HA  VAL A 104     -31.731  10.452 -24.642  1.00 27.33           H  
ATOM   1548  C   VAL A 104     -32.038   8.375 -24.274  1.00 27.33           C  
ATOM   1549  CB  VAL A 104     -30.165   9.404 -25.646  1.00 27.33           C  
ATOM   1550  HB  VAL A 104     -29.591   8.486 -25.520  1.00 27.33           H  
ATOM   1551  O   VAL A 104     -31.631   7.337 -23.756  1.00 27.33           O  
ATOM   1552  CG1 VAL A 104     -30.972   9.309 -26.949  1.00 27.33           C  
ATOM   1553 HG11 VAL A 104     -31.587  10.199 -27.082  1.00 27.33           H  
ATOM   1554 HG12 VAL A 104     -31.612   8.427 -26.940  1.00 27.33           H  
ATOM   1555 HG13 VAL A 104     -30.298   9.214 -27.800  1.00 27.33           H  
ATOM   1556  CG2 VAL A 104     -29.177  10.567 -25.835  1.00 27.33           C  
ATOM   1557 HG21 VAL A 104     -29.719  11.506 -25.948  1.00 27.33           H  
ATOM   1558 HG22 VAL A 104     -28.573  10.397 -26.727  1.00 27.33           H  
ATOM   1559 HG23 VAL A 104     -28.503  10.632 -24.981  1.00 27.33           H  
ATOM   1560  N   SER A 105     -33.299   8.551 -24.680  1.00 23.65           N  
ATOM   1561  H   SER A 105     -33.520   9.411 -25.162  1.00 23.65           H  
ATOM   1562  CA  SER A 105     -34.442   7.653 -24.479  1.00 23.65           C  
ATOM   1563  HA  SER A 105     -34.277   7.081 -23.566  1.00 23.65           H  
ATOM   1564  C   SER A 105     -34.708   6.676 -25.635  1.00 23.65           C  
ATOM   1565  CB  SER A 105     -35.706   8.505 -24.287  1.00 23.65           C  
ATOM   1566  HB2 SER A 105     -36.556   7.852 -24.088  1.00 23.65           H  
ATOM   1567  HB3 SER A 105     -35.574   9.172 -23.435  1.00 23.65           H  
ATOM   1568  O   SER A 105     -34.660   7.077 -26.792  1.00 23.65           O  
ATOM   1569  OG  SER A 105     -35.975   9.275 -25.443  1.00 23.65           O  
ATOM   1570  HG  SER A 105     -35.956   8.698 -26.210  1.00 23.65           H  
ATOM   1571  N   LEU A 106     -35.077   5.447 -25.247  1.00 27.62           N  
ATOM   1572  H   LEU A 106     -34.832   5.246 -24.288  1.00 27.62           H  
ATOM   1573  CA  LEU A 106     -36.067   4.489 -25.786  1.00 27.62           C  
ATOM   1574  HA  LEU A 106     -35.727   3.496 -25.493  1.00 27.62           H  
ATOM   1575  C   LEU A 106     -36.323   4.401 -27.304  1.00 27.62           C  
ATOM   1576  CB  LEU A 106     -37.412   4.741 -25.066  1.00 27.62           C  
ATOM   1577  HB2 LEU A 106     -37.689   5.783 -25.233  1.00 27.62           H  
ATOM   1578  HB3 LEU A 106     -38.187   4.132 -25.531  1.00 27.62           H  
ATOM   1579  O   LEU A 106     -37.000   5.257 -27.855  1.00 27.62           O  
ATOM   1580  CG  LEU A 106     -37.410   4.454 -23.553  1.00 27.62           C  
ATOM   1581  HG  LEU A 106     -36.506   4.860 -23.101  1.00 27.62           H  
ATOM   1582  CD1 LEU A 106     -38.605   5.131 -22.883  1.00 27.62           C  
ATOM   1583 HD11 LEU A 106     -39.533   4.756 -23.314  1.00 27.62           H  
ATOM   1584 HD12 LEU A 106     -38.597   4.929 -21.812  1.00 27.62           H  
ATOM   1585 HD13 LEU A 106     -38.554   6.209 -23.039  1.00 27.62           H  
ATOM   1586  CD2 LEU A 106     -37.474   2.953 -23.262  1.00 27.62           C  
ATOM   1587 HD21 LEU A 106     -36.601   2.452 -23.679  1.00 27.62           H  
ATOM   1588 HD22 LEU A 106     -38.377   2.527 -23.700  1.00 27.62           H  
ATOM   1589 HD23 LEU A 106     -37.488   2.787 -22.185  1.00 27.62           H  
ATOM   1590  N   GLU A 107     -35.969   3.249 -27.889  1.00 23.42           N  
ATOM   1591  H   GLU A 107     -35.159   2.771 -27.522  1.00 23.42           H  
ATOM   1592  CA  GLU A 107     -36.891   2.367 -28.631  1.00 23.42           C  
ATOM   1593  HA  GLU A 107     -37.764   2.189 -28.004  1.00 23.42           H  
ATOM   1594  C   GLU A 107     -36.213   0.989 -28.859  1.00 23.42           C  
ATOM   1595  CB  GLU A 107     -37.402   3.012 -29.945  1.00 23.42           C  
ATOM   1596  HB2 GLU A 107     -37.409   2.264 -30.738  1.00 23.42           H  
ATOM   1597  HB3 GLU A 107     -36.733   3.819 -30.244  1.00 23.42           H  
ATOM   1598  O   GLU A 107     -35.137   0.906 -29.435  1.00 23.42           O  
ATOM   1599  CG  GLU A 107     -38.844   3.547 -29.773  1.00 23.42           C  
ATOM   1600  HG2 GLU A 107     -38.936   4.078 -28.826  1.00 23.42           H  
ATOM   1601  HG3 GLU A 107     -39.509   2.686 -29.702  1.00 23.42           H  
ATOM   1602  CD  GLU A 107     -39.342   4.463 -30.909  1.00 23.42           C  
ATOM   1603  OE1 GLU A 107     -40.366   5.152 -30.681  1.00 23.42           O  
ATOM   1604  OE2 GLU A 107     -38.750   4.442 -32.013  1.00 23.42           O  
ATOM   1605  N   GLU A 108     -36.849  -0.077 -28.353  1.00 24.02           N  
ATOM   1606  H   GLU A 108     -37.738   0.130 -27.920  1.00 24.02           H  
ATOM   1607  CA  GLU A 108     -36.593  -1.515 -28.600  1.00 24.02           C  
ATOM   1608  HA  GLU A 108     -37.413  -2.009 -28.079  1.00 24.02           H  
ATOM   1609  C   GLU A 108     -35.322  -2.208 -28.015  1.00 24.02           C  
ATOM   1610  CB  GLU A 108     -36.856  -1.866 -30.079  1.00 24.02           C  
ATOM   1611  HB2 GLU A 108     -36.690  -2.935 -30.213  1.00 24.02           H  
ATOM   1612  HB3 GLU A 108     -36.161  -1.323 -30.719  1.00 24.02           H  
ATOM   1613  O   GLU A 108     -34.180  -1.930 -28.355  1.00 24.02           O  
ATOM   1614  CG  GLU A 108     -38.311  -1.550 -30.485  1.00 24.02           C  
ATOM   1615  HG2 GLU A 108     -38.975  -2.036 -29.770  1.00 24.02           H  
ATOM   1616  HG3 GLU A 108     -38.481  -0.476 -30.414  1.00 24.02           H  
ATOM   1617  CD  GLU A 108     -38.682  -2.011 -31.904  1.00 24.02           C  
ATOM   1618  OE1 GLU A 108     -39.892  -2.259 -32.119  1.00 24.02           O  
ATOM   1619  OE2 GLU A 108     -37.773  -2.162 -32.750  1.00 24.02           O  
ATOM   1620  N   VAL A 109     -35.585  -3.249 -27.202  1.00 25.88           N  
ATOM   1621  H   VAL A 109     -36.568  -3.393 -27.018  1.00 25.88           H  
ATOM   1622  CA  VAL A 109     -34.684  -4.292 -26.646  1.00 25.88           C  
ATOM   1623  HA  VAL A 109     -35.373  -5.045 -26.263  1.00 25.88           H  
ATOM   1624  C   VAL A 109     -33.827  -3.887 -25.430  1.00 25.88           C  
ATOM   1625  CB  VAL A 109     -33.887  -5.050 -27.732  1.00 25.88           C  
ATOM   1626  HB  VAL A 109     -33.027  -4.459 -28.046  1.00 25.88           H  
ATOM   1627  O   VAL A 109     -32.791  -3.236 -25.518  1.00 25.88           O  
ATOM   1628  CG1 VAL A 109     -33.392  -6.395 -27.176  1.00 25.88           C  
ATOM   1629 HG11 VAL A 109     -34.233  -7.019 -26.874  1.00 25.88           H  
ATOM   1630 HG12 VAL A 109     -32.739  -6.225 -26.320  1.00 25.88           H  
ATOM   1631 HG13 VAL A 109     -32.813  -6.915 -27.940  1.00 25.88           H  
ATOM   1632  CG2 VAL A 109     -34.740  -5.378 -28.970  1.00 25.88           C  
ATOM   1633 HG21 VAL A 109     -34.177  -6.017 -29.650  1.00 25.88           H  
ATOM   1634 HG22 VAL A 109     -34.976  -4.464 -29.514  1.00 25.88           H  
ATOM   1635 HG23 VAL A 109     -35.663  -5.880 -28.680  1.00 25.88           H  
ATOM   1636  N   GLY A 110     -34.280  -4.319 -24.247  1.00 23.49           N  
ATOM   1637  H   GLY A 110     -35.105  -4.902 -24.244  1.00 23.49           H  
ATOM   1638  CA  GLY A 110     -33.693  -3.989 -22.951  1.00 23.49           C  
ATOM   1639  HA2 GLY A 110     -33.612  -2.904 -22.874  1.00 23.49           H  
ATOM   1640  HA3 GLY A 110     -34.359  -4.331 -22.159  1.00 23.49           H  
ATOM   1641  C   GLY A 110     -32.318  -4.610 -22.710  1.00 23.49           C  
ATOM   1642  O   GLY A 110     -32.166  -5.827 -22.681  1.00 23.49           O  
ATOM   1643  N   THR A 111     -31.329  -3.764 -22.430  1.00 26.60           N  
ATOM   1644  H   THR A 111     -31.491  -2.776 -22.561  1.00 26.60           H  
ATOM   1645  CA  THR A 111     -30.051  -4.174 -21.840  1.00 26.60           C  
ATOM   1646  HA  THR A 111     -30.241  -5.040 -21.207  1.00 26.60           H  
ATOM   1647  C   THR A 111     -29.543  -3.053 -20.941  1.00 26.60           C  
ATOM   1648  CB  THR A 111     -28.985  -4.584 -22.880  1.00 26.60           C  
ATOM   1649  HB  THR A 111     -28.023  -4.159 -22.593  1.00 26.60           H  
ATOM   1650  O   THR A 111     -29.466  -1.900 -21.351  1.00 26.60           O  
ATOM   1651  CG2 THR A 111     -28.835  -6.106 -22.943  1.00 26.60           C  
ATOM   1652 HG21 THR A 111     -28.565  -6.497 -21.962  1.00 26.60           H  
ATOM   1653 HG22 THR A 111     -28.049  -6.357 -23.654  1.00 26.60           H  
ATOM   1654 HG23 THR A 111     -29.768  -6.560 -23.276  1.00 26.60           H  
ATOM   1655  OG1 THR A 111     -29.288  -4.173 -24.192  1.00 26.60           O  
ATOM   1656  HG1 THR A 111     -29.642  -3.280 -24.172  1.00 26.60           H  
ATOM   1657  N   PHE A 112     -29.269  -3.409 -19.685  1.00 24.56           N  
ATOM   1658  H   PHE A 112     -29.373  -4.389 -19.460  1.00 24.56           H  
ATOM   1659  CA  PHE A 112     -28.782  -2.549 -18.606  1.00 24.56           C  
ATOM   1660  HA  PHE A 112     -29.605  -1.955 -18.211  1.00 24.56           H  
ATOM   1661  C   PHE A 112     -27.666  -1.593 -19.068  1.00 24.56           C  
ATOM   1662  CB  PHE A 112     -28.239  -3.475 -17.493  1.00 24.56           C  
ATOM   1663  HB2 PHE A 112     -28.010  -4.460 -17.900  1.00 24.56           H  
ATOM   1664  HB3 PHE A 112     -27.284  -3.081 -17.144  1.00 24.56           H  
ATOM   1665  O   PHE A 112     -26.570  -2.042 -19.395  1.00 24.56           O  
ATOM   1666  CG  PHE A 112     -29.119  -3.649 -16.272  1.00 24.56           C  
ATOM   1667  CD1 PHE A 112     -28.737  -3.040 -15.061  1.00 24.56           C  
ATOM   1668  HD1 PHE A 112     -27.847  -2.430 -15.018  1.00 24.56           H  
ATOM   1669  CD2 PHE A 112     -30.283  -4.440 -16.317  1.00 24.56           C  
ATOM   1670  HD2 PHE A 112     -30.587  -4.909 -17.241  1.00 24.56           H  
ATOM   1671  CE1 PHE A 112     -29.512  -3.216 -13.903  1.00 24.56           C  
ATOM   1672  HE1 PHE A 112     -29.222  -2.732 -12.982  1.00 24.56           H  
ATOM   1673  CE2 PHE A 112     -31.061  -4.614 -15.157  1.00 24.56           C  
ATOM   1674  HE2 PHE A 112     -31.965  -5.204 -15.197  1.00 24.56           H  
ATOM   1675  CZ  PHE A 112     -30.675  -4.003 -13.951  1.00 24.56           C  
ATOM   1676  HZ  PHE A 112     -31.285  -4.123 -13.067  1.00 24.56           H  
ATOM   1677  N   ILE A 113     -27.911  -0.282 -18.996  1.00 26.81           N  
ATOM   1678  H   ILE A 113     -28.856   0.021 -18.808  1.00 26.81           H  
ATOM   1679  CA  ILE A 113     -26.861   0.747 -18.992  1.00 26.81           C  
ATOM   1680  HA  ILE A 113     -25.904   0.285 -19.233  1.00 26.81           H  
ATOM   1681  C   ILE A 113     -26.776   1.262 -17.553  1.00 26.81           C  
ATOM   1682  CB  ILE A 113     -27.102   1.852 -20.049  1.00 26.81           C  
ATOM   1683  HB  ILE A 113     -27.994   2.413 -19.774  1.00 26.81           H  
ATOM   1684  O   ILE A 113     -27.375   2.265 -17.181  1.00 26.81           O  
ATOM   1685  CG1 ILE A 113     -27.325   1.244 -21.455  1.00 26.81           C  
ATOM   1686 HG12 ILE A 113     -26.440   0.684 -21.757  1.00 26.81           H  
ATOM   1687 HG13 ILE A 113     -28.164   0.550 -21.418  1.00 26.81           H  
ATOM   1688  CG2 ILE A 113     -25.894   2.812 -20.065  1.00 26.81           C  
ATOM   1689 HG21 ILE A 113     -26.090   3.653 -20.731  1.00 26.81           H  
ATOM   1690 HG22 ILE A 113     -25.000   2.286 -20.401  1.00 26.81           H  
ATOM   1691 HG23 ILE A 113     -25.719   3.221 -19.071  1.00 26.81           H  
ATOM   1692  CD1 ILE A 113     -27.659   2.275 -22.541  1.00 26.81           C  
ATOM   1693 HD11 ILE A 113     -28.496   2.896 -22.221  1.00 26.81           H  
ATOM   1694 HD12 ILE A 113     -27.936   1.753 -23.457  1.00 26.81           H  
ATOM   1695 HD13 ILE A 113     -26.794   2.904 -22.753  1.00 26.81           H  
ATOM   1696  N   GLY A 114     -26.103   0.486 -16.711  1.00 27.21           N  
ATOM   1697  H   GLY A 114     -25.627  -0.316 -17.098  1.00 27.21           H  
ATOM   1698  CA  GLY A 114     -25.747   0.834 -15.339  1.00 27.21           C  
ATOM   1699  HA2 GLY A 114     -26.384   0.298 -14.635  1.00 27.21           H  
ATOM   1700  HA3 GLY A 114     -25.858   1.906 -15.178  1.00 27.21           H  
ATOM   1701  C   GLY A 114     -24.294   0.440 -15.101  1.00 27.21           C  
ATOM   1702  O   GLY A 114     -23.752  -0.367 -15.856  1.00 27.21           O  
ATOM   1703  N   GLU A 115     -23.663   1.033 -14.087  1.00 34.25           N  
ATOM   1704  H   GLU A 115     -24.180   1.693 -13.524  1.00 34.25           H  
ATOM   1705  CA  GLU A 115     -22.300   0.711 -13.642  1.00 34.25           C  
ATOM   1706  HA  GLU A 115     -21.595   1.225 -14.294  1.00 34.25           H  
ATOM   1707  C   GLU A 115     -22.003  -0.803 -13.691  1.00 34.25           C  
ATOM   1708  CB  GLU A 115     -22.119   1.215 -12.203  1.00 34.25           C  
ATOM   1709  HB2 GLU A 115     -21.175   0.842 -11.806  1.00 34.25           H  
ATOM   1710  HB3 GLU A 115     -22.926   0.817 -11.587  1.00 34.25           H  
ATOM   1711  O   GLU A 115     -22.913  -1.608 -13.462  1.00 34.25           O  
ATOM   1712  CG  GLU A 115     -22.111   2.749 -12.115  1.00 34.25           C  
ATOM   1713  HG2 GLU A 115     -21.340   3.126 -12.787  1.00 34.25           H  
ATOM   1714  HG3 GLU A 115     -23.073   3.134 -12.452  1.00 34.25           H  
ATOM   1715  CD  GLU A 115     -21.839   3.250 -10.689  1.00 34.25           C  
ATOM   1716  OE1 GLU A 115     -21.381   4.408 -10.573  1.00 34.25           O  
ATOM   1717  OE2 GLU A 115     -22.065   2.471  -9.736  1.00 34.25           O  
ATOM   1718  N   PRO A 116     -20.752  -1.215 -13.995  1.00 34.54           N  
ATOM   1719  CA  PRO A 116     -20.403  -2.619 -14.207  1.00 34.54           C  
ATOM   1720  HA  PRO A 116     -20.787  -2.926 -15.180  1.00 34.54           H  
ATOM   1721  C   PRO A 116     -20.990  -3.499 -13.091  1.00 34.54           C  
ATOM   1722  CB  PRO A 116     -18.867  -2.669 -14.228  1.00 34.54           C  
ATOM   1723  HB2 PRO A 116     -18.524  -2.670 -15.263  1.00 34.54           H  
ATOM   1724  HB3 PRO A 116     -18.473  -3.539 -13.702  1.00 34.54           H  
ATOM   1725  O   PRO A 116     -20.715  -3.237 -11.917  1.00 34.54           O  
ATOM   1726  CG  PRO A 116     -18.441  -1.363 -13.556  1.00 34.54           C  
ATOM   1727  HG2 PRO A 116     -17.464  -1.027 -13.904  1.00 34.54           H  
ATOM   1728  HG3 PRO A 116     -18.449  -1.484 -12.473  1.00 34.54           H  
ATOM   1729  CD  PRO A 116     -19.548  -0.402 -13.974  1.00 34.54           C  
ATOM   1730  HD2 PRO A 116     -19.353  -0.020 -14.975  1.00 34.54           H  
ATOM   1731  HD3 PRO A 116     -19.608   0.422 -13.263  1.00 34.54           H  
ATOM   1732  N   PRO A 117     -21.799  -4.532 -13.406  1.00 36.51           N  
ATOM   1733  CA  PRO A 117     -22.472  -5.312 -12.379  1.00 36.51           C  
ATOM   1734  HA  PRO A 117     -23.094  -4.648 -11.779  1.00 36.51           H  
ATOM   1735  C   PRO A 117     -21.436  -5.987 -11.474  1.00 36.51           C  
ATOM   1736  CB  PRO A 117     -23.376  -6.303 -13.126  1.00 36.51           C  
ATOM   1737  HB2 PRO A 117     -23.423  -7.273 -12.632  1.00 36.51           H  
ATOM   1738  HB3 PRO A 117     -24.375  -5.877 -13.217  1.00 36.51           H  
ATOM   1739  O   PRO A 117     -20.671  -6.851 -11.906  1.00 36.51           O  
ATOM   1740  CG  PRO A 117     -22.744  -6.403 -14.515  1.00 36.51           C  
ATOM   1741  HG2 PRO A 117     -21.938  -7.137 -14.499  1.00 36.51           H  
ATOM   1742  HG3 PRO A 117     -23.480  -6.656 -15.279  1.00 36.51           H  
ATOM   1743  CD  PRO A 117     -22.160  -5.009 -14.732  1.00 36.51           C  
ATOM   1744  HD2 PRO A 117     -21.293  -5.067 -15.390  1.00 36.51           H  
ATOM   1745  HD3 PRO A 117     -22.916  -4.349 -15.157  1.00 36.51           H  
ATOM   1746  N   LEU A 118     -21.416  -5.611 -10.192  1.00 34.14           N  
ATOM   1747  H   LEU A 118     -21.962  -4.801  -9.934  1.00 34.14           H  
ATOM   1748  CA  LEU A 118     -20.594  -6.266  -9.176  1.00 34.14           C  
ATOM   1749  HA  LEU A 118     -19.578  -6.360  -9.557  1.00 34.14           H  
ATOM   1750  C   LEU A 118     -21.127  -7.684  -8.915  1.00 34.14           C  
ATOM   1751  CB  LEU A 118     -20.565  -5.420  -7.885  1.00 34.14           C  
ATOM   1752  HB2 LEU A 118     -21.591  -5.158  -7.628  1.00 34.14           H  
ATOM   1753  HB3 LEU A 118     -20.173  -6.033  -7.074  1.00 34.14           H  
ATOM   1754  O   LEU A 118     -22.013  -7.906  -8.089  1.00 34.14           O  
ATOM   1755  CG  LEU A 118     -19.726  -4.130  -7.957  1.00 34.14           C  
ATOM   1756  HG  LEU A 118     -20.019  -3.547  -8.830  1.00 34.14           H  
ATOM   1757  CD1 LEU A 118     -19.981  -3.299  -6.700  1.00 34.14           C  
ATOM   1758 HD11 LEU A 118     -21.035  -3.030  -6.640  1.00 34.14           H  
ATOM   1759 HD12 LEU A 118     -19.414  -2.369  -6.750  1.00 34.14           H  
ATOM   1760 HD13 LEU A 118     -19.693  -3.846  -5.802  1.00 34.14           H  
ATOM   1761  CD2 LEU A 118     -18.223  -4.429  -8.024  1.00 34.14           C  
ATOM   1762 HD21 LEU A 118     -17.917  -5.031  -7.168  1.00 34.14           H  
ATOM   1763 HD22 LEU A 118     -17.988  -4.947  -8.954  1.00 34.14           H  
ATOM   1764 HD23 LEU A 118     -17.675  -3.487  -8.016  1.00 34.14           H  
ATOM   1765  N   THR A 119     -20.569  -8.682  -9.596  1.00 34.71           N  
ATOM   1766  H   THR A 119     -19.987  -8.445 -10.387  1.00 34.71           H  
ATOM   1767  CA  THR A 119     -20.836 -10.096  -9.308  1.00 34.71           C  
ATOM   1768  HA  THR A 119     -21.873 -10.201  -8.988  1.00 34.71           H  
ATOM   1769  C   THR A 119     -19.930 -10.590  -8.175  1.00 34.71           C  
ATOM   1770  CB  THR A 119     -20.660 -10.966 -10.561  1.00 34.71           C  
ATOM   1771  HB  THR A 119     -20.737 -12.014 -10.270  1.00 34.71           H  
ATOM   1772  O   THR A 119     -18.716 -10.681  -8.349  1.00 34.71           O  
ATOM   1773  CG2 THR A 119     -21.728 -10.680 -11.616  1.00 34.71           C  
ATOM   1774 HG21 THR A 119     -22.722 -10.846 -11.199  1.00 34.71           H  
ATOM   1775 HG22 THR A 119     -21.582 -11.343 -12.468  1.00 34.71           H  
ATOM   1776 HG23 THR A 119     -21.649  -9.649 -11.959  1.00 34.71           H  
ATOM   1777  OG1 THR A 119     -19.398 -10.750 -11.143  1.00 34.71           O  
ATOM   1778  HG1 THR A 119     -18.761 -10.658 -10.431  1.00 34.71           H  
ATOM   1779  N   SER A 120     -20.496 -10.956  -7.017  1.00 30.66           N  
ATOM   1780  H   SER A 120     -21.497 -10.852  -6.925  1.00 30.66           H  
ATOM   1781  CA  SER A 120     -19.760 -11.609  -5.919  1.00 30.66           C  
ATOM   1782  HA  SER A 120     -18.695 -11.568  -6.147  1.00 30.66           H  
ATOM   1783  C   SER A 120     -20.131 -13.094  -5.799  1.00 30.66           C  
ATOM   1784  CB  SER A 120     -19.925 -10.854  -4.591  1.00 30.66           C  
ATOM   1785  HB2 SER A 120     -19.300 -11.333  -3.836  1.00 30.66           H  
ATOM   1786  HB3 SER A 120     -19.580  -9.827  -4.717  1.00 30.66           H  
ATOM   1787  O   SER A 120     -21.305 -13.460  -5.752  1.00 30.66           O  
ATOM   1788  OG  SER A 120     -21.262 -10.843  -4.132  1.00 30.66           O  
ATOM   1789  HG  SER A 120     -21.737 -10.170  -4.625  1.00 30.66           H  
ATOM   1790  N   THR A 121     -19.128 -13.977  -5.750  1.00 36.54           N  
ATOM   1791  H   THR A 121     -18.185 -13.638  -5.879  1.00 36.54           H  
ATOM   1792  CA  THR A 121     -19.312 -15.429  -5.560  1.00 36.54           C  
ATOM   1793  HA  THR A 121     -20.349 -15.674  -5.791  1.00 36.54           H  
ATOM   1794  C   THR A 121     -18.999 -15.849  -4.116  1.00 36.54           C  
ATOM   1795  CB  THR A 121     -18.434 -16.251  -6.513  1.00 36.54           C  
ATOM   1796  HB  THR A 121     -18.524 -17.304  -6.245  1.00 36.54           H  
ATOM   1797  O   THR A 121     -17.963 -15.442  -3.587  1.00 36.54           O  
ATOM   1798  CG2 THR A 121     -18.845 -16.094  -7.975  1.00 36.54           C  
ATOM   1799 HG21 THR A 121     -18.210 -16.721  -8.601  1.00 36.54           H  
ATOM   1800 HG22 THR A 121     -19.885 -16.395  -8.107  1.00 36.54           H  
ATOM   1801 HG23 THR A 121     -18.730 -15.057  -8.290  1.00 36.54           H  
ATOM   1802  OG1 THR A 121     -17.085 -15.867  -6.384  1.00 36.54           O  
ATOM   1803  HG1 THR A 121     -16.915 -15.672  -5.460  1.00 36.54           H  
ATOM   1804  N   PRO A 122     -19.812 -16.704  -3.465  1.00 30.94           N  
ATOM   1805  CA  PRO A 122     -19.566 -17.136  -2.089  1.00 30.94           C  
ATOM   1806  HA  PRO A 122     -19.391 -16.260  -1.464  1.00 30.94           H  
ATOM   1807  C   PRO A 122     -18.351 -18.076  -1.971  1.00 30.94           C  
ATOM   1808  CB  PRO A 122     -20.872 -17.805  -1.639  1.00 30.94           C  
ATOM   1809  HB2 PRO A 122     -20.700 -18.618  -0.934  1.00 30.94           H  
ATOM   1810  HB3 PRO A 122     -21.524 -17.053  -1.193  1.00 30.94           H  
ATOM   1811  O   PRO A 122     -18.318 -19.152  -2.571  1.00 30.94           O  
ATOM   1812  CG  PRO A 122     -21.497 -18.303  -2.944  1.00 30.94           C  
ATOM   1813  HG2 PRO A 122     -22.583 -18.369  -2.875  1.00 30.94           H  
ATOM   1814  HG3 PRO A 122     -21.070 -19.270  -3.208  1.00 30.94           H  
ATOM   1815  CD  PRO A 122     -21.060 -17.258  -3.968  1.00 30.94           C  
ATOM   1816  HD2 PRO A 122     -21.806 -16.466  -4.029  1.00 30.94           H  
ATOM   1817  HD3 PRO A 122     -20.924 -17.724  -4.944  1.00 30.94           H  
ATOM   1818  N   ILE A 123     -17.382 -17.720  -1.117  1.00 32.44           N  
ATOM   1819  H   ILE A 123     -17.430 -16.801  -0.702  1.00 32.44           H  
ATOM   1820  CA  ILE A 123     -16.301 -18.623  -0.686  1.00 32.44           C  
ATOM   1821  HA  ILE A 123     -15.899 -19.117  -1.571  1.00 32.44           H  
ATOM   1822  C   ILE A 123     -16.904 -19.695   0.238  1.00 32.44           C  
ATOM   1823  CB  ILE A 123     -15.135 -17.843  -0.022  1.00 32.44           C  
ATOM   1824  HB  ILE A 123     -15.535 -17.280   0.822  1.00 32.44           H  
ATOM   1825  O   ILE A 123     -17.414 -19.399   1.320  1.00 32.44           O  
ATOM   1826  CG1 ILE A 123     -14.506 -16.845  -1.026  1.00 32.44           C  
ATOM   1827 HG12 ILE A 123     -14.062 -17.394  -1.856  1.00 32.44           H  
ATOM   1828 HG13 ILE A 123     -15.289 -16.205  -1.433  1.00 32.44           H  
ATOM   1829  CG2 ILE A 123     -14.059 -18.813   0.513  1.00 32.44           C  
ATOM   1830 HG21 ILE A 123     -14.486 -19.507   1.237  1.00 32.44           H  
ATOM   1831 HG22 ILE A 123     -13.614 -19.372  -0.310  1.00 32.44           H  
ATOM   1832 HG23 ILE A 123     -13.275 -18.257   1.028  1.00 32.44           H  
ATOM   1833  CD1 ILE A 123     -13.443 -15.916  -0.422  1.00 32.44           C  
ATOM   1834 HD11 ILE A 123     -12.550 -16.478  -0.150  1.00 32.44           H  
ATOM   1835 HD12 ILE A 123     -13.164 -15.165  -1.160  1.00 32.44           H  
ATOM   1836 HD13 ILE A 123     -13.845 -15.413   0.458  1.00 32.44           H  
ATOM   1837  N   ARG A 124     -16.853 -20.962  -0.195  1.00 28.94           N  
ATOM   1838  H   ARG A 124     -16.464 -21.095  -1.118  1.00 28.94           H  
ATOM   1839  CA  ARG A 124     -17.300 -22.149   0.558  1.00 28.94           C  
ATOM   1840  HA  ARG A 124     -18.386 -22.131   0.647  1.00 28.94           H  
ATOM   1841  C   ARG A 124     -16.708 -22.172   1.980  1.00 28.94           C  
ATOM   1842  CB  ARG A 124     -16.854 -23.427  -0.189  1.00 28.94           C  
ATOM   1843  HB2 ARG A 124     -15.817 -23.307  -0.505  1.00 28.94           H  
ATOM   1844  HB3 ARG A 124     -16.883 -24.258   0.515  1.00 28.94           H  
ATOM   1845  O   ARG A 124     -15.533 -22.477   2.151  1.00 28.94           O  
ATOM   1846  CG  ARG A 124     -17.710 -23.832  -1.400  1.00 28.94           C  
ATOM   1847  HG2 ARG A 124     -18.719 -24.065  -1.057  1.00 28.94           H  
ATOM   1848  HG3 ARG A 124     -17.755 -23.013  -2.117  1.00 28.94           H  
ATOM   1849  CD  ARG A 124     -17.088 -25.071  -2.070  1.00 28.94           C  
ATOM   1850  HD2 ARG A 124     -16.170 -24.766  -2.574  1.00 28.94           H  
ATOM   1851  HD3 ARG A 124     -16.831 -25.793  -1.295  1.00 28.94           H  
ATOM   1852  NE  ARG A 124     -17.997 -25.719  -3.039  1.00 28.94           N  
ATOM   1853  HE  ARG A 124     -18.874 -25.254  -3.222  1.00 28.94           H  
ATOM   1854  NH1 ARG A 124     -16.605 -27.452  -3.639  1.00 28.94           N  
ATOM   1855 HH11 ARG A 124     -16.421 -28.263  -4.212  1.00 28.94           H  
ATOM   1856 HH12 ARG A 124     -15.858 -27.034  -3.103  1.00 28.94           H  
ATOM   1857  NH2 ARG A 124     -18.650 -27.335  -4.514  1.00 28.94           N  
ATOM   1858 HH21 ARG A 124     -18.430 -28.143  -5.078  1.00 28.94           H  
ATOM   1859 HH22 ARG A 124     -19.517 -26.844  -4.683  1.00 28.94           H  
ATOM   1860  CZ  ARG A 124     -17.749 -26.828  -3.720  1.00 28.94           C  
ATOM   1861  N   THR A 125     -17.537 -21.976   3.006  1.00 32.90           N  
ATOM   1862  H   THR A 125     -18.473 -21.653   2.809  1.00 32.90           H  
ATOM   1863  CA  THR A 125     -17.262 -22.461   4.370  1.00 32.90           C  
ATOM   1864  HA  THR A 125     -16.234 -22.822   4.407  1.00 32.90           H  
ATOM   1865  C   THR A 125     -18.154 -23.673   4.656  1.00 32.90           C  
ATOM   1866  CB  THR A 125     -17.358 -21.363   5.442  1.00 32.90           C  
ATOM   1867  HB  THR A 125     -17.447 -21.834   6.421  1.00 32.90           H  
ATOM   1868  O   THR A 125     -19.335 -23.691   4.319  1.00 32.90           O  
ATOM   1869  CG2 THR A 125     -16.113 -20.476   5.446  1.00 32.90           C  
ATOM   1870 HG21 THR A 125     -15.231 -21.075   5.672  1.00 32.90           H  
ATOM   1871 HG22 THR A 125     -16.217 -19.701   6.205  1.00 32.90           H  
ATOM   1872 HG23 THR A 125     -15.982 -20.007   4.472  1.00 32.90           H  
ATOM   1873  OG1 THR A 125     -18.463 -20.520   5.238  1.00 32.90           O  
ATOM   1874  HG1 THR A 125     -18.242 -19.922   4.520  1.00 32.90           H  
ATOM   1875  N   LEU A 126     -17.535 -24.738   5.173  1.00 29.39           N  
ATOM   1876  H   LEU A 126     -16.563 -24.612   5.416  1.00 29.39           H  
ATOM   1877  CA  LEU A 126     -18.055 -26.109   5.275  1.00 29.39           C  
ATOM   1878  HA  LEU A 126     -18.015 -26.549   4.278  1.00 29.39           H  
ATOM   1879  C   LEU A 126     -19.502 -26.214   5.812  1.00 29.39           C  
ATOM   1880  CB  LEU A 126     -17.111 -26.888   6.210  1.00 29.39           C  
ATOM   1881  HB2 LEU A 126     -16.960 -26.292   7.109  1.00 29.39           H  
ATOM   1882  HB3 LEU A 126     -17.591 -27.816   6.521  1.00 29.39           H  
ATOM   1883  O   LEU A 126     -19.838 -25.553   6.798  1.00 29.39           O  
ATOM   1884  CG  LEU A 126     -15.748 -27.223   5.575  1.00 29.39           C  
ATOM   1885  HG  LEU A 126     -15.446 -26.424   4.897  1.00 29.39           H  
ATOM   1886  CD1 LEU A 126     -14.676 -27.354   6.655  1.00 29.39           C  
ATOM   1887 HD11 LEU A 126     -14.942 -28.144   7.357  1.00 29.39           H  
ATOM   1888 HD12 LEU A 126     -13.720 -27.596   6.191  1.00 29.39           H  
ATOM   1889 HD13 LEU A 126     -14.569 -26.409   7.188  1.00 29.39           H  
ATOM   1890  CD2 LEU A 126     -15.827 -28.537   4.798  1.00 29.39           C  
ATOM   1891 HD21 LEU A 126     -14.860 -28.747   4.339  1.00 29.39           H  
ATOM   1892 HD22 LEU A 126     -16.573 -28.459   4.007  1.00 29.39           H  
ATOM   1893 HD23 LEU A 126     -16.088 -29.361   5.463  1.00 29.39           H  
ATOM   1894  N   PRO A 127     -20.341 -27.112   5.256  1.00 27.91           N  
ATOM   1895  CA  PRO A 127     -21.700 -27.322   5.735  1.00 27.91           C  
ATOM   1896  HA  PRO A 127     -22.209 -26.367   5.868  1.00 27.91           H  
ATOM   1897  C   PRO A 127     -21.655 -28.071   7.075  1.00 27.91           C  
ATOM   1898  CB  PRO A 127     -22.389 -28.118   4.618  1.00 27.91           C  
ATOM   1899  HB2 PRO A 127     -23.192 -28.751   4.996  1.00 27.91           H  
ATOM   1900  HB3 PRO A 127     -22.775 -27.426   3.870  1.00 27.91           H  
ATOM   1901  O   PRO A 127     -21.347 -29.261   7.119  1.00 27.91           O  
ATOM   1902  CG  PRO A 127     -21.256 -28.943   4.003  1.00 27.91           C  
ATOM   1903  HG2 PRO A 127     -21.437 -29.150   2.948  1.00 27.91           H  
ATOM   1904  HG3 PRO A 127     -21.134 -29.876   4.554  1.00 27.91           H  
ATOM   1905  CD  PRO A 127     -20.020 -28.065   4.201  1.00 27.91           C  
ATOM   1906  HD2 PRO A 127     -19.164 -28.682   4.475  1.00 27.91           H  
ATOM   1907  HD3 PRO A 127     -19.813 -27.524   3.278  1.00 27.91           H  
ATOM   1908  N   ARG A 128     -21.954 -27.395   8.191  1.00 31.97           N  
ATOM   1909  H   ARG A 128     -22.139 -26.406   8.108  1.00 31.97           H  
ATOM   1910  CA  ARG A 128     -22.205 -28.049   9.488  1.00 31.97           C  
ATOM   1911  HA  ARG A 128     -22.107 -29.124   9.332  1.00 31.97           H  
ATOM   1912  C   ARG A 128     -23.660 -27.861   9.923  1.00 31.97           C  
ATOM   1913  CB  ARG A 128     -21.163 -27.655  10.553  1.00 31.97           C  
ATOM   1914  HB2 ARG A 128     -21.650 -27.607  11.527  1.00 31.97           H  
ATOM   1915  HB3 ARG A 128     -20.752 -26.671  10.328  1.00 31.97           H  
ATOM   1916  O   ARG A 128     -24.255 -26.813   9.705  1.00 31.97           O  
ATOM   1917  CG  ARG A 128     -20.032 -28.699  10.630  1.00 31.97           C  
ATOM   1918  HG2 ARG A 128     -20.467 -29.675  10.848  1.00 31.97           H  
ATOM   1919  HG3 ARG A 128     -19.522 -28.751   9.668  1.00 31.97           H  
ATOM   1920  CD  ARG A 128     -19.014 -28.357  11.727  1.00 31.97           C  
ATOM   1921  HD2 ARG A 128     -19.552 -28.188  12.660  1.00 31.97           H  
ATOM   1922  HD3 ARG A 128     -18.500 -27.438  11.445  1.00 31.97           H  
ATOM   1923  NE  ARG A 128     -18.031 -29.444  11.926  1.00 31.97           N  
ATOM   1924  HE  ARG A 128     -18.146 -30.267  11.351  1.00 31.97           H  
ATOM   1925  NH1 ARG A 128     -16.756 -28.419  13.540  1.00 31.97           N  
ATOM   1926 HH11 ARG A 128     -17.332 -27.594  13.458  1.00 31.97           H  
ATOM   1927 HH12 ARG A 128     -15.962 -28.436  14.164  1.00 31.97           H  
ATOM   1928  NH2 ARG A 128     -16.234 -30.483  12.874  1.00 31.97           N  
ATOM   1929 HH21 ARG A 128     -16.390 -31.297  12.297  1.00 31.97           H  
ATOM   1930 HH22 ARG A 128     -15.455 -30.482  13.517  1.00 31.97           H  
ATOM   1931  CZ  ARG A 128     -17.016 -29.445  12.776  1.00 31.97           C  
ATOM   1932  N   ALA A 129     -24.189 -28.951  10.477  1.00 28.98           N  
ATOM   1933  H   ALA A 129     -23.536 -29.700  10.657  1.00 28.98           H  
ATOM   1934  CA  ALA A 129     -25.591 -29.337  10.626  1.00 28.98           C  
ATOM   1935  HA  ALA A 129     -25.952 -29.588   9.629  1.00 28.98           H  
ATOM   1936  C   ALA A 129     -26.554 -28.290  11.242  1.00 28.98           C  
ATOM   1937  CB  ALA A 129     -25.573 -30.623  11.467  1.00 28.98           C  
ATOM   1938  HB1 ALA A 129     -26.585 -31.008  11.594  1.00 28.98           H  
ATOM   1939  HB2 ALA A 129     -24.972 -31.389  10.976  1.00 28.98           H  
ATOM   1940  HB3 ALA A 129     -25.161 -30.416  12.454  1.00 28.98           H  
ATOM   1941  O   ALA A 129     -26.149 -27.501  12.100  1.00 28.98           O  
ATOM   1942  N   PRO A 130     -27.849 -28.317  10.853  1.00 29.50           N  
ATOM   1943  CA  PRO A 130     -28.876 -27.417  11.371  1.00 29.50           C  
ATOM   1944  HA  PRO A 130     -28.529 -26.384  11.340  1.00 29.50           H  
ATOM   1945  C   PRO A 130     -29.225 -27.804  12.815  1.00 29.50           C  
ATOM   1946  CB  PRO A 130     -30.067 -27.591  10.417  1.00 29.50           C  
ATOM   1947  HB2 PRO A 130     -29.941 -26.930   9.559  1.00 29.50           H  
ATOM   1948  HB3 PRO A 130     -31.020 -27.395  10.909  1.00 29.50           H  
ATOM   1949  O   PRO A 130     -29.601 -28.942  13.074  1.00 29.50           O  
ATOM   1950  CG  PRO A 130     -29.957 -29.045   9.957  1.00 29.50           C  
ATOM   1951  HG2 PRO A 130     -30.382 -29.186   8.963  1.00 29.50           H  
ATOM   1952  HG3 PRO A 130     -30.453 -29.700  10.674  1.00 29.50           H  
ATOM   1953  CD  PRO A 130     -28.454 -29.310   9.970  1.00 29.50           C  
ATOM   1954  HD2 PRO A 130     -28.061 -29.185   8.962  1.00 29.50           H  
ATOM   1955  HD3 PRO A 130     -28.270 -30.326  10.321  1.00 29.50           H  
ATOM   1956  N   GLY A 131     -29.103 -26.876  13.768  1.00 31.42           N  
ATOM   1957  H   GLY A 131     -28.798 -25.949  13.506  1.00 31.42           H  
ATOM   1958  CA  GLY A 131     -29.556 -27.130  15.145  1.00 31.42           C  
ATOM   1959  HA2 GLY A 131     -29.354 -28.170  15.401  1.00 31.42           H  
ATOM   1960  HA3 GLY A 131     -30.635 -26.986  15.191  1.00 31.42           H  
ATOM   1961  C   GLY A 131     -28.920 -26.281  16.245  1.00 31.42           C  
ATOM   1962  O   GLY A 131     -29.500 -26.159  17.319  1.00 31.42           O  
ATOM   1963  N   ASN A 132     -27.778 -25.633  16.002  1.00 32.38           N  
ATOM   1964  H   ASN A 132     -27.315 -25.765  15.114  1.00 32.38           H  
ATOM   1965  CA  ASN A 132     -27.152 -24.789  17.022  1.00 32.38           C  
ATOM   1966  HA  ASN A 132     -27.538 -25.080  17.999  1.00 32.38           H  
ATOM   1967  C   ASN A 132     -27.546 -23.314  16.869  1.00 32.38           C  
ATOM   1968  CB  ASN A 132     -25.632 -25.046  17.069  1.00 32.38           C  
ATOM   1969  HB2 ASN A 132     -25.131 -24.170  17.480  1.00 32.38           H  
ATOM   1970  HB3 ASN A 132     -25.251 -25.208  16.060  1.00 32.38           H  
ATOM   1971  O   ASN A 132     -27.016 -22.591  16.030  1.00 32.38           O  
ATOM   1972  CG  ASN A 132     -25.266 -26.225  17.961  1.00 32.38           C  
ATOM   1973  ND2 ASN A 132     -24.080 -26.765  17.817  1.00 32.38           N  
ATOM   1974 HD21 ASN A 132     -23.893 -27.555  18.419  1.00 32.38           H  
ATOM   1975 HD22 ASN A 132     -23.448 -26.453  17.094  1.00 32.38           H  
ATOM   1976  OD1 ASN A 132     -26.004 -26.650  18.828  1.00 32.38           O  
ATOM   1977  N   VAL A 133     -28.400 -22.848  17.786  1.00 32.32           N  
ATOM   1978  H   VAL A 133     -28.825 -23.547  18.379  1.00 32.32           H  
ATOM   1979  CA  VAL A 133     -28.823 -21.446  18.022  1.00 32.32           C  
ATOM   1980  HA  VAL A 133     -29.243 -21.060  17.093  1.00 32.32           H  
ATOM   1981  C   VAL A 133     -27.638 -20.516  18.393  1.00 32.32           C  
ATOM   1982  CB  VAL A 133     -29.951 -21.447  19.094  1.00 32.32           C  
ATOM   1983  HB  VAL A 133     -29.532 -21.794  20.038  1.00 32.32           H  
ATOM   1984  O   VAL A 133     -27.808 -19.324  18.623  1.00 32.32           O  
ATOM   1985  CG1 VAL A 133     -30.617 -20.085  19.340  1.00 32.32           C  
ATOM   1986 HG11 VAL A 133     -31.481 -20.198  19.994  1.00 32.32           H  
ATOM   1987 HG12 VAL A 133     -29.924 -19.404  19.835  1.00 32.32           H  
ATOM   1988 HG13 VAL A 133     -30.939 -19.650  18.394  1.00 32.32           H  
ATOM   1989  CG2 VAL A 133     -31.091 -22.407  18.700  1.00 32.32           C  
ATOM   1990 HG21 VAL A 133     -31.888 -22.370  19.442  1.00 32.32           H  
ATOM   1991 HG22 VAL A 133     -30.744 -23.440  18.656  1.00 32.32           H  
ATOM   1992 HG23 VAL A 133     -31.498 -22.126  17.729  1.00 32.32           H  
ATOM   1993  N   ALA A 134     -26.409 -21.044  18.408  1.00 31.93           N  
ATOM   1994  H   ALA A 134     -26.335 -22.015  18.140  1.00 31.93           H  
ATOM   1995  CA  ALA A 134     -25.156 -20.340  18.679  1.00 31.93           C  
ATOM   1996  HA  ALA A 134     -25.392 -19.355  19.081  1.00 31.93           H  
ATOM   1997  C   ALA A 134     -24.290 -20.089  17.419  1.00 31.93           C  
ATOM   1998  CB  ALA A 134     -24.412 -21.117  19.774  1.00 31.93           C  
ATOM   1999  HB1 ALA A 134     -25.052 -21.233  20.648  1.00 31.93           H  
ATOM   2000  HB2 ALA A 134     -24.123 -22.101  19.404  1.00 31.93           H  
ATOM   2001  HB3 ALA A 134     -23.515 -20.572  20.068  1.00 31.93           H  
ATOM   2002  O   ALA A 134     -23.092 -19.826  17.538  1.00 31.93           O  
ATOM   2003  N   ALA A 135     -24.858 -20.184  16.212  1.00 28.76           N  
ATOM   2004  H   ALA A 135     -25.834 -20.435  16.145  1.00 28.76           H  
ATOM   2005  CA  ALA A 135     -24.141 -19.891  14.972  1.00 28.76           C  
ATOM   2006  HA  ALA A 135     -23.172 -20.388  15.009  1.00 28.76           H  
ATOM   2007  C   ALA A 135     -23.898 -18.377  14.820  1.00 28.76           C  
ATOM   2008  CB  ALA A 135     -24.914 -20.490  13.791  1.00 28.76           C  
ATOM   2009  HB1 ALA A 135     -24.370 -20.305  12.865  1.00 28.76           H  
ATOM   2010  HB2 ALA A 135     -25.898 -20.028  13.717  1.00 28.76           H  
ATOM   2011  HB3 ALA A 135     -25.032 -21.565  13.927  1.00 28.76           H  
ATOM   2012  O   ALA A 135     -24.836 -17.586  14.713  1.00 28.76           O  
ATOM   2013  N   ARG A 136     -22.622 -17.969  14.824  1.00 33.39           N  
ATOM   2014  H   ARG A 136     -21.912 -18.681  14.921  1.00 33.39           H  
ATOM   2015  CA  ARG A 136     -22.206 -16.614  14.436  1.00 33.39           C  
ATOM   2016  HA  ARG A 136     -22.650 -15.898  15.128  1.00 33.39           H  
ATOM   2017  C   ARG A 136     -22.723 -16.324  13.016  1.00 33.39           C  
ATOM   2018  CB  ARG A 136     -20.671 -16.506  14.456  1.00 33.39           C  
ATOM   2019  HB2 ARG A 136     -20.243 -17.362  13.935  1.00 33.39           H  
ATOM   2020  HB3 ARG A 136     -20.381 -15.607  13.912  1.00 33.39           H  
ATOM   2021  O   ARG A 136     -22.561 -17.198  12.165  1.00 33.39           O  
ATOM   2022  CG  ARG A 136     -20.089 -16.416  15.873  1.00 33.39           C  
ATOM   2023  HG2 ARG A 136     -20.420 -17.261  16.476  1.00 33.39           H  
ATOM   2024  HG3 ARG A 136     -20.446 -15.492  16.329  1.00 33.39           H  
ATOM   2025  CD  ARG A 136     -18.554 -16.402  15.811  1.00 33.39           C  
ATOM   2026  HD2 ARG A 136     -18.244 -15.846  14.927  1.00 33.39           H  
ATOM   2027  HD3 ARG A 136     -18.199 -17.428  15.715  1.00 33.39           H  
ATOM   2028  NE  ARG A 136     -17.960 -15.754  16.998  1.00 33.39           N  
ATOM   2029  HE  ARG A 136     -18.598 -15.271  17.614  1.00 33.39           H  
ATOM   2030  NH1 ARG A 136     -15.762 -16.257  16.546  1.00 33.39           N  
ATOM   2031 HH11 ARG A 136     -16.054 -16.782  15.735  1.00 33.39           H  
ATOM   2032 HH12 ARG A 136     -14.777 -16.138  16.735  1.00 33.39           H  
ATOM   2033  NH2 ARG A 136     -16.258 -14.929  18.268  1.00 33.39           N  
ATOM   2034 HH21 ARG A 136     -15.268 -14.836  18.442  1.00 33.39           H  
ATOM   2035 HH22 ARG A 136     -16.920 -14.410  18.828  1.00 33.39           H  
ATOM   2036  CZ  ARG A 136     -16.669 -15.654  17.265  1.00 33.39           C  
ATOM   2037  N   PRO A 137     -23.306 -15.142  12.738  1.00 34.68           N  
ATOM   2038  CA  PRO A 137     -23.613 -14.758  11.365  1.00 34.68           C  
ATOM   2039  HA  PRO A 137     -24.337 -15.449  10.934  1.00 34.68           H  
ATOM   2040  C   PRO A 137     -22.319 -14.804  10.548  1.00 34.68           C  
ATOM   2041  CB  PRO A 137     -24.221 -13.353  11.446  1.00 34.68           C  
ATOM   2042  HB2 PRO A 137     -23.948 -12.736  10.590  1.00 34.68           H  
ATOM   2043  HB3 PRO A 137     -25.306 -13.434  11.521  1.00 34.68           H  
ATOM   2044  O   PRO A 137     -21.277 -14.347  11.020  1.00 34.68           O  
ATOM   2045  CG  PRO A 137     -23.663 -12.789  12.753  1.00 34.68           C  
ATOM   2046  HG2 PRO A 137     -22.683 -12.349  12.568  1.00 34.68           H  
ATOM   2047  HG3 PRO A 137     -24.333 -12.052  13.196  1.00 34.68           H  
ATOM   2048  CD  PRO A 137     -23.508 -14.022  13.642  1.00 34.68           C  
ATOM   2049  HD2 PRO A 137     -22.658 -13.883  14.309  1.00 34.68           H  
ATOM   2050  HD3 PRO A 137     -24.421 -14.184  14.215  1.00 34.68           H  
ATOM   2051  N   SER A 138     -22.375 -15.391   9.354  1.00 34.84           N  
ATOM   2052  H   SER A 138     -23.249 -15.782   9.033  1.00 34.84           H  
ATOM   2053  CA  SER A 138     -21.307 -15.287   8.362  1.00 34.84           C  
ATOM   2054  HA  SER A 138     -20.399 -15.756   8.741  1.00 34.84           H  
ATOM   2055  C   SER A 138     -21.043 -13.803   8.103  1.00 34.84           C  
ATOM   2056  CB  SER A 138     -21.738 -16.008   7.075  1.00 34.84           C  
ATOM   2057  HB2 SER A 138     -21.754 -17.083   7.250  1.00 34.84           H  
ATOM   2058  HB3 SER A 138     -21.030 -15.790   6.275  1.00 34.84           H  
ATOM   2059  O   SER A 138     -21.891 -13.122   7.528  1.00 34.84           O  
ATOM   2060  OG  SER A 138     -23.038 -15.583   6.700  1.00 34.84           O  
ATOM   2061  HG  SER A 138     -22.972 -14.629   6.611  1.00 34.84           H  
ATOM   2062  N   VAL A 139     -19.914 -13.297   8.598  1.00 30.62           N  
ATOM   2063  H   VAL A 139     -19.287 -13.914   9.094  1.00 30.62           H  
ATOM   2064  CA  VAL A 139     -19.451 -11.934   8.338  1.00 30.62           C  
ATOM   2065  HA  VAL A 139     -20.305 -11.259   8.281  1.00 30.62           H  
ATOM   2066  C   VAL A 139     -18.762 -11.970   6.983  1.00 30.62           C  
ATOM   2067  CB  VAL A 139     -18.505 -11.428   9.448  1.00 30.62           C  
ATOM   2068  HB  VAL A 139     -17.632 -12.077   9.507  1.00 30.62           H  
ATOM   2069  O   VAL A 139     -17.740 -12.637   6.836  1.00 30.62           O  
ATOM   2070  CG1 VAL A 139     -18.034  -9.995   9.176  1.00 30.62           C  
ATOM   2071 HG11 VAL A 139     -17.401  -9.642   9.991  1.00 30.62           H  
ATOM   2072 HG12 VAL A 139     -18.888  -9.327   9.064  1.00 30.62           H  
ATOM   2073 HG13 VAL A 139     -17.445  -9.962   8.259  1.00 30.62           H  
ATOM   2074  CG2 VAL A 139     -19.198 -11.439  10.820  1.00 30.62           C  
ATOM   2075 HG21 VAL A 139     -20.107 -10.839  10.779  1.00 30.62           H  
ATOM   2076 HG22 VAL A 139     -18.525 -11.029  11.573  1.00 30.62           H  
ATOM   2077 HG23 VAL A 139     -19.452 -12.461  11.102  1.00 30.62           H  
ATOM   2078  N   TYR A 140     -19.355 -11.305   5.998  1.00 32.44           N  
ATOM   2079  H   TYR A 140     -20.204 -10.792   6.188  1.00 32.44           H  
ATOM   2080  CA  TYR A 140     -18.705 -11.055   4.721  1.00 32.44           C  
ATOM   2081  HA  TYR A 140     -18.157 -11.944   4.410  1.00 32.44           H  
ATOM   2082  C   TYR A 140     -17.698  -9.918   4.906  1.00 32.44           C  
ATOM   2083  CB  TYR A 140     -19.766 -10.757   3.651  1.00 32.44           C  
ATOM   2084  HB2 TYR A 140     -20.478 -10.023   4.028  1.00 32.44           H  
ATOM   2085  HB3 TYR A 140     -19.273 -10.313   2.786  1.00 32.44           H  
ATOM   2086  O   TYR A 140     -18.054  -8.843   5.387  1.00 32.44           O  
ATOM   2087  CG  TYR A 140     -20.500 -12.006   3.197  1.00 32.44           C  
ATOM   2088  CD1 TYR A 140     -19.957 -12.776   2.153  1.00 32.44           C  
ATOM   2089  HD1 TYR A 140     -19.057 -12.447   1.655  1.00 32.44           H  
ATOM   2090  CD2 TYR A 140     -21.682 -12.426   3.837  1.00 32.44           C  
ATOM   2091  HD2 TYR A 140     -22.104 -11.826   4.629  1.00 32.44           H  
ATOM   2092  CE1 TYR A 140     -20.584 -13.966   1.749  1.00 32.44           C  
ATOM   2093  HE1 TYR A 140     -20.172 -14.550   0.939  1.00 32.44           H  
ATOM   2094  CE2 TYR A 140     -22.316 -13.617   3.431  1.00 32.44           C  
ATOM   2095  HE2 TYR A 140     -23.219 -13.926   3.937  1.00 32.44           H  
ATOM   2096  OH  TYR A 140     -22.331 -15.548   1.946  1.00 32.44           O  
ATOM   2097  HH  TYR A 140     -23.249 -15.668   2.203  1.00 32.44           H  
ATOM   2098  CZ  TYR A 140     -21.767 -14.390   2.379  1.00 32.44           C  
ATOM   2099  N   GLU A 141     -16.437 -10.171   4.557  1.00 29.06           N  
ATOM   2100  H   GLU A 141     -16.199 -11.089   4.208  1.00 29.06           H  
ATOM   2101  CA  GLU A 141     -15.472  -9.106   4.290  1.00 29.06           C  
ATOM   2102  HA  GLU A 141     -15.570  -8.323   5.042  1.00 29.06           H  
ATOM   2103  C   GLU A 141     -15.825  -8.499   2.934  1.00 29.06           C  
ATOM   2104  CB  GLU A 141     -14.023  -9.618   4.322  1.00 29.06           C  
ATOM   2105  HB2 GLU A 141     -13.978 -10.624   3.905  1.00 29.06           H  
ATOM   2106  HB3 GLU A 141     -13.405  -8.959   3.712  1.00 29.06           H  
ATOM   2107  O   GLU A 141     -15.566  -9.065   1.878  1.00 29.06           O  
ATOM   2108  CG  GLU A 141     -13.457  -9.600   5.749  1.00 29.06           C  
ATOM   2109  HG2 GLU A 141     -13.564  -8.592   6.151  1.00 29.06           H  
ATOM   2110  HG3 GLU A 141     -14.049 -10.270   6.371  1.00 29.06           H  
ATOM   2111  CD  GLU A 141     -11.978 -10.017   5.823  1.00 29.06           C  
ATOM   2112  OE1 GLU A 141     -11.325  -9.616   6.817  1.00 29.06           O  
ATOM   2113  OE2 GLU A 141     -11.521 -10.770   4.936  1.00 29.06           O  
ATOM   2114  N   GLY A 142     -16.505  -7.369   3.004  1.00 33.24           N  
ATOM   2115  H   GLY A 142     -16.818  -7.073   3.918  1.00 33.24           H  
ATOM   2116  CA  GLY A 142     -16.954  -6.575   1.879  1.00 33.24           C  
ATOM   2117  HA2 GLY A 142     -16.109  -6.110   1.371  1.00 33.24           H  
ATOM   2118  HA3 GLY A 142     -17.515  -7.189   1.174  1.00 33.24           H  
ATOM   2119  C   GLY A 142     -17.869  -5.525   2.469  1.00 33.24           C  
ATOM   2120  O   GLY A 142     -19.009  -5.833   2.813  1.00 33.24           O  
ATOM   2121  N   ASN A 143     -17.338  -4.321   2.683  1.00 31.85           N  
ATOM   2122  H   ASN A 143     -16.398  -4.146   2.357  1.00 31.85           H  
ATOM   2123  CA  ASN A 143     -18.190  -3.161   2.896  1.00 31.85           C  
ATOM   2124  HA  ASN A 143     -18.876  -3.327   3.726  1.00 31.85           H  
ATOM   2125  C   ASN A 143     -19.004  -3.024   1.609  1.00 31.85           C  
ATOM   2126  CB  ASN A 143     -17.339  -1.908   3.174  1.00 31.85           C  
ATOM   2127  HB2 ASN A 143     -16.525  -1.851   2.451  1.00 31.85           H  
ATOM   2128  HB3 ASN A 143     -17.968  -1.033   3.017  1.00 31.85           H  
ATOM   2129  O   ASN A 143     -18.493  -2.525   0.615  1.00 31.85           O  
ATOM   2130  CG  ASN A 143     -16.783  -1.809   4.582  1.00 31.85           C  
ATOM   2131  ND2 ASN A 143     -15.864  -0.896   4.793  1.00 31.85           N  
ATOM   2132 HD21 ASN A 143     -15.602  -0.744   5.756  1.00 31.85           H  
ATOM   2133 HD22 ASN A 143     -15.663  -0.244   4.048  1.00 31.85           H  
ATOM   2134  OD1 ASN A 143     -17.146  -2.511   5.512  1.00 31.85           O  
ATOM   2135  N   LEU A 144     -20.217  -3.577   1.621  1.00 39.35           N  
ATOM   2136  H   LEU A 144     -20.498  -4.075   2.454  1.00 39.35           H  
ATOM   2137  CA  LEU A 144     -21.262  -3.177   0.696  1.00 39.35           C  
ATOM   2138  HA  LEU A 144     -20.968  -3.398  -0.330  1.00 39.35           H  
ATOM   2139  C   LEU A 144     -21.395  -1.668   0.850  1.00 39.35           C  
ATOM   2140  CB  LEU A 144     -22.565  -3.908   1.051  1.00 39.35           C  
ATOM   2141  HB2 LEU A 144     -23.408  -3.317   0.693  1.00 39.35           H  
ATOM   2142  HB3 LEU A 144     -22.658  -3.960   2.136  1.00 39.35           H  
ATOM   2143  O   LEU A 144     -21.469  -1.186   1.984  1.00 39.35           O  
ATOM   2144  CG  LEU A 144     -22.618  -5.314   0.429  1.00 39.35           C  
ATOM   2145  HG  LEU A 144     -21.626  -5.612   0.086  1.00 39.35           H  
ATOM   2146  CD1 LEU A 144     -23.086  -6.355   1.448  1.00 39.35           C  
ATOM   2147 HD11 LEU A 144     -23.090  -7.337   0.974  1.00 39.35           H  
ATOM   2148 HD12 LEU A 144     -24.084  -6.091   1.798  1.00 39.35           H  
ATOM   2149 HD13 LEU A 144     -22.389  -6.365   2.285  1.00 39.35           H  
ATOM   2150  CD2 LEU A 144     -23.578  -5.338  -0.761  1.00 39.35           C  
ATOM   2151 HD21 LEU A 144     -23.255  -4.600  -1.495  1.00 39.35           H  
ATOM   2152 HD22 LEU A 144     -23.568  -6.320  -1.235  1.00 39.35           H  
ATOM   2153 HD23 LEU A 144     -24.590  -5.088  -0.441  1.00 39.35           H  
ATOM   2154  N   ASP A 145     -21.301  -0.979  -0.280  1.00 43.44           N  
ATOM   2155  H   ASP A 145     -21.202  -1.472  -1.156  1.00 43.44           H  
ATOM   2156  CA  ASP A 145     -21.141   0.462  -0.366  1.00 43.44           C  
ATOM   2157  HA  ASP A 145     -20.104   0.702  -0.132  1.00 43.44           H  
ATOM   2158  C   ASP A 145     -22.028   1.204   0.633  1.00 43.44           C  
ATOM   2159  CB  ASP A 145     -21.414   0.919  -1.807  1.00 43.44           C  
ATOM   2160  HB2 ASP A 145     -22.359   0.504  -2.157  1.00 43.44           H  
ATOM   2161  HB3 ASP A 145     -21.495   2.006  -1.823  1.00 43.44           H  
ATOM   2162  O   ASP A 145     -23.228   0.946   0.770  1.00 43.44           O  
ATOM   2163  CG  ASP A 145     -20.268   0.513  -2.734  1.00 43.44           C  
ATOM   2164  OD1 ASP A 145     -19.113   0.864  -2.393  1.00 43.44           O  
ATOM   2165  OD2 ASP A 145     -20.537  -0.243  -3.691  1.00 43.44           O  
ATOM   2166  N   THR A 146     -21.411   2.137   1.355  1.00 37.28           N  
ATOM   2167  H   THR A 146     -20.418   2.264   1.224  1.00 37.28           H  
ATOM   2168  CA  THR A 146     -22.135   3.258   1.946  1.00 37.28           C  
ATOM   2169  HA  THR A 146     -22.924   2.886   2.599  1.00 37.28           H  
ATOM   2170  C   THR A 146     -22.777   4.007   0.792  1.00 37.28           C  
ATOM   2171  CB  THR A 146     -21.211   4.210   2.737  1.00 37.28           C  
ATOM   2172  HB  THR A 146     -21.452   5.245   2.494  1.00 37.28           H  
ATOM   2173  O   THR A 146     -22.094   4.713   0.055  1.00 37.28           O  
ATOM   2174  CG2 THR A 146     -21.406   4.042   4.241  1.00 37.28           C  
ATOM   2175 HG21 THR A 146     -21.195   3.013   4.528  1.00 37.28           H  
ATOM   2176 HG22 THR A 146     -20.736   4.719   4.771  1.00 37.28           H  
ATOM   2177 HG23 THR A 146     -22.434   4.292   4.504  1.00 37.28           H  
ATOM   2178  OG1 THR A 146     -19.842   3.983   2.453  1.00 37.28           O  
ATOM   2179  HG1 THR A 146     -19.700   4.407   1.602  1.00 37.28           H  
ATOM   2180  N   ILE A 147     -24.079   3.813   0.620  1.00 40.73           N  
ATOM   2181  H   ILE A 147     -24.548   3.130   1.197  1.00 40.73           H  
ATOM   2182  CA  ILE A 147     -24.886   4.645  -0.260  1.00 40.73           C  
ATOM   2183  HA  ILE A 147     -24.336   4.847  -1.180  1.00 40.73           H  
ATOM   2184  C   ILE A 147     -25.075   5.956   0.504  1.00 40.73           C  
ATOM   2185  CB  ILE A 147     -26.210   3.936  -0.631  1.00 40.73           C  
ATOM   2186  HB  ILE A 147     -26.785   3.777   0.281  1.00 40.73           H  
ATOM   2187  O   ILE A 147     -25.741   5.978   1.545  1.00 40.73           O  
ATOM   2188  CG1 ILE A 147     -25.935   2.556  -1.283  1.00 40.73           C  
ATOM   2189 HG12 ILE A 147     -25.308   1.959  -0.620  1.00 40.73           H  
ATOM   2190 HG13 ILE A 147     -25.392   2.697  -2.217  1.00 40.73           H  
ATOM   2191  CG2 ILE A 147     -27.034   4.830  -1.575  1.00 40.73           C  
ATOM   2192 HG21 ILE A 147     -27.210   5.806  -1.123  1.00 40.73           H  
ATOM   2193 HG22 ILE A 147     -26.502   4.978  -2.515  1.00 40.73           H  
ATOM   2194 HG23 ILE A 147     -28.007   4.383  -1.782  1.00 40.73           H  
ATOM   2195  CD1 ILE A 147     -27.192   1.722  -1.557  1.00 40.73           C  
ATOM   2196 HD11 ILE A 147     -27.781   2.176  -2.354  1.00 40.73           H  
ATOM   2197 HD12 ILE A 147     -27.795   1.652  -0.652  1.00 40.73           H  
ATOM   2198 HD13 ILE A 147     -26.898   0.721  -1.871  1.00 40.73           H  
ATOM   2199  N   GLU A 148     -24.423   7.023   0.044  1.00 33.52           N  
ATOM   2200  H   GLU A 148     -23.853   6.932  -0.785  1.00 33.52           H  
ATOM   2201  CA  GLU A 148     -24.759   8.377   0.478  1.00 33.52           C  
ATOM   2202  HA  GLU A 148     -24.791   8.420   1.567  1.00 33.52           H  
ATOM   2203  C   GLU A 148     -26.167   8.667  -0.050  1.00 33.52           C  
ATOM   2204  CB  GLU A 148     -23.721   9.412  -0.012  1.00 33.52           C  
ATOM   2205  HB2 GLU A 148     -23.554   9.288  -1.082  1.00 33.52           H  
ATOM   2206  HB3 GLU A 148     -24.129  10.408   0.166  1.00 33.52           H  
ATOM   2207  O   GLU A 148     -26.365   8.854  -1.245  1.00 33.52           O  
ATOM   2208  CG  GLU A 148     -22.378   9.302   0.738  1.00 33.52           C  
ATOM   2209  HG2 GLU A 148     -21.925   8.338   0.505  1.00 33.52           H  
ATOM   2210  HG3 GLU A 148     -22.586   9.315   1.808  1.00 33.52           H  
ATOM   2211  CD  GLU A 148     -21.362  10.423   0.422  1.00 33.52           C  
ATOM   2212  OE1 GLU A 148     -20.360  10.518   1.176  1.00 33.52           O  
ATOM   2213  OE2 GLU A 148     -21.559  11.184  -0.550  1.00 33.52           O  
ATOM   2214  N   ALA A 149     -27.170   8.616   0.829  1.00 37.83           N  
ATOM   2215  H   ALA A 149     -26.974   8.391   1.794  1.00 37.83           H  
ATOM   2216  CA  ALA A 149     -28.487   9.140   0.498  1.00 37.83           C  
ATOM   2217  HA  ALA A 149     -28.804   8.729  -0.461  1.00 37.83           H  
ATOM   2218  C   ALA A 149     -28.383  10.668   0.359  1.00 37.83           C  
ATOM   2219  CB  ALA A 149     -29.483   8.709   1.582  1.00 37.83           C  
ATOM   2220  HB1 ALA A 149     -29.507   7.621   1.639  1.00 37.83           H  
ATOM   2221  HB2 ALA A 149     -30.478   9.077   1.331  1.00 37.83           H  
ATOM   2222  HB3 ALA A 149     -29.183   9.116   2.547  1.00 37.83           H  
ATOM   2223  O   ALA A 149     -27.661  11.293   1.142  1.00 37.83           O  
ATOM   2224  N   ASP A 150     -29.145  11.260  -0.568  1.00 40.69           N  
ATOM   2225  H   ASP A 150     -29.629  10.667  -1.226  1.00 40.69           H  
ATOM   2226  CA  ASP A 150     -29.160  12.702  -0.896  1.00 40.69           C  
ATOM   2227  HA  ASP A 150     -28.192  12.967  -1.323  1.00 40.69           H  
ATOM   2228  C   ASP A 150     -29.385  13.644   0.312  1.00 40.69           C  
ATOM   2229  CB  ASP A 150     -30.239  12.952  -1.969  1.00 40.69           C  
ATOM   2230  HB2 ASP A 150     -31.191  12.555  -1.617  1.00 40.69           H  
ATOM   2231  HB3 ASP A 150     -30.358  14.027  -2.107  1.00 40.69           H  
ATOM   2232  O   ASP A 150     -29.197  14.855   0.223  1.00 40.69           O  
ATOM   2233  CG  ASP A 150     -29.888  12.347  -3.332  1.00 40.69           C  
ATOM   2234  OD1 ASP A 150     -28.715  12.489  -3.740  1.00 40.69           O  
ATOM   2235  OD2 ASP A 150     -30.796  11.738  -3.938  1.00 40.69           O  
ATOM   2236  N   GLU A 151     -29.730  13.097   1.480  1.00 42.32           N  
ATOM   2237  H   GLU A 151     -29.847  12.094   1.480  1.00 42.32           H  
ATOM   2238  CA  GLU A 151     -29.941  13.824   2.735  1.00 42.32           C  
ATOM   2239  HA  GLU A 151     -29.991  14.889   2.508  1.00 42.32           H  
ATOM   2240  C   GLU A 151     -28.798  13.676   3.763  1.00 42.32           C  
ATOM   2241  CB  GLU A 151     -31.305  13.434   3.319  1.00 42.32           C  
ATOM   2242  HB2 GLU A 151     -31.455  13.984   4.248  1.00 42.32           H  
ATOM   2243  HB3 GLU A 151     -31.311  12.366   3.541  1.00 42.32           H  
ATOM   2244  O   GLU A 151     -28.949  14.055   4.927  1.00 42.32           O  
ATOM   2245  CG  GLU A 151     -32.464  13.776   2.367  1.00 42.32           C  
ATOM   2246  HG2 GLU A 151     -32.419  13.128   1.492  1.00 42.32           H  
ATOM   2247  HG3 GLU A 151     -32.346  14.808   2.036  1.00 42.32           H  
ATOM   2248  CD  GLU A 151     -33.840  13.619   3.033  1.00 42.32           C  
ATOM   2249  OE1 GLU A 151     -34.795  14.272   2.558  1.00 42.32           O  
ATOM   2250  OE2 GLU A 151     -33.944  12.879   4.041  1.00 42.32           O  
ATOM   2251  N   GLY A 152     -27.637  13.132   3.381  1.00 37.40           N  
ATOM   2252  H   GLY A 152     -27.562  12.789   2.434  1.00 37.40           H  
ATOM   2253  CA  GLY A 152     -26.496  12.964   4.293  1.00 37.40           C  
ATOM   2254  HA2 GLY A 152     -26.262  13.924   4.754  1.00 37.40           H  
ATOM   2255  HA3 GLY A 152     -25.637  12.636   3.709  1.00 37.40           H  
ATOM   2256  C   GLY A 152     -26.730  11.934   5.410  1.00 37.40           C  
ATOM   2257  O   GLY A 152     -25.987  11.909   6.396  1.00 37.40           O  
ATOM   2258  N   GLU A 153     -27.749  11.078   5.281  1.00 38.88           N  
ATOM   2259  H   GLU A 153     -28.321  11.156   4.453  1.00 38.88           H  
ATOM   2260  CA  GLU A 153     -27.904   9.890   6.121  1.00 38.88           C  
ATOM   2261  HA  GLU A 153     -27.497  10.109   7.109  1.00 38.88           H  
ATOM   2262  C   GLU A 153     -27.067   8.739   5.532  1.00 38.88           C  
ATOM   2263  CB  GLU A 153     -29.389   9.493   6.331  1.00 38.88           C  
ATOM   2264  HB2 GLU A 153     -29.884   9.380   5.367  1.00 38.88           H  
ATOM   2265  HB3 GLU A 153     -29.389   8.521   6.825  1.00 38.88           H  
ATOM   2266  O   GLU A 153     -27.360   8.224   4.456  1.00 38.88           O  
ATOM   2267  CG  GLU A 153     -30.200  10.470   7.219  1.00 38.88           C  
ATOM   2268  HG2 GLU A 153     -29.540  10.827   8.009  1.00 38.88           H  
ATOM   2269  HG3 GLU A 153     -30.493  11.333   6.621  1.00 38.88           H  
ATOM   2270  CD  GLU A 153     -31.457   9.853   7.896  1.00 38.88           C  
ATOM   2271  OE1 GLU A 153     -31.818  10.284   9.023  1.00 38.88           O  
ATOM   2272  OE2 GLU A 153     -32.015   8.822   7.455  1.00 38.88           O  
ATOM   2273  N   GLU A 154     -26.022   8.309   6.249  1.00 41.23           N  
ATOM   2274  H   GLU A 154     -25.730   8.845   7.054  1.00 41.23           H  
ATOM   2275  CA  GLU A 154     -25.289   7.079   5.923  1.00 41.23           C  
ATOM   2276  HA  GLU A 154     -24.982   7.107   4.877  1.00 41.23           H  
ATOM   2277  C   GLU A 154     -26.208   5.866   6.132  1.00 41.23           C  
ATOM   2278  CB  GLU A 154     -24.035   6.914   6.801  1.00 41.23           C  
ATOM   2279  HB2 GLU A 154     -23.661   5.900   6.663  1.00 41.23           H  
ATOM   2280  HB3 GLU A 154     -24.327   7.029   7.845  1.00 41.23           H  
ATOM   2281  O   GLU A 154     -26.501   5.466   7.269  1.00 41.23           O  
ATOM   2282  CG  GLU A 154     -22.881   7.883   6.498  1.00 41.23           C  
ATOM   2283  HG2 GLU A 154     -23.244   8.905   6.607  1.00 41.23           H  
ATOM   2284  HG3 GLU A 154     -22.561   7.735   5.467  1.00 41.23           H  
ATOM   2285  CD  GLU A 154     -21.677   7.673   7.445  1.00 41.23           C  
ATOM   2286  OE1 GLU A 154     -20.701   8.451   7.349  1.00 41.23           O  
ATOM   2287  OE2 GLU A 154     -21.729   6.762   8.320  1.00 41.23           O  
ATOM   2288  N   ILE A 155     -26.658   5.259   5.036  1.00 43.48           N  
ATOM   2289  H   ILE A 155     -26.459   5.669   4.135  1.00 43.48           H  
ATOM   2290  CA  ILE A 155     -27.436   4.025   5.083  1.00 43.48           C  
ATOM   2291  HA  ILE A 155     -27.982   3.999   6.026  1.00 43.48           H  
ATOM   2292  C   ILE A 155     -26.469   2.840   5.057  1.00 43.48           C  
ATOM   2293  CB  ILE A 155     -28.494   3.980   3.962  1.00 43.48           C  
ATOM   2294  HB  ILE A 155     -27.995   3.970   2.993  1.00 43.48           H  
ATOM   2295  O   ILE A 155     -25.806   2.564   4.061  1.00 43.48           O  
ATOM   2296  CG1 ILE A 155     -29.428   5.211   4.039  1.00 43.48           C  
ATOM   2297 HG12 ILE A 155     -29.871   5.276   5.033  1.00 43.48           H  
ATOM   2298 HG13 ILE A 155     -28.837   6.112   3.876  1.00 43.48           H  
ATOM   2299  CG2 ILE A 155     -29.308   2.689   4.125  1.00 43.48           C  
ATOM   2300 HG21 ILE A 155     -29.850   2.740   5.069  1.00 43.48           H  
ATOM   2301 HG22 ILE A 155     -30.013   2.589   3.300  1.00 43.48           H  
ATOM   2302 HG23 ILE A 155     -28.660   1.813   4.102  1.00 43.48           H  
ATOM   2303  CD1 ILE A 155     -30.553   5.228   2.997  1.00 43.48           C  
ATOM   2304 HD11 ILE A 155     -31.056   6.195   3.031  1.00 43.48           H  
ATOM   2305 HD12 ILE A 155     -31.289   4.454   3.212  1.00 43.48           H  
ATOM   2306 HD13 ILE A 155     -30.139   5.080   2.000  1.00 43.48           H  
ATOM   2307  N   TYR A 156     -26.406   2.096   6.162  1.00 48.22           N  
ATOM   2308  H   TYR A 156     -26.932   2.396   6.971  1.00 48.22           H  
ATOM   2309  CA  TYR A 156     -25.618   0.868   6.228  1.00 48.22           C  
ATOM   2310  HA  TYR A 156     -24.696   1.010   5.664  1.00 48.22           H  
ATOM   2311  C   TYR A 156     -26.395  -0.280   5.584  1.00 48.22           C  
ATOM   2312  CB  TYR A 156     -25.226   0.548   7.676  1.00 48.22           C  
ATOM   2313  HB2 TYR A 156     -26.120   0.545   8.298  1.00 48.22           H  
ATOM   2314  HB3 TYR A 156     -24.798  -0.454   7.707  1.00 48.22           H  
ATOM   2315  O   TYR A 156     -27.353  -0.798   6.164  1.00 48.22           O  
ATOM   2316  CG  TYR A 156     -24.220   1.519   8.261  1.00 48.22           C  
ATOM   2317  CD1 TYR A 156     -22.841   1.255   8.147  1.00 48.22           C  
ATOM   2318  HD1 TYR A 156     -22.501   0.360   7.648  1.00 48.22           H  
ATOM   2319  CD2 TYR A 156     -24.658   2.722   8.849  1.00 48.22           C  
ATOM   2320  HD2 TYR A 156     -25.710   2.962   8.878  1.00 48.22           H  
ATOM   2321  CE1 TYR A 156     -21.903   2.191   8.622  1.00 48.22           C  
ATOM   2322  HE1 TYR A 156     -20.844   2.027   8.492  1.00 48.22           H  
ATOM   2323  CE2 TYR A 156     -23.720   3.678   9.284  1.00 48.22           C  
ATOM   2324  HE2 TYR A 156     -24.047   4.644   9.641  1.00 48.22           H  
ATOM   2325  OH  TYR A 156     -21.417   4.344   9.539  1.00 48.22           O  
ATOM   2326  HH  TYR A 156     -21.636   5.216   9.202  1.00 48.22           H  
ATOM   2327  CZ  TYR A 156     -22.338   3.418   9.166  1.00 48.22           C  
ATOM   2328  N   VAL A 157     -25.966  -0.713   4.404  1.00 45.62           N  
ATOM   2329  H   VAL A 157     -25.231  -0.200   3.938  1.00 45.62           H  
ATOM   2330  CA  VAL A 157     -26.517  -1.888   3.724  1.00 45.62           C  
ATOM   2331  HA  VAL A 157     -27.530  -2.065   4.086  1.00 45.62           H  
ATOM   2332  C   VAL A 157     -25.667  -3.109   4.070  1.00 45.62           C  
ATOM   2333  CB  VAL A 157     -26.616  -1.645   2.208  1.00 45.62           C  
ATOM   2334  HB  VAL A 157     -25.620  -1.489   1.795  1.00 45.62           H  
ATOM   2335  O   VAL A 157     -24.446  -3.101   3.949  1.00 45.62           O  
ATOM   2336  CG1 VAL A 157     -27.250  -2.858   1.521  1.00 45.62           C  
ATOM   2337 HG11 VAL A 157     -28.194  -3.119   1.998  1.00 45.62           H  
ATOM   2338 HG12 VAL A 157     -27.421  -2.625   0.470  1.00 45.62           H  
ATOM   2339 HG13 VAL A 157     -26.560  -3.701   1.570  1.00 45.62           H  
ATOM   2340  CG2 VAL A 157     -27.475  -0.408   1.909  1.00 45.62           C  
ATOM   2341 HG21 VAL A 157     -26.969   0.493   2.258  1.00 45.62           H  
ATOM   2342 HG22 VAL A 157     -27.611  -0.305   0.833  1.00 45.62           H  
ATOM   2343 HG23 VAL A 157     -28.448  -0.484   2.395  1.00 45.62           H  
ATOM   2344  N   THR A 158     -26.287  -4.193   4.529  1.00 52.82           N  
ATOM   2345  H   THR A 158     -27.290  -4.165   4.643  1.00 52.82           H  
ATOM   2346  CA  THR A 158     -25.579  -5.448   4.805  1.00 52.82           C  
ATOM   2347  HA  THR A 158     -24.657  -5.453   4.222  1.00 52.82           H  
ATOM   2348  C   THR A 158     -26.380  -6.655   4.351  1.00 52.82           C  
ATOM   2349  CB  THR A 158     -25.179  -5.546   6.281  1.00 52.82           C  
ATOM   2350  HB  THR A 158     -24.702  -4.612   6.580  1.00 52.82           H  
ATOM   2351  O   THR A 158     -27.605  -6.613   4.238  1.00 52.82           O  
ATOM   2352  CG2 THR A 158     -26.347  -5.815   7.209  1.00 52.82           C  
ATOM   2353 HG21 THR A 158     -26.824  -6.765   6.969  1.00 52.82           H  
ATOM   2354 HG22 THR A 158     -25.938  -5.867   8.218  1.00 52.82           H  
ATOM   2355 HG23 THR A 158     -27.071  -5.006   7.114  1.00 52.82           H  
ATOM   2356  OG1 THR A 158     -24.263  -6.595   6.496  1.00 52.82           O  
ATOM   2357  HG1 THR A 158     -23.411  -6.281   6.184  1.00 52.82           H  
ATOM   2358  N   THR A 159     -25.689  -7.764   4.104  1.00 51.57           N  
ATOM   2359  H   THR A 159     -24.695  -7.772   4.283  1.00 51.57           H  
ATOM   2360  CA  THR A 159     -26.339  -9.036   3.812  1.00 51.57           C  
ATOM   2361  HA  THR A 159     -27.324  -8.823   3.396  1.00 51.57           H  
ATOM   2362  C   THR A 159     -26.535  -9.835   5.092  1.00 51.57           C  
ATOM   2363  CB  THR A 159     -25.601  -9.849   2.747  1.00 51.57           C  
ATOM   2364  HB  THR A 159     -26.081 -10.824   2.667  1.00 51.57           H  
ATOM   2365  O   THR A 159     -25.621 -10.036   5.893  1.00 51.57           O  
ATOM   2366  CG2 THR A 159     -25.661  -9.172   1.380  1.00 51.57           C  
ATOM   2367 HG21 THR A 159     -25.263  -8.158   1.430  1.00 51.57           H  
ATOM   2368 HG22 THR A 159     -26.697  -9.118   1.047  1.00 51.57           H  
ATOM   2369 HG23 THR A 159     -25.092  -9.750   0.652  1.00 51.57           H  
ATOM   2370  OG1 THR A 159     -24.253 -10.051   3.090  1.00 51.57           O  
ATOM   2371  HG1 THR A 159     -23.719  -9.588   2.441  1.00 51.57           H  
ATOM   2372  N   ARG A 160     -27.748 -10.346   5.296  1.00 49.63           N  
ATOM   2373  H   ARG A 160     -28.465 -10.124   4.621  1.00 49.63           H  
ATOM   2374  CA  ARG A 160     -28.056 -11.263   6.395  1.00 49.63           C  
ATOM   2375  HA  ARG A 160     -27.184 -11.334   7.046  1.00 49.63           H  
ATOM   2376  C   ARG A 160     -28.338 -12.648   5.838  1.00 49.63           C  
ATOM   2377  CB  ARG A 160     -29.207 -10.687   7.223  1.00 49.63           C  
ATOM   2378  HB2 ARG A 160     -28.949  -9.678   7.544  1.00 49.63           H  
ATOM   2379  HB3 ARG A 160     -30.099 -10.637   6.599  1.00 49.63           H  
ATOM   2380  O   ARG A 160     -29.046 -12.800   4.847  1.00 49.63           O  
ATOM   2381  CG  ARG A 160     -29.500 -11.547   8.454  1.00 49.63           C  
ATOM   2382  HG2 ARG A 160     -29.751 -12.559   8.136  1.00 49.63           H  
ATOM   2383  HG3 ARG A 160     -28.626 -11.575   9.105  1.00 49.63           H  
ATOM   2384  CD  ARG A 160     -30.693 -10.984   9.216  1.00 49.63           C  
ATOM   2385  HD2 ARG A 160     -31.511 -10.852   8.507  1.00 49.63           H  
ATOM   2386  HD3 ARG A 160     -30.429 -10.012   9.632  1.00 49.63           H  
ATOM   2387  NE  ARG A 160     -31.108 -11.909  10.288  1.00 49.63           N  
ATOM   2388  HE  ARG A 160     -30.491 -12.687  10.469  1.00 49.63           H  
ATOM   2389  NH1 ARG A 160     -33.143 -10.936  10.662  1.00 49.63           N  
ATOM   2390 HH11 ARG A 160     -32.953 -10.336   9.872  1.00 49.63           H  
ATOM   2391 HH12 ARG A 160     -34.078 -10.958  11.043  1.00 49.63           H  
ATOM   2392  NH2 ARG A 160     -32.560 -12.763  11.816  1.00 49.63           N  
ATOM   2393 HH21 ARG A 160     -33.467 -12.743  12.258  1.00 49.63           H  
ATOM   2394 HH22 ARG A 160     -31.909 -13.515  11.991  1.00 49.63           H  
ATOM   2395  CZ  ARG A 160     -32.263 -11.862  10.919  1.00 49.63           C  
ATOM   2396  N   GLN A 161     -27.810 -13.680   6.494  1.00 53.10           N  
ATOM   2397  H   GLN A 161     -27.201 -13.501   7.280  1.00 53.10           H  
ATOM   2398  CA  GLN A 161     -28.214 -15.054   6.206  1.00 53.10           C  
ATOM   2399  HA  GLN A 161     -28.088 -15.235   5.138  1.00 53.10           H  
ATOM   2400  C   GLN A 161     -29.694 -15.221   6.563  1.00 53.10           C  
ATOM   2401  CB  GLN A 161     -27.318 -16.035   6.971  1.00 53.10           C  
ATOM   2402  HB2 GLN A 161     -27.518 -15.956   8.040  1.00 53.10           H  
ATOM   2403  HB3 GLN A 161     -26.276 -15.772   6.793  1.00 53.10           H  
ATOM   2404  O   GLN A 161     -30.096 -15.010   7.714  1.00 53.10           O  
ATOM   2405  CG  GLN A 161     -27.537 -17.483   6.506  1.00 53.10           C  
ATOM   2406  HG2 GLN A 161     -27.351 -17.541   5.434  1.00 53.10           H  
ATOM   2407  HG3 GLN A 161     -28.570 -17.781   6.691  1.00 53.10           H  
ATOM   2408  CD  GLN A 161     -26.619 -18.472   7.216  1.00 53.10           C  
ATOM   2409  NE2 GLN A 161     -26.487 -19.676   6.705  1.00 53.10           N  
ATOM   2410 HE21 GLN A 161     -26.939 -19.914   5.834  1.00 53.10           H  
ATOM   2411 HE22 GLN A 161     -25.827 -20.279   7.177  1.00 53.10           H  
ATOM   2412  OE1 GLN A 161     -26.016 -18.200   8.240  1.00 53.10           O  
ATOM   2413  N   ASN A 162     -30.511 -15.591   5.580  1.00 58.52           N  
ATOM   2414  H   ASN A 162     -30.141 -15.760   4.656  1.00 58.52           H  
ATOM   2415  CA  ASN A 162     -31.928 -15.801   5.808  1.00 58.52           C  
ATOM   2416  HA  ASN A 162     -32.324 -14.924   6.321  1.00 58.52           H  
ATOM   2417  C   ASN A 162     -32.109 -17.030   6.714  1.00 58.52           C  
ATOM   2418  CB  ASN A 162     -32.633 -15.915   4.448  1.00 58.52           C  
ATOM   2419  HB2 ASN A 162     -32.298 -15.093   3.816  1.00 58.52           H  
ATOM   2420  HB3 ASN A 162     -32.358 -16.850   3.958  1.00 58.52           H  
ATOM   2421  O   ASN A 162     -31.776 -18.148   6.328  1.00 58.52           O  
ATOM   2422  CG  ASN A 162     -34.141 -15.838   4.574  1.00 58.52           C  
ATOM   2423  ND2 ASN A 162     -34.804 -15.271   3.595  1.00 58.52           N  
ATOM   2424 HD21 ASN A 162     -35.727 -14.953   3.852  1.00 58.52           H  
ATOM   2425 HD22 ASN A 162     -34.265 -14.766   2.907  1.00 58.52           H  
ATOM   2426  OD1 ASN A 162     -34.746 -16.268   5.549  1.00 58.52           O  
ATOM   2427  N   ALA A 163     -32.656 -16.840   7.919  1.00 54.51           N  
ATOM   2428  H   ALA A 163     -32.872 -15.894   8.199  1.00 54.51           H  
ATOM   2429  CA  ALA A 163     -32.857 -17.930   8.882  1.00 54.51           C  
ATOM   2430  HA  ALA A 163     -31.892 -18.398   9.079  1.00 54.51           H  
ATOM   2431  C   ALA A 163     -33.795 -19.038   8.358  1.00 54.51           C  
ATOM   2432  CB  ALA A 163     -33.384 -17.326  10.190  1.00 54.51           C  
ATOM   2433  HB1 ALA A 163     -32.677 -16.588  10.568  1.00 54.51           H  
ATOM   2434  HB2 ALA A 163     -33.499 -18.116  10.932  1.00 54.51           H  
ATOM   2435  HB3 ALA A 163     -34.352 -16.855  10.021  1.00 54.51           H  
ATOM   2436  O   ALA A 163     -33.817 -20.135   8.909  1.00 54.51           O  
ATOM   2437  N   SER A 164     -34.565 -18.753   7.301  1.00 55.24           N  
ATOM   2438  H   SER A 164     -34.459 -17.838   6.885  1.00 55.24           H  
ATOM   2439  CA  SER A 164     -35.573 -19.651   6.732  1.00 55.24           C  
ATOM   2440  HA  SER A 164     -35.680 -20.518   7.383  1.00 55.24           H  
ATOM   2441  C   SER A 164     -35.235 -20.206   5.341  1.00 55.24           C  
ATOM   2442  CB  SER A 164     -36.929 -18.933   6.720  1.00 55.24           C  
ATOM   2443  HB2 SER A 164     -37.707 -19.652   6.464  1.00 55.24           H  
ATOM   2444  HB3 SER A 164     -37.139 -18.545   7.717  1.00 55.24           H  
ATOM   2445  O   SER A 164     -35.947 -21.088   4.863  1.00 55.24           O  
ATOM   2446  OG  SER A 164     -36.969 -17.869   5.780  1.00 55.24           O  
ATOM   2447  HG  SER A 164     -36.225 -17.279   5.917  1.00 55.24           H  
ATOM   2448  N   LYS A 165     -34.188 -19.715   4.656  1.00 54.76           N  
ATOM   2449  H   LYS A 165     -33.554 -19.086   5.128  1.00 54.76           H  
ATOM   2450  CA  LYS A 165     -33.884 -20.081   3.256  1.00 54.76           C  
ATOM   2451  HA  LYS A 165     -34.294 -21.072   3.058  1.00 54.76           H  
ATOM   2452  C   LYS A 165     -32.379 -20.158   3.005  1.00 54.76           C  
ATOM   2453  CB  LYS A 165     -34.539 -19.081   2.280  1.00 54.76           C  
ATOM   2454  HB2 LYS A 165     -34.233 -19.333   1.265  1.00 54.76           H  
ATOM   2455  HB3 LYS A 165     -34.176 -18.077   2.501  1.00 54.76           H  
ATOM   2456  O   LYS A 165     -31.622 -19.359   3.544  1.00 54.76           O  
ATOM   2457  CG  LYS A 165     -36.076 -19.095   2.345  1.00 54.76           C  
ATOM   2458  HG2 LYS A 165     -36.398 -18.788   3.340  1.00 54.76           H  
ATOM   2459  HG3 LYS A 165     -36.440 -20.104   2.147  1.00 54.76           H  
ATOM   2460  CD  LYS A 165     -36.687 -18.127   1.330  1.00 54.76           C  
ATOM   2461  HD2 LYS A 165     -36.473 -18.475   0.320  1.00 54.76           H  
ATOM   2462  HD3 LYS A 165     -36.238 -17.144   1.472  1.00 54.76           H  
ATOM   2463  CE  LYS A 165     -38.199 -18.035   1.554  1.00 54.76           C  
ATOM   2464  HE2 LYS A 165     -38.640 -19.016   1.377  1.00 54.76           H  
ATOM   2465  HE3 LYS A 165     -38.370 -17.773   2.598  1.00 54.76           H  
ATOM   2466  NZ  LYS A 165     -38.801 -17.009   0.666  1.00 54.76           N  
ATOM   2467  HZ1 LYS A 165     -38.673 -17.255  -0.305  1.00 54.76           H  
ATOM   2468  HZ2 LYS A 165     -38.351 -16.117   0.817  1.00 54.76           H  
ATOM   2469  HZ3 LYS A 165     -39.788 -16.898   0.853  1.00 54.76           H  
ATOM   2470  N   ARG A 166     -31.947 -21.083   2.135  1.00 47.16           N  
ATOM   2471  H   ARG A 166     -32.642 -21.679   1.709  1.00 47.16           H  
ATOM   2472  CA  ARG A 166     -30.599 -21.060   1.537  1.00 47.16           C  
ATOM   2473  HA  ARG A 166     -29.839 -21.011   2.317  1.00 47.16           H  
ATOM   2474  C   ARG A 166     -30.479 -19.785   0.697  1.00 47.16           C  
ATOM   2475  CB  ARG A 166     -30.354 -22.301   0.651  1.00 47.16           C  
ATOM   2476  HB2 ARG A 166     -29.484 -22.099   0.026  1.00 47.16           H  
ATOM   2477  HB3 ARG A 166     -31.207 -22.447  -0.011  1.00 47.16           H  
ATOM   2478  O   ARG A 166     -30.906 -19.767  -0.449  1.00 47.16           O  
ATOM   2479  CG  ARG A 166     -30.080 -23.599   1.423  1.00 47.16           C  
ATOM   2480  HG2 ARG A 166     -29.228 -23.451   2.087  1.00 47.16           H  
ATOM   2481  HG3 ARG A 166     -30.956 -23.868   2.013  1.00 47.16           H  
ATOM   2482  CD  ARG A 166     -29.760 -24.725   0.427  1.00 47.16           C  
ATOM   2483  HD2 ARG A 166     -28.906 -24.421  -0.178  1.00 47.16           H  
ATOM   2484  HD3 ARG A 166     -30.617 -24.862  -0.232  1.00 47.16           H  
ATOM   2485  NE  ARG A 166     -29.450 -26.003   1.101  1.00 47.16           N  
ATOM   2486  HE  ARG A 166     -29.523 -26.018   2.108  1.00 47.16           H  
ATOM   2487  NH1 ARG A 166     -28.985 -27.224  -0.794  1.00 47.16           N  
ATOM   2488 HH11 ARG A 166     -28.742 -28.098  -1.238  1.00 47.16           H  
ATOM   2489 HH12 ARG A 166     -29.173 -26.414  -1.367  1.00 47.16           H  
ATOM   2490  NH2 ARG A 166     -28.865 -28.205   1.203  1.00 47.16           N  
ATOM   2491 HH21 ARG A 166     -28.971 -28.199   2.208  1.00 47.16           H  
ATOM   2492 HH22 ARG A 166     -28.628 -29.067   0.732  1.00 47.16           H  
ATOM   2493  CZ  ARG A 166     -29.102 -27.132   0.502  1.00 47.16           C  
ATOM   2494  N   GLY A 167     -29.982 -18.710   1.293  1.00 47.20           N  
ATOM   2495  H   GLY A 167     -29.823 -18.732   2.290  1.00 47.20           H  
ATOM   2496  CA  GLY A 167     -29.838 -17.428   0.620  1.00 47.20           C  
ATOM   2497  HA2 GLY A 167     -30.770 -17.160   0.122  1.00 47.20           H  
ATOM   2498  HA3 GLY A 167     -29.063 -17.511  -0.142  1.00 47.20           H  
ATOM   2499  C   GLY A 167     -29.467 -16.301   1.575  1.00 47.20           C  
ATOM   2500  O   GLY A 167     -29.638 -16.402   2.795  1.00 47.20           O  
ATOM   2501  N   HIS A 168     -28.963 -15.224   0.988  1.00 48.51           N  
ATOM   2502  H   HIS A 168     -28.920 -15.198  -0.020  1.00 48.51           H  
ATOM   2503  CA  HIS A 168     -28.688 -13.964   1.660  1.00 48.51           C  
ATOM   2504  HA  HIS A 168     -28.717 -14.107   2.740  1.00 48.51           H  
ATOM   2505  C   HIS A 168     -29.788 -12.973   1.291  1.00 48.51           C  
ATOM   2506  CB  HIS A 168     -27.278 -13.487   1.284  1.00 48.51           C  
ATOM   2507  HB2 HIS A 168     -27.175 -13.434   0.200  1.00 48.51           H  
ATOM   2508  HB3 HIS A 168     -27.124 -12.486   1.688  1.00 48.51           H  
ATOM   2509  O   HIS A 168     -30.264 -12.966   0.161  1.00 48.51           O  
ATOM   2510  CG  HIS A 168     -26.236 -14.412   1.856  1.00 48.51           C  
ATOM   2511  CD2 HIS A 168     -25.711 -15.527   1.259  1.00 48.51           C  
ATOM   2512  HD2 HIS A 168     -25.894 -15.849   0.245  1.00 48.51           H  
ATOM   2513  ND1 HIS A 168     -25.808 -14.409   3.162  1.00 48.51           N  
ATOM   2514  HD1 HIS A 168     -25.955 -13.660   3.823  1.00 48.51           H  
ATOM   2515  CE1 HIS A 168     -25.086 -15.521   3.367  1.00 48.51           C  
ATOM   2516  HE1 HIS A 168     -24.612 -15.792   4.299  1.00 48.51           H  
ATOM   2517  NE2 HIS A 168     -24.996 -16.234   2.235  1.00 48.51           N  
ATOM   2518  N   GLU A 169     -30.232 -12.170   2.248  1.00 50.52           N  
ATOM   2519  H   GLU A 169     -29.805 -12.216   3.162  1.00 50.52           H  
ATOM   2520  CA  GLU A 169     -31.101 -11.026   1.979  1.00 50.52           C  
ATOM   2521  HA  GLU A 169     -31.407 -11.039   0.934  1.00 50.52           H  
ATOM   2522  C   GLU A 169     -30.312  -9.734   2.170  1.00 50.52           C  
ATOM   2523  CB  GLU A 169     -32.393 -11.092   2.814  1.00 50.52           C  
ATOM   2524  HB2 GLU A 169     -32.971 -11.945   2.458  1.00 50.52           H  
ATOM   2525  HB3 GLU A 169     -32.974 -10.190   2.622  1.00 50.52           H  
ATOM   2526  O   GLU A 169     -29.481  -9.653   3.076  1.00 50.52           O  
ATOM   2527  CG  GLU A 169     -32.187 -11.242   4.334  1.00 50.52           C  
ATOM   2528  HG2 GLU A 169     -31.641 -12.166   4.526  1.00 50.52           H  
ATOM   2529  HG3 GLU A 169     -31.583 -10.410   4.697  1.00 50.52           H  
ATOM   2530  CD  GLU A 169     -33.502 -11.303   5.128  1.00 50.52           C  
ATOM   2531  OE1 GLU A 169     -33.424 -11.247   6.381  1.00 50.52           O  
ATOM   2532  OE2 GLU A 169     -34.575 -11.493   4.497  1.00 50.52           O  
ATOM   2533  N   LEU A 170     -30.568  -8.746   1.312  1.00 50.48           N  
ATOM   2534  H   LEU A 170     -31.258  -8.888   0.588  1.00 50.48           H  
ATOM   2535  CA  LEU A 170     -30.094  -7.377   1.480  1.00 50.48           C  
ATOM   2536  HA  LEU A 170     -29.061  -7.383   1.827  1.00 50.48           H  
ATOM   2537  C   LEU A 170     -30.947  -6.691   2.546  1.00 50.48           C  
ATOM   2538  CB  LEU A 170     -30.165  -6.644   0.128  1.00 50.48           C  
ATOM   2539  HB2 LEU A 170     -30.376  -5.587   0.291  1.00 50.48           H  
ATOM   2540  HB3 LEU A 170     -30.996  -7.041  -0.455  1.00 50.48           H  
ATOM   2541  O   LEU A 170     -32.183  -6.720   2.498  1.00 50.48           O  
ATOM   2542  CG  LEU A 170     -28.853  -6.758  -0.669  1.00 50.48           C  
ATOM   2543  HG  LEU A 170     -28.367  -7.706  -0.437  1.00 50.48           H  
ATOM   2544  CD1 LEU A 170     -29.118  -6.721  -2.167  1.00 50.48           C  
ATOM   2545 HD11 LEU A 170     -28.184  -6.842  -2.715  1.00 50.48           H  
ATOM   2546 HD12 LEU A 170     -29.807  -7.516  -2.453  1.00 50.48           H  
ATOM   2547 HD13 LEU A 170     -29.558  -5.763  -2.444  1.00 50.48           H  
ATOM   2548  CD2 LEU A 170     -27.916  -5.607  -0.315  1.00 50.48           C  
ATOM   2549 HD21 LEU A 170     -26.988  -5.702  -0.878  1.00 50.48           H  
ATOM   2550 HD22 LEU A 170     -27.686  -5.628   0.750  1.00 50.48           H  
ATOM   2551 HD23 LEU A 170     -28.375  -4.653  -0.575  1.00 50.48           H  
ATOM   2552  N   VAL A 171     -30.282  -6.104   3.533  1.00 50.31           N  
ATOM   2553  H   VAL A 171     -29.272  -6.132   3.524  1.00 50.31           H  
ATOM   2554  CA  VAL A 171     -30.910  -5.514   4.707  1.00 50.31           C  
ATOM   2555  HA  VAL A 171     -31.970  -5.361   4.503  1.00 50.31           H  
ATOM   2556  C   VAL A 171     -30.278  -4.161   5.004  1.00 50.31           C  
ATOM   2557  CB  VAL A 171     -30.778  -6.441   5.928  1.00 50.31           C  
ATOM   2558  HB  VAL A 171     -29.749  -6.433   6.287  1.00 50.31           H  
ATOM   2559  O   VAL A 171     -29.068  -4.047   5.164  1.00 50.31           O  
ATOM   2560  CG1 VAL A 171     -31.690  -5.983   7.057  1.00 50.31           C  
ATOM   2561 HG11 VAL A 171     -32.736  -6.094   6.772  1.00 50.31           H  
ATOM   2562 HG12 VAL A 171     -31.490  -4.939   7.301  1.00 50.31           H  
ATOM   2563 HG13 VAL A 171     -31.450  -6.605   7.919  1.00 50.31           H  
ATOM   2564  CG2 VAL A 171     -31.173  -7.896   5.651  1.00 50.31           C  
ATOM   2565 HG21 VAL A 171     -30.424  -8.344   4.998  1.00 50.31           H  
ATOM   2566 HG22 VAL A 171     -31.206  -8.470   6.577  1.00 50.31           H  
ATOM   2567 HG23 VAL A 171     -32.146  -7.934   5.162  1.00 50.31           H  
ATOM   2568  N   GLU A 172     -31.118  -3.149   5.145  1.00 54.22           N  
ATOM   2569  H   GLU A 172     -32.098  -3.314   4.966  1.00 54.22           H  
ATOM   2570  CA  GLU A 172     -30.785  -1.862   5.734  1.00 54.22           C  
ATOM   2571  HA  GLU A 172     -29.864  -1.479   5.295  1.00 54.22           H  
ATOM   2572  C   GLU A 172     -30.626  -2.028   7.250  1.00 54.22           C  
ATOM   2573  CB  GLU A 172     -31.932  -0.894   5.443  1.00 54.22           C  
ATOM   2574  HB2 GLU A 172     -32.753  -1.139   6.117  1.00 54.22           H  
ATOM   2575  HB3 GLU A 172     -32.276  -1.020   4.416  1.00 54.22           H  
ATOM   2576  O   GLU A 172     -31.544  -2.483   7.947  1.00 54.22           O  
ATOM   2577  CG  GLU A 172     -31.552   0.566   5.643  1.00 54.22           C  
ATOM   2578  HG2 GLU A 172     -30.872   0.817   4.829  1.00 54.22           H  
ATOM   2579  HG3 GLU A 172     -31.032   0.674   6.595  1.00 54.22           H  
ATOM   2580  CD  GLU A 172     -32.785   1.486   5.616  1.00 54.22           C  
ATOM   2581  OE1 GLU A 172     -32.840   2.398   6.470  1.00 54.22           O  
ATOM   2582  OE2 GLU A 172     -33.749   1.187   4.870  1.00 54.22           O  
ATOM   2583  N   ALA A 173     -29.459  -1.676   7.772  1.00 52.01           N  
ATOM   2584  H   ALA A 173     -28.754  -1.306   7.150  1.00 52.01           H  
ATOM   2585  CA  ALA A 173     -29.131  -1.730   9.183  1.00 52.01           C  
ATOM   2586  HA  ALA A 173     -29.843  -2.374   9.699  1.00 52.01           H  
ATOM   2587  C   ALA A 173     -29.205  -0.321   9.781  1.00 52.01           C  
ATOM   2588  CB  ALA A 173     -27.739  -2.352   9.323  1.00 52.01           C  
ATOM   2589  HB1 ALA A 173     -27.656  -3.200   8.643  1.00 52.01           H  
ATOM   2590  HB2 ALA A 173     -26.975  -1.634   9.027  1.00 52.01           H  
ATOM   2591  HB3 ALA A 173     -27.565  -2.661  10.353  1.00 52.01           H  
ATOM   2592  O   ALA A 173     -28.290   0.479   9.617  1.00 52.01           O  
ATOM   2593  N   ARG A 174     -30.261  -0.020  10.542  1.00 52.75           N  
ATOM   2594  H   ARG A 174     -30.988  -0.715  10.636  1.00 52.75           H  
ATOM   2595  CA  ARG A 174     -30.364   1.254  11.271  1.00 52.75           C  
ATOM   2596  HA  ARG A 174     -29.592   1.917  10.880  1.00 52.75           H  
ATOM   2597  C   ARG A 174     -30.056   1.040  12.747  1.00 52.75           C  
ATOM   2598  CB  ARG A 174     -31.706   1.947  10.962  1.00 52.75           C  
ATOM   2599  HB2 ARG A 174     -32.500   1.528  11.581  1.00 52.75           H  
ATOM   2600  HB3 ARG A 174     -31.954   1.761   9.917  1.00 52.75           H  
ATOM   2601  O   ARG A 174     -30.704   0.231  13.421  1.00 52.75           O  
ATOM   2602  CG  ARG A 174     -31.627   3.475  11.155  1.00 52.75           C  
ATOM   2603  HG2 ARG A 174     -30.755   3.852  10.621  1.00 52.75           H  
ATOM   2604  HG3 ARG A 174     -31.514   3.704  12.215  1.00 52.75           H  
ATOM   2605  CD  ARG A 174     -32.870   4.194  10.601  1.00 52.75           C  
ATOM   2606  HD2 ARG A 174     -32.987   3.906   9.557  1.00 52.75           H  
ATOM   2607  HD3 ARG A 174     -33.752   3.870  11.154  1.00 52.75           H  
ATOM   2608  NE  ARG A 174     -32.743   5.669  10.677  1.00 52.75           N  
ATOM   2609  HE  ARG A 174     -31.849   6.049  10.952  1.00 52.75           H  
ATOM   2610  NH1 ARG A 174     -34.658   6.207   9.522  1.00 52.75           N  
ATOM   2611 HH11 ARG A 174     -34.702   5.256   9.186  1.00 52.75           H  
ATOM   2612 HH12 ARG A 174     -35.093   6.927   8.963  1.00 52.75           H  
ATOM   2613  NH2 ARG A 174     -33.260   7.832  10.107  1.00 52.75           N  
ATOM   2614 HH21 ARG A 174     -33.625   8.411   9.364  1.00 52.75           H  
ATOM   2615 HH22 ARG A 174     -32.318   8.166  10.249  1.00 52.75           H  
ATOM   2616  CZ  ARG A 174     -33.552   6.561  10.116  1.00 52.75           C  
ATOM   2617  N   GLU A 175     -29.073   1.759  13.289  1.00 49.66           N  
ATOM   2618  H   GLU A 175     -28.538   2.378  12.696  1.00 49.66           H  
ATOM   2619  CA  GLU A 175     -28.856   1.787  14.738  1.00 49.66           C  
ATOM   2620  HA  GLU A 175     -28.846   0.762  15.108  1.00 49.66           H  
ATOM   2621  C   GLU A 175     -30.032   2.515  15.407  1.00 49.66           C  
ATOM   2622  CB  GLU A 175     -27.515   2.431  15.147  1.00 49.66           C  
ATOM   2623  HB2 GLU A 175     -27.404   3.402  14.666  1.00 49.66           H  
ATOM   2624  HB3 GLU A 175     -27.578   2.593  16.223  1.00 49.66           H  
ATOM   2625  O   GLU A 175     -30.132   3.738  15.391  1.00 49.66           O  
ATOM   2626  CG  GLU A 175     -26.260   1.574  14.875  1.00 49.66           C  
ATOM   2627  HG2 GLU A 175     -26.514   0.533  15.073  1.00 49.66           H  
ATOM   2628  HG3 GLU A 175     -25.989   1.660  13.823  1.00 49.66           H  
ATOM   2629  CD  GLU A 175     -25.051   1.951  15.772  1.00 49.66           C  
ATOM   2630  OE1 GLU A 175     -24.110   1.139  15.906  1.00 49.66           O  
ATOM   2631  OE2 GLU A 175     -25.095   2.930  16.559  1.00 49.66           O  
ATOM   2632  N   THR A 176     -30.941   1.765  16.029  1.00 50.87           N  
ATOM   2633  H   THR A 176     -30.839   0.761  15.989  1.00 50.87           H  
ATOM   2634  CA  THR A 176     -32.036   2.329  16.827  1.00 50.87           C  
ATOM   2635  HA  THR A 176     -32.120   3.391  16.593  1.00 50.87           H  
ATOM   2636  C   THR A 176     -31.716   2.226  18.312  1.00 50.87           C  
ATOM   2637  CB  THR A 176     -33.408   1.724  16.491  1.00 50.87           C  
ATOM   2638  HB  THR A 176     -34.157   2.225  17.104  1.00 50.87           H  
ATOM   2639  O   THR A 176     -31.185   1.228  18.804  1.00 50.87           O  
ATOM   2640  CG2 THR A 176     -33.786   1.947  15.028  1.00 50.87           C  
ATOM   2641 HG21 THR A 176     -33.076   1.445  14.371  1.00 50.87           H  
ATOM   2642 HG22 THR A 176     -33.777   3.013  14.801  1.00 50.87           H  
ATOM   2643 HG23 THR A 176     -34.786   1.555  14.841  1.00 50.87           H  
ATOM   2644  OG1 THR A 176     -33.474   0.343  16.777  1.00 50.87           O  
ATOM   2645  HG1 THR A 176     -32.614  -0.025  16.562  1.00 50.87           H  
ATOM   2646  N   TYR A 177     -32.057   3.255  19.082  1.00 48.34           N  
ATOM   2647  H   TYR A 177     -32.457   4.078  18.653  1.00 48.34           H  
ATOM   2648  CA  TYR A 177     -31.995   3.163  20.536  1.00 48.34           C  
ATOM   2649  HA  TYR A 177     -31.163   2.519  20.821  1.00 48.34           H  
ATOM   2650  C   TYR A 177     -33.281   2.521  21.043  1.00 48.34           C  
ATOM   2651  CB  TYR A 177     -31.723   4.535  21.156  1.00 48.34           C  
ATOM   2652  HB2 TYR A 177     -31.823   4.457  22.239  1.00 48.34           H  
ATOM   2653  HB3 TYR A 177     -32.469   5.247  20.803  1.00 48.34           H  
ATOM   2654  O   TYR A 177     -34.376   3.048  20.843  1.00 48.34           O  
ATOM   2655  CG  TYR A 177     -30.333   5.047  20.834  1.00 48.34           C  
ATOM   2656  CD1 TYR A 177     -29.230   4.619  21.601  1.00 48.34           C  
ATOM   2657  HD1 TYR A 177     -29.373   3.926  22.417  1.00 48.34           H  
ATOM   2658  CD2 TYR A 177     -30.133   5.894  19.727  1.00 48.34           C  
ATOM   2659  HD2 TYR A 177     -30.964   6.198  19.108  1.00 48.34           H  
ATOM   2660  CE1 TYR A 177     -27.933   5.056  21.270  1.00 48.34           C  
ATOM   2661  HE1 TYR A 177     -27.072   4.727  21.834  1.00 48.34           H  
ATOM   2662  CE2 TYR A 177     -28.834   6.314  19.382  1.00 48.34           C  
ATOM   2663  HE2 TYR A 177     -28.681   6.933  18.510  1.00 48.34           H  
ATOM   2664  OH  TYR A 177     -26.471   6.283  19.835  1.00 48.34           O  
ATOM   2665  HH  TYR A 177     -26.439   6.748  18.996  1.00 48.34           H  
ATOM   2666  CZ  TYR A 177     -27.731   5.896  20.154  1.00 48.34           C  
ATOM   2667  N   ALA A 178     -33.164   1.390  21.739  1.00 50.56           N  
ATOM   2668  H   ALA A 178     -32.250   0.975  21.856  1.00 50.56           H  
ATOM   2669  CA  ALA A 178     -34.307   0.835  22.447  1.00 50.56           C  
ATOM   2670  HA  ALA A 178     -35.095   0.640  21.720  1.00 50.56           H  
ATOM   2671  C   ALA A 178     -34.822   1.865  23.467  1.00 50.56           C  
ATOM   2672  CB  ALA A 178     -33.907  -0.490  23.105  1.00 50.56           C  
ATOM   2673  HB1 ALA A 178     -33.113  -0.315  23.831  1.00 50.56           H  
ATOM   2674  HB2 ALA A 178     -33.551  -1.186  22.346  1.00 50.56           H  
ATOM   2675  HB3 ALA A 178     -34.768  -0.922  23.615  1.00 50.56           H  
ATOM   2676  O   ALA A 178     -34.016   2.513  24.150  1.00 50.56           O  
ATOM   2677  N   LYS A 179     -36.159   1.989  23.590  1.00 52.54           N  
ATOM   2678  H   LYS A 179     -36.741   1.474  22.944  1.00 52.54           H  
ATOM   2679  CA  LYS A 179     -36.803   2.788  24.647  1.00 52.54           C  
ATOM   2680  HA  LYS A 179     -36.676   3.840  24.389  1.00 52.54           H  
ATOM   2681  C   LYS A 179     -36.084   2.507  25.972  1.00 52.54           C  
ATOM   2682  CB  LYS A 179     -38.306   2.470  24.790  1.00 52.54           C  
ATOM   2683  HB2 LYS A 179     -38.448   1.390  24.819  1.00 52.54           H  
ATOM   2684  HB3 LYS A 179     -38.656   2.881  25.737  1.00 52.54           H  
ATOM   2685  O   LYS A 179     -35.818   1.334  26.260  1.00 52.54           O  
ATOM   2686  CG  LYS A 179     -39.162   3.077  23.667  1.00 52.54           C  
ATOM   2687  HG2 LYS A 179     -38.857   2.647  22.713  1.00 52.54           H  
ATOM   2688  HG3 LYS A 179     -38.989   4.153  23.633  1.00 52.54           H  
ATOM   2689  CD  LYS A 179     -40.667   2.822  23.879  1.00 52.54           C  
ATOM   2690  HD2 LYS A 179     -40.848   1.747  23.899  1.00 52.54           H  
ATOM   2691  HD3 LYS A 179     -40.976   3.256  24.829  1.00 52.54           H  
ATOM   2692  CE  LYS A 179     -41.475   3.460  22.735  1.00 52.54           C  
ATOM   2693  HE2 LYS A 179     -41.115   3.057  21.788  1.00 52.54           H  
ATOM   2694  HE3 LYS A 179     -41.274   4.531  22.723  1.00 52.54           H  
ATOM   2695  NZ  LYS A 179     -42.943   3.229  22.848  1.00 52.54           N  
ATOM   2696  HZ1 LYS A 179     -43.420   3.669  22.075  1.00 52.54           H  
ATOM   2697  HZ2 LYS A 179     -43.317   3.632  23.695  1.00 52.54           H  
ATOM   2698  HZ3 LYS A 179     -43.168   2.245  22.815  1.00 52.54           H  
ATOM   2699  N   PRO A 180     -35.731   3.546  26.752  1.00 48.19           N  
ATOM   2700  CA  PRO A 180     -34.963   3.362  27.969  1.00 48.19           C  
ATOM   2701  HA  PRO A 180     -33.962   3.008  27.721  1.00 48.19           H  
ATOM   2702  C   PRO A 180     -35.669   2.327  28.835  1.00 48.19           C  
ATOM   2703  CB  PRO A 180     -34.865   4.739  28.634  1.00 48.19           C  
ATOM   2704  HB2 PRO A 180     -33.921   5.207  28.354  1.00 48.19           H  
ATOM   2705  HB3 PRO A 180     -34.950   4.681  29.719  1.00 48.19           H  
ATOM   2706  O   PRO A 180     -36.847   2.456  29.170  1.00 48.19           O  
ATOM   2707  CG  PRO A 180     -36.023   5.525  28.017  1.00 48.19           C  
ATOM   2708  HG2 PRO A 180     -36.937   5.328  28.578  1.00 48.19           H  
ATOM   2709  HG3 PRO A 180     -35.818   6.595  27.985  1.00 48.19           H  
ATOM   2710  CD  PRO A 180     -36.150   4.929  26.617  1.00 48.19           C  
ATOM   2711  HD2 PRO A 180     -37.181   5.009  26.274  1.00 48.19           H  
ATOM   2712  HD3 PRO A 180     -35.480   5.446  25.930  1.00 48.19           H  
ATOM   2713  N   THR A 181     -34.947   1.261  29.165  1.00 54.23           N  
ATOM   2714  H   THR A 181     -34.008   1.182  28.801  1.00 54.23           H  
ATOM   2715  CA  THR A 181     -35.445   0.295  30.141  1.00 54.23           C  
ATOM   2716  HA  THR A 181     -36.397  -0.097  29.784  1.00 54.23           H  
ATOM   2717  C   THR A 181     -35.693   1.020  31.468  1.00 54.23           C  
ATOM   2718  CB  THR A 181     -34.463  -0.872  30.316  1.00 54.23           C  
ATOM   2719  HB  THR A 181     -34.840  -1.521  31.107  1.00 54.23           H  
ATOM   2720  O   THR A 181     -35.106   2.073  31.721  1.00 54.23           O  
ATOM   2721  CG2 THR A 181     -34.325  -1.706  29.044  1.00 54.23           C  
ATOM   2722 HG21 THR A 181     -33.727  -2.594  29.249  1.00 54.23           H  
ATOM   2723 HG22 THR A 181     -35.310  -2.024  28.703  1.00 54.23           H  
ATOM   2724 HG23 THR A 181     -33.853  -1.122  28.253  1.00 54.23           H  
ATOM   2725  OG1 THR A 181     -33.185  -0.407  30.692  1.00 54.23           O  
ATOM   2726  HG1 THR A 181     -32.780  -0.005  29.920  1.00 54.23           H  
ATOM   2727  N   ARG A 182     -36.483   0.433  32.381  1.00 50.25           N  
ATOM   2728  H   ARG A 182     -37.007  -0.382  32.095  1.00 50.25           H  
ATOM   2729  CA  ARG A 182     -36.637   0.927  33.772  1.00 50.25           C  
ATOM   2730  HA  ARG A 182     -37.165   1.881  33.748  1.00 50.25           H  
ATOM   2731  C   ARG A 182     -35.300   1.237  34.478  1.00 50.25           C  
ATOM   2732  CB  ARG A 182     -37.443  -0.096  34.604  1.00 50.25           C  
ATOM   2733  HB2 ARG A 182     -37.413  -1.074  34.125  1.00 50.25           H  
ATOM   2734  HB3 ARG A 182     -36.977  -0.203  35.584  1.00 50.25           H  
ATOM   2735  O   ARG A 182     -35.299   1.927  35.486  1.00 50.25           O  
ATOM   2736  CG  ARG A 182     -38.904   0.318  34.835  1.00 50.25           C  
ATOM   2737  HG2 ARG A 182     -39.417   0.417  33.878  1.00 50.25           H  
ATOM   2738  HG3 ARG A 182     -38.923   1.277  35.351  1.00 50.25           H  
ATOM   2739  CD  ARG A 182     -39.614  -0.739  35.697  1.00 50.25           C  
ATOM   2740  HD2 ARG A 182     -39.005  -0.934  36.580  1.00 50.25           H  
ATOM   2741  HD3 ARG A 182     -39.697  -1.658  35.116  1.00 50.25           H  
ATOM   2742  NE  ARG A 182     -40.953  -0.297  36.132  1.00 50.25           N  
ATOM   2743  HE  ARG A 182     -41.217   0.648  35.893  1.00 50.25           H  
ATOM   2744  NH1 ARG A 182     -41.612  -2.251  37.149  1.00 50.25           N  
ATOM   2745 HH11 ARG A 182     -42.363  -2.799  37.542  1.00 50.25           H  
ATOM   2746 HH12 ARG A 182     -40.765  -2.688  36.814  1.00 50.25           H  
ATOM   2747  NH2 ARG A 182     -42.990  -0.496  37.133  1.00 50.25           N  
ATOM   2748 HH21 ARG A 182     -43.707  -1.050  37.580  1.00 50.25           H  
ATOM   2749 HH22 ARG A 182     -43.223   0.445  36.848  1.00 50.25           H  
ATOM   2750  CZ  ARG A 182     -41.840  -1.012  36.804  1.00 50.25           C  
ATOM   2751  N   SER A 183     -34.181   0.717  33.958  1.00 62.41           N  
ATOM   2752  H   SER A 183     -34.280   0.226  33.081  1.00 62.41           H  
ATOM   2753  CA  SER A 183     -32.817   0.932  34.447  1.00 62.41           C  
ATOM   2754  HA  SER A 183     -32.870   1.092  35.524  1.00 62.41           H  
ATOM   2755  C   SER A 183     -32.094   2.165  33.877  1.00 62.41           C  
ATOM   2756  CB  SER A 183     -31.993  -0.343  34.218  1.00 62.41           C  
ATOM   2757  HB2 SER A 183     -31.106  -0.293  34.850  1.00 62.41           H  
ATOM   2758  HB3 SER A 183     -32.574  -1.212  34.528  1.00 62.41           H  
ATOM   2759  O   SER A 183     -30.914   2.346  34.159  1.00 62.41           O  
ATOM   2760  OG  SER A 183     -31.562  -0.513  32.878  1.00 62.41           O  
ATOM   2761  HG  SER A 183     -32.293  -0.545  32.256  1.00 62.41           H  
ATOM   2762  N   GLY A 184     -32.737   2.979  33.031  1.00 46.86           N  
ATOM   2763  H   GLY A 184     -33.699   2.779  32.797  1.00 46.86           H  
ATOM   2764  CA  GLY A 184     -32.100   4.120  32.357  1.00 46.86           C  
ATOM   2765  HA2 GLY A 184     -31.593   4.735  33.101  1.00 46.86           H  
ATOM   2766  HA3 GLY A 184     -32.870   4.726  31.879  1.00 46.86           H  
ATOM   2767  C   GLY A 184     -31.069   3.727  31.289  1.00 46.86           C  
ATOM   2768  O   GLY A 184     -30.599   4.580  30.541  1.00 46.86           O  
ATOM   2769  N   LYS A 185     -30.742   2.435  31.161  1.00 40.27           N  
ATOM   2770  H   LYS A 185     -31.105   1.786  31.844  1.00 40.27           H  
ATOM   2771  CA  LYS A 185     -29.866   1.928  30.107  1.00 40.27           C  
ATOM   2772  HA  LYS A 185     -29.022   2.611  30.008  1.00 40.27           H  
ATOM   2773  C   LYS A 185     -30.614   1.923  28.781  1.00 40.27           C  
ATOM   2774  CB  LYS A 185     -29.305   0.544  30.465  1.00 40.27           C  
ATOM   2775  HB2 LYS A 185     -28.718   0.180  29.622  1.00 40.27           H  
ATOM   2776  HB3 LYS A 185     -30.123  -0.156  30.637  1.00 40.27           H  
ATOM   2777  O   LYS A 185     -31.624   1.223  28.627  1.00 40.27           O  
ATOM   2778  CG  LYS A 185     -28.403   0.618  31.706  1.00 40.27           C  
ATOM   2779  HG2 LYS A 185     -28.993   0.922  32.571  1.00 40.27           H  
ATOM   2780  HG3 LYS A 185     -27.624   1.362  31.535  1.00 40.27           H  
ATOM   2781  CD  LYS A 185     -27.746  -0.733  32.002  1.00 40.27           C  
ATOM   2782  HD2 LYS A 185     -27.159  -1.039  31.136  1.00 40.27           H  
ATOM   2783  HD3 LYS A 185     -28.520  -1.475  32.196  1.00 40.27           H  
ATOM   2784  CE  LYS A 185     -26.834  -0.587  33.226  1.00 40.27           C  
ATOM   2785  HE2 LYS A 185     -27.448  -0.320  34.086  1.00 40.27           H  
ATOM   2786  HE3 LYS A 185     -26.147   0.240  33.044  1.00 40.27           H  
ATOM   2787  NZ  LYS A 185     -26.066  -1.828  33.495  1.00 40.27           N  
ATOM   2788  HZ1 LYS A 185     -25.479  -2.049  32.704  1.00 40.27           H  
ATOM   2789  HZ2 LYS A 185     -25.464  -1.701  34.296  1.00 40.27           H  
ATOM   2790  HZ3 LYS A 185     -26.688  -2.604  33.668  1.00 40.27           H  
ATOM   2791  N   ARG A 186     -30.092   2.709  27.842  1.00 41.68           N  
ATOM   2792  H   ARG A 186     -29.296   3.271  28.107  1.00 41.68           H  
ATOM   2793  CA  ARG A 186     -30.373   2.589  26.413  1.00 41.68           C  
ATOM   2794  HA  ARG A 186     -31.425   2.352  26.252  1.00 41.68           H  
ATOM   2795  C   ARG A 186     -29.526   1.437  25.885  1.00 41.68           C  
ATOM   2796  CB  ARG A 186     -30.042   3.904  25.687  1.00 41.68           C  
ATOM   2797  HB2 ARG A 186     -30.194   3.750  24.618  1.00 41.68           H  
ATOM   2798  HB3 ARG A 186     -28.993   4.155  25.849  1.00 41.68           H  
ATOM   2799  O   ARG A 186     -28.315   1.425  26.086  1.00 41.68           O  
ATOM   2800  CG  ARG A 186     -30.923   5.079  26.141  1.00 41.68           C  
ATOM   2801  HG2 ARG A 186     -30.761   5.275  27.201  1.00 41.68           H  
ATOM   2802  HG3 ARG A 186     -31.970   4.825  25.981  1.00 41.68           H  
ATOM   2803  CD  ARG A 186     -30.580   6.342  25.339  1.00 41.68           C  
ATOM   2804  HD2 ARG A 186     -30.739   6.134  24.281  1.00 41.68           H  
ATOM   2805  HD3 ARG A 186     -29.528   6.582  25.489  1.00 41.68           H  
ATOM   2806  NE  ARG A 186     -31.410   7.494  25.746  1.00 41.68           N  
ATOM   2807  HE  ARG A 186     -31.992   7.379  26.564  1.00 41.68           H  
ATOM   2808  NH1 ARG A 186     -30.738   8.937  24.081  1.00 41.68           N  
ATOM   2809 HH11 ARG A 186     -30.811   9.825  23.607  1.00 41.68           H  
ATOM   2810 HH12 ARG A 186     -30.132   8.231  23.688  1.00 41.68           H  
ATOM   2811  NH2 ARG A 186     -32.257   9.605  25.567  1.00 41.68           N  
ATOM   2812 HH21 ARG A 186     -32.301  10.481  25.066  1.00 41.68           H  
ATOM   2813 HH22 ARG A 186     -32.854   9.460  26.369  1.00 41.68           H  
ATOM   2814  CZ  ARG A 186     -31.462   8.667  25.133  1.00 41.68           C  
ATOM   2815  N   TYR A 187     -30.164   0.467  25.249  1.00 40.18           N  
ATOM   2816  H   TYR A 187     -31.154   0.571  25.079  1.00 40.18           H  
ATOM   2817  CA  TYR A 187     -29.460  -0.564  24.496  1.00 40.18           C  
ATOM   2818  HA  TYR A 187     -28.428  -0.642  24.837  1.00 40.18           H  
ATOM   2819  C   TYR A 187     -29.446  -0.132  23.035  1.00 40.18           C  
ATOM   2820  CB  TYR A 187     -30.121  -1.931  24.710  1.00 40.18           C  
ATOM   2821  HB2 TYR A 187     -29.672  -2.646  24.020  1.00 40.18           H  
ATOM   2822  HB3 TYR A 187     -31.181  -1.866  24.463  1.00 40.18           H  
ATOM   2823  O   TYR A 187     -30.485   0.285  22.514  1.00 40.18           O  
ATOM   2824  CG  TYR A 187     -29.962  -2.456  26.126  1.00 40.18           C  
ATOM   2825  CD1 TYR A 187     -28.845  -3.249  26.455  1.00 40.18           C  
ATOM   2826  HD1 TYR A 187     -28.123  -3.500  25.692  1.00 40.18           H  
ATOM   2827  CD2 TYR A 187     -30.905  -2.129  27.121  1.00 40.18           C  
ATOM   2828  HD2 TYR A 187     -31.755  -1.511  26.871  1.00 40.18           H  
ATOM   2829  CE1 TYR A 187     -28.676  -3.728  27.767  1.00 40.18           C  
ATOM   2830  HE1 TYR A 187     -27.823  -4.348  28.000  1.00 40.18           H  
ATOM   2831  CE2 TYR A 187     -30.730  -2.590  28.441  1.00 40.18           C  
ATOM   2832  HE2 TYR A 187     -31.437  -2.332  29.216  1.00 40.18           H  
ATOM   2833  OH  TYR A 187     -29.456  -3.865  30.028  1.00 40.18           O  
ATOM   2834  HH  TYR A 187     -28.734  -4.498  30.047  1.00 40.18           H  
ATOM   2835  CZ  TYR A 187     -29.621  -3.399  28.762  1.00 40.18           C  
ATOM   2836  N   LYS A 188     -28.280  -0.223  22.391  1.00 43.76           N  
ATOM   2837  H   LYS A 188     -27.468  -0.564  22.885  1.00 43.76           H  
ATOM   2838  CA  LYS A 188     -28.213  -0.173  20.933  1.00 43.76           C  
ATOM   2839  HA  LYS A 188     -28.709   0.722  20.558  1.00 43.76           H  
ATOM   2840  C   LYS A 188     -28.966  -1.392  20.403  1.00 43.76           C  
ATOM   2841  CB  LYS A 188     -26.758  -0.177  20.441  1.00 43.76           C  
ATOM   2842  HB2 LYS A 188     -26.784  -0.341  19.363  1.00 43.76           H  
ATOM   2843  HB3 LYS A 188     -26.217  -1.010  20.889  1.00 43.76           H  
ATOM   2844  O   LYS A 188     -28.657  -2.520  20.786  1.00 43.76           O  
ATOM   2845  CG  LYS A 188     -25.998   1.135  20.711  1.00 43.76           C  
ATOM   2846  HG2 LYS A 188     -25.799   1.247  21.777  1.00 43.76           H  
ATOM   2847  HG3 LYS A 188     -26.600   1.975  20.364  1.00 43.76           H  
ATOM   2848  CD  LYS A 188     -24.679   1.107  19.923  1.00 43.76           C  
ATOM   2849  HD2 LYS A 188     -24.921   0.859  18.890  1.00 43.76           H  
ATOM   2850  HD3 LYS A 188     -24.028   0.322  20.308  1.00 43.76           H  
ATOM   2851  CE  LYS A 188     -23.923   2.442  19.919  1.00 43.76           C  
ATOM   2852  HE2 LYS A 188     -24.640   3.254  20.044  1.00 43.76           H  
ATOM   2853  HE3 LYS A 188     -23.207   2.466  20.740  1.00 43.76           H  
ATOM   2854  NZ  LYS A 188     -23.236   2.625  18.610  1.00 43.76           N  
ATOM   2855  HZ1 LYS A 188     -23.916   2.695  17.867  1.00 43.76           H  
ATOM   2856  HZ2 LYS A 188     -22.688   1.833  18.307  1.00 43.76           H  
ATOM   2857  HZ3 LYS A 188     -22.705   3.481  18.530  1.00 43.76           H  
ATOM   2858  N   LYS A 189     -29.987  -1.163  19.589  1.00 39.00           N  
ATOM   2859  H   LYS A 189     -30.199  -0.206  19.345  1.00 39.00           H  
ATOM   2860  CA  LYS A 189     -30.734  -2.192  18.875  1.00 39.00           C  
ATOM   2861  HA  LYS A 189     -30.315  -3.175  19.088  1.00 39.00           H  
ATOM   2862  C   LYS A 189     -30.561  -1.912  17.389  1.00 39.00           C  
ATOM   2863  CB  LYS A 189     -32.206  -2.162  19.326  1.00 39.00           C  
ATOM   2864  HB2 LYS A 189     -32.246  -2.244  20.412  1.00 39.00           H  
ATOM   2865  HB3 LYS A 189     -32.657  -1.213  19.036  1.00 39.00           H  
ATOM   2866  O   LYS A 189     -31.050  -0.905  16.893  1.00 39.00           O  
ATOM   2867  CG  LYS A 189     -33.000  -3.323  18.711  1.00 39.00           C  
ATOM   2868  HG2 LYS A 189     -32.579  -4.265  19.060  1.00 39.00           H  
ATOM   2869  HG3 LYS A 189     -32.913  -3.283  17.625  1.00 39.00           H  
ATOM   2870  CD  LYS A 189     -34.487  -3.261  19.081  1.00 39.00           C  
ATOM   2871  HD2 LYS A 189     -34.902  -2.331  18.693  1.00 39.00           H  
ATOM   2872  HD3 LYS A 189     -34.600  -3.289  20.165  1.00 39.00           H  
ATOM   2873  CE  LYS A 189     -35.202  -4.458  18.440  1.00 39.00           C  
ATOM   2874  HE2 LYS A 189     -34.934  -4.482  17.384  1.00 39.00           H  
ATOM   2875  HE3 LYS A 189     -34.827  -5.377  18.892  1.00 39.00           H  
ATOM   2876  NZ  LYS A 189     -36.678  -4.373  18.574  1.00 39.00           N  
ATOM   2877  HZ1 LYS A 189     -36.963  -4.365  19.543  1.00 39.00           H  
ATOM   2878  HZ2 LYS A 189     -37.011  -3.535  18.119  1.00 39.00           H  
ATOM   2879  HZ3 LYS A 189     -37.114  -5.155  18.107  1.00 39.00           H  
ATOM   2880  N   THR A 190     -29.889  -2.792  16.667  1.00 50.12           N  
ATOM   2881  H   THR A 190     -29.430  -3.587  17.089  1.00 50.12           H  
ATOM   2882  CA  THR A 190     -29.898  -2.748  15.204  1.00 50.12           C  
ATOM   2883  HA  THR A 190     -29.724  -1.723  14.875  1.00 50.12           H  
ATOM   2884  C   THR A 190     -31.290  -3.150  14.724  1.00 50.12           C  
ATOM   2885  CB  THR A 190     -28.793  -3.629  14.596  1.00 50.12           C  
ATOM   2886  HB  THR A 190     -29.190  -4.199  13.755  1.00 50.12           H  
ATOM   2887  O   THR A 190     -31.770  -4.251  15.011  1.00 50.12           O  
ATOM   2888  CG2 THR A 190     -27.640  -2.762  14.096  1.00 50.12           C  
ATOM   2889 HG21 THR A 190     -27.211  -2.185  14.915  1.00 50.12           H  
ATOM   2890 HG22 THR A 190     -28.001  -2.077  13.329  1.00 50.12           H  
ATOM   2891 HG23 THR A 190     -26.869  -3.388  13.647  1.00 50.12           H  
ATOM   2892  OG1 THR A 190     -28.234  -4.515  15.552  1.00 50.12           O  
ATOM   2893  HG1 THR A 190     -27.461  -4.887  15.122  1.00 50.12           H  
ATOM   2894  N   ALA A 191     -31.982  -2.210  14.089  1.00 46.09           N  
ATOM   2895  H   ALA A 191     -31.518  -1.339  13.874  1.00 46.09           H  
ATOM   2896  CA  ALA A 191     -33.181  -2.480  13.320  1.00 46.09           C  
ATOM   2897  HA  ALA A 191     -33.718  -3.316  13.768  1.00 46.09           H  
ATOM   2898  C   ALA A 191     -32.757  -2.882  11.906  1.00 46.09           C  
ATOM   2899  CB  ALA A 191     -34.099  -1.255  13.338  1.00 46.09           C  
ATOM   2900  HB1 ALA A 191     -34.364  -1.001  14.365  1.00 46.09           H  
ATOM   2901  HB2 ALA A 191     -35.006  -1.466  12.772  1.00 46.09           H  
ATOM   2902  HB3 ALA A 191     -33.589  -0.411  12.874  1.00 46.09           H  
ATOM   2903  O   ALA A 191     -31.795  -2.346  11.365  1.00 46.09           O  
ATOM   2904  N   TRP A 192     -33.472  -3.847  11.348  1.00 51.89           N  
ATOM   2905  H   TRP A 192     -34.305  -4.170  11.819  1.00 51.89           H  
ATOM   2906  CA  TRP A 192     -33.196  -4.453  10.055  1.00 51.89           C  
ATOM   2907  HA  TRP A 192     -32.305  -4.023   9.595  1.00 51.89           H  
ATOM   2908  C   TRP A 192     -34.414  -4.197   9.171  1.00 51.89           C  
ATOM   2909  CB  TRP A 192     -32.975  -5.953  10.293  1.00 51.89           C  
ATOM   2910  HB2 TRP A 192     -33.871  -6.345  10.774  1.00 51.89           H  
ATOM   2911  HB3 TRP A 192     -32.922  -6.483   9.342  1.00 51.89           H  
ATOM   2912  O   TRP A 192     -35.506  -4.649   9.529  1.00 51.89           O  
ATOM   2913  CG  TRP A 192     -31.803  -6.329  11.157  1.00 51.89           C  
ATOM   2914  CD1 TRP A 192     -31.918  -6.852  12.397  1.00 51.89           C  
ATOM   2915  HD1 TRP A 192     -32.860  -7.040  12.891  1.00 51.89           H  
ATOM   2916  CD2 TRP A 192     -30.361  -6.191  10.927  1.00 51.89           C  
ATOM   2917  CE2 TRP A 192     -29.671  -6.710  12.069  1.00 51.89           C  
ATOM   2918  CE3 TRP A 192     -29.554  -5.650   9.910  1.00 51.89           C  
ATOM   2919  HE3 TRP A 192     -30.004  -5.164   9.056  1.00 51.89           H  
ATOM   2920  NE1 TRP A 192     -30.671  -7.073  12.939  1.00 51.89           N  
ATOM   2921  HE1 TRP A 192     -30.517  -7.380  13.889  1.00 51.89           H  
ATOM   2922  CH2 TRP A 192     -27.505  -6.230  11.131  1.00 51.89           C  
ATOM   2923  HH2 TRP A 192     -26.427  -6.220  11.179  1.00 51.89           H  
ATOM   2924  CZ2 TRP A 192     -28.274  -6.752  12.179  1.00 51.89           C  
ATOM   2925  HZ2 TRP A 192     -27.797  -7.160  13.057  1.00 51.89           H  
ATOM   2926  CZ3 TRP A 192     -28.157  -5.666  10.026  1.00 51.89           C  
ATOM   2927  HZ3 TRP A 192     -27.570  -5.178   9.262  1.00 51.89           H  
ATOM   2928  N   LYS A 193     -34.262  -3.485   8.054  1.00 57.39           N  
ATOM   2929  H   LYS A 193     -33.351  -3.102   7.847  1.00 57.39           H  
ATOM   2930  CA  LYS A 193     -35.315  -3.326   7.040  1.00 57.39           C  
ATOM   2931  HA  LYS A 193     -36.231  -3.803   7.388  1.00 57.39           H  
ATOM   2932  C   LYS A 193     -34.866  -4.047   5.774  1.00 57.39           C  
ATOM   2933  CB  LYS A 193     -35.625  -1.834   6.837  1.00 57.39           C  
ATOM   2934  HB2 LYS A 193     -35.866  -1.393   7.804  1.00 57.39           H  
ATOM   2935  HB3 LYS A 193     -34.734  -1.333   6.460  1.00 57.39           H  
ATOM   2936  O   LYS A 193     -33.748  -3.877   5.317  1.00 57.39           O  
ATOM   2937  CG  LYS A 193     -36.782  -1.541   5.867  1.00 57.39           C  
ATOM   2938  HG2 LYS A 193     -37.724  -1.894   6.287  1.00 57.39           H  
ATOM   2939  HG3 LYS A 193     -36.599  -2.038   4.915  1.00 57.39           H  
ATOM   2940  CD  LYS A 193     -36.843  -0.025   5.635  1.00 57.39           C  
ATOM   2941  HD2 LYS A 193     -37.070   0.492   6.567  1.00 57.39           H  
ATOM   2942  HD3 LYS A 193     -35.850   0.284   5.311  1.00 57.39           H  
ATOM   2943  CE  LYS A 193     -37.826   0.413   4.545  1.00 57.39           C  
ATOM   2944  HE2 LYS A 193     -38.848   0.378   4.923  1.00 57.39           H  
ATOM   2945  HE3 LYS A 193     -37.742  -0.280   3.708  1.00 57.39           H  
ATOM   2946  NZ  LYS A 193     -37.479   1.781   4.071  1.00 57.39           N  
ATOM   2947  HZ1 LYS A 193     -36.510   1.803   3.786  1.00 57.39           H  
ATOM   2948  HZ2 LYS A 193     -38.022   2.056   3.265  1.00 57.39           H  
ATOM   2949  HZ3 LYS A 193     -37.569   2.482   4.792  1.00 57.39           H  
ATOM   2950  N   ARG A 194     -35.701  -4.937   5.247  1.00 50.77           N  
ATOM   2951  H   ARG A 194     -36.642  -4.977   5.611  1.00 50.77           H  
ATOM   2952  CA  ARG A 194     -35.373  -5.737   4.059  1.00 50.77           C  
ATOM   2953  HA  ARG A 194     -34.368  -6.148   4.154  1.00 50.77           H  
ATOM   2954  C   ARG A 194     -35.397  -4.824   2.828  1.00 50.77           C  
ATOM   2955  CB  ARG A 194     -36.397  -6.874   3.998  1.00 50.77           C  
ATOM   2956  HB2 ARG A 194     -37.377  -6.461   3.760  1.00 50.77           H  
ATOM   2957  HB3 ARG A 194     -36.452  -7.332   4.985  1.00 50.77           H  
ATOM   2958  O   ARG A 194     -36.431  -4.203   2.605  1.00 50.77           O  
ATOM   2959  CG  ARG A 194     -36.052  -7.972   2.991  1.00 50.77           C  
ATOM   2960  HG2 ARG A 194     -35.076  -8.397   3.231  1.00 50.77           H  
ATOM   2961  HG3 ARG A 194     -36.040  -7.571   1.978  1.00 50.77           H  
ATOM   2962  CD  ARG A 194     -37.136  -9.045   3.123  1.00 50.77           C  
ATOM   2963  HD2 ARG A 194     -38.084  -8.600   2.822  1.00 50.77           H  
ATOM   2964  HD3 ARG A 194     -37.204  -9.353   4.166  1.00 50.77           H  
ATOM   2965  NE  ARG A 194     -36.833 -10.233   2.313  1.00 50.77           N  
ATOM   2966  HE  ARG A 194     -35.859 -10.500   2.294  1.00 50.77           H  
ATOM   2967  NH1 ARG A 194     -39.002 -10.846   1.876  1.00 50.77           N  
ATOM   2968 HH11 ARG A 194     -39.302 -10.050   2.420  1.00 50.77           H  
ATOM   2969 HH12 ARG A 194     -39.676 -11.339   1.308  1.00 50.77           H  
ATOM   2970  NH2 ARG A 194     -37.319 -11.976   0.946  1.00 50.77           N  
ATOM   2971 HH21 ARG A 194     -37.981 -12.339   0.275  1.00 50.77           H  
ATOM   2972 HH22 ARG A 194     -36.330 -12.011   0.744  1.00 50.77           H  
ATOM   2973  CZ  ARG A 194     -37.716 -11.013   1.725  1.00 50.77           C  
ATOM   2974  N   LEU A 195     -34.294  -4.736   2.079  1.00 50.13           N  
ATOM   2975  H   LEU A 195     -33.486  -5.286   2.334  1.00 50.13           H  
ATOM   2976  CA  LEU A 195     -34.166  -3.826   0.925  1.00 50.13           C  
ATOM   2977  HA  LEU A 195     -34.844  -2.984   1.062  1.00 50.13           H  
ATOM   2978  C   LEU A 195     -34.614  -4.469  -0.390  1.00 50.13           C  
ATOM   2979  CB  LEU A 195     -32.731  -3.276   0.840  1.00 50.13           C  
ATOM   2980  HB2 LEU A 195     -32.028  -4.100   0.963  1.00 50.13           H  
ATOM   2981  HB3 LEU A 195     -32.572  -2.848  -0.150  1.00 50.13           H  
ATOM   2982  O   LEU A 195     -35.243  -3.813  -1.204  1.00 50.13           O  
ATOM   2983  CG  LEU A 195     -32.439  -2.186   1.886  1.00 50.13           C  
ATOM   2984  HG  LEU A 195     -32.731  -2.562   2.866  1.00 50.13           H  
ATOM   2985  CD1 LEU A 195     -30.943  -1.889   1.910  1.00 50.13           C  
ATOM   2986 HD11 LEU A 195     -30.397  -2.785   2.205  1.00 50.13           H  
ATOM   2987 HD12 LEU A 195     -30.733  -1.091   2.622  1.00 50.13           H  
ATOM   2988 HD13 LEU A 195     -30.610  -1.565   0.924  1.00 50.13           H  
ATOM   2989  CD2 LEU A 195     -33.192  -0.884   1.605  1.00 50.13           C  
ATOM   2990 HD21 LEU A 195     -32.892  -0.116   2.318  1.00 50.13           H  
ATOM   2991 HD22 LEU A 195     -32.960  -0.527   0.602  1.00 50.13           H  
ATOM   2992 HD23 LEU A 195     -34.269  -1.025   1.696  1.00 50.13           H  
ATOM   2993  N   SER A 196     -34.396  -5.768  -0.565  1.00 43.67           N  
ATOM   2994  H   SER A 196     -33.763  -6.241   0.063  1.00 43.67           H  
ATOM   2995  CA  SER A 196     -35.009  -6.561  -1.633  1.00 43.67           C  
ATOM   2996  HA  SER A 196     -36.084  -6.383  -1.624  1.00 43.67           H  
ATOM   2997  C   SER A 196     -34.749  -8.041  -1.362  1.00 43.67           C  
ATOM   2998  CB  SER A 196     -34.485  -6.156  -3.022  1.00 43.67           C  
ATOM   2999  HB2 SER A 196     -34.751  -5.120  -3.235  1.00 43.67           H  
ATOM   3000  HB3 SER A 196     -34.939  -6.786  -3.787  1.00 43.67           H  
ATOM   3001  O   SER A 196     -33.812  -8.438  -0.658  1.00 43.67           O  
ATOM   3002  OG  SER A 196     -33.083  -6.297  -3.069  1.00 43.67           O  
ATOM   3003  HG  SER A 196     -32.762  -5.777  -3.809  1.00 43.67           H  
ATOM   3004  N   ALA A 197     -35.635  -8.898  -1.855  1.00 36.26           N  
ATOM   3005  H   ALA A 197     -36.326  -8.542  -2.500  1.00 36.26           H  
ATOM   3006  CA  ALA A 197     -35.421 -10.329  -1.804  1.00 36.26           C  
ATOM   3007  HA  ALA A 197     -34.973 -10.604  -0.849  1.00 36.26           H  
ATOM   3008  C   ALA A 197     -34.461 -10.720  -2.935  1.00 36.26           C  
ATOM   3009  CB  ALA A 197     -36.790 -11.015  -1.942  1.00 36.26           C  
ATOM   3010  HB1 ALA A 197     -37.495 -10.593  -1.226  1.00 36.26           H  
ATOM   3011  HB2 ALA A 197     -37.193 -10.828  -2.937  1.00 36.26           H  
ATOM   3012  HB3 ALA A 197     -36.681 -12.092  -1.815  1.00 36.26           H  
ATOM   3013  O   ALA A 197     -34.905 -10.817  -4.070  1.00 36.26           O  
ATOM   3014  N   ILE A 198     -33.204 -11.070  -2.636  1.00 34.11           N  
ATOM   3015  H   ILE A 198     -32.811 -10.823  -1.739  1.00 34.11           H  
ATOM   3016  CA  ILE A 198     -32.460 -11.992  -3.514  1.00 34.11           C  
ATOM   3017  HA  ILE A 198     -32.616 -11.688  -4.549  1.00 34.11           H  
ATOM   3018  C   ILE A 198     -33.118 -13.365  -3.326  1.00 34.11           C  
ATOM   3019  CB  ILE A 198     -30.935 -11.972  -3.279  1.00 34.11           C  
ATOM   3020  HB  ILE A 198     -30.732 -12.288  -2.256  1.00 34.11           H  
ATOM   3021  O   ILE A 198     -32.740 -14.201  -2.501  1.00 34.11           O  
ATOM   3022  CG1 ILE A 198     -30.373 -10.546  -3.483  1.00 34.11           C  
ATOM   3023 HG12 ILE A 198     -30.515 -10.242  -4.520  1.00 34.11           H  
ATOM   3024 HG13 ILE A 198     -30.919  -9.844  -2.853  1.00 34.11           H  
ATOM   3025  CG2 ILE A 198     -30.257 -12.960  -4.252  1.00 34.11           C  
ATOM   3026 HG21 ILE A 198     -29.186 -13.011  -4.058  1.00 34.11           H  
ATOM   3027 HG22 ILE A 198     -30.411 -12.636  -5.281  1.00 34.11           H  
ATOM   3028 HG23 ILE A 198     -30.658 -13.967  -4.134  1.00 34.11           H  
ATOM   3029  CD1 ILE A 198     -28.887 -10.410  -3.125  1.00 34.11           C  
ATOM   3030 HD11 ILE A 198     -28.271 -11.011  -3.793  1.00 34.11           H  
ATOM   3031 HD12 ILE A 198     -28.723 -10.722  -2.093  1.00 34.11           H  
ATOM   3032 HD13 ILE A 198     -28.580  -9.371  -3.236  1.00 34.11           H  
ATOM   3033  N   GLY A 199     -34.269 -13.510  -3.969  1.00 29.98           N  
ATOM   3034  H   GLY A 199     -34.543 -12.754  -4.579  1.00 29.98           H  
ATOM   3035  CA  GLY A 199     -35.175 -14.625  -3.836  1.00 29.98           C  
ATOM   3036  HA2 GLY A 199     -36.192 -14.276  -4.010  1.00 29.98           H  
ATOM   3037  HA3 GLY A 199     -35.103 -15.057  -2.838  1.00 29.98           H  
ATOM   3038  C   GLY A 199     -34.854 -15.685  -4.866  1.00 29.98           C  
ATOM   3039  O   GLY A 199     -35.618 -15.852  -5.801  1.00 29.98           O  
ATOM   3040  N   ASN A 200     -33.818 -16.492  -4.633  1.00 31.67           N  
ATOM   3041  H   ASN A 200     -33.151 -16.236  -3.919  1.00 31.67           H  
ATOM   3042  CA  ASN A 200     -33.731 -17.803  -5.276  1.00 31.67           C  
ATOM   3043  HA  ASN A 200     -34.010 -17.697  -6.325  1.00 31.67           H  
ATOM   3044  C   ASN A 200     -34.781 -18.732  -4.643  1.00 31.67           C  
ATOM   3045  CB  ASN A 200     -32.286 -18.342  -5.232  1.00 31.67           C  
ATOM   3046  HB2 ASN A 200     -32.300 -19.414  -5.429  1.00 31.67           H  
ATOM   3047  HB3 ASN A 200     -31.854 -18.178  -4.245  1.00 31.67           H  
ATOM   3048  O   ASN A 200     -34.486 -19.559  -3.776  1.00 31.67           O  
ATOM   3049  CG  ASN A 200     -31.397 -17.711  -6.293  1.00 31.67           C  
ATOM   3050  ND2 ASN A 200     -30.107 -17.935  -6.248  1.00 31.67           N  
ATOM   3051 HD21 ASN A 200     -29.679 -18.505  -5.532  1.00 31.67           H  
ATOM   3052 HD22 ASN A 200     -29.586 -17.490  -6.989  1.00 31.67           H  
ATOM   3053  OD1 ASN A 200     -31.843 -17.026  -7.187  1.00 31.67           O  
ATOM   3054  N   ARG A 201     -36.047 -18.563  -5.039  1.00 33.58           N  
ATOM   3055  H   ARG A 201     -36.212 -17.813  -5.695  1.00 33.58           H  
ATOM   3056  CA  ARG A 201     -37.105 -19.565  -4.879  1.00 33.58           C  
ATOM   3057  HA  ARG A 201     -36.769 -20.337  -4.187  1.00 33.58           H  
ATOM   3058  C   ARG A 201     -37.287 -20.280  -6.222  1.00 33.58           C  
ATOM   3059  CB  ARG A 201     -38.406 -18.954  -4.312  1.00 33.58           C  
ATOM   3060  HB2 ARG A 201     -39.259 -19.364  -4.853  1.00 33.58           H  
ATOM   3061  HB3 ARG A 201     -38.411 -17.874  -4.459  1.00 33.58           H  
ATOM   3062  O   ARG A 201     -38.147 -19.934  -7.008  1.00 33.58           O  
ATOM   3063  CG  ARG A 201     -38.604 -19.292  -2.824  1.00 33.58           C  
ATOM   3064  HG2 ARG A 201     -38.533 -20.372  -2.694  1.00 33.58           H  
ATOM   3065  HG3 ARG A 201     -37.823 -18.808  -2.236  1.00 33.58           H  
ATOM   3066  CD  ARG A 201     -39.989 -18.827  -2.348  1.00 33.58           C  
ATOM   3067  HD2 ARG A 201     -40.740 -19.292  -2.986  1.00 33.58           H  
ATOM   3068  HD3 ARG A 201     -40.057 -17.747  -2.482  1.00 33.58           H  
ATOM   3069  NE  ARG A 201     -40.257 -19.197  -0.936  1.00 33.58           N  
ATOM   3070  HE  ARG A 201     -39.748 -19.999  -0.594  1.00 33.58           H  
ATOM   3071  NH1 ARG A 201     -42.181 -17.963  -0.694  1.00 33.58           N  
ATOM   3072 HH11 ARG A 201     -42.179 -17.769  -1.685  1.00 33.58           H  
ATOM   3073 HH12 ARG A 201     -43.032 -17.747  -0.195  1.00 33.58           H  
ATOM   3074  NH2 ARG A 201     -41.420 -19.147   1.031  1.00 33.58           N  
ATOM   3075 HH21 ARG A 201     -40.918 -19.955   1.370  1.00 33.58           H  
ATOM   3076 HH22 ARG A 201     -42.273 -18.901   1.512  1.00 33.58           H  
ATOM   3077  CZ  ARG A 201     -41.292 -18.785  -0.216  1.00 33.58           C  
ATOM   3078  N   THR A 202     -36.447 -21.302  -6.400  1.00 33.98           N  
ATOM   3079  H   THR A 202     -35.672 -21.318  -5.753  1.00 33.98           H  
ATOM   3080  CA  THR A 202     -36.757 -22.599  -7.035  1.00 33.98           C  
ATOM   3081  HA  THR A 202     -35.816 -23.143  -7.111  1.00 33.98           H  
ATOM   3082  C   THR A 202     -37.351 -22.612  -8.452  1.00 33.98           C  
ATOM   3083  CB  THR A 202     -37.661 -23.436  -6.100  1.00 33.98           C  
ATOM   3084  HB  THR A 202     -37.932 -24.366  -6.602  1.00 33.98           H  
ATOM   3085  O   THR A 202     -38.566 -22.528  -8.588  1.00 33.98           O  
ATOM   3086  CG2 THR A 202     -36.964 -23.780  -4.782  1.00 33.98           C  
ATOM   3087 HG21 THR A 202     -37.620 -24.422  -4.194  1.00 33.98           H  
ATOM   3088 HG22 THR A 202     -36.038 -24.317  -4.986  1.00 33.98           H  
ATOM   3089 HG23 THR A 202     -36.749 -22.874  -4.214  1.00 33.98           H  
ATOM   3090  OG1 THR A 202     -38.835 -22.738  -5.750  1.00 33.98           O  
ATOM   3091  HG1 THR A 202     -39.226 -22.462  -6.583  1.00 33.98           H  
ATOM   3092  N   GLY A 203     -36.518 -22.952  -9.452  1.00 30.05           N  
ATOM   3093  H   GLY A 203     -35.523 -22.828  -9.330  1.00 30.05           H  
ATOM   3094  CA  GLY A 203     -36.985 -23.711 -10.623  1.00 30.05           C  
ATOM   3095  HA2 GLY A 203     -37.010 -24.769 -10.362  1.00 30.05           H  
ATOM   3096  HA3 GLY A 203     -38.010 -23.415 -10.846  1.00 30.05           H  
ATOM   3097  C   GLY A 203     -36.203 -23.584 -11.939  1.00 30.05           C  
ATOM   3098  O   GLY A 203     -36.844 -23.285 -12.927  1.00 30.05           O  
ATOM   3099  N   ARG A 204     -34.891 -23.897 -11.977  1.00 29.95           N  
ATOM   3100  H   ARG A 204     -34.451 -24.132 -11.099  1.00 29.95           H  
ATOM   3101  CA  ARG A 204     -34.049 -23.986 -13.204  1.00 29.95           C  
ATOM   3102  HA  ARG A 204     -33.067 -24.358 -12.913  1.00 29.95           H  
ATOM   3103  C   ARG A 204     -33.803 -22.628 -13.900  1.00 29.95           C  
ATOM   3104  CB  ARG A 204     -34.663 -25.033 -14.174  1.00 29.95           C  
ATOM   3105  HB2 ARG A 204     -35.127 -24.520 -15.017  1.00 29.95           H  
ATOM   3106  HB3 ARG A 204     -35.460 -25.574 -13.664  1.00 29.95           H  
ATOM   3107  O   ARG A 204     -34.719 -22.049 -14.442  1.00 29.95           O  
ATOM   3108  CG  ARG A 204     -33.682 -26.081 -14.716  1.00 29.95           C  
ATOM   3109  HG2 ARG A 204     -33.221 -26.608 -13.881  1.00 29.95           H  
ATOM   3110  HG3 ARG A 204     -32.909 -25.592 -15.309  1.00 29.95           H  
ATOM   3111  CD  ARG A 204     -34.455 -27.084 -15.588  1.00 29.95           C  
ATOM   3112  HD2 ARG A 204     -35.310 -27.452 -15.020  1.00 29.95           H  
ATOM   3113  HD3 ARG A 204     -34.825 -26.558 -16.468  1.00 29.95           H  
ATOM   3114  NE  ARG A 204     -33.615 -28.221 -16.013  1.00 29.95           N  
ATOM   3115  HE  ARG A 204     -32.624 -28.035 -16.066  1.00 29.95           H  
ATOM   3116  NH1 ARG A 204     -35.317 -29.635 -16.640  1.00 29.95           N  
ATOM   3117 HH11 ARG A 204     -35.625 -30.489 -17.083  1.00 29.95           H  
ATOM   3118 HH12 ARG A 204     -35.971 -28.881 -16.483  1.00 29.95           H  
ATOM   3119  NH2 ARG A 204     -33.196 -30.297 -16.848  1.00 29.95           N  
ATOM   3120 HH21 ARG A 204     -33.522 -31.141 -17.298  1.00 29.95           H  
ATOM   3121 HH22 ARG A 204     -32.210 -30.081 -16.845  1.00 29.95           H  
ATOM   3122  CZ  ARG A 204     -34.046 -29.375 -16.493  1.00 29.95           C  
ATOM   3123  N   GLU A 205     -32.552 -22.164 -13.832  1.00 31.30           N  
ATOM   3124  H   GLU A 205     -31.894 -22.749 -13.336  1.00 31.30           H  
ATOM   3125  CA  GLU A 205     -31.913 -21.202 -14.755  1.00 31.30           C  
ATOM   3126  HA  GLU A 205     -31.021 -20.812 -14.266  1.00 31.30           H  
ATOM   3127  C   GLU A 205     -32.721 -19.962 -15.178  1.00 31.30           C  
ATOM   3128  CB  GLU A 205     -31.409 -21.978 -15.987  1.00 31.30           C  
ATOM   3129  HB2 GLU A 205     -32.228 -22.571 -16.393  1.00 31.30           H  
ATOM   3130  HB3 GLU A 205     -31.064 -21.278 -16.748  1.00 31.30           H  
ATOM   3131  O   GLU A 205     -33.547 -20.059 -16.065  1.00 31.30           O  
ATOM   3132  CG  GLU A 205     -30.233 -22.889 -15.596  1.00 31.30           C  
ATOM   3133  HG2 GLU A 205     -29.373 -22.262 -15.365  1.00 31.30           H  
ATOM   3134  HG3 GLU A 205     -30.486 -23.434 -14.687  1.00 31.30           H  
ATOM   3135  CD  GLU A 205     -29.842 -23.927 -16.655  1.00 31.30           C  
ATOM   3136  OE1 GLU A 205     -28.846 -24.633 -16.375  1.00 31.30           O  
ATOM   3137  OE2 GLU A 205     -30.596 -24.132 -17.629  1.00 31.30           O  
ATOM   3138  N   GLY A 206     -32.372 -18.809 -14.583  1.00 26.44           N  
ATOM   3139  H   GLY A 206     -31.752 -18.884 -13.790  1.00 26.44           H  
ATOM   3140  CA  GLY A 206     -32.426 -17.475 -15.201  1.00 26.44           C  
ATOM   3141  HA2 GLY A 206     -31.761 -17.469 -16.064  1.00 26.44           H  
ATOM   3142  HA3 GLY A 206     -32.042 -16.742 -14.492  1.00 26.44           H  
ATOM   3143  C   GLY A 206     -33.784 -16.991 -15.706  1.00 26.44           C  
ATOM   3144  O   GLY A 206     -34.320 -17.553 -16.640  1.00 26.44           O  
ATOM   3145  N   ASN A 207     -34.316 -15.921 -15.112  1.00 30.42           N  
ATOM   3146  H   ASN A 207     -33.977 -15.682 -14.191  1.00 30.42           H  
ATOM   3147  CA  ASN A 207     -34.870 -14.781 -15.852  1.00 30.42           C  
ATOM   3148  HA  ASN A 207     -34.045 -14.315 -16.390  1.00 30.42           H  
ATOM   3149  C   ASN A 207     -35.400 -13.717 -14.877  1.00 30.42           C  
ATOM   3150  CB  ASN A 207     -35.931 -15.174 -16.908  1.00 30.42           C  
ATOM   3151  HB2 ASN A 207     -36.574 -14.318 -17.115  1.00 30.42           H  
ATOM   3152  HB3 ASN A 207     -36.556 -15.984 -16.531  1.00 30.42           H  
ATOM   3153  O   ASN A 207     -36.100 -14.023 -13.914  1.00 30.42           O  
ATOM   3154  CG  ASN A 207     -35.305 -15.580 -18.244  1.00 30.42           C  
ATOM   3155  ND2 ASN A 207     -36.085 -16.118 -19.151  1.00 30.42           N  
ATOM   3156 HD21 ASN A 207     -37.085 -16.071 -19.021  1.00 30.42           H  
ATOM   3157 HD22 ASN A 207     -35.651 -16.250 -20.053  1.00 30.42           H  
ATOM   3158  OD1 ASN A 207     -34.116 -15.424 -18.490  1.00 30.42           O  
ATOM   3159  N   GLU A 208     -34.956 -12.490 -15.154  1.00 27.43           N  
ATOM   3160  H   GLU A 208     -34.289 -12.473 -15.911  1.00 27.43           H  
ATOM   3161  CA  GLU A 208     -35.706 -11.228 -15.103  1.00 27.43           C  
ATOM   3162  HA  GLU A 208     -34.981 -10.431 -15.266  1.00 27.43           H  
ATOM   3163  C   GLU A 208     -36.408 -10.860 -13.787  1.00 27.43           C  
ATOM   3164  CB  GLU A 208     -36.619 -11.166 -16.338  1.00 27.43           C  
ATOM   3165  HB2 GLU A 208     -37.259 -12.049 -16.338  1.00 27.43           H  
ATOM   3166  HB3 GLU A 208     -37.246 -10.277 -16.284  1.00 27.43           H  
ATOM   3167  O   GLU A 208     -37.531 -11.257 -13.491  1.00 27.43           O  
ATOM   3168  CG  GLU A 208     -35.769 -11.097 -17.629  1.00 27.43           C  
ATOM   3169  HG2 GLU A 208     -35.341 -10.098 -17.703  1.00 27.43           H  
ATOM   3170  HG3 GLU A 208     -34.935 -11.796 -17.563  1.00 27.43           H  
ATOM   3171  CD  GLU A 208     -36.533 -11.433 -18.916  1.00 27.43           C  
ATOM   3172  OE1 GLU A 208     -35.902 -11.288 -19.985  1.00 27.43           O  
ATOM   3173  OE2 GLU A 208     -37.670 -11.943 -18.819  1.00 27.43           O  
ATOM   3174  N   LEU A 209     -35.739 -10.000 -13.014  1.00 30.65           N  
ATOM   3175  H   LEU A 209     -34.821  -9.718 -13.328  1.00 30.65           H  
ATOM   3176  CA  LEU A 209     -36.404  -9.076 -12.098  1.00 30.65           C  
ATOM   3177  HA  LEU A 209     -37.464  -9.320 -12.035  1.00 30.65           H  
ATOM   3178  C   LEU A 209     -36.325  -7.679 -12.715  1.00 30.65           C  
ATOM   3179  CB  LEU A 209     -35.801  -9.183 -10.682  1.00 30.65           C  
ATOM   3180  HB2 LEU A 209     -35.737  -8.192 -10.234  1.00 30.65           H  
ATOM   3181  HB3 LEU A 209     -34.785  -9.572 -10.759  1.00 30.65           H  
ATOM   3182  O   LEU A 209     -35.345  -6.959 -12.533  1.00 30.65           O  
ATOM   3183  CG  LEU A 209     -36.651 -10.085  -9.769  1.00 30.65           C  
ATOM   3184  HG  LEU A 209     -37.067 -10.911 -10.345  1.00 30.65           H  
ATOM   3185  CD1 LEU A 209     -35.796 -10.682  -8.648  1.00 30.65           C  
ATOM   3186 HD11 LEU A 209     -36.417 -11.317  -8.016  1.00 30.65           H  
ATOM   3187 HD12 LEU A 209     -35.005 -11.286  -9.093  1.00 30.65           H  
ATOM   3188 HD13 LEU A 209     -35.354  -9.879  -8.058  1.00 30.65           H  
ATOM   3189  CD2 LEU A 209     -37.791  -9.297  -9.114  1.00 30.65           C  
ATOM   3190 HD21 LEU A 209     -37.393  -8.489  -8.500  1.00 30.65           H  
ATOM   3191 HD22 LEU A 209     -38.415  -8.857  -9.892  1.00 30.65           H  
ATOM   3192 HD23 LEU A 209     -38.410  -9.962  -8.512  1.00 30.65           H  
ATOM   3193  N   GLU A 210     -37.370  -7.352 -13.471  1.00 25.37           N  
ATOM   3194  H   GLU A 210     -38.064  -8.064 -13.648  1.00 25.37           H  
ATOM   3195  CA  GLU A 210     -37.798  -5.990 -13.781  1.00 25.37           C  
ATOM   3196  HA  GLU A 210     -37.079  -5.503 -14.440  1.00 25.37           H  
ATOM   3197  C   GLU A 210     -37.924  -5.203 -12.462  1.00 25.37           C  
ATOM   3198  CB  GLU A 210     -39.176  -6.055 -14.476  1.00 25.37           C  
ATOM   3199  HB2 GLU A 210     -39.870  -6.550 -13.797  1.00 25.37           H  
ATOM   3200  HB3 GLU A 210     -39.530  -5.037 -14.640  1.00 25.37           H  
ATOM   3201  O   GLU A 210     -38.611  -5.645 -11.539  1.00 25.37           O  
ATOM   3202  CG  GLU A 210     -39.176  -6.796 -15.828  1.00 25.37           C  
ATOM   3203  HG2 GLU A 210     -38.730  -7.782 -15.695  1.00 25.37           H  
ATOM   3204  HG3 GLU A 210     -38.550  -6.238 -16.524  1.00 25.37           H  
ATOM   3205  CD  GLU A 210     -40.590  -6.983 -16.416  1.00 25.37           C  
ATOM   3206  OE1 GLU A 210     -40.696  -7.022 -17.660  1.00 25.37           O  
ATOM   3207  OE2 GLU A 210     -41.545  -7.130 -15.618  1.00 25.37           O  
ATOM   3208  N   MET A 211     -37.244  -4.062 -12.333  1.00 28.81           N  
ATOM   3209  H   MET A 211     -36.671  -3.751 -13.105  1.00 28.81           H  
ATOM   3210  CA  MET A 211     -37.527  -3.078 -11.283  1.00 28.81           C  
ATOM   3211  HA  MET A 211     -38.464  -3.338 -10.790  1.00 28.81           H  
ATOM   3212  C   MET A 211     -37.740  -1.726 -11.967  1.00 28.81           C  
ATOM   3213  CB  MET A 211     -36.438  -3.047 -10.194  1.00 28.81           C  
ATOM   3214  HB2 MET A 211     -36.599  -2.164  -9.575  1.00 28.81           H  
ATOM   3215  HB3 MET A 211     -35.462  -2.949 -10.670  1.00 28.81           H  
ATOM   3216  O   MET A 211     -36.817  -1.167 -12.555  1.00 28.81           O  
ATOM   3217  CG  MET A 211     -36.443  -4.297  -9.290  1.00 28.81           C  
ATOM   3218  HG2 MET A 211     -37.150  -5.025  -9.690  1.00 28.81           H  
ATOM   3219  HG3 MET A 211     -35.457  -4.758  -9.346  1.00 28.81           H  
ATOM   3220  SD  MET A 211     -36.859  -4.050  -7.530  1.00 28.81           S  
ATOM   3221  CE  MET A 211     -35.402  -3.124  -6.983  1.00 28.81           C  
ATOM   3222  HE1 MET A 211     -35.480  -2.911  -5.917  1.00 28.81           H  
ATOM   3223  HE2 MET A 211     -35.345  -2.182  -7.529  1.00 28.81           H  
ATOM   3224  HE3 MET A 211     -34.501  -3.705  -7.181  1.00 28.81           H  
ATOM   3225  N   GLU A 212     -38.998  -1.289 -11.930  1.00 29.11           N  
ATOM   3226  H   GLU A 212     -39.664  -1.867 -11.437  1.00 29.11           H  
ATOM   3227  CA  GLU A 212     -39.584  -0.093 -12.545  1.00 29.11           C  
ATOM   3228  HA  GLU A 212     -39.579  -0.216 -13.628  1.00 29.11           H  
ATOM   3229  C   GLU A 212     -38.844   1.211 -12.174  1.00 29.11           C  
ATOM   3230  CB  GLU A 212     -41.045   0.011 -12.055  1.00 29.11           C  
ATOM   3231  HB2 GLU A 212     -41.483   0.934 -12.435  1.00 29.11           H  
ATOM   3232  HB3 GLU A 212     -41.026   0.071 -10.967  1.00 29.11           H  
ATOM   3233  O   GLU A 212     -38.323   1.323 -11.058  1.00 29.11           O  
ATOM   3234  CG  GLU A 212     -41.945  -1.164 -12.490  1.00 29.11           C  
ATOM   3235  HG2 GLU A 212     -41.455  -2.105 -12.241  1.00 29.11           H  
ATOM   3236  HG3 GLU A 212     -42.058  -1.127 -13.574  1.00 29.11           H  
ATOM   3237  CD  GLU A 212     -43.328  -1.158 -11.810  1.00 29.11           C  
ATOM   3238  OE1 GLU A 212     -44.298  -1.620 -12.451  1.00 29.11           O  
ATOM   3239  OE2 GLU A 212     -43.402  -0.771 -10.619  1.00 29.11           O  
ATOM   3240  N   PRO A 213     -38.824   2.232 -13.056  1.00 25.45           N  
ATOM   3241  CA  PRO A 213     -38.326   3.551 -12.691  1.00 25.45           C  
ATOM   3242  HA  PRO A 213     -37.342   3.471 -12.229  1.00 25.45           H  
ATOM   3243  C   PRO A 213     -39.305   4.202 -11.702  1.00 25.45           C  
ATOM   3244  CB  PRO A 213     -38.206   4.318 -14.012  1.00 25.45           C  
ATOM   3245  HB2 PRO A 213     -38.345   5.391 -13.879  1.00 25.45           H  
ATOM   3246  HB3 PRO A 213     -37.233   4.114 -14.459  1.00 25.45           H  
ATOM   3247  O   PRO A 213     -40.444   4.500 -12.043  1.00 25.45           O  
ATOM   3248  CG  PRO A 213     -39.303   3.706 -14.884  1.00 25.45           C  
ATOM   3249  HG2 PRO A 213     -39.049   3.756 -15.943  1.00 25.45           H  
ATOM   3250  HG3 PRO A 213     -40.247   4.217 -14.700  1.00 25.45           H  
ATOM   3251  CD  PRO A 213     -39.401   2.258 -14.395  1.00 25.45           C  
ATOM   3252  HD2 PRO A 213     -38.819   1.611 -15.050  1.00 25.45           H  
ATOM   3253  HD3 PRO A 213     -40.444   1.942 -14.383  1.00 25.45           H  
ATOM   3254  N   LEU A 214     -38.864   4.434 -10.466  1.00 30.01           N  
ATOM   3255  H   LEU A 214     -37.939   4.105 -10.229  1.00 30.01           H  
ATOM   3256  CA  LEU A 214     -39.619   5.170  -9.444  1.00 30.01           C  
ATOM   3257  HA  LEU A 214     -40.679   5.129  -9.698  1.00 30.01           H  
ATOM   3258  C   LEU A 214     -39.260   6.670  -9.485  1.00 30.01           C  
ATOM   3259  CB  LEU A 214     -39.447   4.471  -8.073  1.00 30.01           C  
ATOM   3260  HB2 LEU A 214     -38.516   3.904  -8.085  1.00 30.01           H  
ATOM   3261  HB3 LEU A 214     -39.352   5.211  -7.279  1.00 30.01           H  
ATOM   3262  O   LEU A 214     -38.642   7.205  -8.572  1.00 30.01           O  
ATOM   3263  CG  LEU A 214     -40.624   3.535  -7.728  1.00 30.01           C  
ATOM   3264  HG  LEU A 214     -41.069   3.142  -8.643  1.00 30.01           H  
ATOM   3265  CD1 LEU A 214     -40.150   2.346  -6.889  1.00 30.01           C  
ATOM   3266 HD11 LEU A 214     -41.000   1.702  -6.663  1.00 30.01           H  
ATOM   3267 HD12 LEU A 214     -39.430   1.771  -7.472  1.00 30.01           H  
ATOM   3268 HD13 LEU A 214     -39.684   2.699  -5.969  1.00 30.01           H  
ATOM   3269  CD2 LEU A 214     -41.694   4.277  -6.919  1.00 30.01           C  
ATOM   3270 HD21 LEU A 214     -41.281   4.634  -5.975  1.00 30.01           H  
ATOM   3271 HD22 LEU A 214     -42.051   5.128  -7.498  1.00 30.01           H  
ATOM   3272 HD23 LEU A 214     -42.538   3.613  -6.732  1.00 30.01           H  
ATOM   3273  N   PHE A 215     -39.667   7.331 -10.568  1.00 26.79           N  
ATOM   3274  H   PHE A 215     -40.094   6.766 -11.289  1.00 26.79           H  
ATOM   3275  CA  PHE A 215     -40.064   8.747 -10.638  1.00 26.79           C  
ATOM   3276  HA  PHE A 215     -40.051   9.218  -9.656  1.00 26.79           H  
ATOM   3277  C   PHE A 215     -41.503   8.687 -11.183  1.00 26.79           C  
ATOM   3278  CB  PHE A 215     -39.147   9.506 -11.622  1.00 26.79           C  
ATOM   3279  HB2 PHE A 215     -39.189   8.998 -12.585  1.00 26.79           H  
ATOM   3280  HB3 PHE A 215     -39.551  10.503 -11.798  1.00 26.79           H  
ATOM   3281  O   PHE A 215     -41.732   7.941 -12.126  1.00 26.79           O  
ATOM   3282  CG  PHE A 215     -37.690   9.661 -11.222  1.00 26.79           C  
ATOM   3283  CD1 PHE A 215     -37.314  10.582 -10.226  1.00 26.79           C  
ATOM   3284  HD1 PHE A 215     -38.069  11.172  -9.728  1.00 26.79           H  
ATOM   3285  CD2 PHE A 215     -36.696   8.924 -11.896  1.00 26.79           C  
ATOM   3286  HD2 PHE A 215     -36.978   8.229 -12.673  1.00 26.79           H  
ATOM   3287  CE1 PHE A 215     -35.956  10.750  -9.894  1.00 26.79           C  
ATOM   3288  HE1 PHE A 215     -35.673  11.460  -9.131  1.00 26.79           H  
ATOM   3289  CE2 PHE A 215     -35.339   9.095 -11.569  1.00 26.79           C  
ATOM   3290  HE2 PHE A 215     -34.582   8.529 -12.091  1.00 26.79           H  
ATOM   3291  CZ  PHE A 215     -34.969  10.006 -10.564  1.00 26.79           C  
ATOM   3292  HZ  PHE A 215     -33.927  10.141 -10.311  1.00 26.79           H  
ATOM   3293  N   GLU A 216     -42.563   9.310 -10.687  1.00 31.06           N  
ATOM   3294  H   GLU A 216     -43.403   9.013 -11.161  1.00 31.06           H  
ATOM   3295  CA  GLU A 216     -42.857  10.398  -9.757  1.00 31.06           C  
ATOM   3296  HA  GLU A 216     -42.166  10.440  -8.915  1.00 31.06           H  
ATOM   3297  C   GLU A 216     -44.300  10.146  -9.281  1.00 31.06           C  
ATOM   3298  CB  GLU A 216     -42.895  11.723 -10.547  1.00 31.06           C  
ATOM   3299  HB2 GLU A 216     -43.660  12.377 -10.127  1.00 31.06           H  
ATOM   3300  HB3 GLU A 216     -43.187  11.500 -11.573  1.00 31.06           H  
ATOM   3301  O   GLU A 216     -45.101   9.612 -10.041  1.00 31.06           O  
ATOM   3302  CG  GLU A 216     -41.581  12.507 -10.527  1.00 31.06           C  
ATOM   3303  HG2 GLU A 216     -41.472  12.952  -9.538  1.00 31.06           H  
ATOM   3304  HG3 GLU A 216     -40.748  11.815 -10.656  1.00 31.06           H  
ATOM   3305  CD  GLU A 216     -41.503  13.608 -11.604  1.00 31.06           C  
ATOM   3306  OE1 GLU A 216     -40.589  14.450 -11.472  1.00 31.06           O  
ATOM   3307  OE2 GLU A 216     -42.339  13.613 -12.536  1.00 31.06           O  
ATOM   3308  N   ASP A 217     -44.671  10.586  -8.078  1.00 29.00           N  
ATOM   3309  H   ASP A 217     -43.975  10.979  -7.461  1.00 29.00           H  
ATOM   3310  CA  ASP A 217     -46.074  10.917  -7.814  1.00 29.00           C  
ATOM   3311  HA  ASP A 217     -46.496  11.312  -8.738  1.00 29.00           H  
ATOM   3312  C   ASP A 217     -46.152  12.046  -6.782  1.00 29.00           C  
ATOM   3313  CB  ASP A 217     -46.912   9.681  -7.400  1.00 29.00           C  
ATOM   3314  HB2 ASP A 217     -46.245   8.882  -7.075  1.00 29.00           H  
ATOM   3315  HB3 ASP A 217     -47.532   9.944  -6.543  1.00 29.00           H  
ATOM   3316  O   ASP A 217     -46.011  11.840  -5.574  1.00 29.00           O  
ATOM   3317  CG  ASP A 217     -47.864   9.142  -8.484  1.00 29.00           C  
ATOM   3318  OD1 ASP A 217     -48.207   9.901  -9.418  1.00 29.00           O  
ATOM   3319  OD2 ASP A 217     -48.375   8.018  -8.269  1.00 29.00           O  
ATOM   3320  N   GLY A 218     -46.413  13.254  -7.289  1.00 26.47           N  
ATOM   3321  H   GLY A 218     -46.392  13.323  -8.297  1.00 26.47           H  
ATOM   3322  CA  GLY A 218     -47.198  14.246  -6.564  1.00 26.47           C  
ATOM   3323  HA2 GLY A 218     -47.507  13.830  -5.605  1.00 26.47           H  
ATOM   3324  HA3 GLY A 218     -48.106  14.439  -7.135  1.00 26.47           H  
ATOM   3325  C   GLY A 218     -46.532  15.589  -6.280  1.00 26.47           C  
ATOM   3326  O   GLY A 218     -46.233  15.863  -5.124  1.00 26.47           O  
ATOM   3327  N   SER A 219     -46.458  16.475  -7.281  1.00 28.58           N  
ATOM   3328  H   SER A 219     -46.367  16.102  -8.215  1.00 28.58           H  
ATOM   3329  CA  SER A 219     -47.118  17.795  -7.198  1.00 28.58           C  
ATOM   3330  HA  SER A 219     -48.189  17.621  -7.102  1.00 28.58           H  
ATOM   3331  C   SER A 219     -46.888  18.654  -8.450  1.00 28.58           C  
ATOM   3332  CB  SER A 219     -46.695  18.626  -5.970  1.00 28.58           C  
ATOM   3333  HB2 SER A 219     -47.145  19.617  -6.029  1.00 28.58           H  
ATOM   3334  HB3 SER A 219     -47.058  18.158  -5.055  1.00 28.58           H  
ATOM   3335  O   SER A 219     -45.750  18.915  -8.814  1.00 28.58           O  
ATOM   3336  OG  SER A 219     -45.297  18.778  -5.888  1.00 28.58           O  
ATOM   3337  HG  SER A 219     -44.970  18.924  -6.779  1.00 28.58           H  
ATOM   3338  N   GLU A 220     -48.000  19.168  -8.990  1.00 30.85           N  
ATOM   3339  H   GLU A 220     -48.868  18.821  -8.609  1.00 30.85           H  
ATOM   3340  CA  GLU A 220     -48.119  20.417  -9.769  1.00 30.85           C  
ATOM   3341  HA  GLU A 220     -49.188  20.617  -9.840  1.00 30.85           H  
ATOM   3342  C   GLU A 220     -47.669  20.353 -11.243  1.00 30.85           C  
ATOM   3343  CB  GLU A 220     -47.574  21.604  -8.947  1.00 30.85           C  
ATOM   3344  HB2 GLU A 220     -47.648  22.512  -9.545  1.00 30.85           H  
ATOM   3345  HB3 GLU A 220     -46.528  21.437  -8.689  1.00 30.85           H  
ATOM   3346  O   GLU A 220     -46.523  20.565 -11.606  1.00 30.85           O  
ATOM   3347  CG  GLU A 220     -48.416  21.784  -7.665  1.00 30.85           C  
ATOM   3348  HG2 GLU A 220     -49.420  22.085  -7.964  1.00 30.85           H  
ATOM   3349  HG3 GLU A 220     -48.524  20.832  -7.145  1.00 30.85           H  
ATOM   3350  CD  GLU A 220     -47.876  22.815  -6.663  1.00 30.85           C  
ATOM   3351  OE1 GLU A 220     -48.391  22.799  -5.519  1.00 30.85           O  
ATOM   3352  OE2 GLU A 220     -47.014  23.640  -7.036  1.00 30.85           O  
ATOM   3353  N   GLN A 221     -48.584  19.954 -12.135  1.00 27.45           N  
ATOM   3354  H   GLN A 221     -48.215  19.176 -12.662  1.00 27.45           H  
ATOM   3355  CA  GLN A 221     -49.305  20.892 -13.017  1.00 27.45           C  
ATOM   3356  HA  GLN A 221     -49.846  20.300 -13.755  1.00 27.45           H  
ATOM   3357  C   GLN A 221     -48.375  21.830 -13.802  1.00 27.45           C  
ATOM   3358  CB  GLN A 221     -50.352  21.750 -12.259  1.00 27.45           C  
ATOM   3359  HB2 GLN A 221     -50.708  22.519 -12.945  1.00 27.45           H  
ATOM   3360  HB3 GLN A 221     -49.871  22.256 -11.423  1.00 27.45           H  
ATOM   3361  O   GLN A 221     -48.051  22.891 -13.299  1.00 27.45           O  
ATOM   3362  CG  GLN A 221     -51.588  21.000 -11.748  1.00 27.45           C  
ATOM   3363  HG2 GLN A 221     -51.273  20.246 -11.027  1.00 27.45           H  
ATOM   3364  HG3 GLN A 221     -52.068  20.492 -12.585  1.00 27.45           H  
ATOM   3365  CD  GLN A 221     -52.616  21.921 -11.083  1.00 27.45           C  
ATOM   3366  NE2 GLN A 221     -53.674  21.369 -10.530  1.00 27.45           N  
ATOM   3367 HE21 GLN A 221     -54.304  22.016 -10.078  1.00 27.45           H  
ATOM   3368 HE22 GLN A 221     -53.781  20.365 -10.518  1.00 27.45           H  
ATOM   3369  OE1 GLN A 221     -52.526  23.135 -11.046  1.00 27.45           O  
ATOM   3370  N   PHE A 222     -48.083  21.534 -15.071  1.00 30.24           N  
ATOM   3371  H   PHE A 222     -48.120  20.568 -15.364  1.00 30.24           H  
ATOM   3372  CA  PHE A 222     -48.254  22.528 -16.138  1.00 30.24           C  
ATOM   3373  HA  PHE A 222     -49.206  23.015 -15.927  1.00 30.24           H  
ATOM   3374  C   PHE A 222     -48.409  21.843 -17.500  1.00 30.24           C  
ATOM   3375  CB  PHE A 222     -47.197  23.652 -16.143  1.00 30.24           C  
ATOM   3376  HB2 PHE A 222     -46.748  23.726 -17.134  1.00 30.24           H  
ATOM   3377  HB3 PHE A 222     -46.395  23.412 -15.446  1.00 30.24           H  
ATOM   3378  O   PHE A 222     -47.695  20.917 -17.868  1.00 30.24           O  
ATOM   3379  CG  PHE A 222     -47.802  25.008 -15.781  1.00 30.24           C  
ATOM   3380  CD1 PHE A 222     -48.498  25.758 -16.750  1.00 30.24           C  
ATOM   3381  HD1 PHE A 222     -48.545  25.404 -17.769  1.00 30.24           H  
ATOM   3382  CD2 PHE A 222     -47.719  25.508 -14.466  1.00 30.24           C  
ATOM   3383  HD2 PHE A 222     -47.134  24.986 -13.723  1.00 30.24           H  
ATOM   3384  CE1 PHE A 222     -49.130  26.965 -16.395  1.00 30.24           C  
ATOM   3385  HE1 PHE A 222     -49.658  27.535 -17.146  1.00 30.24           H  
ATOM   3386  CE2 PHE A 222     -48.385  26.688 -14.099  1.00 30.24           C  
ATOM   3387  HE2 PHE A 222     -48.329  27.036 -13.078  1.00 30.24           H  
ATOM   3388  CZ  PHE A 222     -49.092  27.420 -15.065  1.00 30.24           C  
ATOM   3389  HZ  PHE A 222     -49.591  28.338 -14.789  1.00 30.24           H  
ATOM   3390  N   ASN A 223     -49.448  22.292 -18.188  1.00 30.17           N  
ATOM   3391  H   ASN A 223     -49.890  23.123 -17.821  1.00 30.17           H  
ATOM   3392  CA  ASN A 223     -50.094  21.699 -19.341  1.00 30.17           C  
ATOM   3393  HA  ASN A 223     -50.212  20.628 -19.172  1.00 30.17           H  
ATOM   3394  C   ASN A 223     -49.316  21.890 -20.661  1.00 30.17           C  
ATOM   3395  CB  ASN A 223     -51.486  22.376 -19.401  1.00 30.17           C  
ATOM   3396  HB2 ASN A 223     -51.860  22.388 -20.425  1.00 30.17           H  
ATOM   3397  HB3 ASN A 223     -51.408  23.422 -19.106  1.00 30.17           H  
ATOM   3398  O   ASN A 223     -48.918  23.003 -20.992  1.00 30.17           O  
ATOM   3399  CG  ASN A 223     -52.578  21.693 -18.606  1.00 30.17           C  
ATOM   3400  ND2 ASN A 223     -53.596  22.427 -18.221  1.00 30.17           N  
ATOM   3401 HD21 ASN A 223     -53.645  23.402 -18.480  1.00 30.17           H  
ATOM   3402 HD22 ASN A 223     -54.328  21.935 -17.730  1.00 30.17           H  
ATOM   3403  OD1 ASN A 223     -52.571  20.504 -18.357  1.00 30.17           O  
ATOM   3404  N   THR A 224     -49.304  20.805 -21.446  1.00 28.26           N  
ATOM   3405  H   THR A 224     -49.377  19.934 -20.940  1.00 28.26           H  
ATOM   3406  CA  THR A 224     -49.757  20.707 -22.853  1.00 28.26           C  
ATOM   3407  HA  THR A 224     -49.844  19.633 -23.021  1.00 28.26           H  
ATOM   3408  C   THR A 224     -48.914  21.220 -24.035  1.00 28.26           C  
ATOM   3409  CB  THR A 224     -51.190  21.238 -23.035  1.00 28.26           C  
ATOM   3410  HB  THR A 224     -51.437  21.159 -24.094  1.00 28.26           H  
ATOM   3411  O   THR A 224     -48.629  22.409 -24.136  1.00 28.26           O  
ATOM   3412  CG2 THR A 224     -52.247  20.417 -22.294  1.00 28.26           C  
ATOM   3413 HG21 THR A 224     -53.207  20.931 -22.342  1.00 28.26           H  
ATOM   3414 HG22 THR A 224     -51.968  20.253 -21.254  1.00 28.26           H  
ATOM   3415 HG23 THR A 224     -52.347  19.447 -22.782  1.00 28.26           H  
ATOM   3416  OG1 THR A 224     -51.300  22.602 -22.702  1.00 28.26           O  
ATOM   3417  HG1 THR A 224     -50.446  22.997 -22.892  1.00 28.26           H  
ATOM   3418  N   LEU A 225     -48.821  20.299 -25.015  1.00 31.91           N  
ATOM   3419  H   LEU A 225     -48.908  19.340 -24.711  1.00 31.91           H  
ATOM   3420  CA  LEU A 225     -48.967  20.438 -26.482  1.00 31.91           C  
ATOM   3421  HA  LEU A 225     -49.383  19.479 -26.792  1.00 31.91           H  
ATOM   3422  C   LEU A 225     -47.699  20.541 -27.355  1.00 31.91           C  
ATOM   3423  CB  LEU A 225     -50.073  21.447 -26.863  1.00 31.91           C  
ATOM   3424  HB2 LEU A 225     -49.945  21.730 -27.908  1.00 31.91           H  
ATOM   3425  HB3 LEU A 225     -49.948  22.361 -26.284  1.00 31.91           H  
ATOM   3426  O   LEU A 225     -47.164  21.620 -27.586  1.00 31.91           O  
ATOM   3427  CG  LEU A 225     -51.498  20.882 -26.685  1.00 31.91           C  
ATOM   3428  HG  LEU A 225     -51.513  20.160 -25.869  1.00 31.91           H  
ATOM   3429  CD1 LEU A 225     -52.499  22.000 -26.376  1.00 31.91           C  
ATOM   3430 HD11 LEU A 225     -52.578  22.664 -27.237  1.00 31.91           H  
ATOM   3431 HD12 LEU A 225     -52.165  22.587 -25.520  1.00 31.91           H  
ATOM   3432 HD13 LEU A 225     -53.475  21.568 -26.157  1.00 31.91           H  
ATOM   3433  CD2 LEU A 225     -51.986  20.162 -27.939  1.00 31.91           C  
ATOM   3434 HD21 LEU A 225     -51.333  19.314 -28.149  1.00 31.91           H  
ATOM   3435 HD22 LEU A 225     -51.974  20.834 -28.797  1.00 31.91           H  
ATOM   3436 HD23 LEU A 225     -52.994  19.778 -27.785  1.00 31.91           H  
ATOM   3437  N   ASP A 226     -47.282  19.366 -27.851  1.00 32.14           N  
ATOM   3438  H   ASP A 226     -47.527  18.577 -27.270  1.00 32.14           H  
ATOM   3439  CA  ASP A 226     -47.278  18.896 -29.255  1.00 32.14           C  
ATOM   3440  HA  ASP A 226     -46.559  18.077 -29.278  1.00 32.14           H  
ATOM   3441  C   ASP A 226     -46.887  19.845 -30.406  1.00 32.14           C  
ATOM   3442  CB  ASP A 226     -48.647  18.262 -29.592  1.00 32.14           C  
ATOM   3443  HB2 ASP A 226     -48.597  17.834 -30.594  1.00 32.14           H  
ATOM   3444  HB3 ASP A 226     -49.402  19.049 -29.605  1.00 32.14           H  
ATOM   3445  O   ASP A 226     -47.449  20.927 -30.542  1.00 32.14           O  
ATOM   3446  CG  ASP A 226     -49.089  17.159 -28.624  1.00 32.14           C  
ATOM   3447  OD1 ASP A 226     -48.211  16.625 -27.910  1.00 32.14           O  
ATOM   3448  OD2 ASP A 226     -50.313  16.913 -28.545  1.00 32.14           O  
ATOM   3449  N   MET A 227     -46.009  19.334 -31.294  1.00 36.98           N  
ATOM   3450  H   MET A 227     -45.452  18.584 -30.910  1.00 36.98           H  
ATOM   3451  CA  MET A 227     -46.063  19.285 -32.785  1.00 36.98           C  
ATOM   3452  HA  MET A 227     -46.605  18.386 -33.079  1.00 36.98           H  
ATOM   3453  C   MET A 227     -44.621  19.150 -33.339  1.00 36.98           C  
ATOM   3454  CB  MET A 227     -46.770  20.493 -33.437  1.00 36.98           C  
ATOM   3455  HB2 MET A 227     -46.571  20.464 -34.508  1.00 36.98           H  
ATOM   3456  HB3 MET A 227     -46.354  21.421 -33.045  1.00 36.98           H  
ATOM   3457  O   MET A 227     -43.807  20.052 -33.182  1.00 36.98           O  
ATOM   3458  CG  MET A 227     -48.298  20.479 -33.234  1.00 36.98           C  
ATOM   3459  HG2 MET A 227     -48.586  19.561 -32.722  1.00 36.98           H  
ATOM   3460  HG3 MET A 227     -48.556  21.317 -32.586  1.00 36.98           H  
ATOM   3461  SD  MET A 227     -49.331  20.643 -34.712  1.00 36.98           S  
ATOM   3462  CE  MET A 227     -50.939  20.766 -33.886  1.00 36.98           C  
ATOM   3463  HE1 MET A 227     -50.946  21.635 -33.227  1.00 36.98           H  
ATOM   3464  HE2 MET A 227     -51.726  20.866 -34.634  1.00 36.98           H  
ATOM   3465  HE3 MET A 227     -51.112  19.866 -33.296  1.00 36.98           H  
ATOM   3466  N   GLU A 228     -44.162  17.959 -33.747  1.00 33.21           N  
ATOM   3467  H   GLU A 228     -43.256  17.812 -33.326  1.00 33.21           H  
ATOM   3468  CA  GLU A 228     -44.178  17.398 -35.122  1.00 33.21           C  
ATOM   3469  HA  GLU A 228     -43.631  16.459 -35.047  1.00 33.21           H  
ATOM   3470  C   GLU A 228     -43.438  18.197 -36.224  1.00 33.21           C  
ATOM   3471  CB  GLU A 228     -45.582  17.009 -35.625  1.00 33.21           C  
ATOM   3472  HB2 GLU A 228     -45.526  16.924 -36.710  1.00 33.21           H  
ATOM   3473  HB3 GLU A 228     -46.297  17.798 -35.389  1.00 33.21           H  
ATOM   3474  O   GLU A 228     -43.739  19.359 -36.481  1.00 33.21           O  
ATOM   3475  CG  GLU A 228     -46.083  15.657 -35.093  1.00 33.21           C  
ATOM   3476  HG2 GLU A 228     -45.266  14.937 -35.156  1.00 33.21           H  
ATOM   3477  HG3 GLU A 228     -46.358  15.767 -34.044  1.00 33.21           H  
ATOM   3478  CD  GLU A 228     -47.280  15.118 -35.900  1.00 33.21           C  
ATOM   3479  OE1 GLU A 228     -47.442  13.877 -35.934  1.00 33.21           O  
ATOM   3480  OE2 GLU A 228     -47.984  15.926 -36.547  1.00 33.21           O  
ATOM   3481  N   GLY A 229     -42.554  17.508 -36.975  1.00 32.52           N  
ATOM   3482  H   GLY A 229     -42.331  16.569 -36.677  1.00 32.52           H  
ATOM   3483  CA  GLY A 229     -42.083  17.925 -38.314  1.00 32.52           C  
ATOM   3484  HA2 GLY A 229     -42.766  17.531 -39.066  1.00 32.52           H  
ATOM   3485  HA3 GLY A 229     -42.120  19.012 -38.379  1.00 32.52           H  
ATOM   3486  C   GLY A 229     -40.639  17.502 -38.658  1.00 32.52           C  
ATOM   3487  O   GLY A 229     -39.712  18.263 -38.427  1.00 32.52           O  
ATOM   3488  N   ARG A 230     -40.355  16.239 -39.017  1.00 29.89           N  
ATOM   3489  H   ARG A 230     -39.600  15.916 -38.430  1.00 29.89           H  
ATOM   3490  CA  ARG A 230     -40.243  15.671 -40.391  1.00 29.89           C  
ATOM   3491  HA  ARG A 230     -39.833  14.673 -40.235  1.00 29.89           H  
ATOM   3492  C   ARG A 230     -39.248  16.337 -41.379  1.00 29.89           C  
ATOM   3493  CB  ARG A 230     -41.620  15.451 -41.061  1.00 29.89           C  
ATOM   3494  HB2 ARG A 230     -42.348  16.169 -40.684  1.00 29.89           H  
ATOM   3495  HB3 ARG A 230     -41.526  15.628 -42.133  1.00 29.89           H  
ATOM   3496  O   ARG A 230     -39.482  17.435 -41.860  1.00 29.89           O  
ATOM   3497  CG  ARG A 230     -42.150  14.020 -40.871  1.00 29.89           C  
ATOM   3498  HG2 ARG A 230     -41.421  13.313 -41.267  1.00 29.89           H  
ATOM   3499  HG3 ARG A 230     -42.295  13.827 -39.808  1.00 29.89           H  
ATOM   3500  CD  ARG A 230     -43.481  13.831 -41.610  1.00 29.89           C  
ATOM   3501  HD2 ARG A 230     -44.217  14.501 -41.166  1.00 29.89           H  
ATOM   3502  HD3 ARG A 230     -43.345  14.103 -42.656  1.00 29.89           H  
ATOM   3503  NE  ARG A 230     -43.960  12.436 -41.524  1.00 29.89           N  
ATOM   3504  HE  ARG A 230     -43.370  11.785 -41.025  1.00 29.89           H  
ATOM   3505  NH1 ARG A 230     -45.992  12.757 -42.543  1.00 29.89           N  
ATOM   3506 HH11 ARG A 230     -46.912  12.412 -42.779  1.00 29.89           H  
ATOM   3507 HH12 ARG A 230     -45.795  13.746 -42.584  1.00 29.89           H  
ATOM   3508  NH2 ARG A 230     -45.438  10.726 -41.800  1.00 29.89           N  
ATOM   3509 HH21 ARG A 230     -44.826  10.117 -41.275  1.00 29.89           H  
ATOM   3510 HH22 ARG A 230     -46.355  10.395 -42.062  1.00 29.89           H  
ATOM   3511  CZ  ARG A 230     -45.123  11.980 -41.957  1.00 29.89           C  
ATOM   3512  N   SER A 231     -38.279  15.501 -41.797  1.00 36.45           N  
ATOM   3513  H   SER A 231     -37.997  14.832 -41.095  1.00 36.45           H  
ATOM   3514  CA  SER A 231     -37.949  15.070 -43.182  1.00 36.45           C  
ATOM   3515  HA  SER A 231     -37.726  14.012 -43.045  1.00 36.45           H  
ATOM   3516  C   SER A 231     -36.707  15.613 -43.928  1.00 36.45           C  
ATOM   3517  CB  SER A 231     -39.175  15.027 -44.108  1.00 36.45           C  
ATOM   3518  HB2 SER A 231     -38.931  14.435 -44.990  1.00 36.45           H  
ATOM   3519  HB3 SER A 231     -40.000  14.534 -43.595  1.00 36.45           H  
ATOM   3520  O   SER A 231     -36.702  16.742 -44.394  1.00 36.45           O  
ATOM   3521  OG  SER A 231     -39.593  16.303 -44.532  1.00 36.45           O  
ATOM   3522  HG  SER A 231     -38.866  16.919 -44.413  1.00 36.45           H  
ATOM   3523  N   ASN A 232     -35.763  14.678 -44.146  1.00 32.68           N  
ATOM   3524  H   ASN A 232     -35.747  13.965 -43.431  1.00 32.68           H  
ATOM   3525  CA  ASN A 232     -35.241  14.129 -45.420  1.00 32.68           C  
ATOM   3526  HA  ASN A 232     -34.580  13.332 -45.081  1.00 32.68           H  
ATOM   3527  C   ASN A 232     -34.359  14.920 -46.419  1.00 32.68           C  
ATOM   3528  CB  ASN A 232     -36.379  13.412 -46.183  1.00 32.68           C  
ATOM   3529  HB2 ASN A 232     -37.169  14.130 -46.405  1.00 32.68           H  
ATOM   3530  HB3 ASN A 232     -35.999  13.048 -47.138  1.00 32.68           H  
ATOM   3531  O   ASN A 232     -34.668  16.034 -46.817  1.00 32.68           O  
ATOM   3532  CG  ASN A 232     -36.956  12.216 -45.452  1.00 32.68           C  
ATOM   3533  ND2 ASN A 232     -38.046  11.666 -45.930  1.00 32.68           N  
ATOM   3534 HD21 ASN A 232     -38.358  10.829 -45.458  1.00 32.68           H  
ATOM   3535 HD22 ASN A 232     -38.457  12.006 -46.788  1.00 32.68           H  
ATOM   3536  OD1 ASN A 232     -36.452  11.763 -44.442  1.00 32.68           O  
ATOM   3537  N   ALA A 233     -33.421  14.121 -46.974  1.00 34.24           N  
ATOM   3538  H   ALA A 233     -33.261  13.260 -46.471  1.00 34.24           H  
ATOM   3539  CA  ALA A 233     -32.709  14.173 -48.269  1.00 34.24           C  
ATOM   3540  HA  ALA A 233     -32.402  13.143 -48.450  1.00 34.24           H  
ATOM   3541  C   ALA A 233     -31.399  14.997 -48.303  1.00 34.24           C  
ATOM   3542  CB  ALA A 233     -33.696  14.494 -49.399  1.00 34.24           C  
ATOM   3543  HB1 ALA A 233     -34.548  13.815 -49.365  1.00 34.24           H  
ATOM   3544  HB2 ALA A 233     -34.043  15.524 -49.308  1.00 34.24           H  
ATOM   3545  HB3 ALA A 233     -33.191  14.388 -50.359  1.00 34.24           H  
ATOM   3546  O   ALA A 233     -31.426  16.211 -48.164  1.00 34.24           O  
ATOM   3547  N   ALA A 234     -30.202  14.386 -48.307  1.00 32.33           N  
ATOM   3548  H   ALA A 234     -29.535  14.991 -47.848  1.00 32.33           H  
ATOM   3549  CA  ALA A 234     -29.531  13.587 -49.358  1.00 32.33           C  
ATOM   3550  HA  ALA A 234     -28.600  13.236 -48.912  1.00 32.33           H  
ATOM   3551  C   ALA A 234     -29.125  14.410 -50.596  1.00 32.33           C  
ATOM   3552  CB  ALA A 234     -30.305  12.315 -49.748  1.00 32.33           C  
ATOM   3553  HB1 ALA A 234     -31.217  12.578 -50.283  1.00 32.33           H  
ATOM   3554  HB2 ALA A 234     -29.685  11.706 -50.405  1.00 32.33           H  
ATOM   3555  HB3 ALA A 234     -30.544  11.735 -48.856  1.00 32.33           H  
ATOM   3556  O   ALA A 234     -30.015  14.848 -51.313  1.00 32.33           O  
ATOM   3557  N   PHE A 235     -27.813  14.561 -50.853  1.00 36.36           N  
ATOM   3558  H   PHE A 235     -27.169  14.355 -50.103  1.00 36.36           H  
ATOM   3559  CA  PHE A 235     -27.185  14.531 -52.190  1.00 36.36           C  
ATOM   3560  HA  PHE A 235     -27.458  13.577 -52.642  1.00 36.36           H  
ATOM   3561  C   PHE A 235     -25.640  14.553 -52.106  1.00 36.36           C  
ATOM   3562  CB  PHE A 235     -27.688  15.644 -53.136  1.00 36.36           C  
ATOM   3563  HB2 PHE A 235     -26.836  16.180 -53.556  1.00 36.36           H  
ATOM   3564  HB3 PHE A 235     -28.276  16.378 -52.584  1.00 36.36           H  
ATOM   3565  O   PHE A 235     -25.057  15.412 -51.447  1.00 36.36           O  
ATOM   3566  CG  PHE A 235     -28.505  15.085 -54.293  1.00 36.36           C  
ATOM   3567  CD1 PHE A 235     -27.852  14.463 -55.373  1.00 36.36           C  
ATOM   3568  HD1 PHE A 235     -26.773  14.425 -55.397  1.00 36.36           H  
ATOM   3569  CD2 PHE A 235     -29.913  15.127 -54.275  1.00 36.36           C  
ATOM   3570  HD2 PHE A 235     -30.431  15.642 -53.479  1.00 36.36           H  
ATOM   3571  CE1 PHE A 235     -28.599  13.866 -56.406  1.00 36.36           C  
ATOM   3572  HE1 PHE A 235     -28.088  13.374 -57.220  1.00 36.36           H  
ATOM   3573  CE2 PHE A 235     -30.662  14.506 -55.288  1.00 36.36           C  
ATOM   3574  HE2 PHE A 235     -31.741  14.527 -55.247  1.00 36.36           H  
ATOM   3575  CZ  PHE A 235     -30.005  13.873 -56.355  1.00 36.36           C  
ATOM   3576  HZ  PHE A 235     -30.577  13.394 -57.136  1.00 36.36           H  
ATOM   3577  N   ASP A 236     -25.024  13.591 -52.798  1.00 37.58           N  
ATOM   3578  H   ASP A 236     -25.616  12.909 -53.252  1.00 37.58           H  
ATOM   3579  CA  ASP A 236     -23.589  13.379 -53.040  1.00 37.58           C  
ATOM   3580  HA  ASP A 236     -23.062  13.264 -52.093  1.00 37.58           H  
ATOM   3581  C   ASP A 236     -22.924  14.482 -53.888  1.00 37.58           C  
ATOM   3582  CB  ASP A 236     -23.448  12.085 -53.870  1.00 37.58           C  
ATOM   3583  HB2 ASP A 236     -22.391  11.907 -54.066  1.00 37.58           H  
ATOM   3584  HB3 ASP A 236     -23.939  12.229 -54.833  1.00 37.58           H  
ATOM   3585  O   ASP A 236     -23.581  15.051 -54.765  1.00 37.58           O  
ATOM   3586  CG  ASP A 236     -24.017  10.837 -53.204  1.00 37.58           C  
ATOM   3587  OD1 ASP A 236     -23.558  10.529 -52.087  1.00 37.58           O  
ATOM   3588  OD2 ASP A 236     -24.929  10.231 -53.814  1.00 37.58           O  
ATOM   3589  N   ARG A 237     -21.598  14.672 -53.742  1.00 38.24           N  
ATOM   3590  H   ARG A 237     -21.249  14.489 -52.813  1.00 38.24           H  
ATOM   3591  CA  ARG A 237     -20.587  14.379 -54.793  1.00 38.24           C  
ATOM   3592  HA  ARG A 237     -20.492  13.294 -54.839  1.00 38.24           H  
ATOM   3593  C   ARG A 237     -19.174  14.881 -54.466  1.00 38.24           C  
ATOM   3594  CB  ARG A 237     -20.961  14.897 -56.195  1.00 38.24           C  
ATOM   3595  HB2 ARG A 237     -20.063  15.227 -56.717  1.00 38.24           H  
ATOM   3596  HB3 ARG A 237     -21.628  15.756 -56.132  1.00 38.24           H  
ATOM   3597  O   ARG A 237     -18.986  15.943 -53.881  1.00 38.24           O  
ATOM   3598  CG  ARG A 237     -21.579  13.759 -57.015  1.00 38.24           C  
ATOM   3599  HG2 ARG A 237     -20.860  12.945 -57.103  1.00 38.24           H  
ATOM   3600  HG3 ARG A 237     -22.477  13.389 -56.519  1.00 38.24           H  
ATOM   3601  CD  ARG A 237     -21.945  14.256 -58.410  1.00 38.24           C  
ATOM   3602  HD2 ARG A 237     -21.041  14.615 -58.902  1.00 38.24           H  
ATOM   3603  HD3 ARG A 237     -22.643  15.085 -58.298  1.00 38.24           H  
ATOM   3604  NE  ARG A 237     -22.555  13.175 -59.206  1.00 38.24           N  
ATOM   3605  HE  ARG A 237     -22.386  12.239 -58.865  1.00 38.24           H  
ATOM   3606  NH1 ARG A 237     -23.535  14.510 -60.784  1.00 38.24           N  
ATOM   3607 HH11 ARG A 237     -24.073  14.631 -61.630  1.00 38.24           H  
ATOM   3608 HH12 ARG A 237     -23.121  15.300 -60.310  1.00 38.24           H  
ATOM   3609  NH2 ARG A 237     -23.798  12.292 -60.891  1.00 38.24           N  
ATOM   3610 HH21 ARG A 237     -23.617  11.374 -60.509  1.00 38.24           H  
ATOM   3611 HH22 ARG A 237     -24.370  12.409 -61.715  1.00 38.24           H  
ATOM   3612  CZ  ARG A 237     -23.291  13.329 -60.287  1.00 38.24           C  
ATOM   3613  N   ASP A 238     -18.231  14.064 -54.923  1.00 34.79           N  
ATOM   3614  H   ASP A 238     -18.569  13.230 -55.382  1.00 34.79           H  
ATOM   3615  CA  ASP A 238     -16.769  14.124 -54.872  1.00 34.79           C  
ATOM   3616  HA  ASP A 238     -16.440  14.083 -53.834  1.00 34.79           H  
ATOM   3617  C   ASP A 238     -16.132  15.338 -55.574  1.00 34.79           C  
ATOM   3618  CB  ASP A 238     -16.271  12.868 -55.617  1.00 34.79           C  
ATOM   3619  HB2 ASP A 238     -15.198  12.764 -55.459  1.00 34.79           H  
ATOM   3620  HB3 ASP A 238     -16.437  12.996 -56.687  1.00 34.79           H  
ATOM   3621  O   ASP A 238     -16.720  15.877 -56.507  1.00 34.79           O  
ATOM   3622  CG  ASP A 238     -16.968  11.586 -55.159  1.00 34.79           C  
ATOM   3623  OD1 ASP A 238     -16.695  11.171 -54.015  1.00 34.79           O  
ATOM   3624  OD2 ASP A 238     -17.834  11.094 -55.922  1.00 34.79           O  
ATOM   3625  N   GLU A 239     -14.886  15.675 -55.202  1.00 40.80           N  
ATOM   3626  H   GLU A 239     -14.582  15.345 -54.297  1.00 40.80           H  
ATOM   3627  CA  GLU A 239     -13.781  15.871 -56.164  1.00 40.80           C  
ATOM   3628  HA  GLU A 239     -13.761  14.971 -56.779  1.00 40.80           H  
ATOM   3629  C   GLU A 239     -12.394  15.942 -55.476  1.00 40.80           C  
ATOM   3630  CB  GLU A 239     -13.990  17.068 -57.123  1.00 40.80           C  
ATOM   3631  HB2 GLU A 239     -13.075  17.657 -57.171  1.00 40.80           H  
ATOM   3632  HB3 GLU A 239     -14.792  17.714 -56.765  1.00 40.80           H  
ATOM   3633  O   GLU A 239     -12.177  16.670 -54.506  1.00 40.80           O  
ATOM   3634  CG  GLU A 239     -14.311  16.546 -58.542  1.00 40.80           C  
ATOM   3635  HG2 GLU A 239     -15.189  15.900 -58.508  1.00 40.80           H  
ATOM   3636  HG3 GLU A 239     -13.476  15.925 -58.865  1.00 40.80           H  
ATOM   3637  CD  GLU A 239     -14.534  17.633 -59.608  1.00 40.80           C  
ATOM   3638  OE1 GLU A 239     -15.025  17.269 -60.705  1.00 40.80           O  
ATOM   3639  OE2 GLU A 239     -14.184  18.812 -59.367  1.00 40.80           O  
ATOM   3640  N   GLU A 240     -11.461  15.141 -56.004  1.00 36.93           N  
ATOM   3641  H   GLU A 240     -11.740  14.616 -56.820  1.00 36.93           H  
ATOM   3642  CA  GLU A 240     -10.032  15.030 -55.676  1.00 36.93           C  
ATOM   3643  HA  GLU A 240      -9.893  14.985 -54.596  1.00 36.93           H  
ATOM   3644  C   GLU A 240      -9.205  16.183 -56.276  1.00 36.93           C  
ATOM   3645  CB  GLU A 240      -9.472  13.754 -56.349  1.00 36.93           C  
ATOM   3646  HB2 GLU A 240      -8.405  13.699 -56.133  1.00 36.93           H  
ATOM   3647  HB3 GLU A 240      -9.581  13.878 -57.426  1.00 36.93           H  
ATOM   3648  O   GLU A 240      -9.463  16.567 -57.413  1.00 36.93           O  
ATOM   3649  CG  GLU A 240     -10.093  12.405 -55.960  1.00 36.93           C  
ATOM   3650  HG2 GLU A 240     -11.170  12.442 -56.125  1.00 36.93           H  
ATOM   3651  HG3 GLU A 240      -9.918  12.237 -54.897  1.00 36.93           H  
ATOM   3652  CD  GLU A 240      -9.501  11.246 -56.791  1.00 36.93           C  
ATOM   3653  OE1 GLU A 240      -9.224  10.180 -56.195  1.00 36.93           O  
ATOM   3654  OE2 GLU A 240      -9.308  11.427 -58.017  1.00 36.93           O  
ATOM   3655  N   VAL A 241      -8.110  16.618 -55.622  1.00 38.75           N  
ATOM   3656  H   VAL A 241      -7.982  16.324 -54.664  1.00 38.75           H  
ATOM   3657  CA  VAL A 241      -6.918  17.150 -56.326  1.00 38.75           C  
ATOM   3658  HA  VAL A 241      -6.898  16.665 -57.303  1.00 38.75           H  
ATOM   3659  C   VAL A 241      -5.616  16.771 -55.594  1.00 38.75           C  
ATOM   3660  CB  VAL A 241      -6.959  18.673 -56.610  1.00 38.75           C  
ATOM   3661  HB  VAL A 241      -6.964  19.213 -55.663  1.00 38.75           H  
ATOM   3662  O   VAL A 241      -5.432  17.047 -54.410  1.00 38.75           O  
ATOM   3663  CG1 VAL A 241      -5.727  19.113 -57.420  1.00 38.75           C  
ATOM   3664 HG11 VAL A 241      -5.809  20.167 -57.686  1.00 38.75           H  
ATOM   3665 HG12 VAL A 241      -5.638  18.518 -58.329  1.00 38.75           H  
ATOM   3666 HG13 VAL A 241      -4.827  19.002 -56.815  1.00 38.75           H  
ATOM   3667  CG2 VAL A 241      -8.164  19.140 -57.437  1.00 38.75           C  
ATOM   3668 HG21 VAL A 241      -9.082  18.982 -56.872  1.00 38.75           H  
ATOM   3669 HG22 VAL A 241      -8.093  20.208 -57.646  1.00 38.75           H  
ATOM   3670 HG23 VAL A 241      -8.219  18.592 -58.377  1.00 38.75           H  
ATOM   3671  N   LEU A 242      -4.734  16.132 -56.369  1.00 32.62           N  
ATOM   3672  H   LEU A 242      -5.049  16.014 -57.321  1.00 32.62           H  
ATOM   3673  CA  LEU A 242      -3.380  15.609 -56.123  1.00 32.62           C  
ATOM   3674  HA  LEU A 242      -3.343  15.152 -55.134  1.00 32.62           H  
ATOM   3675  C   LEU A 242      -2.280  16.706 -56.242  1.00 32.62           C  
ATOM   3676  CB  LEU A 242      -3.199  14.544 -57.236  1.00 32.62           C  
ATOM   3677  HB2 LEU A 242      -4.169  14.154 -57.546  1.00 32.62           H  
ATOM   3678  HB3 LEU A 242      -2.788  15.050 -58.110  1.00 32.62           H  
ATOM   3679  O   LEU A 242      -2.608  17.826 -56.608  1.00 32.62           O  
ATOM   3680  CG  LEU A 242      -2.323  13.328 -56.902  1.00 32.62           C  
ATOM   3681  HG  LEU A 242      -1.481  13.637 -56.283  1.00 32.62           H  
ATOM   3682  CD1 LEU A 242      -3.131  12.260 -56.163  1.00 32.62           C  
ATOM   3683 HD11 LEU A 242      -2.488  11.418 -55.907  1.00 32.62           H  
ATOM   3684 HD12 LEU A 242      -3.545  12.678 -55.246  1.00 32.62           H  
ATOM   3685 HD13 LEU A 242      -3.952  11.906 -56.786  1.00 32.62           H  
ATOM   3686  CD2 LEU A 242      -1.778  12.712 -58.192  1.00 32.62           C  
ATOM   3687 HD21 LEU A 242      -1.165  11.843 -57.953  1.00 32.62           H  
ATOM   3688 HD22 LEU A 242      -1.161  13.441 -58.718  1.00 32.62           H  
ATOM   3689 HD23 LEU A 242      -2.602  12.405 -58.835  1.00 32.62           H  
ATOM   3690  N   PHE A 243      -0.999  16.329 -56.036  1.00 36.99           N  
ATOM   3691  H   PHE A 243      -0.909  15.393 -55.666  1.00 36.99           H  
ATOM   3692  CA  PHE A 243       0.314  16.996 -56.310  1.00 36.99           C  
ATOM   3693  HA  PHE A 243       0.901  16.284 -56.890  1.00 36.99           H  
ATOM   3694  C   PHE A 243       1.133  17.270 -55.024  1.00 36.99           C  
ATOM   3695  CB  PHE A 243       0.224  18.279 -57.178  1.00 36.99           C  
ATOM   3696  HB2 PHE A 243      -0.453  18.991 -56.707  1.00 36.99           H  
ATOM   3697  HB3 PHE A 243       1.195  18.775 -57.174  1.00 36.99           H  
ATOM   3698  O   PHE A 243       0.621  17.855 -54.081  1.00 36.99           O  
ATOM   3699  CG  PHE A 243      -0.159  18.072 -58.637  1.00 36.99           C  
ATOM   3700  CD1 PHE A 243       0.714  17.392 -59.506  1.00 36.99           C  
ATOM   3701  HD1 PHE A 243       1.658  17.016 -59.140  1.00 36.99           H  
ATOM   3702  CD2 PHE A 243      -1.371  18.579 -59.147  1.00 36.99           C  
ATOM   3703  HD2 PHE A 243      -2.033  19.146 -58.511  1.00 36.99           H  
ATOM   3704  CE1 PHE A 243       0.365  17.184 -60.851  1.00 36.99           C  
ATOM   3705  HE1 PHE A 243       1.045  16.652 -61.500  1.00 36.99           H  
ATOM   3706  CE2 PHE A 243      -1.738  18.345 -60.483  1.00 36.99           C  
ATOM   3707  HE2 PHE A 243      -2.685  18.713 -60.851  1.00 36.99           H  
ATOM   3708  CZ  PHE A 243      -0.871  17.644 -61.337  1.00 36.99           C  
ATOM   3709  HZ  PHE A 243      -1.150  17.466 -62.365  1.00 36.99           H  
ATOM   3710  N   ASP A 244       2.423  16.946 -54.881  1.00 34.42           N  
ATOM   3711  H   ASP A 244       2.803  17.249 -53.996  1.00 34.42           H  
ATOM   3712  CA  ASP A 244       3.387  16.208 -55.706  1.00 34.42           C  
ATOM   3713  HA  ASP A 244       2.911  15.294 -56.063  1.00 34.42           H  
ATOM   3714  C   ASP A 244       4.609  15.839 -54.827  1.00 34.42           C  
ATOM   3715  CB  ASP A 244       3.859  17.071 -56.896  1.00 34.42           C  
ATOM   3716  HB2 ASP A 244       3.134  17.861 -57.090  1.00 34.42           H  
ATOM   3717  HB3 ASP A 244       4.796  17.567 -56.642  1.00 34.42           H  
ATOM   3718  O   ASP A 244       4.905  16.507 -53.834  1.00 34.42           O  
ATOM   3719  CG  ASP A 244       4.044  16.285 -58.196  1.00 34.42           C  
ATOM   3720  OD1 ASP A 244       4.054  15.034 -58.132  1.00 34.42           O  
ATOM   3721  OD2 ASP A 244       4.165  16.951 -59.248  1.00 34.42           O  
ATOM   3722  N   ILE A 245       5.325  14.780 -55.203  1.00 35.28           N  
ATOM   3723  H   ILE A 245       5.073  14.390 -56.100  1.00 35.28           H  
ATOM   3724  CA  ILE A 245       6.488  14.185 -54.517  1.00 35.28           C  
ATOM   3725  HA  ILE A 245       6.420  14.374 -53.446  1.00 35.28           H  
ATOM   3726  C   ILE A 245       7.796  14.791 -55.056  1.00 35.28           C  
ATOM   3727  CB  ILE A 245       6.450  12.652 -54.778  1.00 35.28           C  
ATOM   3728  HB  ILE A 245       6.317  12.511 -55.851  1.00 35.28           H  
ATOM   3729  O   ILE A 245       7.953  14.885 -56.272  1.00 35.28           O  
ATOM   3730  CG1 ILE A 245       5.241  11.996 -54.067  1.00 35.28           C  
ATOM   3731 HG12 ILE A 245       5.422  11.964 -52.992  1.00 35.28           H  
ATOM   3732 HG13 ILE A 245       4.349  12.599 -54.234  1.00 35.28           H  
ATOM   3733  CG2 ILE A 245       7.760  11.932 -54.397  1.00 35.28           C  
ATOM   3734 HG21 ILE A 245       8.583  12.287 -55.018  1.00 35.28           H  
ATOM   3735 HG22 ILE A 245       7.991  12.102 -53.346  1.00 35.28           H  
ATOM   3736 HG23 ILE A 245       7.674  10.860 -54.570  1.00 35.28           H  
ATOM   3737  CD1 ILE A 245       4.917  10.581 -54.569  1.00 35.28           C  
ATOM   3738 HD11 ILE A 245       3.969  10.258 -54.137  1.00 35.28           H  
ATOM   3739 HD12 ILE A 245       4.823  10.584 -55.655  1.00 35.28           H  
ATOM   3740 HD13 ILE A 245       5.691   9.876 -54.267  1.00 35.28           H  
ATOM   3741  N   ARG A 246       8.797  15.072 -54.196  1.00 35.83           N  
ATOM   3742  H   ARG A 246       8.566  15.110 -53.214  1.00 35.83           H  
ATOM   3743  CA  ARG A 246      10.230  14.896 -54.547  1.00 35.83           C  
ATOM   3744  HA  ARG A 246      10.305  13.899 -54.981  1.00 35.83           H  
ATOM   3745  C   ARG A 246      11.182  14.902 -53.340  1.00 35.83           C  
ATOM   3746  CB  ARG A 246      10.694  15.909 -55.617  1.00 35.83           C  
ATOM   3747  HB2 ARG A 246      11.579  16.446 -55.274  1.00 35.83           H  
ATOM   3748  HB3 ARG A 246       9.910  16.645 -55.796  1.00 35.83           H  
ATOM   3749  O   ARG A 246      11.257  15.868 -52.590  1.00 35.83           O  
ATOM   3750  CG  ARG A 246      11.034  15.176 -56.927  1.00 35.83           C  
ATOM   3751  HG2 ARG A 246      10.240  14.473 -57.180  1.00 35.83           H  
ATOM   3752  HG3 ARG A 246      11.960  14.616 -56.793  1.00 35.83           H  
ATOM   3753  CD  ARG A 246      11.194  16.158 -58.087  1.00 35.83           C  
ATOM   3754  HD2 ARG A 246      10.284  16.756 -58.148  1.00 35.83           H  
ATOM   3755  HD3 ARG A 246      12.039  16.815 -57.880  1.00 35.83           H  
ATOM   3756  NE  ARG A 246      11.401  15.448 -59.365  1.00 35.83           N  
ATOM   3757  HE  ARG A 246      11.481  14.443 -59.304  1.00 35.83           H  
ATOM   3758  NH1 ARG A 246      11.219  17.276 -60.735  1.00 35.83           N  
ATOM   3759 HH11 ARG A 246      11.112  17.672 -61.658  1.00 35.83           H  
ATOM   3760 HH12 ARG A 246      11.032  17.834 -59.914  1.00 35.83           H  
ATOM   3761  NH2 ARG A 246      11.505  15.251 -61.632  1.00 35.83           N  
ATOM   3762 HH21 ARG A 246      11.561  14.248 -61.532  1.00 35.83           H  
ATOM   3763 HH22 ARG A 246      11.424  15.667 -62.549  1.00 35.83           H  
ATOM   3764  CZ  ARG A 246      11.377  15.992 -60.567  1.00 35.83           C  
ATOM   3765  N   ASP A 247      11.921  13.800 -53.245  1.00 40.02           N  
ATOM   3766  H   ASP A 247      11.751  13.098 -53.951  1.00 40.02           H  
ATOM   3767  CA  ASP A 247      12.952  13.423 -52.269  1.00 40.02           C  
ATOM   3768  HA  ASP A 247      12.768  13.970 -51.344  1.00 40.02           H  
ATOM   3769  C   ASP A 247      14.395  13.810 -52.738  1.00 40.02           C  
ATOM   3770  CB  ASP A 247      12.749  11.902 -52.030  1.00 40.02           C  
ATOM   3771  HB2 ASP A 247      13.678  11.359 -52.201  1.00 40.02           H  
ATOM   3772  HB3 ASP A 247      12.064  11.501 -52.777  1.00 40.02           H  
ATOM   3773  O   ASP A 247      14.540  14.368 -53.832  1.00 40.02           O  
ATOM   3774  CG  ASP A 247      12.193  11.526 -50.646  1.00 40.02           C  
ATOM   3775  OD1 ASP A 247      12.218  12.375 -49.727  1.00 40.02           O  
ATOM   3776  OD2 ASP A 247      11.776  10.356 -50.525  1.00 40.02           O  
ATOM   3777  N   PRO A 248      15.462  13.562 -51.933  1.00 44.36           N  
ATOM   3778  CA  PRO A 248      16.629  14.442 -51.754  1.00 44.36           C  
ATOM   3779  HA  PRO A 248      16.397  15.444 -52.115  1.00 44.36           H  
ATOM   3780  C   PRO A 248      17.939  13.967 -52.426  1.00 44.36           C  
ATOM   3781  CB  PRO A 248      16.790  14.471 -50.229  1.00 44.36           C  
ATOM   3782  HB2 PRO A 248      17.773  14.818 -49.909  1.00 44.36           H  
ATOM   3783  HB3 PRO A 248      16.009  15.091 -49.789  1.00 44.36           H  
ATOM   3784  O   PRO A 248      18.020  12.871 -52.973  1.00 44.36           O  
ATOM   3785  CG  PRO A 248      16.555  13.011 -49.859  1.00 44.36           C  
ATOM   3786  HG2 PRO A 248      16.232  12.903 -48.824  1.00 44.36           H  
ATOM   3787  HG3 PRO A 248      17.456  12.427 -50.046  1.00 44.36           H  
ATOM   3788  CD  PRO A 248      15.463  12.604 -50.832  1.00 44.36           C  
ATOM   3789  HD2 PRO A 248      14.524  12.660 -50.280  1.00 44.36           H  
ATOM   3790  HD3 PRO A 248      15.640  11.590 -51.191  1.00 44.36           H  
ATOM   3791  N   GLY A 249      18.998  14.791 -52.342  1.00 36.54           N  
ATOM   3792  H   GLY A 249      18.886  15.666 -51.850  1.00 36.54           H  
ATOM   3793  CA  GLY A 249      20.333  14.507 -52.891  1.00 36.54           C  
ATOM   3794  HA2 GLY A 249      20.413  13.444 -53.119  1.00 36.54           H  
ATOM   3795  HA3 GLY A 249      20.455  15.052 -53.828  1.00 36.54           H  
ATOM   3796  C   GLY A 249      21.492  14.902 -51.962  1.00 36.54           C  
ATOM   3797  O   GLY A 249      21.490  15.971 -51.358  1.00 36.54           O  
ATOM   3798  N   GLU A 250      22.456  13.987 -51.865  1.00 39.98           N  
ATOM   3799  H   GLU A 250      22.330  13.183 -52.463  1.00 39.98           H  
ATOM   3800  CA  GLU A 250      23.662  13.909 -51.029  1.00 39.98           C  
ATOM   3801  HA  GLU A 250      23.374  13.925 -49.978  1.00 39.98           H  
ATOM   3802  C   GLU A 250      24.734  14.995 -51.272  1.00 39.98           C  
ATOM   3803  CB  GLU A 250      24.321  12.558 -51.367  1.00 39.98           C  
ATOM   3804  HB2 GLU A 250      25.260  12.471 -50.821  1.00 39.98           H  
ATOM   3805  HB3 GLU A 250      24.560  12.567 -52.431  1.00 39.98           H  
ATOM   3806  O   GLU A 250      24.770  15.633 -52.322  1.00 39.98           O  
ATOM   3807  CG  GLU A 250      23.479  11.314 -51.041  1.00 39.98           C  
ATOM   3808  HG2 GLU A 250      23.439  11.200 -49.958  1.00 39.98           H  
ATOM   3809  HG3 GLU A 250      22.459  11.447 -51.399  1.00 39.98           H  
ATOM   3810  CD  GLU A 250      24.061  10.054 -51.700  1.00 39.98           C  
ATOM   3811  OE1 GLU A 250      24.300   9.073 -50.961  1.00 39.98           O  
ATOM   3812  OE2 GLU A 250      24.279  10.095 -52.931  1.00 39.98           O  
ATOM   3813  N   GLY A 251      25.694  15.132 -50.336  1.00 37.49           N  
ATOM   3814  H   GLY A 251      25.616  14.593 -49.486  1.00 37.49           H  
ATOM   3815  CA  GLY A 251      26.914  15.918 -50.584  1.00 37.49           C  
ATOM   3816  HA2 GLY A 251      27.478  15.433 -51.380  1.00 37.49           H  
ATOM   3817  HA3 GLY A 251      26.618  16.898 -50.960  1.00 37.49           H  
ATOM   3818  C   GLY A 251      27.876  16.153 -49.407  1.00 37.49           C  
ATOM   3819  O   GLY A 251      28.065  17.283 -48.980  1.00 37.49           O  
ATOM   3820  N   THR A 252      28.502  15.083 -48.905  1.00 40.86           N  
ATOM   3821  H   THR A 252      28.128  14.221 -49.274  1.00 40.86           H  
ATOM   3822  CA  THR A 252      29.945  14.970 -48.546  1.00 40.86           C  
ATOM   3823  HA  THR A 252      30.006  14.128 -47.857  1.00 40.86           H  
ATOM   3824  C   THR A 252      30.743  16.117 -47.865  1.00 40.86           C  
ATOM   3825  CB  THR A 252      30.728  14.530 -49.796  1.00 40.86           C  
ATOM   3826  HB  THR A 252      31.799  14.610 -49.611  1.00 40.86           H  
ATOM   3827  O   THR A 252      31.147  17.086 -48.493  1.00 40.86           O  
ATOM   3828  CG2 THR A 252      30.414  13.082 -50.175  1.00 40.86           C  
ATOM   3829 HG21 THR A 252      29.367  12.976 -50.457  1.00 40.86           H  
ATOM   3830 HG22 THR A 252      31.032  12.799 -51.027  1.00 40.86           H  
ATOM   3831 HG23 THR A 252      30.642  12.419 -49.340  1.00 40.86           H  
ATOM   3832  OG1 THR A 252      30.393  15.342 -50.895  1.00 40.86           O  
ATOM   3833  HG1 THR A 252      30.554  16.251 -50.631  1.00 40.86           H  
ATOM   3834  N   SER A 253      31.142  15.845 -46.609  1.00 38.74           N  
ATOM   3835  H   SER A 253      30.532  15.179 -46.156  1.00 38.74           H  
ATOM   3836  CA  SER A 253      32.504  15.880 -46.002  1.00 38.74           C  
ATOM   3837  HA  SER A 253      32.337  15.843 -44.926  1.00 38.74           H  
ATOM   3838  C   SER A 253      33.507  17.035 -46.230  1.00 38.74           C  
ATOM   3839  CB  SER A 253      33.239  14.579 -46.365  1.00 38.74           C  
ATOM   3840  HB2 SER A 253      34.181  14.533 -45.818  1.00 38.74           H  
ATOM   3841  HB3 SER A 253      32.631  13.721 -46.079  1.00 38.74           H  
ATOM   3842  O   SER A 253      34.002  17.211 -47.336  1.00 38.74           O  
ATOM   3843  OG  SER A 253      33.506  14.515 -47.750  1.00 38.74           O  
ATOM   3844  HG  SER A 253      33.717  15.402 -48.050  1.00 38.74           H  
ATOM   3845  N   ALA A 254      34.030  17.608 -45.130  1.00 41.89           N  
ATOM   3846  H   ALA A 254      33.437  17.664 -44.315  1.00 41.89           H  
ATOM   3847  CA  ALA A 254      35.480  17.731 -44.854  1.00 41.89           C  
ATOM   3848  HA  ALA A 254      35.921  16.742 -44.977  1.00 41.89           H  
ATOM   3849  C   ALA A 254      35.750  18.187 -43.399  1.00 41.89           C  
ATOM   3850  CB  ALA A 254      36.188  18.675 -45.834  1.00 41.89           C  
ATOM   3851  HB1 ALA A 254      37.213  18.851 -45.506  1.00 41.89           H  
ATOM   3852  HB2 ALA A 254      35.656  19.626 -45.871  1.00 41.89           H  
ATOM   3853  HB3 ALA A 254      36.216  18.238 -46.832  1.00 41.89           H  
ATOM   3854  O   ALA A 254      35.024  18.999 -42.839  1.00 41.89           O  
ATOM   3855  N   GLY A 255      36.785  17.605 -42.786  1.00 37.84           N  
ATOM   3856  H   GLY A 255      37.375  17.033 -43.373  1.00 37.84           H  
ATOM   3857  CA  GLY A 255      37.094  17.601 -41.351  1.00 37.84           C  
ATOM   3858  HA2 GLY A 255      37.575  16.638 -41.181  1.00 37.84           H  
ATOM   3859  HA3 GLY A 255      36.159  17.601 -40.791  1.00 37.84           H  
ATOM   3860  C   GLY A 255      37.981  18.746 -40.794  1.00 37.84           C  
ATOM   3861  O   GLY A 255      38.018  19.829 -41.368  1.00 37.84           O  
ATOM   3862  N   PRO A 256      38.683  18.536 -39.650  1.00 48.24           N  
ATOM   3863  CA  PRO A 256      38.771  19.509 -38.545  1.00 48.24           C  
ATOM   3864  HA  PRO A 256      38.166  20.391 -38.757  1.00 48.24           H  
ATOM   3865  C   PRO A 256      40.207  19.950 -38.159  1.00 48.24           C  
ATOM   3866  CB  PRO A 256      38.151  18.705 -37.396  1.00 48.24           C  
ATOM   3867  HB2 PRO A 256      37.068  18.677 -37.521  1.00 48.24           H  
ATOM   3868  HB3 PRO A 256      38.400  19.106 -36.413  1.00 48.24           H  
ATOM   3869  O   PRO A 256      41.177  19.410 -38.683  1.00 48.24           O  
ATOM   3870  CG  PRO A 256      38.723  17.299 -37.603  1.00 48.24           C  
ATOM   3871  HG2 PRO A 256      39.638  17.176 -37.024  1.00 48.24           H  
ATOM   3872  HG3 PRO A 256      37.992  16.541 -37.320  1.00 48.24           H  
ATOM   3873  CD  PRO A 256      39.040  17.231 -39.094  1.00 48.24           C  
ATOM   3874  HD2 PRO A 256      38.493  16.390 -39.520  1.00 48.24           H  
ATOM   3875  HD3 PRO A 256      40.108  17.060 -39.230  1.00 48.24           H  
ATOM   3876  N   ARG A 257      40.346  20.884 -37.192  1.00 43.79           N  
ATOM   3877  H   ARG A 257      39.508  21.407 -36.984  1.00 43.79           H  
ATOM   3878  CA  ARG A 257      41.524  21.195 -36.314  1.00 43.79           C  
ATOM   3879  HA  ARG A 257      41.697  20.384 -35.607  1.00 43.79           H  
ATOM   3880  C   ARG A 257      41.219  22.487 -35.520  1.00 43.79           C  
ATOM   3881  CB  ARG A 257      42.783  21.460 -37.179  1.00 43.79           C  
ATOM   3882  HB2 ARG A 257      42.466  21.819 -38.158  1.00 43.79           H  
ATOM   3883  HB3 ARG A 257      43.374  22.260 -36.733  1.00 43.79           H  
ATOM   3884  O   ARG A 257      40.535  23.339 -36.053  1.00 43.79           O  
ATOM   3885  CG  ARG A 257      43.709  20.239 -37.336  1.00 43.79           C  
ATOM   3886  HG2 ARG A 257      43.138  19.310 -37.362  1.00 43.79           H  
ATOM   3887  HG3 ARG A 257      44.364  20.186 -36.467  1.00 43.79           H  
ATOM   3888  CD  ARG A 257      44.568  20.353 -38.603  1.00 43.79           C  
ATOM   3889  HD2 ARG A 257      45.206  21.232 -38.509  1.00 43.79           H  
ATOM   3890  HD3 ARG A 257      43.905  20.490 -39.457  1.00 43.79           H  
ATOM   3891  NE  ARG A 257      45.381  19.137 -38.816  1.00 43.79           N  
ATOM   3892  HE  ARG A 257      45.013  18.287 -38.413  1.00 43.79           H  
ATOM   3893  NH1 ARG A 257      46.953  20.037 -40.233  1.00 43.79           N  
ATOM   3894 HH11 ARG A 257      47.732  19.915 -40.864  1.00 43.79           H  
ATOM   3895 HH12 ARG A 257      46.462  20.919 -40.205  1.00 43.79           H  
ATOM   3896  NH2 ARG A 257      47.042  17.869 -39.722  1.00 43.79           N  
ATOM   3897 HH21 ARG A 257      47.834  17.778 -40.341  1.00 43.79           H  
ATOM   3898 HH22 ARG A 257      46.652  17.043 -39.289  1.00 43.79           H  
ATOM   3899  CZ  ARG A 257      46.451  19.023 -39.584  1.00 43.79           C  
ATOM   3900  N   SER A 258      41.715  22.832 -34.328  1.00 42.04           N  
ATOM   3901  H   SER A 258      41.488  23.800 -34.152  1.00 42.04           H  
ATOM   3902  CA  SER A 258      42.377  22.198 -33.175  1.00 42.04           C  
ATOM   3903  HA  SER A 258      41.714  21.464 -32.716  1.00 42.04           H  
ATOM   3904  C   SER A 258      42.696  23.329 -32.159  1.00 42.04           C  
ATOM   3905  CB  SER A 258      43.705  21.535 -33.573  1.00 42.04           C  
ATOM   3906  HB2 SER A 258      43.510  20.694 -34.238  1.00 42.04           H  
ATOM   3907  HB3 SER A 258      44.196  21.148 -32.680  1.00 42.04           H  
ATOM   3908  O   SER A 258      42.888  24.458 -32.601  1.00 42.04           O  
ATOM   3909  OG  SER A 258      44.573  22.442 -34.225  1.00 42.04           O  
ATOM   3910  HG  SER A 258      44.152  23.304 -34.255  1.00 42.04           H  
ATOM   3911  N   ARG A 259      42.903  22.977 -30.872  1.00 42.27           N  
ATOM   3912  H   ARG A 259      42.622  22.034 -30.646  1.00 42.27           H  
ATOM   3913  CA  ARG A 259      43.629  23.703 -29.781  1.00 42.27           C  
ATOM   3914  HA  ARG A 259      44.018  22.923 -29.127  1.00 42.27           H  
ATOM   3915  C   ARG A 259      42.853  24.636 -28.815  1.00 42.27           C  
ATOM   3916  CB  ARG A 259      44.895  24.427 -30.297  1.00 42.27           C  
ATOM   3917  HB2 ARG A 259      45.356  24.944 -29.455  1.00 42.27           H  
ATOM   3918  HB3 ARG A 259      44.623  25.194 -31.022  1.00 42.27           H  
ATOM   3919  O   ARG A 259      42.461  25.736 -29.172  1.00 42.27           O  
ATOM   3920  CG  ARG A 259      45.951  23.486 -30.892  1.00 42.27           C  
ATOM   3921  HG2 ARG A 259      45.518  22.905 -31.706  1.00 42.27           H  
ATOM   3922  HG3 ARG A 259      46.298  22.804 -30.116  1.00 42.27           H  
ATOM   3923  CD  ARG A 259      47.140  24.283 -31.439  1.00 42.27           C  
ATOM   3924  HD2 ARG A 259      46.783  24.919 -32.249  1.00 42.27           H  
ATOM   3925  HD3 ARG A 259      47.535  24.916 -30.645  1.00 42.27           H  
ATOM   3926  NE  ARG A 259      48.204  23.385 -31.933  1.00 42.27           N  
ATOM   3927  HE  ARG A 259      48.101  22.403 -31.724  1.00 42.27           H  
ATOM   3928  NH1 ARG A 259      49.507  24.985 -32.946  1.00 42.27           N  
ATOM   3929 HH11 ARG A 259      50.338  25.248 -33.455  1.00 42.27           H  
ATOM   3930 HH12 ARG A 259      48.835  25.692 -32.684  1.00 42.27           H  
ATOM   3931  NH2 ARG A 259      50.168  22.855 -32.959  1.00 42.27           N  
ATOM   3932 HH21 ARG A 259      50.995  23.142 -33.463  1.00 42.27           H  
ATOM   3933 HH22 ARG A 259      50.052  21.886 -32.699  1.00 42.27           H  
ATOM   3934  CZ  ARG A 259      49.282  23.746 -32.608  1.00 42.27           C  
ATOM   3935  N   GLY A 260      42.776  24.220 -27.538  1.00 36.26           N  
ATOM   3936  H   GLY A 260      43.072  23.269 -27.373  1.00 36.26           H  
ATOM   3937  CA  GLY A 260      42.834  25.107 -26.346  1.00 36.26           C  
ATOM   3938  HA2 GLY A 260      42.241  24.674 -25.541  1.00 36.26           H  
ATOM   3939  HA3 GLY A 260      42.429  26.090 -26.587  1.00 36.26           H  
ATOM   3940  C   GLY A 260      44.297  25.283 -25.870  1.00 36.26           C  
ATOM   3941  O   GLY A 260      45.177  25.101 -26.716  1.00 36.26           O  
ATOM   3942  N   PRO A 261      44.630  25.465 -24.562  1.00 49.77           N  
ATOM   3943  CA  PRO A 261      43.821  25.772 -23.358  1.00 49.77           C  
ATOM   3944  HA  PRO A 261      42.832  26.143 -23.626  1.00 49.77           H  
ATOM   3945  C   PRO A 261      44.502  26.792 -22.367  1.00 49.77           C  
ATOM   3946  CB  PRO A 261      43.717  24.372 -22.718  1.00 49.77           C  
ATOM   3947  HB2 PRO A 261      42.884  23.837 -23.174  1.00 49.77           H  
ATOM   3948  HB3 PRO A 261      43.578  24.393 -21.638  1.00 49.77           H  
ATOM   3949  O   PRO A 261      45.492  27.420 -22.722  1.00 49.77           O  
ATOM   3950  CG  PRO A 261      45.028  23.663 -23.101  1.00 49.77           C  
ATOM   3951  HG2 PRO A 261      44.803  22.730 -23.617  1.00 49.77           H  
ATOM   3952  HG3 PRO A 261      45.656  23.464 -22.233  1.00 49.77           H  
ATOM   3953  CD  PRO A 261      45.719  24.634 -24.059  1.00 49.77           C  
ATOM   3954  HD2 PRO A 261      46.236  24.076 -24.839  1.00 49.77           H  
ATOM   3955  HD3 PRO A 261      46.445  25.243 -23.521  1.00 49.77           H  
ATOM   3956  N   THR A 262      44.028  26.852 -21.097  1.00 46.67           N  
ATOM   3957  H   THR A 262      43.158  26.356 -20.962  1.00 46.67           H  
ATOM   3958  CA  THR A 262      44.641  27.393 -19.828  1.00 46.67           C  
ATOM   3959  HA  THR A 262      44.063  26.930 -19.028  1.00 46.67           H  
ATOM   3960  C   THR A 262      44.534  28.911 -19.531  1.00 46.67           C  
ATOM   3961  CB  THR A 262      46.096  26.901 -19.626  1.00 46.67           C  
ATOM   3962  HB  THR A 262      46.444  27.236 -18.650  1.00 46.67           H  
ATOM   3963  O   THR A 262      44.584  29.698 -20.458  1.00 46.67           O  
ATOM   3964  CG2 THR A 262      46.224  25.379 -19.646  1.00 46.67           C  
ATOM   3965 HG21 THR A 262      46.043  25.003 -20.653  1.00 46.67           H  
ATOM   3966 HG22 THR A 262      45.517  24.930 -18.949  1.00 46.67           H  
ATOM   3967 HG23 THR A 262      47.237  25.107 -19.350  1.00 46.67           H  
ATOM   3968  OG1 THR A 262      46.998  27.416 -20.566  1.00 46.67           O  
ATOM   3969  HG1 THR A 262      46.531  27.566 -21.392  1.00 46.67           H  
ATOM   3970  N   THR A 263      44.397  29.474 -18.308  1.00 45.75           N  
ATOM   3971  H   THR A 263      44.440  30.479 -18.402  1.00 45.75           H  
ATOM   3972  CA  THR A 263      44.170  29.051 -16.893  1.00 45.75           C  
ATOM   3973  HA  THR A 263      43.303  28.394 -16.828  1.00 45.75           H  
ATOM   3974  C   THR A 263      43.930  30.311 -16.001  1.00 45.75           C  
ATOM   3975  CB  THR A 263      45.410  28.371 -16.260  1.00 45.75           C  
ATOM   3976  HB  THR A 263      45.450  28.628 -15.202  1.00 45.75           H  
ATOM   3977  O   THR A 263      44.457  31.368 -16.316  1.00 45.75           O  
ATOM   3978  CG2 THR A 263      45.382  26.844 -16.247  1.00 45.75           C  
ATOM   3979 HG21 THR A 263      44.908  26.447 -17.145  1.00 45.75           H  
ATOM   3980 HG22 THR A 263      46.399  26.457 -16.175  1.00 45.75           H  
ATOM   3981 HG23 THR A 263      44.814  26.501 -15.382  1.00 45.75           H  
ATOM   3982  OG1 THR A 263      46.615  28.827 -16.818  1.00 45.75           O  
ATOM   3983  HG1 THR A 263      46.494  29.721 -17.147  1.00 45.75           H  
ATOM   3984  N   ARG A 264      43.299  30.127 -14.816  1.00 39.49           N  
ATOM   3985  H   ARG A 264      42.774  29.265 -14.765  1.00 39.49           H  
ATOM   3986  CA  ARG A 264      43.561  30.781 -13.489  1.00 39.49           C  
ATOM   3987  HA  ARG A 264      43.149  30.066 -12.776  1.00 39.49           H  
ATOM   3988  C   ARG A 264      42.904  32.130 -13.062  1.00 39.49           C  
ATOM   3989  CB  ARG A 264      45.081  30.789 -13.195  1.00 39.49           C  
ATOM   3990  HB2 ARG A 264      45.598  30.085 -13.847  1.00 39.49           H  
ATOM   3991  HB3 ARG A 264      45.499  31.772 -13.413  1.00 39.49           H  
ATOM   3992  O   ARG A 264      43.407  33.208 -13.324  1.00 39.49           O  
ATOM   3993  CG  ARG A 264      45.421  30.392 -11.754  1.00 39.49           C  
ATOM   3994  HG2 ARG A 264      45.061  31.153 -11.062  1.00 39.49           H  
ATOM   3995  HG3 ARG A 264      44.948  29.438 -11.523  1.00 39.49           H  
ATOM   3996  CD  ARG A 264      46.940  30.236 -11.611  1.00 39.49           C  
ATOM   3997  HD2 ARG A 264      47.307  29.604 -12.420  1.00 39.49           H  
ATOM   3998  HD3 ARG A 264      47.402  31.219 -11.705  1.00 39.49           H  
ATOM   3999  NE  ARG A 264      47.309  29.628 -10.318  1.00 39.49           N  
ATOM   4000  HE  ARG A 264      46.573  29.533  -9.633  1.00 39.49           H  
ATOM   4001  NH1 ARG A 264      49.553  29.379 -10.748  1.00 39.49           N  
ATOM   4002 HH11 ARG A 264      50.477  29.088 -10.460  1.00 39.49           H  
ATOM   4003 HH12 ARG A 264      49.430  29.828 -11.644  1.00 39.49           H  
ATOM   4004  NH2 ARG A 264      48.720  28.689  -8.797  1.00 39.49           N  
ATOM   4005 HH21 ARG A 264      47.956  28.571  -8.148  1.00 39.49           H  
ATOM   4006 HH22 ARG A 264      49.651  28.400  -8.534  1.00 39.49           H  
ATOM   4007  CZ  ARG A 264      48.521  29.236  -9.963  1.00 39.49           C  
ATOM   4008  N   SER A 265      41.840  32.004 -12.248  1.00 38.79           N  
ATOM   4009  H   SER A 265      41.313  31.163 -12.437  1.00 38.79           H  
ATOM   4010  CA  SER A 265      41.608  32.524 -10.865  1.00 38.79           C  
ATOM   4011  HA  SER A 265      40.568  32.843 -10.801  1.00 38.79           H  
ATOM   4012  C   SER A 265      42.468  33.674 -10.285  1.00 38.79           C  
ATOM   4013  CB  SER A 265      41.783  31.295  -9.940  1.00 38.79           C  
ATOM   4014  HB2 SER A 265      40.861  30.713  -9.943  1.00 38.79           H  
ATOM   4015  HB3 SER A 265      42.578  30.666 -10.338  1.00 38.79           H  
ATOM   4016  O   SER A 265      43.673  33.481 -10.194  1.00 38.79           O  
ATOM   4017  OG  SER A 265      42.135  31.602  -8.608  1.00 38.79           O  
ATOM   4018  HG  SER A 265      42.948  32.112  -8.643  1.00 38.79           H  
ATOM   4019  N   THR A 266      41.837  34.681  -9.633  1.00 45.69           N  
ATOM   4020  H   THR A 266      41.018  35.043 -10.100  1.00 45.69           H  
ATOM   4021  CA  THR A 266      41.833  34.909  -8.147  1.00 45.69           C  
ATOM   4022  HA  THR A 266      41.293  34.081  -7.688  1.00 45.69           H  
ATOM   4023  C   THR A 266      41.130  36.221  -7.697  1.00 45.69           C  
ATOM   4024  CB  THR A 266      43.235  34.976  -7.482  1.00 45.69           C  
ATOM   4025  HB  THR A 266      43.141  35.552  -6.561  1.00 45.69           H  
ATOM   4026  O   THR A 266      41.449  37.275  -8.227  1.00 45.69           O  
ATOM   4027  CG2 THR A 266      43.808  33.638  -7.012  1.00 45.69           C  
ATOM   4028 HG21 THR A 266      43.048  33.061  -6.486  1.00 45.69           H  
ATOM   4029 HG22 THR A 266      44.223  33.070  -7.845  1.00 45.69           H  
ATOM   4030 HG23 THR A 266      44.625  33.844  -6.320  1.00 45.69           H  
ATOM   4031  OG1 THR A 266      44.192  35.619  -8.276  1.00 45.69           O  
ATOM   4032  HG1 THR A 266      43.790  36.401  -8.662  1.00 45.69           H  
ATOM   4033  N   THR A 267      40.323  36.134  -6.611  1.00 45.85           N  
ATOM   4034  H   THR A 267      40.026  35.192  -6.401  1.00 45.85           H  
ATOM   4035  CA  THR A 267      40.160  37.086  -5.454  1.00 45.85           C  
ATOM   4036  HA  THR A 267      39.426  36.632  -4.788  1.00 45.85           H  
ATOM   4037  C   THR A 267      39.637  38.527  -5.675  1.00 45.85           C  
ATOM   4038  CB  THR A 267      41.485  37.157  -4.669  1.00 45.85           C  
ATOM   4039  HB  THR A 267      41.429  37.928  -3.899  1.00 45.85           H  
ATOM   4040  O   THR A 267      39.955  39.135  -6.676  1.00 45.85           O  
ATOM   4041  CG2 THR A 267      41.816  35.822  -3.991  1.00 45.85           C  
ATOM   4042 HG21 THR A 267      41.031  35.559  -3.283  1.00 45.85           H  
ATOM   4043 HG22 THR A 267      42.759  35.922  -3.452  1.00 45.85           H  
ATOM   4044 HG23 THR A 267      41.920  35.026  -4.727  1.00 45.85           H  
ATOM   4045  OG1 THR A 267      42.569  37.532  -5.467  1.00 45.85           O  
ATOM   4046  HG1 THR A 267      42.251  38.055  -6.207  1.00 45.85           H  
ATOM   4047  N   ARG A 268      38.946  39.244  -4.765  1.00 41.36           N  
ATOM   4048  H   ARG A 268      38.832  40.183  -5.118  1.00 41.36           H  
ATOM   4049  CA  ARG A 268      38.371  39.083  -3.401  1.00 41.36           C  
ATOM   4050  HA  ARG A 268      37.562  38.352  -3.409  1.00 41.36           H  
ATOM   4051  C   ARG A 268      37.813  40.475  -2.995  1.00 41.36           C  
ATOM   4052  CB  ARG A 268      39.502  38.679  -2.424  1.00 41.36           C  
ATOM   4053  HB2 ARG A 268      39.807  37.673  -2.711  1.00 41.36           H  
ATOM   4054  HB3 ARG A 268      40.333  39.369  -2.573  1.00 41.36           H  
ATOM   4055  O   ARG A 268      38.375  41.473  -3.422  1.00 41.36           O  
ATOM   4056  CG  ARG A 268      39.252  38.559  -0.913  1.00 41.36           C  
ATOM   4057  HG2 ARG A 268      38.845  39.490  -0.519  1.00 41.36           H  
ATOM   4058  HG3 ARG A 268      38.552  37.746  -0.720  1.00 41.36           H  
ATOM   4059  CD  ARG A 268      40.594  38.282  -0.209  1.00 41.36           C  
ATOM   4060  HD2 ARG A 268      41.262  39.122  -0.403  1.00 41.36           H  
ATOM   4061  HD3 ARG A 268      41.039  37.384  -0.639  1.00 41.36           H  
ATOM   4062  NE  ARG A 268      40.450  38.101   1.251  1.00 41.36           N  
ATOM   4063  HE  ARG A 268      39.510  38.065   1.620  1.00 41.36           H  
ATOM   4064  NH1 ARG A 268      42.695  37.988   1.754  1.00 41.36           N  
ATOM   4065 HH11 ARG A 268      42.927  38.144   0.784  1.00 41.36           H  
ATOM   4066 HH12 ARG A 268      43.440  37.891   2.429  1.00 41.36           H  
ATOM   4067  NH2 ARG A 268      41.189  37.781   3.384  1.00 41.36           N  
ATOM   4068 HH21 ARG A 268      41.955  37.671   4.033  1.00 41.36           H  
ATOM   4069 HH22 ARG A 268      40.238  37.737   3.722  1.00 41.36           H  
ATOM   4070  CZ  ARG A 268      41.442  37.960   2.118  1.00 41.36           C  
ATOM   4071  N   SER A 269      36.869  40.503  -2.037  1.00 42.80           N  
ATOM   4072  H   SER A 269      36.393  39.630  -1.859  1.00 42.80           H  
ATOM   4073  CA  SER A 269      36.593  41.615  -1.083  1.00 42.80           C  
ATOM   4074  HA  SER A 269      35.935  41.197  -0.321  1.00 42.80           H  
ATOM   4075  C   SER A 269      35.873  42.869  -1.619  1.00 42.80           C  
ATOM   4076  CB  SER A 269      37.916  42.000  -0.379  1.00 42.80           C  
ATOM   4077  HB2 SER A 269      38.739  42.022  -1.094  1.00 42.80           H  
ATOM   4078  HB3 SER A 269      38.142  41.251   0.380  1.00 42.80           H  
ATOM   4079  O   SER A 269      36.155  43.308  -2.716  1.00 42.80           O  
ATOM   4080  OG  SER A 269      37.899  43.254   0.254  1.00 42.80           O  
ATOM   4081  HG  SER A 269      38.008  43.932  -0.416  1.00 42.80           H  
ATOM   4082  N   ALA A 270      35.031  43.606  -0.885  1.00 43.69           N  
ATOM   4083  H   ALA A 270      34.851  44.485  -1.348  1.00 43.69           H  
ATOM   4084  CA  ALA A 270      34.250  43.467   0.355  1.00 43.69           C  
ATOM   4085  HA  ALA A 270      33.476  42.711   0.228  1.00 43.69           H  
ATOM   4086  C   ALA A 270      33.598  44.850   0.617  1.00 43.69           C  
ATOM   4087  CB  ALA A 270      35.123  43.156   1.588  1.00 43.69           C  
ATOM   4088  HB1 ALA A 270      35.877  43.934   1.714  1.00 43.69           H  
ATOM   4089  HB2 ALA A 270      34.501  43.131   2.482  1.00 43.69           H  
ATOM   4090  HB3 ALA A 270      35.612  42.186   1.498  1.00 43.69           H  
ATOM   4091  O   ALA A 270      34.177  45.855   0.219  1.00 43.69           O  
ATOM   4092  N   ARG A 271      32.534  44.876   1.449  1.00 44.90           N  
ATOM   4093  H   ARG A 271      32.091  43.982   1.603  1.00 44.90           H  
ATOM   4094  CA  ARG A 271      32.056  46.015   2.287  1.00 44.90           C  
ATOM   4095  HA  ARG A 271      31.240  45.658   2.915  1.00 44.90           H  
ATOM   4096  C   ARG A 271      31.477  47.241   1.561  1.00 44.90           C  
ATOM   4097  CB  ARG A 271      33.220  46.493   3.184  1.00 44.90           C  
ATOM   4098  HB2 ARG A 271      34.161  46.486   2.635  1.00 44.90           H  
ATOM   4099  HB3 ARG A 271      33.054  47.536   3.456  1.00 44.90           H  
ATOM   4100  O   ARG A 271      31.907  47.589   0.483  1.00 44.90           O  
ATOM   4101  CG  ARG A 271      33.385  45.683   4.469  1.00 44.90           C  
ATOM   4102  HG2 ARG A 271      32.456  45.711   5.039  1.00 44.90           H  
ATOM   4103  HG3 ARG A 271      33.631  44.648   4.231  1.00 44.90           H  
ATOM   4104  CD  ARG A 271      34.511  46.307   5.298  1.00 44.90           C  
ATOM   4105  HD2 ARG A 271      34.332  47.379   5.373  1.00 44.90           H  
ATOM   4106  HD3 ARG A 271      35.457  46.156   4.777  1.00 44.90           H  
ATOM   4107  NE  ARG A 271      34.577  45.729   6.653  1.00 44.90           N  
ATOM   4108  HE  ARG A 271      34.093  44.856   6.805  1.00 44.90           H  
ATOM   4109  NH1 ARG A 271      36.036  47.274   7.537  1.00 44.90           N  
ATOM   4110 HH11 ARG A 271      36.126  47.723   6.637  1.00 44.90           H  
ATOM   4111 HH12 ARG A 271      36.579  47.630   8.311  1.00 44.90           H  
ATOM   4112  NH2 ARG A 271      35.230  45.648   8.833  1.00 44.90           N  
ATOM   4113 HH21 ARG A 271      35.799  46.019   9.582  1.00 44.90           H  
ATOM   4114 HH22 ARG A 271      34.741  44.775   8.968  1.00 44.90           H  
ATOM   4115  CZ  ARG A 271      35.278  46.220   7.663  1.00 44.90           C  
ATOM   4116  N   ARG A 272      30.604  48.061   2.148  1.00 42.80           N  
ATOM   4117  H   ARG A 272      30.592  48.922   1.620  1.00 42.80           H  
ATOM   4118  CA  ARG A 272      29.602  48.057   3.247  1.00 42.80           C  
ATOM   4119  HA  ARG A 272      28.800  47.346   3.048  1.00 42.80           H  
ATOM   4120  C   ARG A 272      29.033  49.490   3.187  1.00 42.80           C  
ATOM   4121  CB  ARG A 272      30.200  47.901   4.673  1.00 42.80           C  
ATOM   4122  HB2 ARG A 272      29.930  48.773   5.269  1.00 42.80           H  
ATOM   4123  HB3 ARG A 272      31.289  47.911   4.632  1.00 42.80           H  
ATOM   4124  O   ARG A 272      29.816  50.411   2.991  1.00 42.80           O  
ATOM   4125  CG  ARG A 272      29.721  46.670   5.459  1.00 42.80           C  
ATOM   4126  HG2 ARG A 272      30.075  45.764   4.967  1.00 42.80           H  
ATOM   4127  HG3 ARG A 272      28.632  46.657   5.490  1.00 42.80           H  
ATOM   4128  CD  ARG A 272      30.269  46.741   6.898  1.00 42.80           C  
ATOM   4129  HD2 ARG A 272      31.337  46.952   6.859  1.00 42.80           H  
ATOM   4130  HD3 ARG A 272      29.776  47.571   7.405  1.00 42.80           H  
ATOM   4131  NE  ARG A 272      30.057  45.490   7.659  1.00 42.80           N  
ATOM   4132  HE  ARG A 272      29.782  44.673   7.131  1.00 42.80           H  
ATOM   4133  NH1 ARG A 272      30.393  46.355   9.766  1.00 42.80           N  
ATOM   4134 HH11 ARG A 272      30.399  46.240  10.770  1.00 42.80           H  
ATOM   4135 HH12 ARG A 272      30.459  47.286   9.379  1.00 42.80           H  
ATOM   4136  NH2 ARG A 272      29.986  44.178   9.527  1.00 42.80           N  
ATOM   4137 HH21 ARG A 272      29.725  43.373   8.977  1.00 42.80           H  
ATOM   4138 HH22 ARG A 272      30.008  44.091  10.533  1.00 42.80           H  
ATOM   4139  CZ  ARG A 272      30.144  45.348   8.974  1.00 42.80           C  
ATOM   4140  N   GLY A 273      27.749  49.687   3.473  1.00 41.14           N  
ATOM   4141  H   GLY A 273      27.128  48.893   3.520  1.00 41.14           H  
ATOM   4142  CA  GLY A 273      27.186  51.021   3.754  1.00 41.14           C  
ATOM   4143  HA2 GLY A 273      27.676  51.773   3.135  1.00 41.14           H  
ATOM   4144  HA3 GLY A 273      27.358  51.278   4.799  1.00 41.14           H  
ATOM   4145  C   GLY A 273      25.692  51.072   3.436  1.00 41.14           C  
ATOM   4146  O   GLY A 273      25.330  51.147   2.275  1.00 41.14           O  
ATOM   4147  N   THR A 274      24.808  50.679   4.357  1.00 45.42           N  
ATOM   4148  H   THR A 274      24.129  50.101   3.882  1.00 45.42           H  
ATOM   4149  CA  THR A 274      24.105  51.533   5.343  1.00 45.42           C  
ATOM   4150  HA  THR A 274      23.480  50.856   5.925  1.00 45.42           H  
ATOM   4151  C   THR A 274      23.157  52.565   4.735  1.00 45.42           C  
ATOM   4152  CB  THR A 274      24.987  52.254   6.383  1.00 45.42           C  
ATOM   4153  HB  THR A 274      24.342  52.879   7.000  1.00 45.42           H  
ATOM   4154  O   THR A 274      23.615  53.546   4.164  1.00 45.42           O  
ATOM   4155  CG2 THR A 274      25.714  51.289   7.317  1.00 45.42           C  
ATOM   4156 HG21 THR A 274      24.989  50.671   7.847  1.00 45.42           H  
ATOM   4157 HG22 THR A 274      26.289  51.863   8.044  1.00 45.42           H  
ATOM   4158 HG23 THR A 274      26.391  50.651   6.749  1.00 45.42           H  
ATOM   4159  OG1 THR A 274      25.942  53.084   5.776  1.00 45.42           O  
ATOM   4160  HG1 THR A 274      25.477  53.672   5.176  1.00 45.42           H  
ATOM   4161  N   GLY A 275      21.863  52.430   5.047  1.00 39.54           N  
ATOM   4162  H   GLY A 275      21.528  51.529   5.360  1.00 39.54           H  
ATOM   4163  CA  GLY A 275      21.041  53.597   5.365  1.00 39.54           C  
ATOM   4164  HA2 GLY A 275      21.006  53.710   6.448  1.00 39.54           H  
ATOM   4165  HA3 GLY A 275      21.522  54.495   4.977  1.00 39.54           H  
ATOM   4166  C   GLY A 275      19.613  53.621   4.816  1.00 39.54           C  
ATOM   4167  O   GLY A 275      19.405  53.864   3.642  1.00 39.54           O  
ATOM   4168  N   VAL A 276      18.668  53.568   5.761  1.00 47.25           N  
ATOM   4169  H   VAL A 276      19.000  53.269   6.666  1.00 47.25           H  
ATOM   4170  CA  VAL A 276      17.411  54.348   5.797  1.00 47.25           C  
ATOM   4171  HA  VAL A 276      17.203  54.401   6.866  1.00 47.25           H  
ATOM   4172  C   VAL A 276      16.120  53.748   5.191  1.00 47.25           C  
ATOM   4173  CB  VAL A 276      17.621  55.840   5.444  1.00 47.25           C  
ATOM   4174  HB  VAL A 276      17.737  55.959   4.367  1.00 47.25           H  
ATOM   4175  O   VAL A 276      15.866  53.741   3.997  1.00 47.25           O  
ATOM   4176  CG1 VAL A 276      16.414  56.667   5.912  1.00 47.25           C  
ATOM   4177 HG11 VAL A 276      16.273  56.581   6.990  1.00 47.25           H  
ATOM   4178 HG12 VAL A 276      16.569  57.715   5.655  1.00 47.25           H  
ATOM   4179 HG13 VAL A 276      15.513  56.344   5.392  1.00 47.25           H  
ATOM   4180  CG2 VAL A 276      18.849  56.442   6.157  1.00 47.25           C  
ATOM   4181 HG21 VAL A 276      19.775  56.083   5.706  1.00 47.25           H  
ATOM   4182 HG22 VAL A 276      18.832  56.213   7.223  1.00 47.25           H  
ATOM   4183 HG23 VAL A 276      18.850  57.524   6.030  1.00 47.25           H  
ATOM   4184  N   ARG A 277      15.278  53.317   6.147  1.00 39.45           N  
ATOM   4185  H   ARG A 277      15.738  53.240   7.043  1.00 39.45           H  
ATOM   4186  CA  ARG A 277      13.801  53.265   6.243  1.00 39.45           C  
ATOM   4187  HA  ARG A 277      13.485  52.226   6.333  1.00 39.45           H  
ATOM   4188  C   ARG A 277      12.945  53.904   5.126  1.00 39.45           C  
ATOM   4189  CB  ARG A 277      13.432  54.044   7.531  1.00 39.45           C  
ATOM   4190  HB2 ARG A 277      13.989  54.981   7.546  1.00 39.45           H  
ATOM   4191  HB3 ARG A 277      12.375  54.305   7.491  1.00 39.45           H  
ATOM   4192  O   ARG A 277      12.965  55.118   4.973  1.00 39.45           O  
ATOM   4193  CG  ARG A 277      13.651  53.304   8.856  1.00 39.45           C  
ATOM   4194  HG2 ARG A 277      12.979  52.447   8.895  1.00 39.45           H  
ATOM   4195  HG3 ARG A 277      14.682  52.956   8.927  1.00 39.45           H  
ATOM   4196  CD  ARG A 277      13.351  54.257  10.025  1.00 39.45           C  
ATOM   4197  HD2 ARG A 277      14.138  55.010  10.074  1.00 39.45           H  
ATOM   4198  HD3 ARG A 277      12.406  54.761   9.825  1.00 39.45           H  
ATOM   4199  NE  ARG A 277      13.253  53.548  11.317  1.00 39.45           N  
ATOM   4200  HE  ARG A 277      13.512  52.572  11.324  1.00 39.45           H  
ATOM   4201  NH1 ARG A 277      12.533  55.336  12.576  1.00 39.45           N  
ATOM   4202 HH11 ARG A 277      12.266  55.732  13.466  1.00 39.45           H  
ATOM   4203 HH12 ARG A 277      12.643  55.946  11.778  1.00 39.45           H  
ATOM   4204  NH2 ARG A 277      12.754  53.334  13.533  1.00 39.45           N  
ATOM   4205 HH21 ARG A 277      13.020  52.360  13.512  1.00 39.45           H  
ATOM   4206 HH22 ARG A 277      12.486  53.756  14.411  1.00 39.45           H  
ATOM   4207  CZ  ARG A 277      12.850  54.075  12.464  1.00 39.45           C  
ATOM   4208  N   ALA A 278      11.970  53.129   4.632  1.00 45.09           N  
ATOM   4209  H   ALA A 278      12.106  52.128   4.635  1.00 45.09           H  
ATOM   4210  CA  ALA A 278      10.581  53.567   4.403  1.00 45.09           C  
ATOM   4211  HA  ALA A 278      10.308  54.252   5.206  1.00 45.09           H  
ATOM   4212  C   ALA A 278       9.602  52.365   4.454  1.00 45.09           C  
ATOM   4213  CB  ALA A 278      10.462  54.346   3.089  1.00 45.09           C  
ATOM   4214  HB1 ALA A 278      10.754  53.709   2.254  1.00 45.09           H  
ATOM   4215  HB2 ALA A 278      11.110  55.223   3.106  1.00 45.09           H  
ATOM   4216  HB3 ALA A 278       9.434  54.674   2.938  1.00 45.09           H  
ATOM   4217  O   ALA A 278       9.983  51.234   4.170  1.00 45.09           O  
ATOM   4218  N   LYS A 279       8.373  52.624   4.921  1.00 48.53           N  
ATOM   4219  H   LYS A 279       8.133  53.605   4.943  1.00 48.53           H  
ATOM   4220  CA  LYS A 279       7.278  51.694   5.291  1.00 48.53           C  
ATOM   4221  HA  LYS A 279       7.717  50.758   5.637  1.00 48.53           H  
ATOM   4222  C   LYS A 279       6.378  51.307   4.080  1.00 48.53           C  
ATOM   4223  CB  LYS A 279       6.498  52.372   6.442  1.00 48.53           C  
ATOM   4224  HB2 LYS A 279       6.736  53.436   6.471  1.00 48.53           H  
ATOM   4225  HB3 LYS A 279       5.426  52.335   6.245  1.00 48.53           H  
ATOM   4226  O   LYS A 279       6.583  51.860   3.007  1.00 48.53           O  
ATOM   4227  CG  LYS A 279       6.787  51.774   7.831  1.00 48.53           C  
ATOM   4228  HG2 LYS A 279       7.829  51.955   8.093  1.00 48.53           H  
ATOM   4229  HG3 LYS A 279       6.606  50.699   7.828  1.00 48.53           H  
ATOM   4230  CD  LYS A 279       5.868  52.438   8.867  1.00 48.53           C  
ATOM   4231  HD2 LYS A 279       6.065  53.510   8.876  1.00 48.53           H  
ATOM   4232  HD3 LYS A 279       4.831  52.281   8.568  1.00 48.53           H  
ATOM   4233  CE  LYS A 279       6.073  51.871  10.276  1.00 48.53           C  
ATOM   4234  HE2 LYS A 279       5.883  50.798  10.249  1.00 48.53           H  
ATOM   4235  HE3 LYS A 279       7.112  52.022  10.568  1.00 48.53           H  
ATOM   4236  NZ  LYS A 279       5.160  52.526  11.250  1.00 48.53           N  
ATOM   4237  HZ1 LYS A 279       4.198  52.381  10.982  1.00 48.53           H  
ATOM   4238  HZ2 LYS A 279       5.282  52.148  12.179  1.00 48.53           H  
ATOM   4239  HZ3 LYS A 279       5.319  53.523  11.282  1.00 48.53           H  
ATOM   4240  N   PRO A 280       5.422  50.358   4.231  1.00 44.41           N  
ATOM   4241  CA  PRO A 280       5.026  49.415   3.179  1.00 44.41           C  
ATOM   4242  HA  PRO A 280       5.865  49.244   2.504  1.00 44.41           H  
ATOM   4243  C   PRO A 280       3.811  49.847   2.344  1.00 44.41           C  
ATOM   4244  CB  PRO A 280       4.721  48.119   3.940  1.00 44.41           C  
ATOM   4245  HB2 PRO A 280       4.058  47.457   3.382  1.00 44.41           H  
ATOM   4246  HB3 PRO A 280       5.653  47.607   4.179  1.00 44.41           H  
ATOM   4247  O   PRO A 280       2.880  50.461   2.862  1.00 44.41           O  
ATOM   4248  CG  PRO A 280       4.069  48.627   5.222  1.00 44.41           C  
ATOM   4249  HG2 PRO A 280       3.014  48.839   5.045  1.00 44.41           H  
ATOM   4250  HG3 PRO A 280       4.182  47.917   6.041  1.00 44.41           H  
ATOM   4251  CD  PRO A 280       4.822  49.924   5.489  1.00 44.41           C  
ATOM   4252  HD2 PRO A 280       5.608  49.710   6.214  1.00 44.41           H  
ATOM   4253  HD3 PRO A 280       4.125  50.670   5.872  1.00 44.41           H  
ATOM   4254  N   HIS A 281       3.793  49.423   1.076  1.00 43.82           N  
ATOM   4255  H   HIS A 281       4.588  48.903   0.733  1.00 43.82           H  
ATOM   4256  CA  HIS A 281       2.625  49.460   0.196  1.00 43.82           C  
ATOM   4257  HA  HIS A 281       1.920  50.191   0.592  1.00 43.82           H  
ATOM   4258  C   HIS A 281       1.901  48.107   0.172  1.00 43.82           C  
ATOM   4259  CB  HIS A 281       3.013  49.924  -1.218  1.00 43.82           C  
ATOM   4260  HB2 HIS A 281       2.377  49.425  -1.949  1.00 43.82           H  
ATOM   4261  HB3 HIS A 281       4.043  49.645  -1.441  1.00 43.82           H  
ATOM   4262  O   HIS A 281       2.517  47.043   0.164  1.00 43.82           O  
ATOM   4263  CG  HIS A 281       2.830  51.408  -1.400  1.00 43.82           C  
ATOM   4264  CD2 HIS A 281       3.800  52.373  -1.368  1.00 43.82           C  
ATOM   4265  HD2 HIS A 281       4.857  52.209  -1.217  1.00 43.82           H  
ATOM   4266  ND1 HIS A 281       1.629  52.047  -1.614  1.00 43.82           N  
ATOM   4267  HD1 HIS A 281       0.747  51.601  -1.821  1.00 43.82           H  
ATOM   4268  CE1 HIS A 281       1.870  53.365  -1.703  1.00 43.82           C  
ATOM   4269  HE1 HIS A 281       1.130  54.122  -1.915  1.00 43.82           H  
ATOM   4270  NE2 HIS A 281       3.179  53.611  -1.550  1.00 43.82           N  
ATOM   4271  N   ALA A 282       0.573  48.194   0.181  1.00 40.39           N  
ATOM   4272  H   ALA A 282       0.186  49.126   0.147  1.00 40.39           H  
ATOM   4273  CA  ALA A 282      -0.383  47.112   0.001  1.00 40.39           C  
ATOM   4274  HA  ALA A 282       0.020  46.196   0.434  1.00 40.39           H  
ATOM   4275  C   ALA A 282      -0.692  46.865  -1.493  1.00 40.39           C  
ATOM   4276  CB  ALA A 282      -1.650  47.529   0.771  1.00 40.39           C  
ATOM   4277  HB1 ALA A 282      -1.407  47.702   1.819  1.00 40.39           H  
ATOM   4278  HB2 ALA A 282      -2.065  48.441   0.341  1.00 40.39           H  
ATOM   4279  HB3 ALA A 282      -2.397  46.738   0.711  1.00 40.39           H  
ATOM   4280  O   ALA A 282      -0.554  47.791  -2.291  1.00 40.39           O  
ATOM   4281  N   ARG A 283      -1.266  45.676  -1.776  1.00 39.74           N  
ATOM   4282  H   ARG A 283      -1.278  45.022  -1.007  1.00 39.74           H  
ATOM   4283  CA  ARG A 283      -1.824  45.152  -3.055  1.00 39.74           C  
ATOM   4284  HA  ARG A 283      -2.436  44.284  -2.809  1.00 39.74           H  
ATOM   4285  C   ARG A 283      -0.746  44.599  -4.008  1.00 39.74           C  
ATOM   4286  CB  ARG A 283      -2.767  46.182  -3.712  1.00 39.74           C  
ATOM   4287  HB2 ARG A 283      -2.194  47.040  -4.065  1.00 39.74           H  
ATOM   4288  HB3 ARG A 283      -3.230  45.714  -4.581  1.00 39.74           H  
ATOM   4289  O   ARG A 283       0.295  45.213  -4.157  1.00 39.74           O  
ATOM   4290  CG  ARG A 283      -3.900  46.652  -2.784  1.00 39.74           C  
ATOM   4291  HG2 ARG A 283      -4.516  45.793  -2.517  1.00 39.74           H  
ATOM   4292  HG3 ARG A 283      -3.493  47.092  -1.874  1.00 39.74           H  
ATOM   4293  CD  ARG A 283      -4.768  47.706  -3.477  1.00 39.74           C  
ATOM   4294  HD2 ARG A 283      -4.179  48.614  -3.604  1.00 39.74           H  
ATOM   4295  HD3 ARG A 283      -5.045  47.334  -4.464  1.00 39.74           H  
ATOM   4296  NE  ARG A 283      -5.993  47.995  -2.701  1.00 39.74           N  
ATOM   4297  HE  ARG A 283      -6.133  47.460  -1.856  1.00 39.74           H  
ATOM   4298  NH1 ARG A 283      -6.882  49.549  -4.142  1.00 39.74           N  
ATOM   4299 HH11 ARG A 283      -7.642  50.146  -4.433  1.00 39.74           H  
ATOM   4300 HH12 ARG A 283      -6.075  49.447  -4.741  1.00 39.74           H  
ATOM   4301  NH2 ARG A 283      -8.042  48.926  -2.341  1.00 39.74           N  
ATOM   4302 HH21 ARG A 283      -8.172  48.353  -1.520  1.00 39.74           H  
ATOM   4303 HH22 ARG A 283      -8.786  49.536  -2.648  1.00 39.74           H  
ATOM   4304  CZ  ARG A 283      -6.960  48.821  -3.063  1.00 39.74           C  
ATOM   4305  N   GLU A 284      -0.858  43.397  -4.578  1.00 43.60           N  
ATOM   4306  H   GLU A 284       0.038  43.068  -4.907  1.00 43.60           H  
ATOM   4307  CA  GLU A 284      -1.965  42.779  -5.338  1.00 43.60           C  
ATOM   4308  HA  GLU A 284      -2.936  43.121  -4.981  1.00 43.60           H  
ATOM   4309  C   GLU A 284      -1.922  41.225  -5.274  1.00 43.60           C  
ATOM   4310  CB  GLU A 284      -1.776  43.210  -6.808  1.00 43.60           C  
ATOM   4311  HB2 GLU A 284      -2.303  42.534  -7.481  1.00 43.60           H  
ATOM   4312  HB3 GLU A 284      -0.719  43.155  -7.066  1.00 43.60           H  
ATOM   4313  O   GLU A 284      -0.910  40.662  -4.850  1.00 43.60           O  
ATOM   4314  CG  GLU A 284      -2.305  44.630  -7.037  1.00 43.60           C  
ATOM   4315  HG2 GLU A 284      -1.797  45.318  -6.361  1.00 43.60           H  
ATOM   4316  HG3 GLU A 284      -3.368  44.637  -6.795  1.00 43.60           H  
ATOM   4317  CD  GLU A 284      -2.105  45.139  -8.467  1.00 43.60           C  
ATOM   4318  OE1 GLU A 284      -2.770  46.153  -8.773  1.00 43.60           O  
ATOM   4319  OE2 GLU A 284      -1.298  44.538  -9.209  1.00 43.60           O  
ATOM   4320  N   PRO A 285      -2.998  40.506  -5.666  1.00 41.03           N  
ATOM   4321  CA  PRO A 285      -3.030  39.042  -5.671  1.00 41.03           C  
ATOM   4322  HA  PRO A 285      -2.627  38.665  -4.731  1.00 41.03           H  
ATOM   4323  C   PRO A 285      -2.207  38.460  -6.834  1.00 41.03           C  
ATOM   4324  CB  PRO A 285      -4.514  38.669  -5.759  1.00 41.03           C  
ATOM   4325  HB2 PRO A 285      -4.939  38.652  -4.755  1.00 41.03           H  
ATOM   4326  HB3 PRO A 285      -4.673  37.715  -6.261  1.00 41.03           H  
ATOM   4327  O   PRO A 285      -2.397  38.807  -7.997  1.00 41.03           O  
ATOM   4328  CG  PRO A 285      -5.121  39.831  -6.544  1.00 41.03           C  
ATOM   4329  HG2 PRO A 285      -5.002  39.650  -7.612  1.00 41.03           H  
ATOM   4330  HG3 PRO A 285      -6.173  39.982  -6.301  1.00 41.03           H  
ATOM   4331  CD  PRO A 285      -4.271  41.035  -6.142  1.00 41.03           C  
ATOM   4332  HD2 PRO A 285      -4.762  41.578  -5.334  1.00 41.03           H  
ATOM   4333  HD3 PRO A 285      -4.150  41.687  -7.007  1.00 41.03           H  
ATOM   4334  N   VAL A 286      -1.293  37.546  -6.503  1.00 40.04           N  
ATOM   4335  H   VAL A 286      -1.206  37.307  -5.526  1.00 40.04           H  
ATOM   4336  CA  VAL A 286      -0.410  36.846  -7.446  1.00 40.04           C  
ATOM   4337  HA  VAL A 286      -0.018  37.569  -8.161  1.00 40.04           H  
ATOM   4338  C   VAL A 286      -1.205  35.786  -8.219  1.00 40.04           C  
ATOM   4339  CB  VAL A 286       0.786  36.232  -6.682  1.00 40.04           C  
ATOM   4340  HB  VAL A 286       0.408  35.595  -5.882  1.00 40.04           H  
ATOM   4341  O   VAL A 286      -1.689  34.823  -7.627  1.00 40.04           O  
ATOM   4342  CG1 VAL A 286       1.710  35.386  -7.566  1.00 40.04           C  
ATOM   4343 HG11 VAL A 286       1.177  34.502  -7.916  1.00 40.04           H  
ATOM   4344 HG12 VAL A 286       2.043  35.964  -8.428  1.00 40.04           H  
ATOM   4345 HG13 VAL A 286       2.576  35.051  -6.995  1.00 40.04           H  
ATOM   4346  CG2 VAL A 286       1.643  37.337  -6.044  1.00 40.04           C  
ATOM   4347 HG21 VAL A 286       1.049  37.930  -5.348  1.00 40.04           H  
ATOM   4348 HG22 VAL A 286       2.035  37.995  -6.820  1.00 40.04           H  
ATOM   4349 HG23 VAL A 286       2.474  36.892  -5.496  1.00 40.04           H  
ATOM   4350  N   ARG A 287      -1.311  35.970  -9.542  1.00 38.22           N  
ATOM   4351  H   ARG A 287      -0.947  36.839  -9.906  1.00 38.22           H  
ATOM   4352  CA  ARG A 287      -1.671  34.927 -10.520  1.00 38.22           C  
ATOM   4353  HA  ARG A 287      -2.671  34.549 -10.308  1.00 38.22           H  
ATOM   4354  C   ARG A 287      -0.695  33.751 -10.401  1.00 38.22           C  
ATOM   4355  CB  ARG A 287      -1.604  35.506 -11.953  1.00 38.22           C  
ATOM   4356  HB2 ARG A 287      -0.917  36.352 -11.978  1.00 38.22           H  
ATOM   4357  HB3 ARG A 287      -1.197  34.744 -12.618  1.00 38.22           H  
ATOM   4358  O   ARG A 287       0.517  33.965 -10.398  1.00 38.22           O  
ATOM   4359  CG  ARG A 287      -2.964  35.923 -12.530  1.00 38.22           C  
ATOM   4360  HG2 ARG A 287      -3.446  36.637 -11.862  1.00 38.22           H  
ATOM   4361  HG3 ARG A 287      -3.592  35.037 -12.620  1.00 38.22           H  
ATOM   4362  CD  ARG A 287      -2.777  36.564 -13.916  1.00 38.22           C  
ATOM   4363  HD2 ARG A 287      -2.292  37.531 -13.782  1.00 38.22           H  
ATOM   4364  HD3 ARG A 287      -2.123  35.927 -14.511  1.00 38.22           H  
ATOM   4365  NE  ARG A 287      -4.059  36.718 -14.637  1.00 38.22           N  
ATOM   4366  HE  ARG A 287      -4.764  36.022 -14.441  1.00 38.22           H  
ATOM   4367  NH1 ARG A 287      -3.487  38.503 -15.975  1.00 38.22           N  
ATOM   4368 HH11 ARG A 287      -2.577  38.532 -15.537  1.00 38.22           H  
ATOM   4369 HH12 ARG A 287      -3.714  39.131 -16.732  1.00 38.22           H  
ATOM   4370  NH2 ARG A 287      -5.482  37.539 -16.215  1.00 38.22           N  
ATOM   4371 HH21 ARG A 287      -6.144  36.807 -16.000  1.00 38.22           H  
ATOM   4372 HH22 ARG A 287      -5.677  38.166 -16.982  1.00 38.22           H  
ATOM   4373  CZ  ARG A 287      -4.334  37.584 -15.599  1.00 38.22           C  
ATOM   4374  N   GLU A 288      -1.220  32.529 -10.323  1.00 42.28           N  
ATOM   4375  H   GLU A 288      -2.223  32.418 -10.340  1.00 42.28           H  
ATOM   4376  CA  GLU A 288      -0.412  31.308 -10.407  1.00 42.28           C  
ATOM   4377  HA  GLU A 288       0.319  31.327  -9.599  1.00 42.28           H  
ATOM   4378  C   GLU A 288       0.315  31.252 -11.763  1.00 42.28           C  
ATOM   4379  CB  GLU A 288      -1.285  30.052 -10.225  1.00 42.28           C  
ATOM   4380  HB2 GLU A 288      -0.669  29.178 -10.438  1.00 42.28           H  
ATOM   4381  HB3 GLU A 288      -2.111  30.081 -10.935  1.00 42.28           H  
ATOM   4382  O   GLU A 288      -0.315  31.486 -12.796  1.00 42.28           O  
ATOM   4383  CG  GLU A 288      -1.831  29.922  -8.795  1.00 42.28           C  
ATOM   4384  HG2 GLU A 288      -2.515  30.747  -8.599  1.00 42.28           H  
ATOM   4385  HG3 GLU A 288      -0.994  30.012  -8.102  1.00 42.28           H  
ATOM   4386  CD  GLU A 288      -2.558  28.591  -8.535  1.00 42.28           C  
ATOM   4387  OE1 GLU A 288      -2.586  28.185  -7.348  1.00 42.28           O  
ATOM   4388  OE2 GLU A 288      -3.067  27.990  -9.504  1.00 42.28           O  
ATOM   4389  N   PRO A 289       1.633  30.984 -11.795  1.00 40.74           N  
ATOM   4390  CA  PRO A 289       2.347  30.803 -13.047  1.00 40.74           C  
ATOM   4391  HA  PRO A 289       2.029  31.546 -13.778  1.00 40.74           H  
ATOM   4392  C   PRO A 289       2.067  29.402 -13.600  1.00 40.74           C  
ATOM   4393  CB  PRO A 289       3.820  31.036 -12.707  1.00 40.74           C  
ATOM   4394  HB2 PRO A 289       4.485  30.468 -13.357  1.00 40.74           H  
ATOM   4395  HB3 PRO A 289       4.039  32.102 -12.774  1.00 40.74           H  
ATOM   4396  O   PRO A 289       2.316  28.401 -12.923  1.00 40.74           O  
ATOM   4397  CG  PRO A 289       3.925  30.587 -11.248  1.00 40.74           C  
ATOM   4398  HG2 PRO A 289       4.120  29.515 -11.210  1.00 40.74           H  
ATOM   4399  HG3 PRO A 289       4.704  31.132 -10.716  1.00 40.74           H  
ATOM   4400  CD  PRO A 289       2.540  30.871 -10.664  1.00 40.74           C  
ATOM   4401  HD2 PRO A 289       2.237  30.059 -10.003  1.00 40.74           H  
ATOM   4402  HD3 PRO A 289       2.557  31.817 -10.123  1.00 40.74           H  
ATOM   4403  N   GLU A 290       1.594  29.342 -14.844  1.00 35.47           N  
ATOM   4404  H   GLU A 290       1.326  30.199 -15.306  1.00 35.47           H  
ATOM   4405  CA  GLU A 290       1.558  28.123 -15.652  1.00 35.47           C  
ATOM   4406  HA  GLU A 290       0.868  27.412 -15.200  1.00 35.47           H  
ATOM   4407  C   GLU A 290       2.966  27.505 -15.680  1.00 35.47           C  
ATOM   4408  CB  GLU A 290       1.054  28.446 -17.069  1.00 35.47           C  
ATOM   4409  HB2 GLU A 290       1.144  27.548 -17.680  1.00 35.47           H  
ATOM   4410  HB3 GLU A 290       1.679  29.229 -17.499  1.00 35.47           H  
ATOM   4411  O   GLU A 290       3.933  28.097 -16.165  1.00 35.47           O  
ATOM   4412  CG  GLU A 290      -0.417  28.899 -17.067  1.00 35.47           C  
ATOM   4413  HG2 GLU A 290      -1.015  28.117 -16.600  1.00 35.47           H  
ATOM   4414  HG3 GLU A 290      -0.510  29.800 -16.459  1.00 35.47           H  
ATOM   4415  CD  GLU A 290      -0.970  29.196 -18.470  1.00 35.47           C  
ATOM   4416  OE1 GLU A 290      -2.210  29.323 -18.571  1.00 35.47           O  
ATOM   4417  OE2 GLU A 290      -0.155  29.339 -19.409  1.00 35.47           O  
ATOM   4418  N   GLY A 291       3.109  26.339 -15.047  1.00 33.01           N  
ATOM   4419  H   GLY A 291       2.286  25.918 -14.640  1.00 33.01           H  
ATOM   4420  CA  GLY A 291       4.379  25.627 -14.971  1.00 33.01           C  
ATOM   4421  HA2 GLY A 291       4.299  24.804 -14.261  1.00 33.01           H  
ATOM   4422  HA3 GLY A 291       5.139  26.326 -14.622  1.00 33.01           H  
ATOM   4423  C   GLY A 291       4.767  25.055 -16.340  1.00 33.01           C  
ATOM   4424  O   GLY A 291       3.897  24.557 -17.054  1.00 33.01           O  
ATOM   4425  N   PRO A 292       6.058  25.080 -16.715  1.00 34.58           N  
ATOM   4426  CA  PRO A 292       6.505  24.617 -18.023  1.00 34.58           C  
ATOM   4427  HA  PRO A 292       5.961  25.153 -18.800  1.00 34.58           H  
ATOM   4428  C   PRO A 292       6.252  23.113 -18.185  1.00 34.58           C  
ATOM   4429  CB  PRO A 292       7.990  24.990 -18.107  1.00 34.58           C  
ATOM   4430  HB2 PRO A 292       8.088  25.989 -18.530  1.00 34.58           H  
ATOM   4431  HB3 PRO A 292       8.564  24.270 -18.691  1.00 34.58           H  
ATOM   4432  O   PRO A 292       6.611  22.309 -17.320  1.00 34.58           O  
ATOM   4433  CG  PRO A 292       8.425  25.012 -16.643  1.00 34.58           C  
ATOM   4434  HG2 PRO A 292       9.285  25.661 -16.479  1.00 34.58           H  
ATOM   4435  HG3 PRO A 292       8.638  23.990 -16.329  1.00 34.58           H  
ATOM   4436  CD  PRO A 292       7.185  25.499 -15.904  1.00 34.58           C  
ATOM   4437  HD2 PRO A 292       7.195  26.587 -15.842  1.00 34.58           H  
ATOM   4438  HD3 PRO A 292       7.144  25.060 -14.907  1.00 34.58           H  
ATOM   4439  N   GLN A 293       5.648  22.746 -19.317  1.00 29.00           N  
ATOM   4440  H   GLN A 293       5.338  23.474 -19.944  1.00 29.00           H  
ATOM   4441  CA  GLN A 293       5.527  21.370 -19.790  1.00 29.00           C  
ATOM   4442  HA  GLN A 293       5.010  20.767 -19.044  1.00 29.00           H  
ATOM   4443  C   GLN A 293       6.936  20.800 -20.009  1.00 29.00           C  
ATOM   4444  CB  GLN A 293       4.716  21.352 -21.100  1.00 29.00           C  
ATOM   4445  HB2 GLN A 293       4.784  20.356 -21.538  1.00 29.00           H  
ATOM   4446  HB3 GLN A 293       5.164  22.056 -21.801  1.00 29.00           H  
ATOM   4447  O   GLN A 293       7.628  21.155 -20.962  1.00 29.00           O  
ATOM   4448  CG  GLN A 293       3.224  21.695 -20.920  1.00 29.00           C  
ATOM   4449  HG2 GLN A 293       3.127  22.654 -20.412  1.00 29.00           H  
ATOM   4450  HG3 GLN A 293       2.752  20.931 -20.303  1.00 29.00           H  
ATOM   4451  CD  GLN A 293       2.474  21.789 -22.251  1.00 29.00           C  
ATOM   4452  NE2 GLN A 293       1.174  21.984 -22.233  1.00 29.00           N  
ATOM   4453 HE21 GLN A 293       0.661  22.093 -21.370  1.00 29.00           H  
ATOM   4454 HE22 GLN A 293       0.731  22.048 -23.138  1.00 29.00           H  
ATOM   4455  OE1 GLN A 293       3.040  21.704 -23.325  1.00 29.00           O  
ATOM   4456  N   TYR A 294       7.400  19.940 -19.102  1.00 32.79           N  
ATOM   4457  H   TYR A 294       6.831  19.736 -18.293  1.00 32.79           H  
ATOM   4458  CA  TYR A 294       8.674  19.247 -19.268  1.00 32.79           C  
ATOM   4459  HA  TYR A 294       9.358  19.887 -19.825  1.00 32.79           H  
ATOM   4460  C   TYR A 294       8.473  17.980 -20.102  1.00 32.79           C  
ATOM   4461  CB  TYR A 294       9.343  18.975 -17.912  1.00 32.79           C  
ATOM   4462  HB2 TYR A 294       8.595  18.634 -17.196  1.00 32.79           H  
ATOM   4463  HB3 TYR A 294      10.061  18.165 -18.037  1.00 32.79           H  
ATOM   4464  O   TYR A 294       8.148  16.918 -19.574  1.00 32.79           O  
ATOM   4465  CG  TYR A 294      10.100  20.167 -17.353  1.00 32.79           C  
ATOM   4466  CD1 TYR A 294      11.384  20.475 -17.846  1.00 32.79           C  
ATOM   4467  HD1 TYR A 294      11.814  19.869 -18.630  1.00 32.79           H  
ATOM   4468  CD2 TYR A 294       9.529  20.964 -16.344  1.00 32.79           C  
ATOM   4469  HD2 TYR A 294       8.531  20.751 -15.992  1.00 32.79           H  
ATOM   4470  CE1 TYR A 294      12.092  21.584 -17.344  1.00 32.79           C  
ATOM   4471  HE1 TYR A 294      13.064  21.827 -17.748  1.00 32.79           H  
ATOM   4472  CE2 TYR A 294      10.251  22.048 -15.811  1.00 32.79           C  
ATOM   4473  HE2 TYR A 294       9.822  22.654 -15.026  1.00 32.79           H  
ATOM   4474  OH  TYR A 294      12.190  23.454 -15.837  1.00 32.79           O  
ATOM   4475  HH  TYR A 294      12.997  23.606 -16.335  1.00 32.79           H  
ATOM   4476  CZ  TYR A 294      11.521  22.376 -16.325  1.00 32.79           C  
ATOM   4477  N   ALA A 295       8.730  18.100 -21.404  1.00 25.10           N  
ATOM   4478  H   ALA A 295       8.859  19.031 -21.774  1.00 25.10           H  
ATOM   4479  CA  ALA A 295       9.034  16.984 -22.293  1.00 25.10           C  
ATOM   4480  HA  ALA A 295       8.294  16.197 -22.149  1.00 25.10           H  
ATOM   4481  C   ALA A 295      10.424  16.419 -21.936  1.00 25.10           C  
ATOM   4482  CB  ALA A 295       8.932  17.482 -23.743  1.00 25.10           C  
ATOM   4483  HB1 ALA A 295       7.922  17.842 -23.941  1.00 25.10           H  
ATOM   4484  HB2 ALA A 295       9.642  18.290 -23.918  1.00 25.10           H  
ATOM   4485  HB3 ALA A 295       9.152  16.663 -24.427  1.00 25.10           H  
ATOM   4486  O   ALA A 295      11.441  16.779 -22.526  1.00 25.10           O  
ATOM   4487  N   GLY A 296      10.486  15.597 -20.888  1.00 27.41           N  
ATOM   4488  H   GLY A 296       9.623  15.400 -20.402  1.00 27.41           H  
ATOM   4489  CA  GLY A 296      11.679  14.853 -20.484  1.00 27.41           C  
ATOM   4490  HA2 GLY A 296      12.561  15.207 -21.018  1.00 27.41           H  
ATOM   4491  HA3 GLY A 296      11.843  14.983 -19.415  1.00 27.41           H  
ATOM   4492  C   GLY A 296      11.469  13.370 -20.759  1.00 27.41           C  
ATOM   4493  O   GLY A 296      10.652  12.742 -20.097  1.00 27.41           O  
ATOM   4494  N   SER A 297      12.195  12.842 -21.743  1.00 27.67           N  
ATOM   4495  H   SER A 297      12.854  13.455 -22.200  1.00 27.67           H  
ATOM   4496  CA  SER A 297      12.171  11.458 -22.233  1.00 27.67           C  
ATOM   4497  HA  SER A 297      11.377  11.364 -22.974  1.00 27.67           H  
ATOM   4498  C   SER A 297      11.954  10.394 -21.145  1.00 27.67           C  
ATOM   4499  CB  SER A 297      13.515  11.189 -22.927  1.00 27.67           C  
ATOM   4500  HB2 SER A 297      13.577  10.140 -23.216  1.00 27.67           H  
ATOM   4501  HB3 SER A 297      13.593  11.804 -23.824  1.00 27.67           H  
ATOM   4502  O   SER A 297      12.786  10.232 -20.253  1.00 27.67           O  
ATOM   4503  OG  SER A 297      14.582  11.509 -22.049  1.00 27.67           O  
ATOM   4504  HG  SER A 297      14.389  11.086 -21.209  1.00 27.67           H  
ATOM   4505  N   GLU A 298      10.895   9.596 -21.296  1.00 32.78           N  
ATOM   4506  H   GLU A 298      10.236   9.840 -22.021  1.00 32.78           H  
ATOM   4507  CA  GLU A 298      10.496   8.444 -20.464  1.00 32.78           C  
ATOM   4508  HA  GLU A 298      10.355   8.783 -19.437  1.00 32.78           H  
ATOM   4509  C   GLU A 298      11.512   7.275 -20.415  1.00 32.78           C  
ATOM   4510  CB  GLU A 298       9.145   7.926 -20.994  1.00 32.78           C  
ATOM   4511  HB2 GLU A 298       9.237   7.752 -22.066  1.00 32.78           H  
ATOM   4512  HB3 GLU A 298       8.908   6.975 -20.517  1.00 32.78           H  
ATOM   4513  O   GLU A 298      11.231   6.210 -19.865  1.00 32.78           O  
ATOM   4514  CG  GLU A 298       7.975   8.877 -20.712  1.00 32.78           C  
ATOM   4515  HG2 GLU A 298       7.925   9.055 -19.638  1.00 32.78           H  
ATOM   4516  HG3 GLU A 298       8.160   9.831 -21.205  1.00 32.78           H  
ATOM   4517  CD  GLU A 298       6.650   8.292 -21.216  1.00 32.78           C  
ATOM   4518  OE1 GLU A 298       5.673   8.335 -20.435  1.00 32.78           O  
ATOM   4519  OE2 GLU A 298       6.652   7.793 -22.362  1.00 32.78           O  
ATOM   4520  N   GLN A 299      12.718   7.441 -20.962  1.00 32.04           N  
ATOM   4521  H   GLN A 299      12.961   8.367 -21.282  1.00 32.04           H  
ATOM   4522  CA  GLN A 299      13.647   6.340 -21.242  1.00 32.04           C  
ATOM   4523  HA  GLN A 299      13.042   5.476 -21.518  1.00 32.04           H  
ATOM   4524  C   GLN A 299      14.477   5.832 -20.048  1.00 32.04           C  
ATOM   4525  CB  GLN A 299      14.504   6.689 -22.470  1.00 32.04           C  
ATOM   4526  HB2 GLN A 299      14.878   7.710 -22.386  1.00 32.04           H  
ATOM   4527  HB3 GLN A 299      15.357   6.012 -22.524  1.00 32.04           H  
ATOM   4528  O   GLN A 299      15.230   4.879 -20.210  1.00 32.04           O  
ATOM   4529  CG  GLN A 299      13.686   6.521 -23.762  1.00 32.04           C  
ATOM   4530  HG2 GLN A 299      12.841   7.209 -23.753  1.00 32.04           H  
ATOM   4531  HG3 GLN A 299      13.295   5.504 -23.806  1.00 32.04           H  
ATOM   4532  CD  GLN A 299      14.495   6.772 -25.030  1.00 32.04           C  
ATOM   4533  NE2 GLN A 299      13.944   6.474 -26.186  1.00 32.04           N  
ATOM   4534 HE21 GLN A 299      14.495   6.680 -27.007  1.00 32.04           H  
ATOM   4535 HE22 GLN A 299      13.004   6.109 -26.237  1.00 32.04           H  
ATOM   4536  OE1 GLN A 299      15.617   7.248 -25.018  1.00 32.04           O  
ATOM   4537  N   ASP A 300      14.293   6.368 -18.837  1.00 32.12           N  
ATOM   4538  H   ASP A 300      13.658   7.151 -18.768  1.00 32.12           H  
ATOM   4539  CA  ASP A 300      15.000   5.906 -17.625  1.00 32.12           C  
ATOM   4540  HA  ASP A 300      15.693   5.115 -17.914  1.00 32.12           H  
ATOM   4541  C   ASP A 300      14.083   5.207 -16.591  1.00 32.12           C  
ATOM   4542  CB  ASP A 300      15.845   7.063 -17.039  1.00 32.12           C  
ATOM   4543  HB2 ASP A 300      15.412   8.016 -17.344  1.00 32.12           H  
ATOM   4544  HB3 ASP A 300      15.799   7.041 -15.951  1.00 32.12           H  
ATOM   4545  O   ASP A 300      14.445   5.037 -15.425  1.00 32.12           O  
ATOM   4546  CG  ASP A 300      17.336   7.039 -17.419  1.00 32.12           C  
ATOM   4547  OD1 ASP A 300      17.857   5.966 -17.799  1.00 32.12           O  
ATOM   4548  OD2 ASP A 300      17.991   8.081 -17.188  1.00 32.12           O  
ATOM   4549  N   LEU A 301      12.878   4.772 -16.982  1.00 35.64           N  
ATOM   4550  H   LEU A 301      12.616   4.943 -17.942  1.00 35.64           H  
ATOM   4551  CA  LEU A 301      11.843   4.269 -16.058  1.00 35.64           C  
ATOM   4552  HA  LEU A 301      12.014   4.750 -15.094  1.00 35.64           H  
ATOM   4553  C   LEU A 301      11.907   2.760 -15.725  1.00 35.64           C  
ATOM   4554  CB  LEU A 301      10.459   4.733 -16.555  1.00 35.64           C  
ATOM   4555  HB2 LEU A 301      10.362   4.464 -17.607  1.00 35.64           H  
ATOM   4556  HB3 LEU A 301       9.676   4.207 -16.010  1.00 35.64           H  
ATOM   4557  O   LEU A 301      11.054   2.251 -14.993  1.00 35.64           O  
ATOM   4558  CG  LEU A 301      10.221   6.250 -16.397  1.00 35.64           C  
ATOM   4559  HG  LEU A 301      11.059   6.803 -16.823  1.00 35.64           H  
ATOM   4560  CD1 LEU A 301       8.952   6.661 -17.137  1.00 35.64           C  
ATOM   4561 HD11 LEU A 301       8.079   6.158 -16.721  1.00 35.64           H  
ATOM   4562 HD12 LEU A 301       9.039   6.392 -18.189  1.00 35.64           H  
ATOM   4563 HD13 LEU A 301       8.811   7.740 -17.079  1.00 35.64           H  
ATOM   4564  CD2 LEU A 301      10.051   6.658 -14.926  1.00 35.64           C  
ATOM   4565 HD21 LEU A 301      10.983   6.502 -14.382  1.00 35.64           H  
ATOM   4566 HD22 LEU A 301       9.247   6.079 -14.471  1.00 35.64           H  
ATOM   4567 HD23 LEU A 301       9.801   7.718 -14.882  1.00 35.64           H  
ATOM   4568  N   SER A 302      12.935   2.021 -16.155  1.00 29.43           N  
ATOM   4569  H   SER A 302      13.634   2.467 -16.731  1.00 29.43           H  
ATOM   4570  CA  SER A 302      13.059   0.577 -15.883  1.00 29.43           C  
ATOM   4571  HA  SER A 302      12.052   0.165 -15.827  1.00 29.43           H  
ATOM   4572  C   SER A 302      13.738   0.265 -14.534  1.00 29.43           C  
ATOM   4573  CB  SER A 302      13.735  -0.139 -17.063  1.00 29.43           C  
ATOM   4574  HB2 SER A 302      13.258   0.159 -17.996  1.00 29.43           H  
ATOM   4575  HB3 SER A 302      13.617  -1.215 -16.940  1.00 29.43           H  
ATOM   4576  O   SER A 302      14.812  -0.337 -14.494  1.00 29.43           O  
ATOM   4577  OG  SER A 302      15.112   0.166 -17.121  1.00 29.43           O  
ATOM   4578  HG  SER A 302      15.466   0.044 -16.237  1.00 29.43           H  
ATOM   4579  N   PHE A 303      13.160   0.665 -13.395  1.00 41.00           N  
ATOM   4580  H   PHE A 303      12.315   1.215 -13.466  1.00 41.00           H  
ATOM   4581  CA  PHE A 303      13.813   0.456 -12.088  1.00 41.00           C  
ATOM   4582  HA  PHE A 303      14.603  -0.283 -12.222  1.00 41.00           H  
ATOM   4583  C   PHE A 303      12.934  -0.204 -11.008  1.00 41.00           C  
ATOM   4584  CB  PHE A 303      14.556   1.727 -11.644  1.00 41.00           C  
ATOM   4585  HB2 PHE A 303      14.873   1.604 -10.608  1.00 41.00           H  
ATOM   4586  HB3 PHE A 303      13.866   2.571 -11.675  1.00 41.00           H  
ATOM   4587  O   PHE A 303      12.599   0.377  -9.981  1.00 41.00           O  
ATOM   4588  CG  PHE A 303      15.804   2.043 -12.465  1.00 41.00           C  
ATOM   4589  CD1 PHE A 303      16.941   1.210 -12.414  1.00 41.00           C  
ATOM   4590  HD1 PHE A 303      16.910   0.287 -11.854  1.00 41.00           H  
ATOM   4591  CD2 PHE A 303      15.823   3.160 -13.316  1.00 41.00           C  
ATOM   4592  HD2 PHE A 303      14.951   3.792 -13.400  1.00 41.00           H  
ATOM   4593  CE1 PHE A 303      18.096   1.517 -13.158  1.00 41.00           C  
ATOM   4594  HE1 PHE A 303      18.948   0.854 -13.147  1.00 41.00           H  
ATOM   4595  CE2 PHE A 303      16.960   3.449 -14.092  1.00 41.00           C  
ATOM   4596  HE2 PHE A 303      16.942   4.283 -14.778  1.00 41.00           H  
ATOM   4597  CZ  PHE A 303      18.102   2.637 -14.005  1.00 41.00           C  
ATOM   4598  HZ  PHE A 303      18.953   2.852 -14.635  1.00 41.00           H  
ATOM   4599  N   GLY A 304      12.695  -1.507 -11.180  1.00 39.06           N  
ATOM   4600  H   GLY A 304      12.825  -1.851 -12.121  1.00 39.06           H  
ATOM   4601  CA  GLY A 304      12.864  -2.511 -10.115  1.00 39.06           C  
ATOM   4602  HA2 GLY A 304      12.907  -3.492 -10.590  1.00 39.06           H  
ATOM   4603  HA3 GLY A 304      13.831  -2.342  -9.641  1.00 39.06           H  
ATOM   4604  C   GLY A 304      11.835  -2.625  -8.981  1.00 39.06           C  
ATOM   4605  O   GLY A 304      12.002  -3.517  -8.155  1.00 39.06           O  
ATOM   4606  N   SER A 305      10.794  -1.794  -8.912  1.00 47.78           N  
ATOM   4607  H   SER A 305      10.721  -1.035  -9.574  1.00 47.78           H  
ATOM   4608  CA  SER A 305       9.617  -2.080  -8.075  1.00 47.78           C  
ATOM   4609  HA  SER A 305       9.729  -3.071  -7.635  1.00 47.78           H  
ATOM   4610  C   SER A 305       8.380  -2.155  -8.956  1.00 47.78           C  
ATOM   4611  CB  SER A 305       9.442  -1.130  -6.879  1.00 47.78           C  
ATOM   4612  HB2 SER A 305       8.429  -1.249  -6.494  1.00 47.78           H  
ATOM   4613  HB3 SER A 305      10.125  -1.453  -6.094  1.00 47.78           H  
ATOM   4614  O   SER A 305       8.057  -1.201  -9.661  1.00 47.78           O  
ATOM   4615  OG  SER A 305       9.681   0.249  -7.130  1.00 47.78           O  
ATOM   4616  HG  SER A 305       9.275   0.718  -6.397  1.00 47.78           H  
ATOM   4617  N   SER A 306       7.718  -3.314  -8.967  1.00 49.99           N  
ATOM   4618  H   SER A 306       7.974  -4.042  -8.315  1.00 49.99           H  
ATOM   4619  CA  SER A 306       6.505  -3.510  -9.759  1.00 49.99           C  
ATOM   4620  HA  SER A 306       6.733  -3.278 -10.799  1.00 49.99           H  
ATOM   4621  C   SER A 306       5.421  -2.539  -9.284  1.00 49.99           C  
ATOM   4622  CB  SER A 306       6.034  -4.973  -9.694  1.00 49.99           C  
ATOM   4623  HB2 SER A 306       6.791  -5.615 -10.144  1.00 49.99           H  
ATOM   4624  HB3 SER A 306       5.107  -5.080 -10.257  1.00 49.99           H  
ATOM   4625  O   SER A 306       5.333  -2.233  -8.093  1.00 49.99           O  
ATOM   4626  OG  SER A 306       5.819  -5.380  -8.358  1.00 49.99           O  
ATOM   4627  HG  SER A 306       5.424  -6.255  -8.362  1.00 49.99           H  
ATOM   4628  N   LYS A 307       4.570  -2.064 -10.203  1.00 50.06           N  
ATOM   4629  H   LYS A 307       4.747  -2.281 -11.173  1.00 50.06           H  
ATOM   4630  CA  LYS A 307       3.340  -1.315  -9.873  1.00 50.06           C  
ATOM   4631  HA  LYS A 307       3.602  -0.314  -9.528  1.00 50.06           H  
ATOM   4632  C   LYS A 307       2.573  -1.998  -8.723  1.00 50.06           C  
ATOM   4633  CB  LYS A 307       2.483  -1.201 -11.153  1.00 50.06           C  
ATOM   4634  HB2 LYS A 307       2.142  -2.196 -11.438  1.00 50.06           H  
ATOM   4635  HB3 LYS A 307       3.097  -0.808 -11.963  1.00 50.06           H  
ATOM   4636  O   LYS A 307       2.135  -1.331  -7.797  1.00 50.06           O  
ATOM   4637  CG  LYS A 307       1.259  -0.282 -10.991  1.00 50.06           C  
ATOM   4638  HG2 LYS A 307       1.596   0.746 -10.857  1.00 50.06           H  
ATOM   4639  HG3 LYS A 307       0.715  -0.579 -10.094  1.00 50.06           H  
ATOM   4640  CD  LYS A 307       0.293  -0.353 -12.190  1.00 50.06           C  
ATOM   4641  HD2 LYS A 307       0.023  -1.394 -12.364  1.00 50.06           H  
ATOM   4642  HD3 LYS A 307       0.793   0.060 -13.067  1.00 50.06           H  
ATOM   4643  CE  LYS A 307      -0.991   0.446 -11.878  1.00 50.06           C  
ATOM   4644  HE2 LYS A 307      -0.743   1.506 -11.823  1.00 50.06           H  
ATOM   4645  HE3 LYS A 307      -1.328   0.150 -10.884  1.00 50.06           H  
ATOM   4646  NZ  LYS A 307      -2.129   0.243 -12.829  1.00 50.06           N  
ATOM   4647  HZ1 LYS A 307      -2.600  -0.643 -12.709  1.00 50.06           H  
ATOM   4648  HZ2 LYS A 307      -2.915   0.829 -12.583  1.00 50.06           H  
ATOM   4649  HZ3 LYS A 307      -1.920   0.406 -13.804  1.00 50.06           H  
ATOM   4650  N   GLN A 308       2.583  -3.333  -8.713  1.00 52.16           N  
ATOM   4651  H   GLN A 308       2.980  -3.794  -9.518  1.00 52.16           H  
ATOM   4652  CA  GLN A 308       2.019  -4.187  -7.666  1.00 52.16           C  
ATOM   4653  HA  GLN A 308       0.944  -4.014  -7.615  1.00 52.16           H  
ATOM   4654  C   GLN A 308       2.580  -3.934  -6.257  1.00 52.16           C  
ATOM   4655  CB  GLN A 308       2.254  -5.653  -8.048  1.00 52.16           C  
ATOM   4656  HB2 GLN A 308       1.967  -6.290  -7.212  1.00 52.16           H  
ATOM   4657  HB3 GLN A 308       3.318  -5.799  -8.234  1.00 52.16           H  
ATOM   4658  O   GLN A 308       1.795  -3.874  -5.323  1.00 52.16           O  
ATOM   4659  CG  GLN A 308       1.446  -6.089  -9.282  1.00 52.16           C  
ATOM   4660  HG2 GLN A 308       1.588  -5.383 -10.100  1.00 52.16           H  
ATOM   4661  HG3 GLN A 308       0.387  -6.101  -9.024  1.00 52.16           H  
ATOM   4662  CD  GLN A 308       1.853  -7.470  -9.786  1.00 52.16           C  
ATOM   4663  NE2 GLN A 308       1.042  -8.101 -10.605  1.00 52.16           N  
ATOM   4664 HE21 GLN A 308       1.334  -9.017 -10.915  1.00 52.16           H  
ATOM   4665 HE22 GLN A 308       0.148  -7.714 -10.869  1.00 52.16           H  
ATOM   4666  OE1 GLN A 308       2.929  -7.973  -9.501  1.00 52.16           O  
ATOM   4667  N   GLN A 309       3.890  -3.717  -6.071  1.00 51.61           N  
ATOM   4668  H   GLN A 309       4.510  -3.710  -6.869  1.00 51.61           H  
ATOM   4669  CA  GLN A 309       4.439  -3.389  -4.740  1.00 51.61           C  
ATOM   4670  HA  GLN A 309       4.143  -4.161  -4.030  1.00 51.61           H  
ATOM   4671  C   GLN A 309       3.894  -2.056  -4.208  1.00 51.61           C  
ATOM   4672  CB  GLN A 309       5.973  -3.311  -4.795  1.00 51.61           C  
ATOM   4673  HB2 GLN A 309       6.281  -2.717  -5.655  1.00 51.61           H  
ATOM   4674  HB3 GLN A 309       6.329  -2.811  -3.894  1.00 51.61           H  
ATOM   4675  O   GLN A 309       3.701  -1.884  -3.005  1.00 51.61           O  
ATOM   4676  CG  GLN A 309       6.628  -4.696  -4.850  1.00 51.61           C  
ATOM   4677  HG2 GLN A 309       6.318  -5.262  -3.972  1.00 51.61           H  
ATOM   4678  HG3 GLN A 309       6.285  -5.233  -5.734  1.00 51.61           H  
ATOM   4679  CD  GLN A 309       8.152  -4.629  -4.880  1.00 51.61           C  
ATOM   4680  NE2 GLN A 309       8.824  -5.699  -4.519  1.00 51.61           N  
ATOM   4681 HE21 GLN A 309       9.831  -5.643  -4.559  1.00 51.61           H  
ATOM   4682 HE22 GLN A 309       8.323  -6.522  -4.215  1.00 51.61           H  
ATOM   4683  OE1 GLN A 309       8.776  -3.639  -5.240  1.00 51.61           O  
ATOM   4684  N   TRP A 310       3.634  -1.104  -5.106  1.00 48.79           N  
ATOM   4685  H   TRP A 310       3.752  -1.323  -6.085  1.00 48.79           H  
ATOM   4686  CA  TRP A 310       3.045   0.184  -4.750  1.00 48.79           C  
ATOM   4687  HA  TRP A 310       3.486   0.526  -3.813  1.00 48.79           H  
ATOM   4688  C   TRP A 310       1.543   0.082  -4.509  1.00 48.79           C  
ATOM   4689  CB  TRP A 310       3.373   1.212  -5.832  1.00 48.79           C  
ATOM   4690  HB2 TRP A 310       2.836   2.134  -5.607  1.00 48.79           H  
ATOM   4691  HB3 TRP A 310       3.022   0.858  -6.802  1.00 48.79           H  
ATOM   4692  O   TRP A 310       1.050   0.703  -3.569  1.00 48.79           O  
ATOM   4693  CG  TRP A 310       4.827   1.536  -5.912  1.00 48.79           C  
ATOM   4694  CD1 TRP A 310       5.696   1.092  -6.846  1.00 48.79           C  
ATOM   4695  HD1 TRP A 310       5.436   0.439  -7.666  1.00 48.79           H  
ATOM   4696  CD2 TRP A 310       5.608   2.335  -4.981  1.00 48.79           C  
ATOM   4697  CE2 TRP A 310       6.972   2.304  -5.394  1.00 48.79           C  
ATOM   4698  CE3 TRP A 310       5.291   3.075  -3.824  1.00 48.79           C  
ATOM   4699  HE3 TRP A 310       4.262   3.116  -3.498  1.00 48.79           H  
ATOM   4700  NE1 TRP A 310       6.957   1.582  -6.574  1.00 48.79           N  
ATOM   4701  HE1 TRP A 310       7.735   1.410  -7.196  1.00 48.79           H  
ATOM   4702  CH2 TRP A 310       7.638   3.656  -3.500  1.00 48.79           C  
ATOM   4703  HH2 TRP A 310       8.401   4.158  -2.924  1.00 48.79           H  
ATOM   4704  CZ2 TRP A 310       7.986   2.927  -4.652  1.00 48.79           C  
ATOM   4705  HZ2 TRP A 310       9.014   2.878  -4.980  1.00 48.79           H  
ATOM   4706  CZ3 TRP A 310       6.291   3.763  -3.116  1.00 48.79           C  
ATOM   4707  HZ3 TRP A 310       6.032   4.328  -2.233  1.00 48.79           H  
ATOM   4708  N   ASP A 311       0.839  -0.729  -5.297  1.00 52.72           N  
ATOM   4709  H   ASP A 311       1.293  -1.131  -6.105  1.00 52.72           H  
ATOM   4710  CA  ASP A 311      -0.586  -1.005  -5.117  1.00 52.72           C  
ATOM   4711  HA  ASP A 311      -1.116  -0.056  -5.037  1.00 52.72           H  
ATOM   4712  C   ASP A 311      -0.847  -1.798  -3.827  1.00 52.72           C  
ATOM   4713  CB  ASP A 311      -1.151  -1.729  -6.349  1.00 52.72           C  
ATOM   4714  HB2 ASP A 311      -0.551  -2.617  -6.550  1.00 52.72           H  
ATOM   4715  HB3 ASP A 311      -2.166  -2.055  -6.123  1.00 52.72           H  
ATOM   4716  O   ASP A 311      -1.825  -1.541  -3.129  1.00 52.72           O  
ATOM   4717  CG  ASP A 311      -1.206  -0.841  -7.602  1.00 52.72           C  
ATOM   4718  OD1 ASP A 311      -1.238   0.403  -7.454  1.00 52.72           O  
ATOM   4719  OD2 ASP A 311      -1.209  -1.417  -8.712  1.00 52.72           O  
ATOM   4720  N   GLU A 312       0.054  -2.701  -3.438  1.00 54.08           N  
ATOM   4721  H   GLU A 312       0.798  -2.943  -4.077  1.00 54.08           H  
ATOM   4722  CA  GLU A 312       0.008  -3.393  -2.148  1.00 54.08           C  
ATOM   4723  HA  GLU A 312      -0.970  -3.860  -2.026  1.00 54.08           H  
ATOM   4724  C   GLU A 312       0.176  -2.417  -0.987  1.00 54.08           C  
ATOM   4725  CB  GLU A 312       1.080  -4.487  -2.080  1.00 54.08           C  
ATOM   4726  HB2 GLU A 312       1.238  -4.750  -1.034  1.00 54.08           H  
ATOM   4727  HB3 GLU A 312       2.016  -4.109  -2.490  1.00 54.08           H  
ATOM   4728  O   GLU A 312      -0.647  -2.402  -0.077  1.00 54.08           O  
ATOM   4729  CG  GLU A 312       0.637  -5.753  -2.827  1.00 54.08           C  
ATOM   4730  HG2 GLU A 312      -0.295  -6.102  -2.383  1.00 54.08           H  
ATOM   4731  HG3 GLU A 312       0.430  -5.511  -3.870  1.00 54.08           H  
ATOM   4732  CD  GLU A 312       1.675  -6.883  -2.759  1.00 54.08           C  
ATOM   4733  OE1 GLU A 312       1.345  -7.978  -3.261  1.00 54.08           O  
ATOM   4734  OE2 GLU A 312       2.777  -6.661  -2.201  1.00 54.08           O  
ATOM   4735  N   VAL A 313       1.166  -1.526  -1.035  1.00 49.65           N  
ATOM   4736  H   VAL A 313       1.835  -1.591  -1.790  1.00 49.65           H  
ATOM   4737  CA  VAL A 313       1.362  -0.517   0.023  1.00 49.65           C  
ATOM   4738  HA  VAL A 313       1.345  -1.019   0.990  1.00 49.65           H  
ATOM   4739  C   VAL A 313       0.231   0.508   0.039  1.00 49.65           C  
ATOM   4740  CB  VAL A 313       2.731   0.150  -0.142  1.00 49.65           C  
ATOM   4741  HB  VAL A 313       2.820   0.530  -1.159  1.00 49.65           H  
ATOM   4742  O   VAL A 313      -0.150   1.005   1.097  1.00 49.65           O  
ATOM   4743  CG1 VAL A 313       2.945   1.317   0.833  1.00 49.65           C  
ATOM   4744 HG11 VAL A 313       2.292   2.150   0.574  1.00 49.65           H  
ATOM   4745 HG12 VAL A 313       3.979   1.660   0.792  1.00 49.65           H  
ATOM   4746 HG13 VAL A 313       2.721   0.988   1.848  1.00 49.65           H  
ATOM   4747  CG2 VAL A 313       3.812  -0.911   0.093  1.00 49.65           C  
ATOM   4748 HG21 VAL A 313       4.553  -0.822  -0.701  1.00 49.65           H  
ATOM   4749 HG22 VAL A 313       4.272  -0.806   1.075  1.00 49.65           H  
ATOM   4750 HG23 VAL A 313       3.420  -1.926   0.030  1.00 49.65           H  
ATOM   4751  N   ALA A 314      -0.363   0.789  -1.120  1.00 48.98           N  
ATOM   4752  H   ALA A 314       0.021   0.378  -1.959  1.00 48.98           H  
ATOM   4753  CA  ALA A 314      -1.559   1.607  -1.253  1.00 48.98           C  
ATOM   4754  HA  ALA A 314      -1.383   2.554  -0.743  1.00 48.98           H  
ATOM   4755  C   ALA A 314      -2.804   0.973  -0.613  1.00 48.98           C  
ATOM   4756  CB  ALA A 314      -1.781   1.870  -2.747  1.00 48.98           C  
ATOM   4757  HB1 ALA A 314      -2.792   2.221  -2.951  1.00 48.98           H  
ATOM   4758  HB2 ALA A 314      -1.678   0.934  -3.295  1.00 48.98           H  
ATOM   4759  HB3 ALA A 314      -1.037   2.573  -3.125  1.00 48.98           H  
ATOM   4760  O   ALA A 314      -3.713   1.736  -0.271  1.00 48.98           O  
ATOM   4761  N   LYS A 315      -2.831  -0.361  -0.464  1.00 52.98           N  
ATOM   4762  H   LYS A 315      -2.056  -0.879  -0.850  1.00 52.98           H  
ATOM   4763  CA  LYS A 315      -3.895  -1.155   0.171  1.00 52.98           C  
ATOM   4764  HA  LYS A 315      -4.842  -0.620   0.100  1.00 52.98           H  
ATOM   4765  C   LYS A 315      -3.662  -1.403   1.663  1.00 52.98           C  
ATOM   4766  CB  LYS A 315      -4.037  -2.505  -0.564  1.00 52.98           C  
ATOM   4767  HB2 LYS A 315      -4.664  -3.173   0.027  1.00 52.98           H  
ATOM   4768  HB3 LYS A 315      -3.054  -2.969  -0.651  1.00 52.98           H  
ATOM   4769  O   LYS A 315      -4.583  -1.868   2.329  1.00 52.98           O  
ATOM   4770  CG  LYS A 315      -4.672  -2.384  -1.957  1.00 52.98           C  
ATOM   4771  HG2 LYS A 315      -5.731  -2.151  -1.845  1.00 52.98           H  
ATOM   4772  HG3 LYS A 315      -4.209  -1.568  -2.514  1.00 52.98           H  
ATOM   4773  CD  LYS A 315      -4.519  -3.696  -2.744  1.00 52.98           C  
ATOM   4774  HD2 LYS A 315      -5.075  -4.485  -2.237  1.00 52.98           H  
ATOM   4775  HD3 LYS A 315      -3.465  -3.968  -2.785  1.00 52.98           H  
ATOM   4776  CE  LYS A 315      -5.044  -3.520  -4.176  1.00 52.98           C  
ATOM   4777  HE2 LYS A 315      -4.461  -2.736  -4.659  1.00 52.98           H  
ATOM   4778  HE3 LYS A 315      -6.079  -3.179  -4.130  1.00 52.98           H  
ATOM   4779  NZ  LYS A 315      -4.962  -4.775  -4.969  1.00 52.98           N  
ATOM   4780  HZ1 LYS A 315      -5.282  -4.613  -5.914  1.00 52.98           H  
ATOM   4781  HZ2 LYS A 315      -4.009  -5.105  -5.022  1.00 52.98           H  
ATOM   4782  HZ3 LYS A 315      -5.544  -5.496  -4.567  1.00 52.98           H  
ATOM   4783  N   TRP A 316      -2.475  -1.116   2.209  1.00 48.57           N  
ATOM   4784  H   TRP A 316      -1.738  -0.758   1.617  1.00 48.57           H  
ATOM   4785  CA  TRP A 316      -2.195  -1.364   3.626  1.00 48.57           C  
ATOM   4786  HA  TRP A 316      -2.385  -2.421   3.811  1.00 48.57           H  
ATOM   4787  C   TRP A 316      -3.116  -0.518   4.519  1.00 48.57           C  
ATOM   4788  CB  TRP A 316      -0.720  -1.129   3.970  1.00 48.57           C  
ATOM   4789  HB2 TRP A 316      -0.644  -0.971   5.045  1.00 48.57           H  
ATOM   4790  HB3 TRP A 316      -0.371  -0.219   3.482  1.00 48.57           H  
ATOM   4791  O   TRP A 316      -3.089   0.714   4.442  1.00 48.57           O  
ATOM   4792  CG  TRP A 316       0.210  -2.255   3.630  1.00 48.57           C  
ATOM   4793  CD1 TRP A 316      -0.001  -3.214   2.699  1.00 48.57           C  
ATOM   4794  HD1 TRP A 316      -0.877  -3.294   2.072  1.00 48.57           H  
ATOM   4795  CD2 TRP A 316       1.493  -2.587   4.243  1.00 48.57           C  
ATOM   4796  CE2 TRP A 316       2.023  -3.739   3.586  1.00 48.57           C  
ATOM   4797  CE3 TRP A 316       2.257  -2.038   5.296  1.00 48.57           C  
ATOM   4798  HE3 TRP A 316       1.888  -1.166   5.815  1.00 48.57           H  
ATOM   4799  NE1 TRP A 316       1.081  -4.064   2.639  1.00 48.57           N  
ATOM   4800  HE1 TRP A 316       1.161  -4.817   1.971  1.00 48.57           H  
ATOM   4801  CH2 TRP A 316       3.987  -3.740   4.993  1.00 48.57           C  
ATOM   4802  HH2 TRP A 316       4.936  -4.166   5.281  1.00 48.57           H  
ATOM   4803  CZ2 TRP A 316       3.251  -4.310   3.941  1.00 48.57           C  
ATOM   4804  HZ2 TRP A 316       3.624  -5.174   3.412  1.00 48.57           H  
ATOM   4805  CZ3 TRP A 316       3.488  -2.612   5.670  1.00 48.57           C  
ATOM   4806  HZ3 TRP A 316       4.059  -2.183   6.481  1.00 48.57           H  
ATOM   4807  N   PRO A 317      -3.920  -1.151   5.395  1.00 46.08           N  
ATOM   4808  CA  PRO A 317      -4.745  -0.425   6.346  1.00 46.08           C  
ATOM   4809  HA  PRO A 317      -5.486   0.147   5.788  1.00 46.08           H  
ATOM   4810  C   PRO A 317      -3.895   0.514   7.205  1.00 46.08           C  
ATOM   4811  CB  PRO A 317      -5.451  -1.482   7.206  1.00 46.08           C  
ATOM   4812  HB2 PRO A 317      -4.944  -1.598   8.164  1.00 46.08           H  
ATOM   4813  HB3 PRO A 317      -6.495  -1.217   7.374  1.00 46.08           H  
ATOM   4814  O   PRO A 317      -2.823   0.134   7.675  1.00 46.08           O  
ATOM   4815  CG  PRO A 317      -5.338  -2.784   6.414  1.00 46.08           C  
ATOM   4816  HG2 PRO A 317      -6.246  -2.925   5.829  1.00 46.08           H  
ATOM   4817  HG3 PRO A 317      -5.183  -3.644   7.066  1.00 46.08           H  
ATOM   4818  CD  PRO A 317      -4.167  -2.584   5.457  1.00 46.08           C  
ATOM   4819  HD2 PRO A 317      -3.278  -3.110   5.805  1.00 46.08           H  
ATOM   4820  HD3 PRO A 317      -4.444  -2.981   4.481  1.00 46.08           H  
ATOM   4821  N   LEU A 318      -4.436   1.696   7.518  1.00 46.03           N  
ATOM   4822  H   LEU A 318      -5.269   1.959   7.011  1.00 46.03           H  
ATOM   4823  CA  LEU A 318      -3.896   2.669   8.486  1.00 46.03           C  
ATOM   4824  HA  LEU A 318      -3.088   3.238   8.026  1.00 46.03           H  
ATOM   4825  C   LEU A 318      -3.331   2.020   9.768  1.00 46.03           C  
ATOM   4826  CB  LEU A 318      -5.057   3.618   8.850  1.00 46.03           C  
ATOM   4827  HB2 LEU A 318      -5.997   3.067   8.805  1.00 46.03           H  
ATOM   4828  HB3 LEU A 318      -4.950   3.944   9.884  1.00 46.03           H  
ATOM   4829  O   LEU A 318      -2.338   2.481  10.324  1.00 46.03           O  
ATOM   4830  CG  LEU A 318      -5.142   4.857   7.939  1.00 46.03           C  
ATOM   4831  HG  LEU A 318      -4.741   4.630   6.952  1.00 46.03           H  
ATOM   4832  CD1 LEU A 318      -6.580   5.341   7.785  1.00 46.03           C  
ATOM   4833 HD11 LEU A 318      -6.601   6.228   7.151  1.00 46.03           H  
ATOM   4834 HD12 LEU A 318      -7.190   4.568   7.317  1.00 46.03           H  
ATOM   4835 HD13 LEU A 318      -7.000   5.601   8.757  1.00 46.03           H  
ATOM   4836  CD2 LEU A 318      -4.342   5.978   8.585  1.00 46.03           C  
ATOM   4837 HD21 LEU A 318      -4.739   6.207   9.574  1.00 46.03           H  
ATOM   4838 HD22 LEU A 318      -4.432   6.886   7.988  1.00 46.03           H  
ATOM   4839 HD23 LEU A 318      -3.305   5.657   8.679  1.00 46.03           H  
ATOM   4840  N   LYS A 319      -3.940   0.914  10.209  1.00 46.02           N  
ATOM   4841  H   LYS A 319      -4.707   0.574   9.646  1.00 46.02           H  
ATOM   4842  CA  LYS A 319      -3.555   0.146  11.401  1.00 46.02           C  
ATOM   4843  HA  LYS A 319      -3.493   0.827  12.250  1.00 46.02           H  
ATOM   4844  C   LYS A 319      -2.168  -0.511  11.303  1.00 46.02           C  
ATOM   4845  CB  LYS A 319      -4.634  -0.912  11.684  1.00 46.02           C  
ATOM   4846  HB2 LYS A 319      -4.319  -1.510  12.539  1.00 46.02           H  
ATOM   4847  HB3 LYS A 319      -4.723  -1.573  10.822  1.00 46.02           H  
ATOM   4848  O   LYS A 319      -1.518  -0.679  12.333  1.00 46.02           O  
ATOM   4849  CG  LYS A 319      -6.004  -0.287  12.001  1.00 46.02           C  
ATOM   4850  HG2 LYS A 319      -6.335   0.322  11.160  1.00 46.02           H  
ATOM   4851  HG3 LYS A 319      -5.914   0.349  12.882  1.00 46.02           H  
ATOM   4852  CD  LYS A 319      -7.056  -1.372  12.263  1.00 46.02           C  
ATOM   4853  HD2 LYS A 319      -7.123  -2.014  11.384  1.00 46.02           H  
ATOM   4854  HD3 LYS A 319      -6.751  -1.973  13.119  1.00 46.02           H  
ATOM   4855  CE  LYS A 319      -8.423  -0.732  12.537  1.00 46.02           C  
ATOM   4856  HE2 LYS A 319      -8.653  -0.048  11.720  1.00 46.02           H  
ATOM   4857  HE3 LYS A 319      -8.359  -0.143  13.452  1.00 46.02           H  
ATOM   4858  NZ  LYS A 319      -9.495  -1.754  12.648  1.00 46.02           N  
ATOM   4859  HZ1 LYS A 319      -9.562  -2.282  11.790  1.00 46.02           H  
ATOM   4860  HZ2 LYS A 319      -9.307  -2.399  13.402  1.00 46.02           H  
ATOM   4861  HZ3 LYS A 319     -10.392  -1.315  12.800  1.00 46.02           H  
ATOM   4862  N   HIS A 320      -1.691  -0.844  10.102  1.00 45.02           N  
ATOM   4863  H   HIS A 320      -2.234  -0.626   9.279  1.00 45.02           H  
ATOM   4864  CA  HIS A 320      -0.353  -1.418   9.902  1.00 45.02           C  
ATOM   4865  HA  HIS A 320      -0.179  -2.179  10.663  1.00 45.02           H  
ATOM   4866  C   HIS A 320       0.762  -0.381  10.072  1.00 45.02           C  
ATOM   4867  CB  HIS A 320      -0.264  -2.107   8.535  1.00 45.02           C  
ATOM   4868  HB2 HIS A 320      -0.594  -1.427   7.749  1.00 45.02           H  
ATOM   4869  HB3 HIS A 320       0.775  -2.367   8.333  1.00 45.02           H  
ATOM   4870  O   HIS A 320       1.881  -0.738  10.419  1.00 45.02           O  
ATOM   4871  CG  HIS A 320      -1.076  -3.371   8.492  1.00 45.02           C  
ATOM   4872  CD2 HIS A 320      -2.388  -3.468   8.147  1.00 45.02           C  
ATOM   4873  HD2 HIS A 320      -3.005  -2.632   7.853  1.00 45.02           H  
ATOM   4874  ND1 HIS A 320      -0.670  -4.625   8.882  1.00 45.02           N  
ATOM   4875  HD1 HIS A 320       0.272  -4.894   9.129  1.00 45.02           H  
ATOM   4876  CE1 HIS A 320      -1.714  -5.461   8.744  1.00 45.02           C  
ATOM   4877  HE1 HIS A 320      -1.688  -6.524   8.931  1.00 45.02           H  
ATOM   4878  NE2 HIS A 320      -2.794  -4.794   8.309  1.00 45.02           N  
ATOM   4879  N   PHE A 321       0.449   0.906   9.918  1.00 45.59           N  
ATOM   4880  H   PHE A 321      -0.488   1.145   9.627  1.00 45.59           H  
ATOM   4881  CA  PHE A 321       1.414   1.996  10.065  1.00 45.59           C  
ATOM   4882  HA  PHE A 321       2.391   1.658   9.719  1.00 45.59           H  
ATOM   4883  C   PHE A 321       1.606   2.456  11.515  1.00 45.59           C  
ATOM   4884  CB  PHE A 321       0.961   3.145   9.163  1.00 45.59           C  
ATOM   4885  HB2 PHE A 321       1.602   4.008   9.342  1.00 45.59           H  
ATOM   4886  HB3 PHE A 321      -0.057   3.439   9.416  1.00 45.59           H  
ATOM   4887  O   PHE A 321       2.615   3.070  11.846  1.00 45.59           O  
ATOM   4888  CG  PHE A 321       1.047   2.792   7.693  1.00 45.59           C  
ATOM   4889  CD1 PHE A 321       2.306   2.767   7.084  1.00 45.59           C  
ATOM   4890  HD1 PHE A 321       3.177   2.923   7.703  1.00 45.59           H  
ATOM   4891  CD2 PHE A 321      -0.091   2.445   6.943  1.00 45.59           C  
ATOM   4892  HD2 PHE A 321      -1.063   2.406   7.412  1.00 45.59           H  
ATOM   4893  CE1 PHE A 321       2.424   2.501   5.710  1.00 45.59           C  
ATOM   4894  HE1 PHE A 321       3.389   2.489   5.226  1.00 45.59           H  
ATOM   4895  CE2 PHE A 321       0.032   2.147   5.574  1.00 45.59           C  
ATOM   4896  HE2 PHE A 321      -0.843   1.883   4.998  1.00 45.59           H  
ATOM   4897  CZ  PHE A 321       1.288   2.194   4.950  1.00 45.59           C  
ATOM   4898  HZ  PHE A 321       1.376   1.960   3.899  1.00 45.59           H  
ATOM   4899  N   THR A 322       0.657   2.151  12.402  1.00 44.88           N  
ATOM   4900  H   THR A 322      -0.181   1.700  12.063  1.00 44.88           H  
ATOM   4901  CA  THR A 322       0.685   2.590  13.807  1.00 44.88           C  
ATOM   4902  HA  THR A 322       1.251   3.519  13.872  1.00 44.88           H  
ATOM   4903  C   THR A 322       1.380   1.610  14.755  1.00 44.88           C  
ATOM   4904  CB  THR A 322      -0.742   2.886  14.299  1.00 44.88           C  
ATOM   4905  HB  THR A 322      -0.724   3.069  15.374  1.00 44.88           H  
ATOM   4906  O   THR A 322       1.582   1.939  15.921  1.00 44.88           O  
ATOM   4907  CG2 THR A 322      -1.318   4.122  13.607  1.00 44.88           C  
ATOM   4908 HG21 THR A 322      -2.308   4.335  14.012  1.00 44.88           H  
ATOM   4909 HG22 THR A 322      -1.406   3.950  12.534  1.00 44.88           H  
ATOM   4910 HG23 THR A 322      -0.670   4.981  13.781  1.00 44.88           H  
ATOM   4911  OG1 THR A 322      -1.632   1.823  14.020  1.00 44.88           O  
ATOM   4912  HG1 THR A 322      -1.203   0.983  14.195  1.00 44.88           H  
ATOM   4913  N   SER A 323       1.716   0.400  14.292  1.00 44.71           N  
ATOM   4914  H   SER A 323       1.599   0.220  13.305  1.00 44.71           H  
ATOM   4915  CA  SER A 323       2.001  -0.743  15.173  1.00 44.71           C  
ATOM   4916  HA  SER A 323       1.699  -0.483  16.187  1.00 44.71           H  
ATOM   4917  C   SER A 323       3.472  -1.167  15.270  1.00 44.71           C  
ATOM   4918  CB  SER A 323       1.127  -1.931  14.753  1.00 44.71           C  
ATOM   4919  HB2 SER A 323       0.083  -1.621  14.706  1.00 44.71           H  
ATOM   4920  HB3 SER A 323       1.435  -2.272  13.764  1.00 44.71           H  
ATOM   4921  O   SER A 323       3.763  -2.064  16.062  1.00 44.71           O  
ATOM   4922  OG  SER A 323       1.247  -2.998  15.669  1.00 44.71           O  
ATOM   4923  HG  SER A 323       2.178  -3.091  15.881  1.00 44.71           H  
ATOM   4924  N   ALA A 324       4.407  -0.574  14.526  1.00 40.92           N  
ATOM   4925  H   ALA A 324       4.160   0.162  13.879  1.00 40.92           H  
ATOM   4926  CA  ALA A 324       5.762  -1.117  14.471  1.00 40.92           C  
ATOM   4927  HA  ALA A 324       5.922  -1.790  15.313  1.00 40.92           H  
ATOM   4928  C   ALA A 324       6.859  -0.052  14.566  1.00 40.92           C  
ATOM   4929  CB  ALA A 324       5.876  -1.984  13.232  1.00 40.92           C  
ATOM   4930  HB1 ALA A 324       5.091  -2.741  13.214  1.00 40.92           H  
ATOM   4931  HB2 ALA A 324       5.805  -1.372  12.333  1.00 40.92           H  
ATOM   4932  HB3 ALA A 324       6.840  -2.492  13.260  1.00 40.92           H  
ATOM   4933  O   ALA A 324       6.915   0.909  13.800  1.00 40.92           O  
ATOM   4934  N   ARG A 325       7.733  -0.233  15.560  1.00 49.50           N  
ATOM   4935  H   ARG A 325       7.654  -1.104  16.067  1.00 49.50           H  
ATOM   4936  CA  ARG A 325       8.965   0.538  15.737  1.00 49.50           C  
ATOM   4937  HA  ARG A 325       8.742   1.605  15.739  1.00 49.50           H  
ATOM   4938  C   ARG A 325       9.900   0.242  14.559  1.00 49.50           C
[truncated: 158,202 more chars]
