# Supplementary material for: Widespread Horizontal Gene Transfer Among Animal Viruses
Source: bioRxiv. 2024 Mar 26:2024.03.25.586562. Preprint. [Version 2] doi: 10.1101/2024.03.25.586562 (PMC11071296; doi:10.1101/2024.03.25.586562)
Supplement: Supplement 7 [file media-7.zip › File7_PDB/Adinto3309_PolB.pdb]

ATOM      1  N   MET A   1      14.808 -43.644  -9.904  1.00 43.30           N  
ATOM      2  H   MET A   1      15.347 -43.895 -10.721  1.00 43.30           H  
ATOM      3  H2  MET A   1      14.713 -44.441  -9.291  1.00 43.30           H  
ATOM      4  H3  MET A   1      13.896 -43.369 -10.239  1.00 43.30           H  
ATOM      5  CA  MET A   1      15.459 -42.500  -9.222  1.00 43.30           C  
ATOM      6  HA  MET A   1      14.846 -42.148  -8.392  1.00 43.30           H  
ATOM      7  C   MET A   1      15.503 -41.409 -10.261  1.00 43.30           C  
ATOM      8  CB  MET A   1      16.899 -42.788  -8.722  1.00 43.30           C  
ATOM      9  HB2 MET A   1      17.490 -41.878  -8.825  1.00 43.30           H  
ATOM     10  HB3 MET A   1      17.361 -43.552  -9.348  1.00 43.30           H  
ATOM     11  O   MET A   1      16.313 -41.528 -11.172  1.00 43.30           O  
ATOM     12  CG  MET A   1      17.009 -43.198  -7.248  1.00 43.30           C  
ATOM     13  HG2 MET A   1      16.523 -42.439  -6.635  1.00 43.30           H  
ATOM     14  HG3 MET A   1      16.493 -44.147  -7.101  1.00 43.30           H  
ATOM     15  SD  MET A   1      18.733 -43.371  -6.691  1.00 43.30           S  
ATOM     16  CE  MET A   1      18.495 -43.818  -4.951  1.00 43.30           C  
ATOM     17  HE1 MET A   1      17.953 -43.022  -4.439  1.00 43.30           H  
ATOM     18  HE2 MET A   1      17.927 -44.746  -4.884  1.00 43.30           H  
ATOM     19  HE3 MET A   1      19.466 -43.954  -4.476  1.00 43.30           H  
ATOM     20  N   ASN A   2      14.599 -40.437 -10.174  1.00 53.57           N  
ATOM     21  H   ASN A   2      13.869 -40.454  -9.476  1.00 53.57           H  
ATOM     22  CA  ASN A   2      14.500 -39.367 -11.164  1.00 53.57           C  
ATOM     23  HA  ASN A   2      14.269 -39.802 -12.137  1.00 53.57           H  
ATOM     24  C   ASN A   2      15.860 -38.660 -11.252  1.00 53.57           C  
ATOM     25  CB  ASN A   2      13.349 -38.404 -10.785  1.00 53.57           C  
ATOM     26  HB2 ASN A   2      13.527 -37.975  -9.799  1.00 53.57           H  
ATOM     27  HB3 ASN A   2      13.330 -37.590 -11.510  1.00 53.57           H  
ATOM     28  O   ASN A   2      16.387 -38.202 -10.232  1.00 53.57           O  
ATOM     29  CG  ASN A   2      11.973 -39.059 -10.795  1.00 53.57           C  
ATOM     30  ND2 ASN A   2      10.909 -38.314 -10.611  1.00 53.57           N  
ATOM     31 HD21 ASN A   2      10.016 -38.768 -10.741  1.00 53.57           H  
ATOM     32 HD22 ASN A   2      10.977 -37.306 -10.617  1.00 53.57           H  
ATOM     33  OD1 ASN A   2      11.850 -40.262 -10.878  1.00 53.57           O  
ATOM     34  N   SER A   3      16.467 -38.634 -12.440  1.00 72.06           N  
ATOM     35  H   SER A   3      15.998 -39.001 -13.256  1.00 72.06           H  
ATOM     36  CA  SER A   3      17.669 -37.840 -12.675  1.00 72.06           C  
ATOM     37  HA  SER A   3      18.359 -38.010 -11.848  1.00 72.06           H  
ATOM     38  C   SER A   3      17.280 -36.363 -12.663  1.00 72.06           C  
ATOM     39  CB  SER A   3      18.394 -38.257 -13.964  1.00 72.06           C  
ATOM     40  HB2 SER A   3      18.862 -39.227 -13.791  1.00 72.06           H  
ATOM     41  HB3 SER A   3      19.179 -37.537 -14.193  1.00 72.06           H  
ATOM     42  O   SER A   3      16.268 -35.966 -13.230  1.00 72.06           O  
ATOM     43  OG  SER A   3      17.533 -38.374 -15.073  1.00 72.06           O  
ATOM     44  HG  SER A   3      17.526 -37.552 -15.568  1.00 72.06           H  
ATOM     45  N   PHE A   4      18.042 -35.537 -11.949  1.00 80.83           N  
ATOM     46  H   PHE A   4      18.863 -35.903 -11.489  1.00 80.83           H  
ATOM     47  CA  PHE A   4      17.889 -34.086 -12.023  1.00 80.83           C  
ATOM     48  HA  PHE A   4      16.904 -33.838 -12.419  1.00 80.83           H  
ATOM     49  C   PHE A   4      18.932 -33.544 -12.988  1.00 80.83           C  
ATOM     50  CB  PHE A   4      18.009 -33.429 -10.642  1.00 80.83           C  
ATOM     51  HB2 PHE A   4      18.154 -32.358 -10.781  1.00 80.83           H  
ATOM     52  HB3 PHE A   4      18.899 -33.816 -10.144  1.00 80.83           H  
ATOM     53  O   PHE A   4      20.127 -33.809 -12.830  1.00 80.83           O  
ATOM     54  CG  PHE A   4      16.796 -33.634  -9.757  1.00 80.83           C  
ATOM     55  CD1 PHE A   4      15.773 -32.666  -9.730  1.00 80.83           C  
ATOM     56  HD1 PHE A   4      15.870 -31.763 -10.313  1.00 80.83           H  
ATOM     57  CD2 PHE A   4      16.659 -34.815  -9.004  1.00 80.83           C  
ATOM     58  HD2 PHE A   4      17.424 -35.577  -9.043  1.00 80.83           H  
ATOM     59  CE1 PHE A   4      14.603 -32.896  -8.983  1.00 80.83           C  
ATOM     60  HE1 PHE A   4      13.805 -32.169  -8.988  1.00 80.83           H  
ATOM     61  CE2 PHE A   4      15.493 -35.042  -8.255  1.00 80.83           C  
ATOM     62  HE2 PHE A   4      15.365 -35.974  -7.725  1.00 80.83           H  
ATOM     63  CZ  PHE A   4      14.459 -34.092  -8.259  1.00 80.83           C  
ATOM     64  HZ  PHE A   4      13.547 -34.303  -7.719  1.00 80.83           H  
ATOM     65  N   HIS A   5      18.497 -32.723 -13.936  1.00 85.63           N  
ATOM     66  H   HIS A   5      17.505 -32.548 -14.010  1.00 85.63           H  
ATOM     67  CA  HIS A   5      19.399 -31.910 -14.725  1.00 85.63           C  
ATOM     68  HA  HIS A   5      20.261 -32.526 -14.980  1.00 85.63           H  
ATOM     69  C   HIS A   5      19.866 -30.728 -13.865  1.00 85.63           C  
ATOM     70  CB  HIS A   5      18.728 -31.492 -16.039  1.00 85.63           C  
ATOM     71  HB2 HIS A   5      18.280 -30.502 -15.945  1.00 85.63           H  
ATOM     72  HB3 HIS A   5      17.930 -32.195 -16.279  1.00 85.63           H  
ATOM     73  O   HIS A   5      19.061 -29.906 -13.417  1.00 85.63           O  
ATOM     74  CG  HIS A   5      19.705 -31.507 -17.184  1.00 85.63           C  
ATOM     75  CD2 HIS A   5      19.682 -32.368 -18.251  1.00 85.63           C  
ATOM     76  HD2 HIS A   5      18.940 -33.132 -18.429  1.00 85.63           H  
ATOM     77  ND1 HIS A   5      20.839 -30.732 -17.305  1.00 85.63           N  
ATOM     78  HD1 HIS A   5      21.127 -29.988 -16.686  1.00 85.63           H  
ATOM     79  CE1 HIS A   5      21.477 -31.112 -18.423  1.00 85.63           C  
ATOM     80  HE1 HIS A   5      22.394 -30.675 -18.792  1.00 85.63           H  
ATOM     81  NE2 HIS A   5      20.813 -32.101 -19.036  1.00 85.63           N  
ATOM     82  N   VAL A   6      21.173 -30.655 -13.601  1.00 88.39           N  
ATOM     83  H   VAL A   6      21.770 -31.393 -13.946  1.00 88.39           H  
ATOM     84  CA  VAL A   6      21.770 -29.610 -12.754  1.00 88.39           C  
ATOM     85  HA  VAL A   6      20.973 -29.124 -12.193  1.00 88.39           H  
ATOM     86  C   VAL A   6      22.441 -28.557 -13.628  1.00 88.39           C  
ATOM     87  CB  VAL A   6      22.745 -30.183 -11.705  1.00 88.39           C  
ATOM     88  HB  VAL A   6      23.632 -30.577 -12.200  1.00 88.39           H  
ATOM     89  O   VAL A   6      23.413 -28.841 -14.325  1.00 88.39           O  
ATOM     90  CG1 VAL A   6      23.175 -29.082 -10.722  1.00 88.39           C  
ATOM     91 HG11 VAL A   6      23.717 -28.294 -11.246  1.00 88.39           H  
ATOM     92 HG12 VAL A   6      23.835 -29.502  -9.963  1.00 88.39           H  
ATOM     93 HG13 VAL A   6      22.303 -28.660 -10.225  1.00 88.39           H  
ATOM     94  CG2 VAL A   6      22.088 -31.318 -10.910  1.00 88.39           C  
ATOM     95 HG21 VAL A   6      21.092 -31.015 -10.586  1.00 88.39           H  
ATOM     96 HG22 VAL A   6      21.993 -32.204 -11.538  1.00 88.39           H  
ATOM     97 HG23 VAL A   6      22.697 -31.578 -10.044  1.00 88.39           H  
ATOM     98  N   ASN A   7      21.945 -27.323 -13.569  1.00 90.43           N  
ATOM     99  H   ASN A   7      21.125 -27.180 -12.997  1.00 90.43           H  
ATOM    100  CA  ASN A   7      22.526 -26.174 -14.259  1.00 90.43           C  
ATOM    101  HA  ASN A   7      23.296 -26.522 -14.948  1.00 90.43           H  
ATOM    102  C   ASN A   7      23.213 -25.238 -13.263  1.00 90.43           C  
ATOM    103  CB  ASN A   7      21.438 -25.466 -15.087  1.00 90.43           C  
ATOM    104  HB2 ASN A   7      21.744 -24.441 -15.294  1.00 90.43           H  
ATOM    105  HB3 ASN A   7      20.506 -25.437 -14.522  1.00 90.43           H  
ATOM    106  O   ASN A   7      22.571 -24.658 -12.387  1.00 90.43           O  
ATOM    107  CG  ASN A   7      21.208 -26.139 -16.428  1.00 90.43           C  
ATOM    108  ND2 ASN A   7      19.989 -26.177 -16.910  1.00 90.43           N  
ATOM    109 HD21 ASN A   7      19.862 -26.682 -17.775  1.00 90.43           H  
ATOM    110 HD22 ASN A   7      19.192 -25.895 -16.357  1.00 90.43           H  
ATOM    111  OD1 ASN A   7      22.130 -26.602 -17.076  1.00 90.43           O  
ATOM    112  N   ARG A   8      24.527 -25.045 -13.421  1.00 91.73           N  
ATOM    113  H   ARG A   8      24.985 -25.551 -14.165  1.00 91.73           H  
ATOM    114  CA  ARG A   8      25.321 -24.114 -12.609  1.00 91.73           C  
ATOM    115  HA  ARG A   8      24.763 -23.885 -11.701  1.00 91.73           H  
ATOM    116  C   ARG A   8      25.543 -22.809 -13.365  1.00 91.73           C  
ATOM    117  CB  ARG A   8      26.632 -24.787 -12.182  1.00 91.73           C  
ATOM    118  HB2 ARG A   8      27.228 -25.009 -13.067  1.00 91.73           H  
ATOM    119  HB3 ARG A   8      26.394 -25.726 -11.682  1.00 91.73           H  
ATOM    120  O   ARG A   8      26.113 -22.792 -14.450  1.00 91.73           O  
ATOM    121  CG  ARG A   8      27.449 -23.913 -11.218  1.00 91.73           C  
ATOM    122  HG2 ARG A   8      27.723 -22.977 -11.705  1.00 91.73           H  
ATOM    123  HG3 ARG A   8      26.852 -23.696 -10.333  1.00 91.73           H  
ATOM    124  CD  ARG A   8      28.723 -24.655 -10.798  1.00 91.73           C  
ATOM    125  HD2 ARG A   8      28.436 -25.582 -10.301  1.00 91.73           H  
ATOM    126  HD3 ARG A   8      29.299 -24.927 -11.683  1.00 91.73           H  
ATOM    127  NE  ARG A   8      29.544 -23.854  -9.871  1.00 91.73           N  
ATOM    128  HE  ARG A   8      29.405 -24.027  -8.885  1.00 91.73           H  
ATOM    129  NH1 ARG A   8      30.758 -22.670 -11.424  1.00 91.73           N  
ATOM    130 HH11 ARG A   8      31.459 -21.977 -11.645  1.00 91.73           H  
ATOM    131 HH12 ARG A   8      30.274 -23.176 -12.151  1.00 91.73           H  
ATOM    132  NH2 ARG A   8      31.050 -22.313  -9.226  1.00 91.73           N  
ATOM    133 HH21 ARG A   8      30.789 -22.572  -8.286  1.00 91.73           H  
ATOM    134 HH22 ARG A   8      31.631 -21.506  -9.406  1.00 91.73           H  
ATOM    135  CZ  ARG A   8      30.448 -22.951 -10.183  1.00 91.73           C  
ATOM    136  N   SER A   9      25.155 -21.702 -12.749  1.00 90.26           N  
ATOM    137  H   SER A   9      24.727 -21.806 -11.840  1.00 90.26           H  
ATOM    138  CA  SER A   9      25.313 -20.347 -13.280  1.00 90.26           C  
ATOM    139  HA  SER A   9      25.949 -20.372 -14.164  1.00 90.26           H  
ATOM    140  C   SER A   9      25.985 -19.441 -12.254  1.00 90.26           C  
ATOM    141  CB  SER A   9      23.952 -19.800 -13.709  1.00 90.26           C  
ATOM    142  HB2 SER A   9      23.546 -20.429 -14.501  1.00 90.26           H  
ATOM    143  HB3 SER A   9      24.069 -18.786 -14.090  1.00 90.26           H  
ATOM    144  O   SER A   9      25.986 -19.734 -11.056  1.00 90.26           O  
ATOM    145  OG  SER A   9      23.062 -19.799 -12.608  1.00 90.26           O  
ATOM    146  HG  SER A   9      23.013 -20.693 -12.263  1.00 90.26           H  
ATOM    147  N   SER A  10      26.587 -18.340 -12.705  1.00 87.72           N  
ATOM    148  H   SER A  10      26.495 -18.080 -13.676  1.00 87.72           H  
ATOM    149  CA  SER A  10      27.256 -17.401 -11.805  1.00 87.72           C  
ATOM    150  HA  SER A  10      26.842 -17.546 -10.807  1.00 87.72           H  
ATOM    151  C   SER A  10      26.976 -15.952 -12.176  1.00 87.72           C  
ATOM    152  CB  SER A  10      28.751 -17.710 -11.721  1.00 87.72           C  
ATOM    153  HB2 SER A  10      29.129 -17.288 -10.790  1.00 87.72           H  
ATOM    154  HB3 SER A  10      28.893 -18.790 -11.675  1.00 87.72           H  
ATOM    155  O   SER A  10      26.713 -15.651 -13.334  1.00 87.72           O  
ATOM    156  OG  SER A  10      29.479 -17.184 -12.816  1.00 87.72           O  
ATOM    157  HG  SER A  10      28.923 -17.191 -13.599  1.00 87.72           H  
ATOM    158  N   SER A  11      27.025 -15.057 -11.194  1.00 85.64           N  
ATOM    159  H   SER A  11      27.219 -15.391 -10.261  1.00 85.64           H  
ATOM    160  CA  SER A  11      26.744 -13.631 -11.364  1.00 85.64           C  
ATOM    161  HA  SER A  11      26.848 -13.380 -12.419  1.00 85.64           H  
ATOM    162  C   SER A  11      27.741 -12.778 -10.592  1.00 85.64           C  
ATOM    163  CB  SER A  11      25.313 -13.289 -10.935  1.00 85.64           C  
ATOM    164  HB2 SER A  11      25.078 -12.262 -11.213  1.00 85.64           H  
ATOM    165  HB3 SER A  11      25.209 -13.394  -9.855  1.00 85.64           H  
ATOM    166  O   SER A  11      28.320 -13.219  -9.594  1.00 85.64           O  
ATOM    167  OG  SER A  11      24.415 -14.164 -11.575  1.00 85.64           O  
ATOM    168  HG  SER A  11      24.753 -14.308 -12.462  1.00 85.64           H  
ATOM    169  N   ILE A  12      27.928 -11.541 -11.051  1.00 86.09           N  
ATOM    170  H   ILE A  12      27.400 -11.271 -11.869  1.00 86.09           H  
ATOM    171  CA  ILE A  12      28.901 -10.574 -10.544  1.00 86.09           C  
ATOM    172  HA  ILE A  12      28.922  -9.739 -11.245  1.00 86.09           H  
ATOM    173  C   ILE A  12      30.295 -11.202 -10.564  1.00 86.09           C  
ATOM    174  CB  ILE A  12      28.468 -10.021  -9.163  1.00 86.09           C  
ATOM    175  HB  ILE A  12      28.538 -10.830  -8.436  1.00 86.09           H  
ATOM    176  O   ILE A  12      30.899 -11.442  -9.521  1.00 86.09           O  
ATOM    177  CG1 ILE A  12      27.007  -9.522  -9.131  1.00 86.09           C  
ATOM    178 HG12 ILE A  12      26.748  -9.251  -8.107  1.00 86.09           H  
ATOM    179 HG13 ILE A  12      26.340 -10.333  -9.426  1.00 86.09           H  
ATOM    180  CG2 ILE A  12      29.396  -8.889  -8.689  1.00 86.09           C  
ATOM    181 HG21 ILE A  12      30.398  -9.273  -8.499  1.00 86.09           H  
ATOM    182 HG22 ILE A  12      29.460  -8.111  -9.450  1.00 86.09           H  
ATOM    183 HG23 ILE A  12      29.007  -8.463  -7.764  1.00 86.09           H  
ATOM    184  CD1 ILE A  12      26.715  -8.305 -10.004  1.00 86.09           C  
ATOM    185 HD11 ILE A  12      27.253  -7.434  -9.632  1.00 86.09           H  
ATOM    186 HD12 ILE A  12      27.007  -8.501 -11.036  1.00 86.09           H  
ATOM    187 HD13 ILE A  12      25.646  -8.095  -9.961  1.00 86.09           H  
ATOM    188  N   ARG A  13      30.785 -11.535 -11.767  1.00 82.80           N  
ATOM    189  H   ARG A  13      30.210 -11.333 -12.573  1.00 82.80           H  
ATOM    190  CA  ARG A  13      32.132 -12.103 -11.985  1.00 82.80           C  
ATOM    191  HA  ARG A  13      32.187 -12.437 -13.021  1.00 82.80           H  
ATOM    192  C   ARG A  13      32.409 -13.362 -11.141  1.00 82.80           C  
ATOM    193  CB  ARG A  13      33.209 -11.008 -11.796  1.00 82.80           C  
ATOM    194  HB2 ARG A  13      33.244 -10.722 -10.745  1.00 82.80           H  
ATOM    195  HB3 ARG A  13      34.181 -11.420 -12.064  1.00 82.80           H  
ATOM    196  O   ARG A  13      33.510 -13.556 -10.636  1.00 82.80           O  
ATOM    197  CG  ARG A  13      32.961  -9.750 -12.647  1.00 82.80           C  
ATOM    198  HG2 ARG A  13      31.989  -9.326 -12.396  1.00 82.80           H  
ATOM    199  HG3 ARG A  13      32.961 -10.021 -13.703  1.00 82.80           H  
ATOM    200  CD  ARG A  13      34.023  -8.670 -12.399  1.00 82.80           C  
ATOM    201  HD2 ARG A  13      34.985  -9.024 -12.771  1.00 82.80           H  
ATOM    202  HD3 ARG A  13      34.100  -8.498 -11.325  1.00 82.80           H  
ATOM    203  NE  ARG A  13      33.652  -7.409 -13.078  1.00 82.80           N  
ATOM    204  HE  ARG A  13      32.881  -7.461 -13.728  1.00 82.80           H  
ATOM    205  NH1 ARG A  13      35.184  -5.999 -12.106  1.00 82.80           N  
ATOM    206 HH11 ARG A  13      35.545  -5.058 -12.041  1.00 82.80           H  
ATOM    207 HH12 ARG A  13      35.642  -6.793 -11.683  1.00 82.80           H  
ATOM    208  NH2 ARG A  13      33.605  -5.163 -13.454  1.00 82.80           N  
ATOM    209 HH21 ARG A  13      32.787  -5.268 -14.037  1.00 82.80           H  
ATOM    210 HH22 ARG A  13      33.768  -4.204 -13.185  1.00 82.80           H  
ATOM    211  CZ  ARG A  13      34.154  -6.199 -12.881  1.00 82.80           C  
ATOM    212  N   GLY A  14      31.397 -14.216 -10.965  1.00 82.65           N  
ATOM    213  H   GLY A  14      30.513 -13.998 -11.401  1.00 82.65           H  
ATOM    214  CA  GLY A  14      31.531 -15.495 -10.259  1.00 82.65           C  
ATOM    215  HA2 GLY A  14      32.526 -15.901 -10.441  1.00 82.65           H  
ATOM    216  HA3 GLY A  14      30.813 -16.197 -10.681  1.00 82.65           H  
ATOM    217  C   GLY A  14      31.321 -15.448  -8.743  1.00 82.65           C  
ATOM    218  O   GLY A  14      31.522 -16.463  -8.074  1.00 82.65           O  
ATOM    219  N   VAL A  15      30.933 -14.297  -8.181  1.00 85.53           N  
ATOM    220  H   VAL A  15      30.804 -13.490  -8.774  1.00 85.53           H  
ATOM    221  CA  VAL A  15      30.725 -14.152  -6.733  1.00 85.53           C  
ATOM    222  HA  VAL A  15      31.551 -14.637  -6.213  1.00 85.53           H  
ATOM    223  C   VAL A  15      29.443 -14.854  -6.298  1.00 85.53           C  
ATOM    224  CB  VAL A  15      30.706 -12.673  -6.319  1.00 85.53           C  
ATOM    225  HB  VAL A  15      29.912 -12.173  -6.873  1.00 85.53           H  
ATOM    226  O   VAL A  15      29.474 -15.654  -5.375  1.00 85.53           O  
ATOM    227  CG1 VAL A  15      30.462 -12.484  -4.812  1.00 85.53           C  
ATOM    228 HG11 VAL A  15      31.223 -13.024  -4.248  1.00 85.53           H  
ATOM    229 HG12 VAL A  15      30.519 -11.426  -4.558  1.00 85.53           H  
ATOM    230 HG13 VAL A  15      29.477 -12.861  -4.534  1.00 85.53           H  
ATOM    231  CG2 VAL A  15      32.029 -11.974  -6.637  1.00 85.53           C  
ATOM    232 HG21 VAL A  15      32.806 -12.263  -5.930  1.00 85.53           H  
ATOM    233 HG22 VAL A  15      32.380 -12.221  -7.639  1.00 85.53           H  
ATOM    234 HG23 VAL A  15      31.859 -10.898  -6.607  1.00 85.53           H  
ATOM    235  N   LEU A  16      28.305 -14.597  -6.939  1.00 91.25           N  
ATOM    236  H   LEU A  16      28.340 -14.036  -7.779  1.00 91.25           H  
ATOM    237  CA  LEU A  16      27.077 -15.337  -6.646  1.00 91.25           C  
ATOM    238  HA  LEU A  16      27.092 -15.681  -5.612  1.00 91.25           H  
ATOM    239  C   LEU A  16      27.023 -16.560  -7.561  1.00 91.25           C  
ATOM    240  CB  LEU A  16      25.869 -14.407  -6.836  1.00 91.25           C  
ATOM    241  HB2 LEU A  16      26.070 -13.446  -6.364  1.00 91.25           H  
ATOM    242  HB3 LEU A  16      25.749 -14.230  -7.905  1.00 91.25           H  
ATOM    243  O   LEU A  16      27.149 -16.412  -8.769  1.00 91.25           O  
ATOM    244  CG  LEU A  16      24.553 -14.971  -6.271  1.00 91.25           C  
ATOM    245  HG  LEU A  16      24.406 -15.997  -6.610  1.00 91.25           H  
ATOM    246  CD1 LEU A  16      24.543 -14.930  -4.742  1.00 91.25           C  
ATOM    247 HD11 LEU A  16      24.884 -13.960  -4.381  1.00 91.25           H  
ATOM    248 HD12 LEU A  16      25.197 -15.721  -4.373  1.00 91.25           H  
ATOM    249 HD13 LEU A  16      23.537 -15.121  -4.368  1.00 91.25           H  
ATOM    250  CD2 LEU A  16      23.377 -14.129  -6.761  1.00 91.25           C  
ATOM    251 HD21 LEU A  16      23.471 -13.106  -6.396  1.00 91.25           H  
ATOM    252 HD22 LEU A  16      23.368 -14.124  -7.851  1.00 91.25           H  
ATOM    253 HD23 LEU A  16      22.441 -14.566  -6.414  1.00 91.25           H  
ATOM    254  N   THR A  17      26.837 -17.751  -7.010  1.00 93.62           N  
ATOM    255  H   THR A  17      26.699 -17.805  -6.011  1.00 93.62           H  
ATOM    256  CA  THR A  17      26.633 -18.991  -7.770  1.00 93.62           C  
ATOM    257  HA  THR A  17      26.766 -18.802  -8.836  1.00 93.62           H  
ATOM    258  C   THR A  17      25.203 -19.470  -7.552  1.00 93.62           C  
ATOM    259  CB  THR A  17      27.657 -20.061  -7.363  1.00 93.62           C  
ATOM    260  HB  THR A  17      27.489 -20.348  -6.325  1.00 93.62           H  
ATOM    261  O   THR A  17      24.731 -19.488  -6.418  1.00 93.62           O  
ATOM    262  CG2 THR A  17      27.587 -21.299  -8.252  1.00 93.62           C  
ATOM    263 HG21 THR A  17      27.787 -21.031  -9.290  1.00 93.62           H  
ATOM    264 HG22 THR A  17      28.328 -22.023  -7.915  1.00 93.62           H  
ATOM    265 HG23 THR A  17      26.604 -21.764  -8.183  1.00 93.62           H  
ATOM    266  OG1 THR A  17      28.960 -19.524  -7.490  1.00 93.62           O  
ATOM    267  HG1 THR A  17      28.939 -18.658  -7.077  1.00 93.62           H  
ATOM    268  N   THR A  18      24.510 -19.852  -8.619  1.00 92.61           N  
ATOM    269  H   THR A  18      24.959 -19.829  -9.523  1.00 92.61           H  
ATOM    270  CA  THR A  18      23.170 -20.440  -8.552  1.00 92.61           C  
ATOM    271  HA  THR A  18      22.890 -20.595  -7.510  1.00 92.61           H  
ATOM    272  C   THR A  18      23.186 -21.792  -9.245  1.00 92.61           C  
ATOM    273  CB  THR A  18      22.101 -19.531  -9.175  1.00 92.61           C  
ATOM    274  HB  THR A  18      22.329 -19.366 -10.228  1.00 92.61           H  
ATOM    275  O   THR A  18      23.549 -21.880 -10.418  1.00 92.61           O  
ATOM    276  CG2 THR A  18      20.693 -20.118  -9.058  1.00 92.61           C  
ATOM    277 HG21 THR A  18      20.612 -21.012  -9.677  1.00 92.61           H  
ATOM    278 HG22 THR A  18      19.949 -19.404  -9.411  1.00 92.61           H  
ATOM    279 HG23 THR A  18      20.480 -20.395  -8.025  1.00 92.61           H  
ATOM    280  OG1 THR A  18      22.052 -18.276  -8.529  1.00 92.61           O  
ATOM    281  HG1 THR A  18      21.232 -17.872  -8.823  1.00 92.61           H  
ATOM    282  N   TYR A  19      22.770 -22.817  -8.516  1.00 94.25           N  
ATOM    283  H   TYR A  19      22.487 -22.643  -7.563  1.00 94.25           H  
ATOM    284  CA  TYR A  19      22.471 -24.145  -9.031  1.00 94.25           C  
ATOM    285  HA  TYR A  19      22.978 -24.311  -9.982  1.00 94.25           H  
ATOM    286  C   TYR A  19      20.966 -24.248  -9.234  1.00 94.25           C  
ATOM    287  CB  TYR A  19      22.952 -25.201  -8.037  1.00 94.25           C  
ATOM    288  HB2 TYR A  19      22.611 -26.180  -8.374  1.00 94.25           H  
ATOM    289  HB3 TYR A  19      22.488 -25.012  -7.069  1.00 94.25           H  
ATOM    290  O   TYR A  19      20.205 -23.906  -8.327  1.00 94.25           O  
ATOM    291  CG  TYR A  19      24.449 -25.237  -7.851  1.00 94.25           C  
ATOM    292  CD1 TYR A  19      25.178 -26.250  -8.491  1.00 94.25           C  
ATOM    293  HD1 TYR A  19      24.665 -27.030  -9.035  1.00 94.25           H  
ATOM    294  CD2 TYR A  19      25.107 -24.295  -7.032  1.00 94.25           C  
ATOM    295  HD2 TYR A  19      24.537 -23.540  -6.512  1.00 94.25           H  
ATOM    296  CE1 TYR A  19      26.564 -26.336  -8.318  1.00 94.25           C  
ATOM    297  HE1 TYR A  19      27.092 -27.181  -8.734  1.00 94.25           H  
ATOM    298  CE2 TYR A  19      26.506 -24.360  -6.881  1.00 94.25           C  
ATOM    299  HE2 TYR A  19      27.031 -23.658  -6.251  1.00 94.25           H  
ATOM    300  OH  TYR A  19      28.564 -25.523  -7.363  1.00 94.25           O  
ATOM    301  HH  TYR A  19      28.807 -26.432  -7.551  1.00 94.25           H  
ATOM    302  CZ  TYR A  19      27.227 -25.395  -7.515  1.00 94.25           C  
ATOM    303  N   GLU A  20      20.541 -24.692 -10.409  1.00 92.44           N  
ATOM    304  H   GLU A  20      21.226 -24.918 -11.116  1.00 92.44           H  
ATOM    305  CA  GLU A  20      19.151 -25.014 -10.714  1.00 92.44           C  
ATOM    306  HA  GLU A  20      18.518 -24.761  -9.863  1.00 92.44           H  
ATOM    307  C   GLU A  20      19.042 -26.524 -10.937  1.00 92.44           C  
ATOM    308  CB  GLU A  20      18.636 -24.201 -11.921  1.00 92.44           C  
ATOM    309  HB2 GLU A  20      19.179 -24.487 -12.822  1.00 92.44           H  
ATOM    310  HB3 GLU A  20      17.584 -24.453 -12.053  1.00 92.44           H  
ATOM    311  O   GLU A  20      19.692 -27.062 -11.829  1.00 92.44           O  
ATOM    312  CG  GLU A  20      18.770 -22.675 -11.721  1.00 92.44           C  
ATOM    313  HG2 GLU A  20      18.492 -22.435 -10.695  1.00 92.44           H  
ATOM    314  HG3 GLU A  20      19.816 -22.393 -11.846  1.00 92.44           H  
ATOM    315  CD  GLU A  20      17.904 -21.812 -12.663  1.00 92.44           C  
ATOM    316  OE1 GLU A  20      17.838 -20.573 -12.450  1.00 92.44           O  
ATOM    317  OE2 GLU A  20      17.153 -22.346 -13.506  1.00 92.44           O  
ATOM    318  N   TYR A  21      18.242 -27.193 -10.110  1.00 93.21           N  
ATOM    319  H   TYR A  21      17.749 -26.673  -9.398  1.00 93.21           H  
ATOM    320  CA  TYR A  21      17.921 -28.614 -10.213  1.00 93.21           C  
ATOM    321  HA  TYR A  21      18.661 -29.112 -10.840  1.00 93.21           H  
ATOM    322  C   TYR A  21      16.549 -28.727 -10.871  1.00 93.21           C  
ATOM    323  CB  TYR A  21      17.933 -29.290  -8.828  1.00 93.21           C  
ATOM    324  HB2 TYR A  21      17.908 -30.370  -8.970  1.00 93.21           H  
ATOM    325  HB3 TYR A  21      17.024 -29.021  -8.289  1.00 93.21           H  
ATOM    326  O   TYR A  21      15.533 -28.364 -10.265  1.00 93.21           O  
ATOM    327  CG  TYR A  21      19.115 -28.931  -7.951  1.00 93.21           C  
ATOM    328  CD1 TYR A  21      20.289 -29.704  -7.973  1.00 93.21           C  
ATOM    329  HD1 TYR A  21      20.346 -30.590  -8.588  1.00 93.21           H  
ATOM    330  CD2 TYR A  21      19.035 -27.804  -7.114  1.00 93.21           C  
ATOM    331  HD2 TYR A  21      18.120 -27.233  -7.074  1.00 93.21           H  
ATOM    332  CE1 TYR A  21      21.393 -29.326  -7.186  1.00 93.21           C  
ATOM    333  HE1 TYR A  21      22.309 -29.898  -7.203  1.00 93.21           H  
ATOM    334  CE2 TYR A  21      20.134 -27.417  -6.337  1.00 93.21           C  
ATOM    335  HE2 TYR A  21      20.058 -26.546  -5.702  1.00 93.21           H  
ATOM    336  OH  TYR A  21      22.365 -27.800  -5.600  1.00 93.21           O  
ATOM    337  HH  TYR A  21      22.219 -26.974  -5.133  1.00 93.21           H  
ATOM    338  CZ  TYR A  21      21.320 -28.178  -6.372  1.00 93.21           C  
ATOM    339  N   GLN A  22      16.524 -29.189 -12.116  1.00 87.42           N  
ATOM    340  H   GLN A  22      17.393 -29.455 -12.556  1.00 87.42           H  
ATOM    341  CA  GLN A  22      15.297 -29.472 -12.855  1.00 87.42           C  
ATOM    342  HA  GLN A  22      14.453 -28.993 -12.358  1.00 87.42           H  
ATOM    343  C   GLN A  22      15.074 -30.986 -12.893  1.00 87.42           C  
ATOM    344  CB  GLN A  22      15.386 -28.885 -14.267  1.00 87.42           C  
ATOM    345  HB2 GLN A  22      14.645 -29.366 -14.905  1.00 87.42           H  
ATOM    346  HB3 GLN A  22      16.376 -29.071 -14.683  1.00 87.42           H  
ATOM    347  O   GLN A  22      16.011 -31.706 -13.227  1.00 87.42           O  
ATOM    348  CG  GLN A  22      15.088 -27.381 -14.231  1.00 87.42           C  
ATOM    349  HG2 GLN A  22      14.067 -27.240 -13.876  1.00 87.42           H  
ATOM    350  HG3 GLN A  22      15.766 -26.886 -13.535  1.00 87.42           H  
ATOM    351  CD  GLN A  22      15.236 -26.711 -15.590  1.00 87.42           C  
ATOM    352  NE2 GLN A  22      14.463 -25.684 -15.866  1.00 87.42           N  
ATOM    353 HE21 GLN A  22      13.681 -25.470 -15.263  1.00 87.42           H  
ATOM    354 HE22 GLN A  22      14.561 -25.325 -16.805  1.00 87.42           H  
ATOM    355  OE1 GLN A  22      16.062 -27.047 -16.418  1.00 87.42           O  
ATOM    356  N   PRO A  23      13.886 -31.493 -12.536  1.00 79.69           N  
ATOM    357  CA  PRO A  23      13.590 -32.913 -12.703  1.00 79.69           C  
ATOM    358  HA  PRO A  23      14.340 -33.510 -12.184  1.00 79.69           H  
ATOM    359  C   PRO A  23      13.589 -33.289 -14.195  1.00 79.69           C  
ATOM    360  CB  PRO A  23      12.224 -33.135 -12.049  1.00 79.69           C  
ATOM    361  HB2 PRO A  23      11.496 -33.472 -12.787  1.00 79.69           H  
ATOM    362  HB3 PRO A  23      12.321 -33.877 -11.257  1.00 79.69           H  
ATOM    363  O   PRO A  23      12.976 -32.572 -14.989  1.00 79.69           O  
ATOM    364  CG  PRO A  23      11.786 -31.789 -11.463  1.00 79.69           C  
ATOM    365  HG2 PRO A  23      10.758 -31.569 -11.750  1.00 79.69           H  
ATOM    366  HG3 PRO A  23      11.880 -31.811 -10.377  1.00 79.69           H  
ATOM    367  CD  PRO A  23      12.737 -30.754 -12.044  1.00 79.69           C  
ATOM    368  HD2 PRO A  23      13.013 -30.043 -11.266  1.00 79.69           H  
ATOM    369  HD3 PRO A  23      12.255 -30.242 -12.878  1.00 79.69           H  
ATOM    370  N   ASP A  24      14.256 -34.383 -14.586  1.00 70.93           N  
ATOM    371  H   ASP A  24      14.786 -34.931 -13.924  1.00 70.93           H  
ATOM    372  CA  ASP A  24      14.155 -34.909 -15.954  1.00 70.93           C  
ATOM    373  HA  ASP A  24      14.330 -34.092 -16.654  1.00 70.93           H  
ATOM    374  C   ASP A  24      12.744 -35.438 -16.193  1.00 70.93           C  
ATOM    375  CB  ASP A  24      15.159 -36.039 -16.265  1.00 70.93           C  
ATOM    376  HB2 ASP A  24      15.304 -36.672 -15.389  1.00 70.93           H  
ATOM    377  HB3 ASP A  24      14.727 -36.676 -17.036  1.00 70.93           H  
ATOM    378  O   ASP A  24      12.288 -36.364 -15.529  1.00 70.93           O  
ATOM    379  CG  ASP A  24      16.496 -35.557 -16.828  1.00 70.93           C  
ATOM    380  OD1 ASP A  24      16.479 -34.603 -17.638  1.00 70.93           O  
ATOM    381  OD2 ASP A  24      17.529 -36.177 -16.479  1.00 70.93           O  
ATOM    382  N   VAL A  25      12.062 -34.853 -17.175  1.00 59.01           N  
ATOM    383  H   VAL A  25      12.476 -34.038 -17.605  1.00 59.01           H  
ATOM    384  CA  VAL A  25      10.745 -35.316 -17.645  1.00 59.01           C  
ATOM    385  HA  VAL A  25      10.401 -36.097 -16.966  1.00 59.01           H  
ATOM    386  C   VAL A  25      10.854 -35.981 -19.025  1.00 59.01           C  
ATOM    387  CB  VAL A  25       9.687 -34.187 -17.617  1.00 59.01           C  
ATOM    388  HB  VAL A  25       9.622 -33.736 -18.607  1.00 59.01           H  
ATOM    389  O   VAL A  25       9.861 -36.399 -19.612  1.00 59.01           O  
ATOM    390  CG1 VAL A  25       8.312 -34.756 -17.242  1.00 59.01           C  
ATOM    391 HG11 VAL A  25       8.341 -35.174 -16.236  1.00 59.01           H  
ATOM    392 HG12 VAL A  25       8.034 -35.546 -17.939  1.00 59.01           H  
ATOM    393 HG13 VAL A  25       7.554 -33.974 -17.286  1.00 59.01           H  
ATOM    394  CG2 VAL A  25       9.987 -33.053 -16.619  1.00 59.01           C  
ATOM    395 HG21 VAL A  25      10.128 -33.468 -15.621  1.00 59.01           H  
ATOM    396 HG22 VAL A  25      10.891 -32.520 -16.913  1.00 59.01           H  
ATOM    397 HG23 VAL A  25       9.161 -32.342 -16.600  1.00 59.01           H  
ATOM    398  N   SER A  26      12.067 -36.071 -19.580  1.00 43.54           N  
ATOM    399  H   SER A  26      12.860 -35.754 -19.042  1.00 43.54           H  
ATOM    400  CA  SER A  26      12.320 -36.538 -20.941  1.00 43.54           C  
ATOM    401  HA  SER A  26      11.371 -36.628 -21.470  1.00 43.54           H  
ATOM    402  C   SER A  26      12.966 -37.920 -20.960  1.00 43.54           C  
ATOM    403  CB  SER A  26      13.149 -35.505 -21.714  1.00 43.54           C  
ATOM    404  HB2 SER A  26      12.602 -34.563 -21.756  1.00 43.54           H  
ATOM    405  HB3 SER A  26      13.308 -35.861 -22.732  1.00 43.54           H  
ATOM    406  O   SER A  26      14.157 -38.047 -21.224  1.00 43.54           O  
ATOM    407  OG  SER A  26      14.401 -35.284 -21.101  1.00 43.54           O  
ATOM    408  HG  SER A  26      14.825 -36.136 -20.977  1.00 43.54           H  
ATOM    409  N   ASN A  27      12.173 -38.970 -20.770  1.00 37.76           N  
ATOM    410  H   ASN A  27      11.236 -38.817 -20.424  1.00 37.76           H  
ATOM    411  CA  ASN A  27      12.473 -40.254 -21.399  1.00 37.76           C  
ATOM    412  HA  ASN A  27      13.274 -40.119 -22.127  1.00 37.76           H  
ATOM    413  C   ASN A  27      11.252 -40.708 -22.199  1.00 37.76           C  
ATOM    414  CB  ASN A  27      12.957 -41.296 -20.376  1.00 37.76           C  
ATOM    415  HB2 ASN A  27      12.697 -42.285 -20.752  1.00 37.76           H  
ATOM    416  HB3 ASN A  27      12.463 -41.143 -19.417  1.00 37.76           H  
ATOM    417  O   ASN A  27      10.326 -41.311 -21.673  1.00 37.76           O  
ATOM    418  CG  ASN A  27      14.462 -41.348 -20.198  1.00 37.76           C  
ATOM    419  ND2 ASN A  27      14.921 -41.822 -19.066  1.00 37.76           N  
ATOM    420 HD21 ASN A  27      14.282 -41.997 -18.303  1.00 37.76           H  
ATOM    421 HD22 ASN A  27      15.921 -41.771 -18.934  1.00 37.76           H  
ATOM    422  OD1 ASN A  27      15.240 -41.065 -21.094  1.00 37.76           O  
ATOM    423  N   GLN A  28      11.285 -40.470 -23.511  1.00 36.08           N  
ATOM    424  H   GLN A  28      12.084 -39.974 -23.879  1.00 36.08           H  
ATOM    425  CA  GLN A  28      10.294 -40.968 -24.478  1.00 36.08           C  
ATOM    426  HA  GLN A  28       9.299 -40.764 -24.083  1.00 36.08           H  
ATOM    427  C   GLN A  28      10.359 -42.502 -24.688  1.00 36.08           C  
ATOM    428  CB  GLN A  28      10.458 -40.197 -25.806  1.00 36.08           C  
ATOM    429  HB2 GLN A  28       9.840 -40.667 -26.571  1.00 36.08           H  
ATOM    430  HB3 GLN A  28      11.497 -40.252 -26.130  1.00 36.08           H  
ATOM    431  O   GLN A  28       9.805 -43.020 -25.656  1.00 36.08           O  
ATOM    432  CG  GLN A  28      10.018 -38.726 -25.707  1.00 36.08           C  
ATOM    433  HG2 GLN A  28      10.637 -38.201 -24.980  1.00 36.08           H  
ATOM    434  HG3 GLN A  28       8.985 -38.694 -25.361  1.00 36.08           H  
ATOM    435  CD  GLN A  28      10.111 -37.985 -27.041  1.00 36.08           C  
ATOM    436  NE2 GLN A  28       9.362 -36.919 -27.219  1.00 36.08           N  
ATOM    437 HE21 GLN A  28       8.717 -36.617 -26.502  1.00 36.08           H  
ATOM    438 HE22 GLN A  28       9.450 -36.463 -28.116  1.00 36.08           H  
ATOM    439  OE1 GLN A  28      10.860 -38.323 -27.941  1.00 36.08           O  
ATOM    440  N   HIS A  29      11.045 -43.247 -23.813  1.00 40.49           N  
ATOM    441  H   HIS A  29      11.375 -42.789 -22.975  1.00 40.49           H  
ATOM    442  CA  HIS A  29      11.302 -44.688 -23.944  1.00 40.49           C  
ATOM    443  HA  HIS A  29      10.583 -45.109 -24.647  1.00 40.49           H  
ATOM    444  C   HIS A  29      11.059 -45.495 -22.661  1.00 40.49           C  
ATOM    445  CB  HIS A  29      12.717 -44.908 -24.517  1.00 40.49           C  
ATOM    446  HB2 HIS A  29      13.007 -45.951 -24.393  1.00 40.49           H  
ATOM    447  HB3 HIS A  29      13.431 -44.297 -23.963  1.00 40.49           H  
ATOM    448  O   HIS A  29      11.532 -46.626 -22.566  1.00 40.49           O  
ATOM    449  CG  HIS A  29      12.835 -44.614 -25.990  1.00 40.49           C  
ATOM    450  CD2 HIS A  29      13.989 -44.394 -26.689  1.00 40.49           C  
ATOM    451  HD2 HIS A  29      14.986 -44.378 -26.274  1.00 40.49           H  
ATOM    452  ND1 HIS A  29      11.802 -44.573 -26.897  1.00 40.49           N  
ATOM    453  HD1 HIS A  29      10.824 -44.495 -26.656  1.00 40.49           H  
ATOM    454  CE1 HIS A  29      12.317 -44.325 -28.108  1.00 40.49           C  
ATOM    455  HE1 HIS A  29      11.736 -44.167 -29.005  1.00 40.49           H  
ATOM    456  NE2 HIS A  29      13.653 -44.212 -28.036  1.00 40.49           N  
ATOM    457  N   VAL A  30      10.324 -44.956 -21.686  1.00 43.00           N  
ATOM    458  H   VAL A  30       9.878 -44.061 -21.827  1.00 43.00           H  
ATOM    459  CA  VAL A  30       9.894 -45.744 -20.521  1.00 43.00           C  
ATOM    460  HA  VAL A  30      10.498 -46.650 -20.474  1.00 43.00           H  
ATOM    461  C   VAL A  30       8.446 -46.191 -20.722  1.00 43.00           C  
ATOM    462  CB  VAL A  30      10.103 -45.014 -19.180  1.00 43.00           C  
ATOM    463  HB  VAL A  30       9.204 -44.457 -18.914  1.00 43.00           H  
ATOM    464  O   VAL A  30       7.630 -45.415 -21.215  1.00 43.00           O  
ATOM    465  CG1 VAL A  30      10.403 -46.045 -18.095  1.00 43.00           C  
ATOM    466 HG11 VAL A  30      10.447 -45.542 -17.129  1.00 43.00           H  
ATOM    467 HG12 VAL A  30       9.625 -46.808 -18.081  1.00 43.00           H  
ATOM    468 HG13 VAL A  30      11.361 -46.529 -18.285  1.00 43.00           H  
ATOM    469  CG2 VAL A  30      11.294 -44.051 -19.184  1.00 43.00           C  
ATOM    470 HG21 VAL A  30      12.184 -44.535 -19.585  1.00 43.00           H  
ATOM    471 HG22 VAL A  30      11.487 -43.694 -18.172  1.00 43.00           H  
ATOM    472 HG23 VAL A  30      11.007 -43.189 -19.785  1.00 43.00           H  
ATOM    473  N   GLU A  31       8.152 -47.452 -20.400  1.00 47.03           N  
ATOM    474  H   GLU A  31       8.878 -48.030 -20.002  1.00 47.03           H  
ATOM    475  CA  GLU A  31       6.796 -48.019 -20.407  1.00 47.03           C  
ATOM    476  HA  GLU A  31       6.441 -48.084 -21.435  1.00 47.03           H  
ATOM    477  C   GLU A  31       5.826 -47.105 -19.627  1.00 47.03           C  
ATOM    478  CB  GLU A  31       6.833 -49.440 -19.800  1.00 47.03           C  
ATOM    479  HB2 GLU A  31       5.810 -49.797 -19.684  1.00 47.03           H  
ATOM    480  HB3 GLU A  31       7.293 -49.385 -18.813  1.00 47.03           H  
ATOM    481  O   GLU A  31       6.204 -46.561 -18.587  1.00 47.03           O  
ATOM    482  CG  GLU A  31       7.604 -50.447 -20.680  1.00 47.03           C  
ATOM    483  HG2 GLU A  31       7.104 -50.506 -21.647  1.00 47.03           H  
ATOM    484  HG3 GLU A  31       8.610 -50.065 -20.853  1.00 47.03           H  
ATOM    485  CD  GLU A  31       7.727 -51.861 -20.076  1.00 47.03           C  
ATOM    486  OE1 GLU A  31       7.898 -52.813 -20.875  1.00 47.03           O  
ATOM    487  OE2 GLU A  31       7.730 -51.985 -18.833  1.00 47.03           O  
ATOM    488  N   GLU A  32       4.594 -46.923 -20.129  1.00 47.59           N  
ATOM    489  H   GLU A  32       4.344 -47.409 -20.978  1.00 47.59           H  
ATOM    490  CA  GLU A  32       3.598 -45.960 -19.608  1.00 47.59           C  
ATOM    491  HA  GLU A  32       3.935 -44.946 -19.824  1.00 47.59           H  
ATOM    492  C   GLU A  32       3.399 -46.029 -18.081  1.00 47.59           C  
ATOM    493  CB  GLU A  32       2.232 -46.184 -20.299  1.00 47.59           C  
ATOM    494  HB2 GLU A  32       2.049 -47.255 -20.376  1.00 47.59           H  
ATOM    495  HB3 GLU A  32       1.449 -45.755 -19.674  1.00 47.59           H  
ATOM    496  O   GLU A  32       3.182 -44.993 -17.452  1.00 47.59           O  
ATOM    497  CG  GLU A  32       2.117 -45.527 -21.686  1.00 47.59           C  
ATOM    498  HG2 GLU A  32       2.282 -44.455 -21.575  1.00 47.59           H  
ATOM    499  HG3 GLU A  32       2.908 -45.922 -22.324  1.00 47.59           H  
ATOM    500  CD  GLU A  32       0.755 -45.775 -22.371  1.00 47.59           C  
ATOM    501  OE1 GLU A  32       0.310 -44.879 -23.127  1.00 47.59           O  
ATOM    502  OE2 GLU A  32       0.194 -46.881 -22.198  1.00 47.59           O  
ATOM    503  N   GLU A  33       3.523 -47.213 -17.468  1.00 41.15           N  
ATOM    504  H   GLU A  33       3.719 -48.028 -18.032  1.00 41.15           H  
ATOM    505  CA  GLU A  33       3.386 -47.389 -16.014  1.00 41.15           C  
ATOM    506  HA  GLU A  33       2.450 -46.934 -15.691  1.00 41.15           H  
ATOM    507  C   GLU A  33       4.492 -46.690 -15.206  1.00 41.15           C  
ATOM    508  CB  GLU A  33       3.342 -48.887 -15.652  1.00 41.15           C  
ATOM    509  HB2 GLU A  33       4.115 -49.419 -16.207  1.00 41.15           H  
ATOM    510  HB3 GLU A  33       3.553 -48.990 -14.587  1.00 41.15           H  
ATOM    511  O   GLU A  33       4.206 -46.087 -14.174  1.00 41.15           O  
ATOM    512  CG  GLU A  33       1.965 -49.520 -15.917  1.00 41.15           C  
ATOM    513  HG2 GLU A  33       1.205 -48.906 -15.435  1.00 41.15           H  
ATOM    514  HG3 GLU A  33       1.774 -49.507 -16.990  1.00 41.15           H  
ATOM    515  CD  GLU A  33       1.844 -50.968 -15.400  1.00 41.15           C  
ATOM    516  OE1 GLU A  33       0.702 -51.381 -15.084  1.00 41.15           O  
ATOM    517  OE2 GLU A  33       2.873 -51.680 -15.351  1.00 41.15           O  
ATOM    518  N   VAL A  34       5.747 -46.701 -15.669  1.00 49.78           N  
ATOM    519  H   VAL A  34       5.914 -47.092 -16.585  1.00 49.78           H  
ATOM    520  CA  VAL A  34       6.865 -46.087 -14.926  1.00 49.78           C  
ATOM    521  HA  VAL A  34       6.767 -46.345 -13.872  1.00 49.78           H  
ATOM    522  C   VAL A  34       6.816 -44.560 -15.026  1.00 49.78           C  
ATOM    523  CB  VAL A  34       8.218 -46.610 -15.431  1.00 49.78           C  
ATOM    524  HB  VAL A  34       8.317 -46.282 -16.466  1.00 49.78           H  
ATOM    525  O   VAL A  34       7.123 -43.864 -14.060  1.00 49.78           O  
ATOM    526  CG1 VAL A  34       9.398 -46.061 -14.614  1.00 49.78           C  
ATOM    527 HG11 VAL A  34       9.475 -44.981 -14.741  1.00 49.78           H  
ATOM    528 HG12 VAL A  34      10.333 -46.512 -14.946  1.00 49.78           H  
ATOM    529 HG13 VAL A  34       9.246 -46.280 -13.557  1.00 49.78           H  
ATOM    530  CG2 VAL A  34       8.309 -48.143 -15.398  1.00 49.78           C  
ATOM    531 HG21 VAL A  34       8.141 -48.502 -14.383  1.00 49.78           H  
ATOM    532 HG22 VAL A  34       9.289 -48.469 -15.746  1.00 49.78           H  
ATOM    533 HG23 VAL A  34       7.557 -48.580 -16.056  1.00 49.78           H  
ATOM    534  N   ALA A  35       6.387 -44.028 -16.174  1.00 48.99           N  
ATOM    535  H   ALA A  35       6.103 -44.654 -16.914  1.00 48.99           H  
ATOM    536  CA  ALA A  35       6.226 -42.588 -16.368  1.00 48.99           C  
ATOM    537  HA  ALA A  35       7.164 -42.094 -16.112  1.00 48.99           H  
ATOM    538  C   ALA A  35       5.131 -41.992 -15.460  1.00 48.99           C  
ATOM    539  CB  ALA A  35       5.932 -42.338 -17.853  1.00 48.99           C  
ATOM    540  HB1 ALA A  35       5.846 -41.266 -18.031  1.00 48.99           H  
ATOM    541  HB2 ALA A  35       6.742 -42.738 -18.463  1.00 48.99           H  
ATOM    542  HB3 ALA A  35       4.997 -42.823 -18.133  1.00 48.99           H  
ATOM    543  O   ALA A  35       5.266 -40.857 -14.999  1.00 48.99           O  
ATOM    544  N   ALA A  36       4.070 -42.757 -15.171  1.00 48.88           N  
ATOM    545  H   ALA A  36       4.003 -43.675 -15.587  1.00 48.88           H  
ATOM    546  CA  ALA A  36       3.010 -42.344 -14.253  1.00 48.88           C  
ATOM    547  HA  ALA A  36       2.668 -41.350 -14.541  1.00 48.88           H  
ATOM    548  C   ALA A  36       3.510 -42.247 -12.799  1.00 48.88           C  
ATOM    549  CB  ALA A  36       1.832 -43.315 -14.399  1.00 48.88           C  
ATOM    550  HB1 ALA A  36       2.137 -44.320 -14.106  1.00 48.88           H  
ATOM    551  HB2 ALA A  36       1.013 -42.993 -13.755  1.00 48.88           H  
ATOM    552  HB3 ALA A  36       1.491 -43.332 -15.434  1.00 48.88           H  
ATOM    553  O   ALA A  36       3.285 -41.226 -12.145  1.00 48.88           O  
ATOM    554  N   ASP A  37       4.251 -43.252 -12.318  1.00 52.07           N  
ATOM    555  H   ASP A  37       4.372 -44.080 -12.883  1.00 52.07           H  
ATOM    556  CA  ASP A  37       4.845 -43.238 -10.972  1.00 52.07           C  
ATOM    557  HA  ASP A  37       4.056 -43.072 -10.239  1.00 52.07           H  
ATOM    558  C   ASP A  37       5.855 -42.086 -10.797  1.00 52.07           C  
ATOM    559  CB  ASP A  37       5.528 -44.592 -10.682  1.00 52.07           C  
ATOM    560  HB2 ASP A  37       5.958 -44.989 -11.602  1.00 52.07           H  
ATOM    561  HB3 ASP A  37       6.355 -44.416  -9.994  1.00 52.07           H  
ATOM    562  O   ASP A  37       5.864 -41.411  -9.762  1.00 52.07           O  
ATOM    563  CG  ASP A  37       4.633 -45.659 -10.029  1.00 52.07           C  
ATOM    564  OD1 ASP A  37       3.518 -45.323  -9.569  1.00 52.07           O  
ATOM    565  OD2 ASP A  37       5.131 -46.801  -9.895  1.00 52.07           O  
ATOM    566  N   GLU A  38       6.689 -41.806 -11.810  1.00 58.69           N  
ATOM    567  H   GLU A  38       6.674 -42.403 -12.624  1.00 58.69           H  
ATOM    568  CA  GLU A  38       7.656 -40.698 -11.754  1.00 58.69           C  
ATOM    569  HA  GLU A  38       8.213 -40.782 -10.821  1.00 58.69           H  
ATOM    570  C   GLU A  38       6.980 -39.317 -11.724  1.00 58.69           C  
ATOM    571  CB  GLU A  38       8.666 -40.766 -12.916  1.00 58.69           C  
ATOM    572  HB2 GLU A  38       9.215 -39.824 -12.933  1.00 58.69           H  
ATOM    573  HB3 GLU A  38       8.135 -40.872 -13.862  1.00 58.69           H  
ATOM    574  O   GLU A  38       7.468 -38.415 -11.035  1.00 58.69           O  
ATOM    575  CG  GLU A  38       9.691 -41.904 -12.755  1.00 58.69           C  
ATOM    576  HG2 GLU A  38      10.052 -41.901 -11.726  1.00 58.69           H  
ATOM    577  HG3 GLU A  38       9.193 -42.862 -12.908  1.00 58.69           H  
ATOM    578  CD  GLU A  38      10.897 -41.803 -13.712  1.00 58.69           C  
ATOM    579  OE1 GLU A  38      11.945 -42.425 -13.391  1.00 58.69           O  
ATOM    580  OE2 GLU A  38      10.790 -41.122 -14.758  1.00 58.69           O  
ATOM    581  N   ALA A  39       5.850 -39.148 -12.420  1.00 59.52           N  
ATOM    582  H   ALA A  39       5.505 -39.921 -12.969  1.00 59.52           H  
ATOM    583  CA  ALA A  39       5.061 -37.917 -12.385  1.00 59.52           C  
ATOM    584  HA  ALA A  39       5.728 -37.072 -12.557  1.00 59.52           H  
ATOM    585  C   ALA A  39       4.381 -37.701 -11.021  1.00 59.52           C  
ATOM    586  CB  ALA A  39       4.038 -37.964 -13.525  1.00 59.52           C  
ATOM    587  HB1 ALA A  39       3.354 -38.800 -13.378  1.00 59.52           H  
ATOM    588  HB2 ALA A  39       4.551 -38.092 -14.478  1.00 59.52           H  
ATOM    589  HB3 ALA A  39       3.466 -37.036 -13.546  1.00 59.52           H  
ATOM    590  O   ALA A  39       4.330 -36.571 -10.527  1.00 59.52           O  
ATOM    591  N   GLU A  40       3.916 -38.772 -10.375  1.00 64.16           N  
ATOM    592  H   GLU A  40       3.928 -39.663 -10.850  1.00 64.16           H  
ATOM    593  CA  GLU A  40       3.259 -38.703  -9.065  1.00 64.16           C  
ATOM    594  HA  GLU A  40       2.467 -37.957  -9.137  1.00 64.16           H  
ATOM    595  C   GLU A  40       4.226 -38.239  -7.964  1.00 64.16           C  
ATOM    596  CB  GLU A  40       2.628 -40.072  -8.737  1.00 64.16           C  
ATOM    597  HB2 GLU A  40       2.515 -40.663  -9.646  1.00 64.16           H  
ATOM    598  HB3 GLU A  40       3.294 -40.626  -8.075  1.00 64.16           H  
ATOM    599  O   GLU A  40       3.865 -37.447  -7.091  1.00 64.16           O  
ATOM    600  CG  GLU A  40       1.244 -39.959  -8.076  1.00 64.16           C  
ATOM    601  HG2 GLU A  40       1.340 -39.347  -7.179  1.00 64.16           H  
ATOM    602  HG3 GLU A  40       0.929 -40.955  -7.764  1.00 64.16           H  
ATOM    603  CD  GLU A  40       0.155 -39.357  -8.988  1.00 64.16           C  
ATOM    604  OE1 GLU A  40      -0.930 -39.005  -8.473  1.00 64.16           O  
ATOM    605  OE2 GLU A  40       0.409 -39.046 -10.173  1.00 64.16           O  
ATOM    606  N   VAL A  41       5.495 -38.644  -8.057  1.00 68.72           N  
ATOM    607  H   VAL A  41       5.710 -39.313  -8.783  1.00 68.72           H  
ATOM    608  CA  VAL A  41       6.571 -38.192  -7.161  1.00 68.72           C  
ATOM    609  HA  VAL A  41       6.293 -38.421  -6.133  1.00 68.72           H  
ATOM    610  C   VAL A  41       6.786 -36.677  -7.240  1.00 68.72           C  
ATOM    611  CB  VAL A  41       7.863 -38.955  -7.506  1.00 68.72           C  
ATOM    612  HB  VAL A  41       8.015 -38.927  -8.585  1.00 68.72           H  
ATOM    613  O   VAL A  41       7.045 -36.047  -6.215  1.00 68.72           O  
ATOM    614  CG1 VAL A  41       9.124 -38.385  -6.854  1.00 68.72           C  
ATOM    615 HG11 VAL A  41       9.972 -38.968  -7.214  1.00 68.72           H  
ATOM    616 HG12 VAL A  41       9.288 -37.352  -7.162  1.00 68.72           H  
ATOM    617 HG13 VAL A  41       9.041 -38.438  -5.768  1.00 68.72           H  
ATOM    618  CG2 VAL A  41       7.761 -40.421  -7.065  1.00 68.72           C  
ATOM    619 HG21 VAL A  41       7.680 -40.487  -5.981  1.00 68.72           H  
ATOM    620 HG22 VAL A  41       6.879 -40.885  -7.506  1.00 68.72           H  
ATOM    621 HG23 VAL A  41       8.635 -40.975  -7.408  1.00 68.72           H  
ATOM    622  N   LEU A  42       6.654 -36.063  -8.423  1.00 76.33           N  
ATOM    623  H   LEU A  42       6.378 -36.619  -9.220  1.00 76.33           H  
ATOM    624  CA  LEU A  42       6.856 -34.618  -8.595  1.00 76.33           C  
ATOM    625  HA  LEU A  42       7.800 -34.354  -8.120  1.00 76.33           H  
ATOM    626  C   LEU A  42       5.782 -33.774  -7.891  1.00 76.33           C  
ATOM    627  CB  LEU A  42       6.940 -34.265 -10.091  1.00 76.33           C  
ATOM    628  HB2 LEU A  42       6.024 -34.598 -10.580  1.00 76.33           H  
ATOM    629  HB3 LEU A  42       6.989 -33.180 -10.192  1.00 76.33           H  
ATOM    630  O   LEU A  42       6.051 -32.613  -7.559  1.00 76.33           O  
ATOM    631  CG  LEU A  42       8.149 -34.869 -10.824  1.00 76.33           C  
ATOM    632  HG  LEU A  42       8.164 -35.950 -10.685  1.00 76.33           H  
ATOM    633  CD1 LEU A  42       8.056 -34.572 -12.321  1.00 76.33           C  
ATOM    634 HD11 LEU A  42       8.889 -35.043 -12.842  1.00 76.33           H  
ATOM    635 HD12 LEU A  42       8.071 -33.497 -12.499  1.00 76.33           H  
ATOM    636 HD13 LEU A  42       7.131 -34.994 -12.714  1.00 76.33           H  
ATOM    637  CD2 LEU A  42       9.470 -34.294 -10.311  1.00 76.33           C  
ATOM    638 HD21 LEU A  42       9.472 -33.209 -10.410  1.00 76.33           H  
ATOM    639 HD22 LEU A  42      10.279 -34.732 -10.895  1.00 76.33           H  
ATOM    640 HD23 LEU A  42       9.622 -34.575  -9.269  1.00 76.33           H  
ATOM    641  N   LYS A  43       4.596 -34.348  -7.637  1.00 76.81           N  
ATOM    642  H   LYS A  43       4.462 -35.296  -7.960  1.00 76.81           H  
ATOM    643  CA  LYS A  43       3.494 -33.708  -6.897  1.00 76.81           C  
ATOM    644  HA  LYS A  43       3.339 -32.708  -7.301  1.00 76.81           H  
ATOM    645  C   LYS A  43       3.798 -33.572  -5.406  1.00 76.81           C  
ATOM    646  CB  LYS A  43       2.191 -34.510  -7.075  1.00 76.81           C  
ATOM    647  HB2 LYS A  43       2.352 -35.540  -6.758  1.00 76.81           H  
ATOM    648  HB3 LYS A  43       1.423 -34.084  -6.430  1.00 76.81           H  
ATOM    649  O   LYS A  43       3.292 -32.658  -4.750  1.00 76.81           O  
ATOM    650  CG  LYS A  43       1.661 -34.486  -8.513  1.00 76.81           C  
ATOM    651  HG2 LYS A  43       1.267 -33.488  -8.708  1.00 76.81           H  
ATOM    652  HG3 LYS A  43       2.468 -34.723  -9.206  1.00 76.81           H  
ATOM    653  CD  LYS A  43       0.526 -35.479  -8.746  1.00 76.81           C  
ATOM    654  HD2 LYS A  43       0.886 -36.481  -8.511  1.00 76.81           H  
ATOM    655  HD3 LYS A  43      -0.315 -35.245  -8.094  1.00 76.81           H  
ATOM    656  CE  LYS A  43       0.082 -35.429 -10.213  1.00 76.81           C  
ATOM    657  HE2 LYS A  43       0.969 -35.437 -10.846  1.00 76.81           H  
ATOM    658  HE3 LYS A  43      -0.452 -34.497 -10.399  1.00 76.81           H  
ATOM    659  NZ  LYS A  43      -0.765 -36.604 -10.543  1.00 76.81           N  
ATOM    660  HZ1 LYS A  43      -1.144 -36.559 -11.478  1.00 76.81           H  
ATOM    661  HZ2 LYS A  43      -0.220 -37.453 -10.502  1.00 76.81           H  
ATOM    662  HZ3 LYS A  43      -1.490 -36.781  -9.862  1.00 76.81           H  
ATOM    663  N   ASP A  44       4.627 -34.457  -4.858  1.00 81.40           N  
ATOM    664  H   ASP A  44       5.035 -35.170  -5.446  1.00 81.40           H  
ATOM    665  CA  ASP A  44       5.033 -34.402  -3.461  1.00 81.40           C  
ATOM    666  HA  ASP A  44       4.244 -33.917  -2.887  1.00 81.40           H  
ATOM    667  C   ASP A  44       6.300 -33.551  -3.298  1.00 81.40           C  
ATOM    668  CB  ASP A  44       5.145 -35.811  -2.879  1.00 81.40           C  
ATOM    669  HB2 ASP A  44       4.191 -36.320  -3.012  1.00 81.40           H  
ATOM    670  HB3 ASP A  44       5.906 -36.373  -3.421  1.00 81.40           H  
ATOM    671  O   ASP A  44       7.434 -33.998  -3.474  1.00 81.40           O  
ATOM    672  CG  ASP A  44       5.482 -35.782  -1.384  1.00 81.40           C  
ATOM    673  OD1 ASP A  44       5.746 -34.684  -0.837  1.00 81.40           O  
ATOM    674  OD2 ASP A  44       5.538 -36.879  -0.796  1.00 81.40           O  
ATOM    675  N   VAL A  45       6.093 -32.286  -2.924  1.00 82.37           N  
ATOM    676  H   VAL A  45       5.131 -31.995  -2.821  1.00 82.37           H  
ATOM    677  CA  VAL A  45       7.175 -31.317  -2.705  1.00 82.37           C  
ATOM    678  HA  VAL A  45       7.742 -31.236  -3.633  1.00 82.37           H  
ATOM    679  C   VAL A  45       8.154 -31.779  -1.628  1.00 82.37           C  
ATOM    680  CB  VAL A  45       6.620 -29.926  -2.337  1.00 82.37           C  
ATOM    681  HB  VAL A  45       6.032 -30.001  -1.423  1.00 82.37           H  
ATOM    682  O   VAL A  45       9.346 -31.504  -1.759  1.00 82.37           O  
ATOM    683  CG1 VAL A  45       7.732 -28.891  -2.106  1.00 82.37           C  
ATOM    684 HG11 VAL A  45       8.455 -28.941  -2.921  1.00 82.37           H  
ATOM    685 HG12 VAL A  45       7.320 -27.884  -2.044  1.00 82.37           H  
ATOM    686 HG13 VAL A  45       8.233 -29.115  -1.164  1.00 82.37           H  
ATOM    687  CG2 VAL A  45       5.703 -29.402  -3.445  1.00 82.37           C  
ATOM    688 HG21 VAL A  45       4.821 -30.040  -3.492  1.00 82.37           H  
ATOM    689 HG22 VAL A  45       6.217 -29.433  -4.406  1.00 82.37           H  
ATOM    690 HG23 VAL A  45       5.385 -28.378  -3.248  1.00 82.37           H  
ATOM    691  N   GLU A  46       7.690 -32.453  -0.573  1.00 82.11           N  
ATOM    692  H   GLU A  46       6.767 -32.861  -0.619  1.00 82.11           H  
ATOM    693  CA  GLU A  46       8.579 -32.957   0.479  1.00 82.11           C  
ATOM    694  HA  GLU A  46       9.268 -32.168   0.781  1.00 82.11           H  
ATOM    695  C   GLU A  46       9.443 -34.094  -0.063  1.00 82.11           C  
ATOM    696  CB  GLU A  46       7.783 -33.389   1.723  1.00 82.11           C  
ATOM    697  HB2 GLU A  46       8.441 -33.959   2.379  1.00 82.11           H  
ATOM    698  HB3 GLU A  46       6.947 -34.023   1.428  1.00 82.11           H  
ATOM    699  O   GLU A  46      10.656 -34.077   0.145  1.00 82.11           O  
ATOM    700  CG  GLU A  46       7.271 -32.163   2.498  1.00 82.11           C  
ATOM    701  HG2 GLU A  46       6.676 -31.546   1.825  1.00 82.11           H  
ATOM    702  HG3 GLU A  46       8.130 -31.568   2.808  1.00 82.11           H  
ATOM    703  CD  GLU A  46       6.418 -32.492   3.737  1.00 82.11           C  
ATOM    704  OE1 GLU A  46       5.965 -31.506   4.372  1.00 82.11           O  
ATOM    705  OE2 GLU A  46       6.192 -33.682   4.042  1.00 82.11           O  
ATOM    706  N   THR A  47       8.861 -34.998  -0.855  1.00 82.41           N  
ATOM    707  H   THR A  47       7.856 -34.970  -0.956  1.00 82.41           H  
ATOM    708  CA  THR A  47       9.614 -36.064  -1.531  1.00 82.41           C  
ATOM    709  HA  THR A  47      10.189 -36.597  -0.774  1.00 82.41           H  
ATOM    710  C   THR A  47      10.621 -35.505  -2.541  1.00 82.41           C  
ATOM    711  CB  THR A  47       8.672 -37.091  -2.175  1.00 82.41           C  
ATOM    712  HB  THR A  47       7.979 -36.602  -2.859  1.00 82.41           H  
ATOM    713  O   THR A  47      11.785 -35.906  -2.516  1.00 82.41           O  
ATOM    714  CG2 THR A  47       9.437 -38.189  -2.915  1.00 82.41           C  
ATOM    715 HG21 THR A  47      10.143 -38.672  -2.239  1.00 82.41           H  
ATOM    716 HG22 THR A  47       9.973 -37.769  -3.766  1.00 82.41           H  
ATOM    717 HG23 THR A  47       8.727 -38.930  -3.284  1.00 82.41           H  
ATOM    718  OG1 THR A  47       7.981 -37.772  -1.153  1.00 82.41           O  
ATOM    719  HG1 THR A  47       7.100 -37.413  -1.029  1.00 82.41           H  
ATOM    720  N   VAL A  48      10.251 -34.532  -3.383  1.00 85.36           N  
ATOM    721  H   VAL A  48       9.276 -34.270  -3.409  1.00 85.36           H  
ATOM    722  CA  VAL A  48      11.203 -33.903  -4.324  1.00 85.36           C  
ATOM    723  HA  VAL A  48      11.665 -34.689  -4.921  1.00 85.36           H  
ATOM    724  C   VAL A  48      12.322 -33.179  -3.580  1.00 85.36           C  
ATOM    725  CB  VAL A  48      10.510 -32.921  -5.284  1.00 85.36           C  
ATOM    726  HB  VAL A  48       9.952 -32.186  -4.703  1.00 85.36           H  
ATOM    727  O   VAL A  48      13.493 -33.314  -3.937  1.00 85.36           O  
ATOM    728  CG1 VAL A  48      11.547 -32.189  -6.153  1.00 85.36           C  
ATOM    729 HG11 VAL A  48      12.058 -31.421  -5.571  1.00 85.36           H  
ATOM    730 HG12 VAL A  48      11.073 -31.720  -7.015  1.00 85.36           H  
ATOM    731 HG13 VAL A  48      12.281 -32.904  -6.526  1.00 85.36           H  
ATOM    732  CG2 VAL A  48       9.544 -33.648  -6.216  1.00 85.36           C  
ATOM    733 HG21 VAL A  48       9.039 -32.932  -6.864  1.00 85.36           H  
ATOM    734 HG22 VAL A  48      10.082 -34.377  -6.824  1.00 85.36           H  
ATOM    735 HG23 VAL A  48       8.783 -34.173  -5.639  1.00 85.36           H  
ATOM    736  N   LEU A  49      11.993 -32.423  -2.528  1.00 86.06           N  
ATOM    737  H   LEU A  49      11.023 -32.370  -2.251  1.00 86.06           H  
ATOM    738  CA  LEU A  49      13.004 -31.757  -1.708  1.00 86.06           C  
ATOM    739  HA  LEU A  49      13.658 -31.185  -2.367  1.00 86.06           H  
ATOM    740  C   LEU A  49      13.912 -32.772  -1.005  1.00 86.06           C  
ATOM    741  CB  LEU A  49      12.333 -30.802  -0.706  1.00 86.06           C  
ATOM    742  HB2 LEU A  49      13.069 -30.522   0.048  1.00 86.06           H  
ATOM    743  HB3 LEU A  49      11.534 -31.340  -0.196  1.00 86.06           H  
ATOM    744  O   LEU A  49      15.108 -32.510  -0.908  1.00 86.06           O  
ATOM    745  CG  LEU A  49      11.772 -29.514  -1.337  1.00 86.06           C  
ATOM    746  HG  LEU A  49      11.124 -29.757  -2.179  1.00 86.06           H  
ATOM    747  CD1 LEU A  49      10.961 -28.721  -0.309  1.00 86.06           C  
ATOM    748 HD11 LEU A  49      10.435 -27.911  -0.813  1.00 86.06           H  
ATOM    749 HD12 LEU A  49      10.225 -29.382   0.148  1.00 86.06           H  
ATOM    750 HD13 LEU A  49      11.617 -28.318   0.463  1.00 86.06           H  
ATOM    751  CD2 LEU A  49      12.876 -28.578  -1.845  1.00 86.06           C  
ATOM    752 HD21 LEU A  49      13.579 -28.355  -1.041  1.00 86.06           H  
ATOM    753 HD22 LEU A  49      13.412 -29.055  -2.665  1.00 86.06           H  
ATOM    754 HD23 LEU A  49      12.433 -27.656  -2.221  1.00 86.06           H  
ATOM    755  N   ALA A  50      13.391 -33.931  -0.590  1.00 84.50           N  
ATOM    756  H   ALA A  50      12.390 -34.057  -0.643  1.00 84.50           H  
ATOM    757  CA  ALA A  50      14.173 -35.032  -0.028  1.00 84.50           C  
ATOM    758  HA  ALA A  50      14.813 -34.631   0.757  1.00 84.50           H  
ATOM    759  C   ALA A  50      15.086 -35.710  -1.069  1.00 84.50           C  
ATOM    760  CB  ALA A  50      13.220 -36.040   0.625  1.00 84.50           C  
ATOM    761  HB1 ALA A  50      12.616 -35.542   1.384  1.00 84.50           H  
ATOM    762  HB2 ALA A  50      13.797 -36.834   1.099  1.00 84.50           H  
ATOM    763  HB3 ALA A  50      12.560 -36.482  -0.121  1.00 84.50           H  
ATOM    764  O   ALA A  50      16.206 -36.088  -0.735  1.00 84.50           O  
ATOM    765  N   GLN A  51      14.662 -35.818  -2.332  1.00 85.28           N  
ATOM    766  H   GLN A  51      13.707 -35.561  -2.535  1.00 85.28           H  
ATOM    767  CA  GLN A  51      15.491 -36.357  -3.421  1.00 85.28           C  
ATOM    768  HA  GLN A  51      15.964 -37.282  -3.091  1.00 85.28           H  
ATOM    769  C   GLN A  51      16.612 -35.393  -3.823  1.00 85.28           C  
ATOM    770  CB  GLN A  51      14.617 -36.658  -4.642  1.00 85.28           C  
ATOM    771  HB2 GLN A  51      14.001 -35.789  -4.876  1.00 85.28           H  
ATOM    772  HB3 GLN A  51      15.267 -36.856  -5.494  1.00 85.28           H  
ATOM    773  O   GLN A  51      17.775 -35.783  -3.921  1.00 85.28           O  
ATOM    774  CG  GLN A  51      13.721 -37.884  -4.436  1.00 85.28           C  
ATOM    775  HG2 GLN A  51      13.094 -37.754  -3.554  1.00 85.28           H  
ATOM    776  HG3 GLN A  51      14.349 -38.760  -4.274  1.00 85.28           H  
ATOM    777  CD  GLN A  51      12.822 -38.150  -5.636  1.00 85.28           C  
ATOM    778  NE2 GLN A  51      12.025 -39.190  -5.581  1.00 85.28           N  
ATOM    779 HE21 GLN A  51      11.387 -39.283  -6.358  1.00 85.28           H  
ATOM    780 HE22 GLN A  51      11.898 -39.703  -4.720  1.00 85.28           H  
ATOM    781  OE1 GLN A  51      12.836 -37.461  -6.643  1.00 85.28           O  
ATOM    782  N   VAL A  52      16.278 -34.111  -3.996  1.00 88.03           N  
ATOM    783  H   VAL A  52      15.300 -33.866  -3.939  1.00 88.03           H  
ATOM    784  CA  VAL A  52      17.252 -33.053  -4.307  1.00 88.03           C  
ATOM    785  HA  VAL A  52      17.888 -33.397  -5.122  1.00 88.03           H  
ATOM    786  C   VAL A  52      18.175 -32.777  -3.117  1.00 88.03           C  
ATOM    787  CB  VAL A  52      16.521 -31.780  -4.779  1.00 88.03           C  
ATOM    788  HB  VAL A  52      15.751 -31.516  -4.054  1.00 88.03           H  
ATOM    789  O   VAL A  52      19.273 -32.258  -3.304  1.00 88.03           O  
ATOM    790  CG1 VAL A  52      17.440 -30.573  -4.948  1.00 88.03           C  
ATOM    791 HG11 VAL A  52      16.923 -29.767  -5.470  1.00 88.03           H  
ATOM    792 HG12 VAL A  52      17.709 -30.215  -3.954  1.00 88.03           H  
ATOM    793 HG13 VAL A  52      18.331 -30.848  -5.513  1.00 88.03           H  
ATOM    794  CG2 VAL A  52      15.857 -32.018  -6.132  1.00 88.03           C  
ATOM    795 HG21 VAL A  52      16.602 -32.308  -6.873  1.00 88.03           H  
ATOM    796 HG22 VAL A  52      15.338 -31.121  -6.470  1.00 88.03           H  
ATOM    797 HG23 VAL A  52      15.120 -32.815  -6.035  1.00 88.03           H  
ATOM    798  N   ARG A  53      17.779 -33.165  -1.897  1.00 90.21           N  
ATOM    799  H   ARG A  53      16.843 -33.537  -1.816  1.00 90.21           H  
ATOM    800  CA  ARG A  53      18.543 -32.977  -0.656  1.00 90.21           C  
ATOM    801  HA  ARG A  53      18.534 -31.919  -0.396  1.00 90.21           H  
ATOM    802  C   ARG A  53      19.998 -33.407  -0.792  1.00 90.21           C  
ATOM    803  CB  ARG A  53      17.871 -33.783   0.463  1.00 90.21           C  
ATOM    804  HB2 ARG A  53      18.067 -34.843   0.305  1.00 90.21           H  
ATOM    805  HB3 ARG A  53      16.793 -33.620   0.432  1.00 90.21           H  
ATOM    806  O   ARG A  53      20.877 -32.653  -0.386  1.00 90.21           O  
ATOM    807  CG  ARG A  53      18.348 -33.407   1.862  1.00 90.21           C  
ATOM    808  HG2 ARG A  53      18.115 -32.359   2.052  1.00 90.21           H  
ATOM    809  HG3 ARG A  53      19.422 -33.567   1.947  1.00 90.21           H  
ATOM    810  CD  ARG A  53      17.597 -34.271   2.881  1.00 90.21           C  
ATOM    811  HD2 ARG A  53      16.531 -34.054   2.812  1.00 90.21           H  
ATOM    812  HD3 ARG A  53      17.741 -35.326   2.650  1.00 90.21           H  
ATOM    813  NE  ARG A  53      18.041 -33.997   4.250  1.00 90.21           N  
ATOM    814  HE  ARG A  53      17.453 -33.412   4.827  1.00 90.21           H  
ATOM    815  NH1 ARG A  53      20.040 -35.125   4.192  1.00 90.21           N  
ATOM    816 HH11 ARG A  53      19.870 -35.403   3.236  1.00 90.21           H  
ATOM    817 HH12 ARG A  53      20.982 -35.086   4.553  1.00 90.21           H  
ATOM    818  NH2 ARG A  53      19.406 -34.032   6.031  1.00 90.21           N  
ATOM    819 HH21 ARG A  53      20.295 -34.279   6.440  1.00 90.21           H  
ATOM    820 HH22 ARG A  53      18.718 -33.510   6.554  1.00 90.21           H  
ATOM    821  CZ  ARG A  53      19.157 -34.393   4.815  1.00 90.21           C  
ATOM    822  N   GLN A  54      20.250 -34.583  -1.376  1.00 86.90           N  
ATOM    823  H   GLN A  54      19.472 -35.130  -1.717  1.00 86.90           H  
ATOM    824  CA  GLN A  54      21.612 -35.093  -1.535  1.00 86.90           C  
ATOM    825  HA  GLN A  54      22.114 -34.992  -0.572  1.00 86.90           H  
ATOM    826  C   GLN A  54      22.413 -34.265  -2.547  1.00 86.90           C  
ATOM    827  CB  GLN A  54      21.586 -36.585  -1.903  1.00 86.90           C  
ATOM    828  HB2 GLN A  54      20.942 -37.118  -1.204  1.00 86.90           H  
ATOM    829  HB3 GLN A  54      21.175 -36.704  -2.906  1.00 86.90           H  
ATOM    830  O   GLN A  54      23.535 -33.879  -2.244  1.00 86.90           O  
ATOM    831  CG  GLN A  54      22.993 -37.207  -1.858  1.00 86.90           C  
ATOM    832  HG2 GLN A  54      22.926 -38.254  -2.153  1.00 86.90           H  
ATOM    833  HG3 GLN A  54      23.637 -36.706  -2.580  1.00 86.90           H  
ATOM    834  CD  GLN A  54      23.637 -37.145  -0.474  1.00 86.90           C  
ATOM    835  NE2 GLN A  54      24.915 -36.860  -0.375  1.00 86.90           N  
ATOM    836 HE21 GLN A  54      25.320 -36.895   0.550  1.00 86.90           H  
ATOM    837 HE22 GLN A  54      25.427 -36.497  -1.166  1.00 86.90           H  
ATOM    838  OE1 GLN A  54      23.005 -37.344   0.553  1.00 86.90           O  
ATOM    839  N   LEU A  55      21.819 -33.903  -3.689  1.00 91.58           N  
ATOM    840  H   LEU A  55      20.868 -34.202  -3.855  1.00 91.58           H  
ATOM    841  CA  LEU A  55      22.465 -33.045  -4.692  1.00 91.58           C  
ATOM    842  HA  LEU A  55      23.413 -33.492  -4.990  1.00 91.58           H  
ATOM    843  C   LEU A  55      22.791 -31.661  -4.118  1.00 91.58           C  
ATOM    844  CB  LEU A  55      21.552 -32.901  -5.922  1.00 91.58           C  
ATOM    845  HB2 LEU A  55      22.002 -32.177  -6.600  1.00 91.58           H  
ATOM    846  HB3 LEU A  55      20.591 -32.498  -5.601  1.00 91.58           H  
ATOM    847  O   LEU A  55      23.914 -31.184  -4.236  1.00 91.58           O  
ATOM    848  CG  LEU A  55      21.312 -34.203  -6.702  1.00 91.58           C  
ATOM    849  HG  LEU A  55      20.955 -34.980  -6.025  1.00 91.58           H  
ATOM    850  CD1 LEU A  55      20.239 -33.962  -7.760  1.00 91.58           C  
ATOM    851 HD11 LEU A  55      20.576 -33.203  -8.466  1.00 91.58           H  
ATOM    852 HD12 LEU A  55      19.313 -33.636  -7.288  1.00 91.58           H  
ATOM    853 HD13 LEU A  55      20.045 -34.891  -8.296  1.00 91.58           H  
ATOM    854  CD2 LEU A  55      22.582 -34.689  -7.403  1.00 91.58           C  
ATOM    855 HD21 LEU A  55      22.358 -35.575  -7.996  1.00 91.58           H  
ATOM    856 HD22 LEU A  55      23.339 -34.954  -6.665  1.00 91.58           H  
ATOM    857 HD23 LEU A  55      22.974 -33.909  -8.055  1.00 91.58           H  
ATOM    858  N   VAL A  56      21.835 -31.051  -3.411  1.00 91.79           N  
ATOM    859  H   VAL A  56      20.934 -31.505  -3.359  1.00 91.79           H  
ATOM    860  CA  VAL A  56      22.032 -29.773  -2.717  1.00 91.79           C  
ATOM    861  HA  VAL A  56      22.370 -29.034  -3.444  1.00 91.79           H  
ATOM    862  C   VAL A  56      23.129 -29.875  -1.670  1.00 91.79           C  
ATOM    863  CB  VAL A  56      20.715 -29.292  -2.084  1.00 91.79           C  
ATOM    864  HB  VAL A  56      20.216 -30.130  -1.597  1.00 91.79           H  
ATOM    865  O   VAL A  56      23.947 -28.965  -1.569  1.00 91.79           O  
ATOM    866  CG1 VAL A  56      20.894 -28.173  -1.053  1.00 91.79           C  
ATOM    867 HG11 VAL A  56      21.384 -28.566  -0.163  1.00 91.79           H  
ATOM    868 HG12 VAL A  56      21.490 -27.363  -1.474  1.00 91.79           H  
ATOM    869 HG13 VAL A  56      19.911 -27.803  -0.762  1.00 91.79           H  
ATOM    870  CG2 VAL A  56      19.798 -28.724  -3.166  1.00 91.79           C  
ATOM    871 HG21 VAL A  56      19.760 -29.416  -4.008  1.00 91.79           H  
ATOM    872 HG22 VAL A  56      20.194 -27.775  -3.527  1.00 91.79           H  
ATOM    873 HG23 VAL A  56      18.796 -28.573  -2.764  1.00 91.79           H  
ATOM    874  N   ARG A  57      23.164 -30.962  -0.893  1.00 91.57           N  
ATOM    875  H   ARG A  57      22.454 -31.667  -1.027  1.00 91.57           H  
ATOM    876  CA  ARG A  57      24.221 -31.220   0.088  1.00 91.57           C  
ATOM    877  HA  ARG A  57      24.280 -30.382   0.782  1.00 91.57           H  
ATOM    878  C   ARG A  57      25.585 -31.325  -0.589  1.00 91.57           C  
ATOM    879  CB  ARG A  57      23.864 -32.493   0.865  1.00 91.57           C  
ATOM    880  HB2 ARG A  57      22.905 -32.345   1.362  1.00 91.57           H  
ATOM    881  HB3 ARG A  57      23.764 -33.327   0.171  1.00 91.57           H  
ATOM    882  O   ARG A  57      26.528 -30.700  -0.112  1.00 91.57           O  
ATOM    883  CG  ARG A  57      24.908 -32.867   1.917  1.00 91.57           C  
ATOM    884  HG2 ARG A  57      25.883 -33.006   1.449  1.00 91.57           H  
ATOM    885  HG3 ARG A  57      24.976 -32.079   2.667  1.00 91.57           H  
ATOM    886  CD  ARG A  57      24.480 -34.173   2.590  1.00 91.57           C  
ATOM    887  HD2 ARG A  57      23.478 -34.044   2.997  1.00 91.57           H  
ATOM    888  HD3 ARG A  57      24.434 -34.972   1.850  1.00 91.57           H  
ATOM    889  NE  ARG A  57      25.388 -34.540   3.686  1.00 91.57           N  
ATOM    890  HE  ARG A  57      25.004 -34.448   4.616  1.00 91.57           H  
ATOM    891  NH1 ARG A  57      27.120 -35.352   2.400  1.00 91.57           N  
ATOM    892 HH11 ARG A  57      26.620 -35.098   1.560  1.00 91.57           H  
ATOM    893 HH12 ARG A  57      28.048 -35.744   2.327  1.00 91.57           H  
ATOM    894  NH2 ARG A  57      27.276 -35.302   4.643  1.00 91.57           N  
ATOM    895 HH21 ARG A  57      26.831 -35.078   5.522  1.00 91.57           H  
ATOM    896 HH22 ARG A  57      28.217 -35.666   4.608  1.00 91.57           H  
ATOM    897  CZ  ARG A  57      26.589 -35.065   3.564  1.00 91.57           C  
ATOM    898  N   ASP A  58      25.681 -32.065  -1.687  1.00 90.92           N  
ATOM    899  H   ASP A  58      24.866 -32.574  -1.997  1.00 90.92           H  
ATOM    900  CA  ASP A  58      26.928 -32.277  -2.420  1.00 90.92           C  
ATOM    901  HA  ASP A  58      27.697 -32.593  -1.715  1.00 90.92           H  
ATOM    902  C   ASP A  58      27.428 -30.977  -3.072  1.00 90.92           C  
ATOM    903  CB  ASP A  58      26.742 -33.412  -3.443  1.00 90.92           C  
ATOM    904  HB2 ASP A  58      25.912 -33.165  -4.106  1.00 90.92           H  
ATOM    905  HB3 ASP A  58      27.645 -33.480  -4.049  1.00 90.92           H  
ATOM    906  O   ASP A  58      28.606 -30.642  -2.942  1.00 90.92           O  
ATOM    907  CG  ASP A  58      26.492 -34.791  -2.803  1.00 90.92           C  
ATOM    908  OD1 ASP A  58      26.795 -34.981  -1.596  1.00 90.92           O  
ATOM    909  OD2 ASP A  58      26.016 -35.696  -3.521  1.00 90.92           O  
ATOM    910  N   ASP A  59      26.539 -30.177  -3.669  1.00 93.54           N  
ATOM    911  H   ASP A  59      25.603 -30.530  -3.812  1.00 93.54           H  
ATOM    912  CA  ASP A  59      26.877 -28.868  -4.245  1.00 93.54           C  
ATOM    913  HA  ASP A  59      27.758 -28.983  -4.876  1.00 93.54           H  
ATOM    914  C   ASP A  59      27.233 -27.828  -3.173  1.00 93.54           C  
ATOM    915  CB  ASP A  59      25.713 -28.362  -5.115  1.00 93.54           C  
ATOM    916  HB2 ASP A  59      24.770 -28.545  -4.601  1.00 93.54           H  
ATOM    917  HB3 ASP A  59      25.817 -27.284  -5.242  1.00 93.54           H  
ATOM    918  O   ASP A  59      28.161 -27.029  -3.346  1.00 93.54           O  
ATOM    919  CG  ASP A  59      25.694 -28.987  -6.516  1.00 93.54           C  
ATOM    920  OD1 ASP A  59      26.799 -29.223  -7.060  1.00 93.54           O  
ATOM    921  OD2 ASP A  59      24.598 -29.100  -7.101  1.00 93.54           O  
ATOM    922  N   ILE A  60      26.551 -27.858  -2.021  1.00 89.07           N  
ATOM    923  H   ILE A  60      25.791 -28.518  -1.945  1.00 89.07           H  
ATOM    924  CA  ILE A  60      26.944 -27.085  -0.836  1.00 89.07           C  
ATOM    925  HA  ILE A  60      26.995 -26.032  -1.112  1.00 89.07           H  
ATOM    926  C   ILE A  60      28.348 -27.490  -0.398  1.00 89.07           C  
ATOM    927  CB  ILE A  60      25.912 -27.253   0.305  1.00 89.07           C  
ATOM    928  HB  ILE A  60      25.583 -28.292   0.327  1.00 89.07           H  
ATOM    929  O   ILE A  60      29.175 -26.608  -0.182  1.00 89.07           O  
ATOM    930  CG1 ILE A  60      24.699 -26.344   0.011  1.00 89.07           C  
ATOM    931 HG12 ILE A  60      24.364 -26.537  -1.008  1.00 89.07           H  
ATOM    932 HG13 ILE A  60      25.000 -25.298   0.071  1.00 89.07           H  
ATOM    933  CG2 ILE A  60      26.486 -26.934   1.697  1.00 89.07           C  
ATOM    934 HG21 ILE A  60      26.802 -25.892   1.746  1.00 89.07           H  
ATOM    935 HG22 ILE A  60      25.732 -27.142   2.455  1.00 89.07           H  
ATOM    936 HG23 ILE A  60      27.327 -27.585   1.932  1.00 89.07           H  
ATOM    937  CD1 ILE A  60      23.494 -26.570   0.928  1.00 89.07           C  
ATOM    938 HD11 ILE A  60      23.700 -26.202   1.933  1.00 89.07           H  
ATOM    939 HD12 ILE A  60      22.633 -26.031   0.534  1.00 89.07           H  
ATOM    940 HD13 ILE A  60      23.261 -27.634   0.968  1.00 89.07           H  
ATOM    941  N   LEU A  61      28.632 -28.790  -0.279  1.00 87.76           N  
ATOM    942  H   LEU A  61      27.902 -29.459  -0.476  1.00 87.76           H  
ATOM    943  CA  LEU A  61      29.932 -29.297   0.156  1.00 87.76           C  
ATOM    944  HA  LEU A  61      30.166 -28.840   1.118  1.00 87.76           H  
ATOM    945  C   LEU A  61      31.033 -28.917  -0.844  1.00 87.76           C  
ATOM    946  CB  LEU A  61      29.844 -30.825   0.329  1.00 87.76           C  
ATOM    947  HB2 LEU A  61      28.884 -31.096   0.769  1.00 87.76           H  
ATOM    948  HB3 LEU A  61      29.894 -31.290  -0.655  1.00 87.76           H  
ATOM    949  O   LEU A  61      32.119 -28.496  -0.439  1.00 87.76           O  
ATOM    950  CG  LEU A  61      30.957 -31.392   1.227  1.00 87.76           C  
ATOM    951  HG  LEU A  61      31.897 -30.881   1.021  1.00 87.76           H  
ATOM    952  CD1 LEU A  61      30.602 -31.220   2.706  1.00 87.76           C  
ATOM    953 HD11 LEU A  61      31.396 -31.633   3.329  1.00 87.76           H  
ATOM    954 HD12 LEU A  61      30.493 -30.163   2.948  1.00 87.76           H  
ATOM    955 HD13 LEU A  61      29.670 -31.736   2.935  1.00 87.76           H  
ATOM    956  CD2 LEU A  61      31.154 -32.881   0.954  1.00 87.76           C  
ATOM    957 HD21 LEU A  61      31.933 -33.276   1.606  1.00 87.76           H  
ATOM    958 HD22 LEU A  61      30.222 -33.417   1.132  1.00 87.76           H  
ATOM    959 HD23 LEU A  61      31.454 -33.026  -0.084  1.00 87.76           H  
ATOM    960  N   PHE A  62      30.744 -29.002  -2.144  1.00 90.56           N  
ATOM    961  H   PHE A  62      29.857 -29.412  -2.400  1.00 90.56           H  
ATOM    962  CA  PHE A  62      31.634 -28.578  -3.222  1.00 90.56           C  
ATOM    963  HA  PHE A  62      32.567 -29.137  -3.150  1.00 90.56           H  
ATOM    964  C   PHE A  62      31.977 -27.088  -3.115  1.00 90.56           C  
ATOM    965  CB  PHE A  62      30.983 -28.898  -4.576  1.00 90.56           C  
ATOM    966  HB2 PHE A  62      29.976 -28.482  -4.603  1.00 90.56           H  
ATOM    967  HB3 PHE A  62      30.888 -29.979  -4.681  1.00 90.56           H  
ATOM    968  O   PHE A  62      33.156 -26.720  -3.056  1.00 90.56           O  
ATOM    969  CG  PHE A  62      31.762 -28.350  -5.755  1.00 90.56           C  
ATOM    970  CD1 PHE A  62      31.407 -27.111  -6.322  1.00 90.56           C  
ATOM    971  HD1 PHE A  62      30.556 -26.571  -5.935  1.00 90.56           H  
ATOM    972  CD2 PHE A  62      32.870 -29.054  -6.257  1.00 90.56           C  
ATOM    973  HD2 PHE A  62      33.137 -30.009  -5.829  1.00 90.56           H  
ATOM    974  CE1 PHE A  62      32.154 -26.578  -7.387  1.00 90.56           C  
ATOM    975  HE1 PHE A  62      31.861 -25.632  -7.818  1.00 90.56           H  
ATOM    976  CE2 PHE A  62      33.617 -28.525  -7.324  1.00 90.56           C  
ATOM    977  HE2 PHE A  62      34.454 -29.082  -7.720  1.00 90.56           H  
ATOM    978  CZ  PHE A  62      33.259 -27.288  -7.890  1.00 90.56           C  
ATOM    979  HZ  PHE A  62      33.822 -26.894  -8.724  1.00 90.56           H  
ATOM    980  N   GLU A  63      30.967 -26.215  -3.031  1.00 88.79           N  
ATOM    981  H   GLU A  63      30.020 -26.560  -3.085  1.00 88.79           H  
ATOM    982  CA  GLU A  63      31.195 -24.772  -2.909  1.00 88.79           C  
ATOM    983  HA  GLU A  63      31.896 -24.466  -3.686  1.00 88.79           H  
ATOM    984  C   GLU A  63      31.850 -24.406  -1.576  1.00 88.79           C  
ATOM    985  CB  GLU A  63      29.888 -23.986  -3.090  1.00 88.79           C  
ATOM    986  HB2 GLU A  63      30.039 -22.968  -2.732  1.00 88.79           H  
ATOM    987  HB3 GLU A  63      29.107 -24.436  -2.477  1.00 88.79           H  
ATOM    988  O   GLU A  63      32.702 -23.521  -1.533  1.00 88.79           O  
ATOM    989  CG  GLU A  63      29.410 -23.910  -4.552  1.00 88.79           C  
ATOM    990  HG2 GLU A  63      29.224 -24.924  -4.907  1.00 88.79           H  
ATOM    991  HG3 GLU A  63      28.466 -23.366  -4.557  1.00 88.79           H  
ATOM    992  CD  GLU A  63      30.391 -23.189  -5.508  1.00 88.79           C  
ATOM    993  OE1 GLU A  63      30.304 -23.303  -6.753  1.00 88.79           O  
ATOM    994  OE2 GLU A  63      31.279 -22.432  -5.041  1.00 88.79           O  
ATOM    995  N   LEU A  64      31.519 -25.101  -0.491  1.00 77.24           N  
ATOM    996  H   LEU A  64      30.794 -25.798  -0.579  1.00 77.24           H  
ATOM    997  CA  LEU A  64      32.126 -24.908   0.822  1.00 77.24           C  
ATOM    998  HA  LEU A  64      32.082 -23.846   1.065  1.00 77.24           H  
ATOM    999  C   LEU A  64      33.597 -25.332   0.836  1.00 77.24           C  
ATOM   1000  CB  LEU A  64      31.272 -25.690   1.821  1.00 77.24           C  
ATOM   1001  HB2 LEU A  64      30.240 -25.368   1.676  1.00 77.24           H  
ATOM   1002  HB3 LEU A  64      31.331 -26.749   1.572  1.00 77.24           H  
ATOM   1003  O   LEU A  64      34.428 -24.609   1.375  1.00 77.24           O  
ATOM   1004  CG  LEU A  64      31.583 -25.525   3.310  1.00 77.24           C  
ATOM   1005  HG  LEU A  64      32.578 -25.906   3.541  1.00 77.24           H  
ATOM   1006  CD1 LEU A  64      31.456 -24.080   3.784  1.00 77.24           C  
ATOM   1007 HD11 LEU A  64      31.708 -24.035   4.843  1.00 77.24           H  
ATOM   1008 HD12 LEU A  64      32.151 -23.444   3.235  1.00 77.24           H  
ATOM   1009 HD13 LEU A  64      30.427 -23.750   3.641  1.00 77.24           H  
ATOM   1010  CD2 LEU A  64      30.518 -26.356   4.016  1.00 77.24           C  
ATOM   1011 HD21 LEU A  64      30.542 -26.190   5.093  1.00 77.24           H  
ATOM   1012 HD22 LEU A  64      30.673 -27.416   3.810  1.00 77.24           H  
ATOM   1013 HD23 LEU A  64      29.518 -26.086   3.677  1.00 77.24           H  
ATOM   1014  N   THR A  65      33.952 -26.426   0.162  1.00 78.57           N  
ATOM   1015  H   THR A  65      33.216 -26.995  -0.233  1.00 78.57           H  
ATOM   1016  CA  THR A  65      35.350 -26.852  -0.025  1.00 78.57           C  
ATOM   1017  HA  THR A  65      35.826 -26.940   0.951  1.00 78.57           H  
ATOM   1018  C   THR A  65      36.127 -25.819  -0.842  1.00 78.57           C  
ATOM   1019  CB  THR A  65      35.418 -28.227  -0.711  1.00 78.57           C  
ATOM   1020  HB  THR A  65      34.994 -28.173  -1.714  1.00 78.57           H  
ATOM   1021  O   THR A  65      37.254 -25.456  -0.498  1.00 78.57           O  
ATOM   1022  CG2 THR A  65      36.846 -28.767  -0.788  1.00 78.57           C  
ATOM   1023 HG21 THR A  65      36.828 -29.772  -1.208  1.00 78.57           H  
ATOM   1024 HG22 THR A  65      37.463 -28.133  -1.426  1.00 78.57           H  
ATOM   1025 HG23 THR A  65      37.277 -28.811   0.212  1.00 78.57           H  
ATOM   1026  OG1 THR A  65      34.695 -29.163   0.046  1.00 78.57           O  
ATOM   1027  HG1 THR A  65      33.758 -28.993  -0.077  1.00 78.57           H  
ATOM   1028  N   ARG A  66      35.508 -25.287  -1.904  1.00 83.39           N  
ATOM   1029  H   ARG A  66      34.598 -25.655  -2.141  1.00 83.39           H  
ATOM   1030  CA  ARG A  66      36.122 -24.298  -2.802  1.00 83.39           C  
ATOM   1031  HA  ARG A  66      37.120 -24.650  -3.065  1.00 83.39           H  
ATOM   1032  C   ARG A  66      36.294 -22.924  -2.152  1.00 83.39           C  
ATOM   1033  CB  ARG A  66      35.265 -24.212  -4.074  1.00 83.39           C  
ATOM   1034  HB2 ARG A  66      35.115 -25.217  -4.469  1.00 83.39           H  
ATOM   1035  HB3 ARG A  66      34.287 -23.799  -3.826  1.00 83.39           H  
ATOM   1036  O   ARG A  66      37.356 -22.313  -2.255  1.00 83.39           O  
ATOM   1037  CG  ARG A  66      35.924 -23.356  -5.164  1.00 83.39           C  
ATOM   1038  HG2 ARG A  66      36.157 -22.359  -4.788  1.00 83.39           H  
ATOM   1039  HG3 ARG A  66      36.852 -23.839  -5.471  1.00 83.39           H  
ATOM   1040  CD  ARG A  66      35.005 -23.231  -6.385  1.00 83.39           C  
ATOM   1041  HD2 ARG A  66      34.598 -24.215  -6.620  1.00 83.39           H  
ATOM   1042  HD3 ARG A  66      35.595 -22.912  -7.244  1.00 83.39           H  
ATOM   1043  NE  ARG A  66      33.887 -22.294  -6.152  1.00 83.39           N  
ATOM   1044  HE  ARG A  66      33.054 -22.661  -5.716  1.00 83.39           H  
ATOM   1045  NH1 ARG A  66      34.738 -20.391  -7.140  1.00 83.39           N  
ATOM   1046 HH11 ARG A  66      35.614 -20.869  -7.291  1.00 83.39           H  
ATOM   1047 HH12 ARG A  66      34.589 -19.436  -7.433  1.00 83.39           H  
ATOM   1048  NH2 ARG A  66      32.638 -20.442  -6.358  1.00 83.39           N  
ATOM   1049 HH21 ARG A  66      32.426 -19.513  -6.693  1.00 83.39           H  
ATOM   1050 HH22 ARG A  66      31.924 -21.001  -5.914  1.00 83.39           H  
ATOM   1051  CZ  ARG A  66      33.771 -21.043  -6.548  1.00 83.39           C  
ATOM   1052  N   LEU A  67      35.241 -22.410  -1.523  1.00 80.00           N  
ATOM   1053  H   LEU A  67      34.402 -22.971  -1.500  1.00 80.00           H  
ATOM   1054  CA  LEU A  67      35.162 -21.043  -0.999  1.00 80.00           C  
ATOM   1055  HA  LEU A  67      35.882 -20.417  -1.526  1.00 80.00           H  
ATOM   1056  C   LEU A  67      35.535 -20.950   0.481  1.00 80.00           C  
ATOM   1057  CB  LEU A  67      33.747 -20.489  -1.251  1.00 80.00           C  
ATOM   1058  HB2 LEU A  67      33.029 -21.145  -0.760  1.00 80.00           H  
ATOM   1059  HB3 LEU A  67      33.662 -19.510  -0.778  1.00 80.00           H  
ATOM   1060  O   LEU A  67      35.653 -19.840   1.003  1.00 80.00           O  
ATOM   1061  CG  LEU A  67      33.371 -20.349  -2.739  1.00 80.00           C  
ATOM   1062  HG  LEU A  67      33.468 -21.309  -3.246  1.00 80.00           H  
ATOM   1063  CD1 LEU A  67      31.917 -19.894  -2.856  1.00 80.00           C  
ATOM   1064 HD11 LEU A  67      31.658 -19.712  -3.899  1.00 80.00           H  
ATOM   1065 HD12 LEU A  67      31.272 -20.697  -2.498  1.00 80.00           H  
ATOM   1066 HD13 LEU A  67      31.741 -18.992  -2.269  1.00 80.00           H  
ATOM   1067  CD2 LEU A  67      34.286 -19.334  -3.435  1.00 80.00           C  
ATOM   1068 HD21 LEU A  67      34.407 -18.443  -2.819  1.00 80.00           H  
ATOM   1069 HD22 LEU A  67      35.263 -19.787  -3.605  1.00 80.00           H  
ATOM   1070 HD23 LEU A  67      33.865 -19.046  -4.398  1.00 80.00           H  
ATOM   1071  N   ARG A  68      35.723 -22.095   1.150  1.00 66.38           N  
ATOM   1072  H   ARG A  68      35.547 -22.942   0.629  1.00 66.38           H  
ATOM   1073  CA  ARG A  68      35.894 -22.294   2.601  1.00 66.38           C  
ATOM   1074  HA  ARG A  68      36.025 -23.363   2.771  1.00 66.38           H  
ATOM   1075  C   ARG A  68      34.672 -21.941   3.432  1.00 66.38           C  
ATOM   1076  CB  ARG A  68      37.145 -21.587   3.127  1.00 66.38           C  
ATOM   1077  HB2 ARG A  68      37.254 -21.834   4.183  1.00 66.38           H  
ATOM   1078  HB3 ARG A  68      37.031 -20.506   3.043  1.00 66.38           H  
ATOM   1079  O   ARG A  68      34.426 -22.569   4.447  1.00 66.38           O  
ATOM   1080  CG  ARG A  68      38.399 -22.039   2.376  1.00 66.38           C  
ATOM   1081  HG2 ARG A  68      38.477 -23.125   2.422  1.00 66.38           H  
ATOM   1082  HG3 ARG A  68      38.349 -21.726   1.333  1.00 66.38           H  
ATOM   1083  CD  ARG A  68      39.625 -21.411   3.029  1.00 66.38           C  
ATOM   1084  HD2 ARG A  68      39.639 -21.706   4.079  1.00 66.38           H  
ATOM   1085  HD3 ARG A  68      39.547 -20.326   2.962  1.00 66.38           H  
ATOM   1086  NE  ARG A  68      40.855 -21.866   2.363  1.00 66.38           N  
ATOM   1087  HE  ARG A  68      40.729 -22.349   1.485  1.00 66.38           H  
ATOM   1088  NH1 ARG A  68      42.323 -21.226   4.002  1.00 66.38           N  
ATOM   1089 HH11 ARG A  68      43.252 -21.245   4.398  1.00 66.38           H  
ATOM   1090 HH12 ARG A  68      41.534 -20.920   4.553  1.00 66.38           H  
ATOM   1091  NH2 ARG A  68      43.082 -22.272   2.179  1.00 66.38           N  
ATOM   1092 HH21 ARG A  68      42.908 -22.755   1.309  1.00 66.38           H  
ATOM   1093 HH22 ARG A  68      44.014 -22.262   2.567  1.00 66.38           H  
ATOM   1094  CZ  ARG A  68      42.078 -21.784   2.848  1.00 66.38           C  
ATOM   1095  N   SER A  69      33.917 -20.937   3.015  1.00 69.35           N  
ATOM   1096  H   SER A  69      34.251 -20.407   2.223  1.00 69.35           H  
ATOM   1097  CA  SER A  69      32.823 -20.385   3.789  1.00 69.35           C  
ATOM   1098  HA  SER A  69      32.327 -21.183   4.340  1.00 69.35           H  
ATOM   1099  C   SER A  69      31.811 -19.705   2.882  1.00 69.35           C  
ATOM   1100  CB  SER A  69      33.391 -19.394   4.785  1.00 69.35           C  
ATOM   1101  HB2 SER A  69      33.941 -19.933   5.558  1.00 69.35           H  
ATOM   1102  HB3 SER A  69      32.551 -18.862   5.231  1.00 69.35           H  
ATOM   1103  O   SER A  69      32.154 -18.881   2.026  1.00 69.35           O  
ATOM   1104  OG  SER A  69      34.262 -18.491   4.127  1.00 69.35           O  
ATOM   1105  HG  SER A  69      33.689 -17.922   3.607  1.00 69.35           H  
ATOM   1106  N   ILE A  70      30.541 -20.036   3.081  1.00 83.87           N  
ATOM   1107  H   ILE A  70      30.321 -20.638   3.861  1.00 83.87           H  
ATOM   1108  CA  ILE A  70      29.466 -19.665   2.167  1.00 83.87           C  
ATOM   1109  HA  ILE A  70      29.799 -18.810   1.579  1.00 83.87           H  
ATOM   1110  C   ILE A  70      28.210 -19.216   2.903  1.00 83.87           C  
ATOM   1111  CB  ILE A  70      29.160 -20.787   1.155  1.00 83.87           C  
ATOM   1112  HB  ILE A  70      28.405 -20.396   0.473  1.00 83.87           H  
ATOM   1113  O   ILE A  70      27.914 -19.611   4.030  1.00 83.87           O  
ATOM   1114  CG1 ILE A  70      28.577 -22.031   1.848  1.00 83.87           C  
ATOM   1115 HG12 ILE A  70      27.663 -21.758   2.377  1.00 83.87           H  
ATOM   1116 HG13 ILE A  70      29.301 -22.380   2.584  1.00 83.87           H  
ATOM   1117  CG2 ILE A  70      30.405 -21.118   0.316  1.00 83.87           C  
ATOM   1118 HG21 ILE A  70      30.131 -21.739  -0.537  1.00 83.87           H  
ATOM   1119 HG22 ILE A  70      30.852 -20.199  -0.065  1.00 83.87           H  
ATOM   1120 HG23 ILE A  70      31.139 -21.660   0.912  1.00 83.87           H  
ATOM   1121  CD1 ILE A  70      28.234 -23.194   0.916  1.00 83.87           C  
ATOM   1122 HD11 ILE A  70      27.834 -24.011   1.516  1.00 83.87           H  
ATOM   1123 HD12 ILE A  70      29.124 -23.558   0.401  1.00 83.87           H  
ATOM   1124 HD13 ILE A  70      27.484 -22.891   0.187  1.00 83.87           H  
ATOM   1125  N   LYS A  71      27.441 -18.371   2.230  1.00 86.26           N  
ATOM   1126  H   LYS A  71      27.769 -18.099   1.314  1.00 86.26           H  
ATOM   1127  CA  LYS A  71      26.049 -18.094   2.544  1.00 86.26           C  
ATOM   1128  HA  LYS A  71      25.775 -18.590   3.475  1.00 86.26           H  
ATOM   1129  C   LYS A  71      25.209 -18.690   1.458  1.00 86.26           C  
ATOM   1130  CB  LYS A  71      25.776 -16.594   2.629  1.00 86.26           C  
ATOM   1131  HB2 LYS A  71      24.815 -16.367   2.168  1.00 86.26           H  
ATOM   1132  HB3 LYS A  71      26.550 -16.029   2.109  1.00 86.26           H  
ATOM   1133  O   LYS A  71      25.530 -18.530   0.287  1.00 86.26           O  
ATOM   1134  CG  LYS A  71      25.707 -16.211   4.098  1.00 86.26           C  
ATOM   1135  HG2 LYS A  71      24.934 -16.806   4.585  1.00 86.26           H  
ATOM   1136  HG3 LYS A  71      26.667 -16.392   4.581  1.00 86.26           H  
ATOM   1137  CD  LYS A  71      25.309 -14.759   4.215  1.00 86.26           C  
ATOM   1138  HD2 LYS A  71      24.319 -14.619   3.782  1.00 86.26           H  
ATOM   1139  HD3 LYS A  71      26.045 -14.158   3.681  1.00 86.26           H  
ATOM   1140  CE  LYS A  71      25.292 -14.411   5.695  1.00 86.26           C  
ATOM   1141  HE2 LYS A  71      26.281 -14.606   6.109  1.00 86.26           H  
ATOM   1142  HE3 LYS A  71      24.590 -15.067   6.210  1.00 86.26           H  
ATOM   1143  NZ  LYS A  71      24.916 -13.001   5.859  1.00 86.26           N  
ATOM   1144  HZ1 LYS A  71      25.035 -12.682   6.810  1.00 86.26           H  
ATOM   1145  HZ2 LYS A  71      23.959 -12.848   5.574  1.00 86.26           H  
ATOM   1146  HZ3 LYS A  71      25.506 -12.430   5.271  1.00 86.26           H  
ATOM   1147  N   TRP A  72      24.106 -19.299   1.845  1.00 90.74           N  
ATOM   1148  H   TRP A  72      23.886 -19.389   2.826  1.00 90.74           H  
ATOM   1149  CA  TRP A  72      23.236 -19.922   0.874  1.00 90.74           C  
ATOM   1150  HA  TRP A  72      23.330 -19.354  -0.052  1.00 90.74           H  
ATOM   1151  C   TRP A  72      21.776 -19.848   1.291  1.00 90.74           C  
ATOM   1152  CB  TRP A  72      23.706 -21.355   0.613  1.00 90.74           C  
ATOM   1153  HB2 TRP A  72      24.749 -21.349   0.296  1.00 90.74           H  
ATOM   1154  HB3 TRP A  72      23.122 -21.776  -0.205  1.00 90.74           H  
ATOM   1155  O   TRP A  72      21.446 -19.506   2.429  1.00 90.74           O  
ATOM   1156  CG  TRP A  72      23.565 -22.232   1.806  1.00 90.74           C  
ATOM   1157  CD1 TRP A  72      24.457 -22.338   2.814  1.00 90.74           C  
ATOM   1158  HD1 TRP A  72      25.422 -21.852   2.849  1.00 90.74           H  
ATOM   1159  CD2 TRP A  72      22.443 -23.091   2.160  1.00 90.74           C  
ATOM   1160  CE2 TRP A  72      22.734 -23.700   3.413  1.00 90.74           C  
ATOM   1161  CE3 TRP A  72      21.205 -23.406   1.564  1.00 90.74           C  
ATOM   1162  HE3 TRP A  72      20.959 -23.003   0.593  1.00 90.74           H  
ATOM   1163  NE1 TRP A  72      23.945 -23.169   3.780  1.00 90.74           N  
ATOM   1164  HE1 TRP A  72      24.496 -23.545   4.539  1.00 90.74           H  
ATOM   1165  CH2 TRP A  72      20.632 -24.859   3.443  1.00 90.74           C  
ATOM   1166  HH2 TRP A  72      19.929 -25.512   3.939  1.00 90.74           H  
ATOM   1167  CZ2 TRP A  72      21.867 -24.598   4.040  1.00 90.74           C  
ATOM   1168  HZ2 TRP A  72      22.127 -25.065   4.978  1.00 90.74           H  
ATOM   1169  CZ3 TRP A  72      20.297 -24.252   2.226  1.00 90.74           C  
ATOM   1170  HZ3 TRP A  72      19.318 -24.455   1.817  1.00 90.74           H  
ATOM   1171  N   HIS A  73      20.892 -20.098   0.337  1.00 91.64           N  
ATOM   1172  H   HIS A  73      21.242 -20.329  -0.581  1.00 91.64           H  
ATOM   1173  CA  HIS A  73      19.489 -20.398   0.591  1.00 91.64           C  
ATOM   1174  HA  HIS A  73      19.418 -21.002   1.495  1.00 91.64           H  
ATOM   1175  C   HIS A  73      18.930 -21.212  -0.570  1.00 91.64           C  
ATOM   1176  CB  HIS A  73      18.668 -19.117   0.790  1.00 91.64           C  
ATOM   1177  HB2 HIS A  73      19.135 -18.508   1.564  1.00 91.64           H  
ATOM   1178  HB3 HIS A  73      17.676 -19.399   1.143  1.00 91.64           H  
ATOM   1179  O   HIS A  73      19.421 -21.092  -1.694  1.00 91.64           O  
ATOM   1180  CG  HIS A  73      18.517 -18.241  -0.421  1.00 91.64           C  
ATOM   1181  CD2 HIS A  73      17.339 -17.910  -1.025  1.00 91.64           C  
ATOM   1182  HD2 HIS A  73      16.361 -18.271  -0.742  1.00 91.64           H  
ATOM   1183  ND1 HIS A  73      19.527 -17.607  -1.102  1.00 91.64           N  
ATOM   1184  HD1 HIS A  73      20.493 -17.902  -1.093  1.00 91.64           H  
ATOM   1185  CE1 HIS A  73      18.959 -16.907  -2.098  1.00 91.64           C  
ATOM   1186  HE1 HIS A  73      19.499 -16.415  -2.894  1.00 91.64           H  
ATOM   1187  NE2 HIS A  73      17.622 -17.010  -2.052  1.00 91.64           N  
ATOM   1188  N   ILE A  74      17.888 -21.989  -0.285  1.00 92.81           N  
ATOM   1189  H   ILE A  74      17.582 -22.074   0.674  1.00 92.81           H  
ATOM   1190  CA  ILE A  74      17.141 -22.729  -1.300  1.00 92.81           C  
ATOM   1191  HA  ILE A  74      17.773 -22.809  -2.184  1.00 92.81           H  
ATOM   1192  C   ILE A  74      15.881 -21.949  -1.685  1.00 92.81           C  
ATOM   1193  CB  ILE A  74      16.849 -24.176  -0.841  1.00 92.81           C  
ATOM   1194  HB  ILE A  74      16.296 -24.123   0.096  1.00 92.81           H  
ATOM   1195  O   ILE A  74      15.273 -21.262  -0.852  1.00 92.81           O  
ATOM   1196  CG1 ILE A  74      18.159 -24.963  -0.619  1.00 92.81           C  
ATOM   1197 HG12 ILE A  74      18.939 -24.306  -0.234  1.00 92.81           H  
ATOM   1198 HG13 ILE A  74      18.531 -25.350  -1.568  1.00 92.81           H  
ATOM   1199  CG2 ILE A  74      16.003 -24.957  -1.862  1.00 92.81           C  
ATOM   1200 HG21 ILE A  74      16.485 -24.945  -2.839  1.00 92.81           H  
ATOM   1201 HG22 ILE A  74      15.001 -24.536  -1.947  1.00 92.81           H  
ATOM   1202 HG23 ILE A  74      15.888 -25.995  -1.551  1.00 92.81           H  
ATOM   1203  CD1 ILE A  74      17.962 -26.133   0.359  1.00 92.81           C  
ATOM   1204 HD11 ILE A  74      18.932 -26.506   0.686  1.00 92.81           H  
ATOM   1205 HD12 ILE A  74      17.414 -25.804   1.242  1.00 92.81           H  
ATOM   1206 HD13 ILE A  74      17.415 -26.943  -0.121  1.00 92.81           H  
ATOM   1207  N   ALA A  75      15.471 -22.063  -2.940  1.00 91.27           N  
ATOM   1208  H   ALA A  75      16.050 -22.595  -3.575  1.00 91.27           H  
ATOM   1209  CA  ALA A  75      14.133 -21.736  -3.399  1.00 91.27           C  
ATOM   1210  HA  ALA A  75      13.507 -21.537  -2.530  1.00 91.27           H  
ATOM   1211  C   ALA A  75      13.534 -22.942  -4.132  1.00 91.27           C  
ATOM   1212  CB  ALA A  75      14.186 -20.472  -4.261  1.00 91.27           C  
ATOM   1213  HB1 ALA A  75      14.723 -19.683  -3.735  1.00 91.27           H  
ATOM   1214  HB2 ALA A  75      14.702 -20.686  -5.198  1.00 91.27           H  
ATOM   1215  HB3 ALA A  75      13.172 -20.145  -4.490  1.00 91.27           H  
ATOM   1216  O   ALA A  75      14.238 -23.648  -4.837  1.00 91.27           O  
ATOM   1217  N   CYS A  76      12.243 -23.187  -3.958  1.00 90.85           N  
ATOM   1218  H   CYS A  76      11.708 -22.568  -3.366  1.00 90.85           H  
ATOM   1219  CA  CYS A  76      11.505 -24.235  -4.649  1.00 90.85           C  
ATOM   1220  HA  CYS A  76      12.162 -24.800  -5.310  1.00 90.85           H  
ATOM   1221  C   CYS A  76      10.426 -23.575  -5.502  1.00 90.85           C  
ATOM   1222  CB  CYS A  76      10.943 -25.205  -3.607  1.00 90.85           C  
ATOM   1223  HB2 CYS A  76      11.762 -25.604  -3.009  1.00 90.85           H  
ATOM   1224  HB3 CYS A  76      10.225 -24.694  -2.966  1.00 90.85           H  
ATOM   1225  O   CYS A  76       9.604 -22.813  -4.982  1.00 90.85           O  
ATOM   1226  SG  CYS A  76      10.123 -26.573  -4.461  1.00 90.85           S  
ATOM   1227  HG  CYS A  76       9.969 -27.411  -3.433  1.00 90.85           H  
ATOM   1228  N   ARG A  77      10.465 -23.822  -6.807  1.00 88.97           N  
ATOM   1229  H   ARG A  77      11.141 -24.495  -7.141  1.00 88.97           H  
ATOM   1230  CA  ARG A  77       9.451 -23.406  -7.767  1.00 88.97           C  
ATOM   1231  HA  ARG A  77       8.892 -22.555  -7.377  1.00 88.97           H  
ATOM   1232  C   ARG A  77       8.494 -24.571  -7.958  1.00 88.97           C  
ATOM   1233  CB  ARG A  77      10.125 -23.004  -9.078  1.00 88.97           C  
ATOM   1234  HB2 ARG A  77      10.953 -22.329  -8.859  1.00 88.97           H  
ATOM   1235  HB3 ARG A  77      10.524 -23.897  -9.560  1.00 88.97           H  
ATOM   1236  O   ARG A  77       8.902 -25.667  -8.332  1.00 88.97           O  
ATOM   1237  CG  ARG A  77       9.156 -22.303 -10.037  1.00 88.97           C  
ATOM   1238  HG2 ARG A  77       8.795 -21.376  -9.591  1.00 88.97           H  
ATOM   1239  HG3 ARG A  77       8.300 -22.941 -10.256  1.00 88.97           H  
ATOM   1240  CD  ARG A  77       9.911 -21.997 -11.330  1.00 88.97           C  
ATOM   1241  HD2 ARG A  77      10.863 -21.530 -11.080  1.00 88.97           H  
ATOM   1242  HD3 ARG A  77      10.108 -22.936 -11.848  1.00 88.97           H  
ATOM   1243  NE  ARG A  77       9.130 -21.135 -12.218  1.00 88.97           N  
ATOM   1244  HE  ARG A  77       8.257 -21.499 -12.572  1.00 88.97           H  
ATOM   1245  NH1 ARG A  77      10.701 -19.570 -12.725  1.00 88.97           N  
ATOM   1246 HH11 ARG A  77      10.737 -18.567 -12.837  1.00 88.97           H  
ATOM   1247 HH12 ARG A  77      11.316 -20.011 -12.056  1.00 88.97           H  
ATOM   1248  NH2 ARG A  77       8.612 -19.346 -13.463  1.00 88.97           N  
ATOM   1249 HH21 ARG A  77       7.750 -19.821 -13.687  1.00 88.97           H  
ATOM   1250 HH22 ARG A  77       8.795 -18.398 -13.758  1.00 88.97           H  
ATOM   1251  CZ  ARG A  77       9.491 -20.022 -12.807  1.00 88.97           C  
ATOM   1252  N   VAL A  78       7.232 -24.320  -7.654  1.00 85.62           N  
ATOM   1253  H   VAL A  78       6.974 -23.383  -7.381  1.00 85.62           H  
ATOM   1254  CA  VAL A  78       6.188 -25.338  -7.656  1.00 85.62           C  
ATOM   1255  HA  VAL A  78       6.597 -26.298  -7.971  1.00 85.62           H  
ATOM   1256  C   VAL A  78       5.132 -24.924  -8.658  1.00 85.62           C  
ATOM   1257  CB  VAL A  78       5.597 -25.522  -6.249  1.00 85.62           C  
ATOM   1258  HB  VAL A  78       5.095 -24.602  -5.949  1.00 85.62           H  
ATOM   1259  O   VAL A  78       4.611 -23.807  -8.571  1.00 85.62           O  
ATOM   1260  CG1 VAL A  78       4.582 -26.662  -6.223  1.00 85.62           C  
ATOM   1261 HG11 VAL A  78       4.220 -26.823  -5.207  1.00 85.62           H  
ATOM   1262 HG12 VAL A  78       3.726 -26.423  -6.853  1.00 85.62           H  
ATOM   1263 HG13 VAL A  78       5.050 -27.578  -6.584  1.00 85.62           H  
ATOM   1264  CG2 VAL A  78       6.678 -25.838  -5.207  1.00 85.62           C  
ATOM   1265 HG21 VAL A  78       6.221 -26.005  -4.232  1.00 85.62           H  
ATOM   1266 HG22 VAL A  78       7.387 -25.014  -5.126  1.00 85.62           H  
ATOM   1267 HG23 VAL A  78       7.217 -26.738  -5.505  1.00 85.62           H  
ATOM   1268  N   ARG A  79       4.827 -25.830  -9.585  1.00 80.76           N  
ATOM   1269  H   ARG A  79       5.315 -26.714  -9.564  1.00 80.76           H  
ATOM   1270  CA  ARG A  79       3.647 -25.782 -10.429  1.00 80.76           C  
ATOM   1271  HA  ARG A  79       3.433 -24.726 -10.600  1.00 80.76           H  
ATOM   1272  C   ARG A  79       2.483 -26.428  -9.684  1.00 80.76           C  
ATOM   1273  CB  ARG A  79       3.941 -26.409 -11.797  1.00 80.76           C  
ATOM   1274  HB2 ARG A  79       4.114 -27.479 -11.679  1.00 80.76           H  
ATOM   1275  HB3 ARG A  79       4.849 -25.940 -12.174  1.00 80.76           H  
ATOM   1276  O   ARG A  79       2.619 -27.479  -9.065  1.00 80.76           O  
ATOM   1277  CG  ARG A  79       2.843 -26.165 -12.844  1.00 80.76           C  
ATOM   1278  HG2 ARG A  79       2.624 -25.098 -12.889  1.00 80.76           H  
ATOM   1279  HG3 ARG A  79       1.936 -26.702 -12.565  1.00 80.76           H  
ATOM   1280  CD  ARG A  79       3.308 -26.624 -14.237  1.00 80.76           C  
ATOM   1281  HD2 ARG A  79       2.556 -26.347 -14.974  1.00 80.76           H  
ATOM   1282  HD3 ARG A  79       4.244 -26.124 -14.486  1.00 80.76           H  
ATOM   1283  NE  ARG A  79       3.491 -28.078 -14.268  1.00 80.76           N  
ATOM   1284  HE  ARG A  79       2.921 -28.620 -13.635  1.00 80.76           H  
ATOM   1285  NH1 ARG A  79       4.644 -28.389 -16.233  1.00 80.76           N  
ATOM   1286 HH11 ARG A  79       4.605 -27.397 -16.418  1.00 80.76           H  
ATOM   1287 HH12 ARG A  79       5.019 -29.041 -16.907  1.00 80.76           H  
ATOM   1288  NH2 ARG A  79       4.033 -30.133 -14.961  1.00 80.76           N  
ATOM   1289 HH21 ARG A  79       4.376 -30.802 -15.636  1.00 80.76           H  
ATOM   1290 HH22 ARG A  79       3.351 -30.446 -14.286  1.00 80.76           H  
ATOM   1291  CZ  ARG A  79       4.070 -28.852 -15.158  1.00 80.76           C  
ATOM   1292  N   PHE A  80       1.341 -25.773  -9.709  1.00 74.14           N  
ATOM   1293  H   PHE A  80       1.325 -24.907 -10.230  1.00 74.14           H  
ATOM   1294  CA  PHE A  80       0.093 -26.211  -9.109  1.00 74.14           C  
ATOM   1295  HA  PHE A  80       0.244 -27.125  -8.535  1.00 74.14           H  
ATOM   1296  C   PHE A  80      -0.898 -26.491 -10.223  1.00 74.14           C  
ATOM   1297  CB  PHE A  80      -0.454 -25.122  -8.186  1.00 74.14           C  
ATOM   1298  HB2 PHE A  80      -0.612 -24.212  -8.764  1.00 74.14           H  
ATOM   1299  HB3 PHE A  80      -1.419 -25.460  -7.810  1.00 74.14           H  
ATOM   1300  O   PHE A  80      -0.994 -25.674 -11.138  1.00 74.14           O  
ATOM   1301  CG  PHE A  80       0.424 -24.794  -7.007  1.00 74.14           C  
ATOM   1302  CD1 PHE A  80       0.170 -25.378  -5.753  1.00 74.14           C  
ATOM   1303  HD1 PHE A  80      -0.642 -26.081  -5.639  1.00 74.14           H  
ATOM   1304  CD2 PHE A  80       1.503 -23.912  -7.177  1.00 74.14           C  
ATOM   1305  HD2 PHE A  80       1.716 -23.488  -8.147  1.00 74.14           H  
ATOM   1306  CE1 PHE A  80       0.987 -25.057  -4.658  1.00 74.14           C  
ATOM   1307  HE1 PHE A  80       0.801 -25.507  -3.694  1.00 74.14           H  
ATOM   1308  CE2 PHE A  80       2.336 -23.618  -6.095  1.00 74.14           C  
ATOM   1309  HE2 PHE A  80       3.198 -22.987  -6.254  1.00 74.14           H  
ATOM   1310  CZ  PHE A  80       2.066 -24.174  -4.839  1.00 74.14           C  
ATOM   1311  HZ  PHE A  80       2.720 -23.924  -4.017  1.00 74.14           H  
ATOM   1312  N   VAL A  81      -1.640 -27.590 -10.116  1.00 63.87           N  
ATOM   1313  H   VAL A  81      -1.533 -28.156  -9.286  1.00 63.87           H  
ATOM   1314  CA  VAL A  81      -2.666 -28.018 -11.071  1.00 63.87           C  
ATOM   1315  HA  VAL A  81      -2.692 -27.288 -11.880  1.00 63.87           H  
ATOM   1316  C   VAL A  81      -4.021 -28.008 -10.402  1.00 63.87           C  
ATOM   1317  CB  VAL A  81      -2.383 -29.383 -11.746  1.00 63.87           C  
ATOM   1318  HB  VAL A  81      -1.417 -29.305 -12.243  1.00 63.87           H  
ATOM   1319  O   VAL A  81      -4.171 -28.061  -9.174  1.00 63.87           O  
ATOM   1320  CG1 VAL A  81      -2.366 -30.529 -10.724  1.00 63.87           C  
ATOM   1321 HG11 VAL A  81      -1.700 -30.303  -9.892  1.00 63.87           H  
ATOM   1322 HG12 VAL A  81      -3.370 -30.727 -10.349  1.00 63.87           H  
ATOM   1323 HG13 VAL A  81      -2.002 -31.429 -11.219  1.00 63.87           H  
ATOM   1324  CG2 VAL A  81      -3.342 -29.743 -12.886  1.00 63.87           C  
ATOM   1325 HG21 VAL A  81      -2.922 -30.584 -13.439  1.00 63.87           H  
ATOM   1326 HG22 VAL A  81      -4.317 -30.062 -12.517  1.00 63.87           H  
ATOM   1327 HG23 VAL A  81      -3.445 -28.910 -13.581  1.00 63.87           H  
ATOM   1328  N   LYS A  82      -5.019 -27.897 -11.256  1.00 61.30           N  
ATOM   1329  H   LYS A  82      -4.781 -27.831 -12.235  1.00 61.30           H  
ATOM   1330  CA  LYS A  82      -6.420 -27.854 -10.919  1.00 61.30           C  
ATOM   1331  HA  LYS A  82      -6.609 -28.451 -10.027  1.00 61.30           H  
ATOM   1332  C   LYS A  82      -7.215 -28.438 -12.076  1.00 61.30           C  
ATOM   1333  CB  LYS A  82      -6.749 -26.378 -10.708  1.00 61.30           C  
ATOM   1334  HB2 LYS A  82      -7.561 -26.082 -11.372  1.00 61.30           H  
ATOM   1335  HB3 LYS A  82      -5.895 -25.739 -10.935  1.00 61.30           H  
ATOM   1336  O   LYS A  82      -7.021 -27.987 -13.201  1.00 61.30           O  
ATOM   1337  CG  LYS A  82      -7.152 -26.181  -9.266  1.00 61.30           C  
ATOM   1338  HG2 LYS A  82      -8.068 -26.751  -9.108  1.00 61.30           H  
ATOM   1339  HG3 LYS A  82      -6.382 -26.570  -8.601  1.00 61.30           H  
ATOM   1340  CD  LYS A  82      -7.334 -24.685  -8.994  1.00 61.30           C  
ATOM   1341  HD2 LYS A  82      -6.376 -24.251  -8.708  1.00 61.30           H  
ATOM   1342  HD3 LYS A  82      -7.689 -24.177  -9.890  1.00 61.30           H  
ATOM   1343  CE  LYS A  82      -8.320 -24.596  -7.854  1.00 61.30           C  
ATOM   1344  HE2 LYS A  82      -7.746 -24.700  -6.934  1.00 61.30           H  
ATOM   1345  HE3 LYS A  82      -8.940 -25.485  -7.966  1.00 61.30           H  
ATOM   1346  NZ  LYS A  82      -9.126 -23.360  -7.800  1.00 61.30           N  
ATOM   1347  HZ1 LYS A  82      -8.489 -22.581  -7.712  1.00 61.30           H  
ATOM   1348  HZ2 LYS A  82      -9.630 -23.259  -8.670  1.00 61.30           H  
ATOM   1349  HZ3 LYS A  82      -9.756 -23.402  -7.012  1.00 61.30           H  
ATOM   1350  N   LEU A  83      -8.100 -29.391 -11.790  1.00 51.30           N  
ATOM   1351  H   LEU A  83      -8.169 -29.730 -10.841  1.00 51.30           H  
ATOM   1352  CA  LEU A  83      -9.011 -29.979 -12.775  1.00 51.30           C  
ATOM   1353  HA  LEU A  83      -8.507 -30.012 -13.740  1.00 51.30           H  
ATOM   1354  C   LEU A  83     -10.263 -29.118 -12.949  1.00 51.30           C  
ATOM   1355  CB  LEU A  83      -9.371 -31.419 -12.371  1.00 51.30           C  
ATOM   1356  HB2 LEU A  83     -10.337 -31.690 -12.796  1.00 51.30           H  
ATOM   1357  HB3 LEU A  83      -9.468 -31.474 -11.287  1.00 51.30           H  
ATOM   1358  O   LEU A  83     -10.903 -28.701 -11.987  1.00 51.30           O  
ATOM   1359  CG  LEU A  83      -8.329 -32.440 -12.861  1.00 51.30           C  
ATOM   1360  HG  LEU A  83      -7.329 -32.027 -12.727  1.00 51.30           H  
ATOM   1361  CD1 LEU A  83      -8.431 -33.725 -12.044  1.00 51.30           C  
ATOM   1362 HD11 LEU A  83      -7.683 -34.433 -12.401  1.00 51.30           H  
ATOM   1363 HD12 LEU A  83      -8.250 -33.522 -10.989  1.00 51.30           H  
ATOM   1364 HD13 LEU A  83      -9.417 -34.171 -12.174  1.00 51.30           H  
ATOM   1365  CD2 LEU A  83      -8.549 -32.782 -14.335  1.00 51.30           C  
ATOM   1366 HD21 LEU A  83      -8.534 -31.888 -14.959  1.00 51.30           H  
ATOM   1367 HD22 LEU A  83      -9.496 -33.307 -14.463  1.00 51.30           H  
ATOM   1368 HD23 LEU A  83      -7.751 -33.445 -14.670  1.00 51.30           H  
ATOM   1369  N   VAL A  84     -10.600 -28.832 -14.197  1.00 48.78           N  
ATOM   1370  H   VAL A  84      -9.988 -29.162 -14.930  1.00 48.78           H  
ATOM   1371  CA  VAL A  84     -11.617 -27.865 -14.602  1.00 48.78           C  
ATOM   1372  HA  VAL A  84     -12.194 -27.551 -13.732  1.00 48.78           H  
ATOM   1373  C   VAL A  84     -12.569 -28.583 -15.562  1.00 48.78           C  
ATOM   1374  CB  VAL A  84     -10.921 -26.606 -15.184  1.00 48.78           C  
ATOM   1375  HB  VAL A  84     -10.403 -26.855 -16.111  1.00 48.78           H  
ATOM   1376  O   VAL A  84     -12.424 -28.526 -16.768  1.00 48.78           O  
ATOM   1377  CG1 VAL A  84     -11.841 -25.439 -15.530  1.00 48.78           C  
ATOM   1378 HG11 VAL A  84     -12.377 -25.700 -16.443  1.00 48.78           H  
ATOM   1379 HG12 VAL A  84     -12.531 -25.238 -14.711  1.00 48.78           H  
ATOM   1380 HG13 VAL A  84     -11.256 -24.551 -15.768  1.00 48.78           H  
ATOM   1381  CG2 VAL A  84      -9.876 -26.092 -14.183  1.00 48.78           C  
ATOM   1382 HG21 VAL A  84     -10.274 -26.078 -13.168  1.00 48.78           H  
ATOM   1383 HG22 VAL A  84      -9.019 -26.765 -14.196  1.00 48.78           H  
ATOM   1384 HG23 VAL A  84      -9.518 -25.114 -14.502  1.00 48.78           H  
ATOM   1385  N   VAL A  85     -13.575 -29.268 -15.017  1.00 45.72           N  
ATOM   1386  H   VAL A  85     -13.526 -29.403 -14.017  1.00 45.72           H  
ATOM   1387  CA  VAL A  85     -14.739 -29.907 -15.681  1.00 45.72           C  
ATOM   1388  HA  VAL A  85     -14.382 -30.610 -16.435  1.00 45.72           H  
ATOM   1389  C   VAL A  85     -15.704 -28.932 -16.374  1.00 45.72           C  
ATOM   1390  CB  VAL A  85     -15.554 -30.710 -14.644  1.00 45.72           C  
ATOM   1391  HB  VAL A  85     -16.128 -30.032 -14.012  1.00 45.72           H  
ATOM   1392  O   VAL A  85     -16.547 -28.323 -15.715  1.00 45.72           O  
ATOM   1393  CG1 VAL A  85     -16.537 -31.635 -15.367  1.00 45.72           C  
ATOM   1394 HG11 VAL A  85     -17.124 -32.193 -14.638  1.00 45.72           H  
ATOM   1395 HG12 VAL A  85     -15.995 -32.346 -15.990  1.00 45.72           H  
ATOM   1396 HG13 VAL A  85     -17.226 -31.064 -15.989  1.00 45.72           H  
ATOM   1397  CG2 VAL A  85     -14.670 -31.515 -13.682  1.00 45.72           C  
ATOM   1398 HG21 VAL A  85     -14.195 -30.860 -12.952  1.00 45.72           H  
ATOM   1399 HG22 VAL A  85     -15.277 -32.239 -13.139  1.00 45.72           H  
ATOM   1400 HG23 VAL A  85     -13.898 -32.062 -14.224  1.00 45.72           H  
ATOM   1401  N   ASP A  86     -15.507 -28.681 -17.665  1.00 42.87           N  
ATOM   1402  H   ASP A  86     -14.805 -29.219 -18.154  1.00 42.87           H  
ATOM   1403  CA  ASP A  86     -16.293 -27.746 -18.476  1.00 42.87           C  
ATOM   1404  HA  ASP A  86     -16.045 -26.726 -18.182  1.00 42.87           H  
ATOM   1405  C   ASP A  86     -17.802 -27.954 -18.261  1.00 42.87           C  
ATOM   1406  CB  ASP A  86     -15.877 -27.933 -19.941  1.00 42.87           C  
ATOM   1407  HB2 ASP A  86     -16.112 -28.957 -20.228  1.00 42.87           H  
ATOM   1408  HB3 ASP A  86     -14.796 -27.811 -20.015  1.00 42.87           H  
ATOM   1409  O   ASP A  86     -18.320 -29.054 -18.438  1.00 42.87           O  
ATOM   1410  CG  ASP A  86     -16.539 -26.963 -20.924  1.00 42.87           C  
ATOM   1411  OD1 ASP A  86     -17.405 -26.170 -20.491  1.00 42.87           O  
ATOM   1412  OD2 ASP A  86     -16.197 -27.053 -22.125  1.00 42.87           O  
ATOM   1413  N   GLY A  87     -18.501 -26.901 -17.829  1.00 41.02           N  
ATOM   1414  H   GLY A  87     -18.046 -25.999 -17.842  1.00 41.02           H  
ATOM   1415  CA  GLY A  87     -19.902 -26.984 -17.415  1.00 41.02           C  
ATOM   1416  HA2 GLY A  87     -20.201 -26.031 -16.979  1.00 41.02           H  
ATOM   1417  HA3 GLY A  87     -20.004 -27.766 -16.662  1.00 41.02           H  
ATOM   1418  C   GLY A  87     -20.870 -27.299 -18.556  1.00 41.02           C  
ATOM   1419  O   GLY A  87     -21.945 -27.830 -18.287  1.00 41.02           O  
ATOM   1420  N   ASP A  88     -20.487 -27.014 -19.805  1.00 40.72           N  
ATOM   1421  H   ASP A  88     -19.583 -26.591 -19.954  1.00 40.72           H  
ATOM   1422  CA  ASP A  88     -21.334 -27.270 -20.977  1.00 40.72           C  
ATOM   1423  HA  ASP A  88     -22.380 -27.305 -20.671  1.00 40.72           H  
ATOM   1424  C   ASP A  88     -21.031 -28.623 -21.639  1.00 40.72           C  
ATOM   1425  CB  ASP A  88     -21.179 -26.121 -21.990  1.00 40.72           C  
ATOM   1426  HB2 ASP A  88     -21.613 -26.437 -22.939  1.00 40.72           H  
ATOM   1427  HB3 ASP A  88     -20.119 -25.933 -22.160  1.00 40.72           H  
ATOM   1428  O   ASP A  88     -21.925 -29.249 -22.210  1.00 40.72           O  
ATOM   1429  CG  ASP A  88     -21.879 -24.815 -21.579  1.00 40.72           C  
ATOM   1430  OD1 ASP A  88     -22.851 -24.865 -20.791  1.00 40.72           O  
ATOM   1431  OD2 ASP A  88     -21.474 -23.750 -22.102  1.00 40.72           O  
ATOM   1432  N   THR A  89     -19.782 -29.095 -21.570  1.00 46.56           N  
ATOM   1433  H   THR A  89     -19.090 -28.538 -21.090  1.00 46.56           H  
ATOM   1434  CA  THR A  89     -19.348 -30.323 -22.266  1.00 46.56           C  
ATOM   1435  HA  THR A  89     -20.156 -30.674 -22.907  1.00 46.56           H  
ATOM   1436  C   THR A  89     -19.036 -31.492 -21.331  1.00 46.56           C  
ATOM   1437  CB  THR A  89     -18.150 -30.050 -23.187  1.00 46.56           C  
ATOM   1438  HB  THR A  89     -17.916 -30.971 -23.720  1.00 46.56           H  
ATOM   1439  O   THR A  89     -18.912 -32.625 -21.793  1.00 46.56           O  
ATOM   1440  CG2 THR A  89     -18.419 -28.959 -24.221  1.00 46.56           C  
ATOM   1441 HG21 THR A  89     -18.565 -27.998 -23.728  1.00 46.56           H  
ATOM   1442 HG22 THR A  89     -17.567 -28.883 -24.897  1.00 46.56           H  
ATOM   1443 HG23 THR A  89     -19.313 -29.209 -24.793  1.00 46.56           H  
ATOM   1444  OG1 THR A  89     -17.021 -29.673 -22.441  1.00 46.56           O  
ATOM   1445  HG1 THR A  89     -16.857 -28.732 -22.542  1.00 46.56           H  
ATOM   1446  N   GLY A  90     -18.896 -31.241 -20.028  1.00 46.81           N  
ATOM   1447  H   GLY A  90     -19.010 -30.291 -19.704  1.00 46.81           H  
ATOM   1448  CA  GLY A  90     -18.369 -32.199 -19.056  1.00 46.81           C  
ATOM   1449  HA2 GLY A  90     -18.517 -31.798 -18.054  1.00 46.81           H  
ATOM   1450  HA3 GLY A  90     -18.916 -33.138 -19.141  1.00 46.81           H  
ATOM   1451  C   GLY A  90     -16.875 -32.498 -19.231  1.00 46.81           C  
ATOM   1452  O   GLY A  90     -16.346 -33.352 -18.525  1.00 46.81           O  
ATOM   1453  N   ALA A  91     -16.182 -31.835 -20.165  1.00 45.49           N  
ATOM   1454  H   ALA A  91     -16.646 -31.120 -20.706  1.00 45.49           H  
ATOM   1455  CA  ALA A  91     -14.785 -32.118 -20.465  1.00 45.49           C  
ATOM   1456  HA  ALA A  91     -14.657 -33.200 -20.500  1.00 45.49           H  
ATOM   1457  C   ALA A  91     -13.863 -31.564 -19.372  1.00 45.49           C  
ATOM   1458  CB  ALA A  91     -14.437 -31.563 -21.850  1.00 45.49           C  
ATOM   1459  HB1 ALA A  91     -15.121 -31.968 -22.595  1.00 45.49           H  
ATOM   1460  HB2 ALA A  91     -14.513 -30.476 -21.843  1.00 45.49           H  
ATOM   1461  HB3 ALA A  91     -13.416 -31.843 -22.108  1.00 45.49           H  
ATOM   1462  O   ALA A  91     -13.820 -30.361 -19.117  1.00 45.49           O  
ATOM   1463  N   GLU A  92     -13.092 -32.434 -18.729  1.00 48.79           N  
ATOM   1464  H   GLU A  92     -13.185 -33.420 -18.926  1.00 48.79           H  
ATOM   1465  CA  GLU A  92     -12.102 -32.025 -17.737  1.00 48.79           C  
ATOM   1466  HA  GLU A  92     -12.541 -31.252 -17.106  1.00 48.79           H  
ATOM   1467  C   GLU A  92     -10.879 -31.414 -18.430  1.00 48.79           C  
ATOM   1468  CB  GLU A  92     -11.721 -33.189 -16.811  1.00 48.79           C  
ATOM   1469  HB2 GLU A  92     -11.162 -32.765 -15.977  1.00 48.79           H  
ATOM   1470  HB3 GLU A  92     -11.078 -33.888 -17.347  1.00 48.79           H  
ATOM   1471  O   GLU A  92     -10.221 -32.052 -19.247  1.00 48.79           O  
ATOM   1472  CG  GLU A  92     -12.941 -33.952 -16.266  1.00 48.79           C  
ATOM   1473  HG2 GLU A  92     -13.713 -33.233 -15.991  1.00 48.79           H  
ATOM   1474  HG3 GLU A  92     -13.349 -34.573 -17.063  1.00 48.79           H  
ATOM   1475  CD  GLU A  92     -12.600 -34.848 -15.066  1.00 48.79           C  
ATOM   1476  OE1 GLU A  92     -13.497 -35.036 -14.213  1.00 48.79           O  
ATOM   1477  OE2 GLU A  92     -11.444 -35.317 -14.992  1.00 48.79           O  
ATOM   1478  N   THR A  93     -10.571 -30.157 -18.115  1.00 49.37           N  
ATOM   1479  H   THR A  93     -11.194 -29.646 -17.505  1.00 49.37           H  
ATOM   1480  CA  THR A  93      -9.342 -29.482 -18.544  1.00 49.37           C  
ATOM   1481  HA  THR A  93      -8.788 -30.149 -19.204  1.00 49.37           H  
ATOM   1482  C   THR A  93      -8.444 -29.232 -17.344  1.00 49.37           C  
ATOM   1483  CB  THR A  93      -9.602 -28.180 -19.328  1.00 49.37           C  
ATOM   1484  HB  THR A  93      -8.817 -27.461 -19.094  1.00 49.37           H  
ATOM   1485  O   THR A  93      -8.867 -28.682 -16.332  1.00 49.37           O  
ATOM   1486  CG2 THR A  93      -9.561 -28.431 -20.832  1.00 49.37           C  
ATOM   1487 HG21 THR A  93      -9.772 -27.502 -21.362  1.00 49.37           H  
ATOM   1488 HG22 THR A  93     -10.307 -29.178 -21.102  1.00 49.37           H  
ATOM   1489 HG23 THR A  93      -8.572 -28.788 -21.120  1.00 49.37           H  
ATOM   1490  OG1 THR A  93     -10.851 -27.586 -19.047  1.00 49.37           O  
ATOM   1491  HG1 THR A  93     -11.508 -28.285 -19.004  1.00 49.37           H  
ATOM   1492  N   GLU A  94      -7.182 -29.633 -17.429  1.00 57.18           N  
ATOM   1493  H   GLU A  94      -6.862 -30.132 -18.246  1.00 57.18           H  
ATOM   1494  CA  GLU A  94      -6.196 -29.276 -16.416  1.00 57.18           C  
ATOM   1495  HA  GLU A  94      -6.667 -29.293 -15.433  1.00 57.18           H  
ATOM   1496  C   GLU A  94      -5.680 -27.869 -16.661  1.00 57.18           C  
ATOM   1497  CB  GLU A  94      -5.032 -30.259 -16.386  1.00 57.18           C  
ATOM   1498  HB2 GLU A  94      -4.220 -29.812 -15.812  1.00 57.18           H  
ATOM   1499  HB3 GLU A  94      -4.684 -30.448 -17.401  1.00 57.18           H  
ATOM   1500  O   GLU A  94      -5.393 -27.462 -17.787  1.00 57.18           O  
ATOM   1501  CG  GLU A  94      -5.445 -31.565 -15.705  1.00 57.18           C  
ATOM   1502  HG2 GLU A  94      -5.907 -31.322 -14.747  1.00 57.18           H  
ATOM   1503  HG3 GLU A  94      -6.182 -32.077 -16.324  1.00 57.18           H  
ATOM   1504  CD  GLU A  94      -4.243 -32.482 -15.465  1.00 57.18           C  
ATOM   1505  OE1 GLU A  94      -4.330 -33.273 -14.501  1.00 57.18           O  
ATOM   1506  OE2 GLU A  94      -3.244 -32.337 -16.203  1.00 57.18           O  
ATOM   1507  N   VAL A  95      -5.543 -27.109 -15.583  1.00 51.24           N  
ATOM   1508  H   VAL A  95      -5.844 -27.476 -14.691  1.00 51.24           H  
ATOM   1509  CA  VAL A  95      -4.989 -25.767 -15.659  1.00 51.24           C  
ATOM   1510  HA  VAL A  95      -4.528 -25.642 -16.638  1.00 51.24           H  
ATOM   1511  C   VAL A  95      -3.846 -25.672 -14.639  1.00 51.24           C  
ATOM   1512  CB  VAL A  95      -6.129 -24.716 -15.562  1.00 51.24           C  
ATOM   1513  HB  VAL A  95      -6.459 -24.589 -14.531  1.00 51.24           H  
ATOM   1514  O   VAL A  95      -3.978 -26.173 -13.519  1.00 51.24           O  
ATOM   1515  CG1 VAL A  95      -5.648 -23.392 -16.172  1.00 51.24           C  
ATOM   1516 HG11 VAL A  95      -4.688 -23.082 -15.759  1.00 51.24           H  
ATOM   1517 HG12 VAL A  95      -6.416 -22.624 -16.079  1.00 51.24           H  
ATOM   1518 HG13 VAL A  95      -5.481 -23.543 -17.239  1.00 51.24           H  
ATOM   1519  CG2 VAL A  95      -7.396 -25.049 -16.358  1.00 51.24           C  
ATOM   1520 HG21 VAL A  95      -7.154 -25.193 -17.411  1.00 51.24           H  
ATOM   1521 HG22 VAL A  95      -7.839 -25.980 -16.004  1.00 51.24           H  
ATOM   1522 HG23 VAL A  95      -8.136 -24.253 -16.270  1.00 51.24           H  
ATOM   1523  N   THR A  96      -2.759 -24.956 -14.972  1.00 58.65           N  
ATOM   1524  H   THR A  96      -2.676 -24.651 -15.931  1.00 58.65           H  
ATOM   1525  CA  THR A  96      -1.535 -24.879 -14.140  1.00 58.65           C  
ATOM   1526  HA  THR A  96      -1.733 -25.454 -13.235  1.00 58.65           H  
ATOM   1527  C   THR A  96      -1.102 -23.461 -13.701  1.00 58.65           C  
ATOM   1528  CB  THR A  96      -0.362 -25.579 -14.835  1.00 58.65           C  
ATOM   1529  HB  THR A  96       0.525 -25.471 -14.210  1.00 58.65           H  
ATOM   1530  O   THR A  96      -1.470 -22.460 -14.313  1.00 58.65           O  
ATOM   1531  CG2 THR A  96      -0.612 -27.071 -15.053  1.00 58.65           C  
ATOM   1532 HG21 THR A  96      -0.827 -27.560 -14.103  1.00 58.65           H  
ATOM   1533 HG22 THR A  96       0.276 -27.533 -15.486  1.00 58.65           H  
ATOM   1534 HG23 THR A  96      -1.449 -27.228 -15.733  1.00 58.65           H  
ATOM   1535  OG1 THR A  96      -0.112 -24.978 -16.085  1.00 58.65           O  
ATOM   1536  HG1 THR A  96       0.010 -24.031 -15.979  1.00 58.65           H  
ATOM   1537  N   SER A  97      -0.294 -23.331 -12.640  1.00 62.97           N  
ATOM   1538  H   SER A  97      -0.093 -24.169 -12.112  1.00 62.97           H  
ATOM   1539  CA  SER A  97       0.364 -22.074 -12.198  1.00 62.97           C  
ATOM   1540  HA  SER A  97       0.541 -21.416 -13.048  1.00 62.97           H  
ATOM   1541  C   SER A  97       1.648 -22.300 -11.464  1.00 62.97           C  
ATOM   1542  CB  SER A  97      -0.471 -21.399 -11.147  1.00 62.97           C  
ATOM   1543  HB2 SER A  97      -0.499 -22.048 -10.272  1.00 62.97           H  
ATOM   1544  HB3 SER A  97      -1.455 -21.353 -11.612  1.00 62.97           H  
ATOM   1545  O   SER A  97       1.753 -23.306 -10.786  1.00 62.97           O  
ATOM   1546  OG  SER A  97      -0.085 -20.105 -10.712  1.00 62.97           O  
ATOM   1547  HG  SER A  97      -0.347 -19.445 -11.358  1.00 62.97           H  
ATOM   1548  N   GLU A  98       2.545 -21.324 -11.462  1.00 69.35           N  
ATOM   1549  H   GLU A  98       2.376 -20.487 -12.002  1.00 69.35           H  
ATOM   1550  CA  GLU A  98       3.781 -21.413 -10.700  1.00 69.35           C  
ATOM   1551  HA  GLU A  98       3.846 -22.407 -10.256  1.00 69.35           H  
ATOM   1552  C   GLU A  98       3.874 -20.411  -9.544  1.00 69.35           C  
ATOM   1553  CB  GLU A  98       4.971 -21.302 -11.641  1.00 69.35           C  
ATOM   1554  HB2 GLU A  98       5.880 -21.335 -11.039  1.00 69.35           H  
ATOM   1555  HB3 GLU A  98       4.934 -20.346 -12.163  1.00 69.35           H  
ATOM   1556  O   GLU A  98       3.490 -19.242  -9.646  1.00 69.35           O  
ATOM   1557  CG  GLU A  98       5.010 -22.458 -12.653  1.00 69.35           C  
ATOM   1558  HG2 GLU A  98       4.856 -23.401 -12.130  1.00 69.35           H  
ATOM   1559  HG3 GLU A  98       4.222 -22.334 -13.396  1.00 69.35           H  
ATOM   1560  CD  GLU A  98       6.375 -22.460 -13.330  1.00 69.35           C  
ATOM   1561  OE1 GLU A  98       7.081 -23.485 -13.243  1.00 69.35           O  
ATOM   1562  OE2 GLU A  98       6.819 -21.367 -13.745  1.00 69.35           O  
ATOM   1563  N   ALA A  99       4.460 -20.861  -8.433  1.00 72.80           N  
ATOM   1564  H   ALA A  99       4.710 -21.839  -8.397  1.00 72.80           H  
ATOM   1565  CA  ALA A  99       4.896 -20.000  -7.340  1.00 72.80           C  
ATOM   1566  HA  ALA A  99       5.004 -18.988  -7.731  1.00 72.80           H  
ATOM   1567  C   ALA A  99       6.269 -20.431  -6.807  1.00 72.80           C  
ATOM   1568  CB  ALA A  99       3.831 -19.968  -6.236  1.00 72.80           C  
ATOM   1569  HB1 ALA A  99       2.867 -19.696  -6.666  1.00 72.80           H  
ATOM   1570  HB2 ALA A  99       3.748 -20.950  -5.769  1.00 72.80           H  
ATOM   1571  HB3 ALA A  99       4.107 -19.239  -5.475  1.00 72.80           H  
ATOM   1572  O   ALA A  99       6.613 -21.612  -6.803  1.00 72.80           O  
ATOM   1573  N   VAL A 100       7.046 -19.458  -6.321  1.00 83.09           N  
ATOM   1574  H   VAL A 100       6.703 -18.509  -6.365  1.00 83.09           H  
ATOM   1575  CA  VAL A 100       8.376 -19.689  -5.739  1.00 83.09           C  
ATOM   1576  HA  VAL A 100       8.673 -20.714  -5.960  1.00 83.09           H  
ATOM   1577  C   VAL A 100       8.332 -19.538  -4.219  1.00 83.09           C  
ATOM   1578  CB  VAL A 100       9.454 -18.783  -6.366  1.00 83.09           C  
ATOM   1579  HB  VAL A 100       9.237 -17.744  -6.120  1.00 83.09           H  
ATOM   1580  O   VAL A 100       7.937 -18.500  -3.677  1.00 83.09           O  
ATOM   1581  CG1 VAL A 100      10.847 -19.139  -5.828  1.00 83.09           C  
ATOM   1582 HG11 VAL A 100      10.902 -18.953  -4.756  1.00 83.09           H  
ATOM   1583 HG12 VAL A 100      11.063 -20.190  -6.024  1.00 83.09           H  
ATOM   1584 HG13 VAL A 100      11.602 -18.530  -6.325  1.00 83.09           H  
ATOM   1585  CG2 VAL A 100       9.509 -18.919  -7.892  1.00 83.09           C  
ATOM   1586 HG21 VAL A 100       8.550 -18.667  -8.344  1.00 83.09           H  
ATOM   1587 HG22 VAL A 100      10.260 -18.245  -8.304  1.00 83.09           H  
ATOM   1588 HG23 VAL A 100       9.773 -19.942  -8.160  1.00 83.09           H  
ATOM   1589  N   PHE A 101       8.805 -20.563  -3.520  1.00 86.79           N  
ATOM   1590  H   PHE A 101       9.081 -21.384  -4.040  1.00 86.79           H  
ATOM   1591  CA  PHE A 101       8.891 -20.645  -2.067  1.00 86.79           C  
ATOM   1592  HA  PHE A 101       8.377 -19.792  -1.625  1.00 86.79           H  
ATOM   1593  C   PHE A 101      10.349 -20.629  -1.637  1.00 86.79           C  
ATOM   1594  CB  PHE A 101       8.194 -21.919  -1.593  1.00 86.79           C  
ATOM   1595  HB2 PHE A 101       8.270 -21.995  -0.509  1.00 86.79           H  
ATOM   1596  HB3 PHE A 101       8.698 -22.778  -2.037  1.00 86.79           H  
ATOM   1597  O   PHE A 101      11.166 -21.368  -2.163  1.00 86.79           O  
ATOM   1598  CG  PHE A 101       6.742 -21.947  -1.993  1.00 86.79           C  
ATOM   1599  CD1 PHE A 101       5.796 -21.253  -1.225  1.00 86.79           C  
ATOM   1600  HD1 PHE A 101       6.094 -20.762  -0.310  1.00 86.79           H  
ATOM   1601  CD2 PHE A 101       6.358 -22.570  -3.191  1.00 86.79           C  
ATOM   1602  HD2 PHE A 101       7.085 -23.085  -3.802  1.00 86.79           H  
ATOM   1603  CE1 PHE A 101       4.467 -21.178  -1.658  1.00 86.79           C  
ATOM   1604  HE1 PHE A 101       3.750 -20.631  -1.063  1.00 86.79           H  
ATOM   1605  CE2 PHE A 101       5.027 -22.489  -3.622  1.00 86.79           C  
ATOM   1606  HE2 PHE A 101       4.747 -22.950  -4.558  1.00 86.79           H  
ATOM   1607  CZ  PHE A 101       4.076 -21.797  -2.856  1.00 86.79           C  
ATOM   1608  HZ  PHE A 101       3.054 -21.732  -3.201  1.00 86.79           H  
ATOM   1609  N   HIS A 102      10.704 -19.786  -0.671  1.00 87.21           N  
ATOM   1610  H   HIS A 102       9.979 -19.271  -0.193  1.00 87.21           H  
ATOM   1611  CA  HIS A 102      12.107 -19.595  -0.296  1.00 87.21           C  
ATOM   1612  HA  HIS A 102      12.761 -20.121  -0.991  1.00 87.21           H  
ATOM   1613  C   HIS A 102      12.398 -20.129   1.100  1.00 87.21           C  
ATOM   1614  CB  HIS A 102      12.475 -18.111  -0.369  1.00 87.21           C  
ATOM   1615  HB2 HIS A 102      11.868 -17.557   0.347  1.00 87.21           H  
ATOM   1616  HB3 HIS A 102      13.520 -18.004  -0.081  1.00 87.21           H  
ATOM   1617  O   HIS A 102      11.739 -19.697   2.053  1.00 87.21           O  
ATOM   1618  CG  HIS A 102      12.300 -17.491  -1.728  1.00 87.21           C  
ATOM   1619  CD2 HIS A 102      11.194 -16.824  -2.177  1.00 87.21           C  
ATOM   1620  HD2 HIS A 102      10.259 -16.708  -1.648  1.00 87.21           H  
ATOM   1621  ND1 HIS A 102      13.239 -17.444  -2.733  1.00 87.21           N  
ATOM   1622  HD1 HIS A 102      14.081 -17.997  -2.800  1.00 87.21           H  
ATOM   1623  CE1 HIS A 102      12.715 -16.746  -3.755  1.00 87.21           C  
ATOM   1624  HE1 HIS A 102      13.188 -16.604  -4.715  1.00 87.21           H  
ATOM   1625  NE2 HIS A 102      11.501 -16.274  -3.420  1.00 87.21           N  
ATOM   1626  N   GLY A 103      13.469 -20.910   1.232  1.00 85.68           N  
ATOM   1627  H   GLY A 103      13.940 -21.199   0.386  1.00 85.68           H  
ATOM   1628  CA  GLY A 103      14.093 -21.348   2.481  1.00 85.68           C  
ATOM   1629  HA2 GLY A 103      13.363 -21.872   3.097  1.00 85.68           H  
ATOM   1630  HA3 GLY A 103      14.884 -22.060   2.245  1.00 85.68           H  
ATOM   1631  C   GLY A 103      14.708 -20.195   3.281  1.00 85.68           C  
ATOM   1632  O   GLY A 103      14.579 -19.008   2.934  1.00 85.68           O  
ATOM   1633  N   ARG A 104      15.298 -20.490   4.443  1.00 79.49           N  
ATOM   1634  H   ARG A 104      15.543 -21.457   4.603  1.00 79.49           H  
ATOM   1635  CA  ARG A 104      16.014 -19.458   5.216  1.00 79.49           C  
ATOM   1636  HA  ARG A 104      15.489 -18.507   5.130  1.00 79.49           H  
ATOM   1637  C   ARG A 104      17.386 -19.237   4.575  1.00 79.49           C  
ATOM   1638  CB  ARG A 104      16.118 -19.810   6.710  1.00 79.49           C  
ATOM   1639  HB2 ARG A 104      16.616 -20.774   6.817  1.00 79.49           H  
ATOM   1640  HB3 ARG A 104      16.734 -19.057   7.200  1.00 79.49           H  
ATOM   1641  O   ARG A 104      17.908 -20.096   3.880  1.00 79.49           O  
ATOM   1642  CG  ARG A 104      14.770 -19.896   7.434  1.00 79.49           C  
ATOM   1643  HG2 ARG A 104      14.250 -20.791   7.094  1.00 79.49           H  
ATOM   1644  HG3 ARG A 104      14.175 -19.010   7.214  1.00 79.49           H  
ATOM   1645  CD  ARG A 104      14.970 -20.015   8.947  1.00 79.49           C  
ATOM   1646  HD2 ARG A 104      15.561 -20.910   9.143  1.00 79.49           H  
ATOM   1647  HD3 ARG A 104      15.522 -19.147   9.307  1.00 79.49           H  
ATOM   1648  NE  ARG A 104      13.679 -20.115   9.656  1.00 79.49           N  
ATOM   1649  HE  ARG A 104      12.863 -20.299   9.090  1.00 79.49           H  
ATOM   1650  NH1 ARG A 104      14.543 -20.394  11.766  1.00 79.49           N  
ATOM   1651 HH11 ARG A 104      15.460 -20.491  11.356  1.00 79.49           H  
ATOM   1652 HH12 ARG A 104      14.411 -20.750  12.702  1.00 79.49           H  
ATOM   1653  NH2 ARG A 104      12.335 -20.484  11.455  1.00 79.49           N  
ATOM   1654 HH21 ARG A 104      12.260 -20.850  12.394  1.00 79.49           H  
ATOM   1655 HH22 ARG A 104      11.562 -20.682  10.837  1.00 79.49           H  
ATOM   1656  CZ  ARG A 104      13.526 -20.319  10.953  1.00 79.49           C  
ATOM   1657  N   CYS A 105      17.948 -18.048   4.775  1.00 84.10           N  
ATOM   1658  H   CYS A 105      17.515 -17.400   5.417  1.00 84.10           H  
ATOM   1659  CA  CYS A 105      19.341 -17.821   4.416  1.00 84.10           C  
ATOM   1660  HA  CYS A 105      19.581 -18.415   3.534  1.00 84.10           H  
ATOM   1661  C   CYS A 105      20.219 -18.351   5.546  1.00 84.10           C  
ATOM   1662  CB  CYS A 105      19.569 -16.348   4.061  1.00 84.10           C  
ATOM   1663  HB2 CYS A 105      18.853 -16.060   3.291  1.00 84.10           H  
ATOM   1664  HB3 CYS A 105      19.430 -15.724   4.943  1.00 84.10           H  
ATOM   1665  O   CYS A 105      20.082 -17.909   6.689  1.00 84.10           O  
ATOM   1666  SG  CYS A 105      21.249 -16.110   3.408  1.00 84.10           S  
ATOM   1667  HG  CYS A 105      21.406 -17.322   2.868  1.00 84.10           H  
ATOM   1668  N   HIS A 106      21.074 -19.305   5.202  1.00 79.71           N  
ATOM   1669  H   HIS A 106      21.106 -19.587   4.233  1.00 79.71           H  
ATOM   1670  CA  HIS A 106      21.984 -20.005   6.091  1.00 79.71           C  
ATOM   1671  HA  HIS A 106      21.791 -19.714   7.123  1.00 79.71           H  
ATOM   1672  C   HIS A 106      23.425 -19.647   5.769  1.00 79.71           C  
ATOM   1673  CB  HIS A 106      21.750 -21.509   5.972  1.00 79.71           C  
ATOM   1674  HB2 HIS A 106      22.508 -22.066   6.523  1.00 79.71           H  
ATOM   1675  HB3 HIS A 106      21.817 -21.786   4.920  1.00 79.71           H  
ATOM   1676  O   HIS A 106      23.739 -18.931   4.816  1.00 79.71           O  
ATOM   1677  CG  HIS A 106      20.405 -21.910   6.486  1.00 79.71           C  
ATOM   1678  CD2 HIS A 106      19.314 -22.194   5.720  1.00 79.71           C  
ATOM   1679  HD2 HIS A 106      19.276 -22.175   4.641  1.00 79.71           H  
ATOM   1680  ND1 HIS A 106      20.058 -22.112   7.802  1.00 79.71           N  
ATOM   1681  HD1 HIS A 106      20.710 -22.265   8.558  1.00 79.71           H  
ATOM   1682  CE1 HIS A 106      18.786 -22.537   7.821  1.00 79.71           C  
ATOM   1683  HE1 HIS A 106      18.279 -22.935   8.687  1.00 79.71           H  
ATOM   1684  NE2 HIS A 106      18.274 -22.544   6.585  1.00 79.71           N  
ATOM   1685  N   THR A 107      24.314 -20.089   6.641  1.00 70.48           N  
ATOM   1686  H   THR A 107      24.018 -20.746   7.349  1.00 70.48           H  
ATOM   1687  CA  THR A 107      25.721 -19.739   6.624  1.00 70.48           C  
ATOM   1688  HA  THR A 107      26.040 -19.448   5.623  1.00 70.48           H  
ATOM   1689  C   THR A 107      26.525 -20.954   7.055  1.00 70.48           C  
ATOM   1690  CB  THR A 107      25.929 -18.569   7.584  1.00 70.48           C  
ATOM   1691  HB  THR A 107      25.494 -18.809   8.554  1.00 70.48           H  
ATOM   1692  O   THR A 107      26.308 -21.468   8.155  1.00 70.48           O  
ATOM   1693  CG2 THR A 107      27.389 -18.256   7.771  1.00 70.48           C  
ATOM   1694 HG21 THR A 107      27.838 -18.123   6.786  1.00 70.48           H  
ATOM   1695 HG22 THR A 107      27.895 -19.067   8.294  1.00 70.48           H  
ATOM   1696 HG23 THR A 107      27.444 -17.360   8.389  1.00 70.48           H  
ATOM   1697  OG1 THR A 107      25.302 -17.409   7.068  1.00 70.48           O  
ATOM   1698  HG1 THR A 107      24.781 -17.729   6.327  1.00 70.48           H  
ATOM   1699  N   PHE A 108      27.462 -21.362   6.208  1.00 66.11           N  
ATOM   1700  H   PHE A 108      27.606 -20.851   5.349  1.00 66.11           H  
ATOM   1701  CA  PHE A 108      28.453 -22.387   6.504  1.00 66.11           C  
ATOM   1702  HA  PHE A 108      28.279 -22.769   7.509  1.00 66.11           H  
ATOM   1703  C   PHE A 108      29.858 -21.786   6.517  1.00 66.11           C  
ATOM   1704  CB  PHE A 108      28.329 -23.567   5.536  1.00 66.11           C  
ATOM   1705  HB2 PHE A 108      29.165 -24.243   5.715  1.00 66.11           H  
ATOM   1706  HB3 PHE A 108      28.403 -23.193   4.515  1.00 66.11           H  
ATOM   1707  O   PHE A 108      30.175 -20.861   5.765  1.00 66.11           O  
ATOM   1708  CG  PHE A 108      27.061 -24.381   5.678  1.00 66.11           C  
ATOM   1709  CD1 PHE A 108      26.657 -24.849   6.938  1.00 66.11           C  
ATOM   1710  HD1 PHE A 108      27.271 -24.647   7.804  1.00 66.11           H  
ATOM   1711  CD2 PHE A 108      26.329 -24.756   4.543  1.00 66.11           C  
ATOM   1712  HD2 PHE A 108      26.669 -24.478   3.557  1.00 66.11           H  
ATOM   1713  CE1 PHE A 108      25.502 -25.630   7.081  1.00 66.11           C  
ATOM   1714  HE1 PHE A 108      25.228 -26.042   8.041  1.00 66.11           H  
ATOM   1715  CE2 PHE A 108      25.167 -25.531   4.689  1.00 66.11           C  
ATOM   1716  HE2 PHE A 108      24.604 -25.846   3.823  1.00 66.11           H  
ATOM   1717  CZ  PHE A 108      24.717 -25.907   5.955  1.00 66.11           C  
ATOM   1718  HZ  PHE A 108      23.812 -26.492   6.037  1.00 66.11           H  
ATOM   1719  N   LEU A 109      30.665 -22.273   7.443  1.00 50.25           N  
ATOM   1720  H   LEU A 109      30.330 -23.080   7.951  1.00 50.25           H  
ATOM   1721  CA  LEU A 109      31.990 -21.798   7.812  1.00 50.25           C  
ATOM   1722  HA  LEU A 109      32.262 -20.914   7.235  1.00 50.25           H  
ATOM   1723  C   LEU A 109      33.058 -22.855   7.564  1.00 50.25           C  
ATOM   1724  CB  LEU A 109      31.980 -21.487   9.319  1.00 50.25           C  
ATOM   1725  HB2 LEU A 109      32.980 -21.162   9.604  1.00 50.25           H  
ATOM   1726  HB3 LEU A 109      31.775 -22.409   9.864  1.00 50.25           H  
ATOM   1727  O   LEU A 109      34.198 -22.491   7.289  1.00 50.25           O  
ATOM   1728  CG  LEU A 109      30.957 -20.436   9.766  1.00 50.25           C  
ATOM   1729  HG  LEU A 109      29.939 -20.793   9.614  1.00 50.25           H  
ATOM   1730  CD1 LEU A 109      31.154 -20.128  11.250  1.00 50.25           C  
ATOM   1731 HD11 LEU A 109      30.886 -21.013  11.828  1.00 50.25           H  
ATOM   1732 HD12 LEU A 109      30.522 -19.300  11.572  1.00 50.25           H  
ATOM   1733 HD13 LEU A 109      32.204 -19.922  11.460  1.00 50.25           H  
ATOM   1734  CD2 LEU A 109      31.140 -19.168   8.960  1.00 50.25           C  
ATOM   1735 HD21 LEU A 109      32.221 -19.067   8.854  1.00 50.25           H  
ATOM   1736 HD22 LEU A 109      30.691 -19.292   7.975  1.00 50.25           H  
ATOM   1737 HD23 LEU A 109      30.686 -18.326   9.482  1.00 50.25           H  
ATOM   1738  N   THR A 110      32.682 -24.123   7.713  1.00 51.54           N  
ATOM   1739  H   THR A 110      31.738 -24.326   8.008  1.00 51.54           H  
ATOM   1740  CA  THR A 110      33.530 -25.305   7.567  1.00 51.54           C  
ATOM   1741  HA  THR A 110      34.327 -25.101   6.852  1.00 51.54           H  
ATOM   1742  C   THR A 110      32.669 -26.451   7.046  1.00 51.54           C  
ATOM   1743  CB  THR A 110      34.151 -25.748   8.909  1.00 51.54           C  
ATOM   1744  HB  THR A 110      34.856 -26.557   8.718  1.00 51.54           H  
ATOM   1745  O   THR A 110      31.448 -26.423   7.179  1.00 51.54           O  
ATOM   1746  CG2 THR A 110      34.867 -24.623   9.655  1.00 51.54           C  
ATOM   1747 HG21 THR A 110      35.381 -25.044  10.519  1.00 51.54           H  
ATOM   1748 HG22 THR A 110      35.600 -24.152   9.000  1.00 51.54           H  
ATOM   1749 HG23 THR A 110      34.149 -23.882  10.006  1.00 51.54           H  
ATOM   1750  OG1 THR A 110      33.130 -26.222   9.745  1.00 51.54           O  
ATOM   1751  HG1 THR A 110      33.472 -26.777  10.449  1.00 51.54           H  
ATOM   1752  N   VAL A 111      33.309 -27.471   6.477  1.00 59.28           N  
ATOM   1753  H   VAL A 111      34.319 -27.467   6.465  1.00 59.28           H  
ATOM   1754  CA  VAL A 111      32.642 -28.700   6.013  1.00 59.28           C  
ATOM   1755  HA  VAL A 111      31.793 -28.426   5.386  1.00 59.28           H  
ATOM   1756  C   VAL A 111      32.041 -29.549   7.138  1.00 59.28           C  
ATOM   1757  CB  VAL A 111      33.603 -29.557   5.169  1.00 59.28           C  
ATOM   1758  HB  VAL A 111      33.128 -30.515   4.955  1.00 59.28           H  
ATOM   1759  O   VAL A 111      31.231 -30.420   6.844  1.00 59.28           O  
ATOM   1760  CG1 VAL A 111      33.886 -28.879   3.820  1.00 59.28           C  
ATOM   1761 HG11 VAL A 111      34.520 -29.525   3.212  1.00 59.28           H  
ATOM   1762 HG12 VAL A 111      32.947 -28.724   3.288  1.00 59.28           H  
ATOM   1763 HG13 VAL A 111      34.382 -27.920   3.966  1.00 59.28           H  
ATOM   1764  CG2 VAL A 111      34.938 -29.827   5.880  1.00 59.28           C  
ATOM   1765 HG21 VAL A 111      35.526 -30.529   5.288  1.00 59.28           H  
ATOM   1766 HG22 VAL A 111      34.753 -30.284   6.852  1.00 59.28           H  
ATOM   1767 HG23 VAL A 111      35.513 -28.911   6.017  1.00 59.28           H  
ATOM   1768  N   ASP A 112      32.420 -29.281   8.387  1.00 54.29           N  
ATOM   1769  H   ASP A 112      33.089 -28.542   8.550  1.00 54.29           H  
ATOM   1770  CA  ASP A 112      31.966 -30.008   9.580  1.00 54.29           C  
ATOM   1771  HA  ASP A 112      31.841 -31.062   9.333  1.00 54.29           H  
ATOM   1772  C   ASP A 112      30.612 -29.495  10.106  1.00 54.29           C  
ATOM   1773  CB  ASP A 112      33.055 -29.897  10.656  1.00 54.29           C  
ATOM   1774  HB2 ASP A 112      32.764 -30.507  11.511  1.00 54.29           H  
ATOM   1775  HB3 ASP A 112      33.137 -28.853  10.958  1.00 54.29           H  
ATOM   1776  O   ASP A 112      29.943 -30.150  10.905  1.00 54.29           O  
ATOM   1777  CG  ASP A 112      34.438 -30.364  10.207  1.00 54.29           C  
ATOM   1778  OD1 ASP A 112      34.543 -31.443   9.580  1.00 54.29           O  
ATOM   1779  OD2 ASP A 112      35.410 -29.600  10.436  1.00 54.29           O  
ATOM   1780  N   ASP A 113      30.165 -28.341   9.603  1.00 56.18           N  
ATOM   1781  H   ASP A 113      30.745 -27.870   8.923  1.00 56.18           H  
ATOM   1782  CA  ASP A 113      28.866 -27.790   9.946  1.00 56.18           C  
ATOM   1783  HA  ASP A 113      28.867 -27.551  11.010  1.00 56.18           H  
ATOM   1784  C   ASP A 113      27.730 -28.788   9.670  1.00 56.18           C  
ATOM   1785  CB  ASP A 113      28.632 -26.524   9.130  1.00 56.18           C  
ATOM   1786  HB2 ASP A 113      27.587 -26.247   9.265  1.00 56.18           H  
ATOM   1787  HB3 ASP A 113      28.794 -26.731   8.072  1.00 56.18           H  
ATOM   1788  O   ASP A 113      27.778 -29.534   8.695  1.00 56.18           O  
ATOM   1789  CG  ASP A 113      29.475 -25.330   9.562  1.00 56.18           C  
ATOM   1790  OD1 ASP A 113      29.487 -25.047  10.774  1.00 56.18           O  
ATOM   1791  OD2 ASP A 113      29.566 -24.359   8.769  1.00 56.18           O  
ATOM   1792  N   ASP A 114      26.671 -28.750  10.489  1.00 73.23           N  
ATOM   1793  H   ASP A 114      26.752 -28.207  11.337  1.00 73.23           H  
ATOM   1794  CA  ASP A 114      25.501 -29.635  10.365  1.00 73.23           C  
ATOM   1795  HA  ASP A 114      25.876 -30.649  10.226  1.00 73.23           H  
ATOM   1796  C   ASP A 114      24.679 -29.275   9.108  1.00 73.23           C  
ATOM   1797  CB  ASP A 114      24.701 -29.626  11.687  1.00 73.23           C  
ATOM   1798  HB2 ASP A 114      25.399 -29.466  12.508  1.00 73.23           H  
ATOM   1799  HB3 ASP A 114      23.997 -28.794  11.699  1.00 73.23           H  
ATOM   1800  O   ASP A 114      23.666 -28.563   9.149  1.00 73.23           O  
ATOM   1801  CG  ASP A 114      23.962 -30.943  11.969  1.00 73.23           C  
ATOM   1802  OD1 ASP A 114      23.638 -31.650  10.986  1.00 73.23           O  
ATOM   1803  OD2 ASP A 114      23.751 -31.227  13.178  1.00 73.23           O  
ATOM   1804  N   ILE A 115      25.216 -29.662   7.944  1.00 79.13           N  
ATOM   1805  H   ILE A 115      26.128 -30.094   8.003  1.00 79.13           H  
ATOM   1806  CA  ILE A 115      24.703 -29.295   6.624  1.00 79.13           C  
ATOM   1807  HA  ILE A 115      24.648 -28.207   6.602  1.00 79.13           H  
ATOM   1808  C   ILE A 115      23.284 -29.821   6.469  1.00 79.13           C  
ATOM   1809  CB  ILE A 115      25.644 -29.763   5.484  1.00 79.13           C  
ATOM   1810  HB  ILE A 115      25.897 -30.810   5.651  1.00 79.13           H  
ATOM   1811  O   ILE A 115      22.387 -29.094   6.041  1.00 79.13           O  
ATOM   1812  CG1 ILE A 115      26.944 -28.927   5.448  1.00 79.13           C  
ATOM   1813 HG12 ILE A 115      26.737 -27.942   5.029  1.00 79.13           H  
ATOM   1814 HG13 ILE A 115      27.313 -28.769   6.462  1.00 79.13           H  
ATOM   1815  CG2 ILE A 115      24.950 -29.638   4.113  1.00 79.13           C  
ATOM   1816 HG21 ILE A 115      25.642 -29.862   3.301  1.00 79.13           H  
ATOM   1817 HG22 ILE A 115      24.133 -30.356   4.053  1.00 79.13           H  
ATOM   1818 HG23 ILE A 115      24.552 -28.632   3.982  1.00 79.13           H  
ATOM   1819  CD1 ILE A 115      28.076 -29.580   4.643  1.00 79.13           C  
ATOM   1820 HD11 ILE A 115      28.983 -28.987   4.760  1.00 79.13           H  
ATOM   1821 HD12 ILE A 115      28.267 -30.584   5.023  1.00 79.13           H  
ATOM   1822 HD13 ILE A 115      27.825 -29.630   3.584  1.00 79.13           H  
ATOM   1823  N   ASP A 116      23.115 -31.069   6.883  1.00 82.54           N  
ATOM   1824  H   ASP A 116      23.916 -31.526   7.295  1.00 82.54           H  
ATOM   1825  CA  ASP A 116      21.877 -31.819   6.877  1.00 82.54           C  
ATOM   1826  HA  ASP A 116      21.509 -31.890   5.853  1.00 82.54           H  
ATOM   1827  C   ASP A 116      20.779 -31.096   7.688  1.00 82.54           C  
ATOM   1828  CB  ASP A 116      22.255 -33.234   7.360  1.00 82.54           C  
ATOM   1829  HB2 ASP A 116      22.886 -33.164   8.246  1.00 82.54           H  
ATOM   1830  HB3 ASP A 116      21.362 -33.785   7.654  1.00 82.54           H  
ATOM   1831  O   ASP A 116      19.743 -30.754   7.114  1.00 82.54           O  
ATOM   1832  CG  ASP A 116      22.999 -34.006   6.250  1.00 82.54           C  
ATOM   1833  OD1 ASP A 116      22.365 -34.244   5.202  1.00 82.54           O  
ATOM   1834  OD2 ASP A 116      24.196 -34.348   6.383  1.00 82.54           O  
ATOM   1835  N   GLU A 117      21.039 -30.714   8.950  1.00 82.08           N  
ATOM   1836  H   GLU A 117      21.907 -31.004   9.377  1.00 82.08           H  
ATOM   1837  CA  GLU A 117      20.062 -29.995   9.795  1.00 82.08           C  
ATOM   1838  HA  GLU A 117      19.183 -30.629   9.910  1.00 82.08           H  
ATOM   1839  C   GLU A 117      19.591 -28.671   9.158  1.00 82.08           C  
ATOM   1840  CB  GLU A 117      20.671 -29.734  11.202  1.00 82.08           C  
ATOM   1841  HB2 GLU A 117      21.515 -29.052  11.101  1.00 82.08           H  
ATOM   1842  HB3 GLU A 117      21.033 -30.679  11.607  1.00 82.08           H  
ATOM   1843  O   GLU A 117      18.404 -28.333   9.172  1.00 82.08           O  
ATOM   1844  CG  GLU A 117      19.661 -29.133  12.208  1.00 82.08           C  
ATOM   1845  HG2 GLU A 117      19.226 -28.238  11.762  1.00 82.08           H  
ATOM   1846  HG3 GLU A 117      18.853 -29.850  12.350  1.00 82.08           H  
ATOM   1847  CD  GLU A 117      20.213 -28.726  13.600  1.00 82.08           C  
ATOM   1848  OE1 GLU A 117      19.522 -27.928  14.282  1.00 82.08           O  
ATOM   1849  OE2 GLU A 117      21.298 -29.166  14.052  1.00 82.08           O  
ATOM   1850  N   LEU A 118      20.505 -27.879   8.582  1.00 80.10           N  
ATOM   1851  H   LEU A 118      21.459 -28.209   8.553  1.00 80.10           H  
ATOM   1852  CA  LEU A 118      20.137 -26.574   8.017  1.00 80.10           C  
ATOM   1853  HA  LEU A 118      19.413 -26.110   8.687  1.00 80.10           H  
ATOM   1854  C   LEU A 118      19.424 -26.674   6.662  1.00 80.10           C  
ATOM   1855  CB  LEU A 118      21.365 -25.661   7.920  1.00 80.10           C  
ATOM   1856  HB2 LEU A 118      22.109 -26.170   7.307  1.00 80.10           H  
ATOM   1857  HB3 LEU A 118      21.065 -24.751   7.401  1.00 80.10           H  
ATOM   1858  O   LEU A 118      18.631 -25.780   6.338  1.00 80.10           O  
ATOM   1859  CG  LEU A 118      22.020 -25.276   9.258  1.00 80.10           C  
ATOM   1860  HG  LEU A 118      22.551 -26.134   9.669  1.00 80.10           H  
ATOM   1861  CD1 LEU A 118      23.020 -24.137   9.024  1.00 80.10           C  
ATOM   1862 HD11 LEU A 118      23.670 -24.057   9.895  1.00 80.10           H  
ATOM   1863 HD12 LEU A 118      22.500 -23.194   8.858  1.00 80.10           H  
ATOM   1864 HD13 LEU A 118      23.626 -24.359   8.145  1.00 80.10           H  
ATOM   1865  CD2 LEU A 118      21.025 -24.753  10.300  1.00 80.10           C  
ATOM   1866 HD21 LEU A 118      20.412 -25.588  10.640  1.00 80.10           H  
ATOM   1867 HD22 LEU A 118      20.383 -23.979   9.880  1.00 80.10           H  
ATOM   1868 HD23 LEU A 118      21.568 -24.384  11.171  1.00 80.10           H  
ATOM   1869  N   ILE A 119      19.689 -27.725   5.880  1.00 86.55           N  
ATOM   1870  H   ILE A 119      20.339 -28.423   6.212  1.00 86.55           H  
ATOM   1871  CA  ILE A 119      18.882 -28.050   4.697  1.00 86.55           C  
ATOM   1872  HA  ILE A 119      18.805 -27.178   4.047  1.00 86.55           H  
ATOM   1873  C   ILE A 119      17.454 -28.356   5.137  1.00 86.55           C  
ATOM   1874  CB  ILE A 119      19.524 -29.180   3.864  1.00 86.55           C  
ATOM   1875  HB  ILE A 119      19.751 -30.023   4.517  1.00 86.55           H  
ATOM   1876  O   ILE A 119      16.529 -27.721   4.623  1.00 86.55           O  
ATOM   1877  CG1 ILE A 119      20.828 -28.684   3.195  1.00 86.55           C  
ATOM   1878 HG12 ILE A 119      21.443 -28.158   3.925  1.00 86.55           H  
ATOM   1879 HG13 ILE A 119      20.587 -27.974   2.404  1.00 86.55           H  
ATOM   1880  CG2 ILE A 119      18.542 -29.645   2.775  1.00 86.55           C  
ATOM   1881 HG21 ILE A 119      17.711 -30.179   3.238  1.00 86.55           H  
ATOM   1882 HG22 ILE A 119      18.161 -28.795   2.209  1.00 86.55           H  
ATOM   1883 HG23 ILE A 119      19.028 -30.336   2.087  1.00 86.55           H  
ATOM   1884  CD1 ILE A 119      21.671 -29.823   2.605  1.00 86.55           C  
ATOM   1885 HD11 ILE A 119      21.831 -30.595   3.357  1.00 86.55           H  
ATOM   1886 HD12 ILE A 119      21.185 -30.262   1.734  1.00 86.55           H  
ATOM   1887 HD13 ILE A 119      22.639 -29.430   2.292  1.00 86.55           H  
ATOM   1888  N   ASP A 120      17.285 -29.198   6.155  1.00 86.71           N  
ATOM   1889  H   ASP A 120      18.087 -29.700   6.511  1.00 86.71           H  
ATOM   1890  CA  ASP A 120      15.971 -29.591   6.668  1.00 86.71           C  
ATOM   1891  HA  ASP A 120      15.392 -30.011   5.846  1.00 86.71           H  
ATOM   1892  C   ASP A 120      15.188 -28.368   7.188  1.00 86.71           C  
ATOM   1893  CB  ASP A 120      16.144 -30.710   7.714  1.00 86.71           C  
ATOM   1894  HB2 ASP A 120      15.163 -30.967   8.113  1.00 86.71           H  
ATOM   1895  HB3 ASP A 120      16.759 -30.345   8.537  1.00 86.71           H  
ATOM   1896  O   ASP A 120      14.062 -28.121   6.764  1.00 86.71           O  
ATOM   1897  CG  ASP A 120      16.781 -31.986   7.124  1.00 86.71           C  
ATOM   1898  OD1 ASP A 120      16.661 -32.220   5.898  1.00 86.71           O  
ATOM   1899  OD2 ASP A 120      17.444 -32.745   7.865  1.00 86.71           O  
ATOM   1900  N   VAL A 121      15.826 -27.461   7.942  1.00 82.51           N  
ATOM   1901  H   VAL A 121      16.735 -27.726   8.292  1.00 82.51           H  
ATOM   1902  CA  VAL A 121      15.202 -26.187   8.377  1.00 82.51           C  
ATOM   1903  HA  VAL A 121      14.320 -26.434   8.967  1.00 82.51           H  
ATOM   1904  C   VAL A 121      14.732 -25.313   7.201  1.00 82.51           C  
ATOM   1905  CB  VAL A 121      16.191 -25.387   9.253  1.00 82.51           C  
ATOM   1906  HB  VAL A 121      17.153 -25.330   8.743  1.00 82.51           H  
ATOM   1907  O   VAL A 121      13.768 -24.541   7.321  1.00 82.51           O  
ATOM   1908  CG1 VAL A 121      15.737 -23.944   9.554  1.00 82.51           C  
ATOM   1909 HG11 VAL A 121      14.724 -23.968   9.955  1.00 82.51           H  
ATOM   1910 HG12 VAL A 121      15.763 -23.355   8.637  1.00 82.51           H  
ATOM   1911 HG13 VAL A 121      16.414 -23.497  10.282  1.00 82.51           H  
ATOM   1912  CG2 VAL A 121      16.396 -26.061  10.612  1.00 82.51           C  
ATOM   1913 HG21 VAL A 121      15.468 -26.053  11.185  1.00 82.51           H  
ATOM   1914 HG22 VAL A 121      17.191 -25.570  11.173  1.00 82.51           H  
ATOM   1915 HG23 VAL A 121      16.684 -27.103  10.477  1.00 82.51           H  
ATOM   1916  N   SER A 122      15.438 -25.353   6.069  1.00 87.94           N  
ATOM   1917  H   SER A 122      16.168 -26.048   5.999  1.00 87.94           H  
ATOM   1918  CA  SER A 122      15.024 -24.635   4.862  1.00 87.94           C  
ATOM   1919  HA  SER A 122      14.660 -23.650   5.154  1.00 87.94           H  
ATOM   1920  C   SER A 122      13.867 -25.318   4.145  1.00 87.94           C  
ATOM   1921  CB  SER A 122      16.198 -24.438   3.906  1.00 87.94           C  
ATOM   1922  HB2 SER A 122      15.832 -24.375   2.882  1.00 87.94           H  
ATOM   1923  HB3 SER A 122      16.907 -25.264   3.979  1.00 87.94           H  
ATOM   1924  O   SER A 122      12.964 -24.600   3.704  1.00 87.94           O  
ATOM   1925  OG  SER A 122      16.817 -23.214   4.246  1.00 87.94           O  
ATOM   1926  HG  SER A 122      17.380 -23.400   5.001  1.00 87.94           H  
ATOM   1927  N   ILE A 123      13.882 -26.649   4.069  1.00 89.51           N  
ATOM   1928  H   ILE A 123      14.651 -27.147   4.495  1.00 89.51           H  
ATOM   1929  CA  ILE A 123      12.802 -27.477   3.522  1.00 89.51           C  
ATOM   1930  HA  ILE A 123      12.584 -27.154   2.504  1.00 89.51           H  
ATOM   1931  C   ILE A 123      11.525 -27.264   4.338  1.00 89.51           C  
ATOM   1932  CB  ILE A 123      13.246 -28.959   3.463  1.00 89.51           C  
ATOM   1933  HB  ILE A 123      13.680 -29.236   4.424  1.00 89.51           H  
ATOM   1934  O   ILE A 123      10.524 -26.836   3.766  1.00 89.51           O  
ATOM   1935  CG1 ILE A 123      14.331 -29.119   2.371  1.00 89.51           C  
ATOM   1936 HG12 ILE A 123      15.141 -28.414   2.557  1.00 89.51           H  
ATOM   1937 HG13 ILE A 123      13.904 -28.874   1.399  1.00 89.51           H  
ATOM   1938  CG2 ILE A 123      12.052 -29.900   3.212  1.00 89.51           C  
ATOM   1939 HG21 ILE A 123      12.385 -30.937   3.178  1.00 89.51           H  
ATOM   1940 HG22 ILE A 123      11.545 -29.662   2.277  1.00 89.51           H  
ATOM   1941 HG23 ILE A 123      11.338 -29.845   4.033  1.00 89.51           H  
ATOM   1942  CD1 ILE A 123      14.959 -30.518   2.301  1.00 89.51           C  
ATOM   1943 HD11 ILE A 123      14.228 -31.259   1.977  1.00 89.51           H  
ATOM   1944 HD12 ILE A 123      15.347 -30.799   3.279  1.00 89.51           H  
ATOM   1945 HD13 ILE A 123      15.777 -30.511   1.580  1.00 89.51           H  
ATOM   1946  N   ASP A 124      11.586 -27.375   5.666  1.00 85.88           N  
ATOM   1947  H   ASP A 124      12.398 -27.825   6.065  1.00 85.88           H  
ATOM   1948  CA  ASP A 124      10.452 -27.146   6.572  1.00 85.88           C  
ATOM   1949  HA  ASP A 124       9.693 -27.915   6.425  1.00 85.88           H  
ATOM   1950  C   ASP A 124       9.823 -25.772   6.348  1.00 85.88           C  
ATOM   1951  CB  ASP A 124      10.935 -27.172   8.029  1.00 85.88           C  
ATOM   1952  HB2 ASP A 124      10.140 -26.779   8.663  1.00 85.88           H  
ATOM   1953  HB3 ASP A 124      11.794 -26.509   8.135  1.00 85.88           H  
ATOM   1954  O   ASP A 124       8.610 -25.601   6.267  1.00 85.88           O  
ATOM   1955  CG  ASP A 124      11.300 -28.552   8.564  1.00 85.88           C  
ATOM   1956  OD1 ASP A 124      10.957 -29.546   7.897  1.00 85.88           O  
ATOM   1957  OD2 ASP A 124      11.876 -28.547   9.676  1.00 85.88           O  
ATOM   1958  N   LYS A 125      10.660 -24.742   6.201  1.00 87.49           N  
ATOM   1959  H   LYS A 125      11.645 -24.954   6.273  1.00 87.49           H  
ATOM   1960  CA  LYS A 125      10.187 -23.374   5.979  1.00 87.49           C  
ATOM   1961  HA  LYS A 125       9.407 -23.179   6.715  1.00 87.49           H  
ATOM   1962  C   LYS A 125       9.551 -23.197   4.593  1.00 87.49           C  
ATOM   1963  CB  LYS A 125      11.369 -22.442   6.224  1.00 87.49           C  
ATOM   1964  HB2 LYS A 125      12.126 -22.643   5.465  1.00 87.49           H  
ATOM   1965  HB3 LYS A 125      11.809 -22.687   7.191  1.00 87.49           H  
ATOM   1966  O   LYS A 125       8.660 -22.350   4.438  1.00 87.49           O  
ATOM   1967  CG  LYS A 125      10.964 -20.962   6.245  1.00 87.49           C  
ATOM   1968  HG2 LYS A 125      11.146 -20.555   7.240  1.00 87.49           H  
ATOM   1969  HG3 LYS A 125       9.909 -20.826   6.009  1.00 87.49           H  
ATOM   1970  CD  LYS A 125      11.815 -20.223   5.230  1.00 87.49           C  
ATOM   1971  HD2 LYS A 125      11.604 -20.663   4.256  1.00 87.49           H  
ATOM   1972  HD3 LYS A 125      12.868 -20.383   5.463  1.00 87.49           H  
ATOM   1973  CE  LYS A 125      11.506 -18.735   5.214  1.00 87.49           C  
ATOM   1974  HE2 LYS A 125      10.452 -18.617   4.961  1.00 87.49           H  
ATOM   1975  HE3 LYS A 125      11.685 -18.321   6.207  1.00 87.49           H  
ATOM   1976  NZ  LYS A 125      12.355 -18.092   4.197  1.00 87.49           N  
ATOM   1977  HZ1 LYS A 125      12.215 -17.095   4.123  1.00 87.49           H  
ATOM   1978  HZ2 LYS A 125      13.330 -18.341   4.289  1.00 87.49           H  
ATOM   1979  HZ3 LYS A 125      12.126 -18.528   3.315  1.00 87.49           H  
ATOM   1980  N   ILE A 126      10.028 -23.928   3.585  1.00 88.38           N  
ATOM   1981  H   ILE A 126      10.715 -24.635   3.805  1.00 88.38           H  
ATOM   1982  CA  ILE A 126       9.406 -23.993   2.259  1.00 88.38           C  
ATOM   1983  HA  ILE A 126       9.198 -22.980   1.915  1.00 88.38           H  
ATOM   1984  C   ILE A 126       8.050 -24.693   2.375  1.00 88.38           C  
ATOM   1985  CB  ILE A 126      10.355 -24.653   1.229  1.00 88.38           C  
ATOM   1986  HB  ILE A 126      10.820 -25.533   1.674  1.00 88.38           H  
ATOM   1987  O   ILE A 126       7.062 -24.087   1.963  1.00 88.38           O  
ATOM   1988  CG1 ILE A 126      11.470 -23.651   0.856  1.00 88.38           C  
ATOM   1989 HG12 ILE A 126      11.880 -23.224   1.772  1.00 88.38           H  
ATOM   1990 HG13 ILE A 126      11.044 -22.837   0.269  1.00 88.38           H  
ATOM   1991  CG2 ILE A 126       9.596 -25.117  -0.025  1.00 88.38           C  
ATOM   1992 HG21 ILE A 126       9.005 -24.305  -0.451  1.00 88.38           H  
ATOM   1993 HG22 ILE A 126      10.290 -25.503  -0.771  1.00 88.38           H  
ATOM   1994 HG23 ILE A 126       8.930 -25.943   0.226  1.00 88.38           H  
ATOM   1995  CD1 ILE A 126      12.639 -24.268   0.075  1.00 88.38           C  
ATOM   1996 HD11 ILE A 126      12.316 -24.586  -0.916  1.00 88.38           H  
ATOM   1997 HD12 ILE A 126      13.039 -25.123   0.620  1.00 88.38           H  
ATOM   1998 HD13 ILE A 126      13.428 -23.526  -0.044  1.00 88.38           H  
ATOM   1999  N   ALA A 127       7.983 -25.861   3.018  1.00 83.95           N  
ATOM   2000  H   ALA A 127       8.839 -26.292   3.336  1.00 83.95           H  
ATOM   2001  CA  ALA A 127       6.757 -26.623   3.258  1.00 83.95           C  
ATOM   2002  HA  ALA A 127       6.319 -26.901   2.299  1.00 83.95           H  
ATOM   2003  C   ALA A 127       5.709 -25.809   4.041  1.00 83.95           C  
ATOM   2004  CB  ALA A 127       7.137 -27.916   3.989  1.00 83.95           C  
ATOM   2005  HB1 ALA A 127       6.253 -28.538   4.135  1.00 83.95           H  
ATOM   2006  HB2 ALA A 127       7.855 -28.487   3.400  1.00 83.95           H  
ATOM   2007  HB3 ALA A 127       7.574 -27.700   4.964  1.00 83.95           H  
ATOM   2008  O   ALA A 127       4.550 -25.728   3.641  1.00 83.95           O  
ATOM   2009  N   ASP A 128       6.122 -25.072   5.075  1.00 78.47           N  
ATOM   2010  H   ASP A 128       7.032 -25.298   5.451  1.00 78.47           H  
ATOM   2011  CA  ASP A 128       5.272 -24.143   5.832  1.00 78.47           C  
ATOM   2012  HA  ASP A 128       4.441 -24.691   6.276  1.00 78.47           H  
ATOM   2013  C   ASP A 128       4.698 -23.024   4.951  1.00 78.47           C  
ATOM   2014  CB  ASP A 128       6.130 -23.461   6.919  1.00 78.47           C  
ATOM   2015  HB2 ASP A 128       7.191 -23.572   6.695  1.00 78.47           H  
ATOM   2016  HB3 ASP A 128       5.940 -22.388   6.893  1.00 78.47           H  
ATOM   2017  O   ASP A 128       3.541 -22.607   5.083  1.00 78.47           O  
ATOM   2018  CG  ASP A 128       5.867 -23.898   8.354  1.00 78.47           C  
ATOM   2019  OD1 ASP A 128       5.018 -24.781   8.573  1.00 78.47           O  
ATOM   2020  OD2 ASP A 128       6.369 -23.143   9.225  1.00 78.47           O  
ATOM   2021  N   SER A 129       5.544 -22.470   4.077  1.00 81.26           N  
ATOM   2022  H   SER A 129       6.442 -22.918   3.968  1.00 81.26           H  
ATOM   2023  CA  SER A 129       5.162 -21.379   3.177  1.00 81.26           C  
ATOM   2024  HA  SER A 129       4.627 -20.621   3.748  1.00 81.26           H  
ATOM   2025  C   SER A 129       4.223 -21.880   2.083  1.00 81.26           C  
ATOM   2026  CB  SER A 129       6.394 -20.725   2.548  1.00 81.26           C  
ATOM   2027  HB2 SER A 129       6.942 -21.461   1.958  1.00 81.26           H  
ATOM   2028  HB3 SER A 129       6.066 -19.923   1.887  1.00 81.26           H  
ATOM   2029  O   SER A 129       3.256 -21.189   1.759  1.00 81.26           O  
ATOM   2030  OG  SER A 129       7.248 -20.188   3.544  1.00 81.26           O  
ATOM   2031  HG  SER A 129       7.677 -20.951   3.938  1.00 81.26           H  
ATOM   2032  N   LEU A 130       4.488 -23.081   1.571  1.00 79.98           N  
ATOM   2033  H   LEU A 130       5.311 -23.568   1.896  1.00 79.98           H  
ATOM   2034  CA  LEU A 130       3.651 -23.815   0.637  1.00 79.98           C  
ATOM   2035  HA  LEU A 130       3.483 -23.204  -0.250  1.00 79.98           H  
ATOM   2036  C   LEU A 130       2.294 -24.107   1.273  1.00 79.98           C  
ATOM   2037  CB  LEU A 130       4.394 -25.097   0.229  1.00 79.98           C  
ATOM   2038  HB2 LEU A 130       4.616 -25.679   1.123  1.00 79.98           H  
ATOM   2039  HB3 LEU A 130       5.344 -24.831  -0.234  1.00 79.98           H  
ATOM   2040  O   LEU A 130       1.289 -23.641   0.763  1.00 79.98           O  
ATOM   2041  CG  LEU A 130       3.600 -25.992  -0.732  1.00 79.98           C  
ATOM   2042  HG  LEU A 130       2.602 -26.182  -0.337  1.00 79.98           H  
ATOM   2043  CD1 LEU A 130       3.481 -25.327  -2.090  1.00 79.98           C  
ATOM   2044 HD11 LEU A 130       4.467 -25.057  -2.469  1.00 79.98           H  
ATOM   2045 HD12 LEU A 130       3.015 -26.022  -2.788  1.00 79.98           H  
ATOM   2046 HD13 LEU A 130       2.850 -24.444  -1.985  1.00 79.98           H  
ATOM   2047  CD2 LEU A 130       4.301 -27.327  -0.897  1.00 79.98           C  
ATOM   2048 HD21 LEU A 130       5.309 -27.172  -1.283  1.00 79.98           H  
ATOM   2049 HD22 LEU A 130       3.739 -27.964  -1.580  1.00 79.98           H  
ATOM   2050 HD23 LEU A 130       4.367 -27.839   0.063  1.00 79.98           H  
ATOM   2051  N   SER A 131       2.255 -24.732   2.449  1.00 69.05           N  
ATOM   2052  H   SER A 131       3.116 -25.123   2.806  1.00 69.05           H  
ATOM   2053  CA  SER A 131       1.019 -25.009   3.190  1.00 69.05           C  
ATOM   2054  HA  SER A 131       0.403 -25.689   2.602  1.00 69.05           H  
ATOM   2055  C   SER A 131       0.194 -23.749   3.443  1.00 69.05           C  
ATOM   2056  CB  SER A 131       1.341 -25.679   4.529  1.00 69.05           C  
ATOM   2057  HB2 SER A 131       0.540 -25.471   5.238  1.00 69.05           H  
ATOM   2058  HB3 SER A 131       2.279 -25.305   4.941  1.00 69.05           H  
ATOM   2059  O   SER A 131      -1.026 -23.761   3.281  1.00 69.05           O  
ATOM   2060  OG  SER A 131       1.397 -27.072   4.346  1.00 69.05           O  
ATOM   2061  HG  SER A 131       2.311 -27.358   4.282  1.00 69.05           H  
ATOM   2062  N   LYS A 132       0.830 -22.618   3.785  1.00 66.23           N  
ATOM   2063  H   LYS A 132       1.827 -22.672   3.939  1.00 66.23           H  
ATOM   2064  CA  LYS A 132       0.137 -21.320   3.889  1.00 66.23           C  
ATOM   2065  HA  LYS A 132      -0.734 -21.437   4.534  1.00 66.23           H  
ATOM   2066  C   LYS A 132      -0.401 -20.847   2.544  1.00 66.23           C  
ATOM   2067  CB  LYS A 132       1.074 -20.261   4.482  1.00 66.23           C  
ATOM   2068  HB2 LYS A 132       0.679 -19.266   4.278  1.00 66.23           H  
ATOM   2069  HB3 LYS A 132       2.055 -20.346   4.015  1.00 66.23           H  
ATOM   2070  O   LYS A 132      -1.482 -20.265   2.505  1.00 66.23           O  
ATOM   2071  CG  LYS A 132       1.190 -20.432   5.998  1.00 66.23           C  
ATOM   2072  HG2 LYS A 132       1.387 -21.480   6.226  1.00 66.23           H  
ATOM   2073  HG3 LYS A 132       0.247 -20.149   6.466  1.00 66.23           H  
ATOM   2074  CD  LYS A 132       2.328 -19.583   6.570  1.00 66.23           C  
ATOM   2075  HD2 LYS A 132       3.248 -19.856   6.054  1.00 66.23           H  
ATOM   2076  HD3 LYS A 132       2.123 -18.522   6.430  1.00 66.23           H  
ATOM   2077  CE  LYS A 132       2.450 -19.924   8.058  1.00 66.23           C  
ATOM   2078  HE2 LYS A 132       2.254 -20.991   8.167  1.00 66.23           H  
ATOM   2079  HE3 LYS A 132       1.682 -19.393   8.621  1.00 66.23           H  
ATOM   2080  NZ  LYS A 132       3.803 -19.654   8.591  1.00 66.23           N  
ATOM   2081  HZ1 LYS A 132       4.470 -20.220   8.087  1.00 66.23           H  
ATOM   2082  HZ2 LYS A 132       3.862 -19.982   9.544  1.00 66.23           H  
ATOM   2083  HZ3 LYS A 132       4.051 -18.676   8.534  1.00 66.23           H  
ATOM   2084  N   TYR A 133       0.332 -21.054   1.458  1.00 68.85           N  
ATOM   2085  H   TYR A 133       1.192 -21.578   1.542  1.00 68.85           H  
ATOM   2086  CA  TYR A 133      -0.114 -20.696   0.116  1.00 68.85           C  
ATOM   2087  HA  TYR A 133      -0.458 -19.662   0.124  1.00 68.85           H  
ATOM   2088  C   TYR A 133      -1.298 -21.556  -0.325  1.00 68.85           C  
ATOM   2089  CB  TYR A 133       1.073 -20.776  -0.839  1.00 68.85           C  
ATOM   2090  HB2 TYR A 133       1.449 -21.797  -0.899  1.00 68.85           H  
ATOM   2091  HB3 TYR A 133       1.851 -20.144  -0.412  1.00 68.85           H  
ATOM   2092  O   TYR A 133      -2.331 -20.998  -0.687  1.00 68.85           O  
ATOM   2093  CG  TYR A 133       0.778 -20.287  -2.237  1.00 68.85           C  
ATOM   2094  CD1 TYR A 133       0.222 -21.164  -3.189  1.00 68.85           C  
ATOM   2095  HD1 TYR A 133       0.025 -22.196  -2.941  1.00 68.85           H  
ATOM   2096  CD2 TYR A 133       1.079 -18.957  -2.589  1.00 68.85           C  
ATOM   2097  HD2 TYR A 133       1.534 -18.298  -1.864  1.00 68.85           H  
ATOM   2098  CE1 TYR A 133      -0.065 -20.699  -4.485  1.00 68.85           C  
ATOM   2099  HE1 TYR A 133      -0.476 -21.366  -5.228  1.00 68.85           H  
ATOM   2100  CE2 TYR A 133       0.815 -18.497  -3.893  1.00 68.85           C  
ATOM   2101  HE2 TYR A 133       1.059 -17.485  -4.179  1.00 68.85           H  
ATOM   2102  OH  TYR A 133      -0.055 -18.930  -6.091  1.00 68.85           O  
ATOM   2103  HH  TYR A 133       0.461 -18.170  -6.370  1.00 68.85           H  
ATOM   2104  CZ  TYR A 133       0.230 -19.368  -4.839  1.00 68.85           C  
ATOM   2105  N   THR A 134      -1.216 -22.877  -0.171  1.00 63.27           N  
ATOM   2106  H   THR A 134      -0.325 -23.287   0.071  1.00 63.27           H  
ATOM   2107  CA  THR A 134      -2.292 -23.822  -0.484  1.00 63.27           C  
ATOM   2108  HA  THR A 134      -2.605 -23.650  -1.513  1.00 63.27           H  
ATOM   2109  C   THR A 134      -3.515 -23.605   0.412  1.00 63.27           C  
ATOM   2110  CB  THR A 134      -1.805 -25.281  -0.375  1.00 63.27           C  
ATOM   2111  HB  THR A 134      -1.942 -25.643   0.644  1.00 63.27           H  
ATOM   2112  O   THR A 134      -4.633 -23.640  -0.082  1.00 63.27           O  
ATOM   2113  CG2 THR A 134      -2.542 -26.187  -1.349  1.00 63.27           C  
ATOM   2114 HG21 THR A 134      -2.336 -25.874  -2.372  1.00 63.27           H  
ATOM   2115 HG22 THR A 134      -3.617 -26.135  -1.173  1.00 63.27           H  
ATOM   2116 HG23 THR A 134      -2.218 -27.220  -1.223  1.00 63.27           H  
ATOM   2117  OG1 THR A 134      -0.444 -25.391  -0.711  1.00 63.27           O  
ATOM   2118  HG1 THR A 134      -0.254 -26.312  -0.903  1.00 63.27           H  
ATOM   2119  N   ARG A 135      -3.346 -23.270   1.705  1.00 57.37           N  
ATOM   2120  H   ARG A 135      -2.414 -23.330   2.091  1.00 57.37           H  
ATOM   2121  CA  ARG A 135      -4.474 -22.894   2.594  1.00 57.37           C  
ATOM   2122  HA  ARG A 135      -5.246 -23.660   2.520  1.00 57.37           H  
ATOM   2123  C   ARG A 135      -5.164 -21.600   2.171  1.00 57.37           C  
ATOM   2124  CB  ARG A 135      -4.030 -22.758   4.064  1.00 57.37           C  
ATOM   2125  HB2 ARG A 135      -3.050 -22.282   4.112  1.00 57.37           H  
ATOM   2126  HB3 ARG A 135      -4.737 -22.114   4.586  1.00 57.37           H  
ATOM   2127  O   ARG A 135      -6.369 -21.461   2.357  1.00 57.37           O  
ATOM   2128  CG  ARG A 135      -4.010 -24.101   4.805  1.00 57.37           C  
ATOM   2129  HG2 ARG A 135      -4.989 -24.576   4.732  1.00 57.37           H  
ATOM   2130  HG3 ARG A 135      -3.286 -24.754   4.319  1.00 57.37           H  
ATOM   2131  CD  ARG A 135      -3.611 -23.941   6.285  1.00 57.37           C  
ATOM   2132  HD2 ARG A 135      -2.871 -24.710   6.507  1.00 57.37           H  
ATOM   2133  HD3 ARG A 135      -3.143 -22.968   6.435  1.00 57.37           H  
ATOM   2134  NE  ARG A 135      -4.751 -24.104   7.217  1.00 57.37           N  
ATOM   2135  HE  ARG A 135      -5.655 -24.295   6.808  1.00 57.37           H  
ATOM   2136  NH1 ARG A 135      -3.557 -24.000   9.177  1.00 57.37           N  
ATOM   2137 HH11 ARG A 135      -3.519 -24.165  10.173  1.00 57.37           H  
ATOM   2138 HH12 ARG A 135      -2.704 -23.936   8.641  1.00 57.37           H  
ATOM   2139  NH2 ARG A 135      -5.749 -24.432   9.244  1.00 57.37           N  
ATOM   2140 HH21 ARG A 135      -5.692 -24.572  10.243  1.00 57.37           H  
ATOM   2141 HH22 ARG A 135      -6.632 -24.636   8.798  1.00 57.37           H  
ATOM   2142  CZ  ARG A 135      -4.683 -24.175   8.537  1.00 57.37           C  
ATOM   2143  N   ASN A 136      -4.411 -20.635   1.648  1.00 49.78           N  
ATOM   2144  H   ASN A 136      -3.424 -20.817   1.531  1.00 49.78           H  
ATOM   2145  CA  ASN A 136      -4.957 -19.345   1.221  1.00 49.78           C  
ATOM   2146  HA  ASN A 136      -5.808 -19.089   1.851  1.00 49.78           H  
ATOM   2147  C   ASN A 136      -5.489 -19.374  -0.224  1.00 49.78           C  
ATOM   2148  CB  ASN A 136      -3.872 -18.274   1.411  1.00 49.78           C  
ATOM   2149  HB2 ASN A 136      -2.961 -18.594   0.906  1.00 49.78           H  
ATOM   2150  HB3 ASN A 136      -4.205 -17.345   0.948  1.00 49.78           H  
ATOM   2151  O   ASN A 136      -6.291 -18.516  -0.602  1.00 49.78           O  
ATOM   2152  CG  ASN A 136      -3.578 -17.969   2.871  1.00 49.78           C  
ATOM   2153  ND2 ASN A 136      -2.346 -17.676   3.204  1.00 49.78           N  
ATOM   2154 HD21 ASN A 136      -1.639 -18.056   2.591  1.00 49.78           H  
ATOM   2155 HD22 ASN A 136      -2.202 -17.617   4.202  1.00 49.78           H  
ATOM   2156  OD1 ASN A 136      -4.436 -17.937   3.734  1.00 49.78           O  
ATOM   2157  N   GLY A 137      -5.039 -20.333  -1.036  1.00 50.62           N  
ATOM   2158  H   GLY A 137      -4.345 -20.971  -0.672  1.00 50.62           H  
ATOM   2159  CA  GLY A 137      -5.462 -20.558  -2.410  1.00 50.62           C  
ATOM   2160  HA2 GLY A 137      -5.770 -19.618  -2.869  1.00 50.62           H  
ATOM   2161  HA3 GLY A 137      -4.619 -20.961  -2.972  1.00 50.62           H  
ATOM   2162  C   GLY A 137      -6.606 -21.564  -2.455  1.00 50.62           C  
ATOM   2163  O   GLY A 137      -6.449 -22.718  -2.096  1.00 50.62           O  
ATOM   2164  N   SER A 138      -7.778 -21.136  -2.905  1.00 50.84           N  
ATOM   2165  H   SER A 138      -7.840 -20.179  -3.220  1.00 50.84           H  
ATOM   2166  CA  SER A 138      -9.039 -21.874  -2.784  1.00 50.84           C  
ATOM   2167  HA  SER A 138      -9.124 -22.231  -1.758  1.00 50.84           H  
ATOM   2168  C   SER A 138      -9.172 -23.122  -3.692  1.00 50.84           C  
ATOM   2169  CB  SER A 138     -10.154 -20.860  -3.020  1.00 50.84           C  
ATOM   2170  HB2 SER A 138     -10.105 -20.083  -2.258  1.00 50.84           H  
ATOM   2171  HB3 SER A 138     -11.116 -21.367  -2.937  1.00 50.84           H  
ATOM   2172  O   SER A 138     -10.043 -23.140  -4.567  1.00 50.84           O  
ATOM   2173  OG  SER A 138      -9.992 -20.270  -4.300  1.00 50.84           O  
ATOM   2174  HG  SER A 138      -9.864 -20.997  -4.915  1.00 50.84           H  
ATOM   2175  N   GLY A 139      -8.321 -24.136  -3.496  1.00 52.39           N  
ATOM   2176  H   GLY A 139      -7.614 -24.009  -2.787  1.00 52.39           H  
ATOM   2177  CA  GLY A 139      -8.435 -25.478  -4.090  1.00 52.39           C  
ATOM   2178  HA2 GLY A 139      -8.474 -26.205  -3.279  1.00 52.39           H  
ATOM   2179  HA3 GLY A 139      -9.368 -25.571  -4.646  1.00 52.39           H  
ATOM   2180  C   GLY A 139      -7.291 -25.912  -5.012  1.00 52.39           C  
ATOM   2181  O   GLY A 139      -7.549 -26.649  -5.951  1.00 52.39           O  
ATOM   2182  N   TRP A 140      -6.075 -25.396  -4.839  1.00 60.44           N  
ATOM   2183  H   TRP A 140      -5.882 -24.859  -4.006  1.00 60.44           H  
ATOM   2184  CA  TRP A 140      -4.926 -25.824  -5.645  1.00 60.44           C  
ATOM   2185  HA  TRP A 140      -5.224 -26.003  -6.678  1.00 60.44           H  
ATOM   2186  C   TRP A 140      -4.304 -27.098  -5.099  1.00 60.44           C  
ATOM   2187  CB  TRP A 140      -3.856 -24.754  -5.626  1.00 60.44           C  
ATOM   2188  HB2 TRP A 140      -3.534 -24.581  -4.599  1.00 60.44           H  
ATOM   2189  HB3 TRP A 140      -2.990 -25.124  -6.174  1.00 60.44           H  
ATOM   2190  O   TRP A 140      -4.007 -27.162  -3.905  1.00 60.44           O  
ATOM   2191  CG  TRP A 140      -4.257 -23.465  -6.219  1.00 60.44           C  
ATOM   2192  CD1 TRP A 140      -4.809 -22.442  -5.540  1.00 60.44           C  
ATOM   2193  HD1 TRP A 140      -5.072 -22.502  -4.494  1.00 60.44           H  
ATOM   2194  CD2 TRP A 140      -3.938 -22.986  -7.540  1.00 60.44           C  
ATOM   2195  CE2 TRP A 140      -4.142 -21.579  -7.507  1.00 60.44           C  
ATOM   2196  CE3 TRP A 140      -3.369 -23.565  -8.688  1.00 60.44           C  
ATOM   2197  HE3 TRP A 140      -3.254 -24.635  -8.770  1.00 60.44           H  
ATOM   2198  NE1 TRP A 140      -4.750 -21.310  -6.311  1.00 60.44           N  
ATOM   2199  HE1 TRP A 140      -4.949 -20.381  -5.969  1.00 60.44           H  
ATOM   2200  CH2 TRP A 140      -2.971 -21.318  -9.529  1.00 60.44           C  
ATOM   2201  HH2 TRP A 140      -2.546 -20.587 -10.201  1.00 60.44           H  
ATOM   2202  CZ2 TRP A 140      -3.681 -20.738  -8.494  1.00 60.44           C  
ATOM   2203  HZ2 TRP A 140      -3.760 -19.664  -8.414  1.00 60.44           H  
ATOM   2204  CZ3 TRP A 140      -2.862 -22.726  -9.686  1.00 60.44           C  
ATOM   2205  HZ3 TRP A 140      -2.367 -23.175 -10.534  1.00 60.44           H  
ATOM   2206  N   SER A 141      -4.044 -28.055  -5.978  1.00 67.04           N  
ATOM   2207  H   SER A 141      -4.349 -27.964  -6.937  1.00 67.04           H  
ATOM   2208  CA  SER A 141      -3.160 -29.188  -5.720  1.00 67.04           C  
ATOM   2209  HA  SER A 141      -3.028 -29.310  -4.645  1.00 67.04           H  
ATOM   2210  C   SER A 141      -1.791 -28.896  -6.316  1.00 67.04           C  
ATOM   2211  CB  SER A 141      -3.753 -30.503  -6.250  1.00 67.04           C  
ATOM   2212  HB2 SER A 141      -2.961 -31.166  -6.598  1.00 67.04           H  
ATOM   2213  HB3 SER A 141      -4.273 -30.998  -5.430  1.00 67.04           H  
ATOM   2214  O   SER A 141      -1.668 -28.167  -7.300  1.00 67.04           O  
ATOM   2215  OG  SER A 141      -4.692 -30.286  -7.285  1.00 67.04           O  
ATOM   2216  HG  SER A 141      -4.229 -30.193  -8.120  1.00 67.04           H  
ATOM   2217  N   VAL A 142      -0.743 -29.414  -5.686  1.00 74.47           N  
ATOM   2218  H   VAL A 142      -0.894 -30.099  -4.959  1.00 74.47           H  
ATOM   2219  CA  VAL A 142       0.576 -29.396  -6.315  1.00 74.47           C  
ATOM   2220  HA  VAL A 142       0.806 -28.385  -6.653  1.00 74.47           H  
ATOM   2221  C   VAL A 142       0.518 -30.310  -7.537  1.00 74.47           C  
ATOM   2222  CB  VAL A 142       1.673 -29.832  -5.337  1.00 74.47           C  
ATOM   2223  HB  VAL A 142       1.445 -30.827  -4.953  1.00 74.47           H  
ATOM   2224  O   VAL A 142      -0.034 -31.401  -7.452  1.00 74.47           O  
ATOM   2225  CG1 VAL A 142       3.016 -29.849  -6.069  1.00 74.47           C  
ATOM   2226 HG11 VAL A 142       3.183 -28.902  -6.583  1.00 74.47           H  
ATOM   2227 HG12 VAL A 142       3.028 -30.646  -6.812  1.00 74.47           H  
ATOM   2228 HG13 VAL A 142       3.834 -30.057  -5.379  1.00 74.47           H  
ATOM   2229  CG2 VAL A 142       1.760 -28.852  -4.155  1.00 74.47           C  
ATOM   2230 HG21 VAL A 142       1.978 -27.850  -4.524  1.00 74.47           H  
ATOM   2231 HG22 VAL A 142       0.824 -28.851  -3.597  1.00 74.47           H  
ATOM   2232 HG23 VAL A 142       2.560 -29.175  -3.489  1.00 74.47           H  
ATOM   2233  N   ASP A 143       1.045 -29.823  -8.655  1.00 78.79           N  
ATOM   2234  H   ASP A 143       1.522 -28.933  -8.619  1.00 78.79           H  
ATOM   2235  CA  ASP A 143       1.211 -30.590  -9.889  1.00 78.79           C  
ATOM   2236  HA  ASP A 143       0.481 -31.397  -9.955  1.00 78.79           H  
ATOM   2237  C   ASP A 143       2.607 -31.184  -9.985  1.00 78.79           C  
ATOM   2238  CB  ASP A 143       1.052 -29.647 -11.078  1.00 78.79           C  
ATOM   2239  HB2 ASP A 143       1.844 -28.897 -11.078  1.00 78.79           H  
ATOM   2240  HB3 ASP A 143       0.126 -29.083 -10.967  1.00 78.79           H  
ATOM   2241  O   ASP A 143       2.800 -32.372 -10.172  1.00 78.79           O  
ATOM   2242  CG  ASP A 143       1.098 -30.404 -12.400  1.00 78.79           C  
ATOM   2243  OD1 ASP A 143       0.485 -31.478 -12.483  1.00 78.79           O  
ATOM   2244  OD2 ASP A 143       1.791 -29.880 -13.299  1.00 78.79           O  
ATOM   2245  N   ALA A 144       3.607 -30.320  -9.867  1.00 81.53           N  
ATOM   2246  H   ALA A 144       3.398 -29.344  -9.711  1.00 81.53           H  
ATOM   2247  CA  ALA A 144       4.988 -30.711 -10.014  1.00 81.53           C  
ATOM   2248  HA  ALA A 144       5.144 -31.661  -9.501  1.00 81.53           H  
ATOM   2249  C   ALA A 144       5.881 -29.640  -9.407  1.00 81.53           C  
ATOM   2250  CB  ALA A 144       5.310 -30.912 -11.501  1.00 81.53           C  
ATOM   2251  HB1 ALA A 144       6.360 -31.181 -11.616  1.00 81.53           H  
ATOM   2252  HB2 ALA A 144       4.701 -31.719 -11.909  1.00 81.53           H  
ATOM   2253  HB3 ALA A 144       5.111 -29.995 -12.055  1.00 81.53           H  
ATOM   2254  O   ALA A 144       5.676 -28.442  -9.614  1.00 81.53           O  
ATOM   2255  N   VAL A 145       6.937 -30.044  -8.716  1.00 83.84           N  
ATOM   2256  H   VAL A 145       7.019 -31.027  -8.502  1.00 83.84           H  
ATOM   2257  CA  VAL A 145       8.089 -29.163  -8.517  1.00 83.84           C  
ATOM   2258  HA  VAL A 145       7.753 -28.190  -8.157  1.00 83.84           H  
ATOM   2259  C   VAL A 145       8.782 -28.975  -9.868  1.00 83.84           C  
ATOM   2260  CB  VAL A 145       9.040 -29.757  -7.475  1.00 83.84           C  
ATOM   2261  HB  VAL A 145       9.323 -30.760  -7.795  1.00 83.84           H  
ATOM   2262  O   VAL A 145       9.299 -29.933 -10.428  1.00 83.84           O  
ATOM   2263  CG1 VAL A 145      10.303 -28.898  -7.324  1.00 83.84           C  
ATOM   2264 HG11 VAL A 145      10.903 -29.264  -6.491  1.00 83.84           H  
ATOM   2265 HG12 VAL A 145      10.033 -27.857  -7.144  1.00 83.84           H  
ATOM   2266 HG13 VAL A 145      10.907 -28.965  -8.228  1.00 83.84           H  
ATOM   2267  CG2 VAL A 145       8.353 -29.847  -6.109  1.00 83.84           C  
ATOM   2268 HG21 VAL A 145       7.514 -30.541  -6.160  1.00 83.84           H  
ATOM   2269 HG22 VAL A 145       8.003 -28.861  -5.805  1.00 83.84           H  
ATOM   2270 HG23 VAL A 145       9.058 -30.219  -5.366  1.00 83.84           H  
ATOM   2271  N   THR A 146       8.803 -27.750 -10.402  1.00 84.19           N  
ATOM   2272  H   THR A 146       8.388 -26.980  -9.898  1.00 84.19           H  
ATOM   2273  CA  THR A 146       9.404 -27.474 -11.722  1.00 84.19           C  
ATOM   2274  HA  THR A 146       9.300 -28.362 -12.347  1.00 84.19           H  
ATOM   2275  C   THR A 146      10.892 -27.200 -11.641  1.00 84.19           C  
ATOM   2276  CB  THR A 146       8.710 -26.316 -12.452  1.00 84.19           C  
ATOM   2277  HB  THR A 146       9.297 -26.043 -13.328  1.00 84.19           H  
ATOM   2278  O   THR A 146      11.644 -27.590 -12.531  1.00 84.19           O  
ATOM   2279  CG2 THR A 146       7.337 -26.775 -12.923  1.00 84.19           C  
ATOM   2280 HG21 THR A 146       6.832 -25.971 -13.458  1.00 84.19           H  
ATOM   2281 HG22 THR A 146       6.742 -27.096 -12.068  1.00 84.19           H  
ATOM   2282 HG23 THR A 146       7.449 -27.619 -13.604  1.00 84.19           H  
ATOM   2283  OG1 THR A 146       8.535 -25.168 -11.645  1.00 84.19           O  
ATOM   2284  HG1 THR A 146       8.010 -24.577 -12.190  1.00 84.19           H  
ATOM   2285  N   LYS A 147      11.342 -26.546 -10.566  1.00 88.94           N  
ATOM   2286  H   LYS A 147      10.663 -26.263  -9.874  1.00 88.94           H  
ATOM   2287  CA  LYS A 147      12.767 -26.479 -10.236  1.00 88.94           C  
ATOM   2288  HA  LYS A 147      13.192 -27.458 -10.458  1.00 88.94           H  
ATOM   2289  C   LYS A 147      13.015 -26.217  -8.764  1.00 88.94           C  
ATOM   2290  CB  LYS A 147      13.516 -25.453 -11.103  1.00 88.94           C  
ATOM   2291  HB2 LYS A 147      13.355 -25.691 -12.155  1.00 88.94           H  
ATOM   2292  HB3 LYS A 147      14.581 -25.585 -10.911  1.00 88.94           H  
ATOM   2293  O   LYS A 147      12.260 -25.505  -8.103  1.00 88.94           O  
ATOM   2294  CG  LYS A 147      13.157 -23.976 -10.874  1.00 88.94           C  
ATOM   2295  HG2 LYS A 147      12.151 -23.791 -11.249  1.00 88.94           H  
ATOM   2296  HG3 LYS A 147      13.219 -23.715  -9.818  1.00 88.94           H  
ATOM   2297  CD  LYS A 147      14.165 -23.130 -11.655  1.00 88.94           C  
ATOM   2298  HD2 LYS A 147      15.151 -23.265 -11.211  1.00 88.94           H  
ATOM   2299  HD3 LYS A 147      14.211 -23.491 -12.683  1.00 88.94           H  
ATOM   2300  CE  LYS A 147      13.834 -21.643 -11.689  1.00 88.94           C  
ATOM   2301  HE2 LYS A 147      12.903 -21.517 -12.242  1.00 88.94           H  
ATOM   2302  HE3 LYS A 147      13.720 -21.266 -10.672  1.00 88.94           H  
ATOM   2303  NZ  LYS A 147      14.938 -20.929 -12.375  1.00 88.94           N  
ATOM   2304  HZ1 LYS A 147      15.442 -21.519 -13.022  1.00 88.94           H  
ATOM   2305  HZ2 LYS A 147      15.659 -20.699 -11.706  1.00 88.94           H  
ATOM   2306  HZ3 LYS A 147      14.655 -20.086 -12.854  1.00 88.94           H  
ATOM   2307  N   VAL A 148      14.150 -26.698  -8.283  1.00 92.10           N  
ATOM   2308  H   VAL A 148      14.712 -27.265  -8.902  1.00 92.10           H  
ATOM   2309  CA  VAL A 148      14.746 -26.268  -7.019  1.00 92.10           C  
ATOM   2310  HA  VAL A 148      14.047 -25.624  -6.485  1.00 92.10           H  
ATOM   2311  C   VAL A 148      15.982 -25.438  -7.345  1.00 92.10           C  
ATOM   2312  CB  VAL A 148      15.042 -27.473  -6.109  1.00 92.10           C  
ATOM   2313  HB  VAL A 148      15.771 -28.119  -6.598  1.00 92.10           H  
ATOM   2314  O   VAL A 148      16.697 -25.717  -8.299  1.00 92.10           O  
ATOM   2315  CG1 VAL A 148      15.602 -27.034  -4.751  1.00 92.10           C  
ATOM   2316 HG11 VAL A 148      16.571 -26.553  -4.881  1.00 92.10           H  
ATOM   2317 HG12 VAL A 148      15.746 -27.908  -4.115  1.00 92.10           H  
ATOM   2318 HG13 VAL A 148      14.906 -26.350  -4.265  1.00 92.10           H  
ATOM   2319  CG2 VAL A 148      13.766 -28.285  -5.842  1.00 92.10           C  
ATOM   2320 HG21 VAL A 148      13.396 -28.718  -6.772  1.00 92.10           H  
ATOM   2321 HG22 VAL A 148      12.992 -27.653  -5.407  1.00 92.10           H  
ATOM   2322 HG23 VAL A 148      13.985 -29.110  -5.165  1.00 92.10           H  
ATOM   2323  N   GLU A 149      16.240 -24.389  -6.578  1.00 92.93           N  
ATOM   2324  H   GLU A 149      15.605 -24.184  -5.820  1.00 92.93           H  
ATOM   2325  CA  GLU A 149      17.396 -23.521  -6.761  1.00 92.93           C  
ATOM   2326  HA  GLU A 149      18.036 -23.929  -7.544  1.00 92.93           H  
ATOM   2327  C   GLU A 149      18.193 -23.435  -5.471  1.00 92.93           C  
ATOM   2328  CB  GLU A 149      16.981 -22.113  -7.180  1.00 92.93           C  
ATOM   2329  HB2 GLU A 149      17.881 -21.518  -7.337  1.00 92.93           H  
ATOM   2330  HB3 GLU A 149      16.411 -21.664  -6.366  1.00 92.93           H  
ATOM   2331  O   GLU A 149      17.640 -23.108  -4.422  1.00 92.93           O  
ATOM   2332  CG  GLU A 149      16.142 -22.084  -8.457  1.00 92.93           C  
ATOM   2333  HG2 GLU A 149      15.209 -22.628  -8.306  1.00 92.93           H  
ATOM   2334  HG3 GLU A 149      16.694 -22.559  -9.268  1.00 92.93           H  
ATOM   2335  CD  GLU A 149      15.809 -20.644  -8.813  1.00 92.93           C  
ATOM   2336  OE1 GLU A 149      15.961 -20.250  -9.990  1.00 92.93           O  
ATOM   2337  OE2 GLU A 149      15.397 -19.860  -7.926  1.00 92.93           O  
ATOM   2338  N   LEU A 150      19.501 -23.646  -5.556  1.00 94.37           N  
ATOM   2339  H   LEU A 150      19.874 -23.888  -6.462  1.00 94.37           H  
ATOM   2340  CA  LEU A 150      20.446 -23.342  -4.491  1.00 94.37           C  
ATOM   2341  HA  LEU A 150      19.909 -23.111  -3.571  1.00 94.37           H  
ATOM   2342  C   LEU A 150      21.241 -22.106  -4.908  1.00 94.37           C  
ATOM   2343  CB  LEU A 150      21.319 -24.578  -4.225  1.00 94.37           C  
ATOM   2344  HB2 LEU A 150      20.709 -25.351  -3.757  1.00 94.37           H  
ATOM   2345  HB3 LEU A 150      21.664 -24.964  -5.184  1.00 94.37           H  
ATOM   2346  O   LEU A 150      21.990 -22.128  -5.880  1.00 94.37           O  
ATOM   2347  CG  LEU A 150      22.554 -24.314  -3.355  1.00 94.37           C  
ATOM   2348  HG  LEU A 150      23.081 -23.441  -3.739  1.00 94.37           H  
ATOM   2349  CD1 LEU A 150      22.161 -24.035  -1.905  1.00 94.37           C  
ATOM   2350 HD11 LEU A 150      21.563 -23.125  -1.848  1.00 94.37           H  
ATOM   2351 HD12 LEU A 150      23.064 -23.919  -1.304  1.00 94.37           H  
ATOM   2352 HD13 LEU A 150      21.590 -24.876  -1.513  1.00 94.37           H  
ATOM   2353  CD2 LEU A 150      23.521 -25.489  -3.433  1.00 94.37           C  
ATOM   2354 HD21 LEU A 150      23.068 -26.397  -3.035  1.00 94.37           H  
ATOM   2355 HD22 LEU A 150      23.818 -25.668  -4.466  1.00 94.37           H  
ATOM   2356 HD23 LEU A 150      24.428 -25.264  -2.872  1.00 94.37           H  
ATOM   2357  N   VAL A 151      21.107 -21.024  -4.147  1.00 93.20           N  
ATOM   2358  H   VAL A 151      20.468 -21.069  -3.366  1.00 93.20           H  
ATOM   2359  CA  VAL A 151      21.883 -19.800  -4.368  1.00 93.20           C  
ATOM   2360  HA  VAL A 151      22.364 -19.831  -5.346  1.00 93.20           H  
ATOM   2361  C   VAL A 151      22.959 -19.711  -3.300  1.00 93.20           C  
ATOM   2362  CB  VAL A 151      20.982 -18.562  -4.338  1.00 93.20           C  
ATOM   2363  HB  VAL A 151      20.555 -18.490  -3.338  1.00 93.20           H  
ATOM   2364  O   VAL A 151      22.625 -19.610  -2.120  1.00 93.20           O  
ATOM   2365  CG1 VAL A 151      21.784 -17.285  -4.620  1.00 93.20           C  
ATOM   2366 HG11 VAL A 151      22.541 -17.140  -3.849  1.00 93.20           H  
ATOM   2367 HG12 VAL A 151      22.278 -17.375  -5.587  1.00 93.20           H  
ATOM   2368 HG13 VAL A 151      21.121 -16.420  -4.641  1.00 93.20           H  
ATOM   2369  CG2 VAL A 151      19.825 -18.631  -5.338  1.00 93.20           C  
ATOM   2370 HG21 VAL A 151      19.207 -17.736  -5.265  1.00 93.20           H  
ATOM   2371 HG22 VAL A 151      19.195 -19.497  -5.131  1.00 93.20           H  
ATOM   2372 HG23 VAL A 151      20.218 -18.718  -6.351  1.00 93.20           H  
ATOM   2373  N   VAL A 152      24.224 -19.682  -3.715  1.00 92.62           N  
ATOM   2374  H   VAL A 152      24.378 -19.735  -4.711  1.00 92.62           H  
ATOM   2375  CA  VAL A 152      25.427 -19.661  -2.877  1.00 92.62           C  
ATOM   2376  HA  VAL A 152      25.122 -19.676  -1.831  1.00 92.62           H  
ATOM   2377  C   VAL A 152      26.233 -18.393  -3.143  1.00 92.62           C  
ATOM   2378  CB  VAL A 152      26.312 -20.903  -3.124  1.00 92.62           C  
ATOM   2379  HB  VAL A 152      26.763 -20.839  -4.115  1.00 92.62           H  
ATOM   2380  O   VAL A 152      26.424 -17.981  -4.280  1.00 92.62           O  
ATOM   2381  CG1 VAL A 152      27.427 -20.984  -2.081  1.00 92.62           C  
ATOM   2382 HG11 VAL A 152      27.989 -21.908  -2.217  1.00 92.62           H  
ATOM   2383 HG12 VAL A 152      28.122 -20.151  -2.189  1.00 92.62           H  
ATOM   2384 HG13 VAL A 152      26.981 -20.983  -1.086  1.00 92.62           H  
ATOM   2385  CG2 VAL A 152      25.510 -22.202  -3.043  1.00 92.62           C  
ATOM   2386 HG21 VAL A 152      26.176 -23.064  -3.089  1.00 92.62           H  
ATOM   2387 HG22 VAL A 152      24.926 -22.246  -2.124  1.00 92.62           H  
ATOM   2388 HG23 VAL A 152      24.854 -22.259  -3.912  1.00 92.62           H  
ATOM   2389  N   ALA A 153      26.747 -17.767  -2.094  1.00 90.17           N  
ATOM   2390  H   ALA A 153      26.547 -18.142  -1.178  1.00 90.17           H  
ATOM   2391  CA  ALA A 153      27.722 -16.690  -2.185  1.00 90.17           C  
ATOM   2392  HA  ALA A 153      28.097 -16.630  -3.207  1.00 90.17           H  
ATOM   2393  C   ALA A 153      28.893 -16.979  -1.239  1.00 90.17           C  
ATOM   2394  CB  ALA A 153      27.042 -15.363  -1.832  1.00 90.17           C  
ATOM   2395  HB1 ALA A 153      27.760 -14.549  -1.928  1.00 90.17           H  
ATOM   2396  HB2 ALA A 153      26.665 -15.404  -0.809  1.00 90.17           H  
ATOM   2397  HB3 ALA A 153      26.207 -15.177  -2.508  1.00 90.17           H  
ATOM   2398  O   ALA A 153      28.653 -17.481  -0.136  1.00 90.17           O  
ATOM   2399  N   PRO A 154      30.137 -16.611  -1.593  1.00 82.75           N  
ATOM   2400  CA  PRO A 154      31.256 -16.631  -0.676  1.00 82.75           C  
ATOM   2401  HA  PRO A 154      31.434 -17.645  -0.319  1.00 82.75           H  
ATOM   2402  C   PRO A 154      30.905 -15.723   0.486  1.00 82.75           C  
ATOM   2403  CB  PRO A 154      32.478 -16.140  -1.451  1.00 82.75           C  
ATOM   2404  HB2 PRO A 154      32.990 -16.994  -1.895  1.00 82.75           H  
ATOM   2405  HB3 PRO A 154      33.165 -15.569  -0.827  1.00 82.75           H  
ATOM   2406  O   PRO A 154      30.672 -14.518   0.358  1.00 82.75           O  
ATOM   2407  CG  PRO A 154      31.870 -15.287  -2.555  1.00 82.75           C  
ATOM   2408  HG2 PRO A 154      32.492 -15.270  -3.450  1.00 82.75           H  
ATOM   2409  HG3 PRO A 154      31.697 -14.277  -2.181  1.00 82.75           H  
ATOM   2410  CD  PRO A 154      30.530 -15.956  -2.815  1.00 82.75           C  
ATOM   2411  HD2 PRO A 154      30.646 -16.713  -3.590  1.00 82.75           H  
ATOM   2412  HD3 PRO A 154      29.804 -15.190  -3.091  1.00 82.75           H  
ATOM   2413  N   TYR A 155      30.835 -16.338   1.646  1.00 72.33           N  
ATOM   2414  H   TYR A 155      31.101 -17.312   1.693  1.00 72.33           H  
ATOM   2415  CA  TYR A 155      30.615 -15.632   2.875  1.00 72.33           C  
ATOM   2416  HA  TYR A 155      30.259 -14.618   2.695  1.00 72.33           H  
ATOM   2417  C   TYR A 155      31.943 -15.581   3.566  1.00 72.33           C  
ATOM   2418  CB  TYR A 155      29.580 -16.370   3.690  1.00 72.33           C  
ATOM   2419  HB2 TYR A 155      29.879 -17.415   3.778  1.00 72.33           H  
ATOM   2420  HB3 TYR A 155      28.630 -16.303   3.159  1.00 72.33           H  
ATOM   2421  O   TYR A 155      32.438 -16.603   4.011  1.00 72.33           O  
ATOM   2422  CG  TYR A 155      29.391 -15.809   5.066  1.00 72.33           C  
ATOM   2423  CD1 TYR A 155      29.756 -16.584   6.174  1.00 72.33           C  
ATOM   2424  HD1 TYR A 155      30.218 -17.551   6.034  1.00 72.33           H  
ATOM   2425  CD2 TYR A 155      28.817 -14.536   5.232  1.00 72.33           C  
ATOM   2426  HD2 TYR A 155      28.579 -13.938   4.364  1.00 72.33           H  
ATOM   2427  CE1 TYR A 155      29.422 -16.136   7.459  1.00 72.33           C  
ATOM   2428  HE1 TYR A 155      29.636 -16.766   8.309  1.00 72.33           H  
ATOM   2429  CE2 TYR A 155      28.522 -14.070   6.524  1.00 72.33           C  
ATOM   2430  HE2 TYR A 155      28.060 -13.107   6.681  1.00 72.33           H  
ATOM   2431  OH  TYR A 155      28.293 -14.585   8.847  1.00 72.33           O  
ATOM   2432  HH  TYR A 155      28.397 -15.320   9.456  1.00 72.33           H  
ATOM   2433  CZ  TYR A 155      28.764 -14.910   7.625  1.00 72.33           C  
ATOM   2434  N   ARG A 156      32.529 -14.396   3.671  1.00 62.87           N  
ATOM   2435  H   ARG A 156      32.073 -13.583   3.282  1.00 62.87           H  
ATOM   2436  CA  ARG A 156      33.668 -14.229   4.563  1.00 62.87           C  
ATOM   2437  HA  ARG A 156      34.325 -15.092   4.456  1.00 62.87           H  
ATOM   2438  C   ARG A 156      33.124 -14.196   5.981  1.00 62.87           C  
ATOM   2439  CB  ARG A 156      34.490 -13.011   4.183  1.00 62.87           C  
ATOM   2440  HB2 ARG A 156      33.852 -12.137   4.059  1.00 62.87           H  
ATOM   2441  HB3 ARG A 156      35.222 -12.819   4.968  1.00 62.87           H  
ATOM   2442  O   ARG A 156      32.399 -13.250   6.305  1.00 62.87           O  
ATOM   2443  CG  ARG A 156      35.216 -13.348   2.877  1.00 62.87           C  
ATOM   2444  HG2 ARG A 156      35.754 -14.290   2.979  1.00 62.87           H  
ATOM   2445  HG3 ARG A 156      34.498 -13.432   2.061  1.00 62.87           H  
ATOM   2446  CD  ARG A 156      36.219 -12.253   2.554  1.00 62.87           C  
ATOM   2447  HD2 ARG A 156      36.934 -12.181   3.374  1.00 62.87           H  
ATOM   2448  HD3 ARG A 156      35.689 -11.306   2.453  1.00 62.87           H  
ATOM   2449  NE  ARG A 156      36.925 -12.559   1.303  1.00 62.87           N  
ATOM   2450  HE  ARG A 156      36.596 -13.353   0.773  1.00 62.87           H  
ATOM   2451  NH1 ARG A 156      38.413 -10.822   1.402  1.00 62.87           N  
ATOM   2452 HH11 ARG A 156      38.036 -10.567   2.304  1.00 62.87           H  
ATOM   2453 HH12 ARG A 156      39.190 -10.317   1.000  1.00 62.87           H  
ATOM   2454  NH2 ARG A 156      38.448 -12.212  -0.347  1.00 62.87           N  
ATOM   2455 HH21 ARG A 156      38.070 -12.994  -0.864  1.00 62.87           H  
ATOM   2456 HH22 ARG A 156      39.191 -11.671  -0.765  1.00 62.87           H  
ATOM   2457  CZ  ARG A 156      37.923 -11.867   0.793  1.00 62.87           C  
ATOM   2458  N   PRO A 157      33.389 -15.239   6.785  1.00 49.45           N  
ATOM   2459  CA  PRO A 157      32.647 -15.483   7.977  1.00 49.45           C  
ATOM   2460  HA  PRO A 157      31.632 -15.742   7.674  1.00 49.45           H  
ATOM   2461  C   PRO A 157      32.636 -14.342   8.928  1.00 49.45           C  
ATOM   2462  CB  PRO A 157      33.279 -16.674   8.654  1.00 49.45           C  
ATOM   2463  HB2 PRO A 157      34.186 -16.389   9.186  1.00 49.45           H  
ATOM   2464  HB3 PRO A 157      32.561 -17.116   9.345  1.00 49.45           H  
ATOM   2465  O   PRO A 157      33.686 -13.879   9.350  1.00 49.45           O  
ATOM   2466  CG  PRO A 157      33.663 -17.504   7.450  1.00 49.45           C  
ATOM   2467  HG2 PRO A 157      32.757 -17.911   7.000  1.00 49.45           H  
ATOM   2468  HG3 PRO A 157      34.393 -18.277   7.687  1.00 49.45           H  
ATOM   2469  CD  PRO A 157      34.243 -16.396   6.578  1.00 49.45           C  
ATOM   2470  HD2 PRO A 157      35.253 -16.161   6.915  1.00 49.45           H  
ATOM   2471  HD3 PRO A 157      34.284 -16.713   5.536  1.00 49.45           H  
ATOM   2472  N   LEU A 158      31.444 -14.071   9.431  1.00 49.19           N  
ATOM   2473  H   LEU A 158      30.632 -14.474   8.987  1.00 49.19           H  
ATOM   2474  CA  LEU A 158      31.307 -13.448  10.723  1.00 49.19           C  
ATOM   2475  HA  LEU A 158      32.077 -12.678  10.743  1.00 49.19           H  
ATOM   2476  C   LEU A 158      31.596 -14.454  11.859  1.00 49.19           C  
ATOM   2477  CB  LEU A 158      29.928 -12.799  10.808  1.00 49.19           C  
ATOM   2478  HB2 LEU A 158      29.795 -12.355  11.794  1.00 49.19           H  
ATOM   2479  HB3 LEU A 158      29.182 -13.594  10.814  1.00 49.19           H  
ATOM   2480  O   LEU A 158      30.882 -14.479  12.860  1.00 49.19           O  
ATOM   2481  CG  LEU A 158      29.599 -11.791   9.678  1.00 49.19           C  
ATOM   2482  HG  LEU A 158      29.474 -12.364   8.759  1.00 49.19           H  
ATOM   2483  CD1 LEU A 158      28.230 -11.195  10.019  1.00 49.19           C  
ATOM   2484 HD11 LEU A 158      28.032 -11.175  11.090  1.00 49.19           H  
ATOM   2485 HD12 LEU A 158      28.162 -10.200   9.580  1.00 49.19           H  
ATOM   2486 HD13 LEU A 158      27.471 -11.826   9.556  1.00 49.19           H  
ATOM   2487  CD2 LEU A 158      30.614 -10.689   9.292  1.00 49.19           C  
ATOM   2488 HD21 LEU A 158      30.591 -10.582   8.207  1.00 49.19           H  
ATOM   2489 HD22 LEU A 158      30.380  -9.703   9.693  1.00 49.19           H  
ATOM   2490 HD23 LEU A 158      31.638 -10.975   9.532  1.00 49.19           H  
ATOM   2491  N   ALA A 159      32.572 -15.341  11.662  1.00 45.86           N  
ATOM   2492  H   ALA A 159      33.191 -15.188  10.878  1.00 45.86           H  
ATOM   2493  CA  ALA A 159      32.954 -16.376  12.602  1.00 45.86           C  
ATOM   2494  HA  ALA A 159      32.060 -16.836  13.025  1.00 45.86           H  
ATOM   2495  C   ALA A 159      33.768 -15.735  13.703  1.00 45.86           C  
ATOM   2496  CB  ALA A 159      33.770 -17.460  11.910  1.00 45.86           C  
ATOM   2497  HB1 ALA A 159      33.153 -18.010  11.200  1.00 45.86           H  
ATOM   2498  HB2 ALA A 159      34.624 -17.020  11.393  1.00 45.86           H  
ATOM   2499  HB3 ALA A 159      34.158 -18.159  12.650  1.00 45.86           H  
ATOM   2500  O   ALA A 159      34.789 -15.078  13.461  1.00 45.86           O  
ATOM   2501  N   ALA A 160      33.273 -15.911  14.917  1.00 54.01           N  
ATOM   2502  H   ALA A 160      32.454 -16.488  15.043  1.00 54.01           H  
ATOM   2503  CA  ALA A 160      33.929 -15.387  16.073  1.00 54.01           C  
ATOM   2504  HA  ALA A 160      34.390 -14.457  15.741  1.00 54.01           H  
ATOM   2505  C   ALA A 160      35.056 -16.329  16.498  1.00 54.01           C  
ATOM   2506  CB  ALA A 160      32.858 -15.048  17.103  1.00 54.01           C  
ATOM   2507  HB1 ALA A 160      33.315 -14.616  17.993  1.00 54.01           H  
ATOM   2508  HB2 ALA A 160      32.144 -14.337  16.687  1.00 54.01           H  
ATOM   2509  HB3 ALA A 160      32.332 -15.959  17.390  1.00 54.01           H  
ATOM   2510  O   ALA A 160      34.876 -17.106  17.426  1.00 54.01           O  
ATOM   2511  N   SER A 161      36.171 -16.352  15.767  1.00 64.88           N  
ATOM   2512  H   SER A 161      36.257 -15.737  14.970  1.00 64.88           H  
ATOM   2513  CA  SER A 161      37.237 -17.320  16.036  1.00 64.88           C  
ATOM   2514  HA  SER A 161      36.780 -18.260  16.344  1.00 64.88           H  
ATOM   2515  C   SER A 161      38.071 -16.842  17.215  1.00 64.88           C  
ATOM   2516  CB  SER A 161      38.059 -17.648  14.774  1.00 64.88           C  
ATOM   2517  HB2 SER A 161      38.759 -18.446  15.018  1.00 64.88           H  
ATOM   2518  HB3 SER A 161      37.387 -18.025  14.003  1.00 64.88           H  
ATOM   2519  O   SER A 161      37.878 -17.228  18.366  1.00 64.88           O  
ATOM   2520  OG  SER A 161      38.799 -16.553  14.253  1.00 64.88           O  
ATOM   2521  HG  SER A 161      39.341 -16.931  13.557  1.00 64.88           H  
ATOM   2522  N   THR A 162      38.954 -15.907  16.939  1.00 71.48           N  
ATOM   2523  H   THR A 162      39.032 -15.661  15.962  1.00 71.48           H  
ATOM   2524  CA  THR A 162      40.007 -15.489  17.845  1.00 71.48           C  
ATOM   2525  HA  THR A 162      40.034 -16.150  18.712  1.00 71.48           H  
ATOM   2526  C   THR A 162      39.751 -14.081  18.339  1.00 71.48           C  
ATOM   2527  CB  THR A 162      41.362 -15.601  17.143  1.00 71.48           C  
ATOM   2528  HB  THR A 162      42.142 -15.264  17.825  1.00 71.48           H  
ATOM   2529  O   THR A 162      39.013 -13.308  17.728  1.00 71.48           O  
ATOM   2530  CG2 THR A 162      41.663 -17.044  16.733  1.00 71.48           C  
ATOM   2531 HG21 THR A 162      41.596 -17.698  17.602  1.00 71.48           H  
ATOM   2532 HG22 THR A 162      42.674 -17.101  16.329  1.00 71.48           H  
ATOM   2533 HG23 THR A 162      40.963 -17.390  15.972  1.00 71.48           H  
ATOM   2534  OG1 THR A 162      41.372 -14.784  15.988  1.00 71.48           O  
ATOM   2535  HG1 THR A 162      40.556 -14.279  15.998  1.00 71.48           H  
ATOM   2536  N   TYR A 163      40.396 -13.738  19.442  1.00 85.33           N  
ATOM   2537  H   TYR A 163      40.877 -14.472  19.943  1.00 85.33           H  
ATOM   2538  CA  TYR A 163      40.325 -12.416  20.045  1.00 85.33           C  
ATOM   2539  HA  TYR A 163      39.385 -12.335  20.591  1.00 85.33           H  
ATOM   2540  C   TYR A 163      40.400 -11.263  19.025  1.00 85.33           C  
ATOM   2541  CB  TYR A 163      41.471 -12.318  21.048  1.00 85.33           C  
ATOM   2542  HB2 TYR A 163      41.307 -13.048  21.840  1.00 85.33           H  
ATOM   2543  HB3 TYR A 163      42.404 -12.578  20.549  1.00 85.33           H  
ATOM   2544  O   TYR A 163      41.390 -11.099  18.307  1.00 85.33           O  
ATOM   2545  CG  TYR A 163      41.608 -10.946  21.665  1.00 85.33           C  
ATOM   2546  CD1 TYR A 163      42.668 -10.104  21.282  1.00 85.33           C  
ATOM   2547  HD1 TYR A 163      43.361 -10.434  20.522  1.00 85.33           H  
ATOM   2548  CD2 TYR A 163      40.655 -10.502  22.598  1.00 85.33           C  
ATOM   2549  HD2 TYR A 163      39.823 -11.135  22.870  1.00 85.33           H  
ATOM   2550  CE1 TYR A 163      42.810  -8.834  21.872  1.00 85.33           C  
ATOM   2551  HE1 TYR A 163      43.627  -8.192  21.578  1.00 85.33           H  
ATOM   2552  CE2 TYR A 163      40.793  -9.232  23.187  1.00 85.33           C  
ATOM   2553  HE2 TYR A 163      40.093  -8.904  23.941  1.00 85.33           H  
ATOM   2554  OH  TYR A 163      42.021  -7.189  23.430  1.00 85.33           O  
ATOM   2555  HH  TYR A 163      42.909  -6.854  23.287  1.00 85.33           H  
ATOM   2556  CZ  TYR A 163      41.874  -8.404  22.837  1.00 85.33           C  
ATOM   2557  N   ILE A 164      39.378 -10.406  19.043  1.00 82.48           N  
ATOM   2558  H   ILE A 164      38.596 -10.629  19.642  1.00 82.48           H  
ATOM   2559  CA  ILE A 164      39.399  -9.086  18.408  1.00 82.48           C  
ATOM   2560  HA  ILE A 164      40.276  -9.004  17.767  1.00 82.48           H  
ATOM   2561  C   ILE A 164      39.516  -8.058  19.507  1.00 82.48           C  
ATOM   2562  CB  ILE A 164      38.157  -8.838  17.537  1.00 82.48           C  
ATOM   2563  HB  ILE A 164      37.265  -9.046  18.127  1.00 82.48           H  
ATOM   2564  O   ILE A 164      38.754  -8.079  20.473  1.00 82.48           O  
ATOM   2565  CG1 ILE A 164      38.232  -9.818  16.360  1.00 82.48           C  
ATOM   2566 HG12 ILE A 164      39.121  -9.621  15.761  1.00 82.48           H  
ATOM   2567 HG13 ILE A 164      38.296 -10.841  16.732  1.00 82.48           H  
ATOM   2568  CG2 ILE A 164      38.069  -7.381  17.033  1.00 82.48           C  
ATOM   2569 HG21 ILE A 164      37.968  -6.689  17.869  1.00 82.48           H  
ATOM   2570 HG22 ILE A 164      38.954  -7.128  16.448  1.00 82.48           H  
ATOM   2571 HG23 ILE A 164      37.187  -7.244  16.408  1.00 82.48           H  
ATOM   2572  CD1 ILE A 164      37.012  -9.741  15.468  1.00 82.48           C  
ATOM   2573 HD11 ILE A 164      37.038 -10.640  14.852  1.00 82.48           H  
ATOM   2574 HD12 ILE A 164      36.102  -9.714  16.067  1.00 82.48           H  
ATOM   2575 HD13 ILE A 164      37.060  -8.863  14.823  1.00 82.48           H  
ATOM   2576  N   ARG A 165      40.455  -7.125  19.349  1.00 83.59           N  
ATOM   2577  H   ARG A 165      41.004  -7.139  18.502  1.00 83.59           H  
ATOM   2578  CA  ARG A 165      40.609  -6.032  20.301  1.00 83.59           C  
ATOM   2579  HA  ARG A 165      40.789  -6.469  21.283  1.00 83.59           H  
ATOM   2580  C   ARG A 165      39.309  -5.237  20.375  1.00 83.59           C  
ATOM   2581  CB  ARG A 165      41.803  -5.161  19.900  1.00 83.59           C  
ATOM   2582  HB2 ARG A 165      41.598  -4.685  18.941  1.00 83.59           H  
ATOM   2583  HB3 ARG A 165      42.683  -5.795  19.794  1.00 83.59           H  
ATOM   2584  O   ARG A 165      38.818  -4.755  19.360  1.00 83.59           O  
ATOM   2585  CG  ARG A 165      42.084  -4.089  20.958  1.00 83.59           C  
ATOM   2586  HG2 ARG A 165      42.278  -4.569  21.917  1.00 83.59           H  
ATOM   2587  HG3 ARG A 165      41.221  -3.429  21.055  1.00 83.59           H  
ATOM   2588  CD  ARG A 165      43.295  -3.252  20.551  1.00 83.59           C  
ATOM   2589  HD2 ARG A 165      43.078  -2.768  19.598  1.00 83.59           H  
ATOM   2590  HD3 ARG A 165      44.154  -3.910  20.423  1.00 83.59           H  
ATOM   2591  NE  ARG A 165      43.601  -2.229  21.567  1.00 83.59           N  
ATOM   2592  HE  ARG A 165      42.984  -2.187  22.365  1.00 83.59           H  
ATOM   2593  NH1 ARG A 165      45.383  -1.279  20.475  1.00 83.59           N  
ATOM   2594 HH11 ARG A 165      46.118  -0.589  20.420  1.00 83.59           H  
ATOM   2595 HH12 ARG A 165      45.228  -1.897  19.691  1.00 83.59           H  
ATOM   2596  NH2 ARG A 165      44.769  -0.495  22.470  1.00 83.59           N  
ATOM   2597 HH21 ARG A 165      44.172  -0.509  23.284  1.00 83.59           H  
ATOM   2598 HH22 ARG A 165      45.523   0.173  22.404  1.00 83.59           H  
ATOM   2599  CZ  ARG A 165      44.579  -1.343  21.499  1.00 83.59           C  
ATOM   2600  N   THR A 166      38.787  -5.059  21.586  1.00 85.10           N  
ATOM   2601  H   THR A 166      39.164  -5.579  22.365  1.00 85.10           H  
ATOM   2602  CA  THR A 166      37.627  -4.190  21.805  1.00 85.10           C  
ATOM   2603  HA  THR A 166      36.774  -4.632  21.290  1.00 85.10           H  
ATOM   2604  C   THR A 166      37.930  -2.789  21.260  1.00 85.10           C  
ATOM   2605  CB  THR A 166      37.281  -4.073  23.294  1.00 85.10           C  
ATOM   2606  HB  THR A 166      38.053  -3.503  23.810  1.00 85.10           H  
ATOM   2607  O   THR A 166      38.945  -2.211  21.673  1.00 85.10           O  
ATOM   2608  CG2 THR A 166      35.925  -3.414  23.518  1.00 85.10           C  
ATOM   2609 HG21 THR A 166      35.690  -3.390  24.582  1.00 85.10           H  
ATOM   2610 HG22 THR A 166      35.962  -2.390  23.147  1.00 85.10           H  
ATOM   2611 HG23 THR A 166      35.149  -3.965  22.986  1.00 85.10           H  
ATOM   2612  OG1 THR A 166      37.190  -5.339  23.892  1.00 85.10           O  
ATOM   2613  HG1 THR A 166      36.870  -5.214  24.788  1.00 85.10           H  
ATOM   2614  N   PRO A 167      37.074  -2.222  20.388  1.00 81.87           N  
ATOM   2615  CA  PRO A 167      37.220  -0.851  19.912  1.00 81.87           C  
ATOM   2616  HA  PRO A 167      38.079  -0.809  19.243  1.00 81.87           H  
ATOM   2617  C   PRO A 167      37.423   0.117  21.074  1.00 81.87           C  
ATOM   2618  CB  PRO A 167      35.953  -0.547  19.110  1.00 81.87           C  
ATOM   2619  HB2 PRO A 167      35.158  -0.189  19.765  1.00 81.87           H  
ATOM   2620  HB3 PRO A 167      36.143   0.170  18.311  1.00 81.87           H  
ATOM   2621  O   PRO A 167      36.832  -0.046  22.146  1.00 81.87           O  
ATOM   2622  CG  PRO A 167      35.587  -1.924  18.559  1.00 81.87           C  
ATOM   2623  HG2 PRO A 167      36.209  -2.141  17.690  1.00 81.87           H  
ATOM   2624  HG3 PRO A 167      34.533  -1.995  18.290  1.00 81.87           H  
ATOM   2625  CD  PRO A 167      35.964  -2.867  19.701  1.00 81.87           C  
ATOM   2626  HD2 PRO A 167      36.258  -3.833  19.291  1.00 81.87           H  
ATOM   2627  HD3 PRO A 167      35.127  -2.987  20.389  1.00 81.87           H  
ATOM   2628  N   SER A 168      38.282   1.116  20.887  1.00 82.32           N  
ATOM   2629  H   SER A 168      38.640   1.280  19.957  1.00 82.32           H  
ATOM   2630  CA  SER A 168      38.738   1.999  21.967  1.00 82.32           C  
ATOM   2631  HA  SER A 168      39.273   1.397  22.701  1.00 82.32           H  
ATOM   2632  C   SER A 168      37.570   2.668  22.701  1.00 82.32           C  
ATOM   2633  CB  SER A 168      39.715   3.037  21.401  1.00 82.32           C  
ATOM   2634  HB2 SER A 168      40.644   2.535  21.130  1.00 82.32           H  
ATOM   2635  HB3 SER A 168      39.927   3.801  22.149  1.00 82.32           H  
ATOM   2636  O   SER A 168      37.547   2.674  23.933  1.00 82.32           O  
ATOM   2637  OG  SER A 168      39.162   3.627  20.242  1.00 82.32           O  
ATOM   2638  HG  SER A 168      39.841   4.064  19.724  1.00 82.32           H  
ATOM   2639  N   ARG A 169      36.545   3.128  21.971  1.00 79.58           N  
ATOM   2640  H   ARG A 169      36.637   3.089  20.966  1.00 79.58           H  
ATOM   2641  CA  ARG A 169      35.317   3.701  22.550  1.00 79.58           C  
ATOM   2642  HA  ARG A 169      35.590   4.443  23.301  1.00 79.58           H  
ATOM   2643  C   ARG A 169      34.440   2.676  23.285  1.00 79.58           C  
ATOM   2644  CB  ARG A 169      34.504   4.387  21.441  1.00 79.58           C  
ATOM   2645  HB2 ARG A 169      34.372   3.692  20.611  1.00 79.58           H  
ATOM   2646  HB3 ARG A 169      33.523   4.631  21.848  1.00 79.58           H  
ATOM   2647  O   ARG A 169      33.723   3.049  24.208  1.00 79.58           O  
ATOM   2648  CG  ARG A 169      35.101   5.692  20.899  1.00 79.58           C  
ATOM   2649  HG2 ARG A 169      36.075   5.501  20.447  1.00 79.58           H  
ATOM   2650  HG3 ARG A 169      35.212   6.403  21.718  1.00 79.58           H  
ATOM   2651  CD  ARG A 169      34.149   6.270  19.839  1.00 79.58           C  
ATOM   2652  HD2 ARG A 169      33.132   6.268  20.230  1.00 79.58           H  
ATOM   2653  HD3 ARG A 169      34.181   5.613  18.970  1.00 79.58           H  
ATOM   2654  NE  ARG A 169      34.499   7.651  19.439  1.00 79.58           N  
ATOM   2655  HE  ARG A 169      35.190   8.136  19.994  1.00 79.58           H  
ATOM   2656  NH1 ARG A 169      33.240   7.717  17.513  1.00 79.58           N  
ATOM   2657 HH11 ARG A 169      33.135   8.130  16.597  1.00 79.58           H  
ATOM   2658 HH12 ARG A 169      33.096   6.719  17.570  1.00 79.58           H  
ATOM   2659  NH2 ARG A 169      34.444   9.488  18.059  1.00 79.58           N  
ATOM   2660 HH21 ARG A 169      35.131   9.976  18.616  1.00 79.58           H  
ATOM   2661 HH22 ARG A 169      34.183   9.878  17.165  1.00 79.58           H  
ATOM   2662  CZ  ARG A 169      34.056   8.279  18.356  1.00 79.58           C  
ATOM   2663  N   LEU A 170      34.473   1.396  22.905  1.00 82.99           N  
ATOM   2664  H   LEU A 170      35.108   1.139  22.163  1.00 82.99           H  
ATOM   2665  CA  LEU A 170      33.750   0.331  23.613  1.00 82.99           C  
ATOM   2666  HA  LEU A 170      32.770   0.700  23.912  1.00 82.99           H  
ATOM   2667  C   LEU A 170      34.491  -0.046  24.898  1.00 82.99           C  
ATOM   2668  CB  LEU A 170      33.577  -0.902  22.700  1.00 82.99           C  
ATOM   2669  HB2 LEU A 170      34.446  -0.990  22.046  1.00 82.99           H  
ATOM   2670  HB3 LEU A 170      33.545  -1.796  23.321  1.00 82.99           H  
ATOM   2671  O   LEU A 170      33.870  -0.218  25.947  1.00 82.99           O  
ATOM   2672  CG  LEU A 170      32.312  -0.905  21.831  1.00 82.99           C  
ATOM   2673  HG  LEU A 170      32.252   0.021  21.259  1.00 82.99           H  
ATOM   2674  CD1 LEU A 170      32.366  -2.041  20.824  1.00 82.99           C  
ATOM   2675 HD11 LEU A 170      33.188  -1.872  20.128  1.00 82.99           H  
ATOM   2676 HD12 LEU A 170      32.501  -2.991  21.340  1.00 82.99           H  
ATOM   2677 HD13 LEU A 170      31.443  -2.069  20.245  1.00 82.99           H  
ATOM   2678  CD2 LEU A 170      31.058  -1.101  22.683  1.00 82.99           C  
ATOM   2679 HD21 LEU A 170      30.893  -0.238  23.328  1.00 82.99           H  
ATOM   2680 HD22 LEU A 170      31.165  -1.998  23.292  1.00 82.99           H  
ATOM   2681 HD23 LEU A 170      30.184  -1.221  22.041  1.00 82.99           H  
ATOM   2682  N   ALA A 171      35.821  -0.122  24.841  1.00 84.23           N  
ATOM   2683  H   ALA A 171      36.265   0.032  23.947  1.00 84.23           H  
ATOM   2684  CA  ALA A 171      36.664  -0.477  25.977  1.00 84.23           C  
ATOM   2685  HA  ALA A 171      36.355  -1.455  26.346  1.00 84.23           H  
ATOM   2686  C   ALA A 171      36.527   0.523  27.140  1.00 84.23           C  
ATOM   2687  CB  ALA A 171      38.111  -0.578  25.481  1.00 84.23           C  
ATOM   2688  HB1 ALA A 171      38.755  -0.913  26.293  1.00 84.23           H  
ATOM   2689  HB2 ALA A 171      38.455   0.395  25.128  1.00 84.23           H  
ATOM   2690  HB3 ALA A 171      38.174  -1.291  24.659  1.00 84.23           H  
ATOM   2691  O   ALA A 171      36.505   0.118  28.306  1.00 84.23           O  
ATOM   2692  N   THR A 172      36.364   1.819  26.844  1.00 84.51           N  
ATOM   2693  H   THR A 172      36.381   2.108  25.877  1.00 84.51           H  
ATOM   2694  CA  THR A 172      36.189   2.867  27.867  1.00 84.51           C  
ATOM   2695  HA  THR A 172      37.012   2.792  28.578  1.00 84.51           H  
ATOM   2696  C   THR A 172      34.901   2.721  28.676  1.00 84.51           C  
ATOM   2697  CB  THR A 172      36.232   4.275  27.259  1.00 84.51           C  
ATOM   2698  HB  THR A 172      35.938   5.002  28.017  1.00 84.51           H  
ATOM   2699  O   THR A 172      34.885   3.101  29.847  1.00 84.51           O  
ATOM   2700  CG2 THR A 172      37.622   4.653  26.754  1.00 84.51           C  
ATOM   2701 HG21 THR A 172      38.316   4.692  27.593  1.00 84.51           H  
ATOM   2702 HG22 THR A 172      37.984   3.919  26.034  1.00 84.51           H  
ATOM   2703 HG23 THR A 172      37.591   5.634  26.281  1.00 84.51           H  
ATOM   2704  OG1 THR A 172      35.339   4.355  26.185  1.00 84.51           O  
ATOM   2705  HG1 THR A 172      35.410   5.228  25.792  1.00 84.51           H  
ATOM   2706  N   THR A 173      33.850   2.095  28.130  1.00 85.28           N  
ATOM   2707  H   THR A 173      33.902   1.836  27.156  1.00 85.28           H  
ATOM   2708  CA  THR A 173      32.608   1.823  28.884  1.00 85.28           C  
ATOM   2709  HA  THR A 173      32.239   2.763  29.294  1.00 85.28           H  
ATOM   2710  C   THR A 173      32.839   0.865  30.063  1.00 85.28           C  
ATOM   2711  CB  THR A 173      31.501   1.240  27.986  1.00 85.28           C  
ATOM   2712  HB  THR A 173      30.584   1.208  28.574  1.00 85.28           H  
ATOM   2713  O   THR A 173      32.111   0.902  31.064  1.00 85.28           O  
ATOM   2714  CG2 THR A 173      31.230   2.066  26.729  1.00 85.28           C  
ATOM   2715 HG21 THR A 173      30.990   3.092  27.009  1.00 85.28           H  
ATOM   2716 HG22 THR A 173      30.377   1.643  26.197  1.00 85.28           H  
ATOM   2717 HG23 THR A 173      32.096   2.064  26.068  1.00 85.28           H  
ATOM   2718  OG1 THR A 173      31.818  -0.083  27.611  1.00 85.28           O  
ATOM   2719  HG1 THR A 173      32.457  -0.055  26.896  1.00 85.28           H  
ATOM   2720  N   ARG A 174      33.867   0.002  29.956  1.00 87.53           N  
ATOM   2721  H   ARG A 174      34.449   0.113  29.138  1.00 87.53           H  
ATOM   2722  CA  ARG A 174      34.140  -1.171  30.812  1.00 87.53           C  
ATOM   2723  HA  ARG A 174      34.856  -1.785  30.265  1.00 87.53           H  
ATOM   2724  C   ARG A 174      32.918  -2.082  31.022  1.00 87.53           C  
ATOM   2725  CB  ARG A 174      34.799  -0.790  32.148  1.00 87.53           C  
ATOM   2726  HB2 ARG A 174      35.224  -1.697  32.577  1.00 87.53           H  
ATOM   2727  HB3 ARG A 174      34.014  -0.458  32.827  1.00 87.53           H  
ATOM   2728  O   ARG A 174      32.844  -2.777  32.033  1.00 87.53           O  
ATOM   2729  CG  ARG A 174      35.903   0.276  32.099  1.00 87.53           C  
ATOM   2730  HG2 ARG A 174      36.720  -0.079  31.470  1.00 87.53           H  
ATOM   2731  HG3 ARG A 174      35.511   1.206  31.689  1.00 87.53           H  
ATOM   2732  CD  ARG A 174      36.412   0.535  33.525  1.00 87.53           C  
ATOM   2733  HD2 ARG A 174      35.594   0.940  34.120  1.00 87.53           H  
ATOM   2734  HD3 ARG A 174      36.732  -0.412  33.959  1.00 87.53           H  
ATOM   2735  NE  ARG A 174      37.544   1.479  33.545  1.00 87.53           N  
ATOM   2736  HE  ARG A 174      37.840   1.844  32.651  1.00 87.53           H  
ATOM   2737  NH1 ARG A 174      37.892   1.531  35.822  1.00 87.53           N  
ATOM   2738 HH11 ARG A 174      38.410   1.887  36.613  1.00 87.53           H  
ATOM   2739 HH12 ARG A 174      37.119   0.897  35.964  1.00 87.53           H  
ATOM   2740  NH2 ARG A 174      39.222   2.704  34.478  1.00 87.53           N  
ATOM   2741 HH21 ARG A 174      39.723   3.038  35.288  1.00 87.53           H  
ATOM   2742 HH22 ARG A 174      39.506   3.027  33.564  1.00 87.53           H  
ATOM   2743  CZ  ARG A 174      38.209   1.898  34.610  1.00 87.53           C  
ATOM   2744  N   ALA A 175      31.969  -2.048  30.088  1.00 90.66           N  
ATOM   2745  H   ALA A 175      32.085  -1.407  29.316  1.00 90.66           H  
ATOM   2746  CA  ALA A 175      30.732  -2.823  30.109  1.00 90.66           C  
ATOM   2747  HA  ALA A 175      30.376  -2.944  31.132  1.00 90.66           H  
ATOM   2748  C   ALA A 175      30.877  -4.214  29.484  1.00 90.66           C  
ATOM   2749  CB  ALA A 175      29.714  -2.020  29.314  1.00 90.66           C  
ATOM   2750  HB1 ALA A 175      28.752  -2.532  29.360  1.00 90.66           H  
ATOM   2751  HB2 ALA A 175      29.626  -1.014  29.724  1.00 90.66           H  
ATOM   2752  HB3 ALA A 175      30.014  -1.958  28.268  1.00 90.66           H  
ATOM   2753  O   ALA A 175      30.000  -5.065  29.630  1.00 90.66           O  
ATOM   2754  N   VAL A 176      31.980  -4.428  28.772  1.00 92.37           N  
ATOM   2755  H   VAL A 176      32.660  -3.683  28.715  1.00 92.37           H  
ATOM   2756  CA  VAL A 176      32.240  -5.624  27.982  1.00 92.37           C  
ATOM   2757  HA  VAL A 176      31.367  -6.276  28.017  1.00 92.37           H  
ATOM   2758  C   VAL A 176      33.422  -6.369  28.588  1.00 92.37           C  
ATOM   2759  CB  VAL A 176      32.475  -5.250  26.507  1.00 92.37           C  
ATOM   2760  HB  VAL A 176      33.369  -4.632  26.426  1.00 92.37           H  
ATOM   2761  O   VAL A 176      34.481  -5.779  28.824  1.00 92.37           O  
ATOM   2762  CG1 VAL A 176      32.661  -6.495  25.650  1.00 92.37           C  
ATOM   2763 HG11 VAL A 176      32.777  -6.218  24.602  1.00 92.37           H  
ATOM   2764 HG12 VAL A 176      33.558  -7.030  25.959  1.00 92.37           H  
ATOM   2765 HG13 VAL A 176      31.792  -7.145  25.753  1.00 92.37           H  
ATOM   2766  CG2 VAL A 176      31.289  -4.463  25.936  1.00 92.37           C  
ATOM   2767 HG21 VAL A 176      31.205  -3.500  26.441  1.00 92.37           H  
ATOM   2768 HG22 VAL A 176      30.366  -5.028  26.066  1.00 92.37           H  
ATOM   2769 HG23 VAL A 176      31.445  -4.274  24.874  1.00 92.37           H  
ATOM   2770  N   VAL A 177      33.246  -7.664  28.836  1.00 93.75           N  
ATOM   2771  H   VAL A 177      32.353  -8.071  28.597  1.00 93.75           H  
ATOM   2772  CA  VAL A 177      34.344  -8.589  29.108  1.00 93.75           C  
ATOM   2773  HA  VAL A 177      35.229  -8.025  29.401  1.00 93.75           H  
ATOM   2774  C   VAL A 177      34.663  -9.304  27.809  1.00 93.75           C  
ATOM   2775  CB  VAL A 177      34.031  -9.554  30.262  1.00 93.75           C  
ATOM   2776  HB  VAL A 177      33.067 -10.035  30.102  1.00 93.75           H  
ATOM   2777  O   VAL A 177      33.873 -10.084  27.287  1.00 93.75           O  
ATOM   2778  CG1 VAL A 177      35.118 -10.626  30.421  1.00 93.75           C  
ATOM   2779 HG11 VAL A 177      34.910 -11.243  31.295  1.00 93.75           H  
ATOM   2780 HG12 VAL A 177      35.119 -11.288  29.555  1.00 93.75           H  
ATOM   2781 HG13 VAL A 177      36.104 -10.173  30.523  1.00 93.75           H  
ATOM   2782  CG2 VAL A 177      33.982  -8.757  31.570  1.00 93.75           C  
ATOM   2783 HG21 VAL A 177      33.704  -9.426  32.384  1.00 93.75           H  
ATOM   2784 HG22 VAL A 177      34.959  -8.311  31.760  1.00 93.75           H  
ATOM   2785 HG23 VAL A 177      33.238  -7.965  31.490  1.00 93.75           H  
ATOM   2786  N   ASN A 178      35.832  -8.976  27.284  1.00 93.37           N  
ATOM   2787  H   ASN A 178      36.427  -8.331  27.784  1.00 93.37           H  
ATOM   2788  CA  ASN A 178      36.385  -9.570  26.087  1.00 93.37           C  
ATOM   2789  HA  ASN A 178      35.620 -10.111  25.529  1.00 93.37           H  
ATOM   2790  C   ASN A 178      37.456 -10.575  26.534  1.00 93.37           C  
ATOM   2791  CB  ASN A 178      36.876  -8.399  25.223  1.00 93.37           C  
ATOM   2792  HB2 ASN A 178      37.665  -7.853  25.740  1.00 93.37           H  
ATOM   2793  HB3 ASN A 178      36.040  -7.729  25.022  1.00 93.37           H  
ATOM   2794  O   ASN A 178      38.480 -10.171  27.094  1.00 93.37           O  
ATOM   2795  CG  ASN A 178      37.424  -8.863  23.900  1.00 93.37           C  
ATOM   2796  ND2 ASN A 178      37.588  -7.978  22.956  1.00 93.37           N  
ATOM   2797 HD21 ASN A 178      37.301  -7.019  23.089  1.00 93.37           H  
ATOM   2798 HD22 ASN A 178      37.977  -8.307  22.084  1.00 93.37           H  
ATOM   2799  OD1 ASN A 178      37.764 -10.003  23.730  1.00 93.37           O  
ATOM   2800  N   VAL A 179      37.157 -11.872  26.414  1.00 92.49           N  
ATOM   2801  H   VAL A 179      36.365 -12.132  25.844  1.00 92.49           H  
ATOM   2802  CA  VAL A 179      38.067 -12.940  26.839  1.00 92.49           C  
ATOM   2803  HA  VAL A 179      38.619 -12.591  27.712  1.00 92.49           H  
ATOM   2804  C   VAL A 179      39.074 -13.192  25.719  1.00 92.49           C  
ATOM   2805  CB  VAL A 179      37.328 -14.229  27.261  1.00 92.49           C  
ATOM   2806  HB  VAL A 179      36.809 -14.657  26.404  1.00 92.49           H  
ATOM   2807  O   VAL A 179      38.709 -13.552  24.607  1.00 92.49           O  
ATOM   2808  CG1 VAL A 179      38.342 -15.250  27.798  1.00 92.49           C  
ATOM   2809 HG11 VAL A 179      37.830 -16.125  28.198  1.00 92.49           H  
ATOM   2810 HG12 VAL A 179      38.995 -15.574  26.988  1.00 92.49           H  
ATOM   2811 HG13 VAL A 179      38.939 -14.806  28.594  1.00 92.49           H  
ATOM   2812  CG2 VAL A 179      36.304 -13.962  28.374  1.00 92.49           C  
ATOM   2813 HG21 VAL A 179      35.838 -14.899  28.681  1.00 92.49           H  
ATOM   2814 HG22 VAL A 179      36.789 -13.504  29.237  1.00 92.49           H  
ATOM   2815 HG23 VAL A 179      35.517 -13.304  28.005  1.00 92.49           H  
ATOM   2816  N   GLU A 180      40.357 -13.015  26.023  1.00 91.27           N  
ATOM   2817  H   GLU A 180      40.582 -12.763  26.975  1.00 91.27           H  
ATOM   2818  CA  GLU A 180      41.473 -13.113  25.084  1.00 91.27           C  
ATOM   2819  HA  GLU A 180      41.201 -12.592  24.166  1.00 91.27           H  
ATOM   2820  C   GLU A 180      41.774 -14.567  24.698  1.00 91.27           C  
ATOM   2821  CB  GLU A 180      42.725 -12.433  25.667  1.00 91.27           C  
ATOM   2822  HB2 GLU A 180      43.576 -12.699  25.040  1.00 91.27           H  
ATOM   2823  HB3 GLU A 180      42.912 -12.804  26.675  1.00 91.27           H  
ATOM   2824  O   GLU A 180      42.743 -15.172  25.164  1.00 91.27           O  
ATOM   2825  CG  GLU A 180      42.629 -10.905  25.696  1.00 91.27           C  
ATOM   2826  HG2 GLU A 180      42.476 -10.562  24.673  1.00 91.27           H  
ATOM   2827  HG3 GLU A 180      41.774 -10.603  26.301  1.00 91.27           H  
ATOM   2828  CD  GLU A 180      43.912 -10.241  26.219  1.00 91.27           C  
ATOM   2829  OE1 GLU A 180      43.794  -9.207  26.912  1.00 91.27           O  
ATOM   2830  OE2 GLU A 180      45.030 -10.731  25.899  1.00 91.27           O  
ATOM   2831  N   ASN A 181      40.955 -15.132  23.817  1.00 89.12           N  
ATOM   2832  H   ASN A 181      40.129 -14.625  23.530  1.00 89.12           H  
ATOM   2833  CA  ASN A 181      41.149 -16.467  23.272  1.00 89.12           C  
ATOM   2834  HA  ASN A 181      41.661 -17.071  24.021  1.00 89.12           H  
ATOM   2835  C   ASN A 181      42.076 -16.437  22.039  1.00 89.12           C  
ATOM   2836  CB  ASN A 181      39.778 -17.116  23.080  1.00 89.12           C  
ATOM   2837  HB2 ASN A 181      39.140 -16.895  23.935  1.00 89.12           H  
ATOM   2838  HB3 ASN A 181      39.940 -18.194  23.060  1.00 89.12           H  
ATOM   2839  O   ASN A 181      41.666 -16.472  20.884  1.00 89.12           O  
ATOM   2840  CG  ASN A 181      39.055 -16.694  21.817  1.00 89.12           C  
ATOM   2841  ND2 ASN A 181      38.553 -17.646  21.077  1.00 89.12           N  
ATOM   2842 HD21 ASN A 181      38.849 -18.590  21.280  1.00 89.12           H  
ATOM   2843 HD22 ASN A 181      38.327 -17.426  20.117  1.00 89.12           H  
ATOM   2844  OD1 ASN A 181      38.942 -15.518  21.508  1.00 89.12           O  
ATOM   2845  N   LYS A 182      43.381 -16.296  22.284  1.00 81.65           N  
ATOM   2846  H   LYS A 182      43.669 -16.210  23.249  1.00 81.65           H  
ATOM   2847  CA  LYS A 182      44.379 -16.165  21.202  1.00 81.65           C  
ATOM   2848  HA  LYS A 182      43.958 -15.548  20.409  1.00 81.65           H  
ATOM   2849  C   LYS A 182      44.727 -17.486  20.509  1.00 81.65           C  
ATOM   2850  CB  LYS A 182      45.645 -15.475  21.728  1.00 81.65           C  
ATOM   2851  HB2 LYS A 182      46.396 -15.457  20.938  1.00 81.65           H  
ATOM   2852  HB3 LYS A 182      46.044 -16.036  22.573  1.00 81.65           H  
ATOM   2853  O   LYS A 182      45.360 -17.454  19.463  1.00 81.65           O  
ATOM   2854  CG  LYS A 182      45.344 -14.032  22.147  1.00 81.65           C  
ATOM   2855  HG2 LYS A 182      44.943 -13.486  21.294  1.00 81.65           H  
ATOM   2856  HG3 LYS A 182      44.594 -14.040  22.938  1.00 81.65           H  
ATOM   2857  CD  LYS A 182      46.593 -13.312  22.665  1.00 81.65           C  
ATOM   2858  HD2 LYS A 182      47.020 -13.890  23.484  1.00 81.65           H  
ATOM   2859  HD3 LYS A 182      47.327 -13.199  21.867  1.00 81.65           H  
ATOM   2860  CE  LYS A 182      46.122 -11.945  23.169  1.00 81.65           C  
ATOM   2861  HE2 LYS A 182      45.190 -12.100  23.712  1.00 81.65           H  
ATOM   2862  HE3 LYS A 182      45.895 -11.293  22.325  1.00 81.65           H  
ATOM   2863  NZ  LYS A 182      47.072 -11.304  24.103  1.00 81.65           N  
ATOM   2864  HZ1 LYS A 182      46.517 -10.769  24.755  1.00 81.65           H  
ATOM   2865  HZ2 LYS A 182      47.744 -10.717  23.629  1.00 81.65           H  
ATOM   2866  HZ3 LYS A 182      47.533 -12.004  24.667  1.00 81.65           H  
ATOM   2867  N   THR A 183      44.366 -18.619  21.106  1.00 80.51           N  
ATOM   2868  H   THR A 183      43.856 -18.561  21.976  1.00 80.51           H  
ATOM   2869  CA  THR A 183      44.830 -19.958  20.701  1.00 80.51           C  
ATOM   2870  HA  THR A 183      45.433 -19.884  19.796  1.00 80.51           H  
ATOM   2871  C   THR A 183      43.695 -20.925  20.371  1.00 80.51           C  
ATOM   2872  CB  THR A 183      45.705 -20.573  21.807  1.00 80.51           C  
ATOM   2873  HB  THR A 183      46.000 -21.584  21.526  1.00 80.51           H  
ATOM   2874  O   THR A 183      43.963 -22.091  20.112  1.00 80.51           O  
ATOM   2875  CG2 THR A 183      46.974 -19.760  22.067  1.00 80.51           C  
ATOM   2876 HG21 THR A 183      46.724 -18.776  22.463  1.00 80.51           H  
ATOM   2877 HG22 THR A 183      47.594 -20.290  22.790  1.00 80.51           H  
ATOM   2878 HG23 THR A 183      47.532 -19.649  21.137  1.00 80.51           H  
ATOM   2879  OG1 THR A 183      44.982 -20.614  23.022  1.00 80.51           O  
ATOM   2880  HG1 THR A 183      44.368 -21.348  22.955  1.00 80.51           H  
ATOM   2881  N   ASP A 184      42.439 -20.486  20.438  1.00 87.59           N  
ATOM   2882  H   ASP A 184      42.262 -19.494  20.511  1.00 87.59           H  
ATOM   2883  CA  ASP A 184      41.268 -21.319  20.161  1.00 87.59           C  
ATOM   2884  HA  ASP A 184      41.547 -22.085  19.438  1.00 87.59           H  
ATOM   2885  C   ASP A 184      40.148 -20.492  19.514  1.00 87.59           C  
ATOM   2886  CB  ASP A 184      40.802 -22.035  21.448  1.00 87.59           C  
ATOM   2887  HB2 ASP A 184      41.649 -22.573  21.874  1.00 87.59           H  
ATOM   2888  HB3 ASP A 184      40.056 -22.783  21.177  1.00 87.59           H  
ATOM   2889  O   ASP A 184      40.253 -19.271  19.408  1.00 87.59           O  
ATOM   2890  CG  ASP A 184      40.190 -21.126  22.525  1.00 87.59           C  
ATOM   2891  OD1 ASP A 184      39.319 -20.287  22.204  1.00 87.59           O  
ATOM   2892  OD2 ASP A 184      40.509 -21.306  23.719  1.00 87.59           O  
ATOM   2893  N   GLU A 185      39.064 -21.162  19.124  1.00 86.45           N  
ATOM   2894  H   GLU A 185      39.092 -22.171  19.149  1.00 86.45           H  
ATOM   2895  CA  GLU A 185      37.883 -20.554  18.495  1.00 86.45           C  
ATOM   2896  HA  GLU A 185      38.118 -19.512  18.279  1.00 86.45           H  
ATOM   2897  C   GLU A 185      36.657 -20.527  19.431  1.00 86.45           C  
ATOM   2898  CB  GLU A 185      37.619 -21.213  17.135  1.00 86.45           C  
ATOM   2899  HB2 GLU A 185      37.309 -22.247  17.283  1.00 86.45           H  
ATOM   2900  HB3 GLU A 185      36.821 -20.667  16.631  1.00 86.45           H  
ATOM   2901  O   GLU A 185      35.503 -20.442  19.012  1.00 86.45           O  
ATOM   2902  CG  GLU A 185      38.889 -21.165  16.265  1.00 86.45           C  
ATOM   2903  HG2 GLU A 185      39.321 -20.167  16.335  1.00 86.45           H  
ATOM   2904  HG3 GLU A 185      39.622 -21.872  16.652  1.00 86.45           H  
ATOM   2905  CD  GLU A 185      38.613 -21.496  14.801  1.00 86.45           C  
ATOM   2906  OE1 GLU A 185      39.254 -20.843  13.947  1.00 86.45           O  
ATOM   2907  OE2 GLU A 185      37.739 -22.346  14.563  1.00 86.45           O  
ATOM   2908  N   LYS A 186      36.896 -20.617  20.746  1.00 91.29           N  
ATOM   2909  H   LYS A 186      37.862 -20.614  21.039  1.00 91.29           H  
ATOM   2910  CA  LYS A 186      35.876 -20.868  21.775  1.00 91.29           C  
ATOM   2911  HA  LYS A 186      35.014 -21.319  21.284  1.00 91.29           H  
ATOM   2912  C   LYS A 186      35.339 -19.600  22.439  1.00 91.29           C  
ATOM   2913  CB  LYS A 186      36.405 -21.894  22.792  1.00 91.29           C  
ATOM   2914  HB2 LYS A 186      37.313 -21.507  23.254  1.00 91.29           H  
ATOM   2915  HB3 LYS A 186      35.660 -22.050  23.572  1.00 91.29           H  
ATOM   2916  O   LYS A 186      34.822 -19.658  23.554  1.00 91.29           O  
ATOM   2917  CG  LYS A 186      36.729 -23.253  22.168  1.00 91.29           C  
ATOM   2918  HG2 LYS A 186      35.830 -23.644  21.691  1.00 91.29           H  
ATOM   2919  HG3 LYS A 186      37.510 -23.143  21.416  1.00 91.29           H  
ATOM   2920  CD  LYS A 186      37.199 -24.240  23.241  1.00 91.29           C  
ATOM   2921  HD2 LYS A 186      36.437 -24.319  24.017  1.00 91.29           H  
ATOM   2922  HD3 LYS A 186      38.132 -23.884  23.677  1.00 91.29           H  
ATOM   2923  CE  LYS A 186      37.406 -25.607  22.583  1.00 91.29           C  
ATOM   2924  HE2 LYS A 186      38.166 -25.511  21.807  1.00 91.29           H  
ATOM   2925  HE3 LYS A 186      36.476 -25.894  22.092  1.00 91.29           H  
ATOM   2926  NZ  LYS A 186      37.799 -26.649  23.564  1.00 91.29           N  
ATOM   2927  HZ1 LYS A 186      37.082 -26.759  24.266  1.00 91.29           H  
ATOM   2928  HZ2 LYS A 186      37.906 -27.535  23.091  1.00 91.29           H  
ATOM   2929  HZ3 LYS A 186      38.676 -26.411  24.006  1.00 91.29           H  
ATOM   2930  N   CYS A 187      35.421 -18.437  21.791  1.00 92.06           N  
ATOM   2931  H   CYS A 187      35.856 -18.432  20.879  1.00 92.06           H  
ATOM   2932  CA  CYS A 187      35.021 -17.169  22.416  1.00 92.06           C  
ATOM   2933  HA  CYS A 187      35.633 -17.030  23.307  1.00 92.06           H  
ATOM   2934  C   CYS A 187      33.554 -17.132  22.891  1.00 92.06           C  
ATOM   2935  CB  CYS A 187      35.315 -16.002  21.480  1.00 92.06           C  
ATOM   2936  HB2 CYS A 187      36.348 -16.040  21.134  1.00 92.06           H  
ATOM   2937  HB3 CYS A 187      35.151 -15.078  22.035  1.00 92.06           H  
ATOM   2938  O   CYS A 187      33.268 -16.487  23.901  1.00 92.06           O  
ATOM   2939  SG  CYS A 187      34.193 -16.017  20.072  1.00 92.06           S  
ATOM   2940  HG  CYS A 187      34.831 -16.892  19.290  1.00 92.06           H  
ATOM   2941  N   PHE A 188      32.639 -17.850  22.222  1.00 93.76           N  
ATOM   2942  H   PHE A 188      32.933 -18.317  21.376  1.00 93.76           H  
ATOM   2943  CA  PHE A 188      31.254 -18.019  22.676  1.00 93.76           C  
ATOM   2944  HA  PHE A 188      30.789 -17.040  22.790  1.00 93.76           H  
ATOM   2945  C   PHE A 188      31.207 -18.716  24.039  1.00 93.76           C  
ATOM   2946  CB  PHE A 188      30.450 -18.820  21.645  1.00 93.76           C  
ATOM   2947  HB2 PHE A 188      30.953 -19.768  21.454  1.00 93.76           H  
ATOM   2948  HB3 PHE A 188      30.429 -18.274  20.702  1.00 93.76           H  
ATOM   2949  O   PHE A 188      30.686 -18.150  24.997  1.00 93.76           O  
ATOM   2950  CG  PHE A 188      29.023 -19.104  22.080  1.00 93.76           C  
ATOM   2951  CD1 PHE A 188      28.713 -20.303  22.754  1.00 93.76           C  
ATOM   2952  HD1 PHE A 188      29.482 -21.032  22.963  1.00 93.76           H  
ATOM   2953  CD2 PHE A 188      28.003 -18.170  21.817  1.00 93.76           C  
ATOM   2954  HD2 PHE A 188      28.230 -17.251  21.298  1.00 93.76           H  
ATOM   2955  CE1 PHE A 188      27.391 -20.579  23.139  1.00 93.76           C  
ATOM   2956  HE1 PHE A 188      27.151 -21.509  23.634  1.00 93.76           H  
ATOM   2957  CE2 PHE A 188      26.680 -18.445  22.210  1.00 93.76           C  
ATOM   2958  HE2 PHE A 188      25.893 -17.738  21.994  1.00 93.76           H  
ATOM   2959  CZ  PHE A 188      26.375 -19.654  22.858  1.00 93.76           C  
ATOM   2960  HZ  PHE A 188      25.356 -19.893  23.128  1.00 93.76           H  
ATOM   2961  N   LEU A 189      31.829 -19.897  24.141  1.00 94.75           N  
ATOM   2962  H   LEU A 189      32.308 -20.257  23.327  1.00 94.75           H  
ATOM   2963  CA  LEU A 189      31.913 -20.671  25.380  1.00 94.75           C  
ATOM   2964  HA  LEU A 189      30.906 -20.942  25.695  1.00 94.75           H  
ATOM   2965  C   LEU A 189      32.547 -19.835  26.487  1.00 94.75           C  
ATOM   2966  CB  LEU A 189      32.735 -21.947  25.120  1.00 94.75           C  
ATOM   2967  HB2 LEU A 189      33.707 -21.663  24.717  1.00 94.75           H  
ATOM   2968  HB3 LEU A 189      32.207 -22.536  24.370  1.00 94.75           H  
ATOM   2969  O   LEU A 189      31.991 -19.727  27.575  1.00 94.75           O  
ATOM   2970  CG  LEU A 189      32.964 -22.838  26.354  1.00 94.75           C  
ATOM   2971  HG  LEU A 189      33.308 -22.226  27.188  1.00 94.75           H  
ATOM   2972  CD1 LEU A 189      31.674 -23.547  26.752  1.00 94.75           C  
ATOM   2973 HD11 LEU A 189      31.832 -24.130  27.659  1.00 94.75           H  
ATOM   2974 HD12 LEU A 189      30.887 -22.815  26.930  1.00 94.75           H  
ATOM   2975 HD13 LEU A 189      31.349 -24.219  25.958  1.00 94.75           H  
ATOM   2976  CD2 LEU A 189      34.042 -23.886  26.083  1.00 94.75           C  
ATOM   2977 HD21 LEU A 189      34.174 -24.505  26.970  1.00 94.75           H  
ATOM   2978 HD22 LEU A 189      34.985 -23.390  25.852  1.00 94.75           H  
ATOM   2979 HD23 LEU A 189      33.745 -24.526  25.251  1.00 94.75           H  
ATOM   2980  N   TRP A 190      33.679 -19.190  26.200  1.00 95.42           N  
ATOM   2981  H   TRP A 190      34.104 -19.337  25.296  1.00 95.42           H  
ATOM   2982  CA  TRP A 190      34.361 -18.345  27.174  1.00 95.42           C  
ATOM   2983  HA  TRP A 190      34.553 -18.939  28.068  1.00 95.42           H  
ATOM   2984  C   TRP A 190      33.507 -17.164  27.633  1.00 95.42           C  
ATOM   2985  CB  TRP A 190      35.695 -17.862  26.600  1.00 95.42           C  
ATOM   2986  HB2 TRP A 190      35.496 -17.251  25.720  1.00 95.42           H  
ATOM   2987  HB3 TRP A 190      36.157 -17.217  27.348  1.00 95.42           H  
ATOM   2988  O   TRP A 190      33.531 -16.832  28.815  1.00 95.42           O  
ATOM   2989  CG  TRP A 190      36.688 -18.927  26.240  1.00 95.42           C  
ATOM   2990  CD1 TRP A 190      37.413 -18.964  25.098  1.00 95.42           C  
ATOM   2991  HD1 TRP A 190      37.355 -18.241  24.298  1.00 95.42           H  
ATOM   2992  CD2 TRP A 190      37.074 -20.125  26.989  1.00 95.42           C  
ATOM   2993  CE2 TRP A 190      38.016 -20.856  26.204  1.00 95.42           C  
ATOM   2994  CE3 TRP A 190      36.730 -20.678  28.246  1.00 95.42           C  
ATOM   2995  HE3 TRP A 190      36.037 -20.154  28.887  1.00 95.42           H  
ATOM   2996  NE1 TRP A 190      38.231 -20.074  25.094  1.00 95.42           N  
ATOM   2997  HE1 TRP A 190      38.868 -20.309  24.346  1.00 95.42           H  
ATOM   2998  CH2 TRP A 190      38.165 -22.617  27.857  1.00 95.42           C  
ATOM   2999  HH2 TRP A 190      38.566 -23.565  28.182  1.00 95.42           H  
ATOM   3000  CZ2 TRP A 190      38.553 -22.081  26.618  1.00 95.42           C  
ATOM   3001  HZ2 TRP A 190      39.272 -22.582  25.986  1.00 95.42           H  
ATOM   3002  CZ3 TRP A 190      37.260 -21.911  28.672  1.00 95.42           C  
ATOM   3003  HZ3 TRP A 190      36.956 -22.326  29.622  1.00 95.42           H  
ATOM   3004  N   SER A 191      32.723 -16.557  26.740  1.00 95.35           N  
ATOM   3005  H   SER A 191      32.741 -16.878  25.782  1.00 95.35           H  
ATOM   3006  CA  SER A 191      31.813 -15.463  27.094  1.00 95.35           C  
ATOM   3007  HA  SER A 191      32.365 -14.720  27.669  1.00 95.35           H  
ATOM   3008  C   SER A 191      30.645 -15.936  27.961  1.00 95.35           C  
ATOM   3009  CB  SER A 191      31.276 -14.774  25.840  1.00 95.35           C  
ATOM   3010  HB2 SER A 191      30.570 -14.002  26.146  1.00 95.35           H  
ATOM   3011  HB3 SER A 191      30.762 -15.492  25.202  1.00 95.35           H  
ATOM   3012  O   SER A 191      30.309 -15.265  28.935  1.00 95.35           O  
ATOM   3013  OG  SER A 191      32.331 -14.163  25.129  1.00 95.35           O  
ATOM   3014  HG  SER A 191      32.785 -14.844  24.628  1.00 95.35           H  
ATOM   3015  N   VAL A 192      30.061 -17.102  27.663  1.00 96.24           N  
ATOM   3016  H   VAL A 192      30.370 -17.604  26.842  1.00 96.24           H  
ATOM   3017  CA  VAL A 192      28.991 -17.703  28.480  1.00 96.24           C  
ATOM   3018  HA  VAL A 192      28.222 -16.951  28.659  1.00 96.24           H  
ATOM   3019  C   VAL A 192      29.534 -18.119  29.852  1.00 96.24           C  
ATOM   3020  CB  VAL A 192      28.329 -18.889  27.746  1.00 96.24           C  
ATOM   3021  HB  VAL A 192      29.091 -19.629  27.500  1.00 96.24           H  
ATOM   3022  O   VAL A 192      28.969 -17.752  30.880  1.00 96.24           O  
ATOM   3023  CG1 VAL A 192      27.253 -19.558  28.610  1.00 96.24           C  
ATOM   3024 HG11 VAL A 192      26.797 -20.380  28.058  1.00 96.24           H  
ATOM   3025 HG12 VAL A 192      27.685 -19.961  29.526  1.00 96.24           H  
ATOM   3026 HG13 VAL A 192      26.478 -18.841  28.879  1.00 96.24           H  
ATOM   3027  CG2 VAL A 192      27.636 -18.440  26.451  1.00 96.24           C  
ATOM   3028 HG21 VAL A 192      28.335 -17.935  25.784  1.00 96.24           H  
ATOM   3029 HG22 VAL A 192      27.240 -19.311  25.929  1.00 96.24           H  
ATOM   3030 HG23 VAL A 192      26.813 -17.763  26.677  1.00 96.24           H  
ATOM   3031  N   LEU A 193      30.686 -18.793  29.905  1.00 96.30           N  
ATOM   3032  H   LEU A 193      31.110 -19.084  29.036  1.00 96.30           H  
ATOM   3033  CA  LEU A 193      31.346 -19.158  31.165  1.00 96.30           C  
ATOM   3034  HA  LEU A 193      30.642 -19.717  31.781  1.00 96.30           H  
ATOM   3035  C   LEU A 193      31.764 -17.934  31.980  1.00 96.30           C  
ATOM   3036  CB  LEU A 193      32.583 -20.023  30.880  1.00 96.30           C  
ATOM   3037  HB2 LEU A 193      33.208 -19.504  30.154  1.00 96.30           H  
ATOM   3038  HB3 LEU A 193      33.157 -20.124  31.802  1.00 96.30           H  
ATOM   3039  O   LEU A 193      31.724 -17.978  33.208  1.00 96.30           O  
ATOM   3040  CG  LEU A 193      32.270 -21.434  30.359  1.00 96.30           C  
ATOM   3041  HG  LEU A 193      31.658 -21.377  29.459  1.00 96.30           H  
ATOM   3042  CD1 LEU A 193      33.585 -22.128  30.018  1.00 96.30           C  
ATOM   3043 HD11 LEU A 193      33.344 -23.087  29.558  1.00 96.30           H  
ATOM   3044 HD12 LEU A 193      34.141 -21.532  29.295  1.00 96.30           H  
ATOM   3045 HD13 LEU A 193      34.181 -22.289  30.916  1.00 96.30           H  
ATOM   3046  CD2 LEU A 193      31.537 -22.287  31.390  1.00 96.30           C  
ATOM   3047 HD21 LEU A 193      31.402 -23.297  31.002  1.00 96.30           H  
ATOM   3048 HD22 LEU A 193      32.114 -22.346  32.312  1.00 96.30           H  
ATOM   3049 HD23 LEU A 193      30.545 -21.881  31.591  1.00 96.30           H  
ATOM   3050  N   ALA A 194      32.138 -16.830  31.330  1.00 95.24           N  
ATOM   3051  H   ALA A 194      32.229 -16.859  30.325  1.00 95.24           H  
ATOM   3052  CA  ALA A 194      32.439 -15.585  32.023  1.00 95.24           C  
ATOM   3053  HA  ALA A 194      33.158 -15.811  32.810  1.00 95.24           H  
ATOM   3054  C   ALA A 194      31.215 -14.985  32.735  1.00 95.24           C  
ATOM   3055  CB  ALA A 194      33.095 -14.599  31.048  1.00 95.24           C  
ATOM   3056  HB1 ALA A 194      34.031 -15.019  30.679  1.00 95.24           H  
ATOM   3057  HB2 ALA A 194      32.433 -14.406  30.204  1.00 95.24           H  
ATOM   3058  HB3 ALA A 194      33.305 -13.660  31.559  1.00 95.24           H  
ATOM   3059  O   ALA A 194      31.405 -14.296  33.740  1.00 95.24           O  
ATOM   3060  N   GLN A 195      29.995 -15.268  32.258  1.00 95.24           N  
ATOM   3061  H   GLN A 195      29.923 -15.829  31.420  1.00 95.24           H  
ATOM   3062  CA  GLN A 195      28.746 -14.883  32.920  1.00 95.24           C  
ATOM   3063  HA  GLN A 195      28.865 -13.881  33.334  1.00 95.24           H  
ATOM   3064  C   GLN A 195      28.414 -15.821  34.083  1.00 95.24           C  
ATOM   3065  CB  GLN A 195      27.601 -14.851  31.891  1.00 95.24           C  
ATOM   3066  HB2 GLN A 195      27.871 -14.172  31.082  1.00 95.24           H  
ATOM   3067  HB3 GLN A 195      27.469 -15.842  31.458  1.00 95.24           H  
ATOM   3068  O   GLN A 195      28.044 -15.350  35.153  1.00 95.24           O  
ATOM   3069  CG  GLN A 195      26.246 -14.418  32.477  1.00 95.24           C  
ATOM   3070  HG2 GLN A 195      25.505 -14.389  31.679  1.00 95.24           H  
ATOM   3071  HG3 GLN A 195      25.915 -15.160  33.204  1.00 95.24           H  
ATOM   3072  CD  GLN A 195      26.253 -13.042  33.130  1.00 95.24           C  
ATOM   3073  NE2 GLN A 195      25.439 -12.836  34.139  1.00 95.24           N  
ATOM   3074 HE21 GLN A 195      24.836 -13.582  34.455  1.00 95.24           H  
ATOM   3075 HE22 GLN A 195      25.416 -11.907  34.533  1.00 95.24           H  
ATOM   3076  OE1 GLN A 195      26.973 -12.130  32.749  1.00 95.24           O  
ATOM   3077  N   LEU A 196      28.583 -17.132  33.889  1.00 94.34           N  
ATOM   3078  H   LEU A 196      28.834 -17.444  32.962  1.00 94.34           H  
ATOM   3079  CA  LEU A 196      28.278 -18.144  34.908  1.00 94.34           C  
ATOM   3080  HA  LEU A 196      27.305 -17.926  35.349  1.00 94.34           H  
ATOM   3081  C   LEU A 196      29.288 -18.149  36.067  1.00 94.34           C  
ATOM   3082  CB  LEU A 196      28.227 -19.525  34.233  1.00 94.34           C  
ATOM   3083  HB2 LEU A 196      28.073 -20.281  35.003  1.00 94.34           H  
ATOM   3084  HB3 LEU A 196      29.191 -19.719  33.764  1.00 94.34           H  
ATOM   3085  O   LEU A 196      28.924 -18.387  37.215  1.00 94.34           O  
ATOM   3086  CG  LEU A 196      27.122 -19.678  33.174  1.00 94.34           C  
ATOM   3087  HG  LEU A 196      27.240 -18.920  32.399  1.00 94.34           H  
ATOM   3088  CD1 LEU A 196      27.242 -21.045  32.517  1.00 94.34           C  
ATOM   3089 HD11 LEU A 196      26.462 -21.125  31.759  1.00 94.34           H  
ATOM   3090 HD12 LEU A 196      27.110 -21.837  33.254  1.00 94.34           H  
ATOM   3091 HD13 LEU A 196      28.215 -21.147  32.037  1.00 94.34           H  
ATOM   3092  CD2 LEU A 196      25.720 -19.551  33.760  1.00 94.34           C  
ATOM   3093 HD21 LEU A 196      25.556 -18.541  34.135  1.00 94.34           H  
ATOM   3094 HD22 LEU A 196      24.977 -19.749  32.987  1.00 94.34           H  
ATOM   3095 HD23 LEU A 196      25.587 -20.266  34.572  1.00 94.34           H  
ATOM   3096  N   TYR A 197      30.560 -17.858  35.781  1.00 94.67           N  
ATOM   3097  H   TYR A 197      30.791 -17.720  34.808  1.00 94.67           H  
ATOM   3098  CA  TYR A 197      31.663 -17.900  36.748  1.00 94.67           C  
ATOM   3099  HA  TYR A 197      31.250 -18.047  37.746  1.00 94.67           H  
ATOM   3100  C   TYR A 197      32.449 -16.574  36.777  1.00 94.67           C  
ATOM   3101  CB  TYR A 197      32.553 -19.117  36.454  1.00 94.67           C  
ATOM   3102  HB2 TYR A 197      33.304 -19.204  37.238  1.00 94.67           H  
ATOM   3103  HB3 TYR A 197      33.077 -18.954  35.512  1.00 94.67           H  
ATOM   3104  O   TYR A 197      33.648 -16.548  36.457  1.00 94.67           O  
ATOM   3105  CG  TYR A 197      31.795 -20.426  36.366  1.00 94.67           C  
ATOM   3106  CD1 TYR A 197      31.330 -21.063  37.534  1.00 94.67           C  
ATOM   3107  HD1 TYR A 197      31.502 -20.614  38.501  1.00 94.67           H  
ATOM   3108  CD2 TYR A 197      31.517 -20.982  35.104  1.00 94.67           C  
ATOM   3109  HD2 TYR A 197      31.838 -20.478  34.204  1.00 94.67           H  
ATOM   3110  CE1 TYR A 197      30.603 -22.267  37.442  1.00 94.67           C  
ATOM   3111  HE1 TYR A 197      30.224 -22.746  38.332  1.00 94.67           H  
ATOM   3112  CE2 TYR A 197      30.787 -22.178  35.009  1.00 94.67           C  
ATOM   3113  HE2 TYR A 197      30.547 -22.604  34.046  1.00 94.67           H  
ATOM   3114  OH  TYR A 197      29.642 -23.987  36.053  1.00 94.67           O  
ATOM   3115  HH  TYR A 197      29.233 -24.270  36.874  1.00 94.67           H  
ATOM   3116  CZ  TYR A 197      30.338 -22.829  36.174  1.00 94.67           C  
ATOM   3117  N   PRO A 198      31.810 -15.450  37.157  1.00 92.40           N  
ATOM   3118  CA  PRO A 198      32.393 -14.116  37.058  1.00 92.40           C  
ATOM   3119  HA  PRO A 198      32.634 -13.925  36.012  1.00 92.40           H  
ATOM   3120  C   PRO A 198      33.676 -13.966  37.891  1.00 92.40           C  
ATOM   3121  CB  PRO A 198      31.284 -13.144  37.482  1.00 92.40           C  
ATOM   3122  HB2 PRO A 198      31.670 -12.289  38.037  1.00 92.40           H  
ATOM   3123  HB3 PRO A 198      30.748 -12.807  36.594  1.00 92.40           H  
ATOM   3124  O   PRO A 198      33.766 -14.392  39.041  1.00 92.40           O  
ATOM   3125  CG  PRO A 198      30.345 -13.995  38.336  1.00 92.40           C  
ATOM   3126  HG2 PRO A 198      30.713 -14.030  39.362  1.00 92.40           H  
ATOM   3127  HG3 PRO A 198      29.320 -13.627  38.305  1.00 92.40           H  
ATOM   3128  CD  PRO A 198      30.464 -15.378  37.708  1.00 92.40           C  
ATOM   3129  HD2 PRO A 198      29.737 -15.470  36.901  1.00 92.40           H  
ATOM   3130  HD3 PRO A 198      30.287 -16.148  38.459  1.00 92.40           H  
ATOM   3131  N   GLN A 199      34.690 -13.317  37.309  1.00 92.17           N  
ATOM   3132  H   GLN A 199      34.536 -12.958  36.377  1.00 92.17           H  
ATOM   3133  CA  GLN A 199      36.019 -13.143  37.911  1.00 92.17           C  
ATOM   3134  HA  GLN A 199      36.084 -13.746  38.816  1.00 92.17           H  
ATOM   3135  C   GLN A 199      36.275 -11.683  38.297  1.00 92.17           C  
ATOM   3136  CB  GLN A 199      37.113 -13.628  36.945  1.00 92.17           C  
ATOM   3137  HB2 GLN A 199      37.067 -13.031  36.034  1.00 92.17           H  
ATOM   3138  HB3 GLN A 199      38.092 -13.475  37.399  1.00 92.17           H  
ATOM   3139  O   GLN A 199      36.012 -10.767  37.515  1.00 92.17           O  
ATOM   3140  CG  GLN A 199      36.962 -15.102  36.558  1.00 92.17           C  
ATOM   3141  HG2 GLN A 199      37.701 -15.334  35.791  1.00 92.17           H  
ATOM   3142  HG3 GLN A 199      35.982 -15.257  36.108  1.00 92.17           H  
ATOM   3143  CD  GLN A 199      37.129 -16.057  37.734  1.00 92.17           C  
ATOM   3144  NE2 GLN A 199      36.206 -16.972  37.919  1.00 92.17           N  
ATOM   3145 HE21 GLN A 199      35.385 -16.985  37.331  1.00 92.17           H  
ATOM   3146 HE22 GLN A 199      36.301 -17.592  38.710  1.00 92.17           H  
ATOM   3147  OE1 GLN A 199      38.077 -15.966  38.507  1.00 92.17           O  
ATOM   3148  N   ARG A 200      36.870 -11.452  39.477  1.00 86.69           N  
ATOM   3149  H   ARG A 200      37.023 -12.244  40.084  1.00 86.69           H  
ATOM   3150  CA  ARG A 200      37.223 -10.095  39.944  1.00 86.69           C  
ATOM   3151  HA  ARG A 200      36.424  -9.411  39.659  1.00 86.69           H  
ATOM   3152  C   ARG A 200      38.482  -9.533  39.278  1.00 86.69           C  
ATOM   3153  CB  ARG A 200      37.358 -10.064  41.477  1.00 86.69           C  
ATOM   3154  HB2 ARG A 200      38.046 -10.844  41.802  1.00 86.69           H  
ATOM   3155  HB3 ARG A 200      37.778  -9.099  41.763  1.00 86.69           H  
ATOM   3156  O   ARG A 200      38.521  -8.353  38.944  1.00 86.69           O  
ATOM   3157  CG  ARG A 200      36.010 -10.230  42.199  1.00 86.69           C  
ATOM   3158  HG2 ARG A 200      35.309  -9.484  41.824  1.00 86.69           H  
ATOM   3159  HG3 ARG A 200      35.607 -11.223  42.004  1.00 86.69           H  
ATOM   3160  CD  ARG A 200      36.181 -10.036  43.713  1.00 86.69           C  
ATOM   3161  HD2 ARG A 200      36.856 -10.803  44.092  1.00 86.69           H  
ATOM   3162  HD3 ARG A 200      36.625  -9.057  43.892  1.00 86.69           H  
ATOM   3163  NE  ARG A 200      34.892 -10.121  44.427  1.00 86.69           N  
ATOM   3164  HE  ARG A 200      34.081 -10.383  43.886  1.00 86.69           H  
ATOM   3165  NH1 ARG A 200      35.662  -9.595  46.533  1.00 86.69           N  
ATOM   3166 HH11 ARG A 200      35.478  -9.457  47.517  1.00 86.69           H  
ATOM   3167 HH12 ARG A 200      36.606  -9.527  46.183  1.00 86.69           H  
ATOM   3168  NH2 ARG A 200      33.497 -10.018  46.227  1.00 86.69           N  
ATOM   3169 HH21 ARG A 200      33.348  -9.875  47.216  1.00 86.69           H  
ATOM   3170 HH22 ARG A 200      32.710 -10.291  45.656  1.00 86.69           H  
ATOM   3171  CZ  ARG A 200      34.692  -9.911  45.720  1.00 86.69           C  
ATOM   3172  N   ILE A 201      39.505 -10.367  39.074  1.00 88.68           N  
ATOM   3173  H   ILE A 201      39.370 -11.342  39.299  1.00 88.68           H  
ATOM   3174  CA  ILE A 201      40.829  -9.954  38.580  1.00 88.68           C  
ATOM   3175  HA  ILE A 201      40.785  -8.902  38.299  1.00 88.68           H  
ATOM   3176  C   ILE A 201      41.180 -10.763  37.328  1.00 88.68           C  
ATOM   3177  CB  ILE A 201      41.922 -10.089  39.673  1.00 88.68           C  
ATOM   3178  HB  ILE A 201      42.129 -11.149  39.821  1.00 88.68           H  
ATOM   3179  O   ILE A 201      40.955 -11.970  37.282  1.00 88.68           O  
ATOM   3180  CG1 ILE A 201      41.479  -9.486  41.028  1.00 88.68           C  
ATOM   3181 HG12 ILE A 201      41.229  -8.433  40.895  1.00 88.68           H  
ATOM   3182 HG13 ILE A 201      40.586 -10.004  41.377  1.00 88.68           H  
ATOM   3183  CG2 ILE A 201      43.215  -9.393  39.214  1.00 88.68           C  
ATOM   3184 HG21 ILE A 201      44.047  -9.674  39.861  1.00 88.68           H  
ATOM   3185 HG22 ILE A 201      43.489  -9.677  38.198  1.00 88.68           H  
ATOM   3186 HG23 ILE A 201      43.096  -8.310  39.250  1.00 88.68           H  
ATOM   3187  CD1 ILE A 201      42.521  -9.611  42.147  1.00 88.68           C  
ATOM   3188 HD11 ILE A 201      42.848 -10.647  42.240  1.00 88.68           H  
ATOM   3189 HD12 ILE A 201      43.380  -8.971  41.947  1.00 88.68           H  
ATOM   3190 HD13 ILE A 201      42.074  -9.297  43.090  1.00 88.68           H  
ATOM   3191  N   HIS A 202      41.747 -10.095  36.318  1.00 88.85           N  
ATOM   3192  H   HIS A 202      41.977  -9.125  36.477  1.00 88.85           H  
ATOM   3193  CA  HIS A 202      42.164 -10.701  35.045  1.00 88.85           C  
ATOM   3194  HA  HIS A 202      42.429  -9.878  34.382  1.00 88.85           H  
ATOM   3195  C   HIS A 202      41.048 -11.464  34.311  1.00 88.85           C  
ATOM   3196  CB  HIS A 202      43.437 -11.542  35.223  1.00 88.85           C  
ATOM   3197  HB2 HIS A 202      43.782 -11.855  34.237  1.00 88.85           H  
ATOM   3198  HB3 HIS A 202      43.198 -12.439  35.794  1.00 88.85           H  
ATOM   3199  O   HIS A 202      41.299 -12.483  33.677  1.00 88.85           O  
ATOM   3200  CG  HIS A 202      44.571 -10.819  35.892  1.00 88.85           C  
ATOM   3201  CD2 HIS A 202      45.201 -11.199  37.045  1.00 88.85           C  
ATOM   3202  HD2 HIS A 202      44.973 -12.069  37.643  1.00 88.85           H  
ATOM   3203  ND1 HIS A 202      45.169  -9.652  35.465  1.00 88.85           N  
ATOM   3204  HD1 HIS A 202      44.985  -9.153  34.607  1.00 88.85           H  
ATOM   3205  CE1 HIS A 202      46.120  -9.325  36.357  1.00 88.85           C  
ATOM   3206  HE1 HIS A 202      46.770  -8.464  36.297  1.00 88.85           H  
ATOM   3207  NE2 HIS A 202      46.172 -10.243  37.331  1.00 88.85           N  
ATOM   3208  N   LYS A 203      39.822 -10.932  34.355  1.00 92.42           N  
ATOM   3209  H   LYS A 203      39.689 -10.143  34.972  1.00 92.42           H  
ATOM   3210  CA  LYS A 203      38.620 -11.463  33.683  1.00 92.42           C  
ATOM   3211  HA  LYS A 203      38.440 -12.475  34.045  1.00 92.42           H  
ATOM   3212  C   LYS A 203      38.722 -11.630  32.155  1.00 92.42           C  
ATOM   3213  CB  LYS A 203      37.408 -10.606  34.093  1.00 92.42           C  
ATOM   3214  HB2 LYS A 203      36.523 -10.972  33.572  1.00 92.42           H  
ATOM   3215  HB3 LYS A 203      37.245 -10.758  35.160  1.00 92.42           H  
ATOM   3216  O   LYS A 203      37.873 -12.262  31.554  1.00 92.42           O  
ATOM   3217  CG  LYS A 203      37.561  -9.092  33.838  1.00 92.42           C  
ATOM   3218  HG2 LYS A 203      37.603  -8.911  32.764  1.00 92.42           H  
ATOM   3219  HG3 LYS A 203      38.473  -8.714  34.300  1.00 92.42           H  
ATOM   3220  CD  LYS A 203      36.367  -8.342  34.442  1.00 92.42           C  
ATOM   3221  HD2 LYS A 203      36.343  -8.515  35.518  1.00 92.42           H  
ATOM   3222  HD3 LYS A 203      35.450  -8.749  34.016  1.00 92.42           H  
ATOM   3223  CE  LYS A 203      36.443  -6.834  34.171  1.00 92.42           C  
ATOM   3224  HE2 LYS A 203      36.644  -6.686  33.110  1.00 92.42           H  
ATOM   3225  HE3 LYS A 203      37.269  -6.411  34.743  1.00 92.42           H  
ATOM   3226  NZ  LYS A 203      35.160  -6.174  34.530  1.00 92.42           N  
ATOM   3227  HZ1 LYS A 203      34.941  -6.314  35.506  1.00 92.42           H  
ATOM   3228  HZ2 LYS A 203      35.174  -5.186  34.322  1.00 92.42           H  
ATOM   3229  HZ3 LYS A 203      34.403  -6.577  33.997  1.00 92.42           H  
ATOM   3230  N   HIS A 204      39.761 -11.090  31.523  1.00 91.17           N  
ATOM   3231  H   HIS A 204      40.467 -10.620  32.071  1.00 91.17           H  
ATOM   3232  CA  HIS A 204      40.057 -11.320  30.107  1.00 91.17           C  
ATOM   3233  HA  HIS A 204      39.124 -11.401  29.549  1.00 91.17           H  
ATOM   3234  C   HIS A 204      40.840 -12.625  29.860  1.00 91.17           C  
ATOM   3235  CB  HIS A 204      40.824 -10.107  29.556  1.00 91.17           C  
ATOM   3236  HB2 HIS A 204      41.078 -10.285  28.511  1.00 91.17           H  
ATOM   3237  HB3 HIS A 204      40.172  -9.234  29.584  1.00 91.17           H  
ATOM   3238  O   HIS A 204      41.003 -13.016  28.713  1.00 91.17           O  
ATOM   3239  CG  HIS A 204      42.087  -9.805  30.327  1.00 91.17           C  
ATOM   3240  CD2 HIS A 204      43.338 -10.315  30.100  1.00 91.17           C  
ATOM   3241  HD2 HIS A 204      43.610 -10.985  29.298  1.00 91.17           H  
ATOM   3242  ND1 HIS A 204      42.177  -8.964  31.411  1.00 91.17           N  
ATOM   3243  HD1 HIS A 204      41.491  -8.259  31.638  1.00 91.17           H  
ATOM   3244  CE1 HIS A 204      43.453  -8.971  31.828  1.00 91.17           C  
ATOM   3245  HE1 HIS A 204      43.856  -8.319  32.590  1.00 91.17           H  
ATOM   3246  NE2 HIS A 204      44.189  -9.823  31.106  1.00 91.17           N  
ATOM   3247  N   ARG A 205      41.373 -13.304  30.888  1.00 91.85           N  
ATOM   3248  H   ARG A 205      41.166 -13.009  31.831  1.00 91.85           H  
ATOM   3249  CA  ARG A 205      42.228 -14.491  30.701  1.00 91.85           C  
ATOM   3250  HA  ARG A 205      42.742 -14.402  29.744  1.00 91.85           H  
ATOM   3251  C   ARG A 205      41.410 -15.778  30.649  1.00 91.85           C  
ATOM   3252  CB  ARG A 205      43.292 -14.593  31.805  1.00 91.85           C  
ATOM   3253  HB2 ARG A 205      43.825 -15.536  31.678  1.00 91.85           H  
ATOM   3254  HB3 ARG A 205      42.805 -14.609  32.780  1.00 91.85           H  
ATOM   3255  O   ARG A 205      40.746 -16.119  31.624  1.00 91.85           O  
ATOM   3256  CG  ARG A 205      44.309 -13.449  31.757  1.00 91.85           C  
ATOM   3257  HG2 ARG A 205      44.739 -13.384  30.758  1.00 91.85           H  
ATOM   3258  HG3 ARG A 205      43.808 -12.509  31.990  1.00 91.85           H  
ATOM   3259  CD  ARG A 205      45.428 -13.705  32.774  1.00 91.85           C  
ATOM   3260  HD2 ARG A 205      45.938 -14.629  32.500  1.00 91.85           H  
ATOM   3261  HD3 ARG A 205      44.986 -13.827  33.763  1.00 91.85           H  
ATOM   3262  NE  ARG A 205      46.401 -12.597  32.798  1.00 91.85           N  
ATOM   3263  HE  ARG A 205      46.228 -11.837  32.156  1.00 91.85           H  
ATOM   3264  NH1 ARG A 205      47.829 -13.477  34.374  1.00 91.85           N  
ATOM   3265 HH11 ARG A 205      48.688 -13.412  34.900  1.00 91.85           H  
ATOM   3266 HH12 ARG A 205      47.281 -14.325  34.394  1.00 91.85           H  
ATOM   3267  NH2 ARG A 205      48.294 -11.507  33.443  1.00 91.85           N  
ATOM   3268 HH21 ARG A 205      48.123 -10.796  32.746  1.00 91.85           H  
ATOM   3269 HH22 ARG A 205      49.143 -11.469  33.989  1.00 91.85           H  
ATOM   3270  CZ  ARG A 205      47.497 -12.531  33.537  1.00 91.85           C  
ATOM   3271  N   VAL A 206      41.587 -16.551  29.577  1.00 91.53           N  
ATOM   3272  H   VAL A 206      42.085 -16.164  28.789  1.00 91.53           H  
ATOM   3273  CA  VAL A 206      40.983 -17.886  29.402  1.00 91.53           C  
ATOM   3274  HA  VAL A 206      39.900 -17.779  29.333  1.00 91.53           H  
ATOM   3275  C   VAL A 206      41.268 -18.816  30.588  1.00 91.53           C  
ATOM   3276  CB  VAL A 206      41.474 -18.523  28.085  1.00 91.53           C  
ATOM   3277  HB  VAL A 206      42.564 -18.515  28.073  1.00 91.53           H  
ATOM   3278  O   VAL A 206      40.359 -19.489  31.067  1.00 91.53           O  
ATOM   3279  CG1 VAL A 206      41.000 -19.969  27.926  1.00 91.53           C  
ATOM   3280 HG11 VAL A 206      39.927 -20.033  28.106  1.00 91.53           H  
ATOM   3281 HG12 VAL A 206      41.526 -20.626  28.619  1.00 91.53           H  
ATOM   3282 HG13 VAL A 206      41.204 -20.324  26.915  1.00 91.53           H  
ATOM   3283  CG2 VAL A 206      40.969 -17.729  26.877  1.00 91.53           C  
ATOM   3284 HG21 VAL A 206      41.357 -18.181  25.964  1.00 91.53           H  
ATOM   3285 HG22 VAL A 206      41.301 -16.692  26.915  1.00 91.53           H  
ATOM   3286 HG23 VAL A 206      39.880 -17.768  26.835  1.00 91.53           H  
ATOM   3287  N   SER A 207      42.489 -18.800  31.145  1.00 92.43           N  
ATOM   3288  H   SER A 207      43.191 -18.206  30.727  1.00 92.43           H  
ATOM   3289  CA  SER A 207      42.906 -19.690  32.247  1.00 92.43           C  
ATOM   3290  HA  SER A 207      42.839 -20.718  31.892  1.00 92.43           H  
ATOM   3291  C   SER A 207      42.042 -19.607  33.510  1.00 92.43           C  
ATOM   3292  CB  SER A 207      44.367 -19.430  32.624  1.00 92.43           C  
ATOM   3293  HB2 SER A 207      44.660 -20.126  33.410  1.00 92.43           H  
ATOM   3294  HB3 SER A 207      44.993 -19.621  31.752  1.00 92.43           H  
ATOM   3295  O   SER A 207      42.058 -20.529  34.323  1.00 92.43           O  
ATOM   3296  OG  SER A 207      44.585 -18.098  33.069  1.00 92.43           O  
ATOM   3297  HG  SER A 207      45.523 -18.041  33.262  1.00 92.43           H  
ATOM   3298  N   LYS A 208      41.259 -18.535  33.682  1.00 92.75           N  
ATOM   3299  H   LYS A 208      41.243 -17.838  32.951  1.00 92.75           H  
ATOM   3300  CA  LYS A 208      40.301 -18.408  34.787  1.00 92.75           C  
ATOM   3301  HA  LYS A 208      40.751 -18.799  35.699  1.00 92.75           H  
ATOM   3302  C   LYS A 208      39.036 -19.250  34.608  1.00 92.75           C  
ATOM   3303  CB  LYS A 208      39.931 -16.931  34.970  1.00 92.75           C  
ATOM   3304  HB2 LYS A 208      39.502 -16.545  34.045  1.00 92.75           H  
ATOM   3305  HB3 LYS A 208      39.163 -16.889  35.742  1.00 92.75           H  
ATOM   3306  O   LYS A 208      38.392 -19.571  35.602  1.00 92.75           O  
ATOM   3307  CG  LYS A 208      41.094 -16.027  35.407  1.00 92.75           C  
ATOM   3308  HG2 LYS A 208      40.720 -15.007  35.497  1.00 92.75           H  
ATOM   3309  HG3 LYS A 208      41.885 -16.041  34.658  1.00 92.75           H  
ATOM   3310  CD  LYS A 208      41.650 -16.481  36.763  1.00 92.75           C  
ATOM   3311  HD2 LYS A 208      42.137 -17.449  36.646  1.00 92.75           H  
ATOM   3312  HD3 LYS A 208      40.823 -16.582  37.466  1.00 92.75           H  
ATOM   3313  CE  LYS A 208      42.666 -15.488  37.324  1.00 92.75           C  
ATOM   3314  HE2 LYS A 208      43.482 -15.383  36.609  1.00 92.75           H  
ATOM   3315  HE3 LYS A 208      42.176 -14.520  37.433  1.00 92.75           H  
ATOM   3316  NZ  LYS A 208      43.174 -15.967  38.635  1.00 92.75           N  
ATOM   3317  HZ1 LYS A 208      42.404 -16.078  39.279  1.00 92.75           H  
ATOM   3318  HZ2 LYS A 208      43.839 -15.321  39.036  1.00 92.75           H  
ATOM   3319  HZ3 LYS A 208      43.615 -16.870  38.534  1.00 92.75           H  
ATOM   3320  N   TYR A 209      38.703 -19.613  33.374  1.00 94.53           N  
ATOM   3321  H   TYR A 209      39.292 -19.301  32.615  1.00 94.53           H  
ATOM   3322  CA  TYR A 209      37.459 -20.291  33.011  1.00 94.53           C  
ATOM   3323  HA  TYR A 209      36.786 -20.299  33.868  1.00 94.53           H  
ATOM   3324  C   TYR A 209      37.673 -21.754  32.603  1.00 94.53           C  
ATOM   3325  CB  TYR A 209      36.778 -19.485  31.899  1.00 94.53           C  
ATOM   3326  HB2 TYR A 209      37.369 -19.572  30.987  1.00 94.53           H  
ATOM   3327  HB3 TYR A 209      35.797 -19.916  31.698  1.00 94.53           H  
ATOM   3328  O   TYR A 209      36.725 -22.529  32.641  1.00 94.53           O  
ATOM   3329  CG  TYR A 209      36.607 -18.016  32.244  1.00 94.53           C  
ATOM   3330  CD1 TYR A 209      35.670 -17.637  33.221  1.00 94.53           C  
ATOM   3331  HD1 TYR A 209      35.040 -18.380  33.688  1.00 94.53           H  
ATOM   3332  CD2 TYR A 209      37.409 -17.037  31.621  1.00 94.53           C  
ATOM   3333  HD2 TYR A 209      38.127 -17.326  30.868  1.00 94.53           H  
ATOM   3334  CE1 TYR A 209      35.525 -16.284  33.566  1.00 94.53           C  
ATOM   3335  HE1 TYR A 209      34.779 -16.005  34.295  1.00 94.53           H  
ATOM   3336  CE2 TYR A 209      37.267 -15.678  31.969  1.00 94.53           C  
ATOM   3337  HE2 TYR A 209      37.858 -14.920  31.477  1.00 94.53           H  
ATOM   3338  OH  TYR A 209      36.128 -13.999  33.276  1.00 94.53           O  
ATOM   3339  HH  TYR A 209      35.285 -13.913  33.729  1.00 94.53           H  
ATOM   3340  CZ  TYR A 209      36.313 -15.301  32.936  1.00 94.53           C  
ATOM   3341  N   VAL A 210      38.912 -22.158  32.284  1.00 92.06           N  
ATOM   3342  H   VAL A 210      39.619 -21.440  32.209  1.00 92.06           H  
ATOM   3343  CA  VAL A 210      39.268 -23.516  31.813  1.00 92.06           C  
ATOM   3344  HA  VAL A 210      38.855 -23.657  30.815  1.00 92.06           H  
ATOM   3345  C   VAL A 210      38.685 -24.632  32.684  1.00 92.06           C  
ATOM   3346  CB  VAL A 210      40.803 -23.668  31.721  1.00 92.06           C  
ATOM   3347  HB  VAL A 210      41.250 -23.306  32.647  1.00 92.06           H  
ATOM   3348  O   VAL A 210      38.141 -25.594  32.148  1.00 92.06           O  
ATOM   3349  CG1 VAL A 210      41.270 -25.112  31.497  1.00 92.06           C  
ATOM   3350 HG11 VAL A 210      42.349 -25.137  31.340  1.00 92.06           H  
ATOM   3351 HG12 VAL A 210      41.049 -25.732  32.366  1.00 92.06           H  
ATOM   3352 HG13 VAL A 210      40.778 -25.536  30.622  1.00 92.06           H  
ATOM   3353  CG2 VAL A 210      41.349 -22.838  30.557  1.00 92.06           C  
ATOM   3354 HG21 VAL A 210      41.057 -21.794  30.667  1.00 92.06           H  
ATOM   3355 HG22 VAL A 210      40.951 -23.211  29.613  1.00 92.06           H  
ATOM   3356 HG23 VAL A 210      42.437 -22.900  30.530  1.00 92.06           H  
ATOM   3357  N   ARG A 211      38.726 -24.488  34.017  1.00 92.12           N  
ATOM   3358  H   ARG A 211      39.174 -23.661  34.385  1.00 92.12           H  
ATOM   3359  CA  ARG A 211      38.197 -25.496  34.958  1.00 92.12           C  
ATOM   3360  HA  ARG A 211      38.656 -26.456  34.721  1.00 92.12           H  
ATOM   3361  C   ARG A 211      36.685 -25.745  34.838  1.00 92.12           C  
ATOM   3362  CB  ARG A 211      38.585 -25.127  36.401  1.00 92.12           C  
ATOM   3363  HB2 ARG A 211      39.653 -24.918  36.445  1.00 92.12           H  
ATOM   3364  HB3 ARG A 211      38.381 -25.984  37.043  1.00 92.12           H  
ATOM   3365  O   ARG A 211      36.198 -26.723  35.382  1.00 92.12           O  
ATOM   3366  CG  ARG A 211      37.797 -23.919  36.927  1.00 92.12           C  
ATOM   3367  HG2 ARG A 211      36.735 -24.165  36.934  1.00 92.12           H  
ATOM   3368  HG3 ARG A 211      37.958 -23.060  36.277  1.00 92.12           H  
ATOM   3369  CD  ARG A 211      38.204 -23.554  38.355  1.00 92.12           C  
ATOM   3370  HD2 ARG A 211      39.253 -23.256  38.363  1.00 92.12           H  
ATOM   3371  HD3 ARG A 211      38.069 -24.427  38.993  1.00 92.12           H  
ATOM   3372  NE  ARG A 211      37.361 -22.451  38.834  1.00 92.12           N  
ATOM   3373  HE  ARG A 211      36.612 -22.178  38.214  1.00 92.12           H  
ATOM   3374  NH1 ARG A 211      38.135 -22.280  40.984  1.00 92.12           N  
ATOM   3375 HH11 ARG A 211      38.026 -21.927  41.924  1.00 92.12           H  
ATOM   3376 HH12 ARG A 211      38.779 -23.035  40.793  1.00 92.12           H  
ATOM   3377  NH2 ARG A 211      36.409 -21.023  40.287  1.00 92.12           N  
ATOM   3378 HH21 ARG A 211      35.696 -20.886  39.584  1.00 92.12           H  
ATOM   3379 HH22 ARG A 211      36.270 -20.675  41.226  1.00 92.12           H  
ATOM   3380  CZ  ARG A 211      37.317 -21.919  40.034  1.00 92.12           C  
ATOM   3381  N   HIS A 212      35.958 -24.847  34.173  1.00 92.98           N  
ATOM   3382  H   HIS A 212      36.438 -24.074  33.735  1.00 92.98           H  
ATOM   3383  CA  HIS A 212      34.517 -24.931  33.939  1.00 92.98           C  
ATOM   3384  HA  HIS A 212      34.101 -25.744  34.534  1.00 92.98           H  
ATOM   3385  C   HIS A 212      34.177 -25.245  32.474  1.00 92.98           C  
ATOM   3386  CB  HIS A 212      33.853 -23.624  34.392  1.00 92.98           C  
ATOM   3387  HB2 HIS A 212      34.185 -22.808  33.750  1.00 92.98           H  
ATOM   3388  HB3 HIS A 212      32.777 -23.737  34.261  1.00 92.98           H  
ATOM   3389  O   HIS A 212      33.016 -25.223  32.096  1.00 92.98           O  
ATOM   3390  CG  HIS A 212      34.111 -23.261  35.832  1.00 92.98           C  
ATOM   3391  CD2 HIS A 212      34.737 -22.137  36.302  1.00 92.98           C  
ATOM   3392  HD2 HIS A 212      35.143 -21.346  35.689  1.00 92.98           H  
ATOM   3393  ND1 HIS A 212      33.707 -23.985  36.925  1.00 92.98           N  
ATOM   3394  HD1 HIS A 212      33.152 -24.828  36.894  1.00 92.98           H  
ATOM   3395  CE1 HIS A 212      34.071 -23.315  38.029  1.00 92.98           C  
ATOM   3396  HE1 HIS A 212      33.845 -23.635  39.035  1.00 92.98           H  
ATOM   3397  NE2 HIS A 212      34.733 -22.184  37.707  1.00 92.98           N  
ATOM   3398  N   SER A 213      35.169 -25.526  31.624  1.00 87.87           N  
ATOM   3399  H   SER A 213      36.114 -25.577  31.976  1.00 87.87           H  
ATOM   3400  CA  SER A 213      34.947 -25.725  30.183  1.00 87.87           C  
ATOM   3401  HA  SER A 213      34.456 -24.835  29.790  1.00 87.87           H  
ATOM   3402  C   SER A 213      34.021 -26.896  29.830  1.00 87.87           C  
ATOM   3403  CB  SER A 213      36.279 -25.858  29.446  1.00 87.87           C  
ATOM   3404  HB2 SER A 213      36.833 -24.924  29.535  1.00 87.87           H  
ATOM   3405  HB3 SER A 213      36.084 -26.043  28.390  1.00 87.87           H  
ATOM   3406  O   SER A 213      33.469 -26.903  28.735  1.00 87.87           O  
ATOM   3407  OG  SER A 213      37.065 -26.912  29.967  1.00 87.87           O  
ATOM   3408  HG  SER A 213      37.475 -26.625  30.786  1.00 87.87           H  
ATOM   3409  N   THR A 214      33.821 -27.845  30.748  1.00 89.25           N  
ATOM   3410  H   THR A 214      34.339 -27.795  31.613  1.00 89.25           H  
ATOM   3411  CA  THR A 214      32.971 -29.033  30.579  1.00 89.25           C  
ATOM   3412  HA  THR A 214      32.789 -29.200  29.517  1.00 89.25           H  
ATOM   3413  C   THR A 214      31.592 -28.911  31.233  1.00 89.25           C  
ATOM   3414  CB  THR A 214      33.684 -30.273  31.137  1.00 89.25           C  
ATOM   3415  HB  THR A 214      33.022 -31.137  31.076  1.00 89.25           H  
ATOM   3416  O   THR A 214      30.834 -29.874  31.209  1.00 89.25           O  
ATOM   3417  CG2 THR A 214      34.971 -30.595  30.375  1.00 89.25           C  
ATOM   3418 HG21 THR A 214      35.404 -31.516  30.766  1.00 89.25           H  
ATOM   3419 HG22 THR A 214      34.741 -30.736  29.319  1.00 89.25           H  
ATOM   3420 HG23 THR A 214      35.692 -29.785  30.482  1.00 89.25           H  
ATOM   3421  OG1 THR A 214      34.046 -30.051  32.485  1.00 89.25           O  
ATOM   3422  HG1 THR A 214      33.977 -30.899  32.930  1.00 89.25           H  
ATOM   3423  N   THR A 215      31.244 -27.769  31.842  1.00 92.27           N  
ATOM   3424  H   THR A 215      31.865 -26.973  31.817  1.00 92.27           H  
ATOM   3425  CA  THR A 215      29.968 -27.628  32.573  1.00 92.27           C  
ATOM   3426  HA  THR A 215      29.744 -28.576  33.061  1.00 92.27           H  
ATOM   3427  C   THR A 215      28.767 -27.334  31.678  1.00 92.27           C  
ATOM   3428  CB  THR A 215      30.038 -26.560  33.673  1.00 92.27           C  
ATOM   3429  HB  THR A 215      29.082 -26.539  34.196  1.00 92.27           H  
ATOM   3430  O   THR A 215      27.637 -27.398  32.149  1.00 92.27           O  
ATOM   3431  CG2 THR A 215      31.133 -26.858  34.699  1.00 92.27           C  
ATOM   3432 HG21 THR A 215      30.937 -27.825  35.161  1.00 92.27           H  
ATOM   3433 HG22 THR A 215      32.107 -26.887  34.212  1.00 92.27           H  
ATOM   3434 HG23 THR A 215      31.137 -26.089  35.472  1.00 92.27           H  
ATOM   3435  OG1 THR A 215      30.285 -25.274  33.158  1.00 92.27           O  
ATOM   3436  HG1 THR A 215      29.849 -24.668  33.761  1.00 92.27           H  
ATOM   3437  N   LEU A 216      28.999 -26.998  30.408  1.00 94.23           N  
ATOM   3438  H   LEU A 216      29.949 -27.056  30.071  1.00 94.23           H  
ATOM   3439  CA  LEU A 216      27.961 -26.678  29.433  1.00 94.23           C  
ATOM   3440  HA  LEU A 216      26.994 -26.600  29.929  1.00 94.23           H  
ATOM   3441  C   LEU A 216      27.838 -27.797  28.409  1.00 94.23           C  
ATOM   3442  CB  LEU A 216      28.291 -25.337  28.757  1.00 94.23           C  
ATOM   3443  HB2 LEU A 216      29.301 -25.389  28.349  1.00 94.23           H  
ATOM   3444  HB3 LEU A 216      27.602 -25.185  27.926  1.00 94.23           H  
ATOM   3445  O   LEU A 216      28.847 -28.280  27.890  1.00 94.23           O  
ATOM   3446  CG  LEU A 216      28.189 -24.142  29.716  1.00 94.23           C  
ATOM   3447  HG  LEU A 216      28.820 -24.305  30.590  1.00 94.23           H  
ATOM   3448  CD1 LEU A 216      28.679 -22.873  29.023  1.00 94.23           C  
ATOM   3449 HD11 LEU A 216      28.572 -22.026  29.701  1.00 94.23           H  
ATOM   3450 HD12 LEU A 216      28.112 -22.700  28.109  1.00 94.23           H  
ATOM   3451 HD13 LEU A 216      29.737 -22.993  28.790  1.00 94.23           H  
ATOM   3452  CD2 LEU A 216      26.753 -23.928  30.177  1.00 94.23           C  
ATOM   3453 HD21 LEU A 216      26.456 -24.723  30.861  1.00 94.23           H  
ATOM   3454 HD22 LEU A 216      26.676 -22.981  30.710  1.00 94.23           H  
ATOM   3455 HD23 LEU A 216      26.075 -23.926  29.324  1.00 94.23           H  
ATOM   3456  N   ASN A 217      26.603 -28.170  28.084  1.00 94.04           N  
ATOM   3457  H   ASN A 217      25.814 -27.690  28.495  1.00 94.04           H  
ATOM   3458  CA  ASN A 217      26.346 -29.118  27.016  1.00 94.04           C  
ATOM   3459  HA  ASN A 217      27.073 -29.927  27.090  1.00 94.04           H  
ATOM   3460  C   ASN A 217      26.540 -28.414  25.668  1.00 94.04           C  
ATOM   3461  CB  ASN A 217      24.950 -29.732  27.189  1.00 94.04           C  
ATOM   3462  HB2 ASN A 217      24.842 -30.105  28.208  1.00 94.04           H  
ATOM   3463  HB3 ASN A 217      24.184 -28.976  27.020  1.00 94.04           H  
ATOM   3464  O   ASN A 217      25.768 -27.530  25.303  1.00 94.04           O  
ATOM   3465  CG  ASN A 217      24.718 -30.891  26.236  1.00 94.04           C  
ATOM   3466  ND2 ASN A 217      23.601 -31.564  26.362  1.00 94.04           N  
ATOM   3467 HD21 ASN A 217      22.906 -31.263  27.030  1.00 94.04           H  
ATOM   3468 HD22 ASN A 217      23.452 -32.345  25.739  1.00 94.04           H  
ATOM   3469  OD1 ASN A 217      25.546 -31.231  25.400  1.00 94.04           O  
ATOM   3470  N   MET A 218      27.601 -28.795  24.961  1.00 92.50           N  
ATOM   3471  H   MET A 218      28.205 -29.493  25.372  1.00 92.50           H  
ATOM   3472  CA  MET A 218      27.933 -28.317  23.615  1.00 92.50           C  
ATOM   3473  HA  MET A 218      27.230 -27.537  23.324  1.00 92.50           H  
ATOM   3474  C   MET A 218      27.787 -29.441  22.574  1.00 92.50           C  
ATOM   3475  CB  MET A 218      29.352 -27.714  23.608  1.00 92.50           C  
ATOM   3476  HB2 MET A 218      30.059 -28.494  23.892  1.00 92.50           H  
ATOM   3477  HB3 MET A 218      29.606 -27.400  22.596  1.00 92.50           H  
ATOM   3478  O   MET A 218      28.406 -29.387  21.515  1.00 92.50           O  
ATOM   3479  CG  MET A 218      29.553 -26.518  24.551  1.00 92.50           C  
ATOM   3480  HG2 MET A 218      29.345 -26.841  25.571  1.00 92.50           H  
ATOM   3481  HG3 MET A 218      30.606 -26.239  24.509  1.00 92.50           H  
ATOM   3482  SD  MET A 218      28.573 -25.023  24.226  1.00 92.50           S  
ATOM   3483  CE  MET A 218      29.036 -24.614  22.523  1.00 92.50           C  
ATOM   3484  HE1 MET A 218      30.107 -24.425  22.456  1.00 92.50           H  
ATOM   3485  HE2 MET A 218      28.483 -23.730  22.205  1.00 92.50           H  
ATOM   3486  HE3 MET A 218      28.778 -25.440  21.859  1.00 92.50           H  
ATOM   3487  N   SER A 219      27.042 -30.507  22.887  1.00 89.02           N  
ATOM   3488  H   SER A 219      26.490 -30.490  23.733  1.00 89.02           H  
ATOM   3489  CA  SER A 219      26.953 -31.690  22.022  1.00 89.02           C  
ATOM   3490  HA  SER A 219      27.962 -32.058  21.835  1.00 89.02           H  
ATOM   3491  C   SER A 219      26.309 -31.335  20.682  1.00 89.02           C  
ATOM   3492  CB  SER A 219      26.166 -32.819  22.694  1.00 89.02           C  
ATOM   3493  HB2 SER A 219      25.137 -32.504  22.862  1.00 89.02           H  
ATOM   3494  HB3 SER A 219      26.164 -33.691  22.039  1.00 89.02           H  
ATOM   3495  O   SER A 219      25.192 -30.826  20.639  1.00 89.02           O  
ATOM   3496  OG  SER A 219      26.762 -33.165  23.929  1.00 89.02           O  
ATOM   3497  HG  SER A 219      26.415 -32.549  24.578  1.00 89.02           H  
ATOM   3498  N   GLY A 220      27.004 -31.601  19.575  1.00 84.34           N  
ATOM   3499  H   GLY A 220      27.926 -32.004  19.656  1.00 84.34           H  
ATOM   3500  CA  GLY A 220      26.527 -31.239  18.234  1.00 84.34           C  
ATOM   3501  HA2 GLY A 220      27.179 -31.699  17.492  1.00 84.34           H  
ATOM   3502  HA3 GLY A 220      25.519 -31.626  18.087  1.00 84.34           H  
ATOM   3503  C   GLY A 220      26.511 -29.729  17.960  1.00 84.34           C  
ATOM   3504  O   GLY A 220      25.717 -29.277  17.136  1.00 84.34           O  
ATOM   3505  N   ILE A 221      27.326 -28.948  18.683  1.00 83.18           N  
ATOM   3506  H   ILE A 221      27.899 -29.379  19.394  1.00 83.18           H  
ATOM   3507  CA  ILE A 221      27.552 -27.518  18.439  1.00 83.18           C  
ATOM   3508  HA  ILE A 221      27.041 -27.222  17.523  1.00 83.18           H  
ATOM   3509  C   ILE A 221      29.051 -27.296  18.244  1.00 83.18           C  
ATOM   3510  CB  ILE A 221      27.012 -26.648  19.595  1.00 83.18           C  
ATOM   3511  HB  ILE A 221      27.537 -26.926  20.509  1.00 83.18           H  
ATOM   3512  O   ILE A 221      29.840 -27.442  19.180  1.00 83.18           O  
ATOM   3513  CG1 ILE A 221      25.503 -26.890  19.811  1.00 83.18           C  
ATOM   3514 HG12 ILE A 221      24.945 -26.515  18.953  1.00 83.18           H  
ATOM   3515 HG13 ILE A 221      25.304 -27.958  19.903  1.00 83.18           H  
ATOM   3516  CG2 ILE A 221      27.289 -25.156  19.300  1.00 83.18           C  
ATOM   3517 HG21 ILE A 221      26.964 -24.527  20.129  1.00 83.18           H  
ATOM   3518 HG22 ILE A 221      26.770 -24.857  18.389  1.00 83.18           H  
ATOM   3519 HG23 ILE A 221      28.358 -24.990  19.161  1.00 83.18           H  
ATOM   3520  CD1 ILE A 221      24.971 -26.238  21.083  1.00 83.18           C  
ATOM   3521 HD11 ILE A 221      25.529 -26.593  21.950  1.00 83.18           H  
ATOM   3522 HD12 ILE A 221      23.922 -26.510  21.201  1.00 83.18           H  
ATOM   3523 HD13 ILE A 221      25.058 -25.154  21.002  1.00 83.18           H  
ATOM   3524  N   GLU A 222      29.440 -26.903  17.037  1.00 81.38           N  
ATOM   3525  H   GLU A 222      28.762 -26.828  16.292  1.00 81.38           H  
ATOM   3526  CA  GLU A 222      30.843 -26.702  16.686  1.00 81.38           C  
ATOM   3527  HA  GLU A 222      31.443 -27.392  17.279  1.00 81.38           H  
ATOM   3528  C   GLU A 222      31.346 -25.290  17.003  1.00 81.38           C  
ATOM   3529  CB  GLU A 222      31.089 -27.070  15.226  1.00 81.38           C  
ATOM   3530  HB2 GLU A 222      32.155 -26.945  15.033  1.00 81.38           H  
ATOM   3531  HB3 GLU A 222      30.528 -26.400  14.575  1.00 81.38           H  
ATOM   3532  O   GLU A 222      30.592 -24.313  17.064  1.00 81.38           O  
ATOM   3533  CG  GLU A 222      30.688 -28.527  14.957  1.00 81.38           C  
ATOM   3534  HG2 GLU A 222      30.986 -29.135  15.810  1.00 81.38           H  
ATOM   3535  HG3 GLU A 222      29.605 -28.591  14.856  1.00 81.38           H  
ATOM   3536  CD  GLU A 222      31.363 -29.062  13.700  1.00 81.38           C  
ATOM   3537  OE1 GLU A 222      31.658 -30.276  13.730  1.00 81.38           O  
ATOM   3538  OE2 GLU A 222      31.665 -28.221  12.824  1.00 81.38           O  
ATOM   3539  N   PHE A 223      32.656 -25.179  17.228  1.00 82.41           N  
ATOM   3540  H   PHE A 223      33.230 -25.979  17.004  1.00 82.41           H  
ATOM   3541  CA  PHE A 223      33.325 -23.889  17.354  1.00 82.41           C  
ATOM   3542  HA  PHE A 223      32.583 -23.156  17.671  1.00 82.41           H  
ATOM   3543  C   PHE A 223      33.899 -23.470  15.999  1.00 82.41           C  
ATOM   3544  CB  PHE A 223      34.415 -23.938  18.429  1.00 82.41           C  
ATOM   3545  HB2 PHE A 223      34.992 -23.015  18.383  1.00 82.41           H  
ATOM   3546  HB3 PHE A 223      35.097 -24.759  18.209  1.00 82.41           H  
ATOM   3547  O   PHE A 223      34.492 -24.314  15.336  1.00 82.41           O  
ATOM   3548  CG  PHE A 223      33.861 -24.084  19.828  1.00 82.41           C  
ATOM   3549  CD1 PHE A 223      33.239 -22.986  20.447  1.00 82.41           C  
ATOM   3550  HD1 PHE A 223      33.177 -22.046  19.919  1.00 82.41           H  
ATOM   3551  CD2 PHE A 223      33.918 -25.324  20.489  1.00 82.41           C  
ATOM   3552  HD2 PHE A 223      34.336 -26.182  19.984  1.00 82.41           H  
ATOM   3553  CE1 PHE A 223      32.671 -23.127  21.724  1.00 82.41           C  
ATOM   3554  HE1 PHE A 223      32.138 -22.298  22.166  1.00 82.41           H  
ATOM   3555  CE2 PHE A 223      33.364 -25.463  21.772  1.00 82.41           C  
ATOM   3556  HE2 PHE A 223      33.350 -26.432  22.249  1.00 82.41           H  
ATOM   3557  CZ  PHE A 223      32.740 -24.366  22.389  1.00 82.41           C  
ATOM   3558  HZ  PHE A 223      32.258 -24.506  23.345  1.00 82.41           H  
ATOM   3559  N   PRO A 224      33.789 -22.183  15.618  1.00 81.92           N  
ATOM   3560  CA  PRO A 224      33.176 -21.077  16.358  1.00 81.92           C  
ATOM   3561  HA  PRO A 224      33.455 -21.138  17.410  1.00 81.92           H  
ATOM   3562  C   PRO A 224      31.638 -21.046  16.242  1.00 81.92           C  
ATOM   3563  CB  PRO A 224      33.821 -19.819  15.773  1.00 81.92           C  
ATOM   3564  HB2 PRO A 224      33.157 -18.956  15.813  1.00 81.92           H  
ATOM   3565  HB3 PRO A 224      34.745 -19.610  16.313  1.00 81.92           H  
ATOM   3566  O   PRO A 224      31.083 -21.037  15.148  1.00 81.92           O  
ATOM   3567  CG  PRO A 224      34.157 -20.215  14.336  1.00 81.92           C  
ATOM   3568  HG2 PRO A 224      35.051 -19.701  13.983  1.00 81.92           H  
ATOM   3569  HG3 PRO A 224      33.300 -20.010  13.695  1.00 81.92           H  
ATOM   3570  CD  PRO A 224      34.386 -21.717  14.383  1.00 81.92           C  
ATOM   3571  HD2 PRO A 224      33.924 -22.203  13.523  1.00 81.92           H  
ATOM   3572  HD3 PRO A 224      35.455 -21.930  14.391  1.00 81.92           H  
ATOM   3573  N   VAL A 225      30.949 -20.921  17.385  1.00 83.33           N  
ATOM   3574  H   VAL A 225      31.478 -20.960  18.245  1.00 83.33           H  
ATOM   3575  CA  VAL A 225      29.477 -21.040  17.492  1.00 83.33           C  
ATOM   3576  HA  VAL A 225      29.199 -22.020  17.103  1.00 83.33           H  
ATOM   3577  C   VAL A 225      28.729 -19.981  16.675  1.00 83.33           C  
ATOM   3578  CB  VAL A 225      29.020 -20.969  18.964  1.00 83.33           C  
ATOM   3579  HB  VAL A 225      29.301 -19.996  19.367  1.00 83.33           H  
ATOM   3580  O   VAL A 225      28.931 -18.771  16.844  1.00 83.33           O  
ATOM   3581  CG1 VAL A 225      27.502 -21.125  19.132  1.00 83.33           C  
ATOM   3582 HG11 VAL A 225      27.173 -22.056  18.671  1.00 83.33           H  
ATOM   3583 HG12 VAL A 225      27.240 -21.143  20.190  1.00 83.33           H  
ATOM   3584 HG13 VAL A 225      26.976 -20.290  18.671  1.00 83.33           H  
ATOM   3585  CG2 VAL A 225      29.708 -22.052  19.803  1.00 83.33           C  
ATOM   3586 HG21 VAL A 225      29.578 -23.023  19.326  1.00 83.33           H  
ATOM   3587 HG22 VAL A 225      29.277 -22.093  20.804  1.00 83.33           H  
ATOM   3588 HG23 VAL A 225      30.775 -21.844  19.886  1.00 83.33           H  
ATOM   3589  N   LYS A 226      27.779 -20.403  15.837  1.00 72.32           N  
ATOM   3590  H   LYS A 226      27.634 -21.396  15.726  1.00 72.32           H  
ATOM   3591  CA  LYS A 226      26.956 -19.488  15.031  1.00 72.32           C  
ATOM   3592  HA  LYS A 226      27.576 -18.641  14.736  1.00 72.32           H  
ATOM   3593  C   LYS A 226      25.756 -18.974  15.813  1.00 72.32           C  
ATOM   3594  CB  LYS A 226      26.468 -20.191  13.764  1.00 72.32           C  
ATOM   3595  HB2 LYS A 226      25.969 -19.469  13.117  1.00 72.32           H  
ATOM   3596  HB3 LYS A 226      25.731 -20.939  14.054  1.00 72.32           H  
ATOM   3597  O   LYS A 226      25.253 -19.623  16.721  1.00 72.32           O  
ATOM   3598  CG  LYS A 226      27.593 -20.865  12.973  1.00 72.32           C  
ATOM   3599  HG2 LYS A 226      28.258 -20.114  12.548  1.00 72.32           H  
ATOM   3600  HG3 LYS A 226      28.165 -21.538  13.612  1.00 72.32           H  
ATOM   3601  CD  LYS A 226      26.949 -21.693  11.871  1.00 72.32           C  
ATOM   3602  HD2 LYS A 226      26.480 -21.042  11.133  1.00 72.32           H  
ATOM   3603  HD3 LYS A 226      26.199 -22.356  12.303  1.00 72.32           H  
ATOM   3604  CE  LYS A 226      28.019 -22.543  11.221  1.00 72.32           C  
ATOM   3605  HE2 LYS A 226      28.794 -21.918  10.778  1.00 72.32           H  
ATOM   3606  HE3 LYS A 226      28.494 -23.176  11.970  1.00 72.32           H  
ATOM   3607  NZ  LYS A 226      27.410 -23.404  10.201  1.00 72.32           N  
ATOM   3608  HZ1 LYS A 226      28.185 -23.898   9.782  1.00 72.32           H  
ATOM   3609  HZ2 LYS A 226      26.904 -22.900   9.487  1.00 72.32           H  
ATOM   3610  HZ3 LYS A 226      26.863 -24.129  10.641  1.00 72.32           H  
ATOM   3611  N   ILE A 227      25.218 -17.825  15.396  1.00 76.98           N  
ATOM   3612  H   ILE A 227      25.681 -17.340  14.640  1.00 76.98           H  
ATOM   3613  CA  ILE A 227      24.001 -17.246  15.999  1.00 76.98           C  
ATOM   3614  HA  ILE A 227      24.189 -17.109  17.064  1.00 76.98           H  
ATOM   3615  C   ILE A 227      22.792 -18.194  15.874  1.00 76.98           C  
ATOM   3616  CB  ILE A 227      23.685 -15.862  15.382  1.00 76.98           C  
ATOM   3617  HB  ILE A 227      23.567 -15.988  14.306  1.00 76.98           H  
ATOM   3618  O   ILE A 227      21.926 -18.210  16.749  1.00 76.98           O  
ATOM   3619  CG1 ILE A 227      24.842 -14.868  15.634  1.00 76.98           C  
ATOM   3620 HG12 ILE A 227      25.022 -14.774  16.705  1.00 76.98           H  
ATOM   3621 HG13 ILE A 227      25.751 -15.256  15.174  1.00 76.98           H  
ATOM   3622  CG2 ILE A 227      22.371 -15.271  15.933  1.00 76.98           C  
ATOM   3623 HG21 ILE A 227      21.528 -15.934  15.736  1.00 76.98           H  
ATOM   3624 HG22 ILE A 227      22.132 -14.326  15.445  1.00 76.98           H  
ATOM   3625 HG23 ILE A 227      22.469 -15.109  17.007  1.00 76.98           H  
ATOM   3626  CD1 ILE A 227      24.584 -13.474  15.044  1.00 76.98           C  
ATOM   3627 HD11 ILE A 227      25.522 -12.923  14.981  1.00 76.98           H  
ATOM   3628 HD12 ILE A 227      24.175 -13.564  14.037  1.00 76.98           H  
ATOM   3629 HD13 ILE A 227      23.895 -12.915  15.676  1.00 76.98           H  
ATOM   3630  N   THR A 228      22.714 -18.960  14.784  1.00 71.21           N  
ATOM   3631  H   THR A 228      23.497 -18.997  14.148  1.00 71.21           H  
ATOM   3632  CA  THR A 228      21.637 -19.929  14.524  1.00 71.21           C  
ATOM   3633  HA  THR A 228      20.672 -19.427  14.592  1.00 71.21           H  
ATOM   3634  C   THR A 228      21.620 -21.052  15.555  1.00 71.21           C  
ATOM   3635  CB  THR A 228      21.787 -20.521  13.111  1.00 71.21           C  
ATOM   3636  HB  THR A 228      21.170 -21.413  13.005  1.00 71.21           H  
ATOM   3637  O   THR A 228      20.555 -21.372  16.089  1.00 71.21           O  
ATOM   3638  CG2 THR A 228      21.352 -19.480  12.072  1.00 71.21           C  
ATOM   3639 HG21 THR A 228      21.454 -19.915  11.078  1.00 71.21           H  
ATOM   3640 HG22 THR A 228      21.984 -18.594  12.138  1.00 71.21           H  
ATOM   3641 HG23 THR A 228      20.308 -19.208  12.233  1.00 71.21           H  
ATOM   3642  OG1 THR A 228      23.139 -20.827  12.831  1.00 71.21           O  
ATOM   3643  HG1 THR A 228      23.331 -21.720  13.127  1.00 71.21           H  
ATOM   3644  N   ASP A 229      22.802 -21.547  15.912  1.00 81.96           N  
ATOM   3645  H   ASP A 229      23.610 -21.279  15.368  1.00 81.96           H  
ATOM   3646  CA  ASP A 229      22.997 -22.737  16.748  1.00 81.96           C  
ATOM   3647  HA  ASP A 229      22.285 -23.502  16.439  1.00 81.96           H  
ATOM   3648  C   ASP A 229      22.756 -22.426  18.229  1.00 81.96           C  
ATOM   3649  CB  ASP A 229      24.410 -23.310  16.538  1.00 81.96           C  
ATOM   3650  HB2 ASP A 229      25.117 -22.678  17.075  1.00 81.96           H  
ATOM   3651  HB3 ASP A 229      24.454 -24.307  16.977  1.00 81.96           H  
ATOM   3652  O   ASP A 229      22.537 -23.318  19.042  1.00 81.96           O  
ATOM   3653  CG  ASP A 229      24.853 -23.389  15.070  1.00 81.96           C  
ATOM   3654  OD1 ASP A 229      23.985 -23.294  14.165  1.00 81.96           O  
ATOM   3655  OD2 ASP A 229      26.078 -23.289  14.858  1.00 81.96           O  
ATOM   3656  N   ILE A 230      22.687 -21.139  18.589  1.00 86.33           N  
ATOM   3657  H   ILE A 230      22.936 -20.454  17.890  1.00 86.33           H  
ATOM   3658  CA  ILE A 230      22.343 -20.703  19.947  1.00 86.33           C  
ATOM   3659  HA  ILE A 230      23.081 -21.127  20.628  1.00 86.33           H  
ATOM   3660  C   ILE A 230      20.964 -21.236  20.365  1.00 86.33           C  
ATOM   3661  CB  ILE A 230      22.405 -19.165  20.068  1.00 86.33           C  
ATOM   3662  HB  ILE A 230      21.645 -18.736  19.414  1.00 86.33           H  
ATOM   3663  O   ILE A 230      20.722 -21.465  21.543  1.00 86.33           O  
ATOM   3664  CG1 ILE A 230      23.785 -18.628  19.642  1.00 86.33           C  
ATOM   3665 HG12 ILE A 230      23.953 -18.909  18.602  1.00 86.33           H  
ATOM   3666 HG13 ILE A 230      24.564 -19.094  20.245  1.00 86.33           H  
ATOM   3667  CG2 ILE A 230      22.138 -18.720  21.513  1.00 86.33           C  
ATOM   3668 HG21 ILE A 230      22.104 -17.632  21.579  1.00 86.33           H  
ATOM   3669 HG22 ILE A 230      21.187 -19.099  21.888  1.00 86.33           H  
ATOM   3670 HG23 ILE A 230      22.930 -19.100  22.158  1.00 86.33           H  
ATOM   3671  CD1 ILE A 230      23.937 -17.106  19.713  1.00 86.33           C  
ATOM   3672 HD11 ILE A 230      23.114 -16.630  19.180  1.00 86.33           H  
ATOM   3673 HD12 ILE A 230      23.957 -16.766  20.749  1.00 86.33           H  
ATOM   3674 HD13 ILE A 230      24.881 -16.823  19.250  1.00 86.33           H  
ATOM   3675  N   SER A 231      20.049 -21.471  19.422  1.00 84.31           N  
ATOM   3676  H   SER A 231      20.324 -21.378  18.454  1.00 84.31           H  
ATOM   3677  CA  SER A 231      18.737 -22.048  19.756  1.00 84.31           C  
ATOM   3678  HA  SER A 231      18.317 -21.506  20.604  1.00 84.31           H  
ATOM   3679  C   SER A 231      18.857 -23.510  20.199  1.00 84.31           C  
ATOM   3680  CB  SER A 231      17.763 -21.907  18.584  1.00 84.31           C  
ATOM   3681  HB2 SER A 231      16.747 -22.077  18.941  1.00 84.31           H  
ATOM   3682  HB3 SER A 231      17.997 -22.652  17.824  1.00 84.31           H  
ATOM   3683  O   SER A 231      18.196 -23.901  21.157  1.00 84.31           O  
ATOM   3684  OG  SER A 231      17.869 -20.608  18.008  1.00 84.31           O  
ATOM   3685  HG  SER A 231      18.465 -20.722  17.265  1.00 84.31           H  
ATOM   3686  N   LYS A 232      19.750 -24.280  19.561  1.00 87.57           N  
ATOM   3687  H   LYS A 232      20.313 -23.862  18.834  1.00 87.57           H  
ATOM   3688  CA  LYS A 232      20.117 -25.649  19.957  1.00 87.57           C  
ATOM   3689  HA  LYS A 232      19.214 -26.247  20.082  1.00 87.57           H  
ATOM   3690  C   LYS A 232      20.842 -25.637  21.304  1.00 87.57           C  
ATOM   3691  CB  LYS A 232      20.964 -26.273  18.827  1.00 87.57           C  
ATOM   3692  HB2 LYS A 232      21.912 -25.740  18.747  1.00 87.57           H  
ATOM   3693  HB3 LYS A 232      20.425 -26.127  17.891  1.00 87.57           H  
ATOM   3694  O   LYS A 232      20.461 -26.379  22.202  1.00 87.57           O  
ATOM   3695  CG  LYS A 232      21.279 -27.779  18.953  1.00 87.57           C  
ATOM   3696  HG2 LYS A 232      21.893 -27.960  19.835  1.00 87.57           H  
ATOM   3697  HG3 LYS A 232      20.347 -28.338  19.037  1.00 87.57           H  
ATOM   3698  CD  LYS A 232      22.038 -28.228  17.685  1.00 87.57           C  
ATOM   3699  HD2 LYS A 232      21.459 -27.919  16.815  1.00 87.57           H  
ATOM   3700  HD3 LYS A 232      22.997 -27.712  17.643  1.00 87.57           H  
ATOM   3701  CE  LYS A 232      22.296 -29.739  17.534  1.00 87.57           C  
ATOM   3702  HE2 LYS A 232      21.348 -30.265  17.647  1.00 87.57           H  
ATOM   3703  HE3 LYS A 232      22.987 -30.072  18.308  1.00 87.57           H  
ATOM   3704  NZ  LYS A 232      22.855 -30.040  16.176  1.00 87.57           N  
ATOM   3705  HZ1 LYS A 232      22.284 -29.668  15.431  1.00 87.57           H  
ATOM   3706  HZ2 LYS A 232      23.775 -29.651  16.030  1.00 87.57           H  
ATOM   3707  HZ3 LYS A 232      22.910 -31.020  15.937  1.00 87.57           H  
ATOM   3708  N   PHE A 233      21.783 -24.708  21.493  1.00 93.61           N  
ATOM   3709  H   PHE A 233      22.081 -24.173  20.689  1.00 93.61           H  
ATOM   3710  CA  PHE A 233      22.458 -24.492  22.778  1.00 93.61           C  
ATOM   3711  HA  PHE A 233      23.023 -25.387  23.040  1.00 93.61           H  
ATOM   3712  C   PHE A 233      21.467 -24.226  23.919  1.00 93.61           C  
ATOM   3713  CB  PHE A 233      23.426 -23.305  22.668  1.00 93.61           C  
ATOM   3714  HB2 PHE A 233      24.170 -23.478  21.891  1.00 93.61           H  
ATOM   3715  HB3 PHE A 233      22.867 -22.415  22.376  1.00 93.61           H  
ATOM   3716  O   PHE A 233      21.557 -24.846  24.975  1.00 93.61           O  
ATOM   3717  CG  PHE A 233      24.126 -23.003  23.973  1.00 93.61           C  
ATOM   3718  CD1 PHE A 233      23.596 -22.025  24.835  1.00 93.61           C  
ATOM   3719  HD1 PHE A 233      22.711 -21.475  24.551  1.00 93.61           H  
ATOM   3720  CD2 PHE A 233      25.232 -23.770  24.379  1.00 93.61           C  
ATOM   3721  HD2 PHE A 233      25.607 -24.563  23.750  1.00 93.61           H  
ATOM   3722  CE1 PHE A 233      24.171 -21.816  26.098  1.00 93.61           C  
ATOM   3723  HE1 PHE A 233      23.720 -21.116  26.787  1.00 93.61           H  
ATOM   3724  CE2 PHE A 233      25.814 -23.544  25.638  1.00 93.61           C  
ATOM   3725  HE2 PHE A 233      26.631 -24.167  25.971  1.00 93.61           H  
ATOM   3726  CZ  PHE A 233      25.289 -22.565  26.495  1.00 93.61           C  
ATOM   3727  HZ  PHE A 233      25.711 -22.430  27.480  1.00 93.61           H  
ATOM   3728  N   GLU A 234      20.510 -23.318  23.709  1.00 92.61           N  
ATOM   3729  H   GLU A 234      20.508 -22.817  22.833  1.00 92.61           H  
ATOM   3730  CA  GLU A 234      19.459 -23.017  24.684  1.00 92.61           C  
ATOM   3731  HA  GLU A 234      19.909 -22.762  25.643  1.00 92.61           H  
ATOM   3732  C   GLU A 234      18.550 -24.227  24.927  1.00 92.61           C  
ATOM   3733  CB  GLU A 234      18.612 -21.831  24.191  1.00 92.61           C  
ATOM   3734  HB2 GLU A 234      17.660 -21.827  24.722  1.00 92.61           H  
ATOM   3735  HB3 GLU A 234      18.391 -21.971  23.133  1.00 92.61           H  
ATOM   3736  O   GLU A 234      18.123 -24.444  26.056  1.00 92.61           O  
ATOM   3737  CG  GLU A 234      19.273 -20.462  24.407  1.00 92.61           C  
ATOM   3738  HG2 GLU A 234      20.226 -20.421  23.881  1.00 92.61           H  
ATOM   3739  HG3 GLU A 234      19.477 -20.329  25.470  1.00 92.61           H  
ATOM   3740  CD  GLU A 234      18.371 -19.323  23.913  1.00 92.61           C  
ATOM   3741  OE1 GLU A 234      18.406 -18.200  24.459  1.00 92.61           O  
ATOM   3742  OE2 GLU A 234      17.676 -19.458  22.887  1.00 92.61           O  
ATOM   3743  N   ALA A 235      18.237 -25.031  23.912  1.00 90.14           N  
ATOM   3744  H   ALA A 235      18.573 -24.822  22.983  1.00 90.14           H  
ATOM   3745  CA  ALA A 235      17.457 -26.252  24.113  1.00 90.14           C  
ATOM   3746  HA  ALA A 235      16.543 -26.002  24.652  1.00 90.14           H  
ATOM   3747  C   ALA A 235      18.211 -27.288  24.971  1.00 90.14           C  
ATOM   3748  CB  ALA A 235      17.058 -26.809  22.743  1.00 90.14           C  
ATOM   3749  HB1 ALA A 235      16.511 -26.055  22.178  1.00 90.14           H  
ATOM   3750  HB2 ALA A 235      16.421 -27.683  22.880  1.00 90.14           H  
ATOM   3751  HB3 ALA A 235      17.944 -27.108  22.183  1.00 90.14           H  
ATOM   3752  O   ALA A 235      17.602 -27.938  25.812  1.00 90.14           O  
ATOM   3753  N   GLN A 236      19.532 -27.405  24.796  1.00 93.24           N  
ATOM   3754  H   GLN A 236      19.954 -26.871  24.050  1.00 93.24           H  
ATOM   3755  CA  GLN A 236      20.392 -28.339  25.538  1.00 93.24           C  
ATOM   3756  HA  GLN A 236      19.878 -29.293  25.653  1.00 93.24           H  
ATOM   3757  C   GLN A 236      20.775 -27.860  26.944  1.00 93.24           C  
ATOM   3758  CB  GLN A 236      21.675 -28.553  24.731  1.00 93.24           C  
ATOM   3759  HB2 GLN A 236      22.108 -27.581  24.492  1.00 93.24           H  
ATOM   3760  HB3 GLN A 236      22.394 -29.106  25.336  1.00 93.24           H  
ATOM   3761  O   GLN A 236      21.159 -28.668  27.787  1.00 93.24           O  
ATOM   3762  CG  GLN A 236      21.429 -29.343  23.442  1.00 93.24           C  
ATOM   3763  HG2 GLN A 236      21.108 -30.352  23.702  1.00 93.24           H  
ATOM   3764  HG3 GLN A 236      20.638 -28.879  22.851  1.00 93.24           H  
ATOM   3765  CD  GLN A 236      22.678 -29.430  22.579  1.00 93.24           C  
ATOM   3766  NE2 GLN A 236      22.653 -30.248  21.555  1.00 93.24           N  
ATOM   3767 HE21 GLN A 236      21.848 -30.825  21.356  1.00 93.24           H  
ATOM   3768 HE22 GLN A 236      23.536 -30.359  21.077  1.00 93.24           H  
ATOM   3769  OE1 GLN A 236      23.687 -28.783  22.807  1.00 93.24           O  
ATOM   3770  N   ASN A 237      20.706 -26.551  27.180  1.00 95.13           N  
ATOM   3771  H   ASN A 237      20.426 -25.959  26.411  1.00 95.13           H  
ATOM   3772  CA  ASN A 237      21.013 -25.899  28.449  1.00 95.13           C  
ATOM   3773  HA  ASN A 237      21.118 -26.651  29.230  1.00 95.13           H  
ATOM   3774  C   ASN A 237      19.811 -25.016  28.815  1.00 95.13           C  
ATOM   3775  CB  ASN A 237      22.339 -25.119  28.343  1.00 95.13           C  
ATOM   3776  HB2 ASN A 237      22.213 -24.284  27.654  1.00 95.13           H  
ATOM   3777  HB3 ASN A 237      22.583 -24.711  29.324  1.00 95.13           H  
ATOM   3778  O   ASN A 237      19.852 -23.788  28.702  1.00 95.13           O  
ATOM   3779  CG  ASN A 237      23.517 -25.956  27.872  1.00 95.13           C  
ATOM   3780  ND2 ASN A 237      23.708 -26.036  26.576  1.00 95.13           N  
ATOM   3781 HD21 ASN A 237      23.033 -25.612  25.956  1.00 95.13           H  
ATOM   3782 HD22 ASN A 237      24.471 -26.590  26.214  1.00 95.13           H  
ATOM   3783  OD1 ASN A 237      24.287 -26.499  28.652  1.00 95.13           O  
ATOM   3784  N   ASP A 238      18.707 -25.661  29.190  1.00 93.03           N  
ATOM   3785  H   ASP A 238      18.764 -26.658  29.346  1.00 93.03           H  
ATOM   3786  CA  ASP A 238      17.385 -25.056  29.399  1.00 93.03           C  
ATOM   3787  HA  ASP A 238      17.104 -24.565  28.468  1.00 93.03           H  
ATOM   3788  C   ASP A 238      17.328 -23.992  30.510  1.00 93.03           C  
ATOM   3789  CB  ASP A 238      16.353 -26.164  29.643  1.00 93.03           C  
ATOM   3790  HB2 ASP A 238      16.382 -26.859  28.804  1.00 93.03           H  
ATOM   3791  HB3 ASP A 238      15.362 -25.712  29.662  1.00 93.03           H  
ATOM   3792  O   ASP A 238      16.442 -23.138  30.510  1.00 93.03           O  
ATOM   3793  CG  ASP A 238      16.567 -26.949  30.945  1.00 93.03           C  
ATOM   3794  OD1 ASP A 238      17.637 -26.776  31.576  1.00 93.03           O  
ATOM   3795  OD2 ASP A 238      15.648 -27.722  31.278  1.00 93.03           O  
ATOM   3796  N   PHE A 239      18.313 -23.972  31.402  1.00 95.13           N  
ATOM   3797  H   PHE A 239      18.856 -24.821  31.467  1.00 95.13           H  
ATOM   3798  CA  PHE A 239      18.506 -22.938  32.415  1.00 95.13           C  
ATOM   3799  HA  PHE A 239      17.526 -22.663  32.804  1.00 95.13           H  
ATOM   3800  C   PHE A 239      19.152 -21.648  31.869  1.00 95.13           C  
ATOM   3801  CB  PHE A 239      19.303 -23.539  33.581  1.00 95.13           C  
ATOM   3802  HB2 PHE A 239      19.315 -22.822  34.402  1.00 95.13           H  
ATOM   3803  HB3 PHE A 239      18.781 -24.424  33.944  1.00 95.13           H  
ATOM   3804  O   PHE A 239      19.180 -20.639  32.575  1.00 95.13           O  
ATOM   3805  CG  PHE A 239      20.732 -23.923  33.239  1.00 95.13           C  
ATOM   3806  CD1 PHE A 239      21.008 -25.155  32.614  1.00 95.13           C  
ATOM   3807  HD1 PHE A 239      20.205 -25.846  32.402  1.00 95.13           H  
ATOM   3808  CD2 PHE A 239      21.788 -23.048  33.555  1.00 95.13           C  
ATOM   3809  HD2 PHE A 239      21.575 -22.115  34.055  1.00 95.13           H  
ATOM   3810  CE1 PHE A 239      22.331 -25.498  32.285  1.00 95.13           C  
ATOM   3811  HE1 PHE A 239      22.537 -26.444  31.808  1.00 95.13           H  
ATOM   3812  CE2 PHE A 239      23.114 -23.400  33.244  1.00 95.13           C  
ATOM   3813  HE2 PHE A 239      23.924 -22.734  33.502  1.00 95.13           H  
ATOM   3814  CZ  PHE A 239      23.384 -24.621  32.599  1.00 95.13           C  
ATOM   3815  HZ  PHE A 239      24.399 -24.900  32.358  1.00 95.13           H  
ATOM   3816  N   ILE A 240      19.648 -21.630  30.621  1.00 95.47           N  
ATOM   3817  H   ILE A 240      19.590 -22.483  30.083  1.00 95.47           H  
ATOM   3818  CA  ILE A 240      20.328 -20.475  30.006  1.00 95.47           C  
ATOM   3819  HA  ILE A 240      20.477 -19.723  30.781  1.00 95.47           H  
ATOM   3820  C   ILE A 240      19.473 -19.846  28.905  1.00 95.47           C  
ATOM   3821  CB  ILE A 240      21.736 -20.831  29.469  1.00 95.47           C  
ATOM   3822  HB  ILE A 240      21.631 -21.525  28.635  1.00 95.47           H  
ATOM   3823  O   ILE A 240      18.919 -20.533  28.054  1.00 95.47           O  
ATOM   3824  CG1 ILE A 240      22.573 -21.515  30.567  1.00 95.47           C  
ATOM   3825 HG12 ILE A 240      22.075 -22.445  30.842  1.00 95.47           H  
ATOM   3826 HG13 ILE A 240      22.623 -20.875  31.448  1.00 95.47           H  
ATOM   3827  CG2 ILE A 240      22.445 -19.555  28.964  1.00 95.47           C  
ATOM   3828 HG21 ILE A 240      23.454 -19.777  28.614  1.00 95.47           H  
ATOM   3829 HG22 ILE A 240      22.500 -18.825  29.771  1.00 95.47           H  
ATOM   3830 HG23 ILE A 240      21.906 -19.127  28.120  1.00 95.47           H  
ATOM   3831  CD1 ILE A 240      23.996 -21.893  30.151  1.00 95.47           C  
ATOM   3832 HD11 ILE A 240      24.616 -21.006  30.030  1.00 95.47           H  
ATOM   3833 HD12 ILE A 240      24.432 -22.511  30.936  1.00 95.47           H  
ATOM   3834 HD13 ILE A 240      23.970 -22.465  29.224  1.00 95.47           H  
ATOM   3835  N   SER A 241      19.414 -18.518  28.866  1.00 94.72           N  
ATOM   3836  H   SER A 241      19.881 -18.018  29.608  1.00 94.72           H  
ATOM   3837  CA  SER A 241      18.877 -17.736  27.745  1.00 94.72           C  
ATOM   3838  HA  SER A 241      18.619 -18.409  26.928  1.00 94.72           H  
ATOM   3839  C   SER A 241      19.927 -16.753  27.218  1.00 94.72           C  
ATOM   3840  CB  SER A 241      17.593 -17.025  28.171  1.00 94.72           C  
ATOM   3841  HB2 SER A 241      16.838 -17.760  28.448  1.00 94.72           H  
ATOM   3842  HB3 SER A 241      17.201 -16.450  27.333  1.00 94.72           H  
ATOM   3843  O   SER A 241      20.706 -16.205  27.996  1.00 94.72           O  
ATOM   3844  OG  SER A 241      17.828 -16.175  29.278  1.00 94.72           O  
ATOM   3845  HG  SER A 241      18.133 -16.719  30.007  1.00 94.72           H  
ATOM   3846  N   ILE A 242      19.977 -16.527  25.903  1.00 94.02           N  
ATOM   3847  H   ILE A 242      19.330 -17.039  25.320  1.00 94.02           H  
ATOM   3848  CA  ILE A 242      21.037 -15.765  25.232  1.00 94.02           C  
ATOM   3849  HA  ILE A 242      21.589 -15.215  25.994  1.00 94.02           H  
ATOM   3850  C   ILE A 242      20.471 -14.738  24.247  1.00 94.02           C  
ATOM   3851  CB  ILE A 242      22.056 -16.703  24.540  1.00 94.02           C  
ATOM   3852  HB  ILE A 242      21.521 -17.284  23.788  1.00 94.02           H  
ATOM   3853  O   ILE A 242      19.798 -15.076  23.272  1.00 94.02           O  
ATOM   3854  CG1 ILE A 242      22.651 -17.694  25.568  1.00 94.02           C  
ATOM   3855 HG12 ILE A 242      21.880 -18.417  25.834  1.00 94.02           H  
ATOM   3856 HG13 ILE A 242      22.918 -17.156  26.477  1.00 94.02           H  
ATOM   3857  CG2 ILE A 242      23.154 -15.879  23.829  1.00 94.02           C  
ATOM   3858 HG21 ILE A 242      23.715 -15.300  24.562  1.00 94.02           H  
ATOM   3859 HG22 ILE A 242      22.725 -15.203  23.089  1.00 94.02           H  
ATOM   3860 HG23 ILE A 242      23.832 -16.539  23.288  1.00 94.02           H  
ATOM   3861  CD1 ILE A 242      23.878 -18.490  25.121  1.00 94.02           C  
ATOM   3862 HD11 ILE A 242      23.609 -19.133  24.283  1.00 94.02           H  
ATOM   3863 HD12 ILE A 242      24.220 -19.104  25.955  1.00 94.02           H  
ATOM   3864 HD13 ILE A 242      24.702 -17.830  24.851  1.00 94.02           H  
ATOM   3865  N   ASN A 243      20.861 -13.478  24.418  1.00 92.59           N  
ATOM   3866  H   ASN A 243      21.443 -13.272  25.217  1.00 92.59           H  
ATOM   3867  CA  ASN A 243      20.711 -12.448  23.393  1.00 92.59           C  
ATOM   3868  HA  ASN A 243      20.003 -12.779  22.633  1.00 92.59           H  
ATOM   3869  C   ASN A 243      22.055 -12.172  22.706  1.00 92.59           C  
ATOM   3870  CB  ASN A 243      20.158 -11.170  24.020  1.00 92.59           C  
ATOM   3871  HB2 ASN A 243      20.122 -10.380  23.270  1.00 92.59           H  
ATOM   3872  HB3 ASN A 243      20.855 -10.866  24.800  1.00 92.59           H  
ATOM   3873  O   ASN A 243      23.116 -12.236  23.329  1.00 92.59           O  
ATOM   3874  CG  ASN A 243      18.768 -11.294  24.610  1.00 92.59           C  
ATOM   3875  ND2 ASN A 243      18.466 -10.447  25.563  1.00 92.59           N  
ATOM   3876 HD21 ASN A 243      17.567 -10.480  26.020  1.00 92.59           H  
ATOM   3877 HD22 ASN A 243      19.207  -9.941  26.027  1.00 92.59           H  
ATOM   3878  OD1 ASN A 243      17.944 -12.096  24.187  1.00 92.59           O  
ATOM   3879  N   VAL A 244      22.008 -11.799  21.427  1.00 89.25           N  
ATOM   3880  H   VAL A 244      21.097 -11.715  20.999  1.00 89.25           H  
ATOM   3881  CA  VAL A 244      23.178 -11.360  20.657  1.00 89.25           C  
ATOM   3882  HA  VAL A 244      24.030 -11.276  21.331  1.00 89.25           H  
ATOM   3883  C   VAL A 244      22.915  -9.982  20.066  1.00 89.25           C  
ATOM   3884  CB  VAL A 244      23.572 -12.360  19.554  1.00 89.25           C  
ATOM   3885  HB  VAL A 244      22.801 -12.375  18.784  1.00 89.25           H  
ATOM   3886  O   VAL A 244      21.922  -9.765  19.366  1.00 89.25           O  
ATOM   3887  CG1 VAL A 244      24.900 -11.958  18.896  1.00 89.25           C  
ATOM   3888 HG11 VAL A 244      25.693 -11.932  19.643  1.00 89.25           H  
ATOM   3889 HG12 VAL A 244      25.162 -12.676  18.120  1.00 89.25           H  
ATOM   3890 HG13 VAL A 244      24.815 -10.974  18.434  1.00 89.25           H  
ATOM   3891  CG2 VAL A 244      23.746 -13.779  20.100  1.00 89.25           C  
ATOM   3892 HG21 VAL A 244      24.462 -13.783  20.922  1.00 89.25           H  
ATOM   3893 HG22 VAL A 244      22.793 -14.168  20.458  1.00 89.25           H  
ATOM   3894 HG23 VAL A 244      24.111 -14.428  19.304  1.00 89.25           H  
ATOM   3895  N   PHE A 245      23.851  -9.066  20.298  1.00 87.36           N  
ATOM   3896  H   PHE A 245      24.611  -9.320  20.913  1.00 87.36           H  
ATOM   3897  CA  PHE A 245      23.853  -7.706  19.774  1.00 87.36           C  
ATOM   3898  HA  PHE A 245      22.946  -7.539  19.192  1.00 87.36           H  
ATOM   3899  C   PHE A 245      25.051  -7.492  18.850  1.00 87.36           C  
ATOM   3900  CB  PHE A 245      23.852  -6.706  20.937  1.00 87.36           C  
ATOM   3901  HB2 PHE A 245      23.848  -5.696  20.525  1.00 87.36           H  
ATOM   3902  HB3 PHE A 245      24.769  -6.825  21.513  1.00 87.36           H  
ATOM   3903  O   PHE A 245      26.138  -8.006  19.098  1.00 87.36           O  
ATOM   3904  CG  PHE A 245      22.660  -6.858  21.861  1.00 87.36           C  
ATOM   3905  CD1 PHE A 245      21.448  -6.205  21.568  1.00 87.36           C  
ATOM   3906  HD1 PHE A 245      21.372  -5.570  20.698  1.00 87.36           H  
ATOM   3907  CD2 PHE A 245      22.741  -7.704  22.981  1.00 87.36           C  
ATOM   3908  HD2 PHE A 245      23.655  -8.240  23.193  1.00 87.36           H  
ATOM   3909  CE1 PHE A 245      20.323  -6.403  22.390  1.00 87.36           C  
ATOM   3910  HE1 PHE A 245      19.377  -5.939  22.154  1.00 87.36           H  
ATOM   3911  CE2 PHE A 245      21.627  -7.874  23.816  1.00 87.36           C  
ATOM   3912  HE2 PHE A 245      21.689  -8.523  24.677  1.00 87.36           H  
ATOM   3913  CZ  PHE A 245      20.418  -7.221  23.528  1.00 87.36           C  
ATOM   3914  HZ  PHE A 245      19.564  -7.363  24.173  1.00 87.36           H  
ATOM   3915  N   GLY A 246      24.864  -6.721  17.784  1.00 82.45           N  
ATOM   3916  H   GLY A 246      23.958  -6.288  17.676  1.00 82.45           H  
ATOM   3917  CA  GLY A 246      25.941  -6.235  16.924  1.00 82.45           C  
ATOM   3918  HA2 GLY A 246      25.619  -6.272  15.884  1.00 82.45           H  
ATOM   3919  HA3 GLY A 246      26.830  -6.857  17.031  1.00 82.45           H  
ATOM   3920  C   GLY A 246      26.299  -4.793  17.263  1.00 82.45           C  
ATOM   3921  O   GLY A 246      25.487  -4.067  17.838  1.00 82.45           O  
ATOM   3922  N   CYS A 247      27.495  -4.359  16.876  1.00 80.21           N  
ATOM   3923  H   CYS A 247      28.146  -5.003  16.452  1.00 80.21           H  
ATOM   3924  CA  CYS A 247      27.876  -2.950  16.900  1.00 80.21           C  
ATOM   3925  HA  CYS A 247      26.977  -2.346  17.015  1.00 80.21           H  
ATOM   3926  C   CYS A 247      28.523  -2.532  15.581  1.00 80.21           C  
ATOM   3927  CB  CYS A 247      28.791  -2.650  18.095  1.00 80.21           C  
ATOM   3928  HB2 CYS A 247      29.011  -1.582  18.105  1.00 80.21           H  
ATOM   3929  HB3 CYS A 247      28.280  -2.909  19.022  1.00 80.21           H  
ATOM   3930  O   CYS A 247      29.273  -3.296  14.978  1.00 80.21           O  
ATOM   3931  SG  CYS A 247      30.355  -3.565  17.969  1.00 80.21           S  
ATOM   3932  HG  CYS A 247      30.562  -3.354  16.666  1.00 80.21           H  
ATOM   3933  N   GLU A 248      28.260  -1.298  15.170  1.00 71.48           N  
ATOM   3934  H   GLU A 248      27.615  -0.736  15.708  1.00 71.48           H  
ATOM   3935  CA  GLU A 248      29.017  -0.602  14.129  1.00 71.48           C  
ATOM   3936  HA  GLU A 248      29.868  -1.204  13.810  1.00 71.48           H  
ATOM   3937  C   GLU A 248      29.569   0.695  14.715  1.00 71.48           C  
ATOM   3938  CB  GLU A 248      28.131  -0.331  12.905  1.00 71.48           C  
ATOM   3939  HB2 GLU A 248      27.165   0.031  13.257  1.00 71.48           H  
ATOM   3940  HB3 GLU A 248      28.591   0.444  12.292  1.00 71.48           H  
ATOM   3941  O   GLU A 248      28.903   1.348  15.524  1.00 71.48           O  
ATOM   3942  CG  GLU A 248      27.940  -1.587  12.035  1.00 71.48           C  
ATOM   3943  HG2 GLU A 248      27.633  -2.417  12.672  1.00 71.48           H  
ATOM   3944  HG3 GLU A 248      28.899  -1.850  11.587  1.00 71.48           H  
ATOM   3945  CD  GLU A 248      26.886  -1.421  10.926  1.00 71.48           C  
ATOM   3946  OE1 GLU A 248      26.617  -2.426  10.229  1.00 71.48           O  
ATOM   3947  OE2 GLU A 248      26.231  -0.353  10.853  1.00 71.48           O  
ATOM   3948  N   GLU A 249      30.786   1.054  14.327  1.00 65.66           N  
ATOM   3949  H   GLU A 249      31.269   0.517  13.621  1.00 65.66           H  
ATOM   3950  CA  GLU A 249      31.384   2.339  14.666  1.00 65.66           C  
ATOM   3951  HA  GLU A 249      30.856   2.763  15.521  1.00 65.66           H  
ATOM   3952  C   GLU A 249      31.165   3.283  13.480  1.00 65.66           C  
ATOM   3953  CB  GLU A 249      32.862   2.140  15.072  1.00 65.66           C  
ATOM   3954  HB2 GLU A 249      33.521   2.363  14.233  1.00 65.66           H  
ATOM   3955  HB3 GLU A 249      33.012   1.098  15.357  1.00 65.66           H  
ATOM   3956  O   GLU A 249      31.619   3.005  12.375  1.00 65.66           O  
ATOM   3957  CG  GLU A 249      33.235   3.012  16.284  1.00 65.66           C  
ATOM   3958  HG2 GLU A 249      33.210   4.061  15.987  1.00 65.66           H  
ATOM   3959  HG3 GLU A 249      32.472   2.874  17.049  1.00 65.66           H  
ATOM   3960  CD  GLU A 249      34.603   2.690  16.919  1.00 65.66           C  
ATOM   3961  OE1 GLU A 249      34.835   3.217  18.039  1.00 65.66           O  
ATOM   3962  OE2 GLU A 249      35.382   1.897  16.352  1.00 65.66           O  
ATOM   3963  N   ASP A 250      30.413   4.357  13.707  1.00 59.00           N  
ATOM   3964  H   ASP A 250      30.067   4.507  14.644  1.00 59.00           H  
ATOM   3965  CA  ASP A 250      30.299   5.493  12.787  1.00 59.00           C  
ATOM   3966  HA  ASP A 250      30.699   5.215  11.812  1.00 59.00           H  
ATOM   3967  C   ASP A 250      31.165   6.640  13.327  1.00 59.00           C  
ATOM   3968  CB  ASP A 250      28.818   5.920  12.644  1.00 59.00           C  
ATOM   3969  HB2 ASP A 250      28.211   5.374  13.367  1.00 59.00           H  
ATOM   3970  HB3 ASP A 250      28.726   6.975  12.900  1.00 59.00           H  
ATOM   3971  O   ASP A 250      31.452   6.679  14.534  1.00 59.00           O  
ATOM   3972  CG  ASP A 250      28.210   5.727  11.246  1.00 59.00           C  
ATOM   3973  OD1 ASP A 250      28.968   5.619  10.262  1.00 59.00           O  
ATOM   3974  OD2 ASP A 250      26.957   5.737  11.182  1.00 59.00           O  
ATOM   3975  N   ASP A 251      31.518   7.608  12.470  1.00 53.14           N  
ATOM   3976  H   ASP A 251      31.275   7.462  11.501  1.00 53.14           H  
ATOM   3977  CA  ASP A 251      32.520   8.666  12.729  1.00 53.14           C  
ATOM   3978  HA  ASP A 251      33.509   8.208  12.702  1.00 53.14           H  
ATOM   3979  C   ASP A 251      32.405   9.345  14.112  1.00 53.14           C  
ATOM   3980  CB  ASP A 251      32.452   9.726  11.608  1.00 53.14           C  
ATOM   3981  HB2 ASP A 251      31.411   9.999  11.434  1.00 53.14           H  
ATOM   3982  HB3 ASP A 251      32.973  10.621  11.947  1.00 53.14           H  
ATOM   3983  O   ASP A 251      33.402   9.763  14.702  1.00 53.14           O  
ATOM   3984  CG  ASP A 251      33.111   9.284  10.293  1.00 53.14           C  
ATOM   3985  OD1 ASP A 251      34.053   8.468  10.365  1.00 53.14           O  
ATOM   3986  OD2 ASP A 251      32.671   9.798   9.242  1.00 53.14           O  
ATOM   3987  N   ASN A 252      31.220   9.369  14.733  1.00 58.39           N  
ATOM   3988  H   ASN A 252      30.458   8.914  14.252  1.00 58.39           H  
ATOM   3989  CA  ASN A 252      31.033   9.937  16.069  1.00 58.39           C  
ATOM   3990  HA  ASN A 252      32.010  10.129  16.512  1.00 58.39           H  
ATOM   3991  C   ASN A 252      30.371   9.044  17.133  1.00 58.39           C  
ATOM   3992  CB  ASN A 252      30.356  11.305  15.890  1.00 58.39           C  
ATOM   3993  HB2 ASN A 252      29.945  11.647  16.840  1.00 58.39           H  
ATOM   3994  HB3 ASN A 252      29.546  11.232  15.164  1.00 58.39           H  
ATOM   3995  O   ASN A 252      30.237   9.507  18.270  1.00 58.39           O  
ATOM   3996  CG  ASN A 252      31.365  12.354  15.450  1.00 58.39           C  
ATOM   3997  ND2 ASN A 252      30.985  13.277  14.602  1.00 58.39           N  
ATOM   3998 HD21 ASN A 252      30.116  13.188  14.096  1.00 58.39           H  
ATOM   3999 HD22 ASN A 252      31.730  13.877  14.278  1.00 58.39           H  
ATOM   4000  OD1 ASN A 252      32.488  12.399  15.914  1.00 58.39           O  
ATOM   4001  N   ARG A 253      29.953   7.801  16.840  1.00 67.41           N  
ATOM   4002  H   ARG A 253      30.202   7.403  15.946  1.00 67.41           H  
ATOM   4003  CA  ARG A 253      29.199   6.962  17.802  1.00 67.41           C  
ATOM   4004  HA  ARG A 253      29.581   7.159  18.804  1.00 67.41           H  
ATOM   4005  C   ARG A 253      29.358   5.458  17.561  1.00 67.41           C  
ATOM   4006  CB  ARG A 253      27.699   7.325  17.755  1.00 67.41           C  
ATOM   4007  HB2 ARG A 253      27.338   7.256  16.729  1.00 67.41           H  
ATOM   4008  HB3 ARG A 253      27.150   6.602  18.358  1.00 67.41           H  
ATOM   4009  O   ARG A 253      29.447   5.015  16.426  1.00 67.41           O  
ATOM   4010  CG  ARG A 253      27.423   8.728  18.312  1.00 67.41           C  
ATOM   4011  HG2 ARG A 253      27.905   8.806  19.286  1.00 67.41           H  
ATOM   4012  HG3 ARG A 253      27.827   9.486  17.641  1.00 67.41           H  
ATOM   4013  CD  ARG A 253      25.938   9.029  18.472  1.00 67.41           C  
ATOM   4014  HD2 ARG A 253      25.532   9.299  17.497  1.00 67.41           H  
ATOM   4015  HD3 ARG A 253      25.432   8.134  18.833  1.00 67.41           H  
ATOM   4016  NE  ARG A 253      25.750  10.112  19.453  1.00 67.41           N  
ATOM   4017  HE  ARG A 253      26.532  10.287  20.068  1.00 67.41           H  
ATOM   4018  NH1 ARG A 253      23.620  10.706  18.864  1.00 67.41           N  
ATOM   4019 HH11 ARG A 253      22.784  11.253  19.011  1.00 67.41           H  
ATOM   4020 HH12 ARG A 253      23.692  10.080  18.075  1.00 67.41           H  
ATOM   4021  NH2 ARG A 253      24.579  11.636  20.659  1.00 67.41           N  
ATOM   4022 HH21 ARG A 253      23.736  12.169  20.817  1.00 67.41           H  
ATOM   4023 HH22 ARG A 253      25.354  11.697  21.303  1.00 67.41           H  
ATOM   4024  CZ  ARG A 253      24.654  10.814  19.651  1.00 67.41           C  
ATOM   4025  N   ILE A 254      29.293   4.679  18.644  1.00 73.65           N  
ATOM   4026  H   ILE A 254      29.177   5.119  19.546  1.00 73.65           H  
ATOM   4027  CA  ILE A 254      29.059   3.230  18.567  1.00 73.65           C  
ATOM   4028  HA  ILE A 254      29.520   2.831  17.664  1.00 73.65           H  
ATOM   4029  C   ILE A 254      27.554   3.000  18.495  1.00 73.65           C  
ATOM   4030  CB  ILE A 254      29.652   2.488  19.776  1.00 73.65           C  
ATOM   4031  HB  ILE A 254      29.217   2.915  20.680  1.00 73.65           H  
ATOM   4032  O   ILE A 254      26.814   3.403  19.396  1.00 73.65           O  
ATOM   4033  CG1 ILE A 254      31.183   2.638  19.832  1.00 73.65           C  
ATOM   4034 HG12 ILE A 254      31.507   3.601  19.436  1.00 73.65           H  
ATOM   4035 HG13 ILE A 254      31.654   1.859  19.233  1.00 73.65           H  
ATOM   4036  CG2 ILE A 254      29.306   0.987  19.723  1.00 73.65           C  
ATOM   4037 HG21 ILE A 254      29.657   0.563  18.782  1.00 73.65           H  
ATOM   4038 HG22 ILE A 254      28.230   0.833  19.806  1.00 73.65           H  
ATOM   4039 HG23 ILE A 254      29.785   0.457  20.546  1.00 73.65           H  
ATOM   4040  CD1 ILE A 254      31.665   2.540  21.274  1.00 73.65           C  
ATOM   4041 HD11 ILE A 254      31.516   3.497  21.775  1.00 73.65           H  
ATOM   4042 HD12 ILE A 254      32.725   2.286  21.252  1.00 73.65           H  
ATOM   4043 HD13 ILE A 254      31.115   1.783  21.832  1.00 73.65           H  
ATOM   4044  N   ASP A 255      27.108   2.333  17.440  1.00 78.00           N  
ATOM   4045  H   ASP A 255      27.771   2.058  16.730  1.00 78.00           H  
ATOM   4046  CA  ASP A 255      25.708   2.019  17.210  1.00 78.00           C  
ATOM   4047  HA  ASP A 255      25.110   2.572  17.934  1.00 78.00           H  
ATOM   4048  C   ASP A 255      25.451   0.525  17.437  1.00 78.00           C  
ATOM   4049  CB  ASP A 255      25.299   2.517  15.814  1.00 78.00           C  
ATOM   4050  HB2 ASP A 255      25.677   3.530  15.675  1.00 78.00           H  
ATOM   4051  HB3 ASP A 255      25.749   1.881  15.051  1.00 78.00           H  
ATOM   4052  O   ASP A 255      25.721  -0.308  16.572  1.00 78.00           O  
ATOM   4053  CG  ASP A 255      23.780   2.561  15.643  1.00 78.00           C  
ATOM   4054  OD1 ASP A 255      23.077   2.687  16.668  1.00 78.00           O  
ATOM   4055  OD2 ASP A 255      23.292   2.477  14.498  1.00 78.00           O  
ATOM   4056  N   VAL A 256      24.947   0.191  18.629  1.00 84.47           N  
ATOM   4057  H   VAL A 256      24.844   0.926  19.315  1.00 84.47           H  
ATOM   4058  CA  VAL A 256      24.551  -1.176  19.011  1.00 84.47           C  
ATOM   4059  HA  VAL A 256      25.241  -1.868  18.528  1.00 84.47           H  
ATOM   4060  C   VAL A 256      23.134  -1.475  18.522  1.00 84.47           C  
ATOM   4061  CB  VAL A 256      24.651  -1.399  20.533  1.00 84.47           C  
ATOM   4062  HB  VAL A 256      23.947  -0.726  21.022  1.00 84.47           H  
ATOM   4063  O   VAL A 256      22.259  -0.614  18.650  1.00 84.47           O  
ATOM   4064  CG1 VAL A 256      24.314  -2.838  20.945  1.00 84.47           C  
ATOM   4065 HG11 VAL A 256      24.980  -3.537  20.440  1.00 84.47           H  
ATOM   4066 HG12 VAL A 256      23.280  -3.080  20.699  1.00 84.47           H  
ATOM   4067 HG13 VAL A 256      24.431  -2.955  22.022  1.00 84.47           H  
ATOM   4068  CG2 VAL A 256      26.060  -1.089  21.057  1.00 84.47           C  
ATOM   4069 HG21 VAL A 256      26.297  -0.036  20.907  1.00 84.47           H  
ATOM   4070 HG22 VAL A 256      26.112  -1.297  22.125  1.00 84.47           H  
ATOM   4071 HG23 VAL A 256      26.794  -1.705  20.538  1.00 84.47           H  
ATOM   4072  N   TYR A 257      22.900  -2.680  17.998  1.00 82.89           N  
ATOM   4073  H   TYR A 257      23.675  -3.324  17.931  1.00 82.89           H  
ATOM   4074  CA  TYR A 257      21.605  -3.149  17.490  1.00 82.89           C  
ATOM   4075  HA  TYR A 257      20.815  -2.596  17.999  1.00 82.89           H  
ATOM   4076  C   TYR A 257      21.386  -4.649  17.773  1.00 82.89           C  
ATOM   4077  CB  TYR A 257      21.496  -2.836  15.991  1.00 82.89           C  
ATOM   4078  HB2 TYR A 257      20.540  -3.203  15.616  1.00 82.89           H  
ATOM   4079  HB3 TYR A 257      21.485  -1.753  15.867  1.00 82.89           H  
ATOM   4080  O   TYR A 257      22.360  -5.401  17.846  1.00 82.89           O  
ATOM   4081  CG  TYR A 257      22.608  -3.404  15.128  1.00 82.89           C  
ATOM   4082  CD1 TYR A 257      23.802  -2.677  14.954  1.00 82.89           C  
ATOM   4083  HD1 TYR A 257      23.942  -1.741  15.473  1.00 82.89           H  
ATOM   4084  CD2 TYR A 257      22.440  -4.641  14.476  1.00 82.89           C  
ATOM   4085  HD2 TYR A 257      21.533  -5.210  14.616  1.00 82.89           H  
ATOM   4086  CE1 TYR A 257      24.824  -3.170  14.119  1.00 82.89           C  
ATOM   4087  HE1 TYR A 257      25.741  -2.612  13.999  1.00 82.89           H  
ATOM   4088  CE2 TYR A 257      23.455  -5.126  13.630  1.00 82.89           C  
ATOM   4089  HE2 TYR A 257      23.317  -6.050  13.089  1.00 82.89           H  
ATOM   4090  OH  TYR A 257      25.600  -4.875  12.604  1.00 82.89           O  
ATOM   4091  HH  TYR A 257      26.290  -4.231  12.424  1.00 82.89           H  
ATOM   4092  CZ  TYR A 257      24.648  -4.397  13.448  1.00 82.89           C  
ATOM   4093  N   PRO A 258      20.132  -5.110  17.942  1.00 83.28           N  
ATOM   4094  CA  PRO A 258      19.850  -6.520  18.196  1.00 83.28           C  
ATOM   4095  HA  PRO A 258      20.498  -6.899  18.987  1.00 83.28           H  
ATOM   4096  C   PRO A 258      20.073  -7.365  16.933  1.00 83.28           C  
ATOM   4097  CB  PRO A 258      18.403  -6.559  18.690  1.00 83.28           C  
ATOM   4098  HB2 PRO A 258      18.382  -6.379  19.765  1.00 83.28           H  
ATOM   4099  HB3 PRO A 258      17.916  -7.504  18.453  1.00 83.28           H  
ATOM   4100  O   PRO A 258      19.703  -6.963  15.828  1.00 83.28           O  
ATOM   4101  CG  PRO A 258      17.757  -5.376  17.969  1.00 83.28           C  
ATOM   4102  HG2 PRO A 258      17.461  -5.675  16.963  1.00 83.28           H  
ATOM   4103  HG3 PRO A 258      16.902  -4.988  18.521  1.00 83.28           H  
ATOM   4104  CD  PRO A 258      18.887  -4.349  17.895  1.00 83.28           C  
ATOM   4105  HD2 PRO A 258      18.825  -3.690  18.761  1.00 83.28           H  
ATOM   4106  HD3 PRO A 258      18.803  -3.774  16.973  1.00 83.28           H  
ATOM   4107  N   LEU A 259      20.685  -8.538  17.104  1.00 77.06           N  
ATOM   4108  H   LEU A 259      21.004  -8.770  18.034  1.00 77.06           H  
ATOM   4109  CA  LEU A 259      20.845  -9.565  16.064  1.00 77.06           C  
ATOM   4110  HA  LEU A 259      20.528  -9.174  15.097  1.00 77.06           H  
ATOM   4111  C   LEU A 259      19.970 -10.789  16.341  1.00 77.06           C  
ATOM   4112  CB  LEU A 259      22.321  -9.998  15.985  1.00 77.06           C  
ATOM   4113  HB2 LEU A 259      22.385 -10.889  15.360  1.00 77.06           H  
ATOM   4114  HB3 LEU A 259      22.663 -10.282  16.980  1.00 77.06           H  
ATOM   4115  O   LEU A 259      19.435 -11.387  15.410  1.00 77.06           O  
ATOM   4116  CG  LEU A 259      23.274  -8.940  15.415  1.00 77.06           C  
ATOM   4117  HG  LEU A 259      23.184  -8.010  15.976  1.00 77.06           H  
ATOM   4118  CD1 LEU A 259      24.716  -9.439  15.517  1.00 77.06           C  
ATOM   4119 HD11 LEU A 259      24.828 -10.375  14.969  1.00 77.06           H  
ATOM   4120 HD12 LEU A 259      24.972  -9.604  16.564  1.00 77.06           H  
ATOM   4121 HD13 LEU A 259      25.399  -8.692  15.114  1.00 77.06           H  
ATOM   4122  CD2 LEU A 259      22.973  -8.673  13.942  1.00 77.06           C  
ATOM   4123 HD21 LEU A 259      23.795  -8.105  13.508  1.00 77.06           H  
ATOM   4124 HD22 LEU A 259      22.859  -9.617  13.409  1.00 77.06           H  
ATOM   4125 HD23 LEU A 259      22.051  -8.097  13.858  1.00 77.06           H  
ATOM   4126  N   ARG A 260      19.843 -11.157  17.620  1.00 84.15           N  
ATOM   4127  H   ARG A 260      20.367 -10.637  18.310  1.00 84.15           H  
ATOM   4128  CA  ARG A 260      19.021 -12.266  18.105  1.00 84.15           C  
ATOM   4129  HA  ARG A 260      18.161 -12.407  17.452  1.00 84.15           H  
ATOM   4130  C   ARG A 260      18.544 -11.945  19.509  1.00 84.15           C  
ATOM   4131  CB  ARG A 260      19.872 -13.547  18.125  1.00 84.15           C  
ATOM   4132  HB2 ARG A 260      20.220 -13.756  17.113  1.00 84.15           H  
ATOM   4133  HB3 ARG A 260      20.743 -13.378  18.758  1.00 84.15           H  
ATOM   4134  O   ARG A 260      19.378 -11.750  20.389  1.00 84.15           O  
ATOM   4135  CG  ARG A 260      19.119 -14.780  18.651  1.00 84.15           C  
ATOM   4136  HG2 ARG A 260      18.390 -15.100  17.907  1.00 84.15           H  
ATOM   4137  HG3 ARG A 260      18.600 -14.554  19.583  1.00 84.15           H  
ATOM   4138  CD  ARG A 260      20.115 -15.910  18.930  1.00 84.15           C  
ATOM   4139  HD2 ARG A 260      20.770 -15.627  19.755  1.00 84.15           H  
ATOM   4140  HD3 ARG A 260      20.733 -16.071  18.047  1.00 84.15           H  
ATOM   4141  NE  ARG A 260      19.436 -17.172  19.236  1.00 84.15           N  
ATOM   4142  HE  ARG A 260      19.259 -17.789  18.455  1.00 84.15           H  
ATOM   4143  NH1 ARG A 260      19.393 -17.144  21.565  1.00 84.15           N  
ATOM   4144 HH11 ARG A 260      19.045 -17.612  22.390  1.00 84.15           H  
ATOM   4145 HH12 ARG A 260      19.750 -16.208  21.691  1.00 84.15           H  
ATOM   4146  NH2 ARG A 260      18.575 -18.846  20.452  1.00 84.15           N  
ATOM   4147 HH21 ARG A 260      18.283 -19.210  21.347  1.00 84.15           H  
ATOM   4148 HH22 ARG A 260      18.366 -19.387  19.625  1.00 84.15           H  
ATOM   4149  CZ  ARG A 260      19.156 -17.694  20.414  1.00 84.15           C  
ATOM   4150  N   ILE A 261      17.234 -11.961  19.717  1.00 85.73           N  
ATOM   4151  H   ILE A 261      16.617 -12.168  18.945  1.00 85.73           H  
ATOM   4152  CA  ILE A 261      16.636 -11.916  21.052  1.00 85.73           C  
ATOM   4153  HA  ILE A 261      17.420 -11.781  21.796  1.00 85.73           H  
ATOM   4154  C   ILE A 261      15.985 -13.268  21.324  1.00 85.73           C  
ATOM   4155  CB  ILE A 261      15.663 -10.726  21.185  1.00 85.73           C  
ATOM   4156  HB  ILE A 261      14.841 -10.872  20.485  1.00 85.73           H  
ATOM   4157  O   ILE A 261      15.266 -13.794  20.472  1.00 85.73           O  
ATOM   4158  CG1 ILE A 261      16.336  -9.377  20.837  1.00 85.73           C  
ATOM   4159 HG12 ILE A 261      15.640  -8.573  21.077  1.00 85.73           H  
ATOM   4160 HG13 ILE A 261      16.516  -9.336  19.763  1.00 85.73           H  
ATOM   4161  CG2 ILE A 261      15.061 -10.660  22.600  1.00 85.73           C  
ATOM   4162 HG21 ILE A 261      14.440 -11.537  22.787  1.00 85.73           H  
ATOM   4163 HG22 ILE A 261      15.848 -10.624  23.354  1.00 85.73           H  
ATOM   4164 HG23 ILE A 261      14.439  -9.770  22.699  1.00 85.73           H  
ATOM   4165  CD1 ILE A 261      17.670  -9.092  21.544  1.00 85.73           C  
ATOM   4166 HD11 ILE A 261      17.645  -9.428  22.581  1.00 85.73           H  
ATOM   4167 HD12 ILE A 261      18.490  -9.591  21.029  1.00 85.73           H  
ATOM   4168 HD13 ILE A 261      17.887  -8.024  21.513  1.00 85.73           H  
ATOM   4169  N   THR A 262      16.278 -13.850  22.483  1.00 87.44           N  
ATOM   4170  H   THR A 262      16.862 -13.353  23.141  1.00 87.44           H  
ATOM   4171  CA  THR A 262      15.735 -15.153  22.878  1.00 87.44           C  
ATOM   4172  HA  THR A 262      15.962 -15.862  22.083  1.00 87.44           H  
ATOM   4173  C   THR A 262      14.215 -15.109  23.049  1.00 87.44           C  
ATOM   4174  CB  THR A 262      16.419 -15.677  24.145  1.00 87.44           C  
ATOM   4175  HB  THR A 262      17.494 -15.691  23.970  1.00 87.44           H  
ATOM   4176  O   THR A 262      13.634 -14.091  23.439  1.00 87.44           O  
ATOM   4177  CG2 THR A 262      16.134 -14.820  25.382  1.00 87.44           C  
ATOM   4178 HG21 THR A 262      15.948 -13.781  25.110  1.00 87.44           H  
ATOM   4179 HG22 THR A 262      17.009 -14.833  26.032  1.00 87.44           H  
ATOM   4180 HG23 THR A 262      15.267 -15.204  25.920  1.00 87.44           H  
ATOM   4181  OG1 THR A 262      15.985 -16.998  24.376  1.00 87.44           O  
ATOM   4182  HG1 THR A 262      16.781 -17.532  24.426  1.00 87.44           H  
ATOM   4183  N   LYS A 263      13.559 -16.237  22.763  1.00 81.86           N  
ATOM   4184  H   LYS A 263      14.118 -17.039  22.509  1.00 81.86           H  
ATOM   4185  CA  LYS A 263      12.134 -16.437  23.066  1.00 81.86           C  
ATOM   4186  HA  LYS A 263      11.604 -15.489  22.981  1.00 81.86           H  
ATOM   4187  C   LYS A 263      11.920 -16.910  24.506  1.00 81.86           C  
ATOM   4188  CB  LYS A 263      11.518 -17.436  22.079  1.00 81.86           C  
ATOM   4189  HB2 LYS A 263      10.481 -17.606  22.369  1.00 81.86           H  
ATOM   4190  HB3 LYS A 263      12.049 -18.384  22.153  1.00 81.86           H  
ATOM   4191  O   LYS A 263      10.842 -16.704  25.054  1.00 81.86           O  
ATOM   4192  CG  LYS A 263      11.547 -16.942  20.623  1.00 81.86           C  
ATOM   4193  HG2 LYS A 263      12.578 -16.827  20.290  1.00 81.86           H  
ATOM   4194  HG3 LYS A 263      11.036 -15.981  20.553  1.00 81.86           H  
ATOM   4195  CD  LYS A 263      10.836 -17.967  19.735  1.00 81.86           C  
ATOM   4196  HD2 LYS A 263       9.802 -18.063  20.068  1.00 81.86           H  
ATOM   4197  HD3 LYS A 263      11.328 -18.933  19.849  1.00 81.86           H  
ATOM   4198  CE  LYS A 263      10.861 -17.555  18.261  1.00 81.86           C  
ATOM   4199  HE2 LYS A 263      11.900 -17.463  17.943  1.00 81.86           H  
ATOM   4200  HE3 LYS A 263      10.386 -16.579  18.164  1.00 81.86           H  
ATOM   4201  NZ  LYS A 263      10.149 -18.566  17.438  1.00 81.86           N  
ATOM   4202  HZ1 LYS A 263      10.580 -19.473  17.543  1.00 81.86           H  
ATOM   4203  HZ2 LYS A 263       9.193 -18.658  17.752  1.00 81.86           H  
ATOM   4204  HZ3 LYS A 263      10.144 -18.312  16.461  1.00 81.86           H  
ATOM   4205  N   PHE A 264      12.935 -17.515  25.123  1.00 83.02           N  
ATOM   4206  H   PHE A 264      13.825 -17.583  24.650  1.00 83.02           H  
ATOM   4207  CA  PHE A 264      12.842 -18.122  26.447  1.00 83.02           C  
ATOM   4208  HA  PHE A 264      11.819 -18.461  26.613  1.00 83.02           H  
ATOM   4209  C   PHE A 264      13.167 -17.104  27.547  1.00 83.02           C  
ATOM   4210  CB  PHE A 264      13.744 -19.354  26.510  1.00 83.02           C  
ATOM   4211  HB2 PHE A 264      14.788 -19.040  26.513  1.00 83.02           H  
ATOM   4212  HB3 PHE A 264      13.533 -19.844  27.461  1.00 83.02           H  
ATOM   4213  O   PHE A 264      14.254 -17.101  28.127  1.00 83.02           O  
ATOM   4214  CG  PHE A 264      13.545 -20.368  25.401  1.00 83.02           C  
ATOM   4215  CD1 PHE A 264      12.367 -21.137  25.349  1.00 83.02           C  
ATOM   4216  HD1 PHE A 264      11.594 -21.000  26.091  1.00 83.02           H  
ATOM   4217  CD2 PHE A 264      14.554 -20.568  24.439  1.00 83.02           C  
ATOM   4218  HD2 PHE A 264      15.471 -19.998  24.482  1.00 83.02           H  
ATOM   4219  CE1 PHE A 264      12.202 -22.105  24.342  1.00 83.02           C  
ATOM   4220  HE1 PHE A 264      11.308 -22.710  24.316  1.00 83.02           H  
ATOM   4221  CE2 PHE A 264      14.390 -21.538  23.436  1.00 83.02           C  
ATOM   4222  HE2 PHE A 264      15.183 -21.711  22.724  1.00 83.02           H  
ATOM   4223  CZ  PHE A 264      13.215 -22.308  23.388  1.00 83.02           C  
ATOM   4224  HZ  PHE A 264      13.101 -23.074  22.635  1.00 83.02           H  
ATOM   4225  N   ARG A 265      12.230 -16.190  27.809  1.00 76.26           N  
ATOM   4226  H   ARG A 265      11.352 -16.262  27.314  1.00 76.26           H  
ATOM   4227  CA  ARG A 265      12.366 -15.200  28.888  1.00 76.26           C  
ATOM   4228  HA  ARG A 265      13.371 -14.780  28.842  1.00 76.26           H  
ATOM   4229  C   ARG A 265      12.235 -15.864  30.262  1.00 76.26           C  
ATOM   4230  CB  ARG A 265      11.341 -14.071  28.709  1.00 76.26           C  
ATOM   4231  HB2 ARG A 265      10.346 -14.495  28.578  1.00 76.26           H  
ATOM   4232  HB3 ARG A 265      11.335 -13.456  29.609  1.00 76.26           H  
ATOM   4233  O   ARG A 265      11.464 -16.801  30.422  1.00 76.26           O  
ATOM   4234  CG  ARG A 265      11.697 -13.183  27.510  1.00 76.26           C  
ATOM   4235  HG2 ARG A 265      12.702 -12.787  27.658  1.00 76.26           H  
ATOM   4236  HG3 ARG A 265      11.684 -13.768  26.590  1.00 76.26           H  
ATOM   4237  CD  ARG A 265      10.714 -12.014  27.377  1.00 76.26           C  
ATOM   4238  HD2 ARG A 265       9.760 -12.398  27.017  1.00 76.26           H  
ATOM   4239  HD3 ARG A 265      10.545 -11.577  28.361  1.00 76.26           H  
ATOM   4240  NE  ARG A 265      11.228 -11.005  26.428  1.00 76.26           N  
ATOM   4241  HE  ARG A 265      11.289 -11.289  25.460  1.00 76.26           H  
ATOM   4242  NH1 ARG A 265      11.643  -9.317  27.935  1.00 76.26           N  
ATOM   4243 HH11 ARG A 265      11.105  -9.805  28.637  1.00 76.26           H  
ATOM   4244 HH12 ARG A 265      12.112  -8.455  28.175  1.00 76.26           H  
ATOM   4245  NH2 ARG A 265      12.472  -9.174  25.894  1.00 76.26           N  
ATOM   4246 HH21 ARG A 265      12.606  -9.551  24.967  1.00 76.26           H  
ATOM   4247 HH22 ARG A 265      13.074  -8.434  26.226  1.00 76.26           H  
ATOM   4248  CZ  ARG A 265      11.760  -9.840  26.750  1.00 76.26           C  
ATOM   4249  N   GLY A 266      12.964 -15.340  31.248  1.00 80.07           N  
ATOM   4250  H   GLY A 266      13.596 -14.581  31.037  1.00 80.07           H  
ATOM   4251  CA  GLY A 266      12.847 -15.765  32.649  1.00 80.07           C  
ATOM   4252  HA2 GLY A 266      13.211 -14.964  33.292  1.00 80.07           H  
ATOM   4253  HA3 GLY A 266      11.798 -15.938  32.888  1.00 80.07           H  
ATOM   4254  C   GLY A 266      13.617 -17.034  33.023  1.00 80.07           C  
ATOM   4255  O   GLY A 266      13.422 -17.543  34.121  1.00 80.07           O  
ATOM   4256  N   ARG A 267      14.494 -17.541  32.147  1.00 88.93           N  
ATOM   4257  H   ARG A 267      14.602 -17.085  31.252  1.00 88.93           H  
ATOM   4258  CA  ARG A 267      15.427 -18.619  32.505  1.00 88.93           C  
ATOM   4259  HA  ARG A 267      14.856 -19.436  32.945  1.00 88.93           H  
ATOM   4260  C   ARG A 267      16.414 -18.164  33.585  1.00 88.93           C  
ATOM   4261  CB  ARG A 267      16.157 -19.138  31.262  1.00 88.93           C  
ATOM   4262  HB2 ARG A 267      16.614 -18.305  30.728  1.00 88.93           H  
ATOM   4263  HB3 ARG A 267      16.947 -19.818  31.581  1.00 88.93           H  
ATOM   4264  O   ARG A 267      16.718 -16.977  33.689  1.00 88.93           O  
ATOM   4265  CG  ARG A 267      15.209 -19.909  30.337  1.00 88.93           C  
ATOM   4266  HG2 ARG A 267      14.754 -20.723  30.901  1.00 88.93           H  
ATOM   4267  HG3 ARG A 267      14.425 -19.253  29.958  1.00 88.93           H  
ATOM   4268  CD  ARG A 267      15.997 -20.494  29.169  1.00 88.93           C  
ATOM   4269  HD2 ARG A 267      16.299 -19.697  28.490  1.00 88.93           H  
ATOM   4270  HD3 ARG A 267      16.895 -20.967  29.567  1.00 88.93           H  
ATOM   4271  NE  ARG A 267      15.217 -21.488  28.417  1.00 88.93           N  
ATOM   4272  HE  ARG A 267      14.286 -21.697  28.749  1.00 88.93           H  
ATOM   4273  NH1 ARG A 267      16.993 -22.303  27.252  1.00 88.93           N  
ATOM   4274 HH11 ARG A 267      17.418 -23.118  26.832  1.00 88.93           H  
ATOM   4275 HH12 ARG A 267      17.612 -21.667  27.734  1.00 88.93           H  
ATOM   4276  NH2 ARG A 267      15.021 -23.245  26.962  1.00 88.93           N  
ATOM   4277 HH21 ARG A 267      15.504 -23.924  26.392  1.00 88.93           H  
ATOM   4278 HH22 ARG A 267      14.062 -23.402  27.236  1.00 88.93           H  
ATOM   4279  CZ  ARG A 267      15.737 -22.332  27.550  1.00 88.93           C  
ATOM   4280  N   GLU A 268      16.918 -19.127  34.351  1.00 92.01           N  
ATOM   4281  H   GLU A 268      16.647 -20.080  34.153  1.00 92.01           H  
ATOM   4282  CA  GLU A 268      17.726 -18.913  35.558  1.00 92.01           C  
ATOM   4283  HA  GLU A 268      17.118 -18.393  36.298  1.00 92.01           H  
ATOM   4284  C   GLU A 268      18.984 -18.066  35.301  1.00 92.01           C  
ATOM   4285  CB  GLU A 268      18.111 -20.300  36.103  1.00 92.01           C  
ATOM   4286  HB2 GLU A 268      19.063 -20.602  35.666  1.00 92.01           H  
ATOM   4287  HB3 GLU A 268      17.357 -21.030  35.809  1.00 92.01           H  
ATOM   4288  O   GLU A 268      19.334 -17.186  36.088  1.00 92.01           O  
ATOM   4289  CG  GLU A 268      18.196 -20.318  37.633  1.00 92.01           C  
ATOM   4290  HG2 GLU A 268      18.920 -19.569  37.953  1.00 92.01           H  
ATOM   4291  HG3 GLU A 268      17.222 -20.043  38.036  1.00 92.01           H  
ATOM   4292  CD  GLU A 268      18.614 -21.690  38.185  1.00 92.01           C  
ATOM   4293  OE1 GLU A 268      18.353 -21.919  39.387  1.00 92.01           O  
ATOM   4294  OE2 GLU A 268      19.249 -22.458  37.429  1.00 92.01           O  
ATOM   4295  N   GLN A 269      19.641 -18.298  34.163  1.00 92.84           N  
ATOM   4296  H   GLN A 269      19.310 -19.054  33.581  1.00 92.84           H  
ATOM   4297  CA  GLN A 269      20.801 -17.546  33.702  1.00 92.84           C  
ATOM   4298  HA  GLN A 269      21.045 -16.776  34.434  1.00 92.84           H  
ATOM   4299  C   GLN A 269      20.483 -16.840  32.383  1.00 92.84           C  
ATOM   4300  CB  GLN A 269      22.011 -18.486  33.582  1.00 92.84           C  
ATOM   4301  HB2 GLN A 269      21.746 -19.320  32.932  1.00 92.84           H  
ATOM   4302  HB3 GLN A 269      22.845 -17.952  33.127  1.00 92.84           H  
ATOM   4303  O   GLN A 269      20.051 -17.453  31.406  1.00 92.84           O  
ATOM   4304  CG  GLN A 269      22.445 -19.041  34.950  1.00 92.84           C  
ATOM   4305  HG2 GLN A 269      23.206 -19.806  34.802  1.00 92.84           H  
ATOM   4306  HG3 GLN A 269      21.599 -19.535  35.429  1.00 92.84           H  
ATOM   4307  CD  GLN A 269      23.004 -17.976  35.891  1.00 92.84           C  
ATOM   4308  NE2 GLN A 269      22.929 -18.199  37.183  1.00 92.84           N  
ATOM   4309 HE21 GLN A 269      23.224 -17.449  37.793  1.00 92.84           H  
ATOM   4310 HE22 GLN A 269      22.406 -18.995  37.518  1.00 92.84           H  
ATOM   4311  OE1 GLN A 269      23.530 -16.943  35.491  1.00 92.84           O  
ATOM   4312  N   HIS A 270      20.740 -15.535  32.328  1.00 94.20           N  
ATOM   4313  H   HIS A 270      21.093 -15.079  33.158  1.00 94.20           H  
ATOM   4314  CA  HIS A 270      20.594 -14.737  31.114  1.00 94.20           C  
ATOM   4315  HA  HIS A 270      20.234 -15.375  30.306  1.00 94.20           H  
ATOM   4316  C   HIS A 270      21.944 -14.167  30.673  1.00 94.20           C  
ATOM   4317  CB  HIS A 270      19.540 -13.647  31.319  1.00 94.20           C  
ATOM   4318  HB2 HIS A 270      19.890 -12.932  32.063  1.00 94.20           H  
ATOM   4319  HB3 HIS A 270      18.621 -14.104  31.686  1.00 94.20           H  
ATOM   4320  O   HIS A 270      22.654 -13.541  31.463  1.00 94.20           O  
ATOM   4321  CG  HIS A 270      19.232 -12.931  30.032  1.00 94.20           C  
ATOM   4322  CD2 HIS A 270      19.587 -11.657  29.690  1.00 94.20           C  
ATOM   4323  HD2 HIS A 270      20.121 -10.957  30.315  1.00 94.20           H  
ATOM   4324  ND1 HIS A 270      18.604 -13.484  28.945  1.00 94.20           N  
ATOM   4325  HD1 HIS A 270      18.240 -14.425  28.899  1.00 94.20           H  
ATOM   4326  CE1 HIS A 270      18.576 -12.570  27.967  1.00 94.20           C  
ATOM   4327  HE1 HIS A 270      18.150 -12.727  26.987  1.00 94.20           H  
ATOM   4328  NE2 HIS A 270      19.162 -11.434  28.378  1.00 94.20           N  
ATOM   4329  N   VAL A 271      22.295 -14.369  29.404  1.00 95.59           N  
ATOM   4330  H   VAL A 271      21.663 -14.899  28.820  1.00 95.59           H  
ATOM   4331  CA  VAL A 271      23.572 -13.953  28.819  1.00 95.59           C  
ATOM   4332  HA  VAL A 271      24.165 -13.455  29.585  1.00 95.59           H  
ATOM   4333  C   VAL A 271      23.318 -12.967  27.686  1.00 95.59           C  
ATOM   4334  CB  VAL A 271      24.397 -15.152  28.310  1.00 95.59           C  
ATOM   4335  HB  VAL A 271      23.942 -15.527  27.393  1.00 95.59           H  
ATOM   4336  O   VAL A 271      22.680 -13.285  26.685  1.00 95.59           O  
ATOM   4337  CG1 VAL A 271      25.828 -14.714  27.977  1.00 95.59           C  
ATOM   4338 HG11 VAL A 271      26.385 -15.559  27.573  1.00 95.59           H  
ATOM   4339 HG12 VAL A 271      26.328 -14.358  28.878  1.00 95.59           H  
ATOM   4340 HG13 VAL A 271      25.819 -13.920  27.230  1.00 95.59           H  
ATOM   4341  CG2 VAL A 271      24.478 -16.308  29.314  1.00 95.59           C  
ATOM   4342 HG21 VAL A 271      24.944 -15.985  30.245  1.00 95.59           H  
ATOM   4343 HG22 VAL A 271      23.480 -16.690  29.527  1.00 95.59           H  
ATOM   4344 HG23 VAL A 271      25.059 -17.123  28.881  1.00 95.59           H  
ATOM   4345  N   ASN A 272      23.885 -11.772  27.809  1.00 95.68           N  
ATOM   4346  H   ASN A 272      24.409 -11.573  28.649  1.00 95.68           H  
ATOM   4347  CA  ASN A 272      23.915 -10.792  26.730  1.00 95.68           C  
ATOM   4348  HA  ASN A 272      23.179 -11.050  25.968  1.00 95.68           H  
ATOM   4349  C   ASN A 272      25.293 -10.822  26.063  1.00 95.68           C  
ATOM   4350  CB  ASN A 272      23.543  -9.415  27.304  1.00 95.68           C  
ATOM   4351  HB2 ASN A 272      23.794  -8.643  26.576  1.00 95.68           H  
ATOM   4352  HB3 ASN A 272      24.111  -9.229  28.216  1.00 95.68           H  
ATOM   4353  O   ASN A 272      26.304 -10.545  26.707  1.00 95.68           O  
ATOM   4354  CG  ASN A 272      22.056  -9.285  27.576  1.00 95.68           C  
ATOM   4355  ND2 ASN A 272      21.653  -8.697  28.673  1.00 95.68           N  
ATOM   4356 HD21 ASN A 272      20.649  -8.680  28.782  1.00 95.68           H  
ATOM   4357 HD22 ASN A 272      22.296  -8.477  29.420  1.00 95.68           H  
ATOM   4358  OD1 ASN A 272      21.230  -9.651  26.767  1.00 95.68           O  
ATOM   4359  N   LEU A 273      25.346 -11.138  24.770  1.00 94.85           N  
ATOM   4360  H   LEU A 273      24.493 -11.412  24.303  1.00 94.85           H  
ATOM   4361  CA  LEU A 273      26.587 -11.186  23.997  1.00 94.85           C  
ATOM   4362  HA  LEU A 273      27.436 -11.100  24.675  1.00 94.85           H  
ATOM   4363  C   LEU A 273      26.681 -10.009  23.022  1.00 94.85           C  
ATOM   4364  CB  LEU A 273      26.709 -12.538  23.272  1.00 94.85           C  
ATOM   4365  HB2 LEU A 273      27.622 -12.520  22.677  1.00 94.85           H  
ATOM   4366  HB3 LEU A 273      25.864 -12.642  22.591  1.00 94.85           H  
ATOM   4367  O   LEU A 273      25.707  -9.655  22.359  1.00 94.85           O  
ATOM   4368  CG  LEU A 273      26.756 -13.774  24.191  1.00 94.85           C  
ATOM   4369  HG  LEU A 273      25.840 -13.831  24.779  1.00 94.85           H  
ATOM   4370  CD1 LEU A 273      26.860 -15.039  23.339  1.00 94.85           C  
ATOM   4371 HD11 LEU A 273      27.787 -15.038  22.766  1.00 94.85           H  
ATOM   4372 HD12 LEU A 273      26.012 -15.095  22.657  1.00 94.85           H  
ATOM   4373 HD13 LEU A 273      26.841 -15.918  23.983  1.00 94.85           H  
ATOM   4374  CD2 LEU A 273      27.958 -13.740  25.137  1.00 94.85           C  
ATOM   4375 HD21 LEU A 273      28.028 -14.685  25.676  1.00 94.85           H  
ATOM   4376 HD22 LEU A 273      27.833 -12.942  25.869  1.00 94.85           H  
ATOM   4377 HD23 LEU A 273      28.873 -13.577  24.567  1.00 94.85           H  
ATOM   4378  N   LEU A 274      27.874  -9.429  22.900  1.00 91.42           N  
ATOM   4379  H   LEU A 274      28.626  -9.799  23.465  1.00 91.42           H  
ATOM   4380  CA  LEU A 274      28.228  -8.469  21.857  1.00 91.42           C  
ATOM   4381  HA  LEU A 274      27.314  -8.106  21.389  1.00 91.42           H  
ATOM   4382  C   LEU A 274      29.074  -9.176  20.804  1.00 91.42           C  
ATOM   4383  CB  LEU A 274      28.990  -7.275  22.460  1.00 91.42           C  
ATOM   4384  HB2 LEU A 274      29.942  -7.635  22.848  1.00 91.42           H  
ATOM   4385  HB3 LEU A 274      28.422  -6.867  23.297  1.00 91.42           H  
ATOM   4386  O   LEU A 274      30.086  -9.789  21.133  1.00 91.42           O  
ATOM   4387  CG  LEU A 274      29.254  -6.133  21.463  1.00 91.42           C  
ATOM   4388  HG  LEU A 274      29.764  -6.517  20.580  1.00 91.42           H  
ATOM   4389  CD1 LEU A 274      27.958  -5.438  21.035  1.00 91.42           C  
ATOM   4390 HD11 LEU A 274      27.402  -5.097  21.909  1.00 91.42           H  
ATOM   4391 HD12 LEU A 274      27.337  -6.123  20.457  1.00 91.42           H  
ATOM   4392 HD13 LEU A 274      28.196  -4.587  20.398  1.00 91.42           H  
ATOM   4393  CD2 LEU A 274      30.151  -5.082  22.118  1.00 91.42           C  
ATOM   4394 HD21 LEU A 274      29.658  -4.665  22.997  1.00 91.42           H  
ATOM   4395 HD22 LEU A 274      31.093  -5.544  22.411  1.00 91.42           H  
ATOM   4396 HD23 LEU A 274      30.358  -4.287  21.402  1.00 91.42           H  
ATOM   4397  N   LEU A 275      28.685  -9.057  19.542  1.00 86.89           N  
ATOM   4398  H   LEU A 275      27.820  -8.570  19.353  1.00 86.89           H  
ATOM   4399  CA  LEU A 275      29.405  -9.619  18.413  1.00 86.89           C  
ATOM   4400  HA  LEU A 275      30.093 -10.381  18.781  1.00 86.89           H  
ATOM   4401  C   LEU A 275      30.235  -8.523  17.734  1.00 86.89           C  
ATOM   4402  CB  LEU A 275      28.375 -10.306  17.504  1.00 86.89           C  
ATOM   4403  HB2 LEU A 275      27.790 -11.008  18.099  1.00 86.89           H  
ATOM   4404  HB3 LEU A 275      27.698  -9.552  17.105  1.00 86.89           H  
ATOM   4405  O   LEU A 275      29.717  -7.730  16.940  1.00 86.89           O  
ATOM   4406  CG  LEU A 275      29.023 -11.069  16.345  1.00 86.89           C  
ATOM   4407  HG  LEU A 275      29.622 -10.359  15.775  1.00 86.89           H  
ATOM   4408  CD1 LEU A 275      29.899 -12.234  16.805  1.00 86.89           C  
ATOM   4409 HD11 LEU A 275      30.221 -12.827  15.949  1.00 86.89           H  
ATOM   4410 HD12 LEU A 275      30.786 -11.867  17.322  1.00 86.89           H  
ATOM   4411 HD13 LEU A 275      29.340 -12.883  17.479  1.00 86.89           H  
ATOM   4412  CD2 LEU A 275      27.936 -11.621  15.430  1.00 86.89           C  
ATOM   4413 HD21 LEU A 275      27.320 -12.302  16.017  1.00 86.89           H  
ATOM   4414 HD22 LEU A 275      27.320 -10.807  15.044  1.00 86.89           H  
ATOM   4415 HD23 LEU A 275      28.374 -12.183  14.605  1.00 86.89           H  
ATOM   4416  N   LEU A 276      31.528  -8.477  18.063  1.00 82.18           N  
ATOM   4417  H   LEU A 276      31.885  -9.185  18.688  1.00 82.18           H  
ATOM   4418  CA  LEU A 276      32.487  -7.561  17.442  1.00 82.18           C  
ATOM   4419  HA  LEU A 276      32.032  -6.574  17.361  1.00 82.18           H  
ATOM   4420  C   LEU A 276      32.836  -8.020  16.032  1.00 82.18           C  
ATOM   4421  CB  LEU A 276      33.769  -7.458  18.284  1.00 82.18           C  
ATOM   4422  HB2 LEU A 276      34.484  -6.834  17.748  1.00 82.18           H  
ATOM   4423  HB3 LEU A 276      34.204  -8.453  18.376  1.00 82.18           H  
ATOM   4424  O   LEU A 276      32.834  -9.216  15.760  1.00 82.18           O  
ATOM   4425  CG  LEU A 276      33.578  -6.875  19.692  1.00 82.18           C  
ATOM   4426  HG  LEU A 276      32.945  -7.538  20.283  1.00 82.18           H  
ATOM   4427  CD1 LEU A 276      34.941  -6.758  20.374  1.00 82.18           C  
ATOM   4428 HD11 LEU A 276      35.594  -6.099  19.803  1.00 82.18           H  
ATOM   4429 HD12 LEU A 276      35.403  -7.744  20.428  1.00 82.18           H  
ATOM   4430 HD13 LEU A 276      34.819  -6.381  21.389  1.00 82.18           H  
ATOM   4431  CD2 LEU A 276      32.949  -5.483  19.668  1.00 82.18           C  
ATOM   4432 HD21 LEU A 276      31.913  -5.558  19.337  1.00 82.18           H  
ATOM   4433 HD22 LEU A 276      33.504  -4.824  19.000  1.00 82.18           H  
ATOM   4434 HD23 LEU A 276      32.951  -5.076  20.679  1.00 82.18           H  
ATOM   4435  N   SER A 277      33.150  -7.066  15.157  1.00 73.81           N  
ATOM   4436  H   SER A 277      33.225  -6.113  15.481  1.00 73.81           H  
ATOM   4437  CA  SER A 277      33.643  -7.318  13.798  1.00 73.81           C  
ATOM   4438  HA  SER A 277      33.945  -8.362  13.706  1.00 73.81           H  
ATOM   4439  C   SER A 277      34.856  -6.432  13.543  1.00 73.81           C  
ATOM   4440  CB  SER A 277      32.571  -7.023  12.740  1.00 73.81           C  
ATOM   4441  HB2 SER A 277      32.820  -7.535  11.811  1.00 73.81           H  
ATOM   4442  HB3 SER A 277      32.544  -5.951  12.549  1.00 73.81           H  
ATOM   4443  O   SER A 277      34.821  -5.267  13.939  1.00 73.81           O  
ATOM   4444  OG  SER A 277      31.292  -7.426  13.209  1.00 73.81           O  
ATOM   4445  HG  SER A 277      31.255  -7.090  14.108  1.00 73.81           H  
ATOM   4446  N   ASP A 278      35.898  -6.956  12.904  1.00 70.20           N  
ATOM   4447  H   ASP A 278      35.869  -7.924  12.615  1.00 70.20           H  
ATOM   4448  CA  ASP A 278      37.019  -6.144  12.424  1.00 70.20           C  
ATOM   4449  HA  ASP A 278      36.991  -5.182  12.936  1.00 70.20           H  
ATOM   4450  C   ASP A 278      36.901  -5.810  10.927  1.00 70.20           C  
ATOM   4451  CB  ASP A 278      38.365  -6.780  12.826  1.00 70.20           C  
ATOM   4452  HB2 ASP A 278      38.321  -7.060  13.878  1.00 70.20           H  
ATOM   4453  HB3 ASP A 278      39.135  -6.013  12.738  1.00 70.20           H  
ATOM   4454  O   ASP A 278      35.946  -6.188  10.245  1.00 70.20           O  
ATOM   4455  CG  ASP A 278      38.823  -7.992  12.006  1.00 70.20           C  
ATOM   4456  OD1 ASP A 278      38.138  -8.406  11.049  1.00 70.20           O  
ATOM   4457  OD2 ASP A 278      39.917  -8.509  12.333  1.00 70.20           O  
ATOM   4458  N   GLU A 279      37.892  -5.080  10.418  1.00 61.98           N  
ATOM   4459  H   GLU A 279      38.630  -4.785  11.041  1.00 61.98           H  
ATOM   4460  CA  GLU A 279      38.004  -4.633   9.022  1.00 61.98           C  
ATOM   4461  HA  GLU A 279      37.136  -4.024   8.768  1.00 61.98           H  
ATOM   4462  C   GLU A 279      38.082  -5.799   8.023  1.00 61.98           C  
ATOM   4463  CB  GLU A 279      39.278  -3.778   8.874  1.00 61.98           C  
ATOM   4464  HB2 GLU A 279      39.205  -3.229   7.934  1.00 61.98           H  
ATOM   4465  HB3 GLU A 279      40.142  -4.439   8.818  1.00 61.98           H  
ATOM   4466  O   GLU A 279      37.740  -5.659   6.848  1.00 61.98           O  
ATOM   4467  CG  GLU A 279      39.509  -2.794  10.036  1.00 61.98           C  
ATOM   4468  HG2 GLU A 279      38.629  -2.159  10.139  1.00 61.98           H  
ATOM   4469  HG3 GLU A 279      39.633  -3.351  10.964  1.00 61.98           H  
ATOM   4470  CD  GLU A 279      40.747  -1.914   9.841  1.00 61.98           C  
ATOM   4471  OE1 GLU A 279      41.415  -1.647  10.867  1.00 61.98           O  
ATOM   4472  OE2 GLU A 279      40.994  -1.501   8.687  1.00 61.98           O  
ATOM   4473  N   HIS A 280      38.512  -6.969   8.500  1.00 58.75           N  
ATOM   4474  H   HIS A 280      38.673  -7.041   9.495  1.00 58.75           H  
ATOM   4475  CA  HIS A 280      38.653  -8.201   7.734  1.00 58.75           C  
ATOM   4476  HA  HIS A 280      38.683  -7.949   6.674  1.00 58.75           H  
ATOM   4477  C   HIS A 280      37.454  -9.144   7.923  1.00 58.75           C  
ATOM   4478  CB  HIS A 280      39.988  -8.865   8.098  1.00 58.75           C  
ATOM   4479  HB2 HIS A 280      39.948  -9.193   9.137  1.00 58.75           H  
ATOM   4480  HB3 HIS A 280      40.130  -9.747   7.474  1.00 58.75           H  
ATOM   4481  O   HIS A 280      37.525 -10.306   7.521  1.00 58.75           O  
ATOM   4482  CG  HIS A 280      41.180  -7.960   7.915  1.00 58.75           C  
ATOM   4483  CD2 HIS A 280      42.080  -7.600   8.881  1.00 58.75           C  
ATOM   4484  HD2 HIS A 280      42.062  -7.919   9.913  1.00 58.75           H  
ATOM   4485  ND1 HIS A 280      41.550  -7.312   6.758  1.00 58.75           N  
ATOM   4486  HD1 HIS A 280      41.031  -7.295   5.891  1.00 58.75           H  
ATOM   4487  CE1 HIS A 280      42.650  -6.587   7.020  1.00 58.75           C  
ATOM   4488  HE1 HIS A 280      43.155  -5.940   6.318  1.00 58.75           H  
ATOM   4489  NE2 HIS A 280      43.019  -6.745   8.299  1.00 58.75           N  
ATOM   4490  N   ASN A 281      36.351  -8.651   8.503  1.00 58.01           N  
ATOM   4491  H   ASN A 281      36.410  -7.708   8.860  1.00 58.01           H  
ATOM   4492  CA  ASN A 281      35.143  -9.401   8.858  1.00 58.01           C  
ATOM   4493  HA  ASN A 281      34.495  -8.695   9.377  1.00 58.01           H  
ATOM   4494  C   ASN A 281      35.333 -10.525   9.886  1.00 58.01           C  
ATOM   4495  CB  ASN A 281      34.400  -9.889   7.592  1.00 58.01           C  
ATOM   4496  HB2 ASN A 281      35.114 -10.158   6.814  1.00 58.01           H  
ATOM   4497  HB3 ASN A 281      33.833 -10.793   7.814  1.00 58.01           H  
ATOM   4498  O   ASN A 281      34.355 -11.218  10.171  1.00 58.01           O  
ATOM   4499  CG  ASN A 281      33.406  -8.900   7.034  1.00 58.01           C  
ATOM   4500  ND2 ASN A 281      33.050  -9.067   5.786  1.00 58.01           N  
ATOM   4501 HD21 ASN A 281      32.377  -8.411   5.415  1.00 58.01           H  
ATOM   4502 HD22 ASN A 281      33.328  -9.901   5.289  1.00 58.01           H  
ATOM   4503  OD1 ASN A 281      32.883  -8.010   7.685  1.00 58.01           O  
ATOM   4504  N   ARG A 282      36.510 -10.680  10.512  1.00 66.92           N  
ATOM   4505  H   ARG A 282      37.215  -9.968  10.382  1.00 66.92           H  
ATOM   4506  CA  ARG A 282      36.639 -11.603  11.649  1.00 66.92           C  
ATOM   4507  HA  ARG A 282      36.321 -12.598  11.335  1.00 66.92           H  
ATOM   4508  C   ARG A 282      35.706 -11.136  12.746  1.00 66.92           C  
ATOM   4509  CB  ARG A 282      38.063 -11.666  12.206  1.00 66.92           C  
ATOM   4510  HB2 ARG A 282      38.350 -10.673  12.552  1.00 66.92           H  
ATOM   4511  HB3 ARG A 282      38.069 -12.336  13.065  1.00 66.92           H  
ATOM   4512  O   ARG A 282      35.486  -9.928  12.897  1.00 66.92           O  
ATOM   4513  CG  ARG A 282      39.081 -12.183  11.183  1.00 66.92           C  
ATOM   4514  HG2 ARG A 282      38.754 -13.154  10.811  1.00 66.92           H  
ATOM   4515  HG3 ARG A 282      39.150 -11.490  10.345  1.00 66.92           H  
ATOM   4516  CD  ARG A 282      40.462 -12.341  11.829  1.00 66.92           C  
ATOM   4517  HD2 ARG A 282      41.148 -12.748  11.087  1.00 66.92           H  
ATOM   4518  HD3 ARG A 282      40.386 -13.041  12.661  1.00 66.92           H  
ATOM   4519  NE  ARG A 282      40.964 -11.044  12.305  1.00 66.92           N  
ATOM   4520  HE  ARG A 282      40.398 -10.232  12.106  1.00 66.92           H  
ATOM   4521  NH1 ARG A 282      42.882 -11.723  13.366  1.00 66.92           N  
ATOM   4522 HH11 ARG A 282      43.690 -11.504  13.931  1.00 66.92           H  
ATOM   4523 HH12 ARG A 282      42.641 -12.682  13.161  1.00 66.92           H  
ATOM   4524  NH2 ARG A 282      42.291  -9.550  13.301  1.00 66.92           N  
ATOM   4525 HH21 ARG A 282      43.139  -9.259  13.765  1.00 66.92           H  
ATOM   4526 HH22 ARG A 282      41.582  -8.895  13.004  1.00 66.92           H  
ATOM   4527  CZ  ARG A 282      42.052 -10.788  12.991  1.00 66.92           C  
ATOM   4528  N   LYS A 283      35.191 -12.073  13.541  1.00 75.94           N  
ATOM   4529  H   LYS A 283      35.416 -13.043  13.375  1.00 75.94           H  
ATOM   4530  CA  LYS A 283      34.360 -11.727  14.694  1.00 75.94           C  
ATOM   4531  HA  LYS A 283      34.388 -10.644  14.813  1.00 75.94           H  
ATOM   4532  C   LYS A 283      34.907 -12.205  16.008  1.00 75.94           C  
ATOM   4533  CB  LYS A 283      32.908 -12.123  14.448  1.00 75.94           C  
ATOM   4534  HB2 LYS A 283      32.314 -11.904  15.335  1.00 75.94           H  
ATOM   4535  HB3 LYS A 283      32.818 -13.181  14.204  1.00 75.94           H  
ATOM   4536  O   LYS A 283      35.895 -12.928  16.068  1.00 75.94           O  
ATOM   4537  CG  LYS A 283      32.440 -11.256  13.292  1.00 75.94           C  
ATOM   4538  HG2 LYS A 283      32.584 -11.811  12.364  1.00 75.94           H  
ATOM   4539  HG3 LYS A 283      33.041 -10.351  13.207  1.00 75.94           H  
ATOM   4540  CD  LYS A 283      31.028 -10.769  13.488  1.00 75.94           C  
ATOM   4541  HD2 LYS A 283      31.024 -10.048  14.305  1.00 75.94           H  
ATOM   4542  HD3 LYS A 283      30.352 -11.602  13.682  1.00 75.94           H  
ATOM   4543  CE  LYS A 283      30.733 -10.044  12.206  1.00 75.94           C  
ATOM   4544  HE2 LYS A 283      30.811 -10.796  11.421  1.00 75.94           H  
ATOM   4545  HE3 LYS A 283      31.534  -9.331  12.012  1.00 75.94           H  
ATOM   4546  NZ  LYS A 283      29.434  -9.351  12.230  1.00 75.94           N  
ATOM   4547  HZ1 LYS A 283      29.571  -8.521  12.791  1.00 75.94           H  
ATOM   4548  HZ2 LYS A 283      28.722  -9.943  12.632  1.00 75.94           H  
ATOM   4549  HZ3 LYS A 283      29.194  -9.064  11.292  1.00 75.94           H  
ATOM   4550  N   HIS A 284      34.248 -11.774  17.069  1.00 86.87           N  
ATOM   4551  H   HIS A 284      33.499 -11.111  16.930  1.00 86.87           H  
ATOM   4552  CA  HIS A 284      34.538 -12.217  18.415  1.00 86.87           C  
ATOM   4553  HA  HIS A 284      34.795 -13.276  18.412  1.00 86.87           H  
ATOM   4554  C   HIS A 284      33.302 -11.981  19.294  1.00 86.87           C  
ATOM   4555  CB  HIS A 284      35.776 -11.461  18.890  1.00 86.87           C  
ATOM   4556  HB2 HIS A 284      35.545 -10.399  18.974  1.00 86.87           H  
ATOM   4557  HB3 HIS A 284      36.589 -11.587  18.175  1.00 86.87           H  
ATOM   4558  O   HIS A 284      32.761 -10.869  19.295  1.00 86.87           O  
ATOM   4559  CG  HIS A 284      36.257 -11.972  20.203  1.00 86.87           C  
ATOM   4560  CD2 HIS A 284      36.210 -11.282  21.371  1.00 86.87           C  
ATOM   4561  HD2 HIS A 284      35.902 -10.252  21.478  1.00 86.87           H  
ATOM   4562  ND1 HIS A 284      36.767 -13.220  20.477  1.00 86.87           N  
ATOM   4563  HD1 HIS A 284      36.992 -13.947  19.813  1.00 86.87           H  
ATOM   4564  CE1 HIS A 284      36.981 -13.279  21.803  1.00 86.87           C  
ATOM   4565  HE1 HIS A 284      37.354 -14.129  22.354  1.00 86.87           H  
ATOM   4566  NE2 HIS A 284      36.630 -12.132  22.384  1.00 86.87           N  
ATOM   4567  N   TYR A 285      32.830 -13.009  20.009  1.00 91.44           N  
ATOM   4568  H   TYR A 285      33.324 -13.889  19.994  1.00 91.44           H  
ATOM   4569  CA  TYR A 285      31.817 -12.818  21.044  1.00 91.44           C  
ATOM   4570  HA  TYR A 285      31.072 -12.109  20.684  1.00 91.44           H  
ATOM   4571  C   TYR A 285      32.485 -12.241  22.274  1.00 91.44           C  
ATOM   4572  CB  TYR A 285      31.087 -14.106  21.437  1.00 91.44           C  
ATOM   4573  HB2 TYR A 285      30.506 -13.914  22.340  1.00 91.44           H  
ATOM   4574  HB3 TYR A 285      31.820 -14.872  21.688  1.00 91.44           H  
ATOM   4575  O   TYR A 285      33.509 -12.735  22.738  1.00 91.44           O  
ATOM   4576  CG  TYR A 285      30.133 -14.624  20.390  1.00 91.44           C  
ATOM   4577  CD1 TYR A 285      28.890 -13.999  20.164  1.00 91.44           C  
ATOM   4578  HD1 TYR A 285      28.615 -13.123  20.732  1.00 91.44           H  
ATOM   4579  CD2 TYR A 285      30.496 -15.753  19.645  1.00 91.44           C  
ATOM   4580  HD2 TYR A 285      31.448 -16.236  19.810  1.00 91.44           H  
ATOM   4581  CE1 TYR A 285      28.001 -14.526  19.202  1.00 91.44           C  
ATOM   4582  HE1 TYR A 285      27.034 -14.076  19.032  1.00 91.44           H  
ATOM   4583  CE2 TYR A 285      29.624 -16.267  18.680  1.00 91.44           C  
ATOM   4584  HE2 TYR A 285      29.936 -17.131  18.111  1.00 91.44           H  
ATOM   4585  OH  TYR A 285      27.536 -16.201  17.526  1.00 91.44           O  
ATOM   4586  HH  TYR A 285      27.907 -17.029  17.213  1.00 91.44           H  
ATOM   4587  CZ  TYR A 285      28.370 -15.668  18.456  1.00 91.44           C  
ATOM   4588  N   CYS A 286      31.860 -11.217  22.823  1.00 93.50           N  
ATOM   4589  H   CYS A 286      31.070 -10.815  22.338  1.00 93.50           H  
ATOM   4590  CA  CYS A 286      32.198 -10.697  24.126  1.00 93.50           C  
ATOM   4591  HA  CYS A 286      32.980 -11.306  24.580  1.00 93.50           H  
ATOM   4592  C   CYS A 286      30.978 -10.757  25.029  1.00 93.50           C  
ATOM   4593  CB  CYS A 286      32.695  -9.261  24.010  1.00 93.50           C  
ATOM   4594  HB2 CYS A 286      31.868  -8.611  23.723  1.00 93.50           H  
ATOM   4595  HB3 CYS A 286      33.071  -8.975  24.992  1.00 93.50           H  
ATOM   4596  O   CYS A 286      29.849 -10.539  24.587  1.00 93.50           O  
ATOM   4597  SG  CYS A 286      34.027  -9.091  22.806  1.00 93.50           S  
ATOM   4598  HG  CYS A 286      34.492 -10.338  22.913  1.00 93.50           H  
ATOM   4599  N   LEU A 287      31.215 -10.951  26.318  1.00 96.45           N  
ATOM   4600  H   LEU A 287      32.169 -11.076  26.627  1.00 96.45           H  
ATOM   4601  CA  LEU A 287      30.169 -10.843  27.316  1.00 96.45           C  
ATOM   4602  HA  LEU A 287      29.277 -11.346  26.943  1.00 96.45           H  
ATOM   4603  C   LEU A 287      29.832  -9.370  27.568  1.00 96.45           C  
ATOM   4604  CB  LEU A 287      30.641 -11.565  28.581  1.00 96.45           C  
ATOM   4605  HB2 LEU A 287      31.608 -11.158  28.875  1.00 96.45           H  
ATOM   4606  HB3 LEU A 287      30.777 -12.623  28.354  1.00 96.45           H  
ATOM   4607  O   LEU A 287      30.697  -8.583  27.966  1.00 96.45           O  
ATOM   4608  CG  LEU A 287      29.663 -11.423  29.757  1.00 96.45           C  
ATOM   4609  HG  LEU A 287      29.515 -10.370  29.994  1.00 96.45           H  
ATOM   4610  CD1 LEU A 287      28.312 -12.053  29.432  1.00 96.45           C  
ATOM   4611 HD11 LEU A 287      28.446 -13.094  29.140  1.00 96.45           H  
ATOM   4612 HD12 LEU A 287      27.812 -11.512  28.629  1.00 96.45           H  
ATOM   4613 HD13 LEU A 287      27.665 -11.995  30.308  1.00 96.45           H  
ATOM   4614  CD2 LEU A 287      30.276 -12.093  30.978  1.00 96.45           C  
ATOM   4615 HD21 LEU A 287      31.224 -11.622  31.238  1.00 96.45           H  
ATOM   4616 HD22 LEU A 287      30.440 -13.146  30.749  1.00 96.45           H  
ATOM   4617 HD23 LEU A 287      29.589 -12.017  31.821  1.00 96.45           H  
ATOM   4618  N   ILE A 288      28.564  -9.001  27.403  1.00 95.04           N  
ATOM   4619  H   ILE A 288      27.897  -9.696  27.099  1.00 95.04           H  
ATOM   4620  CA  ILE A 288      28.024  -7.738  27.907  1.00 95.04           C  
ATOM   4621  HA  ILE A 288      28.785  -6.962  27.821  1.00 95.04           H  
ATOM   4622  C   ILE A 288      27.701  -7.947  29.383  1.00 95.04           C  
ATOM   4623  CB  ILE A 288      26.785  -7.270  27.114  1.00 95.04           C  
ATOM   4624  HB  ILE A 288      25.992  -8.008  27.234  1.00 95.04           H  
ATOM   4625  O   ILE A 288      26.684  -8.533  29.737  1.00 95.04           O  
ATOM   4626  CG1 ILE A 288      27.104  -7.140  25.611  1.00 95.04           C  
ATOM   4627 HG12 ILE A 288      27.813  -6.327  25.462  1.00 95.04           H  
ATOM   4628 HG13 ILE A 288      27.567  -8.063  25.262  1.00 95.04           H  
ATOM   4629  CG2 ILE A 288      26.288  -5.925  27.687  1.00 95.04           C  
ATOM   4630 HG21 ILE A 288      27.075  -5.173  27.633  1.00 95.04           H  
ATOM   4631 HG22 ILE A 288      25.978  -6.050  28.724  1.00 95.04           H  
ATOM   4632 HG23 ILE A 288      25.415  -5.574  27.137  1.00 95.04           H  
ATOM   4633  CD1 ILE A 288      25.866  -6.908  24.734  1.00 95.04           C  
ATOM   4634 HD11 ILE A 288      25.415  -5.939  24.944  1.00 95.04           H  
ATOM   4635 HD12 ILE A 288      26.149  -6.933  23.682  1.00 95.04           H  
ATOM   4636 HD13 ILE A 288      25.138  -7.698  24.915  1.00 95.04           H  
ATOM   4637  N   THR A 289      28.574  -7.442  30.249  1.00 93.06           N  
ATOM   4638  H   THR A 289      29.393  -6.983  29.876  1.00 93.06           H  
ATOM   4639  CA  THR A 289      28.371  -7.508  31.705  1.00 93.06           C  
ATOM   4640  HA  THR A 289      27.934  -8.474  31.954  1.00 93.06           H  
ATOM   4641  C   THR A 289      27.392  -6.459  32.220  1.00 93.06           C  
ATOM   4642  CB  THR A 289      29.693  -7.383  32.472  1.00 93.06           C  
ATOM   4643  HB  THR A 289      29.477  -7.339  33.540  1.00 93.06           H  
ATOM   4644  O   THR A 289      26.814  -6.639  33.284  1.00 93.06           O  
ATOM   4645  CG2 THR A 289      30.582  -8.597  32.226  1.00 93.06           C  
ATOM   4646 HG21 THR A 289      31.445  -8.550  32.890  1.00 93.06           H  
ATOM   4647 HG22 THR A 289      30.024  -9.503  32.460  1.00 93.06           H  
ATOM   4648 HG23 THR A 289      30.903  -8.633  31.185  1.00 93.06           H  
ATOM   4649  OG1 THR A 289      30.442  -6.233  32.111  1.00 93.06           O  
ATOM   4650  HG1 THR A 289      30.088  -5.905  31.281  1.00 93.06           H  
ATOM   4651  N   ASP A 290      27.221  -5.349  31.495  1.00 90.63           N  
ATOM   4652  H   ASP A 290      27.720  -5.260  30.622  1.00 90.63           H  
ATOM   4653  CA  ASP A 290      26.350  -4.253  31.917  1.00 90.63           C  
ATOM   4654  HA  ASP A 290      25.494  -4.660  32.456  1.00 90.63           H  
ATOM   4655  C   ASP A 290      25.823  -3.477  30.699  1.00 90.63           C  
ATOM   4656  CB  ASP A 290      27.135  -3.362  32.894  1.00 90.63           C  
ATOM   4657  HB2 ASP A 290      27.980  -2.912  32.374  1.00 90.63           H  
ATOM   4658  HB3 ASP A 290      27.539  -3.985  33.691  1.00 90.63           H  
ATOM   4659  O   ASP A 290      26.509  -2.622  30.130  1.00 90.63           O  
ATOM   4660  CG  ASP A 290      26.292  -2.259  33.537  1.00 90.63           C  
ATOM   4661  OD1 ASP A 290      25.347  -1.764  32.881  1.00 90.63           O  
ATOM   4662  OD2 ASP A 290      26.690  -1.809  34.633  1.00 90.63           O  
ATOM   4663  N   MET A 291      24.583  -3.763  30.295  1.00 89.30           N  
ATOM   4664  H   MET A 291      24.071  -4.484  30.783  1.00 89.30           H  
ATOM   4665  CA  MET A 291      23.936  -3.078  29.170  1.00 89.30           C  
ATOM   4666  HA  MET A 291      24.557  -3.216  28.285  1.00 89.30           H  
ATOM   4667  C   MET A 291      23.800  -1.564  29.417  1.00 89.30           C  
ATOM   4668  CB  MET A 291      22.562  -3.724  28.911  1.00 89.30           C  
ATOM   4669  HB2 MET A 291      22.685  -4.802  28.811  1.00 89.30           H  
ATOM   4670  HB3 MET A 291      21.906  -3.534  29.760  1.00 89.30           H  
ATOM   4671  O   MET A 291      23.975  -0.762  28.496  1.00 89.30           O  
ATOM   4672  CG  MET A 291      21.890  -3.189  27.639  1.00 89.30           C  
ATOM   4673  HG2 MET A 291      21.735  -2.116  27.746  1.00 89.30           H  
ATOM   4674  HG3 MET A 291      20.908  -3.653  27.544  1.00 89.30           H  
ATOM   4675  SD  MET A 291      22.812  -3.484  26.103  1.00 89.30           S  
ATOM   4676  CE  MET A 291      22.450  -5.247  25.861  1.00 89.30           C  
ATOM   4677  HE1 MET A 291      22.852  -5.835  26.686  1.00 89.30           H  
ATOM   4678  HE2 MET A 291      22.899  -5.585  24.927  1.00 89.30           H  
ATOM   4679  HE3 MET A 291      21.372  -5.400  25.807  1.00 89.30           H  
ATOM   4680  N   SER A 292      23.559  -1.152  30.668  1.00 88.15           N  
ATOM   4681  H   SER A 292      23.612  -1.829  31.415  1.00 88.15           H  
ATOM   4682  CA  SER A 292      23.423   0.260  31.037  1.00 88.15           C  
ATOM   4683  HA  SER A 292      22.626   0.688  30.429  1.00 88.15           H  
ATOM   4684  C   SER A 292      24.704   1.039  30.765  1.00 88.15           C  
ATOM   4685  CB  SER A 292      23.043   0.415  32.514  1.00 88.15           C  
ATOM   4686  HB2 SER A 292      23.844   0.049  33.156  1.00 88.15           H  
ATOM   4687  HB3 SER A 292      22.148  -0.169  32.726  1.00 88.15           H  
ATOM   4688  O   SER A 292      24.666   2.144  30.218  1.00 88.15           O  
ATOM   4689  OG  SER A 292      22.824   1.786  32.810  1.00 88.15           O  
ATOM   4690  HG  SER A 292      23.666   2.241  32.735  1.00 88.15           H  
ATOM   4691  N   ARG A 293      25.851   0.468  31.143  1.00 87.20           N  
ATOM   4692  H   ARG A 293      25.787  -0.418  31.624  1.00 87.20           H  
ATOM   4693  CA  ARG A 293      27.166   1.066  30.890  1.00 87.20           C  
ATOM   4694  HA  ARG A 293      27.143   2.119  31.173  1.00 87.20           H  
ATOM   4695  C   ARG A 293      27.542   1.022  29.419  1.00 87.20           C  
ATOM   4696  CB  ARG A 293      28.236   0.355  31.710  1.00 87.20           C  
ATOM   4697  HB2 ARG A 293      29.213   0.650  31.326  1.00 87.20           H  
ATOM   4698  HB3 ARG A 293      28.124  -0.722  31.592  1.00 87.20           H  
ATOM   4699  O   ARG A 293      28.101   2.006  28.933  1.00 87.20           O  
ATOM   4700  CG  ARG A 293      28.162   0.728  33.190  1.00 87.20           C  
ATOM   4701  HG2 ARG A 293      28.335   1.797  33.317  1.00 87.20           H  
ATOM   4702  HG3 ARG A 293      27.175   0.488  33.584  1.00 87.20           H  
ATOM   4703  CD  ARG A 293      29.220  -0.062  33.960  1.00 87.20           C  
ATOM   4704  HD2 ARG A 293      29.040   0.100  35.022  1.00 87.20           H  
ATOM   4705  HD3 ARG A 293      29.093  -1.126  33.757  1.00 87.20           H  
ATOM   4706  NE  ARG A 293      30.583   0.369  33.586  1.00 87.20           N  
ATOM   4707  HE  ARG A 293      30.715   0.740  32.656  1.00 87.20           H  
ATOM   4708  NH1 ARG A 293      31.619  -0.254  35.517  1.00 87.20           N  
ATOM   4709 HH11 ARG A 293      30.796  -0.802  35.724  1.00 87.20           H  
ATOM   4710 HH12 ARG A 293      32.371  -0.179  36.188  1.00 87.20           H  
ATOM   4711  NH2 ARG A 293      32.646   1.122  34.062  1.00 87.20           N  
ATOM   4712 HH21 ARG A 293      32.626   1.550  33.147  1.00 87.20           H  
ATOM   4713 HH22 ARG A 293      33.343   1.361  34.752  1.00 87.20           H  
ATOM   4714  CZ  ARG A 293      31.618   0.396  34.388  1.00 87.20           C  
ATOM   4715  N   LEU A 294      27.227  -0.069  28.716  1.00 87.62           N  
ATOM   4716  H   LEU A 294      26.790  -0.841  29.198  1.00 87.62           H  
ATOM   4717  CA  LEU A 294      27.523  -0.213  27.286  1.00 87.62           C  
ATOM   4718  HA  LEU A 294      28.603  -0.163  27.146  1.00 87.62           H  
ATOM   4719  C   LEU A 294      26.890   0.929  26.483  1.00 87.62           C  
ATOM   4720  CB  LEU A 294      27.002  -1.580  26.801  1.00 87.62           C  
ATOM   4721  HB2 LEU A 294      27.455  -2.374  27.396  1.00 87.62           H  
ATOM   4722  HB3 LEU A 294      25.925  -1.624  26.961  1.00 87.62           H  
ATOM   4723  O   LEU A 294      27.528   1.526  25.620  1.00 87.62           O  
ATOM   4724  CG  LEU A 294      27.277  -1.856  25.312  1.00 87.62           C  
ATOM   4725  HG  LEU A 294      26.833  -1.073  24.697  1.00 87.62           H  
ATOM   4726  CD1 LEU A 294      28.773  -1.930  25.028  1.00 87.62           C  
ATOM   4727 HD11 LEU A 294      29.228  -0.947  25.144  1.00 87.62           H  
ATOM   4728 HD12 LEU A 294      29.237  -2.640  25.713  1.00 87.62           H  
ATOM   4729 HD13 LEU A 294      28.923  -2.267  24.002  1.00 87.62           H  
ATOM   4730  CD2 LEU A 294      26.658  -3.187  24.898  1.00 87.62           C  
ATOM   4731 HD21 LEU A 294      25.584  -3.167  25.084  1.00 87.62           H  
ATOM   4732 HD22 LEU A 294      26.818  -3.361  23.834  1.00 87.62           H  
ATOM   4733 HD23 LEU A 294      27.104  -4.002  25.467  1.00 87.62           H  
ATOM   4734  N   LEU A 295      25.651   1.269  26.831  1.00 84.12           N  
ATOM   4735  H   LEU A 295      25.190   0.692  27.520  1.00 84.12           H  
ATOM   4736  CA  LEU A 295      24.850   2.294  26.170  1.00 84.12           C  
ATOM   4737  HA  LEU A 295      25.255   2.468  25.174  1.00 84.12           H  
ATOM   4738  C   LEU A 295      24.911   3.661  26.878  1.00 84.12           C  
ATOM   4739  CB  LEU A 295      23.424   1.736  26.017  1.00 84.12           C  
ATOM   4740  HB2 LEU A 295      22.795   2.491  25.545  1.00 84.12           H  
ATOM   4741  HB3 LEU A 295      23.027   1.543  27.013  1.00 84.12           H  
ATOM   4742  O   LEU A 295      24.135   4.563  26.561  1.00 84.12           O  
ATOM   4743  CG  LEU A 295      23.328   0.431  25.199  1.00 84.12           C  
ATOM   4744  HG  LEU A 295      23.900  -0.357  25.689  1.00 84.12           H  
ATOM   4745  CD1 LEU A 295      21.874  -0.022  25.118  1.00 84.12           C  
ATOM   4746 HD11 LEU A 295      21.808  -0.959  24.564  1.00 84.12           H  
ATOM   4747 HD12 LEU A 295      21.499  -0.204  26.125  1.00 84.12           H  
ATOM   4748 HD13 LEU A 295      21.258   0.733  24.629  1.00 84.12           H  
ATOM   4749  CD2 LEU A 295      23.846   0.588  23.769  1.00 84.12           C  
ATOM   4750 HD21 LEU A 295      24.917   0.792  23.776  1.00 84.12           H  
ATOM   4751 HD22 LEU A 295      23.685  -0.351  23.239  1.00 84.12           H  
ATOM   4752 HD23 LEU A 295      23.312   1.391  23.261  1.00 84.12           H  
ATOM   4753  N   SER A 296      25.838   3.850  27.824  1.00 77.85           N  
ATOM   4754  H   SER A 296      26.446   3.076  28.049  1.00 77.85           H  
ATOM   4755  CA  SER A 296      25.951   5.089  28.612  1.00 77.85           C  
ATOM   4756  HA  SER A 296      24.997   5.264  29.108  1.00 77.85           H  
ATOM   4757  C   SER A 296      26.253   6.323  27.762  1.00 77.85           C  
ATOM   4758  CB  SER A 296      27.019   4.957  29.700  1.00 77.85           C  
ATOM   4759  HB2 SER A 296      27.067   5.890  30.262  1.00 77.85           H  
ATOM   4760  HB3 SER A 296      26.738   4.160  30.388  1.00 77.85           H  
ATOM   4761  O   SER A 296      25.751   7.402  28.058  1.00 77.85           O  
ATOM   4762  OG  SER A 296      28.290   4.676  29.141  1.00 77.85           O  
ATOM   4763  HG  SER A 296      28.340   3.729  28.990  1.00 77.85           H  
ATOM   4764  N   SER A 297      26.985   6.175  26.653  1.00 69.90           N  
ATOM   4765  H   SER A 297      27.344   5.256  26.440  1.00 69.90           H  
ATOM   4766  CA  SER A 297      27.300   7.281  25.733  1.00 69.90           C  
ATOM   4767  HA  SER A 297      27.784   8.073  26.305  1.00 69.90           H  
ATOM   4768  C   SER A 297      26.062   7.896  25.064  1.00 69.90           C  
ATOM   4769  CB  SER A 297      28.280   6.795  24.664  1.00 69.90           C  
ATOM   4770  HB2 SER A 297      29.168   6.390  25.149  1.00 69.90           H  
ATOM   4771  HB3 SER A 297      28.574   7.630  24.028  1.00 69.90           H  
ATOM   4772  O   SER A 297      26.116   9.021  24.563  1.00 69.90           O  
ATOM   4773  OG  SER A 297      27.669   5.790  23.875  1.00 69.90           O  
ATOM   4774  HG  SER A 297      28.346   5.225  23.494  1.00 69.90           H  
ATOM   4775  N   LEU A 298      24.921   7.199  25.093  1.00 67.08           N  
ATOM   4776  H   LEU A 298      24.937   6.283  25.518  1.00 67.08           H  
ATOM   4777  CA  LEU A 298      23.638   7.709  24.608  1.00 67.08           C  
ATOM   4778  HA  LEU A 298      23.813   8.253  23.679  1.00 67.08           H  
ATOM   4779  C   LEU A 298      22.997   8.716  25.579  1.00 67.08           C  
ATOM   4780  CB  LEU A 298      22.694   6.528  24.311  1.00 67.08           C  
ATOM   4781  HB2 LEU A 298      22.463   6.024  25.249  1.00 67.08           H  
ATOM   4782  HB3 LEU A 298      21.759   6.925  23.916  1.00 67.08           H  
ATOM   4783  O   LEU A 298      21.913   9.238  25.309  1.00 67.08           O  
ATOM   4784  CG  LEU A 298      23.241   5.489  23.312  1.00 67.08           C  
ATOM   4785  HG  LEU A 298      24.154   5.040  23.704  1.00 67.08           H  
ATOM   4786  CD1 LEU A 298      22.208   4.380  23.117  1.00 67.08           C  
ATOM   4787 HD11 LEU A 298      21.307   4.777  22.649  1.00 67.08           H  
ATOM   4788 HD12 LEU A 298      21.943   3.952  24.084  1.00 67.08           H  
ATOM   4789 HD13 LEU A 298      22.631   3.593  22.492  1.00 67.08           H  
ATOM   4790  CD2 LEU A 298      23.533   6.104  21.940  1.00 67.08           C  
ATOM   4791 HD21 LEU A 298      23.841   5.318  21.250  1.00 67.08           H  
ATOM   4792 HD22 LEU A 298      24.356   6.813  22.024  1.00 67.08           H  
ATOM   4793 HD23 LEU A 298      22.646   6.605  21.552  1.00 67.08           H  
ATOM   4794  N   THR A 299      23.623   8.989  26.728  1.00 63.61           N  
ATOM   4795  H   THR A 299      24.502   8.534  26.928  1.00 63.61           H  
ATOM   4796  CA  THR A 299      23.067   9.849  27.771  1.00 63.61           C  
ATOM   4797  HA  THR A 299      22.391  10.565  27.304  1.00 63.61           H  
ATOM   4798  C   THR A 299      24.124  10.650  28.519  1.00 63.61           C  
ATOM   4799  CB  THR A 299      22.242   8.996  28.733  1.00 63.61           C  
ATOM   4800  HB  THR A 299      21.516   8.467  28.115  1.00 63.61           H  
ATOM   4801  O   THR A 299      25.225  10.182  28.763  1.00 63.61           O  
ATOM   4802  CG2 THR A 299      22.945   7.901  29.521  1.00 63.61           C  
ATOM   4803 HG21 THR A 299      22.252   7.417  30.210  1.00 63.61           H  
ATOM   4804 HG22 THR A 299      23.788   8.305  30.080  1.00 63.61           H  
ATOM   4805 HG23 THR A 299      23.314   7.142  28.832  1.00 63.61           H  
ATOM   4806  OG1 THR A 299      21.574   9.797  29.675  1.00 63.61           O  
ATOM   4807  HG1 THR A 299      21.814   9.398  30.515  1.00 63.61           H  
ATOM   4808  N   LYS A 300      23.765  11.868  28.939  1.00 64.77           N  
ATOM   4809  H   LYS A 300      22.845  12.203  28.694  1.00 64.77           H  
ATOM   4810  CA  LYS A 300      24.578  12.669  29.872  1.00 64.77           C  
ATOM   4811  HA  LYS A 300      25.629  12.405  29.751  1.00 64.77           H  
ATOM   4812  C   LYS A 300      24.267  12.371  31.348  1.00 64.77           C  
ATOM   4813  CB  LYS A 300      24.426  14.168  29.565  1.00 64.77           C  
ATOM   4814  HB2 LYS A 300      23.375  14.448  29.632  1.00 64.77           H  
ATOM   4815  HB3 LYS A 300      24.971  14.727  30.326  1.00 64.77           H  
ATOM   4816  O   LYS A 300      24.933  12.893  32.230  1.00 64.77           O  
ATOM   4817  CG  LYS A 300      24.982  14.571  28.189  1.00 64.77           C  
ATOM   4818  HG2 LYS A 300      26.013  14.226  28.103  1.00 64.77           H  
ATOM   4819  HG3 LYS A 300      24.387  14.112  27.400  1.00 64.77           H  
ATOM   4820  CD  LYS A 300      24.948  16.100  28.035  1.00 64.77           C  
ATOM   4821  HD2 LYS A 300      23.918  16.445  28.117  1.00 64.77           H  
ATOM   4822  HD3 LYS A 300      25.532  16.545  28.840  1.00 64.77           H  
ATOM   4823  CE  LYS A 300      25.533  16.541  26.686  1.00 64.77           C  
ATOM   4824  HE2 LYS A 300      24.923  16.124  25.885  1.00 64.77           H  
ATOM   4825  HE3 LYS A 300      26.537  16.126  26.596  1.00 64.77           H  
ATOM   4826  NZ  LYS A 300      25.591  18.024  26.576  1.00 64.77           N  
ATOM   4827  HZ1 LYS A 300      24.672  18.435  26.657  1.00 64.77           H  
ATOM   4828  HZ2 LYS A 300      25.993  18.307  25.694  1.00 64.77           H  
ATOM   4829  HZ3 LYS A 300      26.168  18.410  27.309  1.00 64.77           H  
ATOM   4830  N   HIS A 301      23.227  11.583  31.628  1.00 63.47           N  
ATOM   4831  H   HIS A 301      22.741  11.155  30.853  1.00 63.47           H  
ATOM   4832  CA  HIS A 301      22.824  11.252  32.999  1.00 63.47           C  
ATOM   4833  HA  HIS A 301      22.945  12.144  33.614  1.00 63.47           H  
ATOM   4834  C   HIS A 301      23.697  10.152  33.619  1.00 63.47           C  
ATOM   4835  CB  HIS A 301      21.346  10.836  33.051  1.00 63.47           C  
ATOM   4836  HB2 HIS A 301      21.043  10.369  32.113  1.00 63.47           H  
ATOM   4837  HB3 HIS A 301      21.222  10.087  33.833  1.00 63.47           H  
ATOM   4838  O   HIS A 301      23.812   9.073  33.045  1.00 63.47           O  
ATOM   4839  CG  HIS A 301      20.415  11.966  33.382  1.00 63.47           C  
ATOM   4840  CD2 HIS A 301      19.544  12.593  32.534  1.00 63.47           C  
ATOM   4841  HD2 HIS A 301      19.412  12.388  31.481  1.00 63.47           H  
ATOM   4842  ND1 HIS A 301      20.251  12.533  34.628  1.00 63.47           N  
ATOM   4843  HD1 HIS A 301      20.781  12.339  35.466  1.00 63.47           H  
ATOM   4844  CE1 HIS A 301      19.305  13.482  34.531  1.00 63.47           C  
ATOM   4845  HE1 HIS A 301      18.969  14.119  35.337  1.00 63.47           H  
ATOM   4846  NE2 HIS A 301      18.837  13.536  33.276  1.00 63.47           N  
ATOM   4847  N   ASN A 302      24.176  10.391  34.844  1.00 63.39           N  
ATOM   4848  H   ASN A 302      24.056  11.325  35.209  1.00 63.39           H  
ATOM   4849  CA  ASN A 302      25.095   9.525  35.603  1.00 63.39           C  
ATOM   4850  HA  ASN A 302      25.742   9.014  34.890  1.00 63.39           H  
ATOM   4851  C   ASN A 302      24.423   8.390  36.419  1.00 63.39           C  
ATOM   4852  CB  ASN A 302      25.986  10.433  36.486  1.00 63.39           C  
ATOM   4853  HB2 ASN A 302      26.551   9.822  37.190  1.00 63.39           H  
ATOM   4854  HB3 ASN A 302      25.365  11.115  37.068  1.00 63.39           H  
ATOM   4855  O   ASN A 302      24.975   7.954  37.423  1.00 63.39           O  
ATOM   4856  CG  ASN A 302      27.022  11.220  35.707  1.00 63.39           C  
ATOM   4857  ND2 ASN A 302      27.594  12.242  36.298  1.00 63.39           N  
ATOM   4858 HD21 ASN A 302      27.391  12.473  37.260  1.00 63.39           H  
ATOM   4859 HD22 ASN A 302      28.297  12.728  35.760  1.00 63.39           H  
ATOM   4860  OD1 ASN A 302      27.341  10.926  34.570  1.00 63.39           O  
ATOM   4861  N   GLY A 303      23.233   7.913  36.036  1.00 70.75           N  
ATOM   4862  H   GLY A 303      22.915   8.152  35.107  1.00 70.75           H  
ATOM   4863  CA  GLY A 303      22.501   6.864  36.772  1.00 70.75           C  
ATOM   4864  HA2 GLY A 303      21.507   7.230  37.029  1.00 70.75           H  
ATOM   4865  HA3 GLY A 303      23.010   6.628  37.706  1.00 70.75           H  
ATOM   4866  C   GLY A 303      22.338   5.567  35.979  1.00 70.75           C  
ATOM   4867  O   GLY A 303      22.400   5.591  34.750  1.00 70.75           O  
ATOM   4868  N   ALA A 304      22.070   4.455  36.675  1.00 73.68           N  
ATOM   4869  H   ALA A 304      22.041   4.496  37.684  1.00 73.68           H  
ATOM   4870  CA  ALA A 304      21.690   3.196  36.035  1.00 73.68           C  
ATOM   4871  HA  ALA A 304      22.502   2.894  35.374  1.00 73.68           H  
ATOM   4872  C   ALA A 304      20.423   3.375  35.173  1.00 73.68           C  
ATOM   4873  CB  ALA A 304      21.521   2.102  37.098  1.00 73.68           C  
ATOM   4874  HB1 ALA A 304      22.446   1.981  37.661  1.00 73.68           H  
ATOM   4875  HB2 ALA A 304      21.282   1.155  36.614  1.00 73.68           H  
ATOM   4876  HB3 ALA A 304      20.711   2.362  37.779  1.00 73.68           H  
ATOM   4877  O   ALA A 304      19.528   4.179  35.477  1.00 73.68           O  
ATOM   4878  N   ARG A 305      20.382   2.661  34.050  1.00 83.20           N  
ATOM   4879  H   ARG A 305      21.153   2.041  33.852  1.00 83.20           H  
ATOM   4880  CA  ARG A 305      19.315   2.704  33.051  1.00 83.20           C  
ATOM   4881  HA  ARG A 305      18.408   3.111  33.498  1.00 83.20           H  
ATOM   4882  C   ARG A 305      18.974   1.289  32.617  1.00 83.20           C  
ATOM   4883  CB  ARG A 305      19.757   3.546  31.843  1.00 83.20           C  
ATOM   4884  HB2 ARG A 305      19.018   3.432  31.051  1.00 83.20           H  
ATOM   4885  HB3 ARG A 305      20.705   3.153  31.476  1.00 83.20           H  
ATOM   4886  O   ARG A 305      19.849   0.440  32.496  1.00 83.20           O  
ATOM   4887  CG  ARG A 305      19.939   5.040  32.144  1.00 83.20           C  
ATOM   4888  HG2 ARG A 305      20.623   5.167  32.984  1.00 83.20           H  
ATOM   4889  HG3 ARG A 305      20.389   5.521  31.275  1.00 83.20           H  
ATOM   4890  CD  ARG A 305      18.600   5.713  32.463  1.00 83.20           C  
ATOM   4891  HD2 ARG A 305      17.936   5.606  31.605  1.00 83.20           H  
ATOM   4892  HD3 ARG A 305      18.127   5.187  33.292  1.00 83.20           H  
ATOM   4893  NE  ARG A 305      18.759   7.149  32.782  1.00 83.20           N  
ATOM   4894  HE  ARG A 305      19.030   7.760  32.025  1.00 83.20           H  
ATOM   4895  NH1 ARG A 305      18.242   7.002  35.017  1.00 83.20           N  
ATOM   4896 HH11 ARG A 305      18.042   7.425  35.912  1.00 83.20           H  
ATOM   4897 HH12 ARG A 305      18.400   6.005  34.998  1.00 83.20           H  
ATOM   4898  NH2 ARG A 305      18.532   9.009  34.083  1.00 83.20           N  
ATOM   4899 HH21 ARG A 305      18.305   9.417  34.978  1.00 83.20           H  
ATOM   4900 HH22 ARG A 305      18.675   9.615  33.288  1.00 83.20           H  
ATOM   4901  CZ  ARG A 305      18.516   7.708  33.955  1.00 83.20           C  
ATOM   4902  N   PHE A 306      17.701   1.072  32.343  1.00 88.89           N  
ATOM   4903  H   PHE A 306      17.047   1.840  32.400  1.00 88.89           H  
ATOM   4904  CA  PHE A 306      17.171  -0.217  31.921  1.00 88.89           C  
ATOM   4905  HA  PHE A 306      17.913  -0.999  32.084  1.00 88.89           H  
ATOM   4906  C   PHE A 306      16.876  -0.143  30.428  1.00 88.89           C  
ATOM   4907  CB  PHE A 306      15.954  -0.547  32.788  1.00 88.89           C  
ATOM   4908  HB2 PHE A 306      15.157   0.170  32.589  1.00 88.89           H  
ATOM   4909  HB3 PHE A 306      15.584  -1.538  32.524  1.00 88.89           H  
ATOM   4910  O   PHE A 306      16.437   0.900  29.946  1.00 88.89           O  
ATOM   4911  CG  PHE A 306      16.283  -0.525  34.269  1.00 88.89           C  
ATOM   4912  CD1 PHE A 306      16.815  -1.669  34.883  1.00 88.89           C  
ATOM   4913  HD1 PHE A 306      16.972  -2.569  34.307  1.00 88.89           H  
ATOM   4914  CD2 PHE A 306      16.123   0.654  35.021  1.00 88.89           C  
ATOM   4915  HD2 PHE A 306      15.746   1.547  34.543  1.00 88.89           H  
ATOM   4916  CE1 PHE A 306      17.123  -1.662  36.253  1.00 88.89           C  
ATOM   4917  HE1 PHE A 306      17.491  -2.563  36.720  1.00 88.89           H  
ATOM   4918  CE2 PHE A 306      16.455   0.674  36.388  1.00 88.89           C  
ATOM   4919  HE2 PHE A 306      16.339   1.582  36.961  1.00 88.89           H  
ATOM   4920  CZ  PHE A 306      16.938  -0.491  37.009  1.00 88.89           C  
ATOM   4921  HZ  PHE A 306      17.180  -0.491  38.061  1.00 88.89           H  
ATOM   4922  N   TYR A 307      17.160  -1.199  29.677  1.00 89.46           N  
ATOM   4923  H   TYR A 307      17.436  -2.068  30.113  1.00 89.46           H  
ATOM   4924  CA  TYR A 307      16.992  -1.207  28.226  1.00 89.46           C  
ATOM   4925  HA  TYR A 307      16.460  -0.307  27.917  1.00 89.46           H  
ATOM   4926  C   TYR A 307      16.137  -2.396  27.809  1.00 89.46           C  
ATOM   4927  CB  TYR A 307      18.355  -1.199  27.520  1.00 89.46           C  
ATOM   4928  HB2 TYR A 307      18.978  -1.991  27.934  1.00 89.46           H  
ATOM   4929  HB3 TYR A 307      18.199  -1.433  26.467  1.00 89.46           H  
ATOM   4930  O   TYR A 307      16.300  -3.488  28.340  1.00 89.46           O  
ATOM   4931  CG  TYR A 307      19.093   0.127  27.608  1.00 89.46           C  
ATOM   4932  CD1 TYR A 307      18.951   1.077  26.577  1.00 89.46           C  
ATOM   4933  HD1 TYR A 307      18.315   0.855  25.733  1.00 89.46           H  
ATOM   4934  CD2 TYR A 307      19.928   0.411  28.707  1.00 89.46           C  
ATOM   4935  HD2 TYR A 307      20.032  -0.309  29.504  1.00 89.46           H  
ATOM   4936  CE1 TYR A 307      19.661   2.292  26.625  1.00 89.46           C  
ATOM   4937  HE1 TYR A 307      19.585   2.996  25.810  1.00 89.46           H  
ATOM   4938  CE2 TYR A 307      20.616   1.639  28.769  1.00 89.46           C
[truncated: 1,171,350 more chars]
