# Supplementary material for: Widespread Horizontal Gene Transfer Among Animal Viruses
Source: bioRxiv. 2024 Mar 26:2024.03.25.586562. Preprint. [Version 2] doi: 10.1101/2024.03.25.586562 (PMC11071296; doi:10.1101/2024.03.25.586562)
Supplement: Supplement 7 [file media-7.zip › File7_PDB/Parvo5163_VP.pdb]

ATOM      1  N   MET A   1       1.578 -66.077  -9.534  1.00 35.34           N  
ATOM      2  H   MET A   1       2.322 -65.664  -8.990  1.00 35.34           H  
ATOM      3  H2  MET A   1       1.107 -66.777  -8.980  1.00 35.34           H  
ATOM      4  H3  MET A   1       0.918 -65.350  -9.770  1.00 35.34           H  
ATOM      5  CA  MET A   1       2.110 -66.672 -10.780  1.00 35.34           C  
ATOM      6  HA  MET A   1       2.856 -67.425 -10.526  1.00 35.34           H  
ATOM      7  C   MET A   1       2.793 -65.544 -11.549  1.00 35.34           C  
ATOM      8  CB  MET A   1       0.970 -67.362 -11.557  1.00 35.34           C  
ATOM      9  HB2 MET A   1       0.387 -66.621 -12.105  1.00 35.34           H  
ATOM     10  HB3 MET A   1       0.302 -67.844 -10.844  1.00 35.34           H  
ATOM     11  O   MET A   1       2.114 -64.697 -12.111  1.00 35.34           O  
ATOM     12  CG  MET A   1       1.448 -68.448 -12.524  1.00 35.34           C  
ATOM     13  HG2 MET A   1       2.138 -68.001 -13.239  1.00 35.34           H  
ATOM     14  HG3 MET A   1       1.979 -69.224 -11.972  1.00 35.34           H  
ATOM     15  SD  MET A   1       0.084 -69.202 -13.455  1.00 35.34           S  
ATOM     16  CE  MET A   1      -0.036 -70.851 -12.703  1.00 35.34           C  
ATOM     17  HE1 MET A   1      -0.840 -71.409 -13.184  1.00 35.34           H  
ATOM     18  HE2 MET A   1      -0.251 -70.762 -11.638  1.00 35.34           H  
ATOM     19  HE3 MET A   1       0.901 -71.390 -12.845  1.00 35.34           H  
ATOM     20  N   PHE A   2       4.115 -65.426 -11.410  1.00 29.91           N  
ATOM     21  H   PHE A   2       4.649 -66.170 -10.985  1.00 29.91           H  
ATOM     22  CA  PHE A   2       4.895 -64.285 -11.901  1.00 29.91           C  
ATOM     23  HA  PHE A   2       4.362 -63.356 -11.697  1.00 29.91           H  
ATOM     24  C   PHE A   2       5.101 -64.395 -13.417  1.00 29.91           C  
ATOM     25  CB  PHE A   2       6.241 -64.238 -11.152  1.00 29.91           C  
ATOM     26  HB2 PHE A   2       6.695 -65.229 -11.152  1.00 29.91           H  
ATOM     27  HB3 PHE A   2       6.916 -63.583 -11.703  1.00 29.91           H  
ATOM     28  O   PHE A   2       5.738 -65.340 -13.881  1.00 29.91           O  
ATOM     29  CG  PHE A   2       6.150 -63.719  -9.727  1.00 29.91           C  
ATOM     30  CD1 PHE A   2       6.260 -62.335  -9.490  1.00 29.91           C  
ATOM     31  HD1 PHE A   2       6.413 -61.651 -10.312  1.00 29.91           H  
ATOM     32  CD2 PHE A   2       5.978 -64.599  -8.639  1.00 29.91           C  
ATOM     33  HD2 PHE A   2       5.942 -65.666  -8.802  1.00 29.91           H  
ATOM     34  CE1 PHE A   2       6.188 -61.832  -8.180  1.00 29.91           C  
ATOM     35  HE1 PHE A   2       6.285 -60.772  -8.000  1.00 29.91           H  
ATOM     36  CE2 PHE A   2       5.900 -64.093  -7.328  1.00 29.91           C  
ATOM     37  HE2 PHE A   2       5.793 -64.764  -6.488  1.00 29.91           H  
ATOM     38  CZ  PHE A   2       6.004 -62.710  -7.099  1.00 29.91           C  
ATOM     39  HZ  PHE A   2       5.964 -62.322  -6.092  1.00 29.91           H  
ATOM     40  N   LYS A   3       4.561 -63.447 -14.194  1.00 30.16           N  
ATOM     41  H   LYS A   3       4.050 -62.694 -13.756  1.00 30.16           H  
ATOM     42  CA  LYS A   3       4.863 -63.335 -15.627  1.00 30.16           C  
ATOM     43  HA  LYS A   3       4.897 -64.337 -16.054  1.00 30.16           H  
ATOM     44  C   LYS A   3       6.260 -62.735 -15.790  1.00 30.16           C  
ATOM     45  CB  LYS A   3       3.782 -62.532 -16.379  1.00 30.16           C  
ATOM     46  HB2 LYS A   3       3.283 -61.840 -15.700  1.00 30.16           H  
ATOM     47  HB3 LYS A   3       4.262 -61.947 -17.162  1.00 30.16           H  
ATOM     48  O   LYS A   3       6.525 -61.628 -15.329  1.00 30.16           O  
ATOM     49  CG  LYS A   3       2.752 -63.460 -17.048  1.00 30.16           C  
ATOM     50  HG2 LYS A   3       2.249 -64.055 -16.286  1.00 30.16           H  
ATOM     51  HG3 LYS A   3       3.276 -64.131 -17.729  1.00 30.16           H  
ATOM     52  CD  LYS A   3       1.707 -62.663 -17.845  1.00 30.16           C  
ATOM     53  HD2 LYS A   3       2.223 -61.989 -18.530  1.00 30.16           H  
ATOM     54  HD3 LYS A   3       1.106 -62.071 -17.154  1.00 30.16           H  
ATOM     55  CE  LYS A   3       0.803 -63.606 -18.652  1.00 30.16           C  
ATOM     56  HE2 LYS A   3       1.433 -64.204 -19.311  1.00 30.16           H  
ATOM     57  HE3 LYS A   3       0.301 -64.287 -17.964  1.00 30.16           H  
ATOM     58  NZ  LYS A   3      -0.198 -62.860 -19.459  1.00 30.16           N  
ATOM     59  HZ1 LYS A   3      -0.805 -62.305 -18.872  1.00 30.16           H  
ATOM     60  HZ2 LYS A   3       0.263 -62.242 -20.111  1.00 30.16           H  
ATOM     61  HZ3 LYS A   3      -0.769 -63.495 -19.999  1.00 30.16           H  
ATOM     62  N   ARG A   4       7.148 -63.521 -16.404  1.00 32.30           N  
ATOM     63  H   ARG A   4       6.804 -64.404 -16.753  1.00 32.30           H  
ATOM     64  CA  ARG A   4       8.534 -63.178 -16.729  1.00 32.30           C  
ATOM     65  HA  ARG A   4       9.059 -62.871 -15.825  1.00 32.30           H  
ATOM     66  C   ARG A   4       8.562 -62.007 -17.714  1.00 32.30           C  
ATOM     67  CB  ARG A   4       9.238 -64.408 -17.336  1.00 32.30           C  
ATOM     68  HB2 ARG A   4       8.612 -64.835 -18.120  1.00 32.30           H  
ATOM     69  HB3 ARG A   4      10.170 -64.082 -17.799  1.00 32.30           H  
ATOM     70  O   ARG A   4       7.953 -62.080 -18.773  1.00 32.30           O  
ATOM     71  CG  ARG A   4       9.576 -65.485 -16.292  1.00 32.30           C  
ATOM     72  HG2 ARG A   4       8.673 -65.786 -15.761  1.00 32.30           H  
ATOM     73  HG3 ARG A   4      10.287 -65.070 -15.577  1.00 32.30           H  
ATOM     74  CD  ARG A   4      10.194 -66.715 -16.969  1.00 32.30           C  
ATOM     75  HD2 ARG A   4      11.009 -66.387 -17.614  1.00 32.30           H  
ATOM     76  HD3 ARG A   4       9.434 -67.189 -17.589  1.00 32.30           H  
ATOM     77  NE  ARG A   4      10.724 -67.679 -15.980  1.00 32.30           N  
ATOM     78  HE  ARG A   4      10.876 -67.331 -15.044  1.00 32.30           H  
ATOM     79  NH1 ARG A   4      11.004 -69.450 -17.416  1.00 32.30           N  
ATOM     80 HH11 ARG A   4      10.676 -68.875 -18.178  1.00 32.30           H  
ATOM     81 HH12 ARG A   4      11.355 -70.377 -17.614  1.00 32.30           H  
ATOM     82  NH2 ARG A   4      11.652 -69.645 -15.291  1.00 32.30           N  
ATOM     83 HH21 ARG A   4      11.985 -70.573 -15.508  1.00 32.30           H  
ATOM     84 HH22 ARG A   4      11.811 -69.258 -14.371  1.00 32.30           H  
ATOM     85  CZ  ARG A   4      11.120 -68.916 -16.233  1.00 32.30           C  
ATOM     86  N   LYS A   5       9.273 -60.945 -17.333  1.00 30.06           N  
ATOM     87  H   LYS A   5       9.694 -60.987 -16.416  1.00 30.06           H  
ATOM     88  CA  LYS A   5       9.765 -59.889 -18.221  1.00 30.06           C  
ATOM     89  HA  LYS A   5       9.084 -59.752 -19.061  1.00 30.06           H  
ATOM     90  C   LYS A   5      11.099 -60.383 -18.785  1.00 30.06           C  
ATOM     91  CB  LYS A   5       9.907 -58.562 -17.435  1.00 30.06           C  
ATOM     92  HB2 LYS A   5       9.731 -58.738 -16.374  1.00 30.06           H  
ATOM     93  HB3 LYS A   5      10.923 -58.180 -17.529  1.00 30.06           H  
ATOM     94  O   LYS A   5      12.150 -60.159 -18.194  1.00 30.06           O  
ATOM     95  CG  LYS A   5       8.965 -57.452 -17.917  1.00 30.06           C  
ATOM     96  HG2 LYS A   5       9.138 -57.271 -18.978  1.00 30.06           H  
ATOM     97  HG3 LYS A   5       7.930 -57.760 -17.769  1.00 30.06           H  
ATOM     98  CD  LYS A   5       9.246 -56.161 -17.129  1.00 30.06           C  
ATOM     99  HD2 LYS A   5       9.059 -56.340 -16.070  1.00 30.06           H  
ATOM    100  HD3 LYS A   5      10.293 -55.888 -17.263  1.00 30.06           H  
ATOM    101  CE  LYS A   5       8.360 -55.012 -17.623  1.00 30.06           C  
ATOM    102  HE2 LYS A   5       8.522 -54.891 -18.694  1.00 30.06           H  
ATOM    103  HE3 LYS A   5       7.315 -55.284 -17.477  1.00 30.06           H  
ATOM    104  NZ  LYS A   5       8.666 -53.737 -16.921  1.00 30.06           N  
ATOM    105  HZ1 LYS A   5       8.497 -53.815 -15.929  1.00 30.06           H  
ATOM    106  HZ2 LYS A   5       9.631 -53.480 -17.071  1.00 30.06           H  
ATOM    107  HZ3 LYS A   5       8.094 -52.991 -17.291  1.00 30.06           H  
ATOM    108  N   SER A   6      11.042 -61.133 -19.867  1.00 34.52           N  
ATOM    109  H   SER A   6      10.144 -61.384 -20.255  1.00 34.52           H  
ATOM    110  CA  SER A   6      12.175 -61.374 -20.755  1.00 34.52           C  
ATOM    111  HA  SER A   6      12.822 -60.498 -20.759  1.00 34.52           H  
ATOM    112  C   SER A   6      11.590 -61.540 -22.147  1.00 34.52           C  
ATOM    113  CB  SER A   6      13.017 -62.591 -20.337  1.00 34.52           C  
ATOM    114  HB2 SER A   6      13.829 -62.725 -21.051  1.00 34.52           H  
ATOM    115  HB3 SER A   6      13.450 -62.399 -19.355  1.00 34.52           H  
ATOM    116  O   SER A   6      10.483 -62.053 -22.266  1.00 34.52           O  
ATOM    117  OG  SER A   6      12.257 -63.785 -20.276  1.00 34.52           O  
ATOM    118  HG  SER A   6      12.094 -64.045 -21.186  1.00 34.52           H  
ATOM    119  N   ASP A   7      12.339 -61.107 -23.152  1.00 34.44           N  
ATOM    120  H   ASP A   7      13.293 -60.854 -22.938  1.00 34.44           H  
ATOM    121  CA  ASP A   7      12.046 -61.279 -24.579  1.00 34.44           C  
ATOM    122  HA  ASP A   7      13.019 -61.234 -25.066  1.00 34.44           H  
ATOM    123  C   ASP A   7      11.260 -60.119 -25.203  1.00 34.44           C  
ATOM    124  CB  ASP A   7      11.537 -62.695 -24.938  1.00 34.44           C  
ATOM    125  HB2 ASP A   7      10.467 -62.759 -24.740  1.00 34.44           H  
ATOM    126  HB3 ASP A   7      11.679 -62.850 -26.007  1.00 34.44           H  
ATOM    127  O   ASP A   7      10.166 -60.283 -25.715  1.00 34.44           O  
ATOM    128  CG  ASP A   7      12.248 -63.831 -24.182  1.00 34.44           C  
ATOM    129  OD1 ASP A   7      13.404 -63.633 -23.729  1.00 34.44           O  
ATOM    130  OD2 ASP A   7      11.621 -64.896 -23.984  1.00 34.44           O  
ATOM    131  N   GLU A   8      11.852 -58.925 -25.145  1.00 35.10           N  
ATOM    132  H   GLU A   8      12.593 -58.834 -24.465  1.00 35.10           H  
ATOM    133  CA  GLU A   8      12.006 -58.058 -26.325  1.00 35.10           C  
ATOM    134  HA  GLU A   8      12.431 -58.657 -27.130  1.00 35.10           H  
ATOM    135  C   GLU A   8      13.066 -57.002 -25.985  1.00 35.10           C  
ATOM    136  CB  GLU A   8      10.675 -57.489 -26.861  1.00 35.10           C  
ATOM    137  HB2 GLU A   8       9.895 -57.594 -26.106  1.00 35.10           H  
ATOM    138  HB3 GLU A   8      10.786 -56.431 -27.098  1.00 35.10           H  
ATOM    139  O   GLU A   8      12.806 -55.870 -25.583  1.00 35.10           O  
ATOM    140  CG  GLU A   8      10.283 -58.234 -28.158  1.00 35.10           C  
ATOM    141  HG2 GLU A   8      10.397 -59.308 -28.016  1.00 35.10           H  
ATOM    142  HG3 GLU A   8      10.985 -57.943 -28.940  1.00 35.10           H  
ATOM    143  CD  GLU A   8       8.851 -57.949 -28.637  1.00 35.10           C  
ATOM    144  OE1 GLU A   8       8.352 -58.744 -29.468  1.00 35.10           O  
ATOM    145  OE2 GLU A   8       8.249 -56.956 -28.165  1.00 35.10           O  
ATOM    146  N   ILE A   9      14.318 -57.460 -26.043  1.00 36.64           N  
ATOM    147  H   ILE A   9      14.437 -58.403 -26.382  1.00 36.64           H  
ATOM    148  CA  ILE A   9      15.498 -56.604 -26.115  1.00 36.64           C  
ATOM    149  HA  ILE A   9      15.333 -55.688 -25.549  1.00 36.64           H  
ATOM    150  C   ILE A   9      15.625 -56.242 -27.593  1.00 36.64           C  
ATOM    151  CB  ILE A   9      16.754 -57.329 -25.554  1.00 36.64           C  
ATOM    152  HB  ILE A   9      16.915 -58.234 -26.140  1.00 36.64           H  
ATOM    153  O   ILE A   9      16.424 -56.841 -28.307  1.00 36.64           O  
ATOM    154  CG1 ILE A   9      16.543 -57.746 -24.079  1.00 36.64           C  
ATOM    155 HG12 ILE A   9      15.609 -58.301 -23.990  1.00 36.64           H  
ATOM    156 HG13 ILE A   9      16.462 -56.855 -23.457  1.00 36.64           H  
ATOM    157  CG2 ILE A   9      18.017 -56.447 -25.670  1.00 36.64           C  
ATOM    158 HG21 ILE A   9      18.901 -57.003 -25.355  1.00 36.64           H  
ATOM    159 HG22 ILE A   9      18.184 -56.143 -26.703  1.00 36.64           H  
ATOM    160 HG23 ILE A   9      17.907 -55.553 -25.057  1.00 36.64           H  
ATOM    161  CD1 ILE A   9      17.648 -58.653 -23.519  1.00 36.64           C  
ATOM    162 HD11 ILE A   9      17.792 -59.512 -24.173  1.00 36.64           H  
ATOM    163 HD12 ILE A   9      18.585 -58.104 -23.421  1.00 36.64           H  
ATOM    164 HD13 ILE A   9      17.354 -59.008 -22.531  1.00 36.64           H  
ATOM    165  N   ASP A  10      14.813 -55.298 -28.065  1.00 41.08           N  
ATOM    166  H   ASP A  10      14.089 -54.917 -27.472  1.00 41.08           H  
ATOM    167  CA  ASP A  10      15.197 -54.546 -29.252  1.00 41.08           C  
ATOM    168  HA  ASP A  10      15.768 -55.210 -29.900  1.00 41.08           H  
ATOM    169  C   ASP A  10      16.172 -53.476 -28.780  1.00 41.08           C  
ATOM    170  CB  ASP A  10      14.002 -54.024 -30.069  1.00 41.08           C  
ATOM    171  HB2 ASP A  10      13.103 -54.037 -29.454  1.00 41.08           H  
ATOM    172  HB3 ASP A  10      14.194 -52.989 -30.352  1.00 41.08           H  
ATOM    173  O   ASP A  10      15.838 -52.490 -28.119  1.00 41.08           O  
ATOM    174  CG  ASP A  10      13.759 -54.819 -31.367  1.00 41.08           C  
ATOM    175  OD1 ASP A  10      14.695 -55.501 -31.847  1.00 41.08           O  
ATOM    176  OD2 ASP A  10      12.645 -54.679 -31.911  1.00 41.08           O  
ATOM    177  N   SER A  11      17.436 -53.790 -29.028  1.00 37.74           N  
ATOM    178  H   SER A  11      17.586 -54.644 -29.547  1.00 37.74           H  
ATOM    179  CA  SER A  11      18.620 -53.013 -28.725  1.00 37.74           C  
ATOM    180  HA  SER A  11      18.667 -52.824 -27.652  1.00 37.74           H  
ATOM    181  C   SER A  11      18.582 -51.671 -29.454  1.00 37.74           C  
ATOM    182  CB  SER A  11      19.838 -53.849 -29.140  1.00 37.74           C  
ATOM    183  HB2 SER A  11      19.911 -54.723 -28.494  1.00 37.74           H  
ATOM    184  HB3 SER A  11      20.745 -53.254 -29.031  1.00 37.74           H  
ATOM    185  O   SER A  11      19.244 -51.489 -30.476  1.00 37.74           O  
ATOM    186  OG  SER A  11      19.705 -54.279 -30.483  1.00 37.74           O  
ATOM    187  HG  SER A  11      19.487 -53.505 -31.007  1.00 37.74           H  
ATOM    188  N   ALA A  12      17.831 -50.709 -28.923  1.00 38.32           N  
ATOM    189  H   ALA A  12      17.163 -50.953 -28.206  1.00 38.32           H  
ATOM    190  CA  ALA A  12      18.113 -49.313 -29.201  1.00 38.32           C  
ATOM    191  HA  ALA A  12      18.097 -49.181 -30.282  1.00 38.32           H  
ATOM    192  C   ALA A  12      19.515 -49.030 -28.628  1.00 38.32           C  
ATOM    193  CB  ALA A  12      17.025 -48.418 -28.604  1.00 38.32           C  
ATOM    194  HB1 ALA A  12      17.247 -47.374 -28.829  1.00 38.32           H  
ATOM    195  HB2 ALA A  12      16.985 -48.549 -27.523  1.00 38.32           H  
ATOM    196  HB3 ALA A  12      16.057 -48.677 -29.033  1.00 38.32           H  
ATOM    197  O   ALA A  12      19.747 -49.278 -27.437  1.00 38.32           O  
ATOM    198  N   PRO A  13      20.483 -48.598 -29.455  1.00 37.40           N  
ATOM    199  CA  PRO A  13      21.820 -48.294 -28.974  1.00 37.40           C  
ATOM    200  HA  PRO A  13      22.278 -49.211 -28.605  1.00 37.40           H  
ATOM    201  C   PRO A  13      21.696 -47.261 -27.850  1.00 37.40           C  
ATOM    202  CB  PRO A  13      22.597 -47.771 -30.186  1.00 37.40           C  
ATOM    203  HB2 PRO A  13      23.134 -48.598 -30.651  1.00 37.40           H  
ATOM    204  HB3 PRO A  13      23.289 -46.972 -29.919  1.00 37.40           H  
ATOM    205  O   PRO A  13      20.882 -46.344 -27.981  1.00 37.40           O  
ATOM    206  CG  PRO A  13      21.506 -47.282 -31.138  1.00 37.40           C  
ATOM    207  HG2 PRO A  13      21.816 -47.349 -32.181  1.00 37.40           H  
ATOM    208  HG3 PRO A  13      21.238 -46.256 -30.885  1.00 37.40           H  
ATOM    209  CD  PRO A  13      20.326 -48.199 -30.840  1.00 37.40           C  
ATOM    210  HD2 PRO A  13      19.396 -47.654 -31.002  1.00 37.40           H  
ATOM    211  HD3 PRO A  13      20.366 -49.082 -31.478  1.00 37.40           H  
ATOM    212  N   PRO A  14      22.456 -47.398 -26.746  1.00 42.37           N  
ATOM    213  CA  PRO A  14      22.427 -46.415 -25.677  1.00 42.37           C  
ATOM    214  HA  PRO A  14      21.456 -46.421 -25.181  1.00 42.37           H  
ATOM    215  C   PRO A  14      22.674 -45.059 -26.320  1.00 42.37           C  
ATOM    216  CB  PRO A  14      23.531 -46.824 -24.694  1.00 42.37           C  
ATOM    217  HB2 PRO A  14      23.095 -47.433 -23.902  1.00 42.37           H  
ATOM    218  HB3 PRO A  14      24.044 -45.962 -24.268  1.00 42.37           H  
ATOM    219  O   PRO A  14      23.722 -44.865 -26.946  1.00 42.37           O  
ATOM    220  CG  PRO A  14      24.472 -47.689 -25.534  1.00 42.37           C  
ATOM    221  HG2 PRO A  14      25.184 -47.052 -26.058  1.00 42.37           H  
ATOM    222  HG3 PRO A  14      24.994 -48.429 -24.928  1.00 42.37           H  
ATOM    223  CD  PRO A  14      23.536 -48.346 -26.545  1.00 42.37           C  
ATOM    224  HD2 PRO A  14      23.131 -49.270 -26.133  1.00 42.37           H  
ATOM    225  HD3 PRO A  14      24.077 -48.547 -27.470  1.00 42.37           H  
ATOM    226  N   GLU A  15      21.687 -44.162 -26.227  1.00 46.14           N  
ATOM    227  H   GLU A  15      20.795 -44.438 -25.844  1.00 46.14           H  
ATOM    228  CA  GLU A  15      21.859 -42.781 -26.648  1.00 46.14           C  
ATOM    229  HA  GLU A  15      21.903 -42.728 -27.736  1.00 46.14           H  
ATOM    230  C   GLU A  15      23.185 -42.326 -26.060  1.00 46.14           C  
ATOM    231  CB  GLU A  15      20.725 -41.879 -26.145  1.00 46.14           C  
ATOM    232  HB2 GLU A  15      21.088 -40.851 -26.126  1.00 46.14           H  
ATOM    233  HB3 GLU A  15      20.459 -42.170 -25.129  1.00 46.14           H  
ATOM    234  O   GLU A  15      23.395 -42.369 -24.840  1.00 46.14           O  
ATOM    235  CG  GLU A  15      19.493 -41.923 -27.058  1.00 46.14           C  
ATOM    236  HG2 GLU A  15      19.803 -41.664 -28.071  1.00 46.14           H  
ATOM    237  HG3 GLU A  15      19.101 -42.940 -27.071  1.00 46.14           H  
ATOM    238  CD  GLU A  15      18.395 -40.956 -26.588  1.00 46.14           C  
ATOM    239  OE1 GLU A  15      17.621 -40.506 -27.459  1.00 46.14           O  
ATOM    240  OE2 GLU A  15      18.344 -40.683 -25.366  1.00 46.14           O  
ATOM    241  N   LYS A  16      24.132 -41.998 -26.947  1.00 42.39           N  
ATOM    242  H   LYS A  16      23.902 -42.061 -27.929  1.00 42.39           H  
ATOM    243  CA  LYS A  16      25.392 -41.400 -26.537  1.00 42.39           C  
ATOM    244  HA  LYS A  16      25.954 -42.100 -25.918  1.00 42.39           H  
ATOM    245  C   LYS A  16      24.980 -40.207 -25.696  1.00 42.39           C  
ATOM    246  CB  LYS A  16      26.221 -40.962 -27.755  1.00 42.39           C  
ATOM    247  HB2 LYS A  16      25.566 -40.507 -28.498  1.00 42.39           H  
ATOM    248  HB3 LYS A  16      26.933 -40.204 -27.428  1.00 42.39           H  
ATOM    249  O   LYS A  16      24.393 -39.272 -26.227  1.00 42.39           O  
ATOM    250  CG  LYS A  16      27.009 -42.118 -28.384  1.00 42.39           C  
ATOM    251  HG2 LYS A  16      26.320 -42.896 -28.712  1.00 42.39           H  
ATOM    252  HG3 LYS A  16      27.689 -42.534 -27.640  1.00 42.39           H  
ATOM    253  CD  LYS A  16      27.816 -41.607 -29.586  1.00 42.39           C  
ATOM    254  HD2 LYS A  16      28.443 -40.774 -29.268  1.00 42.39           H  
ATOM    255  HD3 LYS A  16      27.122 -41.256 -30.350  1.00 42.39           H  
ATOM    256  CE  LYS A  16      28.701 -42.719 -30.160  1.00 42.39           C  
ATOM    257  HE2 LYS A  16      29.398 -43.044 -29.387  1.00 42.39           H  
ATOM    258  HE3 LYS A  16      28.066 -43.567 -30.415  1.00 42.39           H  
ATOM    259  NZ  LYS A  16      29.442 -42.254 -31.361  1.00 42.39           N  
ATOM    260  HZ1 LYS A  16      30.019 -42.995 -31.732  1.00 42.39           H  
ATOM    261  HZ2 LYS A  16      28.795 -41.966 -32.080  1.00 42.39           H  
ATOM    262  HZ3 LYS A  16      30.033 -41.468 -31.132  1.00 42.39           H  
ATOM    263  N   LYS A  17      25.232 -40.266 -24.389  1.00 43.82           N  
ATOM    264  H   LYS A  17      25.546 -41.149 -24.012  1.00 43.82           H  
ATOM    265  CA  LYS A  17      25.052 -39.124 -23.499  1.00 43.82           C  
ATOM    266  HA  LYS A  17      24.062 -38.695 -23.651  1.00 43.82           H  
ATOM    267  C   LYS A  17      26.073 -38.083 -23.944  1.00 43.82           C  
ATOM    268  CB  LYS A  17      25.187 -39.544 -22.028  1.00 43.82           C  
ATOM    269  HB2 LYS A  17      25.226 -38.642 -21.418  1.00 43.82           H  
ATOM    270  HB3 LYS A  17      26.113 -40.100 -21.883  1.00 43.82           H  
ATOM    271  O   LYS A  17      27.232 -38.118 -23.537  1.00 43.82           O  
ATOM    272  CG  LYS A  17      23.986 -40.393 -21.578  1.00 43.82           C  
ATOM    273  HG2 LYS A  17      23.067 -39.846 -21.788  1.00 43.82           H  
ATOM    274  HG3 LYS A  17      23.971 -41.329 -22.136  1.00 43.82           H  
ATOM    275  CD  LYS A  17      24.053 -40.700 -20.078  1.00 43.82           C  
ATOM    276  HD2 LYS A  17      24.088 -39.760 -19.525  1.00 43.82           H  
ATOM    277  HD3 LYS A  17      24.952 -41.279 -19.869  1.00 43.82           H  
ATOM    278  CE  LYS A  17      22.807 -41.493 -19.670  1.00 43.82           C  
ATOM    279  HE2 LYS A  17      22.783 -42.421 -20.243  1.00 43.82           H  
ATOM    280  HE3 LYS A  17      21.926 -40.917 -19.955  1.00 43.82           H  
ATOM    281  NZ  LYS A  17      22.783 -41.777 -18.215  1.00 43.82           N  
ATOM    282  HZ1 LYS A  17      23.588 -42.327 -17.950  1.00 43.82           H  
ATOM    283  HZ2 LYS A  17      22.778 -40.911 -17.695  1.00 43.82           H  
ATOM    284  HZ3 LYS A  17      21.945 -42.291 -17.984  1.00 43.82           H  
ATOM    285  N   VAL A  18      25.667 -37.269 -24.912  1.00 47.44           N  
ATOM    286  H   VAL A  18      24.737 -37.415 -25.278  1.00 47.44           H  
ATOM    287  CA  VAL A  18      26.426 -36.144 -25.433  1.00 47.44           C  
ATOM    288  HA  VAL A  18      27.459 -36.453 -25.598  1.00 47.44           H  
ATOM    289  C   VAL A  18      26.383 -35.087 -24.342  1.00 47.44           C  
ATOM    290  CB  VAL A  18      25.847 -35.630 -26.769  1.00 47.44           C  
ATOM    291  HB  VAL A  18      24.809 -35.328 -26.628  1.00 47.44           H  
ATOM    292  O   VAL A  18      25.309 -34.638 -23.962  1.00 47.44           O  
ATOM    293  CG1 VAL A  18      26.643 -34.426 -27.288  1.00 47.44           C  
ATOM    294 HG11 VAL A  18      27.690 -34.693 -27.434  1.00 47.44           H  
ATOM    295 HG12 VAL A  18      26.222 -34.086 -28.234  1.00 47.44           H  
ATOM    296 HG13 VAL A  18      26.574 -33.599 -26.581  1.00 47.44           H  
ATOM    297  CG2 VAL A  18      25.901 -36.704 -27.866  1.00 47.44           C  
ATOM    298 HG21 VAL A  18      26.906 -37.119 -27.942  1.00 47.44           H  
ATOM    299 HG22 VAL A  18      25.186 -37.497 -27.646  1.00 47.44           H  
ATOM    300 HG23 VAL A  18      25.613 -36.269 -28.823  1.00 47.44           H  
ATOM    301  N   ALA A  19      27.569 -34.731 -23.855  1.00 45.40           N  
ATOM    302  H   ALA A  19      28.373 -35.218 -24.226  1.00 45.40           H  
ATOM    303  CA  ALA A  19      27.824 -33.769 -22.790  1.00 45.40           C  
ATOM    304  HA  ALA A  19      28.911 -33.689 -22.750  1.00 45.40           H  
ATOM    305  C   ALA A  19      27.363 -34.205 -21.379  1.00 45.40           C  
ATOM    306  CB  ALA A  19      27.315 -32.384 -23.218  1.00 45.40           C  
ATOM    307  HB1 ALA A  19      27.694 -32.130 -24.208  1.00 45.40           H  
ATOM    308  HB2 ALA A  19      26.226 -32.371 -23.238  1.00 45.40           H  
ATOM    309  HB3 ALA A  19      27.643 -31.623 -22.510  1.00 45.40           H  
ATOM    310  O   ALA A  19      26.377 -34.929 -21.215  1.00 45.40           O  
ATOM    311  N   PRO A  20      28.102 -33.808 -20.322  1.00 40.65           N  
ATOM    312  CA  PRO A  20      27.633 -33.995 -18.957  1.00 40.65           C  
ATOM    313  HA  PRO A  20      27.566 -35.057 -18.722  1.00 40.65           H  
ATOM    314  C   PRO A  20      26.255 -33.349 -18.832  1.00 40.65           C  
ATOM    315  CB  PRO A  20      28.679 -33.323 -18.056  1.00 40.65           C  
ATOM    316  HB2 PRO A  20      29.408 -34.067 -17.735  1.00 40.65           H  
ATOM    317  HB3 PRO A  20      28.227 -32.840 -17.189  1.00 40.65           H  
ATOM    318  O   PRO A  20      26.098 -32.183 -19.182  1.00 40.65           O  
ATOM    319  CG  PRO A  20      29.364 -32.310 -18.973  1.00 40.65           C  
ATOM    320  HG2 PRO A  20      30.392 -32.115 -18.668  1.00 40.65           H  
ATOM    321  HG3 PRO A  20      28.789 -31.384 -18.990  1.00 40.65           H  
ATOM    322  CD  PRO A  20      29.296 -32.976 -20.342  1.00 40.65           C  
ATOM    323  HD2 PRO A  20      29.259 -32.206 -21.113  1.00 40.65           H  
ATOM    324  HD3 PRO A  20      30.173 -33.608 -20.488  1.00 40.65           H  
ATOM    325  N   ILE A  21      25.266 -34.101 -18.331  1.00 46.59           N  
ATOM    326  H   ILE A  21      25.445 -35.077 -18.143  1.00 46.59           H  
ATOM    327  CA  ILE A  21      24.001 -33.508 -17.890  1.00 46.59           C  
ATOM    328  HA  ILE A  21      23.484 -33.098 -18.758  1.00 46.59           H  
ATOM    329  C   ILE A  21      24.413 -32.403 -16.915  1.00 46.59           C  
ATOM    330  CB  ILE A  21      23.084 -34.540 -17.191  1.00 46.59           C  
ATOM    331  HB  ILE A  21      23.618 -34.951 -16.334  1.00 46.59           H  
ATOM    332  O   ILE A  21      25.045 -32.751 -15.907  1.00 46.59           O  
ATOM    333  CG1 ILE A  21      22.737 -35.706 -18.145  1.00 46.59           C  
ATOM    334 HG12 ILE A  21      22.107 -35.337 -18.955  1.00 46.59           H  
ATOM    335 HG13 ILE A  21      23.651 -36.099 -18.589  1.00 46.59           H  
ATOM    336  CG2 ILE A  21      21.800 -33.857 -16.676  1.00 46.59           C  
ATOM    337 HG21 ILE A  21      21.236 -33.440 -17.510  1.00 46.59           H  
ATOM    338 HG22 ILE A  21      22.040 -33.050 -15.983  1.00 46.59           H  
ATOM    339 HG23 ILE A  21      21.170 -34.566 -16.140  1.00 46.59           H  
ATOM    340  CD1 ILE A  21      22.034 -36.883 -17.456  1.00 46.59           C  
ATOM    341 HD11 ILE A  21      21.929 -37.702 -18.168  1.00 46.59           H  
ATOM    342 HD12 ILE A  21      22.623 -37.223 -16.605  1.00 46.59           H  
ATOM    343 HD13 ILE A  21      21.038 -36.591 -17.121  1.00 46.59           H  
ATOM    344  N   PRO A  22      24.155 -31.115 -17.209  1.00 44.74           N  
ATOM    345  CA  PRO A  22      24.486 -30.048 -16.287  1.00 44.74           C  
ATOM    346  HA  PRO A  22      25.562 -30.014 -16.118  1.00 44.74           H  
ATOM    347  C   PRO A  22      23.767 -30.378 -14.986  1.00 44.74           C  
ATOM    348  CB  PRO A  22      24.034 -28.742 -16.952  1.00 44.74           C  
ATOM    349  HB2 PRO A  22      24.887 -28.282 -17.451  1.00 44.74           H  
ATOM    350  HB3 PRO A  22      23.598 -28.044 -16.238  1.00 44.74           H  
ATOM    351  O   PRO A  22      22.539 -30.343 -14.901  1.00 44.74           O  
ATOM    352  CG  PRO A  22      23.019 -29.184 -18.004  1.00 44.74           C  
ATOM    353  HG2 PRO A  22      23.013 -28.519 -18.868  1.00 44.74           H  
ATOM    354  HG3 PRO A  22      22.028 -29.229 -17.552  1.00 44.74           H  
ATOM    355  CD  PRO A  22      23.464 -30.593 -18.379  1.00 44.74           C  
ATOM    356  HD2 PRO A  22      22.590 -31.191 -18.635  1.00 44.74           H  
ATOM    357  HD3 PRO A  22      24.152 -30.546 -19.223  1.00 44.74           H  
ATOM    358  N   ARG A  23      24.530 -30.812 -13.980  1.00 42.73           N  
ATOM    359  H   ARG A  23      25.527 -30.875 -14.129  1.00 42.73           H  
ATOM    360  CA  ARG A  23      23.996 -30.918 -12.633  1.00 42.73           C  
ATOM    361  HA  ARG A  23      23.033 -31.430 -12.643  1.00 42.73           H  
ATOM    362  C   ARG A  23      23.768 -29.478 -12.243  1.00 42.73           C  
ATOM    363  CB  ARG A  23      24.959 -31.629 -11.673  1.00 42.73           C  
ATOM    364  HB2 ARG A  23      25.947 -31.173 -11.737  1.00 42.73           H  
ATOM    365  HB3 ARG A  23      24.585 -31.493 -10.659  1.00 42.73           H  
ATOM    366  O   ARG A  23      24.742 -28.757 -12.044  1.00 42.73           O  
ATOM    367  CG  ARG A  23      25.065 -33.131 -11.963  1.00 42.73           C  
ATOM    368  HG2 ARG A  23      24.068 -33.572 -11.980  1.00 42.73           H  
ATOM    369  HG3 ARG A  23      25.539 -33.281 -12.933  1.00 42.73           H  
ATOM    370  CD  ARG A  23      25.900 -33.802 -10.867  1.00 42.73           C  
ATOM    371  HD2 ARG A  23      25.380 -33.684  -9.916  1.00 42.73           H  
ATOM    372  HD3 ARG A  23      26.862 -33.293 -10.804  1.00 42.73           H  
ATOM    373  NE  ARG A  23      26.121 -35.234 -11.145  1.00 42.73           N  
ATOM    374  HE  ARG A  23      25.805 -35.566 -12.045  1.00 42.73           H  
ATOM    375  NH1 ARG A  23      27.172 -35.744  -9.169  1.00 42.73           N  
ATOM    376 HH11 ARG A  23      27.061 -34.783  -8.880  1.00 42.73           H  
ATOM    377 HH12 ARG A  23      27.650 -36.400  -8.567  1.00 42.73           H  
ATOM    378  NH2 ARG A  23      26.906 -37.329 -10.716  1.00 42.73           N  
ATOM    379 HH21 ARG A  23      27.386 -37.972 -10.102  1.00 42.73           H  
ATOM    380 HH22 ARG A  23      26.589 -37.631 -11.626  1.00 42.73           H  
ATOM    381  CZ  ARG A  23      26.728 -36.092 -10.345  1.00 42.73           C  
ATOM    382  N   LEU A  24      22.504 -29.062 -12.205  1.00 51.81           N  
ATOM    383  H   LEU A  24      21.777 -29.677 -12.542  1.00 51.81           H  
ATOM    384  CA  LEU A  24      22.130 -27.840 -11.515  1.00 51.81           C  
ATOM    385  HA  LEU A  24      22.512 -26.972 -12.052  1.00 51.81           H  
ATOM    386  C   LEU A  24      22.818 -27.928 -10.153  1.00 51.81           C  
ATOM    387  CB  LEU A  24      20.595 -27.757 -11.397  1.00 51.81           C  
ATOM    388  HB2 LEU A  24      20.336 -27.009 -10.648  1.00 51.81           H  
ATOM    389  HB3 LEU A  24      20.224 -28.717 -11.038  1.00 51.81           H  
ATOM    390  O   LEU A  24      22.536 -28.852  -9.382  1.00 51.81           O  
ATOM    391  CG  LEU A  24      19.893 -27.396 -12.722  1.00 51.81           C  
ATOM    392  HG  LEU A  24      20.348 -27.954 -13.540  1.00 51.81           H  
ATOM    393  CD1 LEU A  24      18.414 -27.776 -12.659  1.00 51.81           C  
ATOM    394 HD11 LEU A  24      17.929 -27.519 -13.600  1.00 51.81           H  
ATOM    395 HD12 LEU A  24      18.311 -28.849 -12.495  1.00 51.81           H  
ATOM    396 HD13 LEU A  24      17.923 -27.236 -11.848  1.00 51.81           H  
ATOM    397  CD2 LEU A  24      19.994 -25.899 -13.019  1.00 51.81           C  
ATOM    398 HD21 LEU A  24      21.038 -25.602 -13.122  1.00 51.81           H  
ATOM    399 HD22 LEU A  24      19.480 -25.674 -13.953  1.00 51.81           H  
ATOM    400 HD23 LEU A  24      19.534 -25.321 -12.217  1.00 51.81           H  
ATOM    401  N   LEU A  25      23.802 -27.051  -9.925  1.00 53.11           N  
ATOM    402  H   LEU A  25      24.041 -26.391 -10.651  1.00 53.11           H  
ATOM    403  CA  LEU A  25      24.381 -26.857  -8.602  1.00 53.11           C  
ATOM    404  HA  LEU A  25      24.970 -27.729  -8.318  1.00 53.11           H  
ATOM    405  C   LEU A  25      23.201 -26.733  -7.646  1.00 53.11           C  
ATOM    406  CB  LEU A  25      25.255 -25.594  -8.588  1.00 53.11           C  
ATOM    407  HB2 LEU A  25      25.448 -25.312  -7.553  1.00 53.11           H  
ATOM    408  HB3 LEU A  25      24.695 -24.779  -9.046  1.00 53.11           H  
ATOM    409  O   LEU A  25      22.194 -26.101  -7.992  1.00 53.11           O  
ATOM    410  CG  LEU A  25      26.606 -25.757  -9.307  1.00 53.11           C  
ATOM    411  HG  LEU A  25      26.445 -26.197 -10.291  1.00 53.11           H  
ATOM    412  CD1 LEU A  25      27.254 -24.387  -9.502  1.00 53.11           C  
ATOM    413 HD11 LEU A  25      28.200 -24.496 -10.032  1.00 53.11           H  
ATOM    414 HD12 LEU A  25      26.598 -23.744 -10.088  1.00 53.11           H  
ATOM    415 HD13 LEU A  25      27.441 -23.922  -8.534  1.00 53.11           H  
ATOM    416  CD2 LEU A  25      27.571 -26.644  -8.516  1.00 53.11           C  
ATOM    417 HD21 LEU A  25      27.184 -27.661  -8.453  1.00 53.11           H  
ATOM    418 HD22 LEU A  25      27.693 -26.246  -7.508  1.00 53.11           H  
ATOM    419 HD23 LEU A  25      28.543 -26.665  -9.010  1.00 53.11           H  
ATOM    420  N   LYS A  26      23.259 -27.438  -6.517  1.00 55.72           N  
ATOM    421  H   LYS A  26      24.170 -27.705  -6.172  1.00 55.72           H  
ATOM    422  CA  LYS A  26      22.104 -27.520  -5.633  1.00 55.72           C  
ATOM    423  HA  LYS A  26      21.237 -27.850  -6.205  1.00 55.72           H  
ATOM    424  C   LYS A  26      21.859 -26.100  -5.143  1.00 55.72           C  
ATOM    425  CB  LYS A  26      22.389 -28.515  -4.499  1.00 55.72           C  
ATOM    426  HB2 LYS A  26      22.669 -29.475  -4.934  1.00 55.72           H  
ATOM    427  HB3 LYS A  26      23.225 -28.150  -3.901  1.00 55.72           H  
ATOM    428  O   LYS A  26      22.631 -25.605  -4.337  1.00 55.72           O  
ATOM    429  CG  LYS A  26      21.159 -28.712  -3.603  1.00 55.72           C  
ATOM    430  HG2 LYS A  26      20.855 -27.751  -3.187  1.00 55.72           H  
ATOM    431  HG3 LYS A  26      20.339 -29.115  -4.197  1.00 55.72           H  
ATOM    432  CD  LYS A  26      21.477 -29.672  -2.452  1.00 55.72           C  
ATOM    433  HD2 LYS A  26      22.309 -29.263  -1.879  1.00 55.72           H  
ATOM    434  HD3 LYS A  26      21.758 -30.645  -2.855  1.00 55.72           H  
ATOM    435  CE  LYS A  26      20.244 -29.805  -1.553  1.00 55.72           C  
ATOM    436  HE2 LYS A  26      19.926 -28.803  -1.265  1.00 55.72           H  
ATOM    437  HE3 LYS A  26      19.435 -30.253  -2.129  1.00 55.72           H  
ATOM    438  NZ  LYS A  26      20.539 -30.609  -0.342  1.00 55.72           N  
ATOM    439  HZ1 LYS A  26      21.277 -30.164   0.183  1.00 55.72           H  
ATOM    440  HZ2 LYS A  26      20.829 -31.543  -0.595  1.00 55.72           H  
ATOM    441  HZ3 LYS A  26      19.719 -30.657   0.247  1.00 55.72           H  
ATOM    442  N   GLN A  27      20.820 -25.433  -5.651  1.00 64.26           N  
ATOM    443  H   GLN A  27      20.319 -25.829  -6.434  1.00 64.26           H  
ATOM    444  CA  GLN A  27      20.504 -24.084  -5.197  1.00 64.26           C  
ATOM    445  HA  GLN A  27      21.353 -23.432  -5.400  1.00 64.26           H  
ATOM    446  C   GLN A  27      20.314 -24.158  -3.686  1.00 64.26           C  
ATOM    447  CB  GLN A  27      19.260 -23.504  -5.893  1.00 64.26           C  
ATOM    448  HB2 GLN A  27      18.949 -22.614  -5.346  1.00 64.26           H  
ATOM    449  HB3 GLN A  27      18.444 -24.226  -5.863  1.00 64.26           H  
ATOM    450  O   GLN A  27      19.449 -24.889  -3.193  1.00 64.26           O  
ATOM    451  CG  GLN A  27      19.540 -23.090  -7.346  1.00 64.26           C  
ATOM    452  HG2 GLN A  27      20.436 -22.469  -7.365  1.00 64.26           H  
ATOM    453  HG3 GLN A  27      19.731 -23.977  -7.951  1.00 64.26           H  
ATOM    454  CD  GLN A  27      18.380 -22.309  -7.972  1.00 64.26           C  
ATOM    455  NE2 GLN A  27      18.642 -21.153  -8.545  1.00 64.26           N  
ATOM    456 HE21 GLN A  27      19.574 -20.765  -8.510  1.00 64.26           H  
ATOM    457 HE22 GLN A  27      17.863 -20.597  -8.867  1.00 64.26           H  
ATOM    458  OE1 GLN A  27      17.223 -22.711  -7.971  1.00 64.26           O  
ATOM    459  N   GLN A  28      21.165 -23.452  -2.952  1.00 76.66           N  
ATOM    460  H   GLN A  28      21.876 -22.898  -3.407  1.00 76.66           H  
ATOM    461  CA  GLN A  28      20.946 -23.275  -1.532  1.00 76.66           C  
ATOM    462  HA  GLN A  28      20.688 -24.236  -1.086  1.00 76.66           H  
ATOM    463  C   GLN A  28      19.747 -22.351  -1.409  1.00 76.66           C  
ATOM    464  CB  GLN A  28      22.203 -22.745  -0.836  1.00 76.66           C  
ATOM    465  HB2 GLN A  28      22.527 -21.814  -1.302  1.00 76.66           H  
ATOM    466  HB3 GLN A  28      21.975 -22.559   0.213  1.00 76.66           H  
ATOM    467  O   GLN A  28      19.660 -21.343  -2.110  1.00 76.66           O  
ATOM    468  CG  GLN A  28      23.324 -23.788  -0.938  1.00 76.66           C  
ATOM    469  HG2 GLN A  28      22.965 -24.745  -0.560  1.00 76.66           H  
ATOM    470  HG3 GLN A  28      23.598 -23.922  -1.984  1.00 76.66           H  
ATOM    471  CD  GLN A  28      24.582 -23.424  -0.166  1.00 76.66           C  
ATOM    472  NE2 GLN A  28      25.599 -24.243  -0.271  1.00 76.66           N  
ATOM    473 HE21 GLN A  28      25.595 -24.878  -1.057  1.00 76.66           H  
ATOM    474 HE22 GLN A  28      26.466 -23.918   0.134  1.00 76.66           H  
ATOM    475  OE1 GLN A  28      24.671 -22.435   0.543  1.00 76.66           O  
ATOM    476  N   CYS A  29      18.790 -22.717  -0.571  1.00 84.98           N  
ATOM    477  H   CYS A  29      18.875 -23.569  -0.037  1.00 84.98           H  
ATOM    478  CA  CYS A  29      17.621 -21.895  -0.337  1.00 84.98           C  
ATOM    479  HA  CYS A  29      17.834 -20.898  -0.723  1.00 84.98           H  
ATOM    480  C   CYS A  29      17.386 -21.732   1.156  1.00 84.98           C  
ATOM    481  CB  CYS A  29      16.408 -22.436  -1.107  1.00 84.98           C  
ATOM    482  HB2 CYS A  29      15.567 -21.755  -0.973  1.00 84.98           H  
ATOM    483  HB3 CYS A  29      16.651 -22.473  -2.169  1.00 84.98           H  
ATOM    484  O   CYS A  29      17.615 -22.654   1.941  1.00 84.98           O  
ATOM    485  SG  CYS A  29      15.944 -24.098  -0.538  1.00 84.98           S  
ATOM    486  HG  CYS A  29      15.672 -23.761   0.726  1.00 84.98           H  
ATOM    487  N   ILE A  30      16.922 -20.550   1.537  1.00 89.66           N  
ATOM    488  H   ILE A  30      16.751 -19.857   0.822  1.00 89.66           H  
ATOM    489  CA  ILE A  30      16.436 -20.265   2.883  1.00 89.66           C  
ATOM    490  HA  ILE A  30      16.471 -21.168   3.492  1.00 89.66           H  
ATOM    491  C   ILE A  30      14.983 -19.857   2.730  1.00 89.66           C  
ATOM    492  CB  ILE A  30      17.287 -19.185   3.587  1.00 89.66           C  
ATOM    493  HB  ILE A  30      17.352 -18.312   2.938  1.00 89.66           H  
ATOM    494  O   ILE A  30      14.685 -18.891   2.031  1.00 89.66           O  
ATOM    495  CG1 ILE A  30      18.709 -19.733   3.857  1.00 89.66           C  
ATOM    496 HG12 ILE A  30      18.652 -20.547   4.579  1.00 89.66           H  
ATOM    497 HG13 ILE A  30      19.127 -20.143   2.938  1.00 89.66           H  
ATOM    498  CG2 ILE A  30      16.624 -18.737   4.904  1.00 89.66           C  
ATOM    499 HG21 ILE A  30      17.223 -17.966   5.389  1.00 89.66           H  
ATOM    500 HG22 ILE A  30      15.645 -18.298   4.709  1.00 89.66           H  
ATOM    501 HG23 ILE A  30      16.508 -19.584   5.580  1.00 89.66           H  
ATOM    502  CD1 ILE A  30      19.695 -18.679   4.377  1.00 89.66           C  
ATOM    503 HD11 ILE A  30      19.442 -18.392   5.398  1.00 89.66           H  
ATOM    504 HD12 ILE A  30      19.676 -17.797   3.736  1.00 89.66           H  
ATOM    505 HD13 ILE A  30      20.701 -19.097   4.374  1.00 89.66           H  
ATOM    506  N   THR A  31      14.093 -20.583   3.398  1.00 93.86           N  
ATOM    507  H   THR A  31      14.398 -21.390   3.923  1.00 93.86           H  
ATOM    508  CA  THR A  31      12.682 -20.216   3.475  1.00 93.86           C  
ATOM    509  HA  THR A  31      12.464 -19.505   2.678  1.00 93.86           H  
ATOM    510  C   THR A  31      12.422 -19.516   4.799  1.00 93.86           C  
ATOM    511  CB  THR A  31      11.758 -21.413   3.232  1.00 93.86           C  
ATOM    512  HB  THR A  31      11.902 -22.152   4.020  1.00 93.86           H  
ATOM    513  O   THR A  31      12.673 -20.065   5.872  1.00 93.86           O  
ATOM    514  CG2 THR A  31      10.287 -21.004   3.184  1.00 93.86           C  
ATOM    515 HG21 THR A  31      10.181 -19.977   2.835  1.00 93.86           H  
ATOM    516 HG22 THR A  31       9.866 -21.085   4.186  1.00 93.86           H  
ATOM    517 HG23 THR A  31       9.729 -21.660   2.516  1.00 93.86           H  
ATOM    518  OG1 THR A  31      12.086 -22.012   1.997  1.00 93.86           O  
ATOM    519  HG1 THR A  31      11.565 -21.596   1.307  1.00 93.86           H  
ATOM    520  N   LEU A  32      11.961 -18.273   4.715  1.00 94.33           N  
ATOM    521  H   LEU A  32      11.787 -17.900   3.793  1.00 94.33           H  
ATOM    522  CA  LEU A  32      11.542 -17.463   5.848  1.00 94.33           C  
ATOM    523  HA  LEU A  32      11.974 -17.861   6.766  1.00 94.33           H  
ATOM    524  C   LEU A  32      10.022 -17.539   5.962  1.00 94.33           C  
ATOM    525  CB  LEU A  32      12.017 -16.013   5.663  1.00 94.33           C  
ATOM    526  HB2 LEU A  32      11.684 -15.430   6.522  1.00 94.33           H  
ATOM    527  HB3 LEU A  32      11.530 -15.607   4.776  1.00 94.33           H  
ATOM    528  O   LEU A  32       9.316 -17.306   4.983  1.00 94.33           O  
ATOM    529  CG  LEU A  32      13.537 -15.838   5.500  1.00 94.33           C  
ATOM    530  HG  LEU A  32      13.879 -16.390   4.624  1.00 94.33           H  
ATOM    531  CD1 LEU A  32      13.858 -14.360   5.277  1.00 94.33           C  
ATOM    532 HD11 LEU A  32      13.612 -13.781   6.167  1.00 94.33           H  
ATOM    533 HD12 LEU A  32      13.287 -13.987   4.427  1.00 94.33           H  
ATOM    534 HD13 LEU A  32      14.918 -14.249   5.049  1.00 94.33           H  
ATOM    535  CD2 LEU A  32      14.318 -16.319   6.726  1.00 94.33           C  
ATOM    536 HD21 LEU A  32      15.379 -16.111   6.585  1.00 94.33           H  
ATOM    537 HD22 LEU A  32      14.194 -17.396   6.843  1.00 94.33           H  
ATOM    538 HD23 LEU A  32      13.961 -15.809   7.620  1.00 94.33           H  
ATOM    539  N   HIS A  33       9.525 -17.840   7.157  1.00 96.19           N  
ATOM    540  H   HIS A  33      10.162 -17.992   7.925  1.00 96.19           H  
ATOM    541  CA  HIS A  33       8.096 -17.871   7.445  1.00 96.19           C  
ATOM    542  HA  HIS A  33       7.526 -17.869   6.516  1.00 96.19           H  
ATOM    543  C   HIS A  33       7.716 -16.626   8.242  1.00 96.19           C  
ATOM    544  CB  HIS A  33       7.743 -19.158   8.195  1.00 96.19           C  
ATOM    545  HB2 HIS A  33       6.672 -19.162   8.397  1.00 96.19           H  
ATOM    546  HB3 HIS A  33       8.266 -19.175   9.152  1.00 96.19           H  
ATOM    547  O   HIS A  33       8.251 -16.392   9.328  1.00 96.19           O  
ATOM    548  CG  HIS A  33       8.086 -20.408   7.426  1.00 96.19           C  
ATOM    549  CD2 HIS A  33       9.151 -21.240   7.644  1.00 96.19           C  
ATOM    550  HD2 HIS A  33       9.909 -21.116   8.403  1.00 96.19           H  
ATOM    551  ND1 HIS A  33       7.387 -20.923   6.361  1.00 96.19           N  
ATOM    552  HD1 HIS A  33       6.627 -20.482   5.863  1.00 96.19           H  
ATOM    553  CE1 HIS A  33       8.001 -22.045   5.959  1.00 96.19           C  
ATOM    554  HE1 HIS A  33       7.692 -22.648   5.118  1.00 96.19           H  
ATOM    555  NE2 HIS A  33       9.085 -22.282   6.715  1.00 96.19           N  
ATOM    556  N   PHE A  34       6.784 -15.842   7.713  1.00 95.79           N  
ATOM    557  H   PHE A  34       6.353 -16.120   6.843  1.00 95.79           H  
ATOM    558  CA  PHE A  34       6.291 -14.624   8.338  1.00 95.79           C  
ATOM    559  HA  PHE A  34       6.907 -14.388   9.206  1.00 95.79           H  
ATOM    560  C   PHE A  34       4.864 -14.839   8.822  1.00 95.79           C  
ATOM    561  CB  PHE A  34       6.408 -13.447   7.365  1.00 95.79           C  
ATOM    562  HB2 PHE A  34       6.037 -12.545   7.852  1.00 95.79           H  
ATOM    563  HB3 PHE A  34       5.775 -13.635   6.498  1.00 95.79           H  
ATOM    564  O   PHE A  34       4.035 -15.451   8.145  1.00 95.79           O  
ATOM    565  CG  PHE A  34       7.832 -13.197   6.908  1.00 95.79           C  
ATOM    566  CD1 PHE A  34       8.757 -12.596   7.781  1.00 95.79           C  
ATOM    567  HD1 PHE A  34       8.448 -12.303   8.774  1.00 95.79           H  
ATOM    568  CD2 PHE A  34       8.245 -13.602   5.625  1.00 95.79           C  
ATOM    569  HD2 PHE A  34       7.546 -14.086   4.959  1.00 95.79           H  
ATOM    570  CE1 PHE A  34      10.083 -12.378   7.369  1.00 95.79           C  
ATOM    571  HE1 PHE A  34      10.788 -11.914   8.042  1.00 95.79           H  
ATOM    572  CE2 PHE A  34       9.569 -13.378   5.210  1.00 95.79           C  
ATOM    573  HE2 PHE A  34       9.881 -13.684   4.222  1.00 95.79           H  
ATOM    574  CZ  PHE A  34      10.486 -12.762   6.078  1.00 95.79           C  
ATOM    575  HZ  PHE A  34      11.502 -12.586   5.757  1.00 95.79           H  
ATOM    576  N   THR A  35       4.566 -14.354  10.024  1.00 95.28           N  
ATOM    577  H   THR A  35       5.273 -13.857  10.546  1.00 95.28           H  
ATOM    578  CA  THR A  35       3.212 -14.405  10.574  1.00 95.28           C  
ATOM    579  HA  THR A  35       2.503 -14.403   9.746  1.00 95.28           H  
ATOM    580  C   THR A  35       2.954 -13.181  11.426  1.00 95.28           C  
ATOM    581  CB  THR A  35       2.964 -15.672  11.400  1.00 95.28           C  
ATOM    582  HB  THR A  35       3.589 -15.663  12.293  1.00 95.28           H  
ATOM    583  O   THR A  35       3.642 -12.967  12.424  1.00 95.28           O  
ATOM    584  CG2 THR A  35       1.500 -15.791  11.813  1.00 95.28           C  
ATOM    585 HG21 THR A  35       1.304 -16.793  12.196  1.00 95.28           H  
ATOM    586 HG22 THR A  35       1.262 -15.053  12.579  1.00 95.28           H  
ATOM    587 HG23 THR A  35       0.856 -15.630  10.948  1.00 95.28           H  
ATOM    588  OG1 THR A  35       3.274 -16.824  10.654  1.00 95.28           O  
ATOM    589  HG1 THR A  35       3.429 -16.545   9.748  1.00 95.28           H  
ATOM    590  N   GLN A  36       1.938 -12.412  11.056  1.00 93.56           N  
ATOM    591  H   GLN A  36       1.388 -12.689  10.256  1.00 93.56           H  
ATOM    592  CA  GLN A  36       1.463 -11.270  11.820  1.00 93.56           C  
ATOM    593  HA  GLN A  36       2.175 -11.061  12.619  1.00 93.56           H  
ATOM    594  C   GLN A  36       0.115 -11.597  12.456  1.00 93.56           C  
ATOM    595  CB  GLN A  36       1.401 -10.031  10.928  1.00 93.56           C  
ATOM    596  HB2 GLN A  36       0.557 -10.121  10.244  1.00 93.56           H  
ATOM    597  HB3 GLN A  36       2.316  -9.958  10.341  1.00 93.56           H  
ATOM    598  O   GLN A  36      -0.742 -12.244  11.857  1.00 93.56           O  
ATOM    599  CG  GLN A  36       1.269  -8.761  11.786  1.00 93.56           C  
ATOM    600  HG2 GLN A  36       0.392  -8.825  12.429  1.00 93.56           H  
ATOM    601  HG3 GLN A  36       2.156  -8.659  12.412  1.00 93.56           H  
ATOM    602  CD  GLN A  36       1.121  -7.504  10.947  1.00 93.56           C  
ATOM    603  NE2 GLN A  36       1.276  -6.329  11.512  1.00 93.56           N  
ATOM    604 HE21 GLN A  36       1.533  -6.233  12.484  1.00 93.56           H  
ATOM    605 HE22 GLN A  36       1.133  -5.541  10.896  1.00 93.56           H  
ATOM    606  OE1 GLN A  36       0.794  -7.542   9.785  1.00 93.56           O  
ATOM    607  N   ARG A  37      -0.060 -11.168  13.705  1.00 93.04           N  
ATOM    608  H   ARG A  37       0.649 -10.572  14.107  1.00 93.04           H  
ATOM    609  CA  ARG A  37      -1.256 -11.420  14.507  1.00 93.04           C  
ATOM    610  HA  ARG A  37      -2.056 -11.801  13.872  1.00 93.04           H  
ATOM    611  C   ARG A  37      -1.735 -10.127  15.137  1.00 93.04           C  
ATOM    612  CB  ARG A  37      -0.949 -12.453  15.592  1.00 93.04           C  
ATOM    613  HB2 ARG A  37      -1.768 -12.459  16.312  1.00 93.04           H  
ATOM    614  HB3 ARG A  37      -0.043 -12.151  16.116  1.00 93.04           H  
ATOM    615  O   ARG A  37      -0.923  -9.382  15.683  1.00 93.04           O  
ATOM    616  CG  ARG A  37      -0.774 -13.862  15.018  1.00 93.04           C  
ATOM    617  HG2 ARG A  37      -0.121 -13.833  14.146  1.00 93.04           H  
ATOM    618  HG3 ARG A  37      -1.746 -14.257  14.720  1.00 93.04           H  
ATOM    619  CD  ARG A  37      -0.134 -14.774  16.065  1.00 93.04           C  
ATOM    620  HD2 ARG A  37       0.822 -14.344  16.365  1.00 93.04           H  
ATOM    621  HD3 ARG A  37      -0.760 -14.839  16.955  1.00 93.04           H  
ATOM    622  NE  ARG A  37       0.045 -16.119  15.524  1.00 93.04           N  
ATOM    623  HE  ARG A  37      -0.777 -16.571  15.152  1.00 93.04           H  
ATOM    624  NH1 ARG A  37       2.338 -16.260  15.540  1.00 93.04           N  
ATOM    625 HH11 ARG A  37       3.169 -16.748  15.237  1.00 93.04           H  
ATOM    626 HH12 ARG A  37       2.391 -15.332  15.937  1.00 93.04           H  
ATOM    627  NH2 ARG A  37       1.079 -17.884  14.628  1.00 93.04           N  
ATOM    628 HH21 ARG A  37       1.886 -18.348  14.237  1.00 93.04           H  
ATOM    629 HH22 ARG A  37       0.156 -18.130  14.299  1.00 93.04           H  
ATOM    630  CZ  ARG A  37       1.162 -16.747  15.246  1.00 93.04           C  
ATOM    631  N   SER A  38      -3.038  -9.899  15.123  1.00 92.10           N  
ATOM    632  H   SER A  38      -3.645 -10.535  14.625  1.00 92.10           H  
ATOM    633  CA  SER A  38      -3.656  -8.742  15.767  1.00 92.10           C  
ATOM    634  HA  SER A  38      -3.059  -8.458  16.634  1.00 92.10           H  
ATOM    635  C   SER A  38      -5.060  -9.066  16.259  1.00 92.10           C  
ATOM    636  CB  SER A  38      -3.711  -7.534  14.824  1.00 92.10           C  
ATOM    637  HB2 SER A  38      -4.234  -6.710  15.311  1.00 92.10           H  
ATOM    638  HB3 SER A  38      -2.702  -7.215  14.564  1.00 92.10           H  
ATOM    639  O   SER A  38      -5.726  -9.986  15.779  1.00 92.10           O  
ATOM    640  OG  SER A  38      -4.407  -7.909  13.663  1.00 92.10           O  
ATOM    641  HG  SER A  38      -4.951  -7.178  13.362  1.00 92.10           H  
ATOM    642  N   TRP A  39      -5.498  -8.284  17.242  1.00 91.09           N  
ATOM    643  H   TRP A  39      -4.913  -7.511  17.524  1.00 91.09           H  
ATOM    644  CA  TRP A  39      -6.907  -8.180  17.590  1.00 91.09           C  
ATOM    645  HA  TRP A  39      -7.433  -9.092  17.308  1.00 91.09           H  
ATOM    646  C   TRP A  39      -7.512  -7.031  16.800  1.00 91.09           C  
ATOM    647  CB  TRP A  39      -7.074  -7.986  19.097  1.00 91.09           C  
ATOM    648  HB2 TRP A  39      -8.038  -7.512  19.278  1.00 91.09           H  
ATOM    649  HB3 TRP A  39      -6.302  -7.317  19.477  1.00 91.09           H  
ATOM    650  O   TRP A  39      -7.115  -5.880  16.971  1.00 91.09           O  
ATOM    651  CG  TRP A  39      -7.066  -9.270  19.856  1.00 91.09           C  
ATOM    652  CD1 TRP A  39      -6.040  -9.774  20.577  1.00 91.09           C  
ATOM    653  HD1 TRP A  39      -5.082  -9.292  20.700  1.00 91.09           H  
ATOM    654  CD2 TRP A  39      -8.143 -10.249  19.942  1.00 91.09           C  
ATOM    655  CE2 TRP A  39      -7.698 -11.336  20.749  1.00 91.09           C  
ATOM    656  CE3 TRP A  39      -9.453 -10.322  19.421  1.00 91.09           C  
ATOM    657  HE3 TRP A  39      -9.827  -9.509  18.817  1.00 91.09           H  
ATOM    658  NE1 TRP A  39      -6.412 -10.993  21.112  1.00 91.09           N  
ATOM    659  HE1 TRP A  39      -5.803 -11.561  21.685  1.00 91.09           H  
ATOM    660  CH2 TRP A  39      -9.811 -12.486  20.493  1.00 91.09           C  
ATOM    661  HH2 TRP A  39     -10.463 -13.321  20.707  1.00 91.09           H  
ATOM    662  CZ2 TRP A  39      -8.511 -12.444  21.027  1.00 91.09           C  
ATOM    663  HZ2 TRP A  39      -8.146 -13.248  21.650  1.00 91.09           H  
ATOM    664  CZ3 TRP A  39     -10.278 -11.430  19.692  1.00 91.09           C  
ATOM    665  HZ3 TRP A  39     -11.282 -11.463  19.295  1.00 91.09           H  
ATOM    666  N   GLU A  40      -8.476  -7.362  15.956  1.00 92.99           N  
ATOM    667  H   GLU A  40      -8.771  -8.327  15.912  1.00 92.99           H  
ATOM    668  CA  GLU A  40      -9.206  -6.412  15.133  1.00 92.99           C  
ATOM    669  HA  GLU A  40      -8.650  -5.476  15.076  1.00 92.99           H  
ATOM    670  C   GLU A  40     -10.564  -6.094  15.751  1.00 92.99           C  
ATOM    671  CB  GLU A  40      -9.367  -6.965  13.712  1.00 92.99           C  
ATOM    672  HB2 GLU A  40      -9.914  -7.905  13.781  1.00 92.99           H  
ATOM    673  HB3 GLU A  40      -9.964  -6.271  13.122  1.00 92.99           H  
ATOM    674  O   GLU A  40     -11.117  -6.866  16.548  1.00 92.99           O  
ATOM    675  CG  GLU A  40      -8.035  -7.220  12.993  1.00 92.99           C  
ATOM    676  HG2 GLU A  40      -8.250  -7.586  11.989  1.00 92.99           H  
ATOM    677  HG3 GLU A  40      -7.491  -8.008  13.515  1.00 92.99           H  
ATOM    678  CD  GLU A  40      -7.157  -5.971  12.889  1.00 92.99           C  
ATOM    679  OE1 GLU A  40      -5.928  -6.137  12.762  1.00 92.99           O  
ATOM    680  OE2 GLU A  40      -7.671  -4.833  12.924  1.00 92.99           O  
ATOM    681  N   ASN A  41     -11.107  -4.939  15.377  1.00 89.20           N  
ATOM    682  H   ASN A  41     -10.620  -4.373  14.697  1.00 89.20           H  
ATOM    683  CA  ASN A  41     -12.452  -4.524  15.740  1.00 89.20           C  
ATOM    684  HA  ASN A  41     -13.036  -5.407  15.998  1.00 89.20           H  
ATOM    685  C   ASN A  41     -13.118  -3.846  14.542  1.00 89.20           C  
ATOM    686  CB  ASN A  41     -12.385  -3.607  16.969  1.00 89.20           C  
ATOM    687  HB2 ASN A  41     -11.765  -4.079  17.731  1.00 89.20           H  
ATOM    688  HB3 ASN A  41     -11.926  -2.661  16.683  1.00 89.20           H  
ATOM    689  O   ASN A  41     -12.533  -2.950  13.940  1.00 89.20           O  
ATOM    690  CG  ASN A  41     -13.745  -3.331  17.586  1.00 89.20           C  
ATOM    691  ND2 ASN A  41     -13.785  -2.494  18.594  1.00 89.20           N  
ATOM    692 HD21 ASN A  41     -14.708  -2.303  18.958  1.00 89.20           H  
ATOM    693 HD22 ASN A  41     -12.945  -2.005  18.870  1.00 89.20           H  
ATOM    694  OD1 ASN A  41     -14.779  -3.866  17.231  1.00 89.20           O  
ATOM    695  N   ILE A  42     -14.337  -4.268  14.224  1.00 90.05           N  
ATOM    696  H   ILE A  42     -14.747  -4.990  14.800  1.00 90.05           H  
ATOM    697  CA  ILE A  42     -15.168  -3.692  13.170  1.00 90.05           C  
ATOM    698  HA  ILE A  42     -14.627  -2.880  12.685  1.00 90.05           H  
ATOM    699  C   ILE A  42     -16.410  -3.095  13.822  1.00 90.05           C  
ATOM    700  CB  ILE A  42     -15.497  -4.742  12.087  1.00 90.05           C  
ATOM    701  HB  ILE A  42     -15.966  -5.605  12.560  1.00 90.05           H  
ATOM    702  O   ILE A  42     -17.195  -3.809  14.459  1.00 90.05           O  
ATOM    703  CG1 ILE A  42     -14.180  -5.193  11.414  1.00 90.05           C  
ATOM    704 HG12 ILE A  42     -13.541  -5.671  12.156  1.00 90.05           H  
ATOM    705 HG13 ILE A  42     -13.648  -4.317  11.041  1.00 90.05           H  
ATOM    706  CG2 ILE A  42     -16.482  -4.163  11.052  1.00 90.05           C  
ATOM    707 HG21 ILE A  42     -16.030  -3.316  10.535  1.00 90.05           H  
ATOM    708 HG22 ILE A  42     -17.397  -3.819  11.534  1.00 90.05           H  
ATOM    709 HG23 ILE A  42     -16.765  -4.924  10.325  1.00 90.05           H  
ATOM    710  CD1 ILE A  42     -14.360  -6.169  10.250  1.00 90.05           C  
ATOM    711 HD11 ILE A  42     -14.835  -5.667   9.407  1.00 90.05           H  
ATOM    712 HD12 ILE A  42     -14.969  -7.015  10.570  1.00 90.05           H  
ATOM    713 HD13 ILE A  42     -13.383  -6.528   9.926  1.00 90.05           H  
ATOM    714  N   SER A  43     -16.586  -1.786  13.649  1.00 83.58           N  
ATOM    715  H   SER A  43     -15.906  -1.261  13.117  1.00 83.58           H  
ATOM    716  CA  SER A  43     -17.734  -1.043  14.169  1.00 83.58           C  
ATOM    717  HA  SER A  43     -18.085  -1.550  15.068  1.00 83.58           H  
ATOM    718  C   SER A  43     -18.900  -1.050  13.164  1.00 83.58           C  
ATOM    719  CB  SER A  43     -17.336   0.383  14.591  1.00 83.58           C  
ATOM    720  HB2 SER A  43     -17.511   1.073  13.766  1.00 83.58           H  
ATOM    721  HB3 SER A  43     -17.957   0.693  15.432  1.00 83.58           H  
ATOM    722  O   SER A  43     -18.736  -1.447  12.004  1.00 83.58           O  
ATOM    723  OG  SER A  43     -15.991   0.484  15.005  1.00 83.58           O  
ATOM    724  HG  SER A  43     -15.510   0.673  14.196  1.00 83.58           H  
ATOM    725  N   PRO A  44     -20.112  -0.642  13.579  1.00 78.99           N  
ATOM    726  CA  PRO A  44     -21.282  -0.711  12.718  1.00 78.99           C  
ATOM    727  HA  PRO A  44     -21.343  -1.687  12.238  1.00 78.99           H  
ATOM    728  C   PRO A  44     -21.206   0.373  11.642  1.00 78.99           C  
ATOM    729  CB  PRO A  44     -22.480  -0.537  13.649  1.00 78.99           C  
ATOM    730  HB2 PRO A  44     -22.761  -1.507  14.058  1.00 78.99           H  
ATOM    731  HB3 PRO A  44     -23.331  -0.080  13.144  1.00 78.99           H  
ATOM    732  O   PRO A  44     -20.838   1.511  11.926  1.00 78.99           O  
ATOM    733  CG  PRO A  44     -21.934   0.354  14.765  1.00 78.99           C  
ATOM    734  HG2 PRO A  44     -22.401   0.131  15.724  1.00 78.99           H  
ATOM    735  HG3 PRO A  44     -22.095   1.400  14.505  1.00 78.99           H  
ATOM    736  CD  PRO A  44     -20.435   0.073  14.807  1.00 78.99           C  
ATOM    737  HD2 PRO A  44     -19.920   1.033  14.826  1.00 78.99           H  
ATOM    738  HD3 PRO A  44     -20.166  -0.503  15.693  1.00 78.99           H  
ATOM    739  N   GLY A  45     -21.595   0.028  10.412  1.00 80.82           N  
ATOM    740  H   GLY A  45     -21.854  -0.930  10.229  1.00 80.82           H  
ATOM    741  CA  GLY A  45     -21.566   0.971   9.289  1.00 80.82           C  
ATOM    742  HA2 GLY A  45     -22.160   0.566   8.470  1.00 80.82           H  
ATOM    743  HA3 GLY A  45     -22.007   1.919   9.598  1.00 80.82           H  
ATOM    744  C   GLY A  45     -20.164   1.267   8.746  1.00 80.82           C  
ATOM    745  O   GLY A  45     -20.013   2.183   7.949  1.00 80.82           O  
ATOM    746  N   GLU A  46     -19.147   0.504   9.148  1.00 88.80           N  
ATOM    747  H   GLU A  46     -19.314  -0.224   9.829  1.00 88.80           H  
ATOM    748  CA  GLU A  46     -17.795   0.604   8.600  1.00 88.80           C  
ATOM    749  HA  GLU A  46     -17.710   1.521   8.017  1.00 88.80           H  
ATOM    750  C   GLU A  46     -17.514  -0.567   7.653  1.00 88.80           C  
ATOM    751  CB  GLU A  46     -16.750   0.679   9.725  1.00 88.80           C  
ATOM    752  HB2 GLU A  46     -15.763   0.769   9.273  1.00 88.80           H  
ATOM    753  HB3 GLU A  46     -16.785  -0.242  10.307  1.00 88.80           H  
ATOM    754  O   GLU A  46     -17.958  -1.695   7.888  1.00 88.80           O  
ATOM    755  CG  GLU A  46     -16.976   1.881  10.655  1.00 88.80           C  
ATOM    756  HG2 GLU A  46     -17.031   2.783  10.046  1.00 88.80           H  
ATOM    757  HG3 GLU A  46     -17.926   1.766  11.176  1.00 88.80           H  
ATOM    758  CD  GLU A  46     -15.865   2.039  11.702  1.00 88.80           C  
ATOM    759  OE1 GLU A  46     -15.410   3.195  11.881  1.00 88.80           O  
ATOM    760  OE2 GLU A  46     -15.484   1.033  12.342  1.00 88.80           O  
ATOM    761  N   LEU A  47     -16.754  -0.295   6.591  1.00 91.51           N  
ATOM    762  H   LEU A  47     -16.422   0.649   6.458  1.00 91.51           H  
ATOM    763  CA  LEU A  47     -16.237  -1.300   5.669  1.00 91.51           C  
ATOM    764  HA  LEU A  47     -16.645  -2.276   5.932  1.00 91.51           H  
ATOM    765  C   LEU A  47     -14.719  -1.359   5.818  1.00 91.51           C  
ATOM    766  CB  LEU A  47     -16.688  -0.955   4.240  1.00 91.51           C  
ATOM    767  HB2 LEU A  47     -16.288   0.025   3.979  1.00 91.51           H  
ATOM    768  HB3 LEU A  47     -17.775  -0.877   4.232  1.00 91.51           H  
ATOM    769  O   LEU A  47     -14.037  -0.342   5.704  1.00 91.51           O  
ATOM    770  CG  LEU A  47     -16.280  -1.975   3.162  1.00 91.51           C  
ATOM    771  HG  LEU A  47     -15.210  -2.175   3.216  1.00 91.51           H  
ATOM    772  CD1 LEU A  47     -17.055  -3.285   3.331  1.00 91.51           C  
ATOM    773 HD11 LEU A  47     -18.115  -3.076   3.471  1.00 91.51           H  
ATOM    774 HD12 LEU A  47     -16.949  -3.898   2.436  1.00 91.51           H  
ATOM    775 HD13 LEU A  47     -16.668  -3.835   4.188  1.00 91.51           H  
ATOM    776  CD2 LEU A  47     -16.597  -1.422   1.772  1.00 91.51           C  
ATOM    777 HD21 LEU A  47     -16.244  -2.114   1.007  1.00 91.51           H  
ATOM    778 HD22 LEU A  47     -16.097  -0.464   1.631  1.00 91.51           H  
ATOM    779 HD23 LEU A  47     -17.671  -1.276   1.662  1.00 91.51           H  
ATOM    780  N   TYR A  48     -14.202  -2.553   6.065  1.00 93.92           N  
ATOM    781  H   TYR A  48     -14.834  -3.334   6.166  1.00 93.92           H  
ATOM    782  CA  TYR A  48     -12.777  -2.835   6.175  1.00 93.92           C  
ATOM    783  HA  TYR A  48     -12.218  -1.905   6.069  1.00 93.92           H  
ATOM    784  C   TYR A  48     -12.323  -3.766   5.060  1.00 93.92           C  
ATOM    785  CB  TYR A  48     -12.462  -3.415   7.554  1.00 93.92           C  
ATOM    786  HB2 TYR A  48     -13.201  -4.174   7.813  1.00 93.92           H  
ATOM    787  HB3 TYR A  48     -11.493  -3.913   7.516  1.00 93.92           H  
ATOM    788  O   TYR A  48     -13.113  -4.531   4.513  1.00 93.92           O  
ATOM    789  CG  TYR A  48     -12.409  -2.363   8.640  1.00 93.92           C  
ATOM    790  CD1 TYR A  48     -11.182  -1.749   8.957  1.00 93.92           C  
ATOM    791  HD1 TYR A  48     -10.288  -2.000   8.406  1.00 93.92           H  
ATOM    792  CD2 TYR A  48     -13.581  -1.986   9.320  1.00 93.92           C  
ATOM    793  HD2 TYR A  48     -14.527  -2.434   9.052  1.00 93.92           H  
ATOM    794  CE1 TYR A  48     -11.110  -0.804   9.993  1.00 93.92           C  
ATOM    795  HE1 TYR A  48     -10.160  -0.359  10.248  1.00 93.92           H  
ATOM    796  CE2 TYR A  48     -13.518  -1.021  10.344  1.00 93.92           C  
ATOM    797  HE2 TYR A  48     -14.403  -0.725  10.887  1.00 93.92           H  
ATOM    798  OH  TYR A  48     -12.209   0.487  11.677  1.00 93.92           O  
ATOM    799  HH  TYR A  48     -11.298   0.705  11.887  1.00 93.92           H  
ATOM    800  CZ  TYR A  48     -12.281  -0.439  10.689  1.00 93.92           C  
ATOM    801  N   TYR A  49     -11.037  -3.714   4.747  1.00 92.91           N  
ATOM    802  H   TYR A  49     -10.471  -3.019   5.213  1.00 92.91           H  
ATOM    803  CA  TYR A  49     -10.397  -4.452   3.670  1.00 92.91           C  
ATOM    804  HA  TYR A  49     -11.028  -5.285   3.361  1.00 92.91           H  
ATOM    805  C   TYR A  49      -9.052  -5.022   4.142  1.00 92.91           C  
ATOM    806  CB  TYR A  49     -10.252  -3.487   2.491  1.00 92.91           C  
ATOM    807  HB2 TYR A  49     -11.223  -3.364   2.012  1.00 92.91           H  
ATOM    808  HB3 TYR A  49      -9.959  -2.509   2.873  1.00 92.91           H  
ATOM    809  O   TYR A  49      -8.371  -4.396   4.959  1.00 92.91           O  
ATOM    810  CG  TYR A  49      -9.241  -3.911   1.461  1.00 92.91           C  
ATOM    811  CD1 TYR A  49      -8.013  -3.231   1.411  1.00 92.91           C  
ATOM    812  HD1 TYR A  49      -7.825  -2.390   2.062  1.00 92.91           H  
ATOM    813  CD2 TYR A  49      -9.517  -4.964   0.570  1.00 92.91           C  
ATOM    814  HD2 TYR A  49     -10.480  -5.452   0.583  1.00 92.91           H  
ATOM    815  CE1 TYR A  49      -7.037  -3.619   0.491  1.00 92.91           C  
ATOM    816  HE1 TYR A  49      -6.112  -3.066   0.428  1.00 92.91           H  
ATOM    817  CE2 TYR A  49      -8.530  -5.363  -0.346  1.00 92.91           C  
ATOM    818  HE2 TYR A  49      -8.731  -6.147  -1.061  1.00 92.91           H  
ATOM    819  OH  TYR A  49      -6.258  -5.140  -1.125  1.00 92.91           O  
ATOM    820  HH  TYR A  49      -5.483  -4.585  -1.011  1.00 92.91           H  
ATOM    821  CZ  TYR A  49      -7.272  -4.721  -0.344  1.00 92.91           C  
ATOM    822  N   ILE A  50      -8.667  -6.203   3.642  1.00 93.59           N  
ATOM    823  H   ILE A  50      -9.263  -6.649   2.960  1.00 93.59           H  
ATOM    824  CA  ILE A  50      -7.354  -6.800   3.937  1.00 93.59           C  
ATOM    825  HA  ILE A  50      -7.032  -6.425   4.909  1.00 93.59           H  
ATOM    826  C   ILE A  50      -6.335  -6.374   2.865  1.00 93.59           C  
ATOM    827  CB  ILE A  50      -7.401  -8.338   4.081  1.00 93.59           C  
ATOM    828  HB  ILE A  50      -7.715  -8.783   3.136  1.00 93.59           H  
ATOM    829  O   ILE A  50      -6.372  -6.909   1.755  1.00 93.59           O  
ATOM    830  CG1 ILE A  50      -8.379  -8.782   5.188  1.00 93.59           C  
ATOM    831 HG12 ILE A  50      -9.352  -8.324   5.013  1.00 93.59           H  
ATOM    832 HG13 ILE A  50      -8.005  -8.430   6.150  1.00 93.59           H  
ATOM    833  CG2 ILE A  50      -5.972  -8.813   4.417  1.00 93.59           C  
ATOM    834 HG21 ILE A  50      -5.947  -9.866   4.699  1.00 93.59           H  
ATOM    835 HG22 ILE A  50      -5.316  -8.700   3.554  1.00 93.59           H  
ATOM    836 HG23 ILE A  50      -5.568  -8.246   5.256  1.00 93.59           H  
ATOM    837  CD1 ILE A  50      -8.579 -10.302   5.285  1.00 93.59           C  
ATOM    838 HD11 ILE A  50      -8.901 -10.703   4.324  1.00 93.59           H  
ATOM    839 HD12 ILE A  50      -7.661 -10.800   5.599  1.00 93.59           H  
ATOM    840 HD13 ILE A  50      -9.334 -10.519   6.041  1.00 93.59           H  
ATOM    841  N   PRO A  51      -5.366  -5.495   3.176  1.00 91.04           N  
ATOM    842  CA  PRO A  51      -4.427  -4.960   2.189  1.00 91.04           C  
ATOM    843  HA  PRO A  51      -4.967  -4.577   1.323  1.00 91.04           H  
ATOM    844  C   PRO A  51      -3.442  -5.997   1.635  1.00 91.04           C  
ATOM    845  CB  PRO A  51      -3.765  -3.785   2.908  1.00 91.04           C  
ATOM    846  HB2 PRO A  51      -4.395  -2.902   2.811  1.00 91.04           H  
ATOM    847  HB3 PRO A  51      -2.769  -3.565   2.524  1.00 91.04           H  
ATOM    848  O   PRO A  51      -2.991  -5.880   0.493  1.00 91.04           O  
ATOM    849  CG  PRO A  51      -3.740  -4.237   4.364  1.00 91.04           C  
ATOM    850  HG2 PRO A  51      -2.939  -4.959   4.520  1.00 91.04           H  
ATOM    851  HG3 PRO A  51      -3.643  -3.397   5.052  1.00 91.04           H  
ATOM    852  CD  PRO A  51      -5.091  -4.930   4.490  1.00 91.04           C  
ATOM    853  HD2 PRO A  51      -5.856  -4.198   4.749  1.00 91.04           H  
ATOM    854  HD3 PRO A  51      -5.034  -5.714   5.246  1.00 91.04           H  
ATOM    855  N   THR A  52      -3.182  -7.072   2.382  1.00 91.64           N  
ATOM    856  H   THR A  52      -3.526  -7.091   3.331  1.00 91.64           H  
ATOM    857  CA  THR A  52      -2.307  -8.178   1.967  1.00 91.64           C  
ATOM    858  HA  THR A  52      -1.310  -7.783   1.771  1.00 91.64           H  
ATOM    859  C   THR A  52      -2.783  -8.887   0.707  1.00 91.64           C  
ATOM    860  CB  THR A  52      -2.180  -9.201   3.093  1.00 91.64           C  
ATOM    861  HB  THR A  52      -3.158  -9.652   3.258  1.00 91.64           H  
ATOM    862  O   THR A  52      -1.961  -9.480   0.020  1.00 91.64           O  
ATOM    863  CG2 THR A  52      -1.161 -10.319   2.877  1.00 91.64           C  
ATOM    864 HG21 THR A  52      -1.457 -10.953   2.041  1.00 91.64           H  
ATOM    865 HG22 THR A  52      -1.113 -10.941   3.771  1.00 91.64           H  
ATOM    866 HG23 THR A  52      -0.175  -9.894   2.691  1.00 91.64           H  
ATOM    867  OG1 THR A  52      -1.790  -8.516   4.254  1.00 91.64           O  
ATOM    868  HG1 THR A  52      -2.164  -9.050   4.958  1.00 91.64           H  
ATOM    869  N   CYS A  53      -4.071  -8.814   0.352  1.00 89.11           N  
ATOM    870  H   CYS A  53      -4.714  -8.269   0.908  1.00 89.11           H  
ATOM    871  CA  CYS A  53      -4.545  -9.421  -0.894  1.00 89.11           C  
ATOM    872  HA  CYS A  53      -4.097 -10.412  -0.966  1.00 89.11           H  
ATOM    873  C   CYS A  53      -4.086  -8.671  -2.159  1.00 89.11           C  
ATOM    874  CB  CYS A  53      -6.058  -9.627  -0.834  1.00 89.11           C  
ATOM    875  HB2 CYS A  53      -6.331 -10.070   0.124  1.00 89.11           H  
ATOM    876  HB3 CYS A  53      -6.351 -10.300  -1.640  1.00 89.11           H  
ATOM    877  O   CYS A  53      -4.168  -9.232  -3.249  1.00 89.11           O  
ATOM    878  SG  CYS A  53      -6.945  -8.084  -1.036  1.00 89.11           S  
ATOM    879  HG  CYS A  53      -6.465  -7.400   0.007  1.00 89.11           H  
ATOM    880  N   GLN A  54      -3.558  -7.448  -2.019  1.00 87.78           N  
ATOM    881  H   GLN A  54      -3.550  -7.040  -1.095  1.00 87.78           H  
ATOM    882  CA  GLN A  54      -2.892  -6.707  -3.094  1.00 87.78           C  
ATOM    883  HA  GLN A  54      -3.138  -7.150  -4.059  1.00 87.78           H  
ATOM    884  C   GLN A  54      -1.369  -6.741  -2.966  1.00 87.78           C  
ATOM    885  CB  GLN A  54      -3.363  -5.251  -3.095  1.00 87.78           C  
ATOM    886  HB2 GLN A  54      -3.362  -4.868  -2.074  1.00 87.78           H  
ATOM    887  HB3 GLN A  54      -2.669  -4.651  -3.684  1.00 87.78           H  
ATOM    888  O   GLN A  54      -0.689  -6.970  -3.966  1.00 87.78           O  
ATOM    889  CG  GLN A  54      -4.754  -5.099  -3.713  1.00 87.78           C  
ATOM    890  HG2 GLN A  54      -4.705  -5.366  -4.768  1.00 87.78           H  
ATOM    891  HG3 GLN A  54      -5.445  -5.815  -3.268  1.00 87.78           H  
ATOM    892  CD  GLN A  54      -5.289  -3.671  -3.571  1.00 87.78           C  
ATOM    893  NE2 GLN A  54      -6.524  -3.431  -3.929  1.00 87.78           N  
ATOM    894 HE21 GLN A  54      -7.178  -4.196  -4.005  1.00 87.78           H  
ATOM    895 HE22 GLN A  54      -6.833  -2.479  -3.797  1.00 87.78           H  
ATOM    896  OE1 GLN A  54      -4.626  -2.745  -3.135  1.00 87.78           O  
ATOM    897  N   ASN A  55      -0.830  -6.501  -1.765  1.00 89.25           N  
ATOM    898  H   ASN A  55      -1.445  -6.306  -0.987  1.00 89.25           H  
ATOM    899  CA  ASN A  55       0.612  -6.445  -1.521  1.00 89.25           C  
ATOM    900  HA  ASN A  55       1.111  -7.014  -2.305  1.00 89.25           H  
ATOM    901  C   ASN A  55       0.967  -7.043  -0.145  1.00 89.25           C  
ATOM    902  CB  ASN A  55       1.095  -4.983  -1.629  1.00 89.25           C  
ATOM    903  HB2 ASN A  55       0.789  -4.566  -2.588  1.00 89.25           H  
ATOM    904  HB3 ASN A  55       0.622  -4.392  -0.845  1.00 89.25           H  
ATOM    905  O   ASN A  55       0.461  -6.560   0.871  1.00 89.25           O  
ATOM    906  CG  ASN A  55       2.606  -4.818  -1.476  1.00 89.25           C  
ATOM    907  ND2 ASN A  55       3.180  -3.668  -1.653  1.00 89.25           N  
ATOM    908 HD21 ASN A  55       2.658  -2.853  -1.943  1.00 89.25           H  
ATOM    909 HD22 ASN A  55       4.184  -3.622  -1.553  1.00 89.25           H  
ATOM    910  OD1 ASN A  55       3.340  -5.723  -1.134  1.00 89.25           O  
ATOM    911  N   PRO A  56       1.894  -8.017  -0.066  1.00 91.12           N  
ATOM    912  CA  PRO A  56       2.346  -8.579   1.203  1.00 91.12           C  
ATOM    913  HA  PRO A  56       1.490  -8.961   1.758  1.00 91.12           H  
ATOM    914  C   PRO A  56       3.071  -7.575   2.103  1.00 91.12           C  
ATOM    915  CB  PRO A  56       3.266  -9.743   0.837  1.00 91.12           C  
ATOM    916  HB2 PRO A  56       4.110  -9.823   1.523  1.00 91.12           H  
ATOM    917  HB3 PRO A  56       2.693 -10.670   0.841  1.00 91.12           H  
ATOM    918  O   PRO A  56       3.184  -7.807   3.301  1.00 91.12           O  
ATOM    919  CG  PRO A  56       3.749  -9.436  -0.575  1.00 91.12           C  
ATOM    920  HG2 PRO A  56       4.650  -8.824  -0.534  1.00 91.12           H  
ATOM    921  HG3 PRO A  56       3.929 -10.346  -1.146  1.00 91.12           H  
ATOM    922  CD  PRO A  56       2.618  -8.617  -1.175  1.00 91.12           C  
ATOM    923  HD2 PRO A  56       1.938  -9.251  -1.744  1.00 91.12           H  
ATOM    924  HD3 PRO A  56       3.047  -7.874  -1.846  1.00 91.12           H  
ATOM    925  N   ARG A  57       3.545  -6.439   1.584  1.00 89.99           N  
ATOM    926  H   ARG A  57       3.436  -6.298   0.590  1.00 89.99           H  
ATOM    927  CA  ARG A  57       4.225  -5.394   2.363  1.00 89.99           C  
ATOM    928  HA  ARG A  57       5.216  -5.746   2.651  1.00 89.99           H  
ATOM    929  C   ARG A  57       3.492  -5.020   3.645  1.00 89.99           C  
ATOM    930  CB  ARG A  57       4.346  -4.152   1.476  1.00 89.99           C  
ATOM    931  HB2 ARG A  57       3.350  -3.840   1.163  1.00 89.99           H  
ATOM    932  HB3 ARG A  57       4.921  -4.420   0.589  1.00 89.99           H  
ATOM    933  O   ARG A  57       4.134  -4.782   4.667  1.00 89.99           O  
ATOM    934  CG  ARG A  57       5.019  -2.980   2.194  1.00 89.99           C  
ATOM    935  HG2 ARG A  57       6.016  -3.267   2.527  1.00 89.99           H  
ATOM    936  HG3 ARG A  57       4.424  -2.697   3.062  1.00 89.99           H  
ATOM    937  CD  ARG A  57       5.112  -1.757   1.289  1.00 89.99           C  
ATOM    938  HD2 ARG A  57       5.874  -1.938   0.531  1.00 89.99           H  
ATOM    939  HD3 ARG A  57       4.156  -1.595   0.792  1.00 89.99           H  
ATOM    940  NE  ARG A  57       5.445  -0.573   2.100  1.00 89.99           N  
ATOM    941  HE  ARG A  57       5.146  -0.585   3.065  1.00 89.99           H  
ATOM    942  NH1 ARG A  57       6.426   0.633   0.444  1.00 89.99           N  
ATOM    943 HH11 ARG A  57       6.749   1.523   0.094  1.00 89.99           H  
ATOM    944 HH12 ARG A  57       6.100  -0.030  -0.245  1.00 89.99           H  
ATOM    945  NH2 ARG A  57       6.299   1.513   2.463  1.00 89.99           N  
ATOM    946 HH21 ARG A  57       5.911   1.530   3.396  1.00 89.99           H  
ATOM    947 HH22 ARG A  57       6.812   2.309   2.112  1.00 89.99           H  
ATOM    948  CZ  ARG A  57       6.057   0.507   1.671  1.00 89.99           C  
ATOM    949  N   TYR A  58       2.167  -4.940   3.592  1.00 87.48           N  
ATOM    950  H   TYR A  58       1.703  -5.151   2.719  1.00 87.48           H  
ATOM    951  CA  TYR A  58       1.367  -4.421   4.698  1.00 87.48           C  
ATOM    952  HA  TYR A  58       1.865  -3.532   5.084  1.00 87.48           H  
ATOM    953  C   TYR A  58       1.254  -5.381   5.881  1.00 87.48           C  
ATOM    954  CB  TYR A  58       0.001  -3.984   4.176  1.00 87.48           C  
ATOM    955  HB2 TYR A  58      -0.557  -4.870   3.872  1.00 87.48           H  
ATOM    956  HB3 TYR A  58      -0.552  -3.500   4.981  1.00 87.48           H  
ATOM    957  O   TYR A  58       0.844  -4.937   6.950  1.00 87.48           O  
ATOM    958  CG  TYR A  58       0.099  -3.021   3.011  1.00 87.48           C  
ATOM    959  CD1 TYR A  58       0.731  -1.768   3.164  1.00 87.48           C  
ATOM    960  HD1 TYR A  58       1.115  -1.469   4.128  1.00 87.48           H  
ATOM    961  CD2 TYR A  58      -0.412  -3.404   1.759  1.00 87.48           C  
ATOM    962  HD2 TYR A  58      -0.869  -4.373   1.623  1.00 87.48           H  
ATOM    963  CE1 TYR A  58       0.862  -0.905   2.055  1.00 87.48           C  
ATOM    964  HE1 TYR A  58       1.350   0.053   2.150  1.00 87.48           H  
ATOM    965  CE2 TYR A  58      -0.370  -2.508   0.683  1.00 87.48           C  
ATOM    966  HE2 TYR A  58      -0.811  -2.759  -0.270  1.00 87.48           H  
ATOM    967  OH  TYR A  58       0.411  -0.517  -0.295  1.00 87.48           O  
ATOM    968  HH  TYR A  58       1.153   0.091  -0.310  1.00 87.48           H  
ATOM    969  CZ  TYR A  58       0.295  -1.279   0.816  1.00 87.48           C  
ATOM    970  N   MET A  59       1.677  -6.645   5.731  1.00 88.04           N  
ATOM    971  H   MET A  59       1.988  -6.960   4.824  1.00 88.04           H  
ATOM    972  CA  MET A  59       1.815  -7.557   6.869  1.00 88.04           C  
ATOM    973  HA  MET A  59       1.122  -7.183   7.623  1.00 88.04           H  
ATOM    974  C   MET A  59       3.210  -7.542   7.530  1.00 88.04           C  
ATOM    975  CB  MET A  59       1.314  -8.973   6.544  1.00 88.04           C  
ATOM    976  HB2 MET A  59       0.279  -8.918   6.208  1.00 88.04           H  
ATOM    977  HB3 MET A  59       1.326  -9.550   7.469  1.00 88.04           H  
ATOM    978  O   MET A  59       3.434  -8.227   8.527  1.00 88.04           O  
ATOM    979  CG  MET A  59       2.137  -9.704   5.480  1.00 88.04           C  
ATOM    980  HG2 MET A  59       3.201  -9.573   5.676  1.00 88.04           H  
ATOM    981  HG3 MET A  59       1.884  -9.254   4.519  1.00 88.04           H  
ATOM    982  SD  MET A  59       1.796 -11.473   5.303  1.00 88.04           S  
ATOM    983  CE  MET A  59       2.414 -12.084   6.890  1.00 88.04           C  
ATOM    984  HE1 MET A  59       3.432 -11.727   7.046  1.00 88.04           H  
ATOM    985  HE2 MET A  59       1.777 -11.729   7.700  1.00 88.04           H  
ATOM    986  HE3 MET A  59       2.411 -13.174   6.884  1.00 88.04           H  
ATOM    987  N   PHE A  60       4.173  -6.784   6.986  1.00 87.75           N  
ATOM    988  H   PHE A  60       3.943  -6.203   6.193  1.00 87.75           H  
ATOM    989  CA  PHE A  60       5.549  -6.748   7.491  1.00 87.75           C  
ATOM    990  HA  PHE A  60       5.759  -7.682   8.011  1.00 87.75           H  
ATOM    991  C   PHE A  60       5.766  -5.612   8.488  1.00 87.75           C  
ATOM    992  CB  PHE A  60       6.568  -6.638   6.349  1.00 87.75           C  
ATOM    993  HB2 PHE A  60       7.490  -6.229   6.761  1.00 87.75           H  
ATOM    994  HB3 PHE A  60       6.218  -5.934   5.594  1.00 87.75           H  
ATOM    995  O   PHE A  60       5.856  -4.435   8.112  1.00 87.75           O  
ATOM    996  CG  PHE A  60       6.916  -7.948   5.687  1.00 87.75           C  
ATOM    997  CD1 PHE A  60       8.218  -8.473   5.780  1.00 87.75           C  
ATOM    998  HD1 PHE A  60       8.980  -7.944   6.333  1.00 87.75           H  
ATOM    999  CD2 PHE A  60       5.939  -8.634   4.955  1.00 87.75           C  
ATOM   1000  HD2 PHE A  60       4.939  -8.235   4.877  1.00 87.75           H  
ATOM   1001  CE1 PHE A  60       8.534  -9.688   5.148  1.00 87.75           C  
ATOM   1002  HE1 PHE A  60       9.528 -10.102   5.231  1.00 87.75           H  
ATOM   1003  CE2 PHE A  60       6.256  -9.840   4.320  1.00 87.75           C  
ATOM   1004  HE2 PHE A  60       5.489 -10.344   3.751  1.00 87.75           H  
ATOM   1005  CZ  PHE A  60       7.551 -10.372   4.415  1.00 87.75           C  
ATOM   1006  HZ  PHE A  60       7.793 -11.305   3.928  1.00 87.75           H  
ATOM   1007  N   ASP A  61       5.980  -5.990   9.747  1.00 82.26           N  
ATOM   1008  H   ASP A  61       5.864  -6.966   9.978  1.00 82.26           H  
ATOM   1009  CA  ASP A  61       6.527  -5.098  10.765  1.00 82.26           C  
ATOM   1010  HA  ASP A  61       6.046  -4.128  10.642  1.00 82.26           H  
ATOM   1011  C   ASP A  61       8.043  -4.865  10.588  1.00 82.26           C  
ATOM   1012  CB  ASP A  61       6.142  -5.597  12.173  1.00 82.26           C  
ATOM   1013  HB2 ASP A  61       6.345  -4.797  12.885  1.00 82.26           H  
ATOM   1014  HB3 ASP A  61       5.067  -5.779  12.195  1.00 82.26           H  
ATOM   1015  O   ASP A  61       8.719  -5.482   9.759  1.00 82.26           O  
ATOM   1016  CG  ASP A  61       6.876  -6.855  12.660  1.00 82.26           C  
ATOM   1017  OD1 ASP A  61       8.044  -7.059  12.262  1.00 82.26           O  
ATOM   1018  OD2 ASP A  61       6.307  -7.572  13.506  1.00 82.26           O  
ATOM   1019  N   THR A  62       8.607  -3.966  11.394  1.00 81.76           N  
ATOM   1020  H   THR A  62       8.016  -3.429  12.012  1.00 81.76           H  
ATOM   1021  CA  THR A  62      10.034  -3.618  11.345  1.00 81.76           C  
ATOM   1022  HA  THR A  62      10.256  -3.211  10.359  1.00 81.76           H  
ATOM   1023  C   THR A  62      10.957  -4.820  11.573  1.00 81.76           C  
ATOM   1024  CB  THR A  62      10.334  -2.534  12.393  1.00 81.76           C  
ATOM   1025  HB  THR A  62      10.189  -2.944  13.392  1.00 81.76           H  
ATOM   1026  O   THR A  62      12.027  -4.894  10.966  1.00 81.76           O  
ATOM   1027  CG2 THR A  62      11.749  -1.966  12.289  1.00 81.76           C  
ATOM   1028 HG21 THR A  62      11.926  -1.599  11.278  1.00 81.76           H  
ATOM   1029 HG22 THR A  62      11.868  -1.143  12.994  1.00 81.76           H  
ATOM   1030 HG23 THR A  62      12.478  -2.741  12.528  1.00 81.76           H  
ATOM   1031  OG1 THR A  62       9.439  -1.464  12.210  1.00 81.76           O  
ATOM   1032  HG1 THR A  62       9.748  -0.699  12.701  1.00 81.76           H  
ATOM   1033  N   ALA A  63      10.580  -5.774  12.428  1.00 80.42           N  
ATOM   1034  H   ALA A  63       9.609  -5.818  12.703  1.00 80.42           H  
ATOM   1035  CA  ALA A  63      11.399  -6.950  12.708  1.00 80.42           C  
ATOM   1036  HA  ALA A  63      12.431  -6.632  12.859  1.00 80.42           H  
ATOM   1037  C   ALA A  63      11.392  -7.928  11.524  1.00 80.42           C  
ATOM   1038  CB  ALA A  63      10.909  -7.603  14.006  1.00 80.42           C  
ATOM   1039  HB1 ALA A  63       9.881  -7.946  13.890  1.00 80.42           H  
ATOM   1040  HB2 ALA A  63      11.539  -8.459  14.246  1.00 80.42           H  
ATOM   1041  HB3 ALA A  63      10.952  -6.884  14.824  1.00 80.42           H  
ATOM   1042  O   ALA A  63      12.455  -8.410  11.126  1.00 80.42           O  
ATOM   1043  N   MET A  64      10.229  -8.158  10.912  1.00 87.33           N  
ATOM   1044  H   MET A  64       9.399  -7.738  11.305  1.00 87.33           H  
ATOM   1045  CA  MET A  64      10.080  -8.974   9.705  1.00 87.33           C  
ATOM   1046  HA  MET A  64      10.481  -9.970   9.894  1.00 87.33           H  
ATOM   1047  C   MET A  64      10.854  -8.373   8.532  1.00 87.33           C  
ATOM   1048  CB  MET A  64       8.598  -9.106   9.333  1.00 87.33           C  
ATOM   1049  HB2 MET A  64       8.516  -9.660   8.398  1.00 87.33           H  
ATOM   1050  HB3 MET A  64       8.166  -8.116   9.185  1.00 87.33           H  
ATOM   1051  O   MET A  64      11.579  -9.092   7.844  1.00 87.33           O  
ATOM   1052  CG  MET A  64       7.789  -9.846  10.398  1.00 87.33           C  
ATOM   1053  HG2 MET A  64       7.843  -9.300  11.339  1.00 87.33           H  
ATOM   1054  HG3 MET A  64       8.218 -10.836  10.558  1.00 87.33           H  
ATOM   1055  SD  MET A  64       6.051 -10.025   9.943  1.00 87.33           S  
ATOM   1056  CE  MET A  64       5.382 -10.484  11.558  1.00 87.33           C  
ATOM   1057  HE1 MET A  64       5.814 -11.429  11.886  1.00 87.33           H  
ATOM   1058  HE2 MET A  64       5.617  -9.706  12.285  1.00 87.33           H  
ATOM   1059  HE3 MET A  64       4.299 -10.579  11.483  1.00 87.33           H  
ATOM   1060  N   ARG A  65      10.789  -7.045   8.345  1.00 86.75           N  
ATOM   1061  H   ARG A  65      10.147  -6.521   8.922  1.00 86.75           H  
ATOM   1062  CA  ARG A  65      11.586  -6.341   7.322  1.00 86.75           C  
ATOM   1063  HA  ARG A  65      11.361  -6.759   6.341  1.00 86.75           H  
ATOM   1064  C   ARG A  65      13.080  -6.553   7.536  1.00 86.75           C  
ATOM   1065  CB  ARG A  65      11.271  -4.838   7.308  1.00 86.75           C  
ATOM   1066  HB2 ARG A  65      11.981  -4.338   6.649  1.00 86.75           H  
ATOM   1067  HB3 ARG A  65      11.389  -4.432   8.312  1.00 86.75           H  
ATOM   1068  O   ARG A  65      13.778  -6.928   6.600  1.00 86.75           O  
ATOM   1069  CG  ARG A  65       9.858  -4.540   6.802  1.00 86.75           C  
ATOM   1070  HG2 ARG A  65       9.132  -5.030   7.451  1.00 86.75           H  
ATOM   1071  HG3 ARG A  65       9.734  -4.928   5.790  1.00 86.75           H  
ATOM   1072  CD  ARG A  65       9.586  -3.037   6.805  1.00 86.75           C  
ATOM   1073  HD2 ARG A  65       9.897  -2.622   7.764  1.00 86.75           H  
ATOM   1074  HD3 ARG A  65      10.169  -2.572   6.010  1.00 86.75           H  
ATOM   1075  NE  ARG A  65       8.153  -2.757   6.614  1.00 86.75           N  
ATOM   1076  HE  ARG A  65       7.509  -3.523   6.749  1.00 86.75           H  
ATOM   1077  NH1 ARG A  65       8.323  -0.468   6.428  1.00 86.75           N  
ATOM   1078 HH11 ARG A  65       7.895   0.447   6.463  1.00 86.75           H  
ATOM   1079 HH12 ARG A  65       9.331  -0.528   6.411  1.00 86.75           H  
ATOM   1080  NH2 ARG A  65       6.312  -1.463   6.450  1.00 86.75           N  
ATOM   1081 HH21 ARG A  65       5.765  -2.296   6.609  1.00 86.75           H  
ATOM   1082 HH22 ARG A  65       5.867  -0.557   6.492  1.00 86.75           H  
ATOM   1083  CZ  ARG A  65       7.610  -1.563   6.485  1.00 86.75           C  
ATOM   1084  N   LYS A  66      13.573  -6.382   8.769  1.00 82.37           N  
ATOM   1085  H   LYS A  66      12.941  -6.059   9.487  1.00 82.37           H  
ATOM   1086  CA  LYS A  66      14.987  -6.629   9.109  1.00 82.37           C  
ATOM   1087  HA  LYS A  66      15.619  -6.015   8.468  1.00 82.37           H  
ATOM   1088  C   LYS A  66      15.403  -8.075   8.831  1.00 82.37           C  
ATOM   1089  CB  LYS A  66      15.254  -6.260  10.578  1.00 82.37           C  
ATOM   1090  HB2 LYS A  66      14.472  -6.681  11.210  1.00 82.37           H  
ATOM   1091  HB3 LYS A  66      16.208  -6.689  10.882  1.00 82.37           H  
ATOM   1092  O   LYS A  66      16.497  -8.305   8.325  1.00 82.37           O  
ATOM   1093  CG  LYS A  66      15.328  -4.740  10.783  1.00 82.37           C  
ATOM   1094  HG2 LYS A  66      16.170  -4.352  10.210  1.00 82.37           H  
ATOM   1095  HG3 LYS A  66      14.419  -4.268  10.410  1.00 82.37           H  
ATOM   1096  CD  LYS A  66      15.520  -4.374  12.263  1.00 82.37           C  
ATOM   1097  HD2 LYS A  66      14.676  -4.752  12.840  1.00 82.37           H  
ATOM   1098  HD3 LYS A  66      16.444  -4.823  12.627  1.00 82.37           H  
ATOM   1099  CE  LYS A  66      15.595  -2.846  12.388  1.00 82.37           C  
ATOM   1100  HE2 LYS A  66      16.372  -2.483  11.715  1.00 82.37           H  
ATOM   1101  HE3 LYS A  66      14.653  -2.421  12.040  1.00 82.37           H  
ATOM   1102  NZ  LYS A  66      15.885  -2.386  13.771  1.00 82.37           N  
ATOM   1103  HZ1 LYS A  66      15.164  -2.678  14.415  1.00 82.37           H  
ATOM   1104  HZ2 LYS A  66      15.931  -1.377  13.785  1.00 82.37           H  
ATOM   1105  HZ3 LYS A  66      16.784  -2.727  14.080  1.00 82.37           H  
ATOM   1106  N   GLN A  67      14.542  -9.049   9.129  1.00 85.84           N  
ATOM   1107  H   GLN A  67      13.662  -8.803   9.559  1.00 85.84           H  
ATOM   1108  CA  GLN A  67      14.810 -10.457   8.821  1.00 85.84           C  
ATOM   1109  HA  GLN A  67      15.786 -10.729   9.222  1.00 85.84           H  
ATOM   1110  C   GLN A  67      14.868 -10.717   7.314  1.00 85.84           C  
ATOM   1111  CB  GLN A  67      13.749 -11.355   9.463  1.00 85.84           C  
ATOM   1112  HB2 GLN A  67      12.756 -10.968   9.238  1.00 85.84           H  
ATOM   1113  HB3 GLN A  67      13.832 -12.354   9.034  1.00 85.84           H  
ATOM   1114  O   GLN A  67      15.786 -11.395   6.859  1.00 85.84           O  
ATOM   1115  CG  GLN A  67      13.923 -11.472  10.983  1.00 85.84           C  
ATOM   1116  HG2 GLN A  67      14.901 -11.902  11.200  1.00 85.84           H  
ATOM   1117  HG3 GLN A  67      13.876 -10.485  11.444  1.00 85.84           H  
ATOM   1118  CD  GLN A  67      12.855 -12.356  11.616  1.00 85.84           C  
ATOM   1119  NE2 GLN A  67      12.864 -12.515  12.920  1.00 85.84           N  
ATOM   1120 HE21 GLN A  67      13.511 -12.008  13.507  1.00 85.84           H  
ATOM   1121 HE22 GLN A  67      12.110 -13.083  13.280  1.00 85.84           H  
ATOM   1122  OE1 GLN A  67      12.007 -12.938  10.968  1.00 85.84           O  
ATOM   1123  N   PHE A  68      13.943 -10.150   6.538  1.00 88.42           N  
ATOM   1124  H   PHE A  68      13.192  -9.632   6.970  1.00 88.42           H  
ATOM   1125  CA  PHE A  68      13.956 -10.253   5.080  1.00 88.42           C  
ATOM   1126  HA  PHE A  68      13.953 -11.305   4.796  1.00 88.42           H  
ATOM   1127  C   PHE A  68      15.225  -9.624   4.484  1.00 88.42           C  
ATOM   1128  CB  PHE A  68      12.682  -9.602   4.534  1.00 88.42           C  
ATOM   1129  HB2 PHE A  68      11.820 -10.124   4.948  1.00 88.42           H  
ATOM   1130  HB3 PHE A  68      12.627  -8.566   4.868  1.00 88.42           H  
ATOM   1131  O   PHE A  68      15.975 -10.291   3.767  1.00 88.42           O  
ATOM   1132  CG  PHE A  68      12.591  -9.629   3.024  1.00 88.42           C  
ATOM   1133  CD1 PHE A  68      13.131  -8.571   2.268  1.00 88.42           C  
ATOM   1134  HD1 PHE A  68      13.612  -7.737   2.758  1.00 88.42           H  
ATOM   1135  CD2 PHE A  68      11.962 -10.705   2.373  1.00 88.42           C  
ATOM   1136  HD2 PHE A  68      11.538 -11.518   2.944  1.00 88.42           H  
ATOM   1137  CE1 PHE A  68      13.016  -8.572   0.868  1.00 88.42           C  
ATOM   1138  HE1 PHE A  68      13.408  -7.749   0.289  1.00 88.42           H  
ATOM   1139  CE2 PHE A  68      11.857 -10.705   0.972  1.00 88.42           C  
ATOM   1140  HE2 PHE A  68      11.339 -11.501   0.458  1.00 88.42           H  
ATOM   1141  CZ  PHE A  68      12.379  -9.641   0.220  1.00 88.42           C  
ATOM   1142  HZ  PHE A  68      12.276  -9.637  -0.855  1.00 88.42           H  
ATOM   1143  N   PHE A  69      15.528  -8.374   4.847  1.00 87.40           N  
ATOM   1144  H   PHE A  69      14.877  -7.872   5.433  1.00 87.40           H  
ATOM   1145  CA  PHE A  69      16.693  -7.643   4.339  1.00 87.40           C  
ATOM   1146  HA  PHE A  69      16.706  -7.744   3.254  1.00 87.40           H  
ATOM   1147  C   PHE A  69      18.035  -8.198   4.807  1.00 87.40           C  
ATOM   1148  CB  PHE A  69      16.584  -6.154   4.687  1.00 87.40           C  
ATOM   1149  HB2 PHE A  69      17.544  -5.675   4.494  1.00 87.40           H  
ATOM   1150  HB3 PHE A  69      16.372  -6.046   5.750  1.00 87.40           H  
ATOM   1151  O   PHE A  69      19.056  -7.906   4.193  1.00 87.40           O  
ATOM   1152  CG  PHE A  69      15.550  -5.416   3.867  1.00 87.40           C  
ATOM   1153  CD1 PHE A  69      15.610  -5.464   2.461  1.00 87.40           C  
ATOM   1154  HD1 PHE A  69      16.400  -6.006   1.962  1.00 87.40           H  
ATOM   1155  CD2 PHE A  69      14.544  -4.662   4.499  1.00 87.40           C  
ATOM   1156  HD2 PHE A  69      14.514  -4.593   5.576  1.00 87.40           H  
ATOM   1157  CE1 PHE A  69      14.646  -4.800   1.691  1.00 87.40           C  
ATOM   1158  HE1 PHE A  69      14.686  -4.861   0.614  1.00 87.40           H  
ATOM   1159  CE2 PHE A  69      13.589  -3.979   3.728  1.00 87.40           C  
ATOM   1160  HE2 PHE A  69      12.825  -3.384   4.205  1.00 87.40           H  
ATOM   1161  CZ  PHE A  69      13.638  -4.056   2.327  1.00 87.40           C  
ATOM   1162  HZ  PHE A  69      12.898  -3.535   1.737  1.00 87.40           H  
ATOM   1163  N   ARG A  70      18.060  -9.052   5.833  1.00 85.39           N  
ATOM   1164  H   ARG A  70      17.210  -9.202   6.357  1.00 85.39           H  
ATOM   1165  CA  ARG A  70      19.278  -9.776   6.205  1.00 85.39           C  
ATOM   1166  HA  ARG A  70      20.082  -9.052   6.336  1.00 85.39           H  
ATOM   1167  C   ARG A  70      19.743 -10.734   5.109  1.00 85.39           C  
ATOM   1168  CB  ARG A  70      19.034 -10.512   7.525  1.00 85.39           C  
ATOM   1169  HB2 ARG A  70      18.260 -11.267   7.388  1.00 85.39           H  
ATOM   1170  HB3 ARG A  70      18.701  -9.793   8.273  1.00 85.39           H  
ATOM   1171  O   ARG A  70      20.942 -10.953   4.986  1.00 85.39           O  
ATOM   1172  CG  ARG A  70      20.310 -11.194   8.025  1.00 85.39           C  
ATOM   1173  HG2 ARG A  70      21.110 -10.457   8.097  1.00 85.39           H  
ATOM   1174  HG3 ARG A  70      20.606 -11.984   7.335  1.00 85.39           H  
ATOM   1175  CD  ARG A  70      20.065 -11.817   9.393  1.00 85.39           C  
ATOM   1176  HD2 ARG A  70      19.750 -11.034  10.083  1.00 85.39           H  
ATOM   1177  HD3 ARG A  70      19.272 -12.559   9.302  1.00 85.39           H  
ATOM   1178  NE  ARG A  70      21.294 -12.456   9.889  1.00 85.39           N  
ATOM   1179  HE  ARG A  70      22.085 -12.441   9.261  1.00 85.39           H  
ATOM   1180  NH1 ARG A  70      20.482 -13.104  11.929  1.00 85.39           N  
ATOM   1181 HH11 ARG A  70      20.620 -13.545  12.827  1.00 85.39           H  
ATOM   1182 HH12 ARG A  70      19.589 -12.707  11.674  1.00 85.39           H  
ATOM   1183  NH2 ARG A  70      22.605 -13.547  11.388  1.00 85.39           N  
ATOM   1184 HH21 ARG A  70      23.377 -13.492  10.739  1.00 85.39           H  
ATOM   1185 HH22 ARG A  70      22.741 -13.975  12.293  1.00 85.39           H  
ATOM   1186  CZ  ARG A  70      21.455 -13.031  11.062  1.00 85.39           C  
ATOM   1187  N   PHE A  71      18.819 -11.323   4.350  1.00 84.07           N  
ATOM   1188  H   PHE A  71      17.852 -11.075   4.507  1.00 84.07           H  
ATOM   1189  CA  PHE A  71      19.126 -12.367   3.367  1.00 84.07           C  
ATOM   1190  HA  PHE A  71      20.184 -12.623   3.415  1.00 84.07           H  
ATOM   1191  C   PHE A  71      18.856 -11.940   1.923  1.00 84.07           C  
ATOM   1192  CB  PHE A  71      18.333 -13.624   3.722  1.00 84.07           C  
ATOM   1193  HB2 PHE A  71      18.516 -14.376   2.955  1.00 84.07           H  
ATOM   1194  HB3 PHE A  71      17.274 -13.367   3.711  1.00 84.07           H  
ATOM   1195  O   PHE A  71      19.552 -12.402   1.022  1.00 84.07           O  
ATOM   1196  CG  PHE A  71      18.659 -14.239   5.064  1.00 84.07           C  
ATOM   1197  CD1 PHE A  71      19.841 -14.981   5.236  1.00 84.07           C  
ATOM   1198  HD1 PHE A  71      20.525 -15.108   4.409  1.00 84.07           H  
ATOM   1199  CD2 PHE A  71      17.761 -14.095   6.136  1.00 84.07           C  
ATOM   1200  HD2 PHE A  71      16.853 -13.524   6.007  1.00 84.07           H  
ATOM   1201  CE1 PHE A  71      20.122 -15.577   6.478  1.00 84.07           C  
ATOM   1202  HE1 PHE A  71      21.023 -16.160   6.600  1.00 84.07           H  
ATOM   1203  CE2 PHE A  71      18.033 -14.700   7.373  1.00 84.07           C  
ATOM   1204  HE2 PHE A  71      17.323 -14.605   8.181  1.00 84.07           H  
ATOM   1205  CZ  PHE A  71      19.215 -15.442   7.545  1.00 84.07           C  
ATOM   1206  HZ  PHE A  71      19.417 -15.927   8.488  1.00 84.07           H  
ATOM   1207  N   TYR A  72      17.896 -11.039   1.700  1.00 84.52           N  
ATOM   1208  H   TYR A  72      17.333 -10.726   2.479  1.00 84.52           H  
ATOM   1209  CA  TYR A  72      17.527 -10.552   0.369  1.00 84.52           C  
ATOM   1210  HA  TYR A  72      17.112 -11.392  -0.187  1.00 84.52           H  
ATOM   1211  C   TYR A  72      18.716 -10.032  -0.467  1.00 84.52           C  
ATOM   1212  CB  TYR A  72      16.415  -9.502   0.502  1.00 84.52           C  
ATOM   1213  HB2 TYR A  72      15.549  -9.978   0.961  1.00 84.52           H  
ATOM   1214  HB3 TYR A  72      16.721  -8.695   1.167  1.00 84.52           H  
ATOM   1215  O   TYR A  72      18.822 -10.435  -1.624  1.00 84.52           O  
ATOM   1216  CG  TYR A  72      15.987  -8.907  -0.822  1.00 84.52           C  
ATOM   1217  CD1 TYR A  72      16.459  -7.643  -1.235  1.00 84.52           C  
ATOM   1218  HD1 TYR A  72      17.128  -7.078  -0.604  1.00 84.52           H  
ATOM   1219  CD2 TYR A  72      15.124  -9.642  -1.654  1.00 84.52           C  
ATOM   1220  HD2 TYR A  72      14.763 -10.611  -1.343  1.00 84.52           H  
ATOM   1221  CE1 TYR A  72      16.065  -7.116  -2.483  1.00 84.52           C  
ATOM   1222  HE1 TYR A  72      16.432  -6.153  -2.805  1.00 84.52           H  
ATOM   1223  CE2 TYR A  72      14.722  -9.112  -2.891  1.00 84.52           C  
ATOM   1224  HE2 TYR A  72      14.050  -9.668  -3.529  1.00 84.52           H  
ATOM   1225  OH  TYR A  72      14.812  -7.374  -4.527  1.00 84.52           O  
ATOM   1226  HH  TYR A  72      15.171  -6.503  -4.711  1.00 84.52           H  
ATOM   1227  CZ  TYR A  72      15.194  -7.855  -3.314  1.00 84.52           C  
ATOM   1228  N   PRO A  73      19.669  -9.239   0.075  1.00 80.00           N  
ATOM   1229  CA  PRO A  73      20.816  -8.760  -0.700  1.00 80.00           C  
ATOM   1230  HA  PRO A  73      20.445  -8.178  -1.544  1.00 80.00           H  
ATOM   1231  C   PRO A  73      21.723  -9.876  -1.230  1.00 80.00           C  
ATOM   1232  CB  PRO A  73      21.601  -7.837   0.240  1.00 80.00           C  
ATOM   1233  HB2 PRO A  73      22.044  -6.998  -0.298  1.00 80.00           H  
ATOM   1234  HB3 PRO A  73      22.374  -8.399   0.765  1.00 80.00           H  
ATOM   1235  O   PRO A  73      22.399  -9.679  -2.236  1.00 80.00           O  
ATOM   1236  CG  PRO A  73      20.554  -7.372   1.245  1.00 80.00           C  
ATOM   1237  HG2 PRO A  73      21.002  -7.079   2.195  1.00 80.00           H  
ATOM   1238  HG3 PRO A  73      19.972  -6.553   0.822  1.00 80.00           H  
ATOM   1239  CD  PRO A  73      19.678  -8.610   1.387  1.00 80.00           C  
ATOM   1240  HD2 PRO A  73      20.122  -9.289   2.115  1.00 80.00           H  
ATOM   1241  HD3 PRO A  73      18.682  -8.309   1.710  1.00 80.00           H  
ATOM   1242  N   MET A  74      21.739 -11.041  -0.577  1.00 78.96           N  
ATOM   1243  H   MET A  74      21.105 -11.166   0.199  1.00 78.96           H  
ATOM   1244  CA  MET A  74      22.545 -12.196  -0.987  1.00 78.96           C  
ATOM   1245  HA  MET A  74      23.438 -11.854  -1.510  1.00 78.96           H  
ATOM   1246  C   MET A  74      21.796 -13.130  -1.950  1.00 78.96           C  
ATOM   1247  CB  MET A  74      22.985 -12.974   0.262  1.00 78.96           C  
ATOM   1248  HB2 MET A  74      22.097 -13.281   0.813  1.00 78.96           H  
ATOM   1249  HB3 MET A  74      23.527 -13.868  -0.047  1.00 78.96           H  
ATOM   1250  O   MET A  74      22.411 -14.004  -2.554  1.00 78.96           O  
ATOM   1251  CG  MET A  74      23.887 -12.169   1.203  1.00 78.96           C  
ATOM   1252  HG2 MET A  74      23.367 -11.267   1.524  1.00 78.96           H  
ATOM   1253  HG3 MET A  74      24.778 -11.867   0.652  1.00 78.96           H  
ATOM   1254  SD  MET A  74      24.417 -13.085   2.681  1.00 78.96           S  
ATOM   1255  CE  MET A  74      22.838 -13.246   3.545  1.00 78.96           C  
ATOM   1256  HE1 MET A  74      23.008 -13.643   4.546  1.00 78.96           H  
ATOM   1257  HE2 MET A  74      22.384 -12.258   3.615  1.00 78.96           H  
ATOM   1258  HE3 MET A  74      22.181 -13.917   2.993  1.00 78.96           H  
ATOM   1259  N   ALA A  75      20.475 -12.990  -2.075  1.00 79.86           N  
ATOM   1260  H   ALA A  75      20.019 -12.206  -1.631  1.00 79.86           H  
ATOM   1261  CA  ALA A  75      19.662 -13.860  -2.915  1.00 79.86           C  
ATOM   1262  HA  ALA A  75      19.988 -14.889  -2.761  1.00 79.86           H  
ATOM   1263  C   ALA A  75      19.836 -13.526  -4.406  1.00 79.86           C  
ATOM   1264  CB  ALA A  75      18.202 -13.757  -2.463  1.00 79.86           C  
ATOM   1265  HB1 ALA A  75      17.598 -14.493  -2.993  1.00 79.86           H  
ATOM   1266  HB2 ALA A  75      17.819 -12.759  -2.678  1.00 79.86           H  
ATOM   1267  HB3 ALA A  75      18.140 -13.941  -1.390  1.00 79.86           H  
ATOM   1268  O   ALA A  75      20.007 -12.375  -4.781  1.00 79.86           O  
ATOM   1269  N   SER A  76      19.739 -14.529  -5.271  1.00 79.43           N  
ATOM   1270  H   SER A  76      19.577 -15.449  -4.888  1.00 79.43           H  
ATOM   1271  CA  SER A  76      19.713 -14.353  -6.734  1.00 79.43           C  
ATOM   1272  HA  SER A  76      20.260 -13.451  -7.009  1.00 79.43           H  
ATOM   1273  C   SER A  76      18.284 -14.204  -7.258  1.00 79.43           C  
ATOM   1274  CB  SER A  76      20.408 -15.542  -7.402  1.00 79.43           C  
ATOM   1275  HB2 SER A  76      20.393 -15.412  -8.484  1.00 79.43           H  
ATOM   1276  HB3 SER A  76      21.447 -15.547  -7.069  1.00 79.43           H  
ATOM   1277  O   SER A  76      17.956 -13.309  -8.038  1.00 79.43           O  
ATOM   1278  OG  SER A  76      19.790 -16.784  -7.064  1.00 79.43           O  
ATOM   1279  HG  SER A  76      19.786 -16.882  -6.109  1.00 79.43           H  
ATOM   1280  N   THR A  77      17.410 -15.081  -6.774  1.00 83.16           N  
ATOM   1281  H   THR A  77      17.746 -15.736  -6.082  1.00 83.16           H  
ATOM   1282  CA  THR A  77      15.977 -15.120  -7.051  1.00 83.16           C  
ATOM   1283  HA  THR A  77      15.650 -14.129  -7.369  1.00 83.16           H  
ATOM   1284  C   THR A  77      15.241 -15.471  -5.770  1.00 83.16           C  
ATOM   1285  CB  THR A  77      15.615 -16.138  -8.146  1.00 83.16           C  
ATOM   1286  HB  THR A  77      14.531 -16.242  -8.199  1.00 83.16           H  
ATOM   1287  O   THR A  77      15.843 -15.961  -4.810  1.00 83.16           O  
ATOM   1288  CG2 THR A  77      16.129 -15.736  -9.524  1.00 83.16           C  
ATOM   1289 HG21 THR A  77      15.699 -14.775  -9.807  1.00 83.16           H  
ATOM   1290 HG22 THR A  77      15.815 -16.480 -10.256  1.00 83.16           H  
ATOM   1291 HG23 THR A  77      17.217 -15.660  -9.528  1.00 83.16           H  
ATOM   1292  OG1 THR A  77      16.187 -17.396  -7.870  1.00 83.16           O  
ATOM   1293  HG1 THR A  77      17.133 -17.241  -7.816  1.00 83.16           H  
ATOM   1294  N   TRP A  78      13.943 -15.216  -5.736  1.00 88.43           N  
ATOM   1295  H   TRP A  78      13.495 -14.762  -6.520  1.00 88.43           H  
ATOM   1296  CA  TRP A  78      13.114 -15.523  -4.584  1.00 88.43           C  
ATOM   1297  HA  TRP A  78      13.496 -16.435  -4.124  1.00 88.43           H  
ATOM   1298  C   TRP A  78      11.667 -15.800  -4.987  1.00 88.43           C  
ATOM   1299  CB  TRP A  78      13.239 -14.381  -3.575  1.00 88.43           C  
ATOM   1300  HB2 TRP A  78      14.286 -14.295  -3.285  1.00 88.43           H  
ATOM   1301  HB3 TRP A  78      12.655 -14.647  -2.694  1.00 88.43           H  
ATOM   1302  O   TRP A  78      11.209 -15.348  -6.032  1.00 88.43           O  
ATOM   1303  CG  TRP A  78      12.786 -13.045  -4.057  1.00 88.43           C  
ATOM   1304  CD1 TRP A  78      13.454 -12.222  -4.898  1.00 88.43           C  
ATOM   1305  HD1 TRP A  78      14.422 -12.433  -5.328  1.00 88.43           H  
ATOM   1306  CD2 TRP A  78      11.519 -12.394  -3.780  1.00 88.43           C  
ATOM   1307  CE2 TRP A  78      11.455 -11.200  -4.547  1.00 88.43           C  
ATOM   1308  CE3 TRP A  78      10.409 -12.710  -2.974  1.00 88.43           C  
ATOM   1309  HE3 TRP A  78      10.419 -13.625  -2.400  1.00 88.43           H  
ATOM   1310  NE1 TRP A  78      12.663 -11.134  -5.207  1.00 88.43           N  
ATOM   1311  HE1 TRP A  78      12.926 -10.435  -5.887  1.00 88.43           H  
ATOM   1312  CH2 TRP A  78       9.221 -10.734  -3.748  1.00 88.43           C  
ATOM   1313  HH2 TRP A  78       8.322 -10.136  -3.777  1.00 88.43           H  
ATOM   1314  CZ2 TRP A  78      10.308 -10.408  -4.565  1.00 88.43           C  
ATOM   1315  HZ2 TRP A  78      10.242  -9.571  -5.245  1.00 88.43           H  
ATOM   1316  CZ3 TRP A  78       9.299 -11.855  -2.913  1.00 88.43           C  
ATOM   1317  HZ3 TRP A  78       8.495 -12.067  -2.225  1.00 88.43           H  
ATOM   1318  N   GLU A  79      10.960 -16.564  -4.166  1.00 89.68           N  
ATOM   1319  H   GLU A  79      11.420 -16.928  -3.344  1.00 89.68           H  
ATOM   1320  CA  GLU A  79       9.596 -17.034  -4.417  1.00 89.68           C  
ATOM   1321  HA  GLU A  79       9.181 -16.529  -5.289  1.00 89.68           H  
ATOM   1322  C   GLU A  79       8.700 -16.708  -3.210  1.00 89.68           C  
ATOM   1323  CB  GLU A  79       9.608 -18.546  -4.715  1.00 89.68           C  
ATOM   1324  HB2 GLU A  79       8.573 -18.881  -4.790  1.00 89.68           H  
ATOM   1325  HB3 GLU A  79      10.086 -19.062  -3.882  1.00 89.68           H  
ATOM   1326  O   GLU A  79       9.157 -16.740  -2.063  1.00 89.68           O  
ATOM   1327  CG  GLU A  79      10.339 -18.927  -6.019  1.00 89.68           C  
ATOM   1328  HG2 GLU A  79      11.368 -18.569  -5.970  1.00 89.68           H  
ATOM   1329  HG3 GLU A  79       9.852 -18.412  -6.847  1.00 89.68           H  
ATOM   1330  CD  GLU A  79      10.346 -20.441  -6.327  1.00 89.68           C  
ATOM   1331  OE1 GLU A  79      11.073 -20.861  -7.261  1.00 89.68           O  
ATOM   1332  OE2 GLU A  79       9.614 -21.206  -5.665  1.00 89.68           O  
ATOM   1333  N   ILE A  80       7.428 -16.381  -3.464  1.00 92.54           N  
ATOM   1334  H   ILE A  80       7.101 -16.477  -4.414  1.00 92.54           H  
ATOM   1335  CA  ILE A  80       6.401 -16.155  -2.433  1.00 92.54           C  
ATOM   1336  HA  ILE A  80       6.876 -16.075  -1.455  1.00 92.54           H  
ATOM   1337  C   ILE A  80       5.465 -17.361  -2.412  1.00 92.54           C  
ATOM   1338  CB  ILE A  80       5.592 -14.860  -2.687  1.00 92.54           C  
ATOM   1339  HB  ILE A  80       5.111 -14.937  -3.662  1.00 92.54           H  
ATOM   1340  O   ILE A  80       4.938 -17.733  -3.457  1.00 92.54           O  
ATOM   1341  CG1 ILE A  80       6.509 -13.626  -2.696  1.00 92.54           C  
ATOM   1342 HG12 ILE A  80       7.264 -13.757  -3.472  1.00 92.54           H  
ATOM   1343 HG13 ILE A  80       7.007 -13.558  -1.729  1.00 92.54           H  
ATOM   1344  CG2 ILE A  80       4.494 -14.690  -1.618  1.00 92.54           C  
ATOM   1345 HG21 ILE A  80       3.808 -15.537  -1.648  1.00 92.54           H  
ATOM   1346 HG22 ILE A  80       4.938 -14.629  -0.624  1.00 92.54           H  
ATOM   1347 HG23 ILE A  80       3.896 -13.798  -1.807  1.00 92.54           H  
ATOM   1348  CD1 ILE A  80       5.781 -12.304  -2.982  1.00 92.54           C  
ATOM   1349 HD11 ILE A  80       5.195 -12.001  -2.114  1.00 92.54           H  
ATOM   1350 HD12 ILE A  80       6.499 -11.513  -3.200  1.00 92.54           H  
ATOM   1351 HD13 ILE A  80       5.124 -12.423  -3.844  1.00 92.54           H  
ATOM   1352  N   HIS A  81       5.198 -17.897  -1.223  1.00 93.16           N  
ATOM   1353  H   HIS A  81       5.650 -17.508  -0.407  1.00 93.16           H  
ATOM   1354  CA  HIS A  81       4.328 -19.056  -1.021  1.00 93.16           C  
ATOM   1355  HA  HIS A  81       3.796 -19.281  -1.945  1.00 93.16           H  
ATOM   1356  C   HIS A  81       3.297 -18.815   0.083  1.00 93.16           C  
ATOM   1357  CB  HIS A  81       5.164 -20.286  -0.650  1.00 93.16           C  
ATOM   1358  HB2 HIS A  81       4.532 -21.172  -0.716  1.00 93.16           H  
ATOM   1359  HB3 HIS A  81       5.494 -20.196   0.385  1.00 93.16           H  
ATOM   1360  O   HIS A  81       3.514 -18.005   0.993  1.00 93.16           O  
ATOM   1361  CG  HIS A  81       6.370 -20.500  -1.513  1.00 93.16           C  
ATOM   1362  CD2 HIS A  81       7.652 -20.137  -1.206  1.00 93.16           C  
ATOM   1363  HD2 HIS A  81       7.966 -19.626  -0.308  1.00 93.16           H  
ATOM   1364  ND1 HIS A  81       6.387 -21.114  -2.741  1.00 93.16           N  
ATOM   1365  HD1 HIS A  81       5.587 -21.474  -3.240  1.00 93.16           H  
ATOM   1366  CE1 HIS A  81       7.666 -21.136  -3.156  1.00 93.16           C  
ATOM   1367  HE1 HIS A  81       7.995 -21.570  -4.089  1.00 93.16           H  
ATOM   1368  NE2 HIS A  81       8.482 -20.573  -2.237  1.00 93.16           N  
ATOM   1369  N   ASP A  82       2.218 -19.601   0.043  1.00 91.79           N  
ATOM   1370  H   ASP A  82       2.153 -20.248  -0.730  1.00 91.79           H  
ATOM   1371  CA  ASP A  82       1.266 -19.799   1.147  1.00 91.79           C  
ATOM   1372  HA  ASP A  82       0.403 -20.318   0.729  1.00 91.79           H  
ATOM   1373  C   ASP A  82       0.714 -18.502   1.762  1.00 91.79           C  
ATOM   1374  CB  ASP A  82       1.871 -20.724   2.218  1.00 91.79           C  
ATOM   1375  HB2 ASP A  82       1.156 -20.842   3.032  1.00 91.79           H  
ATOM   1376  HB3 ASP A  82       2.768 -20.260   2.627  1.00 91.79           H  
ATOM   1377  O   ASP A  82       0.555 -18.398   2.982  1.00 91.79           O  
ATOM   1378  CG  ASP A  82       2.199 -22.126   1.717  1.00 91.79           C  
ATOM   1379  OD1 ASP A  82       1.365 -22.686   0.973  1.00 91.79           O  
ATOM   1380  OD2 ASP A  82       3.229 -22.656   2.189  1.00 91.79           O  
ATOM   1381  N   VAL A  83       0.436 -17.493   0.932  1.00 94.91           N  
ATOM   1382  H   VAL A  83       0.594 -17.627  -0.056  1.00 94.91           H  
ATOM   1383  CA  VAL A  83      -0.115 -16.220   1.410  1.00 94.91           C  
ATOM   1384  HA  VAL A  83       0.437 -15.937   2.306  1.00 94.91           H  
ATOM   1385  C   VAL A  83      -1.579 -16.419   1.783  1.00 94.91           C  
ATOM   1386  CB  VAL A  83       0.039 -15.069   0.404  1.00 94.91           C  
ATOM   1387  HB  VAL A  83      -0.678 -15.192  -0.409  1.00 94.91           H  
ATOM   1388  O   VAL A  83      -2.442 -16.615   0.925  1.00 94.91           O  
ATOM   1389  CG1 VAL A  83      -0.209 -13.716   1.091  1.00 94.91           C  
ATOM   1390 HG11 VAL A  83      -0.973 -13.796   1.863  1.00 94.91           H  
ATOM   1391 HG12 VAL A  83       0.703 -13.361   1.571  1.00 94.91           H  
ATOM   1392 HG13 VAL A  83      -0.538 -12.990   0.347  1.00 94.91           H  
ATOM   1393  CG2 VAL A  83       1.448 -15.040  -0.194  1.00 94.91           C  
ATOM   1394 HG21 VAL A  83       1.594 -14.126  -0.769  1.00 94.91           H  
ATOM   1395 HG22 VAL A  83       2.194 -15.077   0.599  1.00 94.91           H  
ATOM   1396 HG23 VAL A  83       1.589 -15.896  -0.853  1.00 94.91           H  
ATOM   1397  N   LYS A  84      -1.868 -16.356   3.079  1.00 95.73           N  
ATOM   1398  H   LYS A  84      -1.105 -16.205   3.723  1.00 95.73           H  
ATOM   1399  CA  LYS A  84      -3.204 -16.611   3.621  1.00 95.73           C  
ATOM   1400  HA  LYS A  84      -3.943 -16.311   2.878  1.00 95.73           H  
ATOM   1401  C   LYS A  84      -3.482 -15.787   4.866  1.00 95.73           C  
ATOM   1402  CB  LYS A  84      -3.386 -18.120   3.865  1.00 95.73           C  
ATOM   1403  HB2 LYS A  84      -3.211 -18.645   2.926  1.00 95.73           H  
ATOM   1404  HB3 LYS A  84      -4.413 -18.324   4.168  1.00 95.73           H  
ATOM   1405  O   LYS A  84      -2.565 -15.335   5.554  1.00 95.73           O  
ATOM   1406  CG  LYS A  84      -2.438 -18.663   4.940  1.00 95.73           C  
ATOM   1407  HG2 LYS A  84      -2.727 -18.271   5.915  1.00 95.73           H  
ATOM   1408  HG3 LYS A  84      -1.418 -18.353   4.714  1.00 95.73           H  
ATOM   1409  CD  LYS A  84      -2.482 -20.188   4.970  1.00 95.73           C  
ATOM   1410  HD2 LYS A  84      -2.249 -20.561   3.973  1.00 95.73           H  
ATOM   1411  HD3 LYS A  84      -3.481 -20.521   5.252  1.00 95.73           H  
ATOM   1412  CE  LYS A  84      -1.441 -20.693   5.968  1.00 95.73           C  
ATOM   1413  HE2 LYS A  84      -0.496 -20.192   5.756  1.00 95.73           H  
ATOM   1414  HE3 LYS A  84      -1.749 -20.411   6.975  1.00 95.73           H  
ATOM   1415  NZ  LYS A  84      -1.282 -22.157   5.834  1.00 95.73           N  
ATOM   1416  HZ1 LYS A  84      -0.593 -22.501   6.488  1.00 95.73           H  
ATOM   1417  HZ2 LYS A  84      -0.967 -22.361   4.897  1.00 95.73           H  
ATOM   1418  HZ3 LYS A  84      -2.172 -22.614   5.971  1.00 95.73           H  
ATOM   1419  N   ALA A  85      -4.760 -15.627   5.168  1.00 95.71           N  
ATOM   1420  H   ALA A  85      -5.435 -16.065   4.559  1.00 95.71           H  
ATOM   1421  CA  ALA A  85      -5.248 -15.055   6.408  1.00 95.71           C  
ATOM   1422  HA  ALA A  85      -4.404 -14.915   7.084  1.00 95.71           H  
ATOM   1423  C   ALA A  85      -6.225 -16.014   7.089  1.00 95.71           C  
ATOM   1424  CB  ALA A  85      -5.869 -13.679   6.142  1.00 95.71           C  
ATOM   1425  HB1 ALA A  85      -6.233 -13.252   7.076  1.00 95.71           H  
ATOM   1426  HB2 ALA A  85      -5.117 -13.011   5.722  1.00 95.71           H  
ATOM   1427  HB3 ALA A  85      -6.699 -13.767   5.440  1.00 95.71           H  
ATOM   1428  O   ALA A  85      -6.944 -16.771   6.441  1.00 95.71           O  
ATOM   1429  N   ARG A  86      -6.272 -15.949   8.413  1.00 96.18           N  
ATOM   1430  H   ARG A  86      -5.602 -15.350   8.873  1.00 96.18           H  
ATOM   1431  CA  ARG A  86      -7.215 -16.677   9.247  1.00 96.18           C  
ATOM   1432  HA  ARG A  86      -8.008 -17.081   8.617  1.00 96.18           H  
ATOM   1433  C   ARG A  86      -7.837 -15.727  10.251  1.00 96.18           C  
ATOM   1434  CB  ARG A  86      -6.494 -17.855   9.904  1.00 96.18           C  
ATOM   1435  HB2 ARG A  86      -6.077 -18.483   9.118  1.00 96.18           H  
ATOM   1436  HB3 ARG A  86      -5.681 -17.491  10.532  1.00 96.18           H  
ATOM   1437  O   ARG A  86      -7.128 -15.091  11.030  1.00 96.18           O  
ATOM   1438  CG  ARG A  86      -7.464 -18.686  10.747  1.00 96.18           C  
ATOM   1439  HG2 ARG A  86      -7.787 -18.117  11.619  1.00 96.18           H  
ATOM   1440  HG3 ARG A  86      -8.337 -18.944  10.149  1.00 96.18           H  
ATOM   1441  CD  ARG A  86      -6.756 -19.957  11.206  1.00 96.18           C  
ATOM   1442  HD2 ARG A  86      -5.927 -19.678  11.856  1.00 96.18           H  
ATOM   1443  HD3 ARG A  86      -6.369 -20.473  10.327  1.00 96.18           H  
ATOM   1444  NE  ARG A  86      -7.695 -20.848  11.900  1.00 96.18           N  
ATOM   1445  HE  ARG A  86      -8.639 -20.815  11.544  1.00 96.18           H  
ATOM   1446  NH1 ARG A  86      -6.133 -22.111  12.994  1.00 96.18           N  
ATOM   1447 HH11 ARG A  86      -5.887 -22.860  13.624  1.00 96.18           H  
ATOM   1448 HH12 ARG A  86      -5.425 -21.561  12.527  1.00 96.18           H  
ATOM   1449  NH2 ARG A  86      -8.309 -22.542  13.280  1.00 96.18           N  
ATOM   1450 HH21 ARG A  86      -9.266 -22.365  13.010  1.00 96.18           H  
ATOM   1451 HH22 ARG A  86      -8.073 -23.330  13.866  1.00 96.18           H  
ATOM   1452  CZ  ARG A  86      -7.377 -21.825  12.719  1.00 96.18           C  
ATOM   1453  N   ILE A  87      -9.160 -15.656  10.254  1.00 95.32           N  
ATOM   1454  H   ILE A  87      -9.658 -16.233   9.591  1.00 95.32           H  
ATOM   1455  CA  ILE A  87      -9.938 -14.928  11.253  1.00 95.32           C  
ATOM   1456  HA  ILE A  87      -9.267 -14.303  11.842  1.00 95.32           H  
ATOM   1457  C   ILE A  87     -10.567 -15.949  12.197  1.00 95.32           C  
ATOM   1458  CB  ILE A  87     -10.963 -13.981  10.599  1.00 95.32           C  
ATOM   1459  HB  ILE A  87     -11.611 -14.564   9.945  1.00 95.32           H  
ATOM   1460  O   ILE A  87     -11.182 -16.925  11.772  1.00 95.32           O  
ATOM   1461  CG1 ILE A  87     -10.244 -12.905   9.753  1.00 95.32           C  
ATOM   1462 HG12 ILE A  87      -9.540 -13.386   9.074  1.00 95.32           H  
ATOM   1463 HG13 ILE A  87      -9.679 -12.244  10.410  1.00 95.32           H  
ATOM   1464  CG2 ILE A  87     -11.849 -13.357  11.685  1.00 95.32           C  
ATOM   1465 HG21 ILE A  87     -11.216 -12.923  12.459  1.00 95.32           H  
ATOM   1466 HG22 ILE A  87     -12.479 -14.122  12.137  1.00 95.32           H  
ATOM   1467 HG23 ILE A  87     -12.504 -12.590  11.272  1.00 95.32           H  
ATOM   1468  CD1 ILE A  87     -11.187 -12.063   8.886  1.00 95.32           C  
ATOM   1469 HD11 ILE A  87     -11.828 -11.434   9.504  1.00 95.32           H  
ATOM   1470 HD12 ILE A  87     -11.801 -12.715   8.265  1.00 95.32           H  
ATOM   1471 HD13 ILE A  87     -10.594 -11.416   8.239  1.00 95.32           H  
ATOM   1472  N   SER A  88     -10.391 -15.733  13.493  1.00 92.95           N  
ATOM   1473  H   SER A  88      -9.909 -14.891  13.774  1.00 92.95           H  
ATOM   1474  CA  SER A  88     -10.867 -16.629  14.546  1.00 92.95           C  
ATOM   1475  HA  SER A  88     -11.720 -17.200  14.179  1.00 92.95           H  
ATOM   1476  C   SER A  88     -11.334 -15.838  15.764  1.00 92.95           C  
ATOM   1477  CB  SER A  88      -9.751 -17.615  14.908  1.00 92.95           C  
ATOM   1478  HB2 SER A  88     -10.113 -18.334  15.643  1.00 92.95           H  
ATOM   1479  HB3 SER A  88      -9.452 -18.157  14.011  1.00 92.95           H  
ATOM   1480  O   SER A  88     -11.111 -14.631  15.856  1.00 92.95           O  
ATOM   1481  OG  SER A  88      -8.630 -16.929  15.432  1.00 92.95           O  
ATOM   1482  HG  SER A  88      -8.454 -16.175  14.865  1.00 92.95           H  
ATOM   1483  N   ASN A  89     -11.975 -16.519  16.717  1.00 89.25           N  
ATOM   1484  H   ASN A  89     -12.115 -17.511  16.588  1.00 89.25           H  
ATOM   1485  CA  ASN A  89     -12.464 -15.919  17.961  1.00 89.25           C  
ATOM   1486  HA  ASN A  89     -13.083 -16.665  18.460  1.00 89.25           H  
ATOM   1487  C   ASN A  89     -13.376 -14.706  17.722  1.00 89.25           C  
ATOM   1488  CB  ASN A  89     -11.281 -15.597  18.896  1.00 89.25           C  
ATOM   1489  HB2 ASN A  89     -11.671 -15.184  19.827  1.00 89.25           H  
ATOM   1490  HB3 ASN A  89     -10.649 -14.838  18.434  1.00 89.25           H  
ATOM   1491  O   ASN A  89     -13.184 -13.661  18.341  1.00 89.25           O  
ATOM   1492  CG  ASN A  89     -10.441 -16.800  19.257  1.00 89.25           C  
ATOM   1493  ND2 ASN A  89      -9.183 -16.591  19.563  1.00 89.25           N  
ATOM   1494 HD21 ASN A  89      -8.625 -17.416  19.728  1.00 89.25           H  
ATOM   1495 HD22 ASN A  89      -8.786 -15.669  19.453  1.00 89.25           H  
ATOM   1496  OD1 ASN A  89     -10.896 -17.930  19.290  1.00 89.25           O  
ATOM   1497  N   LEU A  90     -14.357 -14.831  16.821  1.00 88.36           N  
ATOM   1498  H   LEU A  90     -14.450 -15.690  16.298  1.00 88.36           H  
ATOM   1499  CA  LEU A  90     -15.334 -13.767  16.600  1.00 88.36           C  
ATOM   1500  HA  LEU A  90     -14.798 -12.841  16.388  1.00 88.36           H  
ATOM   1501  C   LEU A  90     -16.157 -13.547  17.874  1.00 88.36           C  
ATOM   1502  CB  LEU A  90     -16.261 -14.065  15.408  1.00 88.36           C  
ATOM   1503  HB2 LEU A  90     -17.090 -13.361  15.474  1.00 88.36           H  
ATOM   1504  HB3 LEU A  90     -16.681 -15.067  15.500  1.00 88.36           H  
ATOM   1505  O   LEU A  90     -16.912 -14.424  18.301  1.00 88.36           O  
ATOM   1506  CG  LEU A  90     -15.624 -13.887  14.016  1.00 88.36           C  
ATOM   1507  HG  LEU A  90     -15.022 -12.979  13.996  1.00 88.36           H  
ATOM   1508  CD1 LEU A  90     -14.761 -15.081  13.629  1.00 88.36           C  
ATOM   1509 HD11 LEU A  90     -14.467 -15.009  12.582  1.00 88.36           H  
ATOM   1510 HD12 LEU A  90     -13.862 -15.128  14.243  1.00 88.36           H  
ATOM   1511 HD13 LEU A  90     -15.356 -15.987  13.747  1.00 88.36           H  
ATOM   1512  CD2 LEU A  90     -16.722 -13.759  12.959  1.00 88.36           C  
ATOM   1513 HD21 LEU A  90     -17.314 -12.863  13.147  1.00 88.36           H  
ATOM   1514 HD22 LEU A  90     -16.274 -13.673  11.969  1.00 88.36           H  
ATOM   1515 HD23 LEU A  90     -17.367 -14.637  12.981  1.00 88.36           H  
ATOM   1516  N   VAL A  91     -16.026 -12.357  18.452  1.00 86.32           N  
ATOM   1517  H   VAL A  91     -15.342 -11.731  18.052  1.00 86.32           H  
ATOM   1518  CA  VAL A  91     -16.755 -11.868  19.619  1.00 86.32           C  
ATOM   1519  HA  VAL A  91     -17.370 -12.672  20.024  1.00 86.32           H  
ATOM   1520  C   VAL A  91     -17.659 -10.724  19.184  1.00 86.32           C  
ATOM   1521  CB  VAL A  91     -15.789 -11.410  20.725  1.00 86.32           C  
ATOM   1522  HB  VAL A  91     -15.139 -10.623  20.343  1.00 86.32           H  
ATOM   1523  O   VAL A  91     -17.197  -9.682  18.724  1.00 86.32           O  
ATOM   1524  CG1 VAL A  91     -16.556 -10.868  21.933  1.00 86.32           C  
ATOM   1525 HG11 VAL A  91     -15.831 -10.551  22.682  1.00 86.32           H  
ATOM   1526 HG12 VAL A  91     -17.147  -9.996  21.655  1.00 86.32           H  
ATOM   1527 HG13 VAL A  91     -17.206 -11.641  22.344  1.00 86.32           H  
ATOM   1528  CG2 VAL A  91     -14.920 -12.564  21.237  1.00 86.32           C  
ATOM   1529 HG21 VAL A  91     -14.281 -12.219  22.050  1.00 86.32           H  
ATOM   1530 HG22 VAL A  91     -14.272 -12.919  20.435  1.00 86.32           H  
ATOM   1531 HG23 VAL A  91     -15.544 -13.389  21.583  1.00 86.32           H  
ATOM   1532  N   MET A  92     -18.960 -10.911  19.372  1.00 86.03           N  
ATOM   1533  H   MET A  92     -19.271 -11.774  19.795  1.00 86.03           H  
ATOM   1534  CA  MET A  92     -19.986  -9.958  18.964  1.00 86.03           C  
ATOM   1535  HA  MET A  92     -19.569  -9.225  18.274  1.00 86.03           H  
ATOM   1536  C   MET A  92     -20.534  -9.225  20.188  1.00 86.03           C  
ATOM   1537  CB  MET A  92     -21.100 -10.712  18.240  1.00 86.03           C  
ATOM   1538  HB2 MET A  92     -21.912 -10.024  18.005  1.00 86.03           H  
ATOM   1539  HB3 MET A  92     -21.464 -11.476  18.927  1.00 86.03           H  
ATOM   1540  O   MET A  92     -20.993  -9.851  21.150  1.00 86.03           O  
ATOM   1541  CG  MET A  92     -20.665 -11.446  16.972  1.00 86.03           C  
ATOM   1542  HG2 MET A  92     -19.851 -12.130  17.210  1.00 86.03           H  
ATOM   1543  HG3 MET A  92     -21.509 -12.044  16.627  1.00 86.03           H  
ATOM   1544  SD  MET A  92     -20.150 -10.384  15.613  1.00 86.03           S  
ATOM   1545  CE  MET A  92     -19.804 -11.696  14.415  1.00 86.03           C  
ATOM   1546  HE1 MET A  92     -20.705 -12.284  14.239  1.00 86.03           H  
ATOM   1547  HE2 MET A  92     -19.012 -12.343  14.793  1.00 86.03           H  
ATOM   1548  HE3 MET A  92     -19.486 -11.247  13.475  1.00 86.03           H  
ATOM   1549  N   LEU A  93     -20.501  -7.897  20.140  1.00 81.57           N  
ATOM   1550  H   LEU A  93     -20.123  -7.462  19.311  1.00 81.57           H  
ATOM   1551  CA  LEU A  93     -21.013  -7.010  21.178  1.00 81.57           C  
ATOM   1552  HA  LEU A  93     -21.439  -7.598  21.991  1.00 81.57           H  
ATOM   1553  C   LEU A  93     -22.129  -6.137  20.614  1.00 81.57           C  
ATOM   1554  CB  LEU A  93     -19.870  -6.146  21.737  1.00 81.57           C  
ATOM   1555  HB2 LEU A  93     -19.387  -5.643  20.899  1.00 81.57           H  
ATOM   1556  HB3 LEU A  93     -20.291  -5.376  22.383  1.00 81.57           H  
ATOM   1557  O   LEU A  93     -22.041  -5.630  19.494  1.00 81.57           O  
ATOM   1558  CG  LEU A  93     -18.805  -6.926  22.530  1.00 81.57           C  
ATOM   1559  HG  LEU A  93     -18.443  -7.769  21.941  1.00 81.57           H  
ATOM   1560  CD1 LEU A  93     -17.620  -6.008  22.827  1.00 81.57           C  
ATOM   1561 HD11 LEU A  93     -17.947  -5.152  23.418  1.00 81.57           H  
ATOM   1562 HD12 LEU A  93     -17.187  -5.656  21.891  1.00 81.57           H  
ATOM   1563 HD13 LEU A  93     -16.856  -6.558  23.377  1.00 81.57           H  
ATOM   1564  CD2 LEU A  93     -19.353  -7.441  23.862  1.00 81.57           C  
ATOM   1565 HD21 LEU A  93     -18.549  -7.897  24.439  1.00 81.57           H  
ATOM   1566 HD22 LEU A  93     -20.117  -8.197  23.680  1.00 81.57           H  
ATOM   1567 HD23 LEU A  93     -19.783  -6.621  24.437  1.00 81.57           H  
ATOM   1568  N   GLN A  94     -23.161  -5.934  21.423  1.00 79.44           N  
ATOM   1569  H   GLN A  94     -23.175  -6.412  22.313  1.00 79.44           H  
ATOM   1570  CA  GLN A  94     -24.229  -4.983  21.168  1.00 79.44           C  
ATOM   1571  HA  GLN A  94     -24.064  -4.491  20.209  1.00 79.44           H  
ATOM   1572  C   GLN A  94     -24.221  -3.921  22.261  1.00 79.44           C  
ATOM   1573  CB  GLN A  94     -25.556  -5.739  21.089  1.00 79.44           C  
ATOM   1574  HB2 GLN A  94     -25.715  -6.291  22.015  1.00 79.44           H  
ATOM   1575  HB3 GLN A  94     -25.487  -6.446  20.262  1.00 79.44           H  
ATOM   1576  O   GLN A  94     -24.297  -4.240  23.448  1.00 79.44           O  
ATOM   1577  CG  GLN A  94     -26.754  -4.819  20.840  1.00 79.44           C  
ATOM   1578  HG2 GLN A  94     -26.844  -4.109  21.662  1.00 79.44           H  
ATOM   1579  HG3 GLN A  94     -26.598  -4.260  19.917  1.00 79.44           H  
ATOM   1580  CD  GLN A  94     -28.052  -5.611  20.727  1.00 79.44           C  
ATOM   1581  NE2 GLN A  94     -29.156  -5.080  21.203  1.00 79.44           N  
ATOM   1582 HE21 GLN A  94     -29.970  -5.676  21.173  1.00 79.44           H  
ATOM   1583 HE22 GLN A  94     -29.099  -4.250  21.776  1.00 79.44           H  
ATOM   1584  OE1 GLN A  94     -28.121  -6.708  20.199  1.00 79.44           O  
ATOM   1585  N   ASP A  95     -24.163  -2.663  21.848  1.00 75.63           N  
ATOM   1586  H   ASP A  95     -24.102  -2.484  20.856  1.00 75.63           H  
ATOM   1587  CA  ASP A  95     -24.271  -1.517  22.732  1.00 75.63           C  
ATOM   1588  HA  ASP A  95     -23.745  -1.742  23.660  1.00 75.63           H  
ATOM   1589  C   ASP A  95     -25.748  -1.266  23.065  1.00 75.63           C  
ATOM   1590  CB  ASP A  95     -23.589  -0.289  22.113  1.00 75.63           C  
ATOM   1591  HB2 ASP A  95     -24.096  -0.041  21.181  1.00 75.63           H  
ATOM   1592  HB3 ASP A  95     -23.709   0.554  22.793  1.00 75.63           H  
ATOM   1593  O   ASP A  95     -26.615  -1.081  22.199  1.00 75.63           O  
ATOM   1594  CG  ASP A  95     -22.089  -0.486  21.847  1.00 75.63           C  
ATOM   1595  OD1 ASP A  95     -21.424  -1.247  22.588  1.00 75.63           O  
ATOM   1596  OD2 ASP A  95     -21.581   0.158  20.894  1.00 75.63           O  
ATOM   1597  N   GLU A  96     -26.036  -1.271  24.357  1.00 70.53           N  
ATOM   1598  H   GLU A  96     -25.279  -1.454  25.000  1.00 70.53           H  
ATOM   1599  CA  GLU A  96     -27.333  -1.031  24.960  1.00 70.53           C  
ATOM   1600  HA  GLU A  96     -28.051  -0.781  24.179  1.00 70.53           H  
ATOM   1601  C   GLU A  96     -27.223   0.152  25.926  1.00 70.53           C  
ATOM   1602  CB  GLU A  96     -27.816  -2.314  25.657  1.00 70.53           C  
ATOM   1603  HB2 GLU A  96     -27.767  -3.141  24.948  1.00 70.53           H  
ATOM   1604  HB3 GLU A  96     -27.163  -2.537  26.500  1.00 70.53           H  
ATOM   1605  O   GLU A  96     -26.484   0.110  26.912  1.00 70.53           O  
ATOM   1606  CG  GLU A  96     -29.266  -2.175  26.141  1.00 70.53           C  
ATOM   1607  HG2 GLU A  96     -29.330  -1.331  26.828  1.00 70.53           H  
ATOM   1608  HG3 GLU A  96     -29.894  -1.952  25.279  1.00 70.53           H  
ATOM   1609  CD  GLU A  96     -29.806  -3.426  26.857  1.00 70.53           C  
ATOM   1610  OE1 GLU A  96     -31.042  -3.493  27.018  1.00 70.53           O  
ATOM   1611  OE2 GLU A  96     -29.010  -4.272  27.335  1.00 70.53           O  
ATOM   1612  N   VAL A  97     -27.995   1.206  25.660  1.00 64.42           N  
ATOM   1613  H   VAL A  97     -28.588   1.184  24.843  1.00 64.42           H  
ATOM   1614  CA  VAL A  97     -28.133   2.334  26.585  1.00 64.42           C  
ATOM   1615  HA  VAL A  97     -27.156   2.571  27.006  1.00 64.42           H  
ATOM   1616  C   VAL A  97     -29.069   1.899  27.701  1.00 64.42           C  
ATOM   1617  CB  VAL A  97     -28.669   3.605  25.901  1.00 64.42           C  
ATOM   1618  HB  VAL A  97     -29.708   3.450  25.610  1.00 64.42           H  
ATOM   1619  O   VAL A  97     -30.244   1.613  27.451  1.00 64.42           O  
ATOM   1620  CG1 VAL A  97     -28.605   4.796  26.866  1.00 64.42           C  
ATOM   1621 HG11 VAL A  97     -29.206   4.604  27.755  1.00 64.42           H  
ATOM   1622 HG12 VAL A  97     -27.571   4.967  27.165  1.00 64.42           H  
ATOM   1623 HG13 VAL A  97     -28.981   5.694  26.376  1.00 64.42           H  
ATOM   1624  CG2 VAL A  97     -27.886   3.954  24.631  1.00 64.42           C  
ATOM   1625 HG21 VAL A  97     -28.232   4.904  24.225  1.00 64.42           H  
ATOM   1626 HG22 VAL A  97     -28.007   3.178  23.874  1.00 64.42           H  
ATOM   1627 HG23 VAL A  97     -26.826   4.046  24.867  1.00 64.42           H  
ATOM   1628  N   LYS A  98     -28.560   1.853  28.927  1.00 67.51           N  
ATOM   1629  H   LYS A  98     -27.603   2.151  29.053  1.00 67.51           H  
ATOM   1630  CA  LYS A  98     -29.356   1.589  30.125  1.00 67.51           C  
ATOM   1631  HA  LYS A  98     -30.365   1.304  29.826  1.00 67.51           H  
ATOM   1632  C   LYS A  98     -29.496   2.864  30.937  1.00 67.51           C  
ATOM   1633  CB  LYS A  98     -28.752   0.428  30.925  1.00 67.51           C  
ATOM   1634  HB2 LYS A  98     -29.224   0.374  31.906  1.00 67.51           H  
ATOM   1635  HB3 LYS A  98     -27.681   0.591  31.045  1.00 67.51           H  
ATOM   1636  O   LYS A  98     -28.657   3.758  30.898  1.00 67.51           O  
ATOM   1637  CG  LYS A  98     -28.989  -0.886  30.181  1.00 67.51           C  
ATOM   1638  HG2 LYS A  98     -30.054  -0.987  29.972  1.00 67.51           H  
ATOM   1639  HG3 LYS A  98     -28.456  -0.845  29.231  1.00 67.51           H  
ATOM   1640  CD  LYS A  98     -28.522  -2.119  30.960  1.00 67.51           C  
ATOM   1641  HD2 LYS A  98     -27.456  -2.036  31.176  1.00 67.51           H  
ATOM   1642  HD3 LYS A  98     -29.097  -2.236  31.879  1.00 67.51           H  
ATOM   1643  CE  LYS A  98     -28.787  -3.264  29.989  1.00 67.51           C  
ATOM   1644  HE2 LYS A  98     -29.853  -3.325  29.767  1.00 67.51           H  
ATOM   1645  HE3 LYS A  98     -28.300  -3.004  29.049  1.00 67.51           H  
ATOM   1646  NZ  LYS A  98     -28.275  -4.580  30.403  1.00 67.51           N  
ATOM   1647  HZ1 LYS A  98     -28.753  -4.926  31.223  1.00 67.51           H  
ATOM   1648  HZ2 LYS A  98     -27.274  -4.526  30.528  1.00 67.51           H  
ATOM   1649  HZ3 LYS A  98     -28.449  -5.185  29.613  1.00 67.51           H  
ATOM   1650  N   GLN A  99     -30.584   2.951  31.689  1.00 63.81           N  
ATOM   1651  H   GLN A  99     -31.239   2.182  31.687  1.00 63.81           H  
ATOM   1652  CA  GLN A  99     -30.821   4.055  32.605  1.00 63.81           C  
ATOM   1653  HA  GLN A  99     -30.080   4.838  32.444  1.00 63.81           H  
ATOM   1654  C   GLN A  99     -30.655   3.543  34.037  1.00 63.81           C  
ATOM   1655  CB  GLN A  99     -32.195   4.666  32.297  1.00 63.81           C  
ATOM   1656  HB2 GLN A  99     -32.238   4.903  31.234  1.00 63.81           H  
ATOM   1657  HB3 GLN A  99     -32.984   3.951  32.529  1.00 63.81           H  
ATOM   1658  O   GLN A  99     -31.435   2.712  34.496  1.00 63.81           O  
ATOM   1659  CG  GLN A  99     -32.417   5.957  33.092  1.00 63.81           C  
ATOM   1660  HG2 GLN A  99     -31.567   6.623  32.947  1.00 63.81           H  
ATOM   1661  HG3 GLN A  99     -32.484   5.707  34.151  1.00 63.81           H  
ATOM   1662  CD  GLN A  99     -33.683   6.707  32.691  1.00 63.81           C  
ATOM   1663  NE2 GLN A  99     -33.924   7.848  33.293  1.00 63.81           N  
ATOM   1664 HE21 GLN A  99     -34.770   8.327  33.022  1.00 63.81           H  
ATOM   1665 HE22 GLN A  99     -33.370   8.097  34.100  1.00 63.81           H  
ATOM   1666  OE1 GLN A  99     -34.472   6.297  31.857  1.00 63.81           O  
ATOM   1667  N   ALA A 100     -29.631   4.031  34.739  1.00 62.45           N  
ATOM   1668  H   ALA A 100     -29.022   4.708  34.301  1.00 62.45           H  
ATOM   1669  CA  ALA A 100     -29.489   3.854  36.181  1.00 62.45           C  
ATOM   1670  HA  ALA A 100     -30.219   3.129  36.543  1.00 62.45           H  
ATOM   1671  C   ALA A 100     -29.788   5.198  36.854  1.00 62.45           C  
ATOM   1672  CB  ALA A 100     -28.099   3.303  36.526  1.00 62.45           C  
ATOM   1673  HB1 ALA A 100     -27.326   3.905  36.049  1.00 62.45           H  
ATOM   1674  HB2 ALA A 100     -27.952   3.335  37.605  1.00 62.45           H  
ATOM   1675  HB3 ALA A 100     -28.015   2.266  36.202  1.00 62.45           H  
ATOM   1676  O   ALA A 100     -28.989   6.132  36.802  1.00 62.45           O  
ATOM   1677  N   GLY A 101     -30.973   5.317  37.457  1.00 72.42           N  
ATOM   1678  H   GLY A 101     -31.619   4.543  37.406  1.00 72.42           H  
ATOM   1679  CA  GLY A 101     -31.441   6.579  38.034  1.00 72.42           C  
ATOM   1680  HA2 GLY A 101     -30.684   6.964  38.717  1.00 72.42           H  
ATOM   1681  HA3 GLY A 101     -32.356   6.406  38.599  1.00 72.42           H  
ATOM   1682  C   GLY A 101     -31.735   7.632  36.958  1.00 72.42           C  
ATOM   1683  O   GLY A 101     -32.535   7.397  36.054  1.00 72.42           O  
ATOM   1684  N   SER A 102     -31.109   8.807  37.059  1.00 69.48           N  
ATOM   1685  H   SER A 102     -30.475   8.963  37.829  1.00 69.48           H  
ATOM   1686  CA  SER A 102     -31.309   9.931  36.129  1.00 69.48           C  
ATOM   1687  HA  SER A 102     -32.258   9.800  35.609  1.00 69.48           H  
ATOM   1688  C   SER A 102     -30.241  10.056  35.040  1.00 69.48           C  
ATOM   1689  CB  SER A 102     -31.413  11.238  36.919  1.00 69.48           C  
ATOM   1690  HB2 SER A 102     -32.297  11.195  37.555  1.00 69.48           H  
ATOM   1691  HB3 SER A 102     -31.517  12.083  36.238  1.00 69.48           H  
ATOM   1692  O   SER A 102     -30.403  10.884  34.147  1.00 69.48           O  
ATOM   1693  OG  SER A 102     -30.270  11.411  37.736  1.00 69.48           O  
ATOM   1694  HG  SER A 102     -29.543  11.717  37.189  1.00 69.48           H  
ATOM   1695  N   SER A 103     -29.169   9.261  35.090  1.00 59.70           N  
ATOM   1696  H   SER A 103     -29.101   8.560  35.813  1.00 59.70           H  
ATOM   1697  CA  SER A 103     -28.077   9.343  34.116  1.00 59.70           C  
ATOM   1698  HA  SER A 103     -28.180  10.267  33.547  1.00 59.70           H  
ATOM   1699  C   SER A 103     -28.128   8.141  33.167  1.00 59.70           C  
ATOM   1700  CB  SER A 103     -26.721   9.440  34.816  1.00 59.70           C  
ATOM   1701  HB2 SER A 103     -25.936   9.505  34.063  1.00 59.70           H  
ATOM   1702  HB3 SER A 103     -26.557   8.550  35.424  1.00 59.70           H  
ATOM   1703  O   SER A 103     -28.043   7.000  33.637  1.00 59.70           O  
ATOM   1704  OG  SER A 103     -26.685  10.597  35.638  1.00 59.70           O  
ATOM   1705  HG  SER A 103     -25.782  10.721  35.939  1.00 59.70           H  
ATOM   1706  N   PRO A 104     -28.281   8.346  31.845  1.00 67.64           N  
ATOM   1707  CA  PRO A 104     -28.076   7.267  30.888  1.00 67.64           C  
ATOM   1708  HA  PRO A 104     -28.723   6.422  31.122  1.00 67.64           H  
ATOM   1709  C   PRO A 104     -26.612   6.814  30.951  1.00 67.64           C  
ATOM   1710  CB  PRO A 104     -28.465   7.844  29.524  1.00 67.64           C  
ATOM   1711  HB2 PRO A 104     -27.884   7.409  28.711  1.00 67.64           H  
ATOM   1712  HB3 PRO A 104     -29.530   7.683  29.357  1.00 67.64           H  
ATOM   1713  O   PRO A 104     -25.707   7.643  31.052  1.00 67.64           O  
ATOM   1714  CG  PRO A 104     -28.197   9.342  29.677  1.00 67.64           C  
ATOM   1715  HG2 PRO A 104     -28.840   9.936  29.028  1.00 67.64           H  
ATOM   1716  HG3 PRO A 104     -27.148   9.546  29.464  1.00 67.64           H  
ATOM   1717  CD  PRO A 104     -28.477   9.615  31.154  1.00 67.64           C  
ATOM   1718  HD2 PRO A 104     -29.508   9.944  31.285  1.00 67.64           H  
ATOM   1719  HD3 PRO A 104     -27.787  10.380  31.511  1.00 67.64           H  
ATOM   1720  N   TYR A 105     -26.382   5.504  30.912  1.00 72.14           N  
ATOM   1721  H   TYR A 105     -27.162   4.869  30.826  1.00 72.14           H  
ATOM   1722  CA  TYR A 105     -25.053   4.921  30.776  1.00 72.14           C  
ATOM   1723  HA  TYR A 105     -24.360   5.705  30.470  1.00 72.14           H  
ATOM   1724  C   TYR A 105     -25.061   3.872  29.665  1.00 72.14           C  
ATOM   1725  CB  TYR A 105     -24.547   4.360  32.116  1.00 72.14           C  
ATOM   1726  HB2 TYR A 105     -23.470   4.214  32.032  1.00 72.14           H  
ATOM   1727  HB3 TYR A 105     -24.704   5.107  32.894  1.00 72.14           H  
ATOM   1728  O   TYR A 105     -26.031   3.131  29.486  1.00 72.14           O  
ATOM   1729  CG  TYR A 105     -25.172   3.047  32.554  1.00 72.14           C  
ATOM   1730  CD1 TYR A 105     -26.415   3.039  33.214  1.00 72.14           C  
ATOM   1731  HD1 TYR A 105     -26.929   3.974  33.387  1.00 72.14           H  
ATOM   1732  CD2 TYR A 105     -24.512   1.831  32.287  1.00 72.14           C  
ATOM   1733  HD2 TYR A 105     -23.571   1.837  31.757  1.00 72.14           H  
ATOM   1734  CE1 TYR A 105     -27.001   1.818  33.600  1.00 72.14           C  
ATOM   1735  HE1 TYR A 105     -27.978   1.793  34.059  1.00 72.14           H  
ATOM   1736  CE2 TYR A 105     -25.077   0.612  32.705  1.00 72.14           C  
ATOM   1737  HE2 TYR A 105     -24.552  -0.313  32.513  1.00 72.14           H  
ATOM   1738  OH  TYR A 105     -26.883  -0.574  33.743  1.00 72.14           O  
ATOM   1739  HH  TYR A 105     -26.278  -1.298  33.569  1.00 72.14           H  
ATOM   1740  CZ  TYR A 105     -26.324   0.606  33.363  1.00 72.14           C  
ATOM   1741  N   ASP A 106     -23.965   3.805  28.921  1.00 68.38           N  
ATOM   1742  H   ASP A 106     -23.210   4.459  29.074  1.00 68.38           H  
ATOM   1743  CA  ASP A 106     -23.785   2.802  27.881  1.00 68.38           C  
ATOM   1744  HA  ASP A 106     -24.745   2.601  27.408  1.00 68.38           H  
ATOM   1745  C   ASP A 106     -23.288   1.497  28.508  1.00 68.38           C  
ATOM   1746  CB  ASP A 106     -22.842   3.333  26.792  1.00 68.38           C  
ATOM   1747  HB2 ASP A 106     -21.896   3.623  27.248  1.00 68.38           H  
ATOM   1748  HB3 ASP A 106     -22.645   2.532  26.080  1.00 68.38           H  
ATOM   1749  O   ASP A 106     -22.353   1.480  29.313  1.00 68.38           O  
ATOM   1750  CG  ASP A 106     -23.437   4.522  26.028  1.00 68.38           C  
ATOM   1751  OD1 ASP A 106     -24.678   4.555  25.869  1.00 68.38           O  
ATOM   1752  OD2 ASP A 106     -22.641   5.384  25.600  1.00 68.38           O  
ATOM   1753  N   SER A 107     -23.925   0.387  28.149  1.00 72.99           N  
ATOM   1754  H   SER A 107     -24.696   0.468  27.502  1.00 72.99           H  
ATOM   1755  CA  SER A 107     -23.485  -0.961  28.497  1.00 72.99           C  
ATOM   1756  HA  SER A 107     -22.503  -0.908  28.967  1.00 72.99           H  
ATOM   1757  C   SER A 107     -23.347  -1.790  27.228  1.00 72.99           C  
ATOM   1758  CB  SER A 107     -24.448  -1.604  29.503  1.00 72.99           C  
ATOM   1759  HB2 SER A 107     -24.557  -0.930  30.352  1.00 72.99           H  
ATOM   1760  HB3 SER A 107     -24.017  -2.539  29.859  1.00 72.99           H  
ATOM   1761  O   SER A 107     -24.209  -1.725  26.362  1.00 72.99           O  
ATOM   1762  OG  SER A 107     -25.732  -1.869  28.964  1.00 72.99           O  
ATOM   1763  HG  SER A 107     -25.888  -1.241  28.255  1.00 72.99           H  
ATOM   1764  N   SER A 108     -22.289  -2.586  27.108  1.00 74.39           N  
ATOM   1765  H   SER A 108     -21.560  -2.558  27.806  1.00 74.39           H  
ATOM   1766  CA  SER A 108     -22.137  -3.524  25.991  1.00 74.39           C  
ATOM   1767  HA  SER A 108     -22.849  -3.275  25.204  1.00 74.39           H  
ATOM   1768  C   SER A 108     -22.445  -4.939  26.472  1.00 74.39           C  
ATOM   1769  CB  SER A 108     -20.747  -3.423  25.356  1.00 74.39           C  
ATOM   1770  HB2 SER A 108     -20.699  -4.067  24.478  1.00 74.39           H  
ATOM   1771  HB3 SER A 108     -20.004  -3.761  26.078  1.00 74.39           H  
ATOM   1772  O   SER A 108     -21.940  -5.373  27.510  1.00 74.39           O  
ATOM   1773  OG  SER A 108     -20.445  -2.089  24.981  1.00 74.39           O  
ATOM   1774  HG  SER A 108     -20.849  -1.865  24.140  1.00 74.39           H  
ATOM   1775  N   VAL A 109     -23.281  -5.666  25.734  1.00 75.42           N  
ATOM   1776  H   VAL A 109     -23.673  -5.242  24.905  1.00 75.42           H  
ATOM   1777  CA  VAL A 109     -23.686  -7.040  26.056  1.00 75.42           C  
ATOM   1778  HA  VAL A 109     -23.180  -7.355  26.970  1.00 75.42           H  
ATOM   1779  C   VAL A 109     -23.233  -7.971  24.934  1.00 75.42           C  
ATOM   1780  CB  VAL A 109     -25.205  -7.132  26.319  1.00 75.42           C  
ATOM   1781  HB  VAL A 109     -25.745  -6.895  25.402  1.00 75.42           H  
ATOM   1782  O   VAL A 109     -23.371  -7.647  23.754  1.00 75.42           O  
ATOM   1783  CG1 VAL A 109     -25.610  -8.538  26.782  1.00 75.42           C  
ATOM   1784 HG11 VAL A 109     -25.433  -9.259  25.984  1.00 75.42           H  
ATOM   1785 HG12 VAL A 109     -25.045  -8.825  27.668  1.00 75.42           H  
ATOM   1786 HG13 VAL A 109     -26.676  -8.558  27.009  1.00 75.42           H  
ATOM   1787  CG2 VAL A 109     -25.658  -6.156  27.418  1.00 75.42           C  
ATOM   1788 HG21 VAL A 109     -25.482  -5.128  27.099  1.00 75.42           H  
ATOM   1789 HG22 VAL A 109     -26.729  -6.262  27.588  1.00 75.42           H  
ATOM   1790 HG23 VAL A 109     -25.110  -6.345  28.341  1.00 75.42           H  
ATOM   1791  N   PHE A 110     -22.692  -9.138  25.291  1.00 75.78           N  
ATOM   1792  H   PHE A 110     -22.577  -9.345  26.273  1.00 75.78           H  
ATOM   1793  CA  PHE A 110     -22.386 -10.189  24.320  1.00 75.78           C  
ATOM   1794  HA  PHE A 110     -21.755  -9.772  23.535  1.00 75.78           H  
ATOM   1795  C   PHE A 110     -23.671 -10.707  23.674  1.00 75.78           C  
ATOM   1796  CB  PHE A 110     -21.628 -11.340  24.990  1.00 75.78           C  
ATOM   1797  HB2 PHE A 110     -22.232 -11.743  25.803  1.00 75.78           H  
ATOM   1798  HB3 PHE A 110     -21.495 -12.138  24.259  1.00 75.78           H  
ATOM   1799  O   PHE A 110     -24.645 -11.003  24.367  1.00 75.78           O  
ATOM   1800  CG  PHE A 110     -20.264 -10.955  25.519  1.00 75.78           C  
ATOM   1801  CD1 PHE A 110     -19.166 -10.882  24.643  1.00 75.78           C  
ATOM   1802  HD1 PHE A 110     -19.297 -11.085  23.591  1.00 75.78           H  
ATOM   1803  CD2 PHE A 110     -20.089 -10.660  26.885  1.00 75.78           C  
ATOM   1804  HD2 PHE A 110     -20.928 -10.713  27.563  1.00 75.78           H  
ATOM   1805  CE1 PHE A 110     -17.899 -10.526  25.140  1.00 75.78           C  
ATOM   1806  HE1 PHE A 110     -17.048 -10.455  24.479  1.00 75.78           H  
ATOM   1807  CE2 PHE A 110     -18.822 -10.297  27.374  1.00 75.78           C  
ATOM   1808  HE2 PHE A 110     -18.691 -10.066  28.421  1.00 75.78           H  
ATOM   1809  CZ  PHE A 110     -17.726 -10.234  26.500  1.00 75.78           C  
ATOM   1810  HZ  PHE A 110     -16.751  -9.953  26.873  1.00 75.78           H  
ATOM   1811  N   THR A 111     -23.674 -10.855  22.352  1.00 71.01           N  
ATOM   1812  H   THR A 111     -22.843 -10.616  21.830  1.00 71.01           H  
ATOM   1813  CA  THR A 111     -24.844 -11.341  21.610  1.00 71.01           C  
ATOM   1814  HA  THR A 111     -25.517 -11.848  22.302  1.00 71.01           H  
ATOM   1815  C   THR A 111     -24.442 -12.361  20.557  1.00 71.01           C  
ATOM   1816  CB  THR A 111     -25.637 -10.176  21.003  1.00 71.01           C  
ATOM   1817  HB  THR A 111     -25.982  -9.532  21.812  1.00 71.01           H  
ATOM   1818  O   THR A 111     -23.377 -12.270  19.964  1.00 71.01           O  
ATOM   1819  CG2 THR A 111     -24.834  -9.329  20.021  1.00 71.01           C  
ATOM   1820 HG21 THR A 111     -25.483  -8.554  19.613  1.00 71.01           H  
ATOM   1821 HG22 THR A 111     -23.999  -8.850  20.533  1.00 71.01           H  
ATOM   1822 HG23 THR A 111     -24.453  -9.940  19.203  1.00 71.01           H  
ATOM   1823  OG1 THR A 111     -26.765 -10.662  20.307  1.00 71.01           O  
ATOM   1824  HG1 THR A 111     -27.271  -9.882  20.067  1.00 71.01           H  
ATOM   1825  N   GLN A 112     -25.302 -13.343  20.304  1.00 66.01           N  
ATOM   1826  H   GLN A 112     -26.165 -13.366  20.828  1.00 66.01           H  
ATOM   1827  CA  GLN A 112     -25.119 -14.318  19.221  1.00 66.01           C  
ATOM   1828  HA  GLN A 112     -24.072 -14.342  18.917  1.00 66.01           H  
ATOM   1829  C   GLN A 112     -25.923 -13.954  17.962  1.00 66.01           C  
ATOM   1830  CB  GLN A 112     -25.490 -15.714  19.737  1.00 66.01           C  
ATOM   1831  HB2 GLN A 112     -25.445 -16.423  18.910  1.00 66.01           H  
ATOM   1832  HB3 GLN A 112     -26.510 -15.695  20.118  1.00 66.01           H  
ATOM   1833  O   GLN A 112     -25.888 -14.685  16.976  1.00 66.01           O  
ATOM   1834  CG  GLN A 112     -24.533 -16.203  20.836  1.00 66.01           C  
ATOM   1835  HG2 GLN A 112     -24.554 -15.519  21.685  1.00 66.01           H  
ATOM   1836  HG3 GLN A 112     -23.519 -16.225  20.438  1.00 66.01           H  
ATOM   1837  CD  GLN A 112     -24.892 -17.595  21.342  1.00 66.01           C  
ATOM   1838  NE2 GLN A 112     -23.997 -18.248  22.049  1.00 66.01           N  
ATOM   1839 HE21 GLN A 112     -24.261 -19.177  22.346  1.00 66.01           H  
ATOM   1840 HE22 GLN A 112     -23.080 -17.857  22.210  1.00 66.01           H  
ATOM   1841  OE1 GLN A 112     -25.972 -18.120  21.132  1.00 66.01           O  
ATOM   1842  N   VAL A 113     -26.680 -12.852  17.999  1.00 69.97           N  
ATOM   1843  H   VAL A 113     -26.642 -12.278  18.829  1.00 69.97           H  
ATOM   1844  CA  VAL A 113     -27.654 -12.483  16.955  1.00 69.97           C  
ATOM   1845  HA  VAL A 113     -27.986 -13.395  16.457  1.00 69.97           H  
ATOM   1846  C   VAL A 113     -27.033 -11.600  15.864  1.00 69.97           C  
ATOM   1847  CB  VAL A 113     -28.898 -11.824  17.595  1.00 69.97           C  
ATOM   1848  HB  VAL A 113     -28.625 -10.838  17.971  1.00 69.97           H  
ATOM   1849  O   VAL A 113     -27.632 -11.397  14.811  1.00 69.97           O  
ATOM   1850  CG1 VAL A 113     -30.064 -11.667  16.609  1.00 69.97           C  
ATOM   1851 HG11 VAL A 113     -30.289 -12.624  16.136  1.00 69.97           H  
ATOM   1852 HG12 VAL A 113     -29.816 -10.935  15.841  1.00 69.97           H  
ATOM   1853 HG13 VAL A 113     -30.951 -11.304  17.128  1.00 69.97           H  
ATOM   1854  CG2 VAL A 113     -29.438 -12.654  18.775  1.00 69.97           C  
ATOM   1855 HG21 VAL A 113     -30.351 -12.202  19.163  1.00 69.97           H  
ATOM   1856 HG22 VAL A 113     -28.715 -12.679  19.590  1.00 69.97           H  
ATOM   1857 HG23 VAL A 113     -29.651 -13.672  18.449  1.00 69.97           H  
ATOM   1858  N   CYS A 114     -25.830 -11.076  16.098  1.00 77.28           N  
ATOM   1859  H   CYS A 114     -25.354 -11.325  16.954  1.00 77.28           H  
ATOM   1860  CA  CYS A 114     -25.112 -10.250  15.136  1.00 77.28           C  
ATOM   1861  HA  CYS A 114     -25.834  -9.696  14.536  1.00 77.28           H  
ATOM   1862  C   CYS A 114     -24.280 -11.101  14.177  1.00 77.28           C  
ATOM   1863  CB  CYS A 114     -24.240  -9.238  15.880  1.00 77.28           C  
ATOM   1864  HB2 CYS A 114     -23.667  -8.649  15.163  1.00 77.28           H  
ATOM   1865  HB3 CYS A 114     -23.548  -9.765  16.536  1.00 77.28           H  
ATOM   1866  O   CYS A 114     -23.799 -12.179  14.534  1.00 77.28           O  
ATOM   1867  SG  CYS A 114     -25.289  -8.121  16.843  1.00 77.28           S  
ATOM   1868  HG  CYS A 114     -25.751  -7.427  15.799  1.00 77.28           H  
ATOM   1869  N   TYR A 115     -24.077 -10.568  12.975  1.00 83.12           N  
ATOM   1870  H   TYR A 115     -24.437  -9.648  12.765  1.00 83.12           H  
ATOM   1871  CA  TYR A 115     -23.313 -11.231  11.934  1.00 83.12           C  
ATOM   1872  HA  TYR A 115     -22.842 -12.127  12.337  1.00 83.12           H  
ATOM   1873  C   TYR A 115     -22.216 -10.332  11.393  1.00 83.12           C  
ATOM   1874  CB  TYR A 115     -24.232 -11.642  10.790  1.00 83.12           C  
ATOM   1875  HB2 TYR A 115     -23.585 -12.200  10.113  1.00 83.12           H  
ATOM   1876  HB3 TYR A 115     -24.595 -10.754  10.271  1.00 83.12           H  
ATOM   1877  O   TYR A 115     -22.459  -9.152  11.153  1.00 83.12           O  
ATOM   1878  CG  TYR A 115     -25.405 -12.519  11.182  1.00 83.12           C  
ATOM   1879  CD1 TYR A 115     -25.151 -13.771  11.755  1.00 83.12           C  
ATOM   1880  HD1 TYR A 115     -24.124 -14.064  11.915  1.00 83.12           H  
ATOM   1881  CD2 TYR A 115     -26.732 -12.067  11.047  1.00 83.12           C  
ATOM   1882  HD2 TYR A 115     -26.925 -11.093  10.622  1.00 83.12           H  
ATOM   1883  CE1 TYR A 115     -26.221 -14.556  12.220  1.00 83.12           C  
ATOM   1884  HE1 TYR A 115     -26.050 -15.429  12.832  1.00 83.12           H  
ATOM   1885  CE2 TYR A 115     -27.807 -12.884  11.455  1.00 83.12           C  
ATOM   1886  HE2 TYR A 115     -28.821 -12.534  11.334  1.00 83.12           H  
ATOM   1887  OH  TYR A 115     -28.559 -14.960  12.434  1.00 83.12           O  
ATOM   1888  HH  TYR A 115     -29.399 -14.504  12.344  1.00 83.12           H  
ATOM   1889  CZ  TYR A 115     -27.547 -14.143  12.033  1.00 83.12           C  
ATOM   1890  N   LEU A 116     -21.052 -10.916  11.127  1.00 89.85           N  
ATOM   1891  H   LEU A 116     -20.955 -11.902  11.322  1.00 89.85           H  
ATOM   1892  CA  LEU A 116     -20.019 -10.282  10.323  1.00 89.85           C  
ATOM   1893  HA  LEU A 116     -20.111  -9.201  10.423  1.00 89.85           H  
ATOM   1894  C   LEU A 116     -20.245 -10.656   8.859  1.00 89.85           C  
ATOM   1895  CB  LEU A 116     -18.635 -10.704  10.841  1.00 89.85           C  
ATOM   1896  HB2 LEU A 116     -18.554 -11.790  10.793  1.00 89.85           H  
ATOM   1897  HB3 LEU A 116     -18.537 -10.392  11.881  1.00 89.85           H  
ATOM   1898  O   LEU A 116     -20.262 -11.837   8.508  1.00 89.85           O  
ATOM   1899  CG  LEU A 116     -17.467 -10.077  10.069  1.00 89.85           C  
ATOM   1900  HG  LEU A 116     -17.581 -10.264   9.001  1.00 89.85           H  
ATOM   1901  CD1 LEU A 116     -17.404  -8.569  10.311  1.00 89.85           C  
ATOM   1902 HD11 LEU A 116     -18.325  -8.084   9.987  1.00 89.85           H  
ATOM   1903 HD12 LEU A 116     -17.235  -8.359  11.367  1.00 89.85           H  
ATOM   1904 HD13 LEU A 116     -16.591  -8.154   9.717  1.00 89.85           H  
ATOM   1905  CD2 LEU A 116     -16.152 -10.704  10.529  1.00 89.85           C  
ATOM   1906 HD21 LEU A 116     -15.316 -10.241  10.005  1.00 89.85           H  
ATOM   1907 HD22 LEU A 116     -16.154 -11.771  10.303  1.00 89.85           H  
ATOM   1908 HD23 LEU A 116     -16.020 -10.563  11.601  1.00 89.85           H  
ATOM   1909  N   LEU A 117     -20.423  -9.655   8.006  1.00 90.43           N  
ATOM   1910  H   LEU A 117     -20.344  -8.704   8.337  1.00 90.43           H  
ATOM   1911  CA  LEU A 117     -20.546  -9.851   6.570  1.00 90.43           C  
ATOM   1912  HA  LEU A 117     -20.965 -10.839   6.377  1.00 90.43           H  
ATOM   1913  C   LEU A 117     -19.146  -9.797   5.958  1.00 90.43           C  
ATOM   1914  CB  LEU A 117     -21.540  -8.810   6.026  1.00 90.43           C  
ATOM   1915  HB2 LEU A 117     -22.442  -8.891   6.632  1.00 90.43           H  
ATOM   1916  HB3 LEU A 117     -21.137  -7.808   6.170  1.00 90.43           H  
ATOM   1917  O   LEU A 117     -18.447  -8.795   6.090  1.00 90.43           O  
ATOM   1918  CG  LEU A 117     -21.949  -8.983   4.554  1.00 90.43           C  
ATOM   1919  HG  LEU A 117     -22.186 -10.031   4.372  1.00 90.43           H  
ATOM   1920  CD1 LEU A 117     -23.205  -8.154   4.281  1.00 90.43           C  
ATOM   1921 HD11 LEU A 117     -24.012  -8.461   4.947  1.00 90.43           H  
ATOM   1922 HD12 LEU A 117     -23.528  -8.301   3.250  1.00 90.43           H  
ATOM   1923 HD13 LEU A 117     -22.989  -7.097   4.432  1.00 90.43           H  
ATOM   1924  CD2 LEU A 117     -20.879  -8.519   3.565  1.00 90.43           C  
ATOM   1925 HD21 LEU A 117     -20.050  -9.226   3.547  1.00 90.43           H  
ATOM   1926 HD22 LEU A 117     -21.297  -8.469   2.559  1.00 90.43           H  
ATOM   1927 HD23 LEU A 117     -20.508  -7.531   3.837  1.00 90.43           H  
ATOM   1928  N   GLN A 118     -18.753 -10.874   5.285  1.00 92.50           N  
ATOM   1929  H   GLN A 118     -19.395 -11.652   5.240  1.00 92.50           H  
ATOM   1930  CA  GLN A 118     -17.582 -10.928   4.416  1.00 92.50           C  
ATOM   1931  HA  GLN A 118     -16.933 -10.079   4.632  1.00 92.50           H  
ATOM   1932  C   GLN A 118     -18.038 -10.849   2.959  1.00 92.50           C  
ATOM   1933  CB  GLN A 118     -16.783 -12.203   4.701  1.00 92.50           C  
ATOM   1934  HB2 GLN A 118     -16.379 -12.148   5.711  1.00 92.50           H  
ATOM   1935  HB3 GLN A 118     -17.474 -13.046   4.674  1.00 92.50           H  
ATOM   1936  O   GLN A 118     -18.873 -11.640   2.515  1.00 92.50           O  
ATOM   1937  CG  GLN A 118     -15.627 -12.438   3.703  1.00 92.50           C  
ATOM   1938  HG2 GLN A 118     -15.990 -12.393   2.677  1.00 92.50           H  
ATOM   1939  HG3 GLN A 118     -14.878 -11.656   3.831  1.00 92.50           H  
ATOM   1940  CD  GLN A 118     -14.967 -13.800   3.872  1.00 92.50           C  
ATOM   1941  NE2 GLN A 118     -13.850 -14.059   3.235  1.00 92.50           N  
ATOM   1942 HE21 GLN A 118     -13.426 -13.375   2.626  1.00 92.50           H  
ATOM   1943 HE22 GLN A 118     -13.427 -14.955   3.435  1.00 92.50           H  
ATOM   1944  OE1 GLN A 118     -15.451 -14.678   4.561  1.00 92.50           O  
ATOM   1945  N   PHE A 119     -17.457  -9.918   2.214  1.00 90.98           N  
ATOM   1946  H   PHE A 119     -16.752  -9.341   2.649  1.00 90.98           H  
ATOM   1947  CA  PHE A 119     -17.732  -9.676   0.806  1.00 90.98           C  
ATOM   1948  HA  PHE A 119     -18.436 -10.422   0.436  1.00 90.98           H  
ATOM   1949  C   PHE A 119     -16.450  -9.798  -0.014  1.00 90.98           C  
ATOM   1950  CB  PHE A 119     -18.381  -8.298   0.657  1.00 90.98           C  
ATOM   1951  HB2 PHE A 119     -19.382  -8.340   1.088  1.00 90.98           H  
ATOM   1952  HB3 PHE A 119     -17.809  -7.569   1.231  1.00 90.98           H  
ATOM   1953  O   PHE A 119     -15.397  -9.290   0.364  1.00 90.98           O  
ATOM   1954  CG  PHE A 119     -18.495  -7.823  -0.776  1.00 90.98           C  
ATOM   1955  CD1 PHE A 119     -17.813  -6.665  -1.198  1.00 90.98           C  
ATOM   1956  HD1 PHE A 119     -17.211  -6.099  -0.503  1.00 90.98           H  
ATOM   1957  CD2 PHE A 119     -19.282  -8.546  -1.692  1.00 90.98           C  
ATOM   1958  HD2 PHE A 119     -19.813  -9.432  -1.376  1.00 90.98           H  
ATOM   1959  CE1 PHE A 119     -17.928  -6.226  -2.528  1.00 90.98           C  
ATOM   1960  HE1 PHE A 119     -17.421  -5.328  -2.847  1.00 90.98           H  
ATOM   1961  CE2 PHE A 119     -19.391  -8.108  -3.021  1.00 90.98           C  
ATOM   1962  HE2 PHE A 119     -20.013  -8.649  -3.720  1.00 90.98           H  
ATOM   1963  CZ  PHE A 119     -18.719  -6.948  -3.437  1.00 90.98           C  
ATOM   1964  HZ  PHE A 119     -18.826  -6.602  -4.454  1.00 90.98           H  
ATOM   1965  N   SER A 120     -16.534 -10.476  -1.153  1.00 89.70           N  
ATOM   1966  H   SER A 120     -17.420 -10.891  -1.403  1.00 89.70           H  
ATOM   1967  CA  SER A 120     -15.411 -10.644  -2.074  1.00 89.70           C  
ATOM   1968  HA  SER A 120     -14.689  -9.839  -1.934  1.00 89.70           H  
ATOM   1969  C   SER A 120     -15.953 -10.614  -3.507  1.00 89.70           C  
ATOM   1970  CB  SER A 120     -14.704 -11.953  -1.709  1.00 89.70           C  
ATOM   1971  HB2 SER A 120     -14.287 -11.847  -0.707  1.00 89.70           H  
ATOM   1972  HB3 SER A 120     -15.441 -12.754  -1.670  1.00 89.70           H  
ATOM   1973  O   SER A 120     -16.642 -11.558  -3.897  1.00 89.70           O  
ATOM   1974  OG  SER A 120     -13.652 -12.296  -2.595  1.00 89.70           O  
ATOM   1975  HG  SER A 120     -12.995 -11.608  -2.464  1.00 89.70           H  
ATOM   1976  N   PRO A 121     -15.706  -9.551  -4.295  1.00 84.99           N  
ATOM   1977  CA  PRO A 121     -16.207  -9.454  -5.664  1.00 84.99           C  
ATOM   1978  HA  PRO A 121     -17.293  -9.368  -5.630  1.00 84.99           H  
ATOM   1979  C   PRO A 121     -15.803 -10.680  -6.500  1.00 84.99           C  
ATOM   1980  CB  PRO A 121     -15.621  -8.152  -6.230  1.00 84.99           C  
ATOM   1981  HB2 PRO A 121     -14.681  -8.350  -6.743  1.00 84.99           H  
ATOM   1982  HB3 PRO A 121     -16.320  -7.656  -6.904  1.00 84.99           H  
ATOM   1983  O   PRO A 121     -14.626 -11.030  -6.576  1.00 84.99           O  
ATOM   1984  CG  PRO A 121     -15.339  -7.303  -4.993  1.00 84.99           C  
ATOM   1985  HG2 PRO A 121     -14.514  -6.610  -5.159  1.00 84.99           H  
ATOM   1986  HG3 PRO A 121     -16.240  -6.756  -4.714  1.00 84.99           H  
ATOM   1987  CD  PRO A 121     -15.006  -8.333  -3.916  1.00 84.99           C  
ATOM   1988  HD2 PRO A 121     -15.339  -7.967  -2.945  1.00 84.99           H  
ATOM   1989  HD3 PRO A 121     -13.933  -8.522  -3.906  1.00 84.99           H  
ATOM   1990  N   LYS A 122     -16.775 -11.354  -7.128  1.00 76.78           N  
ATOM   1991  H   LYS A 122     -17.714 -10.988  -7.052  1.00 76.78           H  
ATOM   1992  CA  LYS A 122     -16.534 -12.448  -8.087  1.00 76.78           C  
ATOM   1993  HA  LYS A 122     -15.508 -12.801  -7.973  1.00 76.78           H  
ATOM   1994  C   LYS A 122     -16.664 -11.948  -9.522  1.00 76.78           C  
ATOM   1995  CB  LYS A 122     -17.495 -13.625  -7.857  1.00 76.78           C  
ATOM   1996  HB2 LYS A 122     -18.488 -13.247  -7.610  1.00 76.78           H  
ATOM   1997  HB3 LYS A 122     -17.579 -14.182  -8.791  1.00 76.78           H  
ATOM   1998  O   LYS A 122     -17.384 -10.992  -9.778  1.00 76.78           O  
ATOM   1999  CG  LYS A 122     -17.026 -14.612  -6.782  1.00 76.78           C  
ATOM   2000  HG2 LYS A 122     -16.001 -14.918  -6.989  1.00 76.78           H  
ATOM   2001  HG3 LYS A 122     -17.068 -14.130  -5.805  1.00 76.78           H  
ATOM   2002  CD  LYS A 122     -17.942 -15.847  -6.827  1.00 76.78           C  
ATOM   2003  HD2 LYS A 122     -17.918 -16.263  -7.835  1.00 76.78           H  
ATOM   2004  HD3 LYS A 122     -18.964 -15.529  -6.621  1.00 76.78           H  
ATOM   2005  CE  LYS A 122     -17.542 -16.941  -5.833  1.00 76.78           C  
ATOM   2006  HE2 LYS A 122     -17.603 -16.530  -4.825  1.00 76.78           H  
ATOM   2007  HE3 LYS A 122     -16.516 -17.249  -6.037  1.00 76.78           H  
ATOM   2008  NZ  LYS A 122     -18.466 -18.096  -5.927  1.00 76.78           N  
ATOM   2009  HZ1 LYS A 122     -18.482 -18.464  -6.867  1.00 76.78           H  
ATOM   2010  HZ2 LYS A 122     -19.407 -17.797  -5.716  1.00 76.78           H  
ATOM   2011  HZ3 LYS A 122     -18.218 -18.831  -5.280  1.00 76.78           H  
ATOM   2012  N   HIS A 123     -16.017 -12.653 -10.453  1.00 69.42           N  
ATOM   2013  H   HIS A 123     -15.444 -13.425 -10.142  1.00 69.42           H  
ATOM   2014  CA  HIS A 123     -16.085 -12.404 -11.902  1.00 69.42           C  
ATOM   2015  HA  HIS A 123     -15.388 -13.099 -12.370  1.00 69.42           H  
ATOM   2016  C   HIS A 123     -15.597 -11.018 -12.347  1.00 69.42           C  
ATOM   2017  CB  HIS A 123     -17.485 -12.748 -12.442  1.00 69.42           C  
ATOM   2018  HB2 HIS A 123     -18.210 -12.024 -12.069  1.00 69.42           H  
ATOM   2019  HB3 HIS A 123     -17.477 -12.675 -13.529  1.00 69.42           H  
ATOM   2020  O   HIS A 123     -15.802 -10.628 -13.494  1.00 69.42           O  
ATOM   2021  CG  HIS A 123     -17.925 -14.136 -12.063  1.00 69.42           C  
ATOM   2022  CD2 HIS A 123     -18.902 -14.477 -11.167  1.00 69.42           C  
ATOM   2023  HD2 HIS A 123     -19.536 -13.792 -10.623  1.00 69.42           H  
ATOM   2024  ND1 HIS A 123     -17.355 -15.303 -12.513  1.00 69.42           N  
ATOM   2025  HD1 HIS A 123     -16.650 -15.375 -13.233  1.00 69.42           H  
ATOM   2026  CE1 HIS A 123     -17.971 -16.326 -11.902  1.00 69.42           C  
ATOM   2027  HE1 HIS A 123     -17.758 -17.371 -12.074  1.00 69.42           H  
ATOM   2028  NE2 HIS A 123     -18.895 -15.873 -11.044  1.00 69.42           N  
ATOM   2029  N   ILE A 124     -14.911 -10.299 -11.459  1.00 76.64           N  
ATOM   2030  H   ILE A 124     -14.772 -10.669 -10.529  1.00 76.64           H  
ATOM   2031  CA  ILE A 124     -14.160  -9.107 -11.810  1.00 76.64           C  
ATOM   2032  HA  ILE A 124     -14.587  -8.661 -12.709  1.00 76.64           H  
ATOM   2033  C   ILE A 124     -12.740  -9.571 -12.125  1.00 76.64           C  
ATOM   2034  CB  ILE A 124     -14.234  -8.048 -10.692  1.00 76.64           C  
ATOM   2035  HB  ILE A 124     -13.662  -8.402  -9.834  1.00 76.64           H  
ATOM   2036  O   ILE A 124     -12.018 -10.033 -11.248  1.00 76.64           O  
ATOM   2037  CG1 ILE A 124     -15.672  -7.765 -10.202  1.00 76.64           C  
ATOM   2038 HG12 ILE A 124     -16.074  -8.664  -9.735  1.00 76.64           H  
ATOM   2039 HG13 ILE A 124     -15.618  -7.006  -9.421  1.00 76.64           H  
ATOM   2040  CG2 ILE A 124     -13.597  -6.745 -11.189  1.00 76.64           C  
ATOM   2041 HG21 ILE A 124     -14.089  -6.376 -12.089  1.00 76.64           H  
ATOM   2042 HG22 ILE A 124     -13.658  -5.986 -10.409  1.00 76.64           H  
ATOM   2043 HG23 ILE A 124     -12.542  -6.907 -11.414  1.00 76.64           H  
ATOM   2044  CD1 ILE A 124     -16.663  -7.282 -11.272  1.00 76.64           C  
ATOM   2045 HD11 ILE A 124     -17.637  -7.119 -10.810  1.00 76.64           H  
ATOM   2046 HD12 ILE A 124     -16.333  -6.339 -11.707  1.00 76.64           H  
ATOM   2047 HD13 ILE A 124     -16.773  -8.031 -12.057  1.00 76.64           H  
ATOM   2048  N   ASN A 125     -12.376  -9.505 -13.402  1.00 74.81           N  
ATOM   2049  H   ASN A 125     -13.073  -9.206 -14.069  1.00 74.81           H  
ATOM   2050  CA  ASN A 125     -11.028  -9.820 -13.892  1.00 74.81           C  
ATOM   2051  HA  ASN A 125     -10.466 -10.340 -13.117  1.00 74.81           H  
ATOM   2052  C   ASN A 125     -10.243  -8.537 -14.220  1.00 74.81           C  
ATOM   2053  CB  ASN A 125     -11.133 -10.741 -15.120  1.00 74.81           C  
ATOM   2054  HB2 ASN A 125     -10.125 -10.952 -15.477  1.00 74.81           H  
ATOM   2055  HB3 ASN A 125     -11.667 -10.220 -15.914  1.00 74.81           H  
ATOM   2056  O   ASN A 125      -9.281  -8.564 -14.983  1.00 74.81           O  
ATOM   2057  CG  ASN A 125     -11.807 -12.081 -14.886  1.00 74.81           C  
ATOM   2058  ND2 ASN A 125     -11.986 -12.832 -15.944  1.00 74.81           N  
ATOM   2059 HD21 ASN A 125     -12.339 -13.759 -15.758  1.00 74.81           H  
ATOM   2060 HD22 ASN A 125     -11.427 -12.622 -16.759  1.00 74.81           H  
ATOM   2061  OD1 ASN A 125     -12.182 -12.491 -13.800  1.00 74.81           O  
ATOM   2062  N   GLN A 126     -10.745  -7.400 -13.744  1.00 76.39           N  
ATOM   2063  H   GLN A 126     -11.411  -7.462 -12.987  1.00 76.39           H  
ATOM   2064  CA  GLN A 126     -10.425  -6.053 -14.199  1.00 76.39           C  
ATOM   2065  HA  GLN A 126      -9.561  -6.085 -14.862  1.00 76.39           H  
ATOM   2066  C   GLN A 126     -10.067  -5.195 -12.989  1.00 76.39           C  
ATOM   2067  CB  GLN A 126     -11.640  -5.468 -14.953  1.00 76.39           C  
ATOM   2068  HB2 GLN A 126     -11.348  -4.535 -15.434  1.00 76.39           H  
ATOM   2069  HB3 GLN A 126     -12.419  -5.226 -14.231  1.00 76.39           H  
ATOM   2070  O   GLN A 126     -10.540  -5.478 -11.893  1.00 76.39           O  
ATOM   2071  CG  GLN A 126     -12.232  -6.465 -15.976  1.00 76.39           C  
ATOM   2072  HG2 GLN A 126     -12.737  -7.263 -15.432  1.00 76.39           H  
ATOM   2073  HG3 GLN A 126     -11.427  -6.933 -16.541  1.00 76.39           H  
ATOM   2074  CD  GLN A 126     -13.263  -5.893 -16.947  1.00 76.39           C  
ATOM   2075  NE2 GLN A 126     -13.627  -6.620 -17.981  1.00 76.39           N  
ATOM   2076 HE21 GLN A 126     -13.274  -7.557 -18.116  1.00 76.39           H  
ATOM   2077 HE22 GLN A 126     -14.332  -6.189 -18.562  1.00 76.39           H  
ATOM   2078  OE1 GLN A 126     -13.772  -4.804 -16.834  1.00 76.39           O  
ATOM   2079  N   TYR A 127      -9.287  -4.129 -13.169  1.00 85.92           N  
ATOM   2080  H   TYR A 127      -8.999  -3.879 -14.104  1.00 85.92           H  
ATOM   2081  CA  TYR A 127      -9.174  -3.109 -12.124  1.00 85.92           C  
ATOM   2082  HA  TYR A 127      -8.729  -3.542 -11.228  1.00 85.92           H  
ATOM   2083  C   TYR A 127     -10.586  -2.623 -11.783  1.00 85.92           C  
ATOM   2084  CB  TYR A 127      -8.306  -1.945 -12.612  1.00 85.92           C  
ATOM   2085  HB2 TYR A 127      -8.448  -1.107 -11.930  1.00 85.92           H  
ATOM   2086  HB3 TYR A 127      -8.662  -1.621 -13.590  1.00 85.92           H  
ATOM   2087  O   TYR A 127     -11.435  -2.564 -12.668  1.00 85.92           O  
ATOM   2088  CG  TYR A 127      -6.819  -2.234 -12.721  1.00 85.92           C  
ATOM   2089  CD1 TYR A 127      -5.909  -1.488 -11.960  1.00 85.92           C  
ATOM   2090  HD1 TYR A 127      -6.260  -0.720 -11.286  1.00 85.92           H  
ATOM   2091  CD2 TYR A 127      -6.319  -3.167 -13.650  1.00 85.92           C  
ATOM   2092  HD2 TYR A 127      -7.001  -3.746 -14.255  1.00 85.92           H  
ATOM   2093  CE1 TYR A 127      -4.530  -1.645 -12.165  1.00 85.92           C  
ATOM   2094  HE1 TYR A 127      -3.845  -0.951 -11.700  1.00 85.92           H  
ATOM   2095  CE2 TYR A 127      -4.934  -3.391 -13.785  1.00 85.92           C  
ATOM   2096  HE2 TYR A 127      -4.555  -4.134 -14.471  1.00 85.92           H  
ATOM   2097  OH  TYR A 127      -2.685  -2.861 -13.088  1.00 85.92           O  
ATOM   2098  HH  TYR A 127      -2.201  -2.255 -12.521  1.00 85.92           H  
ATOM   2099  CZ  TYR A 127      -4.027  -2.642 -13.017  1.00 85.92           C  
ATOM   2100  N   PHE A 128     -10.879  -2.304 -10.532  1.00 88.11           N  
ATOM   2101  H   PHE A 128     -10.180  -2.400  -9.809  1.00 88.11           H  
ATOM   2102  CA  PHE A 128     -12.202  -1.807 -10.162  1.00 88.11           C  
ATOM   2103  HA  PHE A 128     -12.643  -1.298 -11.020  1.00 88.11           H  
ATOM   2104  C   PHE A 128     -12.104  -0.782  -9.055  1.00 88.11           C  
ATOM   2105  CB  PHE A 128     -13.131  -2.960  -9.759  1.00 88.11           C  
ATOM   2106  HB2 PHE A 128     -13.161  -3.684 -10.573  1.00 88.11           H  
ATOM   2107  HB3 PHE A 128     -14.142  -2.567  -9.648  1.00 88.11           H  
ATOM   2108  O   PHE A 128     -11.183  -0.821  -8.250  1.00 88.11           O  
ATOM   2109  CG  PHE A 128     -12.753  -3.675  -8.474  1.00 88.11           C  
ATOM   2110  CD1 PHE A 128     -11.873  -4.767  -8.518  1.00 88.11           C  
ATOM   2111  HD1 PHE A 128     -11.434  -5.068  -9.457  1.00 88.11           H  
ATOM   2112  CD2 PHE A 128     -13.281  -3.256  -7.237  1.00 88.11           C  
ATOM   2113  HD2 PHE A 128     -13.927  -2.392  -7.192  1.00 88.11           H  
ATOM   2114  CE1 PHE A 128     -11.558  -5.463  -7.341  1.00 88.11           C  
ATOM   2115  HE1 PHE A 128     -10.871  -6.295  -7.394  1.00 88.11           H  
ATOM   2116  CE2 PHE A 128     -12.973  -3.959  -6.058  1.00 88.11           C  
ATOM   2117  HE2 PHE A 128     -13.370  -3.625  -5.111  1.00 88.11           H  
ATOM   2118  CZ  PHE A 128     -12.117  -5.073  -6.112  1.00 88.11           C  
ATOM   2119  HZ  PHE A 128     -11.855  -5.596  -5.204  1.00 88.11           H  
ATOM   2120  N   GLU A 129     -13.079   0.104  -8.974  1.00 88.97           N  
ATOM   2121  H   GLU A 129     -13.819   0.083  -9.661  1.00 88.97           H  
ATOM   2122  CA  GLU A 129     -13.251   0.963  -7.812  1.00 88.97           C  
ATOM   2123  HA  GLU A 129     -12.469   0.741  -7.086  1.00 88.97           H  
ATOM   2124  C   GLU A 129     -14.557   0.660  -7.095  1.00 88.97           C  
ATOM   2125  CB  GLU A 129     -13.064   2.436  -8.178  1.00 88.97           C  
ATOM   2126  HB2 GLU A 129     -12.067   2.537  -8.607  1.00 88.97           H  
ATOM   2127  HB3 GLU A 129     -13.103   3.028  -7.264  1.00 88.97           H  
ATOM   2128  O   GLU A 129     -15.486   0.075  -7.659  1.00 88.97           O  
ATOM   2129  CG  GLU A 129     -14.090   3.019  -9.150  1.00 88.97           C  
ATOM   2130  HG2 GLU A 129     -15.079   2.958  -8.697  1.00 88.97           H  
ATOM   2131  HG3 GLU A 129     -14.098   2.440 -10.073  1.00 88.97           H  
ATOM   2132  CD  GLU A 129     -13.758   4.485  -9.465  1.00 88.97           C  
ATOM   2133  OE1 GLU A 129     -14.695   5.232  -9.822  1.00 88.97           O  
ATOM   2134  OE2 GLU A 129     -12.580   4.915  -9.333  1.00 88.97           O  
ATOM   2135  N   LEU A 130     -14.606   1.035  -5.823  1.00 89.59           N  
ATOM   2136  H   LEU A 130     -13.836   1.573  -5.450  1.00 89.59           H  
ATOM   2137  CA  LEU A 130     -15.832   0.976  -5.047  1.00 89.59           C  
ATOM   2138  HA  LEU A 130     -16.526   0.286  -5.527  1.00 89.59           H  
ATOM   2139  C   LEU A 130     -16.498   2.349  -5.047  1.00 89.59           C  
ATOM   2140  CB  LEU A 130     -15.551   0.451  -3.636  1.00 89.59           C  
ATOM   2141  HB2 LEU A 130     -14.846   1.124  -3.149  1.00 89.59           H  
ATOM   2142  HB3 LEU A 130     -16.494   0.471  -3.089  1.00 89.59           H  
ATOM   2143  O   LEU A 130     -15.823   3.375  -4.962  1.00 89.59           O  
ATOM   2144  CG  LEU A 130     -14.986  -0.976  -3.564  1.00 89.59           C  
ATOM   2145  HG  LEU A 130     -14.029  -1.022  -4.082  1.00 89.59           H  
ATOM   2146  CD1 LEU A 130     -14.764  -1.338  -2.096  1.00 89.59           C  
ATOM   2147 HD11 LEU A 130     -14.046  -0.649  -1.651  1.00 89.59           H  
ATOM   2148 HD12 LEU A 130     -14.364  -2.350  -2.032  1.00 89.59           H  
ATOM   2149 HD13 LEU A 130     -15.703  -1.288  -1.544  1.00 89.59           H  
ATOM   2150  CD2 LEU A 130     -15.920  -2.017  -4.181  1.00 89.59           C  
ATOM   2151 HD21 LEU A 130     -15.972  -1.861  -5.259  1.00 89.59           H  
ATOM   2152 HD22 LEU A 130     -16.921  -1.924  -3.759  1.00 89.59           H  
ATOM   2153 HD23 LEU A 130     -15.533  -3.019  -3.995  1.00 89.59           H  
ATOM   2154  N   GLN A 131     -17.822   2.365  -5.130  1.00 88.18           N  
ATOM   2155  H   GLN A 131     -18.312   1.485  -5.207  1.00 88.18           H  
ATOM   2156  CA  GLN A 131     -18.623   3.588  -5.090  1.00 88.18           C  
ATOM   2157  HA  GLN A 131     -18.033   4.392  -4.649  1.00 88.18           H  
ATOM   2158  C   GLN A 131     -19.859   3.380  -4.207  1.00 88.18           C  
ATOM   2159  CB  GLN A 131     -19.030   4.011  -6.514  1.00 88.18           C  
ATOM   2160  HB2 GLN A 131     -19.667   3.236  -6.941  1.00 88.18           H  
ATOM   2161  HB3 GLN A 131     -19.616   4.927  -6.441  1.00 88.18           H  
ATOM   2162  O   GLN A 131     -20.324   2.248  -4.056  1.00 88.18           O  
ATOM   2163  CG  GLN A 131     -17.852   4.265  -7.477  1.00 88.18           C  
ATOM   2164  HG2 GLN A 131     -17.267   3.352  -7.590  1.00 88.18           H  
ATOM   2165  HG3 GLN A 131     -17.204   5.040  -7.067  1.00 88.18           H  
ATOM   2166  CD  GLN A 131     -18.304   4.706  -8.868  1.00 88.18           C  
ATOM   2167  NE2 GLN A 131     -17.409   4.912  -9.806  1.00 88.18           N  
ATOM   2168 HE21 GLN A 131     -17.760   5.318 -10.662  1.00 88.18           H  
ATOM   2169 HE22 GLN A 131     -16.418   4.926  -9.610  1.00 88.18           H  
ATOM   2170  OE1 GLN A 131     -19.478   4.864  -9.172  1.00 88.18           O  
ATOM   2171  N   ASN A 132     -20.420   4.456  -3.657  1.00 86.45           N  
ATOM   2172  H   ASN A 132     -19.972   5.351  -3.792  1.00 86.45           H  
ATOM   2173  CA  ASN A 132     -21.790   4.449  -3.145  1.00 86.45           C  
ATOM   2174  HA  ASN A 132     -22.064   3.442  -2.828  1.00 86.45           H  
ATOM   2175  C   ASN A 132     -22.756   4.903  -4.232  1.00 86.45           C  
ATOM   2176  CB  ASN A 132     -21.962   5.389  -1.956  1.00 86.45           C  
ATOM   2177  HB2 ASN A 132     -21.715   6.400  -2.279  1.00 86.45           H  
ATOM   2178  HB3 ASN A 132     -23.009   5.398  -1.651  1.00 86.45           H  
ATOM   2179  O   ASN A 132     -22.508   5.884  -4.929  1.00 86.45           O  
ATOM   2180  CG  ASN A 132     -21.149   5.032  -0.741  1.00 86.45           C  
ATOM   2181  ND2 ASN A 132     -20.548   6.049  -0.191  1.00 86.45           N  
ATOM   2182 HD21 ASN A 132     -20.028   5.961   0.670  1.00 86.45           H  
ATOM   2183 HD22 ASN A 132     -20.687   6.976  -0.567  1.00 86.45           H  
ATOM   2184  OD1 ASN A 132     -21.100   3.908  -0.250  1.00 86.45           O  
ATOM   2185  N   LEU A 133     -23.897   4.234  -4.317  1.00 81.81           N  
ATOM   2186  H   LEU A 133     -24.008   3.401  -3.756  1.00 81.81           H  
ATOM   2187  CA  LEU A 133     -24.994   4.617  -5.188  1.00 81.81           C  
ATOM   2188  HA  LEU A 133     -24.677   5.417  -5.857  1.00 81.81           H  
ATOM   2189  C   LEU A 133     -26.184   5.104  -4.371  1.00 81.81           C  
ATOM   2190  CB  LEU A 133     -25.359   3.391  -6.017  1.00 81.81           C  
ATOM   2191  HB2 LEU A 133     -25.759   2.631  -5.346  1.00 81.81           H  
ATOM   2192  HB3 LEU A 133     -24.435   3.001  -6.444  1.00 81.81           H  
ATOM   2193  O   LEU A 133     -26.894   4.300  -3.762  1.00 81.81           O  
ATOM   2194  CG  LEU A 133     -26.370   3.677  -7.137  1.00 81.81           C  
ATOM   2195  HG  LEU A 133     -27.179   4.294  -6.744  1.00 81.81           H  
ATOM   2196  CD1 LEU A 133     -25.718   4.433  -8.300  1.00 81.81           C  
ATOM   2197 HD11 LEU A 133     -24.843   3.895  -8.665  1.00 81.81           H  
ATOM   2198 HD12 LEU A 133     -25.414   5.429  -7.979  1.00 81.81           H  
ATOM   2199 HD13 LEU A 133     -26.429   4.552  -9.118  1.00 81.81           H  
ATOM   2200  CD2 LEU A 133     -26.993   2.350  -7.593  1.00 81.81           C  
ATOM   2201 HD21 LEU A 133     -26.984   2.272  -8.680  1.00 81.81           H  
ATOM   2202 HD22 LEU A 133     -26.473   1.492  -7.167  1.00 81.81           H  
ATOM   2203 HD23 LEU A 133     -28.014   2.302  -7.213  1.00 81.81           H  
ATOM   2204  N   ASP A 134     -26.458   6.401  -4.418  1.00 72.33           N  
ATOM   2205  H   ASP A 134     -25.786   7.042  -4.815  1.00 72.33           H  
ATOM   2206  CA  ASP A 134     -27.657   6.944  -3.777  1.00 72.33           C  
ATOM   2207  HA  ASP A 134     -27.804   6.444  -2.819  1.00 72.33           H  
ATOM   2208  C   ASP A 134     -28.927   6.668  -4.583  1.00 72.33           C  
ATOM   2209  CB  ASP A 134     -27.469   8.437  -3.505  1.00 72.33           C  
ATOM   2210  HB2 ASP A 134     -28.440   8.877  -3.279  1.00 72.33           H  
ATOM   2211  HB3 ASP A 134     -27.074   8.925  -4.396  1.00 72.33           H  
ATOM   2212  O   ASP A 134     -29.984   6.392  -4.011  1.00 72.33           O  
ATOM   2213  CG  ASP A 134     -26.553   8.685  -2.306  1.00 72.33           C  
ATOM   2214  OD1 ASP A 134     -26.545   7.825  -1.389  1.00 72.33           O  
ATOM   2215  OD2 ASP A 134     -25.942   9.769  -2.295  1.00 72.33           O  
ATOM   2216  N   ASN A 135     -28.821   6.669  -5.912  1.00 68.18           N  
ATOM   2217  H   ASN A 135     -27.923   6.897  -6.315  1.00 68.18           H  
ATOM   2218  CA  ASN A 135     -29.944   6.471  -6.816  1.00 68.18           C  
ATOM   2219  HA  ASN A 135     -30.802   6.111  -6.247  1.00 68.18           H  
ATOM   2220  C   ASN A 135     -29.579   5.470  -7.925  1.00 68.18           C  
ATOM   2221  CB  ASN A 135     -30.305   7.844  -7.375  1.00 68.18           C  
ATOM   2222  HB2 ASN A 135     -29.410   8.235  -7.859  1.00 68.18           H  
ATOM   2223  HB3 ASN A 135     -30.563   8.517  -6.557  1.00 68.18           H  
ATOM   2224  O   ASN A 135     -28.657   5.731  -8.694  1.00 68.18           O  
ATOM   2225  CG  ASN A 135     -31.436   7.859  -8.380  1.00 68.18           C  
ATOM   2226  ND2 ASN A 135     -31.683   9.015  -8.937  1.00 68.18           N  
ATOM   2227 HD21 ASN A 135     -32.314   9.032  -9.725  1.00 68.18           H  
ATOM   2228 HD22 ASN A 135     -30.956   9.711  -8.852  1.00 68.18           H  
ATOM   2229  OD1 ASN A 135     -32.079   6.862  -8.693  1.00 68.18           O  
ATOM   2230  N   PRO A 136     -30.311   4.350  -8.078  1.00 61.21           N  
ATOM   2231  CA  PRO A 136     -30.012   3.324  -9.081  1.00 61.21           C  
ATOM   2232  HA  PRO A 136     -28.980   2.991  -8.971  1.00 61.21           H  
ATOM   2233  C   PRO A 136     -30.128   3.784 -10.535  1.00 61.21           C  
ATOM   2234  CB  PRO A 136     -30.958   2.163  -8.762  1.00 61.21           C  
ATOM   2235  HB2 PRO A 136     -30.470   1.484  -8.063  1.00 61.21           H  
ATOM   2236  HB3 PRO A 136     -31.269   1.621  -9.656  1.00 61.21           H  
ATOM   2237  O   PRO A 136     -29.673   3.071 -11.427  1.00 61.21           O  
ATOM   2238  CG  PRO A 136     -32.138   2.842  -8.071  1.00 61.21           C  
ATOM   2239  HG2 PRO A 136     -32.673   2.158  -7.411  1.00 61.21           H  
ATOM   2240  HG3 PRO A 136     -32.810   3.260  -8.820  1.00 61.21           H  
ATOM   2241  CD  PRO A 136     -31.476   3.973  -7.295  1.00 61.21           C  
ATOM   2242  HD2 PRO A 136     -32.180   4.798  -7.184  1.00 61.21           H  
ATOM   2243  HD3 PRO A 136     -31.153   3.617  -6.317  1.00 61.21           H  
ATOM   2244  N   ILE A 137     -30.741   4.942 -10.782  1.00 59.68           N  
ATOM   2245  H   ILE A 137     -31.085   5.480  -9.999  1.00 59.68           H  
ATOM   2246  CA  ILE A 137     -30.845   5.537 -12.118  1.00 59.68           C  
ATOM   2247  HA  ILE A 137     -30.872   4.740 -12.860  1.00 59.68           H  
ATOM   2248  C   ILE A 137     -29.607   6.392 -12.434  1.00 59.68           C  
ATOM   2249  CB  ILE A 137     -32.166   6.339 -12.226  1.00 59.68           C  
ATOM   2250  HB  ILE A 137     -32.127   7.157 -11.506  1.00 59.68           H  
ATOM   2251  O   ILE A 137     -29.284   6.586 -13.609  1.00 59.68           O  
ATOM   2252  CG1 ILE A 137     -33.387   5.444 -11.888  1.00 59.68           C  
ATOM   2253 HG12 ILE A 137     -33.232   4.948 -10.930  1.00 59.68           H  
ATOM   2254 HG13 ILE A 137     -33.491   4.671 -12.650  1.00 59.68           H  
ATOM   2255  CG2 ILE A 137     -32.337   6.944 -13.634  1.00 59.68           C  
ATOM   2256 HG21 ILE A 137     -31.539   7.660 -13.832  1.00 59.68           H  
ATOM   2257 HG22 ILE A 137     -33.275   7.493 -13.711  1.00 59.68           H  
ATOM   2258 HG23 ILE A 137     -32.306   6.157 -14.388  1.00 59.68           H  
ATOM   2259  CD1 ILE A 137     -34.713   6.203 -11.758  1.00 59.68           C  
ATOM   2260 HD11 ILE A 137     -34.604   7.018 -11.043  1.00 59.68           H  
ATOM   2261 HD12 ILE A 137     -35.032   6.598 -12.722  1.00 59.68           H  
ATOM   2262 HD13 ILE A 137     -35.482   5.519 -11.398  1.00 59.68           H  
ATOM   2263  N   ASP A 138     -28.900   6.886 -11.414  1.00 59.90           N  
ATOM   2264  H   ASP A 138     -29.082   6.574 -10.470  1.00 59.90           H  
ATOM   2265  CA  ASP A 138     -27.766   7.778 -11.619  1.00 59.90           C  
ATOM   2266  HA  ASP A 138     -28.056   8.475 -12.405  1.00 59.90           H  
ATOM   2267  C   ASP A 138     -26.550   7.022 -12.167  1.00 59.90           C  
ATOM   2268  CB  ASP A 138     -27.462   8.630 -10.370  1.00 59.90           C  
ATOM   2269  HB2 ASP A 138     -26.485   9.095 -10.499  1.00 59.90           H  
ATOM   2270  HB3 ASP A 138     -27.417   7.992  -9.487  1.00 59.90           H  
ATOM   2271  O   ASP A 138     -26.182   5.922 -11.746  1.00 59.90           O  
ATOM   2272  CG  ASP A 138     -28.493   9.756 -10.166  1.00 59.90           C  
ATOM   2273  OD1 ASP A 138     -29.081  10.211 -11.173  1.00 59.90           O  
ATOM   2274  OD2 ASP A 138     -28.743  10.156  -9.009  1.00 59.90           O  
ATOM   2275  N   MET A 139     -25.919   7.640 -13.168  1.00 55.65           N  
ATOM   2276  H   MET A 139     -26.290   8.528 -13.474  1.00 55.65           H  
ATOM   2277  CA  MET A 139     -24.748   7.079 -13.846  1.00 55.65           C  
ATOM   2278  HA  MET A 139     -24.901   6.006 -13.963  1.00 55.65           H  
ATOM   2279  C   MET A 139     -23.453   7.234 -13.038  1.00 55.65           C  
ATOM   2280  CB  MET A 139     -24.591   7.703 -15.243  1.00 55.65           C  
ATOM   2281  HB2 MET A 139     -23.622   7.407 -15.646  1.00 55.65           H  
ATOM   2282  HB3 MET A 139     -24.613   8.791 -15.176  1.00 55.65           H  
ATOM   2283  O   MET A 139     -22.444   6.642 -13.423  1.00 55.65           O  
ATOM   2284  CG  MET A 139     -25.663   7.217 -16.225  1.00 55.65           C  
ATOM   2285  HG2 MET A 139     -25.792   6.145 -16.076  1.00 55.65           H  
ATOM   2286  HG3 MET A 139     -26.615   7.697 -16.001  1.00 55.65           H  
ATOM   2287  SD  MET A 139     -25.238   7.463 -17.980  1.00 55.65           S  
ATOM   2288  CE  MET A 139     -25.783   9.175 -18.208  1.00 55.65           C  
ATOM   2289  HE1 MET A 139     -26.849   9.249 -17.991  1.00 55.65           H  
ATOM   2290  HE2 MET A 139     -25.234   9.827 -17.528  1.00 55.65           H  
ATOM   2291  HE3 MET A 139     -25.601   9.486 -19.236  1.00 55.65           H  
ATOM   2292  N   GLY A 140     -23.470   8.029 -11.966  1.00 65.32           N  
ATOM   2293  H   GLY A 140     -24.363   8.371 -11.642  1.00 65.32           H  
ATOM   2294  CA  GLY A 140     -22.335   8.273 -11.081  1.00 65.32           C  
ATOM   2295  HA2 GLY A 140     -22.073   9.331 -11.097  1.00 65.32           H  
ATOM   2296  HA3 GLY A 140     -21.468   7.698 -11.406  1.00 65.32           H  
ATOM   2297  C   GLY A 140     -22.673   7.892  -9.646  1.00 65.32           C  
ATOM   2298  O   GLY A 140     -23.805   8.079  -9.206  1.00 65.32           O  
ATOM   2299  N   GLY A 141     -21.690   7.341  -8.945  1.00 74.32           N  
ATOM   2300  H   GLY A 141     -20.789   7.204  -9.380  1.00 74.32           H  
ATOM   2301  CA  GLY A 141     -21.713   7.156  -7.503  1.00 74.32           C  
ATOM   2302  HA2 GLY A 141     -21.625   6.095  -7.273  1.00 74.32           H  
ATOM   2303  HA3 GLY A 141     -22.644   7.531  -7.076  1.00 74.32           H  
ATOM   2304  C   GLY A 141     -20.548   7.893  -6.852  1.00 74.32           C  
ATOM   2305  O   GLY A 141     -19.558   8.215  -7.518  1.00 74.32           O  
ATOM   2306  N   ASP A 142     -20.657   8.139  -5.551  1.00 82.22           N  
ATOM   2307  H   ASP A 142     -21.484   7.829  -5.061  1.00 82.22           H  
ATOM   2308  CA  ASP A 142     -19.572   8.739  -4.782  1.00 82.22           C  
ATOM   2309  HA  ASP A 142     -19.169   9.581  -5.345  1.00 82.22           H  
ATOM   2310  C   ASP A 142     -18.457   7.716  -4.599  1.00 82.22           C  
ATOM   2311  CB  ASP A 142     -20.067   9.269  -3.432  1.00 82.22           C  
ATOM   2312  HB2 ASP A 142     -20.663   8.502  -2.938  1.00 82.22           H  
ATOM   2313  HB3 ASP A 142     -19.201   9.478  -2.804  1.00 82.22           H  
ATOM   2314  O   ASP A 142     -18.659   6.634  -4.041  1.00 82.22           O  
ATOM   2315  CG  ASP A 142     -20.876  10.562  -3.559  1.00 82.22           C  
ATOM   2316  OD1 ASP A 142     -20.662  11.302  -4.547  1.00 82.22           O  
ATOM   2317  OD2 ASP A 142     -21.659  10.821  -2.625  1.00 82.22           O  
ATOM   2318  N   ARG A 143     -17.269   8.053  -5.096  1.00 83.96           N  
ATOM   2319  H   ARG A 143     -17.194   8.953  -5.550  1.00 83.96           H  
ATOM   2320  CA  ARG A 143     -16.092   7.191  -5.030  1.00 83.96           C  
ATOM   2321  HA  ARG A 143     -16.341   6.233  -5.487  1.00 83.96           H  
ATOM   2322  C   ARG A 143     -15.702   6.925  -3.580  1.00 83.96           C  
ATOM   2323  CB  ARG A 143     -14.959   7.842  -5.822  1.00 83.96           C  
ATOM   2324  HB2 ARG A 143     -15.348   8.156  -6.791  1.00 83.96           H  
ATOM   2325  HB3 ARG A 143     -14.616   8.728  -5.286  1.00 83.96           H  
ATOM   2326  O   ARG A 143     -15.619   7.841  -2.760  1.00 83.96           O  
ATOM   2327  CG  ARG A 143     -13.780   6.898  -6.064  1.00 83.96           C  
ATOM   2328  HG2 ARG A 143     -13.385   6.520  -5.121  1.00 83.96           H  
ATOM   2329  HG3 ARG A 143     -14.107   6.067  -6.689  1.00 83.96           H  
ATOM   2330  CD  ARG A 143     -12.694   7.701  -6.775  1.00 83.96           C  
ATOM   2331  HD2 ARG A 143     -13.156   8.367  -7.505  1.00 83.96           H  
ATOM   2332  HD3 ARG A 143     -12.173   8.309  -6.035  1.00 83.96           H  
ATOM   2333  NE  ARG A 143     -11.749   6.838  -7.479  1.00 83.96           N  
ATOM   2334  HE  ARG A 143     -12.134   6.002  -7.894  1.00 83.96           H  
ATOM   2335  NH1 ARG A 143     -10.022   8.340  -7.711  1.00 83.96           N  
ATOM   2336 HH11 ARG A 143      -9.187   8.592  -8.220  1.00 83.96           H  
ATOM   2337 HH12 ARG A 143     -10.545   9.020  -7.179  1.00 83.96           H  
ATOM   2338  NH2 ARG A 143      -9.877   6.306  -8.590  1.00 83.96           N  
ATOM   2339 HH21 ARG A 143      -9.228   6.704  -9.255  1.00 83.96           H  
ATOM   2340 HH22 ARG A 143     -10.387   5.466  -8.822  1.00 83.96           H  
ATOM   2341  CZ  ARG A 143     -10.555   7.170  -7.908  1.00 83.96           C  
ATOM   2342  N   LEU A 144     -15.434   5.659  -3.286  1.00 88.92           N  
ATOM   2343  H   LEU A 144     -15.505   4.964  -4.016  1.00 88.92           H  
ATOM   2344  CA  LEU A 144     -14.862   5.252  -2.015  1.00 88.92           C  
ATOM   2345  HA  LEU A 144     -15.151   5.968  -1.246  1.00 88.92           H  
ATOM   2346  C   LEU A 144     -13.347   5.262  -2.100  1.00 88.92           C  
ATOM   2347  CB  LEU A 144     -15.363   3.870  -1.596  1.00 88.92           C  
ATOM   2348  HB2 LEU A 144     -14.933   3.655  -0.618  1.00 88.92           H  
ATOM   2349  HB3 LEU A 144     -14.985   3.132  -2.304  1.00 88.92           H  
ATOM   2350  O   LEU A 144     -12.760   4.929  -3.129  1.00 88.92           O  
ATOM   2351  CG  LEU A 144     -16.886   3.730  -1.502  1.00 88.92           C  
ATOM   2352  HG  LEU A 144     -17.321   3.709  -2.501  1.00 88.92           H  
ATOM   2353  CD1 LEU A 144     -17.243   2.429  -0.785  1.00 88.92           C  
ATOM   2354 HD11 LEU A 144     -16.953   2.493   0.264  1.00 88.92           H  
ATOM   2355 HD12 LEU A 144     -18.319   2.271  -0.858  1.00 88.92           H  
ATOM   2356 HD13 LEU A 144     -16.721   1.590  -1.245  1.00 88.92           H  
ATOM   2357  CD2 LEU A 144     -17.510   4.866  -0.708  1.00 88.92           C  
ATOM   2358 HD21 LEU A 144     -16.935   5.045   0.200  1.00 88.92           H  
ATOM   2359 HD22 LEU A 144     -17.545   5.773  -1.311  1.00 88.92           H  
ATOM   2360 HD23 LEU A 144     -18.529   4.583  -0.441  1.00 88.92           H  
ATOM   2361  N   PHE A 145     -12.729   5.589  -0.977  1.00 87.60           N  
ATOM   2362  H   PHE A 145     -13.278   5.779  -0.150  1.00 87.60           H  
ATOM   2363  CA  PHE A 145     -11.290   5.737  -0.891  1.00 87.60           C  
ATOM   2364  HA  PHE A 145     -10.831   5.397  -1.819  1.00 87.60           H  
ATOM   2365  C   PHE A 145     -10.715   4.910   0.247  1.00 87.60           C  
ATOM   2366  CB  PHE A 145     -10.947   7.204  -0.715  1.00 87.60           C  
ATOM   2367  HB2 PHE A 145     -11.386   7.567   0.214  1.00 87.60           H  
ATOM   2368  HB3 PHE A 145      -9.864   7.246  -0.599  1.00 87.60           H  
ATOM   2369  O   PHE A 145     -11.411   4.563   1.199  1.00 87.60           O  
ATOM   2370  CG  PHE A 145     -11.375   8.109  -1.855  1.00 87.60           C  
ATOM   2371  CD1 PHE A 145     -10.551   8.299  -2.980  1.00 87.60           C  
ATOM   2372  HD1 PHE A 145      -9.601   7.790  -3.045  1.00 87.60           H  
ATOM   2373  CD2 PHE A 145     -12.601   8.789  -1.770  1.00 87.60           C  
ATOM   2374  HD2 PHE A 145     -13.226   8.647  -0.901  1.00 87.60           H  
ATOM   2375  CE1 PHE A 145     -10.939   9.193  -3.993  1.00 87.60           C  
ATOM   2376  HE1 PHE A 145     -10.271   9.378  -4.821  1.00 87.60           H  
ATOM   2377  CE2 PHE A 145     -13.005   9.660  -2.796  1.00 87.60           C  
ATOM   2378  HE2 PHE A 145     -13.949  10.179  -2.721  1.00 87.60           H  
ATOM   2379  CZ  PHE A 145     -12.169   9.872  -3.903  1.00 87.60           C  
ATOM   2380  HZ  PHE A 145     -12.463  10.573  -4.670  1.00 87.60           H  
ATOM   2381  N   TYR A 146      -9.436   4.587   0.162  1.00 85.97           N  
ATOM   2382  H   TYR A 146      -8.928   4.837  -0.674  1.00 85.97           H  
ATOM   2383  CA  TYR A 146      -8.737   3.820   1.173  1.00 85.97           C  
ATOM   2384  HA  TYR A 146      -9.161   4.057   2.149  1.00 85.97           H  
ATOM   2385  C   TYR A 146      -7.259   4.177   1.209  1.00 85.97           C  
ATOM   2386  CB  TYR A 146      -8.952   2.327   0.913  1.00 85.97           C  
ATOM   2387  HB2 TYR A 146     -10.023   2.155   0.809  1.00 85.97           H  
ATOM   2388  HB3 TYR A 146      -8.629   1.779   1.798  1.00 85.97           H  
ATOM   2389  O   TYR A 146      -6.633   4.453   0.186  1.00 85.97           O  
ATOM   2390  CG  TYR A 146      -8.252   1.741  -0.300  1.00 85.97           C  
ATOM   2391  CD1 TYR A 146      -8.880   1.745  -1.561  1.00 85.97           C  
ATOM   2392  HD1 TYR A 146      -9.844   2.218  -1.684  1.00 85.97           H  
ATOM   2393  CD2 TYR A 146      -6.991   1.134  -0.150  1.00 85.97           C  
ATOM   2394  HD2 TYR A 146      -6.503   1.130   0.813  1.00 85.97           H  
ATOM   2395  CE1 TYR A 146      -8.261   1.113  -2.659  1.00 85.97           C  
ATOM   2396  HE1 TYR A 146      -8.745   1.078  -3.624  1.00 85.97           H  
ATOM   2397  CE2 TYR A 146      -6.364   0.513  -1.243  1.00 85.97           C  
ATOM   2398  HE2 TYR A 146      -5.404   0.035  -1.117  1.00 85.97           H  
ATOM   2399  OH  TYR A 146      -6.405  -0.136  -3.538  1.00 85.97           O  
ATOM   2400  HH  TYR A 146      -5.547  -0.500  -3.311  1.00 85.97           H  
ATOM   2401  CZ  TYR A 146      -7.004   0.491  -2.496  1.00 85.97           C  
ATOM   2402  N   GLU A 147      -6.683   4.129   2.399  1.00 83.32           N  
ATOM   2403  H   GLU A 147      -7.231   3.870   3.207  1.00 83.32           H  
ATOM   2404  CA  GLU A 147      -5.240   4.234   2.566  1.00 83.32           C  
ATOM   2405  HA  GLU A 147      -4.842   4.988   1.887  1.00 83.32           H  
ATOM   2406  C   GLU A 147      -4.591   2.894   2.244  1.00 83.32           C  
ATOM   2407  CB  GLU A 147      -4.915   4.651   3.998  1.00 83.32           C  
ATOM   2408  HB2 GLU A 147      -3.848   4.526   4.180  1.00 83.32           H  
ATOM   2409  HB3 GLU A 147      -5.466   4.001   4.678  1.00 83.32           H  
ATOM   2410  O   GLU A 147      -5.068   1.840   2.650  1.00 83.32           O  
ATOM   2411  CG  GLU A 147      -5.292   6.118   4.243  1.00 83.32           C  
ATOM   2412  HG2 GLU A 147      -4.539   6.759   3.783  1.00 83.32           H  
ATOM   2413  HG3 GLU A 147      -6.247   6.335   3.764  1.00 83.32           H  
ATOM   2414  CD  GLU A 147      -5.419   6.445   5.733  1.00 83.32           C  
ATOM   2415  OE1 GLU A 147      -6.148   7.418   6.022  1.00 83.32           O  
ATOM   2416  OE2 GLU A 147      -4.899   5.677   6.575  1.00 83.32           O  
ATOM   2417  N   LEU A 148      -3.470   2.919   1.534  1.00 79.46           N  
ATOM   2418  H   LEU A 148      -3.169   3.799   1.139  1.00 79.46           H  
ATOM   2419  CA  LEU A 148      -2.746   1.700   1.177  1.00 79.46           C  
ATOM   2420  HA  LEU A 148      -3.399   1.052   0.593  1.00 79.46           H  
ATOM   2421  C   LEU A 148      -2.304   0.871   2.395  1.00 79.46           C  
ATOM   2422  CB  LEU A 148      -1.538   2.138   0.344  1.00 79.46           C  
ATOM   2423  HB2 LEU A 148      -1.108   3.038   0.784  1.00 79.46           H  
ATOM   2424  HB3 LEU A 148      -0.768   1.370   0.417  1.00 79.46           H  
ATOM   2425  O   LEU A 148      -2.287  -0.356   2.339  1.00 79.46           O  
ATOM   2426  CG  LEU A 148      -1.848   2.403  -1.138  1.00 79.46           C  
ATOM   2427  HG  LEU A 148      -2.582   3.206  -1.202  1.00 79.46           H  
ATOM   2428  CD1 LEU A 148      -0.578   2.887  -1.825  1.00 79.46           C  
ATOM   2429 HD11 LEU A 148      -0.791   3.135  -2.865  1.00 79.46           H  
ATOM   2430 HD12 LEU A 148      -0.213   3.780  -1.317  1.00 79.46           H  
ATOM   2431 HD13 LEU A 148       0.186   2.110  -1.795  1.00 79.46           H  
ATOM   2432  CD2 LEU A 148      -2.360   1.173  -1.893  1.00 79.46           C  
ATOM   2433 HD21 LEU A 148      -3.345   0.888  -1.524  1.00 79.46           H  
ATOM   2434 HD22 LEU A 148      -2.459   1.410  -2.953  1.00 79.46           H  
ATOM   2435 HD23 LEU A 148      -1.665   0.341  -1.777  1.00 79.46           H  
ATOM   2436  N   GLN A 149      -1.962   1.538   3.498  1.00 79.66           N  
ATOM   2437  H   GLN A 149      -2.168   2.526   3.529  1.00 79.66           H  
ATOM   2438  CA  GLN A 149      -1.509   0.898   4.728  1.00 79.66           C  
ATOM   2439  HA  GLN A 149      -1.416  -0.170   4.526  1.00 79.66           H  
ATOM   2440  C   GLN A 149      -2.517   1.082   5.869  1.00 79.66           C  
ATOM   2441  CB  GLN A 149      -0.105   1.389   5.102  1.00 79.66           C  
ATOM   2442  HB2 GLN A 149       0.244   0.824   5.966  1.00 79.66           H  
ATOM   2443  HB3 GLN A 149       0.568   1.184   4.270  1.00 79.66           H  
ATOM   2444  O   GLN A 149      -3.215   2.095   5.907  1.00 79.66           O  
ATOM   2445  CG  GLN A 149      -0.042   2.886   5.431  1.00 79.66           C  
ATOM   2446  HG2 GLN A 149      -0.700   3.100   6.273  1.00 79.66           H  
ATOM   2447  HG3 GLN A 149      -0.370   3.462   4.566  1.00 79.66           H  
ATOM   2448  CD  GLN A 149       1.362   3.341   5.797  1.00 79.66           C  
ATOM   2449  NE2 GLN A 149       1.515   4.580   6.175  1.00 79.66           N  
ATOM   2450 HE21 GLN A 149       0.695   5.153   6.312  1.00 79.66           H  
ATOM   2451 HE22 GLN A 149       2.346   4.763   6.719  1.00 79.66           H  
ATOM   2452  OE1 GLN A 149       2.344   2.614   5.750  1.00 79.66           O  
ATOM   2453  N   PRO A 150      -2.573   0.145   6.830  1.00 78.66           N  
ATOM   2454  CA  PRO A 150      -3.398   0.304   8.021  1.00 78.66           C  
ATOM   2455  HA  PRO A 150      -4.443   0.352   7.715  1.00 78.66           H  
ATOM   2456  C   PRO A 150      -3.034   1.571   8.816  1.00 78.66           C  
ATOM   2457  CB  PRO A 150      -3.174  -0.973   8.834  1.00 78.66           C  
ATOM   2458  HB2 PRO A 150      -2.401  -0.812   9.586  1.00 78.66           H  
ATOM   2459  HB3 PRO A 150      -4.100  -1.319   9.293  1.00 78.66           H  
ATOM   2460  O   PRO A 150      -1.860   1.914   8.954  1.00 78.66           O  
ATOM   2461  CG  PRO A 150      -2.690  -2.002   7.819  1.00 78.66           C  
ATOM   2462  HG2 PRO A 150      -2.065  -2.767   8.280  1.00 78.66           H  
ATOM   2463  HG3 PRO A 150      -3.549  -2.452   7.322  1.00 78.66           H  
ATOM   2464  CD  PRO A 150      -1.909  -1.152   6.829  1.00 78.66           C  
ATOM   2465  HD2 PRO A 150      -1.939  -1.631   5.850  1.00 78.66           H  
ATOM   2466  HD3 PRO A 150      -0.880  -1.037   7.169  1.00 78.66           H  
ATOM   2467  N   ALA A 151      -4.040   2.236   9.394  1.00 69.42           N  
ATOM   2468  H   ALA A 151      -4.980   1.930   9.184  1.00 69.42           H  
ATOM   2469  CA  ALA A 151      -3.889   3.531  10.075  1.00 69.42           C  
ATOM   2470  HA  ALA A 151      -3.494   4.256   9.364  1.00 69.42           H  
ATOM   2471  C   ALA A 151      -2.940   3.507  11.289  1.00 69.42           C  
ATOM   2472  CB  ALA A 151      -5.286   4.004  10.495  1.00 69.42           C  
ATOM   2473  HB1 ALA A 151      -5.212   4.995  10.943  1.00 69.42           H  
ATOM   2474  HB2 ALA A 151      -5.725   3.309  11.211  1.00 69.42           H  
ATOM   2475  HB3 ALA A 151      -5.924   4.076   9.614  1.00 69.42           H  
ATOM   2476  O   ALA A 151      -2.440   4.542  11.729  1.00 69.42           O  
ATOM   2477  N   ASN A 152      -2.714   2.334  11.883  1.00 70.05           N  
ATOM   2478  H   ASN A 152      -3.067   1.502  11.431  1.00 70.05           H  
ATOM   2479  CA  ASN A 152      -1.779   2.156  12.984  1.00 70.05           C  
ATOM   2480  HA  ASN A 152      -0.942   2.837  12.831  1.00 70.05           H  
ATOM   2481  C   ASN A 152      -1.208   0.732  12.995  1.00 70.05           C  
ATOM   2482  CB  ASN A 152      -2.480   2.524  14.309  1.00 70.05           C  
ATOM   2483  HB2 ASN A 152      -2.823   3.557  14.248  1.00 70.05           H  
ATOM   2484  HB3 ASN A 152      -1.764   2.464  15.128  1.00 70.05           H  
ATOM   2485  O   ASN A 152      -1.811  -0.197  12.472  1.00 70.05           O  
ATOM   2486  CG  ASN A 152      -3.654   1.622  14.645  1.00 70.05           C  
ATOM   2487  ND2 ASN A 152      -4.842   2.154  14.796  1.00 70.05           N  
ATOM   2488 HD21 ASN A 152      -5.607   1.504  14.908  1.00 70.05           H  
ATOM   2489 HD22 ASN A 152      -4.991   3.120  14.541  1.00 70.05           H  
ATOM   2490  OD1 ASN A 152      -3.506   0.431  14.836  1.00 70.05           O  
ATOM   2491  N   TYR A 153      -0.083   0.541  13.686  1.00 68.73           N  
ATOM   2492  H   TYR A 153       0.418   1.358  14.006  1.00 68.73           H  
ATOM   2493  CA  TYR A 153       0.604  -0.753  13.799  1.00 68.73           C  
ATOM   2494  HA  TYR A 153       0.804  -1.124  12.794  1.00 68.73           H  
ATOM   2495  C   TYR A 153      -0.186  -1.853  14.537  1.00 68.73           C  
ATOM   2496  CB  TYR A 153       1.942  -0.529  14.518  1.00 68.73           C  
ATOM   2497  HB2 TYR A 153       1.745  -0.249  15.553  1.00 68.73           H  
ATOM   2498  HB3 TYR A 153       2.494  -1.469  14.537  1.00 68.73           H  
ATOM   2499  O   TYR A 153       0.293  -2.981  14.631  1.00 68.73           O  
ATOM   2500  CG  TYR A 153       2.827   0.523  13.881  1.00 68.73           C  
ATOM   2501  CD1 TYR A 153       3.571   0.198  12.732  1.00 68.73           C  
ATOM   2502  HD1 TYR A 153       3.507  -0.793  12.306  1.00 68.73           H  
ATOM   2503  CD2 TYR A 153       2.897   1.823  14.424  1.00 68.73           C  
ATOM   2504  HD2 TYR A 153       2.335   2.077  15.311  1.00 68.73           H  
ATOM   2505  CE1 TYR A 153       4.393   1.167  12.131  1.00 68.73           C  
ATOM   2506  HE1 TYR A 153       4.967   0.935  11.246  1.00 68.73           H  
ATOM   2507  CE2 TYR A 153       3.710   2.799  13.814  1.00 68.73           C  
ATOM   2508  HE2 TYR A 153       3.769   3.799  14.220  1.00 68.73           H  
ATOM   2509  OH  TYR A 153       5.266   3.386  12.072  1.00 68.73           O  
ATOM   2510  HH  TYR A 153       5.192   4.269  12.439  1.00 68.73           H  
ATOM   2511  CZ  TYR A 153       4.464   2.468  12.667  1.00 68.73           C  
ATOM   2512  N   ARG A 154      -1.347  -1.535  15.130  1.00 72.56           N  
ATOM   2513  H   ARG A 154      -1.760  -0.641  14.907  1.00 72.56           H  
ATOM   2514  CA  ARG A 154      -2.166  -2.498  15.888  1.00 72.56           C  
ATOM   2515  HA  ARG A 154      -1.532  -3.314  16.234  1.00 72.56           H  
ATOM   2516  C   ARG A 154      -3.235  -3.163  15.032  1.00 72.56           C  
ATOM   2517  CB  ARG A 154      -2.831  -1.841  17.104  1.00 72.56           C  
ATOM   2518  HB2 ARG A 154      -3.390  -2.609  17.638  1.00 72.56           H  
ATOM   2519  HB3 ARG A 154      -3.546  -1.086  16.776  1.00 72.56           H  
ATOM   2520  O   ARG A 154      -3.710  -4.222  15.429  1.00 72.56           O  
ATOM   2521  CG  ARG A 154      -1.830  -1.213  18.074  1.00 72.56           C  
ATOM   2522  HG2 ARG A 154      -1.279  -0.414  17.579  1.00 72.56           H  
ATOM   2523  HG3 ARG A 154      -1.133  -1.977  18.417  1.00 72.56           H  
ATOM   2524  CD  ARG A 154      -2.597  -0.637  19.265  1.00 72.56           C  
ATOM   2525  HD2 ARG A 154      -3.184  -1.435  19.720  1.00 72.56           H  
ATOM   2526  HD3 ARG A 154      -3.274   0.137  18.903  1.00 72.56           H  
ATOM   2527  NE  ARG A 154      -1.682  -0.065  20.268  1.00 72.56           N  
ATOM   2528  HE  ARG A 154      -0.697  -0.099  20.048  1.00 72.56           H  
ATOM   2529  NH1 ARG A 154      -3.287   0.587  21.769  1.00 72.56           N  
ATOM   2530 HH11 ARG A 154      -3.992   0.227  21.142  1.00 72.56           H  
ATOM   2531 HH12 ARG A 154      -3.551   1.043  22.631  1.00 72.56           H  
ATOM   2532  NH2 ARG A 154      -1.129   0.956  22.223  1.00 72.56           N  
ATOM   2533 HH21 ARG A 154      -0.154   0.909  21.965  1.00 72.56           H  
ATOM   2534 HH22 ARG A 154      -1.398   1.385  23.096  1.00 72.56           H  
ATOM   2535  CZ  ARG A 154      -2.036   0.488  21.412  1.00 72.56           C  
ATOM   2536  N   THR A 155      -3.606  -2.547  13.913  1.00 86.21           N  
ATOM   2537  H   THR A 155      -3.115  -1.710  13.634  1.00 86.21           H  
ATOM   2538  CA  THR A 155      -4.568  -3.096  12.961  1.00 86.21           C  
ATOM   2539  HA  THR A 155      -5.010  -3.990  13.401  1.00 86.21           H  
ATOM   2540  C   THR A 155      -3.857  -3.528  11.690  1.00 86.21           C  
ATOM   2541  CB  THR A 155      -5.746  -2.143  12.703  1.00 86.21           C  
ATOM   2542  HB  THR A 155      -6.239  -1.955  13.657  1.00 86.21           H  
ATOM   2543  O   THR A 155      -2.914  -2.899  11.218  1.00 86.21           O  
ATOM   2544  CG2 THR A 155      -5.370  -0.793  12.092  1.00 86.21           C  
ATOM   2545 HG21 THR A 155      -5.195  -0.908  11.023  1.00 86.21           H  
ATOM   2546 HG22 THR A 155      -6.199  -0.099  12.229  1.00 86.21           H  
ATOM   2547 HG23 THR A 155      -4.476  -0.384  12.563  1.00 86.21           H  
ATOM   2548  OG1 THR A 155      -6.675  -2.736  11.828  1.00 86.21           O  
ATOM   2549  HG1 THR A 155      -7.083  -3.481  12.275  1.00 86.21           H  
ATOM   2550  N   GLN A 156      -4.304  -4.648  11.157  1.00 91.25           N  
ATOM   2551  H   GLN A 156      -5.026  -5.135  11.669  1.00 91.25           H  
ATOM   2552  CA  GLN A 156      -3.903  -5.216   9.884  1.00 91.25           C  
ATOM   2553  HA  GLN A 156      -2.957  -4.787   9.553  1.00 91.25           H  
ATOM   2554  C   GLN A 156      -4.951  -4.928   8.794  1.00 91.25           C  
ATOM   2555  CB  GLN A 156      -3.724  -6.717  10.113  1.00 91.25           C  
ATOM   2556  HB2 GLN A 156      -4.587  -7.076  10.674  1.00 91.25           H  
ATOM   2557  HB3 GLN A 156      -3.693  -7.206   9.139  1.00 91.25           H  
ATOM   2558  O   GLN A 156      -4.760  -5.318   7.644  1.00 91.25           O  
ATOM   2559  CG  GLN A 156      -2.485  -7.130  10.910  1.00 91.25           C  
ATOM   2560  HG2 GLN A 156      -1.602  -6.710  10.428  1.00 91.25           H  
ATOM   2561  HG3 GLN A 156      -2.547  -6.734  11.924  1.00 91.25           H  
ATOM   2562  CD  GLN A 156      -2.347  -8.653  10.956  1.00 91.25           C  
ATOM   2563  NE2 GLN A 156      -2.712  -9.334  12.011  1.00 91.25           N  
ATOM   2564 HE21 GLN A 156      -3.253  -8.866  12.724  1.00 91.25           H  
ATOM   2565 HE22 GLN A 156      -2.704 -10.340  11.925  1.00 91.25           H  
ATOM   2566  OE1 GLN A 156      -1.948  -9.296  10.006  1.00 91.25           O  
ATOM   2567  N   LEU A 157      -6.062  -4.270   9.144  1.00 92.79           N  
ATOM   2568  H   LEU A 157      -6.125  -3.904  10.083  1.00 92.79           H  
ATOM   2569  CA  LEU A 157      -7.143  -3.917   8.231  1.00 92.79           C  
ATOM   2570  HA  LEU A 157      -7.054  -4.508   7.320  1.00 92.79           H  
ATOM   2571  C   LEU A 157      -7.063  -2.446   7.830  1.00 92.79           C  
ATOM   2572  CB  LEU A 157      -8.503  -4.215   8.877  1.00 92.79           C  
ATOM   2573  HB2 LEU A 157      -9.282  -3.909   8.178  1.00 92.79           H  
ATOM   2574  HB3 LEU A 157      -8.591  -3.609   9.779  1.00 92.79           H  
ATOM   2575  O   LEU A 157      -6.694  -1.573   8.615  1.00 92.79           O  
ATOM   2576  CG  LEU A 157      -8.748  -5.684   9.236  1.00 92.79           C  
ATOM   2577  HG  LEU A 157      -7.924  -6.062   9.840  1.00 92.79           H  
ATOM   2578  CD1 LEU A 157     -10.029  -5.799  10.052  1.00 92.79           C  
ATOM   2579 HD11 LEU A 157     -10.086  -6.818  10.434  1.00 92.79           H  
ATOM   2580 HD12 LEU A 157     -10.902  -5.562   9.443  1.00 92.79           H  
ATOM   2581 HD13 LEU A 157      -9.982  -5.120  10.903  1.00 92.79           H  
ATOM   2582  CD2 LEU A 157      -8.895  -6.549   7.984  1.00 92.79           C  
ATOM   2583 HD21 LEU A 157      -9.703  -6.174   7.356  1.00 92.79           H  
ATOM   2584 HD22 LEU A 157      -7.963  -6.528   7.419  1.00 92.79           H  
ATOM   2585 HD23 LEU A 157      -9.108  -7.578   8.273  1.00 92.79           H  
ATOM   2586  N   VAL A 158      -7.489  -2.167   6.607  1.00 90.65           N  
ATOM   2587  H   VAL A 158      -7.785  -2.932   6.018  1.00 90.65           H  
ATOM   2588  CA  VAL A 158      -7.659  -0.808   6.094  1.00 90.65           C  
ATOM   2589  HA  VAL A 158      -7.141  -0.095   6.735  1.00 90.65           H  
ATOM   2590  C   VAL A 158      -9.140  -0.466   6.099  1.00 90.65           C  
ATOM   2591  CB  VAL A 158      -7.049  -0.701   4.694  1.00 90.65           C  
ATOM   2592  HB  VAL A 158      -7.397  -1.543   4.096  1.00 90.65           H  
ATOM   2593  O   VAL A 158      -9.960  -1.246   5.615  1.00 90.65           O  
ATOM   2594  CG1 VAL A 158      -7.459   0.588   3.986  1.00 90.65           C  
ATOM   2595 HG11 VAL A 158      -8.543   0.672   3.898  1.00 90.65           H  
ATOM   2596 HG12 VAL A 158      -7.056   1.460   4.501  1.00 90.65           H  
ATOM   2597 HG13 VAL A 158      -7.068   0.548   2.969  1.00 90.65           H  
ATOM   2598  CG2 VAL A 158      -5.520  -0.758   4.784  1.00 90.65           C  
ATOM   2599 HG21 VAL A 158      -5.199  -1.670   5.286  1.00 90.65           H  
ATOM   2600 HG22 VAL A 158      -5.090  -0.731   3.782  1.00 90.65           H  
ATOM   2601 HG23 VAL A 158      -5.153   0.108   5.335  1.00 90.65           H  
ATOM   2602  N   LYS A 159      -9.487   0.708   6.626  1.00 91.67           N  
ATOM   2603  H   LYS A 159      -8.752   1.327   6.937  1.00 91.67           H  
ATOM   2604  CA  LYS A 159     -10.855   1.226   6.576  1.00 91.67           C  
ATOM   2605  HA  LYS A 159     -11.551   0.395   6.688  1.00 91.67           H  
ATOM   2606  C   LYS A 159     -11.117   1.880   5.220  1.00 91.67           C  
ATOM   2607  CB  LYS A 159     -11.082   2.197   7.742  1.00 91.67           C  
ATOM   2608  HB2 LYS A 159     -10.829   1.694   8.675  1.00 91.67           H  
ATOM   2609  HB3 LYS A 159     -10.429   3.061   7.624  1.00 91.67           H  
ATOM   2610  O   LYS A 159     -10.345   2.730   4.782  1.00 91.67           O  
ATOM   2611  CG  LYS A 159     -12.542   2.667   7.808  1.00 91.67           C  
ATOM   2612  HG2 LYS A 159     -12.781   3.235   6.909  1.00 91.67           H  
ATOM   2613  HG3 LYS A 159     -13.202   1.802   7.869  1.00 91.67           H  
ATOM   2614  CD  LYS A 159     -12.765   3.556   9.033  1.00 91.67           C  
ATOM   2615  HD2 LYS A 159     -12.678   2.948   9.934  1.00 91.67           H  
ATOM   2616  HD3 LYS A 159     -12.013   4.345   9.055  1.00 91.67           H  
ATOM   2617  CE  LYS A 159     -14.160   4.178   8.963  1.00 91.67           C  
ATOM   2618  HE2 LYS A 159     -14.890   3.374   8.867  1.00 91.67           H  
ATOM   2619  HE3 LYS A 159     -14.225   4.804   8.073  1.00 91.67           H  
ATOM   2620  NZ  LYS A 159     -14.458   4.965  10.180  1.00 91.67           N  
ATOM   2621  HZ1 LYS A 159     -15.401   5.326  10.154  1.00 91.67           H  
ATOM   2622  HZ2 LYS A 159     -14.471   4.342  10.974  1.00 91.67           H  
ATOM   2623  HZ3 LYS A 159     -13.791   5.707  10.336  1.00 91.67           H  
ATOM   2624  N   ILE A 160     -12.235   1.523   4.598  1.00 90.97           N  
ATOM   2625  H   ILE A 160     -12.825   0.831   5.036  1.00 90.97           H  
ATOM   2626  CA  ILE A 160     -12.748   2.194   3.407  1.00 90.97           C  
ATOM   2627  HA  ILE A 160     -11.906   2.503   2.787  1.00 90.97           H  
ATOM   2628  C   ILE A 160     -13.503   3.452   3.847  1.00 90.97           C  
ATOM   2629  CB  ILE A 160     -13.625   1.240   2.571  1.00 90.97           C  
ATOM   2630  HB  ILE A 160     -14.524   1.022   3.146  1.00 90.97           H  
ATOM   2631  O   ILE A 160     -14.480   3.389   4.600  1.00 90.97           O  
ATOM   2632  CG1 ILE A 160     -12.948  -0.115   2.253  1.00 90.97           C  
ATOM   2633 HG12 ILE A 160     -13.606  -0.692   1.602  1.00 90.97           H  
ATOM   2634 HG13 ILE A 160     -12.831  -0.686   3.174  1.00 90.97           H  
ATOM   2635  CG2 ILE A 160     -14.066   1.938   1.276  1.00 90.97           C  
ATOM   2636 HG21 ILE A 160     -13.204   2.317   0.728  1.00 90.97           H  
ATOM   2637 HG22 ILE A 160     -14.720   2.777   1.515  1.00 90.97           H  
ATOM   2638 HG23 ILE A 160     -14.618   1.245   0.640  1.00 90.97           H  
ATOM   2639  CD1 ILE A 160     -11.580  -0.007   1.576  1.00 90.97           C  
ATOM   2640 HD11 ILE A 160     -11.237  -1.001   1.290  1.00 90.97           H  
ATOM   2641 HD12 ILE A 160     -11.657   0.612   0.682  1.00 90.97           H  
ATOM   2642 HD13 ILE A 160     -10.854   0.424   2.266  1.00 90.97           H  
ATOM   2643  N   LYS A 161     -13.022   4.608   3.402  1.00 88.81           N  
ATOM   2644  H   LYS A 161     -12.253   4.560   2.748  1.00 88.81           H  
ATOM   2645  CA  LYS A 161     -13.589   5.930   3.657  1.00 88.81           C  
ATOM   2646  HA  LYS A 161     -13.970   5.956   4.678  1.00 88.81           H  
ATOM   2647  C   LYS A 161     -14.767   6.207   2.725  1.00 88.81           C  
ATOM   2648  CB  LYS A 161     -12.494   6.996   3.516  1.00 88.81           C  
ATOM   2649  HB2 LYS A 161     -12.944   7.985   3.606  1.00 88.81           H  
ATOM   2650  HB3 LYS A 161     -12.049   6.922   2.524  1.00 88.81           H  
ATOM   2651  O   LYS A 161     -14.910   5.590   1.672  1.00 88.81           O  
ATOM   2652  CG  LYS A 161     -11.394   6.859   4.587  1.00 88.81           C  
ATOM   2653  HG2 LYS A 161     -11.826   6.989   5.579  1.00 88.81           H  
ATOM   2654  HG3 LYS A 161     -10.922   5.879   4.522  1.00 88.81           H  
ATOM   2655  CD  LYS A 161     -10.339   7.937   4.339  1.00 88.81           C  
ATOM   2656  HD2 LYS A 161     -10.816   8.917   4.357  1.00 88.81           H  
ATOM   2657  HD3 LYS A 161      -9.944   7.756   3.339  1.00 88.81           H  
ATOM   2658  CE  LYS A 161      -9.154   7.939   5.311  1.00 88.81           C  
ATOM   2659  HE2 LYS A 161      -9.494   8.103   6.334  1.00 88.81           H  
ATOM   2660  HE3 LYS A 161      -8.659   6.970   5.264  1.00 88.81           H  
ATOM   2661  NZ  LYS A 161      -8.168   8.981   4.936  1.00 88.81           N  
ATOM   2662  HZ1 LYS A 161      -8.242   9.246   3.964  1.00 88.81           H  
ATOM   2663  HZ2 LYS A 161      -7.223   8.696   5.150  1.00 88.81           H  
ATOM   2664  HZ3 LYS A 161      -8.242   9.857   5.432  1.00 88.81           H  
ATOM   2665  N   ASN A 162     -15.625   7.126   3.159  1.00 86.15           N  
ATOM   2666  H   ASN A 162     -15.342   7.676   3.957  1.00 86.15           H  
ATOM   2667  CA  ASN A 162     -16.895   7.506   2.530  1.00 86.15           C  
ATOM   2668  HA  ASN A 162     -17.360   8.239   3.189  1.00 86.15           H  
ATOM   2669  C   ASN A 162     -17.945   6.394   2.416  1.00 86.15           C  
ATOM   2670  CB  ASN A 162     -16.634   8.237   1.199  1.00 86.15           C  
ATOM   2671  HB2 ASN A 162     -17.583   8.542   0.757  1.00 86.15           H  
ATOM   2672  HB3 ASN A 162     -16.141   7.570   0.492  1.00 86.15           H  
ATOM   2673  O   ASN A 162     -19.038   6.662   1.949  1.00 86.15           O  
ATOM   2674  CG  ASN A 162     -15.797   9.486   1.380  1.00 86.15           C  
ATOM   2675  ND2 ASN A 162     -15.177   9.955   0.326  1.00 86.15           N  
ATOM   2676 HD21 ASN A 162     -15.301   9.516  -0.575  1.00 86.15           H  
ATOM   2677 HD22 ASN A 162     -14.562  10.745   0.461  1.00 86.15           H  
ATOM   2678  OD1 ASN A 162     -15.678  10.030   2.469  1.00 86.15           O  
ATOM   2679  N   PHE A 163     -17.689   5.169   2.877  1.00 88.20           N  
ATOM   2680  H   PHE A 163     -16.764   4.959   3.224  1.00 88.20           H  
ATOM   2681  CA  PHE A 163     -18.685   4.098   2.854  1.00 88.20           C  
ATOM   2682  HA  PHE A 163     -19.004   3.938   1.824  1.00 88.20           H  
ATOM   2683  C   PHE A 163     -19.930   4.450   3.690  1.00 88.20           C  
ATOM   2684  CB  PHE A 163     -18.022   2.814   3.356  1.00 88.20           C  
ATOM   2685  HB2 PHE A 163     -17.222   2.533   2.671  1.00 88.20           H  
ATOM   2686  HB3 PHE A 163     -17.565   3.008   4.327  1.00 88.20           H  
ATOM   2687  O   PHE A 163     -19.808   4.851   4.849  1.00 88.20           O  
ATOM   2688  CG  PHE A 163     -18.982   1.654   3.489  1.00 88.20           C  
ATOM   2689  CD1 PHE A 163     -19.424   1.254   4.763  1.00 88.20           C  
ATOM   2690  HD1 PHE A 163     -19.100   1.797   5.638  1.00 88.20           H  
ATOM   2691  CD2 PHE A 163     -19.440   0.979   2.345  1.00 88.20           C  
ATOM   2692  HD2 PHE A 163     -19.129   1.305   1.363  1.00 88.20           H  
ATOM   2693  CE1 PHE A 163     -20.271   0.141   4.901  1.00 88.20           C  
ATOM   2694  HE1 PHE A 163     -20.578  -0.177   5.886  1.00 88.20           H  
ATOM   2695  CE2 PHE A 163     -20.289  -0.131   2.482  1.00 88.20           C  
ATOM   2696  HE2 PHE A 163     -20.628  -0.656   1.601  1.00 88.20           H  
ATOM   2697  CZ  PHE A 163     -20.684  -0.565   3.760  1.00 88.20           C  
ATOM   2698  HZ  PHE A 163     -21.300  -1.446   3.867  1.00 88.20           H  
ATOM   2699  N   HIS A 164     -21.127   4.278   3.116  1.00 83.95           N  
ATOM   2700  H   HIS A 164     -21.155   4.035   2.137  1.00 83.95           H  
ATOM   2701  CA  HIS A 164     -22.394   4.568   3.803  1.00 83.95           C  
ATOM   2702  HA  HIS A 164     -22.196   5.159   4.698  1.00 83.95           H  
ATOM   2703  C   HIS A 164     -23.112   3.307   4.280  1.00 83.95           C  
ATOM   2704  CB  HIS A 164     -23.303   5.401   2.888  1.00 83.95           C  
ATOM   2705  HB2 HIS A 164     -24.266   5.546   3.378  1.00 83.95           H  
ATOM   2706  HB3 HIS A 164     -23.477   4.864   1.955  1.00 83.95           H  
ATOM   2707  O   HIS A 164     -23.446   3.171   5.459  1.00 83.95           O  
ATOM   2708  CG  HIS A 164     -22.738   6.758   2.570  1.00 83.95           C  
ATOM   2709  CD2 HIS A 164     -22.780   7.398   1.361  1.00 83.95           C  
ATOM   2710  HD2 HIS A 164     -23.257   7.042   0.460  1.00 83.95           H  
ATOM   2711  ND1 HIS A 164     -22.055   7.577   3.441  1.00 83.95           N  
ATOM   2712  HD1 HIS A 164     -21.740   7.329   4.368  1.00 83.95           H  
ATOM   2713  CE1 HIS A 164     -21.669   8.669   2.763  1.00 83.95           C  
ATOM   2714  HE1 HIS A 164     -21.056   9.468   3.154  1.00 83.95           H  
ATOM   2715  NE2 HIS A 164     -22.080   8.597   1.495  1.00 83.95           N  
ATOM   2716  N   ASN A 165     -23.391   2.384   3.362  1.00 82.94           N  
ATOM   2717  H   ASN A 165     -23.093   2.539   2.410  1.00 82.94           H  
ATOM   2718  CA  ASN A 165     -23.990   1.095   3.674  1.00 82.94           C  
ATOM   2719  HA  ASN A 165     -23.533   0.732   4.594  1.00 82.94           H  
ATOM   2720  C   ASN A 165     -23.680   0.072   2.577  1.00 82.94           C  
ATOM   2721  CB  ASN A 165     -25.507   1.253   3.910  1.00 82.94           C  
ATOM   2722  HB2 ASN A 165     -25.672   1.982   4.703  1.00 82.94           H  
ATOM   2723  HB3 ASN A 165     -25.928   0.304   4.243  1.00 82.94           H  
ATOM   2724  O   ASN A 165     -23.331   0.407   1.448  1.00 82.94           O  
ATOM   2725  CG  ASN A 165     -26.260   1.677   2.667  1.00 82.94           C  
ATOM   2726  ND2 ASN A 165     -26.993   2.755   2.739  1.00 82.94           N  
ATOM   2727 HD21 ASN A 165     -26.869   3.368   3.532  1.00 82.94           H  
ATOM   2728 HD22 ASN A 165     -27.166   3.194   1.846  1.00 82.94           H  
ATOM   2729  OD1 ASN A 165     -26.215   1.019   1.648  1.00 82.94           O  
ATOM   2730  N   PHE A 166     -23.845  -1.204   2.919  1.00 85.68           N  
ATOM   2731  H   PHE A 166     -24.125  -1.427   3.863  1.00 85.68           H  
ATOM   2732  CA  PHE A 166     -23.546  -2.300   2.002  1.00 85.68           C  
ATOM   2733  HA  PHE A 166     -22.578  -2.114   1.538  1.00 85.68           H  
ATOM   2734  C   PHE A 166     -24.569  -2.428   0.856  1.00 85.68           C  
ATOM   2735  CB  PHE A 166     -23.444  -3.586   2.831  1.00 85.68           C  
ATOM   2736  HB2 PHE A 166     -24.423  -3.833   3.241  1.00 85.68           H  
ATOM   2737  HB3 PHE A 166     -22.763  -3.424   3.666  1.00 85.68           H  
ATOM   2738  O   PHE A 166     -24.244  -2.924  -0.217  1.00 85.68           O  
ATOM   2739  CG  PHE A 166     -22.926  -4.752   2.024  1.00 85.68           C  
ATOM   2740  CD1 PHE A 166     -23.825  -5.674   1.457  1.00 85.68           C  
ATOM   2741  HD1 PHE A 166     -24.886  -5.576   1.631  1.00 85.68           H  
ATOM   2742  CD2 PHE A 166     -21.548  -4.862   1.767  1.00 85.68           C  
ATOM   2743  HD2 PHE A 166     -20.856  -4.149   2.190  1.00 85.68           H  
ATOM   2744  CE1 PHE A 166     -23.345  -6.694   0.620  1.00 85.68           C  
ATOM   2745  HE1 PHE A 166     -24.040  -7.378   0.154  1.00 85.68           H  
ATOM   2746  CE2 PHE A 166     -21.072  -5.881   0.929  1.00 85.68           C  
ATOM   2747  HE2 PHE A 166     -20.017  -5.939   0.705  1.00 85.68           H  
ATOM   2748  CZ  PHE A 166     -21.970  -6.794   0.350  1.00 85.68           C  
ATOM   2749  HZ  PHE A 166     -21.605  -7.554  -0.325  1.00 85.68           H  
ATOM   2750  N   GLU A 167     -25.809  -1.973   1.053  1.00 82.39           N  
ATOM   2751  H   GLU A 167     -26.007  -1.449   1.893  1.00 82.39           H  
ATOM   2752  CA  GLU A 167     -26.886  -2.105   0.060  1.00 82.39           C  
ATOM   2753  HA  GLU A 167     -26.867  -3.119  -0.340  1.00 82.39           H  
ATOM   2754  C   GLU A 167     -26.752  -1.149  -1.136  1.00 82.39           C  
ATOM   2755  CB  GLU A 167     -28.246  -1.866   0.726  1.00 82.39           C  
ATOM   2756  HB2 GLU A 167     -28.255  -0.873   1.176  1.00 82.39           H  
ATOM   2757  HB3 GLU A 167     -29.012  -1.902  -0.049  1.00 82.39           H  
ATOM   2758  O   GLU A 167     -27.325  -1.428  -2.198  1.00 82.39           O  
ATOM   2759  CG  GLU A 167     -28.593  -2.914   1.793  1.00 82.39           C  
ATOM   2760  HG2 GLU A 167     -28.529  -3.903   1.338  1.00 82.39           H  
ATOM   2761  HG3 GLU A 167     -27.861  -2.861   2.598  1.00 82.39           H  
ATOM   2762  CD  GLU A 167     -30.001  -2.719   2.380  1.00 82.39           C  
ATOM   2763  OE1 GLU A 167     -30.395  -3.572   3.204  1.00 82.39           O  
ATOM   2764  OE2 GLU A 167     -30.683  -1.740   1.999  1.00 82.39           O  
ATOM   2765  N   GLN A 168     -26.024  -0.046  -0.944  1.00 84.89           N  
ATOM   2766  H   GLN A 168     -25.720   0.140   0.001  1.00 84.89           H  
ATOM   2767  CA  GLN A 168     -25.665   0.974  -1.932  1.00 84.89           C  
ATOM   2768  HA  GLN A 168     -26.347   0.927  -2.781  1.00 84.89           H  
ATOM   2769  C   GLN A 168     -24.243   0.790  -2.477  1.00 84.89           C  
ATOM   2770  CB  GLN A 168     -25.773   2.362  -1.285  1.00 84.89           C  
ATOM   2771  HB2 GLN A 168     -25.362   3.107  -1.966  1.00 84.89           H  
ATOM   2772  HB3 GLN A 168     -25.163   2.380  -0.382  1.00 84.89           H  
ATOM   2773  O   GLN A 168     -23.850   1.511  -3.390  1.00 84.89           O  
ATOM   2774  CG  GLN A 168     -27.214   2.777  -0.953  1.00 84.89           C  
ATOM   2775  HG2 GLN A 168     -27.800   2.803  -1.872  1.00 84.89           H  
ATOM   2776  HG3 GLN A 168     -27.676   2.058  -0.278  1.00 84.89           H  
ATOM   2777  CD  GLN A 168     -27.233   4.153  -0.294  1.00 84.89           C  
ATOM   2778  NE2 GLN A 168     -28.125   5.038  -0.658  1.00 84.89           N  
ATOM   2779 HE21 GLN A 168     -27.825   5.980  -0.452  1.00 84.89           H  
ATOM   2780 HE22 GLN A 168     -28.612   4.892  -1.531  1.00 84.89           H  
ATOM   2781  OE1 GLN A 168     -26.473   4.435   0.615  1.00 84.89           O  
ATOM   2782  N   LEU A 169     -23.469  -0.157  -1.936  1.00 88.46           N  
ATOM   2783  H   LEU A 169     -23.842  -0.724  -1.188  1.00 88.46           H  
ATOM   2784  CA  LEU A 169     -22.111  -0.416  -2.396  1.00 88.46           C  
ATOM   2785  HA  LEU A 169     -21.569   0.529  -2.377  1.00 88.46           H  
ATOM   2786  C   LEU A 169     -22.135  -0.938  -3.835  1.00 88.46           C  
ATOM   2787  CB  LEU A 169     -21.424  -1.403  -1.439  1.00 88.46           C  
ATOM   2788  HB2 LEU A 169     -21.468  -0.991  -0.431  1.00 88.46           H  
ATOM   2789  HB3 LEU A 169     -21.986  -2.337  -1.446  1.00 88.46           H  
ATOM   2790  O   LEU A 169     -22.793  -1.939  -4.134  1.00 88.46           O  
ATOM   2791  CG  LEU A 169     -19.957  -1.712  -1.795  1.00 88.46           C  
ATOM   2792  HG  LEU A 169     -19.895  -2.092  -2.815  1.00 88.46           H  
ATOM   2793  CD1 LEU A 169     -19.065  -0.480  -1.669  1.00 88.46           C  
ATOM   2794 HD11 LEU A 169     -19.334   0.260  -2.422  1.00 88.46           H  
ATOM   2795 HD12 LEU A 169     -18.024  -0.763  -1.829  1.00 88.46           H  
ATOM   2796 HD13 LEU A 169     -19.170  -0.040  -0.678  1.00 88.46           H  
ATOM   2797  CD2 LEU A 169     -19.413  -2.790  -0.856  1.00 88.46           C  
ATOM   2798 HD21 LEU A 169     -19.432  -2.434   0.174  1.00 88.46           H  
ATOM   2799 HD22 LEU A 169     -20.023  -3.690  -0.938  1.00 88.46           H  
ATOM   2800 HD23 LEU A 169     -18.388  -3.035  -1.134  1.00 88.46           H  
ATOM   2801  N   ILE A 170     -21.374  -0.287  -4.704  1.00 87.14           N  
ATOM   2802  H   ILE A 170     -20.914   0.554  -4.386  1.00 87.14           H  
ATOM   2803  CA  ILE A 170     -21.135  -0.682  -6.087  1.00 87.14           C  
ATOM   2804  HA  ILE A 170     -21.741  -1.559  -6.311  1.00 87.14           H  
ATOM   2805  C   ILE A 170     -19.678  -1.087  -6.273  1.00 87.14           C  
ATOM   2806  CB  ILE A 170     -21.553   0.449  -7.053  1.00 87.14           C  
ATOM   2807  HB  ILE A 170     -21.253   1.403  -6.618  1.00 87.14           H  
ATOM   2808  O   ILE A 170     -18.771  -0.442  -5.749  1.00 87.14           O  
ATOM   2809  CG1 ILE A 170     -23.089   0.454  -7.172  1.00 87.14           C  
ATOM   2810 HG12 ILE A 170     -23.522   0.740  -6.214  1.00 87.14           H  
ATOM   2811 HG13 ILE A 170     -23.446  -0.544  -7.427  1.00 87.14           H  
ATOM   2812  CG2 ILE A 170     -20.824   0.344  -8.413  1.00 87.14           C  
ATOM   2813 HG21 ILE A 170     -20.893  -0.659  -8.835  1.00 87.14           H  
ATOM   2814 HG22 ILE A 170     -21.171   1.084  -9.134  1.00 87.14           H  
ATOM   2815 HG23 ILE A 170     -19.768   0.574  -8.270  1.00 87.14           H  
ATOM   2816  CD1 ILE A 170     -23.576   1.426  -8.248  1.00 87.14           C  
ATOM   2817 HD11 ILE A 170     -23.135   2.412  -8.096  1.00 87.14           H  
ATOM   2818 HD12 ILE A 170     -24.665   1.476  -8.237  1.00 87.14           H  
ATOM   2819 HD13 ILE A 170     -23.311   1.073  -9.244  1.00 87.14           H  
ATOM   2820  N   VAL A 171     -19.472  -2.117  -7.090  1.00 88.35           N  
ATOM   2821  H   VAL A 171     -20.287  -2.578  -7.469  1.00 88.35           H  
ATOM   2822  CA  VAL A 171     -18.193  -2.446  -7.716  1.00 88.35           C  
ATOM   2823  HA  VAL A 171     -17.382  -1.942  -7.189  1.00 88.35           H  
ATOM   2824  C   VAL A 171     -18.227  -1.947  -9.157  1.00 88.35           C  
ATOM   2825  CB  VAL A 171     -17.947  -3.963  -7.666  1.00 88.35           C  
ATOM   2826  HB  VAL A 171     -18.709  -4.484  -8.246  1.00 88.35           H  
ATOM   2827  O   VAL A 171     -19.004  -2.459  -9.956  1.00 88.35           O  
ATOM   2828  CG1 VAL A 171     -16.571  -4.301  -8.245  1.00 88.35           C  
ATOM   2829 HG11 VAL A 171     -16.544  -4.076  -9.312  1.00 88.35           H  
ATOM   2830 HG12 VAL A 171     -16.360  -5.361  -8.105  1.00 88.35           H  
ATOM   2831 HG13 VAL A 171     -15.809  -3.714  -7.733  1.00 88.35           H  
ATOM   2832  CG2 VAL A 171     -17.997  -4.498  -6.230  1.00 88.35           C  
ATOM   2833 HG21 VAL A 171     -18.994  -4.361  -5.812  1.00 88.35           H  
ATOM   2834 HG22 VAL A 171     -17.769  -5.564  -6.236  1.00 88.35           H  
ATOM   2835 HG23 VAL A 171     -17.268  -3.976  -5.610  1.00 88.35           H  
ATOM   2836  N   SER A 172     -17.397  -0.955  -9.478  1.00 86.62           N  
ATOM   2837  H   SER A 172     -16.783  -0.592  -8.764  1.00 86.62           H  
ATOM   2838  CA  SER A 172     -17.296  -0.356 -10.811  1.00 86.62           C  
ATOM   2839  HA  SER A 172     -18.165  -0.641 -11.403  1.00 86.62           H  
ATOM   2840  C   SER A 172     -16.008  -0.831 -11.499  1.00 86.62           C  
ATOM   2841  CB  SER A 172     -17.342   1.166 -10.695  1.00 86.62           C  
ATOM   2842  HB2 SER A 172     -16.447   1.533 -10.191  1.00 86.62           H  
ATOM   2843  HB3 SER A 172     -18.217   1.455 -10.113  1.00 86.62           H  
ATOM   2844  O   SER A 172     -14.922  -0.344 -11.174  1.00 86.62           O  
ATOM   2845  OG  SER A 172     -17.442   1.738 -11.980  1.00 86.62           O  
ATOM   2846  HG  SER A 172     -17.577   2.681 -11.857  1.00 86.62           H  
ATOM   2847  N   PRO A 173     -16.077  -1.820 -12.406  1.00 87.01           N  
ATOM   2848  CA  PRO A 173     -14.926  -2.325 -13.129  1.00 87.01           C  
ATOM   2849  HA  PRO A 173     -14.109  -2.519 -12.433  1.00 87.01           H  
ATOM   2850  C   PRO A 173     -14.449  -1.317 -14.178  1.00 87.01           C  
ATOM   2851  CB  PRO A 173     -15.373  -3.652 -13.740  1.00 87.01           C  
ATOM   2852  HB2 PRO A 173     -14.850  -3.871 -14.671  1.00 87.01           H  
ATOM   2853  HB3 PRO A 173     -15.217  -4.452 -13.016  1.00 87.01           H  
ATOM   2854  O   PRO A 173     -15.227  -0.627 -14.846  1.00 87.01           O  
ATOM   2855  CG  PRO A 173     -16.869  -3.452 -13.962  1.00 87.01           C  
ATOM   2856  HG2 PRO A 173     -17.039  -2.974 -14.926  1.00 87.01           H  
ATOM   2857  HG3 PRO A 173     -17.420  -4.390 -13.892  1.00 87.01           H  
ATOM   2858  CD  PRO A 173     -17.279  -2.475 -12.870  1.00 87.01           C  
ATOM   2859  HD2 PRO A 173     -17.762  -3.008 -12.051  1.00 87.01           H  
ATOM   2860  HD3 PRO A 173     -17.932  -1.718 -13.305  1.00 87.01           H  
ATOM   2861  N   ALA A 174     -13.136  -1.249 -14.330  1.00 86.55           N  
ATOM   2862  H   ALA A 174     -12.566  -1.848 -13.750  1.00 86.55           H  
ATOM   2863  CA  ALA A 174     -12.443  -0.469 -15.332  1.00 86.55           C  
ATOM   2864  HA  ALA A 174     -12.744   0.574 -15.241  1.00 86.55           H  
ATOM   2865  C   ALA A 174     -12.795  -0.972 -16.735  1.00 86.55           C  
ATOM   2866  CB  ALA A 174     -10.945  -0.567 -15.055  1.00 86.55           C  
ATOM   2867  HB1 ALA A 174     -10.395  -0.000 -15.807  1.00 86.55           H  
ATOM   2868  HB2 ALA A 174     -10.633  -1.611 -15.097  1.00 86.55           H  
ATOM   2869  HB3 ALA A 174     -10.726  -0.162 -14.067  1.00 86.55           H  
ATOM   2870  O   ALA A 174     -12.976  -2.162 -16.965  1.00 86.55           O  
ATOM   2871  N   ARG A 175     -12.884  -0.074 -17.713  1.00 83.40           N  
ATOM   2872  H   ARG A 175     -12.643   0.882 -17.491  1.00 83.40           H  
ATOM   2873  CA  ARG A 175     -13.151  -0.451 -19.103  1.00 83.40           C  
ATOM   2874  HA  ARG A 175     -13.982  -1.157 -19.103  1.00 83.40           H  
ATOM   2875  C   ARG A 175     -11.953  -1.168 -19.705  1.00 83.40           C  
ATOM   2876  CB  ARG A 175     -13.517   0.777 -19.944  1.00 83.40           C  
ATOM   2877  HB2 ARG A 175     -12.875   1.616 -19.674  1.00 83.40           H  
ATOM   2878  HB3 ARG A 175     -13.367   0.553 -21.000  1.00 83.40           H  
ATOM   2879  O   ARG A 175     -10.824  -0.692 -19.639  1.00 83.40           O  
ATOM   2880  CG  ARG A 175     -14.983   1.143 -19.735  1.00 83.40           C  
ATOM   2881  HG2 ARG A 175     -15.152   1.306 -18.670  1.00 83.40           H  
ATOM   2882  HG3 ARG A 175     -15.609   0.320 -20.079  1.00 83.40           H  
ATOM   2883  CD  ARG A 175     -15.354   2.407 -20.507  1.00 83.40           C  
ATOM   2884  HD2 ARG A 175     -15.101   2.287 -21.561  1.00 83.40           H  
ATOM   2885  HD3 ARG A 175     -14.765   3.233 -20.109  1.00 83.40           H  
ATOM   2886  NE  ARG A 175     -16.776   2.734 -20.321  1.00 83.40           N  
ATOM   2887  HE  ARG A 175     -16.981   3.174 -19.435  1.00 83.40           H  
ATOM   2888  NH1 ARG A 175     -17.590   2.126 -22.382  1.00 83.40           N  
ATOM   2889 HH11 ARG A 175     -16.643   1.928 -22.673  1.00 83.40           H  
ATOM   2890 HH12 ARG A 175     -18.381   1.973 -22.990  1.00 83.40           H  
ATOM   2891  NH2 ARG A 175     -18.992   2.812 -20.780  1.00 83.40           N  
ATOM   2892 HH21 ARG A 175     -19.790   2.474 -21.298  1.00 83.40           H  
ATOM   2893 HH22 ARG A 175     -19.118   3.120 -19.826  1.00 83.40           H  
ATOM   2894  CZ  ARG A 175     -17.772   2.566 -21.166  1.00 83.40           C  
ATOM   2895  N   ILE A 176     -12.239  -2.252 -20.419  1.00 77.33           N  
ATOM   2896  H   ILE A 176     -13.187  -2.600 -20.394  1.00 77.33           H  
ATOM   2897  CA  ILE A 176     -11.259  -2.977 -21.223  1.00 77.33           C  
ATOM   2898  HA  ILE A 176     -10.307  -2.447 -21.197  1.00 77.33           H  
ATOM   2899  C   ILE A 176     -11.688  -3.033 -22.678  1.00 77.33           C  
ATOM   2900  CB  ILE A 176     -11.032  -4.366 -20.621  1.00 77.33           C  
ATOM   2901  HB  ILE A 176     -12.004  -4.772 -20.344  1.00 77.33           H  
ATOM   2902  O   ILE A 176     -12.801  -3.438 -23.008  1.00 77.33           O  
ATOM   2903  CG1 ILE A 176     -10.105  -4.215 -19.400  1.00 77.33           C  
ATOM   2904 HG12 ILE A 176      -9.209  -4.829 -19.493  1.00 77.33           H  
ATOM   2905 HG13 ILE A 176      -9.789  -3.186 -19.231  1.00 77.33           H  
ATOM   2906  CG2 ILE A 176     -10.420  -5.370 -21.589  1.00 77.33           C  
ATOM   2907 HG21 ILE A 176     -10.110  -6.266 -21.051  1.00 77.33           H  
ATOM   2908 HG22 ILE A 176      -9.583  -4.891 -22.098  1.00 77.33           H  
ATOM   2909 HG23 ILE A 176     -11.161  -5.666 -22.331  1.00 77.33           H  
ATOM   2910  CD1 ILE A 176     -10.909  -4.669 -18.224  1.00 77.33           C  
ATOM   2911 HD11 ILE A 176     -11.761  -3.998 -18.116  1.00 77.33           H  
ATOM   2912 HD12 ILE A 176     -11.243  -5.685 -18.433  1.00 77.33           H  
ATOM   2913 HD13 ILE A 176     -10.310  -4.618 -17.315  1.00 77.33           H  
ATOM   2914  N   GLY A 177     -10.763  -2.637 -23.551  1.00 71.57           N  
ATOM   2915  H   GLY A 177      -9.903  -2.265 -23.176  1.00 71.57           H  
ATOM   2916  CA  GLY A 177     -10.862  -2.852 -24.991  1.00 71.57           C  
ATOM   2917  HA2 GLY A 177     -11.908  -2.831 -25.296  1.00 71.57           H  
ATOM   2918  HA3 GLY A 177     -10.347  -2.040 -25.503  1.00 71.57           H  
ATOM   2919  C   GLY A 177     -10.254  -4.184 -25.439  1.00 71.57           C  
ATOM   2920  O   GLY A 177      -9.867  -5.035 -24.642  1.00 71.57           O  
ATOM   2921  N   VAL A 178     -10.082  -4.332 -26.753  1.00 69.09           N  
ATOM   2922  H   VAL A 178     -10.408  -3.590 -27.356  1.00 69.09           H  
ATOM   2923  CA  VAL A 178      -9.536  -5.542 -27.405  1.00 69.09           C  
ATOM   2924  HA  VAL A 178     -10.165  -6.387 -27.126  1.00 69.09           H  
ATOM   2925  C   VAL A 178      -8.110  -5.931 -26.984  1.00 69.09           C  
ATOM   2926  CB  VAL A 178      -9.592  -5.396 -28.939  1.00 69.09           C  
ATOM   2927  HB  VAL A 178      -9.136  -6.277 -29.392  1.00 69.09           H  
ATOM   2928  O   VAL A 178      -7.671  -7.031 -27.308  1.00 69.09           O  
ATOM   2929  CG1 VAL A 178     -11.044  -5.333 -29.428  1.00 69.09           C  
ATOM   2930 HG11 VAL A 178     -11.063  -5.320 -30.517  1.00 69.09           H  
ATOM   2931 HG12 VAL A 178     -11.587  -6.212 -29.081  1.00 69.09           H  
ATOM   2932 HG13 VAL A 178     -11.541  -4.437 -29.057  1.00 69.09           H  
ATOM   2933  CG2 VAL A 178      -8.845  -4.153 -29.445  1.00 69.09           C  
ATOM   2934 HG21 VAL A 178      -7.807  -4.179 -29.111  1.00 69.09           H  
ATOM   2935 HG22 VAL A 178      -8.845  -4.149 -30.535  1.00 69.09           H  
ATOM   2936 HG23 VAL A 178      -9.315  -3.236 -29.092  1.00 69.09           H  
ATOM   2937  N   ASN A 179      -7.408  -5.055 -26.258  1.00 69.89           N  
ATOM   2938  H   ASN A 179      -7.860  -4.183 -26.024  1.00 69.89           H  
ATOM   2939  CA  ASN A 179      -6.043  -5.259 -25.772  1.00 69.89           C  
ATOM   2940  HA  ASN A 179      -5.659  -6.193 -26.182  1.00 69.89           H  
ATOM   2941  C   ASN A 179      -5.955  -5.394 -24.231  1.00 69.89           C  
ATOM   2942  CB  ASN A 179      -5.145  -4.132 -26.295  1.00 69.89           C  
ATOM   2943  HB2 ASN A 179      -4.121  -4.398 -26.033  1.00 69.89           H  
ATOM   2944  HB3 ASN A 179      -5.412  -3.204 -25.790  1.00 69.89           H  
ATOM   2945  O   ASN A 179      -4.927  -5.076 -23.646  1.00 69.89           O  
ATOM   2946  CG  ASN A 179      -5.137  -3.906 -27.791  1.00 69.89           C  
ATOM   2947  ND2 ASN A 179      -5.028  -2.668 -28.215  1.00 69.89           N  
ATOM   2948 HD21 ASN A 179      -4.961  -2.531 -29.214  1.00 69.89           H  
ATOM   2949 HD22 ASN A 179      -4.910  -1.921 -27.546  1.00 69.89           H  
ATOM   2950  OD1 ASN A 179      -5.237  -4.817 -28.596  1.00 69.89           O  
ATOM   2951  N   ALA A 180      -7.031  -5.807 -23.547  1.00 66.28           N  
ATOM   2952  H   ALA A 180      -7.871  -6.025 -24.063  1.00 66.28           H  
ATOM   2953  CA  ALA A 180      -7.076  -5.950 -22.077  1.00 66.28           C  
ATOM   2954  HA  ALA A 180      -8.095  -6.242 -21.822  1.00 66.28           H  
ATOM   2955  C   ALA A 180      -6.797  -4.654 -21.291  1.00 66.28           C  
ATOM   2956  CB  ALA A 180      -6.252  -7.137 -21.572  1.00 66.28           C  
ATOM   2957  HB1 ALA A 180      -5.213  -7.044 -21.890  1.00 66.28           H  
ATOM   2958  HB2 ALA A 180      -6.264  -7.160 -20.483  1.00 66.28           H  
ATOM   2959  HB3 ALA A 180      -6.705  -8.073 -21.898  1.00 66.28           H  
ATOM   2960  O   ALA A 180      -6.293  -4.703 -20.178  1.00 66.28           O  
ATOM   2961  N   GLY A 181      -7.108  -3.494 -21.876  1.00 72.13           N  
ATOM   2962  H   GLY A 181      -7.485  -3.526 -22.812  1.00 72.13           H  
ATOM   2963  CA  GLY A 181      -6.802  -2.184 -21.285  1.00 72.13           C  
ATOM   2964  HA2 GLY A 181      -6.789  -2.267 -20.198  1.00 72.13           H  
ATOM   2965  HA3 GLY A 181      -7.583  -1.470 -21.549  1.00 72.13           H  
ATOM   2966  C   GLY A 181      -5.451  -1.604 -21.720  1.00 72.13           C  
ATOM   2967  O   GLY A 181      -5.274  -0.391 -21.668  1.00 72.13           O  
ATOM   2968  N   TYR A 182      -4.539  -2.416 -22.266  1.00 73.47           N  
ATOM   2969  H   TYR A 182      -4.720  -3.410 -22.294  1.00 73.47           H  
ATOM   2970  CA  TYR A 182      -3.219  -1.970 -22.721  1.00 73.47           C  
ATOM   2971  HA  TYR A 182      -2.936  -1.069 -22.178  1.00 73.47           H  
ATOM   2972  C   TYR A 182      -3.206  -1.639 -24.203  1.00 73.47           C  
ATOM   2973  CB  TYR A 182      -2.183  -3.051 -22.415  1.00 73.47           C  
ATOM   2974  HB2 TYR A 182      -1.216  -2.744 -22.813  1.00 73.47           H  
ATOM   2975  HB3 TYR A 182      -2.466  -3.982 -22.908  1.00 73.47           H  
ATOM   2976  O   TYR A 182      -3.070  -2.519 -25.044  1.00 73.47           O  
ATOM   2977  CG  TYR A 182      -2.030  -3.288 -20.940  1.00 73.47           C  
ATOM   2978  CD1 TYR A 182      -1.553  -2.240 -20.139  1.00 73.47           C  
ATOM   2979  HD1 TYR A 182      -1.319  -1.280 -20.574  1.00 73.47           H  
ATOM   2980  CD2 TYR A 182      -2.385  -4.522 -20.370  1.00 73.47           C  
ATOM   2981  HD2 TYR A 182      -2.763  -5.319 -20.993  1.00 73.47           H  
ATOM   2982  CE1 TYR A 182      -1.404  -2.428 -18.763  1.00 73.47           C  
ATOM   2983  HE1 TYR A 182      -1.038  -1.618 -18.149  1.00 73.47           H  
ATOM   2984  CE2 TYR A 182      -2.210  -4.718 -18.988  1.00 73.47           C  
ATOM   2985  HE2 TYR A 182      -2.455  -5.670 -18.542  1.00 73.47           H  
ATOM   2986  OH  TYR A 182      -1.451  -3.803 -16.862  1.00 73.47           O  
ATOM   2987  HH  TYR A 182      -1.398  -2.945 -16.435  1.00 73.47           H  
ATOM   2988  CZ  TYR A 182      -1.711  -3.666 -18.184  1.00 73.47           C  
ATOM   2989  N   THR A 183      -3.327  -0.367 -24.561  1.00 74.28           N  
ATOM   2990  H   THR A 183      -3.385   0.343 -23.844  1.00 74.28           H  
ATOM   2991  CA  THR A 183      -3.161   0.031 -25.964  1.00 74.28           C  
ATOM   2992  HA  THR A 183      -3.513  -0.775 -26.608  1.00 74.28           H  
ATOM   2993  C   THR A 183      -1.677   0.278 -26.243  1.00 74.28           C  
ATOM   2994  CB  THR A 183      -4.041   1.229 -26.307  1.00 74.28           C  
ATOM   2995  HB  THR A 183      -3.784   2.080 -25.677  1.00 74.28           H  
ATOM   2996  O   THR A 183      -1.128   1.209 -25.656  1.00 74.28           O  
ATOM   2997  CG2 THR A 183      -3.947   1.602 -27.787  1.00 74.28           C  
ATOM   2998 HG21 THR A 183      -2.935   1.928 -28.027  1.00 74.28           H  
ATOM   2999 HG22 THR A 183      -4.631   2.425 -27.994  1.00 74.28           H  
ATOM   3000 HG23 THR A 183      -4.210   0.747 -28.410  1.00 74.28           H  
ATOM   3001  OG1 THR A 183      -5.383   0.869 -26.058  1.00 74.28           O  
ATOM   3002  HG1 THR A 183      -5.538   1.020 -25.123  1.00 74.28           H  
ATOM   3003  N   PRO A 184      -1.017  -0.524 -27.104  1.00 71.12           N  
ATOM   3004  CA  PRO A 184       0.408  -0.360 -27.365  1.00 71.12           C  
ATOM   3005  HA  PRO A 184       0.937  -0.536 -26.428  1.00 71.12           H  
ATOM   3006  C   PRO A 184       0.720   1.042 -27.885  1.00 71.12           C  
ATOM   3007  CB  PRO A 184       0.787  -1.443 -28.382  1.00 71.12           C  
ATOM   3008  HB2 PRO A 184       1.784  -1.843 -28.199  1.00 71.12           H  
ATOM   3009  HB3 PRO A 184       0.710  -1.054 -29.397  1.00 71.12           H  
ATOM   3010  O   PRO A 184      -0.016   1.547 -28.741  1.00 71.12           O  
ATOM   3011  CG  PRO A 184      -0.277  -2.512 -28.166  1.00 71.12           C  
ATOM   3012  HG2 PRO A 184      -0.426  -3.124 -29.056  1.00 71.12           H  
ATOM   3013  HG3 PRO A 184      -0.006  -3.132 -27.311  1.00 71.12           H  
ATOM   3014  CD  PRO A 184      -1.513  -1.686 -27.830  1.00 71.12           C  
ATOM   3015  HD2 PRO A 184      -2.199  -2.296 -27.243  1.00 71.12           H  
ATOM   3016  HD3 PRO A 184      -1.995  -1.355 -28.749  1.00 71.12           H  
ATOM   3017  N   ARG A 185       1.793   1.665 -27.389  1.00 74.10           N  
ATOM   3018  H   ARG A 185       2.369   1.147 -26.741  1.00 74.10           H  
ATOM   3019  CA  ARG A 185       2.192   3.049 -27.732  1.00 74.10           C  
ATOM   3020  HA  ARG A 185       3.041   3.318 -27.103  1.00 74.10           H  
ATOM   3021  C   ARG A 185       1.156   4.131 -27.427  1.00 74.10           C  
ATOM   3022  CB  ARG A 185       2.652   3.137 -29.193  1.00 74.10           C  
ATOM   3023  HB2 ARG A 185       3.072   4.128 -29.363  1.00 74.10           H  
ATOM   3024  HB3 ARG A 185       1.788   3.022 -29.848  1.00 74.10           H  
ATOM   3025  O   ARG A 185       1.252   5.229 -27.976  1.00 74.10           O  
ATOM   3026  CG  ARG A 185       3.710   2.102 -29.568  1.00 74.10           C  
ATOM   3027  HG2 ARG A 185       4.604   2.264 -28.965  1.00 74.10           H  
ATOM   3028  HG3 ARG A 185       3.339   1.090 -29.410  1.00 74.10           H  
ATOM   3029  CD  ARG A 185       4.022   2.290 -31.048  1.00 74.10           C  
ATOM   3030  HD2 ARG A 185       4.254   3.341 -31.225  1.00 74.10           H  
ATOM   3031  HD3 ARG A 185       3.141   2.013 -31.628  1.00 74.10           H  
ATOM   3032  NE  ARG A 185       5.170   1.467 -31.441  1.00 74.10           N  
ATOM   3033  HE  ARG A 185       5.573   0.920 -30.694  1.00 74.10           H  
ATOM   3034  NH1 ARG A 185       5.230   2.124 -33.634  1.00 74.10           N  
ATOM   3035 HH11 ARG A 185       5.687   2.161 -34.533  1.00 74.10           H  
ATOM   3036 HH12 ARG A 185       4.377   2.637 -33.463  1.00 74.10           H  
ATOM   3037  NH2 ARG A 185       6.858   0.827 -32.810  1.00 74.10           N  
ATOM   3038 HH21 ARG A 185       7.308   0.445 -31.990  1.00 74.10           H  
ATOM   3039 HH22 ARG A 185       7.353   0.925 -33.685  1.00 74.10           H  
ATOM   3040  CZ  ARG A 185       5.741   1.470 -32.625  1.00 74.10           C  
ATOM   3041  N   ALA A 186       0.149   3.844 -26.603  1.00 78.84           N  
ATOM   3042  H   ALA A 186       0.108   2.933 -26.169  1.00 78.84           H  
ATOM   3043  CA  ALA A 186      -0.767   4.881 -26.150  1.00 78.84           C  
ATOM   3044  HA  ALA A 186      -1.106   5.434 -27.026  1.00 78.84           H  
ATOM   3045  C   ALA A 186      -0.041   5.832 -25.190  1.00 78.84           C  
ATOM   3046  CB  ALA A 186      -1.990   4.251 -25.489  1.00 78.84           C  
ATOM   3047  HB1 ALA A 186      -2.519   3.664 -26.239  1.00 78.84           H  
ATOM   3048  HB2 ALA A 186      -1.682   3.621 -24.654  1.00 78.84           H  
ATOM   3049  HB3 ALA A 186      -2.649   5.036 -25.117  1.00 78.84           H  
ATOM   3050  O   ALA A 186       0.650   5.332 -24.307  1.00 78.84           O  
ATOM   3051  N   PRO A 187      -0.209   7.158 -25.333  1.00 81.65           N  
ATOM   3052  CA  PRO A 187       0.397   8.117 -24.423  1.00 81.65           C  
ATOM   3053  HA  PRO A 187       1.457   7.891 -24.299  1.00 81.65           H  
ATOM   3054  C   PRO A 187      -0.265   8.084 -23.043  1.00 81.65           C  
ATOM   3055  CB  PRO A 187       0.236   9.482 -25.100  1.00 81.65           C  
ATOM   3056  HB2 PRO A 187       0.160  10.294 -24.378  1.00 81.65           H  
ATOM   3057  HB3 PRO A 187       1.073   9.658 -25.777  1.00 81.65           H  
ATOM   3058  O   PRO A 187      -1.483   7.890 -22.916  1.00 81.65           O  
ATOM   3059  CG  PRO A 187      -1.047   9.312 -25.913  1.00 81.65           C  
ATOM   3060  HG2 PRO A 187      -1.079   9.991 -26.765  1.00 81.65           H  
ATOM   3061  HG3 PRO A 187      -1.912   9.463 -25.267  1.00 81.65           H  
ATOM   3062  CD  PRO A 187      -0.984   7.849 -26.354  1.00 81.65           C  
ATOM   3063  HD2 PRO A 187      -1.992   7.442 -26.433  1.00 81.65           H  
ATOM   3064  HD3 PRO A 187      -0.463   7.774 -27.308  1.00 81.65           H  
ATOM   3065  N   VAL A 188       0.530   8.352 -22.012  1.00 81.38           N  
ATOM   3066  H   VAL A 188       1.515   8.465 -22.203  1.00 81.38           H  
ATOM   3067  CA  VAL A 188       0.042   8.674 -20.671  1.00 81.38           C  
ATOM   3068  HA  VAL A 188      -0.732   7.953 -20.408  1.00 81.38           H  
ATOM   3069  C   VAL A 188      -0.585  10.067 -20.712  1.00 81.38           C  
ATOM   3070  CB  VAL A 188       1.151   8.572 -19.607  1.00 81.38           C  
ATOM   3071  HB  VAL A 188       1.925   9.314 -19.802  1.00 81.38           H  
ATOM   3072  O   VAL A 188       0.059  11.070 -21.013  1.00 81.38           O  
ATOM   3073  CG1 VAL A 188       0.579   8.802 -18.204  1.00 81.38           C  
ATOM   3074 HG11 VAL A 188       0.137   9.796 -18.131  1.00 81.38           H  
ATOM   3075 HG12 VAL A 188       1.377   8.732 -17.465  1.00 81.38           H  
ATOM   3076 HG13 VAL A 188      -0.178   8.047 -17.991  1.00 81.38           H  
ATOM   3077  CG2 VAL A 188       1.787   7.176 -19.603  1.00 81.38           C  
ATOM   3078 HG21 VAL A 188       1.020   6.406 -19.524  1.00 81.38           H  
ATOM   3079 HG22 VAL A 188       2.349   7.034 -20.526  1.00 81.38           H  
ATOM   3080 HG23 VAL A 188       2.482   7.085 -18.768  1.00 81.38           H  
ATOM   3081  N   THR A 189      -1.881  10.120 -20.436  1.00 82.62           N  
ATOM   3082  H   THR A 189      -2.320   9.271 -20.108  1.00 82.62           H  
ATOM   3083  CA  THR A 189      -2.695  11.331 -20.412  1.00 82.62           C  
ATOM   3084  HA  THR A 189      -2.248  12.070 -21.077  1.00 82.62           H  
ATOM   3085  C   THR A 189      -2.716  11.892 -18.998  1.00 82.62           C  
ATOM   3086  CB  THR A 189      -4.117  11.046 -20.914  1.00 82.62           C  
ATOM   3087  HB  THR A 189      -4.633  10.397 -20.205  1.00 82.62           H  
ATOM   3088  O   THR A 189      -2.942  11.164 -18.031  1.00 82.62           O  
ATOM   3089  CG2 THR A 189      -4.923  12.326 -21.127  1.00 82.62           C  
ATOM   3090 HG21 THR A 189      -5.063  12.846 -20.180  1.00 82.62           H  
ATOM   3091 HG22 THR A 189      -4.414  12.980 -21.836  1.00 82.62           H  
ATOM   3092 HG23 THR A 189      -5.909  12.068 -21.513  1.00 82.62           H  
ATOM   3093  OG1 THR A 189      -4.036  10.390 -22.163  1.00 82.62           O  
ATOM   3094  HG1 THR A 189      -3.305   9.772 -22.097  1.00 82.62           H  
ATOM   3095  N   PHE A 190      -2.491  13.198 -18.886  1.00 78.90           N  
ATOM   3096  H   PHE A 190      -2.358  13.743 -19.726  1.00 78.90           H  
ATOM   3097  CA  PHE A 190      -2.508  13.923 -17.622  1.00 78.90           C  
ATOM   3098  HA  PHE A 190      -2.663  13.227 -16.797  1.00 78.90           H  
ATOM   3099  C   PHE A 190      -3.651  14.928 -17.626  1.00 78.90           C  
ATOM   3100  CB  PHE A 190      -1.169  14.637 -17.394  1.00 78.90           C  
ATOM   3101  HB2 PHE A 190      -1.219  15.170 -16.445  1.00 78.90           H  
ATOM   3102  HB3 PHE A 190      -1.024  15.381 -18.177  1.00 78.90           H  
ATOM   3103  O   PHE A 190      -3.806  15.687 -18.589  1.00 78.90           O  
ATOM   3104  CG  PHE A 190       0.030  13.714 -17.371  1.00 78.90           C  
ATOM   3105  CD1 PHE A 190       0.477  13.166 -16.154  1.00 78.90           C  
ATOM   3106  HD1 PHE A 190      -0.034  13.400 -15.231  1.00 78.90           H  
ATOM   3107  CD2 PHE A 190       0.676  13.374 -18.575  1.00 78.90           C  
ATOM   3108  HD2 PHE A 190       0.323  13.769 -19.516  1.00 78.90           H  
ATOM   3109  CE1 PHE A 190       1.570  12.282 -16.148  1.00 78.90           C  
ATOM   3110  HE1 PHE A 190       1.893  11.820 -15.227  1.00 78.90           H  
ATOM   3111  CE2 PHE A 190       1.761  12.487 -18.567  1.00 78.90           C  
ATOM   3112  HE2 PHE A 190       2.229  12.198 -19.497  1.00 78.90           H  
ATOM   3113  CZ  PHE A 190       2.206  11.946 -17.354  1.00 78.90           C  
ATOM   3114  HZ  PHE A 190       3.023  11.240 -17.362  1.00 78.90           H  
ATOM   3115  N   GLU A 191      -4.396  15.000 -16.529  1.00 75.61           N  
ATOM   3116  H   GLU A 191      -4.257  14.337 -15.780  1.00 75.61           H  
ATOM   3117  CA  GLU A 191      -5.335  16.098 -16.338  1.00 75.61           C  
ATOM   3118  HA  GLU A 191      -5.948  16.188 -17.236  1.00 75.61           H  
ATOM   3119  C   GLU A 191      -4.542  17.389 -16.116  1.00 75.61           C  
ATOM   3120  CB  GLU A 191      -6.274  15.814 -15.164  1.00 75.61           C  
ATOM   3121  HB2 GLU A 191      -5.687  15.697 -14.253  1.00 75.61           H  
ATOM   3122  HB3 GLU A 191      -6.807  14.889 -15.382  1.00 75.61           H  
ATOM   3123  O   GLU A 191      -3.748  17.481 -15.192  1.00 75.61           O  
ATOM   3124  CG  GLU A 191      -7.291  16.962 -15.012  1.00 75.61           C  
ATOM   3125  HG2 GLU A 191      -6.755  17.907 -14.921  1.00 75.61           H  
ATOM   3126  HG3 GLU A 191      -7.887  17.016 -15.922  1.00 75.61           H  
ATOM   3127  CD  GLU A 191      -8.222  16.870 -13.798  1.00 75.61           C  
ATOM   3128  OE1 GLU A 191      -9.206  17.639 -13.792  1.00 75.61           O  
ATOM   3129  OE2 GLU A 191      -7.883  16.189 -12.811  1.00 75.61           O  
ATOM   3130  N   LYS A 192      -4.758  18.432 -16.919  1.00 68.17           N  
ATOM   3131  H   LYS A 192      -5.399  18.295 -17.687  1.00 68.17           H  
ATOM   3132  CA  LYS A 192      -3.918  19.648 -16.873  1.00 68.17           C  
ATOM   3133  HA  LYS A 192      -2.888  19.365 -17.092  1.00 68.17           H  
ATOM   3134  C   LYS A 192      -3.857  20.343 -15.505  1.00 68.17           C  
ATOM   3135  CB  LYS A 192      -4.398  20.650 -17.927  1.00 68.17           C  
ATOM   3136  HB2 LYS A 192      -5.454  20.869 -17.769  1.00 68.17           H  
ATOM   3137  HB3 LYS A 192      -3.833  21.574 -17.806  1.00 68.17           H  
ATOM   3138  O   LYS A 192      -2.842  20.951 -15.186  1.00 68.17           O  
ATOM   3139  CG  LYS A 192      -4.178  20.125 -19.350  1.00 68.17           C  
ATOM   3140  HG2 LYS A 192      -3.126  19.873 -19.481  1.00 68.17           H  
ATOM   3141  HG3 LYS A 192      -4.782  19.233 -19.515  1.00 68.17           H  
ATOM   3142  CD  LYS A 192      -4.573  21.199 -20.364  1.00 68.17           C  
ATOM   3143  HD2 LYS A 192      -5.628  21.444 -20.240  1.00 68.17           H  
ATOM   3144  HD3 LYS A 192      -3.970  22.090 -20.188  1.00 68.17           H  
ATOM   3145  CE  LYS A 192      -4.316  20.669 -21.773  1.00 68.17           C  
ATOM   3146  HE2 LYS A 192      -3.275  20.353 -21.835  1.00 68.17           H  
ATOM   3147  HE3 LYS A 192      -4.939  19.789 -21.934  1.00 68.17           H  
ATOM   3148  NZ  LYS A 192      -4.599  21.708 -22.789  1.00 68.17           N  
ATOM   3149  HZ1 LYS A 192      -4.414  21.346 -23.713  1.00 68.17           H  
ATOM   3150  HZ2 LYS A 192      -5.563  22.003 -22.727  1.00 68.17           H  
ATOM   3151  HZ3 LYS A 192      -3.998  22.504 -22.628  1.00 68.17           H  
ATOM   3152  N   ASN A 193      -4.935  20.274 -14.720  1.00 66.05           N  
ATOM   3153  H   ASN A 193      -5.705  19.701 -15.034  1.00 66.05           H  
ATOM   3154  CA  ASN A 193      -5.062  21.023 -13.467  1.00 66.05           C  
ATOM   3155  HA  ASN A 193      -4.473  21.939 -13.532  1.00 66.05           H  
ATOM   3156  C   ASN A 193      -4.527  20.248 -12.262  1.00 66.05           C  
ATOM   3157  CB  ASN A 193      -6.533  21.409 -13.255  1.00 66.05           C  
ATOM   3158  HB2 ASN A 193      -7.150  20.510 -13.262  1.00 66.05           H  
ATOM   3159  HB3 ASN A 193      -6.640  21.881 -12.278  1.00 66.05           H  
ATOM   3160  O   ASN A 193      -3.713  20.768 -11.506  1.00 66.05           O  
ATOM   3161  CG  ASN A 193      -7.059  22.384 -14.289  1.00 66.05           C  
ATOM   3162  ND2 ASN A 193      -8.352  22.382 -14.507  1.00 66.05           N  
ATOM   3163 HD21 ASN A 193      -8.941  21.715 -14.028  1.00 66.05           H  
ATOM   3164 HD22 ASN A 193      -8.697  23.036 -15.194  1.00 66.05           H  
ATOM   3165  OD1 ASN A 193      -6.347  23.149 -14.915  1.00 66.05           O  
ATOM   3166  N   THR A 194      -4.987  19.008 -12.079  1.00 66.42           N  
ATOM   3167  H   THR A 194      -5.673  18.625 -12.714  1.00 66.42           H  
ATOM   3168  CA  THR A 194      -4.545  18.154 -10.965  1.00 66.42           C  
ATOM   3169  HA  THR A 194      -4.365  18.766 -10.081  1.00 66.42           H  
ATOM   3170  C   THR A 194      -3.242  17.434 -11.290  1.00 66.42           C  
ATOM   3171  CB  THR A 194      -5.603  17.108 -10.609  1.00 66.42           C  
ATOM   3172  HB  THR A 194      -5.278  16.582  -9.711  1.00 66.42           H  
ATOM   3173  O   THR A 194      -2.553  16.957 -10.389  1.00 66.42           O  
ATOM   3174  CG2 THR A 194      -6.976  17.718 -10.327  1.00 66.42           C  
ATOM   3175 HG21 THR A 194      -6.899  18.428  -9.503  1.00 66.42           H  
ATOM   3176 HG22 THR A 194      -7.371  18.225 -11.208  1.00 66.42           H  
ATOM   3177 HG23 THR A 194      -7.668  16.924 -10.046  1.00 66.42           H  
ATOM   3178  OG1 THR A 194      -5.682  16.184 -11.665  1.00 66.42           O  
ATOM   3179  HG1 THR A 194      -6.579  16.192 -12.007  1.00 66.42           H  
ATOM   3180  N   LYS A 195      -2.919  17.341 -12.588  1.00 69.59           N  
ATOM   3181  H   LYS A 195      -3.562  17.734 -13.261  1.00 69.59           H  
ATOM   3182  CA  LYS A 195      -1.788  16.600 -13.149  1.00 69.59           C  
ATOM   3183  HA  LYS A 195      -1.913  16.510 -14.228  1.00 69.59           H  
ATOM   3184  C   LYS A 195      -1.770  15.151 -12.674  1.00 69.59           C  
ATOM   3185  CB  LYS A 195      -0.528  17.418 -12.923  1.00 69.59           C  
ATOM   3186  HB2 LYS A 195       0.332  16.828 -13.239  1.00 69.59           H  
ATOM   3187  HB3 LYS A 195      -0.512  17.640 -11.856  1.00 69.59           H  
ATOM   3188  O   LYS A 195      -0.719  14.526 -12.599  1.00 69.59           O  
ATOM   3189  CG  LYS A 195      -0.531  18.751 -13.694  1.00 69.59           C  
ATOM   3190  HG2 LYS A 195      -0.591  18.506 -14.755  1.00 69.59           H  
ATOM   3191  HG3 LYS A 195      -1.427  19.321 -13.447  1.00 69.59           H  
ATOM   3192  CD  LYS A 195       0.692  19.665 -13.501  1.00 69.59           C  
ATOM   3193  HD2 LYS A 195       0.864  20.181 -14.446  1.00 69.59           H  
ATOM   3194  HD3 LYS A 195       1.599  19.087 -13.319  1.00 69.59           H  
ATOM   3195  CE  LYS A 195       0.469  20.760 -12.458  1.00 69.59           C  
ATOM   3196  HE2 LYS A 195      -0.087  21.566 -12.937  1.00 69.59           H  
ATOM   3197  HE3 LYS A 195      -0.145  20.366 -11.648  1.00 69.59           H  
ATOM   3198  NZ  LYS A 195       1.741  21.281 -11.914  1.00 69.59           N  
ATOM   3199  HZ1 LYS A 195       1.594  22.173 -11.464  1.00 69.59           H  
ATOM   3200  HZ2 LYS A 195       2.354  21.478 -12.693  1.00 69.59           H  
ATOM   3201  HZ3 LYS A 195       2.131  20.611 -11.266  1.00 69.59           H  
ATOM   3202  N   THR A 196      -2.955  14.620 -12.385  1.00 75.46           N  
ATOM   3203  H   THR A 196      -3.768  15.213 -12.472  1.00 75.46           H  
ATOM   3204  CA  THR A 196      -3.184  13.201 -12.158  1.00 75.46           C  
ATOM   3205  HA  THR A 196      -2.376  12.814 -11.536  1.00 75.46           H  
ATOM   3206  C   THR A 196      -3.154  12.466 -13.489  1.00 75.46           C  
ATOM   3207  CB  THR A 196      -4.506  12.935 -11.427  1.00 75.46           C  
ATOM   3208  HB  THR A 196      -4.652  11.857 -11.360  1.00 75.46           H  
ATOM   3209  O   THR A 196      -3.540  12.998 -14.533  1.00 75.46           O  
ATOM   3210  CG2 THR A 196      -4.506  13.502 -10.009  1.00 75.46           C  
ATOM   3211 HG21 THR A 196      -3.783  12.958  -9.402  1.00 75.46           H  
ATOM   3212 HG22 THR A 196      -5.496  13.382  -9.568  1.00 75.46           H  
ATOM   3213 HG23 THR A 196      -4.235  14.558 -10.012  1.00 75.46           H  
ATOM   3214  OG1 THR A 196      -5.595  13.476 -12.126  1.00 75.46           O  
ATOM   3215  HG1 THR A 196      -5.666  14.411 -11.922  1.00 75.46           H  
ATOM   3216  N   ILE A 197      -2.662  11.231 -13.457  1.00 81.56           N  
ATOM   3217  H   ILE A 197      -2.354  10.850 -12.574  1.00 81.56           H  
ATOM   3218  CA  ILE A 197      -2.669  10.357 -14.626  1.00 81.56           C  
ATOM   3219  HA  ILE A 197      -2.359  10.927 -15.502  1.00 81.56           H  
ATOM   3220  C   ILE A 197      -4.107   9.887 -14.842  1.00 81.56           C  
ATOM   3221  CB  ILE A 197      -1.674   9.197 -14.433  1.00 81.56           C  
ATOM   3222  HB  ILE A 197      -1.899   8.701 -13.488  1.00 81.56           H  
ATOM   3223  O   ILE A 197      -4.690   9.221 -13.987  1.00 81.56           O  
ATOM   3224  CG1 ILE A 197      -0.232   9.737 -14.354  1.00 81.56           C  
ATOM   3225 HG12 ILE A 197       0.110  10.014 -15.351  1.00 81.56           H  
ATOM   3226 HG13 ILE A 197      -0.200  10.629 -13.729  1.00 81.56           H  
ATOM   3227  CG2 ILE A 197      -1.819   8.168 -15.566  1.00 81.56           C  
ATOM   3228 HG21 ILE A 197      -1.803   8.677 -16.530  1.00 81.56           H  
ATOM   3229 HG22 ILE A 197      -2.763   7.633 -15.464  1.00 81.56           H  
ATOM   3230 HG23 ILE A 197      -1.016   7.432 -15.528  1.00 81.56           H  
ATOM   3231  CD1 ILE A 197       0.744   8.732 -13.741  1.00 81.56           C  
ATOM   3232 HD11 ILE A 197       1.674   9.256 -13.519  1.00 81.56           H  
ATOM   3233 HD12 ILE A 197       0.938   7.912 -14.433  1.00 81.56           H  
ATOM   3234 HD13 ILE A 197       0.343   8.339 -12.807  1.00 81.56           H  
ATOM   3235  N   GLU A 198      -4.697  10.208 -15.985  1.00 84.36           N  
ATOM   3236  H   GLU A 198      -4.190  10.759 -16.663  1.00 84.36           H  
ATOM   3237  CA  GLU A 198      -6.077   9.811 -16.272  1.00 84.36           C  
ATOM   3238  HA  GLU A 198      -6.696  10.028 -15.402  1.00 84.36           H  
ATOM   3239  C   GLU A 198      -6.182   8.307 -16.548  1.00 84.36           C  
ATOM   3240  CB  GLU A 198      -6.632  10.608 -17.459  1.00 84.36           C  
ATOM   3241  HB2 GLU A 198      -7.638  10.242 -17.661  1.00 84.36           H  
ATOM   3242  HB3 GLU A 198      -6.012  10.426 -18.337  1.00 84.36           H  
ATOM   3243  O   GLU A 198      -7.197   7.688 -16.230  1.00 84.36           O  
ATOM   3244  CG  GLU A 198      -6.702  12.118 -17.182  1.00 84.36           C  
ATOM   3245  HG2 GLU A 198      -5.688  12.505 -17.085  1.00 84.36           H  
ATOM   3246  HG3 GLU A 198      -7.216  12.268 -16.233  1.00 84.36           H  
ATOM   3247  CD  GLU A 198      -7.434  12.903 -18.286  1.00 84.36           C  
ATOM   3248  OE1 GLU A 198      -7.605  14.131 -18.112  1.00 84.36           O  
ATOM   3249  OE2 GLU A 198      -7.823  12.286 -19.306  1.00 84.36           O  
ATOM   3250  N   ASN A 199      -5.136   7.703 -17.119  1.00 85.81           N  
ATOM   3251  H   ASN A 199      -4.340   8.275 -17.363  1.00 85.81           H  
ATOM   3252  CA  ASN A 199      -5.129   6.299 -17.520  1.00 85.81           C  
ATOM   3253  HA  ASN A 199      -6.015   6.117 -18.128  1.00 85.81           H  
ATOM   3254  C   ASN A 199      -5.159   5.356 -16.312  1.00 85.81           C  
ATOM   3255  CB  ASN A 199      -3.878   5.997 -18.362  1.00 85.81           C  
ATOM   3256  HB2 ASN A 199      -2.987   6.107 -17.744  1.00 85.81           H  
ATOM   3257  HB3 ASN A 199      -3.921   4.963 -18.704  1.00 85.81           H  
ATOM   3258  O   ASN A 199      -4.251   5.381 -15.486  1.00 85.81           O  
ATOM   3259  CG  ASN A 199      -3.719   6.904 -19.556  1.00 85.81           C  
ATOM   3260  ND2 ASN A 199      -4.004   6.449 -20.752  1.00 85.81           N  
ATOM   3261 HD21 ASN A 199      -4.246   5.476 -20.879  1.00 85.81           H  
ATOM   3262 HD22 ASN A 199      -3.763   7.055 -21.523  1.00 85.81           H  
ATOM   3263  OD1 ASN A 199      -3.318   8.039 -19.422  1.00 85.81           O  
ATOM   3264  N   ILE A 200      -6.130   4.438 -16.270  1.00 86.84           N  
ATOM   3265  H   ILE A 200      -6.912   4.536 -16.901  1.00 86.84           H  
ATOM   3266  CA  ILE A 200      -6.105   3.308 -15.322  1.00 86.84           C  
ATOM   3267  HA  ILE A 200      -5.908   3.690 -14.321  1.00 86.84           H  
ATOM   3268  C   ILE A 200      -4.975   2.334 -15.675  1.00 86.84           C  
ATOM   3269  CB  ILE A 200      -7.454   2.555 -15.300  1.00 86.84           C  
ATOM   3270  HB  ILE A 200      -7.627   2.121 -16.284  1.00 86.84           H  
ATOM   3271  O   ILE A 200      -4.243   1.888 -14.799  1.00 86.84           O  
ATOM   3272  CG1 ILE A 200      -8.620   3.527 -15.011  1.00 86.84           C  
ATOM   3273 HG12 ILE A 200      -8.777   4.165 -15.880  1.00 86.84           H  
ATOM   3274 HG13 ILE A 200      -8.365   4.172 -14.170  1.00 86.84           H  
ATOM   3275  CG2 ILE A 200      -7.391   1.392 -14.285  1.00 86.84           C  
ATOM   3276 HG21 ILE A 200      -8.288   0.775 -14.348  1.00 86.84           H  
ATOM   3277 HG22 ILE A 200      -7.283   1.780 -13.272  1.00 86.84           H  
ATOM   3278 HG23 ILE A 200      -6.561   0.717 -14.495  1.00 86.84           H  
ATOM   3279  CD1 ILE A 200      -9.937   2.818 -14.695  1.00 86.84           C  
ATOM   3280 HD11 ILE A 200     -10.225   2.201 -15.547  1.00 86.84           H  
ATOM   3281 HD12 ILE A 200      -9.845   2.204 -13.799  1.00 86.84           H  
ATOM   3282 HD13 ILE A 200     -10.728   3.536 -14.480  1.00 86.84           H  
ATOM   3283  N   TYR A 201      -4.827   2.013 -16.961  1.00 85.24           N  
ATOM   3284  H   TYR A 201      -5.430   2.466 -17.633  1.00 85.24           H  
ATOM   3285  CA  TYR A 201      -3.850   1.053 -17.472  1.00 85.24           C  
ATOM   3286  HA  TYR A 201      -3.453   0.456 -16.651  1.00 85.24           H  
ATOM   3287  C   TYR A 201      -2.696   1.775 -18.160  1.00 85.24           C  
ATOM   3288  CB  TYR A 201      -4.525   0.104 -18.466  1.00 85.24           C  
ATOM   3289  HB2 TYR A 201      -4.916   0.690 -19.297  1.00 85.24           H  
ATOM   3290  HB3 TYR A 201      -3.775  -0.575 -18.871  1.00 85.24           H  
ATOM   3291  O   TYR A 201      -2.925   2.677 -18.967  1.00 85.24           O  
ATOM   3292  CG  TYR A 201      -5.648  -0.715 -17.875  1.00 85.24           C  
ATOM   3293  CD1 TYR A 201      -5.364  -1.958 -17.284  1.00 85.24           C  
ATOM   3294  HD1 TYR A 201      -4.352  -2.333 -17.251  1.00 85.24           H  
ATOM   3295  CD2 TYR A 201      -6.975  -0.246 -17.940  1.00 85.24           C  
ATOM   3296  HD2 TYR A 201      -7.196   0.697 -18.418  1.00 85.24           H  
ATOM   3297  CE1 TYR A 201      -6.411  -2.734 -16.764  1.00 85.24           C  
ATOM   3298  HE1 TYR A 201      -6.196  -3.710 -16.354  1.00 85.24           H  
ATOM   3299  CE2 TYR A 201      -8.016  -1.001 -17.373  1.00 85.24           C  
ATOM   3300  HE2 TYR A 201      -9.039  -0.659 -17.430  1.00 85.24           H  
ATOM   3301  OH  TYR A 201      -8.733  -2.988 -16.253  1.00 85.24           O  
ATOM   3302  HH  TYR A 201      -8.478  -3.913 -16.285  1.00 85.24           H  
ATOM   3303  CZ  TYR A 201      -7.731  -2.240 -16.770  1.00 85.24           C  
ATOM   3304  N   ILE A 202      -1.465   1.338 -17.896  1.00 81.96           N  
ATOM   3305  H   ILE A 202      -1.352   0.587 -17.230  1.00 81.96           H  
ATOM   3306  CA  ILE A 202      -0.255   1.905 -18.504  1.00 81.96           C  
ATOM   3307  HA  ILE A 202      -0.526   2.730 -19.162  1.00 81.96           H  
ATOM   3308  C   ILE A 202       0.424   0.834 -19.365  1.00 81.96           C  
ATOM   3309  CB  ILE A 202       0.659   2.495 -17.412  1.00 81.96           C  
ATOM   3310  HB  ILE A 202       0.855   1.709 -16.684  1.00 81.96           H  
ATOM   3311  O   ILE A 202       0.852  -0.219 -18.878  1.00 81.96           O  
ATOM   3312  CG1 ILE A 202      -0.035   3.655 -16.660  1.00 81.96           C  
ATOM   3313 HG12 ILE A 202      -0.208   4.483 -17.347  1.00 81.96           H  
ATOM   3314 HG13 ILE A 202      -1.004   3.322 -16.289  1.00 81.96           H  
ATOM   3315  CG2 ILE A 202       1.991   2.970 -18.017  1.00 81.96           C  
ATOM   3316 HG21 ILE A 202       1.838   3.825 -18.677  1.00 81.96           H  
ATOM   3317 HG22 ILE A 202       2.670   3.245 -17.210  1.00 81.96           H  
ATOM   3318 HG23 ILE A 202       2.491   2.174 -18.569  1.00 81.96           H  
ATOM   3319  CD1 ILE A 202       0.753   4.167 -15.449  1.00 81.96           C  
ATOM   3320 HD11 ILE A 202       0.989   3.338 -14.782  1.00 81.96           H  
ATOM   3321 HD12 ILE A 202       0.141   4.892 -14.911  1.00 81.96           H  
ATOM   3322 HD13 ILE A 202       1.671   4.661 -15.766  1.00 81.96           H  
ATOM   3323  N   ALA A 203       0.501   1.079 -20.673  1.00 75.94           N  
ATOM   3324  H   ALA A 203       0.217   1.986 -21.015  1.00 75.94           H  
ATOM   3325  CA  ALA A 203       1.113   0.151 -21.622  1.00 75.94           C  
ATOM   3326  HA  ALA A 203       0.659  -0.828 -21.470  1.00 75.94           H  
ATOM   3327  C   ALA A 203       2.637   0.024 -21.391  1.00 75.94           C  
ATOM   3328  CB  ALA A 203       0.772   0.605 -23.045  1.00 75.94           C  
ATOM   3329  HB1 ALA A 203       1.207   1.586 -23.238  1.00 75.94           H  
ATOM   3330  HB2 ALA A 203       1.177  -0.101 -23.770  1.00 75.94           H  
ATOM   3331  HB3 ALA A 203      -0.309   0.660 -23.169  1.00 75.94           H  
ATOM   3332  O   ALA A 203       3.265   1.003 -20.996  1.00 75.94           O  
ATOM   3333  N   PRO A 204       3.243  -1.162 -21.606  1.00 70.99           N  
ATOM   3334  CA  PRO A 204       4.688  -1.380 -21.422  1.00 70.99           C  
ATOM   3335  HA  PRO A 204       5.034  -0.955 -20.480  1.00 70.99           H  
ATOM   3336  C   PRO A 204       5.571  -0.739 -22.490  1.00 70.99           C  
ATOM   3337  CB  PRO A 204       4.869  -2.899 -21.392  1.00 70.99           C  
ATOM   3338  HB2 PRO A 204       5.829  -3.216 -21.799  1.00 70.99           H  
ATOM   3339  HB3 PRO A 204       4.764  -3.263 -20.370  1.00 70.99           H  
ATOM   3340  O   PRO A 204       6.788  -0.773 -22.363  1.00 70.99           O  
ATOM   3341  CG  PRO A 204       3.706  -3.410 -22.232  1.00 70.99           C  
ATOM   3342  HG2 PRO A 204       3.986  -3.398 -23.285  1.00 70.99           H  
ATOM   3343  HG3 PRO A 204       3.424  -4.412 -21.910  1.00 70.99           H  
ATOM   3344  CD  PRO A 204       2.585  -2.403 -21.987  1.00 70.99           C  
ATOM   3345  HD2 PRO A 204       1.951  -2.749 -21.170  1.00 70.99           H  
ATOM   3346  HD3 PRO A 204       1.995  -2.273 -22.894  1.00 70.99           H  
ATOM   3347  N   ASP A 205       4.969  -0.212 -23.548  1.00 72.25           N  
ATOM   3348  H   ASP A 205       3.965  -0.283 -23.625  1.00 72.25           H  
ATOM   3349  CA  ASP A 205       5.623   0.468 -24.658  1.00 72.25           C  
ATOM   3350  HA  ASP A 205       6.671   0.633 -24.406  1.00 72.25           H  
ATOM   3351  C   ASP A 205       5.005   1.857 -24.881  1.00 72.25           C  
ATOM   3352  CB  ASP A 205       5.549  -0.436 -25.902  1.00 72.25           C  
ATOM   3353  HB2 ASP A 205       6.180  -0.003 -26.679  1.00 72.25           H  
ATOM   3354  HB3 ASP A 205       5.963  -1.414 -25.657  1.00 72.25           H  
ATOM   3355  O   ASP A 205       4.772   2.263 -26.023  1.00 72.25           O  
ATOM   3356  CG  ASP A 205       4.130  -0.626 -26.464  1.00 72.25           C  
ATOM   3357  OD1 ASP A 205       3.142  -0.577 -25.692  1.00 72.25           O  
ATOM   3358  OD2 ASP A 205       4.031  -0.851 -27.695  1.00 72.25           O  
ATOM   3359  N   THR A 206       4.672   2.554 -23.791  1.00 76.08           N  
ATOM   3360  H   THR A 206       5.090   2.266 -22.917  1.00 76.08           H  
ATOM   3361  CA  THR A 206       4.073   3.892 -23.848  1.00 76.08           C  
ATOM   3362  HA  THR A 206       3.225   3.854 -24.532  1.00 76.08           H  
ATOM   3363  C   THR A 206       5.065   4.907 -24.423  1.00 76.08           C  
ATOM   3364  CB  THR A 206       3.504   4.309 -22.483  1.00 76.08           C  
ATOM   3365  HB  THR A 206       2.731   3.589 -22.215  1.00 76.08           H  
ATOM   3366  O   THR A 206       6.278   4.700 -24.421  1.00 76.08           O  
ATOM   3367  CG2 THR A 206       4.500   4.360 -21.338  1.00 76.08           C  
ATOM   3368 HG21 THR A 206       4.803   3.346 -21.075  1.00 76.08           H  
ATOM   3369 HG22 THR A 206       4.013   4.804 -20.470  1.00 76.08           H  
ATOM   3370 HG23 THR A 206       5.382   4.932 -21.624  1.00 76.08           H  
ATOM   3371  OG1 THR A 206       2.888   5.567 -22.571  1.00 76.08           O  
ATOM   3372  HG1 THR A 206       3.436   6.248 -22.174  1.00 76.08           H  
ATOM   3373  N   THR A 207       4.573   6.022 -24.965  1.00 74.06           N  
ATOM   3374  H   THR A 207       3.589   6.228 -24.868  1.00 74.06           H  
ATOM   3375  CA  THR A 207       5.455   7.061 -25.528  1.00 74.06           C  
ATOM   3376  HA  THR A 207       6.148   6.582 -26.220  1.00 74.06           H  
ATOM   3377  C   THR A 207       6.330   7.718 -24.459  1.00 74.06           C  
ATOM   3378  CB  THR A 207       4.651   8.113 -26.307  1.00 74.06           C  
ATOM   3379  HB  THR A 207       5.263   8.997 -26.485  1.00 74.06           H  
ATOM   3380  O   THR A 207       7.464   8.115 -24.730  1.00 74.06           O  
ATOM   3381  CG2 THR A 207       4.213   7.532 -27.654  1.00 74.06           C  
ATOM   3382 HG21 THR A 207       3.571   6.665 -27.495  1.00 74.06           H  
ATOM   3383 HG22 THR A 207       5.089   7.235 -28.231  1.00 74.06           H  
ATOM   3384 HG23 THR A 207       3.657   8.288 -28.208  1.00 74.06           H  
ATOM   3385  OG1 THR A 207       3.450   8.478 -25.672  1.00 74.06           O  
ATOM   3386  HG1 THR A 207       3.589   9.100 -24.954  1.00 74.06           H  
ATOM   3387  N   GLU A 208       5.839   7.784 -23.225  1.00 78.22           N  
ATOM   3388  H   GLU A 208       4.862   7.557 -23.106  1.00 78.22           H  
ATOM   3389  CA  GLU A 208       6.542   8.295 -22.054  1.00 78.22           C  
ATOM   3390  HA  GLU A 208       7.276   9.033 -22.379  1.00 78.22           H  
ATOM   3391  C   GLU A 208       7.298   7.160 -21.346  1.00 78.22           C  
ATOM   3392  CB  GLU A 208       5.566   9.011 -21.099  1.00 78.22           C  
ATOM   3393  HB2 GLU A 208       6.155   9.415 -20.276  1.00 78.22           H  
ATOM   3394  HB3 GLU A 208       4.861   8.289 -20.689  1.00 78.22           H  
ATOM   3395  O   GLU A 208       6.829   6.609 -20.355  1.00 78.22           O  
ATOM   3396  CG  GLU A 208       4.774  10.181 -21.707  1.00 78.22           C  
ATOM   3397  HG2 GLU A 208       4.270  10.710 -20.898  1.00 78.22           H  
ATOM   3398  HG3 GLU A 208       5.475  10.872 -22.175  1.00 78.22           H  
ATOM   3399  CD  GLU A 208       3.722   9.720 -22.724  1.00 78.22           C  
ATOM   3400  OE1 GLU A 208       3.478  10.447 -23.709  1.00 78.22           O  
ATOM   3401  OE2 GLU A 208       3.241   8.571 -22.608  1.00 78.22           O  
ATOM   3402  N   THR A 209       8.498   6.837 -21.835  1.00 74.27           N  
ATOM   3403  H   THR A 209       8.729   7.245 -22.730  1.00 74.27           H  
ATOM   3404  CA  THR A 209       9.332   5.693 -21.382  1.00 74.27           C  
ATOM   3405  HA  THR A 209       8.846   4.772 -21.707  1.00 74.27           H  
ATOM   3406  C   THR A 209       9.549   5.576 -19.867  1.00 74.27           C  
ATOM   3407  CB  THR A 209      10.725   5.751 -22.023  1.00 74.27           C  
ATOM   3408  HB  THR A 209      11.343   4.951 -21.615  1.00 74.27           H  
ATOM   3409  O   THR A 209       9.731   4.483 -19.334  1.00 74.27           O  
ATOM   3410  CG2 THR A 209      10.676   5.603 -23.543  1.00 74.27           C  
ATOM   3411 HG21 THR A 209      10.008   6.339 -23.991  1.00 74.27           H  
ATOM   3412 HG22 THR A 209      11.678   5.718 -23.957  1.00 74.27           H  
ATOM   3413 HG23 THR A 209      10.308   4.606 -23.784  1.00 74.27           H  
ATOM   3414  OG1 THR A 209      11.343   6.997 -21.757  1.00 74.27           O  
ATOM   3415  HG1 THR A 209      11.005   7.617 -22.407  1.00 74.27           H  
ATOM   3416  N   ALA A 210       9.477   6.690 -19.135  1.00 78.39           N  
ATOM   3417  H   ALA A 210       9.309   7.559 -19.622  1.00 78.39           H  
ATOM   3418  CA  ALA A 210       9.521   6.699 -17.674  1.00 78.39           C  
ATOM   3419  HA  ALA A 210      10.463   6.259 -17.347  1.00 78.39           H  
ATOM   3420  C   ALA A 210       8.384   5.885 -17.023  1.00 78.39           C  
ATOM   3421  CB  ALA A 210       9.475   8.159 -17.235  1.00 78.39           C  
ATOM   3422  HB1 ALA A 210       9.480   8.213 -16.147  1.00 78.39           H  
ATOM   3423  HB2 ALA A 210       8.567   8.615 -17.628  1.00 78.39           H  
ATOM   3424  HB3 ALA A 210      10.345   8.691 -17.621  1.00 78.39           H  
ATOM   3425  O   ALA A 210       8.496   5.502 -15.858  1.00 78.39           O  
ATOM   3426  N   PHE A 211       7.310   5.604 -17.766  1.00 79.93           N  
ATOM   3427  H   PHE A 211       7.277   5.954 -18.713  1.00 79.93           H  
ATOM   3428  CA  PHE A 211       6.157   4.841 -17.310  1.00 79.93           C  
ATOM   3429  HA  PHE A 211       6.210   4.820 -16.222  1.00 79.93           H  
ATOM   3430  C   PHE A 211       6.123   3.380 -17.776  1.00 79.93           C  
ATOM   3431  CB  PHE A 211       4.875   5.572 -17.698  1.00 79.93           C  
ATOM   3432  HB2 PHE A 211       4.887   5.763 -18.771  1.00 79.93           H  
ATOM   3433  HB3 PHE A 211       4.015   4.937 -17.486  1.00 79.93           H  
ATOM   3434  O   PHE A 211       5.278   2.623 -17.296  1.00 79.93           O  
ATOM   3435  CG  PHE A 211       4.661   6.876 -16.977  1.00 79.93           C  
ATOM   3436  CD1 PHE A 211       4.105   6.890 -15.688  1.00 79.93           C  
ATOM   3437  HD1 PHE A 211       3.867   5.964 -15.186  1.00 79.93           H  
ATOM   3438  CD2 PHE A 211       4.994   8.079 -17.615  1.00 79.93           C  
ATOM   3439  HD2 PHE A 211       5.466   8.052 -18.585  1.00 79.93           H  
ATOM   3440  CE1 PHE A 211       3.834   8.116 -15.067  1.00 79.93           C  
ATOM   3441  HE1 PHE A 211       3.418   8.136 -14.070  1.00 79.93           H  
ATOM   3442  CE2 PHE A 211       4.700   9.304 -17.004  1.00 79.93           C  
ATOM   3443  HE2 PHE A 211       4.951  10.226 -17.508  1.00 79.93           H  
ATOM   3444  CZ  PHE A 211       4.072   9.318 -15.746  1.00 79.93           C  
ATOM   3445  HZ  PHE A 211       3.805  10.252 -15.275  1.00 79.93           H  
ATOM   3446  N   ASP A 212       7.052   2.941 -18.633  1.00 74.84           N  
ATOM   3447  H   ASP A 212       7.714   3.601 -19.014  1.00 74.84           H  
ATOM   3448  CA  ASP A 212       7.068   1.573 -19.185  1.00 74.84           C  
ATOM   3449  HA  ASP A 212       6.169   1.418 -19.781  1.00 74.84           H  
ATOM   3450  C   ASP A 212       7.087   0.499 -18.078  1.00 74.84           C  
ATOM   3451  CB  ASP A 212       8.297   1.401 -20.100  1.00 74.84           C  
ATOM   3452  HB2 ASP A 212       9.191   1.711 -19.559  1.00 74.84           H  
ATOM   3453  HB3 ASP A 212       8.407   0.341 -20.332  1.00 74.84           H  
ATOM   3454  O   ASP A 212       6.494  -0.580 -18.200  1.00 74.84           O  
ATOM   3455  CG  ASP A 212       8.209   2.162 -21.431  1.00 74.84           C  
ATOM   3456  OD1 ASP A 212       7.082   2.548 -21.815  1.00 74.84           O  
ATOM   3457  OD2 ASP A 212       9.278   2.357 -22.054  1.00 74.84           O  
ATOM   3458  N   GLY A 213       7.696   0.825 -16.933  1.00 75.93           N  
ATOM   3459  H   GLY A 213       8.119   1.741 -16.897  1.00 75.93           H  
ATOM   3460  CA  GLY A 213       7.766  -0.035 -15.753  1.00 75.93           C  
ATOM   3461  HA2 GLY A 213       8.100  -1.024 -16.066  1.00 75.93           H  
ATOM   3462  HA3 GLY A 213       8.512   0.379 -15.074  1.00 75.93           H  
ATOM   3463  C   GLY A 213       6.461  -0.201 -14.958  1.00 75.93           C  
ATOM   3464  O   GLY A 213       6.433  -1.054 -14.065  1.00 75.93           O  
ATOM   3465  N   PHE A 214       5.395   0.561 -15.249  1.00 83.02           N  
ATOM   3466  H   PHE A 214       5.457   1.225 -16.008  1.00 83.02           H  
ATOM   3467  CA  PHE A 214       4.160   0.559 -14.450  1.00 83.02           C  
ATOM   3468  HA  PHE A 214       4.376  -0.030 -13.559  1.00 83.02           H  
ATOM   3469  C   PHE A 214       2.966  -0.080 -15.151  1.00 83.02           C  
ATOM   3470  CB  PHE A 214       3.779   1.961 -13.961  1.00 83.02           C  
ATOM   3471  HB2 PHE A 214       3.500   2.572 -14.819  1.00 83.02           H  
ATOM   3472  HB3 PHE A 214       2.909   1.887 -13.309  1.00 83.02           H  
ATOM   3473  O   PHE A 214       2.689   0.207 -16.301  1.00 83.02           O  
ATOM   3474  CG  PHE A 214       4.889   2.633 -13.195  1.00 83.02           C  
ATOM   3475  CD1 PHE A 214       5.318   2.126 -11.960  1.00 83.02           C  
ATOM   3476  HD1 PHE A 214       4.806   1.292 -11.504  1.00 83.02           H  
ATOM   3477  CD2 PHE A 214       5.576   3.695 -13.789  1.00 83.02           C  
ATOM   3478  HD2 PHE A 214       5.213   4.079 -14.731  1.00 83.02           H  
ATOM   3479  CE1 PHE A 214       6.467   2.661 -11.358  1.00 83.02           C  
ATOM   3480  HE1 PHE A 214       6.871   2.195 -10.471  1.00 83.02           H  
ATOM   3481  CE2 PHE A 214       6.719   4.235 -13.183  1.00 83.02           C  
ATOM   3482  HE2 PHE A 214       7.274   5.014 -13.685  1.00 83.02           H  
ATOM   3483  CZ  PHE A 214       7.156   3.731 -11.949  1.00 83.02           C  
ATOM   3484  HZ  PHE A 214       8.045   4.132 -11.485  1.00 83.02           H  
ATOM   3485  N   ALA A 215       2.206  -0.917 -14.451  1.00 80.97           N  
ATOM   3486  H   ALA A 215       2.453  -1.074 -13.484  1.00 80.97           H  
ATOM   3487  CA  ALA A 215       1.047  -1.616 -14.995  1.00 80.97           C  
ATOM   3488  HA  ALA A 215       1.239  -1.875 -16.036  1.00 80.97           H  
ATOM   3489  C   ALA A 215      -0.243  -0.787 -14.969  1.00 80.97           C  
ATOM   3490  CB  ALA A 215       0.872  -2.907 -14.200  1.00 80.97           C  
ATOM   3491  HB1 ALA A 215       1.753  -3.538 -14.316  1.00 80.97           H  
ATOM   3492  HB2 ALA A 215       0.729  -2.670 -13.146  1.00 80.97           H  
ATOM   3493  HB3 ALA A 215      -0.005  -3.442 -14.566  1.00 80.97           H  
ATOM   3494  O   ALA A 215      -1.080  -0.941 -15.860  1.00 80.97           O  
ATOM   3495  N   GLY A 216      -0.413   0.081 -13.975  1.00 84.77           N  
ATOM   3496  H   GLY A 216       0.280   0.152 -13.244  1.00 84.77           H  
ATOM   3497  CA  GLY A 216      -1.612   0.897 -13.853  1.00 84.77           C  
ATOM   3498  HA2 GLY A 216      -2.467   0.264 -13.616  1.00 84.77           H  
ATOM   3499  HA3 GLY A 216      -1.802   1.378 -14.812  1.00 84.77           H  
ATOM   3500  C   GLY A 216      -1.509   1.987 -12.797  1.00 84.77           C  
ATOM   3501  O   GLY A 216      -0.617   1.964 -11.945  1.00 84.77           O  
ATOM   3502  N   ASN A 217      -2.433   2.939 -12.883  1.00 86.77           N  
ATOM   3503  H   ASN A 217      -3.150   2.828 -13.586  1.00 86.77           H  
ATOM   3504  CA  ASN A 217      -2.619   4.007 -11.915  1.00 86.77           C  
ATOM   3505  HA  ASN A 217      -1.676   4.177 -11.395  1.00 86.77           H  
ATOM   3506  C   ASN A 217      -3.679   3.606 -10.884  1.00 86.77           C  
ATOM   3507  CB  ASN A 217      -3.001   5.310 -12.631  1.00 86.77           C  
ATOM   3508  HB2 ASN A 217      -2.274   5.548 -13.407  1.00 86.77           H  
ATOM   3509  HB3 ASN A 217      -3.981   5.172 -13.086  1.00 86.77           H  
ATOM   3510  O   ASN A 217      -4.766   3.139 -11.219  1.00 86.77           O  
ATOM   3511  CG  ASN A 217      -3.105   6.489 -11.680  1.00 86.77           C  
ATOM   3512  ND2 ASN A 217      -3.747   7.556 -12.064  1.00 86.77           N  
ATOM   3513 HD21 ASN A 217      -4.114   7.668 -12.998  1.00 86.77           H  
ATOM   3514 HD22 ASN A 217      -3.864   8.303 -11.395  1.00 86.77           H  
ATOM   3515  OD1 ASN A 217      -2.658   6.468 -10.546  1.00 86.77           O  
ATOM   3516  N   LEU A 218      -3.356   3.839  -9.623  1.00 86.10           N  
ATOM   3517  H   LEU A 218      -2.447   4.249  -9.462  1.00 86.10           H  
ATOM   3518  CA  LEU A 218      -4.193   3.591  -8.452  1.00 86.10           C  
ATOM   3519  HA  LEU A 218      -4.818   2.716  -8.626  1.00 86.10           H  
ATOM   3520  C   LEU A 218      -5.125   4.748  -8.084  1.00 86.10           C  
ATOM   3521  CB  LEU A 218      -3.202   3.361  -7.317  1.00 86.10           C  
ATOM   3522  HB2 LEU A 218      -2.306   3.936  -7.551  1.00 86.10           H  
ATOM   3523  HB3 LEU A 218      -3.593   3.763  -6.383  1.00 86.10           H  
ATOM   3524  O   LEU A 218      -6.079   4.572  -7.321  1.00 86.10           O  
ATOM   3525  CG  LEU A 218      -2.800   1.909  -7.137  1.00 86.10           C  
ATOM   3526  HG  LEU A 218      -2.355   1.567  -8.072  1.00 86.10           H  
ATOM   3527  CD1 LEU A 218      -1.759   1.784  -6.022  1.00 86.10           C  
ATOM   3528 HD11 LEU A 218      -2.144   2.230  -5.105  1.00 86.10           H  
ATOM   3529 HD12 LEU A 218      -0.845   2.304  -6.310  1.00 86.10           H  
ATOM   3530 HD13 LEU A 218      -1.524   0.736  -5.832  1.00 86.10           H  
ATOM   3531  CD2 LEU A 218      -4.050   1.087  -6.823  1.00 86.10           C  
ATOM   3532 HD21 LEU A 218      -3.848   0.317  -6.079  1.00 86.10           H  
ATOM   3533 HD22 LEU A 218      -4.455   0.640  -7.731  1.00 86.10           H  
ATOM   3534 HD23 LEU A 218      -4.841   1.708  -6.401  1.00 86.10           H  
ATOM   3535  N   GLN A 219      -4.834   5.935  -8.610  1.00 83.85           N  
ATOM   3536  H   GLN A 219      -4.016   6.001  -9.198  1.00 83.85           H  
ATOM   3537  CA  GLN A 219      -5.609   7.154  -8.400  1.00 83.85           C  
ATOM   3538  HA  GLN A 219      -6.534   6.912  -7.876  1.00 83.85           H  
ATOM   3539  C   GLN A 219      -6.028   7.801  -9.736  1.00 83.85           C  
ATOM   3540  CB  GLN A 219      -4.798   8.102  -7.504  1.00 83.85           C  
ATOM   3541  HB2 GLN A 219      -5.330   9.048  -7.408  1.00 83.85           H  
ATOM   3542  HB3 GLN A 219      -3.833   8.295  -7.973  1.00 83.85           H  
ATOM   3543  O   GLN A 219      -5.803   8.994  -9.934  1.00 83.85           O  
ATOM   3544  CG  GLN A 219      -4.585   7.540  -6.091  1.00 83.85           C  
ATOM   3545  HG2 GLN A 219      -4.056   6.587  -6.131  1.00 83.85           H  
ATOM   3546  HG3 GLN A 219      -5.557   7.377  -5.627  1.00 83.85           H  
ATOM   3547  CD  GLN A 219      -3.765   8.493  -5.233  1.00 83.85           C  
ATOM   3548  NE2 GLN A 219      -4.089   8.657  -3.975  1.00 83.85           N  
ATOM   3549 HE21 GLN A 219      -4.979   8.302  -3.655  1.00 83.85           H  
ATOM   3550 HE22 GLN A 219      -3.639   9.425  -3.498  1.00 83.85           H  
ATOM   3551  OE1 GLN A 219      -2.796   9.090  -5.670  1.00 83.85           O  
ATOM   3552  N   PRO A 220      -6.621   7.052 -10.686  1.00 83.07           N  
ATOM   3553  CA  PRO A 220      -7.161   7.631 -11.907  1.00 83.07           C  
ATOM   3554  HA  PRO A 220      -6.429   8.284 -12.384  1.00 83.07           H  
ATOM   3555  C   PRO A 220      -8.417   8.440 -11.580  1.00 83.07           C  
ATOM   3556  CB  PRO A 220      -7.463   6.439 -12.816  1.00 83.07           C  
ATOM   3557  HB2 PRO A 220      -8.247   6.656 -13.541  1.00 83.07           H  
ATOM   3558  HB3 PRO A 220      -6.551   6.123 -13.323  1.00 83.07           H  
ATOM   3559  O   PRO A 220      -9.084   8.192 -10.569  1.00 83.07           O  
ATOM   3560  CG  PRO A 220      -7.891   5.375 -11.806  1.00 83.07           C  
ATOM   3561  HG2 PRO A 220      -7.731   4.360 -12.169  1.00 83.07           H  
ATOM   3562  HG3 PRO A 220      -8.932   5.533 -11.526  1.00 83.07           H  
ATOM   3563  CD  PRO A 220      -6.985   5.651 -10.616  1.00 83.07           C  
ATOM   3564  HD2 PRO A 220      -7.499   5.438  -9.679  1.00 83.07           H  
ATOM   3565  HD3 PRO A 220      -6.084   5.045 -10.710  1.00 83.07           H  
ATOM   3566  N   ILE A 221      -8.771   9.374 -12.457  1.00 76.97           N  
ATOM   3567  H   ILE A 221      -8.162   9.554 -13.243  1.00 76.97           H  
ATOM   3568  CA  ILE A 221     -10.022  10.130 -12.355  1.00 76.97           C  
ATOM   3569  HA  ILE A 221     -10.143  10.456 -11.322  1.00 76.97           H  
ATOM   3570  C   ILE A 221     -11.196   9.216 -12.719  1.00 76.97           C  
ATOM   3571  CB  ILE A 221      -9.990  11.389 -13.245  1.00 76.97           C  
ATOM   3572  HB  ILE A 221      -9.908  11.072 -14.285  1.00 76.97           H  
ATOM   3573  O   ILE A 221     -11.163   8.507 -13.733  1.00 76.97           O  
ATOM   3574  CG1 ILE A 221      -8.760  12.251 -12.899  1.00 76.97           C  
ATOM   3575 HG12 ILE A 221      -8.817  12.596 -11.866  1.00 76.97           H  
ATOM   3576 HG13 ILE A 221      -7.848  11.666 -13.015  1.00 76.97           H  
ATOM   3577  CG2 ILE A 221     -11.286  12.211 -13.086  1.00 76.97           C  
ATOM   3578 HG21 ILE A 221     -11.357  12.604 -12.072  1.00 76.97           H  
ATOM   3579 HG22 ILE A 221     -12.170  11.612 -13.304  1.00 76.97           H  
ATOM   3580 HG23 ILE A 221     -11.288  13.049 -13.784  1.00 76.97           H  
ATOM   3581  CD1 ILE A 221      -8.624  13.454 -13.820  1.00 76.97           C  
ATOM   3582 HD11 ILE A 221      -7.622  13.861 -13.681  1.00 76.97           H  
ATOM   3583 HD12 ILE A 221      -8.751  13.159 -14.862  1.00 76.97           H  
ATOM   3584 HD13 ILE A 221      -9.364  14.213 -13.567  1.00 76.97           H  
ATOM   3585  N   THR A 222     -12.260   9.258 -11.916  1.00 74.63           N  
ATOM   3586  H   THR A 222     -12.212   9.797 -11.063  1.00 74.63           H  
ATOM   3587  CA  THR A 222     -13.515   8.559 -12.207  1.00 74.63           C  
ATOM   3588  HA  THR A 222     -13.285   7.527 -12.474  1.00 74.63           H  
ATOM   3589  C   THR A 222     -14.214   9.226 -13.386  1.00 74.63           C  
ATOM   3590  CB  THR A 222     -14.433   8.507 -10.980  1.00 74.63           C  
ATOM   3591  HB  THR A 222     -14.663   9.522 -10.655  1.00 74.63           H  
ATOM   3592  O   THR A 222     -14.858  10.264 -13.259  1.00 74.63           O  
ATOM   3593  CG2 THR A 222     -15.737   7.760 -11.261  1.00 74.63           C  
ATOM   3594 HG21 THR A 222     -16.268   7.602 -10.322  1.00 74.63           H  
ATOM   3595 HG22 THR A 222     -16.374   8.353 -11.917  1.00 74.63           H  
ATOM   3596 HG23 THR A 222     -15.529   6.796 -11.724  1.00 74.63           H  
ATOM   3597  OG1 THR A 222     -13.762   7.841  -9.939  1.00 74.63           O  
ATOM   3598  HG1 THR A 222     -14.050   6.925  -9.927  1.00 74.63           H  
ATOM   3599  N   THR A 223     -14.092   8.616 -14.561  1.00 75.02           N  
ATOM   3600  H   THR A 223     -13.489   7.808 -14.620  1.00 75.02           H  
ATOM   3601  CA  THR A 223     -14.778   9.059 -15.776  1.00 75.02           C  
ATOM   3602  HA  THR A 223     -15.558   9.768 -15.501  1.00 75.02           H  
ATOM   3603  C   THR A 223     -15.452   7.877 -16.459  1.00 75.02           C  
ATOM   3604  CB  THR A 223     -13.834   9.778 -16.758  1.00 75.02           C  
ATOM   3605  HB  THR A 223     -14.447  10.237 -17.534  1.00 75.02           H  
ATOM   3606  O   THR A 223     -15.018   6.729 -16.341  1.00 75.02           O  
ATOM   3607  CG2 THR A 223     -12.975  10.870 -16.129  1.00 75.02           C  
ATOM   3608 HG21 THR A 223     -12.242  10.436 -15.449  1.00 75.02           H  
ATOM   3609 HG22 THR A 223     -13.606  11.566 -15.576  1.00 75.02           H  
ATOM   3610 HG23 THR A 223     -12.447  11.420 -16.909  1.00 75.02           H  
ATOM   3611  OG1 THR A 223     -12.981   8.848 -17.380  1.00 75.02           O  
ATOM   3612  HG1 THR A 223     -12.080   9.099 -17.161  1.00 75.02           H  
ATOM   3613  N   GLY A 224     -16.489   8.152 -17.254  1.00 71.92           N  
ATOM   3614  H   GLY A 224     -16.837   9.100 -17.283  1.00 71.92           H  
ATOM   3615  CA  GLY A 224     -17.133   7.128 -18.084  1.00 71.92           C  
ATOM   3616  HA2 GLY A 224     -18.028   7.552 -18.538  1.00 71.92           H  
ATOM   3617  HA3 GLY A 224     -17.427   6.295 -17.446  1.00 71.92           H  
ATOM   3618  C   GLY A 224     -16.243   6.567 -19.204  1.00 71.92           C  
ATOM   3619  O   GLY A 224     -16.670   5.635 -19.882  1.00 71.92           O  
ATOM   3620  N   LEU A 225     -15.046   7.134 -19.421  1.00 76.34           N  
ATOM   3621  H   LEU A 225     -14.759   7.882 -18.806  1.00 76.34           H  
ATOM   3622  CA  LEU A 225     -14.010   6.595 -20.312  1.00 76.34           C  
ATOM   3623  HA  LEU A 225     -14.471   6.136 -21.186  1.00 76.34           H  
ATOM   3624  C   LEU A 225     -13.182   5.506 -19.621  1.00 76.34           C  
ATOM   3625  CB  LEU A 225     -13.070   7.732 -20.759  1.00 76.34           C  
ATOM   3626  HB2 LEU A 225     -12.630   8.193 -19.875  1.00 76.34           H  
ATOM   3627  HB3 LEU A 225     -12.249   7.298 -21.329  1.00 76.34           H  
ATOM   3628  O   LEU A 225     -12.763   4.549 -20.266  1.00 76.34           O  
ATOM   3629  CG  LEU A 225     -13.724   8.828 -21.614  1.00 76.34           C  
ATOM   3630  HG  LEU A 225     -14.591   9.234 -21.093  1.00 76.34           H  
ATOM   3631  CD1 LEU A 225     -12.733   9.967 -21.848  1.00 76.34           C  
ATOM   3632 HD11 LEU A 225     -13.199  10.760 -22.433  1.00 76.34           H  
ATOM   3633 HD12 LEU A 225     -11.852   9.600 -22.374  1.00 76.34           H  
ATOM   3634 HD13 LEU A 225     -12.415  10.383 -20.892  1.00 76.34           H  
ATOM   3635  CD2 LEU A 225     -14.172   8.287 -22.975  1.00 76.34           C  
ATOM   3636 HD21 LEU A 225     -14.951   7.537 -22.842  1.00 76.34           H  
ATOM   3637 HD22 LEU A 225     -13.322   7.844 -23.493  1.00 76.34           H  
ATOM   3638 HD23 LEU A 225     -14.570   9.103 -23.578  1.00 76.34           H  
ATOM   3639  N   ASN A 226     -12.997   5.649 -18.311  1.00 81.92           N  
ATOM   3640  H   ASN A 226     -13.382   6.470 -17.867  1.00 81.92           H  
ATOM   3641  CA  ASN A 226     -12.157   4.797 -17.485  1.00 81.92           C  
ATOM   3642  HA  ASN A 226     -11.361   4.363 -18.088  1.00 81.92           H  
ATOM   3643  C   ASN A 226     -12.933   3.619 -16.885  1.00 81.92           C  
ATOM   3644  CB  ASN A 226     -11.541   5.727 -16.427  1.00 81.92           C  
ATOM   3645  HB2 ASN A 226     -11.174   5.153 -15.576  1.00 81.92           H  
ATOM   3646  HB3 ASN A 226     -12.294   6.411 -16.037  1.00 81.92           H  
ATOM   3647  O   ASN A 226     -12.397   2.518 -16.822  1.00 81.92           O  
ATOM   3648  CG  ASN A 226     -10.364   6.521 -16.952  1.00 81.92           C  
ATOM   3649  ND2 ASN A 226      -9.991   7.564 -16.254  1.00 81.92           N  
ATOM   3650 HD21 ASN A 226     -10.416   7.781 -15.364  1.00 81.92           H  
ATOM   3651 HD22 ASN A 226      -9.061   7.898 -16.464  1.00 81.92           H  
ATOM   3652  OD1 ASN A 226      -9.760   6.202 -17.964  1.00 81.92           O  
ATOM   3653  N   TYR A 227     -14.204   3.811 -16.524  1.00 84.64           N  
ATOM   3654  H   TYR A 227     -14.577   4.748 -16.576  1.00 84.64           H  
ATOM   3655  CA  TYR A 227     -15.031   2.784 -15.879  1.00 84.64           C  
ATOM   3656  HA  TYR A 227     -14.463   1.856 -15.809  1.00 84.64           H  
ATOM   3657  C   TYR A 227     -16.301   2.445 -16.660  1.00 84.64           C  
ATOM   3658  CB  TYR A 227     -15.346   3.198 -14.443  1.00 84.64           C  
ATOM   3659  HB2 TYR A 227     -15.997   2.442 -14.003  1.00 84.64           H  
ATOM   3660  HB3 TYR A 227     -15.886   4.144 -14.444  1.00 84.64           H  
ATOM   3661  O   TYR A 227     -16.842   3.256 -17.428  1.00 84.64           O  
ATOM   3662  CG  TYR A 227     -14.105   3.314 -13.589  1.00 84.64           C  
ATOM   3663  CD1 TYR A 227     -13.535   2.156 -13.026  1.00 84.64           C  
ATOM   3664  HD1 TYR A 227     -14.015   1.198 -13.161  1.00 84.64           H  
ATOM   3665  CD2 TYR A 227     -13.519   4.576 -13.377  1.00 84.64           C  
ATOM   3666  HD2 TYR A 227     -13.973   5.461 -13.798  1.00 84.64           H  
ATOM   3667  CE1 TYR A 227     -12.369   2.251 -12.250  1.00 84.64           C  
ATOM   3668  HE1 TYR A 227     -11.941   1.379 -11.778  1.00 84.64           H  
ATOM   3669  CE2 TYR A 227     -12.379   4.683 -12.566  1.00 84.64           C  
ATOM   3670  HE2 TYR A 227     -11.950   5.647 -12.335  1.00 84.64           H  
ATOM   3671  OH  TYR A 227     -10.798   3.661 -11.143  1.00 84.64           O  
ATOM   3672  HH  TYR A 227     -11.036   4.403 -10.582  1.00 84.64           H  
ATOM   3673  CZ  TYR A 227     -11.815   3.521 -12.007  1.00 84.64           C  
ATOM   3674  N   ILE A 228     -16.761   1.202 -16.511  1.00 82.50           N  
ATOM   3675  H   ILE A 228     -16.302   0.602 -15.841  1.00 82.50           H  
ATOM   3676  CA  ILE A 228     -18.019   0.734 -17.097  1.00 82.50           C  
ATOM   3677  HA  ILE A 228     -18.050   1.052 -18.139  1.00 82.50           H  
ATOM   3678  C   ILE A 228     -19.166   1.430 -16.358  1.00 82.50           C  
ATOM   3679  CB  ILE A 228     -18.115  -0.810 -17.075  1.00 82.50           C  
ATOM   3680  HB  ILE A 228     -18.054  -1.155 -16.043  1.00 82.50           H  
ATOM   3681  O   ILE A 228     -19.156   1.548 -15.138  1.00 82.50           O  
ATOM   3682  CG1 ILE A 228     -16.950  -1.419 -17.896  1.00 82.50           C  
ATOM   3683 HG12 ILE A 228     -17.017  -1.041 -18.916  1.00 82.50           H  
ATOM   3684 HG13 ILE A 228     -16.000  -1.086 -17.478  1.00 82.50           H  
ATOM   3685  CG2 ILE A 228     -19.458  -1.263 -17.680  1.00 82.50           C  
ATOM   3686 HG21 ILE A 228     -20.294  -0.796 -17.160  1.00 82.50           H  
ATOM   3687 HG22 ILE A 228     -19.510  -1.014 -18.740  1.00 82.50           H  
ATOM   3688 HG23 ILE A 228     -19.577  -2.339 -17.555  1.00 82.50           H  
ATOM   3689  CD1 ILE A 228     -16.889  -2.950 -17.976  1.00 82.50           C  
ATOM   3690 HD11 ILE A 228     -16.745  -3.384 -16.986  1.00 82.50           H  
ATOM   3691 HD12 ILE A 228     -17.793  -3.357 -18.429  1.00 82.50           H  
ATOM   3692 HD13 ILE A 228     -16.038  -3.236 -18.594  1.00 82.50           H  
ATOM   3693  N   ARG A 229     -20.162   1.930 -17.099  1.00 76.49           N  
ATOM   3694  H   ARG A 229     -20.239   1.642 -18.064  1.00 76.49           H  
ATOM   3695  CA  ARG A 229     -21.274   2.675 -16.494  1.00 76.49           C  
ATOM   3696  HA  ARG A 229     -20.867   3.402 -15.792  1.00 76.49           H  
ATOM   3697  C   ARG A 229     -22.168   1.743 -15.694  1.00 76.49           C  
ATOM   3698  CB  ARG A 229     -22.111   3.393 -17.555  1.00 76.49           C  
ATOM   3699  HB2 ARG A 229     -22.458   2.666 -18.290  1.00 76.49           H  
ATOM   3700  HB3 ARG A 229     -22.987   3.832 -17.080  1.00 76.49           H  
ATOM   3701  O   ARG A 229     -22.341   0.581 -16.067  1.00 76.49           O  
ATOM   3702  CG  ARG A 229     -21.326   4.507 -18.247  1.00 76.49           C  
ATOM   3703  HG2 ARG A 229     -20.427   4.099 -18.710  1.00 76.49           H  
ATOM   3704  HG3 ARG A 229     -21.043   5.261 -17.513  1.00 76.49           H  
ATOM   3705  CD  ARG A 229     -22.210   5.137 -19.321  1.00 76.49           C  
ATOM   3706  HD2 ARG A 229     -22.525   4.358 -20.016  1.00 76.49           H  
ATOM   3707  HD3 ARG A 229     -23.095   5.552 -18.839  1.00 76.49           H  
ATOM   3708  NE  ARG A 229     -21.492   6.196 -20.054  1.00 76.49           N  
ATOM   3709  HE  ARG A 229     -20.518   6.332 -19.824  1.00 76.49           H  
ATOM   3710  NH1 ARG A 229     -23.289   6.901 -21.285  1.00 76.49           N  
ATOM   3711 HH11 ARG A 229     -23.859   6.235 -20.784  1.00 76.49           H  
ATOM   3712 HH12 ARG A 229     -23.713   7.524 -21.957  1.00 76.49           H  
ATOM   3713  NH2 ARG A 229     -21.305   7.891 -21.564  1.00 76.49           N  
ATOM   3714 HH21 ARG A 229     -20.328   7.994 -21.328  1.00 76.49           H  
ATOM   3715 HH22 ARG A 229     -21.733   8.510 -22.237  1.00 76.49           H  
ATOM   3716  CZ  ARG A 229     -22.029   6.989 -20.961  1.00 76.49           C  
ATOM   3717  N   ASN A 230     -22.818   2.292 -14.672  1.00 75.21           N  
ATOM   3718  H   ASN A 230     -22.567   3.226 -14.382  1.00 75.21           H  
ATOM   3719  CA  ASN A 230     -23.693   1.515 -13.800  1.00 75.21           C  
ATOM   3720  HA  ASN A 230     -23.080   0.695 -13.425  1.00 75.21           H  
ATOM   3721  C   ASN A 230     -24.890   0.878 -14.534  1.00 75.21           C  
ATOM   3722  CB  ASN A 230     -24.154   2.394 -12.621  1.00 75.21           C  
ATOM   3723  HB2 ASN A 230     -24.636   3.297 -12.997  1.00 75.21           H  
ATOM   3724  HB3 ASN A 230     -24.890   1.847 -12.031  1.00 75.21           H  
ATOM   3725  O   ASN A 230     -25.389  -0.159 -14.118  1.00 75.21           O  
ATOM   3726  CG  ASN A 230     -23.025   2.785 -11.682  1.00 75.21           C  
ATOM   3727  ND2 ASN A 230     -23.203   3.823 -10.901  1.00 75.21           N  
ATOM   3728 HD21 ASN A 230     -22.426   4.077 -10.307  1.00 75.21           H  
ATOM   3729 HD22 ASN A 230     -24.062   4.353 -10.908  1.00 75.21           H  
ATOM   3730  OD1 ASN A 230     -21.978   2.165 -11.651  1.00 75.21           O  
ATOM   3731  N   SER A 231     -25.324   1.466 -15.652  1.00 72.32           N  
ATOM   3732  H   SER A 231     -24.884   2.324 -15.954  1.00 72.32           H  
ATOM   3733  CA  SER A 231     -26.381   0.922 -16.514  1.00 72.32           C  
ATOM   3734  HA  SER A 231     -27.237   0.646 -15.899  1.00 72.32           H  
ATOM   3735  C   SER A 231     -25.968  -0.316 -17.315  1.00 72.32           C  
ATOM   3736  CB  SER A 231     -26.814   2.005 -17.508  1.00 72.32           C  
ATOM   3737  HB2 SER A 231     -27.262   2.831 -16.956  1.00 72.32           H  
ATOM   3738  HB3 SER A 231     -27.560   1.601 -18.193  1.00 72.32           H  
ATOM   3739  O   SER A 231     -26.833  -1.057 -17.774  1.00 72.32           O  
ATOM   3740  OG  SER A 231     -25.699   2.491 -18.249  1.00 72.32           O  
ATOM   3741  HG  SER A 231     -25.427   1.834 -18.894  1.00 72.32           H  
ATOM   3742  N   ASP A 232     -24.664  -0.519 -17.522  1.00 75.50           N  
ATOM   3743  H   ASP A 232     -24.006   0.105 -17.077  1.00 75.50           H  
ATOM   3744  CA  ASP A 232     -24.135  -1.478 -18.499  1.00 75.50           C  
ATOM   3745  HA  ASP A 232     -24.919  -1.720 -19.216  1.00 75.50           H  
ATOM   3746  C   ASP A 232     -23.696  -2.807 -17.851  1.00 75.50           C  
ATOM   3747  CB  ASP A 232     -22.974  -0.836 -19.290  1.00 75.50           C  
ATOM   3748  HB2 ASP A 232     -22.612  -1.556 -20.024  1.00 75.50           H  
ATOM   3749  HB3 ASP A 232     -22.157  -0.637 -18.596  1.00 75.50           H  
ATOM   3750  O   ASP A 232     -23.317  -3.740 -18.560  1.00 75.50           O  
ATOM   3751  CG  ASP A 232     -23.304   0.470 -20.035  1.00 75.50           C  
ATOM   3752  OD1 ASP A 232     -24.502   0.787 -20.225  1.00 75.50           O  
ATOM   3753  OD2 ASP A 232     -22.332   1.191 -20.387  1.00 75.50           O  
ATOM   3754  N   HIS A 233     -23.714  -2.912 -16.516  1.00 72.25           N  
ATOM   3755  H   HIS A 233     -24.101  -2.154 -15.973  1.00 72.25           H  
ATOM   3756  CA  HIS A 233     -23.276  -4.107 -15.788  1.00 72.25           C  
ATOM   3757  HA  HIS A 233     -23.544  -4.980 -16.384  1.00 72.25           H  
ATOM   3758  C   HIS A 233     -23.969  -4.259 -14.425  1.00 72.25           C  
ATOM   3759  CB  HIS A 233     -21.745  -4.095 -15.638  1.00 72.25           C  
ATOM   3760  HB2 HIS A 233     -21.422  -5.083 -15.313  1.00 72.25           H  
ATOM   3761  HB3 HIS A 233     -21.287  -3.915 -16.611  1.00 72.25           H  
ATOM   3762  O   HIS A 233     -24.558  -3.319 -13.898  1.00 72.25           O  
ATOM   3763  CG  HIS A 233     -21.211  -3.082 -14.659  1.00 72.25           C  
ATOM   3764  CD2 HIS A 233     -20.654  -3.355 -13.440  1.00 72.25           C  
ATOM   3765  HD2 HIS A 233     -20.532  -4.329 -12.988  1.00 72.25           H  
ATOM   3766  ND1 HIS A 233     -21.168  -1.714 -14.824  1.00 72.25           N  
ATOM   3767  HD1 HIS A 233     -21.590  -1.174 -15.567  1.00 72.25           H  
ATOM   3768  CE1 HIS A 233     -20.563  -1.179 -13.755  1.00 72.25           C  
ATOM   3769  HE1 HIS A 233     -20.390  -0.126 -13.588  1.00 72.25           H  
ATOM   3770  NE2 HIS A 233     -20.267  -2.144 -12.875  1.00 72.25           N  
ATOM   3771  N   ILE A 234     -23.902  -5.459 -13.836  1.00 63.97           N  
ATOM   3772  H   ILE A 234     -23.367  -6.188 -14.286  1.00 63.97           H  
ATOM   3773  CA  ILE A 234     -24.375  -5.693 -12.465  1.00 63.97           C  
ATOM   3774  HA  ILE A 234     -25.325  -5.175 -12.332  1.00 63.97           H  
ATOM   3775  C   ILE A 234     -23.355  -5.084 -11.503  1.00 63.97           C  
ATOM   3776  CB  ILE A 234     -24.612  -7.193 -12.175  1.00 63.97           C  
ATOM   3777  HB  ILE A 234     -23.671  -7.726 -12.309  1.00 63.97           H  
ATOM   3778  O   ILE A 234     -22.268  -5.624 -11.321  1.00 63.97           O  
ATOM   3779  CG1 ILE A 234     -25.651  -7.775 -13.161  1.00 63.97           C  
ATOM   3780 HG12 ILE A 234     -26.608  -7.274 -13.021  1.00 63.97           H  
ATOM   3781 HG13 ILE A 234     -25.321  -7.591 -14.184  1.00 63.97           H  
ATOM   3782  CG2 ILE A 234     -25.079  -7.382 -10.716  1.00 63.97           C  
ATOM   3783 HG21 ILE A 234     -24.339  -6.987 -10.020  1.00 63.97           H  
ATOM   3784 HG22 ILE A 234     -25.183  -8.443 -10.485  1.00 63.97           H  
ATOM   3785 HG23 ILE A 234     -26.033  -6.880 -10.557  1.00 63.97           H  
ATOM   3786  CD1 ILE A 234     -25.856  -9.289 -13.028  1.00 63.97           C  
ATOM   3787 HD11 ILE A 234     -26.344  -9.529 -12.083  1.00 63.97           H  
ATOM   3788 HD12 ILE A 234     -24.896  -9.802 -13.085  1.00 63.97           H  
ATOM   3789 HD13 ILE A 234     -26.493  -9.638 -13.841  1.00 63.97           H  
ATOM   3790  N   THR A 235     -23.724  -3.956 -10.910  1.00 70.10           N  
ATOM   3791  H   THR A 235     -24.568  -3.509 -11.239  1.00 70.10           H  
ATOM   3792  CA  THR A 235     -22.829  -3.108 -10.114  1.00 70.10           C  
ATOM   3793  HA  THR A 235     -21.790  -3.239 -10.417  1.00 70.10           H  
ATOM   3794  C   THR A 235     -22.933  -3.361  -8.619  1.00 70.10           C  
ATOM   3795  CB  THR A 235     -23.230  -1.653 -10.348  1.00 70.10           C  
ATOM   3796  HB  THR A 235     -22.679  -1.001  -9.670  1.00 70.10           H  
ATOM   3797  O   THR A 235     -21.940  -3.331  -7.899  1.00 70.10           O  
ATOM   3798  CG2 THR A 235     -23.002  -1.187 -11.765  1.00 70.10           C  
ATOM   3799 HG21 THR A 235     -22.132  -0.531 -11.767  1.00 70.10           H  
ATOM   3800 HG22 THR A 235     -23.879  -0.640 -12.112  1.00 70.10           H  
ATOM   3801 HG23 THR A 235     -22.853  -2.029 -12.440  1.00 70.10           H  
ATOM   3802  OG1 THR A 235     -24.608  -1.461 -10.097  1.00 70.10           O  
ATOM   3803  HG1 THR A 235     -24.805  -0.568 -10.387  1.00 70.10           H  
ATOM   3804  N   MET A 236     -24.158  -3.570  -8.131  1.00 80.37           N  
ATOM   3805  H   MET A 236     -24.923  -3.494  -8.786  1.00 80.37           H  
ATOM   3806  CA  MET A 236     -24.435  -3.548  -6.700  1.00 80.37           C  
ATOM   3807  HA  MET A 236     -23.935  -2.680  -6.271  1.00 80.37           H  
ATOM   3808  C   MET A 236     -23.869  -4.794  -6.021  1.00 80.37           C  
ATOM   3809  CB  MET A 236     -25.937  -3.396  -6.431  1.00 80.37           C  
ATOM   3810  HB2 MET A 236     -26.486  -4.207  -6.910  1.00 80.37           H  
ATOM   3811  HB3 MET A 236     -26.089  -3.457  -5.354  1.00 80.37           H  
ATOM   3812  O   MET A 236     -24.213  -5.915  -6.396  1.00 80.37           O  
ATOM   3813  CG  MET A 236     -26.489  -2.044  -6.899  1.00 80.37           C  
ATOM   3814  HG2 MET A 236     -26.402  -1.962  -7.983  1.00 80.37           H  
ATOM   3815  HG3 MET A 236     -25.873  -1.259  -6.461  1.00 80.37           H  
ATOM   3816  SD  MET A 236     -28.216  -1.729  -6.417  1.00 80.37           S  
ATOM   3817  CE  MET A 236     -29.093  -2.708  -7.659  1.00 80.37           C  
ATOM   3818  HE1 MET A 236     -28.746  -2.432  -8.655  1.00 80.37           H  
ATOM   3819  HE2 MET A 236     -30.164  -2.517  -7.587  1.00 80.37           H  
ATOM   3820  HE3 MET A 236     -28.900  -3.765  -7.477  1.00 80.37           H  
ATOM   3821  N   ALA A 237     -23.082  -4.598  -4.964  1.00 82.95           N  
ATOM   3822  H   ALA A 237     -22.854  -3.646  -4.715  1.00 82.95           H  
ATOM   3823  CA  ALA A 237     -22.445  -5.663  -4.194  1.00 82.95           C  
ATOM   3824  HA  ALA A 237     -21.718  -6.170  -4.828  1.00 82.95           H  
ATOM   3825  C   ALA A 237     -23.458  -6.710  -3.704  1.00 82.95           C  
ATOM   3826  CB  ALA A 237     -21.705  -5.015  -3.019  1.00 82.95           C  
ATOM   3827  HB1 ALA A 237     -20.963  -4.311  -3.395  1.00 82.95           H  
ATOM   3828  HB2 ALA A 237     -22.409  -4.489  -2.373  1.00 82.95           H  
ATOM   3829  HB3 ALA A 237     -21.198  -5.783  -2.435  1.00 82.95           H  
ATOM   3830  O   ALA A 237     -23.184  -7.905  -3.766  1.00 82.95           O  
ATOM   3831  N   LYS A 238     -24.668  -6.276  -3.312  1.00 82.24           N  
ATOM   3832  H   LYS A 238     -24.794  -5.276  -3.261  1.00 82.24           H  
ATOM   3833  CA  LYS A 238     -25.777  -7.160  -2.899  1.00 82.24           C  
ATOM   3834  HA  LYS A 238     -25.418  -7.791  -2.086  1.00 82.24           H  
ATOM   3835  C   LYS A 238     -26.268  -8.128  -3.983  1.00 82.24           C  
ATOM   3836  CB  LYS A 238     -26.939  -6.327  -2.338  1.00 82.24           C  
ATOM   3837  HB2 LYS A 238     -27.625  -6.996  -1.819  1.00 82.24           H  
ATOM   3838  HB3 LYS A 238     -26.542  -5.622  -1.608  1.00 82.24           H  
ATOM   3839  O   LYS A 238     -26.888  -9.131  -3.652  1.00 82.24           O  
ATOM   3840  CG  LYS A 238     -27.720  -5.569  -3.422  1.00 82.24           C  
ATOM   3841  HG2 LYS A 238     -28.228  -6.275  -4.078  1.00 82.24           H  
ATOM   3842  HG3 LYS A 238     -27.027  -4.966  -4.008  1.00 82.24           H  
ATOM   3843  CD  LYS A 238     -28.763  -4.654  -2.781  1.00 82.24           C  
ATOM   3844  HD2 LYS A 238     -28.250  -4.003  -2.074  1.00 82.24           H  
ATOM   3845  HD3 LYS A 238     -29.502  -5.246  -2.241  1.00 82.24           H  
ATOM   3846  CE  LYS A 238     -29.453  -3.807  -3.852  1.00 82.24           C  
ATOM   3847  HE2 LYS A 238     -30.303  -4.356  -4.258  1.00 82.24           H  
ATOM   3848  HE3 LYS A 238     -28.742  -3.634  -4.660  1.00 82.24           H  
ATOM   3849  NZ  LYS A 238     -29.864  -2.501  -3.287  1.00 82.24           N  
ATOM   3850  HZ1 LYS A 238     -30.501  -2.603  -2.510  1.00 82.24           H  
ATOM   3851  HZ2 LYS A 238     -29.043  -2.027  -2.939  1.00 82.24           H  
ATOM   3852  HZ3 LYS A 238     -30.257  -1.897  -3.994  1.00 82.24           H  
ATOM   3853  N   ASN A 239     -26.010  -7.825  -5.254  1.00 80.82           N  
ATOM   3854  H   ASN A 239     -25.435  -7.017  -5.444  1.00 80.82           H  
ATOM   3855  CA  ASN A 239     -26.371  -8.670  -6.391  1.00 80.82           C  
ATOM   3856  HA  ASN A 239     -27.201  -9.319  -6.110  1.00 80.82           H  
ATOM   3857  C   ASN A 239     -25.221  -9.602  -6.818  1.00 80.82           C  
ATOM   3858  CB  ASN A 239     -26.828  -7.780  -7.560  1.00 80.82           C  
ATOM   3859  HB2 ASN A 239     -26.990  -8.410  -8.434  1.00 80.82           H  
ATOM   3860  HB3 ASN A 239     -26.033  -7.075  -7.805  1.00 80.82           H  
ATOM   3861  O   ASN A 239     -25.367 -10.313  -7.809  1.00 80.82           O  
ATOM   3862  CG  ASN A 239     -28.116  -7.015  -7.329  1.00 80.82           C  
ATOM   3863  ND2 ASN A 239     -28.420  -6.099  -8.216  1.00 80.82           N  
ATOM   3864 HD21 ASN A 239     -27.813  -5.953  -9.010  1.00 80.82           H  
ATOM   3865 HD22 ASN A 239     -29.335  -5.681  -8.128  1.00 80.82           H  
ATOM   3866  OD1 ASN A 239     -28.882  -7.215  -6.404  1.00 80.82           O  
ATOM   3867  N   MET A 240     -24.078  -9.583  -6.122  1.00 79.00           N  
ATOM   3868  H   MET A 240     -24.016  -9.003  -5.297  1.00 79.00           H  
ATOM   3869  CA  MET A 240     -22.933 -10.446  -6.419  1.00 79.00           C  
ATOM   3870  HA  MET A 240     -22.998 -10.769  -7.458  1.00 79.00           H  
ATOM   3871  C   MET A 240     -22.937 -11.707  -5.537  1.00 79.00           C  
ATOM   3872  CB  MET A 240     -21.614  -9.676  -6.259  1.00 79.00           C  
ATOM   3873  HB2 MET A 240     -21.493  -9.401  -5.211  1.00 79.00           H  
ATOM   3874  HB3 MET A 240     -20.793 -10.340  -6.531  1.00 79.00           H  
ATOM   3875  O   MET A 240     -23.234 -11.658  -4.347  1.00 79.00           O  
ATOM   3876  CG  MET A 240     -21.513  -8.407  -7.114  1.00 79.00           C  
ATOM   3877  HG2 MET A 240     -22.253  -7.689  -6.759  1.00 79.00           H  
ATOM   3878  HG3 MET A 240     -21.743  -8.643  -8.153  1.00 79.00           H  
ATOM   3879  SD  MET A 240     -19.879  -7.622  -7.023  1.00 79.00           S  
ATOM   3880  CE  MET A 240     -19.075  -8.362  -8.467  1.00 79.00           C  
ATOM   3881  HE1 MET A 240     -19.073  -9.448  -8.381  1.00 79.00           H  
ATOM   3882  HE2 MET A 240     -18.050  -7.998  -8.535  1.00 79.00           H  
ATOM   3883  HE3 MET A 240     -19.612  -8.072  -9.371  1.00 79.00           H  
ATOM   3884  N   ASP A 241     -22.518 -12.841  -6.100  1.00 64.88           N  
ATOM   3885  H   ASP A 241     -22.379 -12.815  -7.100  1.00 64.88           H  
ATOM   3886  CA  ASP A 241     -22.736 -14.183  -5.525  1.00 64.88           C  
ATOM   3887  HA  ASP A 241     -23.775 -14.248  -5.203  1.00 64.88           H  
ATOM   3888  C   ASP A 241     -21.875 -14.570  -4.300  1.00 64.88           C  
ATOM   3889  CB  ASP A 241     -22.515 -15.227  -6.636  1.00 64.88           C  
ATOM   3890  HB2 ASP A 241     -21.518 -15.090  -7.054  1.00 64.88           H  
ATOM   3891  HB3 ASP A 241     -22.556 -16.229  -6.209  1.00 64.88           H  
ATOM   3892  O   ASP A 241     -21.971 -15.698  -3.813  1.00 64.88           O  
ATOM   3893  CG  ASP A 241     -23.554 -15.181  -7.755  1.00 64.88           C  
ATOM   3894  OD1 ASP A 241     -24.706 -14.794  -7.474  1.00 64.88           O  
ATOM   3895  OD2 ASP A 241     -23.163 -15.569  -8.876  1.00 64.88           O  
ATOM   3896  N   LYS A 242     -20.974 -13.712  -3.804  1.00 75.73           N  
ATOM   3897  H   LYS A 242     -21.002 -12.764  -4.153  1.00 75.73           H  
ATOM   3898  CA  LYS A 242     -20.001 -14.082  -2.749  1.00 75.73           C  
ATOM   3899  HA  LYS A 242     -20.277 -15.060  -2.353  1.00 75.73           H  
ATOM   3900  C   LYS A 242     -20.090 -13.157  -1.538  1.00 75.73           C  
ATOM   3901  CB  LYS A 242     -18.604 -14.239  -3.359  1.00 75.73           C  
ATOM   3902  HB2 LYS A 242     -18.711 -14.806  -4.283  1.00 75.73           H  
ATOM   3903  HB3 LYS A 242     -18.241 -13.244  -3.616  1.00 75.73           H  
ATOM   3904  O   LYS A 242     -19.134 -12.474  -1.169  1.00 75.73           O  
ATOM   3905  CG  LYS A 242     -17.587 -14.975  -2.461  1.00 75.73           C  
ATOM   3906  HG2 LYS A 242     -17.922 -16.000  -2.299  1.00 75.73           H  
ATOM   3907  HG3 LYS A 242     -17.522 -14.473  -1.495  1.00 75.73           H  
ATOM   3908  CD  LYS A 242     -16.185 -14.987  -3.098  1.00 75.73           C  
ATOM   3909  HD2 LYS A 242     -16.188 -15.540  -4.037  1.00 75.73           H  
ATOM   3910  HD3 LYS A 242     -15.911 -13.961  -3.341  1.00 75.73           H  
ATOM   3911  CE  LYS A 242     -15.115 -15.598  -2.184  1.00 75.73           C  
ATOM   3912  HE2 LYS A 242     -15.265 -16.675  -2.108  1.00 75.73           H  
ATOM   3913  HE3 LYS A 242     -15.234 -15.172  -1.187  1.00 75.73           H  
ATOM   3914  NZ  LYS A 242     -13.752 -15.280  -2.692  1.00 75.73           N  
ATOM   3915  HZ1 LYS A 242     -13.026 -15.655  -2.097  1.00 75.73           H  
ATOM   3916  HZ2 LYS A 242     -13.619 -14.279  -2.708  1.00 75.73           H  
ATOM   3917  HZ3 LYS A 242     -13.596 -15.604  -3.636  1.00 75.73           H  
ATOM   3918  N   ILE A 243     -21.269 -13.181  -0.926  1.00 83.38           N  
ATOM   3919  H   ILE A 243     -22.000 -13.740  -1.342  1.00 83.38           H  
ATOM   3920  CA  ILE A 243     -21.531 -12.616   0.395  1.00 83.38           C  
ATOM   3921  HA  ILE A 243     -20.696 -11.983   0.696  1.00 83.38           H  
ATOM   3922  C   ILE A 243     -21.638 -13.784   1.374  1.00 83.38           C  
ATOM   3923  CB  ILE A 243     -22.804 -11.748   0.386  1.00 83.38           C  
ATOM   3924  HB  ILE A 243     -23.655 -12.377   0.125  1.00 83.38           H  
ATOM   3925  O   ILE A 243     -22.534 -14.620   1.266  1.00 83.38           O  
ATOM   3926  CG1 ILE A 243     -22.690 -10.607  -0.648  1.00 83.38           C  
ATOM   3927 HG12 ILE A 243     -22.278 -10.973  -1.589  1.00 83.38           H  
ATOM   3928 HG13 ILE A 243     -22.019  -9.837  -0.268  1.00 83.38           H  
ATOM   3929  CG2 ILE A 243     -23.023 -11.158   1.791  1.00 83.38           C  
ATOM   3930 HG21 ILE A 243     -22.153 -10.565   2.072  1.00 83.38           H  
ATOM   3931 HG22 ILE A 243     -23.911 -10.526   1.811  1.00 83.38           H  
ATOM   3932 HG23 ILE A 243     -23.166 -11.951   2.525  1.00 83.38           H  
ATOM   3933  CD1 ILE A 243     -24.044  -9.985  -0.986  1.00 83.38           C  
ATOM   3934 HD11 ILE A 243     -24.689 -10.731  -1.452  1.00 83.38           H  
ATOM   3935 HD12 ILE A 243     -24.533  -9.588  -0.097  1.00 83.38           H  
ATOM   3936 HD13 ILE A 243     -23.874  -9.176  -1.696  1.00 83.38           H  
ATOM   3937  N   SER A 244     -20.712 -13.850   2.320  1.00 89.51           N  
ATOM   3938  H   SER A 244     -20.012 -13.122   2.345  1.00 89.51           H  
ATOM   3939  CA  SER A 244     -20.705 -14.833   3.406  1.00 89.51           C  
ATOM   3940  HA  SER A 244     -21.502 -15.558   3.240  1.00 89.51           H  
ATOM   3941  C   SER A 244     -20.996 -14.143   4.731  1.00 89.51           C  
ATOM   3942  CB  SER A 244     -19.395 -15.625   3.454  1.00 89.51           C  
ATOM   3943  HB2 SER A 244     -19.431 -16.415   2.703  1.00 89.51           H  
ATOM   3944  HB3 SER A 244     -19.277 -16.087   4.434  1.00 89.51           H  
ATOM   3945  O   SER A 244     -20.547 -13.024   4.972  1.00 89.51           O  
ATOM   3946  OG  SER A 244     -18.287 -14.800   3.174  1.00 89.51           O  
ATOM   3947  HG  SER A 244     -18.416 -13.958   3.617  1.00 89.51           H  
ATOM   3948  N   VAL A 245     -21.765 -14.811   5.583  1.00 88.70           N  
ATOM   3949  H   VAL A 245     -22.033 -15.758   5.357  1.00 88.70           H  
ATOM   3950  CA  VAL A 245     -22.264 -14.267   6.845  1.00 88.70           C  
ATOM   3951  HA  VAL A 245     -21.879 -13.259   7.001  1.00 88.70           H  
ATOM   3952  C   VAL A 245     -21.759 -15.156   7.971  1.00 88.70           C  
ATOM   3953  CB  VAL A 245     -23.802 -14.196   6.813  1.00 88.70           C  
ATOM   3954  HB  VAL A 245     -24.211 -15.199   6.689  1.00 88.70           H  
ATOM   3955  O   VAL A 245     -22.065 -16.347   7.992  1.00 88.70           O  
ATOM   3956  CG1 VAL A 245     -24.374 -13.591   8.088  1.00 88.70           C  
ATOM   3957 HG11 VAL A 245     -25.461 -13.658   8.074  1.00 88.70           H  
ATOM   3958 HG12 VAL A 245     -24.088 -12.539   8.121  1.00 88.70           H  
ATOM   3959 HG13 VAL A 245     -24.007 -14.128   8.963  1.00 88.70           H  
ATOM   3960  CG2 VAL A 245     -24.305 -13.315   5.659  1.00 88.70           C  
ATOM   3961 HG21 VAL A 245     -24.043 -13.763   4.701  1.00 88.70           H  
ATOM   3962 HG22 VAL A 245     -25.391 -13.223   5.703  1.00 88.70           H  
ATOM   3963 HG23 VAL A 245     -23.856 -12.324   5.719  1.00 88.70           H  
ATOM   3964  N   TRP A 246     -21.002 -14.574   8.895  1.00 90.55           N  
ATOM   3965  H   TRP A 246     -20.780 -13.595   8.783  1.00 90.55           H  
ATOM   3966  CA  TRP A 246     -20.284 -15.295   9.944  1.00 90.55           C  
ATOM   3967  HA  TRP A 246     -20.418 -16.369   9.808  1.00 90.55           H  
ATOM   3968  C   TRP A 246     -20.808 -14.938  11.331  1.00 90.55           C  
ATOM   3969  CB  TRP A 246     -18.791 -15.009   9.808  1.00 90.55           C  
ATOM   3970  HB2 TRP A 246     -18.256 -15.557  10.584  1.00 90.55           H  
ATOM   3971  HB3 TRP A 246     -18.612 -13.946   9.967  1.00 90.55           H  
ATOM   3972  O   TRP A 246     -21.170 -13.789  11.605  1.00 90.55           O  
ATOM   3973  CG  TRP A 246     -18.221 -15.403   8.483  1.00 90.55           C  
ATOM   3974  CD1 TRP A 246     -17.978 -14.574   7.442  1.00 90.55           C  
ATOM   3975  HD1 TRP A 246     -18.165 -13.510   7.444  1.00 90.55           H  
ATOM   3976  CD2 TRP A 246     -17.797 -16.730   8.048  1.00 90.55           C  
ATOM   3977  CE2 TRP A 246     -17.250 -16.620   6.739  1.00 90.55           C  
ATOM   3978  CE3 TRP A 246     -17.778 -18.007   8.642  1.00 90.55           C  
ATOM   3979  HE3 TRP A 246     -18.221 -18.133   9.619  1.00 90.55           H  
ATOM   3980  NE1 TRP A 246     -17.398 -15.294   6.416  1.00 90.55           N  
ATOM   3981  HE1 TRP A 246     -16.950 -14.884   5.609  1.00 90.55           H  
ATOM   3982  CH2 TRP A 246     -16.623 -18.953   6.707  1.00 90.55           C  
ATOM   3983  HH2 TRP A 246     -16.149 -19.795   6.225  1.00 90.55           H  
ATOM   3984  CZ2 TRP A 246     -16.676 -17.705   6.064  1.00 90.55           C  
ATOM   3985  HZ2 TRP A 246     -16.244 -17.563   5.084  1.00 90.55           H  
ATOM   3986  CZ3 TRP A 246     -17.180 -19.103   7.990  1.00 90.55           C  
ATOM   3987  HZ3 TRP A 246     -17.135 -20.062   8.484  1.00 90.55           H  
ATOM   3988  N   LYS A 247     -20.864 -15.939  12.206  1.00 87.45           N  
ATOM   3989  H   LYS A 247     -20.503 -16.833  11.908  1.00 87.45           H  
ATOM   3990  CA  LYS A 247     -21.431 -15.881  13.556  1.00 87.45           C  
ATOM   3991  HA  LYS A 247     -21.956 -14.935  13.687  1.00 87.45           H  
ATOM   3992  C   LYS A 247     -20.346 -15.936  14.624  1.00 87.45           C  
ATOM   3993  CB  LYS A 247     -22.429 -17.042  13.731  1.00 87.45           C  
ATOM   3994  HB2 LYS A 247     -21.927 -17.990  13.541  1.00 87.45           H  
ATOM   3995  HB3 LYS A 247     -22.807 -17.050  14.753  1.00 87.45           H  
ATOM   3996  O   LYS A 247     -19.174 -16.198  14.364  1.00 87.45           O  
ATOM   3997  CG  LYS A 247     -23.610 -16.884  12.774  1.00 87.45           C  
ATOM   3998  HG2 LYS A 247     -24.009 -15.884  12.950  1.00 87.45           H  
ATOM   3999  HG3 LYS A 247     -23.268 -16.967  11.743  1.00 87.45           H  
ATOM   4000  CD  LYS A 247     -24.720 -17.905  13.030  1.00 87.45           C  
ATOM   4001  HD2 LYS A 247     -24.279 -18.900  13.089  1.00 87.45           H  
ATOM   4002  HD3 LYS A 247     -25.201 -17.668  13.979  1.00 87.45           H  
ATOM   4003  CE  LYS A 247     -25.736 -17.873  11.880  1.00 87.45           C  
ATOM   4004  HE2 LYS A 247     -25.267 -18.318  11.003  1.00 87.45           H  
ATOM   4005  HE3 LYS A 247     -25.968 -16.842  11.613  1.00 87.45           H  
ATOM   4006  NZ  LYS A 247     -26.976 -18.598  12.236  1.00 87.45           N  
ATOM   4007  HZ1 LYS A 247     -27.639 -18.538  11.476  1.00 87.45           H  
ATOM   4008  HZ2 LYS A 247     -27.387 -18.189  13.063  1.00 87.45           H  
ATOM   4009  HZ3 LYS A 247     -26.758 -19.568  12.414  1.00 87.45           H  
ATOM   4010  N   TYR A 248     -20.770 -15.696  15.861  1.00 85.23           N  
ATOM   4011  H   TYR A 248     -21.750 -15.490  15.992  1.00 85.23           H  
ATOM   4012  CA  TYR A 248     -19.947 -15.937  17.041  1.00 85.23           C  
ATOM   4013  HA  TYR A 248     -19.129 -15.216  17.056  1.00 85.23           H  
ATOM   4014  C   TYR A 248     -19.350 -17.354  17.021  1.00 85.23           C  
ATOM   4015  CB  TYR A 248     -20.807 -15.740  18.294  1.00 85.23           C  
ATOM   4016  HB2 TYR A 248     -21.129 -14.701  18.346  1.00 85.23           H  
ATOM   4017  HB3 TYR A 248     -21.699 -16.362  18.219  1.00 85.23           H  
ATOM   4018  O   TYR A 248     -20.083 -18.330  16.868  1.00 85.23           O  
ATOM   4019  CG  TYR A 248     -20.072 -16.097  19.570  1.00 85.23           C  
ATOM   4020  CD1 TYR A 248     -20.167 -17.397  20.104  1.00 85.23           C  
ATOM   4021  HD1 TYR A 248     -20.778 -18.139  19.613  1.00 85.23           H  
ATOM   4022  CD2 TYR A 248     -19.226 -15.148  20.170  1.00 85.23           C  
ATOM   4023  HD2 TYR A 248     -19.127 -14.168  19.727  1.00 85.23           H  
ATOM   4024  CE1 TYR A 248     -19.416 -17.744  21.244  1.00 85.23           C  
ATOM   4025  HE1 TYR A 248     -19.459 -18.744  21.648  1.00 85.23           H  
ATOM   4026  CE2 TYR A 248     -18.466 -15.492  21.302  1.00 85.23           C  
ATOM   4027  HE2 TYR A 248     -17.793 -14.770  21.741  1.00 85.23           H  
ATOM   4028  OH  TYR A 248     -17.830 -17.135  22.932  1.00 85.23           O  
ATOM   4029  HH  TYR A 248     -17.245 -16.424  23.202  1.00 85.23           H  
ATOM   4030  CZ  TYR A 248     -18.562 -16.793  21.841  1.00 85.23           C  
ATOM   4031  N   GLY A 249     -18.036 -17.451  17.230  1.00 82.24           N  
ATOM   4032  H   GLY A 249     -17.514 -16.599  17.376  1.00 82.24           H  
ATOM   4033  CA  GLY A 249     -17.312 -18.724  17.295  1.00 82.24           C  
ATOM   4034  HA2 GLY A 249     -16.396 -18.576  17.867  1.00 82.24           H  
ATOM   4035  HA3 GLY A 249     -17.926 -19.454  17.821  1.00 82.24           H  
ATOM   4036  C   GLY A 249     -16.918 -19.343  15.949  1.00 82.24           C  
ATOM   4037  O   GLY A 249     -16.184 -20.331  15.958  1.00 82.24           O  
ATOM   4038  N   ASP A 250     -17.341 -18.773  14.818  1.00 89.90           N  
ATOM   4039  H   ASP A 250     -17.968 -17.982  14.853  1.00 89.90           H  
ATOM   4040  CA  ASP A 250     -16.912 -19.254  13.504  1.00 89.90           C  
ATOM   4041  HA  ASP A 250     -17.070 -20.332  13.469  1.00 89.90           H  
ATOM   4042  C   ASP A 250     -15.403 -19.019  13.272  1.00 89.90           C  
ATOM   4043  CB  ASP A 250     -17.762 -18.628  12.383  1.00 89.90           C  
ATOM   4044  HB2 ASP A 250     -17.764 -17.544  12.491  1.00 89.90           H  
ATOM   4045  HB3 ASP A 250     -17.279 -18.864  11.435  1.00 89.90           H  
ATOM   4046  O   ASP A 250     -14.733 -18.265  13.985  1.00 89.90           O  
ATOM   4047  CG  ASP A 250     -19.207 -19.148  12.297  1.00 89.90           C  
ATOM   4048  OD1 ASP A 250     -19.518 -20.202  12.893  1.00 89.90           O  
ATOM   4049  OD2 ASP A 250     -20.009 -18.488  11.595  1.00 89.90           O  
ATOM   4050  N   VAL A 251     -14.855 -19.685  12.257  1.00 93.05           N  
ATOM   4051  H   VAL A 251     -15.459 -20.250  11.677  1.00 93.05           H  
ATOM   4052  CA  VAL A 251     -13.479 -19.497  11.781  1.00 93.05           C  
ATOM   4053  HA  VAL A 251     -13.054 -18.606  12.241  1.00 93.05           H  
ATOM   4054  C   VAL A 251     -13.531 -19.273  10.278  1.00 93.05           C  
ATOM   4055  CB  VAL A 251     -12.581 -20.699  12.130  1.00 93.05           C  
ATOM   4056  HB  VAL A 251     -13.009 -21.603  11.698  1.00 93.05           H  
ATOM   4057  O   VAL A 251     -14.224 -19.998   9.567  1.00 93.05           O  
ATOM   4058  CG1 VAL A 251     -11.147 -20.542  11.599  1.00 93.05           C  
ATOM   4059 HG11 VAL A 251     -10.683 -19.647  12.014  1.00 93.05           H  
ATOM   4060 HG12 VAL A 251     -11.152 -20.470  10.512  1.00 93.05           H  
ATOM   4061 HG13 VAL A 251     -10.570 -21.430  11.854  1.00 93.05           H  
ATOM   4062  CG2 VAL A 251     -12.479 -20.891  13.651  1.00 93.05           C  
ATOM   4063 HG21 VAL A 251     -13.466 -21.096  14.065  1.00 93.05           H  
ATOM   4064 HG22 VAL A 251     -11.830 -21.736  13.882  1.00 93.05           H  
ATOM   4065 HG23 VAL A 251     -12.089 -19.985  14.115  1.00 93.05           H  
ATOM   4066  N   ILE A 252     -12.789 -18.275   9.810  1.00 94.06           N  
ATOM   4067  H   ILE A 252     -12.218 -17.756  10.462  1.00 94.06           H  
ATOM   4068  CA  ILE A 252     -12.703 -17.908   8.399  1.00 94.06           C  
ATOM   4069  HA  ILE A 252     -13.367 -18.546   7.816  1.00 94.06           H  
ATOM   4070  C   ILE A 252     -11.267 -18.147   7.952  1.00 94.06           C  
ATOM   4071  CB  ILE A 252     -13.121 -16.440   8.157  1.00 94.06           C  
ATOM   4072  HB  ILE A 252     -12.299 -15.800   8.480  1.00 94.06           H  
ATOM   4073  O   ILE A 252     -10.358 -17.457   8.412  1.00 94.06           O  
ATOM   4074  CG1 ILE A 252     -14.380 -16.038   8.961  1.00 94.06           C  
ATOM   4075 HG12 ILE A 252     -14.204 -16.204  10.024  1.00 94.06           H  
ATOM   4076 HG13 ILE A 252     -15.210 -16.676   8.657  1.00 94.06           H  
ATOM   4077  CG2 ILE A 252     -13.290 -16.199   6.649  1.00 94.06           C  
ATOM   4078 HG21 ILE A 252     -13.414 -15.135   6.447  1.00 94.06           H  
ATOM   4079 HG22 ILE A 252     -12.411 -16.546   6.104  1.00 94.06           H  
ATOM   4080 HG23 ILE A 252     -14.165 -16.736   6.283  1.00 94.06           H  
ATOM   4081  CD1 ILE A 252     -14.782 -14.566   8.823  1.00 94.06           C  
ATOM   4082 HD11 ILE A 252     -15.624 -14.359   9.483  1.00 94.06           H  
ATOM   4083 HD12 ILE A 252     -15.079 -14.344   7.798  1.00 94.06           H  
ATOM   4084 HD13 ILE A 252     -13.947 -13.925   9.105  1.00 94.06           H  
ATOM   4085  N   ASP A 253     -11.072 -19.100   7.050  1.00 94.50           N  
ATOM   4086  H   ASP A 253     -11.861 -19.646   6.734  1.00 94.50           H  
ATOM   4087  CA  ASP A 253      -9.792 -19.332   6.386  1.00 94.50           C  
ATOM   4088  HA  ASP A 253      -8.995 -18.846   6.949  1.00 94.50           H  
ATOM   4089  C   ASP A 253      -9.831 -18.697   4.989  1.00 94.50           C  
ATOM   4090  CB  ASP A 253      -9.464 -20.831   6.363  1.00 94.50           C  
ATOM   4091  HB2 ASP A 253      -8.538 -20.977   5.807  1.00 94.50           H  
ATOM   4092  HB3 ASP A 253     -10.259 -21.365   5.841  1.00 94.50           H  
ATOM   4093  O   ASP A 253     -10.788 -18.866   4.228  1.00 94.50           O  
ATOM   4094  CG  ASP A 253      -9.283 -21.416   7.774  1.00 94.50           C  
ATOM   4095  OD1 ASP A 253      -8.416 -20.915   8.531  1.00 94.50           O  
ATOM   4096  OD2 ASP A 253     -10.006 -22.379   8.114  1.00 94.50           O  
ATOM   4097  N   ILE A 254      -8.810 -17.904   4.676  1.00 93.92           N  
ATOM   4098  H   ILE A 254      -8.066 -17.792   5.350  1.00 93.92           H  
ATOM   4099  CA  ILE A 254      -8.736 -17.073   3.478  1.00 93.92           C  
ATOM   4100  HA  ILE A 254      -9.548 -17.326   2.796  1.00 93.92           H  
ATOM   4101  C   ILE A 254      -7.410 -17.348   2.781  1.00 93.92           C  
ATOM   4102  CB  ILE A 254      -8.849 -15.578   3.845  1.00 93.92           C  
ATOM   4103  HB  ILE A 254      -7.995 -15.325   4.474  1.00 93.92           H  
ATOM   4104  O   ILE A 254      -6.367 -16.867   3.215  1.00 93.92           O  
ATOM   4105  CG1 ILE A 254     -10.126 -15.261   4.651  1.00 93.92           C  
ATOM   4106 HG12 ILE A 254     -11.009 -15.475   4.049  1.00 93.92           H  
ATOM   4107 HG13 ILE A 254     -10.156 -15.897   5.536  1.00 93.92           H  
ATOM   4108  CG2 ILE A 254      -8.774 -14.706   2.580  1.00 93.92           C  
ATOM   4109 HG21 ILE A 254      -8.596 -13.677   2.893  1.00 93.92           H  
ATOM   4110 HG22 ILE A 254      -9.699 -14.796   2.010  1.00 93.92           H  
ATOM   4111 HG23 ILE A 254      -7.928 -14.986   1.952  1.00 93.92           H  
ATOM   4112  CD1 ILE A 254     -10.190 -13.818   5.157  1.00 93.92           C  
ATOM   4113 HD11 ILE A 254     -10.998 -13.746   5.885  1.00 93.92           H  
ATOM   4114 HD12 ILE A 254     -10.380 -13.133   4.331  1.00 93.92           H  
ATOM   4115 HD13 ILE A 254      -9.256 -13.552   5.651  1.00 93.92           H  
ATOM   4116  N   ASP A 255      -7.462 -18.043   1.653  1.00 91.69           N  
ATOM   4117  H   ASP A 255      -8.323 -18.502   1.392  1.00 91.69           H  
ATOM   4118  CA  ASP A 255      -6.302 -18.208   0.779  1.00 91.69           C  
ATOM   4119  HA  ASP A 255      -5.389 -18.154   1.372  1.00 91.69           H  
ATOM   4120  C   ASP A 255      -6.268 -17.078  -0.257  1.00 91.69           C  
ATOM   4121  CB  ASP A 255      -6.329 -19.594   0.132  1.00 91.69           C  
ATOM   4122  HB2 ASP A 255      -7.226 -19.687  -0.480  1.00 91.69           H  
ATOM   4123  HB3 ASP A 255      -5.461 -19.696  -0.519  1.00 91.69           H  
ATOM   4124  O   ASP A 255      -7.232 -16.871  -1.008  1.00 91.69           O  
ATOM   4125  CG  ASP A 255      -6.294 -20.714   1.178  1.00 91.69           C  
ATOM   4126  OD1 ASP A 255      -5.400 -20.676   2.055  1.00 91.69           O  
ATOM   4127  OD2 ASP A 255      -7.170 -21.603   1.079  1.00 91.69           O  
ATOM   4128  N   PHE A 256      -5.168 -16.322  -0.300  1.00 91.46           N  
ATOM   4129  H   PHE A 256      -4.373 -16.560   0.275  1.00 91.46           H  
ATOM   4130  CA  PHE A 256      -5.014 -15.244  -1.270  1.00 91.46           C  
ATOM   4131  HA  PHE A 256      -6.000 -14.822  -1.464  1.00 91.46           H  
ATOM   4132  C   PHE A 256      -4.479 -15.780  -2.595  1.00 91.46           C  
ATOM   4133  CB  PHE A 256      -4.147 -14.105  -0.724  1.00 91.46           C  
ATOM   4134  HB2 PHE A 256      -4.037 -13.350  -1.502  1.00 91.46           H  
ATOM   4135  HB3 PHE A 256      -3.150 -14.490  -0.506  1.00 91.46           H  
ATOM   4136  O   PHE A 256      -3.497 -16.515  -2.661  1.00 91.46           O  
ATOM   4137  CG  PHE A 256      -4.719 -13.427   0.505  1.00 91.46           C  
ATOM   4138  CD1 PHE A 256      -5.962 -12.768   0.444  1.00 91.46           C  
ATOM   4139  HD1 PHE A 256      -6.514 -12.733  -0.484  1.00 91.46           H  
ATOM   4140  CD2 PHE A 256      -4.008 -13.451   1.715  1.00 91.46           C  
ATOM   4141  HD2 PHE A 256      -3.069 -13.981   1.774  1.00 91.46           H  
ATOM   4142  CE1 PHE A 256      -6.487 -12.151   1.593  1.00 91.46           C  
ATOM   4143  HE1 PHE A 256      -7.438 -11.641   1.549  1.00 91.46           H  
ATOM   4144  CE2 PHE A 256      -4.517 -12.812   2.856  1.00 91.46           C  
ATOM   4145  HE2 PHE A 256      -3.952 -12.825   3.776  1.00 91.46           H  
ATOM   4146  CZ  PHE A 256      -5.768 -12.179   2.797  1.00 91.46           C  
ATOM   4147  HZ  PHE A 256      -6.182 -11.724   3.685  1.00 91.46           H  
ATOM   4148  N   VAL A 257      -5.116 -15.360  -3.684  1.00 89.02           N  
ATOM   4149  H   VAL A 257      -5.895 -14.727  -3.568  1.00 89.02           H  
ATOM   4150  CA  VAL A 257      -4.597 -15.584  -5.033  1.00 89.02           C  
ATOM   4151  HA  VAL A 257      -4.185 -16.591  -5.102  1.00 89.02           H  
ATOM   4152  C   VAL A 257      -3.480 -14.575  -5.269  1.00 89.02           C  
ATOM   4153  CB  VAL A 257      -5.714 -15.435  -6.079  1.00 89.02           C  
ATOM   4154  HB  VAL A 257      -6.154 -14.441  -5.993  1.00 89.02           H  
ATOM   4155  O   VAL A 257      -3.750 -13.382  -5.265  1.00 89.02           O  
ATOM   4156  CG1 VAL A 257      -5.181 -15.618  -7.503  1.00 89.02           C  
ATOM   4157 HG11 VAL A 257      -4.419 -14.871  -7.725  1.00 89.02           H  
ATOM   4158 HG12 VAL A 257      -5.997 -15.452  -8.206  1.00 89.02           H  
ATOM   4159 HG13 VAL A 257      -4.764 -16.616  -7.638  1.00 89.02           H  
ATOM   4160  CG2 VAL A 257      -6.828 -16.467  -5.852  1.00 89.02           C  
ATOM   4161 HG21 VAL A 257      -7.280 -16.326  -4.869  1.00 89.02           H  
ATOM   4162 HG22 VAL A 257      -7.602 -16.334  -6.608  1.00 89.02           H  
ATOM   4163 HG23 VAL A 257      -6.420 -17.476  -5.915  1.00 89.02           H  
ATOM   4164  N   THR A 258      -2.249 -15.044  -5.471  1.00 88.54           N  
ATOM   4165  H   THR A 258      -2.067 -16.017  -5.272  1.00 88.54           H  
ATOM   4166  CA  THR A 258      -1.081 -14.181  -5.734  1.00 88.54           C  
ATOM   4167  HA  THR A 258      -1.335 -13.141  -5.531  1.00 88.54           H  
ATOM   4168  C   THR A 258      -0.591 -14.249  -7.176  1.00 88.54           C  
ATOM   4169  CB  THR A 258       0.092 -14.561  -4.822  1.00 88.54           C  
ATOM   4170  HB  THR A 258       0.917 -13.869  -4.991  1.00 88.54           H  
ATOM   4171  O   THR A 258       0.156 -13.377  -7.599  1.00 88.54           O  
ATOM   4172  CG2 THR A 258      -0.288 -14.526  -3.346  1.00 88.54           C  
ATOM   4173 HG21 THR A 258      -0.807 -13.595  -3.118  1.00 88.54           H  
ATOM   4174 HG22 THR A 258      -0.935 -15.366  -3.090  1.00 88.54           H  
ATOM   4175 HG23 THR A 258       0.626 -14.579  -2.754  1.00 88.54           H  
ATOM   4176  OG1 THR A 258       0.518 -15.873  -5.131  1.00 88.54           O  
ATOM   4177  HG1 THR A 258       1.119 -16.159  -4.439  1.00 88.54           H  
ATOM   4178  N   ASN A 259      -0.957 -15.301  -7.923  1.00 86.36           N  
ATOM   4179  H   ASN A 259      -1.599 -15.958  -7.505  1.00 86.36           H  
ATOM   4180  CA  ASN A 259      -0.399 -15.629  -9.245  1.00 86.36           C  
ATOM   4181  HA  ASN A 259      -0.706 -16.646  -9.487  1.00 86.36           H  
ATOM   4182  C   ASN A 259       1.149 -15.654  -9.277  1.00 86.36           C  
ATOM   4183  CB  ASN A 259      -1.014 -14.710 -10.312  1.00 86.36           C  
ATOM   4184  HB2 ASN A 259      -0.771 -13.679 -10.054  1.00 86.36           H  
ATOM   4185  HB3 ASN A 259      -0.593 -14.930 -11.292  1.00 86.36           H  
ATOM   4186  O   ASN A 259       1.760 -15.384 -10.311  1.00 86.36           O  
ATOM   4187  CG  ASN A 259      -2.515 -14.807 -10.420  1.00 86.36           C  
ATOM   4188  ND2 ASN A 259      -3.186 -13.687 -10.345  1.00 86.36           N  
ATOM   4189 HD21 ASN A 259      -2.700 -12.814 -10.196  1.00 86.36           H  
ATOM   4190 HD22 ASN A 259      -4.191 -13.702 -10.449  1.00 86.36           H  
ATOM   4191  OD1 ASN A 259      -3.086 -15.879 -10.582  1.00 86.36           O  
ATOM   4192  N   LEU A 260       1.782 -15.962  -8.138  1.00 87.09           N  
ATOM   4193  H   LEU A 260       1.227 -16.075  -7.302  1.00 87.09           H  
ATOM   4194  CA  LEU A 260       3.239 -16.071  -7.993  1.00 87.09           C  
ATOM   4195  HA  LEU A 260       3.709 -15.953  -8.969  1.00 87.09           H  
ATOM   4196  C   LEU A 260       3.701 -17.448  -7.505  1.00 87.09           C  
ATOM   4197  CB  LEU A 260       3.752 -14.962  -7.060  1.00 87.09           C  
ATOM   4198  HB2 LEU A 260       4.799 -15.153  -6.823  1.00 87.09           H  
ATOM   4199  HB3 LEU A 260       3.192 -15.008  -6.126  1.00 87.09           H  
ATOM   4200  O   LEU A 260       4.895 -17.653  -7.311  1.00 87.09           O  
ATOM   4201  CG  LEU A 260       3.656 -13.549  -7.646  1.00 87.09           C  
ATOM   4202  HG  LEU A 260       2.622 -13.328  -7.911  1.00 87.09           H  
ATOM   4203  CD1 LEU A 260       4.108 -12.554  -6.584  1.00 87.09           C  
ATOM   4204 HD11 LEU A 260       3.516 -12.703  -5.682  1.00 87.09           H  
ATOM   4205 HD12 LEU A 260       5.155 -12.730  -6.338  1.00 87.09           H  
ATOM   4206 HD13 LEU A 260       3.976 -11.536  -6.951  1.00 87.09           H  
ATOM   4207  CD2 LEU A 260       4.531 -13.361  -8.886  1.00 87.09           C  
ATOM   4208 HD21 LEU A 260       4.138 -13.954  -9.712  1.00 87.09           H  
ATOM   4209 HD22 LEU A 260       4.533 -12.311  -9.177  1.00 87.09           H  
ATOM   4210 HD23 LEU A 260       5.549 -13.686  -8.671  1.00 87.09           H  
ATOM   4211  N   GLU A 261       2.783 -18.398  -7.322  1.00 83.00           N  
ATOM   4212  H   GLU A 261       1.814 -18.198  -7.525  1.00 83.00           H  
ATOM   4213  CA  GLU A 261       3.147 -19.746  -6.884  1.00 83.00           C  
ATOM   4214  HA  GLU A 261       3.709 -19.647  -5.956  1.00 83.00           H  
ATOM   4215  C   GLU A 261       4.048 -20.423  -7.931  1.00 83.00           C  
ATOM   4216  CB  GLU A 261       1.880 -20.570  -6.602  1.00 83.00           C  
ATOM   4217  HB2 GLU A 261       1.376 -20.797  -7.541  1.00 83.00           H  
ATOM   4218  HB3 GLU A 261       1.195 -19.977  -5.996  1.00 83.00           H  
ATOM   4219  O   GLU A 261       3.667 -20.555  -9.097  1.00 83.00           O  
ATOM   4220  CG  GLU A 261       2.186 -21.884  -5.863  1.00 83.00           C  
ATOM   4221  HG2 GLU A 261       2.813 -22.511  -6.498  1.00 83.00           H  
ATOM   4222  HG3 GLU A 261       1.249 -22.415  -5.699  1.00 83.00           H  
ATOM   4223  CD  GLU A 261       2.875 -21.639  -4.509  1.00 83.00           C  
ATOM   4224  OE1 GLU A 261       3.931 -22.266  -4.262  1.00 83.00           O  
ATOM   4225  OE2 GLU A 261       2.375 -20.778  -3.752  1.00 83.00           O  
ATOM   4226  N   GLY A 262       5.254 -20.821  -7.516  1.00 79.56           N  
ATOM   4227  H   GLY A 262       5.490 -20.688  -6.543  1.00 79.56           H  
ATOM   4228  CA  GLY A 262       6.288 -21.379  -8.395  1.00 79.56           C  
ATOM   4229  HA2 GLY A 262       7.065 -21.823  -7.772  1.00 79.56           H  
ATOM   4230  HA3 GLY A 262       5.847 -22.163  -9.010  1.00 79.56           H  
ATOM   4231  C   GLY A 262       6.973 -20.370  -9.329  1.00 79.56           C  
ATOM   4232  O   GLY A 262       7.712 -20.783 -10.224  1.00 79.56           O  
ATOM   4233  N   VAL A 263       6.736 -19.063  -9.159  1.00 82.84           N  
ATOM   4234  H   VAL A 263       6.139 -18.780  -8.395  1.00 82.84           H  
ATOM   4235  CA  VAL A 263       7.349 -18.004  -9.975  1.00 82.84           C  
ATOM   4236  HA  VAL A 263       7.667 -18.435 -10.925  1.00 82.84           H  
ATOM   4237  C   VAL A 263       8.583 -17.438  -9.275  1.00 82.84           C  
ATOM   4238  CB  VAL A 263       6.347 -16.879 -10.304  1.00 82.84           C  
ATOM   4239  HB  VAL A 263       5.998 -16.414  -9.382  1.00 82.84           H  
ATOM   4240  O   VAL A 263       8.477 -16.803  -8.226  1.00 82.84           O  
ATOM   4241  CG1 VAL A 263       6.997 -15.791 -11.169  1.00 82.84           C  
ATOM   4242 HG11 VAL A 263       7.776 -15.277 -10.605  1.00 82.84           H  
ATOM   4243 HG12 VAL A 263       6.249 -15.054 -11.462  1.00 82.84           H  
ATOM   4244 HG13 VAL A 263       7.430 -16.241 -12.063  1.00 82.84           H  
ATOM   4245  CG2 VAL A 263       5.132 -17.419 -11.073  1.00 82.84           C  
ATOM   4246 HG21 VAL A 263       4.445 -16.606 -11.306  1.00 82.84           H  
ATOM   4247 HG22 VAL A 263       5.455 -17.896 -11.998  1.00 82.84           H  
ATOM   4248 HG23 VAL A 263       4.600 -18.150 -10.465  1.00 82.84           H  
ATOM   4249  N   LYS A 264       9.753 -17.589  -9.907  1.00 82.93           N  
ATOM   4250  H   LYS A 264       9.763 -18.138 -10.754  1.00 82.93           H  
ATOM   4251  CA  LYS A 264      11.022 -17.023  -9.426  1.00 82.93           C  
ATOM   4252  HA  LYS A 264      11.057 -17.117  -8.341  1.00 82.93           H  
ATOM   4253  C   LYS A 264      11.120 -15.543  -9.749  1.00 82.93           C  
ATOM   4254  CB  LYS A 264      12.213 -17.791 -10.019  1.00 82.93           C  
ATOM   4255  HB2 LYS A 264      13.135 -17.247  -9.811  1.00 82.93           H  
ATOM   4256  HB3 LYS A 264      12.100 -17.893 -11.098  1.00 82.93           H  
ATOM   4257  O   LYS A 264      11.352 -15.160 -10.893  1.00 82.93           O  
ATOM   4258  CG  LYS A 264      12.293 -19.164  -9.362  1.00 82.93           C  
ATOM   4259  HG2 LYS A 264      11.379 -19.716  -9.580  1.00 82.93           H  
ATOM   4260  HG3 LYS A 264      12.380 -19.009  -8.286  1.00 82.93           H  
ATOM   4261  CD  LYS A 264      13.492 -19.993  -9.815  1.00 82.93           C  
ATOM   4262  HD2 LYS A 264      14.413 -19.479  -9.540  1.00 82.93           H  
ATOM   4263  HD3 LYS A 264      13.449 -20.145 -10.894  1.00 82.93           H  
ATOM   4264  CE  LYS A 264      13.381 -21.329  -9.078  1.00 82.93           C  
ATOM   4265  HE2 LYS A 264      13.294 -21.128  -8.011  1.00 82.93           H  
ATOM   4266  HE3 LYS A 264      12.440 -21.798  -9.365  1.00 82.93           H  
ATOM   4267  NZ  LYS A 264      14.528 -22.224  -9.353  1.00 82.93           N  
ATOM   4268  HZ1 LYS A 264      14.669 -22.313 -10.349  1.00 82.93           H  
ATOM   4269  HZ2 LYS A 264      14.335 -23.129  -8.949  1.00 82.93           H  
ATOM   4270  HZ3 LYS A 264      15.366 -21.878  -8.906  1.00 82.93           H  
ATOM   4271  N   LEU A 265      11.007 -14.698  -8.735  1.00 86.03           N  
ATOM   4272  H   LEU A 265      10.828 -15.073  -7.815  1.00 86.03           H  
ATOM   4273  CA  LEU A 265      11.241 -13.267  -8.860  1.00 86.03           C  
ATOM   4274  HA  LEU A 265      10.857 -12.939  -9.826  1.00 86.03           H  
ATOM   4275  C   LEU A 265      12.740 -12.980  -8.836  1.00 86.03           C  
ATOM   4276  CB  LEU A 265      10.482 -12.515  -7.759  1.00 86.03           C  
ATOM   4277  HB2 LEU A 265      10.825 -12.874  -6.789  1.00 86.03           H  
ATOM   4278  HB3 LEU A 265      10.721 -11.454  -7.826  1.00 86.03           H  
ATOM   4279  O   LEU A 265      13.465 -13.441  -7.956  1.00 86.03           O  
ATOM   4280  CG  LEU A 265       8.955 -12.691  -7.842  1.00 86.03           C  
ATOM   4281  HG  LEU A 265       8.691 -13.746  -7.771  1.00 86.03           H  
ATOM   4282  CD1 LEU A 265       8.293 -11.960  -6.681  1.00 86.03           C  
ATOM   4283 HD11 LEU A 265       8.623 -12.420  -5.749  1.00 86.03           H  
ATOM   4284 HD12 LEU A 265       8.559 -10.903  -6.697  1.00 86.03           H  
ATOM   4285 HD13 LEU A 265       7.210 -12.065  -6.751  1.00 86.03           H  
ATOM   4286  CD2 LEU A 265       8.383 -12.123  -9.143  1.00 86.03           C  
ATOM   4287 HD21 LEU A 265       8.680 -12.754  -9.980  1.00 86.03           H  
ATOM   4288 HD22 LEU A 265       7.294 -12.117  -9.098  1.00 86.03           H  
ATOM   4289 HD23 LEU A 265       8.750 -11.109  -9.301  1.00 86.03           H  
ATOM   4290  N   MET A 266      13.219 -12.201  -9.803  1.00 81.29           N  
ATOM   4291  H   MET A 266      12.577 -11.863 -10.505  1.00 81.29           H  
ATOM   4292  CA  MET A 266      14.612 -11.748  -9.819  1.00 81.29           C  
ATOM   4293  HA  MET A 266      15.273 -12.611  -9.741  1.00 81.29           H  
ATOM   4294  C   MET A 266      14.907 -10.831  -8.631  1.00 81.29           C  
ATOM   4295  CB  MET A 266      14.922 -11.012 -11.126  1.00 81.29           C  
ATOM   4296  HB2 MET A 266      15.899 -10.539 -11.026  1.00 81.29           H  
ATOM   4297  HB3 MET A 266      14.173 -10.241 -11.304  1.00 81.29           H  
ATOM   4298  O   MET A 266      14.051 -10.025  -8.246  1.00 81.29           O  
ATOM   4299  CG  MET A 266      14.959 -11.981 -12.306  1.00 81.29           C  
ATOM   4300  HG2 MET A 266      15.750 -12.710 -12.129  1.00 81.29           H  
ATOM   4301  HG3 MET A 266      14.005 -12.506 -12.331  1.00 81.29           H  
ATOM   4302  SD  MET A 266      15.220 -11.248 -13.943  1.00 81.29           S  
ATOM   4303  CE  MET A 266      16.458  -9.973 -13.578  1.00 81.29           C  
ATOM   4304  HE1 MET A 266      16.833  -9.553 -14.511  1.00 81.29           H  
ATOM   4305  HE2 MET A 266      16.019  -9.181 -12.972  1.00 81.29           H  
ATOM   4306  HE3 MET A 266      17.291 -10.414 -13.030  1.00 81.29           H  
ATOM   4307  N   LYS A 267      16.133 -10.884  -8.095  1.00 81.14           N  
ATOM   4308  H   LYS A 267      16.780 -11.600  -8.395  1.00 81.14           H  
ATOM   4309  CA  LYS A 267      16.653  -9.808  -7.242  1.00 81.14           C  
ATOM   4310  HA  LYS A 267      15.940  -9.603  -6.444  1.00 81.14           H  
ATOM   4311  C   LYS A 267      16.792  -8.542  -8.094  1.00 81.14           C  
ATOM   4312  CB  LYS A 267      17.979 -10.233  -6.589  1.00 81.14           C  
ATOM   4313  HB2 LYS A 267      18.692 -10.496  -7.370  1.00 81.14           H  
ATOM   4314  HB3 LYS A 267      17.809 -11.111  -5.966  1.00 81.14           H  
ATOM   4315  O   LYS A 267      17.741  -8.377  -8.849  1.00 81.14           O  
ATOM   4316  CG  LYS A 267      18.567  -9.103  -5.721  1.00 81.14           C  
ATOM   4317  HG2 LYS A 267      17.889  -8.871  -4.900  1.00 81.14           H  
ATOM   4318  HG3 LYS A 267      18.688  -8.208  -6.332  1.00 81.14           H  
ATOM   4319  CD  LYS A 267      19.943  -9.479  -5.159  1.00 81.14           C  
ATOM   4320  HD2 LYS A 267      20.466 -10.091  -5.894  1.00 81.14           H  
ATOM   4321  HD3 LYS A 267      19.810 -10.042  -4.235  1.00 81.14           H  
ATOM   4322  CE  LYS A 267      20.799  -8.249  -4.858  1.00 81.14           C  
ATOM   4323  HE2 LYS A 267      20.450  -7.781  -3.938  1.00 81.14           H  
ATOM   4324  HE3 LYS A 267      20.673  -7.537  -5.674  1.00 81.14           H  
ATOM   4325  NZ  LYS A 267      22.236  -8.612  -4.758  1.00 81.14           N  
ATOM   4326  HZ1 LYS A 267      22.401  -9.214  -3.964  1.00 81.14           H  
ATOM   4327  HZ2 LYS A 267      22.818  -7.793  -4.661  1.00 81.14           H  
ATOM   4328  HZ3 LYS A 267      22.549  -9.088  -5.592  1.00 81.14           H  
ATOM   4329  N   ASN A 268      15.794  -7.676  -7.999  1.00 79.13           N  
ATOM   4330  H   ASN A 268      15.027  -7.908  -7.385  1.00 79.13           H  
ATOM   4331  CA  ASN A 268      15.724  -6.391  -8.681  1.00 79.13           C  
ATOM   4332  HA  ASN A 268      16.728  -5.981  -8.789  1.00 79.13           H  
ATOM   4333  C   ASN A 268      14.892  -5.441  -7.817  1.00 79.13           C  
ATOM   4334  CB  ASN A 268      15.094  -6.590 -10.075  1.00 79.13           C  
ATOM   4335  HB2 ASN A 268      15.630  -7.378 -10.603  1.00 79.13           H  
ATOM   4336  HB3 ASN A 268      14.053  -6.896  -9.972  1.00 79.13           H  
ATOM   4337  O   ASN A 268      13.929  -5.875  -7.180  1.00 79.13           O  
ATOM   4338  CG  ASN A 268      15.144  -5.321 -10.907  1.00 79.13           C  
ATOM   4339  ND2 ASN A 268      16.033  -5.241 -11.867  1.00 79.13           N  
ATOM   4340 HD21 ASN A 268      16.086  -4.368 -12.372  1.00 79.13           H  
ATOM   4341 HD22 ASN A 268      16.712  -5.976 -12.007  1.00 79.13           H  
ATOM   4342  OD1 ASN A 268      14.405  -4.377 -10.683  1.00 79.13           O  
ATOM   4343  N   ASP A 269      15.212  -4.153  -7.821  1.00 77.89           N  
ATOM   4344  H   ASP A 269      16.051  -3.845  -8.291  1.00 77.89           H  
ATOM   4345  CA  ASP A 269      14.478  -3.158  -7.033  1.00 77.89           C  
ATOM   4346  HA  ASP A 269      14.533  -3.433  -5.980  1.00 77.89           H  
ATOM   4347  C   ASP A 269      12.990  -3.078  -7.400  1.00 77.89           C  
ATOM   4348  CB  ASP A 269      15.134  -1.786  -7.204  1.00 77.89           C  
ATOM   4349  HB2 ASP A 269      14.533  -1.041  -6.682  1.00 77.89           H  
ATOM   4350  HB3 ASP A 269      15.149  -1.525  -8.262  1.00 77.89           H  
ATOM   4351  O   ASP A 269      12.162  -2.807  -6.536  1.00 77.89           O  
ATOM   4352  CG  ASP A 269      16.553  -1.738  -6.635  1.00 77.89           C  
ATOM   4353  OD1 ASP A 269      16.852  -2.571  -5.748  1.00 77.89           O  
ATOM   4354  OD2 ASP A 269      17.305  -0.881  -7.133  1.00 77.89           O  
ATOM   4355  N   GLN A 270      12.613  -3.382  -8.648  1.00 79.73           N  
ATOM   4356  H   GLN A 270      13.330  -3.629  -9.315  1.00 79.73           H  
ATOM   4357  CA  GLN A 270      11.206  -3.470  -9.066  1.00 79.73           C  
ATOM   4358  HA  GLN A 270      10.694  -2.550  -8.782  1.00 79.73           H  
ATOM   4359  C   GLN A 270      10.446  -4.623  -8.401  1.00 79.73           C  
ATOM   4360  CB  GLN A 270      11.124  -3.645 -10.587  1.00 79.73           C  
ATOM   4361  HB2 GLN A 270      10.096  -3.885 -10.858  1.00 79.73           H  
ATOM   4362  HB3 GLN A 270      11.765  -4.470 -10.897  1.00 79.73           H  
ATOM   4363  O   GLN A 270       9.227  -4.559  -8.260  1.00 79.73           O  
ATOM   4364  CG  GLN A 270      11.526  -2.365 -11.326  1.00 79.73           C  
ATOM   4365  HG2 GLN A 270      10.903  -1.558 -10.941  1.00 79.73           H  
ATOM   4366  HG3 GLN A 270      12.578  -2.143 -11.146  1.00 79.73           H  
ATOM   4367  CD  GLN A 270      11.287  -2.436 -12.823  1.00 79.73           C  
ATOM   4368  NE2 GLN A 270      11.237  -1.329 -13.532  1.00 79.73           N  
ATOM   4369 HE21 GLN A 270      11.447  -0.416 -13.153  1.00 79.73           H  
ATOM   4370 HE22 GLN A 270      11.105  -1.478 -14.523  1.00 79.73           H  
ATOM   4371  OE1 GLN A 270      11.142  -3.484 -13.404  1.00 79.73           O  
ATOM   4372  N   ASN A 271      11.155  -5.668  -7.983  1.00 86.39           N  
ATOM   4373  H   ASN A 271      12.161  -5.625  -8.059  1.00 86.39           H  
ATOM   4374  CA  ASN A 271      10.576  -6.798  -7.272  1.00 86.39           C  
ATOM   4375  HA  ASN A 271       9.525  -6.895  -7.544  1.00 86.39           H  
ATOM   4376  C   ASN A 271      10.596  -6.608  -5.754  1.00 86.39           C  
ATOM   4377  CB  ASN A 271      11.313  -8.066  -7.711  1.00 86.39           C  
ATOM   4378  HB2 ASN A 271      12.387  -7.883  -7.738  1.00 86.39           H  
ATOM   4379  HB3 ASN A 271      11.139  -8.870  -6.996  1.00 86.39           H  
ATOM   4380  O   ASN A 271       9.906  -7.343  -5.055  1.00 86.39           O  
ATOM   4381  CG  ASN A 271      10.851  -8.583  -9.051  1.00 86.39           C  
ATOM   4382  ND2 ASN A 271      11.678  -9.389  -9.657  1.00 86.39           N  
ATOM   4383 HD21 ASN A 271      12.546  -9.629  -9.200  1.00 86.39           H  
ATOM   4384 HD22 ASN A 271      11.341  -9.903 -10.459  1.00 86.39           H  
ATOM   4385  OD1 ASN A 271       9.760  -8.317  -9.535  1.00 86.39           O  
ATOM   4386  N   ASN A 272      11.328  -5.628  -5.224  1.00 87.10           N  
ATOM   4387  H   ASN A 272      11.840  -5.004  -5.831  1.00 87.10           H  
ATOM   4388  CA  ASN A 272      11.349  -5.375  -3.791  1.00 87.10           C  
ATOM   4389  HA  ASN A 272      11.509  -6.323  -3.278  1.00 87.10           H  
ATOM   4390  C   ASN A 272       9.998  -4.810  -3.314  1.00 87.10           C  
ATOM   4391  CB  ASN A 272      12.538  -4.469  -3.458  1.00 87.10           C  
ATOM   4392  HB2 ASN A 272      13.451  -4.906  -3.861  1.00 87.10           H  
ATOM   4393  HB3 ASN A 272      12.394  -3.488  -3.912  1.00 87.10           H  
ATOM   4394  O   ASN A 272       9.761  -3.603  -3.321  1.00 87.10           O  
ATOM   4395  CG  ASN A 272      12.716  -4.284  -1.963  1.00 87.10           C  
ATOM   4396  ND2 ASN A 272      13.774  -3.614  -1.574  1.00 87.10           N  
ATOM   4397 HD21 ASN A 272      14.389  -3.199  -2.259  1.00 87.10           H  
ATOM   4398 HD22 ASN A 272      13.858  -3.401  -0.591  1.00 87.10           H  
ATOM   4399  OD1 ASN A 272      11.933  -4.732  -1.135  1.00 87.10           O  
ATOM   4400  N   PHE A 273       9.111  -5.699  -2.867  1.00 88.48           N  
ATOM   4401  H   PHE A 273       9.328  -6.677  -2.996  1.00 88.48           H  
ATOM   4402  CA  PHE A 273       7.764  -5.344  -2.425  1.00 88.48           C  
ATOM   4403  HA  PHE A 273       7.315  -4.725  -3.202  1.00 88.48           H  
ATOM   4404  C   PHE A 273       7.735  -4.511  -1.139  1.00 88.48           C  
ATOM   4405  CB  PHE A 273       6.924  -6.618  -2.279  1.00 88.48           C  
ATOM   4406  HB2 PHE A 273       6.949  -7.160  -3.224  1.00 88.48           H  
ATOM   4407  HB3 PHE A 273       5.888  -6.335  -2.093  1.00 88.48           H  
ATOM   4408  O   PHE A 273       6.732  -3.859  -0.861  1.00 88.48           O  
ATOM   4409  CG  PHE A 273       7.379  -7.564  -1.187  1.00 88.48           C  
ATOM   4410  CD1 PHE A 273       8.365  -8.525  -1.463  1.00 88.48           C  
ATOM   4411  HD1 PHE A 273       8.837  -8.539  -2.435  1.00 88.48           H  
ATOM   4412  CD2 PHE A 273       6.818  -7.495   0.099  1.00 88.48           C  
ATOM   4413  HD2 PHE A 273       6.065  -6.752   0.317  1.00 88.48           H  
ATOM   4414  CE1 PHE A 273       8.760  -9.444  -0.478  1.00 88.48           C  
ATOM   4415  HE1 PHE A 273       9.522 -10.176  -0.699  1.00 88.48           H  
ATOM   4416  CE2 PHE A 273       7.211  -8.415   1.088  1.00 88.48           C  
ATOM   4417  HE2 PHE A 273       6.761  -8.374   2.069  1.00 88.48           H  
ATOM   4418  CZ  PHE A 273       8.180  -9.391   0.800  1.00 88.48           C  
ATOM   4419  HZ  PHE A 273       8.488 -10.090   1.564  1.00 88.48           H  
ATOM   4420  N   LEU A 274       8.822  -4.500  -0.360  1.00 86.50           N  
ATOM   4421  H   LEU A 274       9.640  -5.002  -0.675  1.00 86.50           H  
ATOM   4422  CA  LEU A 274       8.900  -3.782   0.913  1.00 86.50           C  
ATOM   4423  HA  LEU A 274       7.926  -3.826   1.399  1.00 86.50           H  
ATOM   4424  C   LEU A 274       9.219  -2.289   0.760  1.00 86.50           C  
ATOM   4425  CB  LEU A 274       9.939  -4.468   1.816  1.00 86.50           C  
ATOM   4426  HB2 LEU A 274      10.887  -4.500   1.280  1.00 86.50           H  
ATOM   4427  HB3 LEU A 274      10.080  -3.860   2.710  1.00 86.50           H  
ATOM   4428  O   LEU A 274       9.036  -1.543   1.723  1.00 86.50           O  
ATOM   4429  CG  LEU A 274       9.577  -5.896   2.254  1.00 86.50           C  
ATOM   4430  HG  LEU A 274       9.467  -6.533   1.376  1.00 86.50           H  
ATOM   4431  CD1 LEU A 274      10.705  -6.453   3.117  1.00 86.50           C  
ATOM   4432 HD11 LEU A 274      10.492  -7.490   3.373  1.00 86.50           H  
ATOM   4433 HD12 LEU A 274      11.632  -6.408   2.546  1.00 86.50           H  
ATOM   4434 HD13 LEU A 274      10.826  -5.859   4.024  1.00 86.50           H  
ATOM   4435  CD2 LEU A 274       8.288  -5.930   3.074  1.00 86.50           C  
ATOM   4436 HD21 LEU A 274       7.443  -5.675   2.433  1.00 86.50           H  
ATOM   4437 HD22 LEU A 274       8.130  -6.942   3.446  1.00 86.50           H  
ATOM   4438 HD23 LEU A 274       8.341  -5.231   3.908  1.00 86.50           H  
ATOM   4439  N   VAL A 275       9.679  -1.848  -0.416  1.00 79.73           N  
ATOM   4440  H   VAL A 275       9.757  -2.507  -1.179  1.00 79.73           H  
ATOM   4441  CA  VAL A 275      10.161  -0.477  -0.650  1.00 79.73           C  
ATOM   4442  HA  VAL A 275       9.998   0.125   0.243  1.00 79.73           H  
ATOM   4443  C   VAL A 275       9.392   0.158  -1.797  1.00 79.73           C  
ATOM   4444  CB  VAL A 275      11.675  -0.457  -0.946  1.00 79.73           C  
ATOM   4445  HB  VAL A 275      11.875  -1.025  -1.854  1.00 79.73           H  
ATOM   4446  O   VAL A 275       9.396  -0.368  -2.906  1.00 79.73           O  
ATOM   4447  CG1 VAL A 275      12.195   0.973  -1.136  1.00 79.73           C  
ATOM   4448 HG11 VAL A 275      11.754   1.429  -2.022  1.00 79.73           H  
ATOM   4449 HG12 VAL A 275      13.275   0.959  -1.277  1.00 79.73           H  
ATOM   4450 HG13 VAL A 275      11.969   1.585  -0.263  1.00 79.73           H  
ATOM   4451  CG2 VAL A 275      12.459  -1.095   0.204  1.00 79.73           C  
ATOM   4452 HG21 VAL A 275      12.178  -2.145   0.286  1.00 79.73           H  
ATOM   4453 HG22 VAL A 275      12.239  -0.580   1.140  1.00 79.73           H  
ATOM   4454 HG23 VAL A 275      13.529  -1.028   0.006  1.00 79.73           H  
ATOM   4455  N   ASN A 276       8.761   1.308  -1.559  1.00 74.70           N  
ATOM   4456  H   ASN A 276       8.973   1.777  -0.690  1.00 74.70           H  
ATOM   4457  CA  ASN A 276       8.192   2.124  -2.637  1.00 74.70           C  
ATOM   4458  HA  ASN A 276       7.937   1.496  -3.491  1.00 74.70           H  
ATOM   4459  C   ASN A 276       9.253   3.097  -3.125  1.00 74.70           C  
ATOM   4460  CB  ASN A 276       6.900   2.834  -2.205  1.00 74.70           C  
ATOM   4461  HB2 ASN A 276       7.064   3.387  -1.280  1.00 74.70           H  
ATOM   4462  HB3 ASN A 276       6.616   3.546  -2.979  1.00 74.70           H  
ATOM   4463  O   ASN A 276      10.090   3.549  -2.347  1.00 74.70           O  
ATOM   4464  CG  ASN A 276       5.741   1.867  -2.043  1.00 74.70           C  
ATOM   4465  ND2 ASN A 276       4.662   2.309  -1.458  1.00 74.70           N  
ATOM   4466 HD21 ASN A 276       4.440   3.290  -1.550  1.00 74.70           H  
ATOM   4467 HD22 ASN A 276       3.866   1.704  -1.606  1.00 74.70           H  
ATOM   4468  OD1 ASN A 276       5.846   0.669  -2.274  1.00 74.70           O  
ATOM   4469  N   ARG A 277       9.217   3.400  -4.412  1.00 73.16           N  
ATOM   4470  H   ARG A 277       8.475   3.002  -4.970  1.00 73.16           H  
ATOM   4471  CA  ARG A 277      10.206   4.214  -5.097  1.00 73.16           C  
ATOM   4472  HA  ARG A 277      10.973   4.489  -4.372  1.00 73.16           H  
ATOM   4473  C   ARG A 277       9.535   5.467  -5.644  1.00 73.16           C  
ATOM   4474  CB  ARG A 277      10.897   3.429  -6.213  1.00 73.16           C  
ATOM   4475  HB2 ARG A 277      10.153   3.203  -6.978  1.00 73.16           H  
ATOM   4476  HB3 ARG A 277      11.659   4.063  -6.667  1.00 73.16           H  
ATOM   4477  O   ARG A 277       8.481   5.364  -6.284  1.00 73.16           O  
ATOM   4478  CG  ARG A 277      11.568   2.141  -5.697  1.00 73.16           C  
ATOM   4479  HG2 ARG A 277      12.333   2.403  -4.967  1.00 73.16           H  
ATOM   4480  HG3 ARG A 277      10.831   1.507  -5.203  1.00 73.16           H  
ATOM   4481  CD  ARG A 277      12.214   1.338  -6.828  1.00 73.16           C  
ATOM   4482  HD2 ARG A 277      13.033   1.923  -7.247  1.00 73.16           H  
ATOM   4483  HD3 ARG A 277      12.612   0.410  -6.419  1.00 73.16           H  
ATOM   4484  NE  ARG A 277      11.218   1.043  -7.865  1.00 73.16           N  
ATOM   4485  HE  ARG A 277      10.282   1.380  -7.693  1.00 73.16           H  
ATOM   4486  NH1 ARG A 277      12.587   0.207  -9.494  1.00 73.16           N  
ATOM   4487 HH11 ARG A 277      13.351   0.236  -8.835  1.00 73.16           H  
ATOM   4488 HH12 ARG A 277      12.751  -0.085 -10.447  1.00 73.16           H  
ATOM   4489  NH2 ARG A 277      10.380   0.623  -9.868  1.00 73.16           N  
ATOM   4490 HH21 ARG A 277      10.443   0.422 -10.856  1.00 73.16           H  
ATOM   4491 HH22 ARG A 277       9.535   0.996  -9.459  1.00 73.16           H  
ATOM   4492  CZ  ARG A 277      11.415   0.610  -9.080  1.00 73.16           C  
ATOM   4493  N   PRO A 278      10.139   6.639  -5.416  1.00 72.35           N  
ATOM   4494  CA  PRO A 278       9.695   7.864  -6.044  1.00 72.35           C  
ATOM   4495  HA  PRO A 278       8.622   7.986  -5.898  1.00 72.35           H  
ATOM   4496  C   PRO A 278      10.018   7.840  -7.543  1.00 72.35           C  
ATOM   4497  CB  PRO A 278      10.434   8.976  -5.297  1.00 72.35           C  
ATOM   4498  HB2 PRO A 278      10.646   9.832  -5.938  1.00 72.35           H  
ATOM   4499  HB3 PRO A 278       9.854   9.275  -4.425  1.00 72.35           H  
ATOM   4500  O   PRO A 278      11.099   7.423  -7.957  1.00 72.35           O  
ATOM   4501  CG  PRO A 278      11.729   8.320  -4.833  1.00 72.35           C  
ATOM   4502  HG2 PRO A 278      12.467   8.354  -5.635  1.00 72.35           H  
ATOM   4503  HG3 PRO A 278      12.123   8.788  -3.931  1.00 72.35           H  
ATOM   4504  CD  PRO A 278      11.316   6.876  -4.585  1.00 72.35           C  
ATOM   4505  HD2 PRO A 278      12.140   6.215  -4.856  1.00 72.35           H  
ATOM   4506  HD3 PRO A 278      11.054   6.744  -3.535  1.00 72.35           H  
ATOM   4507  N   LEU A 279       9.096   8.337  -8.359  1.00 72.19           N  
ATOM   4508  H   LEU A 279       8.222   8.628  -7.945  1.00 72.19           H  
ATOM   4509  CA  LEU A 279       9.312   8.655  -9.764  1.00 72.19           C  
ATOM   4510  HA  LEU A 279      10.309   8.330 -10.061  1.00 72.19           H  
ATOM   4511  C   LEU A 279       9.222  10.172  -9.933  1.00 72.19           C  
ATOM   4512  CB  LEU A 279       8.285   7.905 -10.624  1.00 72.19           C  
ATOM   4513  HB2 LEU A 279       7.289   8.213 -10.306  1.00 72.19           H  
ATOM   4514  HB3 LEU A 279       8.375   6.834 -10.445  1.00 72.19           H  
ATOM   4515  O   LEU A 279       8.139  10.751  -9.840  1.00 72.19           O  
ATOM   4516  CG  LEU A 279       8.441   8.190 -12.130  1.00 72.19           C  
ATOM   4517  HG  LEU A 279       8.564   9.260 -12.296  1.00 72.19           H  
ATOM   4518  CD1 LEU A 279       9.653   7.469 -12.722  1.00 72.19           C  
ATOM   4519 HD11 LEU A 279      10.571   7.811 -12.246  1.00 72.19           H  
ATOM   4520 HD12 LEU A 279       9.718   7.682 -13.789  1.00 72.19           H  
ATOM   4521 HD13 LEU A 279       9.549   6.392 -12.587  1.00 72.19           H  
ATOM   4522  CD2 LEU A 279       7.175   7.750 -12.854  1.00 72.19           C  
ATOM   4523 HD21 LEU A 279       6.365   8.441 -12.621  1.00 72.19           H  
ATOM   4524 HD22 LEU A 279       6.883   6.759 -12.506  1.00 72.19           H  
ATOM   4525 HD23 LEU A 279       7.333   7.734 -13.932  1.00 72.19           H  
ATOM   4526  N   ASN A 280      10.366  10.804 -10.189  1.00 68.79           N  
ATOM   4527  H   ASN A 280      11.208  10.252 -10.265  1.00 68.79           H  
ATOM   4528  CA  ASN A 280      10.461  12.234 -10.469  1.00 68.79           C  
ATOM   4529  HA  ASN A 280       9.627  12.757 -10.002  1.00 68.79           H  
ATOM   4530  C   ASN A 280      10.385  12.475 -11.977  1.00 68.79           C  
ATOM   4531  CB  ASN A 280      11.769  12.783  -9.880  1.00 68.79           C  
ATOM   4532  HB2 ASN A 280      11.937  13.790 -10.260  1.00 68.79           H  
ATOM   4533  HB3 ASN A 280      12.607  12.161 -10.196  1.00 68.79           H  
ATOM   4534  O   ASN A 280      11.281  12.077 -12.720  1.00 68.79           O  
ATOM   4535  CG  ASN A 280      11.723  12.877  -8.370  1.00 68.79           C  
ATOM   4536  ND2 ASN A 280      12.709  12.356  -7.677  1.00 68.79           N  
ATOM   4537 HD21 ASN A 280      12.664  12.446  -6.672  1.00 68.79           H  
ATOM   4538 HD22 ASN A 280      13.475  11.875  -8.127  1.00 68.79           H  
ATOM   4539  OD1 ASN A 280      10.818  13.459  -7.803  1.00 68.79           O  
ATOM   4540  N   LEU A 281       9.332  13.153 -12.423  1.00 67.65           N  
ATOM   4541  H   LEU A 281       8.634  13.451 -11.757  1.00 67.65           H  
ATOM   4542  CA  LEU A 281       9.091  13.449 -13.831  1.00 67.65           C  
ATOM   4543  HA  LEU A 281       9.836  12.948 -14.449  1.00 67.65           H  
ATOM   4544  C   LEU A 281       9.196  14.939 -14.104  1.00 67.65           C  
ATOM   4545  CB  LEU A 281       7.705  12.928 -14.213  1.00 67.65           C  
ATOM   4546  HB2 LEU A 281       7.342  13.449 -15.098  1.00 67.65           H  
ATOM   4547  HB3 LEU A 281       7.014  13.142 -13.398  1.00 67.65           H  
ATOM   4548  O   LEU A 281       8.596  15.741 -13.393  1.00 67.65           O  
ATOM   4549  CG  LEU A 281       7.742  11.424 -14.493  1.00 67.65           C  
ATOM   4550  HG  LEU A 281       8.381  10.914 -13.772  1.00 67.65           H  
ATOM   4551  CD1 LEU A 281       6.339  10.879 -14.371  1.00 67.65           C  
ATOM   4552 HD11 LEU A 281       6.004  10.979 -13.338  1.00 67.65           H  
ATOM   4553 HD12 LEU A 281       5.676  11.434 -15.035  1.00 67.65           H  
ATOM   4554 HD13 LEU A 281       6.343   9.820 -14.629  1.00 67.65           H  
ATOM   4555  CD2 LEU A 281       8.237  11.133 -15.905  1.00 67.65           C  
ATOM   4556 HD21 LEU A 281       7.682  11.721 -16.636  1.00 67.65           H  
ATOM   4557 HD22 LEU A 281       8.067  10.077 -16.111  1.00 67.65           H  
ATOM   4558 HD23 LEU A 281       9.302  11.350 -15.987  1.00 67.65           H  
ATOM   4559  N   ALA A 282       9.908  15.291 -15.172  1.00 64.53           N  
ATOM   4560  H   ALA A 282      10.338  14.562 -15.724  1.00 64.53           H  
ATOM   4561  CA  ALA A 282       9.836  16.616 -15.771  1.00 64.53           C  
ATOM   4562  HA  ALA A 282       9.654  17.360 -14.996  1.00 64.53           H  
ATOM   4563  C   ALA A 282       8.661  16.651 -16.760  1.00 64.53           C  
ATOM   4564  CB  ALA A 282      11.179  16.939 -16.433  1.00 64.53           C  
ATOM   4565  HB1 ALA A 282      11.131  17.935 -16.874  1.00 64.53           H  
ATOM   4566  HB2 ALA A 282      11.392  16.216 -17.220  1.00 64.53           H  
ATOM   4567  HB3 ALA A 282      11.976  16.915 -15.690  1.00 64.53           H  
ATOM   4568  O   ALA A 282       8.630  15.885 -17.723  1.00 64.53           O  
ATOM   4569  N   LEU A 283       7.689  17.519 -16.500  1.00 64.52           N  
ATOM   4570  H   LEU A 283       7.812  18.146 -15.717  1.00 64.52           H  
ATOM   4571  CA  LEU A 283       6.570  17.806 -17.389  1.00 64.52           C  
ATOM   4572  HA  LEU A 283       6.314  16.887 -17.917  1.00 64.52           H  
ATOM   4573  C   LEU A 283       6.981  18.861 -18.438  1.00 64.52           C  
ATOM   4574  CB  LEU A 283       5.358  18.259 -16.550  1.00 64.52           C  
ATOM   4575  HB2 LEU A 283       5.649  19.142 -15.980  1.00 64.52           H  
ATOM   4576  HB3 LEU A 283       4.553  18.564 -17.219  1.00 64.52           H  
ATOM   4577  O   LEU A 283       7.934  19.610 -18.204  1.00 64.52           O  
ATOM   4578  CG  LEU A 283       4.803  17.199 -15.578  1.00 64.52           C  
ATOM   4579  HG  LEU A 283       5.589  16.861 -14.903  1.00 64.52           H  
ATOM   4580  CD1 LEU A 283       3.689  17.826 -14.739  1.00 64.52           C  
ATOM   4581 HD11 LEU A 283       4.108  18.611 -14.111  1.00 64.52           H  
ATOM   4582 HD12 LEU A 283       2.934  18.260 -15.395  1.00 64.52           H  
ATOM   4583 HD13 LEU A 283       3.217  17.065 -14.117  1.00 64.52           H  
ATOM   4584  CD2 LEU A 283       4.219  15.985 -16.308  1.00 64.52           C  
ATOM   4585 HD21 LEU A 283       3.447  16.301 -17.009  1.00 64.52           H  
ATOM   4586 HD22 LEU A 283       3.783  15.293 -15.589  1.00 64.52           H  
ATOM   4587 HD23 LEU A 283       5.006  15.458 -16.849  1.00 64.52           H  
ATOM   4588  N   PRO A 284       6.272  18.954 -19.583  1.00 56.15           N  
ATOM   4589  CA  PRO A 284       6.622  19.865 -20.681  1.00 56.15           C  
ATOM   4590  HA  PRO A 284       7.563  19.530 -21.119  1.00 56.15           H  
ATOM   4591  C   PRO A 284       6.777  21.339 -20.280  1.00 56.15           C  
ATOM   4592  CB  PRO A 284       5.501  19.700 -21.712  1.00 56.15           C  
ATOM   4593  HB2 PRO A 284       5.866  19.846 -22.729  1.00 56.15           H  
ATOM   4594  HB3 PRO A 284       4.689  20.395 -21.498  1.00 56.15           H  
ATOM   4595  O   PRO A 284       7.591  22.045 -20.868  1.00 56.15           O  
ATOM   4596  CG  PRO A 284       5.015  18.272 -21.482  1.00 56.15           C  
ATOM   4597  HG2 PRO A 284       3.985  18.134 -21.811  1.00 56.15           H  
ATOM   4598  HG3 PRO A 284       5.680  17.573 -21.990  1.00 56.15           H  
ATOM   4599  CD  PRO A 284       5.154  18.105 -19.973  1.00 56.15           C  
ATOM   4600  HD2 PRO A 284       4.244  18.454 -19.485  1.00 56.15           H  
ATOM   4601  HD3 PRO A 284       5.330  17.055 -19.741  1.00 56.15           H  
ATOM   4602  N   ASP A 285       6.056  21.788 -19.250  1.00 60.02           N  
ATOM   4603  H   ASP A 285       5.380  21.164 -18.834  1.00 60.02           H  
ATOM   4604  CA  ASP A 285       6.058  23.180 -18.782  1.00 60.02           C  
ATOM   4605  HA  ASP A 285       6.260  23.823 -19.638  1.00 60.02           H  
ATOM   4606  C   ASP A 285       7.181  23.476 -17.761  1.00 60.02           C  
ATOM   4607  CB  ASP A 285       4.647  23.544 -18.275  1.00 60.02           C  
ATOM   4608  HB2 ASP A 285       4.389  22.884 -17.446  1.00 60.02           H  
ATOM   4609  HB3 ASP A 285       4.653  24.569 -17.904  1.00 60.02           H  
ATOM   4610  O   ASP A 285       7.058  24.380 -16.937  1.00 60.02           O  
ATOM   4611  CG  ASP A 285       3.569  23.447 -19.367  1.00 60.02           C  
ATOM   4612  OD1 ASP A 285       3.894  23.681 -20.554  1.00 60.02           O  
ATOM   4613  OD2 ASP A 285       2.411  23.126 -19.020  1.00 60.02           O  
ATOM   4614  N   ASN A 286       8.273  22.694 -17.772  1.00 52.82           N  
ATOM   4615  H   ASN A 286       8.306  21.978 -18.484  1.00 52.82           H  
ATOM   4616  CA  ASN A 286       9.346  22.677 -16.756  1.00 52.82           C  
ATOM   4617  HA  ASN A 286       9.995  21.838 -17.004  1.00 52.82           H  
ATOM   4618  C   ASN A 286       8.875  22.384 -15.321  1.00 52.82           C  
ATOM   4619  CB  ASN A 286      10.194  23.962 -16.829  1.00 52.82           C  
ATOM   4620  HB2 ASN A 286      10.848  24.015 -15.959  1.00 52.82           H  
ATOM   4621  HB3 ASN A 286       9.544  24.836 -16.800  1.00 52.82           H  
ATOM   4622  O   ASN A 286       9.659  22.442 -14.371  1.00 52.82           O  
ATOM   4623  CG  ASN A 286      11.093  24.030 -18.041  1.00 52.82           C  
ATOM   4624  ND2 ASN A 286      11.421  25.224 -18.477  1.00 52.82           N  
ATOM   4625 HD21 ASN A 286      11.043  26.042 -18.022  1.00 52.82           H  
ATOM   4626 HD22 ASN A 286      12.027  25.251 -19.285  1.00 52.82           H  
ATOM   4627  OD1 ASN A 286      11.563  23.043 -18.579  1.00 52.82           O  
ATOM   4628  N   GLU A 287       7.608  22.036 -15.143  1.00 58.16           N  
ATOM   4629  H   GLU A 287       6.990  22.071 -15.942  1.00 58.16           H  
ATOM   4630  CA  GLU A 287       7.079  21.600 -13.864  1.00 58.16           C  
ATOM   4631  HA  GLU A 287       7.452  22.266 -13.086  1.00 58.16           H  
ATOM   4632  C   GLU A 287       7.554  20.183 -13.552  1.00 58.16           C  
ATOM   4633  CB  GLU A 287       5.556  21.677 -13.872  1.00 58.16           C  
ATOM   4634  HB2 GLU A 287       5.193  21.315 -12.911  1.00 58.16           H  
ATOM   4635  HB3 GLU A 287       5.169  21.029 -14.658  1.00 58.16           H  
ATOM   4636  O   GLU A 287       7.775  19.371 -14.450  1.00 58.16           O  
ATOM   4637  CG  GLU A 287       5.046  23.112 -14.087  1.00 58.16           C  
ATOM   4638  HG2 GLU A 287       5.274  23.437 -15.103  1.00 58.16           H  
ATOM   4639  HG3 GLU A 287       5.547  23.774 -13.382  1.00 58.16           H  
ATOM   4640  CD  GLU A 287       3.536  23.167 -13.864  1.00 58.16           C  
ATOM   4641  OE1 GLU A 287       3.047  24.133 -13.243  1.00 58.16           O  
ATOM   4642  OE2 GLU A 287       2.874  22.139 -14.128  1.00 58.16           O  
ATOM   4643  N   ARG A 288       7.697  19.856 -12.266  1.00 60.62           N  
ATOM   4644  H   ARG A 288       7.474  20.541 -11.559  1.00 60.62           H  
ATOM   4645  CA  ARG A 288       8.028  18.494 -11.844  1.00 60.62           C  
ATOM   4646  HA  ARG A 288       8.190  17.896 -12.741  1.00 60.62           H  
ATOM   4647  C   ARG A 288       6.854  17.855 -11.128  1.00 60.62           C  
ATOM   4648  CB  ARG A 288       9.339  18.438 -11.052  1.00 60.62           C  
ATOM   4649  HB2 ARG A 288       9.541  17.392 -10.820  1.00 60.62           H  
ATOM   4650  HB3 ARG A 288       9.222  18.983 -10.115  1.00 60.62           H  
ATOM   4651  O   ARG A 288       6.223  18.485 -10.284  1.00 60.62           O  
ATOM   4652  CG  ARG A 288      10.524  19.028 -11.845  1.00 60.62           C  
ATOM   4653  HG2 ARG A 288      10.634  20.080 -11.582  1.00 60.62           H  
ATOM   4654  HG3 ARG A 288      10.332  18.959 -12.916  1.00 60.62           H  
ATOM   4655  CD  ARG A 288      11.826  18.274 -11.553  1.00 60.62           C  
ATOM   4656  HD2 ARG A 288      11.767  17.312 -12.063  1.00 60.62           H  
ATOM   4657  HD3 ARG A 288      11.902  18.043 -10.491  1.00 60.62           H  
ATOM   4658  NE  ARG A 288      13.029  18.983 -12.041  1.00 60.62           N  
ATOM   4659  HE  ARG A 288      13.019  19.239 -13.018  1.00 60.62           H  
ATOM   4660  NH1 ARG A 288      14.230  19.112 -10.086  1.00 60.62           N  
ATOM   4661 HH11 ARG A 288      15.097  19.315  -9.610  1.00 60.62           H  
ATOM   4662 HH12 ARG A 288      13.357  19.337  -9.630  1.00 60.62           H  
ATOM   4663  NH2 ARG A 288      15.253  19.474 -12.024  1.00 60.62           N  
ATOM   4664 HH21 ARG A 288      15.234  19.570 -13.030  1.00 60.62           H  
ATOM   4665 HH22 ARG A 288      16.110  19.633 -11.514  1.00 60.62           H  
ATOM   4666  CZ  ARG A 288      14.158  19.180 -11.382  1.00 60.62           C  
ATOM   4667  N   ALA A 289       6.580  16.603 -11.468  1.00 66.05           N  
ATOM   4668  H   ALA A 289       7.177  16.164 -12.155  1.00 66.05           H  
ATOM   4669  CA  ALA A 289       5.613  15.765 -10.781  1.00 66.05           C  
ATOM   4670  HA  ALA A 289       5.071  16.355 -10.042  1.00 66.05           H  
ATOM   4671  C   ALA A 289       6.361  14.647 -10.056  1.00 66.05           C  
ATOM   4672  CB  ALA A 289       4.600  15.231 -11.794  1.00 66.05           C  
ATOM   4673  HB1 ALA A 289       4.137  16.066 -12.319  1.00 66.05           H  
ATOM   4674  HB2 ALA A 289       5.110  14.600 -12.522  1.00 66.05           H  
ATOM   4675  HB3 ALA A 289       3.834  14.651 -11.279  1.00 66.05           H  
ATOM   4676  O   ALA A 289       7.253  14.021 -10.631  1.00 66.05           O  
ATOM   4677  N   LEU A 290       5.993  14.405  -8.801  1.00 67.05           N  
ATOM   4678  H   LEU A 290       5.219  14.925  -8.414  1.00 67.05           H  
ATOM   4679  CA  LEU A 290       6.481  13.268  -8.038  1.00 67.05           C  
ATOM   4680  HA  LEU A 290       7.319  12.811  -8.567  1.00 67.05           H  
ATOM   4681  C   LEU A 290       5.363  12.240  -7.935  1.00 67.05           C  
ATOM   4682  CB  LEU A 290       6.984  13.725  -6.657  1.00 67.05           C  
ATOM   4683  HB2 LEU A 290       6.187  14.281  -6.164  1.00 67.05           H  
ATOM   4684  HB3 LEU A 290       7.842  14.385  -6.788  1.00 67.05           H  
ATOM   4685  O   LEU A 290       4.302  12.538  -7.398  1.00 67.05           O  
ATOM   4686  CG  LEU A 290       7.383  12.543  -5.753  1.00 67.05           C  
ATOM   4687  HG  LEU A 290       6.542  11.855  -5.660  1.00 67.05           H  
ATOM   4688  CD1 LEU A 290       8.588  11.762  -6.255  1.00 67.05           C  
ATOM   4689 HD11 LEU A 290       8.613  10.822  -5.703  1.00 67.05           H  
ATOM   4690 HD12 LEU A 290       9.509  12.317  -6.076  1.00 67.05           H  
ATOM   4691 HD13 LEU A 290       8.500  11.523  -7.315  1.00 67.05           H  
ATOM   4692  CD2 LEU A 290       7.725  13.022  -4.346  1.00 67.05           C  
ATOM   4693 HD21 LEU A 290       6.836  13.467  -3.901  1.00 67.05           H  
ATOM   4694 HD22 LEU A 290       8.540  13.744  -4.395  1.00 67.05           H  
ATOM   4695 HD23 LEU A 290       8.036  12.172  -3.738  1.00 67.05           H  
ATOM   4696  N   TYR A 291       5.636  11.024  -8.379  1.00 75.34           N  
ATOM   4697  H   TYR A 291       6.533  10.862  -8.815  1.00 75.34           H  
ATOM   4698  CA  TYR A 291       4.774   9.875  -8.144  1.00 75.34           C  
ATOM   4699  HA  TYR A 291       3.867  10.187  -7.626  1.00 75.34           H  
ATOM   4700  C   TYR A 291       5.487   8.863  -7.257  1.00 75.34           C  
ATOM   4701  CB  TYR A 291       4.351   9.263  -9.472  1.00 75.34           C  
ATOM   4702  HB2 TYR A 291       5.232   8.890  -9.994  1.00 75.34           H  
ATOM   4703  HB3 TYR A 291       3.701   8.415  -9.252  1.00 75.34           H  
ATOM   4704  O   TYR A 291       6.700   8.930  -7.073  1.00 75.34           O  
ATOM   4705  CG  TYR A 291       3.601  10.209 -10.379  1.00 75.34           C  
ATOM   4706  CD1 TYR A 291       2.198  10.279 -10.315  1.00 75.34           C  
ATOM   4707  HD1 TYR A 291       1.651   9.681  -9.601  1.00 75.34           H  
ATOM   4708  CD2 TYR A 291       4.312  11.029 -11.274  1.00 75.34           C  
ATOM   4709  HD2 TYR A 291       5.392  10.993 -11.277  1.00 75.34           H  
ATOM   4710  CE1 TYR A 291       1.503  11.160 -11.160  1.00 75.34           C  
ATOM   4711  HE1 TYR A 291       0.428  11.244 -11.104  1.00 75.34           H  
ATOM   4712  CE2 TYR A 291       3.619  11.893 -12.141  1.00 75.34           C  
ATOM   4713  HE2 TYR A 291       4.160  12.504 -12.849  1.00 75.34           H  
ATOM   4714  OH  TYR A 291       1.537  12.793 -12.899  1.00 75.34           O  
ATOM   4715  HH  TYR A 291       2.101  13.311 -13.477  1.00 75.34           H  
ATOM   4716  CZ  TYR A 291       2.213  11.958 -12.078  1.00 75.34           C  
ATOM   4717  N   ASN A 292       4.741   7.920  -6.699  1.00 78.51           N  
ATOM   4718  H   ASN A 292       3.757   7.888  -6.922  1.00 78.51           H  
ATOM   4719  CA  ASN A 292       5.284   6.763  -6.003  1.00 78.51           C  
ATOM   4720  HA  ASN A 292       6.373   6.775  -6.048  1.00 78.51           H  
ATOM   4721  C   ASN A 292       4.812   5.500  -6.698  1.00 78.51           C  
ATOM   4722  CB  ASN A 292       4.862   6.765  -4.531  1.00 78.51           C  
ATOM   4723  HB2 ASN A 292       3.774   6.734  -4.465  1.00 78.51           H  
ATOM   4724  HB3 ASN A 292       5.260   5.876  -4.042  1.00 78.51           H  
ATOM   4725  O   ASN A 292       3.693   5.442  -7.209  1.00 78.51           O  
ATOM   4726  CG  ASN A 292       5.400   7.980  -3.820  1.00 78.51           C  
ATOM   4727  ND2 ASN A 292       4.592   9.005  -3.662  1.00 78.51           N  
ATOM   4728 HD21 ASN A 292       3.796   8.978  -4.283  1.00 78.51           H  
ATOM   4729 HD22 ASN A 292       5.123   9.859  -3.572  1.00 78.51           H  
ATOM   4730  OD1 ASN A 292       6.548   8.071  -3.441  1.00 78.51           O  
ATOM   4731  N   ASP A 293       5.658   4.485  -6.685  1.00 83.94           N  
ATOM   4732  H   ASP A 293       6.578   4.597  -6.283  1.00 83.94           H  
ATOM   4733  CA  ASP A 293       5.261   3.171  -7.143  1.00 83.94           C  
ATOM   4734  HA  ASP A 293       4.426   3.316  -7.828  1.00 83.94           H  
ATOM   4735  C   ASP A 293       4.732   2.287  -6.009  1.00 83.94           C  
ATOM   4736  CB  ASP A 293       6.365   2.554  -7.998  1.00 83.94           C  
ATOM   4737  HB2 ASP A 293       5.926   1.726  -8.555  1.00 83.94           H  
ATOM   4738  HB3 ASP A 293       6.696   3.323  -8.697  1.00 83.94           H  
ATOM   4739  O   ASP A 293       5.050   2.479  -4.838  1.00 83.94           O  
ATOM   4740  CG  ASP A 293       7.589   2.022  -7.270  1.00 83.94           C  
ATOM   4741  OD1 ASP A 293       7.618   1.998  -6.031  1.00 83.94           O  
ATOM   4742  OD2 ASP A 293       8.524   1.532  -7.953  1.00 83.94           O  
ATOM   4743  N   GLU A 294       3.899   1.314  -6.365  1.00 86.28           N  
ATOM   4744  H   GLU A 294       3.626   1.274  -7.336  1.00 86.28           H  
ATOM   4745  CA  GLU A 294       3.332   0.332  -5.447  1.00 86.28           C  
ATOM   4746  HA  GLU A 294       3.847   0.412  -4.490  1.00 86.28           H  
ATOM   4747  C   GLU A 294       3.561  -1.065  -6.013  1.00 86.28           C  
ATOM   4748  CB  GLU A 294       1.836   0.608  -5.222  1.00 86.28           C  
ATOM   4749  HB2 GLU A 294       1.687   1.664  -4.998  1.00 86.28           H  
ATOM   4750  HB3 GLU A 294       1.287   0.397  -6.139  1.00 86.28           H  
ATOM   4751  O   GLU A 294       3.229  -1.353  -7.165  1.00 86.28           O  
ATOM   4752  CG  GLU A 294       1.223  -0.205  -4.077  1.00 86.28           C  
ATOM   4753  HG2 GLU A 294       1.154  -1.244  -4.398  1.00 86.28           H  
ATOM   4754  HG3 GLU A 294       0.210   0.152  -3.893  1.00 86.28           H  
ATOM   4755  CD  GLU A 294       2.039  -0.131  -2.780  1.00 86.28           C  
ATOM   4756  OE1 GLU A 294       2.395  -1.205  -2.267  1.00 86.28           O  
ATOM   4757  OE2 GLU A 294       2.405   0.968  -2.310  1.00 86.28           O  
ATOM   4758  N   TRP A 295       4.171  -1.955  -5.235  1.00 88.96           N  
ATOM   4759  H   TRP A 295       4.205  -1.766  -4.244  1.00 88.96           H  
ATOM   4760  CA  TRP A 295       4.293  -3.346  -5.665  1.00 88.96           C  
ATOM   4761  HA  TRP A 295       4.509  -3.389  -6.733  1.00 88.96           H  
ATOM   4762  C   TRP A 295       2.956  -4.036  -5.412  1.00 88.96           C  
ATOM   4763  CB  TRP A 295       5.439  -4.027  -4.924  1.00 88.96           C  
ATOM   4764  HB2 TRP A 295       6.334  -3.411  -5.013  1.00 88.96           H  
ATOM   4765  HB3 TRP A 295       5.185  -4.089  -3.866  1.00 88.96           H  
ATOM   4766  O   TRP A 295       2.368  -3.852  -4.358  1.00 88.96           O  
ATOM   4767  CG  TRP A 295       5.784  -5.396  -5.414  1.00 88.96           C  
ATOM   4768  CD1 TRP A 295       6.856  -5.707  -6.175  1.00 88.96           C  
ATOM   4769  HD1 TRP A 295       7.593  -4.997  -6.523  1.00 88.96           H  
ATOM   4770  CD2 TRP A 295       5.108  -6.661  -5.137  1.00 88.96           C  
ATOM   4771  CE2 TRP A 295       5.868  -7.712  -5.729  1.00 88.96           C  
ATOM   4772  CE3 TRP A 295       3.954  -7.034  -4.415  1.00 88.96           C  
ATOM   4773  HE3 TRP A 295       3.374  -6.277  -3.909  1.00 88.96           H  
ATOM   4774  NE1 TRP A 295       6.912  -7.072  -6.359  1.00 88.96           N  
ATOM   4775  HE1 TRP A 295       7.682  -7.538  -6.818  1.00 88.96           H  
ATOM   4776  CH2 TRP A 295       4.338  -9.391  -4.914  1.00 88.96           C  
ATOM   4777  HH2 TRP A 295       4.044 -10.425  -4.807  1.00 88.96           H  
ATOM   4778  CZ2 TRP A 295       5.516  -9.061  -5.597  1.00 88.96           C  
ATOM   4779  HZ2 TRP A 295       6.138  -9.834  -6.024  1.00 88.96           H  
ATOM   4780  CZ3 TRP A 295       3.547  -8.379  -4.352  1.00 88.96           C  
ATOM   4781  HZ3 TRP A 295       2.624  -8.644  -3.858  1.00 88.96           H  
ATOM   4782  N   CYS A 296       2.454  -4.844  -6.338  1.00 88.01           N  
ATOM   4783  H   CYS A 296       2.977  -5.004  -7.187  1.00 88.01           H  
ATOM   4784  CA  CYS A 296       1.261  -5.657  -6.076  1.00 88.01           C  
ATOM   4785  HA  CYS A 296       1.164  -5.802  -5.000  1.00 88.01           H  
ATOM   4786  C   CYS A 296       1.424  -7.059  -6.676  1.00 88.01           C  
ATOM   4787  CB  CYS A 296      -0.016  -4.936  -6.568  1.00 88.01           C  
ATOM   4788  HB2 CYS A 296      -0.888  -5.479  -6.202  1.00 88.01           H  
ATOM   4789  HB3 CYS A 296      -0.066  -4.909  -7.656  1.00 88.01           H  
ATOM   4790  O   CYS A 296       2.297  -7.270  -7.529  1.00 88.01           O  
ATOM   4791  SG  CYS A 296      -0.126  -3.220  -5.992  1.00 88.01           S  
ATOM   4792  HG  CYS A 296       0.516  -3.380  -4.831  1.00 88.01           H  
ATOM   4793  N   TYR A 297       0.528  -7.987  -6.356  1.00 88.69           N  
ATOM   4794  H   TYR A 297      -0.133  -7.789  -5.619  1.00 88.69           H  
ATOM   4795  CA  TYR A 297       0.443  -9.281  -7.038  1.00 88.69           C  
ATOM   4796  HA  TYR A 297       1.441  -9.721  -7.012  1.00 88.69           H  
ATOM   4797  C   TYR A 297      -0.005  -9.157  -8.504  1.00 88.69           C  
ATOM   4798  CB  TYR A 297      -0.519 -10.202  -6.294  1.00 88.69           C  
ATOM   4799  HB2 TYR A 297      -0.658 -11.114  -6.875  1.00 88.69           H  
ATOM   4800  HB3 TYR A 297      -1.489  -9.709  -6.230  1.00 88.69           H  
ATOM   4801  O   TYR A 297      -0.883  -8.347  -8.805  1.00 88.69           O  
ATOM   4802  CG  TYR A 297      -0.061 -10.591  -4.909  1.00 88.69           C  
ATOM   4803  CD1 TYR A 297       1.236 -11.096  -4.699  1.00 88.69           C  
ATOM   4804  HD1 TYR A 297       1.904 -11.214  -5.540  1.00 88.69           H  
ATOM   4805  CD2 TYR A 297      -0.950 -10.470  -3.832  1.00 88.69           C  
ATOM   4806  HD2 TYR A 297      -1.958 -10.118  -3.998  1.00 88.69           H  
ATOM   4807  CE1 TYR A 297       1.662 -11.443  -3.404  1.00 88.69           C  
ATOM   4808  HE1 TYR A 297       2.659 -11.815  -3.224  1.00 88.69           H  
ATOM   4809  CE2 TYR A 297      -0.537 -10.837  -2.543  1.00 88.69           C  
ATOM   4810  HE2 TYR A 297      -1.241 -10.789  -1.726  1.00 88.69           H  
ATOM   4811  OH  TYR A 297       1.181 -11.593  -1.066  1.00 88.69           O  
ATOM   4812  HH  TYR A 297       0.491 -11.408  -0.424  1.00 88.69           H  
ATOM   4813  CZ  TYR A 297       0.771 -11.305  -2.323  1.00 88.69           C  
ATOM   4814  N   PRO A 298       0.609  -9.898  -9.442  1.00 82.39           N  
ATOM   4815  CA  PRO A 298       0.198  -9.915 -10.845  1.00 82.39           C  
ATOM   4816  HA  PRO A 298       0.223  -8.906 -11.258  1.00 82.39           H  
ATOM   4817  C   PRO A 298      -1.224 -10.479 -11.003  1.00 82.39           C  
ATOM   4818  CB  PRO A 298       1.242 -10.781 -11.558  1.00 82.39           C  
ATOM   4819  HB2 PRO A 298       2.100 -10.169 -11.838  1.00 82.39           H  
ATOM   4820  HB3 PRO A 298       0.836 -11.292 -12.430  1.00 82.39           H  
ATOM   4821  O   PRO A 298      -1.676 -11.297 -10.204  1.00 82.39           O  
ATOM   4822  CG  PRO A 298       1.640 -11.761 -10.454  1.00 82.39           C  
ATOM   4823  HG2 PRO A 298       2.612 -12.235 -10.595  1.00 82.39           H  
ATOM   4824  HG3 PRO A 298       0.883 -12.539 -10.363  1.00 82.39           H  
ATOM   4825  CD  PRO A 298       1.638 -10.893  -9.209  1.00 82.39           C  
ATOM   4826  HD2 PRO A 298       2.605 -10.402  -9.099  1.00 82.39           H  
ATOM   4827  HD3 PRO A 298       1.425 -11.493  -8.324  1.00 82.39           H  
ATOM   4828  N   GLY A 299      -1.908 -10.070 -12.066  1.00 76.85           N  
ATOM   4829  H   GLY A 299      -1.430  -9.510 -12.757  1.00 76.85           H  
ATOM   4830  CA  GLY A 299      -3.267 -10.494 -12.406  1.00 76.85           C  
ATOM   4831  HA2 GLY A 299      -3.985  -9.769 -12.024  1.00 76.85           H  
ATOM   4832  HA3 GLY A 299      -3.492 -11.462 -11.960  1.00 76.85           H  
ATOM   4833  C   GLY A 299      -3.427 -10.607 -13.920  1.00 76.85           C  
ATOM   4834  O   GLY A 299      -2.514 -10.257 -14.672  1.00 76.85           O  
ATOM   4835  N   GLN A 300      -4.588 -11.065 -14.398  1.00 70.73           N  
ATOM   4836  H   GLN A 300      -5.314 -11.300 -13.736  1.00 70.73           H  
ATOM   4837  CA  GLN A 300      -4.823 -11.308 -15.835  1.00 70.73           C  
ATOM   4838  HA  GLN A 300      -4.155 -12.107 -16.159  1.00 70.73           H  
ATOM   4839  C   GLN A 300      -4.516 -10.074 -16.705  1.00 70.73           C  
ATOM   4840  CB  GLN A 300      -6.273 -11.785 -16.031  1.00 70.73           C  
ATOM   4841  HB2 GLN A 300      -6.459 -12.625 -15.362  1.00 70.73           H  
ATOM   4842  HB3 GLN A 300      -6.962 -10.979 -15.776  1.00 70.73           H  
ATOM   4843  O   GLN A 300      -4.054 -10.182 -17.842  1.00 70.73           O  
ATOM   4844  CG  GLN A 300      -6.536 -12.248 -17.476  1.00 70.73           C  
ATOM   4845  HG2 GLN A 300      -5.798 -13.004 -17.744  1.00 70.73           H  
ATOM   4846  HG3 GLN A 300      -6.419 -11.407 -18.159  1.00 70.73           H  
ATOM   4847  CD  GLN A 300      -7.924 -12.840 -17.705  1.00 70.73           C  
ATOM   4848  NE2 GLN A 300      -8.162 -13.432 -18.857  1.00 70.73           N  
ATOM   4849 HE21 GLN A 300      -9.061 -13.881 -18.957  1.00 70.73           H  
ATOM   4850 HE22 GLN A 300      -7.439 -13.557 -19.551  1.00 70.73           H  
ATOM   4851  OE1 GLN A 300      -8.843 -12.753 -16.903  1.00 70.73           O  
ATOM   4852  N   GLN A 301      -4.722  -8.885 -16.150  1.00 66.31           N  
ATOM   4853  H   GLN A 301      -5.074  -8.862 -15.203  1.00 66.31           H  
ATOM   4854  CA  GLN A 301      -4.481  -7.609 -16.814  1.00 66.31           C  
ATOM   4855  HA  GLN A 301      -4.282  -7.776 -17.873  1.00 66.31           H  
ATOM   4856  C   GLN A 301      -3.265  -6.895 -16.252  1.00 66.31           C  
ATOM   4857  CB  GLN A 301      -5.717  -6.730 -16.707  1.00 66.31           C  
ATOM   4858  HB2 GLN A 301      -5.562  -5.820 -17.286  1.00 66.31           H  
ATOM   4859  HB3 GLN A 301      -5.895  -6.472 -15.663  1.00 66.31           H  
ATOM   4860  O   GLN A 301      -3.246  -5.678 -16.242  1.00 66.31           O  
ATOM   4861  CG  GLN A 301      -6.926  -7.459 -17.269  1.00 66.31           C  
ATOM   4862  HG2 GLN A 301      -7.147  -8.353 -16.686  1.00 66.31           H  
ATOM   4863  HG3 GLN A 301      -6.731  -7.749 -18.301  1.00 66.31           H  
ATOM   4864  CD  GLN A 301      -8.142  -6.585 -17.225  1.00 66.31           C  
ATOM   4865  NE2 GLN A 301      -9.207  -7.076 -17.803  1.00 66.31           N  
ATOM   4866 HE21 GLN A 301      -9.200  -8.039 -18.106  1.00 66.31           H  
ATOM   4867 HE22 GLN A 301     -10.038  -6.508 -17.716  1.00 66.31           H  
ATOM   4868  OE1 GLN A 301      -8.171  -5.497 -16.675  1.00 66.31           O  
ATOM   4869  N   ARG A 302      -2.270  -7.629 -15.753  1.00 68.13           N  
ATOM   4870  H   ARG A 302      -2.401  -8.628 -15.683  1.00 68.13           H  
ATOM   4871  CA  ARG A 302      -1.014  -7.069 -15.262  1.00 68.13           C  
ATOM   4872  HA  ARG A 302      -0.841  -6.111 -15.751  1.00 68.13           H  
ATOM   4873  C   ARG A 302       0.146  -8.008 -15.612  1.00 68.13           C  
ATOM   4874  CB  ARG A 302      -1.167  -6.763 -13.768  1.00 68.13           C  
ATOM   4875  HB2 ARG A 302      -1.947  -6.009 -13.658  1.00 68.13           H  
ATOM   4876  HB3 ARG A 302      -1.476  -7.655 -13.224  1.00 68.13           H  
ATOM   4877  O   ARG A 302       0.540  -8.830 -14.784  1.00 68.13           O  
ATOM   4878  CG  ARG A 302       0.141  -6.229 -13.178  1.00 68.13           C  
ATOM   4879  HG2 ARG A 302       0.686  -5.653 -13.925  1.00 68.13           H  
ATOM   4880  HG3 ARG A 302       0.763  -7.070 -12.872  1.00 68.13           H  
ATOM   4881  CD  ARG A 302      -0.138  -5.344 -11.969  1.00 68.13           C  
ATOM   4882  HD2 ARG A 302      -0.600  -4.415 -12.304  1.00 68.13           H  
ATOM   4883  HD3 ARG A 302      -0.861  -5.844 -11.325  1.00 68.13           H  
ATOM   4884  NE  ARG A 302       1.121  -5.047 -11.262  1.00 68.13           N  
ATOM   4885  HE  ARG A 302       1.819  -4.490 -11.734  1.00 68.13           H  
ATOM   4886  NH1 ARG A 302       0.669  -6.289  -9.450  1.00 68.13           N  
ATOM   4887 HH11 ARG A 302       1.035  -6.846  -8.691  1.00 68.13           H  
ATOM   4888 HH12 ARG A 302      -0.263  -6.503  -9.776  1.00 68.13           H  
ATOM   4889  NH2 ARG A 302       2.685  -5.455  -9.634  1.00 68.13           N  
ATOM   4890 HH21 ARG A 302       3.355  -4.957 -10.202  1.00 68.13           H  
ATOM   4891 HH22 ARG A 302       2.951  -6.077  -8.884  1.00 68.13           H  
ATOM   4892  CZ  ARG A 302       1.487  -5.570 -10.120  1.00 68.13           C  
ATOM   4893  N   PRO A 303       0.691  -7.911 -16.842  1.00 62.35           N  
ATOM   4894  CA  PRO A 303       1.783  -8.767 -17.290  1.00 62.35           C  
ATOM   4895  HA  PRO A 303       1.516  -9.812 -17.132  1.00 62.35           H  
ATOM   4896  C   PRO A 303       3.099  -8.488 -16.550  1.00 62.35           C  
ATOM   4897  CB  PRO A 303       1.928  -8.505 -18.797  1.00 62.35           C  
ATOM   4898  HB2 PRO A 303       1.321  -9.207 -19.368  1.00 62.35           H  
ATOM   4899  HB3 PRO A 303       2.964  -8.564 -19.130  1.00 62.35           H  
ATOM   4900  O   PRO A 303       3.355  -7.387 -16.053  1.00 62.35           O  
ATOM   4901  CG  PRO A 303       1.383  -7.089 -18.973  1.00 62.35           C  
ATOM   4902  HG2 PRO A 303       0.974  -6.933 -19.971  1.00 62.35           H  
ATOM   4903  HG3 PRO A 303       2.174  -6.368 -18.767  1.00 62.35           H  
ATOM   4904  CD  PRO A 303       0.306  -6.981 -17.898  1.00 62.35           C  
ATOM   4905  HD2 PRO A 303       0.257  -5.954 -17.536  1.00 62.35           H  
ATOM   4906  HD3 PRO A 303      -0.657  -7.281 -18.311  1.00 62.35           H  
ATOM   4907  N   TYR A 304       3.968  -9.498 -16.555  1.00 63.95           N  
ATOM   4908  H   TYR A 304       3.649 -10.380 -16.929  1.00 63.95           H  
ATOM   4909  CA  TYR A 304       5.378  -9.405 -16.178  1.00 63.95           C  
ATOM   4910  HA  TYR A 304       5.454  -8.936 -15.197  1.00 63.95           H  
ATOM   4911  C   TYR A 304       6.201  -8.567 -17.168  1.00 63.95           C  
ATOM   4912  CB  TYR A 304       5.959 -10.824 -16.108  1.00 63.95           C  
ATOM   4913  HB2 TYR A 304       6.036 -11.231 -17.117  1.00 63.95           H  
ATOM   4914  HB3 TYR A 304       6.979 -10.744 -15.733  1.00 63.95           H  
ATOM   4915  O   TYR A 304       5.856  -8.479 -18.344  1.00 63.95           O  
ATOM   4916  CG  TYR A 304       5.181 -11.805 -15.248  1.00 63.95           C  
ATOM   4917  CD1 TYR A 304       4.777 -11.427 -13.961  1.00 63.95           C  
ATOM   4918  HD1 TYR A 304       4.978 -10.422 -13.620  1.00 63.95           H  
ATOM   4919  CD2 TYR A 304       4.872 -13.096 -15.717  1.00 63.95           C  
ATOM   4920  HD2 TYR A 304       5.180 -13.407 -16.705  1.00 63.95           H  
ATOM   4921  CE1 TYR A 304       4.132 -12.344 -13.115  1.00 63.95           C  
ATOM   4922  HE1 TYR A 304       3.893 -12.050 -12.104  1.00 63.95           H  
ATOM   4923  CE2 TYR A 304       4.179 -14.001 -14.888  1.00 63.95           C  
ATOM   4924  HE2 TYR A 304       3.942 -14.995 -15.238  1.00 63.95           H  
ATOM   4925  OH  TYR A 304       3.149 -14.537 -12.804  1.00 63.95           O  
ATOM   4926  HH  TYR A 304       2.914 -14.259 -11.916  1.00 63.95           H  
ATOM   4927  CZ  TYR A 304       3.814 -13.637 -13.577  1.00 63.95           C  
ATOM   4928  N   LEU A 305       7.331  -8.022 -16.716  1.00 59.60           N  
ATOM   4929  H   LEU A 305       7.567  -8.153 -15.743  1.00 59.60           H  
ATOM   4930  CA  LEU A 305       8.312  -7.324 -17.554  1.00 59.60           C  
ATOM   4931  HA  LEU A 305       7.788  -6.761 -18.326  1.00 59.60           H  
ATOM   4932  C   LEU A 305       9.277  -8.252 -18.303  1.00 59.60           C  
ATOM   4933  CB  LEU A 305       9.117  -6.345 -16.667  1.00 59.60           C  
ATOM   4934  HB2 LEU A 305      10.173  -6.375 -16.934  1.00 59.60           H  
ATOM   4935  HB3 LEU A 305       9.061  -6.672 -15.629  1.00 59.60           H  
ATOM   4936  O   LEU A 305       9.960  -7.772 -19.192  1.00 59.60           O  
ATOM   4937  CG  LEU A 305       8.631  -4.893 -16.780  1.00 59.60           C  
ATOM   4938  HG  LEU A 305       7.587  -4.889 -17.094  1.00 59.60           H
[truncated: 355,275 more chars]
