# Supplementary material for: Widespread Horizontal Gene Transfer Among Animal Viruses
Source: bioRxiv. 2024 Mar 26:2024.03.25.586562. Preprint. [Version 2] doi: 10.1101/2024.03.25.586562 (PMC11071296; doi:10.1101/2024.03.25.586562)
Supplement: Supplement 7 [file media-7.zip › File7_PDB/Irido37137_Vilthree.pdb]

ATOM      1  N   MET A   1     -29.891 -16.161  33.963  1.00 68.76           N  
ATOM      2  H   MET A   1     -30.556 -16.692  34.508  1.00 68.76           H  
ATOM      3  H2  MET A   1     -29.896 -15.202  34.278  1.00 68.76           H  
ATOM      4  H3  MET A   1     -28.969 -16.538  34.129  1.00 68.76           H  
ATOM      5  CA  MET A   1     -30.210 -16.225  32.514  1.00 68.76           C  
ATOM      6  HA  MET A   1     -29.457 -15.640  31.987  1.00 68.76           H  
ATOM      7  C   MET A   1     -31.544 -15.557  32.188  1.00 68.76           C  
ATOM      8  CB  MET A   1     -30.129 -17.652  31.957  1.00 68.76           C  
ATOM      9  HB2 MET A   1     -30.940 -18.253  32.368  1.00 68.76           H  
ATOM     10  HB3 MET A   1     -29.182 -18.098  32.260  1.00 68.76           H  
ATOM     11  O   MET A   1     -31.522 -14.563  31.489  1.00 68.76           O  
ATOM     12  CG  MET A   1     -30.210 -17.669  30.425  1.00 68.76           C  
ATOM     13  HG2 MET A   1     -31.103 -17.130  30.107  1.00 68.76           H  
ATOM     14  HG3 MET A   1     -29.343 -17.156  30.009  1.00 68.76           H  
ATOM     15  SD  MET A   1     -30.306 -19.335  29.723  1.00 68.76           S  
ATOM     16  CE  MET A   1     -28.620 -19.930  30.050  1.00 68.76           C  
ATOM     17  HE1 MET A   1     -28.512 -20.190  31.103  1.00 68.76           H  
ATOM     18  HE2 MET A   1     -28.425 -20.816  29.446  1.00 68.76           H  
ATOM     19  HE3 MET A   1     -27.896 -19.159  29.786  1.00 68.76           H  
ATOM     20  N   LEU A   2     -32.690 -16.032  32.693  1.00 81.29           N  
ATOM     21  H   LEU A   2     -32.707 -16.881  33.240  1.00 81.29           H  
ATOM     22  CA  LEU A   2     -33.994 -15.397  32.414  1.00 81.29           C  
ATOM     23  HA  LEU A   2     -34.163 -15.365  31.338  1.00 81.29           H  
ATOM     24  C   LEU A   2     -34.071 -13.937  32.899  1.00 81.29           C  
ATOM     25  CB  LEU A   2     -35.101 -16.227  33.075  1.00 81.29           C  
ATOM     26  HB2 LEU A   2     -34.861 -16.337  34.132  1.00 81.29           H  
ATOM     27  HB3 LEU A   2     -36.035 -15.671  32.999  1.00 81.29           H  
ATOM     28  O   LEU A   2     -34.556 -13.080  32.172  1.00 81.29           O  
ATOM     29  CG  LEU A   2     -35.351 -17.617  32.482  1.00 81.29           C  
ATOM     30  HG  LEU A   2     -34.429 -18.199  32.523  1.00 81.29           H  
ATOM     31  CD1 LEU A   2     -36.418 -18.342  33.293  1.00 81.29           C  
ATOM     32 HD11 LEU A   2     -36.149 -18.368  34.349  1.00 81.29           H  
ATOM     33 HD12 LEU A   2     -36.535 -19.372  32.956  1.00 81.29           H  
ATOM     34 HD13 LEU A   2     -37.379 -17.838  33.189  1.00 81.29           H  
ATOM     35  CD2 LEU A   2     -35.828 -17.550  31.036  1.00 81.29           C  
ATOM     36 HD21 LEU A   2     -36.690 -16.888  30.956  1.00 81.29           H  
ATOM     37 HD22 LEU A   2     -35.036 -17.191  30.379  1.00 81.29           H  
ATOM     38 HD23 LEU A   2     -36.160 -18.546  30.746  1.00 81.29           H  
ATOM     39  N   GLN A   3     -33.483 -13.641  34.065  1.00 83.13           N  
ATOM     40  H   GLN A   3     -33.264 -14.398  34.697  1.00 83.13           H  
ATOM     41  CA  GLN A   3     -33.382 -12.275  34.595  1.00 83.13           C  
ATOM     42  HA  GLN A   3     -34.393 -11.909  34.773  1.00 83.13           H  
ATOM     43  C   GLN A   3     -32.698 -11.296  33.624  1.00 83.13           C  
ATOM     44  CB  GLN A   3     -32.612 -12.324  35.929  1.00 83.13           C  
ATOM     45  HB2 GLN A   3     -32.998 -13.140  36.540  1.00 83.13           H  
ATOM     46  HB3 GLN A   3     -31.558 -12.521  35.733  1.00 83.13           H  
ATOM     47  O   GLN A   3     -33.074 -10.134  33.555  1.00 83.13           O  
ATOM     48  CG  GLN A   3     -32.738 -11.015  36.726  1.00 83.13           C  
ATOM     49  HG2 GLN A   3     -32.327 -10.186  36.150  1.00 83.13           H  
ATOM     50  HG3 GLN A   3     -32.160 -11.098  37.647  1.00 83.13           H  
ATOM     51  CD  GLN A   3     -34.185 -10.715  37.102  1.00 83.13           C  
ATOM     52  NE2 GLN A   3     -34.619  -9.478  37.026  1.00 83.13           N  
ATOM     53 HE21 GLN A   3     -34.035  -8.734  36.672  1.00 83.13           H  
ATOM     54 HE22 GLN A   3     -35.578  -9.316  37.296  1.00 83.13           H  
ATOM     55  OE1 GLN A   3     -34.951 -11.608  37.420  1.00 83.13           O  
ATOM     56  N   PHE A   4     -31.732 -11.767  32.829  1.00 85.89           N  
ATOM     57  H   PHE A   4     -31.551 -12.760  32.813  1.00 85.89           H  
ATOM     58  CA  PHE A   4     -31.053 -10.929  31.838  1.00 85.89           C  
ATOM     59  HA  PHE A   4     -30.684 -10.027  32.325  1.00 85.89           H  
ATOM     60  C   PHE A   4     -32.009 -10.473  30.726  1.00 85.89           C  
ATOM     61  CB  PHE A   4     -29.853 -11.702  31.273  1.00 85.89           C  
ATOM     62  HB2 PHE A   4     -29.147 -11.902  32.078  1.00 85.89           H  
ATOM     63  HB3 PHE A   4     -30.192 -12.659  30.874  1.00 85.89           H  
ATOM     64  O   PHE A   4     -31.954  -9.324  30.305  1.00 85.89           O  
ATOM     65  CG  PHE A   4     -29.128 -10.982  30.162  1.00 85.89           C  
ATOM     66  CD1 PHE A   4     -29.265 -11.416  28.830  1.00 85.89           C  
ATOM     67  HD1 PHE A   4     -29.878 -12.272  28.589  1.00 85.89           H  
ATOM     68  CD2 PHE A   4     -28.340  -9.854  30.455  1.00 85.89           C  
ATOM     69  HD2 PHE A   4     -28.240  -9.503  31.472  1.00 85.89           H  
ATOM     70  CE1 PHE A   4     -28.614 -10.717  27.801  1.00 85.89           C  
ATOM     71  HE1 PHE A   4     -28.727 -11.029  26.774  1.00 85.89           H  
ATOM     72  CE2 PHE A   4     -27.710  -9.146  29.419  1.00 85.89           C  
ATOM     73  HE2 PHE A   4     -27.135  -8.258  29.633  1.00 85.89           H  
ATOM     74  CZ  PHE A   4     -27.856  -9.571  28.090  1.00 85.89           C  
ATOM     75  HZ  PHE A   4     -27.391  -9.002  27.298  1.00 85.89           H  
ATOM     76  N   LEU A   5     -32.940 -11.335  30.302  1.00 86.74           N  
ATOM     77  H   LEU A   5     -33.013 -12.234  30.755  1.00 86.74           H  
ATOM     78  CA  LEU A   5     -33.955 -10.971  29.309  1.00 86.74           C  
ATOM     79  HA  LEU A   5     -33.461 -10.518  28.450  1.00 86.74           H  
ATOM     80  C   LEU A   5     -34.931  -9.916  29.849  1.00 86.74           C  
ATOM     81  CB  LEU A   5     -34.710 -12.228  28.846  1.00 86.74           C  
ATOM     82  HB2 LEU A   5     -35.238 -12.657  29.697  1.00 86.74           H  
ATOM     83  HB3 LEU A   5     -35.462 -11.928  28.116  1.00 86.74           H  
ATOM     84  O   LEU A   5     -35.342  -9.033  29.097  1.00 86.74           O  
ATOM     85  CG  LEU A   5     -33.816 -13.308  28.217  1.00 86.74           C  
ATOM     86  HG  LEU A   5     -33.082 -13.647  28.949  1.00 86.74           H  
ATOM     87  CD1 LEU A   5     -34.667 -14.507  27.827  1.00 86.74           C  
ATOM     88 HD11 LEU A   5     -34.014 -15.277  27.416  1.00 86.74           H  
ATOM     89 HD12 LEU A   5     -35.398 -14.214  27.073  1.00 86.74           H  
ATOM     90 HD13 LEU A   5     -35.191 -14.891  28.702  1.00 86.74           H  
ATOM     91  CD2 LEU A   5     -33.076 -12.829  26.968  1.00 86.74           C  
ATOM     92 HD21 LEU A   5     -33.780 -12.422  26.243  1.00 86.74           H  
ATOM     93 HD22 LEU A   5     -32.353 -12.058  27.236  1.00 86.74           H  
ATOM     94 HD23 LEU A   5     -32.534 -13.658  26.511  1.00 86.74           H  
ATOM     95  N   LEU A   6     -35.252  -9.971  31.148  1.00 88.64           N  
ATOM     96  H   LEU A   6     -34.877 -10.727  31.702  1.00 88.64           H  
ATOM     97  CA  LEU A   6     -36.062  -8.949  31.821  1.00 88.64           C  
ATOM     98  HA  LEU A   6     -36.946  -8.745  31.217  1.00 88.64           H  
ATOM     99  C   LEU A   6     -35.323  -7.609  31.954  1.00 88.64           C  
ATOM    100  CB  LEU A   6     -36.511  -9.449  33.207  1.00 88.64           C  
ATOM    101  HB2 LEU A   6     -37.063  -8.639  33.684  1.00 88.64           H  
ATOM    102  HB3 LEU A   6     -35.630  -9.643  33.820  1.00 88.64           H  
ATOM    103  O   LEU A   6     -35.941  -6.553  31.810  1.00 88.64           O  
ATOM    104  CG  LEU A   6     -37.400 -10.703  33.209  1.00 88.64           C  
ATOM    105  HG  LEU A   6     -36.826 -11.559  32.855  1.00 88.64           H  
ATOM    106  CD1 LEU A   6     -37.859 -10.983  34.639  1.00 88.64           C  
ATOM    107 HD11 LEU A   6     -38.393 -10.120  35.039  1.00 88.64           H  
ATOM    108 HD12 LEU A   6     -36.999 -11.196  35.274  1.00 88.64           H  
ATOM    109 HD13 LEU A   6     -38.534 -11.839  34.648  1.00 88.64           H  
ATOM    110  CD2 LEU A   6     -38.640 -10.545  32.330  1.00 88.64           C  
ATOM    111 HD21 LEU A   6     -39.206  -9.665  32.636  1.00 88.64           H  
ATOM    112 HD22 LEU A   6     -38.351 -10.450  31.283  1.00 88.64           H  
ATOM    113 HD23 LEU A   6     -39.274 -11.427  32.419  1.00 88.64           H  
ATOM    114  N   ASN A   7     -34.005  -7.637  32.163  1.00 89.80           N  
ATOM    115  H   ASN A   7     -33.562  -8.521  32.369  1.00 89.80           H  
ATOM    116  CA  ASN A   7     -33.188  -6.423  32.160  1.00 89.80           C  
ATOM    117  HA  ASN A   7     -33.636  -5.692  32.833  1.00 89.80           H  
ATOM    118  C   ASN A   7     -33.175  -5.783  30.763  1.00 89.80           C  
ATOM    119  CB  ASN A   7     -31.774  -6.729  32.672  1.00 89.80           C  
ATOM    120  HB2 ASN A   7     -31.172  -5.828  32.555  1.00 89.80           H  
ATOM    121  HB3 ASN A   7     -31.319  -7.511  32.064  1.00 89.80           H  
ATOM    122  O   ASN A   7     -33.505  -4.608  30.649  1.00 89.80           O  
ATOM    123  CG  ASN A   7     -31.709  -7.135  34.136  1.00 89.80           C  
ATOM    124  ND2 ASN A   7     -30.526  -7.442  34.611  1.00 89.80           N  
ATOM    125 HD21 ASN A   7     -30.482  -7.549  35.614  1.00 89.80           H  
ATOM    126 HD22 ASN A   7     -29.712  -7.237  34.048  1.00 89.80           H  
ATOM    127  OD1 ASN A   7     -32.676  -7.196  34.880  1.00 89.80           O  
ATOM    128  N   ILE A   8     -32.955  -6.575  29.700  1.00 89.96           N  
ATOM    129  H   ILE A   8     -32.662  -7.527  29.866  1.00 89.96           H  
ATOM    130  CA  ILE A   8     -33.065  -6.099  28.306  1.00 89.96           C  
ATOM    131  HA  ILE A   8     -32.309  -5.332  28.139  1.00 89.96           H  
ATOM    132  C   ILE A   8     -34.429  -5.448  28.053  1.00 89.96           C  
ATOM    133  CB  ILE A   8     -32.840  -7.254  27.299  1.00 89.96           C  
ATOM    134  HB  ILE A   8     -33.464  -8.098  27.592  1.00 89.96           H  
ATOM    135  O   ILE A   8     -34.498  -4.400  27.416  1.00 89.96           O  
ATOM    136  CG1 ILE A   8     -31.367  -7.710  27.300  1.00 89.96           C  
ATOM    137 HG12 ILE A   8     -30.761  -6.950  26.807  1.00 89.96           H  
ATOM    138 HG13 ILE A   8     -31.001  -7.804  28.322  1.00 89.96           H  
ATOM    139  CG2 ILE A   8     -33.241  -6.836  25.866  1.00 89.96           C  
ATOM    140 HG21 ILE A   8     -33.073  -7.648  25.159  1.00 89.96           H  
ATOM    141 HG22 ILE A   8     -34.303  -6.599  25.803  1.00 89.96           H  
ATOM    142 HG23 ILE A   8     -32.669  -5.961  25.557  1.00 89.96           H  
ATOM    143  CD1 ILE A   8     -31.140  -9.053  26.594  1.00 89.96           C  
ATOM    144 HD11 ILE A   8     -31.660  -9.116  25.638  1.00 89.96           H  
ATOM    145 HD12 ILE A   8     -31.474  -9.866  27.239  1.00 89.96           H  
ATOM    146 HD13 ILE A   8     -30.075  -9.155  26.387  1.00 89.96           H  
ATOM    147  N   ASN A   9     -35.514  -6.056  28.547  1.00 92.03           N  
ATOM    148  H   ASN A   9     -35.401  -6.925  29.050  1.00 92.03           H  
ATOM    149  CA  ASN A   9     -36.855  -5.495  28.388  1.00 92.03           C  
ATOM    150  HA  ASN A   9     -37.063  -5.381  27.324  1.00 92.03           H  
ATOM    151  C   ASN A   9     -36.952  -4.104  29.029  1.00 92.03           C  
ATOM    152  CB  ASN A   9     -37.891  -6.446  29.010  1.00 92.03           C  
ATOM    153  HB2 ASN A   9     -37.823  -7.439  28.567  1.00 92.03           H  
ATOM    154  HB3 ASN A   9     -37.707  -6.547  30.080  1.00 92.03           H  
ATOM    155  O   ASN A   9     -37.466  -3.173  28.419  1.00 92.03           O  
ATOM    156  CG  ASN A   9     -39.300  -5.932  28.800  1.00 92.03           C  
ATOM    157  ND2 ASN A   9     -40.046  -5.709  29.854  1.00 92.03           N  
ATOM    158 HD21 ASN A   9     -39.668  -5.811  30.785  1.00 92.03           H  
ATOM    159 HD22 ASN A   9     -40.964  -5.327  29.671  1.00 92.03           H  
ATOM    160  OD1 ASN A   9     -39.744  -5.702  27.692  1.00 92.03           O  
ATOM    161  N   THR A  10     -36.438  -3.965  30.251  1.00 91.69           N  
ATOM    162  H   THR A  10     -35.971  -4.761  30.662  1.00 91.69           H  
ATOM    163  CA  THR A  10     -36.431  -2.697  30.994  1.00 91.69           C  
ATOM    164  HA  THR A  10     -37.455  -2.332  31.081  1.00 91.69           H  
ATOM    165  C   THR A  10     -35.623  -1.627  30.259  1.00 91.69           C  
ATOM    166  CB  THR A  10     -35.872  -2.901  32.410  1.00 91.69           C  
ATOM    167  HB  THR A  10     -34.804  -3.110  32.364  1.00 91.69           H  
ATOM    168  O   THR A  10     -36.107  -0.512  30.067  1.00 91.69           O  
ATOM    169  CG2 THR A  10     -36.102  -1.667  33.283  1.00 91.69           C  
ATOM    170 HG21 THR A  10     -35.526  -0.826  32.895  1.00 91.69           H  
ATOM    171 HG22 THR A  10     -35.768  -1.872  34.300  1.00 91.69           H  
ATOM    172 HG23 THR A  10     -37.159  -1.403  33.293  1.00 91.69           H  
ATOM    173  OG1 THR A  10     -36.527  -3.992  33.031  1.00 91.69           O  
ATOM    174  HG1 THR A  10     -36.237  -4.800  32.601  1.00 91.69           H  
ATOM    175  N   ASP A  11     -34.436  -1.988  29.776  1.00 91.80           N  
ATOM    176  H   ASP A  11     -34.077  -2.904  30.005  1.00 91.80           H  
ATOM    177  CA  ASP A  11     -33.542  -1.087  29.048  1.00 91.80           C  
ATOM    178  HA  ASP A  11     -33.356  -0.200  29.654  1.00 91.80           H  
ATOM    179  C   ASP A  11     -34.157  -0.627  27.716  1.00 91.80           C  
ATOM    180  CB  ASP A  11     -32.206  -1.804  28.805  1.00 91.80           C  
ATOM    181  HB2 ASP A  11     -31.599  -1.192  28.138  1.00 91.80           H  
ATOM    182  HB3 ASP A  11     -32.414  -2.756  28.317  1.00 91.80           H  
ATOM    183  O   ASP A  11     -34.122   0.561  27.388  1.00 91.80           O  
ATOM    184  CG  ASP A  11     -31.389  -2.081  30.071  1.00 91.80           C  
ATOM    185  OD1 ASP A  11     -31.590  -1.366  31.077  1.00 91.80           O  
ATOM    186  OD2 ASP A  11     -30.551  -3.009  30.007  1.00 91.80           O  
ATOM    187  N   LEU A  12     -34.795  -1.535  26.968  1.00 91.13           N  
ATOM    188  H   LEU A  12     -34.783  -2.498  27.273  1.00 91.13           H  
ATOM    189  CA  LEU A  12     -35.519  -1.184  25.743  1.00 91.13           C  
ATOM    190  HA  LEU A  12     -34.843  -0.644  25.080  1.00 91.13           H  
ATOM    191  C   LEU A  12     -36.694  -0.244  26.012  1.00 91.13           C  
ATOM    192  CB  LEU A  12     -36.037  -2.450  25.045  1.00 91.13           C  
ATOM    193  HB2 LEU A  12     -36.386  -3.156  25.798  1.00 91.13           H  
ATOM    194  HB3 LEU A  12     -36.900  -2.176  24.438  1.00 91.13           H  
ATOM    195  O   LEU A  12     -36.879   0.728  25.280  1.00 91.13           O  
ATOM    196  CG  LEU A  12     -35.027  -3.143  24.121  1.00 91.13           C  
ATOM    197  HG  LEU A  12     -34.145  -3.455  24.681  1.00 91.13           H  
ATOM    198  CD1 LEU A  12     -35.721  -4.373  23.546  1.00 91.13           C  
ATOM    199 HD11 LEU A  12     -35.074  -4.851  22.810  1.00 91.13           H  
ATOM    200 HD12 LEU A  12     -36.651  -4.088  23.054  1.00 91.13           H  
ATOM    201 HD13 LEU A  12     -35.947  -5.069  24.354  1.00 91.13           H  
ATOM    202  CD2 LEU A  12     -34.601  -2.264  22.939  1.00 91.13           C  
ATOM    203 HD21 LEU A  12     -34.028  -2.855  22.224  1.00 91.13           H  
ATOM    204 HD22 LEU A  12     -35.480  -1.853  22.443  1.00 91.13           H  
ATOM    205 HD23 LEU A  12     -33.967  -1.448  23.287  1.00 91.13           H  
ATOM    206  N   LEU A  13     -37.483  -0.497  27.060  1.00 92.55           N  
ATOM    207  H   LEU A  13     -37.281  -1.307  27.630  1.00 92.55           H  
ATOM    208  CA  LEU A  13     -38.590   0.385  27.435  1.00 92.55           C  
ATOM    209  HA  LEU A  13     -39.240   0.517  26.570  1.00 92.55           H  
ATOM    210  C   LEU A  13     -38.090   1.791  27.801  1.00 92.55           C  
ATOM    211  CB  LEU A  13     -39.400  -0.247  28.580  1.00 92.55           C  
ATOM    212  HB2 LEU A  13     -38.711  -0.521  29.379  1.00 92.55           H  
ATOM    213  HB3 LEU A  13     -40.084   0.502  28.979  1.00 92.55           H  
ATOM    214  O   LEU A  13     -38.702   2.775  27.378  1.00 92.55           O  
ATOM    215  CG  LEU A  13     -40.219  -1.489  28.177  1.00 92.55           C  
ATOM    216  HG  LEU A  13     -39.579  -2.228  27.694  1.00 92.55           H  
ATOM    217  CD1 LEU A  13     -40.841  -2.114  29.426  1.00 92.55           C  
ATOM    218 HD11 LEU A  13     -41.491  -1.397  29.928  1.00 92.55           H  
ATOM    219 HD12 LEU A  13     -41.413  -2.998  29.145  1.00 92.55           H  
ATOM    220 HD13 LEU A  13     -40.045  -2.418  30.106  1.00 92.55           H  
ATOM    221  CD2 LEU A  13     -41.349  -1.162  27.200  1.00 92.55           C  
ATOM    222 HD21 LEU A  13     -41.907  -2.072  26.981  1.00 92.55           H  
ATOM    223 HD22 LEU A  13     -40.940  -0.788  26.261  1.00 92.55           H  
ATOM    224 HD23 LEU A  13     -42.019  -0.425  27.642  1.00 92.55           H  
ATOM    225  N   ALA A  14     -36.957   1.891  28.503  1.00 91.42           N  
ATOM    226  H   ALA A  14     -36.521   1.045  28.841  1.00 91.42           H  
ATOM    227  CA  ALA A  14     -36.309   3.164  28.806  1.00 91.42           C  
ATOM    228  HA  ALA A  14     -37.040   3.823  29.275  1.00 91.42           H  
ATOM    229  C   ALA A  14     -35.793   3.873  27.540  1.00 91.42           C  
ATOM    230  CB  ALA A  14     -35.180   2.909  29.810  1.00 91.42           C  
ATOM    231  HB1 ALA A  14     -34.429   2.246  29.380  1.00 91.42           H  
ATOM    232  HB2 ALA A  14     -34.709   3.854  30.082  1.00 91.42           H  
ATOM    233  HB3 ALA A  14     -35.586   2.445  30.710  1.00 91.42           H  
ATOM    234  O   ALA A  14     -35.917   5.094  27.426  1.00 91.42           O  
ATOM    235  N   LEU A  15     -35.264   3.133  26.557  1.00 91.10           N  
ATOM    236  H   LEU A  15     -35.129   2.146  26.723  1.00 91.10           H  
ATOM    237  CA  LEU A  15     -34.857   3.694  25.264  1.00 91.10           C  
ATOM    238  HA  LEU A  15     -34.197   4.542  25.449  1.00 91.10           H  
ATOM    239  C   LEU A  15     -36.053   4.253  24.483  1.00 91.10           C  
ATOM    240  CB  LEU A  15     -34.099   2.643  24.434  1.00 91.10           C  
ATOM    241  HB2 LEU A  15     -34.039   2.995  23.404  1.00 91.10           H  
ATOM    242  HB3 LEU A  15     -34.670   1.715  24.428  1.00 91.10           H  
ATOM    243  O   LEU A  15     -35.983   5.383  23.994  1.00 91.10           O  
ATOM    244  CG  LEU A  15     -32.667   2.352  24.915  1.00 91.10           C  
ATOM    245  HG  LEU A  15     -32.665   2.131  25.982  1.00 91.10           H  
ATOM    246  CD1 LEU A  15     -32.106   1.147  24.160  1.00 91.10           C  
ATOM    247 HD11 LEU A  15     -31.085   0.948  24.485  1.00 91.10           H  
ATOM    248 HD12 LEU A  15     -32.113   1.338  23.087  1.00 91.10           H  
ATOM    249 HD13 LEU A  15     -32.716   0.270  24.381  1.00 91.10           H  
ATOM    250  CD2 LEU A  15     -31.734   3.543  24.665  1.00 91.10           C  
ATOM    251 HD21 LEU A  15     -32.045   4.393  25.272  1.00 91.10           H  
ATOM    252 HD22 LEU A  15     -30.718   3.265  24.947  1.00 91.10           H  
ATOM    253 HD23 LEU A  15     -31.752   3.812  23.609  1.00 91.10           H  
ATOM    254  N   PHE A  16     -37.174   3.530  24.424  1.00 92.08           N  
ATOM    255  H   PHE A  16     -37.169   2.597  24.812  1.00 92.08           H  
ATOM    256  CA  PHE A  16     -38.394   4.041  23.793  1.00 92.08           C  
ATOM    257  HA  PHE A  16     -38.181   4.270  22.749  1.00 92.08           H  
ATOM    258  C   PHE A  16     -38.875   5.352  24.431  1.00 92.08           C  
ATOM    259  CB  PHE A  16     -39.508   2.987  23.845  1.00 92.08           C  
ATOM    260  HB2 PHE A  16     -39.583   2.584  24.855  1.00 92.08           H  
ATOM    261  HB3 PHE A  16     -40.443   3.506  23.631  1.00 92.08           H  
ATOM    262  O   PHE A  16     -39.222   6.293  23.713  1.00 92.08           O  
ATOM    263  CG  PHE A  16     -39.380   1.854  22.843  1.00 92.08           C  
ATOM    264  CD1 PHE A  16     -39.411   2.133  21.465  1.00 92.08           C  
ATOM    265  HD1 PHE A  16     -39.542   3.147  21.117  1.00 92.08           H  
ATOM    266  CD2 PHE A  16     -39.265   0.518  23.271  1.00 92.08           C  
ATOM    267  HD2 PHE A  16     -39.249   0.283  24.325  1.00 92.08           H  
ATOM    268  CE1 PHE A  16     -39.268   1.104  20.522  1.00 92.08           C  
ATOM    269  HE1 PHE A  16     -39.256   1.331  19.466  1.00 92.08           H  
ATOM    270  CE2 PHE A  16     -39.157  -0.520  22.329  1.00 92.08           C  
ATOM    271  HE2 PHE A  16     -39.065  -1.544  22.660  1.00 92.08           H  
ATOM    272  CZ  PHE A  16     -39.157  -0.225  20.955  1.00 92.08           C  
ATOM    273  HZ  PHE A  16     -39.080  -1.018  20.225  1.00 92.08           H  
ATOM    274  N   GLU A  17     -38.856   5.451  25.763  1.00 89.98           N  
ATOM    275  H   GLU A  17     -38.569   4.645  26.301  1.00 89.98           H  
ATOM    276  CA  GLU A  17     -39.225   6.678  26.482  1.00 89.98           C  
ATOM    277  HA  GLU A  17     -40.198   7.021  26.132  1.00 89.98           H  
ATOM    278  C   GLU A  17     -38.240   7.820  26.226  1.00 89.98           C  
ATOM    279  CB  GLU A  17     -39.316   6.401  27.987  1.00 89.98           C  
ATOM    280  HB2 GLU A  17     -39.381   7.353  28.515  1.00 89.98           H  
ATOM    281  HB3 GLU A  17     -38.424   5.871  28.320  1.00 89.98           H  
ATOM    282  O   GLU A  17     -38.653   8.928  25.875  1.00 89.98           O  
ATOM    283  CG  GLU A  17     -40.567   5.579  28.310  1.00 89.98           C  
ATOM    284  HG2 GLU A  17     -40.548   4.644  27.750  1.00 89.98           H  
ATOM    285  HG3 GLU A  17     -41.444   6.133  27.974  1.00 89.98           H  
ATOM    286  CD  GLU A  17     -40.728   5.262  29.799  1.00 89.98           C  
ATOM    287  OE1 GLU A  17     -41.723   4.547  30.073  1.00 89.98           O  
ATOM    288  OE2 GLU A  17     -39.919   5.731  30.623  1.00 89.98           O  
ATOM    289  N   LYS A  18     -36.935   7.539  26.320  1.00 90.81           N  
ATOM    290  H   LYS A  18     -36.680   6.609  26.621  1.00 90.81           H  
ATOM    291  CA  LYS A  18     -35.860   8.503  26.055  1.00 90.81           C  
ATOM    292  HA  LYS A  18     -35.937   9.322  26.770  1.00 90.81           H  
ATOM    293  C   LYS A  18     -35.974   9.114  24.657  1.00 90.81           C  
ATOM    294  CB  LYS A  18     -34.519   7.779  26.245  1.00 90.81           C  
ATOM    295  HB2 LYS A  18     -34.469   6.940  25.550  1.00 90.81           H  
ATOM    296  HB3 LYS A  18     -34.475   7.385  27.260  1.00 90.81           H  
ATOM    297  O   LYS A  18     -35.751  10.312  24.490  1.00 90.81           O  
ATOM    298  CG  LYS A  18     -33.301   8.685  26.016  1.00 90.81           C  
ATOM    299  HG2 LYS A  18     -33.304   9.494  26.746  1.00 90.81           H  
ATOM    300  HG3 LYS A  18     -33.334   9.107  25.011  1.00 90.81           H  
ATOM    301  CD  LYS A  18     -32.017   7.863  26.152  1.00 90.81           C  
ATOM    302  HD2 LYS A  18     -32.055   7.038  25.440  1.00 90.81           H  
ATOM    303  HD3 LYS A  18     -31.954   7.456  27.161  1.00 90.81           H  
ATOM    304  CE  LYS A  18     -30.791   8.729  25.858  1.00 90.81           C  
ATOM    305  HE2 LYS A  18     -30.733   9.522  26.604  1.00 90.81           H  
ATOM    306  HE3 LYS A  18     -30.924   9.188  24.879  1.00 90.81           H  
ATOM    307  NZ  LYS A  18     -29.556   7.907  25.871  1.00 90.81           N  
ATOM    308  HZ1 LYS A  18     -29.435   7.458  26.768  1.00 90.81           H  
ATOM    309  HZ2 LYS A  18     -29.621   7.178  25.175  1.00 90.81           H  
ATOM    310  HZ3 LYS A  18     -28.738   8.464  25.671  1.00 90.81           H  
ATOM    311  N   HIS A  19     -36.335   8.305  23.662  1.00 89.77           N  
ATOM    312  H   HIS A  19     -36.459   7.326  23.878  1.00 89.77           H  
ATOM    313  CA  HIS A  19     -36.473   8.729  22.269  1.00 89.77           C  
ATOM    314  HA  HIS A  19     -35.847   9.607  22.115  1.00 89.77           H  
ATOM    315  C   HIS A  19     -37.892   9.184  21.887  1.00 89.77           C  
ATOM    316  CB  HIS A  19     -35.918   7.624  21.359  1.00 89.77           C  
ATOM    317  HB2 HIS A  19     -36.379   6.672  21.622  1.00 89.77           H  
ATOM    318  HB3 HIS A  19     -36.171   7.846  20.323  1.00 89.77           H  
ATOM    319  O   HIS A  19     -38.106   9.560  20.736  1.00 89.77           O  
ATOM    320  CG  HIS A  19     -34.413   7.521  21.451  1.00 89.77           C  
ATOM    321  CD2 HIS A  19     -33.672   6.603  22.149  1.00 89.77           C  
ATOM    322  HD2 HIS A  19     -34.051   5.764  22.713  1.00 89.77           H  
ATOM    323  ND1 HIS A  19     -33.523   8.384  20.856  1.00 89.77           N  
ATOM    324  HD1 HIS A  19     -33.766   9.146  20.240  1.00 89.77           H  
ATOM    325  CE1 HIS A  19     -32.280   8.001  21.188  1.00 89.77           C  
ATOM    326  HE1 HIS A  19     -31.372   8.476  20.848  1.00 89.77           H  
ATOM    327  NE2 HIS A  19     -32.319   6.932  21.994  1.00 89.77           N  
ATOM    328  N   LYS A  20     -38.844   9.215  22.834  1.00 88.73           N  
ATOM    329  H   LYS A  20     -38.592   8.898  23.759  1.00 88.73           H  
ATOM    330  CA  LYS A  20     -40.252   9.608  22.614  1.00 88.73           C  
ATOM    331  HA  LYS A  20     -40.795   9.367  23.528  1.00 88.73           H  
ATOM    332  C   LYS A  20     -40.959   8.794  21.513  1.00 88.73           C  
ATOM    333  CB  LYS A  20     -40.368  11.130  22.393  1.00 88.73           C  
ATOM    334  HB2 LYS A  20     -39.867  11.396  21.463  1.00 88.73           H  
ATOM    335  HB3 LYS A  20     -41.423  11.382  22.287  1.00 88.73           H  
ATOM    336  O   LYS A  20     -41.811   9.317  20.798  1.00 88.73           O  
ATOM    337  CG  LYS A  20     -39.789  11.968  23.541  1.00 88.73           C  
ATOM    338  HG2 LYS A  20     -38.721  11.773  23.642  1.00 88.73           H  
ATOM    339  HG3 LYS A  20     -40.290  11.700  24.471  1.00 88.73           H  
ATOM    340  CD  LYS A  20     -40.002  13.459  23.253  1.00 88.73           C  
ATOM    341  HD2 LYS A  20     -41.069  13.649  23.140  1.00 88.73           H  
ATOM    342  HD3 LYS A  20     -39.491  13.718  22.326  1.00 88.73           H  
ATOM    343  CE  LYS A  20     -39.446  14.296  24.407  1.00 88.73           C  
ATOM    344  HE2 LYS A  20     -38.381  14.082  24.506  1.00 88.73           H  
ATOM    345  HE3 LYS A  20     -39.933  13.979  25.329  1.00 88.73           H  
ATOM    346  NZ  LYS A  20     -39.667  15.745  24.178  1.00 88.73           N  
ATOM    347  HZ1 LYS A  20     -39.299  16.282  24.950  1.00 88.73           H  
ATOM    348  HZ2 LYS A  20     -39.208  16.039  23.327  1.00 88.73           H  
ATOM    349  HZ3 LYS A  20     -40.655  15.937  24.095  1.00 88.73           H  
ATOM    350  N   LEU A  21     -40.619   7.511  21.391  1.00 88.88           N  
ATOM    351  H   LEU A  21     -39.964   7.143  22.066  1.00 88.88           H  
ATOM    352  CA  LEU A  21     -41.154   6.578  20.390  1.00 88.88           C  
ATOM    353  HA  LEU A  21     -41.530   7.128  19.527  1.00 88.88           H  
ATOM    354  C   LEU A  21     -42.344   5.790  20.955  1.00 88.88           C  
ATOM    355  CB  LEU A  21     -40.024   5.659  19.917  1.00 88.88           C  
ATOM    356  HB2 LEU A  21     -39.569   5.220  20.805  1.00 88.88           H  
ATOM    357  HB3 LEU A  21     -40.456   4.862  19.312  1.00 88.88           H  
ATOM    358  O   LEU A  21     -42.247   4.610  21.297  1.00 88.88           O  
ATOM    359  CG  LEU A  21     -38.911   6.326  19.100  1.00 88.88           C  
ATOM    360  HG  LEU A  21     -38.406   7.070  19.716  1.00 88.88           H  
ATOM    361  CD1 LEU A  21     -37.903   5.247  18.723  1.00 88.88           C  
ATOM    362 HD11 LEU A  21     -37.602   4.701  19.618  1.00 88.88           H  
ATOM    363 HD12 LEU A  21     -37.028   5.693  18.250  1.00 88.88           H  
ATOM    364 HD13 LEU A  21     -38.370   4.539  18.040  1.00 88.88           H  
ATOM    365  CD2 LEU A  21     -39.406   6.988  17.816  1.00 88.88           C  
ATOM    366 HD21 LEU A  21     -39.996   6.281  17.233  1.00 88.88           H  
ATOM    367 HD22 LEU A  21     -40.026   7.851  18.059  1.00 88.88           H  
ATOM    368 HD23 LEU A  21     -38.558   7.329  17.221  1.00 88.88           H  
ATOM    369  N   PHE A  22     -43.471   6.478  21.140  1.00 88.51           N  
ATOM    370  H   PHE A  22     -43.473   7.454  20.878  1.00 88.51           H  
ATOM    371  CA  PHE A  22     -44.629   5.920  21.845  1.00 88.51           C  
ATOM    372  HA  PHE A  22     -44.280   5.469  22.774  1.00 88.51           H  
ATOM    373  C   PHE A  22     -45.347   4.811  21.063  1.00 88.51           C  
ATOM    374  CB  PHE A  22     -45.607   7.047  22.198  1.00 88.51           C  
ATOM    375  HB2 PHE A  22     -46.475   6.610  22.691  1.00 88.51           H  
ATOM    376  HB3 PHE A  22     -45.957   7.517  21.280  1.00 88.51           H  
ATOM    377  O   PHE A  22     -45.775   3.828  21.666  1.00 88.51           O  
ATOM    378  CG  PHE A  22     -45.024   8.103  23.117  1.00 88.51           C  
ATOM    379  CD1 PHE A  22     -44.866   7.832  24.489  1.00 88.51           C  
ATOM    380  HD1 PHE A  22     -45.167   6.875  24.887  1.00 88.51           H  
ATOM    381  CD2 PHE A  22     -44.634   9.355  22.603  1.00 88.51           C  
ATOM    382  HD2 PHE A  22     -44.743   9.568  21.550  1.00 88.51           H  
ATOM    383  CE1 PHE A  22     -44.321   8.807  25.344  1.00 88.51           C  
ATOM    384  HE1 PHE A  22     -44.203   8.598  26.397  1.00 88.51           H  
ATOM    385  CE2 PHE A  22     -44.095  10.331  23.459  1.00 88.51           C  
ATOM    386  HE2 PHE A  22     -43.803  11.290  23.057  1.00 88.51           H  
ATOM    387  CZ  PHE A  22     -43.938  10.058  24.829  1.00 88.51           C  
ATOM    388  HZ  PHE A  22     -43.525  10.807  25.489  1.00 88.51           H  
ATOM    389  N   HIS A  23     -45.479   4.939  19.740  1.00 86.48           N  
ATOM    390  H   HIS A  23     -45.008   5.699  19.270  1.00 86.48           H  
ATOM    391  CA  HIS A  23     -46.181   3.944  18.923  1.00 86.48           C  
ATOM    392  HA  HIS A  23     -47.131   3.700  19.398  1.00 86.48           H  
ATOM    393  C   HIS A  23     -45.392   2.638  18.826  1.00 86.48           C  
ATOM    394  CB  HIS A  23     -46.463   4.522  17.531  1.00 86.48           C  
ATOM    395  HB2 HIS A  23     -45.550   4.951  17.117  1.00 86.48           H  
ATOM    396  HB3 HIS A  23     -46.777   3.712  16.872  1.00 86.48           H  
ATOM    397  O   HIS A  23     -45.947   1.556  19.002  1.00 86.48           O  
ATOM    398  CG  HIS A  23     -47.558   5.556  17.539  1.00 86.48           C  
ATOM    399  CD2 HIS A  23     -47.470   6.855  17.115  1.00 86.48           C  
ATOM    400  HD2 HIS A  23     -46.589   7.331  16.710  1.00 86.48           H  
ATOM    401  ND1 HIS A  23     -48.852   5.354  17.964  1.00 86.48           N  
ATOM    402  HD1 HIS A  23     -49.238   4.485  18.304  1.00 86.48           H  
ATOM    403  CE1 HIS A  23     -49.526   6.504  17.805  1.00 86.48           C  
ATOM    404  HE1 HIS A  23     -50.569   6.652  18.043  1.00 86.48           H  
ATOM    405  NE2 HIS A  23     -48.725   7.449  17.294  1.00 86.48           N  
ATOM    406  N   GLU A  24     -44.085   2.741  18.623  1.00 88.29           N  
ATOM    407  H   GLU A  24     -43.696   3.658  18.457  1.00 88.29           H  
ATOM    408  CA  GLU A  24     -43.162   1.617  18.551  1.00 88.29           C  
ATOM    409  HA  GLU A  24     -43.523   0.899  17.815  1.00 88.29           H  
ATOM    410  C   GLU A  24     -43.079   0.893  19.896  1.00 88.29           C  
ATOM    411  CB  GLU A  24     -41.773   2.103  18.112  1.00 88.29           C  
ATOM    412  HB2 GLU A  24     -41.128   1.226  18.069  1.00 88.29           H  
ATOM    413  HB3 GLU A  24     -41.359   2.782  18.857  1.00 88.29           H  
ATOM    414  O   GLU A  24     -43.106  -0.337  19.928  1.00 88.29           O  
ATOM    415  CG  GLU A  24     -41.744   2.760  16.720  1.00 88.29           C  
ATOM    416  HG2 GLU A  24     -42.386   2.189  16.049  1.00 88.29           H  
ATOM    417  HG3 GLU A  24     -40.725   2.670  16.342  1.00 88.29           H  
ATOM    418  CD  GLU A  24     -42.136   4.251  16.665  1.00 88.29           C  
ATOM    419  OE1 GLU A  24     -41.936   4.841  15.582  1.00 88.29           O  
ATOM    420  OE2 GLU A  24     -42.637   4.810  17.674  1.00 88.29           O  
ATOM    421  N   LYS A  25     -43.101   1.642  21.011  1.00 90.60           N  
ATOM    422  H   LYS A  25     -43.018   2.643  20.909  1.00 90.60           H  
ATOM    423  CA  LYS A  25     -43.216   1.069  22.359  1.00 90.60           C  
ATOM    424  HA  LYS A  25     -42.353   0.425  22.528  1.00 90.60           H  
ATOM    425  C   LYS A  25     -44.470   0.206  22.498  1.00 90.60           C  
ATOM    426  CB  LYS A  25     -43.226   2.196  23.402  1.00 90.60           C  
ATOM    427  HB2 LYS A  25     -44.169   2.740  23.341  1.00 90.60           H  
ATOM    428  HB3 LYS A  25     -42.422   2.897  23.177  1.00 90.60           H  
ATOM    429  O   LYS A  25     -44.391  -0.900  23.027  1.00 90.60           O  
ATOM    430  CG  LYS A  25     -43.040   1.668  24.832  1.00 90.60           C  
ATOM    431  HG2 LYS A  25     -43.797   0.914  25.043  1.00 90.60           H  
ATOM    432  HG3 LYS A  25     -42.054   1.211  24.918  1.00 90.60           H  
ATOM    433  CD  LYS A  25     -43.173   2.797  25.863  1.00 90.60           C  
ATOM    434  HD2 LYS A  25     -42.420   3.559  25.662  1.00 90.60           H  
ATOM    435  HD3 LYS A  25     -44.164   3.242  25.775  1.00 90.60           H  
ATOM    436  CE  LYS A  25     -42.978   2.245  27.281  1.00 90.60           C  
ATOM    437  HE2 LYS A  25     -43.667   1.415  27.440  1.00 90.60           H  
ATOM    438  HE3 LYS A  25     -41.961   1.859  27.356  1.00 90.60           H  
ATOM    439  NZ  LYS A  25     -43.183   3.283  28.319  1.00 90.60           N  
ATOM    440  HZ1 LYS A  25     -42.884   2.991  29.239  1.00 90.60           H  
ATOM    441  HZ2 LYS A  25     -42.558   4.069  28.209  1.00 90.60           H  
ATOM    442  HZ3 LYS A  25     -44.132   3.622  28.381  1.00 90.60           H  
ATOM    443  N   ILE A  26     -45.623   0.692  22.030  1.00 89.06           N  
ATOM    444  H   ILE A  26     -45.611   1.605  21.597  1.00 89.06           H  
ATOM    445  CA  ILE A  26     -46.895  -0.046  22.101  1.00 89.06           C  
ATOM    446  HA  ILE A  26     -47.058  -0.359  23.133  1.00 89.06           H  
ATOM    447  C   ILE A  26     -46.822  -1.329  21.265  1.00 89.06           C  
ATOM    448  CB  ILE A  26     -48.081   0.856  21.683  1.00 89.06           C  
ATOM    449  HB  ILE A  26     -47.844   1.324  20.727  1.00 89.06           H  
ATOM    450  O   ILE A  26     -47.223  -2.387  21.748  1.00 89.06           O  
ATOM    451  CG1 ILE A  26     -48.308   1.962  22.738  1.00 89.06           C  
ATOM    452 HG12 ILE A  26     -47.354   2.404  23.023  1.00 89.06           H  
ATOM    453 HG13 ILE A  26     -48.739   1.522  23.637  1.00 89.06           H  
ATOM    454  CG2 ILE A  26     -49.377   0.039  21.507  1.00 89.06           C  
ATOM    455 HG21 ILE A  26     -49.611  -0.499  22.426  1.00 89.06           H  
ATOM    456 HG22 ILE A  26     -50.213   0.689  21.250  1.00 89.06           H  
ATOM    457 HG23 ILE A  26     -49.271  -0.679  20.693  1.00 89.06           H  
ATOM    458  CD1 ILE A  26     -49.219   3.099  22.253  1.00 89.06           C  
ATOM    459 HD11 ILE A  26     -50.237   2.743  22.096  1.00 89.06           H  
ATOM    460 HD12 ILE A  26     -48.828   3.517  21.325  1.00 89.06           H  
ATOM    461 HD13 ILE A  26     -49.242   3.885  23.008  1.00 89.06           H  
ATOM    462  N   ILE A  27     -46.275  -1.259  20.047  1.00 89.14           N  
ATOM    463  H   ILE A  27     -45.966  -0.357  19.714  1.00 89.14           H  
ATOM    464  CA  ILE A  27     -46.108  -2.427  19.167  1.00 89.14           C  
ATOM    465  HA  ILE A  27     -47.078  -2.909  19.038  1.00 89.14           H  
ATOM    466  C   ILE A  27     -45.179  -3.461  19.813  1.00 89.14           C  
ATOM    467  CB  ILE A  27     -45.596  -1.989  17.775  1.00 89.14           C  
ATOM    468  HB  ILE A  27     -44.697  -1.387  17.912  1.00 89.14           H  
ATOM    469  O   ILE A  27     -45.526  -4.640  19.878  1.00 89.14           O  
ATOM    470  CG1 ILE A  27     -46.663  -1.134  17.053  1.00 89.14           C  
ATOM    471 HG12 ILE A  27     -47.491  -1.772  16.744  1.00 89.14           H  
ATOM    472 HG13 ILE A  27     -47.068  -0.387  17.736  1.00 89.14           H  
ATOM    473  CG2 ILE A  27     -45.233  -3.213  16.909  1.00 89.14           C  
ATOM    474 HG21 ILE A  27     -44.901  -2.899  15.920  1.00 89.14           H  
ATOM    475 HG22 ILE A  27     -44.409  -3.771  17.355  1.00 89.14           H  
ATOM    476 HG23 ILE A  27     -46.095  -3.872  16.807  1.00 89.14           H  
ATOM    477  CD1 ILE A  27     -46.126  -0.382  15.828  1.00 89.14           C  
ATOM    478 HD11 ILE A  27     -45.267   0.225  16.113  1.00 89.14           H  
ATOM    479 HD12 ILE A  27     -46.905   0.273  15.440  1.00 89.14           H  
ATOM    480 HD13 ILE A  27     -45.837  -1.079  15.041  1.00 89.14           H  
ATOM    481  N   TYR A  28     -44.035  -3.022  20.344  1.00 91.71           N  
ATOM    482  H   TYR A  28     -43.797  -2.046  20.239  1.00 91.71           H  
ATOM    483  CA  TYR A  28     -43.088  -3.885  21.047  1.00 91.71           C  
ATOM    484  HA  TYR A  28     -42.727  -4.653  20.363  1.00 91.71           H  
ATOM    485  C   TYR A  28     -43.739  -4.596  22.238  1.00 91.71           C  
ATOM    486  CB  TYR A  28     -41.897  -3.045  21.521  1.00 91.71           C  
ATOM    487  HB2 TYR A  28     -42.261  -2.125  21.978  1.00 91.71           H  
ATOM    488  HB3 TYR A  28     -41.295  -2.763  20.657  1.00 91.71           H  
ATOM    489  O   TYR A  28     -43.620  -5.816  22.371  1.00 91.71           O  
ATOM    490  CG  TYR A  28     -41.022  -3.771  22.523  1.00 91.71           C  
ATOM    491  CD1 TYR A  28     -41.024  -3.390  23.880  1.00 91.71           C  
ATOM    492  HD1 TYR A  28     -41.630  -2.558  24.207  1.00 91.71           H  
ATOM    493  CD2 TYR A  28     -40.264  -4.879  22.108  1.00 91.71           C  
ATOM    494  HD2 TYR A  28     -40.335  -5.232  21.089  1.00 91.71           H  
ATOM    495  CE1 TYR A  28     -40.254  -4.111  24.812  1.00 91.71           C  
ATOM    496  HE1 TYR A  28     -40.265  -3.846  25.859  1.00 91.71           H  
ATOM    497  CE2 TYR A  28     -39.435  -5.553  23.019  1.00 91.71           C  
ATOM    498  HE2 TYR A  28     -38.827  -6.388  22.705  1.00 91.71           H  
ATOM    499  OH  TYR A  28     -38.715  -5.898  25.260  1.00 91.71           O  
ATOM    500  HH  TYR A  28     -39.017  -5.730  26.155  1.00 91.71           H  
ATOM    501  CZ  TYR A  28     -39.449  -5.185  24.376  1.00 91.71           C  
ATOM    502  N   ILE A  29     -44.463  -3.855  23.083  1.00 91.27           N  
ATOM    503  H   ILE A  29     -44.513  -2.859  22.927  1.00 91.27           H  
ATOM    504  CA  ILE A  29     -45.175  -4.430  24.231  1.00 91.27           C  
ATOM    505  HA  ILE A  29     -44.460  -4.982  24.841  1.00 91.27           H  
ATOM    506  C   ILE A  29     -46.218  -5.442  23.749  1.00 91.27           C  
ATOM    507  CB  ILE A  29     -45.800  -3.318  25.104  1.00 91.27           C  
ATOM    508  HB  ILE A  29     -46.366  -2.647  24.458  1.00 91.27           H  
ATOM    509  O   ILE A  29     -46.273  -6.545  24.283  1.00 91.27           O  
ATOM    510  CG1 ILE A  29     -44.691  -2.514  25.820  1.00 91.27           C  
ATOM    511 HG12 ILE A  29     -43.908  -2.248  25.109  1.00 91.27           H  
ATOM    512 HG13 ILE A  29     -44.230  -3.136  26.587  1.00 91.27           H  
ATOM    513  CG2 ILE A  29     -46.764  -3.910  26.154  1.00 91.27           C  
ATOM    514 HG21 ILE A  29     -47.184  -3.124  26.782  1.00 91.27           H  
ATOM    515 HG22 ILE A  29     -47.604  -4.406  25.668  1.00 91.27           H  
ATOM    516 HG23 ILE A  29     -46.239  -4.631  26.781  1.00 91.27           H  
ATOM    517  CD1 ILE A  29     -45.193  -1.214  26.464  1.00 91.27           C  
ATOM    518 HD11 ILE A  29     -44.342  -0.655  26.852  1.00 91.27           H  
ATOM    519 HD12 ILE A  29     -45.866  -1.428  27.294  1.00 91.27           H  
ATOM    520 HD13 ILE A  29     -45.709  -0.607  25.720  1.00 91.27           H  
ATOM    521  N   ALA A  30     -47.001  -5.121  22.717  1.00 89.76           N  
ATOM    522  H   ALA A  30     -46.915  -4.206  22.299  1.00 89.76           H  
ATOM    523  CA  ALA A  30     -48.006  -6.037  22.178  1.00 89.76           C  
ATOM    524  HA  ALA A  30     -48.701  -6.298  22.976  1.00 89.76           H  
ATOM    525  C   ALA A  30     -47.391  -7.353  21.666  1.00 89.76           C  
ATOM    526  CB  ALA A  30     -48.787  -5.311  21.076  1.00 89.76           C  
ATOM    527  HB1 ALA A  30     -49.243  -4.408  21.480  1.00 89.76           H  
ATOM    528  HB2 ALA A  30     -48.121  -5.041  20.256  1.00 89.76           H  
ATOM    529  HB3 ALA A  30     -49.571  -5.966  20.696  1.00 89.76           H  
ATOM    530  O   ALA A  30     -47.961  -8.420  21.877  1.00 89.76           O  
ATOM    531  N   GLN A  31     -46.213  -7.291  21.040  1.00 88.84           N  
ATOM    532  H   GLN A  31     -45.812  -6.379  20.869  1.00 88.84           H  
ATOM    533  CA  GLN A  31     -45.504  -8.468  20.530  1.00 88.84           C  
ATOM    534  HA  GLN A  31     -46.213  -9.124  20.024  1.00 88.84           H  
ATOM    535  C   GLN A  31     -44.835  -9.301  21.631  1.00 88.84           C  
ATOM    536  CB  GLN A  31     -44.447  -8.006  19.518  1.00 88.84           C  
ATOM    537  HB2 GLN A  31     -43.845  -7.215  19.963  1.00 88.84           H  
ATOM    538  HB3 GLN A  31     -43.792  -8.845  19.282  1.00 88.84           H  
ATOM    539  O   GLN A  31     -44.717 -10.518  21.494  1.00 88.84           O  
ATOM    540  CG  GLN A  31     -45.076  -7.513  18.208  1.00 88.84           C  
ATOM    541  HG2 GLN A  31     -45.602  -8.344  17.739  1.00 88.84           H  
ATOM    542  HG3 GLN A  31     -45.802  -6.724  18.404  1.00 88.84           H  
ATOM    543  CD  GLN A  31     -44.038  -6.972  17.230  1.00 88.84           C  
ATOM    544  NE2 GLN A  31     -44.342  -6.946  15.951  1.00 88.84           N  
ATOM    545 HE21 GLN A  31     -43.624  -6.579  15.343  1.00 88.84           H  
ATOM    546 HE22 GLN A  31     -45.239  -7.277  15.626  1.00 88.84           H  
ATOM    547  OE1 GLN A  31     -42.942  -6.563  17.575  1.00 88.84           O  
ATOM    548  N   THR A  32     -44.380  -8.666  22.714  1.00 92.20           N  
ATOM    549  H   THR A  32     -44.489  -7.663  22.754  1.00 92.20           H  
ATOM    550  CA  THR A  32     -43.520  -9.316  23.718  1.00 92.20           C  
ATOM    551  HA  THR A  32     -43.228 -10.299  23.347  1.00 92.20           H  
ATOM    552  C   THR A  32     -44.196  -9.579  25.060  1.00 92.20           C  
ATOM    553  CB  THR A  32     -42.214  -8.543  23.933  1.00 92.20           C  
ATOM    554  HB  THR A  32     -41.626  -9.062  24.690  1.00 92.20           H  
ATOM    555  O   THR A  32     -43.672 -10.377  25.833  1.00 92.20           O  
ATOM    556  CG2 THR A  32     -41.378  -8.468  22.657  1.00 92.20           C  
ATOM    557 HG21 THR A  32     -41.848  -7.811  21.925  1.00 92.20           H  
ATOM    558 HG22 THR A  32     -41.266  -9.464  22.228  1.00 92.20           H  
ATOM    559 HG23 THR A  32     -40.387  -8.089  22.905  1.00 92.20           H  
ATOM    560  OG1 THR A  32     -42.484  -7.240  24.386  1.00 92.20           O  
ATOM    561  HG1 THR A  32     -42.753  -6.714  23.629  1.00 92.20           H  
ATOM    562  N   ALA A  33     -45.366  -9.000  25.351  1.00 91.59           N  
ATOM    563  H   ALA A  33     -45.732  -8.315  24.706  1.00 91.59           H  
ATOM    564  CA  ALA A  33     -46.016  -9.108  26.662  1.00 91.59           C  
ATOM    565  HA  ALA A  33     -45.379  -8.626  27.403  1.00 91.59           H  
ATOM    566  C   ALA A  33     -46.219 -10.562  27.114  1.00 91.59           C  
ATOM    567  CB  ALA A  33     -47.358  -8.365  26.628  1.00 91.59           C  
ATOM    568  HB1 ALA A  33     -47.887  -8.519  27.568  1.00 91.59           H  
ATOM    569  HB2 ALA A  33     -47.187  -7.295  26.507  1.00 91.59           H  
ATOM    570  HB3 ALA A  33     -47.974  -8.728  25.805  1.00 91.59           H  
ATOM    571  O   ALA A  33     -45.852 -10.918  28.234  1.00 91.59           O  
ATOM    572  N   GLN A  34     -46.733 -11.428  26.234  1.00 90.95           N  
ATOM    573  H   GLN A  34     -47.013 -11.083  25.327  1.00 90.95           H  
ATOM    574  CA  GLN A  34     -46.923 -12.847  26.548  1.00 90.95           C  
ATOM    575  HA  GLN A  34     -47.485 -12.919  27.480  1.00 90.95           H  
ATOM    576  C   GLN A  34     -45.585 -13.574  26.756  1.00 90.95           C  
ATOM    577  CB  GLN A  34     -47.750 -13.500  25.431  1.00 90.95           C  
ATOM    578  HB2 GLN A  34     -48.651 -12.907  25.274  1.00 90.95           H  
ATOM    579  HB3 GLN A  34     -47.173 -13.506  24.506  1.00 90.95           H  
ATOM    580  O   GLN A  34     -45.472 -14.435  27.633  1.00 90.95           O  
ATOM    581  CG  GLN A  34     -48.168 -14.936  25.787  1.00 90.95           C  
ATOM    582  HG2 GLN A  34     -47.285 -15.567  25.888  1.00 90.95           H  
ATOM    583  HG3 GLN A  34     -48.697 -14.929  26.740  1.00 90.95           H  
ATOM    584  CD  GLN A  34     -49.078 -15.567  24.737  1.00 90.95           C  
ATOM    585  NE2 GLN A  34     -49.640 -16.723  25.009  1.00 90.95           N  
ATOM    586 HE21 GLN A  34     -49.466 -17.199  25.883  1.00 90.95           H  
ATOM    587 HE22 GLN A  34     -50.224 -17.102  24.278  1.00 90.95           H  
ATOM    588  OE1 GLN A  34     -49.303 -15.047  23.660  1.00 90.95           O  
ATOM    589  N   MET A  35     -44.554 -13.199  25.991  1.00 91.33           N  
ATOM    590  H   MET A  35     -44.686 -12.426  25.354  1.00 91.33           H  
ATOM    591  CA  MET A  35     -43.209 -13.759  26.123  1.00 91.33           C  
ATOM    592  HA  MET A  35     -43.292 -14.845  26.074  1.00 91.33           H  
ATOM    593  C   MET A  35     -42.602 -13.398  27.482  1.00 91.33           C  
ATOM    594  CB  MET A  35     -42.295 -13.302  24.973  1.00 91.33           C  
ATOM    595  HB2 MET A  35     -41.316 -13.764  25.098  1.00 91.33           H  
ATOM    596  HB3 MET A  35     -42.152 -12.222  25.014  1.00 91.33           H  
ATOM    597  O   MET A  35     -42.192 -14.277  28.240  1.00 91.33           O  
ATOM    598  CG  MET A  35     -42.825 -13.672  23.585  1.00 91.33           C  
ATOM    599  HG2 MET A  35     -42.987 -14.749  23.534  1.00 91.33           H  
ATOM    600  HG3 MET A  35     -43.777 -13.170  23.414  1.00 91.33           H  
ATOM    601  SD  MET A  35     -41.686 -13.189  22.264  1.00 91.33           S  
ATOM    602  CE  MET A  35     -42.610 -13.797  20.828  1.00 91.33           C  
ATOM    603  HE1 MET A  35     -42.761 -14.874  20.914  1.00 91.33           H  
ATOM    604  HE2 MET A  35     -43.576 -13.294  20.773  1.00 91.33           H  
ATOM    605  HE3 MET A  35     -42.047 -13.591  19.919  1.00 91.33           H  
ATOM    606  N   ILE A  36     -42.625 -12.112  27.833  1.00 91.05           N  
ATOM    607  H   ILE A  36     -43.006 -11.451  27.172  1.00 91.05           H  
ATOM    608  CA  ILE A  36     -42.139 -11.598  29.116  1.00 91.05           C  
ATOM    609  HA  ILE A  36     -41.097 -11.894  29.241  1.00 91.05           H  
ATOM    610  C   ILE A  36     -42.910 -12.220  30.280  1.00 91.05           C  
ATOM    611  CB  ILE A  36     -42.219 -10.056  29.126  1.00 91.05           C  
ATOM    612  HB  ILE A  36     -43.236  -9.765  28.863  1.00 91.05           H  
ATOM    613  O   ILE A  36     -42.291 -12.680  31.237  1.00 91.05           O  
ATOM    614  CG1 ILE A  36     -41.274  -9.413  28.085  1.00 91.05           C  
ATOM    615 HG12 ILE A  36     -41.542  -9.754  27.085  1.00 91.05           H  
ATOM    616 HG13 ILE A  36     -41.425  -8.333  28.101  1.00 91.05           H  
ATOM    617  CG2 ILE A  36     -41.929  -9.486  30.526  1.00 91.05           C  
ATOM    618 HG21 ILE A  36     -42.752  -9.717  31.202  1.00 91.05           H  
ATOM    619 HG22 ILE A  36     -41.834  -8.401  30.474  1.00 91.05           H  
ATOM    620 HG23 ILE A  36     -41.010  -9.911  30.929  1.00 91.05           H  
ATOM    621  CD1 ILE A  36     -39.780  -9.690  28.289  1.00 91.05           C  
ATOM    622 HD11 ILE A  36     -39.463  -9.393  29.289  1.00 91.05           H  
ATOM    623 HD12 ILE A  36     -39.557 -10.744  28.124  1.00 91.05           H  
ATOM    624 HD13 ILE A  36     -39.218  -9.096  27.568  1.00 91.05           H  
ATOM    625  N   GLN A  37     -44.238 -12.320  30.186  1.00 90.58           N  
ATOM    626  H   GLN A  37     -44.709 -11.888  29.403  1.00 90.58           H  
ATOM    627  CA  GLN A  37     -45.051 -12.944  31.228  1.00 90.58           C  
ATOM    628  HA  GLN A  37     -44.851 -12.418  32.162  1.00 90.58           H  
ATOM    629  C   GLN A  37     -44.677 -14.416  31.435  1.00 90.58           C  
ATOM    630  CB  GLN A  37     -46.538 -12.791  30.875  1.00 90.58           C  
ATOM    631  HB2 GLN A  37     -46.767 -13.377  29.985  1.00 90.58           H  
ATOM    632  HB3 GLN A  37     -46.746 -11.743  30.655  1.00 90.58           H  
ATOM    633  O   GLN A  37     -44.543 -14.865  32.571  1.00 90.58           O  
ATOM    634  CG  GLN A  37     -47.458 -13.234  32.022  1.00 90.58           C  
ATOM    635  HG2 GLN A  37     -47.323 -14.299  32.213  1.00 90.58           H  
ATOM    636  HG3 GLN A  37     -48.495 -13.077  31.727  1.00 90.58           H  
ATOM    637  CD  GLN A  37     -47.200 -12.440  33.299  1.00 90.58           C  
ATOM    638  NE2 GLN A  37     -46.927 -13.087  34.410  1.00 90.58           N  
ATOM    639 HE21 GLN A  37     -46.756 -12.510  35.221  1.00 90.58           H  
ATOM    640 HE22 GLN A  37     -46.799 -14.089  34.411  1.00 90.58           H  
ATOM    641  OE1 GLN A  37     -47.191 -11.222  33.311  1.00 90.58           O  
ATOM    642  N   THR A  38     -44.442 -15.158  30.351  1.00 89.41           N  
ATOM    643  H   THR A  38     -44.570 -14.734  29.443  1.00 89.41           H  
ATOM    644  CA  THR A  38     -44.002 -16.559  30.426  1.00 89.41           C  
ATOM    645  HA  THR A  38     -44.695 -17.111  31.061  1.00 89.41           H  
ATOM    646  C   THR A  38     -42.609 -16.675  31.047  1.00 89.41           C  
ATOM    647  CB  THR A  38     -44.012 -17.208  29.037  1.00 89.41           C  
ATOM    648  HB  THR A  38     -43.258 -16.733  28.410  1.00 89.41           H  
ATOM    649  O   THR A  38     -42.374 -17.561  31.867  1.00 89.41           O  
ATOM    650  CG2 THR A  38     -43.740 -18.711  29.102  1.00 89.41           C  
ATOM    651 HG21 THR A  38     -44.421 -19.182  29.811  1.00 89.41           H  
ATOM    652 HG22 THR A  38     -43.897 -19.153  28.118  1.00 89.41           H  
ATOM    653 HG23 THR A  38     -42.710 -18.896  29.408  1.00 89.41           H  
ATOM    654  OG1 THR A  38     -45.278 -17.048  28.439  1.00 89.41           O  
ATOM    655  HG1 THR A  38     -45.366 -16.134  28.157  1.00 89.41           H  
ATOM    656  N   ILE A  39     -41.697 -15.752  30.719  1.00 88.67           N  
ATOM    657  H   ILE A  39     -41.951 -15.059  30.029  1.00 88.67           H  
ATOM    658  CA  ILE A  39     -40.362 -15.668  31.327  1.00 88.67           C  
ATOM    659  HA  ILE A  39     -39.874 -16.636  31.218  1.00 88.67           H  
ATOM    660  C   ILE A  39     -40.463 -15.405  32.837  1.00 88.67           C  
ATOM    661  CB  ILE A  39     -39.504 -14.607  30.592  1.00 88.67           C  
ATOM    662  HB  ILE A  39     -40.100 -13.704  30.458  1.00 88.67           H  
ATOM    663  O   ILE A  39     -39.785 -16.084  33.606  1.00 88.67           O  
ATOM    664  CG1 ILE A  39     -39.099 -15.138  29.198  1.00 88.67           C  
ATOM    665 HG12 ILE A  39     -39.971 -15.579  28.715  1.00 88.67           H  
ATOM    666 HG13 ILE A  39     -38.357 -15.928  29.311  1.00 88.67           H  
ATOM    667  CG2 ILE A  39     -38.252 -14.223  31.403  1.00 88.67           C  
ATOM    668 HG21 ILE A  39     -37.620 -13.531  30.845  1.00 88.67           H  
ATOM    669 HG22 ILE A  39     -38.541 -13.719  32.325  1.00 88.67           H  
ATOM    670 HG23 ILE A  39     -37.689 -15.120  31.659  1.00 88.67           H  
ATOM    671  CD1 ILE A  39     -38.544 -14.063  28.253  1.00 88.67           C  
ATOM    672 HD11 ILE A  39     -38.350 -14.507  27.277  1.00 88.67           H  
ATOM    673 HD12 ILE A  39     -39.275 -13.263  28.133  1.00 88.67           H  
ATOM    674 HD13 ILE A  39     -37.610 -13.650  28.636  1.00 88.67           H  
ATOM    675  N   ILE A  40     -41.319 -14.475  33.271  1.00 89.36           N  
ATOM    676  H   ILE A  40     -41.832 -13.943  32.582  1.00 89.36           H  
ATOM    677  CA  ILE A  40     -41.551 -14.176  34.694  1.00 89.36           C  
ATOM    678  HA  ILE A  40     -40.596 -13.945  35.166  1.00 89.36           H  
ATOM    679  C   ILE A  40     -42.115 -15.407  35.413  1.00 89.36           C  
ATOM    680  CB  ILE A  40     -42.476 -12.944  34.849  1.00 89.36           C  
ATOM    681  HB  ILE A  40     -43.364 -13.094  34.234  1.00 89.36           H  
ATOM    682  O   ILE A  40     -41.596 -15.805  36.456  1.00 89.36           O  
ATOM    683  CG1 ILE A  40     -41.750 -11.667  34.369  1.00 89.36           C  
ATOM    684 HG12 ILE A  40     -40.958 -11.413  35.074  1.00 89.36           H  
ATOM    685 HG13 ILE A  40     -41.281 -11.856  33.403  1.00 89.36           H  
ATOM    686  CG2 ILE A  40     -42.929 -12.766  36.312  1.00 89.36           C  
ATOM    687 HG21 ILE A  40     -43.537 -13.612  36.631  1.00 89.36           H  
ATOM    688 HG22 ILE A  40     -43.547 -11.874  36.417  1.00 89.36           H  
ATOM    689 HG23 ILE A  40     -42.061 -12.680  36.965  1.00 89.36           H  
ATOM    690  CD1 ILE A  40     -42.669 -10.452  34.195  1.00 89.36           C  
ATOM    691 HD11 ILE A  40     -43.052 -10.113  35.158  1.00 89.36           H  
ATOM    692 HD12 ILE A  40     -42.103  -9.637  33.745  1.00 89.36           H  
ATOM    693 HD13 ILE A  40     -43.502 -10.707  33.540  1.00 89.36           H  
ATOM    694  N   THR A  41     -43.131 -16.058  34.841  1.00 89.73           N  
ATOM    695  H   THR A  41     -43.561 -15.666  34.016  1.00 89.73           H  
ATOM    696  CA  THR A  41     -43.722 -17.273  35.417  1.00 89.73           C  
ATOM    697  HA  THR A  41     -44.077 -17.045  36.422  1.00 89.73           H  
ATOM    698  C   THR A  41     -42.692 -18.396  35.539  1.00 89.73           C  
ATOM    699  CB  THR A  41     -44.923 -17.741  34.585  1.00 89.73           C  
ATOM    700  HB  THR A  41     -44.598 -17.985  33.574  1.00 89.73           H  
ATOM    701  O   THR A  41     -42.639 -19.059  36.573  1.00 89.73           O  
ATOM    702  CG2 THR A  41     -45.629 -18.951  35.197  1.00 89.73           C  
ATOM    703 HG21 THR A  41     -44.985 -19.829  35.145  1.00 89.73           H  
ATOM    704 HG22 THR A  41     -46.543 -19.166  34.644  1.00 89.73           H  
ATOM    705 HG23 THR A  41     -45.877 -18.749  36.239  1.00 89.73           H  
ATOM    706  OG1 THR A  41     -45.889 -16.716  34.525  1.00 89.73           O  
ATOM    707  HG1 THR A  41     -46.600 -17.034  33.964  1.00 89.73           H  
ATOM    708  N   ALA A  42     -41.832 -18.584  34.535  1.00 88.16           N  
ATOM    709  H   ALA A  42     -41.933 -18.030  33.696  1.00 88.16           H  
ATOM    710  CA  ALA A  42     -40.767 -19.584  34.571  1.00 88.16           C  
ATOM    711  HA  ALA A  42     -41.202 -20.558  34.794  1.00 88.16           H  
ATOM    712  C   ALA A  42     -39.714 -19.294  35.655  1.00 88.16           C  
ATOM    713  CB  ALA A  42     -40.130 -19.657  33.183  1.00 88.16           C  
ATOM    714  HB1 ALA A  42     -40.878 -19.968  32.454  1.00 88.16           H  
ATOM    715  HB2 ALA A  42     -39.327 -20.394  33.207  1.00 88.16           H  
ATOM    716  HB3 ALA A  42     -39.727 -18.686  32.898  1.00 88.16           H  
ATOM    717  O   ALA A  42     -39.254 -20.224  36.312  1.00 88.16           O  
ATOM    718  N   ILE A  43     -39.363 -18.020  35.887  1.00 86.67           N  
ATOM    719  H   ILE A  43     -39.773 -17.296  35.315  1.00 86.67           H  
ATOM    720  CA  ILE A  43     -38.478 -17.628  37.000  1.00 86.67           C  
ATOM    721  HA  ILE A  43     -37.557 -18.206  36.938  1.00 86.67           H  
ATOM    722  C   ILE A  43     -39.127 -17.981  38.340  1.00 86.67           C  
ATOM    723  CB  ILE A  43     -38.122 -16.121  36.942  1.00 86.67           C  
ATOM    724  HB  ILE A  43     -39.045 -15.548  36.852  1.00 86.67           H  
ATOM    725  O   ILE A  43     -38.484 -18.593  39.188  1.00 86.67           O  
ATOM    726  CG1 ILE A  43     -37.226 -15.817  35.726  1.00 86.67           C  
ATOM    727 HG12 ILE A  43     -37.642 -16.300  34.842  1.00 86.67           H  
ATOM    728 HG13 ILE A  43     -36.232 -16.226  35.907  1.00 86.67           H  
ATOM    729  CG2 ILE A  43     -37.395 -15.664  38.223  1.00 86.67           C  
ATOM    730 HG21 ILE A  43     -37.104 -14.616  38.160  1.00 86.67           H  
ATOM    731 HG22 ILE A  43     -38.060 -15.742  39.084  1.00 86.67           H  
ATOM    732 HG23 ILE A  43     -36.514 -16.280  38.403  1.00 86.67           H  
ATOM    733  CD1 ILE A  43     -37.117 -14.318  35.421  1.00 86.67           C  
ATOM    734 HD11 ILE A  43     -36.548 -13.803  36.195  1.00 86.67           H  
ATOM    735 HD12 ILE A  43     -38.121 -13.898  35.367  1.00 86.67           H  
ATOM    736 HD13 ILE A  43     -36.619 -14.153  34.466  1.00 86.67           H  
ATOM    737  N   ASN A  44     -40.401 -17.628  38.519  1.00 87.19           N  
ATOM    738  H   ASN A  44     -40.853 -17.091  37.793  1.00 87.19           H  
ATOM    739  CA  ASN A  44     -41.093 -17.798  39.797  1.00 87.19           C  
ATOM    740  HA  ASN A  44     -40.455 -17.424  40.598  1.00 87.19           H  
ATOM    741  C   ASN A  44     -41.392 -19.267  40.127  1.00 87.19           C  
ATOM    742  CB  ASN A  44     -42.383 -16.965  39.762  1.00 87.19           C  
ATOM    743  HB2 ASN A  44     -42.970 -17.239  38.885  1.00 87.19           H  
ATOM    744  HB3 ASN A  44     -42.972 -17.186  40.652  1.00 87.19           H  
ATOM    745  O   ASN A  44     -41.356 -19.658  41.289  1.00 87.19           O  
ATOM    746  CG  ASN A  44     -42.131 -15.467  39.747  1.00 87.19           C  
ATOM    747  ND2 ASN A  44     -43.124 -14.687  39.393  1.00 87.19           N  
ATOM    748 HD21 ASN A  44     -44.022 -15.076  39.143  1.00 87.19           H  
ATOM    749 HD22 ASN A  44     -42.929 -13.696  39.412  1.00 87.19           H  
ATOM    750  OD1 ASN A  44     -41.066 -14.969  40.066  1.00 87.19           O  
ATOM    751  N   THR A  45     -41.690 -20.084  39.115  1.00 87.88           N  
ATOM    752  H   THR A  45     -41.725 -19.689  38.186  1.00 87.88           H  
ATOM    753  CA  THR A  45     -42.016 -21.514  39.283  1.00 87.88           C  
ATOM    754  HA  THR A  45     -42.429 -21.669  40.280  1.00 87.88           H  
ATOM    755  C   THR A  45     -40.797 -22.429  39.187  1.00 87.88           C  
ATOM    756  CB  THR A  45     -43.076 -21.972  38.271  1.00 87.88           C  
ATOM    757  HB  THR A  45     -43.240 -23.043  38.387  1.00 87.88           H  
ATOM    758  O   THR A  45     -40.911 -23.622  39.452  1.00 87.88           O  
ATOM    759  CG2 THR A  45     -44.412 -21.256  38.473  1.00 87.88           C  
ATOM    760 HG21 THR A  45     -45.131 -21.623  37.741  1.00 87.88           H  
ATOM    761 HG22 THR A  45     -44.299 -20.178  38.358  1.00 87.88           H  
ATOM    762 HG23 THR A  45     -44.789 -21.471  39.473  1.00 87.88           H  
ATOM    763  OG1 THR A  45     -42.643 -21.719  36.954  1.00 87.88           O  
ATOM    764  HG1 THR A  45     -42.706 -20.771  36.812  1.00 87.88           H  
ATOM    765  N   ASN A  46     -39.635 -21.892  38.796  1.00 78.92           N  
ATOM    766  H   ASN A  46     -39.607 -20.898  38.617  1.00 78.92           H  
ATOM    767  CA  ASN A  46     -38.427 -22.656  38.475  1.00 78.92           C  
ATOM    768  HA  ASN A  46     -37.765 -21.950  37.974  1.00 78.92           H  
ATOM    769  C   ASN A  46     -38.656 -23.767  37.423  1.00 78.92           C  
ATOM    770  CB  ASN A  46     -37.757 -23.124  39.788  1.00 78.92           C  
ATOM    771  HB2 ASN A  46     -38.374 -22.842  40.641  1.00 78.92           H  
ATOM    772  HB3 ASN A  46     -37.686 -24.212  39.801  1.00 78.92           H  
ATOM    773  O   ASN A  46     -37.904 -24.741  37.353  1.00 78.92           O  
ATOM    774  CG  ASN A  46     -36.369 -22.560  40.027  1.00 78.92           C  
ATOM    775  ND2 ASN A  46     -35.804 -22.853  41.174  1.00 78.92           N  
ATOM    776 HD21 ASN A  46     -36.310 -23.397  41.858  1.00 78.92           H  
ATOM    777 HD22 ASN A  46     -34.888 -22.462  41.338  1.00 78.92           H  
ATOM    778  OD1 ASN A  46     -35.761 -21.870  39.222  1.00 78.92           O  
ATOM    779  N   TYR A  47     -39.696 -23.623  36.594  1.00 78.50           N  
ATOM    780  H   TYR A  47     -40.267 -22.795  36.693  1.00 78.50           H  
ATOM    781  CA  TYR A  47     -40.068 -24.582  35.562  1.00 78.50           C  
ATOM    782  HA  TYR A  47     -39.626 -25.548  35.807  1.00 78.50           H  
ATOM    783  C   TYR A  47     -39.529 -24.140  34.199  1.00 78.50           C  
ATOM    784  CB  TYR A  47     -41.587 -24.779  35.557  1.00 78.50           C  
ATOM    785  HB2 TYR A  47     -42.070 -23.839  35.291  1.00 78.50           H  
ATOM    786  HB3 TYR A  47     -41.911 -25.042  36.564  1.00 78.50           H  
ATOM    787  O   TYR A  47     -39.901 -23.095  33.661  1.00 78.50           O  
ATOM    788  CG  TYR A  47     -42.044 -25.867  34.606  1.00 78.50           C  
ATOM    789  CD1 TYR A  47     -42.637 -25.526  33.376  1.00 78.50           C  
ATOM    790  HD1 TYR A  47     -42.778 -24.488  33.116  1.00 78.50           H  
ATOM    791  CD2 TYR A  47     -41.871 -27.222  34.953  1.00 78.50           C  
ATOM    792  HD2 TYR A  47     -41.425 -27.481  35.901  1.00 78.50           H  
ATOM    793  CE1 TYR A  47     -43.073 -26.539  32.502  1.00 78.50           C  
ATOM    794  HE1 TYR A  47     -43.573 -26.291  31.577  1.00 78.50           H  
ATOM    795  CE2 TYR A  47     -42.284 -28.238  34.069  1.00 78.50           C  
ATOM    796  HE2 TYR A  47     -42.147 -29.276  34.335  1.00 78.50           H  
ATOM    797  OH  TYR A  47     -43.288 -28.861  31.973  1.00 78.50           O  
ATOM    798  HH  TYR A  47     -43.129 -29.743  32.315  1.00 78.50           H  
ATOM    799  CZ  TYR A  47     -42.885 -27.895  32.838  1.00 78.50           C  
ATOM    800  N   PHE A  48     -38.648 -24.957  33.626  1.00 75.44           N  
ATOM    801  H   PHE A  48     -38.402 -25.808  34.111  1.00 75.44           H  
ATOM    802  CA  PHE A  48     -38.032 -24.719  32.324  1.00 75.44           C  
ATOM    803  HA  PHE A  48     -38.286 -23.719  31.972  1.00 75.44           H  
ATOM    804  C   PHE A  48     -38.584 -25.733  31.316  1.00 75.44           C  
ATOM    805  CB  PHE A  48     -36.501 -24.794  32.458  1.00 75.44           C  
ATOM    806  HB2 PHE A  48     -36.061 -24.641  31.473  1.00 75.44           H  
ATOM    807  HB3 PHE A  48     -36.223 -25.798  32.780  1.00 75.44           H  
ATOM    808  O   PHE A  48     -38.234 -26.908  31.372  1.00 75.44           O  
ATOM    809  CG  PHE A  48     -35.894 -23.791  33.428  1.00 75.44           C  
ATOM    810  CD1 PHE A  48     -35.499 -22.516  32.980  1.00 75.44           C  
ATOM    811  HD1 PHE A  48     -35.623 -22.257  31.939  1.00 75.44           H  
ATOM    812  CD2 PHE A  48     -35.727 -24.129  34.784  1.00 75.44           C  
ATOM    813  HD2 PHE A  48     -36.041 -25.096  35.148  1.00 75.44           H  
ATOM    814  CE1 PHE A  48     -34.953 -21.583  33.883  1.00 75.44           C  
ATOM    815  HE1 PHE A  48     -34.656 -20.601  33.545  1.00 75.44           H  
ATOM    816  CE2 PHE A  48     -35.193 -23.194  35.687  1.00 75.44           C  
ATOM    817  HE2 PHE A  48     -35.112 -23.447  36.734  1.00 75.44           H  
ATOM    818  CZ  PHE A  48     -34.810 -21.920  35.240  1.00 75.44           C  
ATOM    819  HZ  PHE A  48     -34.427 -21.204  35.951  1.00 75.44           H  
ATOM    820  N   SER A  49     -39.446 -25.285  30.401  1.00 75.99           N  
ATOM    821  H   SER A  49     -39.743 -24.320  30.430  1.00 75.99           H  
ATOM    822  CA  SER A  49     -39.985 -26.113  29.313  1.00 75.99           C  
ATOM    823  HA  SER A  49     -39.850 -27.164  29.567  1.00 75.99           H  
ATOM    824  C   SER A  49     -39.264 -25.868  27.986  1.00 75.99           C  
ATOM    825  CB  SER A  49     -41.492 -25.881  29.159  1.00 75.99           C  
ATOM    826  HB2 SER A  49     -41.978 -26.058  30.119  1.00 75.99           H  
ATOM    827  HB3 SER A  49     -41.891 -26.590  28.433  1.00 75.99           H  
ATOM    828  O   SER A  49     -38.591 -24.852  27.800  1.00 75.99           O  
ATOM    829  OG  SER A  49     -41.768 -24.563  28.721  1.00 75.99           O  
ATOM    830  HG  SER A  49     -42.697 -24.522  28.485  1.00 75.99           H  
ATOM    831  N   GLU A  50     -39.448 -26.775  27.027  1.00 71.02           N  
ATOM    832  H   GLU A  50     -39.959 -27.620  27.241  1.00 71.02           H  
ATOM    833  CA  GLU A  50     -38.996 -26.608  25.639  1.00 71.02           C  
ATOM    834  HA  GLU A  50     -37.908 -26.540  25.611  1.00 71.02           H  
ATOM    835  C   GLU A  50     -39.567 -25.330  25.001  1.00 71.02           C  
ATOM    836  CB  GLU A  50     -39.432 -27.860  24.873  1.00 71.02           C  
ATOM    837  HB2 GLU A  50     -39.048 -28.729  25.408  1.00 71.02           H  
ATOM    838  HB3 GLU A  50     -40.520 -27.911  24.864  1.00 71.02           H  
ATOM    839  O   GLU A  50     -38.849 -24.568  24.353  1.00 71.02           O  
ATOM    840  CG  GLU A  50     -38.904 -27.904  23.436  1.00 71.02           C  
ATOM    841  HG2 GLU A  50     -39.355 -27.092  22.865  1.00 71.02           H  
ATOM    842  HG3 GLU A  50     -37.825 -27.746  23.459  1.00 71.02           H  
ATOM    843  CD  GLU A  50     -39.211 -29.242  22.749  1.00 71.02           C  
ATOM    844  OE1 GLU A  50     -38.598 -29.476  21.687  1.00 71.02           O  
ATOM    845  OE2 GLU A  50     -40.032 -30.013  23.297  1.00 71.02           O  
ATOM    846  N   THR A  51     -40.830 -25.019  25.307  1.00 78.85           N  
ATOM    847  H   THR A  51     -41.373 -25.690  25.833  1.00 78.85           H  
ATOM    848  CA  THR A  51     -41.520 -23.790  24.890  1.00 78.85           C  
ATOM    849  HA  THR A  51     -41.564 -23.762  23.801  1.00 78.85           H  
ATOM    850  C   THR A  51     -40.801 -22.529  25.362  1.00 78.85           C  
ATOM    851  CB  THR A  51     -42.943 -23.748  25.473  1.00 78.85           C  
ATOM    852  HB  THR A  51     -42.910 -23.276  26.455  1.00 78.85           H  
ATOM    853  O   THR A  51     -40.842 -21.496  24.702  1.00 78.85           O  
ATOM    854  CG2 THR A  51     -43.904 -22.962  24.587  1.00 78.85           C  
ATOM    855 HG21 THR A  51     -43.945 -23.403  23.591  1.00 78.85           H  
ATOM    856 HG22 THR A  51     -44.901 -22.971  25.028  1.00 78.85           H  
ATOM    857 HG23 THR A  51     -43.568 -21.929  24.504  1.00 78.85           H  
ATOM    858  OG1 THR A  51     -43.479 -25.043  25.651  1.00 78.85           O  
ATOM    859  HG1 THR A  51     -43.717 -25.382  24.785  1.00 78.85           H  
ATOM    860  N   LEU A  52     -40.118 -22.589  26.508  1.00 82.00           N  
ATOM    861  H   LEU A  52     -40.073 -23.468  27.004  1.00 82.00           H  
ATOM    862  CA  LEU A  52     -39.366 -21.454  27.021  1.00 82.00           C  
ATOM    863  HA  LEU A  52     -39.997 -20.569  26.938  1.00 82.00           H  
ATOM    864  C   LEU A  52     -38.101 -21.201  26.191  1.00 82.00           C  
ATOM    865  CB  LEU A  52     -39.053 -21.708  28.502  1.00 82.00           C  
ATOM    866  HB2 LEU A  52     -39.967 -22.022  29.007  1.00 82.00           H  
ATOM    867  HB3 LEU A  52     -38.335 -22.526  28.563  1.00 82.00           H  
ATOM    868  O   LEU A  52     -37.666 -20.060  26.107  1.00 82.00           O  
ATOM    869  CG  LEU A  52     -38.469 -20.504  29.252  1.00 82.00           C  
ATOM    870  HG  LEU A  52     -37.581 -20.143  28.734  1.00 82.00           H  
ATOM    871  CD1 LEU A  52     -39.445 -19.339  29.403  1.00 82.00           C  
ATOM    872 HD11 LEU A  52     -39.701 -18.935  28.424  1.00 82.00           H  
ATOM    873 HD12 LEU A  52     -40.354 -19.680  29.897  1.00 82.00           H  
ATOM    874 HD13 LEU A  52     -38.994 -18.546  29.998  1.00 82.00           H  
ATOM    875  CD2 LEU A  52     -38.036 -20.984  30.633  1.00 82.00           C  
ATOM    876 HD21 LEU A  52     -37.676 -20.146  31.230  1.00 82.00           H  
ATOM    877 HD22 LEU A  52     -37.264 -21.747  30.532  1.00 82.00           H  
ATOM    878 HD23 LEU A  52     -38.891 -21.425  31.146  1.00 82.00           H  
ATOM    879  N   TYR A  53     -37.487 -22.220  25.583  1.00 74.58           N  
ATOM    880  H   TYR A  53     -37.932 -23.127  25.584  1.00 74.58           H  
ATOM    881  CA  TYR A  53     -36.296 -22.026  24.750  1.00 74.58           C  
ATOM    882  HA  TYR A  53     -35.597 -21.383  25.284  1.00 74.58           H  
ATOM    883  C   TYR A  53     -36.632 -21.313  23.436  1.00 74.58           C  
ATOM    884  CB  TYR A  53     -35.592 -23.365  24.499  1.00 74.58           C  
ATOM    885  HB2 TYR A  53     -35.352 -23.827  25.456  1.00 74.58           H  
ATOM    886  HB3 TYR A  53     -36.269 -24.038  23.972  1.00 74.58           H  
ATOM    887  O   TYR A  53     -35.992 -20.309  23.115  1.00 74.58           O  
ATOM    888  CG  TYR A  53     -34.316 -23.218  23.690  1.00 74.58           C  
ATOM    889  CD1 TYR A  53     -34.345 -23.398  22.294  1.00 74.58           C  
ATOM    890  HD1 TYR A  53     -35.266 -23.670  21.799  1.00 74.58           H  
ATOM    891  CD2 TYR A  53     -33.107 -22.874  24.328  1.00 74.58           C  
ATOM    892  HD2 TYR A  53     -33.083 -22.754  25.401  1.00 74.58           H  
ATOM    893  CE1 TYR A  53     -33.171 -23.231  21.536  1.00 74.58           C  
ATOM    894  HE1 TYR A  53     -33.183 -23.372  20.466  1.00 74.58           H  
ATOM    895  CE2 TYR A  53     -31.930 -22.700  23.571  1.00 74.58           C  
ATOM    896  HE2 TYR A  53     -30.999 -22.438  24.051  1.00 74.58           H  
ATOM    897  OH  TYR A  53     -30.843 -22.701  21.421  1.00 74.58           O  
ATOM    898  HH  TYR A  53     -30.079 -22.404  21.920  1.00 74.58           H  
ATOM    899  CZ  TYR A  53     -31.963 -22.878  22.170  1.00 74.58           C  
ATOM    900  N   THR A  54     -37.666 -21.774  22.726  1.00 80.81           N  
ATOM    901  H   THR A  54     -38.187 -22.569  23.067  1.00 80.81           H  
ATOM    902  CA  THR A  54     -38.141 -21.137  21.485  1.00 80.81           C  
ATOM    903  HA  THR A  54     -37.330 -21.111  20.757  1.00 80.81           H  
ATOM    904  C   THR A  54     -38.561 -19.693  21.739  1.00 80.81           C  
ATOM    905  CB  THR A  54     -39.313 -21.918  20.872  1.00 80.81           C  
ATOM    906  HB  THR A  54     -39.701 -21.364  20.017  1.00 80.81           H  
ATOM    907  O   THR A  54     -38.098 -18.778  21.065  1.00 80.81           O  
ATOM    908  CG2 THR A  54     -38.886 -23.312  20.414  1.00 80.81           C  
ATOM    909 HG21 THR A  54     -39.720 -23.800  19.909  1.00 80.81           H  
ATOM    910 HG22 THR A  54     -38.588 -23.920  21.268  1.00 80.81           H  
ATOM    911 HG23 THR A  54     -38.053 -23.233  19.716  1.00 80.81           H  
ATOM    912  OG1 THR A  54     -40.340 -22.107  21.817  1.00 80.81           O  
ATOM    913  HG1 THR A  54     -41.161 -22.171  21.325  1.00 80.81           H  
ATOM    914  N   LEU A  55     -39.303 -19.463  22.821  1.00 85.94           N  
ATOM    915  H   LEU A  55     -39.701 -20.267  23.285  1.00 85.94           H  
ATOM    916  CA  LEU A  55     -39.748 -18.137  23.232  1.00 85.94           C  
ATOM    917  HA  LEU A  55     -40.325 -17.702  22.416  1.00 85.94           H  
ATOM    918  C   LEU A  55     -38.584 -17.178  23.530  1.00 85.94           C  
ATOM    919  CB  LEU A  55     -40.681 -18.374  24.420  1.00 85.94           C  
ATOM    920  HB2 LEU A  55     -41.446 -19.064  24.063  1.00 85.94           H  
ATOM    921  HB3 LEU A  55     -40.136 -18.878  25.219  1.00 85.94           H  
ATOM    922  O   LEU A  55     -38.650 -16.006  23.163  1.00 85.94           O  
ATOM    923  CG  LEU A  55     -41.396 -17.144  24.987  1.00 85.94           C  
ATOM    924  HG  LEU A  55     -41.708 -16.478  24.182  1.00 85.94           H  
ATOM    925  CD1 LEU A  55     -42.636 -17.662  25.719  1.00 85.94           C  
ATOM    926 HD11 LEU A  55     -43.303 -18.151  25.009  1.00 85.94           H  
ATOM    927 HD12 LEU A  55     -42.338 -18.381  26.481  1.00 85.94           H  
ATOM    928 HD13 LEU A  55     -43.191 -16.850  26.189  1.00 85.94           H  
ATOM    929  CD2 LEU A  55     -40.516 -16.389  25.987  1.00 85.94           C  
ATOM    930 HD21 LEU A  55     -40.060 -17.084  26.691  1.00 85.94           H  
ATOM    931 HD22 LEU A  55     -41.126 -15.677  26.544  1.00 85.94           H  
ATOM    932 HD23 LEU A  55     -39.743 -15.825  25.466  1.00 85.94           H  
ATOM    933  N   LYS A  56     -37.488 -17.647  24.148  1.00 85.48           N  
ATOM    934  H   LYS A  56     -37.479 -18.620  24.416  1.00 85.48           H  
ATOM    935  CA  LYS A  56     -36.279 -16.817  24.335  1.00 85.48           C  
ATOM    936  HA  LYS A  56     -36.547 -15.896  24.852  1.00 85.48           H  
ATOM    937  C   LYS A  56     -35.665 -16.406  23.002  1.00 85.48           C  
ATOM    938  CB  LYS A  56     -35.195 -17.564  25.116  1.00 85.48           C  
ATOM    939  HB2 LYS A  56     -34.263 -17.002  25.051  1.00 85.48           H  
ATOM    940  HB3 LYS A  56     -35.034 -18.537  24.651  1.00 85.48           H  
ATOM    941  O   LYS A  56     -35.193 -15.277  22.880  1.00 85.48           O  
ATOM    942  CG  LYS A  56     -35.521 -17.753  26.594  1.00 85.48           C  
ATOM    943  HG2 LYS A  56     -35.590 -16.786  27.093  1.00 85.48           H  
ATOM    944  HG3 LYS A  56     -36.508 -18.200  26.713  1.00 85.48           H  
ATOM    945  CD  LYS A  56     -34.432 -18.609  27.253  1.00 85.48           C  
ATOM    946  HD2 LYS A  56     -33.662 -17.948  27.648  1.00 85.48           H  
ATOM    947  HD3 LYS A  56     -33.991 -19.293  26.528  1.00 85.48           H  
ATOM    948  CE  LYS A  56     -35.062 -19.426  28.367  1.00 85.48           C  
ATOM    949  HE2 LYS A  56     -35.680 -18.753  28.962  1.00 85.48           H  
ATOM    950  HE3 LYS A  56     -35.736 -20.146  27.901  1.00 85.48           H  
ATOM    951  NZ  LYS A  56     -34.052 -20.134  29.189  1.00 85.48           N  
ATOM    952  HZ1 LYS A  56     -33.391 -19.486  29.593  1.00 85.48           H  
ATOM    953  HZ2 LYS A  56     -33.546 -20.790  28.611  1.00 85.48           H  
ATOM    954  HZ3 LYS A  56     -34.509 -20.661  29.919  1.00 85.48           H  
ATOM    955  N   HIS A  57     -35.622 -17.328  22.043  1.00 82.67           N  
ATOM    956  H   HIS A  57     -36.071 -18.219  22.204  1.00 82.67           H  
ATOM    957  CA  HIS A  57     -35.072 -17.068  20.720  1.00 82.67           C  
ATOM    958  HA  HIS A  57     -34.071 -16.650  20.830  1.00 82.67           H  
ATOM    959  C   HIS A  57     -35.919 -16.030  19.974  1.00 82.67           C  
ATOM    960  CB  HIS A  57     -34.955 -18.392  19.956  1.00 82.67           C  
ATOM    961  HB2 HIS A  57     -34.368 -19.098  20.543  1.00 82.67           H  
ATOM    962  HB3 HIS A  57     -35.943 -18.823  19.797  1.00 82.67           H  
ATOM    963  O   HIS A  57     -35.372 -15.044  19.479  1.00 82.67           O  
ATOM    964  CG  HIS A  57     -34.304 -18.209  18.617  1.00 82.67           C  
ATOM    965  CD2 HIS A  57     -32.983 -18.391  18.319  1.00 82.67           C  
ATOM    966  HD2 HIS A  57     -32.219 -18.726  19.006  1.00 82.67           H  
ATOM    967  ND1 HIS A  57     -34.932 -17.785  17.470  1.00 82.67           N  
ATOM    968  HD1 HIS A  57     -35.922 -17.612  17.365  1.00 82.67           H  
ATOM    969  CE1 HIS A  57     -34.004 -17.701  16.503  1.00 82.67           C  
ATOM    970  HE1 HIS A  57     -34.204 -17.409  15.482  1.00 82.67           H  
ATOM    971  NE2 HIS A  57     -32.795 -18.050  16.976  1.00 82.67           N  
ATOM    972  N   ASP A  58     -37.241 -16.199  19.981  1.00 85.58           N  
ATOM    973  H   ASP A  58     -37.616 -17.068  20.333  1.00 85.58           H  
ATOM    974  CA  ASP A  58     -38.187 -15.274  19.350  1.00 85.58           C  
ATOM    975  HA  ASP A  58     -37.934 -15.168  18.295  1.00 85.58           H  
ATOM    976  C   ASP A  58     -38.118 -13.882  19.987  1.00 85.58           C  
ATOM    977  CB  ASP A  58     -39.610 -15.843  19.450  1.00 85.58           C  
ATOM    978  HB2 ASP A  58     -39.860 -16.006  20.498  1.00 85.58           H  
ATOM    979  HB3 ASP A  58     -40.305 -15.107  19.047  1.00 85.58           H  
ATOM    980  O   ASP A  58     -38.014 -12.874  19.285  1.00 85.58           O  
ATOM    981  CG  ASP A  58     -39.798 -17.150  18.672  1.00 85.58           C  
ATOM    982  OD1 ASP A  58     -38.949 -17.443  17.795  1.00 85.58           O  
ATOM    983  OD2 ASP A  58     -40.796 -17.841  18.972  1.00 85.58           O  
ATOM    984  N   TYR A  59     -38.059 -13.819  21.320  1.00 90.41           N  
ATOM    985  H   TYR A  59     -38.204 -14.669  21.845  1.00 90.41           H  
ATOM    986  CA  TYR A  59     -37.876 -12.565  22.045  1.00 90.41           C  
ATOM    987  HA  TYR A  59     -38.695 -11.894  21.788  1.00 90.41           H  
ATOM    988  C   TYR A  59     -36.568 -11.862  21.652  1.00 90.41           C  
ATOM    989  CB  TYR A  59     -37.929 -12.841  23.551  1.00 90.41           C  
ATOM    990  HB2 TYR A  59     -38.925 -13.200  23.812  1.00 90.41           H  
ATOM    991  HB3 TYR A  59     -37.217 -13.628  23.799  1.00 90.41           H  
ATOM    992  O   TYR A  59     -36.575 -10.685  21.292  1.00 90.41           O  
ATOM    993  CG  TYR A  59     -37.620 -11.612  24.377  1.00 90.41           C  
ATOM    994  CD1 TYR A  59     -36.384 -11.504  25.043  1.00 90.41           C  
ATOM    995  HD1 TYR A  59     -35.674 -12.316  24.980  1.00 90.41           H  
ATOM    996  CD2 TYR A  59     -38.540 -10.548  24.409  1.00 90.41           C  
ATOM    997  HD2 TYR A  59     -39.476 -10.624  23.877  1.00 90.41           H  
ATOM    998  CE1 TYR A  59     -36.071 -10.335  25.762  1.00 90.41           C  
ATOM    999  HE1 TYR A  59     -35.125 -10.236  26.272  1.00 90.41           H  
ATOM   1000  CE2 TYR A  59     -38.220  -9.369  25.106  1.00 90.41           C  
ATOM   1001  HE2 TYR A  59     -38.907  -8.535  25.127  1.00 90.41           H  
ATOM   1002  OH  TYR A  59     -36.691  -8.150  26.490  1.00 90.41           O  
ATOM   1003  HH  TYR A  59     -35.917  -8.263  27.046  1.00 90.41           H  
ATOM   1004  CZ  TYR A  59     -36.992  -9.268  25.789  1.00 90.41           C  
ATOM   1005  N   LEU A  60     -35.437 -12.578  21.653  1.00 87.93           N  
ATOM   1006  H   LEU A  60     -35.489 -13.554  21.908  1.00 87.93           H  
ATOM   1007  CA  LEU A  60     -34.146 -12.009  21.253  1.00 87.93           C  
ATOM   1008  HA  LEU A  60     -33.972 -11.104  21.836  1.00 87.93           H  
ATOM   1009  C   LEU A  60     -34.123 -11.575  19.782  1.00 87.93           C  
ATOM   1010  CB  LEU A  60     -33.022 -13.024  21.523  1.00 87.93           C  
ATOM   1011  HB2 LEU A  60     -32.136 -12.720  20.966  1.00 87.93           H  
ATOM   1012  HB3 LEU A  60     -33.335 -13.995  21.139  1.00 87.93           H  
ATOM   1013  O   LEU A  60     -33.423 -10.620  19.443  1.00 87.93           O  
ATOM   1014  CG  LEU A  60     -32.630 -13.162  23.004  1.00 87.93           C  
ATOM   1015  HG  LEU A  60     -33.510 -13.383  23.610  1.00 87.93           H  
ATOM   1016  CD1 LEU A  60     -31.632 -14.314  23.148  1.00 87.93           C  
ATOM   1017 HD11 LEU A  60     -32.102 -15.238  22.813  1.00 87.93           H  
ATOM   1018 HD12 LEU A  60     -31.349 -14.429  24.195  1.00 87.93           H  
ATOM   1019 HD13 LEU A  60     -30.742 -14.122  22.549  1.00 87.93           H  
ATOM   1020  CD2 LEU A  60     -31.970 -11.889  23.545  1.00 87.93           C  
ATOM   1021 HD21 LEU A  60     -32.699 -11.080  23.588  1.00 87.93           H  
ATOM   1022 HD22 LEU A  60     -31.139 -11.591  22.907  1.00 87.93           H  
ATOM   1023 HD23 LEU A  60     -31.605 -12.062  24.558  1.00 87.93           H  
ATOM   1024  N   HIS A  61     -34.870 -12.251  18.908  1.00 86.93           N  
ATOM   1025  H   HIS A  61     -35.395 -13.051  19.231  1.00 86.93           H  
ATOM   1026  CA  HIS A  61     -35.027 -11.844  17.516  1.00 86.93           C  
ATOM   1027  HA  HIS A  61     -34.038 -11.703  17.078  1.00 86.93           H  
ATOM   1028  C   HIS A  61     -35.762 -10.500  17.407  1.00 86.93           C  
ATOM   1029  CB  HIS A  61     -35.731 -12.961  16.736  1.00 86.93           C  
ATOM   1030  HB2 HIS A  61     -36.737 -13.112  17.125  1.00 86.93           H  
ATOM   1031  HB3 HIS A  61     -35.179 -13.892  16.865  1.00 86.93           H  
ATOM   1032  O   HIS A  61     -35.266  -9.593  16.740  1.00 86.93           O  
ATOM   1033  CG  HIS A  61     -35.830 -12.659  15.266  1.00 86.93           C  
ATOM   1034  CD2 HIS A  61     -34.979 -13.087  14.285  1.00 86.93           C  
ATOM   1035  HD2 HIS A  61     -34.123 -13.731  14.424  1.00 86.93           H  
ATOM   1036  ND1 HIS A  61     -36.775 -11.861  14.663  1.00 86.93           N  
ATOM   1037  HD1 HIS A  61     -37.534 -11.379  15.123  1.00 86.93           H  
ATOM   1038  CE1 HIS A  61     -36.491 -11.801  13.352  1.00 86.93           C  
ATOM   1039  HE1 HIS A  61     -37.045 -11.229  12.623  1.00 86.93           H  
ATOM   1040  NE2 HIS A  61     -35.404 -12.538  13.073  1.00 86.93           N  
ATOM   1041  N   ILE A  62     -36.885 -10.332  18.119  1.00 88.14           N  
ATOM   1042  H   ILE A  62     -37.237 -11.117  18.649  1.00 88.14           H  
ATOM   1043  CA  ILE A  62     -37.631  -9.061  18.174  1.00 88.14           C  
ATOM   1044  HA  ILE A  62     -37.936  -8.787  17.164  1.00 88.14           H  
ATOM   1045  C   ILE A  62     -36.731  -7.929  18.690  1.00 88.14           C  
ATOM   1046  CB  ILE A  62     -38.906  -9.214  19.041  1.00 88.14           C  
ATOM   1047  HB  ILE A  62     -38.619  -9.613  20.014  1.00 88.14           H  
ATOM   1048  O   ILE A  62     -36.635  -6.875  18.062  1.00 88.14           O  
ATOM   1049  CG1 ILE A  62     -39.905 -10.192  18.382  1.00 88.14           C  
ATOM   1050 HG12 ILE A  62     -39.379 -11.075  18.018  1.00 88.14           H  
ATOM   1051 HG13 ILE A  62     -40.369  -9.712  17.521  1.00 88.14           H  
ATOM   1052  CG2 ILE A  62     -39.587  -7.848  19.264  1.00 88.14           C  
ATOM   1053 HG21 ILE A  62     -39.811  -7.376  18.307  1.00 88.14           H  
ATOM   1054 HG22 ILE A  62     -38.946  -7.189  19.849  1.00 88.14           H  
ATOM   1055 HG23 ILE A  62     -40.519  -7.964  19.817  1.00 88.14           H  
ATOM   1056  CD1 ILE A  62     -41.004 -10.681  19.335  1.00 88.14           C  
ATOM   1057 HD11 ILE A  62     -41.622 -11.416  18.822  1.00 88.14           H  
ATOM   1058 HD12 ILE A  62     -40.551 -11.149  20.209  1.00 88.14           H  
ATOM   1059 HD13 ILE A  62     -41.642  -9.856  19.653  1.00 88.14           H  
ATOM   1060  N   VAL A  63     -36.012  -8.168  19.792  1.00 89.06           N  
ATOM   1061  H   VAL A  63     -36.166  -9.046  20.267  1.00 89.06           H  
ATOM   1062  CA  VAL A  63     -35.056  -7.210  20.374  1.00 89.06           C  
ATOM   1063  HA  VAL A  63     -35.593  -6.316  20.692  1.00 89.06           H  
ATOM   1064  C   VAL A  63     -34.012  -6.771  19.343  1.00 89.06           C  
ATOM   1065  CB  VAL A  63     -34.373  -7.840  21.606  1.00 89.06           C  
ATOM   1066  HB  VAL A  63     -34.030  -8.837  21.330  1.00 89.06           H  
ATOM   1067  O   VAL A  63     -33.767  -5.577  19.181  1.00 89.06           O  
ATOM   1068  CG1 VAL A  63     -33.137  -7.067  22.090  1.00 89.06           C  
ATOM   1069 HG11 VAL A  63     -32.727  -7.550  22.977  1.00 89.06           H  
ATOM   1070 HG12 VAL A  63     -32.359  -7.079  21.326  1.00 89.06           H  
ATOM   1071 HG13 VAL A  63     -33.381  -6.030  22.321  1.00 89.06           H  
ATOM   1072  CG2 VAL A  63     -35.354  -7.996  22.775  1.00 89.06           C  
ATOM   1073 HG21 VAL A  63     -34.882  -8.551  23.585  1.00 89.06           H  
ATOM   1074 HG22 VAL A  63     -35.671  -7.022  23.148  1.00 89.06           H  
ATOM   1075 HG23 VAL A  63     -36.249  -8.537  22.465  1.00 89.06           H  
ATOM   1076  N   ARG A  64     -33.401  -7.716  18.616  1.00 87.51           N  
ATOM   1077  H   ARG A  64     -33.675  -8.677  18.761  1.00 87.51           H  
ATOM   1078  CA  ARG A  64     -32.374  -7.406  17.607  1.00 87.51           C  
ATOM   1079  HA  ARG A  64     -31.585  -6.809  18.065  1.00 87.51           H  
ATOM   1080  C   ARG A  64     -32.905  -6.561  16.464  1.00 87.51           C  
ATOM   1081  CB  ARG A  64     -31.792  -8.694  17.029  1.00 87.51           C  
ATOM   1082  HB2 ARG A  64     -31.287  -8.471  16.089  1.00 87.51           H  
ATOM   1083  HB3 ARG A  64     -32.592  -9.406  16.829  1.00 87.51           H  
ATOM   1084  O   ARG A  64     -32.218  -5.632  16.044  1.00 87.51           O  
ATOM   1085  CG  ARG A  64     -30.774  -9.291  17.989  1.00 87.51           C  
ATOM   1086  HG2 ARG A  64     -29.946  -8.594  18.119  1.00 87.51           H  
ATOM   1087  HG3 ARG A  64     -31.231  -9.480  18.960  1.00 87.51           H  
ATOM   1088  CD  ARG A  64     -30.259 -10.595  17.395  1.00 87.51           C  
ATOM   1089  HD2 ARG A  64     -29.776 -10.393  16.438  1.00 87.51           H  
ATOM   1090  HD3 ARG A  64     -31.110 -11.255  17.227  1.00 87.51           H  
ATOM   1091  NE  ARG A  64     -29.293 -11.186  18.323  1.00 87.51           N  
ATOM   1092  HE  ARG A  64     -28.621 -10.547  18.722  1.00 87.51           H  
ATOM   1093  NH1 ARG A  64     -30.126 -13.327  18.359  1.00 87.51           N  
ATOM   1094 HH11 ARG A  64     -30.098 -14.271  18.716  1.00 87.51           H  
ATOM   1095 HH12 ARG A  64     -30.772 -13.096  17.617  1.00 87.51           H  
ATOM   1096  NH2 ARG A  64     -28.516 -12.668  19.800  1.00 87.51           N  
ATOM   1097 HH21 ARG A  64     -28.541 -13.582  20.229  1.00 87.51           H  
ATOM   1098 HH22 ARG A  64     -27.910 -11.953  20.175  1.00 87.51           H  
ATOM   1099  CZ  ARG A  64     -29.322 -12.402  18.813  1.00 87.51           C  
ATOM   1100  N   GLU A  65     -34.100  -6.868  15.973  1.00 86.30           N  
ATOM   1101  H   GLU A  65     -34.601  -7.659  16.351  1.00 86.30           H  
ATOM   1102  CA  GLU A  65     -34.712  -6.097  14.893  1.00 86.30           C  
ATOM   1103  HA  GLU A  65     -33.997  -6.010  14.074  1.00 86.30           H  
ATOM   1104  C   GLU A  65     -35.016  -4.658  15.336  1.00 86.30           C  
ATOM   1105  CB  GLU A  65     -35.955  -6.830  14.360  1.00 86.30           C  
ATOM   1106  HB2 GLU A  65     -36.536  -6.145  13.742  1.00 86.30           H  
ATOM   1107  HB3 GLU A  65     -36.583  -7.141  15.195  1.00 86.30           H  
ATOM   1108  O   GLU A  65     -34.760  -3.724  14.576  1.00 86.30           O  
ATOM   1109  CG  GLU A  65     -35.585  -8.064  13.511  1.00 86.30           C  
ATOM   1110  HG2 GLU A  65     -35.019  -8.765  14.123  1.00 86.30           H  
ATOM   1111  HG3 GLU A  65     -36.504  -8.565  13.207  1.00 86.30           H  
ATOM   1112  CD  GLU A  65     -34.770  -7.694  12.253  1.00 86.30           C  
ATOM   1113  OE1 GLU A  65     -33.573  -8.062  12.153  1.00 86.30           O  
ATOM   1114  OE2 GLU A  65     -35.300  -6.977  11.377  1.00 86.30           O  
ATOM   1115  N   ILE A  66     -35.442  -4.445  16.586  1.00 87.47           N  
ATOM   1116  H   ILE A  66     -35.650  -5.249  17.162  1.00 87.47           H  
ATOM   1117  CA  ILE A  66     -35.666  -3.103  17.153  1.00 87.47           C  
ATOM   1118  HA  ILE A  66     -36.306  -2.539  16.475  1.00 87.47           H  
ATOM   1119  C   ILE A  66     -34.356  -2.322  17.268  1.00 87.47           C  
ATOM   1120  CB  ILE A  66     -36.393  -3.216  18.511  1.00 87.47           C  
ATOM   1121  HB  ILE A  66     -35.888  -3.971  19.115  1.00 87.47           H  
ATOM   1122  O   ILE A  66     -34.269  -1.194  16.777  1.00 87.47           O  
ATOM   1123  CG1 ILE A  66     -37.841  -3.672  18.241  1.00 87.47           C  
ATOM   1124 HG12 ILE A  66     -38.391  -2.868  17.752  1.00 87.47           H  
ATOM   1125 HG13 ILE A  66     -37.843  -4.529  17.568  1.00 87.47           H  
ATOM   1126  CG2 ILE A  66     -36.400  -1.896  19.309  1.00 87.47           C  
ATOM   1127 HG21 ILE A  66     -36.985  -1.142  18.782  1.00 87.47           H  
ATOM   1128 HG22 ILE A  66     -36.842  -2.058  20.292  1.00 87.47           H  
ATOM   1129 HG23 ILE A  66     -35.390  -1.524  19.479  1.00 87.47           H  
ATOM   1130  CD1 ILE A  66     -38.596  -4.091  19.497  1.00 87.47           C  
ATOM   1131 HD11 ILE A  66     -39.573  -4.465  19.191  1.00 87.47           H  
ATOM   1132 HD12 ILE A  66     -38.740  -3.247  20.172  1.00 87.47           H  
ATOM   1133 HD13 ILE A  66     -38.049  -4.881  20.011  1.00 87.47           H  
ATOM   1134  N   LEU A  67     -33.318  -2.923  17.863  1.00 88.02           N  
ATOM   1135  H   LEU A  67     -33.459  -3.844  18.251  1.00 88.02           H  
ATOM   1136  CA  LEU A  67     -32.006  -2.280  18.005  1.00 88.02           C  
ATOM   1137  HA  LEU A  67     -32.119  -1.355  18.571  1.00 88.02           H  
ATOM   1138  C   LEU A  67     -31.419  -1.895  16.644  1.00 88.02           C  
ATOM   1139  CB  LEU A  67     -31.036  -3.219  18.738  1.00 88.02           C  
ATOM   1140  HB2 LEU A  67     -30.038  -2.784  18.692  1.00 88.02           H  
ATOM   1141  HB3 LEU A  67     -31.008  -4.169  18.204  1.00 88.02           H  
ATOM   1142  O   LEU A  67     -30.907  -0.790  16.476  1.00 88.02           O  
ATOM   1143  CG  LEU A  67     -31.372  -3.485  20.214  1.00 88.02           C  
ATOM   1144  HG  LEU A  67     -32.378  -3.896  20.301  1.00 88.02           H  
ATOM   1145  CD1 LEU A  67     -30.382  -4.513  20.757  1.00 88.02           C  
ATOM   1146 HD11 LEU A  67     -29.376  -4.095  20.761  1.00 88.02           H  
ATOM   1147 HD12 LEU A  67     -30.664  -4.791  21.772  1.00 88.02           H  
ATOM   1148 HD13 LEU A  67     -30.407  -5.398  20.120  1.00 88.02           H  
ATOM   1149  CD2 LEU A  67     -31.306  -2.230  21.079  1.00 88.02           C  
ATOM   1150 HD21 LEU A  67     -30.331  -1.755  20.980  1.00 88.02           H  
ATOM   1151 HD22 LEU A  67     -31.472  -2.496  22.123  1.00 88.02           H  
ATOM   1152 HD23 LEU A  67     -32.090  -1.533  20.782  1.00 88.02           H  
ATOM   1153  N   LYS A  68     -31.553  -2.780  15.651  1.00 85.64           N  
ATOM   1154  H   LYS A  68     -31.980  -3.668  15.873  1.00 85.64           H  
ATOM   1155  CA  LYS A  68     -31.128  -2.536  14.269  1.00 85.64           C  
ATOM   1156  HA  LYS A  68     -30.089  -2.209  14.269  1.00 85.64           H  
ATOM   1157  C   LYS A  68     -31.942  -1.428  13.599  1.00 85.64           C  
ATOM   1158  CB  LYS A  68     -31.249  -3.863  13.519  1.00 85.64           C  
ATOM   1159  HB2 LYS A  68     -30.645  -4.609  14.035  1.00 85.64           H  
ATOM   1160  HB3 LYS A  68     -32.290  -4.185  13.560  1.00 85.64           H  
ATOM   1161  O   LYS A  68     -31.365  -0.602  12.900  1.00 85.64           O  
ATOM   1162  CG  LYS A  68     -30.802  -3.799  12.054  1.00 85.64           C  
ATOM   1163  HG2 LYS A  68     -31.390  -3.057  11.514  1.00 85.64           H  
ATOM   1164  HG3 LYS A  68     -29.743  -3.552  11.990  1.00 85.64           H  
ATOM   1165  CD  LYS A  68     -31.067  -5.181  11.461  1.00 85.64           C  
ATOM   1166  HD2 LYS A  68     -30.420  -5.915  11.940  1.00 85.64           H  
ATOM   1167  HD3 LYS A  68     -32.100  -5.450  11.683  1.00 85.64           H  
ATOM   1168  CE  LYS A  68     -30.874  -5.231   9.951  1.00 85.64           C  
ATOM   1169  HE2 LYS A  68     -31.354  -4.355   9.513  1.00 85.64           H  
ATOM   1170  HE3 LYS A  68     -29.810  -5.212   9.714  1.00 85.64           H  
ATOM   1171  NZ  LYS A  68     -31.530  -6.467   9.460  1.00 85.64           N  
ATOM   1172  HZ1 LYS A  68     -32.490  -6.479   9.772  1.00 85.64           H  
ATOM   1173  HZ2 LYS A  68     -31.520  -6.544   8.453  1.00 85.64           H  
ATOM   1174  HZ3 LYS A  68     -31.132  -7.289   9.892  1.00 85.64           H  
ATOM   1175  N   THR A  69     -33.257  -1.399  13.808  1.00 85.88           N  
ATOM   1176  H   THR A  69     -33.664  -2.128  14.376  1.00 85.88           H  
ATOM   1177  CA  THR A  69     -34.160  -0.406  13.201  1.00 85.88           C  
ATOM   1178  HA  THR A  69     -34.002  -0.395  12.123  1.00 85.88           H  
ATOM   1179  C   THR A  69     -33.880   1.003  13.711  1.00 85.88           C  
ATOM   1180  CB  THR A  69     -35.628  -0.782  13.455  1.00 85.88           C  
ATOM   1181  HB  THR A  69     -35.807  -0.900  14.524  1.00 85.88           H  
ATOM   1182  O   THR A  69     -33.846   1.946  12.924  1.00 85.88           O  
ATOM   1183  CG2 THR A  69     -36.625   0.231  12.890  1.00 85.88           C  
ATOM   1184 HG21 THR A  69     -36.376   0.465  11.855  1.00 85.88           H  
ATOM   1185 HG22 THR A  69     -37.629  -0.190  12.936  1.00 85.88           H  
ATOM   1186 HG23 THR A  69     -36.615   1.146  13.482  1.00 85.88           H  
ATOM   1187  OG1 THR A  69     -35.884  -2.006  12.808  1.00 85.88           O  
ATOM   1188  HG1 THR A  69     -35.535  -2.702  13.370  1.00 85.88           H  
ATOM   1189  N   HIS A  70     -33.635   1.150  15.014  1.00 84.32           N  
ATOM   1190  H   HIS A  70     -33.715   0.342  15.615  1.00 84.32           H  
ATOM   1191  CA  HIS A  70     -33.404   2.455  15.640  1.00 84.32           C  
ATOM   1192  HA  HIS A  70     -33.808   3.227  14.985  1.00 84.32           H  
ATOM   1193  C   HIS A  70     -31.922   2.811  15.818  1.00 84.32           C  
ATOM   1194  CB  HIS A  70     -34.194   2.527  16.946  1.00 84.32           C  
ATOM   1195  HB2 HIS A  70     -33.874   1.727  17.614  1.00 84.32           H  
ATOM   1196  HB3 HIS A  70     -33.991   3.482  17.431  1.00 84.32           H  
ATOM   1197  O   HIS A  70     -31.612   3.894  16.313  1.00 84.32           O  
ATOM   1198  CG  HIS A  70     -35.679   2.433  16.714  1.00 84.32           C  
ATOM   1199  CD2 HIS A  70     -36.493   1.393  17.062  1.00 84.32           C  
ATOM   1200  HD2 HIS A  70     -36.178   0.495  17.573  1.00 84.32           H  
ATOM   1201  ND1 HIS A  70     -36.460   3.357  16.056  1.00 84.32           N  
ATOM   1202  HD1 HIS A  70     -36.150   4.237  15.670  1.00 84.32           H  
ATOM   1203  CE1 HIS A  70     -37.717   2.885  16.014  1.00 84.32           C  
ATOM   1204  HE1 HIS A  70     -38.561   3.392  15.569  1.00 84.32           H  
ATOM   1205  NE2 HIS A  70     -37.785   1.689  16.619  1.00 84.32           N  
ATOM   1206  N   ASN A  71     -31.014   1.928  15.389  1.00 84.44           N  
ATOM   1207  H   ASN A  71     -31.352   1.055  15.008  1.00 84.44           H  
ATOM   1208  CA  ASN A  71     -29.568   2.056  15.567  1.00 84.44           C  
ATOM   1209  HA  ASN A  71     -29.136   1.087  15.320  1.00 84.44           H  
ATOM   1210  C   ASN A  71     -29.184   2.320  17.036  1.00 84.44           C  
ATOM   1211  CB  ASN A  71     -29.028   3.075  14.551  1.00 84.44           C  
ATOM   1212  HB2 ASN A  71     -29.471   2.882  13.574  1.00 84.44           H  
ATOM   1213  HB3 ASN A  71     -29.298   4.084  14.861  1.00 84.44           H  
ATOM   1214  O   ASN A  71     -28.420   3.235  17.346  1.00 84.44           O  
ATOM   1215  CG  ASN A  71     -27.527   2.960  14.394  1.00 84.44           C  
ATOM   1216  ND2 ASN A  71     -26.776   3.948  14.810  1.00 84.44           N  
ATOM   1217 HD21 ASN A  71     -27.192   4.590  15.470  1.00 84.44           H  
ATOM   1218 HD22 ASN A  71     -25.786   3.751  14.834  1.00 84.44           H  
ATOM   1219  OD1 ASN A  71     -27.013   1.979  13.886  1.00 84.44           O  
ATOM   1220  N   TRP A  72     -29.778   1.543  17.944  1.00 87.50           N  
ATOM   1221  H   TRP A  72     -30.346   0.780  17.603  1.00 87.50           H  
ATOM   1222  CA  TRP A  72     -29.507   1.606  19.377  1.00 87.50           C  
ATOM   1223  HA  TRP A  72     -29.114   2.591  19.626  1.00 87.50           H  
ATOM   1224  C   TRP A  72     -28.449   0.590  19.780  1.00 87.50           C  
ATOM   1225  CB  TRP A  72     -30.792   1.390  20.178  1.00 87.50           C  
ATOM   1226  HB2 TRP A  72     -30.524   1.266  21.227  1.00 87.50           H  
ATOM   1227  HB3 TRP A  72     -31.256   0.462  19.844  1.00 87.50           H  
ATOM   1228  O   TRP A  72     -28.476  -0.565  19.354  1.00 87.50           O  
ATOM   1229  CG  TRP A  72     -31.817   2.476  20.106  1.00 87.50           C  
ATOM   1230  CD1 TRP A  72     -31.616   3.742  19.668  1.00 87.50           C  
ATOM   1231  HD1 TRP A  72     -30.685   4.129  19.281  1.00 87.50           H  
ATOM   1232  CD2 TRP A  72     -33.221   2.403  20.490  1.00 87.50           C  
ATOM   1233  CE2 TRP A  72     -33.805   3.685  20.280  1.00 87.50           C  
ATOM   1234  CE3 TRP A  72     -34.063   1.384  20.991  1.00 87.50           C  
ATOM   1235  HE3 TRP A  72     -33.656   0.398  21.162  1.00 87.50           H  
ATOM   1236  NE1 TRP A  72     -32.783   4.463  19.788  1.00 87.50           N  
ATOM   1237  HE1 TRP A  72     -32.853   5.446  19.570  1.00 87.50           H  
ATOM   1238  CH2 TRP A  72     -35.957   2.917  21.052  1.00 87.50           C  
ATOM   1239  HH2 TRP A  72     -37.000   3.099  21.264  1.00 87.50           H  
ATOM   1240  CZ2 TRP A  72     -35.147   3.951  20.558  1.00 87.50           C  
ATOM   1241  HZ2 TRP A  72     -35.547   4.939  20.382  1.00 87.50           H  
ATOM   1242  CZ3 TRP A  72     -35.419   1.638  21.268  1.00 87.50           C  
ATOM   1243  HZ3 TRP A  72     -36.054   0.852  21.650  1.00 87.50           H  
ATOM   1244  N   GLU A  73     -27.550   1.019  20.657  1.00 83.76           N  
ATOM   1245  H   GLU A  73     -27.579   1.978  20.972  1.00 83.76           H  
ATOM   1246  CA  GLU A  73     -26.550   0.154  21.267  1.00 83.76           C  
ATOM   1247  HA  GLU A  73     -26.385  -0.718  20.634  1.00 83.76           H  
ATOM   1248  C   GLU A  73     -27.059  -0.329  22.622  1.00 83.76           C  
ATOM   1249  CB  GLU A  73     -25.210   0.885  21.386  1.00 83.76           C  
ATOM   1250  HB2 GLU A  73     -25.353   1.821  21.925  1.00 83.76           H  
ATOM   1251  HB3 GLU A  73     -24.523   0.252  21.947  1.00 83.76           H  
ATOM   1252  O   GLU A  73     -27.314   0.461  23.532  1.00 83.76           O  
ATOM   1253  CG  GLU A  73     -24.610   1.167  19.999  1.00 83.76           C  
ATOM   1254  HG2 GLU A  73     -25.289   1.810  19.439  1.00 83.76           H  
ATOM   1255  HG3 GLU A  73     -24.520   0.222  19.462  1.00 83.76           H  
ATOM   1256  CD  GLU A  73     -23.234   1.842  20.063  1.00 83.76           C  
ATOM   1257  OE1 GLU A  73     -22.665   2.047  18.969  1.00 83.76           O  
ATOM   1258  OE2 GLU A  73     -22.770   2.154  21.183  1.00 83.76           O  
ATOM   1259  N   LEU A  74     -27.223  -1.643  22.743  1.00 83.24           N  
ATOM   1260  H   LEU A  74     -27.013  -2.231  21.949  1.00 83.24           H  
ATOM   1261  CA  LEU A  74     -27.584  -2.320  23.980  1.00 83.24           C  
ATOM   1262  HA  LEU A  74     -27.331  -1.674  24.821  1.00 83.24           H  
ATOM   1263  C   LEU A  74     -26.741  -3.589  24.072  1.00 83.24           C  
ATOM   1264  CB  LEU A  74     -29.102  -2.561  23.983  1.00 83.24           C  
ATOM   1265  HB2 LEU A  74     -29.566  -1.626  23.667  1.00 83.24           H  
ATOM   1266  HB3 LEU A  74     -29.356  -3.320  23.243  1.00 83.24           H  
ATOM   1267  O   LEU A  74     -26.608  -4.323  23.088  1.00 83.24           O  
ATOM   1268  CG  LEU A  74     -29.696  -2.941  25.352  1.00 83.24           C  
ATOM   1269  HG  LEU A  74     -29.114  -2.483  26.151  1.00 83.24           H  
ATOM   1270  CD1 LEU A  74     -31.127  -2.412  25.426  1.00 83.24           C  
ATOM   1271 HD11 LEU A  74     -31.113  -1.325  25.507  1.00 83.24           H  
ATOM   1272 HD12 LEU A  74     -31.690  -2.710  24.541  1.00 83.24           H  
ATOM   1273 HD13 LEU A  74     -31.626  -2.824  26.303  1.00 83.24           H  
ATOM   1274  CD2 LEU A  74     -29.753  -4.454  25.569  1.00 83.24           C  
ATOM   1275 HD21 LEU A  74     -30.395  -4.919  24.821  1.00 83.24           H  
ATOM   1276 HD22 LEU A  74     -30.147  -4.651  26.566  1.00 83.24           H  
ATOM   1277 HD23 LEU A  74     -28.752  -4.881  25.511  1.00 83.24           H  
ATOM   1278  N   ASP A  75     -26.129  -3.827  25.231  1.00 80.57           N  
ATOM   1279  H   ASP A  75     -26.280  -3.210  26.016  1.00 80.57           H  
ATOM   1280  CA  ASP A  75     -25.211  -4.949  25.392  1.00 80.57           C  
ATOM   1281  HA  ASP A  75     -24.542  -4.945  24.531  1.00 80.57           H  
ATOM   1282  C   ASP A  75     -25.966  -6.286  25.388  1.00 80.57           C  
ATOM   1283  CB  ASP A  75     -24.317  -4.785  26.630  1.00 80.57           C  
ATOM   1284  HB2 ASP A  75     -24.933  -4.778  27.530  1.00 80.57           H  
ATOM   1285  HB3 ASP A  75     -23.785  -3.836  26.565  1.00 80.57           H  
ATOM   1286  O   ASP A  75     -26.610  -6.685  26.357  1.00 80.57           O  
ATOM   1287  CG  ASP A  75     -23.293  -5.925  26.712  1.00 80.57           C  
ATOM   1288  OD1 ASP A  75     -23.092  -6.624  25.691  1.00 80.57           O  
ATOM   1289  OD2 ASP A  75     -22.720  -6.171  27.790  1.00 80.57           O  
ATOM   1290  N   LEU A  76     -25.861  -7.002  24.269  1.00 80.36           N  
ATOM   1291  H   LEU A  76     -25.382  -6.556  23.499  1.00 80.36           H  
ATOM   1292  CA  LEU A  76     -26.376  -8.358  24.100  1.00 80.36           C  
ATOM   1293  HA  LEU A  76     -27.068  -8.572  24.915  1.00 80.36           H  
ATOM   1294  C   LEU A  76     -25.273  -9.422  24.214  1.00 80.36           C  
ATOM   1295  CB  LEU A  76     -27.157  -8.456  22.777  1.00 80.36           C  
ATOM   1296  HB2 LEU A  76     -26.476  -8.219  21.959  1.00 80.36           H  
ATOM   1297  HB3 LEU A  76     -27.486  -9.487  22.649  1.00 80.36           H  
ATOM   1298  O   LEU A  76     -25.489 -10.567  23.809  1.00 80.36           O  
ATOM   1299  CG  LEU A  76     -28.396  -7.549  22.661  1.00 80.36           C  
ATOM   1300  HG  LEU A  76     -28.101  -6.500  22.674  1.00 80.36           H  
ATOM   1301  CD1 LEU A  76     -29.069  -7.856  21.320  1.00 80.36           C  
ATOM   1302 HD11 LEU A  76     -29.990  -7.279  21.245  1.00 80.36           H  
ATOM   1303 HD12 LEU A  76     -29.318  -8.915  21.252  1.00 80.36           H  
ATOM   1304 HD13 LEU A  76     -28.406  -7.564  20.506  1.00 80.36           H  
ATOM   1305  CD2 LEU A  76     -29.420  -7.797  23.769  1.00 80.36           C  
ATOM   1306 HD21 LEU A  76     -29.702  -8.849  23.803  1.00 80.36           H  
ATOM   1307 HD22 LEU A  76     -30.306  -7.186  23.593  1.00 80.36           H  
ATOM   1308 HD23 LEU A  76     -29.002  -7.492  24.728  1.00 80.36           H  
ATOM   1309  N   SER A  77     -24.091  -9.081  24.738  1.00 74.11           N  
ATOM   1310  H   SER A  77     -23.956  -8.137  25.071  1.00 74.11           H  
ATOM   1311  CA  SER A  77     -22.942  -9.990  24.847  1.00 74.11           C  
ATOM   1312  HA  SER A  77     -22.603 -10.240  23.842  1.00 74.11           H  
ATOM   1313  C   SER A  77     -23.303 -11.301  25.553  1.00 74.11           C  
ATOM   1314  CB  SER A  77     -21.780  -9.301  25.576  1.00 74.11           C  
ATOM   1315  HB2 SER A  77     -20.934  -9.986  25.623  1.00 74.11           H  
ATOM   1316  HB3 SER A  77     -21.472  -8.413  25.023  1.00 74.11           H  
ATOM   1317  O   SER A  77     -23.014 -12.382  25.033  1.00 74.11           O  
ATOM   1318  OG  SER A  77     -22.154  -8.941  26.890  1.00 74.11           O  
ATOM   1319  HG  SER A  77     -22.329  -7.997  26.908  1.00 74.11           H  
ATOM   1320  N   ALA A  78     -24.045 -11.232  26.662  1.00 69.70           N  
ATOM   1321  H   ALA A  78     -24.163 -10.319  27.079  1.00 69.70           H  
ATOM   1322  CA  ALA A  78     -24.505 -12.417  27.382  1.00 69.70           C  
ATOM   1323  HA  ALA A  78     -23.637 -13.043  27.590  1.00 69.70           H  
ATOM   1324  C   ALA A  78     -25.492 -13.270  26.555  1.00 69.70           C  
ATOM   1325  CB  ALA A  78     -25.098 -11.978  28.724  1.00 69.70           C  
ATOM   1326  HB1 ALA A  78     -25.384 -12.856  29.303  1.00 69.70           H  
ATOM   1327  HB2 ALA A  78     -24.359 -11.407  29.286  1.00 69.70           H  
ATOM   1328  HB3 ALA A  78     -25.978 -11.357  28.561  1.00 69.70           H  
ATOM   1329  O   ALA A  78     -25.444 -14.500  26.623  1.00 69.70           O  
ATOM   1330  N   ALA A  79     -26.327 -12.646  25.712  1.00 66.52           N  
ATOM   1331  H   ALA A  79     -26.252 -11.643  25.626  1.00 66.52           H  
ATOM   1332  CA  ALA A  79     -27.222 -13.355  24.792  1.00 66.52           C  
ATOM   1333  HA  ALA A  79     -27.699 -14.172  25.333  1.00 66.52           H  
ATOM   1334  C   ALA A  79     -26.484 -13.989  23.604  1.00 66.52           C  
ATOM   1335  CB  ALA A  79     -28.329 -12.415  24.296  1.00 66.52           C  
ATOM   1336  HB1 ALA A  79     -28.855 -12.880  23.461  1.00 66.52           H  
ATOM   1337  HB2 ALA A  79     -27.915 -11.463  23.966  1.00 66.52           H  
ATOM   1338  HB3 ALA A  79     -29.059 -12.249  25.088  1.00 66.52           H  
ATOM   1339  O   ALA A  79     -26.984 -14.960  23.044  1.00 66.52           O  
ATOM   1340  N   LYS A  80     -25.302 -13.495  23.211  1.00 60.17           N  
ATOM   1341  H   LYS A  80     -24.948 -12.677  23.685  1.00 60.17           H  
ATOM   1342  CA  LYS A  80     -24.523 -14.069  22.099  1.00 60.17           C  
ATOM   1343  HA  LYS A  80     -25.148 -14.083  21.206  1.00 60.17           H  
ATOM   1344  C   LYS A  80     -24.144 -15.528  22.369  1.00 60.17           C  
ATOM   1345  CB  LYS A  80     -23.299 -13.184  21.831  1.00 60.17           C  
ATOM   1346  HB2 LYS A  80     -23.616 -12.141  21.827  1.00 60.17           H  
ATOM   1347  HB3 LYS A  80     -22.564 -13.320  22.624  1.00 60.17           H  
ATOM   1348  O   LYS A  80     -24.342 -16.380  21.511  1.00 60.17           O  
ATOM   1349  CG  LYS A  80     -22.653 -13.506  20.477  1.00 60.17           C  
ATOM   1350  HG2 LYS A  80     -23.406 -13.440  19.692  1.00 60.17           H  
ATOM   1351  HG3 LYS A  80     -22.246 -14.517  20.495  1.00 60.17           H  
ATOM   1352  CD  LYS A  80     -21.531 -12.506  20.182  1.00 60.17           C  
ATOM   1353  HD2 LYS A  80     -21.942 -11.497  20.173  1.00 60.17           H  
ATOM   1354  HD3 LYS A  80     -20.774 -12.579  20.963  1.00 60.17           H  
ATOM   1355  CE  LYS A  80     -20.905 -12.824  18.823  1.00 60.17           C  
ATOM   1356  HE2 LYS A  80     -20.510 -13.840  18.856  1.00 60.17           H  
ATOM   1357  HE3 LYS A  80     -21.689 -12.809  18.065  1.00 60.17           H  
ATOM   1358  NZ  LYS A  80     -19.834 -11.854  18.488  1.00 60.17           N  
ATOM   1359  HZ1 LYS A  80     -19.423 -12.088  17.595  1.00 60.17           H  
ATOM   1360  HZ2 LYS A  80     -20.204 -10.915  18.449  1.00 60.17           H  
ATOM   1361  HZ3 LYS A  80     -19.110 -11.887  19.191  1.00 60.17           H  
ATOM   1362  N   SER A  81     -23.756 -15.835  23.609  1.00 55.78           N  
ATOM   1363  H   SER A  81     -23.638 -15.076  24.265  1.00 55.78           H  
ATOM   1364  CA  SER A  81     -23.482 -17.213  24.047  1.00 55.78           C  
ATOM   1365  HA  SER A  81     -22.701 -17.620  23.406  1.00 55.78           H  
ATOM   1366  C   SER A  81     -24.691 -18.161  23.935  1.00 55.78           C  
ATOM   1367  CB  SER A  81     -22.957 -17.204  25.489  1.00 55.78           C  
ATOM   1368  HB2 SER A  81     -22.524 -18.181  25.703  1.00 55.78           H  
ATOM   1369  HB3 SER A  81     -22.173 -16.454  25.593  1.00 55.78           H  
ATOM   1370  O   SER A  81     -24.517 -19.378  23.917  1.00 55.78           O  
ATOM   1371  OG  SER A  81     -23.989 -16.957  26.433  1.00 55.78           O  
ATOM   1372  HG  SER A  81     -24.307 -16.053  26.383  1.00 55.78           H  
ATOM   1373  N   MET A  82     -25.916 -17.621  23.851  1.00 55.27           N  
ATOM   1374  H   MET A  82     -25.996 -16.615  23.805  1.00 55.27           H  
ATOM   1375  CA  MET A  82     -27.159 -18.397  23.846  1.00 55.27           C  
ATOM   1376  HA  MET A  82     -27.007 -19.286  24.459  1.00 55.27           H  
ATOM   1377  C   MET A  82     -27.588 -18.904  22.465  1.00 55.27           C  
ATOM   1378  CB  MET A  82     -28.308 -17.590  24.472  1.00 55.27           C  
ATOM   1379  HB2 MET A  82     -28.521 -16.702  23.878  1.00 55.27           H  
ATOM   1380  HB3 MET A  82     -29.199 -18.217  24.446  1.00 55.27           H  
ATOM   1381  O   MET A  82     -28.402 -19.823  22.418  1.00 55.27           O  
ATOM   1382  CG  MET A  82     -28.039 -17.188  25.928  1.00 55.27           C  
ATOM   1383  HG2 MET A  82     -27.748 -18.079  26.485  1.00 55.27           H  
ATOM   1384  HG3 MET A  82     -27.198 -16.494  25.950  1.00 55.27           H  
ATOM   1385  SD  MET A  82     -29.441 -16.410  26.787  1.00 55.27           S  
ATOM   1386  CE  MET A  82     -30.673 -17.733  26.672  1.00 55.27           C  
ATOM   1387  HE1 MET A  82     -31.490 -17.516  27.360  1.00 55.27           H  
ATOM   1388  HE2 MET A  82     -30.214 -18.689  26.926  1.00 55.27           H  
ATOM   1389  HE3 MET A  82     -31.065 -17.780  25.655  1.00 55.27           H  
ATOM   1390  N   LEU A  83     -27.081 -18.336  21.364  1.00 54.93           N  
ATOM   1391  H   LEU A  83     -26.387 -17.609  21.464  1.00 54.93           H  
ATOM   1392  CA  LEU A  83     -27.447 -18.777  20.005  1.00 54.93           C  
ATOM   1393  HA  LEU A  83     -28.323 -19.423  20.051  1.00 54.93           H  
ATOM   1394  C   LEU A  83     -26.380 -19.619  19.309  1.00 54.93           C  
ATOM   1395  CB  LEU A  83     -27.806 -17.583  19.119  1.00 54.93           C  
ATOM   1396  HB2 LEU A  83     -27.898 -17.948  18.096  1.00 54.93           H  
ATOM   1397  HB3 LEU A  83     -26.983 -16.869  19.125  1.00 54.93           H  
ATOM   1398  O   LEU A  83     -26.696 -20.294  18.338  1.00 54.93           O  
ATOM   1399  CG  LEU A  83     -29.141 -16.945  19.533  1.00 54.93           C  
ATOM   1400  HG  LEU A  83     -29.674 -17.565  20.254  1.00 54.93           H  
ATOM   1401  CD1 LEU A  83     -28.854 -15.591  20.146  1.00 54.93           C  
ATOM   1402 HD11 LEU A  83     -29.792 -15.100  20.404  1.00 54.93           H  
ATOM   1403 HD12 LEU A  83     -28.238 -15.056  19.423  1.00 54.93           H  
ATOM   1404 HD13 LEU A  83     -28.280 -15.749  21.059  1.00 54.93           H  
ATOM   1405  CD2 LEU A  83     -30.041 -16.718  18.325  1.00 54.93           C  
ATOM   1406 HD21 LEU A  83     -30.996 -16.290  18.628  1.00 54.93           H  
ATOM   1407 HD22 LEU A  83     -30.240 -17.681  17.854  1.00 54.93           H  
ATOM   1408 HD23 LEU A  83     -29.550 -16.085  17.585  1.00 54.93           H  
ATOM   1409  N   ASP A  84     -25.144 -19.608  19.803  1.00 51.83           N  
ATOM   1410  H   ASP A  84     -24.928 -18.980  20.563  1.00 51.83           H  
ATOM   1411  CA  ASP A  84     -24.023 -20.243  19.102  1.00 51.83           C  
ATOM   1412  HA  ASP A  84     -24.195 -20.157  18.029  1.00 51.83           H  
ATOM   1413  C   ASP A  84     -23.901 -21.758  19.360  1.00 51.83           C  
ATOM   1414  CB  ASP A  84     -22.722 -19.477  19.412  1.00 51.83           C  
ATOM   1415  HB2 ASP A  84     -21.871 -20.080  19.095  1.00 51.83           H  
ATOM   1416  HB3 ASP A  84     -22.641 -19.334  20.490  1.00 51.83           H  
ATOM   1417  O   ASP A  84     -23.017 -22.407  18.802  1.00 51.83           O  
ATOM   1418  CG  ASP A  84     -22.605 -18.118  18.697  1.00 51.83           C  
ATOM   1419  OD1 ASP A  84     -23.289 -17.904  17.671  1.00 51.83           O  
ATOM   1420  OD2 ASP A  84     -21.797 -17.282  19.170  1.00 51.83           O  
ATOM   1421  N   LYS A  85     -24.783 -22.364  20.169  1.00 54.48           N  
ATOM   1422  H   LYS A  85     -25.551 -21.809  20.519  1.00 54.48           H  
ATOM   1423  CA  LYS A  85     -24.859 -23.830  20.247  1.00 54.48           C  
ATOM   1424  HA  LYS A  85     -23.879 -24.252  20.027  1.00 54.48           H  
ATOM   1425  C   LYS A  85     -25.782 -24.340  19.151  1.00 54.48           C  
ATOM   1426  CB  LYS A  85     -25.253 -24.323  21.645  1.00 54.48           C  
ATOM   1427  HB2 LYS A  85     -25.510 -25.379  21.573  1.00 54.48           H  
ATOM   1428  HB3 LYS A  85     -26.123 -23.776  22.007  1.00 54.48           H  
ATOM   1429  O   LYS A  85     -26.999 -24.316  19.305  1.00 54.48           O  
ATOM   1430  CG  LYS A  85     -24.077 -24.169  22.621  1.00 54.48           C  
ATOM   1431  HG2 LYS A  85     -23.898 -23.111  22.811  1.00 54.48           H  
ATOM   1432  HG3 LYS A  85     -23.182 -24.603  22.176  1.00 54.48           H  
ATOM   1433  CD  LYS A  85     -24.363 -24.889  23.943  1.00 54.48           C  
ATOM   1434  HD2 LYS A  85     -25.246 -24.451  24.408  1.00 54.48           H  
ATOM   1435  HD3 LYS A  85     -24.549 -25.942  23.736  1.00 54.48           H  
ATOM   1436  CE  LYS A  85     -23.153 -24.749  24.871  1.00 54.48           C  
ATOM   1437  HE2 LYS A  85     -23.014 -23.694  25.107  1.00 54.48           H  
ATOM   1438  HE3 LYS A  85     -22.269 -25.087  24.330  1.00 54.48           H  
ATOM   1439  NZ  LYS A  85     -23.325 -25.549  26.107  1.00 54.48           N  
ATOM   1440  HZ1 LYS A  85     -24.147 -25.250  26.614  1.00 54.48           H  
ATOM   1441  HZ2 LYS A  85     -22.513 -25.461  26.701  1.00 54.48           H  
ATOM   1442  HZ3 LYS A  85     -23.433 -26.524  25.868  1.00 54.48           H  
ATOM   1443  N   GLU A  86     -25.183 -24.811  18.062  1.00 58.89           N  
ATOM   1444  H   GLU A  86     -24.181 -24.704  17.983  1.00 58.89           H  
ATOM   1445  CA  GLU A  86     -25.875 -25.572  17.024  1.00 58.89           C  
ATOM   1446  HA  GLU A  86     -26.700 -24.979  16.628  1.00 58.89           H  
ATOM   1447  C   GLU A  86     -26.453 -26.849  17.652  1.00 58.89           C  
ATOM   1448  CB  GLU A  86     -24.916 -25.898  15.867  1.00 58.89           C  
ATOM   1449  HB2 GLU A  86     -25.452 -26.519  15.149  1.00 58.89           H  
ATOM   1450  HB3 GLU A  86     -24.070 -26.465  16.255  1.00 58.89           H  
ATOM   1451  O   GLU A  86     -25.758 -27.839  17.861  1.00 58.89           O  
ATOM   1452  CG  GLU A  86     -24.392 -24.648  15.137  1.00 58.89           C  
ATOM   1453  HG2 GLU A  86     -23.784 -24.055  15.821  1.00 58.89           H  
ATOM   1454  HG3 GLU A  86     -25.243 -24.045  14.822  1.00 58.89           H  
ATOM   1455  CD  GLU A  86     -23.550 -25.018  13.909  1.00 58.89           C  
ATOM   1456  OE1 GLU A  86     -23.484 -24.237  12.926  1.00 58.89           O  
ATOM   1457  OE2 GLU A  86     -23.011 -26.147  13.844  1.00 58.89           O  
ATOM   1458  N   VAL A  87     -27.726 -26.800  18.035  1.00 65.87           N  
ATOM   1459  H   VAL A  87     -28.221 -25.925  17.928  1.00 65.87           H  
ATOM   1460  CA  VAL A  87     -28.479 -27.939  18.564  1.00 65.87           C  
ATOM   1461  HA  VAL A  87     -27.793 -28.764  18.760  1.00 65.87           H  
ATOM   1462  C   VAL A  87     -29.460 -28.417  17.518  1.00 65.87           C  
ATOM   1463  CB  VAL A  87     -29.213 -27.626  19.879  1.00 65.87           C  
ATOM   1464  HB  VAL A  87     -29.854 -28.475  20.118  1.00 65.87           H  
ATOM   1465  O   VAL A  87     -30.020 -27.627  16.759  1.00 65.87           O  
ATOM   1466  CG1 VAL A  87     -28.210 -27.480  21.027  1.00 65.87           C  
ATOM   1467 HG11 VAL A  87     -27.557 -26.627  20.840  1.00 65.87           H  
ATOM   1468 HG12 VAL A  87     -28.747 -27.329  21.963  1.00 65.87           H  
ATOM   1469 HG13 VAL A  87     -27.610 -28.386  21.105  1.00 65.87           H  
ATOM   1470  CG2 VAL A  87     -30.096 -26.372  19.812  1.00 65.87           C  
ATOM   1471 HG21 VAL A  87     -30.831 -26.469  19.013  1.00 65.87           H  
ATOM   1472 HG22 VAL A  87     -29.491 -25.482  19.637  1.00 65.87           H  
ATOM   1473 HG23 VAL A  87     -30.633 -26.251  20.753  1.00 65.87           H  
ATOM   1474  N   CYS A  88     -29.691 -29.725  17.476  1.00 70.00           N  
ATOM   1475  H   CYS A  88     -29.144 -30.352  18.048  1.00 70.00           H  
ATOM   1476  CA  CYS A  88     -30.671 -30.248  16.550  1.00 70.00           C  
ATOM   1477  HA  CYS A  88     -30.453 -29.819  15.572  1.00 70.00           H  
ATOM   1478  C   CYS A  88     -32.083 -29.817  16.997  1.00 70.00           C  
ATOM   1479  CB  CYS A  88     -30.510 -31.770  16.460  1.00 70.00           C  
ATOM   1480  HB2 CYS A  88     -29.536 -32.017  16.039  1.00 70.00           H  
ATOM   1481  HB3 CYS A  88     -30.587 -32.204  17.457  1.00 70.00           H  
ATOM   1482  O   CYS A  88     -32.574 -30.341  17.982  1.00 70.00           O  
ATOM   1483  SG  CYS A  88     -31.829 -32.441  15.418  1.00 70.00           S  
ATOM   1484  HG  CYS A  88     -31.428 -31.898  14.266  1.00 70.00           H  
ATOM   1485  N   TYR A  89     -32.784 -28.964  16.243  1.00 68.54           N  
ATOM   1486  H   TYR A  89     -32.274 -28.378  15.598  1.00 68.54           H  
ATOM   1487  CA  TYR A  89     -34.219 -28.661  16.409  1.00 68.54           C  
ATOM   1488  HA  TYR A  89     -34.333 -28.048  17.303  1.00 68.54           H  
ATOM   1489  C   TYR A  89     -35.165 -29.870  16.587  1.00 68.54           C  
ATOM   1490  CB  TYR A  89     -34.706 -27.849  15.193  1.00 68.54           C  
ATOM   1491  HB2 TYR A  89     -34.654 -28.478  14.304  1.00 68.54           H  
ATOM   1492  HB3 TYR A  89     -35.755 -27.593  15.344  1.00 68.54           H  
ATOM   1493  O   TYR A  89     -36.284 -29.679  17.042  1.00 68.54           O  
ATOM   1494  CG  TYR A  89     -33.954 -26.562  14.921  1.00 68.54           C  
ATOM   1495  CD1 TYR A  89     -33.929 -25.553  15.901  1.00 68.54           C  
ATOM   1496  HD1 TYR A  89     -34.445 -25.699  16.839  1.00 68.54           H  
ATOM   1497  CD2 TYR A  89     -33.300 -26.361  13.690  1.00 68.54           C  
ATOM   1498  HD2 TYR A  89     -33.350 -27.118  12.920  1.00 68.54           H  
ATOM   1499  CE1 TYR A  89     -33.236 -24.353  15.662  1.00 68.54           C  
ATOM   1500  HE1 TYR A  89     -33.220 -23.581  16.416  1.00 68.54           H  
ATOM   1501  CE2 TYR A  89     -32.592 -25.168  13.450  1.00 68.54           C  
ATOM   1502  HE2 TYR A  89     -32.074 -25.006  12.517  1.00 68.54           H  
ATOM   1503  OH  TYR A  89     -31.902 -22.998  14.202  1.00 68.54           O  
ATOM   1504  HH  TYR A  89     -31.968 -22.399  14.949  1.00 68.54           H  
ATOM   1505  CZ  TYR A  89     -32.563 -24.161  14.437  1.00 68.54           C  
ATOM   1506  N   GLY A  90     -34.763 -31.095  16.224  1.00 67.23           N  
ATOM   1507  H   GLY A  90     -33.830 -31.198  15.851  1.00 67.23           H  
ATOM   1508  CA  GLY A  90     -35.599 -32.294  16.347  1.00 67.23           C  
ATOM   1509  HA2 GLY A  90     -36.655 -32.023  16.324  1.00 67.23           H  
ATOM   1510  HA3 GLY A  90     -35.391 -32.952  15.503  1.00 67.23           H  
ATOM   1511  C   GLY A  90     -35.366 -33.100  17.616  1.00 67.23           C  
ATOM   1512  O   GLY A  90     -36.316 -33.549  18.242  1.00 67.23           O  
ATOM   1513  N   CYS A  91     -34.106 -33.310  17.999  1.00 75.31           N  
ATOM   1514  H   CYS A  91     -33.362 -32.924  17.435  1.00 75.31           H  
ATOM   1515  CA  CYS A  91     -33.753 -34.161  19.144  1.00 75.31           C  
ATOM   1516  HA  CYS A  91     -34.658 -34.402  19.701  1.00 75.31           H  
ATOM   1517  C   CYS A  91     -32.826 -33.487  20.161  1.00 75.31           C  
ATOM   1518  CB  CYS A  91     -33.168 -35.472  18.616  1.00 75.31           C  
ATOM   1519  HB2 CYS A  91     -33.067 -36.177  19.441  1.00 75.31           H  
ATOM   1520  HB3 CYS A  91     -33.853 -35.886  17.876  1.00 75.31           H  
ATOM   1521  O   CYS A  91     -32.353 -34.136  21.093  1.00 75.31           O  
ATOM   1522  SG  CYS A  91     -31.543 -35.152  17.881  1.00 75.31           S  
ATOM   1523  HG  CYS A  91     -31.390 -36.327  17.265  1.00 75.31           H  
ATOM   1524  N   MET A  92     -32.528 -32.204  19.960  1.00 66.05           N  
ATOM   1525  H   MET A  92     -32.980 -31.732  19.189  1.00 66.05           H  
ATOM   1526  CA  MET A  92     -31.712 -31.346  20.820  1.00 66.05           C  
ATOM   1527  HA  MET A  92     -31.579 -30.405  20.286  1.00 66.05           H  
ATOM   1528  C   MET A  92     -30.285 -31.851  21.071  1.00 66.05           C  
ATOM   1529  CB  MET A  92     -32.487 -31.006  22.104  1.00 66.05           C  
ATOM   1530  HB2 MET A  92     -31.907 -30.300  22.697  1.00 66.05           H  
ATOM   1531  HB3 MET A  92     -32.628 -31.912  22.694  1.00 66.05           H  
ATOM   1532  O   MET A  92     -29.595 -31.352  21.958  1.00 66.05           O  
ATOM   1533  CG  MET A  92     -33.860 -30.380  21.821  1.00 66.05           C  
ATOM   1534  HG2 MET A  92     -34.367 -30.225  22.774  1.00 66.05           H  
ATOM   1535  HG3 MET A  92     -34.467 -31.076  21.243  1.00 66.05           H  
ATOM   1536  SD  MET A  92     -33.800 -28.789  20.953  1.00 66.05           S  
ATOM   1537  CE  MET A  92     -35.579 -28.557  20.676  1.00 66.05           C  
ATOM   1538  HE1 MET A  92     -35.973 -29.381  20.080  1.00 66.05           H  
ATOM   1539  HE2 MET A  92     -35.754 -27.621  20.146  1.00 66.05           H  
ATOM   1540  HE3 MET A  92     -36.106 -28.534  21.630  1.00 66.05           H  
ATOM   1541  N   SER A  93     -29.794 -32.817  20.288  1.00 68.77           N  
ATOM   1542  H   SER A  93     -30.397 -33.236  19.594  1.00 68.77           H  
ATOM   1543  CA  SER A  93     -28.401 -33.248  20.384  1.00 68.77           C  
ATOM   1544  HA  SER A  93     -28.163 -33.394  21.438  1.00 68.77           H  
ATOM   1545  C   SER A  93     -27.467 -32.174  19.831  1.00 68.77           C  
ATOM   1546  CB  SER A  93     -28.181 -34.581  19.672  1.00 68.77           C  
ATOM   1547  HB2 SER A  93     -27.152 -34.901  19.834  1.00 68.77           H  
ATOM   1548  HB3 SER A  93     -28.854 -35.324  20.102  1.00 68.77           H  
ATOM   1549  O   SER A  93     -27.681 -31.707  18.711  1.00 68.77           O  
ATOM   1550  OG  SER A  93     -28.419 -34.488  18.286  1.00 68.77           O  
ATOM   1551  HG  SER A  93     -28.159 -33.611  17.992  1.00 68.77           H  
ATOM   1552  N   SER A  94     -26.429 -31.829  20.591  1.00 65.86           N  
ATOM   1553  H   SER A  94     -26.356 -32.188  21.532  1.00 65.86           H  
ATOM   1554  CA  SER A  94     -25.367 -30.893  20.198  1.00 65.86           C  
ATOM   1555  HA  SER A  94     -25.802 -30.044  19.670  1.00 65.86           H  
ATOM   1556  C   SER A  94     -24.321 -31.506  19.264  1.00 65.86           C  
ATOM   1557  CB  SER A  94     -24.667 -30.366  21.461  1.00 65.86           C  
ATOM   1558  HB2 SER A  94     -23.709 -29.919  21.197  1.00 65.86           H  
ATOM   1559  HB3 SER A  94     -25.297 -29.591  21.899  1.00 65.86           H  
ATOM   1560  O   SER A  94     -23.756 -30.801  18.441  1.00 65.86           O  
ATOM   1561  OG  SER A  94     -24.478 -31.389  22.434  1.00 65.86           O  
ATOM   1562  HG  SER A  94     -23.620 -31.805  22.322  1.00 65.86           H  
ATOM   1563  N   ASP A  95     -24.076 -32.816  19.360  1.00 64.08           N  
ATOM   1564  H   ASP A  95     -24.532 -33.304  20.117  1.00 64.08           H  
ATOM   1565  CA  ASP A  95     -22.814 -33.403  18.872  1.00 64.08           C  
ATOM   1566  HA  ASP A  95     -22.189 -32.610  18.462  1.00 64.08           H  
ATOM   1567  C   ASP A  95     -22.976 -34.408  17.724  1.00 64.08           C  
ATOM   1568  CB  ASP A  95     -22.042 -33.974  20.069  1.00 64.08           C  
ATOM   1569  HB2 ASP A  95     -21.101 -34.410  19.731  1.00 64.08           H  
ATOM   1570  HB3 ASP A  95     -22.635 -34.753  20.549  1.00 64.08           H  
ATOM   1571  O   ASP A  95     -22.161 -35.305  17.547  1.00 64.08           O  
ATOM   1572  CG  ASP A  95     -21.723 -32.859  21.062  1.00 64.08           C  
ATOM   1573  OD1 ASP A  95     -21.066 -31.879  20.660  1.00 64.08           O  
ATOM   1574  OD2 ASP A  95     -22.253 -32.923  22.194  1.00 64.08           O  
ATOM   1575  N   ASN A  96     -24.050 -34.291  16.944  1.00 64.85           N  
ATOM   1576  H   ASN A  96     -24.641 -33.483  17.082  1.00 64.85           H  
ATOM   1577  CA  ASN A  96     -24.490 -35.358  16.048  1.00 64.85           C  
ATOM   1578  HA  ASN A  96     -23.646 -35.993  15.779  1.00 64.85           H  
ATOM   1579  C   ASN A  96     -25.014 -34.797  14.723  1.00 64.85           C  
ATOM   1580  CB  ASN A  96     -25.513 -36.195  16.842  1.00 64.85           C  
ATOM   1581  HB2 ASN A  96     -26.253 -36.659  16.191  1.00 64.85           H  
ATOM   1582  HB3 ASN A  96     -26.077 -35.535  17.501  1.00 64.85           H  
ATOM   1583  O   ASN A  96     -26.199 -34.928  14.422  1.00 64.85           O  
ATOM   1584  CG  ASN A  96     -24.867 -37.290  17.672  1.00 64.85           C  
ATOM   1585  ND2 ASN A  96     -25.524 -37.703  18.726  1.00 64.85           N  
ATOM   1586 HD21 ASN A  96     -26.399 -37.257  18.965  1.00 64.85           H  
ATOM   1587 HD22 ASN A  96     -25.029 -38.399  19.265  1.00 64.85           H  
ATOM   1588  OD1 ASN A  96     -23.808 -37.822  17.404  1.00 64.85           O  
ATOM   1589  N   PHE A  97     -24.144 -34.153  13.941  1.00 73.95           N  
ATOM   1590  H   PHE A  97     -23.182 -34.083  14.240  1.00 73.95           H  
ATOM   1591  CA  PHE A  97     -24.479 -33.638  12.611  1.00 73.95           C  
ATOM   1592  HA  PHE A  97     -25.485 -33.971  12.354  1.00 73.95           H  
ATOM   1593  C   PHE A  97     -23.526 -34.165  11.537  1.00 73.95           C  
ATOM   1594  CB  PHE A  97     -24.498 -32.109  12.606  1.00 73.95           C  
ATOM   1595  HB2 PHE A  97     -24.667 -31.768  11.584  1.00 73.95           H  
ATOM   1596  HB3 PHE A  97     -23.520 -31.739  12.913  1.00 73.95           H  
ATOM   1597  O   PHE A  97     -22.311 -34.082  11.691  1.00 73.95           O  
ATOM   1598  CG  PHE A  97     -25.564 -31.500  13.489  1.00 73.95           C  
ATOM   1599  CD1 PHE A  97     -26.876 -31.356  13.001  1.00 73.95           C  
ATOM   1600  HD1 PHE A  97     -27.132 -31.717  12.016  1.00 73.95           H  
ATOM   1601  CD2 PHE A  97     -25.232 -31.044  14.778  1.00 73.95           C  
ATOM   1602  HD2 PHE A  97     -24.228 -31.156  15.161  1.00 73.95           H  
ATOM   1603  CE1 PHE A  97     -27.835 -30.684  13.773  1.00 73.95           C  
ATOM   1604  HE1 PHE A  97     -28.823 -30.507  13.373  1.00 73.95           H  
ATOM   1605  CE2 PHE A  97     -26.193 -30.379  15.552  1.00 73.95           C  
ATOM   1606  HE2 PHE A  97     -25.921 -29.977  16.517  1.00 73.95           H  
ATOM   1607  CZ  PHE A  97     -27.474 -30.162  15.024  1.00 73.95           C  
ATOM   1608  HZ  PHE A  97     -28.169 -29.525  15.551  1.00 73.95           H  
ATOM   1609  N   ILE A  98     -24.083 -34.652  10.429  1.00 76.88           N  
ATOM   1610  H   ILE A  98     -25.092 -34.679  10.385  1.00 76.88           H  
ATOM   1611  CA  ILE A  98     -23.370 -34.879   9.168  1.00 76.88           C  
ATOM   1612  HA  ILE A  98     -22.298 -34.939   9.361  1.00 76.88           H  
ATOM   1613  C   ILE A  98     -23.618 -33.670   8.269  1.00 76.88           C  
ATOM   1614  CB  ILE A  98     -23.807 -36.208   8.513  1.00 76.88           C  
ATOM   1615  HB  ILE A  98     -24.896 -36.240   8.489  1.00 76.88           H  
ATOM   1616  O   ILE A  98     -24.745 -33.179   8.188  1.00 76.88           O  
ATOM   1617  CG1 ILE A  98     -23.280 -37.397   9.341  1.00 76.88           C  
ATOM   1618 HG12 ILE A  98     -23.403 -37.180  10.402  1.00 76.88           H  
ATOM   1619 HG13 ILE A  98     -22.209 -37.513   9.171  1.00 76.88           H  
ATOM   1620  CG2 ILE A  98     -23.281 -36.334   7.072  1.00 76.88           C  
ATOM   1621 HG21 ILE A  98     -22.195 -36.257   7.043  1.00 76.88           H  
ATOM   1622 HG22 ILE A  98     -23.576 -37.288   6.634  1.00 76.88           H  
ATOM   1623 HG23 ILE A  98     -23.716 -35.561   6.438  1.00 76.88           H  
ATOM   1624  CD1 ILE A  98     -23.981 -38.725   9.017  1.00 76.88           C  
ATOM   1625 HD11 ILE A  98     -23.701 -39.069   8.021  1.00 76.88           H  
ATOM   1626 HD12 ILE A  98     -23.674 -39.481   9.740  1.00 76.88           H  
ATOM   1627 HD13 ILE A  98     -25.063 -38.603   9.060  1.00 76.88           H  
ATOM   1628  N   ILE A  99     -22.566 -33.181   7.615  1.00 76.44           N  
ATOM   1629  H   ILE A  99     -21.691 -33.684   7.665  1.00 76.44           H  
ATOM   1630  CA  ILE A  99     -22.644 -32.068   6.667  1.00 76.44           C  
ATOM   1631  HA  ILE A  99     -23.649 -31.647   6.707  1.00 76.44           H  
ATOM   1632  C   ILE A  99     -22.409 -32.616   5.259  1.00 76.44           C  
ATOM   1633  CB  ILE A  99     -21.657 -30.929   7.022  1.00 76.44           C  
ATOM   1634  HB  ILE A  99     -20.643 -31.264   6.803  1.00 76.44           H  
ATOM   1635  O   ILE A  99     -21.304 -33.067   4.969  1.00 76.44           O  
ATOM   1636  CG1 ILE A  99     -21.712 -30.578   8.529  1.00 76.44           C  
ATOM   1637 HG12 ILE A  99     -21.333 -31.428   9.095  1.00 76.44           H  
ATOM   1638 HG13 ILE A  99     -22.749 -30.429   8.832  1.00 76.44           H  
ATOM   1639  CG2 ILE A  99     -21.958 -29.707   6.129  1.00 76.44           C  
ATOM   1640 HG21 ILE A  99     -21.923 -29.994   5.078  1.00 76.44           H  
ATOM   1641 HG22 ILE A  99     -22.953 -29.320   6.349  1.00 76.44           H  
ATOM   1642 HG23 ILE A  99     -21.212 -28.927   6.279  1.00 76.44           H  
ATOM   1643  CD1 ILE A  99     -20.881 -29.360   8.950  1.00 76.44           C  
ATOM   1644 HD11 ILE A  99     -20.877 -29.288  10.038  1.00 76.44           H  
ATOM   1645 HD12 ILE A  99     -21.311 -28.446   8.540  1.00 76.44           H  
ATOM   1646 HD13 ILE A  99     -19.856 -29.473   8.598  1.00 76.44           H  
ATOM   1647  N   GLU A 100     -23.416 -32.539   4.391  1.00 70.56           N  
ATOM   1648  H   GLU A 100     -24.282 -32.117   4.696  1.00 70.56           H  
ATOM   1649  CA  GLU A 100     -23.309 -32.863   2.959  1.00 70.56           C  
ATOM   1650  HA  GLU A 100     -22.260 -32.947   2.675  1.00 70.56           H  
ATOM   1651  C   GLU A 100     -23.929 -31.730   2.133  1.00 70.56           C  
ATOM   1652  CB  GLU A 100     -23.995 -34.195   2.610  1.00 70.56           C  
ATOM   1653  HB2 GLU A 100     -24.997 -34.210   3.039  1.00 70.56           H  
ATOM   1654  HB3 GLU A 100     -24.086 -34.252   1.526  1.00 70.56           H  
ATOM   1655  O   GLU A 100     -25.033 -31.284   2.436  1.00 70.56           O  
ATOM   1656  CG  GLU A 100     -23.229 -35.436   3.086  1.00 70.56           C  
ATOM   1657  HG2 GLU A 100     -22.222 -35.399   2.671  1.00 70.56           H  
ATOM   1658  HG3 GLU A 100     -23.148 -35.406   4.172  1.00 70.56           H  
ATOM   1659  CD  GLU A 100     -23.907 -36.753   2.664  1.00 70.56           C  
ATOM   1660  OE1 GLU A 100     -23.243 -37.803   2.819  1.00 70.56           O  
ATOM   1661  OE2 GLU A 100     -25.078 -36.715   2.223  1.00 70.56           O  
ATOM   1662  N   ASP A 101     -23.224 -31.246   1.105  1.00 66.97           N  
ATOM   1663  H   ASP A 101     -22.402 -31.754   0.811  1.00 66.97           H  
ATOM   1664  CA  ASP A 101     -23.689 -30.191   0.186  1.00 66.97           C  
ATOM   1665  HA  ASP A 101     -22.809 -29.810  -0.332  1.00 66.97           H  
ATOM   1666  C   ASP A 101     -24.294 -28.952   0.877  1.00 66.97           C  
ATOM   1667  CB  ASP A 101     -24.605 -30.796  -0.895  1.00 66.97           C  
ATOM   1668  HB2 ASP A 101     -25.044 -29.989  -1.482  1.00 66.97           H  
ATOM   1669  HB3 ASP A 101     -25.417 -31.347  -0.420  1.00 66.97           H  
ATOM   1670  O   ASP A 101     -25.396 -28.513   0.559  1.00 66.97           O  
ATOM   1671  CG  ASP A 101     -23.861 -31.703  -1.877  1.00 66.97           C  
ATOM   1672  OD1 ASP A 101     -22.620 -31.550  -1.993  1.00 66.97           O  
ATOM   1673  OD2 ASP A 101     -24.551 -32.497  -2.549  1.00 66.97           O  
ATOM   1674  N   ASP A 102     -23.571 -28.386   1.853  1.00 64.11           N  
ATOM   1675  H   ASP A 102     -22.686 -28.823   2.067  1.00 64.11           H  
ATOM   1676  CA  ASP A 102     -24.015 -27.263   2.706  1.00 64.11           C  
ATOM   1677  HA  ASP A 102     -23.212 -27.082   3.421  1.00 64.11           H  
ATOM   1678  C   ASP A 102     -25.255 -27.555   3.589  1.00 64.11           C  
ATOM   1679  CB  ASP A 102     -24.179 -25.955   1.891  1.00 64.11           C  
ATOM   1680  HB2 ASP A 102     -24.802 -26.128   1.014  1.00 64.11           H  
ATOM   1681  HB3 ASP A 102     -24.712 -25.231   2.507  1.00 64.11           H  
ATOM   1682  O   ASP A 102     -25.707 -26.676   4.328  1.00 64.11           O  
ATOM   1683  CG  ASP A 102     -22.885 -25.258   1.458  1.00 64.11           C  
ATOM   1684  OD1 ASP A 102     -21.844 -25.337   2.150  1.00 64.11           O  
ATOM   1685  OD2 ASP A 102     -22.924 -24.423   0.522  1.00 64.11           O  
ATOM   1686  N   ASN A 103     -25.768 -28.785   3.595  1.00 68.42           N  
ATOM   1687  H   ASN A 103     -25.368 -29.476   2.976  1.00 68.42           H  
ATOM   1688  CA  ASN A 103     -26.892 -29.211   4.422  1.00 68.42           C  
ATOM   1689  HA  ASN A 103     -27.456 -28.332   4.734  1.00 68.42           H  
ATOM   1690  C   ASN A 103     -26.405 -29.937   5.678  1.00 68.42           C  
ATOM   1691  CB  ASN A 103     -27.829 -30.089   3.588  1.00 68.42           C  
ATOM   1692  HB2 ASN A 103     -28.675 -30.398   4.202  1.00 68.42           H  
ATOM   1693  HB3 ASN A 103     -27.308 -30.996   3.279  1.00 68.42           H  
ATOM   1694  O   ASN A 103     -25.470 -30.735   5.617  1.00 68.42           O  
ATOM   1695  CG  ASN A 103     -28.344 -29.356   2.365  1.00 68.42           C  
ATOM   1696  ND2 ASN A 103     -28.209 -29.934   1.198  1.00 68.42           N  
ATOM   1697 HD21 ASN A 103     -28.383 -29.342   0.398  1.00 68.42           H  
ATOM   1698 HD22 ASN A 103     -27.576 -30.717   1.120  1.00 68.42           H  
ATOM   1699  OD1 ASN A 103     -28.888 -28.266   2.455  1.00 68.42           O  
ATOM   1700  N   LYS A 104     -27.046 -29.680   6.827  1.00 71.93           N  
ATOM   1701  H   LYS A 104     -27.825 -29.037   6.809  1.00 71.93           H  
ATOM   1702  CA  LYS A 104     -26.779 -30.396   8.082  1.00 71.93           C  
ATOM   1703  HA  LYS A 104     -25.854 -30.963   7.976  1.00 71.93           H  
ATOM   1704  C   LYS A 104     -27.882 -31.405   8.359  1.00 71.93           C  
ATOM   1705  CB  LYS A 104     -26.599 -29.428   9.261  1.00 71.93           C  
ATOM   1706  HB2 LYS A 104     -27.460 -28.764   9.339  1.00 71.93           H  
ATOM   1707  HB3 LYS A 104     -26.529 -30.012  10.179  1.00 71.93           H  
ATOM   1708  O   LYS A 104     -29.052 -31.041   8.459  1.00 71.93           O  
ATOM   1709  CG  LYS A 104     -25.319 -28.606   9.101  1.00 71.93           C  
ATOM   1710  HG2 LYS A 104     -25.421 -27.931   8.252  1.00 71.93           H  
ATOM   1711  HG3 LYS A 104     -24.497 -29.293   8.898  1.00 71.93           H  
ATOM   1712  CD  LYS A 104     -24.987 -27.794  10.356  1.00 71.93           C  
ATOM   1713  HD2 LYS A 104     -25.738 -27.018  10.503  1.00 71.93           H  
ATOM   1714  HD3 LYS A 104     -24.961 -28.447  11.229  1.00 71.93           H  
ATOM   1715  CE  LYS A 104     -23.611 -27.168  10.137  1.00 71.93           C  
ATOM   1716  HE2 LYS A 104     -22.894 -27.979  10.004  1.00 71.93           H  
ATOM   1717  HE3 LYS A 104     -23.633 -26.579   9.221  1.00 71.93           H  
ATOM   1718  NZ  LYS A 104     -23.193 -26.328  11.274  1.00 71.93           N  
ATOM   1719  HZ1 LYS A 104     -22.244 -25.988  11.218  1.00 71.93           H  
ATOM   1720  HZ2 LYS A 104     -23.765 -25.517  11.461  1.00 71.93           H  
ATOM   1721  HZ3 LYS A 104     -23.223 -26.794  12.169  1.00 71.93           H  
ATOM   1722  N   TYR A 105     -27.492 -32.656   8.547  1.00 78.38           N  
ATOM   1723  H   TYR A 105     -26.516 -32.872   8.403  1.00 78.38           H  
ATOM   1724  CA  TYR A 105     -28.372 -33.759   8.911  1.00 78.38           C  
ATOM   1725  HA  TYR A 105     -29.414 -33.441   8.868  1.00 78.38           H  
ATOM   1726  C   TYR A 105     -28.045 -34.202  10.324  1.00 78.38           C  
ATOM   1727  CB  TYR A 105     -28.186 -34.921   7.933  1.00 78.38           C  
ATOM   1728  HB2 TYR A 105     -28.876 -35.722   8.198  1.00 78.38           H  
ATOM   1729  HB3 TYR A 105     -27.174 -35.315   8.026  1.00 78.38           H  
ATOM   1730  O   TYR A 105     -26.896 -34.518  10.623  1.00 78.38           O  
ATOM   1731  CG  TYR A 105     -28.420 -34.524   6.495  1.00 78.38           C  
ATOM   1732  CD1 TYR A 105     -29.720 -34.565   5.956  1.00 78.38           C  
ATOM   1733  HD1 TYR A 105     -30.548 -34.909   6.558  1.00 78.38           H  
ATOM   1734  CD2 TYR A 105     -27.338 -34.082   5.710  1.00 78.38           C  
ATOM   1735  HD2 TYR A 105     -26.339 -34.043   6.120  1.00 78.38           H  
ATOM   1736  CE1 TYR A 105     -29.932 -34.191   4.615  1.00 78.38           C  
ATOM   1737  HE1 TYR A 105     -30.914 -34.250   4.171  1.00 78.38           H  
ATOM   1738  CE2 TYR A 105     -27.554 -33.693   4.378  1.00 78.38           C  
ATOM   1739  HE2 TYR A 105     -26.732 -33.336   3.776  1.00 78.38           H  
ATOM   1740  OH  TYR A 105     -29.043 -33.431   2.523  1.00 78.38           O  
ATOM   1741  HH  TYR A 105     -28.206 -33.357   2.058  1.00 78.38           H  
ATOM   1742  CZ  TYR A 105     -28.845 -33.769   3.822  1.00 78.38           C  
ATOM   1743  N   CYS A 106     -29.034 -34.242  11.208  1.00 79.40           N  
ATOM   1744  H   CYS A 106     -29.962 -33.954  10.933  1.00 79.40           H  
ATOM   1745  CA  CYS A 106     -28.805 -34.795  12.534  1.00 79.40           C  
ATOM   1746  HA  CYS A 106     -27.887 -34.359  12.928  1.00 79.40           H  
ATOM   1747  C   CYS A 106     -28.644 -36.320  12.465  1.00 79.40           C  
ATOM   1748  CB  CYS A 106     -29.951 -34.389  13.449  1.00 79.40           C  
ATOM   1749  HB2 CYS A 106     -30.898 -34.737  13.035  1.00 79.40           H  
ATOM   1750  HB3 CYS A 106     -29.966 -33.302  13.531  1.00 79.40           H  
ATOM   1751  O   CYS A 106     -29.578 -37.004  12.072  1.00 79.40           O  
ATOM   1752  SG  CYS A 106     -29.662 -35.137  15.075  1.00 79.40           S  
ATOM   1753  HG  CYS A 106     -28.439 -34.635  15.260  1.00 79.40           H  
ATOM   1754  N   THR A 107     -27.532 -36.881  12.939  1.00 79.33           N  
ATOM   1755  H   THR A 107     -26.807 -36.283  13.310  1.00 79.33           H  
ATOM   1756  CA  THR A 107     -27.300 -38.339  12.949  1.00 79.33           C  
ATOM   1757  HA  THR A 107     -27.517 -38.731  11.955  1.00 79.33           H  
ATOM   1758  C   THR A 107     -28.201 -39.101  13.918  1.00 79.33           C  
ATOM   1759  CB  THR A 107     -25.842 -38.683  13.285  1.00 79.33           C  
ATOM   1760  HB  THR A 107     -25.707 -39.763  13.233  1.00 79.33           H  
ATOM   1761  O   THR A 107     -28.300 -40.321  13.837  1.00 79.33           O  
ATOM   1762  CG2 THR A 107     -24.878 -38.015  12.326  1.00 79.33           C  
ATOM   1763 HG21 THR A 107     -25.243 -38.186  11.313  1.00 79.33           H  
ATOM   1764 HG22 THR A 107     -23.885 -38.452  12.436  1.00 79.33           H  
ATOM   1765 HG23 THR A 107     -24.829 -36.942  12.508  1.00 79.33           H  
ATOM   1766  OG1 THR A 107     -25.492 -38.227  14.564  1.00 79.33           O  
ATOM   1767  HG1 THR A 107     -24.613 -38.557  14.766  1.00 79.33           H  
ATOM   1768  N   LYS A 108     -28.864 -38.402  14.849  1.00 78.56           N  
ATOM   1769  H   LYS A 108     -28.703 -37.405  14.866  1.00 78.56           H  
ATOM   1770  CA  LYS A 108     -29.747 -39.013  15.852  1.00 78.56           C  
ATOM   1771  HA  LYS A 108     -29.424 -40.042  16.004  1.00 78.56           H  
ATOM   1772  C   LYS A 108     -31.203 -39.124  15.406  1.00 78.56           C  
ATOM   1773  CB  LYS A 108     -29.642 -38.250  17.183  1.00 78.56           C  
ATOM   1774  HB2 LYS A 108     -30.634 -37.910  17.480  1.00 78.56           H  
ATOM   1775  HB3 LYS A 108     -29.000 -37.375  17.078  1.00 78.56           H  
ATOM   1776  O   LYS A 108     -31.857 -40.103  15.738  1.00 78.56           O  
ATOM   1777  CG  LYS A 108     -29.090 -39.146  18.295  1.00 78.56           C  
ATOM   1778  HG2 LYS A 108     -29.683 -40.059  18.351  1.00 78.56           H  
ATOM   1779  HG3 LYS A 108     -28.055 -39.405  18.072  1.00 78.56           H  
ATOM   1780  CD  LYS A 108     -29.168 -38.418  19.640  1.00 78.56           C  
ATOM   1781  HD2 LYS A 108     -30.205 -38.146  19.839  1.00 78.56           H  
ATOM   1782  HD3 LYS A 108     -28.563 -37.512  19.590  1.00 78.56           H  
ATOM   1783  CE  LYS A 108     -28.651 -39.326  20.759  1.00 78.56           C  
ATOM   1784  HE2 LYS A 108     -29.202 -40.266  20.719  1.00 78.56           H  
ATOM   1785  HE3 LYS A 108     -27.601 -39.552  20.572  1.00 78.56           H  
ATOM   1786  NZ  LYS A 108     -28.821 -38.697  22.094  1.00 78.56           N  
ATOM   1787  HZ1 LYS A 108     -28.300 -37.835  22.159  1.00 78.56           H  
ATOM   1788  HZ2 LYS A 108     -28.498 -39.320  22.821  1.00 78.56           H  
ATOM   1789  HZ3 LYS A 108     -29.795 -38.495  22.266  1.00 78.56           H  
ATOM   1790  N   CYS A 109     -31.730 -38.105  14.728  1.00 80.83           N  
ATOM   1791  H   CYS A 109     -31.124 -37.341  14.466  1.00 80.83           H  
ATOM   1792  CA  CYS A 109     -33.140 -38.069  14.314  1.00 80.83           C  
ATOM   1793  HA  CYS A 109     -33.606 -39.027  14.543  1.00 80.83           H  
ATOM   1794  C   CYS A 109     -33.335 -37.901  12.805  1.00 80.83           C  
ATOM   1795  CB  CYS A 109     -33.896 -37.001  15.115  1.00 80.83           C  
ATOM   1796  HB2 CYS A 109     -34.955 -37.070  14.866  1.00 80.83           H  
ATOM   1797  HB3 CYS A 109     -33.785 -37.196  16.182  1.00 80.83           H  
ATOM   1798  O   CYS A 109     -34.471 -37.798  12.353  1.00 80.83           O  
ATOM   1799  SG  CYS A 109     -33.318 -35.332  14.705  1.00 80.83           S  
ATOM   1800  HG  CYS A 109     -32.171 -35.331  15.389  1.00 80.83           H  
ATOM   1801  N   ASN A 110     -32.246 -37.835  12.034  1.00 72.73           N  
ATOM   1802  H   ASN A 110     -31.334 -37.974  12.445  1.00 72.73           H  
ATOM   1803  CA  ASN A 110     -32.235 -37.548  10.598  1.00 72.73           C  
ATOM   1804  HA  ASN A 110     -31.203 -37.338  10.317  1.00 72.73           H  
ATOM   1805  C   ASN A 110     -32.977 -36.262  10.207  1.00 72.73           C  
ATOM   1806  CB  ASN A 110     -32.642 -38.807   9.815  1.00 72.73           C  
ATOM   1807  HB2 ASN A 110     -33.590 -39.192  10.192  1.00 72.73           H  
ATOM   1808  HB3 ASN A 110     -32.775 -38.552   8.764  1.00 72.73           H  
ATOM   1809  O   ASN A 110     -33.301 -36.063   9.038  1.00 72.73           O  
ATOM   1810  CG  ASN A 110     -31.586 -39.896   9.874  1.00 72.73           C  
ATOM   1811  ND2 ASN A 110     -31.925 -41.093   9.460  1.00 72.73           N  
ATOM   1812 HD21 ASN A 110     -32.851 -41.271   9.100  1.00 72.73           H  
ATOM   1813 HD22 ASN A 110     -31.192 -41.788   9.482  1.00 72.73           H  
ATOM   1814  OD1 ASN A 110     -30.451 -39.700  10.270  1.00 72.73           O  
ATOM   1815  N   MET A 111     -33.219 -35.355  11.162  1.00 73.76           N  
ATOM   1816  H   MET A 111     -32.999 -35.584  12.121  1.00 73.76           H  
ATOM   1817  CA  MET A 111     -33.808 -34.062  10.853  1.00 73.76           C  
ATOM   1818  HA  MET A 111     -34.697 -34.243  10.249  1.00 73.76           H  
ATOM   1819  C   MET A 111     -32.818 -33.237  10.029  1.00 73.76           C  
ATOM   1820  CB  MET A 111     -34.254 -33.314  12.114  1.00 73.76           C  
ATOM   1821  HB2 MET A 111     -34.935 -33.939  12.691  1.00 73.76           H  
ATOM   1822  HB3 MET A 111     -33.381 -33.070  12.720  1.00 73.76           H  
ATOM   1823  O   MET A 111     -31.674 -33.009  10.435  1.00 73.76           O  
ATOM   1824  CG  MET A 111     -34.981 -32.019  11.730  1.00 73.76           C  
ATOM   1825  HG2 MET A 111     -35.919 -32.257  11.229  1.00 73.76           H  
ATOM   1826  HG3 MET A 111     -34.361 -31.461  11.028  1.00 73.76           H  
ATOM   1827  SD  MET A 111     -35.299 -30.899  13.104  1.00 73.76           S  
ATOM   1828  CE  MET A 111     -36.939 -31.473  13.622  1.00 73.76           C  
ATOM   1829  HE1 MET A 111     -37.648 -31.327  12.807  1.00 73.76           H  
ATOM   1830  HE2 MET A 111     -37.276 -30.893  14.481  1.00 73.76           H  
ATOM   1831  HE3 MET A 111     -36.906 -32.532  13.878  1.00 73.76           H  
ATOM   1832  N   PHE A 112     -33.311 -32.766   8.891  1.00 71.45           N  
ATOM   1833  H   PHE A 112     -34.237 -33.065   8.621  1.00 71.45           H  
ATOM   1834  CA  PHE A 112     -32.658 -31.796   8.031  1.00 71.45           C  
ATOM   1835  HA  PHE A 112     -31.618 -32.081   7.874  1.00 71.45           H  
ATOM   1836  C   PHE A 112     -32.700 -30.398   8.657  1.00 71.45           C  
ATOM   1837  CB  PHE A 112     -33.390 -31.823   6.688  1.00 71.45           C  
ATOM   1838  HB2 PHE A 112     -33.202 -32.781   6.203  1.00 71.45           H  
ATOM   1839  HB3 PHE A 112     -34.463 -31.748   6.862  1.00 71.45           H  
ATOM   1840  O   PHE A 112     -33.762 -29.928   9.071  1.00 71.45           O  
ATOM   1841  CG  PHE A 112     -32.983 -30.709   5.753  1.00 71.45           C  
ATOM   1842  CD1 PHE A 112     -33.759 -29.537   5.671  1.00 71.45           C  
ATOM   1843  HD1 PHE A 112     -34.642 -29.430   6.283  1.00 71.45           H  
ATOM   1844  CD2 PHE A 112     -31.835 -30.851   4.958  1.00 71.45           C  
ATOM   1845  HD2 PHE A 112     -31.243 -31.753   5.002  1.00 71.45           H  
ATOM   1846  CE1 PHE A 112     -33.390 -28.509   4.787  1.00 71.45           C  
ATOM   1847  HE1 PHE A 112     -33.996 -27.619   4.705  1.00 71.45           H  
ATOM   1848  CE2 PHE A 112     -31.487 -29.832   4.060  1.00 71.45           C  
ATOM   1849  HE2 PHE A 112     -30.657 -29.970   3.383  1.00 71.45           H  
ATOM   1850  CZ  PHE A 112     -32.249 -28.657   3.981  1.00 71.45           C  
ATOM   1851  HZ  PHE A 112     -31.969 -27.887   3.277  1.00 71.45           H  
ATOM   1852  N   GLN A 113     -31.553 -29.721   8.712  1.00 64.88           N  
ATOM   1853  H   GLN A 113     -30.706 -30.179   8.408  1.00 64.88           H  
ATOM   1854  CA  GLN A 113     -31.440 -28.356   9.221  1.00 64.88           C  
ATOM   1855  HA  GLN A 113     -32.438 -27.928   9.319  1.00 64.88           H  
ATOM   1856  C   GLN A 113     -30.682 -27.488   8.234  1.00 64.88           C  
ATOM   1857  CB  GLN A 113     -30.800 -28.335  10.613  1.00 64.88           C  
ATOM   1858  HB2 GLN A 113     -29.813 -28.796  10.590  1.00 64.88           H  
ATOM   1859  HB3 GLN A 113     -30.719 -27.305  10.963  1.00 64.88           H  
ATOM   1860  O   GLN A 113     -29.463 -27.578   8.084  1.00 64.88           O  
ATOM   1861  CG  GLN A 113     -31.727 -29.119  11.531  1.00 64.88           C  
ATOM   1862  HG2 GLN A 113     -32.742 -28.731  11.443  1.00 64.88           H  
ATOM   1863  HG3 GLN A 113     -31.741 -30.164  11.222  1.00 64.88           H  
ATOM   1864  CD  GLN A 113     -31.347 -29.118  12.979  1.00 64.88           C  
ATOM   1865  NE2 GLN A 113     -32.134 -29.864  13.703  1.00 64.88           N  
ATOM   1866 HE21 GLN A 113     -31.982 -29.873  14.702  1.00 64.88           H  
ATOM   1867 HE22 GLN A 113     -32.962 -30.259  13.281  1.00 64.88           H  
ATOM   1868  OE1 GLN A 113     -30.399 -28.525  13.463  1.00 64.88           O  
ATOM   1869  N   CYS A 114     -31.427 -26.602   7.578  1.00 59.40           N  
ATOM   1870  H   CYS A 114     -32.426 -26.605   7.725  1.00 59.40           H  
ATOM   1871  CA  CYS A 114     -30.859 -25.563   6.741  1.00 59.40           C  
ATOM   1872  HA  CYS A 114     -29.965 -25.953   6.255  1.00 59.40           H  
ATOM   1873  C   CYS A 114     -30.456 -24.392   7.644  1.00 59.40           C  
ATOM   1874  CB  CYS A 114     -31.877 -25.175   5.652  1.00 59.40           C  
ATOM   1875  HB2 CYS A 114     -32.330 -24.208   5.871  1.00 59.40           H  
ATOM   1876  HB3 CYS A 114     -32.678 -25.914   5.607  1.00 59.40           H  
ATOM   1877  O   CYS A 114     -31.255 -23.494   7.910  1.00 59.40           O  
ATOM   1878  SG  CYS A 114     -31.089 -25.110   4.018  1.00 59.40           S  
ATOM   1879  HG  CYS A 114     -29.809 -25.033   4.393  1.00 59.40           H  
ATOM   1880  N   PHE A 115     -29.208 -24.368   8.117  1.00 54.46           N  
ATOM   1881  H   PHE A 115     -28.597 -25.152   7.941  1.00 54.46           H  
ATOM   1882  CA  PHE A 115     -28.648 -23.102   8.579  1.00 54.46           C  
ATOM   1883  HA  PHE A 115     -29.402 -22.568   9.158  1.00 54.46           H  
ATOM   1884  C   PHE A 115     -28.349 -22.271   7.343  1.00 54.46           C  
ATOM   1885  CB  PHE A 115     -27.446 -23.285   9.506  1.00 54.46           C  
ATOM   1886  HB2 PHE A 115     -26.862 -22.365   9.516  1.00 54.46           H  
ATOM   1887  HB3 PHE A 115     -26.804 -24.084   9.132  1.00 54.46           H  
ATOM   1888  O   PHE A 115     -27.305 -22.412   6.708  1.00 54.46           O  
ATOM   1889  CG  PHE A 115     -27.882 -23.577  10.925  1.00 54.46           C  
ATOM   1890  CD1 PHE A 115     -28.246 -22.520  11.784  1.00 54.46           C  
ATOM   1891  HD1 PHE A 115     -28.184 -21.496  11.449  1.00 54.46           H  
ATOM   1892  CD2 PHE A 115     -27.992 -24.907  11.367  1.00 54.46           C  
ATOM   1893  HD2 PHE A 115     -27.755 -25.725  10.702  1.00 54.46           H  
ATOM   1894  CE1 PHE A 115     -28.705 -22.797  13.084  1.00 54.46           C  
ATOM   1895  HE1 PHE A 115     -28.993 -21.993  13.744  1.00 54.46           H  
ATOM   1896  CE2 PHE A 115     -28.445 -25.183  12.668  1.00 54.46           C  
ATOM   1897  HE2 PHE A 115     -28.548 -26.203  13.006  1.00 54.46           H  
ATOM   1898  CZ  PHE A 115     -28.800 -24.128  13.526  1.00 54.46           C  
ATOM   1899  HZ  PHE A 115     -29.167 -24.344  14.519  1.00 54.46           H  
ATOM   1900  N   GLY A 116     -29.306 -21.413   6.998  1.00 48.34           N  
ATOM   1901  H   GLY A 116     -30.185 -21.470   7.492  1.00 48.34           H  
ATOM   1902  CA  GLY A 116     -29.138 -20.374   6.003  1.00 48.34           C  
ATOM   1903  HA2 GLY A 116     -28.881 -20.821   5.043  1.00 48.34           H  
ATOM   1904  HA3 GLY A 116     -30.065 -19.811   5.898  1.00 48.34           H  
ATOM   1905  C   GLY A 116     -28.028 -19.420   6.432  1.00 48.34           C  
ATOM   1906  O   GLY A 116     -28.283 -18.303   6.869  1.00 48.34           O  
ATOM   1907  N   LYS A 117     -26.766 -19.797   6.205  1.00 45.38           N  
ATOM   1908  H   LYS A 117     -26.625 -20.773   5.986  1.00 45.38           H  
ATOM   1909  CA  LYS A 117     -25.845 -18.817   5.650  1.00 45.38           C  
ATOM   1910  HA  LYS A 117     -25.847 -17.911   6.256  1.00 45.38           H  
ATOM   1911  C   LYS A 117     -26.450 -18.503   4.302  1.00 45.38           C  
ATOM   1912  CB  LYS A 117     -24.413 -19.359   5.527  1.00 45.38           C  
ATOM   1913  HB2 LYS A 117     -24.432 -20.347   5.069  1.00 45.38           H  
ATOM   1914  HB3 LYS A 117     -23.840 -18.689   4.886  1.00 45.38           H  
ATOM   1915  O   LYS A 117     -26.204 -19.220   3.337  1.00 45.38           O  
ATOM   1916  CG  LYS A 117     -23.731 -19.435   6.896  1.00 45.38           C  
ATOM   1917  HG2 LYS A 117     -24.280 -20.129   7.531  1.00 45.38           H  
ATOM   1918  HG3 LYS A 117     -23.739 -18.449   7.361  1.00 45.38           H  
ATOM   1919  CD  LYS A 117     -22.283 -19.916   6.755  1.00 45.38           C  
ATOM   1920  HD2 LYS A 117     -21.712 -19.197   6.166  1.00 45.38           H  
ATOM   1921  HD3 LYS A 117     -22.281 -20.881   6.249  1.00 45.38           H  
ATOM   1922  CE  LYS A 117     -21.670 -20.064   8.151  1.00 45.38           C  
ATOM   1923  HE2 LYS A 117     -21.640 -19.087   8.631  1.00 45.38           H  
ATOM   1924  HE3 LYS A 117     -22.329 -20.698   8.744  1.00 45.38           H  
ATOM   1925  NZ  LYS A 117     -20.315 -20.666   8.102  1.00 45.38           N  
ATOM   1926  HZ1 LYS A 117     -19.961 -20.793   9.039  1.00 45.38           H  
ATOM   1927  HZ2 LYS A 117     -19.674 -20.086   7.581  1.00 45.38           H  
ATOM   1928  HZ3 LYS A 117     -20.360 -21.578   7.670  1.00 45.38           H  
ATOM   1929  N   THR A 118     -27.290 -17.472   4.255  1.00 40.80           N  
ATOM   1930  H   THR A 118     -27.643 -17.094   5.123  1.00 40.80           H  
ATOM   1931  CA  THR A 118     -27.665 -16.819   3.014  1.00 40.80           C  
ATOM   1932  HA  THR A 118     -28.212 -17.518   2.381  1.00 40.80           H  
ATOM   1933  C   THR A 118     -26.346 -16.442   2.358  1.00 40.80           C  
ATOM   1934  CB  THR A 118     -28.544 -15.579   3.274  1.00 40.80           C  
ATOM   1935  HB  THR A 118     -27.953 -14.792   3.744  1.00 40.80           H  
ATOM   1936  O   THR A 118     -25.780 -15.381   2.624  1.00 40.80           O  
ATOM   1937  CG2 THR A 118     -29.184 -15.040   1.996  1.00 40.80           C  
ATOM   1938 HG21 THR A 118     -29.808 -15.809   1.541  1.00 40.80           H  
ATOM   1939 HG22 THR A 118     -29.799 -14.171   2.231  1.00 40.80           H  
ATOM   1940 HG23 THR A 118     -28.409 -14.742   1.291  1.00 40.80           H  
ATOM   1941  OG1 THR A 118     -29.586 -15.927   4.150  1.00 40.80           O  
ATOM   1942  HG1 THR A 118     -30.193 -15.188   4.231  1.00 40.80           H  
ATOM   1943  N   ARG A 119     -25.790 -17.341   1.537  1.00 45.20           N  
ATOM   1944  H   ARG A 119     -26.190 -18.268   1.521  1.00 45.20           H  
ATOM   1945  CA  ARG A 119     -24.841 -16.966   0.508  1.00 45.20           C  
ATOM   1946  HA  ARG A 119     -24.036 -16.361   0.924  1.00 45.20           H  
ATOM   1947  C   ARG A 119     -25.702 -16.103  -0.385  1.00 45.20           C  
ATOM   1948  CB  ARG A 119     -24.254 -18.183  -0.235  1.00 45.20           C  
ATOM   1949  HB2 ARG A 119     -25.067 -18.811  -0.600  1.00 45.20           H  
ATOM   1950  HB3 ARG A 119     -23.707 -17.809  -1.100  1.00 45.20           H  
ATOM   1951  O   ARG A 119     -26.420 -16.619  -1.235  1.00 45.20           O  
ATOM   1952  CG  ARG A 119     -23.299 -19.052   0.602  1.00 45.20           C  
ATOM   1953  HG2 ARG A 119     -23.874 -19.566   1.372  1.00 45.20           H  
ATOM   1954  HG3 ARG A 119     -22.541 -18.430   1.078  1.00 45.20           H  
ATOM   1955  CD  ARG A 119     -22.614 -20.086  -0.311  1.00 45.20           C  
ATOM   1956  HD2 ARG A 119     -23.359 -20.493  -0.995  1.00 45.20           H  
ATOM   1957  HD3 ARG A 119     -21.852 -19.576  -0.901  1.00 45.20           H  
ATOM   1958  NE  ARG A 119     -22.031 -21.225   0.432  1.00 45.20           N  
ATOM   1959  HE  ARG A 119     -22.620 -21.686   1.110  1.00 45.20           H  
ATOM   1960  NH1 ARG A 119     -20.204 -21.642  -0.907  1.00 45.20           N  
ATOM   1961 HH11 ARG A 119     -19.497 -22.311  -1.176  1.00 45.20           H  
ATOM   1962 HH12 ARG A 119     -20.542 -20.949  -1.559  1.00 45.20           H  
ATOM   1963  NH2 ARG A 119     -20.634 -22.984   0.810  1.00 45.20           N  
ATOM   1964 HH21 ARG A 119     -19.883 -23.595   0.520  1.00 45.20           H  
ATOM   1965 HH22 ARG A 119     -21.391 -23.528   1.199  1.00 45.20           H  
ATOM   1966  CZ  ARG A 119     -20.963 -21.939   0.113  1.00 45.20           C  
ATOM   1967  N   LEU A 120     -25.733 -14.805  -0.071  1.00 46.54           N  
ATOM   1968  H   LEU A 120     -25.267 -14.523   0.780  1.00 46.54           H  
ATOM   1969  CA  LEU A 120     -26.342 -13.795  -0.912  1.00 46.54           C  
ATOM   1970  HA  LEU A 120     -27.429 -13.868  -0.871  1.00 46.54           H  
ATOM   1971  C   LEU A 120     -25.865 -14.141  -2.309  1.00 46.54           C  
ATOM   1972  CB  LEU A 120     -25.869 -12.391  -0.494  1.00 46.54           C  
ATOM   1973  HB2 LEU A 120     -26.090 -11.689  -1.299  1.00 46.54           H  
ATOM   1974  HB3 LEU A 120     -24.786 -12.416  -0.370  1.00 46.54           H  
ATOM   1975  O   LEU A 120     -24.660 -14.123  -2.581  1.00 46.54           O  
ATOM   1976  CG  LEU A 120     -26.518 -11.876   0.802  1.00 46.54           C  
ATOM   1977  HG  LEU A 120     -26.518 -12.667   1.552  1.00 46.54           H  
ATOM   1978  CD1 LEU A 120     -25.728 -10.689   1.356  1.00 46.54           C  
ATOM   1979 HD11 LEU A 120     -26.170 -10.378   2.302  1.00 46.54           H  
ATOM   1980 HD12 LEU A 120     -24.696 -10.987   1.538  1.00 46.54           H  
ATOM   1981 HD13 LEU A 120     -25.763  -9.857   0.653  1.00 46.54           H  
ATOM   1982  CD2 LEU A 120     -27.955 -11.409   0.558  1.00 46.54           C  
ATOM   1983 HD21 LEU A 120     -28.387 -11.043   1.489  1.00 46.54           H  
ATOM   1984 HD22 LEU A 120     -27.980 -10.612  -0.186  1.00 46.54           H  
ATOM   1985 HD23 LEU A 120     -28.567 -12.240   0.207  1.00 46.54           H  
ATOM   1986  N   THR A 121     -26.799 -14.544  -3.163  1.00 48.75           N  
ATOM   1987  H   THR A 121     -27.762 -14.621  -2.868  1.00 48.75           H  
ATOM   1988  CA  THR A 121     -26.466 -14.695  -4.565  1.00 48.75           C  
ATOM   1989  HA  THR A 121     -25.674 -15.438  -4.654  1.00 48.75           H  
ATOM   1990  C   THR A 121     -25.921 -13.335  -5.004  1.00 48.75           C  
ATOM   1991  CB  THR A 121     -27.663 -15.167  -5.402  1.00 48.75           C  
ATOM   1992  HB  THR A 121     -27.291 -15.368  -6.406  1.00 48.75           H  
ATOM   1993  O   THR A 121     -26.326 -12.289  -4.481  1.00 48.75           O  
ATOM   1994  CG2 THR A 121     -28.286 -16.460  -4.872  1.00 48.75           C  
ATOM   1995 HG21 THR A 121     -27.522 -17.232  -4.779  1.00 48.75           H  
ATOM   1996 HG22 THR A 121     -28.745 -16.293  -3.897  1.00 48.75           H  
ATOM   1997 HG23 THR A 121     -29.054 -16.802  -5.564  1.00 48.75           H  
ATOM   1998  OG1 THR A 121     -28.633 -14.148  -5.512  1.00 48.75           O  
ATOM   1999  HG1 THR A 121     -29.338 -14.246  -4.867  1.00 48.75           H  
ATOM   2000  N   SER A 122     -24.961 -13.306  -5.927  1.00 57.60           N  
ATOM   2001  H   SER A 122     -24.640 -14.172  -6.336  1.00 57.60           H  
ATOM   2002  CA  SER A 122     -24.335 -12.048  -6.371  1.00 57.60           C  
ATOM   2003  HA  SER A 122     -23.778 -11.623  -5.536  1.00 57.60           H  
ATOM   2004  C   SER A 122     -25.357 -10.990  -6.823  1.00 57.60           C  
ATOM   2005  CB  SER A 122     -23.356 -12.347  -7.508  1.00 57.60           C  
ATOM   2006  HB2 SER A 122     -22.550 -12.973  -7.125  1.00 57.60           H  
ATOM   2007  HB3 SER A 122     -22.931 -11.415  -7.881  1.00 57.60           H  
ATOM   2008  O   SER A 122     -25.054  -9.798  -6.835  1.00 57.60           O  
ATOM   2009  OG  SER A 122     -24.018 -13.029  -8.559  1.00 57.60           O  
ATOM   2010  HG  SER A 122     -23.359 -13.337  -9.186  1.00 57.60           H  
ATOM   2011  N   ARG A 123     -26.583 -11.420  -7.146  1.00 56.87           N  
ATOM   2012  H   ARG A 123     -26.754 -12.410  -7.039  1.00 56.87           H  
ATOM   2013  CA  ARG A 123     -27.719 -10.575  -7.511  1.00 56.87           C  
ATOM   2014  HA  ARG A 123     -27.355  -9.748  -8.121  1.00 56.87           H  
ATOM   2015  C   ARG A 123     -28.397  -9.910  -6.302  1.00 56.87           C  
ATOM   2016  CB  ARG A 123     -28.694 -11.412  -8.356  1.00 56.87           C  
ATOM   2017  HB2 ARG A 123     -29.563 -10.798  -8.593  1.00 56.87           H  
ATOM   2018  HB3 ARG A 123     -29.031 -12.277  -7.784  1.00 56.87           H  
ATOM   2019  O   ARG A 123     -28.712  -8.721  -6.385  1.00 56.87           O  
ATOM   2020  CG  ARG A 123     -28.037 -11.879  -9.671  1.00 56.87           C  
ATOM   2021  HG2 ARG A 123     -27.650 -11.008 -10.201  1.00 56.87           H  
ATOM   2022  HG3 ARG A 123     -27.209 -12.554  -9.453  1.00 56.87           H  
ATOM   2023  CD  ARG A 123     -29.037 -12.605 -10.576  1.00 56.87           C  
ATOM   2024  HD2 ARG A 123     -29.884 -11.944 -10.760  1.00 56.87           H  
ATOM   2025  HD3 ARG A 123     -29.394 -13.496 -10.059  1.00 56.87           H  
ATOM   2026  NE  ARG A 123     -28.422 -12.990 -11.864  1.00 56.87           N  
ATOM   2027  HE  ARG A 123     -27.427 -12.840 -11.957  1.00 56.87           H  
ATOM   2028  NH1 ARG A 123     -30.318 -13.814 -12.866  1.00 56.87           N  
ATOM   2029 HH11 ARG A 123     -30.771 -14.267 -13.647  1.00 56.87           H  
ATOM   2030 HH12 ARG A 123     -30.838 -13.647 -12.016  1.00 56.87           H  
ATOM   2031  NH2 ARG A 123     -28.392 -13.829 -13.986  1.00 56.87           N  
ATOM   2032 HH21 ARG A 123     -28.872 -14.272 -14.756  1.00 56.87           H  
ATOM   2033 HH22 ARG A 123     -27.400 -13.654 -14.058  1.00 56.87           H  
ATOM   2034  CZ  ARG A 123     -29.044 -13.539 -12.895  1.00 56.87           C  
ATOM   2035  N   ASP A 124     -28.549 -10.601  -5.173  1.00 55.42           N  
ATOM   2036  H   ASP A 124     -28.236 -11.561  -5.144  1.00 55.42           H  
ATOM   2037  CA  ASP A 124     -29.285 -10.083  -4.004  1.00 55.42           C  
ATOM   2038  HA  ASP A 124     -30.135  -9.501  -4.362  1.00 55.42           H  
ATOM   2039  C   ASP A 124     -28.470  -9.134  -3.118  1.00 55.42           C  
ATOM   2040  CB  ASP A 124     -29.848 -11.244  -3.176  1.00 55.42           C  
ATOM   2041  HB2 ASP A 124     -29.037 -11.918  -2.901  1.00 55.42           H  
ATOM   2042  HB3 ASP A 124     -30.289 -10.850  -2.260  1.00 55.42           H  
ATOM   2043  O   ASP A 124     -29.037  -8.271  -2.445  1.00 55.42           O  
ATOM   2044  CG  ASP A 124     -30.932 -11.997  -3.945  1.00 55.42           C  
ATOM   2045  OD1 ASP A 124     -31.761 -11.312  -4.594  1.00 55.42           O  
ATOM   2046  OD2 ASP A 124     -30.858 -13.245  -3.926  1.00 55.42           O  
ATOM   2047  N   PHE A 125     -27.134  -9.208  -3.167  1.00 52.27           N  
ATOM   2048  H   PHE A 125     -26.732  -9.959  -3.709  1.00 52.27           H  
ATOM   2049  CA  PHE A 125     -26.249  -8.338  -2.375  1.00 52.27           C  
ATOM   2050  HA  PHE A 125     -26.413  -8.550  -1.319  1.00 52.27           H  
ATOM   2051  C   PHE A 125     -26.527  -6.837  -2.591  1.00 52.27           C  
ATOM   2052  CB  PHE A 125     -24.791  -8.671  -2.728  1.00 52.27           C  
ATOM   2053  HB2 PHE A 125     -24.656  -9.751  -2.666  1.00 52.27           H  
ATOM   2054  HB3 PHE A 125     -24.596  -8.381  -3.760  1.00 52.27           H  
ATOM   2055  O   PHE A 125     -26.363  -6.025  -1.682  1.00 52.27           O  
ATOM   2056  CG  PHE A 125     -23.764  -8.012  -1.821  1.00 52.27           C  
ATOM   2057  CD1 PHE A 125     -23.243  -6.739  -2.126  1.00 52.27           C  
ATOM   2058  HD1 PHE A 125     -23.583  -6.214  -3.007  1.00 52.27           H  
ATOM   2059  CD2 PHE A 125     -23.327  -8.679  -0.662  1.00 52.27           C  
ATOM   2060  HD2 PHE A 125     -23.705  -9.664  -0.433  1.00 52.27           H  
ATOM   2061  CE1 PHE A 125     -22.288  -6.144  -1.281  1.00 52.27           C  
ATOM   2062  HE1 PHE A 125     -21.893  -5.165  -1.513  1.00 52.27           H  
ATOM   2063  CE2 PHE A 125     -22.378  -8.082   0.187  1.00 52.27           C  
ATOM   2064  HE2 PHE A 125     -22.039  -8.608   1.067  1.00 52.27           H  
ATOM   2065  CZ  PHE A 125     -21.849  -6.819  -0.129  1.00 52.27           C  
ATOM   2066  HZ  PHE A 125     -21.102  -6.369   0.508  1.00 52.27           H  
ATOM   2067  N   SER A 126     -26.976  -6.462  -3.791  1.00 52.99           N  
ATOM   2068  H   SER A 126     -27.164  -7.192  -4.463  1.00 52.99           H  
ATOM   2069  CA  SER A 126     -27.199  -5.065  -4.175  1.00 52.99           C  
ATOM   2070  HA  SER A 126     -26.354  -4.480  -3.812  1.00 52.99           H  
ATOM   2071  C   SER A 126     -28.455  -4.418  -3.576  1.00 52.99           C  
ATOM   2072  CB  SER A 126     -27.218  -4.953  -5.702  1.00 52.99           C  
ATOM   2073  HB2 SER A 126     -27.255  -3.898  -5.973  1.00 52.99           H  
ATOM   2074  HB3 SER A 126     -26.303  -5.383  -6.110  1.00 52.99           H  
ATOM   2075  O   SER A 126     -28.507  -3.190  -3.512  1.00 52.99           O  
ATOM   2076  OG  SER A 126     -28.340  -5.603  -6.275  1.00 52.99           O  
ATOM   2077  HG  SER A 126     -28.249  -6.559  -6.260  1.00 52.99           H  
ATOM   2078  N   ARG A 127     -29.453  -5.204  -3.141  1.00 57.46           N  
ATOM   2079  H   ARG A 127     -29.317  -6.205  -3.172  1.00 57.46           H  
ATOM   2080  CA  ARG A 127     -30.767  -4.688  -2.708  1.00 57.46           C  
ATOM   2081  HA  ARG A 127     -30.937  -3.707  -3.153  1.00 57.46           H  
ATOM   2082  C   ARG A 127     -30.881  -4.452  -1.205  1.00 57.46           C  
ATOM   2083  CB  ARG A 127     -31.883  -5.631  -3.184  1.00 57.46           C  
ATOM   2084  HB2 ARG A 127     -31.656  -6.650  -2.871  1.00 57.46           H  
ATOM   2085  HB3 ARG A 127     -32.819  -5.331  -2.712  1.00 57.46           H  
ATOM   2086  O   ARG A 127     -31.653  -3.596  -0.795  1.00 57.46           O  
ATOM   2087  CG  ARG A 127     -32.076  -5.585  -4.706  1.00 57.46           C  
ATOM   2088  HG2 ARG A 127     -31.161  -5.900  -5.206  1.00 57.46           H  
ATOM   2089  HG3 ARG A 127     -32.318  -4.566  -5.009  1.00 57.46           H  
ATOM   2090  CD  ARG A 127     -33.218  -6.522  -5.108  1.00 57.46           C  
ATOM   2091  HD2 ARG A 127     -34.124  -6.232  -4.576  1.00 57.46           H  
ATOM   2092  HD3 ARG A 127     -32.946  -7.533  -4.802  1.00 57.46           H  
ATOM   2093  NE  ARG A 127     -33.474  -6.481  -6.561  1.00 57.46           N  
ATOM   2094  HE  ARG A 127     -33.230  -5.628  -7.043  1.00 57.46           H  
ATOM   2095  NH1 ARG A 127     -34.395  -8.582  -6.748  1.00 57.46           N  
ATOM   2096 HH11 ARG A 127     -34.834  -9.310  -7.294  1.00 57.46           H  
ATOM   2097 HH12 ARG A 127     -34.142  -8.789  -5.792  1.00 57.46           H  
ATOM   2098  NH2 ARG A 127     -34.291  -7.258  -8.539  1.00 57.46           N  
ATOM   2099 HH21 ARG A 127     -34.090  -6.370  -8.976  1.00 57.46           H  
ATOM   2100 HH22 ARG A 127     -34.778  -7.978  -9.054  1.00 57.46           H  
ATOM   2101  CZ  ARG A 127     -34.049  -7.438  -7.270  1.00 57.46           C  
ATOM   2102  N   VAL A 128     -30.128  -5.194  -0.393  1.00 56.95           N  
ATOM   2103  H   VAL A 128     -29.552  -5.906  -0.819  1.00 56.95           H  
ATOM   2104  CA  VAL A 128     -30.374  -5.263   1.061  1.00 56.95           C  
ATOM   2105  HA  VAL A 128     -31.342  -4.806   1.268  1.00 56.95           H  
ATOM   2106  C   VAL A 128     -29.355  -4.461   1.881  1.00 56.95           C  
ATOM   2107  CB  VAL A 128     -30.479  -6.732   1.530  1.00 56.95           C  
ATOM   2108  HB  VAL A 128     -29.476  -7.142   1.639  1.00 56.95           H  
ATOM   2109  O   VAL A 128     -29.647  -4.061   2.999  1.00 56.95           O  
ATOM   2110  CG1 VAL A 128     -31.212  -6.836   2.873  1.00 56.95           C  
ATOM   2111 HG11 VAL A 128     -31.290  -7.879   3.177  1.00 56.95           H  
ATOM   2112 HG12 VAL A 128     -30.665  -6.299   3.649  1.00 56.95           H  
ATOM   2113 HG13 VAL A 128     -32.214  -6.415   2.791  1.00 56.95           H  
ATOM   2114  CG2 VAL A 128     -31.251  -7.617   0.535  1.00 56.95           C  
ATOM   2115 HG21 VAL A 128     -32.232  -7.186   0.333  1.00 56.95           H  
ATOM   2116 HG22 VAL A 128     -31.387  -8.614   0.952  1.00 56.95           H  
ATOM   2117 HG23 VAL A 128     -30.700  -7.728  -0.398  1.00 56.95           H  
ATOM   2118  N   ASN A 129     -28.174  -4.160   1.332  1.00 47.60           N  
ATOM   2119  H   ASN A 129     -27.983  -4.479   0.393  1.00 47.60           H  
ATOM   2120  CA  ASN A 129     -27.128  -3.424   2.045  1.00 47.60           C  
ATOM   2121  HA  ASN A 129     -27.546  -2.955   2.936  1.00 47.60           H  
ATOM   2122  C   ASN A 129     -26.549  -2.287   1.194  1.00 47.60           C  
ATOM   2123  CB  ASN A 129     -26.035  -4.398   2.502  1.00 47.60           C  
ATOM   2124  HB2 ASN A 129     -25.843  -5.150   1.736  1.00 47.60           H  
ATOM   2125  HB3 ASN A 129     -25.139  -3.799   2.660  1.00 47.60           H  
ATOM   2126  O   ASN A 129     -25.516  -2.424   0.536  1.00 47.60           O  
ATOM   2127  CG  ASN A 129     -26.263  -5.030   3.853  1.00 47.60           C  
ATOM   2128  ND2 ASN A 129     -25.980  -6.301   4.009  1.00 47.60           N  
ATOM   2129 HD21 ASN A 129     -26.151  -6.666   4.936  1.00 47.60           H  
ATOM   2130 HD22 ASN A 129     -25.752  -6.888   3.220  1.00 47.60           H  
ATOM   2131  OD1 ASN A 129     -26.594  -4.361   4.811  1.00 47.60           O  
ATOM   2132  N   ILE A 130     -27.180  -1.115   1.255  1.00 53.40           N  
ATOM   2133  H   ILE A 130     -28.056  -1.061   1.756  1.00 53.40           H  
ATOM   2134  CA  ILE A 130     -26.625   0.102   0.642  1.00 53.40           C  
ATOM   2135  HA  ILE A 130     -26.443  -0.097  -0.414  1.00 53.40           H  
ATOM   2136  C   ILE A 130     -25.260   0.431   1.278  1.00 53.40           C  
ATOM   2137  CB  ILE A 130     -27.639   1.266   0.743  1.00 53.40           C  
ATOM   2138  HB  ILE A 130     -27.865   1.439   1.795  1.00 53.40           H  
ATOM   2139  O   ILE A 130     -24.321   0.801   0.574  1.00 53.40           O  
ATOM   2140  CG1 ILE A 130     -28.954   0.894   0.010  1.00 53.40           C  
ATOM   2141 HG12 ILE A 130     -28.754   0.767  -1.054  1.00 53.40           H  
ATOM   2142 HG13 ILE A 130     -29.333  -0.053   0.392  1.00 53.40           H  
ATOM   2143  CG2 ILE A 130     -27.040   2.558   0.156  1.00 53.40           C  
ATOM   2144 HG21 ILE A 130     -26.794   2.415  -0.896  1.00 53.40           H  
ATOM   2145 HG22 ILE A 130     -27.748   3.381   0.252  1.00 53.40           H  
ATOM   2146 HG23 ILE A 130     -26.143   2.846   0.704  1.00 53.40           H  
ATOM   2147  CD1 ILE A 130     -30.086   1.914   0.184  1.00 53.40           C  
ATOM   2148 HD11 ILE A 130     -29.849   2.845  -0.332  1.00 53.40           H  
ATOM   2149 HD12 ILE A 130     -30.249   2.113   1.243  1.00 53.40           H  
ATOM   2150 HD13 ILE A 130     -31.003   1.509  -0.244  1.00 53.40           H  
ATOM   2151  N   VAL A 131     -25.112   0.208   2.591  1.00 54.43           N  
ATOM   2152  H   VAL A 131     -25.922  -0.096   3.112  1.00 54.43           H  
ATOM   2153  CA  VAL A 131     -23.874   0.476   3.344  1.00 54.43           C  
ATOM   2154  HA  VAL A 131     -23.541   1.486   3.107  1.00 54.43           H  
ATOM   2155  C   VAL A 131     -22.737  -0.473   2.940  1.00 54.43           C  
ATOM   2156  CB  VAL A 131     -24.141   0.422   4.865  1.00 54.43           C  
ATOM   2157  HB  VAL A 131     -24.445  -0.589   5.136  1.00 54.43           H  
ATOM   2158  O   VAL A 131     -21.611  -0.020   2.713  1.00 54.43           O  
ATOM   2159  CG1 VAL A 131     -22.891   0.792   5.672  1.00 54.43           C  
ATOM   2160 HG11 VAL A 131     -22.090   0.074   5.496  1.00 54.43           H  
ATOM   2161 HG12 VAL A 131     -22.545   1.790   5.404  1.00 54.43           H  
ATOM   2162 HG13 VAL A 131     -23.121   0.775   6.737  1.00 54.43           H  
ATOM   2163  CG2 VAL A 131     -25.261   1.394   5.267  1.00 54.43           C  
ATOM   2164 HG21 VAL A 131     -25.007   2.411   4.966  1.00 54.43           H  
ATOM   2165 HG22 VAL A 131     -25.392   1.374   6.349  1.00 54.43           H  
ATOM   2166 HG23 VAL A 131     -26.210   1.106   4.816  1.00 54.43           H  
ATOM   2167  N   SER A 132     -23.014  -1.773   2.753  1.00 57.95           N  
ATOM   2168  H   SER A 132     -23.963  -2.099   2.871  1.00 57.95           H  
ATOM   2169  CA  SER A 132     -21.961  -2.748   2.422  1.00 57.95           C  
ATOM   2170  HA  SER A 132     -21.164  -2.636   3.157  1.00 57.95           H  
ATOM   2171  C   SER A 132     -21.346  -2.493   1.048  1.00 57.95           C  
ATOM   2172  CB  SER A 132     -22.449  -4.199   2.501  1.00 57.95           C  
ATOM   2173  HB2 SER A 132     -23.019  -4.355   3.417  1.00 57.95           H  
ATOM   2174  HB3 SER A 132     -21.581  -4.858   2.513  1.00 57.95           H  
ATOM   2175  O   SER A 132     -20.143  -2.679   0.886  1.00 57.95           O  
ATOM   2176  OG  SER A 132     -23.234  -4.504   1.367  1.00 57.95           O  
ATOM   2177  HG  SER A 132     -23.343  -5.454   1.279  1.00 57.95           H  
ATOM   2178  N   LYS A 133     -22.123  -2.007   0.067  1.00 58.28           N  
ATOM   2179  H   LYS A 133     -23.114  -1.942   0.251  1.00 58.28           H  
ATOM   2180  CA  LYS A 133     -21.610  -1.699  -1.274  1.00 58.28           C  
ATOM   2181  HA  LYS A 133     -21.134  -2.597  -1.667  1.00 58.28           H  
ATOM   2182  C   LYS A 133     -20.532  -0.613  -1.234  1.00 58.28           C  
ATOM   2183  CB  LYS A 133     -22.781  -1.318  -2.193  1.00 58.28           C  
ATOM   2184  HB2 LYS A 133     -23.559  -2.077  -2.103  1.00 58.28           H  
ATOM   2185  HB3 LYS A 133     -23.198  -0.364  -1.872  1.00 58.28           H  
ATOM   2186  O   LYS A 133     -19.517  -0.746  -1.919  1.00 58.28           O  
ATOM   2187  CG  LYS A 133     -22.348  -1.229  -3.667  1.00 58.28           C  
ATOM   2188  HG2 LYS A 133     -21.575  -0.468  -3.777  1.00 58.28           H  
ATOM   2189  HG3 LYS A 133     -21.946  -2.191  -3.981  1.00 58.28           H  
ATOM   2190  CD  LYS A 133     -23.536  -0.859  -4.564  1.00 58.28           C  
ATOM   2191  HD2 LYS A 133     -23.943   0.097  -4.235  1.00 58.28           H  
ATOM   2192  HD3 LYS A 133     -24.308  -1.622  -4.463  1.00 58.28           H  
ATOM   2193  CE  LYS A 133     -23.094  -0.756  -6.029  1.00 58.28           C  
ATOM   2194  HE2 LYS A 133     -22.673  -1.715  -6.331  1.00 58.28           H  
ATOM   2195  HE3 LYS A 133     -22.305  -0.007  -6.102  1.00 58.28           H  
ATOM   2196  NZ  LYS A 133     -24.230  -0.393  -6.914  1.00 58.28           N  
ATOM   2197  HZ1 LYS A 133     -24.611   0.505  -6.652  1.00 58.28           H  
ATOM   2198  HZ2 LYS A 133     -24.970  -1.076  -6.840  1.00 58.28           H  
ATOM   2199  HZ3 LYS A 133     -23.935  -0.346  -7.879  1.00 58.28           H  
ATOM   2200  N   PHE A 134     -20.714   0.431  -0.418  1.00 60.88           N  
ATOM   2201  H   PHE A 134     -21.551   0.460   0.147  1.00 60.88           H  
ATOM   2202  CA  PHE A 134     -19.730   1.512  -0.289  1.00 60.88           C  
ATOM   2203  HA  PHE A 134     -19.416   1.816  -1.287  1.00 60.88           H  
ATOM   2204  C   PHE A 134     -18.464   1.059   0.442  1.00 60.88           C  
ATOM   2205  CB  PHE A 134     -20.349   2.735   0.400  1.00 60.88           C  
ATOM   2206  HB2 PHE A 134     -19.547   3.414   0.690  1.00 60.88           H  
ATOM   2207  HB3 PHE A 134     -20.850   2.420   1.316  1.00 60.88           H  
ATOM   2208  O   PHE A 134     -17.365   1.333  -0.039  1.00 60.88           O  
ATOM   2209  CG  PHE A 134     -21.311   3.512  -0.476  1.00 60.88           C  
ATOM   2210  CD1 PHE A 134     -20.825   4.289  -1.546  1.00 60.88           C  
ATOM   2211  HD1 PHE A 134     -19.765   4.329  -1.747  1.00 60.88           H  
ATOM   2212  CD2 PHE A 134     -22.693   3.468  -0.222  1.00 60.88           C  
ATOM   2213  HD2 PHE A 134     -23.071   2.898   0.614  1.00 60.88           H  
ATOM   2214  CE1 PHE A 134     -21.718   5.011  -2.358  1.00 60.88           C  
ATOM   2215  HE1 PHE A 134     -21.345   5.608  -3.178  1.00 60.88           H  
ATOM   2216  CE2 PHE A 134     -23.587   4.179  -1.041  1.00 60.88           C  
ATOM   2217  HE2 PHE A 134     -24.647   4.140  -0.838  1.00 60.88           H  
ATOM   2218  CZ  PHE A 134     -23.101   4.952  -2.109  1.00 60.88           C  
ATOM   2219  HZ  PHE A 134     -23.790   5.506  -2.729  1.00 60.88           H  
ATOM   2220  N   VAL A 135     -18.594   0.331   1.557  1.00 61.43           N  
ATOM   2221  H   VAL A 135     -19.519   0.158   1.924  1.00 61.43           H  
ATOM   2222  CA  VAL A 135     -17.434  -0.197   2.298  1.00 61.43           C  
ATOM   2223  HA  VAL A 135     -16.750   0.624   2.515  1.00 61.43           H  
ATOM   2224  C   VAL A 135     -16.666  -1.211   1.446  1.00 61.43           C  
ATOM   2225  CB  VAL A 135     -17.867  -0.812   3.644  1.00 61.43           C  
ATOM   2226  HB  VAL A 135     -18.587  -1.609   3.458  1.00 61.43           H  
ATOM   2227  O   VAL A 135     -15.447  -1.106   1.297  1.00 61.43           O  
ATOM   2228  CG1 VAL A 135     -16.672  -1.399   4.406  1.00 61.43           C  
ATOM   2229 HG11 VAL A 135     -17.000  -1.757   5.382  1.00 61.43           H  
ATOM   2230 HG12 VAL A 135     -15.910  -0.636   4.560  1.00 61.43           H  
ATOM   2231 HG13 VAL A 135     -16.245  -2.243   3.864  1.00 61.43           H  
ATOM   2232  CG2 VAL A 135     -18.523   0.244   4.541  1.00 61.43           C  
ATOM   2233 HG21 VAL A 135     -17.825   1.054   4.752  1.00 61.43           H  
ATOM   2234 HG22 VAL A 135     -19.420   0.653   4.076  1.00 61.43           H  
ATOM   2235 HG23 VAL A 135     -18.816  -0.208   5.489  1.00 61.43           H  
ATOM   2236  N   TYR A 136     -17.375  -2.137   0.793  1.00 66.46           N  
ATOM   2237  H   TYR A 136     -18.373  -2.181   0.945  1.00 66.46           H  
ATOM   2238  CA  TYR A 136     -16.779  -3.121  -0.110  1.00 66.46           C  
ATOM   2239  HA  TYR A 136     -16.034  -3.690   0.446  1.00 66.46           H  
ATOM   2240  C   TYR A 136     -16.068  -2.449  -1.293  1.00 66.46           C  
ATOM   2241  CB  TYR A 136     -17.863  -4.094  -0.592  1.00 66.46           C  
ATOM   2242  HB2 TYR A 136     -18.589  -3.562  -1.206  1.00 66.46           H  
ATOM   2243  HB3 TYR A 136     -18.388  -4.491   0.277  1.00 66.46           H  
ATOM   2244  O   TYR A 136     -14.960  -2.850  -1.656  1.00 66.46           O  
ATOM   2245  CG  TYR A 136     -17.307  -5.268  -1.367  1.00 66.46           C  
ATOM   2246  CD1 TYR A 136     -17.287  -5.251  -2.775  1.00 66.46           C  
ATOM   2247  HD1 TYR A 136     -17.687  -4.404  -3.313  1.00 66.46           H  
ATOM   2248  CD2 TYR A 136     -16.786  -6.371  -0.665  1.00 66.46           C  
ATOM   2249  HD2 TYR A 136     -16.816  -6.388   0.414  1.00 66.46           H  
ATOM   2250  CE1 TYR A 136     -16.736  -6.336  -3.484  1.00 66.46           C  
ATOM   2251  HE1 TYR A 136     -16.709  -6.319  -4.563  1.00 66.46           H  
ATOM   2252  CE2 TYR A 136     -16.236  -7.457  -1.370  1.00 66.46           C  
ATOM   2253  HE2 TYR A 136     -15.846  -8.316  -0.844  1.00 66.46           H  
ATOM   2254  OH  TYR A 136     -15.660  -8.486  -3.451  1.00 66.46           O  
ATOM   2255  HH  TYR A 136     -15.730  -8.376  -4.402  1.00 66.46           H  
ATOM   2256  CZ  TYR A 136     -16.205  -7.439  -2.780  1.00 66.46           C  
ATOM   2257  N   SER A 137     -16.652  -1.380  -1.847  1.00 80.64           N  
ATOM   2258  H   SER A 137     -17.578  -1.126  -1.535  1.00 80.64           H  
ATOM   2259  CA  SER A 137     -16.022  -0.562  -2.889  1.00 80.64           C  
ATOM   2260  HA  SER A 137     -15.757  -1.212  -3.723  1.00 80.64           H  
ATOM   2261  C   SER A 137     -14.724   0.083  -2.393  1.00 80.64           C  
ATOM   2262  CB  SER A 137     -17.022   0.477  -3.412  1.00 80.64           C  
ATOM   2263  HB2 SER A 137     -17.506   0.965  -2.566  1.00 80.64           H  
ATOM   2264  HB3 SER A 137     -17.790  -0.029  -3.997  1.00 80.64           H  
ATOM   2265  O   SER A 137     -13.700  -0.069  -3.056  1.00 80.64           O  
ATOM   2266  OG  SER A 137     -16.416   1.484  -4.200  1.00 80.64           O  
ATOM   2267  HG  SER A 137     -15.898   1.122  -4.923  1.00 80.64           H  
ATOM   2268  N   ARG A 138     -14.702   0.711  -1.207  1.00 89.39           N  
ATOM   2269  H   ARG A 138     -15.566   0.781  -0.689  1.00 89.39           H  
ATOM   2270  CA  ARG A 138     -13.475   1.313  -0.642  1.00 89.39           C  
ATOM   2271  HA  ARG A 138     -13.068   2.029  -1.357  1.00 89.39           H  
ATOM   2272  C   ARG A 138     -12.373   0.275  -0.422  1.00 89.39           C  
ATOM   2273  CB  ARG A 138     -13.772   2.041   0.679  1.00 89.39           C  
ATOM   2274  HB2 ARG A 138     -12.825   2.327   1.136  1.00 89.39           H  
ATOM   2275  HB3 ARG A 138     -14.273   1.351   1.358  1.00 89.39           H  
ATOM   2276  O   ARG A 138     -11.235   0.515  -0.814  1.00 89.39           O  
ATOM   2277  CG  ARG A 138     -14.626   3.311   0.530  1.00 89.39           C  
ATOM   2278  HG2 ARG A 138     -15.596   3.055   0.104  1.00 89.39           H  
ATOM   2279  HG3 ARG A 138     -14.128   4.021  -0.130  1.00 89.39           H  
ATOM   2280  CD  ARG A 138     -14.823   3.947   1.916  1.00 89.39           C  
ATOM   2281  HD2 ARG A 138     -13.902   4.453   2.207  1.00 89.39           H  
ATOM   2282  HD3 ARG A 138     -15.012   3.152   2.637  1.00 89.39           H  
ATOM   2283  NE  ARG A 138     -15.957   4.896   1.978  1.00 89.39           N  
ATOM   2284  HE  ARG A 138     -16.521   5.012   1.148  1.00 89.39           H  
ATOM   2285  NH1 ARG A 138     -15.768   5.343   4.233  1.00 89.39           N  
ATOM   2286 HH11 ARG A 138     -16.272   5.552   5.082  1.00 89.39           H  
ATOM   2287 HH12 ARG A 138     -14.987   4.713   4.344  1.00 89.39           H  
ATOM   2288  NH2 ARG A 138     -17.488   6.145   3.178  1.00 89.39           N  
ATOM   2289 HH21 ARG A 138     -18.216   6.006   2.492  1.00 89.39           H  
ATOM   2290 HH22 ARG A 138     -17.726   6.360   4.135  1.00 89.39           H  
ATOM   2291  CZ  ARG A 138     -16.388   5.458   3.103  1.00 89.39           C  
ATOM   2292  N   ILE A 139     -12.707  -0.882   0.155  1.00 91.79           N  
ATOM   2293  H   ILE A 139     -13.660  -0.995   0.471  1.00 91.79           H  
ATOM   2294  CA  ILE A 139     -11.744  -1.975   0.381  1.00 91.79           C  
ATOM   2295  HA  ILE A 139     -10.887  -1.580   0.927  1.00 91.79           H  
ATOM   2296  C   ILE A 139     -11.210  -2.510  -0.952  1.00 91.79           C  
ATOM   2297  CB  ILE A 139     -12.381  -3.099   1.232  1.00 91.79           C  
ATOM   2298  HB  ILE A 139     -13.317  -3.400   0.762  1.00 91.79           H  
ATOM   2299  O   ILE A 139     -10.013  -2.765  -1.074  1.00 91.79           O  
ATOM   2300  CG1 ILE A 139     -12.685  -2.581   2.657  1.00 91.79           C  
ATOM   2301 HG12 ILE A 139     -11.750  -2.370   3.176  1.00 91.79           H  
ATOM   2302 HG13 ILE A 139     -13.243  -1.647   2.598  1.00 91.79           H  
ATOM   2303  CG2 ILE A 139     -11.456  -4.334   1.306  1.00 91.79           C  
ATOM   2304 HG21 ILE A 139     -10.494  -4.047   1.729  1.00 91.79           H  
ATOM   2305 HG22 ILE A 139     -11.908  -5.111   1.924  1.00 91.79           H  
ATOM   2306 HG23 ILE A 139     -11.307  -4.757   0.313  1.00 91.79           H  
ATOM   2307  CD1 ILE A 139     -13.516  -3.551   3.507  1.00 91.79           C  
ATOM   2308 HD11 ILE A 139     -13.810  -3.052   4.431  1.00 91.79           H  
ATOM   2309 HD12 ILE A 139     -12.935  -4.435   3.768  1.00 91.79           H  
ATOM   2310 HD13 ILE A 139     -14.415  -3.845   2.965  1.00 91.79           H  
ATOM   2311  N   THR A 140     -12.072  -2.659  -1.960  1.00 90.97           N  
ATOM   2312  H   THR A 140     -13.045  -2.443  -1.800  1.00 90.97           H  
ATOM   2313  CA  THR A 140     -11.669  -3.103  -3.304  1.00 90.97           C  
ATOM   2314  HA  THR A 140     -11.132  -4.048  -3.218  1.00 90.97           H  
ATOM   2315  C   THR A 140     -10.708  -2.102  -3.940  1.00 90.97           C  
ATOM   2316  CB  THR A 140     -12.894  -3.344  -4.197  1.00 90.97           C  
ATOM   2317  HB  THR A 140     -13.477  -2.428  -4.290  1.00 90.97           H  
ATOM   2318  O   THR A 140      -9.614  -2.484  -4.347  1.00 90.97           O  
ATOM   2319  CG2 THR A 140     -12.518  -3.843  -5.590  1.00 90.97           C  
ATOM   2320 HG21 THR A 140     -11.857  -4.705  -5.515  1.00 90.97           H  
ATOM   2321 HG22 THR A 140     -12.014  -3.059  -6.156  1.00 90.97           H  
ATOM   2322 HG23 THR A 140     -13.422  -4.128  -6.128  1.00 90.97           H  
ATOM   2323  OG1 THR A 140     -13.699  -4.343  -3.609  1.00 90.97           O  
ATOM   2324  HG1 THR A 140     -14.216  -3.930  -2.913  1.00 90.97           H  
ATOM   2325  N   HIS A 141     -11.041  -0.810  -3.912  1.00 91.15           N  
ATOM   2326  H   HIS A 141     -11.949  -0.542  -3.562  1.00 91.15           H  
ATOM   2327  CA  HIS A 141     -10.159   0.239  -4.422  1.00 91.15           C  
ATOM   2328  HA  HIS A 141      -9.914   0.013  -5.460  1.00 91.15           H  
ATOM   2329  C   HIS A 141      -8.832   0.325  -3.658  1.00 91.15           C  
ATOM   2330  CB  HIS A 141     -10.884   1.585  -4.365  1.00 91.15           C  
ATOM   2331  HB2 HIS A 141     -11.244   1.758  -3.350  1.00 91.15           H  
ATOM   2332  HB3 HIS A 141     -10.167   2.364  -4.624  1.00 91.15           H  
ATOM   2333  O   HIS A 141      -7.796   0.579  -4.267  1.00 91.15           O  
ATOM   2334  CG  HIS A 141     -12.034   1.707  -5.324  1.00 91.15           C  
ATOM   2335  CD2 HIS A 141     -13.314   2.089  -5.028  1.00 91.15           C  
ATOM   2336  HD2 HIS A 141     -13.686   2.352  -4.048  1.00 91.15           H  
ATOM   2337  ND1 HIS A 141     -11.982   1.483  -6.680  1.00 91.15           N  
ATOM   2338  HD1 HIS A 141     -11.186   1.145  -7.202  1.00 91.15           H  
ATOM   2339  CE1 HIS A 141     -13.205   1.708  -7.184  1.00 91.15           C  
ATOM   2340  HE1 HIS A 141     -13.475   1.590  -8.223  1.00 91.15           H  
ATOM   2341  NE2 HIS A 141     -14.059   2.067  -6.211  1.00 91.15           N  
ATOM   2342  N   PHE A 142      -8.828   0.086  -2.343  1.00 95.14           N  
ATOM   2343  H   PHE A 142      -9.709  -0.044  -1.867  1.00 95.14           H  
ATOM   2344  CA  PHE A 142      -7.594   0.029  -1.558  1.00 95.14           C  
ATOM   2345  HA  PHE A 142      -7.007   0.924  -1.767  1.00 95.14           H  
ATOM   2346  C   PHE A 142      -6.717  -1.167  -1.953  1.00 95.14           C  
ATOM   2347  CB  PHE A 142      -7.933   0.035  -0.064  1.00 95.14           C  
ATOM   2348  HB2 PHE A 142      -8.515  -0.853   0.183  1.00 95.14           H  
ATOM   2349  HB3 PHE A 142      -8.552   0.907   0.147  1.00 95.14           H  
ATOM   2350  O   PHE A 142      -5.509  -1.010  -2.129  1.00 95.14           O  
ATOM   2351  CG  PHE A 142      -6.707   0.097   0.826  1.00 95.14           C  
ATOM   2352  CD1 PHE A 142      -6.224  -1.068   1.447  1.00 95.14           C  
ATOM   2353  HD1 PHE A 142      -6.732  -2.008   1.294  1.00 95.14           H  
ATOM   2354  CD2 PHE A 142      -6.027   1.313   1.017  1.00 95.14           C  
ATOM   2355  HD2 PHE A 142      -6.396   2.225   0.571  1.00 95.14           H  
ATOM   2356  CE1 PHE A 142      -5.073  -1.013   2.251  1.00 95.14           C  
ATOM   2357  HE1 PHE A 142      -4.702  -1.911   2.724  1.00 95.14           H  
ATOM   2358  CE2 PHE A 142      -4.871   1.370   1.811  1.00 95.14           C  
ATOM   2359  HE2 PHE A 142      -4.355   2.308   1.951  1.00 95.14           H  
ATOM   2360  CZ  PHE A 142      -4.395   0.204   2.431  1.00 95.14           C  
ATOM   2361  HZ  PHE A 142      -3.509   0.240   3.048  1.00 95.14           H  
ATOM   2362  N   LYS A 143      -7.313  -2.346  -2.186  1.00 94.26           N  
ATOM   2363  H   LYS A 143      -8.311  -2.409  -2.044  1.00 94.26           H  
ATOM   2364  CA  LYS A 143      -6.595  -3.511  -2.734  1.00 94.26           C  
ATOM   2365  HA  LYS A 143      -5.749  -3.746  -2.087  1.00 94.26           H  
ATOM   2366  C   LYS A 143      -5.992  -3.217  -4.101  1.00 94.26           C  
ATOM   2367  CB  LYS A 143      -7.513  -4.735  -2.835  1.00 94.26           C  
ATOM   2368  HB2 LYS A 143      -8.443  -4.461  -3.334  1.00 94.26           H  
ATOM   2369  HB3 LYS A 143      -7.017  -5.492  -3.442  1.00 94.26           H  
ATOM   2370  O   LYS A 143      -4.837  -3.563  -4.336  1.00 94.26           O  
ATOM   2371  CG  LYS A 143      -7.823  -5.348  -1.469  1.00 94.26           C  
ATOM   2372  HG2 LYS A 143      -6.891  -5.688  -1.017  1.00 94.26           H  
ATOM   2373  HG3 LYS A 143      -8.286  -4.600  -0.826  1.00 94.26           H  
ATOM   2374  CD  LYS A 143      -8.774  -6.537  -1.621  1.00 94.26           C  
ATOM   2375  HD2 LYS A 143      -8.313  -7.282  -2.270  1.00 94.26           H  
ATOM   2376  HD3 LYS A 143      -9.704  -6.193  -2.072  1.00 94.26           H  
ATOM   2377  CE  LYS A 143      -9.063  -7.154  -0.250  1.00 94.26           C  
ATOM   2378  HE2 LYS A 143      -9.529  -6.395   0.378  1.00 94.26           H  
ATOM   2379  HE3 LYS A 143      -8.115  -7.432   0.212  1.00 94.26           H  
ATOM   2380  NZ  LYS A 143      -9.943  -8.343  -0.372  1.00 94.26           N  
ATOM   2381  HZ1 LYS A 143      -9.504  -9.051  -0.943  1.00 94.26           H  
ATOM   2382  HZ2 LYS A 143     -10.128  -8.747   0.536  1.00 94.26           H  
ATOM   2383  HZ3 LYS A 143     -10.823  -8.092  -0.799  1.00 94.26           H  
ATOM   2384  N   ASP A 144      -6.747  -2.576  -4.987  1.00 92.64           N  
ATOM   2385  H   ASP A 144      -7.714  -2.387  -4.765  1.00 92.64           H  
ATOM   2386  CA  ASP A 144      -6.240  -2.209  -6.306  1.00 92.64           C  
ATOM   2387  HA  ASP A 144      -5.802  -3.095  -6.767  1.00 92.64           H  
ATOM   2388  C   ASP A 144      -5.106  -1.194  -6.186  1.00 92.64           C  
ATOM   2389  CB  ASP A 144      -7.378  -1.734  -7.213  1.00 92.64           C  
ATOM   2390  HB2 ASP A 144      -6.949  -1.335  -8.132  1.00 92.64           H  
ATOM   2391  HB3 ASP A 144      -7.928  -0.934  -6.716  1.00 92.64           H  
ATOM   2392  O   ASP A 144      -4.048  -1.428  -6.758  1.00 92.64           O  
ATOM   2393  CG  ASP A 144      -8.332  -2.878  -7.584  1.00 92.64           C  
ATOM   2394  OD1 ASP A 144      -7.886  -4.062  -7.590  1.00 92.64           O  
ATOM   2395  OD2 ASP A 144      -9.507  -2.553  -7.858  1.00 92.64           O  
ATOM   2396  N   CYS A 145      -5.248  -0.167  -5.341  1.00 93.43           N  
ATOM   2397  H   CYS A 145      -6.151  -0.037  -4.907  1.00 93.43           H  
ATOM   2398  CA  CYS A 145      -4.195   0.803  -5.033  1.00 93.43           C  
ATOM   2399  HA  CYS A 145      -3.978   1.388  -5.926  1.00 93.43           H  
ATOM   2400  C   CYS A 145      -2.883   0.135  -4.581  1.00 93.43           C  
ATOM   2401  CB  CYS A 145      -4.722   1.757  -3.957  1.00 93.43           C  
ATOM   2402  HB2 CYS A 145      -4.926   1.205  -3.040  1.00 93.43           H  
ATOM   2403  HB3 CYS A 145      -5.644   2.224  -4.304  1.00 93.43           H  
ATOM   2404  O   CYS A 145      -1.814   0.513  -5.061  1.00 93.43           O  
ATOM   2405  SG  CYS A 145      -3.488   3.037  -3.615  1.00 93.43           S  
ATOM   2406  HG  CYS A 145      -2.423   2.387  -4.092  1.00 93.43           H  
ATOM   2407  N   MET A 146      -2.944  -0.882  -3.711  1.00 93.34           N  
ATOM   2408  H   MET A 146      -3.840  -1.122  -3.313  1.00 93.34           H  
ATOM   2409  CA  MET A 146      -1.756  -1.653  -3.311  1.00 93.34           C  
ATOM   2410  HA  MET A 146      -0.999  -0.969  -2.928  1.00 93.34           H  
ATOM   2411  C   MET A 146      -1.125  -2.411  -4.488  1.00 93.34           C  
ATOM   2412  CB  MET A 146      -2.106  -2.659  -2.207  1.00 93.34           C  
ATOM   2413  HB2 MET A 146      -1.252  -3.320  -2.058  1.00 93.34           H  
ATOM   2414  HB3 MET A 146      -2.952  -3.266  -2.531  1.00 93.34           H  
ATOM   2415  O   MET A 146       0.101  -2.515  -4.566  1.00 93.34           O  
ATOM   2416  CG  MET A 146      -2.423  -2.004  -0.860  1.00 93.34           C  
ATOM   2417  HG2 MET A 146      -3.334  -1.412  -0.939  1.00 93.34           H  
ATOM   2418  HG3 MET A 146      -1.603  -1.331  -0.610  1.00 93.34           H  
ATOM   2419  SD  MET A 146      -2.600  -3.186   0.507  1.00 93.34           S  
ATOM   2420  CE  MET A 146      -4.077  -4.091  -0.014  1.00 93.34           C  
ATOM   2421  HE1 MET A 146      -3.928  -4.500  -1.013  1.00 93.34           H  
ATOM   2422  HE2 MET A 146      -4.937  -3.421  -0.001  1.00 93.34           H  
ATOM   2423  HE3 MET A 146      -4.237  -4.926   0.668  1.00 93.34           H  
ATOM   2424  N   LYS A 147      -1.928  -2.928  -5.427  1.00 91.52           N  
ATOM   2425  H   LYS A 147      -2.925  -2.803  -5.324  1.00 91.52           H  
ATOM   2426  CA  LYS A 147      -1.410  -3.546  -6.660  1.00 91.52           C  
ATOM   2427  HA  LYS A 147      -0.623  -4.253  -6.398  1.00 91.52           H  
ATOM   2428  C   LYS A 147      -0.775  -2.509  -7.588  1.00 91.52           C  
ATOM   2429  CB  LYS A 147      -2.507  -4.294  -7.425  1.00 91.52           C  
ATOM   2430  HB2 LYS A 147      -2.080  -4.657  -8.359  1.00 91.52           H  
ATOM   2431  HB3 LYS A 147      -3.301  -3.592  -7.681  1.00 91.52           H  
ATOM   2432  O   LYS A 147       0.254  -2.818  -8.186  1.00 91.52           O  
ATOM   2433  CG  LYS A 147      -3.105  -5.498  -6.688  1.00 91.52           C  
ATOM   2434  HG2 LYS A 147      -2.357  -6.284  -6.590  1.00 91.52           H  
ATOM   2435  HG3 LYS A 147      -3.449  -5.203  -5.697  1.00 91.52           H  
ATOM   2436  CD  LYS A 147      -4.294  -5.999  -7.516  1.00 91.52           C  
ATOM   2437  HD2 LYS A 147      -4.959  -5.155  -7.697  1.00 91.52           H  
ATOM   2438  HD3 LYS A 147      -3.938  -6.373  -8.476  1.00 91.52           H  
ATOM   2439  CE  LYS A 147      -5.089  -7.088  -6.801  1.00 91.52           C  
ATOM   2440  HE2 LYS A 147      -5.221  -6.786  -5.762  1.00 91.52           H  
ATOM   2441  HE3 LYS A 147      -4.526  -8.021  -6.822  1.00 91.52           H  
ATOM   2442  NZ  LYS A 147      -6.414  -7.234  -7.454  1.00 91.52           N  
ATOM   2443  HZ1 LYS A 147      -6.314  -7.497  -8.424  1.00 91.52           H  
ATOM   2444  HZ2 LYS A 147      -6.900  -6.348  -7.445  1.00 91.52           H  
ATOM   2445  HZ3 LYS A 147      -6.994  -7.913  -6.982  1.00 91.52           H  
ATOM   2446  N   GLN A 148      -1.347  -1.304  -7.706  1.00 91.60           N  
ATOM   2447  H   GLN A 148      -2.223  -1.142  -7.230  1.00 91.60           H  
ATOM   2448  CA  GLN A 148      -0.763  -0.218  -8.507  1.00 91.60           C  
ATOM   2449  HA  GLN A 148      -0.574  -0.597  -9.512  1.00 91.60           H  
ATOM   2450  C   GLN A 148       0.581   0.223  -7.916  1.00 91.60           C  
ATOM   2451  CB  GLN A 148      -1.677   1.019  -8.645  1.00 91.60           C  
ATOM   2452  HB2 GLN A 148      -1.585   1.635  -7.751  1.00 91.60           H  
ATOM   2453  HB3 GLN A 148      -1.307   1.608  -9.484  1.00 91.60           H  
ATOM   2454  O   GLN A 148       1.549   0.369  -8.656  1.00 91.60           O  
ATOM   2455  CG  GLN A 148      -3.170   0.750  -8.866  1.00 91.60           C  
ATOM   2456  HG2 GLN A 148      -3.348  -0.105  -9.519  1.00 91.60           H  
ATOM   2457  HG3 GLN A 148      -3.596   0.512  -7.891  1.00 91.60           H  
ATOM   2458  CD  GLN A 148      -3.951   1.976  -9.320  1.00 91.60           C  
ATOM   2459  NE2 GLN A 148      -4.526   1.958 -10.503  1.00 91.60           N  
ATOM   2460 HE21 GLN A 148      -5.025   2.774 -10.828  1.00 91.60           H  
ATOM   2461 HE22 GLN A 148      -4.276   1.229 -11.156  1.00 91.60           H  
ATOM   2462  OE1 GLN A 148      -4.076   2.935  -8.570  1.00 91.60           O  
ATOM   2463  N   TYR A 149       0.672   0.366  -6.587  1.00 91.93           N  
ATOM   2464  H   TYR A 149      -0.172   0.292  -6.038  1.00 91.93           H  
ATOM   2465  CA  TYR A 149       1.923   0.680  -5.882  1.00 91.93           C  
ATOM   2466  HA  TYR A 149       2.286   1.654  -6.211  1.00 91.93           H  
ATOM   2467  C   TYR A 149       3.024  -0.346  -6.189  1.00 91.93           C  
ATOM   2468  CB  TYR A 149       1.657   0.781  -4.375  1.00 91.93           C  
ATOM   2469  HB2 TYR A 149       1.189  -0.139  -4.025  1.00 91.93           H  
ATOM   2470  HB3 TYR A 149       0.955   1.596  -4.196  1.00 91.93           H  
ATOM   2471  O   TYR A 149       4.120   0.019  -6.604  1.00 91.93           O  
ATOM   2472  CG  TYR A 149       2.912   1.033  -3.562  1.00 91.93           C  
ATOM   2473  CD1 TYR A 149       3.575  -0.040  -2.934  1.00 91.93           C  
ATOM   2474  HD1 TYR A 149       3.194  -1.046  -3.030  1.00 91.93           H  
ATOM   2475  CD2 TYR A 149       3.453   2.331  -3.477  1.00 91.93           C  
ATOM   2476  HD2 TYR A 149       2.977   3.163  -3.974  1.00 91.93           H  
ATOM   2477  CE1 TYR A 149       4.758   0.183  -2.201  1.00 91.93           C  
ATOM   2478  HE1 TYR A 149       5.295  -0.637  -1.748  1.00 91.93           H  
ATOM   2479  CE2 TYR A 149       4.630   2.551  -2.735  1.00 91.93           C  
ATOM   2480  HE2 TYR A 149       5.060   3.539  -2.653  1.00 91.93           H  
ATOM   2481  OH  TYR A 149       6.387   1.737  -1.333  1.00 91.93           O  
ATOM   2482  HH  TYR A 149       6.775   0.970  -0.906  1.00 91.93           H  
ATOM   2483  CZ  TYR A 149       5.279   1.487  -2.079  1.00 91.93           C  
ATOM   2484  N   GLN A 150       2.697  -1.640  -6.102  1.00 89.94           N  
ATOM   2485  H   GLN A 150       1.784  -1.874  -5.739  1.00 89.94           H  
ATOM   2486  CA  GLN A 150       3.625  -2.732  -6.420  1.00 89.94           C  
ATOM   2487  HA  GLN A 150       4.586  -2.525  -5.948  1.00 89.94           H  
ATOM   2488  C   GLN A 150       3.904  -2.905  -7.927  1.00 89.94           C  
ATOM   2489  CB  GLN A 150       3.066  -4.044  -5.843  1.00 89.94           C  
ATOM   2490  HB2 GLN A 150       3.674  -4.876  -6.198  1.00 89.94           H  
ATOM   2491  HB3 GLN A 150       2.048  -4.189  -6.203  1.00 89.94           H  
ATOM   2492  O   GLN A 150       4.705  -3.758  -8.300  1.00 89.94           O  
ATOM   2493  CG  GLN A 150       3.083  -4.089  -4.311  1.00 89.94           C  
ATOM   2494  HG2 GLN A 150       2.531  -3.242  -3.905  1.00 89.94           H  
ATOM   2495  HG3 GLN A 150       4.113  -4.029  -3.959  1.00 89.94           H  
ATOM   2496  CD  GLN A 150       2.459  -5.384  -3.808  1.00 89.94           C  
ATOM   2497  NE2 GLN A 150       1.164  -5.388  -3.591  1.00 89.94           N  
ATOM   2498 HE21 GLN A 150       0.648  -4.524  -3.674  1.00 89.94           H  
ATOM   2499 HE22 GLN A 150       0.775  -6.188  -3.114  1.00 89.94           H  
ATOM   2500  OE1 GLN A 150       3.114  -6.412  -3.678  1.00 89.94           O  
ATOM   2501  N   GLY A 151       3.203  -2.188  -8.816  1.00 88.54           N  
ATOM   2502  H   GLY A 151       2.607  -1.447  -8.474  1.00 88.54           H  
ATOM   2503  CA  GLY A 151       3.273  -2.419 -10.264  1.00 88.54           C  
ATOM   2504  HA2 GLY A 151       2.704  -1.639 -10.771  1.00 88.54           H  
ATOM   2505  HA3 GLY A 151       4.312  -2.354 -10.588  1.00 88.54           H  
ATOM   2506  C   GLY A 151       2.719  -3.783 -10.706  1.00 88.54           C  
ATOM   2507  O   GLY A 151       3.047  -4.259 -11.785  1.00 88.54           O  
ATOM   2508  N   ARG A 152       1.876  -4.424  -9.882  1.00 87.33           N  
ATOM   2509  H   ARG A 152       1.618  -3.925  -9.043  1.00 87.33           H  
ATOM   2510  CA  ARG A 152       1.292  -5.770 -10.097  1.00 87.33           C  
ATOM   2511  HA  ARG A 152       1.804  -6.240 -10.937  1.00 87.33           H  
ATOM   2512  C   ARG A 152      -0.185  -5.733 -10.498  1.00 87.33           C  
ATOM   2513  CB  ARG A 152       1.511  -6.639  -8.848  1.00 87.33           C  
ATOM   2514  HB2 ARG A 152       1.013  -7.599  -8.988  1.00 87.33           H  
ATOM   2515  HB3 ARG A 152       1.066  -6.143  -7.985  1.00 87.33           H  
ATOM   2516  O   ARG A 152      -0.897  -6.732 -10.411  1.00 87.33           O  
ATOM   2517  CG  ARG A 152       2.998  -6.905  -8.577  1.00 87.33           C  
ATOM   2518  HG2 ARG A 152       3.523  -5.957  -8.457  1.00 87.33           H  
ATOM   2519  HG3 ARG A 152       3.440  -7.432  -9.424  1.00 87.33           H  
ATOM   2520  CD  ARG A 152       3.203  -7.720  -7.298  1.00 87.33           C  
ATOM   2521  HD2 ARG A 152       4.269  -7.735  -7.069  1.00 87.33           H  
ATOM   2522  HD3 ARG A 152       2.688  -7.217  -6.480  1.00 87.33           H  
ATOM   2523  NE  ARG A 152       2.724  -9.107  -7.453  1.00 87.33           N  
ATOM   2524  HE  ARG A 152       2.733  -9.482  -8.391  1.00 87.33           H  
ATOM   2525  NH1 ARG A 152       2.307  -9.516  -5.232  1.00 87.33           N  
ATOM   2526 HH11 ARG A 152       1.782 -10.003  -4.521  1.00 87.33           H  
ATOM   2527 HH12 ARG A 152       2.635  -8.588  -5.004  1.00 87.33           H  
ATOM   2528  NH2 ARG A 152       1.845 -11.084  -6.774  1.00 87.33           N  
ATOM   2529 HH21 ARG A 152       1.448 -11.662  -6.047  1.00 87.33           H  
ATOM   2530 HH22 ARG A 152       1.841 -11.396  -7.734  1.00 87.33           H  
ATOM   2531  CZ  ARG A 152       2.302  -9.896  -6.484  1.00 87.33           C  
ATOM   2532  N   GLN A 153      -0.674  -4.560 -10.873  1.00 90.08           N  
ATOM   2533  H   GLN A 153      -0.031  -3.782 -10.908  1.00 90.08           H  
ATOM   2534  CA  GLN A 153      -2.029  -4.379 -11.379  1.00 90.08           C  
ATOM   2535  HA  GLN A 153      -2.722  -4.838 -10.675  1.00 90.08           H  
ATOM   2536  C   GLN A 153      -2.213  -5.069 -12.738  1.00 90.08           C  
ATOM   2537  CB  GLN A 153      -2.347  -2.882 -11.441  1.00 90.08           C  
ATOM   2538  HB2 GLN A 153      -2.222  -2.455 -10.446  1.00 90.08           H  
ATOM   2539  HB3 GLN A 153      -3.385  -2.748 -11.745  1.00 90.08           H  
ATOM   2540  O   GLN A 153      -1.291  -5.119 -13.553  1.00 90.08           O  
ATOM   2541  CG  GLN A 153      -1.431  -2.148 -12.433  1.00 90.08           C  
ATOM   2542  HG2 GLN A 153      -0.384  -2.316 -12.183  1.00 90.08           H  
ATOM   2543  HG3 GLN A 153      -1.612  -2.529 -13.438  1.00 90.08           H  
ATOM   2544  CD  GLN A 153      -1.662  -0.654 -12.463  1.00 90.08           C  
ATOM   2545  NE2 GLN A 153      -1.049   0.015 -13.399  1.00 90.08           N  
ATOM   2546 HE21 GLN A 153      -0.522  -0.476 -14.107  1.00 90.08           H  
ATOM   2547 HE22 GLN A 153      -1.440   0.930 -13.572  1.00 90.08           H  
ATOM   2548  OE1 GLN A 153      -2.394  -0.080 -11.684  1.00 90.08           O  
ATOM   2549  N   ASN A 154      -3.424  -5.554 -13.006  1.00 88.26           N  
ATOM   2550  H   ASN A 154      -4.164  -5.436 -12.329  1.00 88.26           H  
ATOM   2551  CA  ASN A 154      -3.771  -6.130 -14.302  1.00 88.26           C  
ATOM   2552  HA  ASN A 154      -2.886  -6.600 -14.730  1.00 88.26           H  
ATOM   2553  C   ASN A 154      -4.209  -5.017 -15.268  1.00 88.26           C  
ATOM   2554  CB  ASN A 154      -4.830  -7.229 -14.101  1.00 88.26           C  
ATOM   2555  HB2 ASN A 154      -4.494  -7.926 -13.332  1.00 88.26           H  
ATOM   2556  HB3 ASN A 154      -5.775  -6.784 -13.792  1.00 88.26           H  
ATOM   2557  O   ASN A 154      -5.402  -4.786 -15.453  1.00 88.26           O  
ATOM   2558  CG  ASN A 154      -5.049  -8.027 -15.376  1.00 88.26           C  
ATOM   2559  ND2 ASN A 154      -6.101  -8.807 -15.448  1.00 88.26           N  
ATOM   2560 HD21 ASN A 154      -6.203  -9.317 -16.314  1.00 88.26           H  
ATOM   2561 HD22 ASN A 154      -6.791  -8.833 -14.711  1.00 88.26           H  
ATOM   2562  OD1 ASN A 154      -4.265  -7.989 -16.306  1.00 88.26           O  
ATOM   2563  N   ALA A 155      -3.242  -4.279 -15.816  1.00 89.91           N  
ATOM   2564  H   ALA A 155      -2.283  -4.520 -15.609  1.00 89.91           H  
ATOM   2565  CA  ALA A 155      -3.486  -3.185 -16.754  1.00 89.91           C  
ATOM   2566  HA  ALA A 155      -4.545  -3.163 -17.011  1.00 89.91           H  
ATOM   2567  C   ALA A 155      -2.700  -3.394 -18.054  1.00 89.91           C  
ATOM   2568  CB  ALA A 155      -3.153  -1.847 -16.081  1.00 89.91           C  
ATOM   2569  HB1 ALA A 155      -3.759  -1.722 -15.184  1.00 89.91           H  
ATOM   2570  HB2 ALA A 155      -2.097  -1.818 -15.810  1.00 89.91           H  
ATOM   2571  HB3 ALA A 155      -3.367  -1.026 -16.765  1.00 89.91           H  
ATOM   2572  O   ALA A 155      -1.494  -3.651 -18.033  1.00 89.91           O  
ATOM   2573  N   SER A 156      -3.380  -3.233 -19.191  1.00 90.20           N  
ATOM   2574  H   SER A 156      -4.361  -2.996 -19.142  1.00 90.20           H  
ATOM   2575  CA  SER A 156      -2.727  -3.199 -20.499  1.00 90.20           C  
ATOM   2576  HA  SER A 156      -1.867  -3.868 -20.475  1.00 90.20           H  
ATOM   2577  C   SER A 156      -2.232  -1.784 -20.790  1.00 90.20           C  
ATOM   2578  CB  SER A 156      -3.648  -3.712 -21.605  1.00 90.20           C  
ATOM   2579  HB2 SER A 156      -4.477  -3.021 -21.756  1.00 90.20           H  
ATOM   2580  HB3 SER A 156      -4.034  -4.695 -21.333  1.00 90.20           H  
ATOM   2581  O   SER A 156      -2.976  -0.810 -20.658  1.00 90.20           O  
ATOM   2582  OG  SER A 156      -2.881  -3.819 -22.784  1.00 90.20           O  
ATOM   2583  HG  SER A 156      -3.397  -4.247 -23.472  1.00 90.20           H  
ATOM   2584  N   ILE A 157      -0.959  -1.670 -21.159  1.00 93.04           N  
ATOM   2585  H   ILE A 157      -0.480  -2.523 -21.410  1.00 93.04           H  
ATOM   2586  CA  ILE A 157      -0.338  -0.409 -21.566  1.00 93.04           C  
ATOM   2587  HA  ILE A 157      -1.022   0.418 -21.378  1.00 93.04           H  
ATOM   2588  C   ILE A 157      -0.064  -0.543 -23.058  1.00 93.04           C  
ATOM   2589  CB  ILE A 157       0.952  -0.110 -20.780  1.00 93.04           C  
ATOM   2590  HB  ILE A 157       1.692  -0.879 -21.000  1.00 93.04           H  
ATOM   2591  O   ILE A 157       0.736  -1.414 -23.399  1.00 93.04           O  
ATOM   2592  CG1 ILE A 157       0.649  -0.161 -19.266  1.00 93.04           C  
ATOM   2593 HG12 ILE A 157      -0.193   0.494 -19.040  1.00 93.04           H  
ATOM   2594 HG13 ILE A 157       0.377  -1.177 -18.982  1.00 93.04           H  
ATOM   2595  CG2 ILE A 157       1.528   1.249 -21.235  1.00 93.04           C  
ATOM   2596 HG21 ILE A 157       0.834   2.057 -21.004  1.00 93.04           H  
ATOM   2597 HG22 ILE A 157       2.488   1.443 -20.759  1.00 93.04           H  
ATOM   2598 HG23 ILE A 157       1.713   1.241 -22.310  1.00 93.04           H  
ATOM   2599  CD1 ILE A 157       1.832   0.254 -18.404  1.00 93.04           C  
ATOM   2600 HD11 ILE A 157       1.609   0.081 -17.352  1.00 93.04           H  
ATOM   2601 HD12 ILE A 157       2.733  -0.291 -18.687  1.00 93.04           H  
ATOM   2602 HD13 ILE A 157       1.966   1.327 -18.549  1.00 93.04           H  
ATOM   2603  N   PRO A 158      -0.709   0.263 -23.918  1.00 95.12           N  
ATOM   2604  CA  PRO A 158      -0.462   0.216 -25.354  1.00 95.12           C  
ATOM   2605  HA  PRO A 158      -0.753  -0.763 -25.735  1.00 95.12           H  
ATOM   2606  C   PRO A 158       1.008   0.490 -25.690  1.00 95.12           C  
ATOM   2607  CB  PRO A 158      -1.364   1.297 -25.947  1.00 95.12           C  
ATOM   2608  HB2 PRO A 158      -1.748   1.008 -26.926  1.00 95.12           H  
ATOM   2609  HB3 PRO A 158      -0.802   2.228 -26.011  1.00 95.12           H  
ATOM   2610  O   PRO A 158       1.614   1.384 -25.094  1.00 95.12           O  
ATOM   2611  CG  PRO A 158      -2.482   1.474 -24.924  1.00 95.12           C  
ATOM   2612  HG2 PRO A 158      -3.245   0.711 -25.079  1.00 95.12           H  
ATOM   2613  HG3 PRO A 158      -2.916   2.473 -24.964  1.00 95.12           H  
ATOM   2614  CD  PRO A 158      -1.762   1.221 -23.606  1.00 95.12           C  
ATOM   2615  HD2 PRO A 158      -2.470   0.824 -22.878  1.00 95.12           H  
ATOM   2616  HD3 PRO A 158      -1.316   2.147 -23.242  1.00 95.12           H  
ATOM   2617  N   ASP A 159       1.557  -0.216 -26.676  1.00 94.66           N  
ATOM   2618  H   ASP A 159       1.052  -0.999 -27.064  1.00 94.66           H  
ATOM   2619  CA  ASP A 159       2.986  -0.138 -27.018  1.00 94.66           C  
ATOM   2620  HA  ASP A 159       3.569  -0.407 -26.136  1.00 94.66           H  
ATOM   2621  C   ASP A 159       3.422   1.276 -27.424  1.00 94.66           C  
ATOM   2622  CB  ASP A 159       3.309  -1.162 -28.116  1.00 94.66           C  
ATOM   2623  HB2 ASP A 159       2.706  -0.943 -28.997  1.00 94.66           H  
ATOM   2624  HB3 ASP A 159       4.360  -1.069 -28.386  1.00 94.66           H  
ATOM   2625  O   ASP A 159       4.463   1.754 -26.971  1.00 94.66           O  
ATOM   2626  CG  ASP A 159       3.051  -2.601 -27.652  1.00 94.66           C  
ATOM   2627  OD1 ASP A 159       3.258  -2.873 -26.444  1.00 94.66           O  
ATOM   2628  OD2 ASP A 159       2.557  -3.393 -28.480  1.00 94.66           O  
ATOM   2629  N   PHE A 160       2.561   2.021 -28.134  1.00 96.34           N  
ATOM   2630  H   PHE A 160       1.749   1.556 -28.513  1.00 96.34           H  
ATOM   2631  CA  PHE A 160       2.836   3.410 -28.526  1.00 96.34           C  
ATOM   2632  HA  PHE A 160       3.715   3.399 -29.171  1.00 96.34           H  
ATOM   2633  C   PHE A 160       3.143   4.330 -27.329  1.00 96.34           C  
ATOM   2634  CB  PHE A 160       1.660   3.979 -29.343  1.00 96.34           C  
ATOM   2635  HB2 PHE A 160       2.030   4.842 -29.895  1.00 96.34           H  
ATOM   2636  HB3 PHE A 160       1.352   3.243 -30.085  1.00 96.34           H  
ATOM   2637  O   PHE A 160       3.844   5.331 -27.475  1.00 96.34           O  
ATOM   2638  CG  PHE A 160       0.450   4.431 -28.533  1.00 96.34           C  
ATOM   2639  CD1 PHE A 160      -0.675   3.597 -28.403  1.00 96.34           C  
ATOM   2640  HD1 PHE A 160      -0.690   2.634 -28.893  1.00 96.34           H  
ATOM   2641  CD2 PHE A 160       0.443   5.699 -27.917  1.00 96.34           C  
ATOM   2642  HD2 PHE A 160       1.298   6.349 -28.021  1.00 96.34           H  
ATOM   2643  CE1 PHE A 160      -1.789   4.022 -27.653  1.00 96.34           C  
ATOM   2644  HE1 PHE A 160      -2.657   3.384 -27.576  1.00 96.34           H  
ATOM   2645  CE2 PHE A 160      -0.656   6.110 -27.142  1.00 96.34           C  
ATOM   2646  HE2 PHE A 160      -0.643   7.071 -26.649  1.00 96.34           H  
ATOM   2647  CZ  PHE A 160      -1.772   5.268 -27.005  1.00 96.34           C  
ATOM   2648  HZ  PHE A 160      -2.620   5.584 -26.416  1.00 96.34           H  
ATOM   2649  N   VAL A 161       2.618   4.025 -26.133  1.00 97.13           N  
ATOM   2650  H   VAL A 161       2.113   3.155 -26.049  1.00 97.13           H  
ATOM   2651  CA  VAL A 161       2.892   4.802 -24.914  1.00 97.13           C  
ATOM   2652  HA  VAL A 161       2.744   5.861 -25.127  1.00 97.13           H  
ATOM   2653  C   VAL A 161       4.344   4.612 -24.496  1.00 97.13           C  
ATOM   2654  CB  VAL A 161       1.957   4.397 -23.759  1.00 97.13           C  
ATOM   2655  HB  VAL A 161       2.086   3.335 -23.549  1.00 97.13           H  
ATOM   2656  O   VAL A 161       5.018   5.590 -24.174  1.00 97.13           O  
ATOM   2657  CG1 VAL A 161       2.251   5.160 -22.458  1.00 97.13           C  
ATOM   2658 HG11 VAL A 161       3.248   4.915 -22.092  1.00 97.13           H  
ATOM   2659 HG12 VAL A 161       1.529   4.874 -21.693  1.00 97.13           H  
ATOM   2660 HG13 VAL A 161       2.188   6.234 -22.635  1.00 97.13           H  
ATOM   2661  CG2 VAL A 161       0.493   4.651 -24.125  1.00 97.13           C  
ATOM   2662 HG21 VAL A 161       0.310   5.717 -24.255  1.00 97.13           H  
ATOM   2663 HG22 VAL A 161       0.240   4.130 -25.049  1.00 97.13           H  
ATOM   2664 HG23 VAL A 161      -0.147   4.252 -23.338  1.00 97.13           H  
ATOM   2665  N   LEU A 162       4.829   3.367 -24.524  1.00 95.87           N  
ATOM   2666  H   LEU A 162       4.264   2.646 -24.948  1.00 95.87           H  
ATOM   2667  CA  LEU A 162       6.217   3.039 -24.209  1.00 95.87           C  
ATOM   2668  HA  LEU A 162       6.497   3.524 -23.274  1.00 95.87           H  
ATOM   2669  C   LEU A 162       7.160   3.597 -25.279  1.00 95.87           C  
ATOM   2670  CB  LEU A 162       6.382   1.516 -24.051  1.00 95.87           C  
ATOM   2671  HB2 LEU A 162       6.094   1.033 -24.985  1.00 95.87           H  
ATOM   2672  HB3 LEU A 162       7.438   1.302 -23.887  1.00 95.87           H  
ATOM   2673  O   LEU A 162       8.160   4.209 -24.925  1.00 95.87           O  
ATOM   2674  CG  LEU A 162       5.572   0.890 -22.902  1.00 95.87           C  
ATOM   2675  HG  LEU A 162       4.509   1.074 -23.060  1.00 95.87           H  
ATOM   2676  CD1 LEU A 162       5.795  -0.621 -22.868  1.00 95.87           C  
ATOM   2677 HD11 LEU A 162       5.189  -1.072 -22.082  1.00 95.87           H  
ATOM   2678 HD12 LEU A 162       6.849  -0.843 -22.699  1.00 95.87           H  
ATOM   2679 HD13 LEU A 162       5.496  -1.049 -23.825  1.00 95.87           H  
ATOM   2680  CD2 LEU A 162       5.965   1.451 -21.530  1.00 95.87           C  
ATOM   2681 HD21 LEU A 162       7.037   1.330 -21.376  1.00 95.87           H  
ATOM   2682 HD22 LEU A 162       5.425   0.920 -20.745  1.00 95.87           H  
ATOM   2683 HD23 LEU A 162       5.705   2.508 -21.475  1.00 95.87           H  
ATOM   2684  N   GLU A 163       6.804   3.490 -26.560  1.00 96.32           N  
ATOM   2685  H   GLU A 163       6.002   2.922 -26.791  1.00 96.32           H  
ATOM   2686  CA  GLU A 163       7.582   4.068 -27.664  1.00 96.32           C  
ATOM   2687  HA  GLU A 163       8.589   3.652 -27.666  1.00 96.32           H  
ATOM   2688  C   GLU A 163       7.701   5.596 -27.567  1.00 96.32           C  
ATOM   2689  CB  GLU A 163       6.904   3.746 -28.996  1.00 96.32           C  
ATOM   2690  HB2 GLU A 163       5.870   4.087 -28.944  1.00 96.32           H  
ATOM   2691  HB3 GLU A 163       7.409   4.313 -29.779  1.00 96.32           H  
ATOM   2692  O   GLU A 163       8.770   6.164 -27.788  1.00 96.32           O  
ATOM   2693  CG  GLU A 163       6.936   2.263 -29.383  1.00 96.32           C  
ATOM   2694  HG2 GLU A 163       7.972   1.969 -29.551  1.00 96.32           H  
ATOM   2695  HG3 GLU A 163       6.541   1.662 -28.564  1.00 96.32           H  
ATOM   2696  CD  GLU A 163       6.111   2.003 -30.653  1.00 96.32           C  
ATOM   2697  OE1 GLU A 163       5.868   0.815 -30.942  1.00 96.32           O  
ATOM   2698  OE2 GLU A 163       5.724   2.998 -31.318  1.00 96.32           O  
ATOM   2699  N   ASN A 164       6.615   6.293 -27.226  1.00 97.72           N  
ATOM   2700  H   ASN A 164       5.739   5.801 -27.123  1.00 97.72           H  
ATOM   2701  CA  ASN A 164       6.644   7.750 -27.097  1.00 97.72           C  
ATOM   2702  HA  ASN A 164       7.197   8.160 -27.942  1.00 97.72           H  
ATOM   2703  C   ASN A 164       7.408   8.207 -25.851  1.00 97.72           C  
ATOM   2704  CB  ASN A 164       5.210   8.293 -27.151  1.00 97.72           C  
ATOM   2705  HB2 ASN A 164       5.208   9.341 -26.851  1.00 97.72           H  
ATOM   2706  HB3 ASN A 164       4.580   7.727 -26.465  1.00 97.72           H  
ATOM   2707  O   ASN A 164       8.093   9.232 -25.903  1.00 97.72           O  
ATOM   2708  CG  ASN A 164       4.633   8.223 -28.555  1.00 97.72           C  
ATOM   2709  ND2 ASN A 164       3.336   8.298 -28.698  1.00 97.72           N  
ATOM   2710 HD21 ASN A 164       2.722   8.378 -27.900  1.00 97.72           H  
ATOM   2711 HD22 ASN A 164       2.990   8.167 -29.638  1.00 97.72           H  
ATOM   2712  OD1 ASN A 164       5.329   8.166 -29.560  1.00 97.72           O  
ATOM   2713  N   LEU A 165       7.341   7.445 -24.754  1.00 97.42           N  
ATOM   2714  H   LEU A 165       6.766   6.615 -24.777  1.00 97.42           H  
ATOM   2715  CA  LEU A 165       8.217   7.654 -23.602  1.00 97.42           C  
ATOM   2716  HA  LEU A 165       8.145   8.694 -23.285  1.00 97.42           H  
ATOM   2717  C   LEU A 165       9.685   7.428 -23.977  1.00 97.42           C  
ATOM   2718  CB  LEU A 165       7.799   6.730 -22.448  1.00 97.42           C  
ATOM   2719  HB2 LEU A 165       7.644   5.725 -22.841  1.00 97.42           H  
ATOM   2720  HB3 LEU A 165       8.620   6.677 -21.733  1.00 97.42           H  
ATOM   2721  O   LEU A 165      10.518   8.263 -23.637  1.00 97.42           O  
ATOM   2722  CG  LEU A 165       6.540   7.179 -21.691  1.00 97.42           C  
ATOM   2723  HG  LEU A 165       5.711   7.332 -22.382  1.00 97.42           H  
ATOM   2724  CD1 LEU A 165       6.157   6.090 -20.688  1.00 97.42           C  
ATOM   2725 HD11 LEU A 165       6.989   5.908 -20.008  1.00 97.42           H  
ATOM   2726 HD12 LEU A 165       5.279   6.400 -20.122  1.00 97.42           H  
ATOM   2727 HD13 LEU A 165       5.924   5.173 -21.229  1.00 97.42           H  
ATOM   2728  CD2 LEU A 165       6.773   8.477 -20.913  1.00 97.42           C  
ATOM   2729 HD21 LEU A 165       7.635   8.370 -20.255  1.00 97.42           H  
ATOM   2730 HD22 LEU A 165       6.949   9.298 -21.609  1.00 97.42           H  
ATOM   2731 HD23 LEU A 165       5.891   8.719 -20.321  1.00 97.42           H  
ATOM   2732  N   ASP A 166       9.993   6.374 -24.734  1.00 96.12           N  
ATOM   2733  H   ASP A 166       9.270   5.703 -24.952  1.00 96.12           H  
ATOM   2734  CA  ASP A 166      11.345   6.080 -25.211  1.00 96.12           C  
ATOM   2735  HA  ASP A 166      11.994   5.930 -24.348  1.00 96.12           H  
ATOM   2736  C   ASP A 166      11.933   7.231 -26.033  1.00 96.12           C  
ATOM   2737  CB  ASP A 166      11.337   4.786 -26.032  1.00 96.12           C  
ATOM   2738  HB2 ASP A 166      10.761   4.023 -25.509  1.00 96.12           H  
ATOM   2739  HB3 ASP A 166      10.893   4.949 -27.014  1.00 96.12           H  
ATOM   2740  O   ASP A 166      13.022   7.728 -25.740  1.00 96.12           O  
ATOM   2741  CG  ASP A 166      12.764   4.288 -26.179  1.00 96.12           C  
ATOM   2742  OD1 ASP A 166      13.337   3.947 -25.130  1.00 96.12           O  
ATOM   2743  OD2 ASP A 166      13.322   4.232 -27.299  1.00 96.12           O  
ATOM   2744  N   LYS A 167      11.155   7.751 -26.991  1.00 96.57           N  
ATOM   2745  H   LYS A 167      10.295   7.264 -27.196  1.00 96.57           H  
ATOM   2746  CA  LYS A 167      11.527   8.931 -27.788  1.00 96.57           C  
ATOM   2747  HA  LYS A 167      12.453   8.715 -28.321  1.00 96.57           H  
ATOM   2748  C   LYS A 167      11.808  10.151 -26.909  1.00 96.57           C  
ATOM   2749  CB  LYS A 167      10.418   9.248 -28.801  1.00 96.57           C  
ATOM   2750  HB2 LYS A 167       9.464   9.291 -28.276  1.00 96.57           H  
ATOM   2751  HB3 LYS A 167      10.608  10.226 -29.244  1.00 96.57           H  
ATOM   2752  O   LYS A 167      12.763  10.881 -27.173  1.00 96.57           O  
ATOM   2753  CG  LYS A 167      10.341   8.214 -29.935  1.00 96.57           C  
ATOM   2754  HG2 LYS A 167      11.220   8.307 -30.572  1.00 96.57           H  
ATOM   2755  HG3 LYS A 167      10.327   7.208 -29.517  1.00 96.57           H  
ATOM   2756  CD  LYS A 167       9.072   8.424 -30.773  1.00 96.57           C  
ATOM   2757  HD2 LYS A 167       9.130   9.372 -31.308  1.00 96.57           H  
ATOM   2758  HD3 LYS A 167       8.214   8.442 -30.102  1.00 96.57           H  
ATOM   2759  CE  LYS A 167       8.899   7.266 -31.762  1.00 96.57           C  
ATOM   2760  HE2 LYS A 167       9.652   7.339 -32.546  1.00 96.57           H  
ATOM   2761  HE3 LYS A 167       9.074   6.337 -31.220  1.00 96.57           H  
ATOM   2762  NZ  LYS A 167       7.531   7.235 -32.337  1.00 96.57           N  
ATOM   2763  HZ1 LYS A 167       7.392   6.384 -32.863  1.00 96.57           H  
ATOM   2764  HZ2 LYS A 167       6.847   7.220 -31.593  1.00 96.57           H  
ATOM   2765  HZ3 LYS A 167       7.353   8.031 -32.932  1.00 96.57           H  
ATOM   2766  N   LYS A 168      11.012  10.380 -25.855  1.00 97.21           N  
ATOM   2767  H   LYS A 168      10.264   9.724 -25.682  1.00 97.21           H  
ATOM   2768  CA  LYS A 168      11.251  11.472 -24.895  1.00 97.21           C  
ATOM   2769  HA  LYS A 168      11.444  12.389 -25.451  1.00 97.21           H  
ATOM   2770  C   LYS A 168      12.521  11.243 -24.084  1.00 97.21           C  
ATOM   2771  CB  LYS A 168      10.037  11.670 -23.968  1.00 97.21           C  
ATOM   2772  HB2 LYS A 168       9.719  10.706 -23.573  1.00 97.21           H  
ATOM   2773  HB3 LYS A 168      10.337  12.286 -23.120  1.00 97.21           H  
ATOM   2774  O   LYS A 168      13.340  12.151 -23.985  1.00 97.21           O  
ATOM   2775  CG  LYS A 168       8.838  12.343 -24.654  1.00 97.21           C  
ATOM   2776  HG2 LYS A 168       7.980  12.285 -23.984  1.00 97.21           H  
ATOM   2777  HG3 LYS A 168       8.595  11.811 -25.574  1.00 97.21           H  
ATOM   2778  CD  LYS A 168       9.112  13.819 -24.973  1.00 97.21           C  
ATOM   2779  HD2 LYS A 168       9.981  13.905 -25.626  1.00 97.21           H  
ATOM   2780  HD3 LYS A 168       9.314  14.356 -24.046  1.00 97.21           H  
ATOM   2781  CE  LYS A 168       7.910  14.450 -25.673  1.00 97.21           C  
ATOM   2782  HE2 LYS A 168       7.671  13.863 -26.559  1.00 97.21           H  
ATOM   2783  HE3 LYS A 168       7.058  14.420 -24.994  1.00 97.21           H  
ATOM   2784  NZ  LYS A 168       8.206  15.851 -26.048  1.00 97.21           N  
ATOM   2785  HZ1 LYS A 168       9.040  15.940 -26.609  1.00 97.21           H  
ATOM   2786  HZ2 LYS A 168       7.424  16.303 -26.501  1.00 97.21           H  
ATOM   2787  HZ3 LYS A 168       8.351  16.407 -25.217  1.00 97.21           H  
ATOM   2788  N   PHE A 169      12.736  10.040 -23.562  1.00 97.10           N  
ATOM   2789  H   PHE A 169      12.039   9.320 -23.685  1.00 97.10           H  
ATOM   2790  CA  PHE A 169      13.958   9.718 -22.831  1.00 97.10           C  
ATOM   2791  HA  PHE A 169      14.050  10.389 -21.977  1.00 97.10           H  
ATOM   2792  C   PHE A 169      15.209   9.924 -23.691  1.00 97.10           C  
ATOM   2793  CB  PHE A 169      13.894   8.271 -22.337  1.00 97.10           C  
ATOM   2794  HB2 PHE A 169      13.807   7.628 -23.213  1.00 97.10           H  
ATOM   2795  HB3 PHE A 169      14.837   8.045 -21.839  1.00 97.10           H  
ATOM   2796  O   PHE A 169      16.194  10.481 -23.203  1.00 97.10           O  
ATOM   2797  CG  PHE A 169      12.774   7.920 -21.380  1.00 97.10           C  
ATOM   2798  CD1 PHE A 169      12.406   8.795 -20.341  1.00 97.10           C  
ATOM   2799  HD1 PHE A 169      12.927   9.732 -20.216  1.00 97.10           H  
ATOM   2800  CD2 PHE A 169      12.130   6.676 -21.497  1.00 97.10           C  
ATOM   2801  HD2 PHE A 169      12.429   5.982 -22.268  1.00 97.10           H  
ATOM   2802  CE1 PHE A 169      11.389   8.434 -19.441  1.00 97.10           C  
ATOM   2803  HE1 PHE A 169      11.145   9.075 -18.607  1.00 97.10           H  
ATOM   2804  CE2 PHE A 169      11.080   6.340 -20.631  1.00 97.10           C  
ATOM   2805  HE2 PHE A 169      10.565   5.400 -20.765  1.00 97.10           H  
ATOM   2806  CZ  PHE A 169      10.701   7.224 -19.610  1.00 97.10           C  
ATOM   2807  HZ  PHE A 169       9.893   6.959 -18.944  1.00 97.10           H  
ATOM   2808  N   LEU A 170      15.162   9.532 -24.968  1.00 95.65           N  
ATOM   2809  H   LEU A 170      14.356   9.010 -25.281  1.00 95.65           H  
ATOM   2810  CA  LEU A 170      16.258   9.736 -25.912  1.00 95.65           C  
ATOM   2811  HA  LEU A 170      17.172   9.357 -25.456  1.00 95.65           H  
ATOM   2812  C   LEU A 170      16.474  11.228 -26.210  1.00 95.65           C  
ATOM   2813  CB  LEU A 170      15.960   8.924 -27.184  1.00 95.65           C  
ATOM   2814  HB2 LEU A 170      15.763   7.888 -26.909  1.00 95.65           H  
ATOM   2815  HB3 LEU A 170      15.058   9.322 -27.649  1.00 95.65           H  
ATOM   2816  O   LEU A 170      17.605  11.707 -26.147  1.00 95.65           O  
ATOM   2817  CG  LEU A 170      17.104   8.948 -28.215  1.00 95.65           C  
ATOM   2818  HG  LEU A 170      17.355   9.981 -28.457  1.00 95.65           H  
ATOM   2819  CD1 LEU A 170      18.358   8.237 -27.703  1.00 95.65           C  
ATOM   2820 HD11 LEU A 170      18.778   8.769 -26.849  1.00 95.65           H  
ATOM   2821 HD12 LEU A 170      19.114   8.209 -28.488  1.00 95.65           H  
ATOM   2822 HD13 LEU A 170      18.118   7.215 -27.410  1.00 95.65           H  
ATOM   2823  CD2 LEU A 170      16.649   8.264 -29.504  1.00 95.65           C  
ATOM   2824 HD21 LEU A 170      16.446   7.210 -29.313  1.00 95.65           H  
ATOM   2825 HD22 LEU A 170      17.431   8.359 -30.257  1.00 95.65           H  
ATOM   2826 HD23 LEU A 170      15.744   8.743 -29.878  1.00 95.65           H  
ATOM   2827  N   ALA A 171      15.400  11.986 -26.460  1.00 95.28           N  
ATOM   2828  H   ALA A 171      14.499  11.535 -26.523  1.00 95.28           H  
ATOM   2829  CA  ALA A 171      15.472  13.425 -26.732  1.00 95.28           C  
ATOM   2830  HA  ALA A 171      16.102  13.581 -27.608  1.00 95.28           H  
ATOM   2831  C   ALA A 171      16.098  14.222 -25.572  1.00 95.28           C  
ATOM   2832  CB  ALA A 171      14.060  13.931 -27.051  1.00 95.28           C  
ATOM   2833  HB1 ALA A 171      14.101  14.995 -27.286  1.00 95.28           H  
ATOM   2834  HB2 ALA A 171      13.662  13.394 -27.912  1.00 95.28           H  
ATOM   2835  HB3 ALA A 171      13.404  13.779 -26.194  1.00 95.28           H  
ATOM   2836  O   ALA A 171      16.866  15.155 -25.801  1.00 95.28           O  
ATOM   2837  N   TYR A 172      15.825  13.819 -24.327  1.00 95.65           N  
ATOM   2838  H   TYR A 172      15.158  13.069 -24.213  1.00 95.65           H  
ATOM   2839  CA  TYR A 172      16.413  14.409 -23.119  1.00 95.65           C  
ATOM   2840  HA  TYR A 172      16.655  15.451 -23.331  1.00 95.65           H  
ATOM   2841  C   TYR A 172      17.747  13.760 -22.704  1.00 95.65           C  
ATOM   2842  CB  TYR A 172      15.365  14.418 -21.995  1.00 95.65           C  
ATOM   2843  HB2 TYR A 172      15.861  14.570 -21.036  1.00 95.65           H  
ATOM   2844  HB3 TYR A 172      14.872  13.447 -21.947  1.00 95.65           H  
ATOM   2845  O   TYR A 172      18.254  14.046 -21.620  1.00 95.65           O  
ATOM   2846  CG  TYR A 172      14.322  15.512 -22.149  1.00 95.65           C  
ATOM   2847  CD1 TYR A 172      14.457  16.716 -21.431  1.00 95.65           C  
ATOM   2848  HD1 TYR A 172      15.304  16.860 -20.775  1.00 95.65           H  
ATOM   2849  CD2 TYR A 172      13.226  15.340 -23.016  1.00 95.65           C  
ATOM   2850  HD2 TYR A 172      13.117  14.426 -23.581  1.00 95.65           H  
ATOM   2851  CE1 TYR A 172      13.494  17.734 -21.567  1.00 95.65           C  
ATOM   2852  HE1 TYR A 172      13.600  18.657 -21.016  1.00 95.65           H  
ATOM   2853  CE2 TYR A 172      12.262  16.353 -23.158  1.00 95.65           C  
ATOM   2854  HE2 TYR A 172      11.408  16.227 -23.806  1.00 95.65           H  
ATOM   2855  OH  TYR A 172      11.460  18.523 -22.579  1.00 95.65           O  
ATOM   2856  HH  TYR A 172      11.629  19.285 -22.020  1.00 95.65           H  
ATOM   2857  CZ  TYR A 172      12.393  17.551 -22.432  1.00 95.65           C  
ATOM   2858  N   LYS A 173      18.336  12.902 -23.553  1.00 94.13           N  
ATOM   2859  H   LYS A 173      17.867  12.715 -24.427  1.00 94.13           H  
ATOM   2860  CA  LYS A 173      19.624  12.216 -23.326  1.00 94.13           C  
ATOM   2861  HA  LYS A 173      19.738  11.483 -24.125  1.00 94.13           H  
ATOM   2862  C   LYS A 173      19.675  11.395 -22.026  1.00 94.13           C  
ATOM   2863  CB  LYS A 173      20.797  13.209 -23.441  1.00 94.13           C  
ATOM   2864  HB2 LYS A 173      20.751  13.911 -22.608  1.00 94.13           H  
ATOM   2865  HB3 LYS A 173      21.730  12.652 -23.359  1.00 94.13           H  
ATOM   2866  O   LYS A 173      20.729  11.250 -21.404  1.00 94.13           O  
ATOM   2867  CG  LYS A 173      20.822  13.996 -24.760  1.00 94.13           C  
ATOM   2868  HG2 LYS A 173      19.917  14.597 -24.853  1.00 94.13           H  
ATOM   2869  HG3 LYS A 173      20.874  13.299 -25.596  1.00 94.13           H  
ATOM   2870  CD  LYS A 173      22.040  14.928 -24.790  1.00 94.13           C  
ATOM   2871  HD2 LYS A 173      21.985  15.613 -23.944  1.00 94.13           H  
ATOM   2872  HD3 LYS A 173      22.948  14.330 -24.708  1.00 94.13           H  
ATOM   2873  CE  LYS A 173      22.061  15.723 -26.098  1.00 94.13           C  
ATOM   2874  HE2 LYS A 173      21.138  16.298 -26.168  1.00 94.13           H  
ATOM   2875  HE3 LYS A 173      22.074  15.019 -26.930  1.00 94.13           H  
ATOM   2876  NZ  LYS A 173      23.238  16.626 -26.172  1.00 94.13           N  
ATOM   2877  HZ1 LYS A 173      24.095  16.093 -26.129  1.00 94.13           H  
ATOM   2878  HZ2 LYS A 173      23.227  17.287 -25.408  1.00 94.13           H  
ATOM   2879  HZ3 LYS A 173      23.231  17.141 -27.040  1.00 94.13           H  
ATOM   2880  N   LEU A 174      18.532  10.857 -21.598  1.00 95.02           N  
ATOM   2881  H   LEU A 174      17.710  11.002 -22.167  1.00 95.02           H  
ATOM   2882  CA  LEU A 174      18.422  10.003 -20.410  1.00 95.02           C  
ATOM   2883  HA  LEU A 174      19.141  10.337 -19.662  1.00 95.02           H  
ATOM   2884  C   LEU A 174      18.760   8.537 -20.709  1.00 95.02           C  
ATOM   2885  CB  LEU A 174      17.008  10.121 -19.825  1.00 95.02           C  
ATOM   2886  HB2 LEU A 174      16.288   9.818 -20.586  1.00 95.02           H  
ATOM   2887  HB3 LEU A 174      16.932   9.421 -18.993  1.00 95.02           H  
ATOM   2888  O   LEU A 174      19.129   7.796 -19.795  1.00 95.02           O  
ATOM   2889  CG  LEU A 174      16.636  11.519 -19.305  1.00 95.02           C  
ATOM   2890  HG  LEU A 174      16.763  12.258 -20.096  1.00 95.02           H  
ATOM   2891  CD1 LEU A 174      15.167  11.518 -18.887  1.00 95.02           C  
ATOM   2892 HD11 LEU A 174      14.991  10.764 -18.119  1.00 95.02           H  
ATOM   2893 HD12 LEU A 174      14.898  12.500 -18.499  1.00 95.02           H  
ATOM   2894 HD13 LEU A 174      14.557  11.312 -19.766  1.00 95.02           H  
ATOM   2895  CD2 LEU A 174      17.480  11.922 -18.094  1.00 95.02           C  
ATOM   2896 HD21 LEU A 174      18.521  12.045 -18.394  1.00 95.02           H  
ATOM   2897 HD22 LEU A 174      17.404  11.169 -17.309  1.00 95.02           H  
ATOM   2898 HD23 LEU A 174      17.129  12.878 -17.708  1.00 95.02           H  
ATOM   2899  N   ILE A 175      18.654   8.143 -21.978  1.00 95.38           N  
ATOM   2900  H   ILE A 175      18.394   8.839 -22.662  1.00 95.38           H  
ATOM   2901  CA  ILE A 175      18.996   6.820 -22.504  1.00 95.38           C  
ATOM   2902  HA  ILE A 175      19.587   6.283 -21.763  1.00 95.38           H  
ATOM   2903  C   ILE A 175      19.868   6.956 -23.757  1.00 95.38           C  
ATOM   2904  CB  ILE A 175      17.728   5.985 -22.788  1.00 95.38           C  
ATOM   2905  HB  ILE A 175      18.057   5.004 -23.133  1.00 95.38           H  
ATOM   2906  O   ILE A 175      19.963   8.036 -24.340  1.00 95.38           O  
ATOM   2907  CG1 ILE A 175      16.863   6.611 -23.901  1.00 95.38           C  
ATOM   2908 HG12 ILE A 175      17.458   6.720 -24.808  1.00 95.38           H  
ATOM   2909 HG13 ILE A 175      16.532   7.601 -23.586  1.00 95.38           H  
ATOM   2910  CG2 ILE A 175      16.930   5.773 -21.489  1.00 95.38           C  
ATOM   2911 HG21 ILE A 175      16.196   4.979 -21.627  1.00 95.38           H  
ATOM   2912 HG22 ILE A 175      17.603   5.490 -20.681  1.00 95.38           H  
ATOM   2913 HG23 ILE A 175      16.426   6.698 -21.205  1.00 95.38           H  
ATOM   2914  CD1 ILE A 175      15.640   5.768 -24.255  1.00 95.38           C  
ATOM   2915 HD11 ILE A 175      15.147   6.187 -25.132  1.00 95.38           H  
ATOM   2916 HD12 ILE A 175      15.955   4.747 -24.472  1.00 95.38           H  
ATOM   2917 HD13 ILE A 175      14.934   5.735 -23.426  1.00 95.38           H  
ATOM   2918  N   ASP A 176      20.479   5.846 -24.165  1.00 91.07           N  
ATOM   2919  H   ASP A 176      20.293   4.984 -23.672  1.00 91.07           H  
ATOM   2920  CA  ASP A 176      21.287   5.716 -25.379  1.00 91.07           C  
ATOM   2921  HA  ASP A 176      21.223   6.634 -25.963  1.00 91.07           H  
ATOM   2922  C   ASP A 176      20.727   4.569 -26.243  1.00 91.07           C  
ATOM   2923  CB  ASP A 176      22.759   5.515 -24.972  1.00 91.07           C  
ATOM   2924  HB2 ASP A 176      22.849   4.566 -24.445  1.00 91.07           H  
ATOM   2925  HB3 ASP A 176      23.037   6.309 -24.279  1.00 91.07           H  
ATOM   2926  O   ASP A 176      20.121   3.628 -25.728  1.00 91.07           O  
ATOM   2927  CG  ASP A 176      23.765   5.531 -26.132  1.00 91.07           C  
ATOM   2928  OD1 ASP A 176      23.347   5.658 -27.302  1.00 91.07           O  
ATOM   2929  OD2 ASP A 176      24.964   5.340 -25.851  1.00 91.07           O  
ATOM   2930  N   ASN A 177      20.911   4.658 -27.558  1.00 91.01           N  
ATOM   2931  H   ASN A 177      21.564   5.367 -27.858  1.00 91.01           H  
ATOM   2932  CA  ASN A 177      20.564   3.616 -28.521  1.00 91.01           C  
ATOM   2933  HA  ASN A 177      19.625   3.149 -28.226  1.00 91.01           H  
ATOM   2934  C   ASN A 177      21.603   2.485 -28.572  1.00 91.01           C  
ATOM   2935  CB  ASN A 177      20.380   4.273 -29.898  1.00 91.01           C  
ATOM   2936  HB2 ASN A 177      21.264   4.862 -30.140  1.00 91.01           H  
ATOM   2937  HB3 ASN A 177      20.273   3.494 -30.652  1.00 91.01           H  
ATOM   2938  O   ASN A 177      21.288   1.412 -29.076  1.00 91.01           O  
ATOM   2939  CG  ASN A 177      19.143   5.149 -29.973  1.00 91.01           C  
ATOM   2940  ND2 ASN A 177      19.106   6.061 -30.916  1.00 91.01           N  
ATOM   2941 HD21 ASN A 177      18.260   6.609 -30.974  1.00 91.01           H  
ATOM   2942 HD22 ASN A 177      19.874   6.152 -31.566  1.00 91.01           H  
ATOM   2943  OD1 ASN A 177      18.195   5.027 -29.207  1.00 91.01           O  
ATOM   2944  N   SER A 178      22.815   2.695 -28.043  1.00 91.33           N  
ATOM   2945  H   SER A 178      23.045   3.621 -27.711  1.00 91.33           H  
ATOM   2946  CA  SER A 178      23.852   1.652 -27.969  1.00 91.33           C  
ATOM   2947  HA  SER A 178      23.928   1.172 -28.944  1.00 91.33           H  
ATOM   2948  C   SER A 178      23.546   0.545 -26.946  1.00 91.33           C  
ATOM   2949  CB  SER A 178      25.209   2.295 -27.655  1.00 91.33           C  
ATOM   2950  HB2 SER A 178      25.991   1.548 -27.792  1.00 91.33           H  
ATOM   2951  HB3 SER A 178      25.393   3.124 -28.338  1.00 91.33           H  
ATOM   2952  O   SER A 178      24.082  -0.558 -27.046  1.00 91.33           O  
ATOM   2953  OG  SER A 178      25.250   2.757 -26.317  1.00 91.33           O  
ATOM   2954  HG  SER A 178      25.281   3.716 -26.291  1.00 91.33           H  
ATOM   2955  N   VAL A 179      22.674   0.817 -25.967  1.00 90.44           N  
ATOM   2956  H   VAL A 179      22.224   1.721 -25.989  1.00 90.44           H  
ATOM   2957  CA  VAL A 179      22.320  -0.104 -24.878  1.00 90.44           C  
ATOM   2958  HA  VAL A 179      23.003  -0.954 -24.897  1.00 90.44           H  
ATOM   2959  C   VAL A 179      20.903  -0.623 -25.088  1.00 90.44           C  
ATOM   2960  CB  VAL A 179      22.455   0.577 -23.501  1.00 90.44           C  
ATOM   2961  HB  VAL A 179      21.714   1.371 -23.417  1.00 90.44           H  
ATOM   2962  O   VAL A 179      19.988   0.155 -25.341  1.00 90.44           O  
ATOM   2963  CG1 VAL A 179      22.231  -0.419 -22.353  1.00 90.44           C  
ATOM   2964 HG11 VAL A 179      22.963  -1.224 -22.412  1.00 90.44           H  
ATOM   2965 HG12 VAL A 179      21.230  -0.845 -22.409  1.00 90.44           H  
ATOM   2966 HG13 VAL A 179      22.335   0.091 -21.396  1.00 90.44           H  
ATOM   2967  CG2 VAL A 179      23.845   1.196 -23.297  1.00 90.44           C  
ATOM   2968 HG21 VAL A 179      24.617   0.442 -23.451  1.00 90.44           H  
ATOM   2969 HG22 VAL A 179      23.932   1.609 -22.292  1.00 90.44           H  
ATOM   2970 HG23 VAL A 179      24.002   2.005 -24.010  1.00 90.44           H  
ATOM   2971  N   THR A 180      20.692  -1.928 -24.928  1.00 88.56           N  
ATOM   2972  H   THR A 180      21.476  -2.535 -24.737  1.00 88.56           H  
ATOM   2973  CA  THR A 180      19.376  -2.569 -25.068  1.00 88.56           C  
ATOM   2974  HA  THR A 180      18.641  -1.813 -25.344  1.00 88.56           H  
ATOM   2975  C   THR A 180      18.893  -3.181 -23.751  1.00 88.56           C  
ATOM   2976  CB  THR A 180      19.382  -3.606 -26.202  1.00 88.56           C  
ATOM   2977  HB  THR A 180      18.399  -4.072 -26.266  1.00 88.56           H  
ATOM   2978  O   THR A 180      19.642  -3.329 -22.782  1.00 88.56           O  
ATOM   2979  CG2 THR A 180      19.702  -2.979 -27.559  1.00 88.56           C  
ATOM   2980 HG21 THR A 180      19.011  -2.161 -27.761  1.00 88.56           H  
ATOM   2981 HG22 THR A 180      19.599  -3.727 -28.345  1.00 88.56           H  
ATOM   2982 HG23 THR A 180      20.720  -2.590 -27.571  1.00 88.56           H  
ATOM   2983  OG1 THR A 180      20.343  -4.598 -25.945  1.00 88.56           O  
ATOM   2984  HG1 THR A 180      20.538  -5.043 -26.773  1.00 88.56           H  
ATOM   2985  N   GLY A 181      17.598  -3.506 -23.699  1.00 88.04           N  
ATOM   2986  H   GLY A 181      17.025  -3.337 -24.514  1.00 88.04           H  
ATOM   2987  CA  GLY A 181      16.975  -4.138 -22.538  1.00 88.04           C  
ATOM   2988  HA2 GLY A 181      15.965  -4.455 -22.797  1.00 88.04           H  
ATOM   2989  HA3 GLY A 181      17.555  -5.028 -22.292  1.00 88.04           H  
ATOM   2990  C   GLY A 181      16.895  -3.239 -21.292  1.00 88.04           C  
ATOM   2991  O   GLY A 181      17.012  -2.016 -21.391  1.00 88.04           O  
ATOM   2992  N   PRO A 182      16.699  -3.835 -20.103  1.00 89.29           N  
ATOM   2993  CA  PRO A 182      16.535  -3.116 -18.837  1.00 89.29           C  
ATOM   2994  HA  PRO A 182      15.579  -2.593 -18.848  1.00 89.29           H  
ATOM   2995  C   PRO A 182      17.646  -2.115 -18.494  1.00 89.29           C  
ATOM   2996  CB  PRO A 182      16.491  -4.232 -17.796  1.00 89.29           C  
ATOM   2997  HB2 PRO A 182      17.498  -4.535 -17.510  1.00 89.29           H  
ATOM   2998  HB3 PRO A 182      15.925  -3.930 -16.915  1.00 89.29           H  
ATOM   2999  O   PRO A 182      17.382  -1.035 -17.960  1.00 89.29           O  
ATOM   3000  CG  PRO A 182      15.807  -5.378 -18.528  1.00 89.29           C  
ATOM   3001  HG2 PRO A 182      14.734  -5.193 -18.587  1.00 89.29           H  
ATOM   3002  HG3 PRO A 182      16.015  -6.342 -18.065  1.00 89.29           H  
ATOM   3003  CD  PRO A 182      16.437  -5.259 -19.911  1.00 89.29           C  
ATOM   3004  HD2 PRO A 182      15.750  -5.650 -20.661  1.00 89.29           H  
ATOM   3005  HD3 PRO A 182      17.377  -5.810 -19.935  1.00 89.29           H  
ATOM   3006  N   LEU A 183      18.894  -2.448 -18.843  1.00 90.78           N  
ATOM   3007  H   LEU A 183      19.037  -3.331 -19.312  1.00 90.78           H  
ATOM   3008  CA  LEU A 183      20.068  -1.625 -18.547  1.00 90.78           C  
ATOM   3009  HA  LEU A 183      20.091  -1.460 -17.469  1.00 90.78           H  
ATOM   3010  C   LEU A 183      19.998  -0.249 -19.227  1.00 90.78           C  
ATOM   3011  CB  LEU A 183      21.323  -2.408 -18.971  1.00 90.78           C  
ATOM   3012  HB2 LEU A 183      21.285  -3.403 -18.527  1.00 90.78           H  
ATOM   3013  HB3 LEU A 183      21.307  -2.527 -20.055  1.00 90.78           H  
ATOM   3014  O   LEU A 183      20.476   0.739 -18.661  1.00 90.78           O  
ATOM   3015  CG  LEU A 183      22.654  -1.746 -18.567  1.00 90.78           C  
ATOM   3016  HG  LEU A 183      22.711  -0.742 -18.987  1.00 90.78           H  
ATOM   3017  CD1 LEU A 183      22.819  -1.656 -17.046  1.00 90.78           C  
ATOM   3018 HD11 LEU A 183      22.702  -2.644 -16.602  1.00 90.78           H  
ATOM   3019 HD12 LEU A 183      22.074  -0.980 -16.627  1.00 90.78           H  
ATOM   3020 HD13 LEU A 183      23.813  -1.276 -16.808  1.00 90.78           H  
ATOM   3021  CD2 LEU A 183      23.821  -2.556 -19.127  1.00 90.78           C  
ATOM   3022 HD21 LEU A 183      24.766  -2.074 -18.880  1.00 90.78           H  
ATOM   3023 HD22 LEU A 183      23.813  -3.565 -18.716  1.00 90.78           H  
ATOM   3024 HD23 LEU A 183      23.739  -2.617 -20.212  1.00 90.78           H  
ATOM   3025  N   ARG A 184      19.339  -0.168 -20.393  1.00 93.78           N  
ATOM   3026  H   ARG A 184      18.938  -1.017 -20.766  1.00 93.78           H  
ATOM   3027  CA  ARG A 184      19.101   1.080 -21.134  1.00 93.78           C  
ATOM   3028  HA  ARG A 184      20.056   1.505 -21.443  1.00 93.78           H  
ATOM   3029  C   ARG A 184      18.398   2.123 -20.270  1.00 93.78           C  
ATOM   3030  CB  ARG A 184      18.268   0.753 -22.386  1.00 93.78           C  
ATOM   3031  HB2 ARG A 184      17.267   0.449 -22.080  1.00 93.78           H  
ATOM   3032  HB3 ARG A 184      18.732  -0.080 -22.913  1.00 93.78           H  
ATOM   3033  O   ARG A 184      18.721   3.303 -20.346  1.00 93.78           O  
ATOM   3034  CG  ARG A 184      18.142   1.936 -23.356  1.00 93.78           C  
ATOM   3035  HG2 ARG A 184      19.136   2.225 -23.700  1.00 93.78           H  
ATOM   3036  HG3 ARG A 184      17.673   2.779 -22.850  1.00 93.78           H  
ATOM   3037  CD  ARG A 184      17.271   1.541 -24.553  1.00 93.78           C  
ATOM   3038  HD2 ARG A 184      17.652   0.622 -24.999  1.00 93.78           H  
ATOM   3039  HD3 ARG A 184      16.268   1.340 -24.177  1.00 93.78           H  
ATOM   3040  NE  ARG A 184      17.231   2.590 -25.592  1.00 93.78           N  
ATOM   3041  HE  ARG A 184      18.096   3.076 -25.783  1.00 93.78           H  
ATOM   3042  NH1 ARG A 184      15.069   2.215 -26.258  1.00 93.78           N  
ATOM   3043 HH11 ARG A 184      14.872   1.749 -25.384  1.00 93.78           H  
ATOM   3044 HH12 ARG A 184      14.278   2.723 -26.627  1.00 93.78           H  
ATOM   3045  NH2 ARG A 184      16.158   3.853 -27.203  1.00 93.78           N  
ATOM   3046 HH21 ARG A 184      16.994   4.324 -27.518  1.00 93.78           H  
ATOM   3047 HH22 ARG A 184      15.249   4.108 -27.562  1.00 93.78           H  
ATOM   3048  CZ  ARG A 184      16.179   2.876 -26.344  1.00 93.78           C  
ATOM   3049  N   TYR A 185      17.494   1.688 -19.393  1.00 94.71           N  
ATOM   3050  H   TYR A 185      17.326   0.693 -19.350  1.00 94.71           H  
ATOM   3051  CA  TYR A 185      16.634   2.559 -18.593  1.00 94.71           C  
ATOM   3052  HA  TYR A 185      16.622   3.541 -19.066  1.00 94.71           H  
ATOM   3053  C   TYR A 185      17.136   2.779 -17.158  1.00 94.71           C  
ATOM   3054  CB  TYR A 185      15.194   2.033 -18.635  1.00 94.71           C  
ATOM   3055  HB2 TYR A 185      15.149   1.085 -18.099  1.00 94.71           H  
ATOM   3056  HB3 TYR A 185      14.538   2.735 -18.120  1.00 94.71           H  
ATOM   3057  O   TYR A 185      16.398   3.322 -16.338  1.00 94.71           O  
ATOM   3058  CG  TYR A 185      14.662   1.826 -20.038  1.00 94.71           C  
ATOM   3059  CD1 TYR A 185      14.174   2.913 -20.792  1.00 94.71           C  
ATOM   3060  HD1 TYR A 185      14.172   3.911 -20.379  1.00 94.71           H  
ATOM   3061  CD2 TYR A 185      14.682   0.537 -20.599  1.00 94.71           C  
ATOM   3062  HD2 TYR A 185      15.076  -0.296 -20.036  1.00 94.71           H  
ATOM   3063  CE1 TYR A 185      13.697   2.699 -22.100  1.00 94.71           C  
ATOM   3064  HE1 TYR A 185      13.329   3.518 -22.700  1.00 94.71           H  
ATOM   3065  CE2 TYR A 185      14.181   0.316 -21.892  1.00 94.71           C  
ATOM   3066  HE2 TYR A 185      14.185  -0.683 -22.302  1.00 94.71           H  
ATOM   3067  OH  TYR A 185      13.204   1.170 -23.893  1.00 94.71           O  
ATOM   3068  HH  TYR A 185      13.109   0.235 -24.090  1.00 94.71           H  
ATOM   3069  CZ  TYR A 185      13.685   1.397 -22.645  1.00 94.71           C  
ATOM   3070  N   ARG A 186      18.387   2.418 -16.819  1.00 91.60           N  
ATOM   3071  H   ARG A 186      18.939   1.936 -17.513  1.00 91.60           H  
ATOM   3072  CA  ARG A 186      18.884   2.482 -15.424  1.00 91.60           C  
ATOM   3073  HA  ARG A 186      18.237   1.840 -14.825  1.00 91.60           H  
ATOM   3074  C   ARG A 186      18.798   3.874 -14.777  1.00 91.60           C  
ATOM   3075  CB  ARG A 186      20.314   1.913 -15.324  1.00 91.60           C  
ATOM   3076  HB2 ARG A 186      20.421   1.062 -15.997  1.00 91.60           H  
ATOM   3077  HB3 ARG A 186      20.449   1.543 -14.307  1.00 91.60           H  
ATOM   3078  O   ARG A 186      18.716   3.981 -13.560  1.00 91.60           O  
ATOM   3079  CG  ARG A 186      21.424   2.946 -15.600  1.00 91.60           C  
ATOM   3080  HG2 ARG A 186      21.316   3.336 -16.613  1.00 91.60           H  
ATOM   3081  HG3 ARG A 186      21.340   3.767 -14.888  1.00 91.60           H  
ATOM   3082  CD  ARG A 186      22.821   2.346 -15.434  1.00 91.60           C  
ATOM   3083  HD2 ARG A 186      23.015   1.674 -16.270  1.00 91.60           H  
ATOM   3084  HD3 ARG A 186      22.847   1.771 -14.509  1.00 91.60           H  
ATOM   3085  NE  ARG A 186      23.850   3.407 -15.373  1.00 91.60           N  
ATOM   3086  HE  ARG A 186      23.517   4.360 -15.376  1.00 91.60           H  
ATOM   3087  NH1 ARG A 186      25.675   2.027 -15.192  1.00 91.60           N  
ATOM   3088 HH11 ARG A 186      26.672   1.890 -15.099  1.00 91.60           H  
ATOM   3089 HH12 ARG A 186      25.068   1.222 -15.249  1.00 91.60           H  
ATOM   3090  NH2 ARG A 186      25.971   4.233 -15.164  1.00 91.60           N  
ATOM   3091 HH21 ARG A 186      25.622   5.178 -15.088  1.00 91.60           H  
ATOM   3092 HH22 ARG A 186      26.959   4.056 -15.058  1.00 91.60           H  
ATOM   3093  CZ  ARG A 186      25.154   3.219 -15.248  1.00 91.60           C  
ATOM   3094  N   LYS A 187      18.876   4.940 -15.587  1.00 91.93           N  
ATOM   3095  H   LYS A 187      18.925   4.748 -16.577  1.00 91.93           H  
ATOM   3096  CA  LYS A 187      18.815   6.347 -15.141  1.00 91.93           C  
ATOM   3097  HA  LYS A 187      19.226   6.428 -14.134  1.00 91.93           H  
ATOM   3098  C   LYS A 187      17.382   6.882 -15.046  1.00 91.93           C  
ATOM   3099  CB  LYS A 187      19.634   7.240 -16.089  1.00 91.93           C  
ATOM   3100  HB2 LYS A 187      19.243   7.130 -17.100  1.00 91.93           H  
ATOM   3101  HB3 LYS A 187      19.492   8.279 -15.791  1.00 91.93           H  
ATOM   3102  O   LYS A 187      17.167   7.999 -14.578  1.00 91.93           O  
ATOM   3103  CG  LYS A 187      21.144   6.952 -16.094  1.00 91.93           C  
ATOM   3104  HG2 LYS A 187      21.324   5.934 -16.439  1.00 91.93           H  
ATOM   3105  HG3 LYS A 187      21.542   7.069 -15.086  1.00 91.93           H  
ATOM   3106  CD  LYS A 187      21.837   7.941 -17.044  1.00 91.93           C  
ATOM   3107  HD2 LYS A 187      21.400   7.831 -18.036  1.00 91.93           H  
ATOM   3108  HD3 LYS A 187      21.648   8.957 -16.698  1.00 91.93           H  
ATOM   3109  CE  LYS A 187      23.350   7.708 -17.132  1.00 91.93           C  
ATOM   3110  HE2 LYS A 187      23.788   7.871 -16.148  1.00 91.93           H  
ATOM   3111  HE3 LYS A 187      23.523   6.674 -17.430  1.00 91.93           H  
ATOM   3112  NZ  LYS A 187      23.967   8.624 -18.128  1.00 91.93           N  
ATOM   3113  HZ1 LYS A 187      23.813   9.590 -17.876  1.00 91.93           H  
ATOM   3114  HZ2 LYS A 187      23.549   8.489 -19.037  1.00 91.93           H  
ATOM   3115  HZ3 LYS A 187      24.961   8.471 -18.220  1.00 91.93           H  
ATOM   3116  N   ILE A 188      16.399   6.127 -15.532  1.00 93.77           N  
ATOM   3117  H   ILE A 188      16.602   5.182 -15.824  1.00 93.77           H  
ATOM   3118  CA  ILE A 188      15.001   6.543 -15.515  1.00 93.77           C  
ATOM   3119  HA  ILE A 188      14.959   7.604 -15.763  1.00 93.77           H  
ATOM   3120  C   ILE A 188      14.456   6.388 -14.099  1.00 93.77           C  
ATOM   3121  CB  ILE A 188      14.177   5.788 -16.579  1.00 93.77           C  
ATOM   3122  HB  ILE A 188      14.203   4.722 -16.351  1.00 93.77           H  
ATOM   3123  O   ILE A 188      14.633   5.353 -13.462  1.00 93.77           O  
ATOM   3124  CG1 ILE A 188      14.751   5.987 -18.003  1.00 93.77           C  
ATOM   3125 HG12 ILE A 188      15.697   5.453 -18.087  1.00 93.77           H  
ATOM   3126 HG13 ILE A 188      14.064   5.543 -18.723  1.00 93.77           H  
ATOM   3127  CG2 ILE A 188      12.701   6.221 -16.550  1.00 93.77           C  
ATOM   3128 HG21 ILE A 188      12.605   7.298 -16.686  1.00 93.77           H  
ATOM   3129 HG22 ILE A 188      12.156   5.716 -17.347  1.00 93.77           H  
ATOM   3130 HG23 ILE A 188      12.243   5.935 -15.603  1.00 93.77           H  
ATOM   3131  CD1 ILE A 188      14.995   7.448 -18.402  1.00 93.77           C  
ATOM   3132 HD11 ILE A 188      14.100   8.049 -18.239  1.00 93.77           H  
ATOM   3133 HD12 ILE A 188      15.819   7.859 -17.819  1.00 93.77           H  
ATOM   3134 HD13 ILE A 188      15.258   7.495 -19.459  1.00 93.77           H  
ATOM   3135  N   THR A 189      13.786   7.434 -13.621  1.00 91.77           N  
ATOM   3136  H   THR A 189      13.667   8.250 -14.204  1.00 91.77           H  
ATOM   3137  CA  THR A 189      13.074   7.473 -12.344  1.00 91.77           C  
ATOM   3138  HA  THR A 189      13.295   6.574 -11.770  1.00 91.77           H  
ATOM   3139  C   THR A 189      11.569   7.521 -12.610  1.00 91.77           C  
ATOM   3140  CB  THR A 189      13.510   8.679 -11.493  1.00 91.77           C  
ATOM   3141  HB  THR A 189      13.027   8.613 -10.518  1.00 91.77           H  
ATOM   3142  O   THR A 189      11.123   7.877 -13.707  1.00 91.77           O  
ATOM   3143  CG2 THR A 189      15.022   8.743 -11.280  1.00 91.77           C  
ATOM   3144 HG21 THR A 189      15.259   9.543 -10.578  1.00 91.77           H  
ATOM   3145 HG22 THR A 189      15.539   8.932 -12.221  1.00 91.77           H  
ATOM   3146 HG23 THR A 189      15.374   7.799 -10.864  1.00 91.77           H  
ATOM   3147  OG1 THR A 189      13.097   9.873 -12.117  1.00 91.77           O  
ATOM   3148  HG1 THR A 189      13.671  10.576 -11.805  1.00 91.77           H  
ATOM   3149  N   LYS A 190      10.757   7.205 -11.599  1.00 90.70           N  
ATOM   3150  H   LYS A 190      11.160   6.892 -10.727  1.00 90.70           H  
ATOM   3151  CA  LYS A 190       9.295   7.370 -11.672  1.00 90.70           C  
ATOM   3152  HA  LYS A 190       8.908   6.799 -12.516  1.00 90.70           H  
ATOM   3153  C   LYS A 190       8.903   8.833 -11.920  1.00 90.70           C  
ATOM   3154  CB  LYS A 190       8.657   6.829 -10.385  1.00 90.70           C  
ATOM   3155  HB2 LYS A 190       7.586   7.028 -10.404  1.00 90.70           H  
ATOM   3156  HB3 LYS A 190       9.080   7.353  -9.527  1.00 90.70           H  
ATOM   3157  O   LYS A 190       7.986   9.090 -12.702  1.00 90.70           O  
ATOM   3158  CG  LYS A 190       8.878   5.315 -10.222  1.00 90.70           C  
ATOM   3159  HG2 LYS A 190       8.371   4.784 -11.027  1.00 90.70           H  
ATOM   3160  HG3 LYS A 190       9.943   5.085 -10.257  1.00 90.70           H  
ATOM   3161  CD  LYS A 190       8.328   4.849  -8.873  1.00 90.70           C  
ATOM   3162  HD2 LYS A 190       8.797   5.431  -8.080  1.00 90.70           H  
ATOM   3163  HD3 LYS A 190       7.255   5.040  -8.841  1.00 90.70           H  
ATOM   3164  CE  LYS A 190       8.618   3.361  -8.632  1.00 90.70           C  
ATOM   3165  HE2 LYS A 190       9.698   3.218  -8.595  1.00 90.70           H  
ATOM   3166  HE3 LYS A 190       8.211   2.776  -9.457  1.00 90.70           H  
ATOM   3167  NZ  LYS A 190       8.012   2.922  -7.356  1.00 90.70           N  
ATOM   3168  HZ1 LYS A 190       8.266   3.572  -6.625  1.00 90.70           H  
ATOM   3169  HZ2 LYS A 190       8.319   2.011  -7.046  1.00 90.70           H  
ATOM   3170  HZ3 LYS A 190       7.005   2.962  -7.420  1.00 90.70           H  
ATOM   3171  N   GLY A 191       9.669   9.775 -11.357  1.00 90.95           N  
ATOM   3172  H   GLY A 191      10.349   9.480 -10.671  1.00 90.95           H  
ATOM   3173  CA  GLY A 191       9.585  11.213 -11.627  1.00 90.95           C  
ATOM   3174  HA2 GLY A 191      10.388  11.711 -11.083  1.00 90.95           H  
ATOM   3175  HA3 GLY A 191       8.641  11.602 -11.248  1.00 90.95           H  
ATOM   3176  C   GLY A 191       9.731  11.567 -13.115  1.00 90.95           C  
ATOM   3177  O   GLY A 191       8.925  12.330 -13.648  1.00 90.95           O  
ATOM   3178  N   HIS A 192      10.689  10.957 -13.824  1.00 93.91           N  
ATOM   3179  H   HIS A 192      11.349  10.360 -13.346  1.00 93.91           H  
ATOM   3180  CA  HIS A 192      10.829  11.140 -15.276  1.00 93.91           C  
ATOM   3181  HA  HIS A 192      10.893  12.207 -15.491  1.00 93.91           H  
ATOM   3182  C   HIS A 192       9.606  10.609 -16.034  1.00 93.91           C  
ATOM   3183  CB  HIS A 192      12.112  10.463 -15.792  1.00 93.91           C  
ATOM   3184  HB2 HIS A 192      12.162  10.600 -16.872  1.00 93.91           H  
ATOM   3185  HB3 HIS A 192      12.058   9.392 -15.596  1.00 93.91           H  
ATOM   3186  O   HIS A 192       9.055  11.306 -16.886  1.00 93.91           O  
ATOM   3187  CG  HIS A 192      13.395  10.997 -15.205  1.00 93.91           C  
ATOM   3188  CD2 HIS A 192      13.635  12.279 -14.788  1.00 93.91           C  
ATOM   3189  HD2 HIS A 192      12.937  13.103 -14.812  1.00 93.91           H  
ATOM   3190  ND1 HIS A 192      14.564  10.290 -15.009  1.00 93.91           N  
ATOM   3191  HD1 HIS A 192      14.783   9.357 -15.328  1.00 93.91           H  
ATOM   3192  CE1 HIS A 192      15.466  11.114 -14.457  1.00 93.91           C  
ATOM   3193  HE1 HIS A 192      16.482  10.845 -14.209  1.00 93.91           H  
ATOM   3194  NE2 HIS A 192      14.943  12.337 -14.304  1.00 93.91           N  
ATOM   3195  N   ILE A 193       9.137   9.402 -15.698  1.00 94.47           N  
ATOM   3196  H   ILE A 193       9.622   8.887 -14.977  1.00 94.47           H  
ATOM   3197  CA  ILE A 193       7.970   8.790 -16.353  1.00 94.47           C  
ATOM   3198  HA  ILE A 193       8.169   8.715 -17.422  1.00 94.47           H  
ATOM   3199  C   ILE A 193       6.738   9.683 -16.189  1.00 94.47           C  
ATOM   3200  CB  ILE A 193       7.711   7.368 -15.806  1.00 94.47           C  
ATOM   3201  HB  ILE A 193       7.640   7.426 -14.720  1.00 94.47           H  
ATOM   3202  O   ILE A 193       6.083  10.015 -17.176  1.00 94.47           O  
ATOM   3203  CG1 ILE A 193       8.879   6.429 -16.170  1.00 94.47           C  
ATOM   3204 HG12 ILE A 193       8.840   6.198 -17.235  1.00 94.47           H  
ATOM   3205 HG13 ILE A 193       9.831   6.915 -15.957  1.00 94.47           H  
ATOM   3206  CG2 ILE A 193       6.387   6.791 -16.350  1.00 94.47           C  
ATOM   3207 HG21 ILE A 193       6.404   6.776 -17.440  1.00 94.47           H  
ATOM   3208 HG22 ILE A 193       6.227   5.779 -15.980  1.00 94.47           H  
ATOM   3209 HG23 ILE A 193       5.540   7.389 -16.015  1.00 94.47           H  
ATOM   3210  CD1 ILE A 193       8.855   5.113 -15.395  1.00 94.47           C  
ATOM   3211 HD11 ILE A 193       8.001   4.503 -15.690  1.00 94.47           H  
ATOM   3212 HD12 ILE A 193       8.794   5.324 -14.328  1.00 94.47           H  
ATOM   3213 HD13 ILE A 193       9.769   4.558 -15.609  1.00 94.47           H  
ATOM   3214  N   ILE A 194       6.423  10.117 -14.963  1.00 92.45           N  
ATOM   3215  H   ILE A 194       7.008   9.849 -14.185  1.00 92.45           H  
ATOM   3216  CA  ILE A 194       5.233  10.943 -14.723  1.00 92.45           C  
ATOM   3217  HA  ILE A 194       4.403  10.430 -15.210  1.00 92.45           H  
ATOM   3218  C   ILE A 194       5.341  12.319 -15.397  1.00 92.45           C  
ATOM   3219  CB  ILE A 194       4.913  11.034 -13.212  1.00 92.45           C  
ATOM   3220  HB  ILE A 194       4.967  10.028 -12.797  1.00 92.45           H  
ATOM   3221  O   ILE A 194       4.325  12.850 -15.851  1.00 92.45           O  
ATOM   3222  CG1 ILE A 194       3.503  11.582 -12.917  1.00 92.45           C  
ATOM   3223 HG12 ILE A 194       3.397  11.710 -11.840  1.00 92.45           H  
ATOM   3224 HG13 ILE A 194       3.379  12.558 -13.386  1.00 92.45           H  
ATOM   3225  CG2 ILE A 194       5.918  11.902 -12.446  1.00 92.45           C  
ATOM   3226 HG21 ILE A 194       5.913  12.937 -12.788  1.00 92.45           H  
ATOM   3227 HG22 ILE A 194       6.912  11.476 -12.583  1.00 92.45           H  
ATOM   3228 HG23 ILE A 194       5.704  11.871 -11.377  1.00 92.45           H  
ATOM   3229  CD1 ILE A 194       2.371  10.657 -13.374  1.00 92.45           C  
ATOM   3230 HD11 ILE A 194       2.470   9.682 -12.896  1.00 92.45           H  
ATOM   3231 HD12 ILE A 194       1.417  11.094 -13.079  1.00 92.45           H  
ATOM   3232 HD13 ILE A 194       2.377  10.540 -14.457  1.00 92.45           H  
ATOM   3233  N   ALA A 195       6.543  12.896 -15.496  1.00 93.20           N  
ATOM   3234  H   ALA A 195       7.345  12.432 -15.094  1.00 93.20           H  
ATOM   3235  CA  ALA A 195       6.768  14.158 -16.195  1.00 93.20           C  
ATOM   3236  HA  ALA A 195       6.078  14.905 -15.801  1.00 93.20           H  
ATOM   3237  C   ALA A 195       6.484  14.028 -17.700  1.00 93.20           C  
ATOM   3238  CB  ALA A 195       8.194  14.643 -15.912  1.00 93.20           C  
ATOM   3239  HB1 ALA A 195       8.340  14.772 -14.840  1.00 93.20           H  
ATOM   3240  HB2 ALA A 195       8.921  13.921 -16.285  1.00 93.20           H  
ATOM   3241  HB3 ALA A 195       8.364  15.597 -16.411  1.00 93.20           H  
ATOM   3242  O   ALA A 195       5.676  14.791 -18.233  1.00 93.20           O  
ATOM   3243  N   PHE A 196       7.046  13.019 -18.368  1.00 96.65           N  
ATOM   3244  H   PHE A 196       7.715  12.426 -17.897  1.00 96.65           H  
ATOM   3245  CA  PHE A 196       6.834  12.834 -19.807  1.00 96.65           C  
ATOM   3246  HA  PHE A 196       6.939  13.804 -20.293  1.00 96.65           H  
ATOM   3247  C   PHE A 196       5.430  12.343 -20.150  1.00 96.65           C  
ATOM   3248  CB  PHE A 196       7.896  11.901 -20.384  1.00 96.65           C  
ATOM   3249  HB2 PHE A 196       7.674  11.724 -21.436  1.00 96.65           H  
ATOM   3250  HB3 PHE A 196       7.842  10.946 -19.863  1.00 96.65           H  
ATOM   3251  O   PHE A 196       4.875  12.772 -21.158  1.00 96.65           O  
ATOM   3252  CG  PHE A 196       9.301  12.453 -20.296  1.00 96.65           C  
ATOM   3253  CD1 PHE A 196       9.602  13.741 -20.774  1.00 96.65           C  
ATOM   3254  HD1 PHE A 196       8.840  14.359 -21.227  1.00 96.65           H  
ATOM   3255  CD2 PHE A 196      10.312  11.680 -19.713  1.00 96.65           C  
ATOM   3256  HD2 PHE A 196      10.060  10.705 -19.324  1.00 96.65           H  
ATOM   3257  CE1 PHE A 196      10.906  14.246 -20.662  1.00 96.65           C  
ATOM   3258  HE1 PHE A 196      11.122  15.245 -21.013  1.00 96.65           H  
ATOM   3259  CE2 PHE A 196      11.619  12.182 -19.601  1.00 96.65           C  
ATOM   3260  HE2 PHE A 196      12.384  11.597 -19.112  1.00 96.65           H  
ATOM   3261  CZ  PHE A 196      11.921  13.464 -20.087  1.00 96.65           C  
ATOM   3262  HZ  PHE A 196      12.922  13.861 -19.999  1.00 96.65           H  
ATOM   3263  N   LEU A 197       4.791  11.535 -19.297  1.00 95.73           N  
ATOM   3264  H   LEU A 197       5.299  11.153 -18.512  1.00 95.73           H  
ATOM   3265  CA  LEU A 197       3.369  11.219 -19.465  1.00 95.73           C  
ATOM   3266  HA  LEU A 197       3.222  10.758 -20.442  1.00 95.73           H  
ATOM   3267  C   LEU A 197       2.506  12.489 -19.442  1.00 95.73           C  
ATOM   3268  CB  LEU A 197       2.900  10.254 -18.365  1.00 95.73           C  
ATOM   3269  HB2 LEU A 197       1.810  10.228 -18.382  1.00 95.73           H  
ATOM   3270  HB3 LEU A 197       3.210  10.652 -17.399  1.00 95.73           H  
ATOM   3271  O   LEU A 197       1.541  12.582 -20.201  1.00 95.73           O  
ATOM   3272  CG  LEU A 197       3.385   8.801 -18.495  1.00 95.73           C  
ATOM   3273  HG  LEU A 197       4.473   8.760 -18.543  1.00 95.73           H  
ATOM   3274  CD1 LEU A 197       2.921   8.036 -17.258  1.00 95.73           C  
ATOM   3275 HD11 LEU A 197       1.832   8.005 -17.219  1.00 95.73           H  
ATOM   3276 HD12 LEU A 197       3.305   8.511 -16.356  1.00 95.73           H  
ATOM   3277 HD13 LEU A 197       3.306   7.016 -17.296  1.00 95.73           H  
ATOM   3278  CD2 LEU A 197       2.818   8.112 -19.737  1.00 95.73           C  
ATOM   3279 HD21 LEU A 197       3.259   8.544 -20.636  1.00 95.73           H  
ATOM   3280 HD22 LEU A 197       1.734   8.224 -19.767  1.00 95.73           H  
ATOM   3281 HD23 LEU A 197       3.062   7.050 -19.716  1.00 95.73           H  
ATOM   3282  N   ARG A 198       2.838  13.474 -18.590  1.00 93.80           N  
ATOM   3283  H   ARG A 198       3.654  13.341 -18.009  1.00 93.80           H  
ATOM   3284  CA  ARG A 198       2.132  14.767 -18.549  1.00 93.80           C  
ATOM   3285  HA  ARG A 198       1.058  14.578 -18.542  1.00 93.80           H  
ATOM   3286  C   ARG A 198       2.360  15.581 -19.811  1.00 93.80           C  
ATOM   3287  CB  ARG A 198       2.523  15.586 -17.311  1.00 93.80           C  
ATOM   3288  HB2 ARG A 198       3.610  15.632 -17.239  1.00 93.80           H  
ATOM   3289  HB3 ARG A 198       2.160  16.607 -17.436  1.00 93.80           H  
ATOM   3290  O   ARG A 198       1.398  16.118 -20.353  1.00 93.80           O  
ATOM   3291  CG  ARG A 198       1.947  15.034 -16.004  1.00 93.80           C  
ATOM   3292  HG2 ARG A 198       2.100  13.956 -15.948  1.00 93.80           H  
ATOM   3293  HG3 ARG A 198       0.877  15.238 -15.966  1.00 93.80           H  
ATOM   3294  CD  ARG A 198       2.636  15.721 -14.821  1.00 93.80           C  
ATOM   3295  HD2 ARG A 198       3.710  15.567 -14.921  1.00 93.80           H  
ATOM   3296  HD3 ARG A 198       2.433  16.791 -14.865  1.00 93.80           H  
ATOM   3297  NE  ARG A 198       2.195  15.161 -13.529  1.00 93.80           N  
ATOM   3298  HE  ARG A 198       1.743  14.259 -13.579  1.00 93.80           H  
ATOM   3299  NH1 ARG A 198       3.407  16.584 -12.191  1.00 93.80           N  
ATOM   3300 HH11 ARG A 198       3.854  16.763 -11.303  1.00 93.80           H  
ATOM   3301 HH12 ARG A 198       3.819  17.003 -13.012  1.00 93.80           H  
ATOM   3302  NH2 ARG A 198       2.294  14.884 -11.269  1.00 93.80           N  
ATOM   3303 HH21 ARG A 198       1.876  13.970 -11.360  1.00 93.80           H  
ATOM   3304 HH22 ARG A 198       2.769  15.080 -10.399  1.00 93.80           H  
ATOM   3305  CZ  ARG A 198       2.637  15.542 -12.341  1.00 93.80           C  
ATOM   3306  N   GLU A 199       3.599  15.643 -20.283  1.00 95.67           N  
ATOM   3307  H   GLU A 199       4.338  15.199 -19.756  1.00 95.67           H  
ATOM   3308  CA  GLU A 199       3.959  16.359 -21.508  1.00 95.67           C  
ATOM   3309  HA  GLU A 199       3.644  17.399 -21.420  1.00 95.67           H  
ATOM   3310  C   GLU A 199       3.269  15.764 -22.746  1.00 95.67           C  
ATOM   3311  CB  GLU A 199       5.483  16.320 -21.649  1.00 95.67           C  
ATOM   3312  HB2 GLU A 199       5.791  15.316 -21.940  1.00 95.67           H  
ATOM   3313  HB3 GLU A 199       5.937  16.562 -20.688  1.00 95.67           H  
ATOM   3314  O   GLU A 199       2.703  16.491 -23.558  1.00 95.67           O  
ATOM   3315  CG  GLU A 199       5.973  17.334 -22.687  1.00 95.67           C  
ATOM   3316  HG2 GLU A 199       5.770  18.342 -22.324  1.00 95.67           H  
ATOM   3317  HG3 GLU A 199       5.420  17.188 -23.615  1.00 95.67           H  
ATOM   3318  CD  GLU A 199       7.466  17.181 -22.981  1.00 95.67           C  
ATOM   3319  OE1 GLU A 199       7.861  17.574 -24.101  1.00 95.67           O  
ATOM   3320  OE2 GLU A 199       8.182  16.549 -22.180  1.00 95.67           O  
ATOM   3321  N   LEU A 200       3.225  14.432 -22.839  1.00 96.37           N  
ATOM   3322  H   LEU A 200       3.740  13.899 -22.153  1.00 96.37           H  
ATOM   3323  CA  LEU A 200       2.534  13.684 -23.895  1.00 96.37           C  
ATOM   3324  HA  LEU A 200       2.740  14.160 -24.854  1.00 96.37           H  
ATOM   3325  C   LEU A 200       1.001  13.680 -23.740  1.00 96.37           C  
ATOM   3326  CB  LEU A 200       3.088  12.246 -23.919  1.00 96.37           C  
ATOM   3327  HB2 LEU A 200       2.951  11.813 -22.928  1.00 96.37           H  
ATOM   3328  HB3 LEU A 200       2.496  11.652 -24.616  1.00 96.37           H  
ATOM   3329  O   LEU A 200       0.298  13.143 -24.593  1.00 96.37           O  
ATOM   3330  CG  LEU A 200       4.571  12.126 -24.323  1.00 96.37           C  
ATOM   3331  HG  LEU A 200       5.182  12.813 -23.739  1.00 96.37           H  
ATOM   3332  CD1 LEU A 200       5.060  10.703 -24.049  1.00 96.37           C  
ATOM   3333 HD11 LEU A 200       6.106  10.605 -24.339  1.00 96.37           H  
ATOM   3334 HD12 LEU A 200       4.462   9.984 -24.609  1.00 96.37           H  
ATOM   3335 HD13 LEU A 200       4.976  10.488 -22.984  1.00 96.37           H  
ATOM   3336  CD2 LEU A 200       4.787  12.439 -25.805  1.00 96.37           C  
ATOM   3337 HD21 LEU A 200       5.826  12.248 -26.074  1.00 96.37           H  
ATOM   3338 HD22 LEU A 200       4.144  11.805 -26.416  1.00 96.37           H  
ATOM   3339 HD23 LEU A 200       4.555  13.486 -26.004  1.00 96.37           H  
ATOM   3340  N   LYS A 201       0.467  14.280 -22.665  1.00 95.66           N  
ATOM   3341  H   LYS A 201       1.114  14.745 -22.044  1.00 95.66           H  
ATOM   3342  CA  LYS A 201      -0.968  14.334 -22.327  1.00 95.66           C  
ATOM   3343  HA  LYS A 201      -1.031  14.822 -21.354  1.00 95.66           H  
ATOM   3344  C   LYS A 201      -1.614  12.952 -22.120  1.00 95.66           C  
ATOM   3345  CB  LYS A 201      -1.732  15.221 -23.332  1.00 95.66           C  
ATOM   3346  HB2 LYS A 201      -1.725  14.743 -24.312  1.00 95.66           H  
ATOM   3347  HB3 LYS A 201      -2.770  15.302 -23.010  1.00 95.66           H  
ATOM   3348  O   LYS A 201      -2.820  12.786 -22.294  1.00 95.66           O  
ATOM   3349  CG  LYS A 201      -1.153  16.641 -23.457  1.00 95.66           C  
ATOM   3350  HG2 LYS A 201      -1.211  17.139 -22.489  1.00 95.66           H  
ATOM   3351  HG3 LYS A 201      -0.109  16.592 -23.766  1.00 95.66           H  
ATOM   3352  CD  LYS A 201      -1.928  17.453 -24.502  1.00 95.66           C  
ATOM   3353  HD2 LYS A 201      -2.976  17.517 -24.208  1.00 95.66           H  
ATOM   3354  HD3 LYS A 201      -1.856  16.944 -25.463  1.00 95.66           H  
ATOM   3355  CE  LYS A 201      -1.331  18.860 -24.619  1.00 95.66           C  
ATOM   3356  HE2 LYS A 201      -0.266  18.762 -24.831  1.00 95.66           H  
ATOM   3357  HE3 LYS A 201      -1.430  19.364 -23.658  1.00 95.66           H  
ATOM   3358  NZ  LYS A 201      -1.988  19.653 -25.690  1.00 95.66           N  
ATOM   3359  HZ1 LYS A 201      -2.977  19.755 -25.516  1.00 95.66           H  
ATOM   3360  HZ2 LYS A 201      -1.864  19.201 -26.585  1.00 95.66           H  
ATOM   3361  HZ3 LYS A 201      -1.575  20.572 -25.754  1.00 95.66           H  
ATOM   3362  N   TYR A 202      -0.844  11.966 -21.663  1.00 95.14           N  
ATOM   3363  H   TYR A 202       0.128  12.182 -21.492  1.00 95.14           H  
ATOM   3364  CA  TYR A 202      -1.302  10.604 -21.366  1.00 95.14           C  
ATOM   3365  HA  TYR A 202      -2.174  10.380 -21.981  1.00 95.14           H  
ATOM   3366  C   TYR A 202      -1.809  10.453 -19.929  1.00 95.14           C  
ATOM   3367  CB  TYR A 202      -0.205   9.601 -21.738  1.00 95.14           C  
ATOM   3368  HB2 TYR A 202      -0.516   8.608 -21.415  1.00 95.14           H  
ATOM   3369  HB3 TYR A 202       0.698   9.863 -21.186  1.00 95.14           H  
ATOM   3370  O   TYR A 202      -1.324   9.637 -19.145  1.00 95.14           O  
ATOM   3371  CG  TYR A 202       0.137   9.512 -23.215  1.00 95.14           C  
ATOM   3372  CD1 TYR A 202      -0.763   9.948 -24.214  1.00 95.14           C  
ATOM   3373  HD1 TYR A 202      -1.721  10.384 -23.972  1.00 95.14           H  
ATOM   3374  CD2 TYR A 202       1.378   8.963 -23.588  1.00 95.14           C  
ATOM   3375  HD2 TYR A 202       2.072   8.620 -22.834  1.00 95.14           H  
ATOM   3376  CE1 TYR A 202      -0.413   9.865 -25.569  1.00 95.14           C  
ATOM   3377  HE1 TYR A 202      -1.091  10.229 -26.326  1.00 95.14           H  
ATOM   3378  CE2 TYR A 202       1.724   8.859 -24.947  1.00 95.14           C  
ATOM   3379  HE2 TYR A 202       2.671   8.431 -25.241  1.00 95.14           H  
ATOM   3380  OH  TYR A 202       1.158   9.250 -27.243  1.00 95.14           O  
ATOM   3381  HH  TYR A 202       0.473   9.624 -27.803  1.00 95.14           H  
ATOM   3382  CZ  TYR A 202       0.833   9.326 -25.933  1.00 95.14           C  
ATOM   3383  N   SER A 203      -2.837  11.232 -19.587  1.00 92.17           N  
ATOM   3384  H   SER A 203      -3.220  11.842 -20.295  1.00 92.17           H  
ATOM   3385  CA  SER A 203      -3.413  11.285 -18.235  1.00 92.17           C  
ATOM   3386  HA  SER A 203      -2.629  11.582 -17.539  1.00 92.17           H  
ATOM   3387  C   SER A 203      -3.923   9.947 -17.704  1.00 92.17           C  
ATOM   3388  CB  SER A 203      -4.516  12.341 -18.181  1.00 92.17           C  
ATOM   3389  HB2 SER A 203      -4.950  12.366 -17.181  1.00 92.17           H  
ATOM   3390  HB3 SER A 203      -4.083  13.316 -18.405  1.00 92.17           H  
ATOM   3391  O   SER A 203      -3.774   9.668 -16.516  1.00 92.17           O  
ATOM   3392  OG  SER A 203      -5.518  12.043 -19.134  1.00 92.17           O  
ATOM   3393  HG  SER A 203      -6.131  12.780 -19.192  1.00 92.17           H  
ATOM   3394  N   ARG A 204      -4.451   9.088 -18.584  1.00 92.15           N  
ATOM   3395  H   ARG A 204      -4.536   9.415 -19.536  1.00 92.15           H  
ATOM   3396  CA  ARG A 204      -4.937   7.737 -18.250  1.00 92.15           C  
ATOM   3397  HA  ARG A 204      -5.634   7.794 -17.415  1.00 92.15           H  
ATOM   3398  C   ARG A 204      -3.836   6.781 -17.785  1.00 92.15           C  
ATOM   3399  CB  ARG A 204      -5.653   7.123 -19.462  1.00 92.15           C  
ATOM   3400  HB2 ARG A 204      -4.965   7.086 -20.307  1.00 92.15           H  
ATOM   3401  HB3 ARG A 204      -5.940   6.101 -19.216  1.00 92.15           H  
ATOM   3402  O   ARG A 204      -4.139   5.735 -17.235  1.00 92.15           O  
ATOM   3403  CG  ARG A 204      -6.918   7.894 -19.860  1.00 92.15           C  
ATOM   3404  HG2 ARG A 204      -7.595   7.941 -19.008  1.00 92.15           H  
ATOM   3405  HG3 ARG A 204      -6.654   8.907 -20.166  1.00 92.15           H  
ATOM   3406  CD  ARG A 204      -7.609   7.178 -21.024  1.00 92.15           C  
ATOM   3407  HD2 ARG A 204      -7.875   6.170 -20.707  1.00 92.15           H  
ATOM   3408  HD3 ARG A 204      -6.908   7.110 -21.856  1.00 92.15           H  
ATOM   3409  NE  ARG A 204      -8.824   7.891 -21.462  1.00 92.15           N  
ATOM   3410  HE  ARG A 204      -9.123   8.675 -20.900  1.00 92.15           H  
ATOM   3411  NH1 ARG A 204      -9.296   6.566 -23.282  1.00 92.15           N  
ATOM   3412 HH11 ARG A 204      -9.890   6.333 -24.065  1.00 92.15           H  
ATOM   3413 HH12 ARG A 204      -8.490   5.994 -23.076  1.00 92.15           H  
ATOM   3414  NH2 ARG A 204     -10.627   8.287 -22.801  1.00 92.15           N  
ATOM   3415 HH21 ARG A 204     -11.186   8.043 -23.606  1.00 92.15           H  
ATOM   3416 HH22 ARG A 204     -10.895   9.077 -22.232  1.00 92.15           H  
ATOM   3417  CZ  ARG A 204      -9.573   7.579 -22.508  1.00 92.15           C  
ATOM   3418  N   HIS A 205      -2.569   7.114 -18.016  1.00 93.44           N  
ATOM   3419  H   HIS A 205      -2.371   7.987 -18.483  1.00 93.44           H  
ATOM   3420  CA  HIS A 205      -1.440   6.255 -17.663  1.00 93.44           C  
ATOM   3421  HA  HIS A 205      -1.816   5.279 -17.357  1.00 93.44           H  
ATOM   3422  C   HIS A 205      -0.658   6.755 -16.450  1.00 93.44           C  
ATOM   3423  CB  HIS A 205      -0.575   6.030 -18.906  1.00 93.44           C  
ATOM   3424  HB2 HIS A 205      -0.219   6.990 -19.279  1.00 93.44           H  
ATOM   3425  HB3 HIS A 205       0.291   5.423 -18.640  1.00 93.44           H  
ATOM   3426  O   HIS A 205       0.321   6.121 -16.070  1.00 93.44           O  
ATOM   3427  CG  HIS A 205      -1.335   5.313 -19.993  1.00 93.44           C  
ATOM   3428  CD2 HIS A 205      -1.433   5.677 -21.309  1.00 93.44           C  
ATOM   3429  HD2 HIS A 205      -0.937   6.510 -21.784  1.00 93.44           H  
ATOM   3430  ND1 HIS A 205      -2.120   4.194 -19.823  1.00 93.44           N  
ATOM   3431  HD1 HIS A 205      -2.406   3.798 -18.939  1.00 93.44           H  
ATOM   3432  CE1 HIS A 205      -2.654   3.875 -21.013  1.00 93.44           C  
ATOM   3433  HE1 HIS A 205      -3.344   3.062 -21.187  1.00 93.44           H  
ATOM   3434  NE2 HIS A 205      -2.289   4.770 -21.940  1.00 93.44           N  
ATOM   3435  N   TYR A 206      -1.096   7.840 -15.803  1.00 92.34           N  
ATOM   3436  H   TYR A 206      -1.916   8.320 -16.144  1.00 92.34           H  
ATOM   3437  CA  TYR A 206      -0.452   8.336 -14.583  1.00 92.34           C  
ATOM   3438  HA  TYR A 206       0.604   8.524 -14.779  1.00 92.34           H  
ATOM   3439  C   TYR A 206      -0.508   7.301 -13.452  1.00 92.34           C  
ATOM   3440  CB  TYR A 206      -1.127   9.641 -14.139  1.00 92.34           C  
ATOM   3441  HB2 TYR A 206      -0.696   9.936 -13.183  1.00 92.34           H  
ATOM   3442  HB3 TYR A 206      -2.185   9.439 -13.969  1.00 92.34           H  
ATOM   3443  O   TYR A 206       0.480   7.088 -12.761  1.00 92.34           O  
ATOM   3444  CG  TYR A 206      -1.016  10.853 -15.048  1.00 92.34           C  
ATOM   3445  CD1 TYR A 206      -0.198  10.866 -16.196  1.00 92.34           C  
ATOM   3446  HD1 TYR A 206       0.381   9.999 -16.478  1.00 92.34           H  
ATOM   3447  CD2 TYR A 206      -1.770  11.996 -14.718  1.00 92.34           C  
ATOM   3448  HD2 TYR A 206      -2.416  11.965 -13.853  1.00 92.34           H  
ATOM   3449  CE1 TYR A 206      -0.166  12.003 -17.023  1.00 92.34           C  
ATOM   3450  HE1 TYR A 206       0.398  11.993 -17.944  1.00 92.34           H  
ATOM   3451  CE2 TYR A 206      -1.739  13.136 -15.541  1.00 92.34           C  
ATOM   3452  HE2 TYR A 206      -2.371  13.983 -15.316  1.00 92.34           H  
ATOM   3453  OH  TYR A 206      -1.016  14.174 -17.569  1.00 92.34           O  
ATOM   3454  HH  TYR A 206      -1.695  14.815 -17.346  1.00 92.34           H  
ATOM   3455  CZ  TYR A 206      -0.945  13.131 -16.706  1.00 92.34           C  
ATOM   3456  N   GLU A 207      -1.637   6.611 -13.288  1.00 90.57           N  
ATOM   3457  H   GLU A 207      -2.431   6.799 -13.885  1.00 90.57           H  
ATOM   3458  CA  GLU A 207      -1.767   5.527 -12.303  1.00 90.57           C  
ATOM   3459  HA  GLU A 207      -1.428   5.888 -11.332  1.00 90.57           H  
ATOM   3460  C   GLU A 207      -0.895   4.305 -12.641  1.00 90.57           C  
ATOM   3461  CB  GLU A 207      -3.245   5.139 -12.162  1.00 90.57           C  
ATOM   3462  HB2 GLU A 207      -3.320   4.394 -11.371  1.00 90.57           H  
ATOM   3463  HB3 GLU A 207      -3.805   6.022 -11.854  1.00 90.57           H  
ATOM   3464  O   GLU A 207      -0.539   3.520 -11.765  1.00 90.57           O  
ATOM   3465  CG  GLU A 207      -3.864   4.576 -13.455  1.00 90.57           C  
ATOM   3466  HG2 GLU A 207      -3.785   5.325 -14.243  1.00 90.57           H  
ATOM   3467  HG3 GLU A 207      -3.296   3.698 -13.762  1.00 90.57           H  
ATOM   3468  CD  GLU A 207      -5.336   4.169 -13.292  1.00 90.57           C  
ATOM   3469  OE1 GLU A 207      -5.982   3.936 -14.336  1.00 90.57           O  
ATOM   3470  OE2 GLU A 207      -5.807   4.106 -12.131  1.00 90.57           O  
ATOM   3471  N   ASN A 208      -0.481   4.176 -13.905  1.00 92.92           N  
ATOM   3472  H   ASN A 208      -0.732   4.904 -14.559  1.00 92.92           H  
ATOM   3473  CA  ASN A 208       0.346   3.078 -14.388  1.00 92.92           C  
ATOM   3474  HA  ASN A 208       0.158   2.213 -13.752  1.00 92.92           H  
ATOM   3475  C   ASN A 208       1.849   3.358 -14.255  1.00 92.92           C  
ATOM   3476  CB  ASN A 208      -0.055   2.709 -15.832  1.00 92.92           C  
ATOM   3477  HB2 ASN A 208       0.118   3.566 -16.483  1.00 92.92           H  
ATOM   3478  HB3 ASN A 208       0.579   1.894 -16.180  1.00 92.92           H  
ATOM   3479  O   ASN A 208       2.638   2.527 -14.699  1.00 92.92           O  
ATOM   3480  CG  ASN A 208      -1.494   2.256 -15.983  1.00 92.92           C  
ATOM   3481  ND2 ASN A 208      -2.010   2.239 -17.187  1.00 92.92           N  
ATOM   3482 HD21 ASN A 208      -2.964   1.910 -17.225  1.00 92.92           H  
ATOM   3483 HD22 ASN A 208      -1.412   2.347 -17.993  1.00 92.92           H  
ATOM   3484  OD1 ASN A 208      -2.156   1.854 -15.051  1.00 92.92           O  
ATOM   3485  N   THR A 209       2.276   4.476 -13.655  1.00 93.03           N  
ATOM   3486  H   THR A 209       1.591   5.155 -13.352  1.00 93.03           H  
ATOM   3487  CA  THR A 209       3.697   4.856 -13.564  1.00 93.03           C  
ATOM   3488  HA  THR A 209       4.064   5.040 -14.574  1.00 93.03           H  
ATOM   3489  C   THR A 209       4.575   3.751 -12.972  1.00 93.03           C  
ATOM   3490  CB  THR A 209       3.857   6.161 -12.768  1.00 93.03           C  
ATOM   3491  HB  THR A 209       3.310   6.094 -11.827  1.00 93.03           H  
ATOM   3492  O   THR A 209       5.621   3.454 -13.544  1.00 93.03           O  
ATOM   3493  CG2 THR A 209       5.308   6.550 -12.482  1.00 93.03           C  
ATOM   3494 HG21 THR A 209       5.899   6.526 -13.398  1.00 93.03           H  
ATOM   3495 HG22 THR A 209       5.742   5.856 -11.762  1.00 93.03           H  
ATOM   3496 HG23 THR A 209       5.349   7.546 -12.041  1.00 93.03           H  
ATOM   3497  OG1 THR A 209       3.348   7.217 -13.540  1.00 93.03           O  
ATOM   3498  HG1 THR A 209       4.097   7.780 -13.751  1.00 93.03           H  
ATOM   3499  N   ASN A 210       4.146   3.087 -11.893  1.00 91.78           N  
ATOM   3500  H   ASN A 210       3.282   3.374 -11.456  1.00 91.78           H  
ATOM   3501  CA  ASN A 210       4.904   1.978 -11.295  1.00 91.78           C  
ATOM   3502  HA  ASN A 210       5.928   2.303 -11.109  1.00 91.78           H  
ATOM   3503  C   ASN A 210       4.989   0.757 -12.225  1.00 91.78           C  
ATOM   3504  CB  ASN A 210       4.259   1.593  -9.955  1.00 91.78           C  
ATOM   3505  HB2 ASN A 210       3.196   1.417 -10.119  1.00 91.78           H  
ATOM   3506  HB3 ASN A 210       4.704   0.671  -9.580  1.00 91.78           H  
ATOM   3507  O   ASN A 210       6.044   0.137 -12.331  1.00 91.78           O  
ATOM   3508  CG  ASN A 210       4.447   2.649  -8.883  1.00 91.78           C  
ATOM   3509  ND2 ASN A 210       3.433   2.919  -8.104  1.00 91.78           N  
ATOM   3510 HD21 ASN A 210       2.600   2.349  -8.160  1.00 91.78           H  
ATOM   3511 HD22 ASN A 210       3.543   3.652  -7.418  1.00 91.78           H  
ATOM   3512  OD1 ASN A 210       5.502   3.250  -8.765  1.00 91.78           O  
ATOM   3513  N   LEU A 211       3.907   0.439 -12.944  1.00 92.26           N  
ATOM   3514  H   LEU A 211       3.093   1.033 -12.872  1.00 92.26           H  
ATOM   3515  CA  LEU A 211       3.893  -0.652 -13.922  1.00 92.26           C  
ATOM   3516  HA  LEU A 211       4.307  -1.540 -13.445  1.00 92.26           H  
ATOM   3517  C   LEU A 211       4.782  -0.335 -15.137  1.00 92.26           C  
ATOM   3518  CB  LEU A 211       2.433  -0.947 -14.320  1.00 92.26           C  
ATOM   3519  HB2 LEU A 211       1.891  -1.266 -13.430  1.00 92.26           H  
ATOM   3520  HB3 LEU A 211       1.977  -0.026 -14.683  1.00 92.26           H  
ATOM   3521  O   LEU A 211       5.503  -1.210 -15.604  1.00 92.26           O  
ATOM   3522  CG  LEU A 211       2.273  -2.023 -15.412  1.00 92.26           C  
ATOM   3523  HG  LEU A 211       2.786  -1.703 -16.319  1.00 92.26           H  
ATOM   3524  CD1 LEU A 211       2.820  -3.387 -15.002  1.00 92.26           C  
ATOM   3525 HD11 LEU A 211       3.884  -3.321 -14.773  1.00 92.26           H  
ATOM   3526 HD12 LEU A 211       2.287  -3.756 -14.125  1.00 92.26           H  
ATOM   3527 HD13 LEU A 211       2.688  -4.101 -15.814  1.00 92.26           H  
ATOM   3528  CD2 LEU A 211       0.791  -2.203 -15.741  1.00 92.26           C  
ATOM   3529 HD21 LEU A 211       0.337  -1.249 -16.009  1.00 92.26           H  
ATOM   3530 HD22 LEU A 211       0.685  -2.887 -16.583  1.00 92.26           H  
ATOM   3531 HD23 LEU A 211       0.270  -2.633 -14.886  1.00 92.26           H  
ATOM   3532  N   ILE A 212       4.768   0.906 -15.633  1.00 94.25           N  
ATOM   3533  H   ILE A 212       4.143   1.577 -15.210  1.00 94.25           H  
ATOM   3534  CA  ILE A 212       5.660   1.365 -16.714  1.00 94.25           C  
ATOM   3535  HA  ILE A 212       5.546   0.709 -17.576  1.00 94.25           H  
ATOM   3536  C   ILE A 212       7.113   1.269 -16.260  1.00 94.25           C  
ATOM   3537  CB  ILE A 212       5.325   2.813 -17.142  1.00 94.25           C  
ATOM   3538  HB  ILE A 212       5.312   3.447 -16.256  1.00 94.25           H  
ATOM   3539  O   ILE A 212       7.947   0.732 -16.981  1.00 94.25           O  
ATOM   3540  CG1 ILE A 212       3.936   2.853 -17.800  1.00 94.25           C  
ATOM   3541 HG12 ILE A 212       3.983   2.336 -18.759  1.00 94.25           H  
ATOM   3542 HG13 ILE A 212       3.235   2.329 -17.150  1.00 94.25           H  
ATOM   3543  CG2 ILE A 212       6.371   3.370 -18.126  1.00 94.25           C  
ATOM   3544 HG21 ILE A 212       7.357   3.417 -17.664  1.00 94.25           H  
ATOM   3545 HG22 ILE A 212       6.110   4.386 -18.423  1.00 94.25           H  
ATOM   3546 HG23 ILE A 212       6.433   2.739 -19.012  1.00 94.25           H  
ATOM   3547  CD1 ILE A 212       3.352   4.250 -18.017  1.00 94.25           C  
ATOM   3548 HD11 ILE A 212       3.302   4.769 -17.060  1.00 94.25           H  
ATOM   3549 HD12 ILE A 212       3.955   4.821 -18.723  1.00 94.25           H  
ATOM   3550 HD13 ILE A 212       2.344   4.156 -18.420  1.00 94.25           H  
ATOM   3551  N   TYR A 213       7.406   1.755 -15.054  1.00 92.42           N  
ATOM   3552  H   TYR A 213       6.674   2.197 -14.516  1.00 92.42           H  
ATOM   3553  CA  TYR A 213       8.739   1.691 -14.468  1.00 92.42           C  
ATOM   3554  HA  TYR A 213       9.430   2.256 -15.094  1.00 92.42           H  
ATOM   3555  C   TYR A 213       9.255   0.250 -14.411  1.00 92.42           C  
ATOM   3556  CB  TYR A 213       8.690   2.332 -13.079  1.00 92.42           C  
ATOM   3557  HB2 TYR A 213       8.268   3.334 -13.159  1.00 92.42           H  
ATOM   3558  HB3 TYR A 213       8.030   1.757 -12.429  1.00 92.42           H  
ATOM   3559  O   TYR A 213      10.354  -0.025 -14.889  1.00 92.42           O  
ATOM   3560  CG  TYR A 213      10.044   2.438 -12.424  1.00 92.42           C  
ATOM   3561  CD1 TYR A 213      10.491   1.421 -11.558  1.00 92.42           C  
ATOM   3562  HD1 TYR A 213       9.877   0.552 -11.372  1.00 92.42           H  
ATOM   3563  CD2 TYR A 213      10.867   3.543 -12.701  1.00 92.42           C  
ATOM   3564  HD2 TYR A 213      10.543   4.318 -13.378  1.00 92.42           H  
ATOM   3565  CE1 TYR A 213      11.759   1.515 -10.956  1.00 92.42           C  
ATOM   3566  HE1 TYR A 213      12.112   0.722 -10.313  1.00 92.42           H  
ATOM   3567  CE2 TYR A 213      12.127   3.641 -12.093  1.00 92.42           C  
ATOM   3568  HE2 TYR A 213      12.772   4.483 -12.296  1.00 92.42           H  
ATOM   3569  OH  TYR A 213      13.807   2.737 -10.662  1.00 92.42           O  
ATOM   3570  HH  TYR A 213      14.008   1.980 -10.106  1.00 92.42           H  
ATOM   3571  CZ  TYR A 213      12.575   2.634 -11.219  1.00 92.42           C  
ATOM   3572  N   TYR A 214       8.423  -0.675 -13.920  1.00 89.72           N  
ATOM   3573  H   TYR A 214       7.545  -0.373 -13.523  1.00 89.72           H  
ATOM   3574  CA  TYR A 214       8.719  -2.106 -13.908  1.00 89.72           C  
ATOM   3575  HA  TYR A 214       9.636  -2.271 -13.342  1.00 89.72           H  
ATOM   3576  C   TYR A 214       8.954  -2.667 -15.319  1.00 89.72           C  
ATOM   3577  CB  TYR A 214       7.576  -2.846 -13.198  1.00 89.72           C  
ATOM   3578  HB2 TYR A 214       6.621  -2.526 -13.614  1.00 89.72           H  
ATOM   3579  HB3 TYR A 214       7.583  -2.578 -12.141  1.00 89.72           H  
ATOM   3580  O   TYR A 214       9.967  -3.321 -15.552  1.00 89.72           O  
ATOM   3581  CG  TYR A 214       7.687  -4.349 -13.325  1.00 89.72           C  
ATOM   3582  CD1 TYR A 214       6.788  -5.062 -14.141  1.00 89.72           C  
ATOM   3583  HD1 TYR A 214       5.974  -4.548 -14.631  1.00 89.72           H  
ATOM   3584  CD2 TYR A 214       8.759  -5.016 -12.707  1.00 89.72           C  
ATOM   3585  HD2 TYR A 214       9.464  -4.462 -12.104  1.00 89.72           H  
ATOM   3586  CE1 TYR A 214       6.972  -6.442 -14.347  1.00 89.72           C  
ATOM   3587  HE1 TYR A 214       6.309  -7.002 -14.989  1.00 89.72           H  
ATOM   3588  CE2 TYR A 214       8.957  -6.390 -12.921  1.00 89.72           C  
ATOM   3589  HE2 TYR A 214       9.808  -6.887 -12.478  1.00 89.72           H  
ATOM   3590  OH  TYR A 214       8.267  -8.418 -14.004  1.00 89.72           O  
ATOM   3591  HH  TYR A 214       9.059  -8.738 -13.565  1.00 89.72           H  
ATOM   3592  CZ  TYR A 214       8.066  -7.102 -13.751  1.00 89.72           C  
ATOM   3593  N   LYS A 215       8.075  -2.370 -16.287  1.00 91.06           N  
ATOM   3594  H   LYS A 215       7.262  -1.823 -16.040  1.00 91.06           H  
ATOM   3595  CA  LYS A 215       8.226  -2.838 -17.677  1.00 91.06           C  
ATOM   3596  HA  LYS A 215       8.285  -3.927 -17.679  1.00 91.06           H  
ATOM   3597  C   LYS A 215       9.528  -2.365 -18.330  1.00 91.06           C  
ATOM   3598  CB  LYS A 215       7.036  -2.389 -18.540  1.00 91.06           C  
ATOM   3599  HB2 LYS A 215       7.333  -2.478 -19.585  1.00 91.06           H  
ATOM   3600  HB3 LYS A 215       6.811  -1.340 -18.348  1.00 91.06           H  
ATOM   3601  O   LYS A 215      10.125  -3.119 -19.088  1.00 91.06           O  
ATOM   3602  CG  LYS A 215       5.772  -3.241 -18.339  1.00 91.06           C  
ATOM   3603  HG2 LYS A 215       6.037  -4.295 -18.418  1.00 91.06           H  
ATOM   3604  HG3 LYS A 215       5.342  -3.059 -17.354  1.00 91.06           H  
ATOM   3605  CD  LYS A 215       4.748  -2.902 -19.433  1.00 91.06           C  
ATOM   3606  HD2 LYS A 215       5.223  -3.058 -20.402  1.00 91.06           H  
ATOM   3607  HD3 LYS A 215       4.462  -1.854 -19.351  1.00 91.06           H  
ATOM   3608  CE  LYS A 215       3.503  -3.791 -19.345  1.00 91.06           C  
ATOM   3609  HE2 LYS A 215       3.828  -4.821 -19.191  1.00 91.06           H  
ATOM   3610  HE3 LYS A 215       2.914  -3.493 -18.477  1.00 91.06           H  
ATOM   3611  NZ  LYS A 215       2.693  -3.709 -20.591  1.00 91.06           N  
ATOM   3612  HZ1 LYS A 215       1.875  -4.300 -20.537  1.00 91.06           H  
ATOM   3613  HZ2 LYS A 215       3.232  -4.023 -21.386  1.00 91.06           H  
ATOM   3614  HZ3 LYS A 215       2.406  -2.763 -20.796  1.00 91.06           H  
ATOM   3615  N   LEU A 216       9.955  -1.132 -18.056  1.00 92.39           N  
ATOM   3616  H   LEU A 216       9.385  -0.557 -17.453  1.00 92.39           H  
ATOM   3617  CA  LEU A 216      11.172  -0.562 -18.638  1.00 92.39           C  
ATOM   3618  HA  LEU A 216      11.241  -0.851 -19.687  1.00 92.39           H  
ATOM   3619  C   LEU A 216      12.439  -1.102 -17.966  1.00 92.39           C  
ATOM   3620  CB  LEU A 216      11.116   0.973 -18.544  1.00 92.39           C  
ATOM   3621  HB2 LEU A 216      12.085   1.371 -18.845  1.00 92.39           H  
ATOM   3622  HB3 LEU A 216      10.954   1.249 -17.502  1.00 92.39           H  
ATOM   3623  O   LEU A 216      13.388  -1.469 -18.650  1.00 92.39           O  
ATOM   3624  CG  LEU A 216      10.033   1.640 -19.412  1.00 92.39           C  
ATOM   3625  HG  LEU A 216       9.052   1.225 -19.179  1.00 92.39           H  
ATOM   3626  CD1 LEU A 216      10.010   3.137 -19.103  1.00 92.39           C  
ATOM   3627 HD11 LEU A 216       9.234   3.620 -19.697  1.00 92.39           H  
ATOM   3628 HD12 LEU A 216       9.794   3.287 -18.045  1.00 92.39           H  
ATOM   3629 HD13 LEU A 216      10.981   3.573 -19.339  1.00 92.39           H  
ATOM   3630  CD2 LEU A 216      10.277   1.456 -20.909  1.00 92.39           C  
ATOM   3631 HD21 LEU A 216      10.202   0.403 -21.179  1.00 92.39           H  
ATOM   3632 HD22 LEU A 216      11.269   1.822 -21.172  1.00 92.39           H  
ATOM   3633 HD23 LEU A 216       9.534   2.011 -21.482  1.00 92.39           H  
ATOM   3634  N   ARG A 217      12.472  -1.148 -16.629  1.00 89.08           N  
ATOM   3635  H   ARG A 217      11.651  -0.851 -16.120  1.00 89.08           H  
ATOM   3636  CA  ARG A 217      13.681  -1.501 -15.870  1.00 89.08           C  
ATOM   3637  HA  ARG A 217      14.557  -1.332 -16.495  1.00 89.08           H  
ATOM   3638  C   ARG A 217      13.794  -2.969 -15.483  1.00 89.08           C  
ATOM   3639  CB  ARG A 217      13.803  -0.608 -14.629  1.00 89.08           C  
ATOM   3640  HB2 ARG A 217      14.540  -1.052 -13.961  1.00 89.08           H  
ATOM   3641  HB3 ARG A 217      12.856  -0.570 -14.091  1.00 89.08           H  
ATOM   3642  O   ARG A 217      14.840  -3.352 -14.981  1.00 89.08           O  
ATOM   3643  CG  ARG A 217      14.255   0.811 -15.010  1.00 89.08           C  
ATOM   3644  HG2 ARG A 217      15.060   0.755 -15.742  1.00 89.08           H  
ATOM   3645  HG3 ARG A 217      13.418   1.354 -15.448  1.00 89.08           H  
ATOM   3646  CD  ARG A 217      14.776   1.571 -13.790  1.00 89.08           C  
ATOM   3647  HD2 ARG A 217      13.983   1.592 -13.043  1.00 89.08           H  
ATOM   3648  HD3 ARG A 217      15.014   2.592 -14.088  1.00 89.08           H  
ATOM   3649  NE  ARG A 217      15.973   0.920 -13.220  1.00 89.08           N  
ATOM   3650  HE  ARG A 217      16.178  -0.024 -13.515  1.00 89.08           H  
ATOM   3651  NH1 ARG A 217      16.564   2.544 -11.720  1.00 89.08           N  
ATOM   3652 HH11 ARG A 217      17.242   2.910 -11.067  1.00 89.08           H  
ATOM   3653 HH12 ARG A 217      15.776   3.098 -12.022  1.00 89.08           H  
ATOM   3654  NH2 ARG A 217      17.717   0.628 -11.810  1.00 89.08           N  
ATOM   3655 HH21 ARG A 217      18.159   0.867 -10.934  1.00 89.08           H  
ATOM   3656 HH22 ARG A 217      17.677  -0.369 -11.969  1.00 89.08           H  
ATOM   3657  CZ  ARG A 217      16.745   1.370 -12.254  1.00 89.08           C  
ATOM   3658  N   GLY A 218      12.750  -3.780 -15.639  1.00 80.73           N  
ATOM   3659  H   GLY A 218      11.882  -3.388 -15.976  1.00 80.73           H  
ATOM   3660  CA  GLY A 218      12.740  -5.201 -15.260  1.00 80.73           C  
ATOM   3661  HA2 GLY A 218      11.794  -5.639 -15.581  1.00 80.73           H  
ATOM   3662  HA3 GLY A 218      13.550  -5.709 -15.784  1.00 80.73           H  
ATOM   3663  C   GLY A 218      12.903  -5.490 -13.759  1.00 80.73           C  
ATOM   3664  O   GLY A 218      12.738  -6.629 -13.332  1.00 80.73           O  
ATOM   3665  N   GLU A 219      13.207  -4.482 -12.944  1.00 70.26           N  
ATOM   3666  H   GLU A 219      13.436  -3.594 -13.367  1.00 70.26           H  
ATOM   3667  CA  GLU A 219      13.380  -4.589 -11.500  1.00 70.26           C  
ATOM   3668  HA  GLU A 219      13.786  -5.570 -11.251  1.00 70.26           H  
ATOM   3669  C   GLU A 219      12.022  -4.426 -10.808  1.00 70.26           C  
ATOM   3670  CB  GLU A 219      14.380  -3.523 -11.020  1.00 70.26           C  
ATOM   3671  HB2 GLU A 219      14.361  -3.496  -9.930  1.00 70.26           H  
ATOM   3672  HB3 GLU A 219      14.046  -2.553 -11.388  1.00 70.26           H  
ATOM   3673  O   GLU A 219      11.356  -3.393 -10.943  1.00 70.26           O  
ATOM   3674  CG  GLU A 219      15.835  -3.760 -11.475  1.00 70.26           C  
ATOM   3675  HG2 GLU A 219      15.845  -4.002 -12.538  1.00 70.26           H  
ATOM   3676  HG3 GLU A 219      16.241  -4.613 -10.932  1.00 70.26           H  
ATOM   3677  CD  GLU A 219      16.722  -2.520 -11.239  1.00 70.26           C  
ATOM   3678  OE1 GLU A 219      17.680  -2.279 -12.010  1.00 70.26           O  
ATOM   3679  OE2 GLU A 219      16.403  -1.686 -10.364  1.00 70.26           O  
ATOM   3680  N   TYR A 220      11.603  -5.438 -10.045  1.00 62.72           N  
ATOM   3681  H   TYR A 220      12.184  -6.260  -9.962  1.00 62.72           H  
ATOM   3682  CA  TYR A 220      10.488  -5.276  -9.116  1.00 62.72           C  
ATOM   3683  HA  TYR A 220       9.642  -4.852  -9.656  1.00 62.72           H  
ATOM   3684  C   TYR A 220      10.886  -4.292  -8.013  1.00 62.72           C  
ATOM   3685  CB  TYR A 220      10.051  -6.622  -8.526  1.00 62.72           C  
ATOM   3686  HB2 TYR A 220      10.930  -7.215  -8.273  1.00 62.72           H  
ATOM   3687  HB3 TYR A 220       9.515  -6.432  -7.595  1.00 62.72           H  
ATOM   3688  O   TYR A 220      11.902  -4.470  -7.345  1.00 62.72           O  
ATOM   3689  CG  TYR A 220       9.124  -7.413  -9.427  1.00 62.72           C  
ATOM   3690  CD1 TYR A 220       7.776  -7.020  -9.547  1.00 62.72           C  
ATOM   3691  HD1 TYR A 220       7.422  -6.146  -9.018  1.00 62.72           H  
ATOM   3692  CD2 TYR A 220       9.596  -8.535 -10.134  1.00 62.72           C  
ATOM   3693  HD2 TYR A 220      10.630  -8.834 -10.047  1.00 62.72           H  
ATOM   3694  CE1 TYR A 220       6.898  -7.743 -10.375  1.00 62.72           C  
ATOM   3695  HE1 TYR A 220       5.876  -7.415 -10.494  1.00 62.72           H  
ATOM   3696  CE2 TYR A 220       8.713  -9.281 -10.939  1.00 62.72           C  
ATOM   3697  HE2 TYR A 220       9.059 -10.155 -11.470  1.00 62.72           H  
ATOM   3698  OH  TYR A 220       6.520  -9.595 -11.852  1.00 62.72           O  
ATOM   3699  HH  TYR A 220       5.728  -9.095 -12.064  1.00 62.72           H  
ATOM   3700  CZ  TYR A 220       7.365  -8.885 -11.061  1.00 62.72           C  
ATOM   3701  N   PHE A 221      10.060  -3.264  -7.823  1.00 65.42           N  
ATOM   3702  H   PHE A 221       9.240  -3.196  -8.408  1.00 65.42           H  
ATOM   3703  CA  PHE A 221      10.173  -2.343  -6.698  1.00 65.42           C  
ATOM   3704  HA  PHE A 221      11.228  -2.229  -6.452  1.00 65.42           H  
ATOM   3705  C   PHE A 221       9.474  -2.917  -5.456  1.00 65.42           C  
ATOM   3706  CB  PHE A 221       9.640  -0.965  -7.113  1.00 65.42           C  
ATOM   3707  HB2 PHE A 221       8.583  -1.059  -7.362  1.00 65.42           H  
ATOM   3708  HB3 PHE A 221      10.164  -0.645  -8.013  1.00 65.42           H  
ATOM   3709  O   PHE A 221       8.576  -3.753  -5.567  1.00 65.42           O  
ATOM   3710  CG  PHE A 221       9.807   0.112  -6.058  1.00 65.42           C  
ATOM   3711  CD1 PHE A 221       8.723   0.460  -5.228  1.00 65.42           C  
ATOM   3712  HD1 PHE A 221       7.776  -0.053  -5.315  1.00 65.42           H  
ATOM   3713  CD2 PHE A 221      11.054   0.743  -5.881  1.00 65.42           C  
ATOM   3714  HD2 PHE A 221      11.899   0.460  -6.491  1.00 65.42           H  
ATOM   3715  CE1 PHE A 221       8.880   1.451  -4.245  1.00 65.42           C  
ATOM   3716  HE1 PHE A 221       8.061   1.717  -3.592  1.00 65.42           H  
ATOM   3717  CE2 PHE A 221      11.210   1.730  -4.891  1.00 65.42           C  
ATOM   3718  HE2 PHE A 221      12.167   2.207  -4.739  1.00 65.42           H  
ATOM   3719  CZ  PHE A 221      10.120   2.088  -4.078  1.00 65.42           C  
ATOM   3720  HZ  PHE A 221      10.231   2.843  -3.313  1.00 65.42           H  
ATOM   3721  N   ASP A 222       9.931  -2.447  -4.299  1.00 63.88           N  
ATOM   3722  H   ASP A 222      10.622  -1.713  -4.361  1.00 63.88           H  
ATOM   3723  CA  ASP A 222       9.575  -2.805  -2.928  1.00 63.88           C  
ATOM   3724  HA  ASP A 222      10.381  -3.442  -2.562  1.00 63.88           H  
ATOM   3725  C   ASP A 222       8.250  -3.574  -2.738  1.00 63.88           C  
ATOM   3726  CB  ASP A 222       9.606  -1.512  -2.098  1.00 63.88           C  
ATOM   3727  HB2 ASP A 222      10.376  -0.849  -2.493  1.00 63.88           H  
ATOM   3728  HB3 ASP A 222       8.650  -0.993  -2.164  1.00 63.88           H  
ATOM   3729  O   ASP A 222       7.138  -3.044  -2.866  1.00 63.88           O  
ATOM   3730  CG  ASP A 222       9.948  -1.797  -0.640  1.00 63.88           C  
ATOM   3731  OD1 ASP A 222       9.811  -2.975  -0.229  1.00 63.88           O  
ATOM   3732  OD2 ASP A 222      10.373  -0.851   0.047  1.00 63.88           O  
ATOM   3733  N   SER A 223       8.367  -4.872  -2.440  1.00 76.80           N  
ATOM   3734  H   SER A 223       9.288  -5.224  -2.221  1.00 76.80           H  
ATOM   3735  CA  SER A 223       7.197  -5.723  -2.256  1.00 76.80           C  
ATOM   3736  HA  SER A 223       6.449  -5.407  -2.983  1.00 76.80           H  
ATOM   3737  C   SER A 223       6.605  -5.545  -0.861  1.00 76.80           C  
ATOM   3738  CB  SER A 223       7.495  -7.193  -2.547  1.00 76.80           C  
ATOM   3739  HB2 SER A 223       7.970  -7.282  -3.524  1.00 76.80           H  
ATOM   3740  HB3 SER A 223       8.162  -7.599  -1.787  1.00 76.80           H  
ATOM   3741  O   SER A 223       7.008  -6.191   0.107  1.00 76.80           O  
ATOM   3742  OG  SER A 223       6.264  -7.905  -2.551  1.00 76.80           O  
ATOM   3743  HG  SER A 223       5.720  -7.519  -3.242  1.00 76.80           H  
ATOM   3744  N   ILE A 224       5.518  -4.780  -0.789  1.00 90.42           N  
ATOM   3745  H   ILE A 224       5.357  -4.144  -1.557  1.00 90.42           H  
ATOM   3746  CA  ILE A 224       4.657  -4.693   0.401  1.00 90.42           C  
ATOM   3747  HA  ILE A 224       5.310  -4.654   1.273  1.00 90.42           H  
ATOM   3748  C   ILE A 224       3.768  -5.930   0.601  1.00 90.42           C  
ATOM   3749  CB  ILE A 224       3.826  -3.392   0.410  1.00 90.42           C  
ATOM   3750  HB  ILE A 224       3.202  -3.386   1.304  1.00 90.42           H  
ATOM   3751  O   ILE A 224       2.864  -5.896   1.432  1.00 90.42           O  
ATOM   3752  CG1 ILE A 224       2.902  -3.287  -0.819  1.00 90.42           C  
ATOM   3753 HG12 ILE A 224       3.503  -3.039  -1.693  1.00 90.42           H  
ATOM   3754 HG13 ILE A 224       2.418  -4.248  -0.995  1.00 90.42           H  
ATOM   3755  CG2 ILE A 224       4.782  -2.201   0.524  1.00 90.42           C  
ATOM   3756 HG21 ILE A 224       4.250  -1.252   0.451  1.00 90.42           H  
ATOM   3757 HG22 ILE A 224       5.552  -2.230  -0.247  1.00 90.42           H  
ATOM   3758 HG23 ILE A 224       5.277  -2.234   1.495  1.00 90.42           H  
ATOM   3759  CD1 ILE A 224       1.792  -2.239  -0.662  1.00 90.42           C  
ATOM   3760 HD11 ILE A 224       2.215  -1.245  -0.518  1.00 90.42           H  
ATOM   3761 HD12 ILE A 224       1.178  -2.229  -1.563  1.00 90.42           H  
ATOM   3762 HD13 ILE A 224       1.162  -2.494   0.190  1.00 90.42           H  
ATOM   3763  N   LYS A 225       4.002  -7.040  -0.122  1.00 89.76           N  
ATOM   3764  H   LYS A 225       4.768  -7.016  -0.780  1.00 89.76           H  
ATOM   3765  CA  LYS A 225       3.192  -8.270  -0.020  1.00 89.76           C  
ATOM   3766  HA  LYS A 225       2.177  -8.041  -0.345  1.00 89.76           H  
ATOM   3767  C   LYS A 225       3.099  -8.776   1.424  1.00 89.76           C  
ATOM   3768  CB  LYS A 225       3.763  -9.341  -0.962  1.00 89.76           C  
ATOM   3769  HB2 LYS A 225       4.760  -9.626  -0.624  1.00 89.76           H  
ATOM   3770  HB3 LYS A 225       3.841  -8.916  -1.963  1.00 89.76           H  
ATOM   3771  O   LYS A 225       2.037  -9.203   1.861  1.00 89.76           O  
ATOM   3772  CG  LYS A 225       2.864 -10.586  -1.038  1.00 89.76           C  
ATOM   3773  HG2 LYS A 225       1.889 -10.301  -1.433  1.00 89.76           H  
ATOM   3774  HG3 LYS A 225       2.730 -11.005  -0.041  1.00 89.76           H  
ATOM   3775  CD  LYS A 225       3.484 -11.666  -1.934  1.00 89.76           C  
ATOM   3776  HD2 LYS A 225       3.620 -11.273  -2.941  1.00 89.76           H  
ATOM   3777  HD3 LYS A 225       4.458 -11.938  -1.525  1.00 89.76           H  
ATOM   3778  CE  LYS A 225       2.574 -12.901  -1.963  1.00 89.76           C  
ATOM   3779  HE2 LYS A 225       2.339 -13.172  -0.934  1.00 89.76           H  
ATOM   3780  HE3 LYS A 225       1.636 -12.638  -2.451  1.00 89.76           H  
ATOM   3781  NZ  LYS A 225       3.225 -14.051  -2.644  1.00 89.76           N  
ATOM   3782  HZ1 LYS A 225       3.491 -13.826  -3.592  1.00 89.76           H  
ATOM   3783  HZ2 LYS A 225       2.615 -14.856  -2.651  1.00 89.76           H  
ATOM   3784  HZ3 LYS A 225       4.061 -14.317  -2.144  1.00 89.76           H  
ATOM   3785  N   HIS A 226       4.195  -8.675   2.176  1.00 90.93           N  
ATOM   3786  H   HIS A 226       5.019  -8.270   1.755  1.00 90.93           H  
ATOM   3787  CA  HIS A 226       4.262  -9.044   3.592  1.00 90.93           C  
ATOM   3788  HA  HIS A 226       3.853 -10.048   3.707  1.00 90.93           H  
ATOM   3789  C   HIS A 226       3.431  -8.121   4.510  1.00 90.93           C  
ATOM   3790  CB  HIS A 226       5.740  -9.087   4.009  1.00 90.93           C  
ATOM   3791  HB2 HIS A 226       5.801  -9.507   5.013  1.00 90.93           H  
ATOM   3792  HB3 HIS A 226       6.284  -9.758   3.344  1.00 90.93           H  
ATOM   3793  O   HIS A 226       3.063  -8.522   5.611  1.00 90.93           O  
ATOM   3794  CG  HIS A 226       6.431  -7.742   4.013  1.00 90.93           C  
ATOM   3795  CD2 HIS A 226       6.722  -7.001   5.128  1.00 90.93           C  
ATOM   3796  HD2 HIS A 226       6.491  -7.271   6.148  1.00 90.93           H  
ATOM   3797  ND1 HIS A 226       6.921  -7.036   2.927  1.00 90.93           N  
ATOM   3798  HD1 HIS A 226       6.983  -7.312   1.957  1.00 90.93           H  
ATOM   3799  CE1 HIS A 226       7.485  -5.907   3.384  1.00 90.93           C  
ATOM   3800  HE1 HIS A 226       7.986  -5.174   2.769  1.00 90.93           H  
ATOM   3801  NE2 HIS A 226       7.378  -5.839   4.718  1.00 90.93           N  
ATOM   3802  N   LEU A 227       3.093  -6.909   4.054  1.00 94.76           N  
ATOM   3803  H   LEU A 227       3.400  -6.643   3.129  1.00 94.76           H  
ATOM   3804  CA  LEU A 227       2.275  -5.934   4.780  1.00 94.76           C  
ATOM   3805  HA  LEU A 227       2.277  -6.191   5.840  1.00 94.76           H  
ATOM   3806  C   LEU A 227       0.804  -5.932   4.351  1.00 94.76           C  
ATOM   3807  CB  LEU A 227       2.870  -4.518   4.629  1.00 94.76           C  
ATOM   3808  HB2 LEU A 227       2.846  -4.241   3.575  1.00 94.76           H  
ATOM   3809  HB3 LEU A 227       2.236  -3.815   5.170  1.00 94.76           H  
ATOM   3810  O   LEU A 227      -0.008  -5.371   5.077  1.00 94.76           O  
ATOM   3811  CG  LEU A 227       4.305  -4.351   5.146  1.00 94.76           C  
ATOM   3812  HG  LEU A 227       4.943  -5.030   4.581  1.00 94.76           H  
ATOM   3813  CD1 LEU A 227       4.790  -2.925   4.897  1.00 94.76           C  
ATOM   3814 HD11 LEU A 227       5.832  -2.841   5.208  1.00 94.76           H  
ATOM   3815 HD12 LEU A 227       4.734  -2.693   3.833  1.00 94.76           H  
ATOM   3816 HD13 LEU A 227       4.189  -2.210   5.458  1.00 94.76           H  
ATOM   3817  CD2 LEU A 227       4.423  -4.649   6.644  1.00 94.76           C  
ATOM   3818 HD21 LEU A 227       5.449  -4.464   6.961  1.00 94.76           H  
ATOM   3819 HD22 LEU A 227       4.199  -5.699   6.836  1.00 94.76           H  
ATOM   3820 HD23 LEU A 227       3.749  -4.007   7.211  1.00 94.76           H  
ATOM   3821  N   GLU A 228       0.424  -6.547   3.224  1.00 94.19           N  
ATOM   3822  H   GLU A 228       1.146  -6.966   2.655  1.00 94.19           H  
ATOM   3823  CA  GLU A 228      -0.929  -6.434   2.644  1.00 94.19           C  
ATOM   3824  HA  GLU A 228      -1.089  -5.408   2.312  1.00 94.19           H  
ATOM   3825  C   GLU A 228      -2.052  -6.757   3.638  1.00 94.19           C  
ATOM   3826  CB  GLU A 228      -1.079  -7.364   1.427  1.00 94.19           C  
ATOM   3827  HB2 GLU A 228      -0.673  -8.346   1.670  1.00 94.19           H  
ATOM   3828  HB3 GLU A 228      -2.142  -7.476   1.214  1.00 94.19           H  
ATOM   3829  O   GLU A 228      -3.018  -6.001   3.743  1.00 94.19           O  
ATOM   3830  CG  GLU A 228      -0.408  -6.817   0.159  1.00 94.19           C  
ATOM   3831  HG2 GLU A 228       0.653  -6.663   0.358  1.00 94.19           H  
ATOM   3832  HG3 GLU A 228      -0.845  -5.845  -0.071  1.00 94.19           H  
ATOM   3833  CD  GLU A 228      -0.575  -7.736  -1.067  1.00 94.19           C  
ATOM   3834  OE1 GLU A 228       0.039  -7.428  -2.116  1.00 94.19           O  
ATOM   3835  OE2 GLU A 228      -1.323  -8.736  -0.995  1.00 94.19           O  
ATOM   3836  N   SER A 229      -1.923  -7.844   4.409  1.00 94.46           N  
ATOM   3837  H   SER A 229      -1.109  -8.426   4.278  1.00 94.46           H  
ATOM   3838  CA  SER A 229      -2.934  -8.213   5.411  1.00 94.46           C  
ATOM   3839  HA  SER A 229      -3.903  -8.283   4.916  1.00 94.46           H  
ATOM   3840  C   SER A 229      -3.051  -7.160   6.517  1.00 94.46           C  
ATOM   3841  CB  SER A 229      -2.616  -9.580   6.021  1.00 94.46           C  
ATOM   3842  HB2 SER A 229      -2.435 -10.296   5.220  1.00 94.46           H  
ATOM   3843  HB3 SER A 229      -1.725  -9.518   6.646  1.00 94.46           H  
ATOM   3844  O   SER A 229      -4.157  -6.797   6.911  1.00 94.46           O  
ATOM   3845  OG  SER A 229      -3.714 -10.032   6.788  1.00 94.46           O  
ATOM   3846  HG  SER A 229      -3.824  -9.489   7.572  1.00 94.46           H  
ATOM   3847  N   LYS A 230      -1.914  -6.631   6.987  1.00 96.45           N  
ATOM   3848  H   LYS A 230      -1.052  -6.890   6.528  1.00 96.45           H  
ATOM   3849  CA  LYS A 230      -1.856  -5.602   8.035  1.00 96.45           C  
ATOM   3850  HA  LYS A 230      -2.517  -5.895   8.851  1.00 96.45           H  
ATOM   3851  C   LYS A 230      -2.362  -4.250   7.528  1.00 96.45           C  
ATOM   3852  CB  LYS A 230      -0.413  -5.518   8.561  1.00 96.45           C  
ATOM   3853  HB2 LYS A 230      -0.072  -6.528   8.787  1.00 96.45           H  
ATOM   3854  HB3 LYS A 230       0.236  -5.103   7.791  1.00 96.45           H  
ATOM   3855  O   LYS A 230      -3.070  -3.551   8.245  1.00 96.45           O  
ATOM   3856  CG  LYS A 230      -0.296  -4.671   9.838  1.00 96.45           C  
ATOM   3857  HG2 LYS A 230      -0.557  -3.635   9.623  1.00 96.45           H  
ATOM   3858  HG3 LYS A 230      -0.984  -5.062  10.588  1.00 96.45           H  
ATOM   3859  CD  LYS A 230       1.137  -4.729  10.390  1.00 96.45           C  
ATOM   3860  HD2 LYS A 230       1.809  -4.256   9.674  1.00 96.45           H  
ATOM   3861  HD3 LYS A 230       1.432  -5.771  10.507  1.00 96.45           H  
ATOM   3862  CE  LYS A 230       1.233  -4.030  11.753  1.00 96.45           C  
ATOM   3863  HE2 LYS A 230       0.860  -3.010  11.657  1.00 96.45           H  
ATOM   3864  HE3 LYS A 230       0.582  -4.554  12.453  1.00 96.45           H  
ATOM   3865  NZ  LYS A 230       2.629  -4.019  12.270  1.00 96.45           N  
ATOM   3866  HZ1 LYS A 230       2.679  -3.585  13.180  1.00 96.45           H  
ATOM   3867  HZ2 LYS A 230       2.984  -4.960  12.360  1.00 96.45           H  
ATOM   3868  HZ3 LYS A 230       3.245  -3.514  11.649  1.00 96.45           H  
ATOM   3869  N   LEU A 231      -2.037  -3.895   6.286  1.00 97.05           N  
ATOM   3870  H   LEU A 231      -1.429  -4.515   5.770  1.00 97.05           H  
ATOM   3871  CA  LEU A 231      -2.532  -2.698   5.609  1.00 97.05           C  
ATOM   3872  HA  LEU A 231      -2.327  -1.822   6.225  1.00 97.05           H  
ATOM   3873  C   LEU A 231      -4.045  -2.758   5.417  1.00 97.05           C  
ATOM   3874  CB  LEU A 231      -1.833  -2.554   4.246  1.00 97.05           C  
ATOM   3875  HB2 LEU A 231      -2.382  -1.835   3.637  1.00 97.05           H  
ATOM   3876  HB3 LEU A 231      -1.877  -3.514   3.731  1.00 97.05           H  
ATOM   3877  O   LEU A 231      -4.716  -1.759   5.647  1.00 97.05           O  
ATOM   3878  CG  LEU A 231      -0.371  -2.091   4.329  1.00 97.05           C  
ATOM   3879  HG  LEU A 231       0.170  -2.699   5.055  1.00 97.05           H  
ATOM   3880  CD1 LEU A 231       0.290  -2.253   2.963  1.00 97.05           C  
ATOM   3881 HD11 LEU A 231       0.222  -3.292   2.638  1.00 97.05           H  
ATOM   3882 HD12 LEU A 231      -0.197  -1.613   2.227  1.00 97.05           H  
ATOM   3883 HD13 LEU A 231       1.345  -1.991   3.036  1.00 97.05           H  
ATOM   3884  CD2 LEU A 231      -0.271  -0.623   4.745  1.00 97.05           C  
ATOM   3885 HD21 LEU A 231       0.769  -0.299   4.706  1.00 97.05           H  
ATOM   3886 HD22 LEU A 231      -0.631  -0.500   5.767  1.00 97.05           H  
ATOM   3887 HD23 LEU A 231      -0.857   0.001   4.070  1.00 97.05           H  
ATOM   3888  N   LEU A 232      -4.591  -3.916   5.032  1.00 95.69           N  
ATOM   3889  H   LEU A 232      -3.979  -4.689   4.813  1.00 95.69           H  
ATOM   3890  CA  LEU A 232      -6.037  -4.105   4.906  1.00 95.69           C  
ATOM   3891  HA  LEU A 232      -6.431  -3.309   4.273  1.00 95.69           H  
ATOM   3892  C   LEU A 232      -6.756  -3.973   6.241  1.00 95.69           C  
ATOM   3893  CB  LEU A 232      -6.342  -5.486   4.300  1.00 95.69           C  
ATOM   3894  HB2 LEU A 232      -7.374  -5.759   4.520  1.00 95.69           H  
ATOM   3895  HB3 LEU A 232      -5.695  -6.227   4.769  1.00 95.69           H  
ATOM   3896  O   LEU A 232      -7.820  -3.361   6.289  1.00 95.69           O  
ATOM   3897  CG  LEU A 232      -6.145  -5.518   2.784  1.00 95.69           C  
ATOM   3898  HG  LEU A 232      -5.186  -5.059   2.542  1.00 95.69           H  
ATOM   3899  CD1 LEU A 232      -6.162  -6.959   2.271  1.00 95.69           C  
ATOM   3900 HD11 LEU A 232      -5.335  -7.501   2.731  1.00 95.69           H  
ATOM   3901 HD12 LEU A 232      -6.009  -6.967   1.192  1.00 95.69           H  
ATOM   3902 HD13 LEU A 232      -7.099  -7.450   2.536  1.00 95.69           H  
ATOM   3903  CD2 LEU A 232      -7.259  -4.758   2.059  1.00 95.69           C  
ATOM   3904 HD21 LEU A 232      -7.409  -3.773   2.502  1.00 95.69           H  
ATOM   3905 HD22 LEU A 232      -6.962  -4.611   1.021  1.00 95.69           H  
ATOM   3906 HD23 LEU A 232      -8.199  -5.307   2.120  1.00 95.69           H  
ATOM   3907  N   ASP A 233      -6.189  -4.541   7.300  1.00 95.77           N  
ATOM   3908  H   ASP A 233      -5.347  -5.086   7.183  1.00 95.77           H  
ATOM   3909  CA  ASP A 233      -6.751  -4.429   8.640  1.00 95.77           C  
ATOM   3910  HA  ASP A 233      -7.793  -4.748   8.615  1.00 95.77           H  
ATOM   3911  C   ASP A 233      -6.737  -2.976   9.139  1.00 95.77           C  
ATOM   3912  CB  ASP A 233      -5.994  -5.374   9.571  1.00 95.77           C  
ATOM   3913  HB2 ASP A 233      -4.965  -5.036   9.693  1.00 95.77           H  
ATOM   3914  HB3 ASP A 233      -5.983  -6.376   9.143  1.00 95.77           H  
ATOM   3915  O   ASP A 233      -7.783  -2.430   9.488  1.00 95.77           O  
ATOM   3916  CG  ASP A 233      -6.706  -5.419  10.913  1.00 95.77           C  
ATOM   3917  OD1 ASP A 233      -7.865  -5.886  10.906  1.00 95.77           O  
ATOM   3918  OD2 ASP A 233      -6.103  -4.933  11.892  1.00 95.77           O  
ATOM   3919  N   ARG A 234      -5.591  -2.287   9.029  1.00 96.93           N  
ATOM   3920  H   ARG A 234      -4.762  -2.785   8.738  1.00 96.93           H  
ATOM   3921  CA  ARG A 234      -5.502  -0.852   9.342  1.00 96.93           C  
ATOM   3922  HA  ARG A 234      -5.844  -0.700  10.365  1.00 96.93           H  
ATOM   3923  C   ARG A 234      -6.435  -0.010   8.473  1.00 96.93           C  
ATOM   3924  CB  ARG A 234      -4.060  -0.343   9.210  1.00 96.93           C  
ATOM   3925  HB2 ARG A 234      -3.632  -0.653   8.257  1.00 96.93           H  
ATOM   3926  HB3 ARG A 234      -4.101   0.746   9.233  1.00 96.93           H  
ATOM   3927  O   ARG A 234      -7.050   0.928   8.962  1.00 96.93           O  
ATOM   3928  CG  ARG A 234      -3.167  -0.803  10.369  1.00 96.93           C  
ATOM   3929  HG2 ARG A 234      -3.712  -0.674  11.304  1.00 96.93           H  
ATOM   3930  HG3 ARG A 234      -2.920  -1.859  10.257  1.00 96.93           H  
ATOM   3931  CD  ARG A 234      -1.881   0.035  10.432  1.00 96.93           C  
ATOM   3932  HD2 ARG A 234      -2.150   1.091  10.382  1.00 96.93           H  
ATOM   3933  HD3 ARG A 234      -1.245  -0.209   9.581  1.00 96.93           H  
ATOM   3934  NE  ARG A 234      -1.163  -0.204  11.697  1.00 96.93           N  
ATOM   3935  HE  ARG A 234      -1.638  -0.794  12.365  1.00 96.93           H  
ATOM   3936  NH1 ARG A 234       0.559   1.320  11.438  1.00 96.93           N  
ATOM   3937 HH11 ARG A 234       0.152   1.738  10.613  1.00 96.93           H  
ATOM   3938 HH12 ARG A 234       1.438   1.710  11.746  1.00 96.93           H  
ATOM   3939  NH2 ARG A 234       0.457   0.093  13.267  1.00 96.93           N  
ATOM   3940 HH21 ARG A 234       1.235   0.649  13.593  1.00 96.93           H  
ATOM   3941 HH22 ARG A 234      -0.095  -0.421  13.939  1.00 96.93           H  
ATOM   3942  CZ  ARG A 234      -0.067   0.407  12.118  1.00 96.93           C  
ATOM   3943  N   PHE A 235      -6.589  -0.328   7.192  1.00 96.68           N  
ATOM   3944  H   PHE A 235      -6.037  -1.078   6.801  1.00 96.68           H  
ATOM   3945  CA  PHE A 235      -7.512   0.411   6.335  1.00 96.68           C  
ATOM   3946  HA  PHE A 235      -7.262   1.470   6.401  1.00 96.68           H  
ATOM   3947  C   PHE A 235      -8.969   0.275   6.796  1.00 96.68           C  
ATOM   3948  CB  PHE A 235      -7.342  -0.023   4.879  1.00 96.68           C  
ATOM   3949  HB2 PHE A 235      -6.305   0.142   4.586  1.00 96.68           H  
ATOM   3950  HB3 PHE A 235      -7.553  -1.089   4.789  1.00 96.68           H  
ATOM   3951  O   PHE A 235      -9.696   1.263   6.751  1.00 96.68           O  
ATOM   3952  CG  PHE A 235      -8.235   0.753   3.935  1.00 96.68           C  
ATOM   3953  CD1 PHE A 235      -9.393   0.162   3.399  1.00 96.68           C  
ATOM   3954  HD1 PHE A 235      -9.645  -0.856   3.656  1.00 96.68           H  
ATOM   3955  CD2 PHE A 235      -7.931   2.093   3.637  1.00 96.68           C  
ATOM   3956  HD2 PHE A 235      -7.046   2.543   4.061  1.00 96.68           H  
ATOM   3957  CE1 PHE A 235     -10.237   0.909   2.559  1.00 96.68           C  
ATOM   3958  HE1 PHE A 235     -11.139   0.460   2.170  1.00 96.68           H  
ATOM   3959  CE2 PHE A 235      -8.770   2.838   2.791  1.00 96.68           C  
ATOM   3960  HE2 PHE A 235      -8.526   3.865   2.562  1.00 96.68           H  
ATOM   3961  CZ  PHE A 235      -9.923   2.244   2.249  1.00 96.68           C  
ATOM   3962  HZ  PHE A 235     -10.570   2.817   1.601  1.00 96.68           H  
ATOM   3963  N   LYS A 236      -9.392  -0.905   7.274  1.00 94.26           N  
ATOM   3964  H   LYS A 236      -8.731  -1.666   7.333  1.00 94.26           H  
ATOM   3965  CA  LYS A 236     -10.733  -1.094   7.853  1.00 94.26           C  
ATOM   3966  HA  LYS A 236     -11.493  -0.749   7.152  1.00 94.26           H  
ATOM   3967  C   LYS A 236     -10.919  -0.243   9.108  1.00 94.26           C  
ATOM   3968  CB  LYS A 236     -10.990  -2.566   8.179  1.00 94.26           C  
ATOM   3969  HB2 LYS A 236     -11.907  -2.635   8.763  1.00 94.26           H  
ATOM   3970  HB3 LYS A 236     -10.175  -2.938   8.801  1.00 94.26           H  
ATOM   3971  O   LYS A 236     -11.820   0.583   9.118  1.00 94.26           O  
ATOM   3972  CG  LYS A 236     -11.143  -3.446   6.933  1.00 94.26           C  
ATOM   3973  HG2 LYS A 236     -10.312  -3.292   6.244  1.00 94.26           H  
ATOM   3974  HG3 LYS A 236     -12.076  -3.204   6.424  1.00 94.26           H  
ATOM   3975  CD  LYS A 236     -11.163  -4.898   7.408  1.00 94.26           C  
ATOM   3976  HD2 LYS A 236     -12.016  -5.034   8.073  1.00 94.26           H  
ATOM   3977  HD3 LYS A 236     -10.252  -5.089   7.977  1.00 94.26           H  
ATOM   3978  CE  LYS A 236     -11.243  -5.893   6.256  1.00 94.26           C  
ATOM   3979  HE2 LYS A 236     -12.161  -5.709   5.699  1.00 94.26           H  
ATOM   3980  HE3 LYS A 236     -10.385  -5.730   5.603  1.00 94.26           H  
ATOM   3981  NZ  LYS A 236     -11.226  -7.264   6.819  1.00 94.26           N  
ATOM   3982  HZ1 LYS A 236     -11.264  -7.979   6.106  1.00 94.26           H  
ATOM   3983  HZ2 LYS A 236     -12.003  -7.381   7.454  1.00 94.26           H  
ATOM   3984  HZ3 LYS A 236     -10.394  -7.390   7.377  1.00 94.26           H  
ATOM   3985  N   GLN A 237      -9.995  -0.338  10.068  1.00 95.24           N  
ATOM   3986  H   GLN A 237      -9.278  -1.044   9.975  1.00 95.24           H  
ATOM   3987  CA  GLN A 237     -10.029   0.471  11.295  1.00 95.24           C  
ATOM   3988  HA  GLN A 237     -10.929   0.229  11.860  1.00 95.24           H  
ATOM   3989  C   GLN A 237     -10.066   1.982  10.991  1.00 95.24           C  
ATOM   3990  CB  GLN A 237      -8.792   0.155  12.152  1.00 95.24           C  
ATOM   3991  HB2 GLN A 237      -7.896   0.340  11.559  1.00 95.24           H  
ATOM   3992  HB3 GLN A 237      -8.784   0.836  13.002  1.00 95.24           H  
ATOM   3993  O   GLN A 237     -10.805   2.740  11.610  1.00 95.24           O  
ATOM   3994  CG  GLN A 237      -8.725  -1.287  12.684  1.00 95.24           C  
ATOM   3995  HG2 GLN A 237      -9.588  -1.479  13.322  1.00 95.24           H  
ATOM   3996  HG3 GLN A 237      -8.750  -1.994  11.855  1.00 95.24           H  
ATOM   3997  CD  GLN A 237      -7.454  -1.518  13.501  1.00 95.24           C  
ATOM   3998  NE2 GLN A 237      -6.706  -2.576  13.285  1.00 95.24           N  
ATOM   3999 HE21 GLN A 237      -6.950  -3.324  12.652  1.00 95.24           H  
ATOM   4000 HE22 GLN A 237      -5.958  -2.731  13.946  1.00 95.24           H  
ATOM   4001  OE1 GLN A 237      -7.063  -0.725  14.341  1.00 95.24           O  
ATOM   4002  N   LEU A 238      -9.299   2.428   9.989  1.00 95.01           N  
ATOM   4003  H   LEU A 238      -8.676   1.771   9.541  1.00 95.01           H  
ATOM   4004  CA  LEU A 238      -9.307   3.816   9.524  1.00 95.01           C  
ATOM   4005  HA  LEU A 238      -9.111   4.468  10.376  1.00 95.01           H  
ATOM   4006  C   LEU A 238     -10.664   4.224   8.949  1.00 95.01           C  
ATOM   4007  CB  LEU A 238      -8.179   3.984   8.495  1.00 95.01           C  
ATOM   4008  HB2 LEU A 238      -8.326   3.282   7.674  1.00 95.01           H  
ATOM   4009  HB3 LEU A 238      -7.260   3.696   9.005  1.00 95.01           H  
ATOM   4010  O   LEU A 238     -11.111   5.341   9.195  1.00 95.01           O  
ATOM   4011  CG  LEU A 238      -8.003   5.402   7.914  1.00 95.01           C  
ATOM   4012  HG  LEU A 238      -8.149   6.152   8.692  1.00 95.01           H  
ATOM   4013  CD1 LEU A 238      -6.567   5.522   7.413  1.00 95.01           C  
ATOM   4014 HD11 LEU A 238      -6.377   6.527   7.037  1.00 95.01           H  
ATOM   4015 HD12 LEU A 238      -6.392   4.783   6.631  1.00 95.01           H  
ATOM   4016 HD13 LEU A 238      -5.888   5.312   8.239  1.00 95.01           H  
ATOM   4017  CD2 LEU A 238      -8.903   5.728   6.712  1.00 95.01           C  
ATOM   4018 HD21 LEU A 238      -9.942   5.826   7.027  1.00 95.01           H  
ATOM   4019 HD22 LEU A 238      -8.829   4.933   5.970  1.00 95.01           H  
ATOM   4020 HD23 LEU A 238      -8.600   6.676   6.270  1.00 95.01           H  
ATOM   4021  N   VAL A 239     -11.287   3.358   8.146  1.00 92.60           N  
ATOM   4022  H   VAL A 239     -10.886   2.438   8.036  1.00 92.60           H  
ATOM   4023  CA  VAL A 239     -12.608   3.609   7.556  1.00 92.60           C  
ATOM   4024  HA  VAL A 239     -12.590   4.582   7.064  1.00 92.60           H  
ATOM   4025  C   VAL A 239     -13.677   3.706   8.640  1.00 92.60           C  
ATOM   4026  CB  VAL A 239     -12.955   2.541   6.500  1.00 92.60           C  
ATOM   4027  HB  VAL A 239     -12.692   1.549   6.868  1.00 92.60           H  
ATOM   4028  O   VAL A 239     -14.481   4.631   8.563  1.00 92.60           O  
ATOM   4029  CG1 VAL A 239     -14.439   2.529   6.112  1.00 92.60           C  
ATOM   4030 HG11 VAL A 239     -15.021   2.124   6.940  1.00 92.60           H  
ATOM   4031 HG12 VAL A 239     -14.609   1.889   5.245  1.00 92.60           H  
ATOM   4032 HG13 VAL A 239     -14.792   3.543   5.925  1.00 92.60           H  
ATOM   4033  CG2 VAL A 239     -12.164   2.808   5.210  1.00 92.60           C  
ATOM   4034 HG21 VAL A 239     -12.307   1.978   4.518  1.00 92.60           H  
ATOM   4035 HG22 VAL A 239     -12.501   3.738   4.752  1.00 92.60           H  
ATOM   4036 HG23 VAL A 239     -11.101   2.889   5.434  1.00 92.60           H  
ATOM   4037  N   ASP A 240     -13.633   2.831   9.644  1.00 90.76           N  
ATOM   4038  H   ASP A 240     -12.978   2.063   9.599  1.00 90.76           H  
ATOM   4039  CA  ASP A 240     -14.580   2.825  10.761  1.00 90.76           C  
ATOM   4040  HA  ASP A 240     -15.592   2.731  10.367  1.00 90.76           H  
ATOM   4041  C   ASP A 240     -14.514   4.161  11.524  1.00 90.76           C  
ATOM   4042  CB  ASP A 240     -14.313   1.602  11.663  1.00 90.76           C  
ATOM   4043  HB2 ASP A 240     -15.005   1.635  12.505  1.00 90.76           H  
ATOM   4044  HB3 ASP A 240     -13.300   1.668  12.060  1.00 90.76           H  
ATOM   4045  O   ASP A 240     -15.504   4.891  11.583  1.00 90.76           O  
ATOM   4046  CG  ASP A 240     -14.487   0.247  10.947  1.00 90.76           C  
ATOM   4047  OD1 ASP A 240     -15.244   0.179   9.948  1.00 90.76           O  
ATOM   4048  OD2 ASP A 240     -13.822  -0.729  11.369  1.00 90.76           O  
ATOM   4049  N   VAL A 241     -13.314   4.581  11.949  1.00 92.15           N  
ATOM   4050  H   VAL A 241     -12.540   3.935  11.887  1.00 92.15           H  
ATOM   4051  CA  VAL A 241     -13.112   5.884  12.616  1.00 92.15           C  
ATOM   4052  HA  VAL A 241     -13.773   5.931  13.482  1.00 92.15           H  
ATOM   4053  C   VAL A 241     -13.475   7.061  11.705  1.00 92.15           C  
ATOM   4054  CB  VAL A 241     -11.659   6.023  13.108  1.00 92.15           C  
ATOM   4055  HB  VAL A 241     -10.975   5.878  12.271  1.00 92.15           H  
ATOM   4056  O   VAL A 241     -14.049   8.058  12.143  1.00 92.15           O  
ATOM   4057  CG1 VAL A 241     -11.386   7.399  13.729  1.00 92.15           C  
ATOM   4058 HG11 VAL A 241     -10.392   7.427  14.177  1.00 92.15           H  
ATOM   4059 HG12 VAL A 241     -12.132   7.596  14.498  1.00 92.15           H  
ATOM   4060 HG13 VAL A 241     -11.454   8.184  12.976  1.00 92.15           H  
ATOM   4061  CG2 VAL A 241     -11.353   4.980  14.184  1.00 92.15           C  
ATOM   4062 HG21 VAL A 241     -10.347   5.128  14.576  1.00 92.15           H  
ATOM   4063 HG22 VAL A 241     -12.068   5.077  15.001  1.00 92.15           H  
ATOM   4064 HG23 VAL A 241     -11.435   3.971  13.778  1.00 92.15           H  
ATOM   4065  N   TYR A 242     -13.151   6.982  10.412  1.00 91.12           N  
ATOM   4066  H   TYR A 242     -12.697   6.142  10.082  1.00 91.12           H  
ATOM   4067  CA  TYR A 242     -13.494   8.040   9.463  1.00 91.12           C  
ATOM   4068  HA  TYR A 242     -13.091   8.981   9.836  1.00 91.12           H  
ATOM   4069  C   TYR A 242     -15.012   8.217   9.328  1.00 91.12           C  
ATOM   4070  CB  TYR A 242     -12.866   7.739   8.096  1.00 91.12           C  
ATOM   4071  HB2 TYR A 242     -13.202   6.760   7.756  1.00 91.12           H  
ATOM   4072  HB3 TYR A 242     -11.782   7.693   8.208  1.00 91.12           H  
ATOM   4073  O   TYR A 242     -15.490   9.354   9.264  1.00 91.12           O  
ATOM   4074  CG  TYR A 242     -13.211   8.760   7.033  1.00 91.12           C  
ATOM   4075  CD1 TYR A 242     -14.425   8.654   6.328  1.00 91.12           C  
ATOM   4076  HD1 TYR A 242     -15.099   7.839   6.546  1.00 91.12           H  
ATOM   4077  CD2 TYR A 242     -12.345   9.838   6.781  1.00 91.12           C  
ATOM   4078  HD2 TYR A 242     -11.415   9.905   7.325  1.00 91.12           H  
ATOM   4079  CE1 TYR A 242     -14.785   9.636   5.394  1.00 91.12           C  
ATOM   4080  HE1 TYR A 242     -15.731   9.563   4.879  1.00 91.12           H  
ATOM   4081  CE2 TYR A 242     -12.691  10.820   5.839  1.00 91.12           C  
ATOM   4082  HE2 TYR A 242     -12.014  11.642   5.661  1.00 91.12           H  
ATOM   4083  OH  TYR A 242     -14.260  11.636   4.224  1.00 91.12           O  
ATOM   4084  HH  TYR A 242     -13.623  12.354   4.229  1.00 91.12           H  
ATOM   4085  CZ  TYR A 242     -13.918  10.713   5.151  1.00 91.12           C  
ATOM   4086  N   ASP A 243     -15.761   7.118   9.235  1.00 87.04           N  
ATOM   4087  H   ASP A 243     -15.326   6.214   9.353  1.00 87.04           H  
ATOM   4088  CA  ASP A 243     -17.213   7.158   9.089  1.00 87.04           C  
ATOM   4089  HA  ASP A 243     -17.458   7.925   8.355  1.00 87.04           H  
ATOM   4090  C   ASP A 243     -17.879   7.622  10.402  1.00 87.04           C  
ATOM   4091  CB  ASP A 243     -17.739   5.819   8.525  1.00 87.04           C  
ATOM   4092  HB2 ASP A 243     -18.821   5.797   8.658  1.00 87.04           H  
ATOM   4093  HB3 ASP A 243     -17.317   4.994   9.098  1.00 87.04           H  
ATOM   4094  O   ASP A 243     -18.774   8.466  10.331  1.00 87.04           O  
ATOM   4095  CG  ASP A 243     -17.453   5.610   7.015  1.00 87.04           C  
ATOM   4096  OD1 ASP A 243     -17.347   6.580   6.211  1.00 87.04           O  
ATOM   4097  OD2 ASP A 243     -17.384   4.467   6.518  1.00 87.04           O  
ATOM   4098  N   GLU A 244     -17.365   7.232  11.577  1.00 86.99           N  
ATOM   4099  H   GLU A 244     -16.666   6.503  11.584  1.00 86.99           H  
ATOM   4100  CA  GLU A 244     -17.764   7.795  12.883  1.00 86.99           C  
ATOM   4101  HA  GLU A 244     -18.816   7.582  13.070  1.00 86.99           H  
ATOM   4102  C   GLU A 244     -17.580   9.321  12.932  1.00 86.99           C  
ATOM   4103  CB  GLU A 244     -16.937   7.172  14.018  1.00 86.99           C  
ATOM   4104  HB2 GLU A 244     -17.074   7.778  14.914  1.00 86.99           H  
ATOM   4105  HB3 GLU A 244     -15.883   7.207  13.744  1.00 86.99           H  
ATOM   4106  O   GLU A 244     -18.515  10.071  13.218  1.00 86.99           O  
ATOM   4107  CG  GLU A 244     -17.326   5.729  14.363  1.00 86.99           C  
ATOM   4108  HG2 GLU A 244     -17.306   5.123  13.457  1.00 86.99           H  
ATOM   4109  HG3 GLU A 244     -18.349   5.729  14.739  1.00 86.99           H  
ATOM   4110  CD  GLU A 244     -16.389   5.109  15.417  1.00 86.99           C  
ATOM   4111  OE1 GLU A 244     -16.557   3.900  15.683  1.00 86.99           O  
ATOM   4112  OE2 GLU A 244     -15.500   5.832  15.936  1.00 86.99           O  
ATOM   4113  N   MET A 245     -16.397   9.823  12.562  1.00 85.48           N  
ATOM   4114  H   MET A 245     -15.652   9.167  12.373  1.00 85.48           H  
ATOM   4115  CA  MET A 245     -16.123  11.265  12.522  1.00 85.48           C  
ATOM   4116  HA  MET A 245     -16.292  11.685  13.514  1.00 85.48           H  
ATOM   4117  C   MET A 245     -17.030  12.017  11.536  1.00 85.48           C  
ATOM   4118  CB  MET A 245     -14.667  11.504  12.108  1.00 85.48           C  
ATOM   4119  HB2 MET A 245     -14.451  10.937  11.203  1.00 85.48           H  
ATOM   4120  HB3 MET A 245     -14.553  12.563  11.877  1.00 85.48           H  
ATOM   4121  O   MET A 245     -17.334  13.198  11.735  1.00 85.48           O  
ATOM   4122  CG  MET A 245     -13.638  11.139  13.181  1.00 85.48           C  
ATOM   4123  HG2 MET A 245     -13.751  10.089  13.452  1.00 85.48           H  
ATOM   4124  HG3 MET A 245     -13.824  11.730  14.078  1.00 85.48           H  
ATOM   4125  SD  MET A 245     -11.927  11.412  12.629  1.00 85.48           S  
ATOM   4126  CE  MET A 245     -11.865  13.217  12.642  1.00 85.48           C  
ATOM   4127  HE1 MET A 245     -12.059  13.570  13.655  1.00 85.48           H  
ATOM   4128  HE2 MET A 245     -10.875  13.540  12.319  1.00 85.48           H  
ATOM   4129  HE3 MET A 245     -12.613  13.619  11.960  1.00 85.48           H  
ATOM   4130  N   LYS A 246     -17.437  11.362  10.442  1.00 78.81           N  
ATOM   4131  H   LYS A 246     -17.158  10.396  10.356  1.00 78.81           H  
ATOM   4132  CA  LYS A 246     -18.291  11.949   9.404  1.00 78.81           C  
ATOM   4133  HA  LYS A 246     -17.928  12.952   9.179  1.00 78.81           H  
ATOM   4134  C   LYS A 246     -19.740  12.101   9.864  1.00 78.81           C  
ATOM   4135  CB  LYS A 246     -18.197  11.081   8.146  1.00 78.81           C  
ATOM   4136  HB2 LYS A 246     -17.150  10.864   7.935  1.00 78.81           H  
ATOM   4137  HB3 LYS A 246     -18.712  10.138   8.329  1.00 78.81           H  
ATOM   4138  O   LYS A 246     -20.379  13.070   9.455  1.00 78.81           O  
ATOM   4139  CG  LYS A 246     -18.802  11.767   6.918  1.00 78.81           C  
ATOM   4140  HG2 LYS A 246     -18.174  12.611   6.632  1.00 78.81           H  
ATOM   4141  HG3 LYS A 246     -19.808  12.127   7.134  1.00 78.81           H  
ATOM   4142  CD  LYS A 246     -18.889  10.760   5.772  1.00 78.81           C  
ATOM   4143  HD2 LYS A 246     -17.911  10.308   5.604  1.00 78.81           H  
ATOM   4144  HD3 LYS A 246     -19.602   9.980   6.039  1.00 78.81           H  
ATOM   4145  CE  LYS A 246     -19.350  11.500   4.524  1.00 78.81           C  
ATOM   4146  HE2 LYS A 246     -20.252  12.065   4.758  1.00 78.81           H  
ATOM   4147  HE3 LYS A 246     -18.567  12.216   4.274  1.00 78.81           H  
ATOM   4148  NZ  LYS A 246     -19.585  10.589   3.383  1.00 78.81           N  
ATOM   4149  HZ1 LYS A 246     -20.406  10.031   3.568  1.00 78.81           H  
ATOM   4150  HZ2 LYS A 246     -18.795   9.970   3.271  1.00 78.81           H  
ATOM   4151  HZ3 LYS A 246     -19.717  11.113   2.530  1.00 78.81           H  
ATOM   4152  N   LEU A 247     -20.246  11.210  10.721  1.00 67.30           N  
ATOM   4153  H   LEU A 247     -19.666  10.437  11.015  1.00 67.30           H  
ATOM   4154  CA  LEU A 247     -21.600  11.317  11.289  1.00 67.30           C  
ATOM   4155  HA  LEU A 247     -22.332  11.278  10.482  1.00 67.30           H  
ATOM   4156  C   LEU A 247     -21.815  12.661  12.002  1.00 67.30           C  
ATOM   4157  CB  LEU A 247     -21.851  10.147  12.260  1.00 67.30           C  
ATOM   4158  HB2 LEU A 247     -22.763  10.345  12.824  1.00 67.30           H  
ATOM   4159  HB3 LEU A 247     -21.035  10.107  12.981  1.00 67.30           H  
ATOM   4160  O   LEU A 247     -22.907  13.221  11.955  1.00 67.30           O  
ATOM   4161  CG  LEU A 247     -21.998   8.772  11.582  1.00 67.30           C  
ATOM   4162  HG  LEU A 247     -21.181   8.619  10.876  1.00 67.30           H  
ATOM   4163  CD1 LEU A 247     -21.953   7.658  12.624  1.00 67.30           C  
ATOM   4164 HD11 LEU A 247     -21.986   6.684  12.136  1.00 67.30           H  
ATOM   4165 HD12 LEU A 247     -22.794   7.746  13.312  1.00 67.30           H  
ATOM   4166 HD13 LEU A 247     -21.028   7.723  13.197  1.00 67.30           H  
ATOM   4167  CD2 LEU A 247     -23.318   8.654  10.815  1.00 67.30           C  
ATOM   4168 HD21 LEU A 247     -24.156   8.818  11.492  1.00 67.30           H  
ATOM   4169 HD22 LEU A 247     -23.353   9.382  10.005  1.00 67.30           H  
ATOM   4170 HD23 LEU A 247     -23.398   7.653  10.390  1.00 67.30           H  
ATOM   4171  N   HIS A 248     -20.752  13.229  12.572  1.00 62.34           N  
ATOM   4172  H   HIS A 248     -19.906  12.680  12.627  1.00 62.34           H  
ATOM   4173  CA  HIS A 248     -20.781  14.517  13.265  1.00 62.34           C  
ATOM   4174  HA  HIS A 248     -21.783  14.667  13.668  1.00 62.34           H  
ATOM   4175  C   HIS A 248     -20.497  15.733  12.364  1.00 62.34           C  
ATOM   4176  CB  HIS A 248     -19.817  14.434  14.453  1.00 62.34           C  
ATOM   4177  HB2 HIS A 248     -19.836  15.377  14.999  1.00 62.34           H  
ATOM   4178  HB3 HIS A 248     -18.803  14.271  14.087  1.00 62.34           H  
ATOM   4179  O   HIS A 248     -20.548  16.867  12.838  1.00 62.34           O  
ATOM   4180  CG  HIS A 248     -20.187  13.328  15.408  1.00 62.34           C  
ATOM   4181  CD2 HIS A 248     -19.495  12.167  15.633  1.00 62.34           C  
ATOM   4182  HD2 HIS A 248     -18.565  11.871  15.170  1.00 62.34           H  
ATOM   4183  ND1 HIS A 248     -21.333  13.270  16.171  1.00 62.34           N  
ATOM   4184  HD1 HIS A 248     -22.067  13.963  16.210  1.00 62.34           H  
ATOM   4185  CE1 HIS A 248     -21.326  12.110  16.847  1.00 62.34           C  
ATOM   4186  HE1 HIS A 248     -22.094  11.773  17.528  1.00 62.34           H  
ATOM   4187  NE2 HIS A 248     -20.222  11.413  16.555  1.00 62.34           N  
ATOM   4188  N   ASN A 249     -20.191  15.541  11.073  1.00 62.62           N  
ATOM   4189  H   ASN A 249     -20.224  14.599  10.709  1.00 62.62           H  
ATOM   4190  CA  ASN A 249     -19.820  16.628  10.164  1.00 62.62           C  
ATOM   4191  HA  ASN A 249     -20.213  17.560  10.569  1.00 62.62           H  
ATOM   4192  C   ASN A 249     -20.448  16.454   8.766  1.00 62.62           C  
ATOM   4193  CB  ASN A 249     -18.285  16.746  10.158  1.00 62.62           C  
ATOM   4194  HB2 ASN A 249     -17.850  15.949   9.554  1.00 62.62           H  
ATOM   4195  HB3 ASN A 249     -17.925  16.630  11.180  1.00 62.62           H  
ATOM   4196  O   ASN A 249     -19.898  15.805   7.872  1.00 62.62           O  
ATOM   4197  CG  ASN A 249     -17.802  18.094   9.655  1.00 62.62           C  
ATOM   4198  ND2 ASN A 249     -16.547  18.407   9.878  1.00 62.62           N  
ATOM   4199 HD21 ASN A 249     -15.996  17.803  10.471  1.00 62.62           H  
ATOM   4200 HD22 ASN A 249     -16.290  19.357   9.650  1.00 62.62           H  
ATOM   4201  OD1 ASN A 249     -18.516  18.883   9.058  1.00 62.62           O  
ATOM   4202  N   THR A 250     -21.611  17.081   8.567  1.00 55.71           N  
ATOM   4203  H   THR A 250     -21.983  17.637   9.323  1.00 55.71           H  
ATOM   4204  CA  THR A 250     -22.502  16.901   7.404  1.00 55.71           C  
ATOM   4205  HA  THR A 250     -22.634  15.832   7.238  1.00 55.71           H  
ATOM   4206  C   THR A 250     -21.980  17.485   6.085  1.00 55.71           C  
ATOM   4207  CB  THR A 250     -23.886  17.503   7.706  1.00 55.71           C  
ATOM   4208  HB  THR A 250     -24.496  17.491   6.803  1.00 55.71           H  
ATOM   4209  O   THR A 250     -22.496  17.154   5.017  1.00 55.71           O  
ATOM   4210  CG2 THR A 250     -24.619  16.733   8.803  1.00 55.71           C  
ATOM   4211 HG21 THR A 250     -24.072  16.788   9.744  1.00 55.71           H  
ATOM   4212 HG22 THR A 250     -24.722  15.687   8.515  1.00 55.71           H  
ATOM   4213 HG23 THR A 250     -25.614  17.154   8.947  1.00 55.71           H  
ATOM   4214  OG1 THR A 250     -23.734  18.830   8.156  1.00 55.71           O  
ATOM   4215  HG1 THR A 250     -24.604  19.173   8.368  1.00 55.71           H  
ATOM   4216  N   ASN A 251     -20.924  18.303   6.107  1.00 60.83           N  
ATOM   4217  H   ASN A 251     -20.550  18.556   7.011  1.00 60.83           H  
ATOM   4218  CA  ASN A 251     -20.457  19.015   4.912  1.00 60.83           C  
ATOM   4219  HA  ASN A 251     -21.330  19.256   4.305  1.00 60.83           H  
ATOM   4220  C   ASN A 251     -19.567  18.189   3.970  1.00 60.83           C  
ATOM   4221  CB  ASN A 251     -19.803  20.341   5.344  1.00 60.83           C  
ATOM   4222  HB2 ASN A 251     -19.197  20.190   6.238  1.00 60.83           H  
ATOM   4223  HB3 ASN A 251     -19.155  20.707   4.548  1.00 60.83           H  
ATOM   4224  O   ASN A 251     -19.264  18.634   2.860  1.00 60.83           O  
ATOM   4225  CG  ASN A 251     -20.829  21.433   5.604  1.00 60.83           C  
ATOM   4226  ND2 ASN A 251     -20.428  22.528   6.203  1.00 60.83           N  
ATOM   4227 HD21 ASN A 251     -21.148  23.215   6.376  1.00 60.83           H  
ATOM   4228 HD22 ASN A 251     -19.490  22.620   6.567  1.00 60.83           H  
ATOM   4229  OD1 ASN A 251     -21.986  21.343   5.238  1.00 60.83           O  
ATOM   4230  N   ARG A 252     -19.136  16.978   4.352  1.00 62.25           N  
ATOM   4231  H   ARG A 252     -19.443  16.626   5.247  1.00 62.25           H  
ATOM   4232  CA  ARG A 252     -18.221  16.183   3.520  1.00 62.25           C  
ATOM   4233  HA  ARG A 252     -17.813  16.837   2.750  1.00 62.25           H  
ATOM   4234  C   ARG A 252     -18.936  15.044   2.803  1.00 62.25           C  
ATOM   4235  CB  ARG A 252     -17.029  15.716   4.361  1.00 62.25           C  
ATOM   4236  HB2 ARG A 252     -16.618  16.570   4.898  1.00 62.25           H  
ATOM   4237  HB3 ARG A 252     -17.347  14.966   5.086  1.00 62.25           H  
ATOM   4238  O   ARG A 252     -19.318  14.059   3.416  1.00 62.25           O  
ATOM   4239  CG  ARG A 252     -15.953  15.140   3.437  1.00 62.25           C  
ATOM   4240  HG2 ARG A 252     -15.727  15.862   2.651  1.00 62.25           H  
ATOM   4241  HG3 ARG A 252     -16.319  14.221   2.980  1.00 62.25           H  
ATOM   4242  CD  ARG A 252     -14.670  14.835   4.199  1.00 62.25           C  
ATOM   4243  HD2 ARG A 252     -14.308  15.751   4.667  1.00 62.25           H  
ATOM   4244  HD3 ARG A 252     -14.886  14.102   4.977  1.00 62.25           H  
ATOM   4245  NE  ARG A 252     -13.665  14.313   3.260  1.00 62.25           N  
ATOM   4246  HE  ARG A 252     -14.015  13.999   2.366  1.00 62.25           H  
ATOM   4247  NH1 ARG A 252     -11.927  14.122   4.709  1.00 62.25           N  
ATOM   4248 HH11 ARG A 252     -10.949  13.959   4.901  1.00 62.25           H  
ATOM   4249 HH12 ARG A 252     -12.523  14.412   5.472  1.00 62.25           H  
ATOM   4250  NH2 ARG A 252     -11.627  13.661   2.546  1.00 62.25           N  
ATOM   4251 HH21 ARG A 252     -12.022  13.467   1.637  1.00 62.25           H  
ATOM   4252 HH22 ARG A 252     -10.648  13.487   2.725  1.00 62.25           H  
ATOM   4253  CZ  ARG A 252     -12.405  14.050   3.507  1.00 62.25           C  
ATOM   4254  N   LYS A 253     -19.014  15.103   1.471  1.00 62.96           N  
ATOM   4255  H   LYS A 253     -18.789  15.985   1.032  1.00 62.96           H  
ATOM   4256  CA  LYS A 253     -19.565  13.996   0.664  1.00 62.96           C  
ATOM   4257  HA  LYS A 253     -20.332  13.494   1.254  1.00 62.96           H  
ATOM   4258  C   LYS A 253     -18.527  12.903   0.362  1.00 62.96           C  
ATOM   4259  CB  LYS A 253     -20.280  14.546  -0.585  1.00 62.96           C  
ATOM   4260  HB2 LYS A 253     -20.610  13.707  -1.197  1.00 62.96           H  
ATOM   4261  HB3 LYS A 253     -19.593  15.153  -1.173  1.00 62.96           H  
ATOM   4262  O   LYS A 253     -18.832  11.723   0.532  1.00 62.96           O  
ATOM   4263  CG  LYS A 253     -21.514  15.384  -0.184  1.00 62.96           C  
ATOM   4264  HG2 LYS A 253     -22.156  14.779   0.457  1.00 62.96           H  
ATOM   4265  HG3 LYS A 253     -21.189  16.256   0.383  1.00 62.96           H  
ATOM   4266  CD  LYS A 253     -22.341  15.865  -1.386  1.00 62.96           C  
ATOM   4267  HD2 LYS A 253     -21.715  16.486  -2.028  1.00 62.96           H  
ATOM   4268  HD3 LYS A 253     -22.691  15.001  -1.951  1.00 62.96           H  
ATOM   4269  CE  LYS A 253     -23.546  16.681  -0.886  1.00 62.96           C  
ATOM   4270  HE2 LYS A 253     -24.134  16.056  -0.215  1.00 62.96           H  
ATOM   4271  HE3 LYS A 253     -23.178  17.523  -0.300  1.00 62.96           H  
ATOM   4272  NZ  LYS A 253     -24.407  17.176  -1.994  1.00 62.96           N  
ATOM   4273  HZ1 LYS A 253     -23.895  17.792  -2.609  1.00 62.96           H  
ATOM   4274  HZ2 LYS A 253     -24.786  16.410  -2.531  1.00 62.96           H  
ATOM   4275  HZ3 LYS A 253     -25.186  17.699  -1.618  1.00 62.96           H  
ATOM   4276  N   ASN A 254     -17.289  13.283   0.023  1.00 75.59           N  
ATOM   4277  H   ASN A 254     -17.108  14.276  -0.022  1.00 75.59           H  
ATOM   4278  CA  ASN A 254     -16.292  12.374  -0.567  1.00 75.59           C  
ATOM   4279  HA  ASN A 254     -16.815  11.490  -0.932  1.00 75.59           H  
ATOM   4280  C   ASN A 254     -15.217  11.885   0.419  1.00 75.59           C  
ATOM   4281  CB  ASN A 254     -15.648  13.057  -1.788  1.00 75.59           C  
ATOM   4282  HB2 ASN A 254     -14.892  12.397  -2.214  1.00 75.59           H  
ATOM   4283  HB3 ASN A 254     -15.155  13.976  -1.470  1.00 75.59           H  
ATOM   4284  O   ASN A 254     -14.674  12.676   1.199  1.00 75.59           O  
ATOM   4285  CG  ASN A 254     -16.648  13.379  -2.884  1.00 75.59           C  
ATOM   4286  ND2 ASN A 254     -16.334  14.302  -3.761  1.00 75.59           N  
ATOM   4287 HD21 ASN A 254     -17.013  14.457  -4.491  1.00 75.59           H  
ATOM   4288 HD22 ASN A 254     -15.430  14.753  -3.751  1.00 75.59           H  
ATOM   4289  OD1 ASN A 254     -17.730  12.830  -2.956  1.00 75.59           O  
ATOM   4290  N   PHE A 255     -14.861  10.601   0.308  1.00 84.51           N  
ATOM   4291  H   PHE A 255     -15.332  10.037  -0.385  1.00 84.51           H  
ATOM   4292  CA  PHE A 255     -13.762   9.961   1.042  1.00 84.51           C  
ATOM   4293  HA  PHE A 255     -13.928  10.122   2.107  1.00 84.51           H  
ATOM   4294  C   PHE A 255     -12.393  10.576   0.684  1.00 84.51           C  
ATOM   4295  CB  PHE A 255     -13.813   8.444   0.777  1.00 84.51           C  
ATOM   4296  HB2 PHE A 255     -14.839   8.101   0.909  1.00 84.51           H  
ATOM   4297  HB3 PHE A 255     -13.537   8.259  -0.261  1.00 84.51           H  
ATOM   4298  O   PHE A 255     -12.259  11.300  -0.306  1.00 84.51           O  
ATOM   4299  CG  PHE A 255     -12.939   7.604   1.690  1.00 84.51           C  
ATOM   4300  CD1 PHE A 255     -11.872   6.848   1.170  1.00 84.51           C  
ATOM   4301  HD1 PHE A 255     -11.650   6.868   0.113  1.00 84.51           H  
ATOM   4302  CD2 PHE A 255     -13.205   7.563   3.071  1.00 84.51           C  
ATOM   4303  HD2 PHE A 255     -14.050   8.100   3.479  1.00 84.51           H  
ATOM   4304  CE1 PHE A 255     -11.080   6.064   2.028  1.00 84.51           C  
ATOM   4305  HE1 PHE A 255     -10.268   5.476   1.626  1.00 84.51           H  
ATOM   4306  CE2 PHE A 255     -12.397   6.803   3.933  1.00 84.51           C  
ATOM   4307  HE2 PHE A 255     -12.605   6.776   4.992  1.00 84.51           H  
ATOM   4308  CZ  PHE A 255     -11.333   6.051   3.411  1.00 84.51           C  
ATOM   4309  HZ  PHE A 255     -10.722   5.453   4.071  1.00 84.51           H  
ATOM   4310  N   MET A 256     -11.374  10.346   1.516  1.00 86.73           N  
ATOM   4311  H   MET A 256     -11.508   9.666   2.251  1.00 86.73           H  
ATOM   4312  CA  MET A 256      -9.999  10.782   1.228  1.00 86.73           C  
ATOM   4313  HA  MET A 256     -10.004  11.837   0.952  1.00 86.73           H  
ATOM   4314  C   MET A 256      -9.402  10.019   0.039  1.00 86.73           C  
ATOM   4315  CB  MET A 256      -9.117  10.609   2.473  1.00 86.73           C  
ATOM   4316  HB2 MET A 256      -8.066  10.703   2.199  1.00 86.73           H  
ATOM   4317  HB3 MET A 256      -9.291   9.615   2.886  1.00 86.73           H  
ATOM   4318  O   MET A 256      -9.828   8.911  -0.283  1.00 86.73           O  
ATOM   4319  CG  MET A 256      -9.430  11.640   3.554  1.00 86.73           C  
ATOM   4320  HG2 MET A 256     -10.462  11.510   3.878  1.00 86.73           H  
ATOM   4321  HG3 MET A 256      -9.302  12.628   3.112  1.00 86.73           H  
ATOM   4322  SD  MET A 256      -8.364  11.599   5.010  1.00 86.73           S  
ATOM   4323  CE  MET A 256      -8.568   9.888   5.587  1.00 86.73           C  
ATOM   4324  HE1 MET A 256      -8.152   9.193   4.858  1.00 86.73           H  
ATOM   4325  HE2 MET A 256      -9.623   9.665   5.744  1.00 86.73           H  
ATOM   4326  HE3 MET A 256      -8.034   9.760   6.528  1.00 86.73           H  
ATOM   4327  N   ASN A 257      -8.401  10.611  -0.619  1.00 89.93           N  
ATOM   4328  H   ASN A 257      -8.077  11.517  -0.311  1.00 89.93           H  
ATOM   4329  CA  ASN A 257      -7.668   9.930  -1.683  1.00 89.93           C  
ATOM   4330  HA  ASN A 257      -8.385   9.623  -2.445  1.00 89.93           H  
ATOM   4331  C   ASN A 257      -6.988   8.655  -1.139  1.00 89.93           C  
ATOM   4332  CB  ASN A 257      -6.679  10.921  -2.321  1.00 89.93           C  
ATOM   4333  HB2 ASN A 257      -7.229  11.783  -2.699  1.00 89.93           H  
ATOM   4334  HB3 ASN A 257      -5.974  11.269  -1.566  1.00 89.93           H  
ATOM   4335  O   ASN A 257      -6.230   8.709  -0.174  1.00 89.93           O  
ATOM   4336  CG  ASN A 257      -5.882  10.291  -3.450  1.00 89.93           C  
ATOM   4337  ND2 ASN A 257      -6.031  10.741  -4.673  1.00 89.93           N  
ATOM   4338 HD21 ASN A 257      -6.704  11.460  -4.895  1.00 89.93           H  
ATOM   4339 HD22 ASN A 257      -5.492  10.261  -5.380  1.00 89.93           H  
ATOM   4340  OD1 ASN A 257      -5.126   9.364  -3.250  1.00 89.93           O  
ATOM   4341  N   ILE A 258      -7.253   7.515  -1.779  1.00 92.49           N  
ATOM   4342  H   ILE A 258      -7.905   7.539  -2.550  1.00 92.49           H  
ATOM   4343  CA  ILE A 258      -6.798   6.193  -1.324  1.00 92.49           C  
ATOM   4344  HA  ILE A 258      -7.049   6.080  -0.269  1.00 92.49           H  
ATOM   4345  C   ILE A 258      -5.276   6.039  -1.416  1.00 92.49           C  
ATOM   4346  CB  ILE A 258      -7.561   5.108  -2.118  1.00 92.49           C  
ATOM   4347  HB  ILE A 258      -7.502   5.349  -3.179  1.00 92.49           H  
ATOM   4348  O   ILE A 258      -4.679   5.438  -0.528  1.00 92.49           O  
ATOM   4349  CG1 ILE A 258      -9.043   5.129  -1.671  1.00 92.49           C  
ATOM   4350 HG12 ILE A 258      -9.458   6.125  -1.825  1.00 92.49           H  
ATOM   4351 HG13 ILE A 258      -9.102   4.906  -0.605  1.00 92.49           H  
ATOM   4352  CG2 ILE A 258      -6.993   3.696  -1.929  1.00 92.49           C  
ATOM   4353 HG21 ILE A 258      -7.435   3.019  -2.660  1.00 92.49           H  
ATOM   4354 HG22 ILE A 258      -5.913   3.664  -2.079  1.00 92.49           H  
ATOM   4355 HG23 ILE A 258      -7.236   3.348  -0.925  1.00 92.49           H  
ATOM   4356  CD1 ILE A 258      -9.942   4.143  -2.417  1.00 92.49           C  
ATOM   4357 HD11 ILE A 258      -9.860   4.319  -3.490  1.00 92.49           H  
ATOM   4358 HD12 ILE A 258     -10.976   4.294  -2.110  1.00 92.49           H  
ATOM   4359 HD13 ILE A 258      -9.661   3.117  -2.177  1.00 92.49           H  
ATOM   4360  N   GLN A 259      -4.632   6.626  -2.427  1.00 92.27           N  
ATOM   4361  H   GLN A 259      -5.145   7.200  -3.080  1.00 92.27           H  
ATOM   4362  CA  GLN A 259      -3.175   6.576  -2.550  1.00 92.27           C  
ATOM   4363  HA  GLN A 259      -2.844   5.541  -2.461  1.00 92.27           H  
ATOM   4364  C   GLN A 259      -2.482   7.370  -1.437  1.00 92.27           C  
ATOM   4365  CB  GLN A 259      -2.730   7.110  -3.910  1.00 92.27           C  
ATOM   4366  HB2 GLN A 259      -1.646   6.999  -3.933  1.00 92.27           H  
ATOM   4367  HB3 GLN A 259      -2.954   8.174  -3.990  1.00 92.27           H  
ATOM   4368  O   GLN A 259      -1.475   6.922  -0.897  1.00 92.27           O  
ATOM   4369  CG  GLN A 259      -3.339   6.376  -5.123  1.00 92.27           C  
ATOM   4370  HG2 GLN A 259      -4.387   6.652  -5.243  1.00 92.27           H  
ATOM   4371  HG3 GLN A 259      -3.271   5.297  -4.981  1.00 92.27           H  
ATOM   4372  CD  GLN A 259      -2.580   6.702  -6.396  1.00 92.27           C  
ATOM   4373  NE2 GLN A 259      -3.035   6.341  -7.573  1.00 92.27           N  
ATOM   4374 HE21 GLN A 259      -2.427   6.570  -8.346  1.00 92.27           H  
ATOM   4375 HE22 GLN A 259      -3.788   5.676  -7.679  1.00 92.27           H  
ATOM   4376  OE1 GLN A 259      -1.520   7.284  -6.339  1.00 92.27           O  
ATOM   4377  N   TYR A 260      -3.061   8.510  -1.043  1.00 93.04           N  
ATOM   4378  H   TYR A 260      -3.892   8.811  -1.531  1.00 93.04           H  
ATOM   4379  CA  TYR A 260      -2.608   9.258   0.132  1.00 93.04           C  
ATOM   4380  HA  TYR A 260      -1.552   9.502   0.013  1.00 93.04           H  
ATOM   4381  C   TYR A 260      -2.724   8.412   1.411  1.00 93.04           C  
ATOM   4382  CB  TYR A 260      -3.400  10.572   0.237  1.00 93.04           C  
ATOM   4383  HB2 TYR A 260      -4.466  10.369   0.132  1.00 93.04           H  
ATOM   4384  HB3 TYR A 260      -3.109  11.225  -0.586  1.00 93.04           H  
ATOM   4385  O   TYR A 260      -1.791   8.371   2.209  1.00 93.04           O  
ATOM   4386  CG  TYR A 260      -3.199  11.296   1.549  1.00 93.04           C  
ATOM   4387  CD1 TYR A 260      -3.957  10.914   2.673  1.00 93.04           C  
ATOM   4388  HD1 TYR A 260      -4.709  10.143   2.593  1.00 93.04           H  
ATOM   4389  CD2 TYR A 260      -2.208  12.288   1.667  1.00 93.04           C  
ATOM   4390  HD2 TYR A 260      -1.613  12.574   0.812  1.00 93.04           H  
ATOM   4391  CE1 TYR A 260      -3.667  11.464   3.930  1.00 93.04           C  
ATOM   4392  HE1 TYR A 260      -4.190  11.124   4.812  1.00 93.04           H  
ATOM   4393  CE2 TYR A 260      -1.957  12.881   2.920  1.00 93.04           C  
ATOM   4394  HE2 TYR A 260      -1.199  13.641   3.042  1.00 93.04           H  
ATOM   4395  OH  TYR A 260      -2.375  12.924   5.280  1.00 93.04           O  
ATOM   4396  HH  TYR A 260      -1.803  13.693   5.231  1.00 93.04           H  
ATOM   4397  CZ  TYR A 260      -2.662  12.438   4.055  1.00 93.04           C  
ATOM   4398  N   ILE A 261      -3.843   7.699   1.593  1.00 94.47           N  
ATOM   4399  H   ILE A 261      -4.577   7.763   0.902  1.00 94.47           H  
ATOM   4400  CA  ILE A 261      -4.026   6.814   2.752  1.00 94.47           C  
ATOM   4401  HA  ILE A 261      -3.865   7.393   3.661  1.00 94.47           H  
ATOM   4402  C   ILE A 261      -2.978   5.700   2.746  1.00 94.47           C  
ATOM   4403  CB  ILE A 261      -5.452   6.225   2.798  1.00 94.47           C  
ATOM   4404  HB  ILE A 261      -5.664   5.742   1.845  1.00 94.47           H  
ATOM   4405  O   ILE A 261      -2.359   5.453   3.776  1.00 94.47           O  
ATOM   4406  CG1 ILE A 261      -6.501   7.331   3.034  1.00 94.47           C  
ATOM   4407 HG12 ILE A 261      -6.408   7.716   4.050  1.00 94.47           H  
ATOM   4408 HG13 ILE A 261      -6.332   8.156   2.343  1.00 94.47           H  
ATOM   4409  CG2 ILE A 261      -5.546   5.157   3.904  1.00 94.47           C  
ATOM   4410 HG21 ILE A 261      -5.154   5.561   4.838  1.00 94.47           H  
ATOM   4411 HG22 ILE A 261      -6.573   4.828   4.063  1.00 94.47           H  
ATOM   4412 HG23 ILE A 261      -4.967   4.275   3.631  1.00 94.47           H  
ATOM   4413  CD1 ILE A 261      -7.929   6.820   2.809  1.00 94.47           C  
ATOM   4414 HD11 ILE A 261      -8.000   6.328   1.839  1.00 94.47           H  
ATOM   4415 HD12 ILE A 261      -8.225   6.128   3.598  1.00 94.47           H  
ATOM   4416 HD13 ILE A 261      -8.631   7.654   2.825  1.00 94.47           H  
ATOM   4417  N   LEU A 262      -2.757   5.044   1.602  1.00 95.35           N  
ATOM   4418  H   LEU A 262      -3.304   5.283   0.787  1.00 95.35           H  
ATOM   4419  CA  LEU A 262      -1.753   3.988   1.486  1.00 95.35           C  
ATOM   4420  HA  LEU A 262      -2.008   3.208   2.203  1.00 95.35           H  
ATOM   4421  C   LEU A 262      -0.356   4.502   1.860  1.00 95.35           C  
ATOM   4422  CB  LEU A 262      -1.792   3.388   0.068  1.00 95.35           C  
ATOM   4423  HB2 LEU A 262      -2.790   2.995  -0.122  1.00 95.35           H  
ATOM   4424  HB3 LEU A 262      -1.598   4.181  -0.654  1.00 95.35           H  
ATOM   4425  O   LEU A 262       0.328   3.849   2.643  1.00 95.35           O  
ATOM   4426  CG  LEU A 262      -0.760   2.263  -0.152  1.00 95.35           C  
ATOM   4427  HG  LEU A 262       0.245   2.656   0.001  1.00 95.35           H  
ATOM   4428  CD1 LEU A 262      -0.963   1.080   0.796  1.00 95.35           C  
ATOM   4429 HD11 LEU A 262      -1.979   0.695   0.709  1.00 95.35           H  
ATOM   4430 HD12 LEU A 262      -0.250   0.294   0.552  1.00 95.35           H  
ATOM   4431 HD13 LEU A 262      -0.772   1.387   1.825  1.00 95.35           H  
ATOM   4432  CD2 LEU A 262      -0.849   1.743  -1.586  1.00 95.35           C  
ATOM   4433 HD21 LEU A 262      -0.704   2.565  -2.287  1.00 95.35           H  
ATOM   4434 HD22 LEU A 262      -1.822   1.283  -1.756  1.00 95.35           H  
ATOM   4435 HD23 LEU A 262      -0.062   1.007  -1.751  1.00 95.35           H  
ATOM   4436  N   PHE A 263       0.033   5.686   1.376  1.00 94.45           N  
ATOM   4437  H   PHE A 263      -0.564   6.165   0.717  1.00 94.45           H  
ATOM   4438  CA  PHE A 263       1.304   6.316   1.739  1.00 94.45           C  
ATOM   4439  HA  PHE A 263       2.121   5.665   1.428  1.00 94.45           H  
ATOM   4440  C   PHE A 263       1.436   6.516   3.255  1.00 94.45           C  
ATOM   4441  CB  PHE A 263       1.435   7.653   0.997  1.00 94.45           C  
ATOM   4442  HB2 PHE A 263       1.417   7.463  -0.076  1.00 94.45           H  
ATOM   4443  HB3 PHE A 263       0.578   8.284   1.231  1.00 94.45           H  
ATOM   4444  O   PHE A 263       2.431   6.105   3.850  1.00 94.45           O  
ATOM   4445  CG  PHE A 263       2.706   8.411   1.325  1.00 94.45           C  
ATOM   4446  CD1 PHE A 263       2.664   9.625   2.035  1.00 94.45           C  
ATOM   4447  HD1 PHE A 263       1.718  10.028   2.367  1.00 94.45           H  
ATOM   4448  CD2 PHE A 263       3.949   7.883   0.938  1.00 94.45           C  
ATOM   4449  HD2 PHE A 263       3.996   6.914   0.463  1.00 94.45           H  
ATOM   4450  CE1 PHE A 263       3.859  10.310   2.321  1.00 94.45           C  
ATOM   4451  HE1 PHE A 263       3.829  11.241   2.868  1.00 94.45           H  
ATOM   4452  CE2 PHE A 263       5.139   8.581   1.190  1.00 94.45           C  
ATOM   4453  HE2 PHE A 263       6.085   8.169   0.870  1.00 94.45           H  
ATOM   4454  CZ  PHE A 263       5.094   9.801   1.880  1.00 94.45           C  
ATOM   4455  HZ  PHE A 263       6.009  10.338   2.082  1.00 94.45           H  
ATOM   4456  N   GLN A 264       0.414   7.077   3.907  1.00 95.19           N  
ATOM   4457  H   GLN A 264      -0.393   7.386   3.383  1.00 95.19           H  
ATOM   4458  CA  GLN A 264       0.455   7.292   5.356  1.00 95.19           C  
ATOM   4459  HA  GLN A 264       1.404   7.773   5.593  1.00 95.19           H  
ATOM   4460  C   GLN A 264       0.461   5.983   6.151  1.00 95.19           C  
ATOM   4461  CB  GLN A 264      -0.711   8.193   5.798  1.00 95.19           C  
ATOM   4462  HB2 GLN A 264      -0.732   8.229   6.887  1.00 95.19           H  
ATOM   4463  HB3 GLN A 264      -1.648   7.750   5.460  1.00 95.19           H  
ATOM   4464  O   GLN A 264       1.174   5.865   7.149  1.00 95.19           O  
ATOM   4465  CG  GLN A 264      -0.633   9.640   5.281  1.00 95.19           C  
ATOM   4466  HG2 GLN A 264      -0.569   9.649   4.193  1.00 95.19           H  
ATOM   4467  HG3 GLN A 264      -1.558  10.143   5.563  1.00 95.19           H  
ATOM   4468  CD  GLN A 264       0.537  10.449   5.847  1.00 95.19           C  
ATOM   4469  NE2 GLN A 264       0.496  11.757   5.772  1.00 95.19           N  
ATOM   4470 HE21 GLN A 264       1.247  12.240   6.243  1.00 95.19           H  
ATOM   4471 HE22 GLN A 264      -0.310  12.251   5.415  1.00 95.19           H  
ATOM   4472  OE1 GLN A 264       1.516   9.937   6.367  1.00 95.19           O  
ATOM   4473  N   LEU A 265      -0.282   4.970   5.700  1.00 96.55           N  
ATOM   4474  H   LEU A 265      -0.849   5.117   4.877  1.00 96.55           H  
ATOM   4475  CA  LEU A 265      -0.281   3.654   6.333  1.00 96.55           C  
ATOM   4476  HA  LEU A 265      -0.479   3.787   7.397  1.00 96.55           H  
ATOM   4477  C   LEU A 265       1.090   2.977   6.231  1.00 96.55           C  
ATOM   4478  CB  LEU A 265      -1.382   2.771   5.729  1.00 96.55           C  
ATOM   4479  HB2 LEU A 265      -1.206   1.746   6.055  1.00 96.55           H  
ATOM   4480  HB3 LEU A 265      -1.299   2.795   4.643  1.00 96.55           H  
ATOM   4481  O   LEU A 265       1.558   2.437   7.231  1.00 96.55           O  
ATOM   4482  CG  LEU A 265      -2.815   3.151   6.141  1.00 96.55           C  
ATOM   4483  HG  LEU A 265      -3.037   4.177   5.850  1.00 96.55           H  
ATOM   4484  CD1 LEU A 265      -3.796   2.215   5.434  1.00 96.55           C  
ATOM   4485 HD11 LEU A 265      -3.618   1.181   5.730  1.00 96.55           H  
ATOM   4486 HD12 LEU A 265      -4.818   2.488   5.694  1.00 96.55           H  
ATOM   4487 HD13 LEU A 265      -3.669   2.311   4.355  1.00 96.55           H  
ATOM   4488  CD2 LEU A 265      -3.039   3.018   7.647  1.00 96.55           C  
ATOM   4489 HD21 LEU A 265      -2.497   3.797   8.184  1.00 96.55           H  
ATOM   4490 HD22 LEU A 265      -2.692   2.043   7.989  1.00 96.55           H  
ATOM   4491 HD23 LEU A 265      -4.098   3.129   7.879  1.00 96.55           H  
ATOM   4492  N   LEU A 266       1.762   3.057   5.081  1.00 95.31           N  
ATOM   4493  H   LEU A 266       1.327   3.517   4.294  1.00 95.31           H  
ATOM   4494  CA  LEU A 266       3.120   2.532   4.917  1.00 95.31           C  
ATOM   4495  HA  LEU A 266       3.131   1.481   5.204  1.00 95.31           H  
ATOM   4496  C   LEU A 266       4.112   3.227   5.859  1.00 95.31           C  
ATOM   4497  CB  LEU A 266       3.542   2.662   3.444  1.00 95.31           C  
ATOM   4498  HB2 LEU A 266       4.619   2.511   3.371  1.00 95.31           H  
ATOM   4499  HB3 LEU A 266       3.334   3.676   3.103  1.00 95.31           H  
ATOM   4500  O   LEU A 266       4.825   2.550   6.598  1.00 95.31           O  
ATOM   4501  CG  LEU A 266       2.843   1.661   2.505  1.00 95.31           C  
ATOM   4502  HG  LEU A 266       1.763   1.727   2.628  1.00 95.31           H  
ATOM   4503  CD1 LEU A 266       3.176   2.006   1.056  1.00 95.31           C  
ATOM   4504 HD11 LEU A 266       4.213   2.328   0.965  1.00 95.31           H  
ATOM   4505 HD12 LEU A 266       3.020   1.150   0.400  1.00 95.31           H  
ATOM   4506 HD13 LEU A 266       2.507   2.811   0.748  1.00 95.31           H  
ATOM   4507  CD2 LEU A 266       3.239   0.210   2.770  1.00 95.31           C  
ATOM   4508 HD21 LEU A 266       2.952  -0.094   3.777  1.00 95.31           H  
ATOM   4509 HD22 LEU A 266       4.315   0.084   2.653  1.00 95.31           H  
ATOM   4510 HD23 LEU A 266       2.728  -0.438   2.056  1.00 95.31           H  
ATOM   4511  N   ARG A 267       4.076   4.563   5.943  1.00 94.37           N  
ATOM   4512  H   ARG A 267       3.484   5.063   5.295  1.00 94.37           H  
ATOM   4513  CA  ARG A 267       4.919   5.321   6.886  1.00 94.37           C  
ATOM   4514  HA  ARG A 267       5.964   5.072   6.701  1.00 94.37           H  
ATOM   4515  C   ARG A 267       4.651   4.969   8.347  1.00 94.37           C  
ATOM   4516  CB  ARG A 267       4.706   6.822   6.691  1.00 94.37           C  
ATOM   4517  HB2 ARG A 267       5.215   7.345   7.501  1.00 94.37           H  
ATOM   4518  HB3 ARG A 267       3.643   7.056   6.750  1.00 94.37           H  
ATOM   4519  O   ARG A 267       5.586   4.875   9.134  1.00 94.37           O  
ATOM   4520  CG  ARG A 267       5.266   7.311   5.353  1.00 94.37           C  
ATOM   4521  HG2 ARG A 267       6.313   7.026   5.256  1.00 94.37           H  
ATOM   4522  HG3 ARG A 267       4.711   6.864   4.528  1.00 94.37           H  
ATOM   4523  CD  ARG A 267       5.135   8.830   5.274  1.00 94.37           C  
ATOM   4524  HD2 ARG A 267       5.358   9.126   4.250  1.00 94.37           H  
ATOM   4525  HD3 ARG A 267       4.111   9.121   5.512  1.00 94.37           H  
ATOM   4526  NE  ARG A 267       6.093   9.496   6.169  1.00 94.37           N  
ATOM   4527  HE  ARG A 267       6.770   8.901   6.624  1.00 94.37           H  
ATOM   4528  NH1 ARG A 267       5.404  11.663   5.807  1.00 94.37           N  
ATOM   4529 HH11 ARG A 267       5.499  12.661   5.930  1.00 94.37           H  
ATOM   4530 HH12 ARG A 267       4.525  11.316   5.451  1.00 94.37           H  
ATOM   4531  NH2 ARG A 267       7.302  11.243   6.918  1.00 94.37           N  
ATOM   4532 HH21 ARG A 267       7.448  12.242   6.967  1.00 94.37           H  
ATOM   4533 HH22 ARG A 267       7.983  10.603   7.299  1.00 94.37           H  
ATOM   4534  CZ  ARG A 267       6.257  10.797   6.289  1.00 94.37           C  
ATOM   4535  N   SER A 268       3.390   4.745   8.714  1.00 95.32           N  
ATOM   4536  H   SER A 268       2.666   4.930   8.034  1.00 95.32           H  
ATOM   4537  CA  SER A 268       3.005   4.333  10.075  1.00 95.32           C  
ATOM   4538  HA  SER A 268       3.482   5.011  10.783  1.00 95.32           H  
ATOM   4539  C   SER A 268       3.430   2.908  10.445  1.00 95.32           C  
ATOM   4540  CB  SER A 268       1.494   4.463  10.245  1.00 95.32           C  
ATOM   4541  HB2 SER A 268       1.250   4.452  11.307  1.00 95.32           H  
ATOM   4542  HB3 SER A 268       1.188   5.425   9.833  1.00 95.32           H  
ATOM   4543  O   SER A 268       3.265   2.490  11.593  1.00 95.32           O  
ATOM   4544  OG  SER A 268       0.794   3.409   9.600  1.00 95.32           O  
ATOM   4545  HG  SER A 268       1.173   3.263   8.730  1.00 95.32           H  
ATOM   4546  N   LEU A 269       3.889   2.138   9.458  1.00 95.19           N  
ATOM   4547  H   LEU A 269       3.949   2.541   8.534  1.00 95.19           H  
ATOM   4548  CA  LEU A 269       4.465   0.803   9.599  1.00 95.19           C  
ATOM   4549  HA  LEU A 269       4.311   0.442  10.616  1.00 95.19           H  
ATOM   4550  C   LEU A 269       5.989   0.823   9.407  1.00 95.19           C  
ATOM   4551  CB  LEU A 269       3.770  -0.140   8.595  1.00 95.19           C  
ATOM   4552  HB2 LEU A 269       3.853   0.295   7.599  1.00 95.19           H  
ATOM   4553  HB3 LEU A 269       4.298  -1.094   8.573  1.00 95.19           H  
ATOM   4554  O   LEU A 269       6.581  -0.241   9.262  1.00 95.19           O  
ATOM   4555  CG  LEU A 269       2.290  -0.416   8.897  1.00 95.19           C  
ATOM   4556  HG  LEU A 269       1.737   0.518   8.999  1.00 95.19           H  
ATOM   4557  CD1 LEU A 269       1.667  -1.232   7.765  1.00 95.19           C  
ATOM   4558 HD11 LEU A 269       2.183  -2.185   7.652  1.00 95.19           H  
ATOM   4559 HD12 LEU A 269       0.608  -1.400   7.958  1.00 95.19           H  
ATOM   4560 HD13 LEU A 269       1.769  -0.668   6.837  1.00 95.19           H  
ATOM   4561  CD2 LEU A 269       2.134  -1.230  10.180  1.00 95.19           C  
ATOM   4562 HD21 LEU A 269       2.474  -0.641  11.032  1.00 95.19           H  
ATOM   4563 HD22 LEU A 269       2.746  -2.129  10.095  1.00 95.19           H  
ATOM   4564 HD23 LEU A 269       1.082  -1.486  10.307  1.00 95.19           H  
ATOM   4565  N   ASP A 270       6.591   2.018   9.374  1.00 93.05           N  
ATOM   4566  H   ASP A 270       6.030   2.841   9.539  1.00 93.05           H  
ATOM   4567  CA  ASP A 270       8.015   2.258   9.127  1.00 93.05           C  
ATOM   4568  HA  ASP A 270       8.117   3.332   8.970  1.00 93.05           H  
ATOM   4569  C   ASP A 270       8.528   1.628   7.816  1.00 93.05           C  
ATOM   4570  CB  ASP A 270       8.844   1.938  10.383  1.00 93.05           C  
ATOM   4571  HB2 ASP A 270       9.892   2.163  10.185  1.00 93.05           H  
ATOM   4572  HB3 ASP A 270       8.764   0.875  10.612  1.00 93.05           H  
ATOM   4573  O   ASP A 270       9.712   1.335   7.666  1.00 93.05           O  
ATOM   4574  CG  ASP A 270       8.402   2.771  11.597  1.00 93.05           C  
ATOM   4575  OD1 ASP A 270       8.452   4.032  11.526  1.00 93.05           O  
ATOM   4576  OD2 ASP A 270       7.997   2.169  12.613  1.00 93.05           O  
ATOM   4577  N   HIS A 271       7.636   1.453   6.833  1.00 92.48           N  
ATOM   4578  H   HIS A 271       6.683   1.748   6.988  1.00 92.48           H  
ATOM   4579  CA  HIS A 271       8.012   1.010   5.497  1.00 92.48           C  
ATOM   4580  HA  HIS A 271       8.748   0.213   5.609  1.00 92.48           H  
ATOM   4581  C   HIS A 271       8.617   2.180   4.701  1.00 92.48           C  
ATOM   4582  CB  HIS A 271       6.797   0.417   4.784  1.00 92.48           C  
ATOM   4583  HB2 HIS A 271       6.022   1.179   4.701  1.00 92.48           H  
ATOM   4584  HB3 HIS A 271       6.402  -0.406   5.379  1.00 92.48           H  
ATOM   4585  O   HIS A 271       7.983   3.240   4.611  1.00 92.48           O  
ATOM   4586  CG  HIS A 271       7.123  -0.088   3.405  1.00 92.48           C  
ATOM   4587  CD2 HIS A 271       6.839   0.532   2.218  1.00 92.48           C  
ATOM   4588  HD2 HIS A 271       6.352   1.489   2.104  1.00 92.48           H  
ATOM   4589  ND1 HIS A 271       7.772  -1.260   3.106  1.00 92.48           N  
ATOM   4590  HD1 HIS A 271       8.208  -1.899   3.755  1.00 92.48           H  
ATOM   4591  CE1 HIS A 271       7.855  -1.348   1.771  1.00 92.48           C  
ATOM   4592  HE1 HIS A 271       8.305  -2.179   1.248  1.00 92.48           H  
ATOM   4593  NE2 HIS A 271       7.249  -0.302   1.180  1.00 92.48           N  
ATOM   4594  N   PRO A 272       9.817   2.020   4.113  1.00 90.17           N  
ATOM   4595  CA  PRO A 272      10.445   3.068   3.322  1.00 90.17           C  
ATOM   4596  HA  PRO A 272      10.458   4.003   3.882  1.00 90.17           H  
ATOM   4597  C   PRO A 272       9.677   3.276   2.012  1.00 90.17           C  
ATOM   4598  CB  PRO A 272      11.887   2.596   3.100  1.00 90.17           C  
ATOM   4599  HB2 PRO A 272      12.296   2.952   2.155  1.00 90.17           H  
ATOM   4600  HB3 PRO A 272      12.508   2.928   3.932  1.00 90.17           H  
ATOM   4601  O   PRO A 272       9.681   2.433   1.127  1.00 90.17           O  
ATOM   4602  CG  PRO A 272      11.776   1.072   3.131  1.00 90.17           C  
ATOM   4603  HG2 PRO A 272      11.472   0.702   2.152  1.00 90.17           H  
ATOM   4604  HG3 PRO A 272      12.710   0.603   3.442  1.00 90.17           H  
ATOM   4605  CD  PRO A 272      10.658   0.828   4.140  1.00 90.17           C  
ATOM   4606  HD2 PRO A 272      11.080   0.704   5.137  1.00 90.17           H  
ATOM   4607  HD3 PRO A 272      10.098  -0.062   3.852  1.00 90.17           H  
ATOM   4608  N   CYS A 273       9.025   4.424   1.863  1.00 89.59           N  
ATOM   4609  H   CYS A 273       8.985   5.066   2.641  1.00 89.59           H  
ATOM   4610  CA  CYS A 273       8.335   4.795   0.628  1.00 89.59           C  
ATOM   4611  HA  CYS A 273       8.753   4.228  -0.204  1.00 89.59           H  
ATOM   4612  C   CYS A 273       8.548   6.278   0.318  1.00 89.59           C  
ATOM   4613  CB  CYS A 273       6.850   4.422   0.732  1.00 89.59           C  
ATOM   4614  HB2 CYS A 273       6.770   3.345   0.875  1.00 89.59           H  
ATOM   4615  HB3 CYS A 273       6.362   4.666  -0.212  1.00 89.59           H  
ATOM   4616  O   CYS A 273       8.625   7.101   1.237  1.00 89.59           O  
ATOM   4617  SG  CYS A 273       6.031   5.292   2.106  1.00 89.59           S  
ATOM   4618  HG  CYS A 273       6.765   6.405   2.019  1.00 89.59           H  
ATOM   4619  N   VAL A 274       8.603   6.638  -0.966  1.00 87.24           N  
ATOM   4620  H   VAL A 274       8.473   5.936  -1.681  1.00 87.24           H  
ATOM   4621  CA  VAL A 274       8.768   8.031  -1.408  1.00 87.24           C  
ATOM   4622  HA  VAL A 274       8.901   8.664  -0.531  1.00 87.24           H  
ATOM   4623  C   VAL A 274       7.511   8.538  -2.105  1.00 87.24           C  
ATOM   4624  CB  VAL A 274      10.025   8.230  -2.276  1.00 87.24           C  
ATOM   4625  HB  VAL A 274      10.056   9.276  -2.582  1.00 87.24           H  
ATOM   4626  O   VAL A 274       6.717   7.769  -2.640  1.00 87.24           O  
ATOM   4627  CG1 VAL A 274      11.297   7.953  -1.466  1.00 87.24           C  
ATOM   4628 HG11 VAL A 274      11.339   6.903  -1.179  1.00 87.24           H  
ATOM   4629 HG12 VAL A 274      11.309   8.569  -0.566  1.00 87.24           H  
ATOM   4630 HG13 VAL A 274      12.175   8.189  -2.067  1.00 87.24           H  
ATOM   4631  CG2 VAL A 274      10.043   7.373  -3.543  1.00 87.24           C  
ATOM   4632 HG21 VAL A 274      10.899   7.642  -4.162  1.00 87.24           H  
ATOM   4633 HG22 VAL A 274      10.118   6.317  -3.286  1.00 87.24           H  
ATOM   4634 HG23 VAL A 274       9.133   7.524  -4.124  1.00 87.24           H  
ATOM   4635  N   LEU A 275       7.315   9.858  -2.114  1.00 85.10           N  
ATOM   4636  H   LEU A 275       8.002  10.451  -1.670  1.00 85.10           H  
ATOM   4637  CA  LEU A 275       6.125  10.476  -2.713  1.00 85.10           C  
ATOM   4638  HA  LEU A 275       5.240  10.063  -2.230  1.00 85.10           H  
ATOM   4639  C   LEU A 275       5.978  10.154  -4.210  1.00 85.10           C  
ATOM   4640  CB  LEU A 275       6.175  11.998  -2.488  1.00 85.10           C  
ATOM   4641  HB2 LEU A 275       7.111  12.374  -2.900  1.00 85.10           H  
ATOM   4642  HB3 LEU A 275       5.366  12.463  -3.051  1.00 85.10           H  
ATOM   4643  O   LEU A 275       4.854  10.032  -4.692  1.00 85.10           O  
ATOM   4644  CG  LEU A 275       6.064  12.440  -1.017  1.00 85.10           C  
ATOM   4645  HG  LEU A 275       6.853  11.959  -0.439  1.00 85.10           H  
ATOM   4646  CD1 LEU A 275       6.257  13.953  -0.922  1.00 85.10           C  
ATOM   4647 HD11 LEU A 275       7.232  14.223  -1.328  1.00 85.10           H  
ATOM   4648 HD12 LEU A 275       5.478  14.477  -1.474  1.00 85.10           H  
ATOM   4649 HD13 LEU A 275       6.231  14.262   0.123  1.00 85.10           H  
ATOM   4650  CD2 LEU A 275       4.717  12.102  -0.378  1.00 85.10           C  
ATOM   4651 HD21 LEU A 275       4.516  11.033  -0.447  1.00 85.10           H  
ATOM   4652 HD22 LEU A 275       3.899  12.647  -0.849  1.00 85.10           H  
ATOM   4653 HD23 LEU A 275       4.746  12.383   0.675  1.00 85.10           H  
ATOM   4654  N   ASP A 276       7.092   9.968  -4.921  1.00 82.28           N  
ATOM   4655  H   ASP A 276       7.979  10.131  -4.466  1.00 82.28           H  
ATOM   4656  CA  ASP A 276       7.128   9.651  -6.355  1.00 82.28           C  
ATOM   4657  HA  ASP A 276       6.547  10.399  -6.894  1.00 82.28           H  
ATOM   4658  C   ASP A 276       6.518   8.282  -6.704  1.00 82.28           C  
ATOM   4659  CB  ASP A 276       8.584   9.715  -6.850  1.00 82.28           C  
ATOM   4660  HB2 ASP A 276       8.643   9.213  -7.815  1.00 82.28           H  
ATOM   4661  HB3 ASP A 276       9.228   9.174  -6.157  1.00 82.28           H  
ATOM   4662  O   ASP A 276       6.184   8.036  -7.865  1.00 82.28           O  
ATOM   4663  CG  ASP A 276       9.120  11.138  -7.043  1.00 82.28           C  
ATOM   4664  OD1 ASP A 276       8.441  12.106  -6.632  1.00 82.28           O  
ATOM   4665  OD2 ASP A 276      10.203  11.238  -7.663  1.00 82.28           O  
ATOM   4666  N   ASP A 277       6.329   7.405  -5.714  1.00 84.06           N  
ATOM   4667  H   ASP A 277       6.635   7.649  -4.783  1.00 84.06           H  
ATOM   4668  CA  ASP A 277       5.672   6.106  -5.890  1.00 84.06           C  
ATOM   4669  HA  ASP A 277       6.027   5.657  -6.818  1.00 84.06           H  
ATOM   4670  C   ASP A 277       4.142   6.226  -5.995  1.00 84.06           C  
ATOM   4671  CB  ASP A 277       6.050   5.175  -4.729  1.00 84.06           C  
ATOM   4672  HB2 ASP A 277       5.591   4.202  -4.906  1.00 84.06           H  
ATOM   4673  HB3 ASP A 277       5.646   5.582  -3.803  1.00 84.06           H  
ATOM   4674  O   ASP A 277       3.459   5.258  -6.349  1.00 84.06           O  
ATOM   4675  CG  ASP A 277       7.555   4.965  -4.566  1.00 84.06           C  
ATOM   4676  OD1 ASP A 277       8.243   4.906  -5.613  1.00 84.06           O  
ATOM   4677  OD2 ASP A 277       8.006   4.807  -3.413  1.00 84.06           O  
ATOM   4678  N   PHE A 278       3.599   7.412  -5.701  1.00 87.75           N  
ATOM   4679  H   PHE A 278       4.228   8.167  -5.468  1.00 87.75           H  
ATOM   4680  CA  PHE A 278       2.171   7.679  -5.593  1.00 87.75           C  
ATOM   4681  HA  PHE A 278       1.623   6.781  -5.878  1.00 87.75           H  
ATOM   4682  C   PHE A 278       1.740   8.813  -6.530  1.00 87.75           C  
ATOM   4683  CB  PHE A 278       1.799   7.997  -4.137  1.00 87.75           C  
ATOM   4684  HB2 PHE A 278       0.728   8.185  -4.074  1.00 87.75           H  
ATOM   4685  HB3 PHE A 278       2.325   8.907  -3.846  1.00 87.75           H  
ATOM   4686  O   PHE A 278       2.348   9.872  -6.652  1.00 87.75           O  
ATOM   4687  CG  PHE A 278       2.173   6.928  -3.134  1.00 87.75           C  
ATOM   4688  CD1 PHE A 278       1.245   5.955  -2.718  1.00 87.75           C  
ATOM   4689  HD1 PHE A 278       0.235   5.963  -3.102  1.00 87.75           H  
ATOM   4690  CD2 PHE A 278       3.483   6.905  -2.630  1.00 87.75           C  
ATOM   4691  HD2 PHE A 278       4.203   7.643  -2.952  1.00 87.75           H  
ATOM   4692  CE1 PHE A 278       1.636   4.963  -1.801  1.00 87.75           C  
ATOM   4693  HE1 PHE A 278       0.930   4.211  -1.482  1.00 87.75           H  
ATOM   4694  CE2 PHE A 278       3.882   5.891  -1.755  1.00 87.75           C  
ATOM   4695  HE2 PHE A 278       4.908   5.852  -1.420  1.00 87.75           H  
ATOM   4696  CZ  PHE A 278       2.957   4.932  -1.325  1.00 87.75           C  
ATOM   4697  HZ  PHE A 278       3.290   4.151  -0.658  1.00 87.75           H  
ATOM   4698  N   THR A 279       0.585   8.631  -7.148  1.00 78.05           N  
ATOM   4699  H   THR A 279       0.086   7.777  -6.945  1.00 78.05           H  
ATOM   4700  CA  THR A 279      -0.182   9.630  -7.894  1.00 78.05           C  
ATOM   4701  HA  THR A 279       0.498  10.431  -8.184  1.00 78.05           H  
ATOM   4702  C   THR A 279      -1.251  10.290  -7.008  1.00 78.05           C  
ATOM   4703  CB  THR A 279      -0.776   9.018  -9.184  1.00 78.05           C  
ATOM   4704  HB  THR A 279      -1.787   9.387  -9.355  1.00 78.05           H  
ATOM   4705  O   THR A 279      -2.455  10.104  -7.184  1.00 78.05           O  
ATOM   4706  CG2 THR A 279       0.061   9.446 -10.379  1.00 78.05           C  
ATOM   4707 HG21 THR A 279       0.024  10.530 -10.494  1.00 78.05           H  
ATOM   4708 HG22 THR A 279       1.094   9.121 -10.252  1.00 78.05           H  
ATOM   4709 HG23 THR A 279      -0.355   8.975 -11.269  1.00 78.05           H  
ATOM   4710  OG1 THR A 279      -0.802   7.605  -9.218  1.00 78.05           O  
ATOM   4711  HG1 THR A 279       0.106   7.297  -9.175  1.00 78.05           H  
ATOM   4712  N   PHE A 280      -0.832  11.114  -6.042  1.00 73.07           N  
ATOM   4713  H   PHE A 280       0.162  11.228  -5.905  1.00 73.07           H  
ATOM   4714  CA  PHE A 280      -1.763  11.851  -5.171  1.00 73.07           C  
ATOM   4715  HA  PHE A 280      -2.744  11.384  -5.258  1.00 73.07           H  
ATOM   4716  C   PHE A 280      -1.979  13.320  -5.590  1.00 73.07           C  
ATOM   4717  CB  PHE A 280      -1.387  11.668  -3.694  1.00 73.07           C  
ATOM   4718  HB2 PHE A 280      -1.332  10.601  -3.479  1.00 73.07           H  
ATOM   4719  HB3 PHE A 280      -2.177  12.074  -3.063  1.00 73.07           H  
ATOM   4720  O   PHE A 280      -1.403  13.845  -6.546  1.00 73.07           O  
ATOM   4721  CG  PHE A 280      -0.074  12.305  -3.313  1.00 73.07           C  
ATOM   4722  CD1 PHE A 280       1.118  11.619  -3.589  1.00 73.07           C  
ATOM   4723  HD1 PHE A 280       1.088  10.646  -4.056  1.00 73.07           H  
ATOM   4724  CD2 PHE A 280      -0.031  13.570  -2.700  1.00 73.07           C  
ATOM   4725  HD2 PHE A 280      -0.944  14.092  -2.452  1.00 73.07           H  
ATOM   4726  CE1 PHE A 280       2.354  12.205  -3.297  1.00 73.07           C  
ATOM   4727  HE1 PHE A 280       3.264  11.673  -3.536  1.00 73.07           H  
ATOM   4728  CE2 PHE A 280       1.211  14.144  -2.378  1.00 73.07           C  
ATOM   4729  HE2 PHE A 280       1.255  15.077  -1.836  1.00 73.07           H  
ATOM   4730  CZ  PHE A 280       2.401  13.481  -2.714  1.00 73.07           C  
ATOM   4731  HZ  PHE A 280       3.357  13.935  -2.498  1.00 73.07           H  
ATOM   4732  N   LEU A 281      -2.914  13.972  -4.892  1.00 65.04           N  
ATOM   4733  H   LEU A 281      -3.277  13.492  -4.080  1.00 65.04           H  
ATOM   4734  CA  LEU A 281      -3.472  15.289  -5.207  1.00 65.04           C  
ATOM   4735  HA  LEU A 281      -3.877  15.245  -6.217  1.00 65.04           H  
ATOM   4736  C   LEU A 281      -2.414  16.409  -5.182  1.00 65.04           C  
ATOM   4737  CB  LEU A 281      -4.613  15.578  -4.213  1.00 65.04           C  
ATOM   4738  HB2 LEU A 281      -4.211  15.489  -3.204  1.00 65.04           H  
ATOM   4739  HB3 LEU A 281      -4.946  16.609  -4.336  1.00 65.04           H  
ATOM   4740  O   LEU A 281      -1.593  16.497  -4.273  1.00 65.04           O  
ATOM   4741  CG  LEU A 281      -5.824  14.633  -4.356  1.00 65.04           C  
ATOM   4742  HG  LEU A 281      -5.490  13.597  -4.413  1.00 65.04           H  
ATOM   4743  CD1 LEU A 281      -6.733  14.754  -3.135  1.00 65.04           C  
ATOM   4744 HD11 LEU A 281      -7.037  15.789  -2.979  1.00 65.04           H  
ATOM   4745 HD12 LEU A 281      -7.616  14.126  -3.253  1.00 65.04           H  
ATOM   4746 HD13 LEU A 281      -6.194  14.417  -2.250  1.00 65.04           H  
ATOM   4747  CD2 LEU A 281      -6.632  14.960  -5.615  1.00 65.04           C  
ATOM   4748 HD21 LEU A 281      -6.056  14.680  -6.497  1.00 65.04           H  
ATOM   4749 HD22 LEU A 281      -7.558  14.385  -5.623  1.00 65.04           H  
ATOM   4750 HD23 LEU A 281      -6.846  16.028  -5.651  1.00 65.04           H  
ATOM   4751  N   LYS A 282      -2.478  17.300  -6.182  1.00 66.87           N  
ATOM   4752  H   LYS A 282      -3.178  17.144  -6.893  1.00 66.87           H  
ATOM   4753  CA  LYS A 282      -1.456  18.331  -6.434  1.00 66.87           C  
ATOM   4754  HA  LYS A 282      -0.475  17.903  -6.228  1.00 66.87           H  
ATOM   4755  C   LYS A 282      -1.554  19.565  -5.533  1.00 66.87           C  
ATOM   4756  CB  LYS A 282      -1.496  18.764  -7.910  1.00 66.87           C  
ATOM   4757  HB2 LYS A 282      -0.794  19.587  -8.043  1.00 66.87           H  
ATOM   4758  HB3 LYS A 282      -2.494  19.130  -8.152  1.00 66.87           H  
ATOM   4759  O   LYS A 282      -0.527  20.165  -5.246  1.00 66.87           O  
ATOM   4760  CG  LYS A 282      -1.108  17.638  -8.882  1.00 66.87           C  
ATOM   4761  HG2 LYS A 282      -0.115  17.268  -8.626  1.00 66.87           H  
ATOM   4762  HG3 LYS A 282      -1.822  16.819  -8.803  1.00 66.87           H  
ATOM   4763  CD  LYS A 282      -1.098  18.163 -10.324  1.00 66.87           C  
ATOM   4764  HD2 LYS A 282      -0.384  18.983 -10.396  1.00 66.87           H  
ATOM   4765  HD3 LYS A 282      -2.091  18.540 -10.571  1.00 66.87           H  
ATOM   4766  CE  LYS A 282      -0.708  17.057 -11.311  1.00 66.87           C  
ATOM   4767  HE2 LYS A 282       0.277  16.680 -11.034  1.00 66.87           H  
ATOM   4768  HE3 LYS A 282      -1.420  16.237 -11.216  1.00 66.87           H  
ATOM   4769  NZ  LYS A 282      -0.691  17.569 -12.706  1.00 66.87           N  
ATOM   4770  HZ1 LYS A 282      -0.039  18.335 -12.794  1.00 66.87           H  
ATOM   4771  HZ2 LYS A 282      -0.424  16.845 -13.359  1.00 66.87           H  
ATOM   4772  HZ3 LYS A 282      -1.602  17.917 -12.968  1.00 66.87           H  
ATOM   4773  N   THR A 283      -2.755  19.968  -5.121  1.00 77.72           N  
ATOM   4774  H   THR A 283      -3.572  19.403  -5.304  1.00 77.72           H  
ATOM   4775  CA  THR A 283      -2.944  21.265  -4.454  1.00 77.72           C  
ATOM   4776  HA  THR A 283      -2.259  21.979  -4.911  1.00 77.72           H  
ATOM   4777  C   THR A 283      -2.583  21.203  -2.972  1.00 77.72           C  
ATOM   4778  CB  THR A 283      -4.354  21.838  -4.660  1.00 77.72           C  
ATOM   4779  HB  THR A 283      -4.423  22.790  -4.134  1.00 77.72           H  
ATOM   4780  O   THR A 283      -2.974  20.266  -2.272  1.00 77.72           O  
ATOM   4781  CG2 THR A 283      -4.670  22.067  -6.138  1.00 77.72           C  
ATOM   4782 HG21 THR A 283      -4.689  21.122  -6.681  1.00 77.72           H  
ATOM   4783 HG22 THR A 283      -3.915  22.722  -6.574  1.00 77.72           H  
ATOM   4784 HG23 THR A 283      -5.639  22.557  -6.230  1.00 77.72           H  
ATOM   4785  OG1 THR A 283      -5.357  20.976  -4.181  1.00 77.72           O  
ATOM   4786  HG1 THR A 283      -6.041  21.566  -3.857  1.00 77.72           H  
ATOM   4787  N   SER A 284      -1.862  22.222  -2.498  1.00 80.60           N  
ATOM   4788  H   SER A 284      -1.636  22.996  -3.106  1.00 80.60           H  
ATOM   4789  CA  SER A 284      -1.462  22.402  -1.095  1.00 80.60           C  
ATOM   4790  HA  SER A 284      -0.730  21.642  -0.819  1.00 80.60           H  
ATOM   4791  C   SER A 284      -2.647  22.281  -0.140  1.00 80.60           C  
ATOM   4792  CB  SER A 284      -0.820  23.787  -0.925  1.00 80.60           C  
ATOM   4793  HB2 SER A 284       0.170  23.779  -1.380  1.00 80.60           H  
ATOM   4794  HB3 SER A 284      -0.718  24.028   0.134  1.00 80.60           H  
ATOM   4795  O   SER A 284      -2.577  21.539   0.834  1.00 80.60           O  
ATOM   4796  OG  SER A 284      -1.615  24.764  -1.578  1.00 80.60           O  
ATOM   4797  HG  SER A 284      -2.013  25.358  -0.937  1.00 80.60           H  
ATOM   4798  N   ASP A 285      -3.772  22.916  -0.473  1.00 82.90           N  
ATOM   4799  H   ASP A 285      -3.702  23.634  -1.181  1.00 82.90           H  
ATOM   4800  CA  ASP A 285      -4.957  22.943   0.390  1.00 82.90           C  
ATOM   4801  HA  ASP A 285      -4.674  23.325   1.371  1.00 82.90           H  
ATOM   4802  C   ASP A 285      -5.563  21.552   0.572  1.00 82.90           C  
ATOM   4803  CB  ASP A 285      -6.013  23.883  -0.205  1.00 82.90           C  
ATOM   4804  HB2 ASP A 285      -6.843  23.974   0.495  1.00 82.90           H  
ATOM   4805  HB3 ASP A 285      -6.394  23.447  -1.128  1.00 82.90           H  
ATOM   4806  O   ASP A 285      -5.947  21.162   1.674  1.00 82.90           O  
ATOM   4807  CG  ASP A 285      -5.453  25.272  -0.497  1.00 82.90           C  
ATOM   4808  OD1 ASP A 285      -4.574  25.714   0.274  1.00 82.90           O  
ATOM   4809  OD2 ASP A 285      -5.827  25.794  -1.566  1.00 82.90           O  
ATOM   4810  N   ARG A 286      -5.597  20.749  -0.503  1.00 82.53           N  
ATOM   4811  H   ARG A 286      -5.144  21.081  -1.342  1.00 82.53           H  
ATOM   4812  CA  ARG A 286      -6.092  19.371  -0.420  1.00 82.53           C  
ATOM   4813  HA  ARG A 286      -7.037  19.383   0.123  1.00 82.53           H  
ATOM   4814  C   ARG A 286      -5.159  18.503   0.413  1.00 82.53           C  
ATOM   4815  CB  ARG A 286      -6.311  18.759  -1.808  1.00 82.53           C  
ATOM   4816  HB2 ARG A 286      -6.454  17.685  -1.688  1.00 82.53           H  
ATOM   4817  HB3 ARG A 286      -5.425  18.916  -2.423  1.00 82.53           H  
ATOM   4818  O   ARG A 286      -5.669  17.678   1.166  1.00 82.53           O  
ATOM   4819  CG  ARG A 286      -7.554  19.335  -2.502  1.00 82.53           C  
ATOM   4820  HG2 ARG A 286      -8.428  19.164  -1.875  1.00 82.53           H  
ATOM   4821  HG3 ARG A 286      -7.433  20.408  -2.647  1.00 82.53           H  
ATOM   4822  CD  ARG A 286      -7.766  18.644  -3.856  1.00 82.53           C  
ATOM   4823  HD2 ARG A 286      -7.933  17.582  -3.673  1.00 82.53           H  
ATOM   4824  HD3 ARG A 286      -6.867  18.765  -4.460  1.00 82.53           H  
ATOM   4825  NE  ARG A 286      -8.923  19.197  -4.582  1.00 82.53           N  
ATOM   4826  HE  ARG A 286      -9.277  20.085  -4.257  1.00 82.53           H  
ATOM   4827  NH1 ARG A 286      -9.150  17.521  -6.142  1.00 82.53           N  
ATOM   4828 HH11 ARG A 286      -9.628  17.145  -6.949  1.00 82.53           H  
ATOM   4829 HH12 ARG A 286      -8.399  17.013  -5.698  1.00 82.53           H  
ATOM   4830  NH2 ARG A 286     -10.503  19.290  -6.220  1.00 82.53           N  
ATOM   4831 HH21 ARG A 286     -10.955  18.905  -7.037  1.00 82.53           H  
ATOM   4832 HH22 ARG A 286     -10.802  20.193  -5.882  1.00 82.53           H  
ATOM   4833  CZ  ARG A 286      -9.516  18.669  -5.640  1.00 82.53           C  
ATOM   4834  N   LYS A 287      -3.838  18.682   0.291  1.00 85.31           N  
ATOM   4835  H   LYS A 287      -3.513  19.411  -0.328  1.00 85.31           H  
ATOM   4836  CA  LYS A 287      -2.849  17.955   1.103  1.00 85.31           C  
ATOM   4837  HA  LYS A 287      -3.018  16.881   1.022  1.00 85.31           H  
ATOM   4838  C   LYS A 287      -3.005  18.292   2.582  1.00 85.31           C  
ATOM   4839  CB  LYS A 287      -1.416  18.259   0.650  1.00 85.31           C  
ATOM   4840  HB2 LYS A 287      -0.730  17.796   1.359  1.00 85.31           H  
ATOM   4841  HB3 LYS A 287      -1.244  19.335   0.675  1.00 85.31           H  
ATOM   4842  O   LYS A 287      -3.216  17.381   3.373  1.00 85.31           O  
ATOM   4843  CG  LYS A 287      -1.091  17.725  -0.751  1.00 85.31           C  
ATOM   4844  HG2 LYS A 287      -1.736  18.195  -1.494  1.00 85.31           H  
ATOM   4845  HG3 LYS A 287      -1.243  16.646  -0.779  1.00 85.31           H  
ATOM   4846  CD  LYS A 287       0.373  18.045  -1.063  1.00 85.31           C  
ATOM   4847  HD2 LYS A 287       0.552  19.110  -0.912  1.00 85.31           H  
ATOM   4848  HD3 LYS A 287       1.003  17.488  -0.369  1.00 85.31           H  
ATOM   4849  CE  LYS A 287       0.739  17.680  -2.503  1.00 85.31           C  
ATOM   4850  HE2 LYS A 287       0.395  16.667  -2.713  1.00 85.31           H  
ATOM   4851  HE3 LYS A 287       0.209  18.349  -3.181  1.00 85.31           H  
ATOM   4852  NZ  LYS A 287       2.207  17.788  -2.700  1.00 85.31           N  
ATOM   4853  HZ1 LYS A 287       2.517  18.737  -2.550  1.00 85.31           H  
ATOM   4854  HZ2 LYS A 287       2.477  17.495  -3.628  1.00 85.31           H  
ATOM   4855  HZ3 LYS A 287       2.696  17.213  -2.029  1.00 85.31           H  
ATOM   4856  N   ARG A 288      -3.037  19.583   2.927  1.00 86.94           N  
ATOM   4857  H   ARG A 288      -2.862  20.270   2.207  1.00 86.94           H  
ATOM   4858  CA  ARG A 288      -3.248  20.055   4.302  1.00 86.94           C  
ATOM   4859  HA  ARG A 288      -2.433  19.690   4.928  1.00 86.94           H  
ATOM   4860  C   ARG A 288      -4.538  19.498   4.902  1.00 86.94           C  
ATOM   4861  CB  ARG A 288      -3.237  21.590   4.310  1.00 86.94           C  
ATOM   4862  HB2 ARG A 288      -4.028  21.967   3.662  1.00 86.94           H  
ATOM   4863  HB3 ARG A 288      -2.277  21.941   3.929  1.00 86.94           H  
ATOM   4864  O   ARG A 288      -4.524  18.976   6.009  1.00 86.94           O  
ATOM   4865  CG  ARG A 288      -3.443  22.129   5.728  1.00 86.94           C  
ATOM   4866  HG2 ARG A 288      -4.416  21.808   6.100  1.00 86.94           H  
ATOM   4867  HG3 ARG A 288      -2.667  21.741   6.388  1.00 86.94           H  
ATOM   4868  CD  ARG A 288      -3.411  23.653   5.747  1.00 86.94           C  
ATOM   4869  HD2 ARG A 288      -2.406  23.991   5.494  1.00 86.94           H  
ATOM   4870  HD3 ARG A 288      -4.116  24.033   5.008  1.00 86.94           H  
ATOM   4871  NE  ARG A 288      -3.795  24.140   7.077  1.00 86.94           N  
ATOM   4872  HE  ARG A 288      -4.264  23.477   7.678  1.00 86.94           H  
ATOM   4873  NH1 ARG A 288      -3.344  26.367   6.731  1.00 86.94           N  
ATOM   4874 HH11 ARG A 288      -3.138  26.170   5.762  1.00 86.94           H  
ATOM   4875 HH12 ARG A 288      -3.303  27.313   7.082  1.00 86.94           H  
ATOM   4876  NH2 ARG A 288      -4.033  25.652   8.736  1.00 86.94           N  
ATOM   4877 HH21 ARG A 288      -4.414  24.900   9.292  1.00 86.94           H  
ATOM   4878 HH22 ARG A 288      -4.009  26.598   9.089  1.00 86.94           H  
ATOM   4879  CZ  ARG A 288      -3.717  25.383   7.505  1.00 86.94           C  
ATOM   4880  N   HIS A 289      -5.633  19.540   4.145  1.00 86.53           N  
ATOM   4881  H   HIS A 289      -5.596  20.063   3.282  1.00 86.53           H  
ATOM   4882  CA  HIS A 289      -6.913  18.971   4.571  1.00 86.53           C  
ATOM   4883  HA  HIS A 289      -7.229  19.441   5.503  1.00 86.53           H  
ATOM   4884  C   HIS A 289      -6.832  17.460   4.826  1.00 86.53           C  
ATOM   4885  CB  HIS A 289      -7.951  19.282   3.489  1.00 86.53           C  
ATOM   4886  HB2 HIS A 289      -7.633  18.853   2.539  1.00 86.53           H  
ATOM   4887  HB3 HIS A 289      -8.016  20.363   3.367  1.00 86.53           H  
ATOM   4888  O   HIS A 289      -7.389  16.956   5.800  1.00 86.53           O  
ATOM   4889  CG  HIS A 289      -9.325  18.770   3.820  1.00 86.53           C  
ATOM   4890  CD2 HIS A 289      -9.939  17.673   3.284  1.00 86.53           C  
ATOM   4891  HD2 HIS A 289      -9.508  16.997   2.561  1.00 86.53           H  
ATOM   4892  ND1 HIS A 289     -10.198  19.383   4.707  1.00 86.53           N  
ATOM   4893  CE1 HIS A 289     -11.322  18.665   4.694  1.00 86.53           C  
ATOM   4894  HE1 HIS A 289     -12.196  18.905   5.281  1.00 86.53           H  
ATOM   4895  NE2 HIS A 289     -11.202  17.634   3.838  1.00 86.53           N  
ATOM   4896  HE2 HIS A 289     -11.938  16.974   3.632  1.00 86.53           H  
ATOM   4897  N   HIS A 290      -6.141  16.712   3.960  1.00 89.76           N  
ATOM   4898  H   HIS A 290      -5.605  17.172   3.239  1.00 89.76           H  
ATOM   4899  CA  HIS A 290      -5.950  15.273   4.161  1.00 89.76           C  
ATOM   4900  HA  HIS A 290      -6.919  14.817   4.368  1.00 89.76           H  
ATOM   4901  C   HIS A 290      -5.084  14.997   5.394  1.00 89.76           C  
ATOM   4902  CB  HIS A 290      -5.383  14.610   2.897  1.00 89.76           C  
ATOM   4903  HB2 HIS A 290      -4.532  15.180   2.523  1.00 89.76           H  
ATOM   4904  HB3 HIS A 290      -5.025  13.618   3.171  1.00 89.76           H  
ATOM   4905  O   HIS A 290      -5.466  14.149   6.197  1.00 89.76           O  
ATOM   4906  CG  HIS A 290      -6.403  14.434   1.800  1.00 89.76           C  
ATOM   4907  CD2 HIS A 290      -6.665  13.293   1.092  1.00 89.76           C  
ATOM   4908  HD2 HIS A 290      -6.164  12.346   1.226  1.00 89.76           H  
ATOM   4909  ND1 HIS A 290      -7.246  15.405   1.328  1.00 89.76           N  
ATOM   4910  HD1 HIS A 290      -7.109  16.387   1.521  1.00 89.76           H  
ATOM   4911  CE1 HIS A 290      -8.005  14.872   0.360  1.00 89.76           C  
ATOM   4912  HE1 HIS A 290      -8.716  15.422  -0.239  1.00 89.76           H  
ATOM   4913  NE2 HIS A 290      -7.704  13.573   0.186  1.00 89.76           N  
ATOM   4914  N   ASP A 291      -4.007  15.759   5.596  1.00 91.98           N  
ATOM   4915  H   ASP A 291      -3.727  16.407   4.874  1.00 91.98           H  
ATOM   4916  CA  ASP A 291      -3.152  15.672   6.782  1.00 91.98           C  
ATOM   4917  HA  ASP A 291      -2.782  14.653   6.893  1.00 91.98           H  
ATOM   4918  C   ASP A 291      -3.922  15.963   8.070  1.00 91.98           C  
ATOM   4919  CB  ASP A 291      -1.945  16.619   6.644  1.00 91.98           C  
ATOM   4920  HB2 ASP A 291      -2.277  17.586   6.267  1.00 91.98           H  
ATOM   4921  HB3 ASP A 291      -1.529  16.783   7.639  1.00 91.98           H  
ATOM   4922  O   ASP A 291      -3.793  15.223   9.037  1.00 91.98           O  
ATOM   4923  CG  ASP A 291      -0.813  16.089   5.754  1.00 91.98           C  
ATOM   4924  OD1 ASP A 291      -0.927  14.961   5.224  1.00 91.98           O  
ATOM   4925  OD2 ASP A 291       0.205  16.792   5.636  1.00 91.98           O  
ATOM   4926  N   GLU A 292      -4.772  16.990   8.095  1.00 90.83           N  
ATOM   4927  H   GLU A 292      -4.819  17.591   7.284  1.00 90.83           H  
ATOM   4928  CA  GLU A 292      -5.575  17.331   9.274  1.00 90.83           C  
ATOM   4929  HA  GLU A 292      -4.910  17.484  10.124  1.00 90.83           H  
ATOM   4930  C   GLU A 292      -6.539  16.206   9.676  1.00 90.83           C  
ATOM   4931  CB  GLU A 292      -6.347  18.632   9.011  1.00 90.83           C  
ATOM   4932  HB2 GLU A 292      -7.132  18.735   9.760  1.00 90.83           H  
ATOM   4933  HB3 GLU A 292      -6.812  18.578   8.027  1.00 90.83           H  
ATOM   4934  O   GLU A 292      -6.666  15.894  10.862  1.00 90.83           O  
ATOM   4935  CG  GLU A 292      -5.432  19.869   9.097  1.00 90.83           C  
ATOM   4936  HG2 GLU A 292      -5.095  19.972  10.128  1.00 90.83           H  
ATOM   4937  HG3 GLU A 292      -4.542  19.711   8.489  1.00 90.83           H  
ATOM   4938  CD  GLU A 292      -6.117  21.176   8.658  1.00 90.83           C
[truncated: 23,418 more chars]
