# Supplementary material for: Widespread Horizontal Gene Transfer Among Animal Viruses
Source: bioRxiv. 2024 Mar 26:2024.03.25.586562. Preprint. [Version 2] doi: 10.1101/2024.03.25.586562 (PMC11071296; doi:10.1101/2024.03.25.586562)
Supplement: Supplement 7 [file media-7.zip › File7_PDB/Spiretro7138_Gag.pdb]

ATOM      1  N   MET A   1      57.807  26.338   7.124  1.00 53.84           N  
ATOM      2  H   MET A   1      57.935  25.590   6.458  1.00 53.84           H  
ATOM      3  H2  MET A   1      58.572  26.343   7.783  1.00 53.84           H  
ATOM      4  H3  MET A   1      57.783  27.211   6.617  1.00 53.84           H  
ATOM      5  CA  MET A   1      56.519  26.158   7.822  1.00 53.84           C  
ATOM      6  HA  MET A   1      56.490  25.194   8.330  1.00 53.84           H  
ATOM      7  C   MET A   1      55.478  26.126   6.726  1.00 53.84           C  
ATOM      8  CB  MET A   1      56.264  27.269   8.858  1.00 53.84           C  
ATOM      9  HB2 MET A   1      55.219  27.237   9.166  1.00 53.84           H  
ATOM     10  HB3 MET A   1      56.464  28.243   8.412  1.00 53.84           H  
ATOM     11  O   MET A   1      55.057  27.176   6.263  1.00 53.84           O  
ATOM     12  CG  MET A   1      57.139  27.086  10.107  1.00 53.84           C  
ATOM     13  HG2 MET A   1      58.184  27.013   9.807  1.00 53.84           H  
ATOM     14  HG3 MET A   1      56.856  26.155  10.599  1.00 53.84           H  
ATOM     15  SD  MET A   1      56.997  28.438  11.305  1.00 53.84           S  
ATOM     16  CE  MET A   1      58.109  27.842  12.609  1.00 53.84           C  
ATOM     17  HE1 MET A   1      58.128  28.566  13.424  1.00 53.84           H  
ATOM     18  HE2 MET A   1      57.749  26.886  12.989  1.00 53.84           H  
ATOM     19  HE3 MET A   1      59.116  27.722  12.210  1.00 53.84           H  
ATOM     20  N   GLU A   2      55.278  24.934   6.172  1.00 47.81           N  
ATOM     21  H   GLU A   2      55.554  24.090   6.655  1.00 47.81           H  
ATOM     22  CA  GLU A   2      54.416  24.694   5.012  1.00 47.81           C  
ATOM     23  HA  GLU A   2      54.528  25.521   4.311  1.00 47.81           H  
ATOM     24  C   GLU A   2      52.946  24.624   5.448  1.00 47.81           C  
ATOM     25  CB  GLU A   2      54.848  23.400   4.303  1.00 47.81           C  
ATOM     26  HB2 GLU A   2      54.096  23.127   3.562  1.00 47.81           H  
ATOM     27  HB3 GLU A   2      54.923  22.597   5.037  1.00 47.81           H  
ATOM     28  O   GLU A   2      52.688  24.244   6.591  1.00 47.81           O  
ATOM     29  CG  GLU A   2      56.191  23.592   3.586  1.00 47.81           C  
ATOM     30  HG2 GLU A   2      56.092  24.416   2.878  1.00 47.81           H  
ATOM     31  HG3 GLU A   2      56.951  23.874   4.314  1.00 47.81           H  
ATOM     32  CD  GLU A   2      56.645  22.323   2.856  1.00 47.81           C  
ATOM     33  OE1 GLU A   2      57.050  22.456   1.681  1.00 47.81           O  
ATOM     34  OE2 GLU A   2      56.660  21.262   3.516  1.00 47.81           O  
ATOM     35  N   PRO A   3      52.002  25.039   4.586  1.00 51.74           N  
ATOM     36  CA  PRO A   3      50.594  25.128   4.933  1.00 51.74           C  
ATOM     37  HA  PRO A   3      50.485  25.528   5.941  1.00 51.74           H  
ATOM     38  C   PRO A   3      49.923  23.753   4.871  1.00 51.74           C  
ATOM     39  CB  PRO A   3      50.001  26.120   3.932  1.00 51.74           C  
ATOM     40  HB2 PRO A   3      48.940  25.942   3.757  1.00 51.74           H  
ATOM     41  HB3 PRO A   3      50.164  27.137   4.288  1.00 51.74           H  
ATOM     42  O   PRO A   3      50.154  22.970   3.949  1.00 51.74           O  
ATOM     43  CG  PRO A   3      50.834  25.878   2.674  1.00 51.74           C  
ATOM     44  HG2 PRO A   3      50.410  25.046   2.110  1.00 51.74           H  
ATOM     45  HG3 PRO A   3      50.889  26.769   2.049  1.00 51.74           H  
ATOM     46  CD  PRO A   3      52.208  25.479   3.211  1.00 51.74           C  
ATOM     47  HD2 PRO A   3      52.860  26.353   3.199  1.00 51.74           H  
ATOM     48  HD3 PRO A   3      52.630  24.681   2.601  1.00 51.74           H  
ATOM     49  N   ASP A   4      49.074  23.498   5.862  1.00 50.17           N  
ATOM     50  H   ASP A   4      48.995  24.171   6.611  1.00 50.17           H  
ATOM     51  CA  ASP A   4      48.318  22.266   6.028  1.00 50.17           C  
ATOM     52  HA  ASP A   4      49.037  21.449   6.086  1.00 50.17           H  
ATOM     53  C   ASP A   4      47.371  21.983   4.851  1.00 50.17           C  
ATOM     54  CB  ASP A   4      47.561  22.308   7.364  1.00 50.17           C  
ATOM     55  HB2 ASP A   4      46.940  23.203   7.402  1.00 50.17           H  
ATOM     56  HB3 ASP A   4      46.907  21.438   7.424  1.00 50.17           H  
ATOM     57  O   ASP A   4      46.651  22.844   4.343  1.00 50.17           O  
ATOM     58  CG  ASP A   4      48.517  22.273   8.560  1.00 50.17           C  
ATOM     59  OD1 ASP A   4      49.340  21.332   8.609  1.00 50.17           O  
ATOM     60  OD2 ASP A   4      48.423  23.192   9.406  1.00 50.17           O  
ATOM     61  N   ASN A   5      47.406  20.717   4.448  1.00 42.97           N  
ATOM     62  H   ASN A   5      48.033  20.122   4.970  1.00 42.97           H  
ATOM     63  CA  ASN A   5      46.637  20.055   3.407  1.00 42.97           C  
ATOM     64  HA  ASN A   5      46.807  20.553   2.452  1.00 42.97           H  
ATOM     65  C   ASN A   5      45.129  20.069   3.725  1.00 42.97           C  
ATOM     66  CB  ASN A   5      47.232  18.632   3.359  1.00 42.97           C  
ATOM     67  HB2 ASN A   5      48.301  18.698   3.156  1.00 42.97           H  
ATOM     68  HB3 ASN A   5      47.097  18.158   4.331  1.00 42.97           H  
ATOM     69  O   ASN A   5      44.663  19.342   4.600  1.00 42.97           O  
ATOM     70  CG  ASN A   5      46.631  17.714   2.316  1.00 42.97           C  
ATOM     71  ND2 ASN A   5      47.026  16.462   2.322  1.00 42.97           N  
ATOM     72 HD21 ASN A   5      47.629  16.116   3.055  1.00 42.97           H  
ATOM     73 HD22 ASN A   5      46.546  15.845   1.683  1.00 42.97           H  
ATOM     74  OD1 ASN A   5      45.827  18.098   1.487  1.00 42.97           O  
ATOM     75  N   VAL A   6      44.364  20.884   2.993  1.00 53.99           N  
ATOM     76  H   VAL A   6      44.834  21.499   2.345  1.00 53.99           H  
ATOM     77  CA  VAL A   6      42.894  20.950   3.054  1.00 53.99           C  
ATOM     78  HA  VAL A   6      42.562  20.340   3.894  1.00 53.99           H  
ATOM     79  C   VAL A   6      42.316  20.319   1.781  1.00 53.99           C  
ATOM     80  CB  VAL A   6      42.365  22.392   3.298  1.00 53.99           C  
ATOM     81  HB  VAL A   6      42.240  22.918   2.351  1.00 53.99           H  
ATOM     82  O   VAL A   6      41.788  21.015   0.921  1.00 53.99           O  
ATOM     83  CG1 VAL A   6      41.007  22.339   4.013  1.00 53.99           C  
ATOM     84 HG11 VAL A   6      40.611  23.347   4.130  1.00 53.99           H  
ATOM     85 HG12 VAL A   6      41.119  21.877   4.994  1.00 53.99           H  
ATOM     86 HG13 VAL A   6      40.304  21.756   3.417  1.00 53.99           H  
ATOM     87  CG2 VAL A   6      43.297  23.269   4.139  1.00 53.99           C  
ATOM     88 HG21 VAL A   6      42.818  24.224   4.361  1.00 53.99           H  
ATOM     89 HG22 VAL A   6      43.546  22.764   5.072  1.00 53.99           H  
ATOM     90 HG23 VAL A   6      44.215  23.473   3.589  1.00 53.99           H  
ATOM     91  N   SER A   7      42.479  19.005   1.603  1.00 49.53           N  
ATOM     92  H   SER A   7      43.055  18.494   2.257  1.00 49.53           H  
ATOM     93  CA  SER A   7      41.932  18.289   0.432  1.00 49.53           C  
ATOM     94  HA  SER A   7      41.132  18.893   0.005  1.00 49.53           H  
ATOM     95  C   SER A   7      41.280  16.938   0.758  1.00 49.53           C  
ATOM     96  CB  SER A   7      43.004  18.147  -0.659  1.00 49.53           C  
ATOM     97  HB2 SER A   7      43.752  17.418  -0.343  1.00 49.53           H  
ATOM     98  HB3 SER A   7      43.493  19.109  -0.816  1.00 49.53           H  
ATOM     99  O   SER A   7      41.019  16.167  -0.159  1.00 49.53           O  
ATOM    100  OG  SER A   7      42.408  17.729  -1.873  1.00 49.53           O  
ATOM    101  HG  SER A   7      41.885  16.953  -1.658  1.00 49.53           H  
ATOM    102  N   ASP A   8      40.990  16.649   2.030  1.00 44.23           N  
ATOM    103  H   ASP A   8      41.217  17.328   2.742  1.00 44.23           H  
ATOM    104  CA  ASP A   8      40.634  15.290   2.484  1.00 44.23           C  
ATOM    105  HA  ASP A   8      40.567  14.659   1.598  1.00 44.23           H  
ATOM    106  C   ASP A   8      39.234  15.182   3.127  1.00 44.23           C  
ATOM    107  CB  ASP A   8      41.780  14.751   3.367  1.00 44.23           C  
ATOM    108  HB2 ASP A   8      41.506  14.832   4.419  1.00 44.23           H  
ATOM    109  HB3 ASP A   8      42.662  15.376   3.228  1.00 44.23           H  
ATOM    110  O   ASP A   8      38.974  14.368   4.010  1.00 44.23           O  
ATOM    111  CG  ASP A   8      42.212  13.312   3.049  1.00 44.23           C  
ATOM    112  OD1 ASP A   8      41.801  12.771   2.001  1.00 44.23           O  
ATOM    113  OD2 ASP A   8      43.034  12.793   3.837  1.00 44.23           O  
ATOM    114  N   LEU A   9      38.302  16.040   2.707  1.00 40.25           N  
ATOM    115  H   LEU A   9      38.537  16.635   1.925  1.00 40.25           H  
ATOM    116  CA  LEU A   9      36.913  16.026   3.166  1.00 40.25           C  
ATOM    117  HA  LEU A   9      36.740  15.162   3.808  1.00 40.25           H  
ATOM    118  C   LEU A   9      36.005  15.881   1.942  1.00 40.25           C  
ATOM    119  CB  LEU A   9      36.630  17.307   3.981  1.00 40.25           C  
ATOM    120  HB2 LEU A   9      35.553  17.426   4.097  1.00 40.25           H  
ATOM    121  HB3 LEU A   9      36.991  18.158   3.403  1.00 40.25           H  
ATOM    122  O   LEU A   9      36.042  16.748   1.074  1.00 40.25           O  
ATOM    123  CG  LEU A   9      37.289  17.321   5.378  1.00 40.25           C  
ATOM    124  HG  LEU A   9      38.303  16.925   5.317  1.00 40.25           H  
ATOM    125  CD1 LEU A   9      37.380  18.751   5.914  1.00 40.25           C  
ATOM    126 HD11 LEU A   9      37.986  19.353   5.236  1.00 40.25           H  
ATOM    127 HD12 LEU A   9      36.383  19.186   5.992  1.00 40.25           H  
ATOM    128 HD13 LEU A   9      37.857  18.745   6.894  1.00 40.25           H  
ATOM    129  CD2 LEU A   9      36.485  16.495   6.387  1.00 40.25           C  
ATOM    130 HD21 LEU A   9      36.458  15.455   6.062  1.00 40.25           H  
ATOM    131 HD22 LEU A   9      35.468  16.879   6.470  1.00 40.25           H  
ATOM    132 HD23 LEU A   9      36.973  16.533   7.361  1.00 40.25           H  
ATOM    133  N   LEU A  10      35.170  14.830   1.938  1.00 41.69           N  
ATOM    134  H   LEU A  10      35.298  14.185   2.705  1.00 41.69           H  
ATOM    135  CA  LEU A  10      34.107  14.473   0.973  1.00 41.69           C  
ATOM    136  HA  LEU A  10      33.309  14.063   1.592  1.00 41.69           H  
ATOM    137  C   LEU A  10      34.398  13.307  -0.002  1.00 41.69           C  
ATOM    138  CB  LEU A  10      33.463  15.693   0.268  1.00 41.69           C  
ATOM    139  HB2 LEU A  10      34.172  16.075  -0.466  1.00 41.69           H  
ATOM    140  HB3 LEU A  10      32.601  15.335  -0.294  1.00 41.69           H  
ATOM    141  O   LEU A  10      34.040  13.375  -1.172  1.00 41.69           O  
ATOM    142  CG  LEU A  10      32.981  16.862   1.150  1.00 41.69           C  
ATOM    143  HG  LEU A  10      33.788  17.281   1.752  1.00 41.69           H  
ATOM    144  CD1 LEU A  10      32.462  17.983   0.251  1.00 41.69           C  
ATOM    145 HD11 LEU A  10      32.137  18.825   0.862  1.00 41.69           H  
ATOM    146 HD12 LEU A  10      31.627  17.621  -0.349  1.00 41.69           H  
ATOM    147 HD13 LEU A  10      33.265  18.313  -0.408  1.00 41.69           H  
ATOM    148  CD2 LEU A  10      31.882  16.442   2.123  1.00 41.69           C  
ATOM    149 HD21 LEU A  10      31.047  16.004   1.575  1.00 41.69           H  
ATOM    150 HD22 LEU A  10      32.272  15.708   2.828  1.00 41.69           H  
ATOM    151 HD23 LEU A  10      31.531  17.310   2.681  1.00 41.69           H  
ATOM    152  N   GLU A  11      34.925  12.179   0.481  1.00 43.98           N  
ATOM    153  H   GLU A  11      35.331  12.175   1.406  1.00 43.98           H  
ATOM    154  CA  GLU A  11      34.586  10.873  -0.112  1.00 43.98           C  
ATOM    155  HA  GLU A  11      34.168  11.016  -1.109  1.00 43.98           H  
ATOM    156  C   GLU A  11      33.467  10.223   0.716  1.00 43.98           C  
ATOM    157  CB  GLU A  11      35.813   9.964  -0.304  1.00 43.98           C  
ATOM    158  HB2 GLU A  11      36.415   9.959   0.604  1.00 43.98           H  
ATOM    159  HB3 GLU A  11      35.450   8.954  -0.491  1.00 43.98           H  
ATOM    160  O   GLU A  11      33.686   9.354   1.564  1.00 43.98           O  
ATOM    161  CG  GLU A  11      36.670  10.393  -1.511  1.00 43.98           C  
ATOM    162  HG2 GLU A  11      36.015  10.514  -2.373  1.00 43.98           H  
ATOM    163  HG3 GLU A  11      37.123  11.360  -1.294  1.00 43.98           H  
ATOM    164  CD  GLU A  11      37.773   9.379  -1.874  1.00 43.98           C  
ATOM    165  OE1 GLU A  11      38.405   9.576  -2.938  1.00 43.98           O  
ATOM    166  OE2 GLU A  11      37.947   8.383  -1.131  1.00 43.98           O  
ATOM    167  N   GLU A  12      32.226  10.669   0.494  1.00 48.43           N  
ATOM    168  H   GLU A  12      32.096  11.399  -0.191  1.00 48.43           H  
ATOM    169  CA  GLU A  12      31.061   9.860   0.848  1.00 48.43           C  
ATOM    170  HA  GLU A  12      31.104   9.596   1.904  1.00 48.43           H  
ATOM    171  C   GLU A  12      31.146   8.577   0.018  1.00 48.43           C  
ATOM    172  CB  GLU A  12      29.740  10.603   0.583  1.00 48.43           C  
ATOM    173  HB2 GLU A  12      28.933   9.871   0.539  1.00 48.43           H  
ATOM    174  HB3 GLU A  12      29.800  11.114  -0.379  1.00 48.43           H  
ATOM    175  O   GLU A  12      30.925   8.577  -1.190  1.00 48.43           O  
ATOM    176  CG  GLU A  12      29.409  11.608   1.698  1.00 48.43           C  
ATOM    177  HG2 GLU A  12      29.365  11.067   2.644  1.00 48.43           H  
ATOM    178  HG3 GLU A  12      30.219  12.334   1.766  1.00 48.43           H  
ATOM    179  CD  GLU A  12      28.082  12.358   1.480  1.00 48.43           C  
ATOM    180  OE1 GLU A  12      27.590  12.939   2.475  1.00 48.43           O  
ATOM    181  OE2 GLU A  12      27.565  12.352   0.341  1.00 48.43           O  
ATOM    182  N   THR A  13      31.518   7.473   0.663  1.00 46.52           N  
ATOM    183  H   THR A  13      31.789   7.569   1.631  1.00 46.52           H  
ATOM    184  CA  THR A  13      31.508   6.138   0.063  1.00 46.52           C  
ATOM    185  HA  THR A  13      32.034   6.186  -0.891  1.00 46.52           H  
ATOM    186  C   THR A  13      30.064   5.742  -0.241  1.00 46.52           C  
ATOM    187  CB  THR A  13      32.217   5.093   0.950  1.00 46.52           C  
ATOM    188  HB  THR A  13      31.800   4.106   0.749  1.00 46.52           H  
ATOM    189  O   THR A  13      29.424   5.001   0.507  1.00 46.52           O  
ATOM    190  CG2 THR A  13      33.715   5.026   0.667  1.00 46.52           C  
ATOM    191 HG21 THR A  13      34.170   6.005   0.814  1.00 46.52           H  
ATOM    192 HG22 THR A  13      34.190   4.302   1.329  1.00 46.52           H  
ATOM    193 HG23 THR A  13      33.880   4.720  -0.366  1.00 46.52           H  
ATOM    194  OG1 THR A  13      32.103   5.371   2.330  1.00 46.52           O  
ATOM    195  HG1 THR A  13      32.743   6.062   2.517  1.00 46.52           H  
ATOM    196  N   THR A  14      29.528   6.237  -1.356  1.00 59.41           N  
ATOM    197  H   THR A  14      30.032   6.964  -1.843  1.00 59.41           H  
ATOM    198  CA  THR A  14      28.274   5.776  -1.948  1.00 59.41           C  
ATOM    199  HA  THR A  14      27.475   5.859  -1.212  1.00 59.41           H  
ATOM    200  C   THR A  14      28.461   4.308  -2.315  1.00 59.41           C  
ATOM    201  CB  THR A  14      27.882   6.617  -3.174  1.00 59.41           C  
ATOM    202  HB  THR A  14      27.073   6.116  -3.708  1.00 59.41           H  
ATOM    203  O   THR A  14      29.035   3.961  -3.348  1.00 59.41           O  
ATOM    204  CG2 THR A  14      27.410   8.014  -2.778  1.00 59.41           C  
ATOM    205 HG21 THR A  14      26.523   7.946  -2.148  1.00 59.41           H  
ATOM    206 HG22 THR A  14      28.198   8.541  -2.240  1.00 59.41           H  
ATOM    207 HG23 THR A  14      27.164   8.579  -3.677  1.00 59.41           H  
ATOM    208  OG1 THR A  14      28.982   6.762  -4.037  1.00 59.41           O  
ATOM    209  HG1 THR A  14      29.197   5.887  -4.370  1.00 59.41           H  
ATOM    210  N   ARG A  15      28.045   3.416  -1.411  1.00 71.07           N  
ATOM    211  H   ARG A  15      27.719   3.780  -0.527  1.00 71.07           H  
ATOM    212  CA  ARG A  15      28.067   1.968  -1.628  1.00 71.07           C  
ATOM    213  HA  ARG A  15      29.038   1.677  -2.030  1.00 71.07           H  
ATOM    214  C   ARG A  15      27.023   1.615  -2.681  1.00 71.07           C  
ATOM    215  CB  ARG A  15      27.819   1.209  -0.315  1.00 71.07           C  
ATOM    216  HB2 ARG A  15      26.928   1.606   0.170  1.00 71.07           H  
ATOM    217  HB3 ARG A  15      27.636   0.162  -0.558  1.00 71.07           H  
ATOM    218  O   ARG A  15      25.883   1.307  -2.349  1.00 71.07           O  
ATOM    219  CG  ARG A  15      29.006   1.275   0.652  1.00 71.07           C  
ATOM    220  HG2 ARG A  15      29.904   0.907   0.157  1.00 71.07           H  
ATOM    221  HG3 ARG A  15      29.165   2.305   0.970  1.00 71.07           H  
ATOM    222  CD  ARG A  15      28.697   0.401   1.873  1.00 71.07           C  
ATOM    223  HD2 ARG A  15      27.776   0.765   2.329  1.00 71.07           H  
ATOM    224  HD3 ARG A  15      28.547  -0.626   1.541  1.00 71.07           H  
ATOM    225  NE  ARG A  15      29.787   0.446   2.863  1.00 71.07           N  
ATOM    226  HE  ARG A  15      30.592   1.005   2.617  1.00 71.07           H  
ATOM    227  NH1 ARG A  15      28.741  -0.777   4.497  1.00 71.07           N  
ATOM    228 HH11 ARG A  15      27.935  -0.856   3.893  1.00 71.07           H  
ATOM    229 HH12 ARG A  15      28.730  -1.167   5.429  1.00 71.07           H  
ATOM    230  NH2 ARG A  15      30.792   0.029   4.860  1.00 71.07           N  
ATOM    231 HH21 ARG A  15      31.579   0.591   4.568  1.00 71.07           H  
ATOM    232 HH22 ARG A  15      30.773  -0.359   5.792  1.00 71.07           H  
ATOM    233  CZ  ARG A  15      29.769  -0.100   4.063  1.00 71.07           C  
ATOM    234  N   TYR A  16      27.421   1.668  -3.945  1.00 79.10           N  
ATOM    235  H   TYR A  16      28.307   2.110  -4.148  1.00 79.10           H  
ATOM    236  CA  TYR A  16      26.599   1.188  -5.046  1.00 79.10           C  
ATOM    237  HA  TYR A  16      25.603   1.617  -4.937  1.00 79.10           H  
ATOM    238  C   TYR A  16      26.461  -0.336  -4.995  1.00 79.10           C  
ATOM    239  CB  TYR A  16      27.169   1.658  -6.385  1.00 79.10           C  
ATOM    240  HB2 TYR A  16      26.563   1.237  -7.186  1.00 79.10           H  
ATOM    241  HB3 TYR A  16      28.183   1.273  -6.499  1.00 79.10           H  
ATOM    242  O   TYR A  16      27.407  -1.065  -4.685  1.00 79.10           O  
ATOM    243  CG  TYR A  16      27.173   3.165  -6.539  1.00 79.10           C  
ATOM    244  CD1 TYR A  16      25.951   3.858  -6.642  1.00 79.10           C  
ATOM    245  HD1 TYR A  16      25.013   3.323  -6.617  1.00 79.10           H  
ATOM    246  CD2 TYR A  16      28.390   3.875  -6.574  1.00 79.10           C  
ATOM    247  HD2 TYR A  16      29.334   3.357  -6.494  1.00 79.10           H  
ATOM    248  CE1 TYR A  16      25.940   5.258  -6.778  1.00 79.10           C  
ATOM    249  HE1 TYR A  16      24.999   5.782  -6.856  1.00 79.10           H  
ATOM    250  CE2 TYR A  16      28.381   5.275  -6.723  1.00 79.10           C  
ATOM    251  HE2 TYR A  16      29.303   5.836  -6.766  1.00 79.10           H  
ATOM    252  OH  TYR A  16      27.157   7.319  -6.955  1.00 79.10           O  
ATOM    253  HH  TYR A  16      26.270   7.687  -6.948  1.00 79.10           H  
ATOM    254  CZ  TYR A  16      27.158   5.969  -6.820  1.00 79.10           C  
ATOM    255  N   CYS A  17      25.270  -0.818  -5.323  1.00 80.47           N  
ATOM    256  H   CYS A  17      24.561  -0.155  -5.602  1.00 80.47           H  
ATOM    257  CA  CYS A  17      24.950  -2.234  -5.398  1.00 80.47           C  
ATOM    258  HA  CYS A  17      25.463  -2.750  -4.586  1.00 80.47           H  
ATOM    259  C   CYS A  17      25.439  -2.834  -6.728  1.00 80.47           C  
ATOM    260  CB  CYS A  17      23.440  -2.361  -5.176  1.00 80.47           C  
ATOM    261  HB2 CYS A  17      22.911  -1.923  -6.022  1.00 80.47           H  
ATOM    262  HB3 CYS A  17      23.165  -1.810  -4.277  1.00 80.47           H  
ATOM    263  O   CYS A  17      25.498  -2.157  -7.762  1.00 80.47           O  
ATOM    264  SG  CYS A  17      22.936  -4.087  -4.974  1.00 80.47           S  
ATOM    265  HG  CYS A  17      23.857  -4.471  -4.085  1.00 80.47           H  
ATOM    266  N   SER A  18      25.794  -4.123  -6.729  1.00 85.37           N  
ATOM    267  H   SER A  18      25.664  -4.667  -5.888  1.00 85.37           H  
ATOM    268  CA  SER A  18      26.122  -4.815  -7.976  1.00 85.37           C  
ATOM    269  HA  SER A  18      26.827  -4.192  -8.526  1.00 85.37           H  
ATOM    270  C   SER A  18      24.868  -4.993  -8.846  1.00 85.37           C  
ATOM    271  CB  SER A  18      26.817  -6.150  -7.688  1.00 85.37           C  
ATOM    272  HB2 SER A  18      27.642  -5.992  -6.993  1.00 85.37           H  
ATOM    273  HB3 SER A  18      27.218  -6.548  -8.620  1.00 85.37           H  
ATOM    274  O   SER A  18      23.763  -5.185  -8.340  1.00 85.37           O  
ATOM    275  OG  SER A  18      25.915  -7.088  -7.144  1.00 85.37           O  
ATOM    276  HG  SER A  18      25.763  -6.862  -6.224  1.00 85.37           H  
ATOM    277  N   ILE A  19      25.024  -4.991 -10.178  1.00 81.83           N  
ATOM    278  H   ILE A  19      25.935  -4.763 -10.551  1.00 81.83           H  
ATOM    279  CA  ILE A  19      23.891  -5.158 -11.113  1.00 81.83           C  
ATOM    280  HA  ILE A  19      23.197  -4.331 -10.964  1.00 81.83           H  
ATOM    281  C   ILE A  19      23.121  -6.458 -10.817  1.00 81.83           C  
ATOM    282  CB  ILE A  19      24.377  -5.136 -12.586  1.00 81.83           C  
ATOM    283  HB  ILE A  19      25.085  -5.954 -12.719  1.00 81.83           H  
ATOM    284  O   ILE A  19      21.895  -6.480 -10.869  1.00 81.83           O  
ATOM    285  CG1 ILE A  19      25.102  -3.811 -12.929  1.00 81.83           C  
ATOM    286 HG12 ILE A  19      24.402  -2.980 -12.855  1.00 81.83           H  
ATOM    287 HG13 ILE A  19      25.904  -3.638 -12.210  1.00 81.83           H  
ATOM    288  CG2 ILE A  19      23.204  -5.362 -13.561  1.00 81.83           C  
ATOM    289 HG21 ILE A  19      22.456  -4.579 -13.435  1.00 81.83           H  
ATOM    290 HG22 ILE A  19      22.733  -6.330 -13.392  1.00 81.83           H  
ATOM    291 HG23 ILE A  19      23.553  -5.360 -14.594  1.00 81.83           H  
ATOM    292  CD1 ILE A  19      25.741  -3.809 -14.326  1.00 81.83           C  
ATOM    293 HD11 ILE A  19      26.309  -4.727 -14.481  1.00 81.83           H  
ATOM    294 HD12 ILE A  19      24.973  -3.715 -15.094  1.00 81.83           H  
ATOM    295 HD13 ILE A  19      26.419  -2.961 -14.418  1.00 81.83           H  
ATOM    296  N   GLY A  20      23.828  -7.540 -10.472  1.00 82.54           N  
ATOM    297  H   GLY A  20      24.826  -7.440 -10.357  1.00 82.54           H  
ATOM    298  CA  GLY A  20      23.214  -8.839 -10.187  1.00 82.54           C  
ATOM    299  HA2 GLY A  20      24.004  -9.581 -10.070  1.00 82.54           H  
ATOM    300  HA3 GLY A  20      22.582  -9.129 -11.026  1.00 82.54           H  
ATOM    301  C   GLY A  20      22.362  -8.858  -8.915  1.00 82.54           C  
ATOM    302  O   GLY A  20      21.364  -9.574  -8.869  1.00 82.54           O  
ATOM    303  N   GLU A  21      22.721  -8.077  -7.897  1.00 84.84           N  
ATOM    304  H   GLU A  21      23.529  -7.480  -7.992  1.00 84.84           H  
ATOM    305  CA  GLU A  21      21.922  -7.917  -6.677  1.00 84.84           C  
ATOM    306  HA  GLU A  21      21.524  -8.879  -6.354  1.00 84.84           H  
ATOM    307  C   GLU A  21      20.731  -6.993  -6.914  1.00 84.84           C  
ATOM    308  CB  GLU A  21      22.807  -7.357  -5.568  1.00 84.84           C  
ATOM    309  HB2 GLU A  21      23.357  -6.523  -6.004  1.00 84.84           H  
ATOM    310  HB3 GLU A  21      22.185  -6.998  -4.747  1.00 84.84           H  
ATOM    311  O   GLU A  21      19.609  -7.355  -6.564  1.00 84.84           O  
ATOM    312  CG  GLU A  21      23.793  -8.390  -5.016  1.00 84.84           C  
ATOM    313  HG2 GLU A  21      24.253  -8.935  -5.841  1.00 84.84           H  
ATOM    314  HG3 GLU A  21      23.240  -9.112  -4.417  1.00 84.84           H  
ATOM    315  CD  GLU A  21      24.904  -7.734  -4.185  1.00 84.84           C  
ATOM    316  OE1 GLU A  21      25.405  -8.434  -3.282  1.00 84.84           O  
ATOM    317  OE2 GLU A  21      25.306  -6.595  -4.534  1.00 84.84           O  
ATOM    318  N   ALA A  22      20.943  -5.870  -7.603  1.00 83.58           N  
ATOM    319  H   ALA A  22      21.891  -5.604  -7.826  1.00 83.58           H  
ATOM    320  CA  ALA A  22      19.868  -4.950  -7.958  1.00 83.58           C  
ATOM    321  HA  ALA A  22      19.382  -4.616  -7.041  1.00 83.58           H  
ATOM    322  C   ALA A  22      18.800  -5.639  -8.831  1.00 83.58           C  
ATOM    323  CB  ALA A  22      20.500  -3.733  -8.637  1.00 83.58           C  
ATOM    324  HB1 ALA A  22      21.323  -3.354  -8.029  1.00 83.58           H  
ATOM    325  HB2 ALA A  22      19.754  -2.942  -8.714  1.00 83.58           H  
ATOM    326  HB3 ALA A  22      20.873  -3.993  -9.627  1.00 83.58           H  
ATOM    327  O   ALA A  22      17.602  -5.495  -8.606  1.00 83.58           O  
ATOM    328  N   MET A  23      19.204  -6.509  -9.762  1.00 83.81           N  
ATOM    329  H   MET A  23      20.195  -6.582  -9.943  1.00 83.81           H  
ATOM    330  CA  MET A  23      18.269  -7.291 -10.581  1.00 83.81           C  
ATOM    331  HA  MET A  23      17.594  -6.602 -11.088  1.00 83.81           H  
ATOM    332  C   MET A  23      17.383  -8.264  -9.791  1.00 83.81           C  
ATOM    333  CB  MET A  23      19.044  -8.094 -11.626  1.00 83.81           C  
ATOM    334  HB2 MET A  23      18.414  -8.914 -11.970  1.00 83.81           H  
ATOM    335  HB3 MET A  23      19.941  -8.526 -11.182  1.00 83.81           H  
ATOM    336  O   MET A  23      16.338  -8.667 -10.309  1.00 83.81           O  
ATOM    337  CG  MET A  23      19.421  -7.248 -12.841  1.00 83.81           C  
ATOM    338  HG2 MET A  23      20.143  -6.486 -12.548  1.00 83.81           H  
ATOM    339  HG3 MET A  23      18.534  -6.738 -13.216  1.00 83.81           H  
ATOM    340  SD  MET A  23      20.123  -8.244 -14.179  1.00 83.81           S  
ATOM    341  CE  MET A  23      18.633  -9.098 -14.760  1.00 83.81           C  
ATOM    342  HE1 MET A  23      18.879  -9.675 -15.652  1.00 83.81           H  
ATOM    343  HE2 MET A  23      18.267  -9.776 -13.990  1.00 83.81           H  
ATOM    344  HE3 MET A  23      17.864  -8.365 -15.005  1.00 83.81           H  
ATOM    345  N   LYS A  24      17.770  -8.659  -8.571  1.00 85.90           N  
ATOM    346  H   LYS A  24      18.603  -8.250  -8.172  1.00 85.90           H  
ATOM    347  CA  LYS A  24      16.927  -9.509  -7.714  1.00 85.90           C  
ATOM    348  HA  LYS A  24      16.506 -10.317  -8.312  1.00 85.90           H  
ATOM    349  C   LYS A  24      15.726  -8.747  -7.156  1.00 85.90           C  
ATOM    350  CB  LYS A  24      17.739 -10.121  -6.566  1.00 85.90           C  
ATOM    351  HB2 LYS A  24      18.202  -9.323  -5.986  1.00 85.90           H  
ATOM    352  HB3 LYS A  24      17.058 -10.653  -5.901  1.00 85.90           H  
ATOM    353  O   LYS A  24      14.733  -9.391  -6.835  1.00 85.90           O  
ATOM    354  CG  LYS A  24      18.804 -11.112  -7.050  1.00 85.90           C  
ATOM    355  HG2 LYS A  24      19.424 -10.638  -7.811  1.00 85.90           H  
ATOM    356  HG3 LYS A  24      18.318 -11.984  -7.488  1.00 85.90           H  
ATOM    357  CD  LYS A  24      19.689 -11.545  -5.877  1.00 85.90           C  
ATOM    358  HD2 LYS A  24      19.081 -12.071  -5.142  1.00 85.90           H  
ATOM    359  HD3 LYS A  24      20.111 -10.653  -5.412  1.00 85.90           H  
ATOM    360  CE  LYS A  24      20.827 -12.448  -6.361  1.00 85.90           C  
ATOM    361  HE2 LYS A  24      20.400 -13.359  -6.779  1.00 85.90           H  
ATOM    362  HE3 LYS A  24      21.357 -11.925  -7.157  1.00 85.90           H  
ATOM    363  NZ  LYS A  24      21.761 -12.764  -5.250  1.00 85.90           N  
ATOM    364  HZ1 LYS A  24      22.520 -13.349  -5.569  1.00 85.90           H  
ATOM    365  HZ2 LYS A  24      21.279 -13.228  -4.493  1.00 85.90           H  
ATOM    366  HZ3 LYS A  24      22.163 -11.913  -4.884  1.00 85.90           H  
ATOM    367  N   LEU A  25      15.791  -7.412  -7.093  1.00 82.93           N  
ATOM    368  H   LEU A  25      16.645  -6.950  -7.371  1.00 82.93           H  
ATOM    369  CA  LEU A  25      14.655  -6.566  -6.710  1.00 82.93           C  
ATOM    370  HA  LEU A  25      14.209  -6.955  -5.794  1.00 82.93           H  
ATOM    371  C   LEU A  25      13.548  -6.597  -7.773  1.00 82.93           C  
ATOM    372  CB  LEU A  25      15.137  -5.125  -6.457  1.00 82.93           C  
ATOM    373  HB2 LEU A  25      14.270  -4.507  -6.222  1.00 82.93           H  
ATOM    374  HB3 LEU A  25      15.563  -4.731  -7.380  1.00 82.93           H  
ATOM    375  O   LEU A  25      12.369  -6.524  -7.448  1.00 82.93           O  
ATOM    376  CG  LEU A  25      16.164  -4.975  -5.318  1.00 82.93           C  
ATOM    377  HG  LEU A  25      17.008  -5.643  -5.491  1.00 82.93           H  
ATOM    378  CD1 LEU A  25      16.698  -3.546  -5.262  1.00 82.93           C  
ATOM    379 HD11 LEU A  25      15.878  -2.842  -5.119  1.00 82.93           H  
ATOM    380 HD12 LEU A  25      17.405  -3.444  -4.438  1.00 82.93           H  
ATOM    381 HD13 LEU A  25      17.216  -3.307  -6.191  1.00 82.93           H  
ATOM    382  CD2 LEU A  25      15.542  -5.304  -3.959  1.00 82.93           C  
ATOM    383 HD21 LEU A  25      14.674  -4.669  -3.785  1.00 82.93           H  
ATOM    384 HD22 LEU A  25      16.273  -5.130  -3.169  1.00 82.93           H  
ATOM    385 HD23 LEU A  25      15.239  -6.350  -3.924  1.00 82.93           H  
ATOM    386  N   ILE A  26      13.909  -6.805  -9.044  1.00 83.62           N  
ATOM    387  H   ILE A  26      14.897  -6.870  -9.244  1.00 83.62           H  
ATOM    388  CA  ILE A  26      12.952  -7.015 -10.137  1.00 83.62           C  
ATOM    389  HA  ILE A  26      12.036  -6.478  -9.890  1.00 83.62           H  
ATOM    390  C   ILE A  26      12.601  -8.510 -10.206  1.00 83.62           C  
ATOM    391  CB  ILE A  26      13.461  -6.432 -11.473  1.00 83.62           C  
ATOM    392  HB  ILE A  26      14.293  -7.044 -11.823  1.00 83.62           H  
ATOM    393  O   ILE A  26      13.058  -9.259 -11.088  1.00 83.62           O  
ATOM    394  CG1 ILE A  26      13.962  -4.976 -11.320  1.00 83.62           C  
ATOM    395 HG12 ILE A  26      13.125  -4.317 -11.090  1.00 83.62           H  
ATOM    396 HG13 ILE A  26      14.672  -4.918 -10.496  1.00 83.62           H  
ATOM    397  CG2 ILE A  26      12.321  -6.485 -12.512  1.00 83.62           C  
ATOM    398 HG21 ILE A  26      11.520  -5.809 -12.214  1.00 83.62           H  
ATOM    399 HG22 ILE A  26      11.908  -7.490 -12.600  1.00 83.62           H  
ATOM    400 HG23 ILE A  26      12.688  -6.185 -13.494  1.00 83.62           H  
ATOM    401  CD1 ILE A  26      14.699  -4.453 -12.558  1.00 83.62           C  
ATOM    402 HD11 ILE A  26      15.077  -3.451 -12.351  1.00 83.62           H  
ATOM    403 HD12 ILE A  26      14.030  -4.403 -13.417  1.00 83.62           H  
ATOM    404 HD13 ILE A  26      15.541  -5.104 -12.791  1.00 83.62           H  
ATOM    405  N   THR A  27      11.800  -8.950  -9.237  1.00 79.25           N  
ATOM    406  H   THR A  27      11.504  -8.291  -8.531  1.00 79.25           H  
ATOM    407  CA  THR A  27      11.356 -10.344  -9.075  1.00 79.25           C  
ATOM    408  HA  THR A  27      12.231 -10.990  -9.012  1.00 79.25           H  
ATOM    409  C   THR A  27      10.520 -10.824 -10.256  1.00 79.25           C  
ATOM    410  CB  THR A  27      10.535 -10.509  -7.784  1.00 79.25           C  
ATOM    411  HB  THR A  27       9.955 -11.431  -7.834  1.00 79.25           H  
ATOM    412  O   THR A  27      10.759 -11.917 -10.776  1.00 79.25           O  
ATOM    413  CG2 THR A  27      11.437 -10.572  -6.556  1.00 79.25           C  
ATOM    414 HG21 THR A  27      11.992  -9.639  -6.453  1.00 79.25           H  
ATOM    415 HG22 THR A  27      12.142 -11.398  -6.651  1.00 79.25           H  
ATOM    416 HG23 THR A  27      10.831 -10.725  -5.663  1.00 79.25           H  
ATOM    417  OG1 THR A  27       9.664  -9.411  -7.642  1.00 79.25           O  
ATOM    418  HG1 THR A  27       9.255  -9.437  -6.774  1.00 79.25           H  
ATOM    419  N   HIS A  28       9.586  -9.999 -10.733  1.00 82.34           N  
ATOM    420  H   HIS A  28       9.437  -9.128 -10.244  1.00 82.34           H  
ATOM    421  CA  HIS A  28       8.643 -10.379 -11.781  1.00 82.34           C  
ATOM    422  HA  HIS A  28       8.760 -11.448 -11.959  1.00 82.34           H  
ATOM    423  C   HIS A  28       8.907  -9.642 -13.102  1.00 82.34           C  
ATOM    424  CB  HIS A  28       7.212 -10.194 -11.268  1.00 82.34           C  
ATOM    425  HB2 HIS A  28       6.511 -10.436 -12.067  1.00 82.34           H  
ATOM    426  HB3 HIS A  28       7.059  -9.154 -10.982  1.00 82.34           H  
ATOM    427  O   HIS A  28       9.049  -8.418 -13.103  1.00 82.34           O  
ATOM    428  CG  HIS A  28       6.926 -11.090 -10.087  1.00 82.34           C  
ATOM    429  CD2 HIS A  28       6.603 -10.698  -8.814  1.00 82.34           C  
ATOM    430  HD2 HIS A  28       6.473  -9.683  -8.469  1.00 82.34           H  
ATOM    431  ND1 HIS A  28       7.039 -12.465 -10.072  1.00 82.34           N  
ATOM    432  HD1 HIS A  28       7.334 -13.049 -10.842  1.00 82.34           H  
ATOM    433  CE1 HIS A  28       6.786 -12.891  -8.826  1.00 82.34           C  
ATOM    434  HE1 HIS A  28       6.817 -13.919  -8.496  1.00 82.34           H  
ATOM    435  NE2 HIS A  28       6.511 -11.854  -8.028  1.00 82.34           N  
ATOM    436  N   PRO A  29       8.976 -10.359 -14.242  1.00 87.16           N  
ATOM    437  CA  PRO A  29       9.006  -9.712 -15.546  1.00 87.16           C  
ATOM    438  HA  PRO A  29       9.814  -8.981 -15.577  1.00 87.16           H  
ATOM    439  C   PRO A  29       7.676  -8.997 -15.809  1.00 87.16           C  
ATOM    440  CB  PRO A  29       9.283 -10.828 -16.556  1.00 87.16           C  
ATOM    441  HB2 PRO A  29       8.826 -10.628 -17.525  1.00 87.16           H  
ATOM    442  HB3 PRO A  29      10.360 -10.960 -16.664  1.00 87.16           H  
ATOM    443  O   PRO A  29       6.609  -9.492 -15.441  1.00 87.16           O  
ATOM    444  CG  PRO A  29       8.679 -12.063 -15.890  1.00 87.16           C  
ATOM    445  HG2 PRO A  29       7.612 -12.106 -16.106  1.00 87.16           H  
ATOM    446  HG3 PRO A  29       9.171 -12.980 -16.216  1.00 87.16           H  
ATOM    447  CD  PRO A  29       8.888 -11.806 -14.398  1.00 87.16           C  
ATOM    448  HD2 PRO A  29       8.046 -12.216 -13.840  1.00 87.16           H  
ATOM    449  HD3 PRO A  29       9.821 -12.263 -14.068  1.00 87.16           H  
ATOM    450  N   PHE A  30       7.742  -7.839 -16.460  1.00 89.79           N  
ATOM    451  H   PHE A  30       8.644  -7.523 -16.789  1.00 89.79           H  
ATOM    452  CA  PHE A  30       6.556  -7.071 -16.825  1.00 89.79           C  
ATOM    453  HA  PHE A  30       5.781  -7.236 -16.076  1.00 89.79           H  
ATOM    454  C   PHE A  30       6.029  -7.559 -18.174  1.00 89.79           C  
ATOM    455  CB  PHE A  30       6.886  -5.575 -16.833  1.00 89.79           C  
ATOM    456  HB2 PHE A  30       7.254  -5.298 -15.846  1.00 89.79           H  
ATOM    457  HB3 PHE A  30       7.681  -5.380 -17.553  1.00 89.79           H  
ATOM    458  O   PHE A  30       6.719  -7.439 -19.182  1.00 89.79           O  
ATOM    459  CG  PHE A  30       5.685  -4.709 -17.149  1.00 89.79           C  
ATOM    460  CD1 PHE A  30       5.583  -4.043 -18.385  1.00 89.79           C  
ATOM    461  HD1 PHE A  30       6.382  -4.123 -19.106  1.00 89.79           H  
ATOM    462  CD2 PHE A  30       4.642  -4.601 -16.212  1.00 89.79           C  
ATOM    463  HD2 PHE A  30       4.719  -5.094 -15.254  1.00 89.79           H  
ATOM    464  CE1 PHE A  30       4.433  -3.293 -18.690  1.00 89.79           C  
ATOM    465  HE1 PHE A  30       4.338  -2.802 -19.647  1.00 89.79           H  
ATOM    466  CE2 PHE A  30       3.499  -3.845 -16.517  1.00 89.79           C  
ATOM    467  HE2 PHE A  30       2.706  -3.763 -15.789  1.00 89.79           H  
ATOM    468  CZ  PHE A  30       3.388  -3.199 -17.758  1.00 89.79           C  
ATOM    469  HZ  PHE A  30       2.498  -2.634 -17.993  1.00 89.79           H  
ATOM    470  N   ASP A  31       4.830  -8.128 -18.200  1.00 87.77           N  
ATOM    471  H   ASP A  31       4.306  -8.210 -17.340  1.00 87.77           H  
ATOM    472  CA  ASP A  31       4.179  -8.711 -19.383  1.00 87.77           C  
ATOM    473  HA  ASP A  31       4.940  -8.981 -20.115  1.00 87.77           H  
ATOM    474  C   ASP A  31       3.210  -7.746 -20.094  1.00 87.77           C  
ATOM    475  CB  ASP A  31       3.469 -10.013 -18.959  1.00 87.77           C  
ATOM    476  HB2 ASP A  31       2.967 -10.439 -19.828  1.00 87.77           H  
ATOM    477  HB3 ASP A  31       4.230 -10.724 -18.639  1.00 87.77           H  
ATOM    478  O   ASP A  31       2.792  -8.002 -21.225  1.00 87.77           O  
ATOM    479  CG  ASP A  31       2.446  -9.853 -17.817  1.00 87.77           C  
ATOM    480  OD1 ASP A  31       2.274  -8.718 -17.306  1.00 87.77           O  
ATOM    481  OD2 ASP A  31       1.877 -10.884 -17.396  1.00 87.77           O  
ATOM    482  N   GLY A  32       2.875  -6.624 -19.451  1.00 85.36           N  
ATOM    483  H   GLY A  32       3.257  -6.506 -18.523  1.00 85.36           H  
ATOM    484  CA  GLY A  32       1.838  -5.687 -19.890  1.00 85.36           C  
ATOM    485  HA2 GLY A  32       1.481  -5.962 -20.882  1.00 85.36           H  
ATOM    486  HA3 GLY A  32       2.269  -4.688 -19.948  1.00 85.36           H  
ATOM    487  C   GLY A  32       0.623  -5.620 -18.958  1.00 85.36           C  
ATOM    488  O   GLY A  32      -0.312  -4.864 -19.240  1.00 85.36           O  
ATOM    489  N   ASP A  33       0.606  -6.359 -17.843  1.00 86.38           N  
ATOM    490  H   ASP A  33       1.317  -7.059 -17.687  1.00 86.38           H  
ATOM    491  CA  ASP A  33      -0.460  -6.232 -16.847  1.00 86.38           C  
ATOM    492  HA  ASP A  33      -1.411  -6.345 -17.366  1.00 86.38           H  
ATOM    493  C   ASP A  33      -0.440  -4.848 -16.177  1.00 86.38           C  
ATOM    494  CB  ASP A  33      -0.392  -7.361 -15.809  1.00 86.38           C  
ATOM    495  HB2 ASP A  33      -0.408  -8.319 -16.330  1.00 86.38           H  
ATOM    496  HB3 ASP A  33       0.546  -7.287 -15.259  1.00 86.38           H  
ATOM    497  O   ASP A  33       0.449  -4.502 -15.396  1.00 86.38           O  
ATOM    498  CG  ASP A  33      -1.563  -7.332 -14.812  1.00 86.38           C  
ATOM    499  OD1 ASP A  33      -2.465  -6.462 -14.943  1.00 86.38           O  
ATOM    500  OD2 ASP A  33      -1.540  -8.162 -13.876  1.00 86.38           O  
ATOM    501  N   LYS A  34      -1.487  -4.057 -16.435  1.00 84.45           N  
ATOM    502  H   LYS A  34      -2.180  -4.433 -17.067  1.00 84.45           H  
ATOM    503  CA  LYS A  34      -1.648  -2.694 -15.907  1.00 84.45           C  
ATOM    504  HA  LYS A  34      -0.821  -2.081 -16.263  1.00 84.45           H  
ATOM    505  C   LYS A  34      -1.600  -2.633 -14.380  1.00 84.45           C  
ATOM    506  CB  LYS A  34      -2.972  -2.090 -16.394  1.00 84.45           C  
ATOM    507  HB2 LYS A  34      -3.042  -1.071 -16.011  1.00 84.45           H  
ATOM    508  HB3 LYS A  34      -3.803  -2.669 -15.992  1.00 84.45           H  
ATOM    509  O   LYS A  34      -1.214  -1.600 -13.840  1.00 84.45           O  
ATOM    510  CG  LYS A  34      -3.072  -2.052 -17.923  1.00 84.45           C  
ATOM    511  HG2 LYS A  34      -2.191  -1.558 -18.332  1.00 84.45           H  
ATOM    512  HG3 LYS A  34      -3.117  -3.068 -18.314  1.00 84.45           H  
ATOM    513  CD  LYS A  34      -4.329  -1.294 -18.356  1.00 84.45           C  
ATOM    514  HD2 LYS A  34      -5.211  -1.784 -17.944  1.00 84.45           H  
ATOM    515  HD3 LYS A  34      -4.270  -0.270 -17.988  1.00 84.45           H  
ATOM    516  CE  LYS A  34      -4.388  -1.296 -19.885  1.00 84.45           C  
ATOM    517  HE2 LYS A  34      -3.456  -0.873 -20.260  1.00 84.45           H  
ATOM    518  HE3 LYS A  34      -4.446  -2.327 -20.233  1.00 84.45           H  
ATOM    519  NZ  LYS A  34      -5.537  -0.508 -20.382  1.00 84.45           N  
ATOM    520  HZ1 LYS A  34      -6.406  -0.901 -20.051  1.00 84.45           H  
ATOM    521  HZ2 LYS A  34      -5.448   0.446 -20.062  1.00 84.45           H  
ATOM    522  HZ3 LYS A  34      -5.531  -0.502 -21.392  1.00 84.45           H  
ATOM    523  N   ARG A  35      -1.992  -3.707 -13.681  1.00 80.64           N  
ATOM    524  H   ARG A  35      -2.213  -4.548 -14.195  1.00 80.64           H  
ATOM    525  CA  ARG A  35      -1.998  -3.758 -12.207  1.00 80.64           C  
ATOM    526  HA  ARG A  35      -2.464  -2.860 -11.802  1.00 80.64           H  
ATOM    527  C   ARG A  35      -0.589  -3.787 -11.622  1.00 80.64           C  
ATOM    528  CB  ARG A  35      -2.767  -4.994 -11.731  1.00 80.64           C  
ATOM    529  HB2 ARG A  35      -2.299  -5.890 -12.139  1.00 80.64           H  
ATOM    530  HB3 ARG A  35      -2.711  -5.045 -10.643  1.00 80.64           H  
ATOM    531  O   ARG A  35      -0.368  -3.230 -10.556  1.00 80.64           O  
ATOM    532  CG  ARG A  35      -4.240  -4.953 -12.150  1.00 80.64           C  
ATOM    533  HG2 ARG A  35      -4.317  -4.917 -13.237  1.00 80.64           H  
ATOM    534  HG3 ARG A  35      -4.714  -4.070 -11.722  1.00 80.64           H  
ATOM    535  CD  ARG A  35      -4.942  -6.212 -11.646  1.00 80.64           C  
ATOM    536  HD2 ARG A  35      -4.439  -7.079 -12.074  1.00 80.64           H  
ATOM    537  HD3 ARG A  35      -4.852  -6.250 -10.561  1.00 80.64           H  
ATOM    538  NE  ARG A  35      -6.363  -6.221 -12.036  1.00 80.64           N  
ATOM    539  HE  ARG A  35      -6.660  -5.486 -12.662  1.00 80.64           H  
ATOM    540  NH1 ARG A  35      -6.928  -8.133 -10.911  1.00 80.64           N  
ATOM    541 HH11 ARG A  35      -5.970  -8.200 -10.596  1.00 80.64           H  
ATOM    542 HH12 ARG A  35      -7.599  -8.833 -10.630  1.00 80.64           H  
ATOM    543  NH2 ARG A  35      -8.479  -7.059 -12.104  1.00 80.64           N  
ATOM    544 HH21 ARG A  35      -9.137  -7.776 -11.833  1.00 80.64           H  
ATOM    545 HH22 ARG A  35      -8.754  -6.308 -12.721  1.00 80.64           H  
ATOM    546  CZ  ARG A  35      -7.247  -7.133 -11.683  1.00 80.64           C  
ATOM    547  N   LYS A  36       0.350  -4.405 -12.340  1.00 84.86           N  
ATOM    548  H   LYS A  36       0.078  -4.798 -13.230  1.00 84.86           H  
ATOM    549  CA  LYS A  36       1.744  -4.584 -11.914  1.00 84.86           C  
ATOM    550  HA  LYS A  36       1.802  -4.602 -10.826  1.00 84.86           H  
ATOM    551  C   LYS A  36       2.657  -3.450 -12.369  1.00 84.86           C  
ATOM    552  CB  LYS A  36       2.268  -5.920 -12.447  1.00 84.86           C  
ATOM    553  HB2 LYS A  36       2.248  -5.898 -13.536  1.00 84.86           H  
ATOM    554  HB3 LYS A  36       3.303  -6.045 -12.126  1.00 84.86           H  
ATOM    555  O   LYS A  36       3.808  -3.395 -11.960  1.00 84.86           O  
ATOM    556  CG  LYS A  36       1.453  -7.117 -11.942  1.00 84.86           C  
ATOM    557  HG2 LYS A  36       0.413  -7.015 -12.250  1.00 84.86           H  
ATOM    558  HG3 LYS A  36       1.503  -7.172 -10.855  1.00 84.86           H  
ATOM    559  CD  LYS A  36       2.028  -8.393 -12.555  1.00 84.86           C  
ATOM    560  HD2 LYS A  36       3.019  -8.584 -12.143  1.00 84.86           H  
ATOM    561  HD3 LYS A  36       2.112  -8.255 -13.633  1.00 84.86           H  
ATOM    562  CE  LYS A  36       1.104  -9.577 -12.279  1.00 84.86           C  
ATOM    563  HE2 LYS A  36       0.085  -9.272 -12.515  1.00 84.86           H  
ATOM    564  HE3 LYS A  36       1.156  -9.834 -11.221  1.00 84.86           H  
ATOM    565  NZ  LYS A  36       1.490 -10.720 -13.139  1.00 84.86           N  
ATOM    566  HZ1 LYS A  36       2.447 -10.994 -12.966  1.00 84.86           H  
ATOM    567  HZ2 LYS A  36       0.869 -11.504 -12.999  1.00 84.86           H  
ATOM    568  HZ3 LYS A  36       1.421 -10.447 -14.109  1.00 84.86           H  
ATOM    569  N   LEU A  37       2.161  -2.550 -13.222  1.00 87.00           N  
ATOM    570  H   LEU A  37       1.216  -2.681 -13.552  1.00 87.00           H  
ATOM    571  CA  LEU A  37       2.964  -1.469 -13.788  1.00 87.00           C  
ATOM    572  HA  LEU A  37       3.792  -1.912 -14.342  1.00 87.00           H  
ATOM    573  C   LEU A  37       3.574  -0.573 -12.703  1.00 87.00           C  
ATOM    574  CB  LEU A  37       2.088  -0.651 -14.749  1.00 87.00           C  
ATOM    575  HB2 LEU A  37       1.709  -1.304 -15.535  1.00 87.00           H  
ATOM    576  HB3 LEU A  37       1.237  -0.260 -14.191  1.00 87.00           H  
ATOM    577  O   LEU A  37       4.750  -0.246 -12.794  1.00 87.00           O  
ATOM    578  CG  LEU A  37       2.840   0.531 -15.388  1.00 87.00           C  
ATOM    579  HG  LEU A  37       3.312   1.143 -14.620  1.00 87.00           H  
ATOM    580  CD1 LEU A  37       3.904   0.071 -16.380  1.00 87.00           C  
ATOM    581 HD11 LEU A  37       4.651  -0.543 -15.878  1.00 87.00           H  
ATOM    582 HD12 LEU A  37       3.450  -0.488 -17.199  1.00 87.00           H  
ATOM    583 HD13 LEU A  37       4.407   0.953 -16.777  1.00 87.00           H  
ATOM    584  CD2 LEU A  37       1.841   1.421 -16.115  1.00 87.00           C  
ATOM    585 HD21 LEU A  37       1.202   1.909 -15.380  1.00 87.00           H  
ATOM    586 HD22 LEU A  37       1.231   0.807 -16.778  1.00 87.00           H  
ATOM    587 HD23 LEU A  37       2.371   2.184 -16.686  1.00 87.00           H  
ATOM    588  N   ARG A  38       2.782  -0.190 -11.691  1.00 83.45           N  
ATOM    589  H   ARG A  38       1.834  -0.538 -11.672  1.00 83.45           H  
ATOM    590  CA  ARG A  38       3.228   0.704 -10.611  1.00 83.45           C  
ATOM    591  HA  ARG A  38       3.645   1.612 -11.046  1.00 83.45           H  
ATOM    592  C   ARG A  38       4.368   0.075  -9.812  1.00 83.45           C  
ATOM    593  CB  ARG A  38       2.032   1.083  -9.721  1.00 83.45           C  
ATOM    594  HB2 ARG A  38       1.246   1.499 -10.351  1.00 83.45           H  
ATOM    595  HB3 ARG A  38       1.646   0.189  -9.232  1.00 83.45           H  
ATOM    596  O   ARG A  38       5.440   0.657  -9.732  1.00 83.45           O  
ATOM    597  CG  ARG A  38       2.412   2.120  -8.650  1.00 83.45           C  
ATOM    598  HG2 ARG A  38       3.238   1.735  -8.051  1.00 83.45           H  
ATOM    599  HG3 ARG A  38       2.738   3.044  -9.126  1.00 83.45           H  
ATOM    600  CD  ARG A  38       1.247   2.415  -7.695  1.00 83.45           C  
ATOM    601  HD2 ARG A  38       0.952   1.481  -7.217  1.00 83.45           H  
ATOM    602  HD3 ARG A  38       1.615   3.088  -6.921  1.00 83.45           H  
ATOM    603  NE  ARG A  38       0.093   3.040  -8.380  1.00 83.45           N  
ATOM    604  HE  ARG A  38       0.311   3.685  -9.126  1.00 83.45           H  
ATOM    605  NH1 ARG A  38      -1.601   2.361  -6.968  1.00 83.45           N  
ATOM    606 HH11 ARG A  38      -2.574   2.448  -6.710  1.00 83.45           H  
ATOM    607 HH12 ARG A  38      -0.938   1.853  -6.400  1.00 83.45           H  
ATOM    608  NH2 ARG A  38      -2.044   3.738  -8.653  1.00 83.45           N  
ATOM    609 HH21 ARG A  38      -1.692   4.530  -9.171  1.00 83.45           H  
ATOM    610 HH22 ARG A  38      -2.987   3.818  -8.300  1.00 83.45           H  
ATOM    611  CZ  ARG A  38      -1.174   3.027  -8.003  1.00 83.45           C  
ATOM    612  N   GLU A  39       4.148  -1.144  -9.324  1.00 85.76           N  
ATOM    613  H   GLU A  39       3.234  -1.555  -9.445  1.00 85.76           H  
ATOM    614  CA  GLU A  39       5.148  -1.920  -8.584  1.00 85.76           C  
ATOM    615  HA  GLU A  39       5.426  -1.390  -7.672  1.00 85.76           H  
ATOM    616  C   GLU A  39       6.424  -2.129  -9.414  1.00 85.76           C  
ATOM    617  CB  GLU A  39       4.504  -3.267  -8.213  1.00 85.76           C  
ATOM    618  HB2 GLU A  39       3.575  -3.075  -7.677  1.00 85.76           H  
ATOM    619  HB3 GLU A  39       4.265  -3.800  -9.133  1.00 85.76           H  
ATOM    620  O   GLU A  39       7.533  -1.957  -8.918  1.00 85.76           O  
ATOM    621  CG  GLU A  39       5.403  -4.151  -7.336  1.00 85.76           C  
ATOM    622  HG2 GLU A  39       6.366  -4.268  -7.831  1.00 85.76           H  
ATOM    623  HG3 GLU A  39       5.565  -3.652  -6.380  1.00 85.76           H  
ATOM    624  CD  GLU A  39       4.825  -5.556  -7.097  1.00 85.76           C  
ATOM    625  OE1 GLU A  39       5.569  -6.385  -6.527  1.00 85.76           O  
ATOM    626  OE2 GLU A  39       3.681  -5.827  -7.539  1.00 85.76           O  
ATOM    627  N   PHE A  40       6.284  -2.445 -10.706  1.00 90.50           N  
ATOM    628  H   PHE A  40       5.356  -2.604 -11.070  1.00 90.50           H  
ATOM    629  CA  PHE A  40       7.430  -2.615 -11.596  1.00 90.50           C  
ATOM    630  HA  PHE A  40       8.106  -3.344 -11.149  1.00 90.50           H  
ATOM    631  C   PHE A  40       8.232  -1.320 -11.771  1.00 90.50           C  
ATOM    632  CB  PHE A  40       6.953  -3.160 -12.946  1.00 90.50           C  
ATOM    633  HB2 PHE A  40       6.222  -2.474 -13.374  1.00 90.50           H  
ATOM    634  HB3 PHE A  40       6.453  -4.115 -12.784  1.00 90.50           H  
ATOM    635  O   PHE A  40       9.456  -1.358 -11.680  1.00 90.50           O  
ATOM    636  CG  PHE A  40       8.080  -3.365 -13.940  1.00 90.50           C  
ATOM    637  CD1 PHE A  40       8.317  -2.414 -14.951  1.00 90.50           C  
ATOM    638  HD1 PHE A  40       7.698  -1.531 -15.017  1.00 90.50           H  
ATOM    639  CD2 PHE A  40       8.911  -4.496 -13.835  1.00 90.50           C  
ATOM    640  HD2 PHE A  40       8.739  -5.223 -13.055  1.00 90.50           H  
ATOM    641  CE1 PHE A  40       9.375  -2.599 -15.860  1.00 90.50           C  
ATOM    642  HE1 PHE A  40       9.565  -1.859 -16.623  1.00 90.50           H  
ATOM    643  CE2 PHE A  40       9.964  -4.683 -14.748  1.00 90.50           C  
ATOM    644  HE2 PHE A  40      10.596  -5.555 -14.663  1.00 90.50           H  
ATOM    645  CZ  PHE A  40      10.199  -3.733 -15.758  1.00 90.50           C  
ATOM    646  HZ  PHE A  40      11.022  -3.867 -16.445  1.00 90.50           H  
ATOM    647  N   ILE A  41       7.568  -0.184 -12.011  1.00 90.09           N  
ATOM    648  H   ILE A  41       6.559  -0.208 -12.025  1.00 90.09           H  
ATOM    649  CA  ILE A  41       8.240   1.113 -12.167  1.00 90.09           C  
ATOM    650  HA  ILE A  41       9.007   1.017 -12.936  1.00 90.09           H  
ATOM    651  C   ILE A  41       8.973   1.497 -10.881  1.00 90.09           C  
ATOM    652  CB  ILE A  41       7.236   2.200 -12.613  1.00 90.09           C  
ATOM    653  HB  ILE A  41       6.340   2.116 -11.998  1.00 90.09           H  
ATOM    654  O   ILE A  41      10.142   1.857 -10.959  1.00 90.09           O  
ATOM    655  CG1 ILE A  41       6.854   1.977 -14.095  1.00 90.09           C  
ATOM    656 HG12 ILE A  41       6.524   0.948 -14.235  1.00 90.09           H  
ATOM    657 HG13 ILE A  41       7.735   2.127 -14.720  1.00 90.09           H  
ATOM    658  CG2 ILE A  41       7.800   3.621 -12.432  1.00 90.09           C  
ATOM    659 HG21 ILE A  41       7.042   4.357 -12.697  1.00 90.09           H  
ATOM    660 HG22 ILE A  41       8.052   3.810 -11.388  1.00 90.09           H  
ATOM    661 HG23 ILE A  41       8.698   3.753 -13.035  1.00 90.09           H  
ATOM    662  CD1 ILE A  41       5.735   2.901 -14.596  1.00 90.09           C  
ATOM    663 HD11 ILE A  41       4.867   2.824 -13.941  1.00 90.09           H  
ATOM    664 HD12 ILE A  41       6.073   3.937 -14.629  1.00 90.09           H  
ATOM    665 HD13 ILE A  41       5.453   2.612 -15.608  1.00 90.09           H  
ATOM    666  N   GLU A  42       8.325   1.375  -9.721  1.00 88.65           N  
ATOM    667  H   GLU A  42       7.364   1.062  -9.724  1.00 88.65           H  
ATOM    668  CA  GLU A  42       8.927   1.704  -8.423  1.00 88.65           C  
ATOM    669  HA  GLU A  42       9.270   2.739  -8.432  1.00 88.65           H  
ATOM    670  C   GLU A  42      10.157   0.832  -8.137  1.00 88.65           C  
ATOM    671  CB  GLU A  42       7.877   1.538  -7.310  1.00 88.65           C  
ATOM    672  HB2 GLU A  42       7.390   0.569  -7.425  1.00 88.65           H  
ATOM    673  HB3 GLU A  42       8.380   1.560  -6.343  1.00 88.65           H  
ATOM    674  O   GLU A  42      11.216   1.349  -7.783  1.00 88.65           O  
ATOM    675  CG  GLU A  42       6.820   2.658  -7.332  1.00 88.65           C  
ATOM    676  HG2 GLU A  42       6.412   2.747  -8.339  1.00 88.65           H  
ATOM    677  HG3 GLU A  42       7.313   3.601  -7.097  1.00 88.65           H  
ATOM    678  CD  GLU A  42       5.652   2.442  -6.350  1.00 88.65           C  
ATOM    679  OE1 GLU A  42       4.691   3.250  -6.412  1.00 88.65           O  
ATOM    680  OE2 GLU A  42       5.679   1.471  -5.563  1.00 88.65           O  
ATOM    681  N   ASN A  43      10.064  -0.479  -8.377  1.00 90.76           N  
ATOM    682  H   ASN A  43       9.162  -0.861  -8.623  1.00 90.76           H  
ATOM    683  CA  ASN A  43      11.197  -1.389  -8.206  1.00 90.76           C  
ATOM    684  HA  ASN A  43      11.571  -1.300  -7.186  1.00 90.76           H  
ATOM    685  C   ASN A  43      12.362  -1.041  -9.139  1.00 90.76           C  
ATOM    686  CB  ASN A  43      10.725  -2.831  -8.454  1.00 90.76           C  
ATOM    687  HB2 ASN A  43      10.169  -2.876  -9.391  1.00 90.76           H  
ATOM    688  HB3 ASN A  43      11.595  -3.483  -8.535  1.00 90.76           H  
ATOM    689  O   ASN A  43      13.523  -1.147  -8.745  1.00 90.76           O  
ATOM    690  CG  ASN A  43       9.868  -3.377  -7.327  1.00 90.76           C  
ATOM    691  ND2 ASN A  43       9.064  -4.377  -7.600  1.00 90.76           N  
ATOM    692 HD21 ASN A  43       8.457  -4.664  -6.845  1.00 90.76           H  
ATOM    693 HD22 ASN A  43       8.887  -4.641  -8.559  1.00 90.76           H  
ATOM    694  OD1 ASN A  43       9.939  -2.960  -6.187  1.00 90.76           O  
ATOM    695  N   VAL A  44      12.073  -0.639 -10.379  1.00 91.13           N  
ATOM    696  H   VAL A  44      11.103  -0.549 -10.646  1.00 91.13           H  
ATOM    697  CA  VAL A  44      13.115  -0.247 -11.331  1.00 91.13           C  
ATOM    698  HA  VAL A  44      13.922  -0.978 -11.271  1.00 91.13           H  
ATOM    699  C   VAL A  44      13.725   1.105 -10.955  1.00 91.13           C  
ATOM    700  CB  VAL A  44      12.595  -0.265 -12.774  1.00 91.13           C  
ATOM    701  HB  VAL A  44      11.720   0.380 -12.854  1.00 91.13           H  
ATOM    702  O   VAL A  44      14.946   1.219 -10.995  1.00 91.13           O  
ATOM    703  CG1 VAL A  44      13.685   0.204 -13.738  1.00 91.13           C  
ATOM    704 HG11 VAL A  44      13.367   0.049 -14.768  1.00 91.13           H  
ATOM    705 HG12 VAL A  44      14.612  -0.339 -13.552  1.00 91.13           H  
ATOM    706 HG13 VAL A  44      13.856   1.271 -13.592  1.00 91.13           H  
ATOM    707  CG2 VAL A  44      12.224  -1.679 -13.243  1.00 91.13           C  
ATOM    708 HG21 VAL A  44      11.599  -2.182 -12.505  1.00 91.13           H  
ATOM    709 HG22 VAL A  44      11.673  -1.615 -14.181  1.00 91.13           H  
ATOM    710 HG23 VAL A  44      13.128  -2.270 -13.389  1.00 91.13           H  
ATOM    711  N   ASP A  45      12.924   2.091 -10.543  1.00 90.63           N  
ATOM    712  H   ASP A  45      11.927   1.933 -10.519  1.00 90.63           H  
ATOM    713  CA  ASP A  45      13.415   3.394 -10.072  1.00 90.63           C  
ATOM    714  HA  ASP A  45      13.962   3.883 -10.879  1.00 90.63           H  
ATOM    715  C   ASP A  45      14.410   3.205  -8.909  1.00 90.63           C  
ATOM    716  CB  ASP A  45      12.236   4.307  -9.666  1.00 90.63           C  
ATOM    717  HB2 ASP A  45      12.641   5.151  -9.109  1.00 90.63           H  
ATOM    718  HB3 ASP A  45      11.575   3.760  -8.993  1.00 90.63           H  
ATOM    719  O   ASP A  45      15.540   3.685  -8.985  1.00 90.63           O  
ATOM    720  CG  ASP A  45      11.406   4.886 -10.829  1.00 90.63           C  
ATOM    721  OD1 ASP A  45      11.878   4.964 -11.987  1.00 90.63           O  
ATOM    722  OD2 ASP A  45      10.263   5.349 -10.600  1.00 90.63           O  
ATOM    723  N   VAL A  46      14.059   2.385  -7.909  1.00 89.86           N  
ATOM    724  H   VAL A  46      13.115   2.027  -7.900  1.00 89.86           H  
ATOM    725  CA  VAL A  46      14.961   2.027  -6.794  1.00 89.86           C  
ATOM    726  HA  VAL A  46      15.265   2.939  -6.281  1.00 89.86           H  
ATOM    727  C   VAL A  46      16.238   1.342  -7.295  1.00 89.86           C  
ATOM    728  CB  VAL A  46      14.226   1.115  -5.789  1.00 89.86           C  
ATOM    729  HB  VAL A  46      13.790   0.271  -6.325  1.00 89.86           H  
ATOM    730  O   VAL A  46      17.337   1.609  -6.814  1.00 89.86           O  
ATOM    731  CG1 VAL A  46      15.150   0.560  -4.695  1.00 89.86           C  
ATOM    732 HG11 VAL A  46      14.564   0.013  -3.956  1.00 89.86           H  
ATOM    733 HG12 VAL A  46      15.878  -0.126  -5.128  1.00 89.86           H  
ATOM    734 HG13 VAL A  46      15.675   1.380  -4.205  1.00 89.86           H  
ATOM    735  CG2 VAL A  46      13.099   1.876  -5.079  1.00 89.86           C  
ATOM    736 HG21 VAL A  46      12.534   1.197  -4.440  1.00 89.86           H  
ATOM    737 HG22 VAL A  46      13.519   2.682  -4.478  1.00 89.86           H  
ATOM    738 HG23 VAL A  46      12.413   2.315  -5.804  1.00 89.86           H  
ATOM    739  N   VAL A  47      16.128   0.456  -8.284  1.00 90.26           N  
ATOM    740  H   VAL A  47      15.208   0.274  -8.657  1.00 90.26           H  
ATOM    741  CA  VAL A  47      17.289  -0.228  -8.871  1.00 90.26           C  
ATOM    742  HA  VAL A  47      17.871  -0.670  -8.062  1.00 90.26           H  
ATOM    743  C   VAL A  47      18.237   0.745  -9.579  1.00 90.26           C  
ATOM    744  CB  VAL A  47      16.802  -1.362  -9.788  1.00 90.26           C  
ATOM    745  HB  VAL A  47      15.930  -1.033 -10.354  1.00 90.26           H  
ATOM    746  O   VAL A  47      19.453   0.579  -9.470  1.00 90.26           O  
ATOM    747  CG1 VAL A  47      17.834  -1.859 -10.798  1.00 90.26           C  
ATOM    748 HG11 VAL A  47      18.830  -1.901 -10.357  1.00 90.26           H  
ATOM    749 HG12 VAL A  47      17.838  -1.154 -11.629  1.00 90.26           H  
ATOM    750 HG13 VAL A  47      17.550  -2.840 -11.180  1.00 90.26           H  
ATOM    751  CG2 VAL A  47      16.387  -2.554  -8.933  1.00 90.26           C  
ATOM    752 HG21 VAL A  47      17.269  -2.970  -8.447  1.00 90.26           H  
ATOM    753 HG22 VAL A  47      15.915  -3.314  -9.556  1.00 90.26           H  
ATOM    754 HG23 VAL A  47      15.681  -2.243  -8.163  1.00 90.26           H  
ATOM    755  N   PHE A  48      17.718   1.764 -10.265  1.00 89.45           N  
ATOM    756  H   PHE A  48      16.714   1.874 -10.286  1.00 89.45           H  
ATOM    757  CA  PHE A  48      18.548   2.811 -10.867  1.00 89.45           C  
ATOM    758  HA  PHE A  48      19.371   2.339 -11.403  1.00 89.45           H  
ATOM    759  C   PHE A  48      19.208   3.714  -9.817  1.00 89.45           C  
ATOM    760  CB  PHE A  48      17.732   3.625 -11.884  1.00 89.45           C  
ATOM    761  HB2 PHE A  48      18.175   4.617 -11.973  1.00 89.45           H  
ATOM    762  HB3 PHE A  48      16.713   3.761 -11.521  1.00 89.45           H  
ATOM    763  O   PHE A  48      20.343   4.134 -10.033  1.00 89.45           O  
ATOM    764  CG  PHE A  48      17.718   3.004 -13.269  1.00 89.45           C  
ATOM    765  CD1 PHE A  48      18.779   3.244 -14.160  1.00 89.45           C  
ATOM    766  HD1 PHE A  48      19.589   3.894 -13.861  1.00 89.45           H  
ATOM    767  CD2 PHE A  48      16.657   2.182 -13.674  1.00 89.45           C  
ATOM    768  HD2 PHE A  48      15.816   2.048 -13.010  1.00 89.45           H  
ATOM    769  CE1 PHE A  48      18.795   2.634 -15.427  1.00 89.45           C  
ATOM    770  HE1 PHE A  48      19.618   2.822 -16.101  1.00 89.45           H  
ATOM    771  CE2 PHE A  48      16.668   1.569 -14.938  1.00 89.45           C  
ATOM    772  HE2 PHE A  48      15.826   0.968 -15.248  1.00 89.45           H  
ATOM    773  CZ  PHE A  48      17.750   1.777 -15.808  1.00 89.45           C  
ATOM    774  HZ  PHE A  48      17.762   1.310 -16.782  1.00 89.45           H  
ATOM    775  N   GLU A  49      18.560   3.960  -8.676  1.00 88.26           N  
ATOM    776  H   GLU A  49      17.597   3.669  -8.589  1.00 88.26           H  
ATOM    777  CA  GLU A  49      19.154   4.711  -7.557  1.00 88.26           C  
ATOM    778  HA  GLU A  49      19.582   5.641  -7.932  1.00 88.26           H  
ATOM    779  C   GLU A  49      20.297   3.947  -6.866  1.00 88.26           C  
ATOM    780  CB  GLU A  49      18.067   5.061  -6.527  1.00 88.26           C  
ATOM    781  HB2 GLU A  49      17.518   4.157  -6.263  1.00 88.26           H  
ATOM    782  HB3 GLU A  49      18.554   5.440  -5.629  1.00 88.26           H  
ATOM    783  O   GLU A  49      21.283   4.546  -6.440  1.00 88.26           O  
ATOM    784  CG  GLU A  49      17.088   6.134  -7.030  1.00 88.26           C  
ATOM    785  HG2 GLU A  49      17.655   7.041  -7.241  1.00 88.26           H  
ATOM    786  HG3 GLU A  49      16.636   5.805  -7.966  1.00 88.26           H  
ATOM    787  CD  GLU A  49      15.971   6.464  -6.021  1.00 88.26           C  
ATOM    788  OE1 GLU A  49      15.145   7.347  -6.350  1.00 88.26           O  
ATOM    789  OE2 GLU A  49      15.946   5.860  -4.922  1.00 88.26           O  
ATOM    790  N   LEU A  50      20.194   2.617  -6.768  1.00 88.27           N  
ATOM    791  H   LEU A  50      19.325   2.200  -7.071  1.00 88.27           H  
ATOM    792  CA  LEU A  50      21.188   1.783  -6.081  1.00 88.27           C  
ATOM    793  HA  LEU A  50      21.545   2.319  -5.201  1.00 88.27           H  
ATOM    794  C   LEU A  50      22.434   1.472  -6.920  1.00 88.27           C  
ATOM    795  CB  LEU A  50      20.516   0.472  -5.646  1.00 88.27           C  
ATOM    796  HB2 LEU A  50      21.286  -0.222  -5.307  1.00 88.27           H  
ATOM    797  HB3 LEU A  50      20.031   0.031  -6.517  1.00 88.27           H  
ATOM    798  O   LEU A  50      23.480   1.132  -6.361  1.00 88.27           O  
ATOM    799  CG  LEU A  50      19.483   0.622  -4.516  1.00 88.27           C  
ATOM    800  HG  LEU A  50      18.730   1.365  -4.780  1.00 88.27           H  
ATOM    801  CD1 LEU A  50      18.793  -0.727  -4.307  1.00 88.27           C  
ATOM    802 HD11 LEU A  50      18.040  -0.631  -3.525  1.00 88.27           H  
ATOM    803 HD12 LEU A  50      19.522  -1.487  -4.026  1.00 88.27           H  
ATOM    804 HD13 LEU A  50      18.293  -1.016  -5.232  1.00 88.27           H  
ATOM    805  CD2 LEU A  50      20.123   1.046  -3.193  1.00 88.27           C  
ATOM    806 HD21 LEU A  50      20.921   0.357  -2.917  1.00 88.27           H  
ATOM    807 HD22 LEU A  50      19.364   1.062  -2.411  1.00 88.27           H  
ATOM    808 HD23 LEU A  50      20.526   2.054  -3.285  1.00 88.27           H  
ATOM    809  N   VAL A  51      22.331   1.512  -8.248  1.00 87.89           N  
ATOM    810  H   VAL A  51      21.465   1.854  -8.640  1.00 87.89           H  
ATOM    811  CA  VAL A  51      23.424   1.150  -9.159  1.00 87.89           C  
ATOM    812  HA  VAL A  51      24.124   0.508  -8.625  1.00 87.89           H  
ATOM    813  C   VAL A  51      24.189   2.397  -9.589  1.00 87.89           C  
ATOM    814  CB  VAL A  51      22.901   0.342 -10.362  1.00 87.89           C  
ATOM    815  HB  VAL A  51      22.104   0.902 -10.853  1.00 87.89           H  
ATOM    816  O   VAL A  51      23.601   3.428  -9.898  1.00 87.89           O  
ATOM    817  CG1 VAL A  51      23.988   0.027 -11.403  1.00 87.89           C  
ATOM    818 HG11 VAL A  51      23.573  -0.601 -12.191  1.00 87.89           H  
ATOM    819 HG12 VAL A  51      24.827  -0.481 -10.927  1.00 87.89           H  
ATOM    820 HG13 VAL A  51      24.333   0.953 -11.862  1.00 87.89           H  
ATOM    821  CG2 VAL A  51      22.352  -1.015  -9.893  1.00 87.89           C  
ATOM    822 HG21 VAL A  51      23.141  -1.595  -9.415  1.00 87.89           H  
ATOM    823 HG22 VAL A  51      21.946  -1.570 -10.738  1.00 87.89           H  
ATOM    824 HG23 VAL A  51      21.550  -0.860  -9.172  1.00 87.89           H  
ATOM    825  N   ASP A  52      25.513   2.260  -9.664  1.00 86.79           N  
ATOM    826  H   ASP A  52      25.921   1.397  -9.334  1.00 86.79           H  
ATOM    827  CA  ASP A  52      26.424   3.285 -10.175  1.00 86.79           C  
ATOM    828  HA  ASP A  52      26.506   4.076  -9.429  1.00 86.79           H  
ATOM    829  C   ASP A  52      25.925   3.856 -11.525  1.00 86.79           C  
ATOM    830  CB  ASP A  52      27.813   2.646 -10.311  1.00 86.79           C  
ATOM    831  HB2 ASP A  52      27.737   1.787 -10.978  1.00 86.79           H  
ATOM    832  HB3 ASP A  52      28.118   2.273  -9.333  1.00 86.79           H  
ATOM    833  O   ASP A  52      25.726   3.073 -12.470  1.00 86.79           O  
ATOM    834  CG  ASP A  52      28.921   3.563 -10.841  1.00 86.79           C  
ATOM    835  OD1 ASP A  52      28.634   4.699 -11.274  1.00 86.79           O  
ATOM    836  OD2 ASP A  52      30.052   3.031 -10.906  1.00 86.79           O  
ATOM    837  N   PRO A  53      25.756   5.191 -11.643  1.00 86.99           N  
ATOM    838  CA  PRO A  53      25.377   5.873 -12.881  1.00 86.99           C  
ATOM    839  HA  PRO A  53      24.320   5.691 -13.078  1.00 86.99           H  
ATOM    840  C   PRO A  53      26.174   5.441 -14.114  1.00 86.99           C  
ATOM    841  CB  PRO A  53      25.552   7.364 -12.589  1.00 86.99           C  
ATOM    842  HB2 PRO A  53      24.856   7.971 -13.168  1.00 86.99           H  
ATOM    843  HB3 PRO A  53      26.581   7.668 -12.783  1.00 86.99           H  
ATOM    844  O   PRO A  53      25.607   5.316 -15.201  1.00 86.99           O  
ATOM    845  CG  PRO A  53      25.273   7.457 -11.091  1.00 86.99           C  
ATOM    846  HG2 PRO A  53      24.197   7.463 -10.918  1.00 86.99           H  
ATOM    847  HG3 PRO A  53      25.743   8.333 -10.643  1.00 86.99           H  
ATOM    848  CD  PRO A  53      25.870   6.161 -10.559  1.00 86.99           C  
ATOM    849  HD2 PRO A  53      26.920   6.315 -10.308  1.00 86.99           H  
ATOM    850  HD3 PRO A  53      25.313   5.840  -9.679  1.00 86.99           H  
ATOM    851  N   ALA A  54      27.462   5.111 -13.962  1.00 86.67           N  
ATOM    852  H   ALA A  54      27.871   5.167 -13.040  1.00 86.67           H  
ATOM    853  CA  ALA A  54      28.304   4.654 -15.072  1.00 86.67           C  
ATOM    854  HA  ALA A  54      28.279   5.409 -15.857  1.00 86.67           H  
ATOM    855  C   ALA A  54      27.833   3.324 -15.699  1.00 86.67           C  
ATOM    856  CB  ALA A  54      29.741   4.537 -14.552  1.00 86.67           C  
ATOM    857  HB1 ALA A  54      30.065   5.494 -14.145  1.00 86.67           H  
ATOM    858  HB2 ALA A  54      29.795   3.787 -13.763  1.00 86.67           H  
ATOM    859  HB3 ALA A  54      30.407   4.254 -15.367  1.00 86.67           H  
ATOM    860  O   ALA A  54      28.209   2.986 -16.823  1.00 86.67           O  
ATOM    861  N   LYS A  55      27.012   2.545 -14.984  1.00 86.48           N  
ATOM    862  H   LYS A  55      26.724   2.897 -14.082  1.00 86.48           H  
ATOM    863  CA  LYS A  55      26.499   1.234 -15.416  1.00 86.48           C  
ATOM    864  HA  LYS A  55      27.031   0.928 -16.316  1.00 86.48           H  
ATOM    865  C   LYS A  55      25.023   1.265 -15.812  1.00 86.48           C  
ATOM    866  CB  LYS A  55      26.775   0.200 -14.318  1.00 86.48           C  
ATOM    867  HB2 LYS A  55      26.357   0.559 -13.377  1.00 86.48           H  
ATOM    868  HB3 LYS A  55      26.284  -0.739 -14.574  1.00 86.48           H  
ATOM    869  O   LYS A  55      24.472   0.210 -16.146  1.00 86.48           O  
ATOM    870  CG  LYS A  55      28.278  -0.058 -14.155  1.00 86.48           C  
ATOM    871  HG2 LYS A  55      28.792   0.887 -13.977  1.00 86.48           H  
ATOM    872  HG3 LYS A  55      28.672  -0.506 -15.068  1.00 86.48           H  
ATOM    873  CD  LYS A  55      28.547  -0.983 -12.967  1.00 86.48           C  
ATOM    874  HD2 LYS A  55      28.093  -0.542 -12.080  1.00 86.48           H  
ATOM    875  HD3 LYS A  55      28.115  -1.968 -13.146  1.00 86.48           H  
ATOM    876  CE  LYS A  55      30.061  -1.093 -12.767  1.00 86.48           C  
ATOM    877  HE2 LYS A  55      30.479  -0.090 -12.846  1.00 86.48           H  
ATOM    878  HE3 LYS A  55      30.489  -1.699 -13.565  1.00 86.48           H  
ATOM    879  NZ  LYS A  55      30.393  -1.643 -11.432  1.00 86.48           N  
ATOM    880  HZ1 LYS A  55      30.033  -1.018 -10.726  1.00 86.48           H  
ATOM    881  HZ2 LYS A  55      30.004  -2.565 -11.293  1.00 86.48           H  
ATOM    882  HZ3 LYS A  55      31.395  -1.665 -11.305  1.00 86.48           H  
ATOM    883  N   HIS A  56      24.384   2.435 -15.817  1.00 88.39           N  
ATOM    884  H   HIS A  56      24.889   3.264 -15.538  1.00 88.39           H  
ATOM    885  CA  HIS A  56      22.963   2.580 -16.154  1.00 88.39           C  
ATOM    886  HA  HIS A  56      22.369   1.977 -15.467  1.00 88.39           H  
ATOM    887  C   HIS A  56      22.632   2.072 -17.562  1.00 88.39           C  
ATOM    888  CB  HIS A  56      22.540   4.040 -15.962  1.00 88.39           C  
ATOM    889  HB2 HIS A  56      21.594   4.200 -16.478  1.00 88.39           H  
ATOM    890  HB3 HIS A  56      23.274   4.703 -16.421  1.00 88.39           H  
ATOM    891  O   HIS A  56      21.595   1.440 -17.745  1.00 88.39           O  
ATOM    892  CG  HIS A  56      22.331   4.453 -14.522  1.00 88.39           C  
ATOM    893  CD2 HIS A  56      22.628   3.737 -13.392  1.00 88.39           C  
ATOM    894  HD2 HIS A  56      23.118   2.776 -13.334  1.00 88.39           H  
ATOM    895  ND1 HIS A  56      21.724   5.647 -14.141  1.00 88.39           N  
ATOM    896  CE1 HIS A  56      21.678   5.634 -12.798  1.00 88.39           C  
ATOM    897  HE1 HIS A  56      21.256   6.417 -12.185  1.00 88.39           H  
ATOM    898  NE2 HIS A  56      22.208   4.496 -12.321  1.00 88.39           N  
ATOM    899  HE2 HIS A  56      22.278   4.257 -11.342  1.00 88.39           H  
ATOM    900  N   ASP A  57      23.543   2.209 -18.529  1.00 87.43           N  
ATOM    901  H   ASP A  57      24.314   2.841 -18.366  1.00 87.43           H  
ATOM    902  CA  ASP A  57      23.370   1.664 -19.885  1.00 87.43           C  
ATOM    903  HA  ASP A  57      22.466   2.079 -20.332  1.00 87.43           H  
ATOM    904  C   ASP A  57      23.254   0.134 -19.905  1.00 87.43           C  
ATOM    905  CB  ASP A  57      24.584   2.042 -20.746  1.00 87.43           C  
ATOM    906  HB2 ASP A  57      25.499   1.796 -20.207  1.00 87.43           H  
ATOM    907  HB3 ASP A  57      24.564   1.442 -21.655  1.00 87.43           H  
ATOM    908  O   ASP A  57      22.452  -0.453 -20.640  1.00 87.43           O  
ATOM    909  CG  ASP A  57      24.618   3.508 -21.169  1.00 87.43           C  
ATOM    910  OD1 ASP A  57      23.562   4.165 -21.069  1.00 87.43           O  
ATOM    911  OD2 ASP A  57      25.693   3.905 -21.660  1.00 87.43           O  
ATOM    912  N   VAL A  58      24.076  -0.538 -19.095  1.00 88.51           N  
ATOM    913  H   VAL A  58      24.648   0.005 -18.465  1.00 88.51           H  
ATOM    914  CA  VAL A  58      24.065  -2.000 -18.972  1.00 88.51           C  
ATOM    915  HA  VAL A  58      24.014  -2.437 -19.969  1.00 88.51           H  
ATOM    916  C   VAL A  58      22.812  -2.437 -18.220  1.00 88.51           C  
ATOM    917  CB  VAL A  58      25.346  -2.507 -18.285  1.00 88.51           C  
ATOM    918  HB  VAL A  58      25.417  -2.085 -17.283  1.00 88.51           H  
ATOM    919  O   VAL A  58      22.127  -3.368 -18.650  1.00 88.51           O  
ATOM    920  CG1 VAL A  58      25.337  -4.032 -18.169  1.00 88.51           C  
ATOM    921 HG11 VAL A  58      25.206  -4.490 -19.149  1.00 88.51           H  
ATOM    922 HG12 VAL A  58      24.517  -4.328 -17.514  1.00 88.51           H  
ATOM    923 HG13 VAL A  58      26.270  -4.377 -17.724  1.00 88.51           H  
ATOM    924  CG2 VAL A  58      26.601  -2.109 -19.073  1.00 88.51           C  
ATOM    925 HG21 VAL A  58      27.489  -2.497 -18.574  1.00 88.51           H  
ATOM    926 HG22 VAL A  58      26.691  -1.024 -19.113  1.00 88.51           H  
ATOM    927 HG23 VAL A  58      26.553  -2.504 -20.087  1.00 88.51           H  
ATOM    928  N   LEU A  59      22.469  -1.730 -17.143  1.00 88.55           N  
ATOM    929  H   LEU A  59      23.063  -0.962 -16.863  1.00 88.55           H  
ATOM    930  CA  LEU A  59      21.253  -1.965 -16.374  1.00 88.55           C  
ATOM    931  HA  LEU A  59      21.282  -2.987 -15.996  1.00 88.55           H  
ATOM    932  C   LEU A  59      19.997  -1.820 -17.245  1.00 88.55           C  
ATOM    933  CB  LEU A  59      21.246  -0.989 -15.188  1.00 88.55           C  
ATOM    934  HB2 LEU A  59      21.288   0.028 -15.579  1.00 88.55           H  
ATOM    935  HB3 LEU A  59      22.137  -1.155 -14.582  1.00 88.55           H  
ATOM    936  O   LEU A  59      19.126  -2.687 -17.213  1.00 88.55           O  
ATOM    937  CG  LEU A  59      20.004  -1.100 -14.294  1.00 88.55           C  
ATOM    938  HG  LEU A  59      19.111  -0.913 -14.891  1.00 88.55           H  
ATOM    939  CD1 LEU A  59      19.902  -2.492 -13.661  1.00 88.55           C  
ATOM    940 HD11 LEU A  59      18.995  -2.539 -13.058  1.00 88.55           H  
ATOM    941 HD12 LEU A  59      19.818  -3.263 -14.427  1.00 88.55           H  
ATOM    942 HD13 LEU A  59      20.767  -2.682 -13.026  1.00 88.55           H  
ATOM    943  CD2 LEU A  59      20.084  -0.029 -13.210  1.00 88.55           C  
ATOM    944 HD21 LEU A  59      20.391   0.926 -13.635  1.00 88.55           H  
ATOM    945 HD22 LEU A  59      19.101   0.129 -12.765  1.00 88.55           H  
ATOM    946 HD23 LEU A  59      20.791  -0.313 -12.430  1.00 88.55           H  
ATOM    947  N   LEU A  60      19.933  -0.797 -18.098  1.00 89.36           N  
ATOM    948  H   LEU A  60      20.651  -0.089 -18.047  1.00 89.36           H  
ATOM    949  CA  LEU A  60      18.815  -0.576 -19.011  1.00 89.36           C  
ATOM    950  HA  LEU A  60      17.912  -0.471 -18.410  1.00 89.36           H  
ATOM    951  C   LEU A  60      18.611  -1.759 -19.967  1.00 89.36           C  
ATOM    952  CB  LEU A  60      19.067   0.732 -19.778  1.00 89.36           C  
ATOM    953  HB2 LEU A  60      19.974   0.624 -20.372  1.00 89.36           H  
ATOM    954  HB3 LEU A  60      19.235   1.535 -19.061  1.00 89.36           H  
ATOM    955  O   LEU A  60      17.471  -2.144 -20.235  1.00 89.36           O  
ATOM    956  CG  LEU A  60      17.910   1.139 -20.706  1.00 89.36           C  
ATOM    957  HG  LEU A  60      17.705   0.338 -21.416  1.00 89.36           H  
ATOM    958  CD1 LEU A  60      16.629   1.454 -19.931  1.00 89.36           C  
ATOM    959 HD11 LEU A  60      16.224   0.547 -19.482  1.00 89.36           H  
ATOM    960 HD12 LEU A  60      15.881   1.880 -20.599  1.00 89.36           H  
ATOM    961 HD13 LEU A  60      16.847   2.177 -19.145  1.00 89.36           H  
ATOM    962  CD2 LEU A  60      18.310   2.372 -21.505  1.00 89.36           C  
ATOM    963 HD21 LEU A  60      18.579   3.181 -20.826  1.00 89.36           H  
ATOM    964 HD22 LEU A  60      19.177   2.156 -22.129  1.00 89.36           H  
ATOM    965 HD23 LEU A  60      17.482   2.701 -22.133  1.00 89.36           H  
ATOM    966  N   LYS A  61      19.690  -2.386 -20.454  1.00 86.89           N  
ATOM    967  H   LYS A  61      20.597  -2.031 -20.186  1.00 86.89           H  
ATOM    968  CA  LYS A  61      19.595  -3.606 -21.278  1.00 86.89           C  
ATOM    969  HA  LYS A  61      18.926  -3.414 -22.118  1.00 86.89           H  
ATOM    970  C   LYS A  61      18.969  -4.764 -20.497  1.00 86.89           C  
ATOM    971  CB  LYS A  61      20.974  -4.007 -21.824  1.00 86.89           C  
ATOM    972  HB2 LYS A  61      21.678  -4.103 -20.997  1.00 86.89           H  
ATOM    973  HB3 LYS A  61      20.892  -4.980 -22.307  1.00 86.89           H  
ATOM    974  O   LYS A  61      18.118  -5.469 -21.041  1.00 86.89           O  
ATOM    975  CG  LYS A  61      21.516  -3.002 -22.849  1.00 86.89           C  
ATOM    976  HG2 LYS A  61      21.492  -1.997 -22.428  1.00 86.89           H  
ATOM    977  HG3 LYS A  61      20.884  -3.019 -23.737  1.00 86.89           H  
ATOM    978  CD  LYS A  61      22.960  -3.344 -23.240  1.00 86.89           C  
ATOM    979  HD2 LYS A  61      22.987  -4.320 -23.724  1.00 86.89           H  
ATOM    980  HD3 LYS A  61      23.569  -3.372 -22.336  1.00 86.89           H  
ATOM    981  CE  LYS A  61      23.504  -2.265 -24.184  1.00 86.89           C  
ATOM    982  HE2 LYS A  61      22.908  -2.259 -25.097  1.00 86.89           H  
ATOM    983  HE3 LYS A  61      23.376  -1.298 -23.699  1.00 86.89           H  
ATOM    984  NZ  LYS A  61      24.939  -2.473 -24.503  1.00 86.89           N  
ATOM    985  HZ1 LYS A  61      25.273  -1.731 -25.102  1.00 86.89           H  
ATOM    986  HZ2 LYS A  61      25.489  -2.436 -23.656  1.00 86.89           H  
ATOM    987  HZ3 LYS A  61      25.094  -3.360 -24.960  1.00 86.89           H  
ATOM    988  N   PHE A  62      19.334  -4.930 -19.226  1.00 88.14           N  
ATOM    989  H   PHE A  62      20.026  -4.306 -18.837  1.00 88.14           H  
ATOM    990  CA  PHE A  62      18.725  -5.936 -18.353  1.00 88.14           C  
ATOM    991  HA  PHE A  62      18.750  -6.900 -18.861  1.00 88.14           H  
ATOM    992  C   PHE A  62      17.252  -5.642 -18.052  1.00 88.14           C  
ATOM    993  CB  PHE A  62      19.529  -6.056 -17.055  1.00 88.14           C  
ATOM    994  HB2 PHE A  62      18.927  -6.607 -16.332  1.00 88.14           H  
ATOM    995  HB3 PHE A  62      19.709  -5.069 -16.629  1.00 88.14           H  
ATOM    996  O   PHE A  62      16.422  -6.549 -18.124  1.00 88.14           O  
ATOM    997  CG  PHE A  62      20.842  -6.793 -17.213  1.00 88.14           C  
ATOM    998  CD1 PHE A  62      20.832  -8.166 -17.522  1.00 88.14           C  
ATOM    999  HD1 PHE A  62      19.894  -8.680 -17.666  1.00 88.14           H  
ATOM   1000  CD2 PHE A  62      22.067  -6.135 -17.005  1.00 88.14           C  
ATOM   1001  HD2 PHE A  62      22.083  -5.088 -16.742  1.00 88.14           H  
ATOM   1002  CE1 PHE A  62      22.038  -8.880 -17.618  1.00 88.14           C  
ATOM   1003  HE1 PHE A  62      22.027  -9.936 -17.841  1.00 88.14           H  
ATOM   1004  CE2 PHE A  62      23.274  -6.853 -17.100  1.00 88.14           C  
ATOM   1005  HE2 PHE A  62      24.218  -6.367 -16.903  1.00 88.14           H  
ATOM   1006  CZ  PHE A  62      23.260  -8.222 -17.409  1.00 88.14           C  
ATOM   1007  HZ  PHE A  62      24.188  -8.771 -17.468  1.00 88.14           H  
ATOM   1008  N   VAL A  63      16.901  -4.382 -17.787  1.00 89.42           N  
ATOM   1009  H   VAL A  63      17.634  -3.695 -17.682  1.00 89.42           H  
ATOM   1010  CA  VAL A  63      15.510  -3.958 -17.568  1.00 89.42           C  
ATOM   1011  HA  VAL A  63      15.082  -4.554 -16.762  1.00 89.42           H  
ATOM   1012  C   VAL A  63      14.666  -4.219 -18.816  1.00 89.42           C  
ATOM   1013  CB  VAL A  63      15.454  -2.481 -17.139  1.00 89.42           C  
ATOM   1014  HB  VAL A  63      16.007  -1.876 -17.858  1.00 89.42           H  
ATOM   1015  O   VAL A  63      13.602  -4.826 -18.717  1.00 89.42           O  
ATOM   1016  CG1 VAL A  63      14.017  -1.954 -17.067  1.00 89.42           C  
ATOM   1017 HG11 VAL A  63      14.037  -0.922 -16.718  1.00 89.42           H  
ATOM   1018 HG12 VAL A  63      13.546  -1.964 -18.050  1.00 89.42           H  
ATOM   1019 HG13 VAL A  63      13.427  -2.549 -16.370  1.00 89.42           H  
ATOM   1020  CG2 VAL A  63      16.082  -2.304 -15.751  1.00 89.42           C  
ATOM   1021 HG21 VAL A  63      15.490  -2.826 -14.999  1.00 89.42           H  
ATOM   1022 HG22 VAL A  63      16.117  -1.246 -15.493  1.00 89.42           H  
ATOM   1023 HG23 VAL A  63      17.102  -2.689 -15.724  1.00 89.42           H  
ATOM   1024  N   LYS A  64      15.160  -3.880 -20.014  1.00 87.02           N  
ATOM   1025  H   LYS A  64      16.030  -3.368 -20.042  1.00 87.02           H  
ATOM   1026  CA  LYS A  64      14.481  -4.218 -21.279  1.00 87.02           C  
ATOM   1027  HA  LYS A  64      13.482  -3.782 -21.273  1.00 87.02           H  
ATOM   1028  C   LYS A  64      14.281  -5.722 -21.461  1.00 87.02           C  
ATOM   1029  CB  LYS A  64      15.265  -3.671 -22.474  1.00 87.02           C  
ATOM   1030  HB2 LYS A  64      16.316  -3.940 -22.371  1.00 87.02           H  
ATOM   1031  HB3 LYS A  64      14.882  -4.136 -23.382  1.00 87.02           H  
ATOM   1032  O   LYS A  64      13.260  -6.125 -22.005  1.00 87.02           O  
ATOM   1033  CG  LYS A  64      15.130  -2.153 -22.628  1.00 87.02           C  
ATOM   1034  HG2 LYS A  64      14.080  -1.889 -22.754  1.00 87.02           H  
ATOM   1035  HG3 LYS A  64      15.517  -1.645 -21.745  1.00 87.02           H  
ATOM   1036  CD  LYS A  64      15.918  -1.720 -23.867  1.00 87.02           C  
ATOM   1037  HD2 LYS A  64      15.451  -2.146 -24.756  1.00 87.02           H  
ATOM   1038  HD3 LYS A  64      16.944  -2.080 -23.788  1.00 87.02           H  
ATOM   1039  CE  LYS A  64      15.931  -0.201 -23.969  1.00 87.02           C  
ATOM   1040  HE2 LYS A  64      14.909   0.176 -23.926  1.00 87.02           H  
ATOM   1041  HE3 LYS A  64      16.461   0.203 -23.106  1.00 87.02           H  
ATOM   1042  NZ  LYS A  64      16.588   0.255 -25.215  1.00 87.02           N  
ATOM   1043  HZ1 LYS A  64      17.465  -0.213 -25.393  1.00 87.02           H  
ATOM   1044  HZ2 LYS A  64      15.966   0.202 -26.009  1.00 87.02           H  
ATOM   1045  HZ3 LYS A  64      16.771   1.243 -25.113  1.00 87.02           H  
ATOM   1046  N   ALA A  65      15.221  -6.551 -21.005  1.00 88.19           N  
ATOM   1047  H   ALA A  65      16.060  -6.157 -20.603  1.00 88.19           H  
ATOM   1048  CA  ALA A  65      15.081  -8.006 -21.053  1.00 88.19           C  
ATOM   1049  HA  ALA A  65      14.753  -8.287 -22.054  1.00 88.19           H  
ATOM   1050  C   ALA A  65      14.021  -8.541 -20.071  1.00 88.19           C  
ATOM   1051  CB  ALA A  65      16.456  -8.640 -20.810  1.00 88.19           C  
ATOM   1052  HB1 ALA A  65      17.181  -8.242 -21.519  1.00 88.19           H  
ATOM   1053  HB2 ALA A  65      16.797  -8.434 -19.795  1.00 88.19           H  
ATOM   1054  HB3 ALA A  65      16.386  -9.720 -20.942  1.00 88.19           H  
ATOM   1055  O   ALA A  65      13.418  -9.581 -20.334  1.00 88.19           O  
ATOM   1056  N   LYS A  66      13.769  -7.830 -18.963  1.00 89.67           N  
ATOM   1057  H   LYS A  66      14.333  -7.010 -18.795  1.00 89.67           H  
ATOM   1058  CA  LYS A  66      12.695  -8.132 -18.000  1.00 89.67           C  
ATOM   1059  HA  LYS A  66      12.627  -9.212 -17.869  1.00 89.67           H  
ATOM   1060  C   LYS A  66      11.311  -7.699 -18.486  1.00 89.67           C  
ATOM   1061  CB  LYS A  66      13.017  -7.469 -16.650  1.00 89.67           C  
ATOM   1062  HB2 LYS A  66      12.132  -7.479 -16.015  1.00 89.67           H  
ATOM   1063  HB3 LYS A  66      13.276  -6.422 -16.812  1.00 89.67           H  
ATOM   1064  O   LYS A  66      10.314  -8.168 -17.945  1.00 89.67           O  
ATOM   1065  CG  LYS A  66      14.173  -8.146 -15.898  1.00 89.67           C  
ATOM   1066  HG2 LYS A  66      14.992  -8.374 -16.579  1.00 89.67           H  
ATOM   1067  HG3 LYS A  66      14.539  -7.448 -15.145  1.00 89.67           H  
ATOM   1068  CD  LYS A  66      13.707  -9.425 -15.188  1.00 89.67           C  
ATOM   1069  HD2 LYS A  66      13.377 -10.167 -15.915  1.00 89.67           H  
ATOM   1070  HD3 LYS A  66      12.869  -9.166 -14.541  1.00 89.67           H  
ATOM   1071  CE  LYS A  66      14.845  -9.998 -14.335  1.00 89.67           C  
ATOM   1072  HE2 LYS A  66      15.510 -10.581 -14.973  1.00 89.67           H  
ATOM   1073  HE3 LYS A  66      15.415  -9.166 -13.922  1.00 89.67           H  
ATOM   1074  NZ  LYS A  66      14.322 -10.816 -13.211  1.00 89.67           N  
ATOM   1075  HZ1 LYS A  66      13.708 -11.555 -13.521  1.00 89.67           H  
ATOM   1076  HZ2 LYS A  66      13.800 -10.234 -12.572  1.00 89.67           H  
ATOM   1077  HZ3 LYS A  66      15.071 -11.199 -12.653  1.00 89.67           H  
ATOM   1078  N   ILE A  67      11.234  -6.842 -19.500  1.00 89.36           N  
ATOM   1079  H   ILE A  67      12.094  -6.485 -19.892  1.00 89.36           H  
ATOM   1080  CA  ILE A  67       9.976  -6.484 -20.151  1.00 89.36           C  
ATOM   1081  HA  ILE A  67       9.178  -6.531 -19.410  1.00 89.36           H  
ATOM   1082  C   ILE A  67       9.684  -7.536 -21.224  1.00 89.36           C  
ATOM   1083  CB  ILE A  67      10.009  -5.036 -20.680  1.00 89.36           C  
ATOM   1084  HB  ILE A  67      10.797  -4.948 -21.428  1.00 89.36           H  
ATOM   1085  O   ILE A  67      10.477  -7.781 -22.132  1.00 89.36           O  
ATOM   1086  CG1 ILE A  67      10.291  -4.045 -19.524  1.00 89.36           C  
ATOM   1087 HG12 ILE A  67      11.129  -4.398 -18.923  1.00 89.36           H  
ATOM   1088 HG13 ILE A  67       9.424  -3.991 -18.867  1.00 89.36           H  
ATOM   1089  CG2 ILE A  67       8.652  -4.724 -21.332  1.00 89.36           C  
ATOM   1090 HG21 ILE A  67       8.574  -3.667 -21.587  1.00 89.36           H  
ATOM   1091 HG22 ILE A  67       7.846  -4.978 -20.644  1.00 89.36           H  
ATOM   1092 HG23 ILE A  67       8.537  -5.310 -22.245  1.00 89.36           H  
ATOM   1093  CD1 ILE A  67      10.658  -2.633 -19.986  1.00 89.36           C  
ATOM   1094 HD11 ILE A  67      11.025  -2.062 -19.133  1.00 89.36           H  
ATOM   1095 HD12 ILE A  67      11.435  -2.671 -20.749  1.00 89.36           H  
ATOM   1096 HD13 ILE A  67       9.770  -2.134 -20.375  1.00 89.36           H  
ATOM   1097  N   THR A  68       8.539  -8.192 -21.103  1.00 90.21           N  
ATOM   1098  H   THR A  68       7.885  -7.853 -20.412  1.00 90.21           H  
ATOM   1099  CA  THR A  68       8.115  -9.348 -21.899  1.00 90.21           C  
ATOM   1100  HA  THR A  68       8.790  -9.470 -22.745  1.00 90.21           H  
ATOM   1101  C   THR A  68       6.717  -9.111 -22.479  1.00 90.21           C  
ATOM   1102  CB  THR A  68       8.184 -10.641 -21.065  1.00 90.21           C  
ATOM   1103  HB  THR A  68       7.880 -11.477 -21.695  1.00 90.21           H  
ATOM   1104  O   THR A  68       6.104  -8.072 -22.235  1.00 90.21           O  
ATOM   1105  CG2 THR A  68       9.591 -10.941 -20.545  1.00 90.21           C  
ATOM   1106 HG21 THR A  68       9.906 -10.178 -19.832  1.00 90.21           H  
ATOM   1107 HG22 THR A  68      10.298 -10.965 -21.375  1.00 90.21           H  
ATOM   1108 HG23 THR A  68       9.591 -11.910 -20.046  1.00 90.21           H  
ATOM   1109  OG1 THR A  68       7.319 -10.585 -19.960  1.00 90.21           O  
ATOM   1110  HG1 THR A  68       7.380  -9.714 -19.561  1.00 90.21           H  
ATOM   1111  N   GLY A  69       6.230 -10.036 -23.309  1.00 88.70           N  
ATOM   1112  H   GLY A  69       6.768 -10.872 -23.486  1.00 88.70           H  
ATOM   1113  CA  GLY A  69       4.874  -9.973 -23.864  1.00 88.70           C  
ATOM   1114  HA2 GLY A  69       4.684 -10.854 -24.478  1.00 88.70           H  
ATOM   1115  HA3 GLY A  69       4.164  -9.983 -23.037  1.00 88.70           H  
ATOM   1116  C   GLY A  69       4.597  -8.731 -24.719  1.00 88.70           C  
ATOM   1117  O   GLY A  69       5.483  -8.214 -25.409  1.00 88.70           O  
ATOM   1118  N   ASP A  70       3.358  -8.241 -24.650  1.00 86.27           N  
ATOM   1119  H   ASP A  70       2.689  -8.706 -24.053  1.00 86.27           H  
ATOM   1120  CA  ASP A  70       2.876  -7.091 -25.424  1.00 86.27           C  
ATOM   1121  HA  ASP A  70       2.993  -7.296 -26.488  1.00 86.27           H  
ATOM   1122  C   ASP A  70       3.659  -5.811 -25.107  1.00 86.27           C  
ATOM   1123  CB  ASP A  70       1.385  -6.856 -25.123  1.00 86.27           C  
ATOM   1124  HB2 ASP A  70       1.237  -6.821 -24.043  1.00 86.27           H  
ATOM   1125  HB3 ASP A  70       1.101  -5.884 -25.528  1.00 86.27           H  
ATOM   1126  O   ASP A  70       3.866  -4.958 -25.977  1.00 86.27           O  
ATOM   1127  CG  ASP A  70       0.447  -7.899 -25.737  1.00 86.27           C  
ATOM   1128  OD1 ASP A  70       0.901  -8.636 -26.641  1.00 86.27           O  
ATOM   1129  OD2 ASP A  70      -0.733  -7.902 -25.325  1.00 86.27           O  
ATOM   1130  N   ALA A  71       4.140  -5.667 -23.867  1.00 86.96           N  
ATOM   1131  H   ALA A  71       3.955  -6.399 -23.197  1.00 86.96           H  
ATOM   1132  CA  ALA A  71       4.958  -4.529 -23.460  1.00 86.96           C  
ATOM   1133  HA  ALA A  71       4.434  -3.602 -23.693  1.00 86.96           H  
ATOM   1134  C   ALA A  71       6.279  -4.475 -24.232  1.00 86.96           C  
ATOM   1135  CB  ALA A  71       5.158  -4.589 -21.945  1.00 86.96           C  
ATOM   1136  HB1 ALA A  71       5.746  -3.732 -21.617  1.00 86.96           H  
ATOM   1137  HB2 ALA A  71       4.190  -4.568 -21.445  1.00 86.96           H  
ATOM   1138  HB3 ALA A  71       5.673  -5.509 -21.666  1.00 86.96           H  
ATOM   1139  O   ALA A  71       6.677  -3.405 -24.700  1.00 86.96           O  
ATOM   1140  N   ARG A  72       6.916  -5.631 -24.450  1.00 87.17           N  
ATOM   1141  H   ARG A  72       6.498  -6.477 -24.089  1.00 87.17           H  
ATOM   1142  CA  ARG A  72       8.151  -5.715 -25.236  1.00 87.17           C  
ATOM   1143  HA  ARG A  72       8.850  -4.967 -24.861  1.00 87.17           H  
ATOM   1144  C   ARG A  72       7.906  -5.390 -26.703  1.00 87.17           C  
ATOM   1145  CB  ARG A  72       8.772  -7.102 -25.066  1.00 87.17           C  
ATOM   1146  HB2 ARG A  72       8.138  -7.854 -25.535  1.00 87.17           H  
ATOM   1147  HB3 ARG A  72       8.841  -7.323 -24.001  1.00 87.17           H  
ATOM   1148  O   ARG A  72       8.654  -4.599 -27.272  1.00 87.17           O  
ATOM   1149  CG  ARG A  72      10.172  -7.147 -25.686  1.00 87.17           C  
ATOM   1150  HG2 ARG A  72      10.798  -6.380 -25.232  1.00 87.17           H  
ATOM   1151  HG3 ARG A  72      10.106  -6.970 -26.760  1.00 87.17           H  
ATOM   1152  CD  ARG A  72      10.803  -8.516 -25.449  1.00 87.17           C  
ATOM   1153  HD2 ARG A  72      10.131  -9.284 -25.831  1.00 87.17           H  
ATOM   1154  HD3 ARG A  72      10.936  -8.661 -24.377  1.00 87.17           H  
ATOM   1155  NE  ARG A  72      12.104  -8.624 -26.129  1.00 87.17           N  
ATOM   1156  HE  ARG A  72      12.352  -7.867 -26.750  1.00 87.17           H  
ATOM   1157  NH1 ARG A  72      12.687 -10.663 -25.265  1.00 87.17           N  
ATOM   1158 HH11 ARG A  72      11.864 -10.625 -24.681  1.00 87.17           H  
ATOM   1159 HH12 ARG A  72      13.339 -11.429 -25.178  1.00 87.17           H  
ATOM   1160  NH2 ARG A  72      14.056  -9.642 -26.701  1.00 87.17           N  
ATOM   1161 HH21 ARG A  72      14.685 -10.430 -26.633  1.00 87.17           H  
ATOM   1162 HH22 ARG A  72      14.272  -8.873 -27.319  1.00 87.17           H  
ATOM   1163  CZ  ARG A  72      12.941  -9.637 -26.028  1.00 87.17           C  
ATOM   1164  N   SER A  73       6.848  -5.945 -27.294  1.00 86.73           N  
ATOM   1165  H   SER A  73       6.307  -6.627 -26.782  1.00 86.73           H  
ATOM   1166  CA  SER A  73       6.480  -5.675 -28.690  1.00 86.73           C  
ATOM   1167  HA  SER A  73       7.276  -6.030 -29.345  1.00 86.73           H  
ATOM   1168  C   SER A  73       6.295  -4.177 -28.944  1.00 86.73           C  
ATOM   1169  CB  SER A  73       5.195  -6.429 -29.044  1.00 86.73           C  
ATOM   1170  HB2 SER A  73       4.383  -6.095 -28.398  1.00 86.73           H  
ATOM   1171  HB3 SER A  73       4.931  -6.235 -30.083  1.00 86.73           H  
ATOM   1172  O   SER A  73       6.808  -3.650 -29.927  1.00 86.73           O  
ATOM   1173  OG  SER A  73       5.403  -7.815 -28.861  1.00 86.73           O  
ATOM   1174  HG  SER A  73       4.552  -8.256 -28.804  1.00 86.73           H  
ATOM   1175  N   LYS A  74       5.649  -3.458 -28.016  1.00 84.82           N  
ATOM   1176  H   LYS A  74       5.241  -3.948 -27.233  1.00 84.82           H  
ATOM   1177  CA  LYS A  74       5.484  -1.999 -28.112  1.00 84.82           C  
ATOM   1178  HA  LYS A  74       5.090  -1.753 -29.098  1.00 84.82           H  
ATOM   1179  C   LYS A  74       6.795  -1.220 -27.994  1.00 84.82           C  
ATOM   1180  CB  LYS A  74       4.503  -1.514 -27.044  1.00 84.82           C  
ATOM   1181  HB2 LYS A  74       4.791  -1.905 -26.069  1.00 84.82           H  
ATOM   1182  HB3 LYS A  74       4.555  -0.426 -27.006  1.00 84.82           H  
ATOM   1183  O   LYS A  74       6.939  -0.201 -28.662  1.00 84.82           O  
ATOM   1184  CG  LYS A  74       3.061  -1.924 -27.368  1.00 84.82           C  
ATOM   1185  HG2 LYS A  74       2.938  -3.004 -27.290  1.00 84.82           H  
ATOM   1186  HG3 LYS A  74       2.811  -1.609 -28.382  1.00 84.82           H  
ATOM   1187  CD  LYS A  74       2.134  -1.218 -26.384  1.00 84.82           C  
ATOM   1188  HD2 LYS A  74       2.392  -1.502 -25.364  1.00 84.82           H  
ATOM   1189  HD3 LYS A  74       2.299  -0.147 -26.505  1.00 84.82           H  
ATOM   1190  CE  LYS A  74       0.664  -1.535 -26.659  1.00 84.82           C  
ATOM   1191  HE2 LYS A  74       0.482  -2.587 -26.439  1.00 84.82           H  
ATOM   1192  HE3 LYS A  74       0.469  -1.368 -27.718  1.00 84.82           H  
ATOM   1193  NZ  LYS A  74      -0.208  -0.662 -25.838  1.00 84.82           N  
ATOM   1194  HZ1 LYS A  74       0.055   0.304 -25.972  1.00 84.82           H  
ATOM   1195  HZ2 LYS A  74      -1.178  -0.775 -26.096  1.00 84.82           H  
ATOM   1196  HZ3 LYS A  74      -0.103  -0.882 -24.858  1.00 84.82           H  
ATOM   1197  N   LEU A  75       7.740  -1.684 -27.175  1.00 86.14           N  
ATOM   1198  H   LEU A  75       7.546  -2.515 -26.635  1.00 86.14           H  
ATOM   1199  CA  LEU A  75       9.055  -1.048 -27.051  1.00 86.14           C  
ATOM   1200  HA  LEU A  75       8.919   0.029 -26.948  1.00 86.14           H  
ATOM   1201  C   LEU A  75       9.917  -1.239 -28.301  1.00 86.14           C  
ATOM   1202  CB  LEU A  75       9.790  -1.589 -25.815  1.00 86.14           C  
ATOM   1203  HB2 LEU A  75      10.842  -1.309 -25.880  1.00 86.14           H  
ATOM   1204  HB3 LEU A  75       9.738  -2.678 -25.825  1.00 86.14           H  
ATOM   1205  O   LEU A  75      10.661  -0.332 -28.650  1.00 86.14           O  
ATOM   1206  CG  LEU A  75       9.239  -1.063 -24.483  1.00 86.14           C  
ATOM   1207  HG  LEU A  75       8.160  -1.210 -24.442  1.00 86.14           H  
ATOM   1208  CD1 LEU A  75       9.888  -1.839 -23.345  1.00 86.14           C  
ATOM   1209 HD11 LEU A  75      10.965  -1.674 -23.332  1.00 86.14           H  
ATOM   1210 HD12 LEU A  75       9.454  -1.488 -22.408  1.00 86.14           H  
ATOM   1211 HD13 LEU A  75       9.681  -2.903 -23.461  1.00 86.14           H  
ATOM   1212  CD2 LEU A  75       9.548   0.420 -24.262  1.00 86.14           C  
ATOM   1213 HD21 LEU A  75       9.122   0.746 -23.313  1.00 86.14           H  
ATOM   1214 HD22 LEU A  75      10.625   0.587 -24.250  1.00 86.14           H  
ATOM   1215 HD23 LEU A  75       9.106   1.025 -25.053  1.00 86.14           H  
ATOM   1216  N   MET A  76       9.809  -2.381 -28.989  1.00 82.55           N  
ATOM   1217  H   MET A  76       9.194  -3.100 -28.636  1.00 82.55           H  
ATOM   1218  CA  MET A  76      10.593  -2.651 -30.205  1.00 82.55           C  
ATOM   1219  HA  MET A  76      11.641  -2.428 -30.004  1.00 82.55           H  
ATOM   1220  C   MET A  76      10.192  -1.764 -31.389  1.00 82.55           C  
ATOM   1221  CB  MET A  76      10.477  -4.133 -30.598  1.00 82.55           C  
ATOM   1222  HB2 MET A  76       9.428  -4.410 -30.695  1.00 82.55           H  
ATOM   1223  HB3 MET A  76      10.966  -4.285 -31.560  1.00 82.55           H  
ATOM   1224  O   MET A  76      11.012  -1.517 -32.263  1.00 82.55           O  
ATOM   1225  CG  MET A  76      11.156  -5.037 -29.564  1.00 82.55           C  
ATOM   1226  HG2 MET A  76      12.192  -4.719 -29.444  1.00 82.55           H  
ATOM   1227  HG3 MET A  76      10.661  -4.897 -28.603  1.00 82.55           H  
ATOM   1228  SD  MET A  76      11.129  -6.812 -29.941  1.00 82.55           S  
ATOM   1229  CE  MET A  76      12.732  -6.988 -30.764  1.00 82.55           C  
ATOM   1230  HE1 MET A  76      13.535  -6.696 -30.086  1.00 82.55           H  
ATOM   1231  HE2 MET A  76      12.871  -8.024 -31.073  1.00 82.55           H  
ATOM   1232  HE3 MET A  76      12.757  -6.349 -31.647  1.00 82.55           H  
ATOM   1233  N   VAL A  77       8.949  -1.276 -31.410  1.00 82.76           N  
ATOM   1234  H   VAL A  77       8.318  -1.558 -30.674  1.00 82.76           H  
ATOM   1235  CA  VAL A  77       8.439  -0.376 -32.460  1.00 82.76           C  
ATOM   1236  HA  VAL A  77       8.860  -0.680 -33.418  1.00 82.76           H  
ATOM   1237  C   VAL A  77       8.884   1.079 -32.240  1.00 82.76           C  
ATOM   1238  CB  VAL A  77       6.900  -0.512 -32.550  1.00 82.76           C  
ATOM   1239  HB  VAL A  77       6.469  -0.284 -31.575  1.00 82.76           H  
ATOM   1240  O   VAL A  77       8.728   1.910 -33.129  1.00 82.76           O  
ATOM   1241  CG1 VAL A  77       6.237   0.399 -33.592  1.00 82.76           C  
ATOM   1242 HG11 VAL A  77       5.184   0.140 -33.710  1.00 82.76           H  
ATOM   1243 HG12 VAL A  77       6.288   1.440 -33.271  1.00 82.76           H  
ATOM   1244 HG13 VAL A  77       6.743   0.297 -34.552  1.00 82.76           H  
ATOM   1245  CG2 VAL A  77       6.500  -1.946 -32.931  1.00 82.76           C  
ATOM   1246 HG21 VAL A  77       5.415  -2.048 -32.919  1.00 82.76           H  
ATOM   1247 HG22 VAL A  77       6.917  -2.668 -32.229  1.00 82.76           H  
ATOM   1248 HG23 VAL A  77       6.872  -2.180 -33.929  1.00 82.76           H  
ATOM   1249  N   ARG A  78       9.415   1.426 -31.061  1.00 79.70           N  
ATOM   1250  H   ARG A  78       9.664   0.692 -30.413  1.00 79.70           H  
ATOM   1251  CA  ARG A  78       9.779   2.805 -30.704  1.00 79.70           C  
ATOM   1252  HA  ARG A  78       9.349   3.489 -31.435  1.00 79.70           H  
ATOM   1253  C   ARG A  78      11.295   3.008 -30.769  1.00 79.70           C  
ATOM   1254  CB  ARG A  78       9.220   3.145 -29.309  1.00 79.70           C  
ATOM   1255  HB2 ARG A  78       9.611   2.420 -28.595  1.00 79.70           H  
ATOM   1256  HB3 ARG A  78       9.587   4.127 -29.009  1.00 79.70           H  
ATOM   1257  O   ARG A  78      12.051   2.261 -30.156  1.00 79.70           O  
ATOM   1258  CG  ARG A  78       7.682   3.143 -29.208  1.00 79.70           C  
ATOM   1259  HG2 ARG A  78       7.415   3.242 -28.156  1.00 79.70           H  
ATOM   1260  HG3 ARG A  78       7.289   2.193 -29.570  1.00 79.70           H  
ATOM   1261  CD  ARG A  78       7.020   4.289 -29.989  1.00 79.70           C  
ATOM   1262  HD2 ARG A  78       7.192   4.140 -31.055  1.00 79.70           H  
ATOM   1263  HD3 ARG A  78       7.494   5.222 -29.685  1.00 79.70           H  
ATOM   1264  NE  ARG A  78       5.563   4.351 -29.729  1.00 79.70           N  
ATOM   1265  HE  ARG A  78       5.114   3.474 -29.507  1.00 79.70           H  
ATOM   1266  NH1 ARG A  78       5.264   6.618 -29.984  1.00 79.70           N  
ATOM   1267 HH11 ARG A  78       4.692   7.433 -29.816  1.00 79.70           H  
ATOM   1268 HH12 ARG A  78       6.211   6.711 -30.322  1.00 79.70           H  
ATOM   1269  NH2 ARG A  78       3.582   5.386 -29.228  1.00 79.70           N  
ATOM   1270 HH21 ARG A  78       3.190   4.510 -28.915  1.00 79.70           H  
ATOM   1271 HH22 ARG A  78       3.141   6.230 -28.891  1.00 79.70           H  
ATOM   1272  CZ  ARG A  78       4.812   5.442 -29.658  1.00 79.70           C  
ATOM   1273  N   ASP A  79      11.724   4.093 -31.413  1.00 72.84           N  
ATOM   1274  H   ASP A  79      11.080   4.556 -32.038  1.00 72.84           H  
ATOM   1275  CA  ASP A  79      13.151   4.427 -31.572  1.00 72.84           C  
ATOM   1276  HA  ASP A  79      13.694   3.531 -31.873  1.00 72.84           H  
ATOM   1277  C   ASP A  79      13.795   4.961 -30.278  1.00 72.84           C  
ATOM   1278  CB  ASP A  79      13.290   5.466 -32.697  1.00 72.84           C  
ATOM   1279  HB2 ASP A  79      14.347   5.684 -32.848  1.00 72.84           H  
ATOM   1280  HB3 ASP A  79      12.796   6.388 -32.389  1.00 72.84           H  
ATOM   1281  O   ASP A  79      14.982   4.774 -30.009  1.00 72.84           O  
ATOM   1282  CG  ASP A  79      12.693   4.978 -34.019  1.00 72.84           C  
ATOM   1283  OD1 ASP A  79      12.967   3.814 -34.378  1.00 72.84           O  
ATOM   1284  OD2 ASP A  79      11.918   5.760 -34.611  1.00 72.84           O  
ATOM   1285  N   LEU A  80      13.001   5.619 -29.429  1.00 77.97           N  
ATOM   1286  H   LEU A  80      12.030   5.709 -29.691  1.00 77.97           H  
ATOM   1287  CA  LEU A  80      13.474   6.342 -28.248  1.00 77.97           C  
ATOM   1288  HA  LEU A  80      14.522   6.605 -28.392  1.00 77.97           H  
ATOM   1289  C   LEU A  80      13.423   5.474 -26.987  1.00 77.97           C  
ATOM   1290  CB  LEU A  80      12.677   7.651 -28.101  1.00 77.97           C  
ATOM   1291  HB2 LEU A  80      11.620   7.403 -28.005  1.00 77.97           H  
ATOM   1292  HB3 LEU A  80      12.981   8.146 -27.179  1.00 77.97           H  
ATOM   1293  O   LEU A  80      12.571   5.655 -26.125  1.00 77.97           O  
ATOM   1294  CG  LEU A  80      12.848   8.648 -29.260  1.00 77.97           C  
ATOM   1295  HG  LEU A  80      12.529   8.185 -30.193  1.00 77.97           H  
ATOM   1296  CD1 LEU A  80      11.958   9.861 -28.996  1.00 77.97           C  
ATOM   1297 HD11 LEU A  80      12.262  10.360 -28.076  1.00 77.97           H  
ATOM   1298 HD12 LEU A  80      10.918   9.546 -28.908  1.00 77.97           H  
ATOM   1299 HD13 LEU A  80      12.039  10.562 -29.827  1.00 77.97           H  
ATOM   1300  CD2 LEU A  80      14.292   9.133 -29.411  1.00 77.97           C  
ATOM   1301 HD21 LEU A  80      14.339   9.895 -30.189  1.00 77.97           H  
ATOM   1302 HD22 LEU A  80      14.645   9.561 -28.473  1.00 77.97           H  
ATOM   1303 HD23 LEU A  80      14.937   8.308 -29.717  1.00 77.97           H  
ATOM   1304  N   THR A  81      14.350   4.525 -26.864  1.00 82.15           N  
ATOM   1305  H   THR A  81      14.954   4.361 -27.657  1.00 82.15           H  
ATOM   1306  CA  THR A  81      14.469   3.674 -25.661  1.00 82.15           C  
ATOM   1307  HA  THR A  81      13.809   4.069 -24.890  1.00 82.15           H  
ATOM   1308  C   THR A  81      15.864   3.733 -25.027  1.00 82.15           C  
ATOM   1309  CB  THR A  81      13.992   2.234 -25.930  1.00 82.15           C  
ATOM   1310  HB  THR A  81      14.074   1.671 -25.001  1.00 82.15           H  
ATOM   1311  O   THR A  81      16.294   2.777 -24.388  1.00 82.15           O  
ATOM   1312  CG2 THR A  81      12.537   2.146 -26.384  1.00 82.15           C  
ATOM   1313 HG21 THR A  81      11.894   2.620 -25.642  1.00 82.15           H  
ATOM   1314 HG22 THR A  81      12.244   1.101 -26.491  1.00 82.15           H  
ATOM   1315 HG23 THR A  81      12.400   2.647 -27.342  1.00 82.15           H  
ATOM   1316  OG1 THR A  81      14.777   1.595 -26.918  1.00 82.15           O  
ATOM   1317  HG1 THR A  81      14.370   1.810 -27.760  1.00 82.15           H  
ATOM   1318  N   HIS A  82      16.615   4.818 -25.232  1.00 82.37           N  
ATOM   1319  H   HIS A  82      16.213   5.606 -25.719  1.00 82.37           H  
ATOM   1320  CA  HIS A  82      18.015   4.934 -24.797  1.00 82.37           C  
ATOM   1321  HA  HIS A  82      18.497   3.963 -24.911  1.00 82.37           H  
ATOM   1322  C   HIS A  82      18.195   5.310 -23.318  1.00 82.37           C  
ATOM   1323  CB  HIS A  82      18.758   5.906 -25.719  1.00 82.37           C  
ATOM   1324  HB2 HIS A  82      19.800   5.970 -25.404  1.00 82.37           H  
ATOM   1325  HB3 HIS A  82      18.746   5.512 -26.735  1.00 82.37           H  
ATOM   1326  O   HIS A  82      19.294   5.165 -22.803  1.00 82.37           O  
ATOM   1327  CG  HIS A  82      18.170   7.292 -25.729  1.00 82.37           C  
ATOM   1328  CD2 HIS A  82      18.483   8.317 -24.877  1.00 82.37           C  
ATOM   1329  HD2 HIS A  82      19.191   8.278 -24.062  1.00 82.37           H  
ATOM   1330  ND1 HIS A  82      17.243   7.770 -26.629  1.00 82.37           N  
ATOM   1331  HD1 HIS A  82      16.945   7.315 -27.480  1.00 82.37           H  
ATOM   1332  CE1 HIS A  82      17.016   9.060 -26.333  1.00 82.37           C  
ATOM   1333  HE1 HIS A  82      16.380   9.730 -26.893  1.00 82.37           H  
ATOM   1334  NE2 HIS A  82      17.737   9.430 -25.267  1.00 82.37           N  
ATOM   1335  N   SER A  83      17.135   5.731 -22.624  1.00 88.39           N  
ATOM   1336  H   SER A  83      16.251   5.859 -23.095  1.00 88.39           H  
ATOM   1337  CA  SER A  83      17.149   5.985 -21.180  1.00 88.39           C  
ATOM   1338  HA  SER A  83      18.058   5.566 -20.751  1.00 88.39           H  
ATOM   1339  C   SER A  83      15.963   5.311 -20.492  1.00 88.39           C  
ATOM   1340  CB  SER A  83      17.169   7.491 -20.893  1.00 88.39           C  
ATOM   1341  HB2 SER A  83      17.960   7.963 -21.475  1.00 88.39           H  
ATOM   1342  HB3 SER A  83      17.374   7.651 -19.834  1.00 88.39           H  
ATOM   1343  O   SER A  83      14.939   5.023 -21.125  1.00 88.39           O  
ATOM   1344  OG  SER A  83      15.922   8.077 -21.212  1.00 88.39           O  
ATOM   1345  HG  SER A  83      15.970   9.009 -20.984  1.00 88.39           H  
ATOM   1346  N   TRP A  84      16.090   5.059 -19.187  1.00 90.02           N  
ATOM   1347  H   TRP A  84      16.945   5.311 -18.711  1.00 90.02           H  
ATOM   1348  CA  TRP A  84      14.985   4.525 -18.391  1.00 90.02           C  
ATOM   1349  HA  TRP A  84      14.638   3.597 -18.846  1.00 90.02           H  
ATOM   1350  C   TRP A  84      13.790   5.473 -18.365  1.00 90.02           C  
ATOM   1351  CB  TRP A  84      15.450   4.213 -16.971  1.00 90.02           C  
ATOM   1352  HB2 TRP A  84      16.160   3.388 -17.021  1.00 90.02           H  
ATOM   1353  HB3 TRP A  84      15.970   5.080 -16.563  1.00 90.02           H  
ATOM   1354  O   TRP A  84      12.669   5.015 -18.533  1.00 90.02           O  
ATOM   1355  CG  TRP A  84      14.337   3.843 -16.039  1.00 90.02           C  
ATOM   1356  CD1 TRP A  84      14.052   4.479 -14.879  1.00 90.02           C  
ATOM   1357  HD1 TRP A  84      14.615   5.298 -14.457  1.00 90.02           H  
ATOM   1358  CD2 TRP A  84      13.311   2.809 -16.187  1.00 90.02           C  
ATOM   1359  CE2 TRP A  84      12.403   2.922 -15.090  1.00 90.02           C  
ATOM   1360  CE3 TRP A  84      13.044   1.794 -17.137  1.00 90.02           C  
ATOM   1361  HE3 TRP A  84      13.715   1.674 -17.974  1.00 90.02           H  
ATOM   1362  NE1 TRP A  84      12.920   3.933 -14.314  1.00 90.02           N  
ATOM   1363  HE1 TRP A  84      12.546   4.245 -13.429  1.00 90.02           H  
ATOM   1364  CH2 TRP A  84      11.054   1.084 -15.903  1.00 90.02           C  
ATOM   1365  HH2 TRP A  84      10.210   0.421 -15.784  1.00 90.02           H  
ATOM   1366  CZ2 TRP A  84      11.288   2.087 -14.948  1.00 90.02           C  
ATOM   1367  HZ2 TRP A  84      10.647   2.204 -14.086  1.00 90.02           H  
ATOM   1368  CZ3 TRP A  84      11.930   0.940 -16.996  1.00 90.02           C  
ATOM   1369  HZ3 TRP A  84      11.748   0.163 -17.724  1.00 90.02           H  
ATOM   1370  N   GLU A  85      14.014   6.783 -18.266  1.00 89.12           N  
ATOM   1371  H   GLU A  85      14.954   7.104 -18.085  1.00 89.12           H  
ATOM   1372  CA  GLU A  85      12.946   7.791 -18.277  1.00 89.12           C  
ATOM   1373  HA  GLU A  85      12.305   7.655 -17.405  1.00 89.12           H  
ATOM   1374  C   GLU A  85      12.067   7.698 -19.530  1.00 89.12           C  
ATOM   1375  CB  GLU A  85      13.569   9.187 -18.220  1.00 89.12           C  
ATOM   1376  HB2 GLU A  85      12.771   9.924 -18.306  1.00 89.12           H  
ATOM   1377  HB3 GLU A  85      14.241   9.299 -19.071  1.00 89.12           H  
ATOM   1378  O   GLU A  85      10.840   7.759 -19.442  1.00 89.12           O  
ATOM   1379  CG  GLU A  85      14.341   9.445 -16.919  1.00 89.12           C  
ATOM   1380  HG2 GLU A  85      15.123   8.693 -16.811  1.00 89.12           H  
ATOM   1381  HG3 GLU A  85      13.652   9.346 -16.081  1.00 89.12           H  
ATOM   1382  CD  GLU A  85      14.990  10.836 -16.899  1.00 89.12           C  
ATOM   1383  OE1 GLU A  85      15.535  11.190 -15.835  1.00 89.12           O  
ATOM   1384  OE2 GLU A  85      14.952  11.518 -17.950  1.00 89.12           O  
ATOM   1385  N   LEU A  86      12.678   7.474 -20.698  1.00 89.13           N  
ATOM   1386  H   LEU A  86      13.687   7.433 -20.710  1.00 89.13           H  
ATOM   1387  CA  LEU A  86      11.944   7.296 -21.950  1.00 89.13           C  
ATOM   1388  HA  LEU A  86      11.196   8.085 -22.038  1.00 89.13           H  
ATOM   1389  C   LEU A  86      11.184   5.968 -21.982  1.00 89.13           C  
ATOM   1390  CB  LEU A  86      12.920   7.383 -23.128  1.00 89.13           C  
ATOM   1391  HB2 LEU A  86      12.391   7.084 -24.034  1.00 89.13           H  
ATOM   1392  HB3 LEU A  86      13.733   6.677 -22.963  1.00 89.13           H  
ATOM   1393  O   LEU A  86      10.025   5.928 -22.396  1.00 89.13           O  
ATOM   1394  CG  LEU A  86      13.501   8.787 -23.353  1.00 89.13           C  
ATOM   1395  HG  LEU A  86      13.919   9.180 -22.426  1.00 89.13           H  
ATOM   1396  CD1 LEU A  86      14.611   8.684 -24.389  1.00 89.13           C  
ATOM   1397 HD11 LEU A  86      14.230   8.255 -25.316  1.00 89.13           H  
ATOM   1398 HD12 LEU A  86      15.417   8.064 -23.996  1.00 89.13           H  
ATOM   1399 HD13 LEU A  86      15.011   9.681 -24.573  1.00 89.13           H  
ATOM   1400  CD2 LEU A  86      12.456   9.776 -23.869  1.00 89.13           C  
ATOM   1401 HD21 LEU A  86      11.691   9.938 -23.110  1.00 89.13           H  
ATOM   1402 HD22 LEU A  86      12.932  10.735 -24.073  1.00 89.13           H  
ATOM   1403 HD23 LEU A  86      11.994   9.397 -24.780  1.00 89.13           H  
ATOM   1404  N   VAL A  87      11.804   4.881 -21.513  1.00 89.81           N  
ATOM   1405  H   VAL A  87      12.737   4.991 -21.140  1.00 89.81           H  
ATOM   1406  CA  VAL A  87      11.128   3.578 -21.399  1.00 89.81           C  
ATOM   1407  HA  VAL A  87      10.716   3.318 -22.374  1.00 89.81           H  
ATOM   1408  C   VAL A  87       9.942   3.674 -20.435  1.00 89.81           C  
ATOM   1409  CB  VAL A  87      12.117   2.471 -20.984  1.00 89.81           C  
ATOM   1410  HB  VAL A  87      12.648   2.771 -20.081  1.00 89.81           H  
ATOM   1411  O   VAL A  87       8.847   3.234 -20.783  1.00 89.81           O  
ATOM   1412  CG1 VAL A  87      11.416   1.132 -20.713  1.00 89.81           C  
ATOM   1413 HG11 VAL A  87      10.755   1.225 -19.851  1.00 89.81           H  
ATOM   1414 HG12 VAL A  87      10.830   0.827 -21.581  1.00 89.81           H  
ATOM   1415 HG13 VAL A  87      12.156   0.365 -20.483  1.00 89.81           H  
ATOM   1416  CG2 VAL A  87      13.141   2.220 -22.102  1.00 89.81           C  
ATOM   1417 HG21 VAL A  87      12.627   1.908 -23.011  1.00 89.81           H  
ATOM   1418 HG22 VAL A  87      13.704   3.131 -22.305  1.00 89.81           H  
ATOM   1419 HG23 VAL A  87      13.841   1.444 -21.791  1.00 89.81           H  
ATOM   1420  N   LYS A  88      10.125   4.304 -19.272  1.00 90.12           N  
ATOM   1421  H   LYS A  88      11.055   4.640 -19.067  1.00 90.12           H  
ATOM   1422  CA  LYS A  88       9.088   4.578 -18.274  1.00 90.12           C  
ATOM   1423  HA  LYS A  88       8.662   3.636 -17.929  1.00 90.12           H  
ATOM   1424  C   LYS A  88       7.947   5.391 -18.877  1.00 90.12           C  
ATOM   1425  CB  LYS A  88       9.742   5.281 -17.073  1.00 90.12           C  
ATOM   1426  HB2 LYS A  88      10.247   6.186 -17.409  1.00 90.12           H  
ATOM   1427  HB3 LYS A  88      10.494   4.613 -16.652  1.00 90.12           H  
ATOM   1428  O   LYS A  88       6.797   4.976 -18.763  1.00 90.12           O  
ATOM   1429  CG  LYS A  88       8.741   5.657 -15.970  1.00 90.12           C  
ATOM   1430  HG2 LYS A  88       8.185   4.771 -15.663  1.00 90.12           H  
ATOM   1431  HG3 LYS A  88       8.044   6.406 -16.345  1.00 90.12           H  
ATOM   1432  CD  LYS A  88       9.492   6.228 -14.761  1.00 90.12           C  
ATOM   1433  HD2 LYS A  88      10.115   5.442 -14.335  1.00 90.12           H  
ATOM   1434  HD3 LYS A  88      10.137   7.047 -15.080  1.00 90.12           H  
ATOM   1435  CE  LYS A  88       8.519   6.741 -13.696  1.00 90.12           C  
ATOM   1436  HE2 LYS A  88       7.738   5.997 -13.541  1.00 90.12           H  
ATOM   1437  HE3 LYS A  88       8.029   7.644 -14.062  1.00 90.12           H  
ATOM   1438  NZ  LYS A  88       9.238   6.998 -12.423  1.00 90.12           N  
ATOM   1439  HZ1 LYS A  88      10.013   7.637 -12.530  1.00 90.12           H  
ATOM   1440  HZ2 LYS A  88       8.626   7.305 -11.681  1.00 90.12           H  
ATOM   1441  HZ3 LYS A  88       9.661   6.160 -12.049  1.00 90.12           H  
ATOM   1442  N   ALA A  89       8.247   6.468 -19.605  1.00 88.09           N  
ATOM   1443  H   ALA A  89       9.208   6.779 -19.634  1.00 88.09           H  
ATOM   1444  CA  ALA A  89       7.234   7.273 -20.285  1.00 88.09           C  
ATOM   1445  HA  ALA A  89       6.544   7.659 -19.534  1.00 88.09           H  
ATOM   1446  C   ALA A  89       6.408   6.451 -21.292  1.00 88.09           C  
ATOM   1447  CB  ALA A  89       7.923   8.464 -20.961  1.00 88.09           C  
ATOM   1448  HB1 ALA A  89       7.176   9.096 -21.441  1.00 88.09           H  
ATOM   1449  HB2 ALA A  89       8.632   8.115 -21.712  1.00 88.09           H  
ATOM   1450  HB3 ALA A  89       8.459   9.052 -20.215  1.00 88.09           H  
ATOM   1451  O   ALA A  89       5.182   6.558 -21.307  1.00 88.09           O  
ATOM   1452  N   ILE A  90       7.048   5.582 -22.084  1.00 87.74           N  
ATOM   1453  H   ILE A  90       8.057   5.561 -22.044  1.00 87.74           H  
ATOM   1454  CA  ILE A  90       6.355   4.699 -23.040  1.00 87.74           C  
ATOM   1455  HA  ILE A  90       5.696   5.309 -23.658  1.00 87.74           H  
ATOM   1456  C   ILE A  90       5.477   3.675 -22.309  1.00 87.74           C  
ATOM   1457  CB  ILE A  90       7.376   3.990 -23.963  1.00 87.74           C  
ATOM   1458  HB  ILE A  90       8.119   3.491 -23.340  1.00 87.74           H  
ATOM   1459  O   ILE A  90       4.348   3.404 -22.735  1.00 87.74           O  
ATOM   1460  CG1 ILE A  90       8.096   5.004 -24.879  1.00 87.74           C  
ATOM   1461 HG12 ILE A  90       8.359   5.899 -24.315  1.00 87.74           H  
ATOM   1462 HG13 ILE A  90       7.422   5.317 -25.676  1.00 87.74           H  
ATOM   1463  CG2 ILE A  90       6.680   2.925 -24.839  1.00 87.74           C  
ATOM   1464 HG21 ILE A  90       5.854   3.382 -25.384  1.00 87.74           H  
ATOM   1465 HG22 ILE A  90       6.307   2.107 -24.223  1.00 87.74           H  
ATOM   1466 HG23 ILE A  90       7.379   2.498 -25.559  1.00 87.74           H  
ATOM   1467  CD1 ILE A  90       9.389   4.453 -25.498  1.00 87.74           C  
ATOM   1468 HD11 ILE A  90       9.183   3.609 -26.155  1.00 87.74           H  
ATOM   1469 HD12 ILE A  90      10.074   4.143 -24.708  1.00 87.74           H  
ATOM   1470 HD13 ILE A  90       9.863   5.240 -26.085  1.00 87.74           H  
ATOM   1471  N   LEU A  91       5.981   3.080 -21.225  1.00 88.69           N  
ATOM   1472  H   LEU A  91       6.910   3.336 -20.923  1.00 88.69           H  
ATOM   1473  CA  LEU A  91       5.218   2.125 -20.423  1.00 88.69           C  
ATOM   1474  HA  LEU A  91       4.839   1.338 -21.075  1.00 88.69           H  
ATOM   1475  C   LEU A  91       3.996   2.796 -19.790  1.00 88.69           C  
ATOM   1476  CB  LEU A  91       6.117   1.503 -19.343  1.00 88.69           C  
ATOM   1477  HB2 LEU A  91       5.476   0.951 -18.656  1.00 88.69           H  
ATOM   1478  HB3 LEU A  91       6.596   2.303 -18.779  1.00 88.69           H  
ATOM   1479  O   LEU A  91       2.891   2.260 -19.879  1.00 88.69           O  
ATOM   1480  CG  LEU A  91       7.194   0.525 -19.841  1.00 88.69           C  
ATOM   1481  HG  LEU A  91       7.851   1.009 -20.563  1.00 88.69           H  
ATOM   1482  CD1 LEU A  91       8.024   0.067 -18.642  1.00 88.69           C  
ATOM   1483 HD11 LEU A  91       8.477   0.933 -18.159  1.00 88.69           H  
ATOM   1484 HD12 LEU A  91       7.395  -0.455 -17.920  1.00 88.69           H  
ATOM   1485 HD13 LEU A  91       8.824  -0.596 -18.971  1.00 88.69           H  
ATOM   1486  CD2 LEU A  91       6.587  -0.708 -20.515  1.00 88.69           C  
ATOM   1487 HD21 LEU A  91       5.872  -1.171 -19.835  1.00 88.69           H  
ATOM   1488 HD22 LEU A  91       6.093  -0.424 -21.444  1.00 88.69           H  
ATOM   1489 HD23 LEU A  91       7.377  -1.422 -20.747  1.00 88.69           H  
ATOM   1490  N   GLU A  92       4.163   3.989 -19.226  1.00 87.60           N  
ATOM   1491  H   GLU A  92       5.095   4.373 -19.161  1.00 87.60           H  
ATOM   1492  CA  GLU A  92       3.059   4.761 -18.669  1.00 87.60           C  
ATOM   1493  HA  GLU A  92       2.535   4.142 -17.940  1.00 87.60           H  
ATOM   1494  C   GLU A  92       2.043   5.182 -19.734  1.00 87.60           C  
ATOM   1495  CB  GLU A  92       3.573   6.013 -17.966  1.00 87.60           C  
ATOM   1496  HB2 GLU A  92       4.251   6.550 -18.629  1.00 87.60           H  
ATOM   1497  HB3 GLU A  92       2.704   6.644 -17.777  1.00 87.60           H  
ATOM   1498  O   GLU A  92       0.843   5.041 -19.515  1.00 87.60           O  
ATOM   1499  CG  GLU A  92       4.262   5.745 -16.622  1.00 87.60           C  
ATOM   1500  HG2 GLU A  92       5.148   5.129 -16.776  1.00 87.60           H  
ATOM   1501  HG3 GLU A  92       3.572   5.195 -15.982  1.00 87.60           H  
ATOM   1502  CD  GLU A  92       4.650   7.063 -15.933  1.00 87.60           C  
ATOM   1503  OE1 GLU A  92       5.356   6.994 -14.904  1.00 87.60           O  
ATOM   1504  OE2 GLU A  92       4.185   8.131 -16.419  1.00 87.60           O  
ATOM   1505  N   GLU A  93       2.485   5.647 -20.902  1.00 85.36           N  
ATOM   1506  H   GLU A  93       3.478   5.787 -21.024  1.00 85.36           H  
ATOM   1507  CA  GLU A  93       1.592   6.018 -22.009  1.00 85.36           C  
ATOM   1508  HA  GLU A  93       0.959   6.850 -21.701  1.00 85.36           H  
ATOM   1509  C   GLU A  93       0.675   4.851 -22.409  1.00 85.36           C  
ATOM   1510  CB  GLU A  93       2.453   6.461 -23.207  1.00 85.36           C  
ATOM   1511  HB2 GLU A  93       3.130   7.252 -22.882  1.00 85.36           H  
ATOM   1512  HB3 GLU A  93       3.047   5.608 -23.534  1.00 85.36           H  
ATOM   1513  O   GLU A  93      -0.514   5.034 -22.672  1.00 85.36           O  
ATOM   1514  CG  GLU A  93       1.639   6.992 -24.401  1.00 85.36           C  
ATOM   1515  HG2 GLU A  93       1.174   7.937 -24.117  1.00 85.36           H  
ATOM   1516  HG3 GLU A  93       0.844   6.285 -24.636  1.00 85.36           H  
ATOM   1517  CD  GLU A  93       2.480   7.190 -25.679  1.00 85.36           C  
ATOM   1518  OE1 GLU A  93       1.877   7.427 -26.752  1.00 85.36           O  
ATOM   1519  OE2 GLU A  93       3.716   7.008 -25.639  1.00 85.36           O  
ATOM   1520  N   ASN A  94       1.220   3.633 -22.432  1.00 84.33           N  
ATOM   1521  H   ASN A  94       2.193   3.559 -22.171  1.00 84.33           H  
ATOM   1522  CA  ASN A  94       0.520   2.460 -22.946  1.00 84.33           C  
ATOM   1523  HA  ASN A  94      -0.204   2.783 -23.694  1.00 84.33           H  
ATOM   1524  C   ASN A  94      -0.275   1.686 -21.894  1.00 84.33           C  
ATOM   1525  CB  ASN A  94       1.561   1.564 -23.622  1.00 84.33           C  
ATOM   1526  HB2 ASN A  94       1.161   0.556 -23.739  1.00 84.33           H  
ATOM   1527  HB3 ASN A  94       2.460   1.496 -23.010  1.00 84.33           H  
ATOM   1528  O   ASN A  94      -1.295   1.072 -22.230  1.00 84.33           O  
ATOM   1529  CG  ASN A  94       1.891   2.113 -24.987  1.00 84.33           C  
ATOM   1530  ND2 ASN A  94       3.005   2.781 -25.139  1.00 84.33           N  
ATOM   1531 HD21 ASN A  94       3.110   3.337 -25.976  1.00 84.33           H  
ATOM   1532 HD22 ASN A  94       3.544   3.022 -24.320  1.00 84.33           H  
ATOM   1533  OD1 ASN A  94       1.125   1.916 -25.923  1.00 84.33           O  
ATOM   1534  N   TYR A  95       0.209   1.664 -20.654  1.00 86.84           N  
ATOM   1535  H   TYR A  95       1.071   2.157 -20.472  1.00 86.84           H  
ATOM   1536  CA  TYR A  95      -0.298   0.779 -19.610  1.00 86.84           C  
ATOM   1537  HA  TYR A  95      -1.164   0.236 -19.990  1.00 86.84           H  
ATOM   1538  C   TYR A  95      -0.799   1.528 -18.372  1.00 86.84           C  
ATOM   1539  CB  TYR A  95       0.769  -0.277 -19.274  1.00 86.84           C  
ATOM   1540  HB2 TYR A  95       0.403  -0.900 -18.458  1.00 86.84           H  
ATOM   1541  HB3 TYR A  95       1.674   0.218 -18.924  1.00 86.84           H  
ATOM   1542  O   TYR A  95      -1.596   0.948 -17.627  1.00 86.84           O  
ATOM   1543  CG  TYR A  95       1.119  -1.181 -20.441  1.00 86.84           C  
ATOM   1544  CD1 TYR A  95       0.246  -2.227 -20.790  1.00 86.84           C  
ATOM   1545  HD1 TYR A  95      -0.630  -2.425 -20.190  1.00 86.84           H  
ATOM   1546  CD2 TYR A  95       2.297  -0.973 -21.186  1.00 86.84           C  
ATOM   1547  HD2 TYR A  95       2.973  -0.180 -20.901  1.00 86.84           H  
ATOM   1548  CE1 TYR A  95       0.526  -3.041 -21.899  1.00 86.84           C  
ATOM   1549  HE1 TYR A  95      -0.129  -3.859 -22.158  1.00 86.84           H  
ATOM   1550  CE2 TYR A  95       2.591  -1.796 -22.293  1.00 86.84           C  
ATOM   1551  HE2 TYR A  95       3.494  -1.629 -22.862  1.00 86.84           H  
ATOM   1552  OH  TYR A  95       1.886  -3.582 -23.764  1.00 86.84           O  
ATOM   1553  HH  TYR A  95       2.775  -3.547 -24.124  1.00 86.84           H  
ATOM   1554  CZ  TYR A  95       1.691  -2.824 -22.657  1.00 86.84           C  
ATOM   1555  N   ALA A  96      -0.429   2.798 -18.153  1.00 80.28           N  
ATOM   1556  H   ALA A  96       0.154   3.291 -18.814  1.00 80.28           H  
ATOM   1557  CA  ALA A  96      -0.949   3.535 -17.005  1.00 80.28           C  
ATOM   1558  HA  ALA A  96      -0.843   2.890 -16.133  1.00 80.28           H  
ATOM   1559  C   ALA A  96      -2.437   3.825 -17.199  1.00 80.28           C  
ATOM   1560  CB  ALA A  96      -0.160   4.812 -16.694  1.00 80.28           C  
ATOM   1561  HB1 ALA A  96      -0.493   5.218 -15.739  1.00 80.28           H  
ATOM   1562  HB2 ALA A  96      -0.330   5.566 -17.462  1.00 80.28           H  
ATOM   1563  HB3 ALA A  96       0.903   4.587 -16.608  1.00 80.28           H  
ATOM   1564  O   ALA A  96      -2.892   4.357 -18.215  1.00 80.28           O  
ATOM   1565  N   THR A  97      -3.225   3.498 -16.181  1.00 74.06           N  
ATOM   1566  H   THR A  97      -2.797   3.129 -15.344  1.00 74.06           H  
ATOM   1567  CA  THR A  97      -4.640   3.859 -16.167  1.00 74.06           C  
ATOM   1568  HA  THR A  97      -5.035   3.803 -17.181  1.00 74.06           H  
ATOM   1569  C   THR A  97      -4.756   5.303 -15.698  1.00 74.06           C  
ATOM   1570  CB  THR A  97      -5.455   2.880 -15.315  1.00 74.06           C  
ATOM   1571  HB  THR A  97      -5.114   2.901 -14.280  1.00 74.06           H  
ATOM   1572  O   THR A  97      -4.899   5.562 -14.511  1.00 74.06           O  
ATOM   1573  CG2 THR A  97      -6.954   3.179 -15.378  1.00 74.06           C  
ATOM   1574 HG21 THR A  97      -7.157   4.139 -14.902  1.00 74.06           H  
ATOM   1575 HG22 THR A  97      -7.287   3.201 -16.415  1.00 74.06           H  
ATOM   1576 HG23 THR A  97      -7.493   2.403 -14.836  1.00 74.06           H  
ATOM   1577  OG1 THR A  97      -5.287   1.579 -15.841  1.00 74.06           O  
ATOM   1578  HG1 THR A  97      -4.367   1.341 -15.700  1.00 74.06           H  
ATOM   1579  N   ARG A  98      -4.682   6.260 -16.628  1.00 74.75           N  
ATOM   1580  H   ARG A  98      -4.442   5.985 -17.570  1.00 74.75           H  
ATOM   1581  CA  ARG A  98      -4.832   7.686 -16.313  1.00 74.75           C  
ATOM   1582  HA  ARG A  98      -4.458   7.861 -15.304  1.00 74.75           H  
ATOM   1583  C   ARG A  98      -6.310   8.069 -16.321  1.00 74.75           C  
ATOM   1584  CB  ARG A  98      -3.982   8.544 -17.268  1.00 74.75           C  
ATOM   1585  HB2 ARG A  98      -4.254   8.322 -18.300  1.00 74.75           H  
ATOM   1586  HB3 ARG A  98      -4.189   9.596 -17.075  1.00 74.75           H  
ATOM   1587  O   ARG A  98      -6.942   8.141 -17.373  1.00 74.75           O  
ATOM   1588  CG  ARG A  98      -2.474   8.293 -17.068  1.00 74.75           C  
ATOM   1589  HG2 ARG A  98      -2.212   8.504 -16.031  1.00 74.75           H  
ATOM   1590  HG3 ARG A  98      -2.246   7.248 -17.278  1.00 74.75           H  
ATOM   1591  CD  ARG A  98      -1.618   9.174 -17.988  1.00 74.75           C  
ATOM   1592  HD2 ARG A  98      -1.846   8.920 -19.024  1.00 74.75           H  
ATOM   1593  HD3 ARG A  98      -1.877  10.219 -17.814  1.00 74.75           H  
ATOM   1594  NE  ARG A  98      -0.169   8.985 -17.749  1.00 74.75           N  
ATOM   1595  HE  ARG A  98       0.118   8.271 -17.095  1.00 74.75           H  
ATOM   1596  NH1 ARG A  98       0.599  10.554 -19.234  1.00 74.75           N  
ATOM   1597 HH11 ARG A  98       1.387  11.000 -19.683  1.00 74.75           H  
ATOM   1598 HH12 ARG A  98      -0.344  10.708 -19.560  1.00 74.75           H  
ATOM   1599  NH2 ARG A  98       2.077   9.405 -18.028  1.00 74.75           N  
ATOM   1600 HH21 ARG A  98       2.841   9.885 -18.480  1.00 74.75           H  
ATOM   1601 HH22 ARG A  98       2.392   8.767 -17.311  1.00 74.75           H  
ATOM   1602  CZ  ARG A  98       0.828   9.637 -18.331  1.00 74.75           C  
ATOM   1603  N   ARG A  99      -6.874   8.315 -15.139  1.00 84.34           N  
ATOM   1604  H   ARG A  99      -6.329   8.126 -14.310  1.00 84.34           H  
ATOM   1605  CA  ARG A  99      -8.188   8.960 -14.991  1.00 84.34           C  
ATOM   1606  HA  ARG A  99      -8.647   9.067 -15.973  1.00 84.34           H  
ATOM   1607  C   ARG A  99      -8.027  10.385 -14.468  1.00 84.34           C  
ATOM   1608  CB  ARG A  99      -9.124   8.105 -14.126  1.00 84.34           C  
ATOM   1609  HB2 ARG A  99     -10.065   8.640 -13.992  1.00 84.34           H  
ATOM   1610  HB3 ARG A  99      -8.680   7.979 -13.139  1.00 84.34           H  
ATOM   1611  O   ARG A  99      -6.956  10.784 -13.998  1.00 84.34           O  
ATOM   1612  CG  ARG A  99      -9.427   6.711 -14.696  1.00 84.34           C  
ATOM   1613  HG2 ARG A  99      -8.511   6.235 -15.047  1.00 84.34           H  
ATOM   1614  HG3 ARG A  99      -9.836   6.096 -13.895  1.00 84.34           H  
ATOM   1615  CD  ARG A  99     -10.452   6.777 -15.833  1.00 84.34           C  
ATOM   1616  HD2 ARG A  99     -11.335   7.305 -15.474  1.00 84.34           H  
ATOM   1617  HD3 ARG A  99     -10.018   7.331 -16.665  1.00 84.34           H  
ATOM   1618  NE  ARG A  99     -10.837   5.426 -16.281  1.00 84.34           N  
ATOM   1619  HE  ARG A  99     -10.374   4.654 -15.823  1.00 84.34           H  
ATOM   1620  NH1 ARG A  99     -12.365   6.071 -17.866  1.00 84.34           N  
ATOM   1621 HH11 ARG A  99     -13.025   5.847 -18.598  1.00 84.34           H  
ATOM   1622 HH12 ARG A  99     -12.174   7.036 -17.638  1.00 84.34           H  
ATOM   1623  NH2 ARG A  99     -11.965   3.900 -17.539  1.00 84.34           N  
ATOM   1624 HH21 ARG A  99     -12.630   3.691 -18.269  1.00 84.34           H  
ATOM   1625 HH22 ARG A  99     -11.479   3.152 -17.066  1.00 84.34           H  
ATOM   1626  CZ  ARG A  99     -11.717   5.141 -17.222  1.00 84.34           C  
ATOM   1627  N   THR A 100      -9.081  11.170 -14.621  1.00 89.44           N  
ATOM   1628  H   THR A 100      -9.955  10.788 -14.954  1.00 89.44           H  
ATOM   1629  CA  THR A 100      -9.122  12.555 -14.166  1.00 89.44           C  
ATOM   1630  HA  THR A 100      -8.208  13.062 -14.476  1.00 89.44           H  
ATOM   1631  C   THR A 100      -9.196  12.626 -12.638  1.00 89.44           C  
ATOM   1632  CB  THR A 100     -10.299  13.284 -14.814  1.00 89.44           C  
ATOM   1633  HB  THR A 100     -10.301  14.309 -14.443  1.00 89.44           H  
ATOM   1634  O   THR A 100      -9.546  11.650 -11.971  1.00 89.44           O  
ATOM   1635  CG2 THR A 100     -10.200  13.345 -16.337  1.00 89.44           C  
ATOM   1636 HG21 THR A 100     -11.024  13.947 -16.719  1.00 89.44           H  
ATOM   1637 HG22 THR A 100     -10.263  12.346 -16.769  1.00 89.44           H  
ATOM   1638 HG23 THR A 100      -9.260  13.813 -16.629  1.00 89.44           H  
ATOM   1639  OG1 THR A 100     -11.495  12.610 -14.500  1.00 89.44           O  
ATOM   1640  HG1 THR A 100     -12.111  13.305 -14.254  1.00 89.44           H  
ATOM   1641  N   LEU A 101      -8.824  13.775 -12.071  1.00 91.39           N  
ATOM   1642  H   LEU A 101      -8.584  14.562 -12.657  1.00 91.39           H  
ATOM   1643  CA  LEU A 101      -8.849  13.985 -10.622  1.00 91.39           C  
ATOM   1644  HA  LEU A 101      -8.237  13.220 -10.144  1.00 91.39           H  
ATOM   1645  C   LEU A 101     -10.269  13.833 -10.056  1.00 91.39           C  
ATOM   1646  CB  LEU A 101      -8.220  15.359 -10.335  1.00 91.39           C  
ATOM   1647  HB2 LEU A 101      -7.216  15.344 -10.760  1.00 91.39           H  
ATOM   1648  HB3 LEU A 101      -8.780  16.141 -10.848  1.00 91.39           H  
ATOM   1649  O   LEU A 101     -10.451  13.186  -9.027  1.00 91.39           O  
ATOM   1650  CG  LEU A 101      -8.121  15.698  -8.833  1.00 91.39           C  
ATOM   1651  HG  LEU A 101      -8.060  14.778  -8.252  1.00 91.39           H  
ATOM   1652  CD1 LEU A 101      -6.850  16.502  -8.575  1.00 91.39           C  
ATOM   1653 HD11 LEU A 101      -5.989  15.936  -8.930  1.00 91.39           H  
ATOM   1654 HD12 LEU A 101      -6.736  16.684  -7.506  1.00 91.39           H  
ATOM   1655 HD13 LEU A 101      -6.889  17.456  -9.100  1.00 91.39           H  
ATOM   1656  CD2 LEU A 101      -9.307  16.535  -8.347  1.00 91.39           C  
ATOM   1657 HD21 LEU A 101      -9.371  17.466  -8.910  1.00 91.39           H  
ATOM   1658 HD22 LEU A 101     -10.239  15.980  -8.460  1.00 91.39           H  
ATOM   1659 HD23 LEU A 101      -9.177  16.769  -7.290  1.00 91.39           H  
ATOM   1660  N   ASP A 102     -11.275  14.350 -10.766  1.00 93.44           N  
ATOM   1661  H   ASP A 102     -11.078  14.803 -11.647  1.00 93.44           H  
ATOM   1662  CA  ASP A 102     -12.692  14.216 -10.420  1.00 93.44           C  
ATOM   1663  HA  ASP A 102     -12.846  14.619  -9.419  1.00 93.44           H  
ATOM   1664  C   ASP A 102     -13.148  12.753 -10.396  1.00 93.44           C  
ATOM   1665  CB  ASP A 102     -13.553  15.040 -11.393  1.00 93.44           C  
ATOM   1666  HB2 ASP A 102     -14.604  14.922 -11.129  1.00 93.44           H  
ATOM   1667  HB3 ASP A 102     -13.296  16.094 -11.287  1.00 93.44           H  
ATOM   1668  O   ASP A 102     -13.843  12.357  -9.464  1.00 93.44           O  
ATOM   1669  CG  ASP A 102     -13.333  14.616 -12.844  1.00 93.44           C  
ATOM   1670  OD1 ASP A 102     -12.227  14.896 -13.348  1.00 93.44           O  
ATOM   1671  OD2 ASP A 102     -14.171  13.894 -13.418  1.00 93.44           O  
ATOM   1672  N   TYR A 103     -12.694  11.914 -11.335  1.00 94.05           N  
ATOM   1673  H   TYR A 103     -12.153  12.290 -12.100  1.00 94.05           H  
ATOM   1674  CA  TYR A 103     -13.027  10.489 -11.330  1.00 94.05           C  
ATOM   1675  HA  TYR A 103     -14.110  10.387 -11.386  1.00 94.05           H  
ATOM   1676  C   TYR A 103     -12.566   9.808 -10.036  1.00 94.05           C  
ATOM   1677  CB  TYR A 103     -12.408   9.801 -12.553  1.00 94.05           C  
ATOM   1678  HB2 TYR A 103     -11.344  10.036 -12.596  1.00 94.05           H  
ATOM   1679  HB3 TYR A 103     -12.869  10.206 -13.454  1.00 94.05           H  
ATOM   1680  O   TYR A 103     -13.351   9.102  -9.397  1.00 94.05           O  
ATOM   1681  CG  TYR A 103     -12.564   8.291 -12.541  1.00 94.05           C  
ATOM   1682  CD1 TYR A 103     -11.567   7.479 -11.962  1.00 94.05           C  
ATOM   1683  HD1 TYR A 103     -10.684   7.931 -11.535  1.00 94.05           H  
ATOM   1684  CD2 TYR A 103     -13.732   7.706 -13.062  1.00 94.05           C  
ATOM   1685  HD2 TYR A 103     -14.506   8.337 -13.473  1.00 94.05           H  
ATOM   1686  CE1 TYR A 103     -11.732   6.083 -11.917  1.00 94.05           C  
ATOM   1687  HE1 TYR A 103     -10.970   5.463 -11.469  1.00 94.05           H  
ATOM   1688  CE2 TYR A 103     -13.906   6.309 -13.011  1.00 94.05           C  
ATOM   1689  HE2 TYR A 103     -14.816   5.869 -13.392  1.00 94.05           H  
ATOM   1690  OH  TYR A 103     -13.068   4.148 -12.378  1.00 94.05           O  
ATOM   1691  HH  TYR A 103     -13.938   3.892 -12.695  1.00 94.05           H  
ATOM   1692  CZ  TYR A 103     -12.904   5.496 -12.436  1.00 94.05           C  
ATOM   1693  N   TYR A 104     -11.311  10.024  -9.629  1.00 94.03           N  
ATOM   1694  H   TYR A 104     -10.726  10.647 -10.168  1.00 94.03           H  
ATOM   1695  CA  TYR A 104     -10.778   9.427  -8.402  1.00 94.03           C  
ATOM   1696  HA  TYR A 104     -11.009   8.362  -8.403  1.00 94.03           H  
ATOM   1697  C   TYR A 104     -11.426  10.014  -7.150  1.00 94.03           C  
ATOM   1698  CB  TYR A 104      -9.259   9.583  -8.345  1.00 94.03           C  
ATOM   1699  HB2 TYR A 104      -9.000  10.636  -8.459  1.00 94.03           H  
ATOM   1700  HB3 TYR A 104      -8.911   9.263  -7.363  1.00 94.03           H  
ATOM   1701  O   TYR A 104     -11.758   9.262  -6.234  1.00 94.03           O  
ATOM   1702  CG  TYR A 104      -8.530   8.758  -9.380  1.00 94.03           C  
ATOM   1703  CD1 TYR A 104      -8.563   7.352  -9.313  1.00 94.03           C  
ATOM   1704  HD1 TYR A 104      -9.092   6.864  -8.507  1.00 94.03           H  
ATOM   1705  CD2 TYR A 104      -7.783   9.399 -10.381  1.00 94.03           C  
ATOM   1706  HD2 TYR A 104      -7.777  10.477 -10.438  1.00 94.03           H  
ATOM   1707  CE1 TYR A 104      -7.812   6.582 -10.222  1.00 94.03           C  
ATOM   1708  HE1 TYR A 104      -7.769   5.508 -10.120  1.00 94.03           H  
ATOM   1709  CE2 TYR A 104      -7.021   8.637 -11.281  1.00 94.03           C  
ATOM   1710  HE2 TYR A 104      -6.412   9.120 -12.031  1.00 94.03           H  
ATOM   1711  OH  TYR A 104      -6.288   6.524 -12.084  1.00 94.03           O  
ATOM   1712  HH  TYR A 104      -6.086   5.640 -11.769  1.00 94.03           H  
ATOM   1713  CZ  TYR A 104      -7.024   7.232 -11.195  1.00 94.03           C  
ATOM   1714  N   ALA A 105     -11.683  11.324  -7.134  1.00 94.83           N  
ATOM   1715  H   ALA A 105     -11.375  11.895  -7.908  1.00 94.83           H  
ATOM   1716  CA  ALA A 105     -12.389  11.978  -6.040  1.00 94.83           C  
ATOM   1717  HA  ALA A 105     -11.846  11.796  -5.113  1.00 94.83           H  
ATOM   1718  C   ALA A 105     -13.801  11.392  -5.874  1.00 94.83           C  
ATOM   1719  CB  ALA A 105     -12.402  13.487  -6.305  1.00 94.83           C  
ATOM   1720  HB1 ALA A 105     -12.941  13.705  -7.227  1.00 94.83           H  
ATOM   1721  HB2 ALA A 105     -12.891  14.002  -5.477  1.00 94.83           H  
ATOM   1722  HB3 ALA A 105     -11.380  13.856  -6.394  1.00 94.83           H  
ATOM   1723  O   ALA A 105     -14.154  10.919  -4.794  1.00 94.83           O  
ATOM   1724  N   CYS A 106     -14.588  11.316  -6.951  1.00 95.50           N  
ATOM   1725  H   CYS A 106     -14.264  11.723  -7.817  1.00 95.50           H  
ATOM   1726  CA  CYS A 106     -15.917  10.706  -6.939  1.00 95.50           C  
ATOM   1727  HA  CYS A 106     -16.542  11.227  -6.214  1.00 95.50           H  
ATOM   1728  C   CYS A 106     -15.873   9.232  -6.520  1.00 95.50           C  
ATOM   1729  CB  CYS A 106     -16.549  10.840  -8.331  1.00 95.50           C  
ATOM   1730  HB2 CYS A 106     -15.837  10.524  -9.094  1.00 95.50           H  
ATOM   1731  HB3 CYS A 106     -17.436  10.208  -8.395  1.00 95.50           H  
ATOM   1732  O   CYS A 106     -16.707   8.797  -5.722  1.00 95.50           O  
ATOM   1733  SG  CYS A 106     -17.039  12.558  -8.645  1.00 95.50           S  
ATOM   1734  HG  CYS A 106     -17.897  12.704  -7.631  1.00 95.50           H  
ATOM   1735  N   LYS A 107     -14.899   8.459  -7.014  1.00 94.82           N  
ATOM   1736  H   LYS A 107     -14.263   8.867  -7.684  1.00 94.82           H  
ATOM   1737  CA  LYS A 107     -14.717   7.049  -6.640  1.00 94.82           C  
ATOM   1738  HA  LYS A 107     -15.643   6.510  -6.838  1.00 94.82           H  
ATOM   1739  C   LYS A 107     -14.431   6.899  -5.142  1.00 94.82           C  
ATOM   1740  CB  LYS A 107     -13.600   6.446  -7.507  1.00 94.82           C  
ATOM   1741  HB2 LYS A 107     -13.787   6.702  -8.550  1.00 94.82           H  
ATOM   1742  HB3 LYS A 107     -12.646   6.883  -7.213  1.00 94.82           H  
ATOM   1743  O   LYS A 107     -15.037   6.046  -4.503  1.00 94.82           O  
ATOM   1744  CG  LYS A 107     -13.516   4.915  -7.412  1.00 94.82           C  
ATOM   1745  HG2 LYS A 107     -13.423   4.614  -6.369  1.00 94.82           H  
ATOM   1746  HG3 LYS A 107     -14.423   4.475  -7.826  1.00 94.82           H  
ATOM   1747  CD  LYS A 107     -12.293   4.416  -8.197  1.00 94.82           C  
ATOM   1748  HD2 LYS A 107     -11.407   4.904  -7.791  1.00 94.82           H  
ATOM   1749  HD3 LYS A 107     -12.392   4.698  -9.246  1.00 94.82           H  
ATOM   1750  CE  LYS A 107     -12.124   2.893  -8.087  1.00 94.82           C  
ATOM   1751  HE2 LYS A 107     -12.867   2.406  -8.719  1.00 94.82           H  
ATOM   1752  HE3 LYS A 107     -12.317   2.601  -7.055  1.00 94.82           H  
ATOM   1753  NZ  LYS A 107     -10.746   2.471  -8.463  1.00 94.82           N  
ATOM   1754  HZ1 LYS A 107     -10.519   2.708  -9.418  1.00 94.82           H  
ATOM   1755  HZ2 LYS A 107     -10.603   1.481  -8.322  1.00 94.82           H  
ATOM   1756  HZ3 LYS A 107     -10.057   2.927  -7.882  1.00 94.82           H  
ATOM   1757  N   MET A 108     -13.577   7.753  -4.574  1.00 95.81           N  
ATOM   1758  H   MET A 108     -13.100   8.419  -5.165  1.00 95.81           H  
ATOM   1759  CA  MET A 108     -13.275   7.766  -3.141  1.00 95.81           C  
ATOM   1760  HA  MET A 108     -13.001   6.756  -2.835  1.00 95.81           H  
ATOM   1761  C   MET A 108     -14.496   8.171  -2.300  1.00 95.81           C  
ATOM   1762  CB  MET A 108     -12.062   8.674  -2.886  1.00 95.81           C  
ATOM   1763  HB2 MET A 108     -11.254   8.393  -3.561  1.00 95.81           H  
ATOM   1764  HB3 MET A 108     -12.337   9.709  -3.091  1.00 95.81           H  
ATOM   1765  O   MET A 108     -14.853   7.467  -1.359  1.00 95.81           O  
ATOM   1766  CG  MET A 108     -11.546   8.552  -1.447  1.00 95.81           C  
ATOM   1767  HG2 MET A 108     -11.245   7.518  -1.277  1.00 95.81           H  
ATOM   1768  HG3 MET A 108     -12.351   8.785  -0.750  1.00 95.81           H  
ATOM   1769  SD  MET A 108     -10.129   9.617  -1.056  1.00 95.81           S  
ATOM   1770  CE  MET A 108     -10.930  11.245  -1.060  1.00 95.81           C  
ATOM   1771  HE1 MET A 108     -10.199  12.007  -0.792  1.00 95.81           H  
ATOM   1772  HE2 MET A 108     -11.330  11.467  -2.049  1.00 95.81           H  
ATOM   1773  HE3 MET A 108     -11.743  11.256  -0.333  1.00 95.81           H  
ATOM   1774  N   PHE A 109     -15.199   9.248  -2.667  1.00 95.70           N  
ATOM   1775  H   PHE A 109     -14.846   9.813  -3.426  1.00 95.70           H  
ATOM   1776  CA  PHE A 109     -16.350   9.751  -1.902  1.00 95.70           C  
ATOM   1777  HA  PHE A 109     -16.068   9.796  -0.850  1.00 95.70           H  
ATOM   1778  C   PHE A 109     -17.593   8.853  -1.972  1.00 95.70           C  
ATOM   1779  CB  PHE A 109     -16.707  11.164  -2.387  1.00 95.70           C  
ATOM   1780  HB2 PHE A 109     -16.903  11.128  -3.459  1.00 95.70           H  
ATOM   1781  HB3 PHE A 109     -17.627  11.478  -1.895  1.00 95.70           H  
ATOM   1782  O   PHE A 109     -18.397   8.820  -1.033  1.00 95.70           O  
ATOM   1783  CG  PHE A 109     -15.661  12.224  -2.100  1.00 95.70           C  
ATOM   1784  CD1 PHE A 109     -15.143  12.364  -0.800  1.00 95.70           C  
ATOM   1785  HD1 PHE A 109     -15.516  11.740  -0.001  1.00 95.70           H  
ATOM   1786  CD2 PHE A 109     -15.240  13.108  -3.110  1.00 95.70           C  
ATOM   1787  HD2 PHE A 109     -15.653  13.034  -4.104  1.00 95.70           H  
ATOM   1788  CE1 PHE A 109     -14.168  13.333  -0.521  1.00 95.70           C  
ATOM   1789  HE1 PHE A 109     -13.775  13.426   0.481  1.00 95.70           H  
ATOM   1790  CE2 PHE A 109     -14.282  14.096  -2.828  1.00 95.70           C  
ATOM   1791  HE2 PHE A 109     -13.973  14.787  -3.598  1.00 95.70           H  
ATOM   1792  CZ  PHE A 109     -13.742  14.204  -1.537  1.00 95.70           C  
ATOM   1793  HZ  PHE A 109     -13.029  14.987  -1.325  1.00 95.70           H  
ATOM   1794  N   SER A 110     -17.773   8.119  -3.071  1.00 95.75           N  
ATOM   1795  H   SER A 110     -17.103   8.219  -3.820  1.00 95.75           H  
ATOM   1796  CA  SER A 110     -18.878   7.163  -3.246  1.00 95.75           C  
ATOM   1797  HA  SER A 110     -19.751   7.539  -2.714  1.00 95.75           H  
ATOM   1798  C   SER A 110     -18.582   5.778  -2.671  1.00 95.75           C  
ATOM   1799  CB  SER A 110     -19.272   7.049  -4.721  1.00 95.75           C  
ATOM   1800  HB2 SER A 110     -20.109   6.357  -4.815  1.00 95.75           H  
ATOM   1801  HB3 SER A 110     -19.585   8.025  -5.090  1.00 95.75           H  
ATOM   1802  O   SER A 110     -19.504   4.974  -2.526  1.00 95.75           O  
ATOM   1803  OG  SER A 110     -18.192   6.581  -5.501  1.00 95.75           O  
ATOM   1804  HG  SER A 110     -17.591   7.318  -5.629  1.00 95.75           H  
ATOM   1805  N   ALA A 111     -17.330   5.493  -2.302  1.00 96.16           N  
ATOM   1806  H   ALA A 111     -16.602   6.180  -2.439  1.00 96.16           H  
ATOM   1807  CA  ALA A 111     -16.952   4.205  -1.749  1.00 96.16           C  
ATOM   1808  HA  ALA A 111     -17.273   3.440  -2.455  1.00 96.16           H  
ATOM   1809  C   ALA A 111     -17.668   3.949  -0.411  1.00 96.16           C  
ATOM   1810  CB  ALA A 111     -15.425   4.128  -1.644  1.00 96.16           C  
ATOM   1811  HB1 ALA A 111     -15.059   4.862  -0.925  1.00 96.16           H  
ATOM   1812  HB2 ALA A 111     -15.120   3.130  -1.329  1.00 96.16           H  
ATOM   1813  HB3 ALA A 111     -14.975   4.330  -2.616  1.00 96.16           H  
ATOM   1814  O   ALA A 111     -17.763   4.821   0.456  1.00 96.16           O  
ATOM   1815  N   ARG A 112     -18.181   2.732  -0.243  1.00 96.23           N  
ATOM   1816  H   ARG A 112     -18.067   2.061  -0.989  1.00 96.23           H  
ATOM   1817  CA  ARG A 112     -18.792   2.233   0.994  1.00 96.23           C  
ATOM   1818  HA  ARG A 112     -18.489   2.856   1.835  1.00 96.23           H  
ATOM   1819  C   ARG A 112     -18.259   0.833   1.280  1.00 96.23           C  
ATOM   1820  CB  ARG A 112     -20.331   2.219   0.873  1.00 96.23           C  
ATOM   1821  HB2 ARG A 112     -20.607   1.563   0.047  1.00 96.23           H  
ATOM   1822  HB3 ARG A 112     -20.748   1.789   1.784  1.00 96.23           H  
ATOM   1823  O   ARG A 112     -17.958   0.097   0.332  1.00 96.23           O  
ATOM   1824  CG  ARG A 112     -20.988   3.590   0.636  1.00 96.23           C  
ATOM   1825  HG2 ARG A 112     -20.584   4.041  -0.270  1.00 96.23           H  
ATOM   1826  HG3 ARG A 112     -22.057   3.437   0.486  1.00 96.23           H  
ATOM   1827  CD  ARG A 112     -20.793   4.546   1.820  1.00 96.23           C  
ATOM   1828  HD2 ARG A 112     -19.726   4.677   1.997  1.00 96.23           H  
ATOM   1829  HD3 ARG A 112     -21.231   4.100   2.713  1.00 96.23           H  
ATOM   1830  NE  ARG A 112     -21.416   5.861   1.572  1.00 96.23           N  
ATOM   1831  HE  ARG A 112     -22.380   5.963   1.855  1.00 96.23           H  
ATOM   1832  NH1 ARG A 112     -19.588   6.900   0.622  1.00 96.23           N  
ATOM   1833 HH11 ARG A 112     -19.166   7.688   0.151  1.00 96.23           H  
ATOM   1834 HH12 ARG A 112     -19.019   6.072   0.724  1.00 96.23           H  
ATOM   1835  NH2 ARG A 112     -21.481   8.016   0.820  1.00 96.23           N  
ATOM   1836 HH21 ARG A 112     -20.989   8.774   0.370  1.00 96.23           H  
ATOM   1837 HH22 ARG A 112     -22.467   8.083   1.030  1.00 96.23           H  
ATOM   1838  CZ  ARG A 112     -20.825   6.906   1.012  1.00 96.23           C  
ATOM   1839  N   GLN A 113     -18.181   0.486   2.560  1.00 96.25           N  
ATOM   1840  H   GLN A 113     -18.437   1.153   3.274  1.00 96.25           H  
ATOM   1841  CA  GLN A 113     -17.875  -0.865   3.011  1.00 96.25           C  
ATOM   1842  HA  GLN A 113     -16.938  -1.188   2.557  1.00 96.25           H  
ATOM   1843  C   GLN A 113     -18.999  -1.814   2.575  1.00 96.25           C  
ATOM   1844  CB  GLN A 113     -17.702  -0.855   4.538  1.00 96.25           C  
ATOM   1845  HB2 GLN A 113     -18.654  -0.585   4.996  1.00 96.25           H  
ATOM   1846  HB3 GLN A 113     -16.963  -0.102   4.810  1.00 96.25           H  
ATOM   1847  O   GLN A 113     -20.187  -1.518   2.751  1.00 96.25           O  
ATOM   1848  CG  GLN A 113     -17.245  -2.212   5.095  1.00 96.25           C  
ATOM   1849  HG2 GLN A 113     -16.298  -2.493   4.636  1.00 96.25           H  
ATOM   1850  HG3 GLN A 113     -17.976  -2.980   4.842  1.00 96.25           H  
ATOM   1851  CD  GLN A 113     -17.095  -2.218   6.611  1.00 96.25           C  
ATOM   1852  NE2 GLN A 113     -16.391  -3.170   7.170  1.00 96.25           N  
ATOM   1853 HE21 GLN A 113     -16.095  -3.971   6.630  1.00 96.25           H  
ATOM   1854 HE22 GLN A 113     -16.321  -3.202   8.177  1.00 96.25           H  
ATOM   1855  OE1 GLN A 113     -17.686  -1.415   7.326  1.00 96.25           O  
ATOM   1856  N   GLY A 114     -18.636  -2.958   2.000  1.00 93.62           N  
ATOM   1857  H   GLY A 114     -17.650  -3.128   1.862  1.00 93.62           H  
ATOM   1858  CA  GLY A 114     -19.587  -4.022   1.684  1.00 93.62           C  
ATOM   1859  HA2 GLY A 114     -19.071  -4.809   1.134  1.00 93.62           H  
ATOM   1860  HA3 GLY A 114     -20.378  -3.614   1.055  1.00 93.62           H  
ATOM   1861  C   GLY A 114     -20.210  -4.633   2.945  1.00 93.62           C  
ATOM   1862  O   GLY A 114     -19.600  -4.665   4.006  1.00 93.62           O  
ATOM   1863  N   LYS A 115     -21.420  -5.197   2.833  1.00 90.18           N  
ATOM   1864  H   LYS A 115     -21.887  -5.120   1.941  1.00 90.18           H  
ATOM   1865  CA  LYS A 115     -22.154  -5.797   3.971  1.00 90.18           C  
ATOM   1866  HA  LYS A 115     -22.338  -5.017   4.710  1.00 90.18           H  
ATOM   1867  C   LYS A 115     -21.377  -6.899   4.717  1.00 90.18           C  
ATOM   1868  CB  LYS A 115     -23.495  -6.333   3.444  1.00 90.18           C  
ATOM   1869  HB2 LYS A 115     -23.301  -7.129   2.725  1.00 90.18           H  
ATOM   1870  HB3 LYS A 115     -24.015  -5.523   2.931  1.00 90.18           H  
ATOM   1871  O   LYS A 115     -21.634  -7.138   5.891  1.00 90.18           O  
ATOM   1872  CG  LYS A 115     -24.410  -6.872   4.554  1.00 90.18           C  
ATOM   1873  HG2 LYS A 115     -24.598  -6.087   5.286  1.00 90.18           H  
ATOM   1874  HG3 LYS A 115     -23.933  -7.718   5.049  1.00 90.18           H  
ATOM   1875  CD  LYS A 115     -25.736  -7.361   3.971  1.00 90.18           C  
ATOM   1876  HD2 LYS A 115     -26.258  -6.530   3.498  1.00 90.18           H  
ATOM   1877  HD3 LYS A 115     -25.528  -8.127   3.224  1.00 90.18           H  
ATOM   1878  CE  LYS A 115     -26.595  -7.949   5.093  1.00 90.18           C  
ATOM   1879  HE2 LYS A 115     -25.971  -8.618   5.686  1.00 90.18           H  
ATOM   1880  HE3 LYS A 115     -26.929  -7.137   5.739  1.00 90.18           H  
ATOM   1881  NZ  LYS A 115     -27.746  -8.696   4.535  1.00 90.18           N  
ATOM   1882  HZ1 LYS A 115     -28.291  -8.106   3.923  1.00 90.18           H  
ATOM   1883  HZ2 LYS A 115     -27.401  -9.483   4.005  1.00 90.18           H  
ATOM   1884  HZ3 LYS A 115     -28.341  -9.042   5.275  1.00 90.18           H  
ATOM   1885  N   TYR A 116     -20.475  -7.583   4.018  1.00 89.98           N  
ATOM   1886  H   TYR A 116     -20.297  -7.280   3.071  1.00 89.98           H  
ATOM   1887  CA  TYR A 116     -19.670  -8.697   4.530  1.00 89.98           C  
ATOM   1888  HA  TYR A 116     -19.839  -8.803   5.601  1.00 89.98           H  
ATOM   1889  C   TYR A 116     -18.165  -8.450   4.353  1.00 89.98           C  
ATOM   1890  CB  TYR A 116     -20.113  -9.994   3.834  1.00 89.98           C  
ATOM   1891  HB2 TYR A 116     -19.800  -9.955   2.791  1.00 89.98           H  
ATOM   1892  HB3 TYR A 116     -19.594 -10.834   4.296  1.00 89.98           H  
ATOM   1893  O   TYR A 116     -17.372  -9.382   4.427  1.00 89.98           O  
ATOM   1894  CG  TYR A 116     -21.605 -10.265   3.898  1.00 89.98           C  
ATOM   1895  CD1 TYR A 116     -22.191 -10.632   5.123  1.00 89.98           C  
ATOM   1896  HD1 TYR A 116     -21.572 -10.710   6.004  1.00 89.98           H  
ATOM   1897  CD2 TYR A 116     -22.402 -10.151   2.742  1.00 89.98           C  
ATOM   1898  HD2 TYR A 116     -21.945  -9.888   1.800  1.00 89.98           H  
ATOM   1899  CE1 TYR A 116     -23.570 -10.904   5.194  1.00 89.98           C  
ATOM   1900  HE1 TYR A 116     -24.003 -11.198   6.139  1.00 89.98           H  
ATOM   1901  CE2 TYR A 116     -23.787 -10.402   2.811  1.00 89.98           C  
ATOM   1902  HE2 TYR A 116     -24.397 -10.339   1.922  1.00 89.98           H  
ATOM   1903  OH  TYR A 116     -25.705 -11.044   4.121  1.00 89.98           O  
ATOM   1904  HH  TYR A 116     -25.862 -11.606   4.883  1.00 89.98           H  
ATOM   1905  CZ  TYR A 116     -24.370 -10.787   4.037  1.00 89.98           C  
ATOM   1906  N   GLU A 117     -17.777  -7.211   4.051  1.00 93.89           N  
ATOM   1907  H   GLU A 117     -18.437  -6.455   4.166  1.00 93.89           H  
ATOM   1908  CA  GLU A 117     -16.378  -6.824   3.895  1.00 93.89           C  
ATOM   1909  HA  GLU A 117     -15.818  -7.636   3.431  1.00 93.89           H  
ATOM   1910  C   GLU A 117     -15.784  -6.545   5.278  1.00 93.89           C  
ATOM   1911  CB  GLU A 117     -16.319  -5.599   2.970  1.00 93.89           C  
ATOM   1912  HB2 GLU A 117     -16.866  -4.778   3.434  1.00 93.89           H  
ATOM   1913  HB3 GLU A 117     -16.815  -5.854   2.033  1.00 93.89           H  
ATOM   1914  O   GLU A 117     -16.354  -5.759   6.036  1.00 93.89           O  
ATOM   1915  CG  GLU A 117     -14.893  -5.132   2.653  1.00 93.89           C  
ATOM   1916  HG2 GLU A 117     -14.416  -4.796   3.573  1.00 93.89           H  
ATOM   1917  HG3 GLU A 117     -14.335  -5.984   2.264  1.00 93.89           H  
ATOM   1918  CD  GLU A 117     -14.853  -3.983   1.630  1.00 93.89           C  
ATOM   1919  OE1 GLU A 117     -13.798  -3.810   0.984  1.00 93.89           O  
ATOM   1920  OE2 GLU A 117     -15.881  -3.280   1.450  1.00 93.89           O  
ATOM   1921  N   SER A 118     -14.650  -7.168   5.607  1.00 94.38           N  
ATOM   1922  H   SER A 118     -14.189  -7.767   4.936  1.00 94.38           H  
ATOM   1923  CA  SER A 118     -13.948  -6.888   6.863  1.00 94.38           C  
ATOM   1924  HA  SER A 118     -14.650  -7.004   7.689  1.00 94.38           H  
ATOM   1925  C   SER A 118     -13.430  -5.455   6.894  1.00 94.38           C  
ATOM   1926  CB  SER A 118     -12.790  -7.864   7.093  1.00 94.38           C  
ATOM   1927  HB2 SER A 118     -13.170  -8.885   7.052  1.00 94.38           H  
ATOM   1928  HB3 SER A 118     -12.374  -7.691   8.086  1.00 94.38           H  
ATOM   1929  O   SER A 118     -13.177  -4.839   5.851  1.00 94.38           O  
ATOM   1930  OG  SER A 118     -11.766  -7.698   6.123  1.00 94.38           O  
ATOM   1931  HG  SER A 118     -11.087  -8.354   6.300  1.00 94.38           H  
ATOM   1932  N   ILE A 119     -13.217  -4.922   8.091  1.00 94.89           N  
ATOM   1933  H   ILE A 119     -13.475  -5.436   8.921  1.00 94.89           H  
ATOM   1934  CA  ILE A 119     -12.674  -3.567   8.233  1.00 94.89           C  
ATOM   1935  HA  ILE A 119     -13.287  -2.883   7.644  1.00 94.89           H  
ATOM   1936  C   ILE A 119     -11.258  -3.462   7.672  1.00 94.89           C  
ATOM   1937  CB  ILE A 119     -12.761  -3.142   9.700  1.00 94.89           C  
ATOM   1938  HB  ILE A 119     -12.373  -3.947  10.324  1.00 94.89           H  
ATOM   1939  O   ILE A 119     -10.930  -2.444   7.070  1.00 94.89           O  
ATOM   1940  CG1 ILE A 119     -14.258  -2.941   9.994  1.00 94.89           C  
ATOM   1941 HG12 ILE A 119     -14.660  -2.149   9.362  1.00 94.89           H  
ATOM   1942 HG13 ILE A 119     -14.808  -3.855   9.769  1.00 94.89           H  
ATOM   1943  CG2 ILE A 119     -11.959  -1.870  10.009  1.00 94.89           C  
ATOM   1944 HG21 ILE A 119     -12.378  -1.018   9.474  1.00 94.89           H  
ATOM   1945 HG22 ILE A 119     -10.908  -1.990   9.745  1.00 94.89           H  
ATOM   1946 HG23 ILE A 119     -11.980  -1.699  11.085  1.00 94.89           H  
ATOM   1947  CD1 ILE A 119     -14.538  -2.596  11.439  1.00 94.89           C  
ATOM   1948 HD11 ILE A 119     -13.723  -2.956  12.067  1.00 94.89           H  
ATOM   1949 HD12 ILE A 119     -15.478  -3.074  11.713  1.00 94.89           H  
ATOM   1950 HD13 ILE A 119     -14.643  -1.516  11.534  1.00 94.89           H  
ATOM   1951  N   ALA A 120     -10.450  -4.518   7.788  1.00 95.10           N  
ATOM   1952  H   ALA A 120     -10.769  -5.306   8.334  1.00 95.10           H  
ATOM   1953  CA  ALA A 120      -9.115  -4.560   7.192  1.00 95.10           C  
ATOM   1954  HA  ALA A 120      -8.529  -3.727   7.580  1.00 95.10           H  
ATOM   1955  C   ALA A 120      -9.168  -4.412   5.659  1.00 95.10           C  
ATOM   1956  CB  ALA A 120      -8.435  -5.870   7.607  1.00 95.10           C  
ATOM   1957  HB1 ALA A 120      -8.351  -5.922   8.693  1.00 95.10           H  
ATOM   1958  HB2 ALA A 120      -9.006  -6.726   7.247  1.00 95.10           H  
ATOM   1959  HB3 ALA A 120      -7.432  -5.905   7.181  1.00 95.10           H  
ATOM   1960  O   ALA A 120      -8.449  -3.593   5.090  1.00 95.10           O  
ATOM   1961  N   SER A 121     -10.068  -5.146   4.990  1.00 95.51           N  
ATOM   1962  H   SER A 121     -10.680  -5.756   5.514  1.00 95.51           H  
ATOM   1963  CA  SER A 121     -10.271  -5.029   3.536  1.00 95.51           C  
ATOM   1964  HA  SER A 121      -9.326  -5.211   3.024  1.00 95.51           H  
ATOM   1965  C   SER A 121     -10.755  -3.632   3.149  1.00 95.51           C  
ATOM   1966  CB  SER A 121     -11.288  -6.075   3.072  1.00 95.51           C  
ATOM   1967  HB2 SER A 121     -10.907  -7.067   3.313  1.00 95.51           H  
ATOM   1968  HB3 SER A 121     -12.229  -5.932   3.605  1.00 95.51           H  
ATOM   1969  O   SER A 121     -10.268  -3.041   2.185  1.00 95.51           O  
ATOM   1970  OG  SER A 121     -11.522  -6.001   1.677  1.00 95.51           O  
ATOM   1971  HG  SER A 121     -11.998  -5.195   1.465  1.00 95.51           H  
ATOM   1972  N   TRP A 122     -11.689  -3.080   3.925  1.00 96.77           N  
ATOM   1973  H   TRP A 122     -12.060  -3.619   4.695  1.00 96.77           H  
ATOM   1974  CA  TRP A 122     -12.207  -1.735   3.703  1.00 96.77           C  
ATOM   1975  HA  TRP A 122     -12.556  -1.671   2.672  1.00 96.77           H  
ATOM   1976  C   TRP A 122     -11.135  -0.649   3.883  1.00 96.77           C  
ATOM   1977  CB  TRP A 122     -13.392  -1.512   4.645  1.00 96.77           C  
ATOM   1978  HB2 TRP A 122     -13.076  -1.721   5.667  1.00 96.77           H  
ATOM   1979  HB3 TRP A 122     -14.168  -2.231   4.382  1.00 96.77           H  
ATOM   1980  O   TRP A 122     -11.067   0.281   3.079  1.00 96.77           O  
ATOM   1981  CG  TRP A 122     -13.970  -0.134   4.604  1.00 96.77           C  
ATOM   1982  CD1 TRP A 122     -14.109   0.697   5.662  1.00 96.77           C  
ATOM   1983  HD1 TRP A 122     -13.838   0.446   6.677  1.00 96.77           H  
ATOM   1984  CD2 TRP A 122     -14.407   0.624   3.439  1.00 96.77           C  
ATOM   1985  CE2 TRP A 122     -14.759   1.937   3.873  1.00 96.77           C  
ATOM   1986  CE3 TRP A 122     -14.520   0.340   2.061  1.00 96.77           C  
ATOM   1987  HE3 TRP A 122     -14.284  -0.659   1.722  1.00 96.77           H  
ATOM   1988  NE1 TRP A 122     -14.592   1.920   5.240  1.00 96.77           N  
ATOM   1989  HE1 TRP A 122     -14.748   2.699   5.863  1.00 96.77           H  
ATOM   1990  CH2 TRP A 122     -15.218   2.631   1.611  1.00 96.77           C  
ATOM   1991  HH2 TRP A 122     -15.468   3.423   0.922  1.00 96.77           H  
ATOM   1992  CZ2 TRP A 122     -15.162   2.931   2.978  1.00 96.77           C  
ATOM   1993  HZ2 TRP A 122     -15.368   3.930   3.335  1.00 96.77           H  
ATOM   1994  CZ3 TRP A 122     -14.910   1.339   1.150  1.00 96.77           C  
ATOM   1995  HZ3 TRP A 122     -14.953   1.120   0.093  1.00 96.77           H  
ATOM   1996  N   GLY A 123     -10.277  -0.786   4.898  1.00 95.87           N  
ATOM   1997  H   GLY A 123     -10.401  -1.568   5.525  1.00 95.87           H  
ATOM   1998  CA  GLY A 123      -9.127   0.089   5.133  1.00 95.87           C  
ATOM   1999  HA2 GLY A 123      -9.464   1.109   5.315  1.00 95.87           H  
ATOM   2000  HA3 GLY A 123      -8.578  -0.264   6.006  1.00 95.87           H  
ATOM   2001  C   GLY A 123      -8.174   0.095   3.940  1.00 95.87           C  
ATOM   2002  O   GLY A 123      -7.945   1.153   3.358  1.00 95.87           O  
ATOM   2003  N   ASN A 124      -7.752  -1.091   3.487  1.00 94.95           N  
ATOM   2004  H   ASN A 124      -7.955  -1.915   4.035  1.00 94.95           H  
ATOM   2005  CA  ASN A 124      -6.880  -1.238   2.316  1.00 94.95           C  
ATOM   2006  HA  ASN A 124      -5.930  -0.740   2.515  1.00 94.95           H  
ATOM   2007  C   ASN A 124      -7.486  -0.593   1.062  1.00 94.95           C  
ATOM   2008  CB  ASN A 124      -6.628  -2.733   2.059  1.00 94.95           C  
ATOM   2009  HB2 ASN A 124      -7.580  -3.255   1.969  1.00 94.95           H  
ATOM   2010  HB3 ASN A 124      -6.091  -2.840   1.117  1.00 94.95           H  
ATOM   2011  O   ASN A 124      -6.810   0.119   0.324  1.00 94.95           O  
ATOM   2012  CG  ASN A 124      -5.796  -3.410   3.130  1.00 94.95           C  
ATOM   2013  ND2 ASN A 124      -5.742  -4.721   3.117  1.00 94.95           N  
ATOM   2014 HD21 ASN A 124      -5.137  -5.129   3.816  1.00 94.95           H  
ATOM   2015 HD22 ASN A 124      -6.191  -5.241   2.377  1.00 94.95           H  
ATOM   2016  OD1 ASN A 124      -5.171  -2.806   3.979  1.00 94.95           O  
ATOM   2017  N   LYS A 125      -8.791  -0.782   0.839  1.00 95.67           N  
ATOM   2018  H   LYS A 125      -9.289  -1.405   1.459  1.00 95.67           H  
ATOM   2019  CA  LYS A 125      -9.502  -0.171  -0.289  1.00 95.67           C  
ATOM   2020  HA  LYS A 125      -8.990  -0.449  -1.210  1.00 95.67           H  
ATOM   2021  C   LYS A 125      -9.496   1.358  -0.223  1.00 95.67           C  
ATOM   2022  CB  LYS A 125     -10.918  -0.740  -0.301  1.00 95.67           C  
ATOM   2023  HB2 LYS A 125     -10.843  -1.825  -0.371  1.00 95.67           H  
ATOM   2024  HB3 LYS A 125     -11.408  -0.495   0.641  1.00 95.67           H  
ATOM   2025  O   LYS A 125      -9.401   2.008  -1.263  1.00 95.67           O  
ATOM   2026  CG  LYS A 125     -11.778  -0.223  -1.459  1.00 95.67           C  
ATOM   2027  HG2 LYS A 125     -11.291  -0.424  -2.414  1.00 95.67           H  
ATOM   2028  HG3 LYS A 125     -11.958   0.846  -1.348  1.00 95.67           H  
ATOM   2029  CD  LYS A 125     -13.102  -0.978  -1.375  1.00 95.67           C  
ATOM   2030  HD2 LYS A 125     -13.493  -0.872  -0.363  1.00 95.67           H  
ATOM   2031  HD3 LYS A 125     -12.915  -2.038  -1.543  1.00 95.67           H  
ATOM   2032  CE  LYS A 125     -14.149  -0.484  -2.365  1.00 95.67           C  
ATOM   2033  HE2 LYS A 125     -14.244   0.597  -2.268  1.00 95.67           H  
ATOM   2034  HE3 LYS A 125     -13.815  -0.727  -3.374  1.00 95.67           H  
ATOM   2035  NZ  LYS A 125     -15.428  -1.160  -2.038  1.00 95.67           N  
ATOM   2036  HZ1 LYS A 125     -16.168  -0.942  -2.690  1.00 95.67           H  
ATOM   2037  HZ2 LYS A 125     -15.280  -2.159  -1.998  1.00 95.67           H  
ATOM   2038  HZ3 LYS A 125     -15.725  -0.921  -1.103  1.00 95.67           H  
ATOM   2039  N   ILE A 126      -9.615   1.949   0.966  1.00 96.12           N  
ATOM   2040  H   ILE A 126      -9.656   1.365   1.789  1.00 96.12           H  
ATOM   2041  CA  ILE A 126      -9.489   3.402   1.130  1.00 96.12           C  
ATOM   2042  HA  ILE A 126     -10.086   3.887   0.358  1.00 96.12           H  
ATOM   2043  C   ILE A 126      -8.052   3.860   0.871  1.00 96.12           C  
ATOM   2044  CB  ILE A 126     -10.021   3.858   2.505  1.00 96.12           C  
ATOM   2045  HB  ILE A 126      -9.601   3.209   3.274  1.00 96.12           H  
ATOM   2046  O   ILE A 126      -7.882   4.864   0.180  1.00 96.12           O  
ATOM   2047  CG1 ILE A 126     -11.562   3.743   2.585  1.00 96.12           C  
ATOM   2048 HG12 ILE A 126     -11.860   2.710   2.400  1.00 96.12           H  
ATOM   2049 HG13 ILE A 126     -11.869   3.986   3.602  1.00 96.12           H  
ATOM   2050  CG2 ILE A 126      -9.577   5.297   2.835  1.00 96.12           C  
ATOM   2051 HG21 ILE A 126     -10.076   5.653   3.736  1.00 96.12           H  
ATOM   2052 HG22 ILE A 126      -8.504   5.314   3.026  1.00 96.12           H  
ATOM   2053 HG23 ILE A 126      -9.791   5.971   2.005  1.00 96.12           H  
ATOM   2054  CD1 ILE A 126     -12.344   4.652   1.622  1.00 96.12           C  
ATOM   2055 HD11 ILE A 126     -13.404   4.630   1.875  1.00 96.12           H  
ATOM   2056 HD12 ILE A 126     -12.013   5.688   1.708  1.00 96.12           H  
ATOM   2057 HD13 ILE A 126     -12.223   4.313   0.593  1.00 96.12           H  
ATOM   2058  N   ASP A 127      -7.042   3.134   1.350  1.00 94.56           N  
ATOM   2059  H   ASP A 127      -7.239   2.344   1.948  1.00 94.56           H  
ATOM   2060  CA  ASP A 127      -5.632   3.460   1.098  1.00 94.56           C  
ATOM   2061  HA  ASP A 127      -5.438   4.477   1.440  1.00 94.56           H  
ATOM   2062  C   ASP A 127      -5.287   3.417  -0.401  1.00 94.56           C  
ATOM   2063  CB  ASP A 127      -4.720   2.505   1.887  1.00 94.56           C  
ATOM   2064  HB2 ASP A 127      -5.044   1.475   1.737  1.00 94.56           H  
ATOM   2065  HB3 ASP A 127      -3.706   2.594   1.496  1.00 94.56           H  
ATOM   2066  O   ASP A 127      -4.634   4.328  -0.924  1.00 94.56           O  
ATOM   2067  CG  ASP A 127      -4.665   2.824   3.385  1.00 94.56           C  
ATOM   2068  OD1 ASP A 127      -4.660   4.030   3.725  1.00 94.56           O  
ATOM   2069  OD2 ASP A 127      -4.589   1.868   4.185  1.00 94.56           O  
ATOM   2070  N   GLU A 128      -5.791   2.418  -1.131  1.00 92.44           N  
ATOM   2071  H   GLU A 128      -6.237   1.656  -0.640  1.00 92.44           H  
ATOM   2072  CA  GLU A 128      -5.668   2.336  -2.592  1.00 92.44           C  
ATOM   2073  HA  GLU A 128      -4.613   2.313  -2.869  1.00 92.44           H  
ATOM   2074  C   GLU A 128      -6.304   3.554  -3.281  1.00 92.44           C  
ATOM   2075  CB  GLU A 128      -6.345   1.058  -3.112  1.00 92.44           C  
ATOM   2076  HB2 GLU A 128      -7.338   0.977  -2.669  1.00 92.44           H  
ATOM   2077  HB3 GLU A 128      -6.464   1.155  -4.191  1.00 92.44           H  
ATOM   2078  O   GLU A 128      -5.682   4.202  -4.126  1.00 92.44           O  
ATOM   2079  CG  GLU A 128      -5.557  -0.233  -2.839  1.00 92.44           C  
ATOM   2080  HG2 GLU A 128      -4.604  -0.170  -3.363  1.00 92.44           H  
ATOM   2081  HG3 GLU A 128      -5.348  -0.313  -1.772  1.00 92.44           H  
ATOM   2082  CD  GLU A 128      -6.313  -1.490  -3.312  1.00 92.44           C  
ATOM   2083  OE1 GLU A 128      -5.878  -2.605  -2.949  1.00 92.44           O  
ATOM   2084  OE2 GLU A 128      -7.318  -1.351  -4.057  1.00 92.44           O  
ATOM   2085  N   LEU A 129      -7.531   3.915  -2.887  1.00 94.35           N  
ATOM   2086  H   LEU A 129      -7.969   3.362  -2.164  1.00 94.35           H  
ATOM   2087  CA  LEU A 129      -8.251   5.063  -3.448  1.00 94.35           C  
ATOM   2088  HA  LEU A 129      -8.248   4.975  -4.535  1.00 94.35           H  
ATOM   2089  C   LEU A 129      -7.567   6.398  -3.126  1.00 94.35           C  
ATOM   2090  CB  LEU A 129      -9.697   5.062  -2.924  1.00 94.35           C  
ATOM   2091  HB2 LEU A 129      -9.668   4.978  -1.837  1.00 94.35           H  
ATOM   2092  HB3 LEU A 129     -10.166   6.015  -3.168  1.00 94.35           H  
ATOM   2093  O   LEU A 129      -7.513   7.281  -3.986  1.00 94.35           O  
ATOM   2094  CG  LEU A 129     -10.562   3.926  -3.493  1.00 94.35           C  
ATOM   2095  HG  LEU A 129     -10.034   2.975  -3.434  1.00 94.35           H  
ATOM   2096  CD1 LEU A 129     -11.874   3.810  -2.714  1.00 94.35           C  
ATOM   2097 HD11 LEU A 129     -12.453   2.967  -3.092  1.00 94.35           H  
ATOM   2098 HD12 LEU A 129     -12.456   4.728  -2.801  1.00 94.35           H  
ATOM   2099 HD13 LEU A 129     -11.645   3.623  -1.665  1.00 94.35           H  
ATOM   2100  CD2 LEU A 129     -10.911   4.162  -4.962  1.00 94.35           C  
ATOM   2101 HD21 LEU A 129     -11.398   5.131  -5.071  1.00 94.35           H  
ATOM   2102 HD22 LEU A 129     -11.573   3.362  -5.291  1.00 94.35           H  
ATOM   2103 HD23 LEU A 129      -9.997   4.143  -5.555  1.00 94.35           H  
ATOM   2104  N   GLN A 130      -7.035   6.551  -1.911  1.00 94.66           N  
ATOM   2105  H   GLN A 130      -7.124   5.794  -1.249  1.00 94.66           H  
ATOM   2106  CA  GLN A 130      -6.239   7.717  -1.531  1.00 94.66           C  
ATOM   2107  HA  GLN A 130      -6.819   8.623  -1.703  1.00 94.66           H  
ATOM   2108  C   GLN A 130      -4.971   7.813  -2.375  1.00 94.66           C  
ATOM   2109  CB  GLN A 130      -5.831   7.645  -0.054  1.00 94.66           C  
ATOM   2110  HB2 GLN A 130      -5.509   6.634   0.195  1.00 94.66           H  
ATOM   2111  HB3 GLN A 130      -4.980   8.310   0.093  1.00 94.66           H  
ATOM   2112  O   GLN A 130      -4.631   8.904  -2.829  1.00 94.66           O  
ATOM   2113  CG  GLN A 130      -6.928   8.092   0.916  1.00 94.66           C  
ATOM   2114  HG2 GLN A 130      -7.742   7.367   0.928  1.00 94.66           H  
ATOM   2115  HG3 GLN A 130      -7.323   9.053   0.588  1.00 94.66           H  
ATOM   2116  CD  GLN A 130      -6.368   8.241   2.329  1.00 94.66           C  
ATOM   2117  NE2 GLN A 130      -6.777   9.232   3.088  1.00 94.66           N  
ATOM   2118 HE21 GLN A 130      -6.385   9.244   4.019  1.00 94.66           H  
ATOM   2119 HE22 GLN A 130      -7.312   9.994   2.697  1.00 94.66           H  
ATOM   2120  OE1 GLN A 130      -5.474   7.555   2.773  1.00 94.66           O  
ATOM   2121  N   THR A 131      -4.283   6.694  -2.601  1.00 92.24           N  
ATOM   2122  H   THR A 131      -4.609   5.837  -2.178  1.00 92.24           H  
ATOM   2123  CA  THR A 131      -3.052   6.646  -3.399  1.00 92.24           C  
ATOM   2124  HA  THR A 131      -2.330   7.346  -2.978  1.00 92.24           H  
ATOM   2125  C   THR A 131      -3.318   7.077  -4.839  1.00 92.24           C  
ATOM   2126  CB  THR A 131      -2.430   5.246  -3.338  1.00 92.24           C  
ATOM   2127  HB  THR A 131      -3.127   4.502  -3.722  1.00 92.24           H  
ATOM   2128  O   THR A 131      -2.653   7.987  -5.337  1.00 92.24           O  
ATOM   2129  CG2 THR A 131      -1.119   5.157  -4.119  1.00 92.24           C  
ATOM   2130 HG21 THR A 131      -0.669   4.178  -3.955  1.00 92.24           H  
ATOM   2131 HG22 THR A 131      -1.304   5.279  -5.186  1.00 92.24           H  
ATOM   2132 HG23 THR A 131      -0.425   5.927  -3.779  1.00 92.24           H  
ATOM   2133  OG1 THR A 131      -2.135   4.959  -1.990  1.00 92.24           O  
ATOM   2134  HG1 THR A 131      -2.930   4.614  -1.577  1.00 92.24           H  
ATOM   2135  N   ASP A 132      -4.357   6.522  -5.462  1.00 91.47           N  
ATOM   2136  H   ASP A 132      -4.842   5.762  -5.005  1.00 91.47           H  
ATOM   2137  CA  ASP A 132      -4.790   6.899  -6.809  1.00 91.47           C  
ATOM   2138  HA  ASP A 132      -3.992   6.698  -7.523  1.00 91.47           H  
ATOM   2139  C   ASP A 132      -5.152   8.398  -6.908  1.00 91.47           C  
ATOM   2140  CB  ASP A 132      -6.025   6.063  -7.174  1.00 91.47           C  
ATOM   2141  HB2 ASP A 132      -6.739   6.083  -6.351  1.00 91.47           H  
ATOM   2142  HB3 ASP A 132      -6.493   6.567  -8.020  1.00 91.47           H  
ATOM   2143  O   ASP A 132      -4.792   9.084  -7.871  1.00 91.47           O  
ATOM   2144  CG  ASP A 132      -5.787   4.609  -7.603  1.00 91.47           C  
ATOM   2145  OD1 ASP A 132      -4.614   4.175  -7.706  1.00 91.47           O  
ATOM   2146  OD2 ASP A 132      -6.820   3.967  -7.934  1.00 91.47           O  
ATOM   2147  N   LEU A 133      -5.842   8.939  -5.896  1.00 93.80           N  
ATOM   2148  H   LEU A 133      -6.141   8.335  -5.144  1.00 93.80           H  
ATOM   2149  CA  LEU A 133      -6.206  10.356  -5.858  1.00 93.80           C  
ATOM   2150  HA  LEU A 133      -6.626  10.610  -6.831  1.00 93.80           H  
ATOM   2151  C   LEU A 133      -4.988  11.267  -5.642  1.00 93.80           C  
ATOM   2152  CB  LEU A 133      -7.288  10.575  -4.787  1.00 93.80           C  
ATOM   2153  HB2 LEU A 133      -8.135   9.927  -5.011  1.00 93.80           H  
ATOM   2154  HB3 LEU A 133      -6.887  10.276  -3.818  1.00 93.80           H  
ATOM   2155  O   LEU A 133      -4.900  12.317  -6.279  1.00 93.80           O  
ATOM   2156  CG  LEU A 133      -7.785  12.030  -4.687  1.00 93.80           C  
ATOM   2157  HG  LEU A 133      -6.963  12.679  -4.386  1.00 93.80           H  
ATOM   2158  CD1 LEU A 133      -8.368  12.557  -6.000  1.00 93.80           C  
ATOM   2159 HD11 LEU A 133      -7.587  12.627  -6.757  1.00 93.80           H  
ATOM   2160 HD12 LEU A 133      -9.157  11.891  -6.350  1.00 93.80           H  
ATOM   2161 HD13 LEU A 133      -8.779  13.556  -5.850  1.00 93.80           H  
ATOM   2162  CD2 LEU A 133      -8.874  12.121  -3.621  1.00 93.80           C  
ATOM   2163 HD21 LEU A 133      -9.203  13.154  -3.512  1.00 93.80           H  
ATOM   2164 HD22 LEU A 133      -8.473  11.773  -2.669  1.00 93.80           H  
ATOM   2165 HD23 LEU A 133      -9.718  11.492  -3.902  1.00 93.80           H  
ATOM   2166  N   ARG A 134      -4.033  10.878  -4.787  1.00 93.23           N  
ATOM   2167  H   ARG A 134      -4.166  10.002  -4.303  1.00 93.23           H  
ATOM   2168  CA  ARG A 134      -2.769  11.615  -4.596  1.00 93.23           C  
ATOM   2169  HA  ARG A 134      -2.984  12.654  -4.347  1.00 93.23           H  
ATOM   2170  C   ARG A 134      -1.953  11.645  -5.885  1.00 93.23           C  
ATOM   2171  CB  ARG A 134      -1.931  10.983  -3.473  1.00 93.23           C  
ATOM   2172  HB2 ARG A 134      -0.923  11.394  -3.529  1.00 93.23           H  
ATOM   2173  HB3 ARG A 134      -1.860   9.911  -3.652  1.00 93.23           H  
ATOM   2174  O   ARG A 134      -1.413  12.694  -6.232  1.00 93.23           O  
ATOM   2175  CG  ARG A 134      -2.451  11.228  -2.044  1.00 93.23           C  
ATOM   2176  HG2 ARG A 134      -2.449  12.294  -1.819  1.00 93.23           H  
ATOM   2177  HG3 ARG A 134      -3.465  10.844  -1.940  1.00 93.23           H  
ATOM   2178  CD  ARG A 134      -1.523  10.485  -1.073  1.00 93.23           C  
ATOM   2179  HD2 ARG A 134      -0.545  10.967  -1.081  1.00 93.23           H  
ATOM   2180  HD3 ARG A 134      -1.404   9.470  -1.453  1.00 93.23           H  
ATOM   2181  NE  ARG A 134      -2.022  10.415   0.317  1.00 93.23           N  
ATOM   2182  HE  ARG A 134      -2.655  11.126   0.656  1.00 93.23           H  
ATOM   2183  NH1 ARG A 134      -0.851   8.520   0.908  1.00 93.23           N  
ATOM   2184 HH11 ARG A 134      -0.742   7.735   1.535  1.00 93.23           H  
ATOM   2185 HH12 ARG A 134      -0.375   8.511   0.018  1.00 93.23           H  
ATOM   2186  NH2 ARG A 134      -2.387   9.283   2.274  1.00 93.23           N  
ATOM   2187 HH21 ARG A 134      -2.363   8.412   2.785  1.00 93.23           H  
ATOM   2188 HH22 ARG A 134      -2.989  10.038   2.570  1.00 93.23           H  
ATOM   2189  CZ  ARG A 134      -1.750   9.426   1.157  1.00 93.23           C  
ATOM   2190  N   GLU A 135      -1.892  10.532  -6.611  1.00 88.72           N  
ATOM   2191  H   GLU A 135      -2.317   9.692  -6.245  1.00 88.72           H  
ATOM   2192  CA  GLU A 135      -1.227  10.451  -7.915  1.00 88.72           C  
ATOM   2193  HA  GLU A 135      -0.186  10.757  -7.806  1.00 88.72           H  
ATOM   2194  C   GLU A 135      -1.893  11.394  -8.931  1.00 88.72           C  
ATOM   2195  CB  GLU A 135      -1.257   8.990  -8.398  1.00 88.72           C  
ATOM   2196  HB2 GLU A 135      -2.275   8.727  -8.685  1.00 88.72           H  
ATOM   2197  HB3 GLU A 135      -0.947   8.339  -7.580  1.00 88.72           H  
ATOM   2198  O   GLU A 135      -1.220  12.138  -9.646  1.00 88.72           O  
ATOM   2199  CG  GLU A 135      -0.317   8.753  -9.586  1.00 88.72           C  
ATOM   2200  HG2 GLU A 135      -0.516   9.513 -10.341  1.00 88.72           H  
ATOM   2201  HG3 GLU A 135       0.712   8.878  -9.249  1.00 88.72           H  
ATOM   2202  CD  GLU A 135      -0.486   7.364 -10.232  1.00 88.72           C  
ATOM   2203  OE1 GLU A 135      -0.249   7.306 -11.458  1.00 88.72           O  
ATOM   2204  OE2 GLU A 135      -0.914   6.390  -9.558  1.00 88.72           O  
ATOM   2205  N   ALA A 136      -3.228  11.435  -8.957  1.00 90.89           N  
ATOM   2206  H   ALA A 136      -3.742  10.783  -8.382  1.00 90.89           H  
ATOM   2207  CA  ALA A 136      -3.962  12.379  -9.792  1.00 90.89           C  
ATOM   2208  HA  ALA A 136      -3.578  12.293 -10.809  1.00 90.89           H  
ATOM   2209  C   ALA A 136      -3.741  13.844  -9.391  1.00 90.89           C  
ATOM   2210  CB  ALA A 136      -5.440  11.992  -9.791  1.00 90.89           C  
ATOM   2211  HB1 ALA A 136      -5.533  10.938 -10.053  1.00 90.89           H  
ATOM   2212  HB2 ALA A 136      -5.868  12.148  -8.801  1.00 90.89           H  
ATOM   2213  HB3 ALA A 136      -5.978  12.600 -10.518  1.00 90.89           H  
ATOM   2214  O   ALA A 136      -3.594  14.690 -10.272  1.00 90.89           O  
ATOM   2215  N   ALA A 137      -3.665  14.139  -8.092  1.00 92.99           N  
ATOM   2216  H   ALA A 137      -3.844  13.405  -7.422  1.00 92.99           H  
ATOM   2217  CA  ALA A 137      -3.375  15.477  -7.582  1.00 92.99           C  
ATOM   2218  HA  ALA A 137      -4.073  16.189  -8.021  1.00 92.99           H  
ATOM   2219  C   ALA A 137      -1.972  15.951  -7.979  1.00 92.99           C  
ATOM   2220  CB  ALA A 137      -3.590  15.487  -6.067  1.00 92.99           C  
ATOM   2221  HB1 ALA A 137      -4.614  15.184  -5.846  1.00 92.99           H  
ATOM   2222  HB2 ALA A 137      -3.428  16.495  -5.684  1.00 92.99           H  
ATOM   2223  HB3 ALA A 137      -2.895  14.804  -5.577  1.00 92.99           H  
ATOM   2224  O   ALA A 137      -1.831  17.064  -8.477  1.00 92.99           O  
ATOM   2225  N   ARG A 138      -0.948  15.092  -7.875  1.00 90.97           N  
ATOM   2226  H   ARG A 138      -1.133  14.186  -7.467  1.00 90.97           H  
ATOM   2227  CA  ARG A 138       0.429  15.417  -8.297  1.00 90.97           C  
ATOM   2228  HA  ARG A 138       0.778  16.297  -7.756  1.00 90.97           H  
ATOM   2229  C   ARG A 138       0.545  15.794  -9.778  1.00 90.97           C  
ATOM   2230  CB  ARG A 138       1.361  14.235  -7.997  1.00 90.97           C  
ATOM   2231  HB2 ARG A 138       2.304  14.389  -8.523  1.00 90.97           H  
ATOM   2232  HB3 ARG A 138       0.912  13.315  -8.371  1.00 90.97           H  
ATOM   2233  O   ARG A 138       1.432  16.556 -10.131  1.00 90.97           O  
ATOM   2234  CG  ARG A 138       1.675  14.091  -6.502  1.00 90.97           C  
ATOM   2235  HG2 ARG A 138       2.195  14.986  -6.159  1.00 90.97           H  
ATOM   2236  HG3 ARG A 138       0.754  13.977  -5.930  1.00 90.97           H  
ATOM   2237  CD  ARG A 138       2.573  12.868  -6.285  1.00 90.97           C  
ATOM   2238  HD2 ARG A 138       2.062  11.983  -6.664  1.00 90.97           H  
ATOM   2239  HD3 ARG A 138       3.491  13.012  -6.853  1.00 90.97           H  
ATOM   2240  NE  ARG A 138       2.895  12.669  -4.859  1.00 90.97           N  
ATOM   2241  HE  ARG A 138       2.347  13.193  -4.192  1.00 90.97           H  
ATOM   2242  NH1 ARG A 138       4.634  11.190  -5.149  1.00 90.97           N  
ATOM   2243 HH11 ARG A 138       4.521  11.234  -6.152  1.00 90.97           H  
ATOM   2244 HH12 ARG A 138       5.354  10.592  -4.769  1.00 90.97           H  
ATOM   2245  NH2 ARG A 138       4.035  11.787  -3.093  1.00 90.97           N  
ATOM   2246 HH21 ARG A 138       3.507  12.358  -2.447  1.00 90.97           H  
ATOM   2247 HH22 ARG A 138       4.782  11.200  -2.751  1.00 90.97           H  
ATOM   2248  CZ  ARG A 138       3.848  11.887  -4.379  1.00 90.97           C  
ATOM   2249  N   ARG A 139      -0.343  15.281 -10.639  1.00 87.32           N  
ATOM   2250  H   ARG A 139      -1.023  14.633 -10.268  1.00 87.32           H  
ATOM   2251  CA  ARG A 139      -0.367  15.603 -12.080  1.00 87.32           C  
ATOM   2252  HA  ARG A 139       0.658  15.693 -12.440  1.00 87.32           H  
ATOM   2253  C   ARG A 139      -1.017  16.950 -12.407  1.00 87.32           C  
ATOM   2254  CB  ARG A 139      -1.078  14.481 -12.851  1.00 87.32           C  
ATOM   2255  HB2 ARG A 139      -1.222  14.801 -13.883  1.00 87.32           H  
ATOM   2256  HB3 ARG A 139      -2.057  14.302 -12.408  1.00 87.32           H  
ATOM   2257  O   ARG A 139      -0.844  17.432 -13.520  1.00 87.32           O  
ATOM   2258  CG  ARG A 139      -0.264  13.180 -12.866  1.00 87.32           C  
ATOM   2259  HG2 ARG A 139      -0.099  12.822 -11.850  1.00 87.32           H  
ATOM   2260  HG3 ARG A 139       0.710  13.384 -13.312  1.00 87.32           H  
ATOM   2261  CD  ARG A 139      -0.950  12.082 -13.689  1.00 87.32           C  
ATOM   2262  HD2 ARG A 139      -0.243  11.258 -13.787  1.00 87.32           H  
ATOM   2263  HD3 ARG A 139      -1.155  12.456 -14.692  1.00 87.32           H  
ATOM   2264  NE  ARG A 139      -2.171  11.558 -13.040  1.00 87.32           N  
ATOM   2265  HE  ARG A 139      -2.002  10.989 -12.223  1.00 87.32           H  
ATOM   2266  NH1 ARG A 139      -3.769  12.458 -14.434  1.00 87.32           N  
ATOM   2267 HH11 ARG A 139      -3.064  13.066 -14.827  1.00 87.32           H  
ATOM   2268 HH12 ARG A 139      -4.746  12.563 -14.666  1.00 87.32           H  
ATOM   2269  NH2 ARG A 139      -4.374  11.013 -12.858  1.00 87.32           N  
ATOM   2270 HH21 ARG A 139      -4.141  10.398 -12.092  1.00 87.32           H  
ATOM   2271 HH22 ARG A 139      -5.325  11.061 -13.195  1.00 87.32           H  
ATOM   2272  CZ  ARG A 139      -3.423  11.683 -13.444  1.00 87.32           C  
ATOM   2273  N   VAL A 140      -1.817  17.502 -11.495  1.00 89.71           N  
ATOM   2274  H   VAL A 140      -1.870  17.062 -10.587  1.00 89.71           H  
ATOM   2275  CA  VAL A 140      -2.651  18.693 -11.742  1.00 89.71           C  
ATOM   2276  HA  VAL A 140      -2.566  18.991 -12.787  1.00 89.71           H  
ATOM   2277  C   VAL A 140      -2.185  19.893 -10.919  1.00 89.71           C  
ATOM   2278  CB  VAL A 140      -4.135  18.371 -11.463  1.00 89.71           C  
ATOM   2279  HB  VAL A 140      -4.240  18.036 -10.431  1.00 89.71           H  
ATOM   2280  O   VAL A 140      -2.206  21.016 -11.416  1.00 89.71           O  
ATOM   2281  CG1 VAL A 140      -5.050  19.585 -11.672  1.00 89.71           C  
ATOM   2282 HG11 VAL A 140      -6.093  19.299 -11.530  1.00 89.71           H  
ATOM   2283 HG12 VAL A 140      -4.815  20.363 -10.947  1.00 89.71           H  
ATOM   2284 HG13 VAL A 140      -4.916  19.987 -12.677  1.00 89.71           H  
ATOM   2285  CG2 VAL A 140      -4.652  17.256 -12.387  1.00 89.71           C  
ATOM   2286 HG21 VAL A 140      -5.699  17.049 -12.164  1.00 89.71           H  
ATOM   2287 HG22 VAL A 140      -4.080  16.342 -12.230  1.00 89.71           H  
ATOM   2288 HG23 VAL A 140      -4.554  17.566 -13.428  1.00 89.71           H  
ATOM   2289  N   CYS A 141      -1.781  19.667  -9.670  1.00 89.78           N  
ATOM   2290  H   CYS A 141      -1.765  18.718  -9.323  1.00 89.78           H  
ATOM   2291  CA  CYS A 141      -1.356  20.711  -8.744  1.00 89.78           C  
ATOM   2292  HA  CYS A 141      -2.052  21.548  -8.800  1.00 89.78           H  
ATOM   2293  C   CYS A 141       0.033  21.252  -9.089  1.00 89.78           C  
ATOM   2294  CB  CYS A 141      -1.380  20.147  -7.317  1.00 89.78           C  
ATOM   2295  HB2 CYS A 141      -0.779  19.239  -7.275  1.00 89.78           H  
ATOM   2296  HB3 CYS A 141      -0.949  20.877  -6.632  1.00 89.78           H  
ATOM   2297  O   CYS A 141       0.896  20.528  -9.594  1.00 89.78           O  
ATOM   2298  SG  CYS A 141      -3.089  19.791  -6.811  1.00 89.78           S  
ATOM   2299  HG  CYS A 141      -3.499  21.063  -6.839  1.00 89.78           H  
ATOM   2300  N   ARG A 142       0.271  22.522  -8.749  1.00 92.65           N  
ATOM   2301  H   ARG A 142      -0.460  23.049  -8.293  1.00 92.65           H  
ATOM   2302  CA  ARG A 142       1.616  23.107  -8.814  1.00 92.65           C  
ATOM   2303  HA  ARG A 142       2.037  22.889  -9.795  1.00 92.65           H  
ATOM   2304  C   ARG A 142       2.522  22.492  -7.747  1.00 92.65           C  
ATOM   2305  CB  ARG A 142       1.541  24.619  -8.608  1.00 92.65           C  
ATOM   2306  HB2 ARG A 142       2.550  25.032  -8.611  1.00 92.65           H  
ATOM   2307  HB3 ARG A 142       1.087  24.831  -7.641  1.00 92.65           H  
ATOM   2308  O   ARG A 142       2.006  22.067  -6.712  1.00 92.65           O  
ATOM   2309  CG  ARG A 142       0.736  25.292  -9.717  1.00 92.65           C  
ATOM   2310  HG2 ARG A 142      -0.282  24.901  -9.737  1.00 92.65           H  
ATOM   2311  HG3 ARG A 142       1.217  25.113 -10.679  1.00 92.65           H  
ATOM   2312  CD  ARG A 142       0.684  26.787  -9.433  1.00 92.65           C  
ATOM   2313  HD2 ARG A 142       1.702  27.174  -9.377  1.00 92.65           H  
ATOM   2314  HD3 ARG A 142       0.196  26.936  -8.470  1.00 92.65           H  
ATOM   2315  NE  ARG A 142      -0.069  27.484 -10.487  1.00 92.65           N  
ATOM   2316  HE  ARG A 142      -0.460  26.904 -11.216  1.00 92.65           H  
ATOM   2317  NH1 ARG A 142       0.083  29.557  -9.547  1.00 92.65           N  
ATOM   2318 HH11 ARG A 142       0.598  29.132  -8.789  1.00 92.65           H  
ATOM   2319 HH12 ARG A 142      -0.137  30.543  -9.524  1.00 92.65           H  
ATOM   2320  NH2 ARG A 142      -1.037  29.290 -11.467  1.00 92.65           N  
ATOM   2321 HH21 ARG A 142      -1.245  30.278 -11.458  1.00 92.65           H  
ATOM   2322 HH22 ARG A 142      -1.390  28.689 -12.198  1.00 92.65           H  
ATOM   2323  CZ  ARG A 142      -0.338  28.770 -10.496  1.00 92.65           C  
ATOM   2324  N   PRO A 143       3.854  22.498  -7.930  1.00 91.16           N  
ATOM   2325  CA  PRO A 143       4.788  21.952  -6.947  1.00 91.16           C  
ATOM   2326  HA  PRO A 143       4.680  20.867  -6.936  1.00 91.16           H  
ATOM   2327  C   PRO A 143       4.571  22.482  -5.523  1.00 91.16           C  
ATOM   2328  CB  PRO A 143       6.182  22.305  -7.473  1.00 91.16           C  
ATOM   2329  HB2 PRO A 143       6.490  23.283  -7.103  1.00 91.16           H  
ATOM   2330  HB3 PRO A 143       6.918  21.547  -7.204  1.00 91.16           H  
ATOM   2331  O   PRO A 143       4.639  21.705  -4.572  1.00 91.16           O  
ATOM   2332  CG  PRO A 143       5.975  22.384  -8.984  1.00 91.16           C  
ATOM   2333  HG2 PRO A 143       6.722  23.017  -9.462  1.00 91.16           H  
ATOM   2334  HG3 PRO A 143       5.989  21.381  -9.410  1.00 91.16           H  
ATOM   2335  CD  PRO A 143       4.574  22.974  -9.102  1.00 91.16           C  
ATOM   2336  HD2 PRO A 143       4.633  24.062  -9.076  1.00 91.16           H  
ATOM   2337  HD3 PRO A 143       4.114  22.637 -10.032  1.00 91.16           H  
ATOM   2338  N   GLU A 144       4.232  23.768  -5.371  1.00 93.43           N  
ATOM   2339  H   GLU A 144       4.171  24.370  -6.180  1.00 93.43           H  
ATOM   2340  CA  GLU A 144       3.993  24.375  -4.054  1.00 93.43           C  
ATOM   2341  HA  GLU A 144       4.811  24.094  -3.391  1.00 93.43           H  
ATOM   2342  C   GLU A 144       2.689  23.889  -3.391  1.00 93.43           C  
ATOM   2343  CB  GLU A 144       3.972  25.912  -4.154  1.00 93.43           C  
ATOM   2344  HB2 GLU A 144       3.019  26.243  -4.565  1.00 93.43           H  
ATOM   2345  HB3 GLU A 144       4.010  26.291  -3.132  1.00 93.43           H  
ATOM   2346  O   GLU A 144       2.563  23.892  -2.167  1.00 93.43           O  
ATOM   2347  CG  GLU A 144       5.144  26.561  -4.923  1.00 93.43           C  
ATOM   2348  HG2 GLU A 144       6.049  25.978  -4.748  1.00 93.43           H  
ATOM   2349  HG3 GLU A 144       5.309  27.550  -4.496  1.00 93.43           H  
ATOM   2350  CD  GLU A 144       4.909  26.740  -6.436  1.00 93.43           C  
ATOM   2351  OE1 GLU A 144       5.900  27.001  -7.149  1.00 93.43           O  
ATOM   2352  OE2 GLU A 144       3.751  26.594  -6.896  1.00 93.43           O  
ATOM   2353  N   GLU A 145       1.713  23.444  -4.185  1.00 93.65           N  
ATOM   2354  H   GLU A 145       1.897  23.407  -5.177  1.00 93.65           H  
ATOM   2355  CA  GLU A 145       0.382  23.032  -3.723  1.00 93.65           C  
ATOM   2356  HA  GLU A 145       0.117  23.599  -2.831  1.00 93.65           H  
ATOM   2357  C   GLU A 145       0.318  21.541  -3.360  1.00 93.65           C  
ATOM   2358  CB  GLU A 145      -0.650  23.340  -4.817  1.00 93.65           C  
ATOM   2359  HB2 GLU A 145      -0.350  22.803  -5.717  1.00 93.65           H  
ATOM   2360  HB3 GLU A 145      -1.625  22.965  -4.505  1.00 93.65           H  
ATOM   2361  O   GLU A 145      -0.584  21.121  -2.630  1.00 93.65           O  
ATOM   2362  CG  GLU A 145      -0.785  24.839  -5.137  1.00 93.65           C  
ATOM   2363  HG2 GLU A 145      -1.189  25.345  -4.260  1.00 93.65           H  
ATOM   2364  HG3 GLU A 145       0.199  25.260  -5.347  1.00 93.65           H  
ATOM   2365  CD  GLU A 145      -1.686  25.101  -6.355  1.00 93.65           C  
ATOM   2366  OE1 GLU A 145      -2.249  26.216  -6.430  1.00 93.65           O  
ATOM   2367  OE2 GLU A 145      -1.772  24.210  -7.240  1.00 93.65           O  
ATOM   2368  N   ILE A 146       1.269  20.729  -3.838  1.00 92.47           N  
ATOM   2369  H   ILE A 146       1.975  21.148  -4.427  1.00 92.47           H  
ATOM   2370  CA  ILE A 146       1.257  19.265  -3.681  1.00 92.47           C  
ATOM   2371  HA  ILE A 146       0.346  18.882  -4.142  1.00 92.47           H  
ATOM   2372  C   ILE A 146       1.209  18.855  -2.205  1.00 92.47           C  
ATOM   2373  CB  ILE A 146       2.470  18.631  -4.408  1.00 92.47           C  
ATOM   2374  HB  ILE A 146       3.370  19.175  -4.122  1.00 92.47           H  
ATOM   2375  O   ILE A 146       0.438  17.964  -1.846  1.00 92.47           O  
ATOM   2376  CG1 ILE A 146       2.285  18.736  -5.936  1.00 92.47           C  
ATOM   2377 HG12 ILE A 146       2.049  19.768  -6.194  1.00 92.47           H  
ATOM   2378 HG13 ILE A 146       1.437  18.126  -6.248  1.00 92.47           H  
ATOM   2379  CG2 ILE A 146       2.659  17.150  -4.027  1.00 92.47           C  
ATOM   2380 HG21 ILE A 146       1.743  16.596  -4.230  1.00 92.47           H  
ATOM   2381 HG22 ILE A 146       2.919  17.067  -2.972  1.00 92.47           H  
ATOM   2382 HG23 ILE A 146       3.486  16.715  -4.588  1.00 92.47           H  
ATOM   2383  CD1 ILE A 146       3.518  18.330  -6.754  1.00 92.47           C  
ATOM   2384 HD11 ILE A 146       3.621  17.245  -6.772  1.00 92.47           H  
ATOM   2385 HD12 ILE A 146       3.399  18.680  -7.779  1.00 92.47           H  
ATOM   2386 HD13 ILE A 146       4.417  18.771  -6.324  1.00 92.47           H  
ATOM   2387  N   LEU A 147       1.996  19.502  -1.340  1.00 93.19           N  
ATOM   2388  H   LEU A 147       2.583  20.244  -1.694  1.00 93.19           H  
ATOM   2389  CA  LEU A 147       2.043  19.174   0.089  1.00 93.19           C  
ATOM   2390  HA  LEU A 147       2.325  18.126   0.199  1.00 93.19           H  
ATOM   2391  C   LEU A 147       0.667  19.367   0.750  1.00 93.19           C  
ATOM   2392  CB  LEU A 147       3.108  20.055   0.768  1.00 93.19           C  
ATOM   2393  HB2 LEU A 147       4.030  20.032   0.187  1.00 93.19           H  
ATOM   2394  HB3 LEU A 147       2.753  21.086   0.765  1.00 93.19           H  
ATOM   2395  O   LEU A 147       0.169  18.474   1.439  1.00 93.19           O  
ATOM   2396  CG  LEU A 147       3.408  19.617   2.216  1.00 93.19           C  
ATOM   2397  HG  LEU A 147       2.529  19.147   2.659  1.00 93.19           H  
ATOM   2398  CD1 LEU A 147       4.565  18.617   2.254  1.00 93.19           C  
ATOM   2399 HD11 LEU A 147       4.739  18.296   3.281  1.00 93.19           H  
ATOM   2400 HD12 LEU A 147       5.474  19.080   1.870  1.00 93.19           H  
ATOM   2401 HD13 LEU A 147       4.321  17.745   1.649  1.00 93.19           H  
ATOM   2402  CD2 LEU A 147       3.768  20.821   3.082  1.00 93.19           C  
ATOM   2403 HD21 LEU A 147       3.990  20.493   4.098  1.00 93.19           H  
ATOM   2404 HD22 LEU A 147       2.931  21.518   3.114  1.00 93.19           H  
ATOM   2405 HD23 LEU A 147       4.641  21.328   2.671  1.00 93.19           H  
ATOM   2406  N   GLY A 148       0.035  20.516   0.492  1.00 93.88           N  
ATOM   2407  H   GLY A 148       0.475  21.168  -0.140  1.00 93.88           H  
ATOM   2408  CA  GLY A 148      -1.291  20.843   1.016  1.00 93.88           C  
ATOM   2409  HA2 GLY A 148      -1.533  21.872   0.748  1.00 93.88           H  
ATOM   2410  HA3 GLY A 148      -1.289  20.753   2.102  1.00 93.88           H  
ATOM   2411  C   GLY A 148      -2.379  19.933   0.449  1.00 93.88           C  
ATOM   2412  O   GLY A 148      -3.218  19.432   1.201  1.00 93.88           O  
ATOM   2413  N   ALA A 149      -2.328  19.646  -0.855  1.00 94.34           N  
ATOM   2414  H   ALA A 149      -1.628  20.099  -1.425  1.00 94.34           H  
ATOM   2415  CA  ALA A 149      -3.258  18.732  -1.513  1.00 94.34           C  
ATOM   2416  HA  ALA A 149      -4.273  19.096  -1.355  1.00 94.34           H  
ATOM   2417  C   ALA A 149      -3.175  17.315  -0.923  1.00 94.34           C  
ATOM   2418  CB  ALA A 149      -2.970  18.739  -3.019  1.00 94.34           C  
ATOM   2419  HB1 ALA A 149      -1.957  18.384  -3.212  1.00 94.34           H  
ATOM   2420  HB2 ALA A 149      -3.068  19.751  -3.410  1.00 94.34           H  
ATOM   2421  HB3 ALA A 149      -3.680  18.091  -3.533  1.00 94.34           H  
ATOM   2422  O   ALA A 149      -4.204  16.717  -0.609  1.00 94.34           O  
ATOM   2423  N   ILE A 150      -1.963  16.792  -0.703  1.00 93.97           N  
ATOM   2424  H   ILE A 150      -1.153  17.329  -0.980  1.00 93.97           H  
ATOM   2425  CA  ILE A 150      -1.758  15.481  -0.071  1.00 93.97           C  
ATOM   2426  HA  ILE A 150      -2.335  14.738  -0.622  1.00 93.97           H  
ATOM   2427  C   ILE A 150      -2.303  15.483   1.361  1.00 93.97           C  
ATOM   2428  CB  ILE A 150      -0.268  15.072  -0.129  1.00 93.97           C  
ATOM   2429  HB  ILE A 150       0.335  15.900   0.243  1.00 93.97           H  
ATOM   2430  O   ILE A 150      -3.035  14.562   1.728  1.00 93.97           O  
ATOM   2431  CG1 ILE A 150       0.140  14.765  -1.589  1.00 93.97           C  
ATOM   2432 HG12 ILE A 150      -0.353  13.851  -1.921  1.00 93.97           H  
ATOM   2433 HG13 ILE A 150      -0.197  15.567  -2.246  1.00 93.97           H  
ATOM   2434  CG2 ILE A 150       0.004  13.836   0.754  1.00 93.97           C  
ATOM   2435 HG21 ILE A 150      -0.640  13.009   0.455  1.00 93.97           H  
ATOM   2436 HG22 ILE A 150       1.048  13.533   0.685  1.00 93.97           H  
ATOM   2437 HG23 ILE A 150      -0.183  14.072   1.802  1.00 93.97           H  
ATOM   2438  CD1 ILE A 150       1.654  14.612  -1.782  1.00 93.97           C  
ATOM   2439 HD11 ILE A 150       2.013  13.700  -1.305  1.00 93.97           H  
ATOM   2440 HD12 ILE A 150       2.171  15.473  -1.357  1.00 93.97           H  
ATOM   2441 HD13 ILE A 150       1.874  14.551  -2.848  1.00 93.97           H  
ATOM   2442  N   GLY A 151      -2.006  16.519   2.153  1.00 93.24           N  
ATOM   2443  H   GLY A 151      -1.394  17.241   1.802  1.00 93.24           H  
ATOM   2444  CA  GLY A 151      -2.540  16.658   3.511  1.00 93.24           C  
ATOM   2445  HA2 GLY A 151      -2.165  15.850   4.138  1.00 93.24           H  
ATOM   2446  HA3 GLY A 151      -2.206  17.609   3.925  1.00 93.24           H  
ATOM   2447  C   GLY A 151      -4.072  16.633   3.540  1.00 93.24           C  
ATOM   2448  O   GLY A 151      -4.671  15.870   4.300  1.00 93.24           O  
ATOM   2449  N   LEU A 152      -4.718  17.386   2.647  1.00 93.67           N  
ATOM   2450  H   LEU A 152      -4.178  17.995   2.050  1.00 93.67           H  
ATOM   2451  CA  LEU A 152      -6.175  17.397   2.521  1.00 93.67           C  
ATOM   2452  HA  LEU A 152      -6.590  17.645   3.497  1.00 93.67           H  
ATOM   2453  C   LEU A 152      -6.733  16.022   2.121  1.00 93.67           C  
ATOM   2454  CB  LEU A 152      -6.573  18.498   1.523  1.00 93.67           C  
ATOM   2455  HB2 LEU A 152      -6.185  19.452   1.880  1.00 93.67           H  
ATOM   2456  HB3 LEU A 152      -6.104  18.286   0.562  1.00 93.67           H  
ATOM   2457  O   LEU A 152      -7.699  15.559   2.727  1.00 93.67           O  
ATOM   2458  CG  LEU A 152      -8.091  18.626   1.308  1.00 93.67           C  
ATOM   2459  HG  LEU A 152      -8.476  17.684   0.917  1.00 93.67           H  
ATOM   2460  CD1 LEU A 152      -8.845  18.969   2.596  1.00 93.67           C  
ATOM   2461 HD11 LEU A 152      -8.432  19.875   3.038  1.00 93.67           H  
ATOM   2462 HD12 LEU A 152      -8.769  18.148   3.308  1.00 93.67           H  
ATOM   2463 HD13 LEU A 152      -9.900  19.128   2.373  1.00 93.67           H  
ATOM   2464  CD2 LEU A 152      -8.379  19.710   0.272  1.00 93.67           C  
ATOM   2465 HD21 LEU A 152      -7.875  19.468  -0.663  1.00 93.67           H  
ATOM   2466 HD22 LEU A 152      -8.019  20.674   0.631  1.00 93.67           H  
ATOM   2467 HD23 LEU A 152      -9.451  19.771   0.087  1.00 93.67           H  
ATOM   2468  N   ILE A 153      -6.114  15.332   1.158  1.00 94.78           N  
ATOM   2469  H   ILE A 153      -5.328  15.764   0.692  1.00 94.78           H  
ATOM   2470  CA  ILE A 153      -6.524  13.977   0.745  1.00 94.78           C  
ATOM   2471  HA  ILE A 153      -7.569  14.016   0.437  1.00 94.78           H  
ATOM   2472  C   ILE A 153      -6.447  12.988   1.920  1.00 94.78           C  
ATOM   2473  CB  ILE A 153      -5.693  13.503  -0.472  1.00 94.78           C  
ATOM   2474  HB  ILE A 153      -4.635  13.633  -0.246  1.00 94.78           H  
ATOM   2475  O   ILE A 153      -7.310  12.114   2.046  1.00 94.78           O  
ATOM   2476  CG1 ILE A 153      -6.050  14.338  -1.722  1.00 94.78           C  
ATOM   2477 HG12 ILE A 153      -7.012  14.009  -2.117  1.00 94.78           H  
ATOM   2478 HG13 ILE A 153      -6.159  15.389  -1.456  1.00 94.78           H  
ATOM   2479  CG2 ILE A 153      -5.950  12.010  -0.766  1.00 94.78           C  
ATOM   2480 HG21 ILE A 153      -5.530  11.718  -1.729  1.00 94.78           H  
ATOM   2481 HG22 ILE A 153      -5.491  11.386   0.001  1.00 94.78           H  
ATOM   2482 HG23 ILE A 153      -7.022  11.810  -0.790  1.00 94.78           H  
ATOM   2483  CD1 ILE A 153      -4.995  14.249  -2.831  1.00 94.78           C  
ATOM   2484 HD11 ILE A 153      -5.279  14.924  -3.639  1.00 94.78           H  
ATOM   2485 HD12 ILE A 153      -4.935  13.236  -3.228  1.00 94.78           H  
ATOM   2486 HD13 ILE A 153      -4.019  14.549  -2.448  1.00 94.78           H  
ATOM   2487  N   ASN A 154      -5.478  13.147   2.826  1.00 93.66           N  
ATOM   2488  H   ASN A 154      -4.774  13.850   2.655  1.00 93.66           H  
ATOM   2489  CA  ASN A 154      -5.359  12.305   4.022  1.00 93.66           C  
ATOM   2490  HA  ASN A 154      -5.337  11.262   3.708  1.00 93.66           H  
ATOM   2491  C   ASN A 154      -6.566  12.480   4.948  1.00 93.66           C  
ATOM   2492  CB  ASN A 154      -4.044  12.602   4.764  1.00 93.66           C  
ATOM   2493  HB2 ASN A 154      -4.017  13.641   5.094  1.00 93.66           H  
ATOM   2494  HB3 ASN A 154      -3.985  11.972   5.652  1.00 93.66           H  
ATOM   2495  O   ASN A 154      -7.181  11.495   5.366  1.00 93.66           O  
ATOM   2496  CG  ASN A 154      -2.822  12.324   3.920  1.00 93.66           C  
ATOM   2497  ND2 ASN A 154      -1.645  12.658   4.388  1.00 93.66           N  
ATOM   2498 HD21 ASN A 154      -0.846  12.481   3.796  1.00 93.66           H  
ATOM   2499 HD22 ASN A 154      -1.559  13.135   5.274  1.00 93.66           H  
ATOM   2500  OD1 ASN A 154      -2.909  11.773   2.840  1.00 93.66           O  
ATOM   2501  N   HIS A 155      -6.946  13.731   5.215  1.00 92.97           N  
ATOM   2502  H   HIS A 155      -6.396  14.492   4.842  1.00 92.97           H  
ATOM   2503  CA  HIS A 155      -8.125  14.042   6.020  1.00 92.97           C  
ATOM   2504  HA  HIS A 155      -8.051  13.505   6.966  1.00 92.97           H  
ATOM   2505  C   HIS A 155      -9.422  13.580   5.343  1.00 92.97           C  
ATOM   2506  CB  HIS A 155      -8.159  15.545   6.318  1.00 92.97           C  
ATOM   2507  HB2 HIS A 155      -9.104  15.788   6.804  1.00 92.97           H  
ATOM   2508  HB3 HIS A 155      -8.108  16.108   5.386  1.00 92.97           H  
ATOM   2509  O   HIS A 155     -10.285  12.995   6.002  1.00 92.97           O  
ATOM   2510  CG  HIS A 155      -7.042  15.983   7.229  1.00 92.97           C  
ATOM   2511  CD2 HIS A 155      -6.026  16.847   6.925  1.00 92.97           C  
ATOM   2512  HD2 HIS A 155      -5.876  17.350   5.981  1.00 92.97           H  
ATOM   2513  ND1 HIS A 155      -6.863  15.595   8.539  1.00 92.97           N  
ATOM   2514  HD1 HIS A 155      -7.483  15.020   9.091  1.00 92.97           H  
ATOM   2515  CE1 HIS A 155      -5.762  16.205   9.009  1.00 92.97           C  
ATOM   2516  HE1 HIS A 155      -5.377  16.116  10.014  1.00 92.97           H  
ATOM   2517  NE2 HIS A 155      -5.217  16.972   8.057  1.00 92.97           N  
ATOM   2518  N   LEU A 156      -9.542  13.781   4.028  1.00 94.24           N  
ATOM   2519  H   LEU A 156      -8.808  14.289   3.555  1.00 94.24           H  
ATOM   2520  CA  LEU A 156     -10.713  13.370   3.257  1.00 94.24           C  
ATOM   2521  HA  LEU A 156     -11.608  13.751   3.749  1.00 94.24           H  
ATOM   2522  C   LEU A 156     -10.867  11.852   3.203  1.00 94.24           C  
ATOM   2523  CB  LEU A 156     -10.633  13.939   1.834  1.00 94.24           C  
ATOM   2524  HB2 LEU A 156      -9.657  13.691   1.417  1.00 94.24           H  
ATOM   2525  HB3 LEU A 156     -11.388  13.449   1.218  1.00 94.24           H  
ATOM   2526  O   LEU A 156     -11.974  11.360   3.402  1.00 94.24           O  
ATOM   2527  CG  LEU A 156     -10.851  15.458   1.741  1.00 94.24           C  
ATOM   2528  HG  LEU A 156     -10.170  15.979   2.414  1.00 94.24           H  
ATOM   2529  CD1 LEU A 156     -10.553  15.896   0.308  1.00 94.24           C  
ATOM   2530 HD11 LEU A 156      -9.497  15.731   0.093  1.00 94.24           H  
ATOM   2531 HD12 LEU A 156     -10.770  16.958   0.189  1.00 94.24           H  
ATOM   2532 HD13 LEU A 156     -11.144  15.317  -0.401  1.00 94.24           H  
ATOM   2533  CD2 LEU A 156     -12.279  15.871   2.104  1.00 94.24           C  
ATOM   2534 HD21 LEU A 156     -12.384  16.948   1.977  1.00 94.24           H  
ATOM   2535 HD22 LEU A 156     -12.490  15.636   3.147  1.00 94.24           H  
ATOM   2536 HD23 LEU A 156     -12.998  15.367   1.457  1.00 94.24           H  
ATOM   2537  N   GLY A 157      -9.796  11.093   2.974  1.00 94.72           N  
ATOM   2538  H   GLY A 157      -8.911  11.536   2.772  1.00 94.72           H  
ATOM   2539  CA  GLY A 157      -9.915   9.635   2.940  1.00 94.72           C  
ATOM   2540  HA2 GLY A 157      -9.041   9.162   2.493  1.00 94.72           H  
ATOM   2541  HA3 GLY A 157     -10.749   9.372   2.290  1.00 94.72           H  
ATOM   2542  C   GLY A 157     -10.196   9.038   4.320  1.00 94.72           C  
ATOM   2543  O   GLY A 157     -10.997   8.112   4.404  1.00 94.72           O  
ATOM   2544  N   LYS A 158      -9.715   9.646   5.416  1.00 94.10           N  
ATOM   2545  H   LYS A 158      -9.035  10.383   5.306  1.00 94.10           H  
ATOM   2546  CA  LYS A 158     -10.214   9.318   6.763  1.00 94.10           C  
ATOM   2547  HA  LYS A 158     -10.073   8.252   6.946  1.00 94.10           H  
ATOM   2548  C   LYS A 158     -11.717   9.568   6.896  1.00 94.10           C  
ATOM   2549  CB  LYS A 158      -9.434  10.101   7.820  1.00 94.10           C  
ATOM   2550  HB2 LYS A 158      -8.370   9.882   7.724  1.00 94.10           H  
ATOM   2551  HB3 LYS A 158      -9.582  11.167   7.652  1.00 94.10           H  
ATOM   2552  O   LYS A 158     -12.446   8.705   7.381  1.00 94.10           O  
ATOM   2553  CG  LYS A 158      -9.905   9.710   9.231  1.00 94.10           C  
ATOM   2554  HG2 LYS A 158      -9.563   8.698   9.448  1.00 94.10           H  
ATOM   2555  HG3 LYS A 158     -10.991   9.731   9.315  1.00 94.10           H  
ATOM   2556  CD  LYS A 158      -9.356  10.656  10.282  1.00 94.10           C  
ATOM   2557  HD2 LYS A 158      -9.594  10.236  11.260  1.00 94.10           H  
ATOM   2558  HD3 LYS A 158      -8.273  10.697  10.174  1.00 94.10           H  
ATOM   2559  CE  LYS A 158      -9.943  12.067  10.185  1.00 94.10           C  
ATOM   2560  HE2 LYS A 158      -9.618  12.531   9.253  1.00 94.10           H  
ATOM   2561  HE3 LYS A 158     -11.032  12.016  10.194  1.00 94.10           H  
ATOM   2562  NZ  LYS A 158      -9.450  12.828  11.344  1.00 94.10           N  
ATOM   2563  HZ1 LYS A 158      -9.867  12.496  12.202  1.00 94.10           H  
ATOM   2564  HZ2 LYS A 158      -9.603  13.826  11.305  1.00 94.10           H  
ATOM   2565  HZ3 LYS A 158      -8.461  12.683  11.485  1.00 94.10           H  
ATOM   2566  N   ALA A 159     -12.200  10.734   6.469  1.00 93.30           N  
ATOM   2567  H   ALA A 159     -11.563  11.424   6.098  1.00 93.30           H  
ATOM   2568  CA  ALA A 159     -13.629  11.036   6.513  1.00 93.30           C  
ATOM   2569  HA  ALA A 159     -13.972  10.940   7.543  1.00 93.30           H  
ATOM   2570  C   ALA A 159     -14.447  10.042   5.665  1.00 93.30           C  
ATOM   2571  CB  ALA A 159     -13.843  12.489   6.073  1.00 93.30           C  
ATOM   2572  HB1 ALA A 159     -13.543  12.622   5.033  1.00 93.30           H  
ATOM   2573  HB2 ALA A 159     -13.256  13.158   6.702  1.00 93.30           H  
ATOM   2574  HB3 ALA A 159     -14.897  12.748   6.171  1.00 93.30           H  
ATOM   2575  O   ALA A 159     -15.508   9.595   6.103  1.00 93.30           O  
ATOM   2576  N   CYS A 160     -13.929   9.635   4.501  1.00 94.79           N  
ATOM   2577  H   CYS A 160     -13.070  10.065   4.189  1.00 94.79           H  
ATOM   2578  CA  CYS A 160     -14.536   8.614   3.643  1.00 94.79           C  
ATOM   2579  HA  CYS A 160     -15.571   8.889   3.437  1.00 94.79           H  
ATOM   2580  C   CYS A 160     -14.558   7.240   4.310  1.00 94.79           C  
ATOM   2581  CB  CYS A 160     -13.785   8.517   2.309  1.00 94.79           C  
ATOM   2582  HB2 CYS A 160     -14.207   7.705   1.717  1.00 94.79           H  
ATOM   2583  HB3 CYS A 160     -12.731   8.302   2.480  1.00 94.79           H  
ATOM   2584  O   CYS A 160     -15.589   6.571   4.262  1.00 94.79           O  
ATOM   2585  SG  CYS A 160     -13.965  10.056   1.380  1.00 94.79           S  
ATOM   2586  HG  CYS A 160     -13.245  10.818   2.209  1.00 94.79           H  
ATOM   2587  N   PHE A 161     -13.465   6.841   4.967  1.00 95.86           N  
ATOM   2588  H   PHE A 161     -12.631   7.408   4.917  1.00 95.86           H  
ATOM   2589  CA  PHE A 161     -13.393   5.597   5.726  1.00 95.86           C  
ATOM   2590  HA  PHE A 161     -13.552   4.757   5.049  1.00 95.86           H  
ATOM   2591  C   PHE A 161     -14.498   5.551   6.780  1.00 95.86           C  
ATOM   2592  CB  PHE A 161     -12.003   5.446   6.359  1.00 95.86           C  
ATOM   2593  HB2 PHE A 161     -11.754   6.340   6.930  1.00 95.86           H  
ATOM   2594  HB3 PHE A 161     -11.260   5.352   5.567  1.00 95.86           H  
ATOM   2595  O   PHE A 161     -15.328   4.645   6.744  1.00 95.86           O  
ATOM   2596  CG  PHE A 161     -11.885   4.245   7.270  1.00 95.86           C  
ATOM   2597  CD1 PHE A 161     -12.002   4.407   8.664  1.00 95.86           C  
ATOM   2598  HD1 PHE A 161     -12.147   5.389   9.090  1.00 95.86           H  
ATOM   2599  CD2 PHE A 161     -11.676   2.963   6.727  1.00 95.86           C  
ATOM   2600  HD2 PHE A 161     -11.568   2.828   5.662  1.00 95.86           H  
ATOM   2601  CE1 PHE A 161     -11.917   3.290   9.510  1.00 95.86           C  
ATOM   2602  HE1 PHE A 161     -11.992   3.415  10.580  1.00 95.86           H  
ATOM   2603  CE2 PHE A 161     -11.588   1.847   7.577  1.00 95.86           C  
ATOM   2604  HE2 PHE A 161     -11.402   0.866   7.165  1.00 95.86           H  
ATOM   2605  CZ  PHE A 161     -11.713   2.011   8.967  1.00 95.86           C  
ATOM   2606  HZ  PHE A 161     -11.627   1.159   9.624  1.00 95.86           H  
ATOM   2607  N   ILE A 162     -14.580   6.579   7.635  1.00 94.37           N  
ATOM   2608  H   ILE A 162     -13.869   7.293   7.571  1.00 94.37           H  
ATOM   2609  CA  ILE A 162     -15.585   6.675   8.702  1.00 94.37           C  
ATOM   2610  HA  ILE A 162     -15.506   5.788   9.329  1.00 94.37           H  
ATOM   2611  C   ILE A 162     -16.999   6.701   8.114  1.00 94.37           C  
ATOM   2612  CB  ILE A 162     -15.328   7.923   9.579  1.00 94.37           C  
ATOM   2613  HB  ILE A 162     -15.330   8.804   8.937  1.00 94.37           H  
ATOM   2614  O   ILE A 162     -17.868   5.942   8.536  1.00 94.37           O  
ATOM   2615  CG1 ILE A 162     -13.954   7.829  10.279  1.00 94.37           C  
ATOM   2616 HG12 ILE A 162     -13.177   7.612   9.547  1.00 94.37           H  
ATOM   2617 HG13 ILE A 162     -13.976   6.993  10.978  1.00 94.37           H  
ATOM   2618  CG2 ILE A 162     -16.437   8.088  10.636  1.00 94.37           C  
ATOM   2619 HG21 ILE A 162     -17.417   8.187  10.168  1.00 94.37           H  
ATOM   2620 HG22 ILE A 162     -16.444   7.231  11.310  1.00 94.37           H  
ATOM   2621 HG23 ILE A 162     -16.256   8.997  11.209  1.00 94.37           H  
ATOM   2622  CD1 ILE A 162     -13.527   9.104  11.022  1.00 94.37           C  
ATOM   2623 HD11 ILE A 162     -13.574   9.959  10.348  1.00 94.37           H  
ATOM   2624 HD12 ILE A 162     -12.501   8.985  11.371  1.00 94.37           H  
ATOM   2625 HD13 ILE A 162     -14.163   9.279  11.890  1.00 94.37           H  
ATOM   2626  N   GLN A 163     -17.264   7.557   7.127  1.00 93.86           N  
ATOM   2627  H   GLN A 163     -16.525   8.155   6.786  1.00 93.86           H  
ATOM   2628  CA  GLN A 163     -18.595   7.672   6.527  1.00 93.86           C  
ATOM   2629  HA  GLN A 163     -19.310   7.837   7.333  1.00 93.86           H  
ATOM   2630  C   GLN A 163     -19.023   6.393   5.791  1.00 93.86           C  
ATOM   2631  CB  GLN A 163     -18.615   8.894   5.594  1.00 93.86           C  
ATOM   2632  HB2 GLN A 163     -17.921   8.727   4.771  1.00 93.86           H  
ATOM   2633  HB3 GLN A 163     -18.277   9.768   6.150  1.00 93.86           H  
ATOM   2634  O   GLN A 163     -20.220   6.120   5.697  1.00 93.86           O  
ATOM   2635  CG  GLN A 163     -20.006   9.198   5.013  1.00 93.86           C  
ATOM   2636  HG2 GLN A 163     -19.937  10.095   4.397  1.00 93.86           H  
ATOM   2637  HG3 GLN A 163     -20.315   8.381   4.361  1.00 93.86           H  
ATOM   2638  CD  GLN A 163     -21.070   9.438   6.082  1.00 93.86           C  
ATOM   2639  NE2 GLN A 163     -22.306   9.066   5.827  1.00 93.86           N  
ATOM   2640 HE21 GLN A 163     -22.979   9.200   6.568  1.00 93.86           H  
ATOM   2641 HE22 GLN A 163     -22.512   8.545   4.986  1.00 93.86           H  
ATOM   2642  OE1 GLN A 163     -20.825   9.941   7.169  1.00 93.86           O  
ATOM   2643  N   GLY A 164     -18.061   5.626   5.279  1.00 94.88           N  
ATOM   2644  H   GLY A 164     -17.103   5.937   5.351  1.00 94.88           H  
ATOM   2645  CA  GLY A 164     -18.292   4.389   4.549  1.00 94.88           C  
ATOM   2646  HA2 GLY A 164     -19.227   4.482   3.997  1.00 94.88           H  
ATOM   2647  HA3 GLY A 164     -17.479   4.243   3.837  1.00 94.88           H  
ATOM   2648  C   GLY A 164     -18.410   3.133   5.406  1.00 94.88           C  
ATOM   2649  O   GLY A 164     -18.824   2.116   4.854  1.00 94.88           O  
ATOM   2650  N   LEU A 165     -18.104   3.189   6.710  1.00 95.44           N  
ATOM   2651  H   LEU A 165     -17.717   4.046   7.079  1.00 95.44           H  
ATOM   2652  CA  LEU A 165     -18.293   2.061   7.629  1.00 95.44           C  
ATOM   2653  HA  LEU A 165     -17.690   1.226   7.272  1.00 95.44           H  
ATOM   2654  C   LEU A 165     -19.757   1.603   7.645  1.00 95.44           C  
ATOM   2655  CB  LEU A 165     -17.847   2.429   9.059  1.00 95.44           C  
ATOM   2656  HB2 LEU A 165     -18.307   3.381   9.321  1.00 95.44           H  
ATOM   2657  HB3 LEU A 165     -18.236   1.681   9.750  1.00 95.44           H  
ATOM   2658  O   LEU A 165     -20.679   2.405   7.803  1.00 95.44           O  
ATOM   2659  CG  LEU A 165     -16.326   2.522   9.275  1.00 95.44           C  
ATOM   2660  HG  LEU A 165     -15.889   3.173   8.518  1.00 95.44           H  
ATOM   2661  CD1 LEU A 165     -16.041   3.140  10.644  1.00 95.44           C  
ATOM   2662 HD11 LEU A 165     -16.455   4.147  10.690  1.00 95.44           H  
ATOM   2663 HD12 LEU A 165     -14.964   3.192  10.803  1.00 95.44           H  
ATOM   2664 HD13 LEU A 165     -16.484   2.525  11.428  1.00 95.44           H  
ATOM   2665  CD2 LEU A 165     -15.640   1.159   9.198  1.00 95.44           C  
ATOM   2666 HD21 LEU A 165     -15.777   0.716   8.211  1.00 95.44           H  
ATOM   2667 HD22 LEU A 165     -16.045   0.486   9.954  1.00 95.44           H  
ATOM   2668 HD23 LEU A 165     -14.571   1.279   9.373  1.00 95.44           H  
ATOM   2669  N   SER A 166     -19.954   0.294   7.518  1.00 94.07           N  
ATOM   2670  H   SER A 166     -19.135  -0.286   7.398  1.00 94.07           H  
ATOM   2671  CA  SER A 166     -21.272  -0.348   7.469  1.00 94.07           C  
ATOM   2672  HA  SER A 166     -21.925   0.239   6.822  1.00 94.07           H  
ATOM   2673  C   SER A 166     -21.948  -0.440   8.842  1.00 94.07           C  
ATOM   2674  CB  SER A 166     -21.128  -1.749   6.865  1.00 94.07           C  
ATOM   2675  HB2 SER A 166     -22.115  -2.205   6.786  1.00 94.07           H  
ATOM   2676  HB3 SER A 166     -20.697  -1.676   5.866  1.00 94.07           H  
ATOM   2677  O   SER A 166     -23.175  -0.419   8.935  1.00 94.07           O  
ATOM   2678  OG  SER A 166     -20.304  -2.565   7.678  1.00 94.07           O  
ATOM   2679  HG  SER A 166     -19.383  -2.330   7.543  1.00 94.07           H  
ATOM   2680  N   ASN A 167     -21.157  -0.536   9.913  1.00 92.13           N  
ATOM   2681  H   ASN A 167     -20.159  -0.538   9.757  1.00 92.13           H  
ATOM   2682  CA  ASN A 167     -21.646  -0.713  11.273  1.00 92.13           C  
ATOM   2683  HA  ASN A 167     -22.659  -1.113  11.232  1.00 92.13           H  
ATOM   2684  C   ASN A 167     -21.701   0.627  12.020  1.00 92.13           C  
ATOM   2685  CB  ASN A 167     -20.767  -1.763  11.965  1.00 92.13           C  
ATOM   2686  HB2 ASN A 167     -20.690  -2.634  11.315  1.00 92.13           H  
ATOM   2687  HB3 ASN A 167     -19.764  -1.364  12.118  1.00 92.13           H  
ATOM   2688  O   ASN A 167     -20.668   1.223  12.327  1.00 92.13           O  
ATOM   2689  CG  ASN A 167     -21.332  -2.203  13.300  1.00 92.13           C  
ATOM   2690  ND2 ASN A 167     -21.154  -3.454  13.640  1.00 92.13           N  
ATOM   2691 HD21 ASN A 167     -20.587  -4.056  13.059  1.00 92.13           H  
ATOM   2692 HD22 ASN A 167     -21.485  -3.732  14.552  1.00 92.13           H  
ATOM   2693  OD1 ASN A 167     -21.937  -1.450  14.048  1.00 92.13           O  
ATOM   2694  N   GLU A 168     -22.911   1.069  12.362  1.00 92.35           N  
ATOM   2695  H   GLU A 168     -23.716   0.544  12.051  1.00 92.35           H  
ATOM   2696  CA  GLU A 168     -23.168   2.347  13.039  1.00 92.35           C  
ATOM   2697  HA  GLU A 168     -22.798   3.158  12.412  1.00 92.35           H  
ATOM   2698  C   GLU A 168     -22.471   2.464  14.407  1.00 92.35           C  
ATOM   2699  CB  GLU A 168     -24.689   2.504  13.183  1.00 92.35           C  
ATOM   2700  HB2 GLU A 168     -25.140   2.372  12.199  1.00 92.35           H  
ATOM   2701  HB3 GLU A 168     -25.065   1.725  13.846  1.00 92.35           H  
ATOM   2702  O   GLU A 168     -22.017   3.550  14.781  1.00 92.35           O  
ATOM   2703  CG  GLU A 168     -25.095   3.883  13.725  1.00 92.35           C  
ATOM   2704  HG2 GLU A 168     -24.708   3.997  14.738  1.00 92.35           H  
ATOM   2705  HG3 GLU A 168     -24.637   4.649  13.099  1.00 92.35           H  
ATOM   2706  CD  GLU A 168     -26.617   4.095  13.755  1.00 92.35           C  
ATOM   2707  OE1 GLU A 168     -27.021   5.270  13.913  1.00 92.35           O  
ATOM   2708  OE2 GLU A 168     -27.362   3.098  13.614  1.00 92.35           O  
ATOM   2709  N   ARG A 169     -22.318   1.350  15.138  1.00 92.21           N  
ATOM   2710  H   ARG A 169     -22.631   0.476  14.739  1.00 92.21           H  
ATOM   2711  CA  ARG A 169     -21.624   1.330  16.435  1.00 92.21           C  
ATOM   2712  HA  ARG A 169     -22.048   2.104  17.074  1.00 92.21           H  
ATOM   2713  C   ARG A 169     -20.148   1.677  16.267  1.00 92.21           C  
ATOM   2714  CB  ARG A 169     -21.833  -0.037  17.107  1.00 92.21           C  
ATOM   2715  HB2 ARG A 169     -22.899  -0.179  17.283  1.00 92.21           H  
ATOM   2716  HB3 ARG A 169     -21.480  -0.830  16.449  1.00 92.21           H  
ATOM   2717  O   ARG A 169     -19.655   2.586  16.930  1.00 92.21           O  
ATOM   2718  CG  ARG A 169     -21.081  -0.155  18.437  1.00 92.21           C  
ATOM   2719  HG2 ARG A 169     -20.009  -0.147  18.242  1.00 92.21           H  
ATOM   2720  HG3 ARG A 169     -21.330   0.686  19.083  1.00 92.21           H  
ATOM   2721  CD  ARG A 169     -21.440  -1.464  19.148  1.00 92.21           C  
ATOM   2722  HD2 ARG A 169     -22.461  -1.402  19.526  1.00 92.21           H  
ATOM   2723  HD3 ARG A 169     -21.361  -2.288  18.439  1.00 92.21           H  
ATOM   2724  NE  ARG A 169     -20.500  -1.692  20.246  1.00 92.21           N  
ATOM   2725  HE  ARG A 169     -19.605  -1.234  20.148  1.00 92.21           H  
ATOM   2726  NH1 ARG A 169     -21.336  -3.612  21.178  1.00 92.21           N  
ATOM   2727 HH11 ARG A 169     -22.148  -3.526  20.585  1.00 92.21           H  
ATOM   2728 HH12 ARG A 169     -21.209  -4.379  21.823  1.00 92.21           H  
ATOM   2729  NH2 ARG A 169     -19.347  -2.797  21.816  1.00 92.21           N  
ATOM   2730 HH21 ARG A 169     -18.563  -2.277  21.447  1.00 92.21           H  
ATOM   2731 HH22 ARG A 169     -19.152  -3.599  22.398  1.00 92.21           H  
ATOM   2732  CZ  ARG A 169     -20.411  -2.696  21.084  1.00 92.21           C  
ATOM   2733  N   ILE A 170     -19.481   1.004  15.331  1.00 93.80           N  
ATOM   2734  H   ILE A 170     -19.990   0.314  14.797  1.00 93.80           H  
ATOM   2735  CA  ILE A 170     -18.072   1.256  15.001  1.00 93.80           C  
ATOM   2736  HA  ILE A 170     -17.472   1.150  15.905  1.00 93.80           H  
ATOM   2737  C   ILE A 170     -17.917   2.694  14.510  1.00 93.80           C  
ATOM   2738  CB  ILE A 170     -17.560   0.249  13.948  1.00 93.80           C  
ATOM   2739  HB  ILE A 170     -18.078   0.419  13.004  1.00 93.80           H  
ATOM   2740  O   ILE A 170     -17.067   3.439  14.989  1.00 93.80           O  
ATOM   2741  CG1 ILE A 170     -17.850  -1.196  14.411  1.00 93.80           C  
ATOM   2742 HG12 ILE A 170     -17.446  -1.334  15.414  1.00 93.80           H  
ATOM   2743 HG13 ILE A 170     -18.927  -1.353  14.463  1.00 93.80           H  
ATOM   2744  CG2 ILE A 170     -16.058   0.478  13.724  1.00 93.80           C  
ATOM   2745 HG21 ILE A 170     -15.516   0.249  14.641  1.00 93.80           H  
ATOM   2746 HG22 ILE A 170     -15.840   1.507  13.439  1.00 93.80           H  
ATOM   2747 HG23 ILE A 170     -15.690  -0.166  12.926  1.00 93.80           H  
ATOM   2748  CD1 ILE A 170     -17.271  -2.296  13.525  1.00 93.80           C  
ATOM   2749 HD11 ILE A 170     -16.197  -2.360  13.700  1.00 93.80           H  
ATOM   2750 HD12 ILE A 170     -17.476  -2.081  12.477  1.00 93.80           H  
ATOM   2751 HD13 ILE A 170     -17.717  -3.255  13.788  1.00 93.80           H  
ATOM   2752  N   GLN A 171     -18.816   3.124  13.626  1.00 93.99           N  
ATOM   2753  H   GLN A 171     -19.490   2.463  13.269  1.00 93.99           H  
ATOM   2754  CA  GLN A 171     -18.830   4.480  13.098  1.00 93.99           C  
ATOM   2755  HA  GLN A 171     -17.908   4.631  12.538  1.00 93.99           H  
ATOM   2756  C   GLN A 171     -18.902   5.551  14.198  1.00 93.99           C  
ATOM   2757  CB  GLN A 171     -20.039   4.598  12.164  1.00 93.99           C  
ATOM   2758  HB2 GLN A 171     -20.207   3.658  11.638  1.00 93.99           H  
ATOM   2759  HB3 GLN A 171     -20.936   4.854  12.728  1.00 93.99           H  
ATOM   2760  O   GLN A 171     -18.189   6.552  14.146  1.00 93.99           O  
ATOM   2761  CG  GLN A 171     -19.750   5.656  11.120  1.00 93.99           C  
ATOM   2762  HG2 GLN A 171     -18.928   5.265  10.519  1.00 93.99           H  
ATOM   2763  HG3 GLN A 171     -19.399   6.576  11.587  1.00 93.99           H  
ATOM   2764  CD  GLN A 171     -20.946   5.932  10.221  1.00 93.99           C  
ATOM   2765  NE2 GLN A 171     -20.719   6.167   8.954  1.00 93.99           N  
ATOM   2766 HE21 GLN A 171     -19.791   5.944   8.624  1.00 93.99           H  
ATOM   2767 HE22 GLN A 171     -21.497   6.018   8.326  1.00 93.99           H  
ATOM   2768  OE1 GLN A 171     -22.075   6.111  10.651  1.00 93.99           O  
ATOM   2769  N   THR A 172     -19.760   5.343  15.197  1.00 93.25           N  
ATOM   2770  H   THR A 172     -20.332   4.511  15.162  1.00 93.25           H  
ATOM   2771  CA  THR A 172     -19.946   6.264  16.326  1.00 93.25           C  
ATOM   2772  HA  THR A 172     -20.117   7.270  15.944  1.00 93.25           H  
ATOM   2773  C   THR A 172     -18.707   6.316  17.212  1.00 93.25           C  
ATOM   2774  CB  THR A 172     -21.174   5.855  17.148  1.00 93.25           C  
ATOM   2775  HB  THR A 172     -21.041   4.850  17.549  1.00 93.25           H  
ATOM   2776  O   THR A 172     -18.250   7.405  17.561  1.00 93.25           O  
ATOM   2777  CG2 THR A 172     -21.459   6.823  18.296  1.00 93.25           C  
ATOM   2778 HG21 THR A 172     -20.661   6.778  19.037  1.00 93.25           H  
ATOM   2779 HG22 THR A 172     -21.544   7.840  17.913  1.00 93.25           H  
ATOM   2780 HG23 THR A 172     -22.395   6.543  18.778  1.00 93.25           H  
ATOM   2781  OG1 THR A 172     -22.302   5.872  16.304  1.00 93.25           O  
ATOM   2782  HG1 THR A 172     -22.306   5.064  15.785  1.00 93.25           H  
ATOM   2783  N   ILE A 173     -18.125   5.158  17.524  1.00 93.28           N  
ATOM   2784  H   ILE A 173     -18.536   4.298  17.190  1.00 93.28           H  
ATOM   2785  CA  ILE A 173     -16.919   5.063  18.354  1.00 93.28           C  
ATOM   2786  HA  ILE A 173     -17.097   5.587  19.293  1.00 93.28           H  
ATOM   2787  C   ILE A 173     -15.747   5.764  17.671  1.00 93.28           C  
ATOM   2788  CB  ILE A 173     -16.627   3.585  18.681  1.00 93.28           C  
ATOM   2789  HB  ILE A 173     -16.681   3.001  17.762  1.00 93.28           H  
ATOM   2790  O   ILE A 173     -15.096   6.603  18.292  1.00 93.28           O  
ATOM   2791  CG1 ILE A 173     -17.718   3.097  19.661  1.00 93.28           C  
ATOM   2792 HG12 ILE A 173     -17.562   3.556  20.637  1.00 93.28           H  
ATOM   2793 HG13 ILE A 173     -18.705   3.399  19.309  1.00 93.28           H  
ATOM   2794  CG2 ILE A 173     -15.224   3.401  19.290  1.00 93.28           C  
ATOM   2795 HG21 ILE A 173     -15.054   2.354  19.541  1.00 93.28           H  
ATOM   2796 HG22 ILE A 173     -14.454   3.677  18.570  1.00 93.28           H  
ATOM   2797 HG23 ILE A 173     -15.118   4.005  20.191  1.00 93.28           H  
ATOM   2798  CD1 ILE A 173     -17.755   1.582  19.826  1.00 93.28           C  
ATOM   2799 HD11 ILE A 173     -17.928   1.122  18.853  1.00 93.28           H  
ATOM   2800 HD12 ILE A 173     -16.820   1.224  20.258  1.00 93.28           H  
ATOM   2801 HD13 ILE A 173     -18.572   1.309  20.493  1.00 93.28           H  
ATOM   2802  N   VAL A 174     -15.528   5.519  16.380  1.00 93.03           N  
ATOM   2803  H   VAL A 174     -16.072   4.801  15.923  1.00 93.03           H  
ATOM   2804  CA  VAL A 174     -14.438   6.163  15.635  1.00 93.03           C  
ATOM   2805  HA  VAL A 174     -13.507   6.001  16.178  1.00 93.03           H  
ATOM   2806  C   VAL A 174     -14.647   7.678  15.544  1.00 93.03           C  
ATOM   2807  CB  VAL A 174     -14.280   5.533  14.245  1.00 93.03           C  
ATOM   2808  HB  VAL A 174     -15.204   5.671  13.684  1.00 93.03           H  
ATOM   2809  O   VAL A 174     -13.701   8.430  15.763  1.00 93.03           O  
ATOM   2810  CG1 VAL A 174     -13.122   6.170  13.470  1.00 93.03           C  
ATOM   2811 HG11 VAL A 174     -12.977   5.636  12.531  1.00 93.03           H  
ATOM   2812 HG12 VAL A 174     -13.332   7.219  13.259  1.00 93.03           H  
ATOM   2813 HG13 VAL A 174     -12.203   6.105  14.052  1.00 93.03           H  
ATOM   2814  CG2 VAL A 174     -13.972   4.035  14.331  1.00 93.03           C  
ATOM   2815 HG21 VAL A 174     -14.172   3.591  13.356  1.00 93.03           H  
ATOM   2816 HG22 VAL A 174     -12.930   3.866  14.603  1.00 93.03           H  
ATOM   2817 HG23 VAL A 174     -14.596   3.522  15.063  1.00 93.03           H  
ATOM   2818  N   ARG A 175     -15.879   8.161  15.314  1.00 92.84           N  
ATOM   2819  H   ARG A 175     -16.629   7.505  15.154  1.00 92.84           H  
ATOM   2820  CA  ARG A 175     -16.174   9.610  15.350  1.00 92.84           C  
ATOM   2821  HA  ARG A 175     -15.490  10.133  14.682  1.00 92.84           H  
ATOM   2822  C   ARG A 175     -15.929  10.226  16.726  1.00 92.84           C  
ATOM   2823  CB  ARG A 175     -17.621   9.890  14.925  1.00 92.84           C  
ATOM   2824  HB2 ARG A 175     -17.876  10.908  15.218  1.00 92.84           H  
ATOM   2825  HB3 ARG A 175     -18.296   9.209  15.443  1.00 92.84           H  
ATOM   2826  O   ARG A 175     -15.463  11.358  16.804  1.00 92.84           O  
ATOM   2827  CG  ARG A 175     -17.819   9.771  13.412  1.00 92.84           C  
ATOM   2828  HG2 ARG A 175     -17.678   8.735  13.104  1.00 92.84           H  
ATOM   2829  HG3 ARG A 175     -17.091  10.400  12.899  1.00 92.84           H  
ATOM   2830  CD  ARG A 175     -19.228  10.237  13.039  1.00 92.84           C  
ATOM   2831  HD2 ARG A 175     -19.295  11.311  13.211  1.00 92.84           H  
ATOM   2832  HD3 ARG A 175     -19.942   9.754  13.707  1.00 92.84           H  
ATOM   2833  NE  ARG A 175     -19.545   9.955  11.625  1.00 92.84           N  
ATOM   2834  HE  ARG A 175     -19.014  10.459  10.929  1.00 92.84           H  
ATOM   2835  NH1 ARG A 175     -21.171   8.376  11.988  1.00 92.84           N  
ATOM   2836 HH11 ARG A 175     -21.794   7.669  11.624  1.00 92.84           H  
ATOM   2837 HH12 ARG A 175     -21.015   8.430  12.985  1.00 92.84           H  
ATOM   2838  NH2 ARG A 175     -20.625   8.933   9.901  1.00 92.84           N  
ATOM   2839 HH21 ARG A 175     -20.217   9.538   9.203  1.00 92.84           H  
ATOM   2840 HH22 ARG A 175     -21.166   8.141   9.582  1.00 92.84           H  
ATOM   2841  CZ  ARG A 175     -20.440   9.093  11.179  1.00 92.84           C  
ATOM   2842  N   SER A 176     -16.217   9.493  17.801  1.00 91.86           N  
ATOM   2843  H   SER A 176     -16.644   8.588  17.664  1.00 91.86           H  
ATOM   2844  CA  SER A 176     -16.035   9.989  19.172  1.00 91.86           C  
ATOM   2845  HA  SER A 176     -16.518  10.964  19.241  1.00 91.86           H  
ATOM   2846  C   SER A 176     -14.567  10.203  19.558  1.00 91.86           C  
ATOM   2847  CB  SER A 176     -16.731   9.067  20.177  1.00 91.86           C  
ATOM   2848  HB2 SER A 176     -16.824   9.598  21.124  1.00 91.86           H  
ATOM   2849  HB3 SER A 176     -17.731   8.825  19.818  1.00 91.86           H  
ATOM   2850  O   SER A 176     -14.285  11.006  20.442  1.00 91.86           O  
ATOM   2851  OG  SER A 176     -16.010   7.871  20.408  1.00 91.86           O  
ATOM   2852  HG  SER A 176     -15.743   7.465  19.580  1.00 91.86           H  
ATOM   2853  N   ARG A 177     -13.623   9.548  18.864  1.00 91.13           N  
ATOM   2854  H   ARG A 177     -13.922   8.910  18.140  1.00 91.13           H  
ATOM   2855  CA  ARG A 177     -12.176   9.745  19.061  1.00 91.13           C  
ATOM   2856  HA  ARG A 177     -11.956   9.730  20.128  1.00 91.13           H  
ATOM   2857  C   ARG A 177     -11.680  11.114  18.571  1.00 91.13           C  
ATOM   2858  CB  ARG A 177     -11.406   8.613  18.362  1.00 91.13           C  
ATOM   2859  HB2 ARG A 177     -11.700   8.610  17.312  1.00 91.13           H  
ATOM   2860  HB3 ARG A 177     -10.339   8.829  18.406  1.00 91.13           H  
ATOM   2861  O   ARG A 177     -10.567  11.502  18.909  1.00 91.13           O  
ATOM   2862  CG  ARG A 177     -11.632   7.198  18.914  1.00 91.13           C  
ATOM   2863  HG2 ARG A 177     -11.147   6.500  18.232  1.00 91.13           H  
ATOM   2864  HG3 ARG A 177     -12.697   6.968  18.933  1.00 91.13           H  
ATOM   2865  CD  ARG A 177     -11.044   6.994  20.316  1.00 91.13           C  
ATOM   2866  HD2 ARG A 177     -11.605   7.595  21.031  1.00 91.13           H  
ATOM   2867  HD3 ARG A 177     -10.008   7.333  20.303  1.00 91.13           H  
ATOM   2868  NE  ARG A 177     -11.099   5.570  20.711  1.00 91.13           N  
ATOM   2869  HE  ARG A 177     -11.762   4.985  20.223  1.00 91.13           H  
ATOM   2870  NH1 ARG A 177      -9.419   5.590  22.280  1.00 91.13           N  
ATOM   2871 HH11 ARG A 177      -9.318   6.588  22.161  1.00 91.13           H  
ATOM   2872 HH12 ARG A 177      -8.786   5.071  22.871  1.00 91.13           H  
ATOM   2873  NH2 ARG A 177     -10.383   3.658  21.728  1.00 91.13           N  
ATOM   2874 HH21 ARG A 177      -9.686   3.161  22.264  1.00 91.13           H  
ATOM   2875 HH22 ARG A 177     -10.954   3.089  21.119  1.00 91.13           H  
ATOM   2876  CZ  ARG A 177     -10.308   4.950  21.572  1.00 91.13           C  
ATOM   2877  N   GLY A 178     -12.498  11.849  17.814  1.00 86.02           N  
ATOM   2878  H   GLY A 178     -13.392  11.452  17.562  1.00 86.02           H  
ATOM   2879  CA  GLY A 178     -12.214  13.212  17.370  1.00 86.02           C  
ATOM   2880  HA2 GLY A 178     -13.153  13.765  17.340  1.00 86.02           H  
ATOM   2881  HA3 GLY A 178     -11.566  13.704  18.095  1.00 86.02           H  
ATOM   2882  C   GLY A 178     -11.560  13.317  15.991  1.00 86.02           C  
ATOM   2883  O   GLY A 178     -11.289  12.335  15.298  1.00 86.02           O  
ATOM   2884  N   GLU A 179     -11.326  14.557  15.564  1.00 83.82           N  
ATOM   2885  H   GLU A 179     -11.608  15.328  16.153  1.00 83.82           H  
ATOM   2886  CA  GLU A 179     -10.866  14.881  14.208  1.00 83.82           C  
ATOM   2887  HA  GLU A 179     -11.283  14.151  13.514  1.00 83.82           H  
ATOM   2888  C   GLU A 179      -9.343  14.845  14.037  1.00 83.82           C  
ATOM   2889  CB  GLU A 179     -11.390  16.258  13.796  1.00 83.82           C  
ATOM   2890  HB2 GLU A 179     -11.071  16.996  14.531  1.00 83.82           H  
ATOM   2891  HB3 GLU A 179     -10.961  16.515  12.828  1.00 83.82           H  
ATOM   2892  O   GLU A 179      -8.861  14.845  12.904  1.00 83.82           O  
ATOM   2893  CG  GLU A 179     -12.919  16.275  13.671  1.00 83.82           C  
ATOM   2894  HG2 GLU A 179     -13.217  15.521  12.943  1.00 83.82           H  
ATOM   2895  HG3 GLU A 179     -13.360  16.011  14.632  1.00 83.82           H  
ATOM   2896  CD  GLU A 179     -13.460  17.643  13.234  1.00 83.82           C  
ATOM   2897  OE1 GLU A 179     -14.702  17.781  13.256  1.00 83.82           O  
ATOM   2898  OE2 GLU A 179     -12.643  18.514  12.863  1.00 83.82           O  
ATOM   2899  N   SER A 180      -8.577  14.776  15.124  1.00 84.43           N  
ATOM   2900  H   SER A 180      -9.010  14.755  16.036  1.00 84.43           H  
ATOM   2901  CA  SER A 180      -7.110  14.768  15.084  1.00 84.43           C  
ATOM   2902  HA  SER A 180      -6.774  15.447  14.301  1.00 84.43           H  
ATOM   2903  C   SER A 180      -6.506  13.398  14.772  1.00 84.43           C  
ATOM   2904  CB  SER A 180      -6.557  15.287  16.412  1.00 84.43           C  
ATOM   2905  HB2 SER A 180      -5.472  15.183  16.422  1.00 84.43           H  
ATOM   2906  HB3 SER A 180      -6.812  16.341  16.522  1.00 84.43           H  
ATOM   2907  O   SER A 180      -5.336  13.330  14.404  1.00 84.43           O  
ATOM   2908  OG  SER A 180      -7.123  14.556  17.483  1.00 84.43           O  
ATOM   2909  HG  SER A 180      -6.625  14.739  18.283  1.00 84.43           H  
ATOM   2910  N   ILE A 181      -7.280  12.312  14.878  1.00 89.06           N  
ATOM   2911  H   ILE A 181      -8.212  12.415  15.253  1.00 89.06           H  
ATOM   2912  CA  ILE A 181      -6.761  10.964  14.622  1.00 89.06           C  
ATOM   2913  HA  ILE A 181      -5.842  10.865  15.199  1.00 89.06           H  
ATOM   2914  C   ILE A 181      -6.375  10.776  13.150  1.00 89.06           C  
ATOM   2915  CB  ILE A 181      -7.714   9.855  15.118  1.00 89.06           C  
ATOM   2916  HB  ILE A 181      -7.183   8.909  15.015  1.00 89.06           H  
ATOM   2917  O   ILE A 181      -7.031  11.315  12.242  1.00 89.06           O  
ATOM   2918  CG1 ILE A 181      -8.995   9.761  14.260  1.00 89.06           C  
ATOM   2919 HG12 ILE A 181      -8.707   9.571  13.227  1.00 89.06           H  
ATOM   2920 HG13 ILE A 181      -9.539  10.705  14.301  1.00 89.06           H  
ATOM   2921  CG2 ILE A 181      -8.012  10.046  16.615  1.00 89.06           C  
ATOM   2922 HG21 ILE A 181      -8.694  10.882  16.774  1.00 89.06           H  
ATOM   2923 HG22 ILE A 181      -7.085  10.231  17.157  1.00 89.06           H  
ATOM   2924 HG23 ILE A 181      -8.459   9.138  17.020  1.00 89.06           H  
ATOM   2925  CD1 ILE A 181      -9.936   8.623  14.655  1.00 89.06           C  
ATOM   2926 HD11 ILE A 181     -10.349   8.816  15.646  1.00 89.06           H  
ATOM   2927 HD12 ILE A 181     -10.757   8.564  13.941  1.00 89.06           H  
ATOM   2928 HD13 ILE A 181      -9.396   7.676  14.662  1.00 89.06           H  
ATOM   2929  N   LEU A 182      -5.333   9.977  12.928  1.00 91.79           N  
ATOM   2930  H   LEU A 182      -4.873   9.588  13.738  1.00 91.79           H  
ATOM   2931  CA  LEU A 182      -4.896   9.526  11.606  1.00 91.79           C  
ATOM   2932  HA  LEU A 182      -4.976  10.358  10.906  1.00 91.79           H  
ATOM   2933  C   LEU A 182      -5.802   8.402  11.079  1.00 91.79           C  
ATOM   2934  CB  LEU A 182      -3.423   9.079  11.685  1.00 91.79           C  
ATOM   2935  HB2 LEU A 182      -3.126   8.649  10.729  1.00 91.79           H  
ATOM   2936  HB3 LEU A 182      -3.346   8.292  12.435  1.00 91.79           H  
ATOM   2937  O   LEU A 182      -6.534   7.767  11.837  1.00 91.79           O  
ATOM   2938  CG  LEU A 182      -2.428  10.202  12.043  1.00 91.79           C  
ATOM   2939  HG  LEU A 182      -2.727  10.678  12.977  1.00 91.79           H  
ATOM   2940  CD1 LEU A 182      -1.036   9.605  12.238  1.00 91.79           C  
ATOM   2941 HD11 LEU A 182      -0.694   9.127  11.320  1.00 91.79           H  
ATOM   2942 HD12 LEU A 182      -0.333  10.391  12.518  1.00 91.79           H  
ATOM   2943 HD13 LEU A 182      -1.062   8.867  13.040  1.00 91.79           H  
ATOM   2944  CD2 LEU A 182      -2.344  11.268  10.945  1.00 91.79           C  
ATOM   2945 HD21 LEU A 182      -3.294  11.797  10.863  1.00 91.79           H  
ATOM   2946 HD22 LEU A 182      -2.086  10.808   9.991  1.00 91.79           H  
ATOM   2947 HD23 LEU A 182      -1.578  11.997  11.209  1.00 91.79           H  
ATOM   2948  N   LEU A 183      -5.741   8.132   9.770  1.00 92.19           N  
ATOM   2949  H   LEU A 183      -5.109   8.665   9.190  1.00 92.19           H  
ATOM   2950  CA  LEU A 183      -6.482   7.020   9.162  1.00 92.19           C  
ATOM   2951  HA  LEU A 183      -7.541   7.156   9.379  1.00 92.19           H  
ATOM   2952  C   LEU A 183      -6.076   5.666   9.771  1.00 92.19           C  
ATOM   2953  CB  LEU A 183      -6.289   7.050   7.634  1.00 92.19           C  
ATOM   2954  HB2 LEU A 183      -5.220   7.058   7.419  1.00 92.19           H  
ATOM   2955  HB3 LEU A 183      -6.722   7.969   7.239  1.00 92.19           H  
ATOM   2956  O   LEU A 183      -6.952   4.877  10.103  1.00 92.19           O  
ATOM   2957  CG  LEU A 183      -6.906   5.846   6.888  1.00 92.19           C  
ATOM   2958  HG  LEU A 183      -6.441   4.927   7.243  1.00 92.19           H  
ATOM   2959  CD1 LEU A 183      -8.423   5.737   7.055  1.00 92.19           C  
ATOM   2960 HD11 LEU A 183      -8.758   4.821   6.569  1.00 92.19           H  
ATOM   2961 HD12 LEU A 183      -8.696   5.673   8.108  1.00 92.19           H  
ATOM   2962 HD13 LEU A 183      -8.913   6.584   6.573  1.00 92.19           H  
ATOM   2963  CD2 LEU A 183      -6.628   5.980   5.398  1.00 92.19           C  
ATOM   2964 HD21 LEU A 183      -5.555   6.048   5.221  1.00 92.19           H  
ATOM   2965 HD22 LEU A 183      -6.964   5.081   4.883  1.00 92.19           H  
ATOM   2966 HD23 LEU A 183      -7.125   6.853   4.974  1.00 92.19           H  
ATOM   2967  N   SER A 184      -4.780   5.428   9.998  1.00 93.56           N  
ATOM   2968  H   SER A 184      -4.096   6.123   9.734  1.00 93.56           H  
ATOM   2969  CA  SER A 184      -4.275   4.196  10.622  1.00 93.56           C  
ATOM   2970  HA  SER A 184      -4.547   3.344   9.999  1.00 93.56           H  
ATOM   2971  C   SER A 184      -4.871   3.953  12.012  1.00 93.56           C  
ATOM   2972  CB  SER A 184      -2.746   4.249  10.719  1.00 93.56           C  
ATOM   2973  HB2 SER A 184      -2.323   4.186   9.716  1.00 93.56           H  
ATOM   2974  HB3 SER A 184      -2.393   3.396  11.298  1.00 93.56           H  
ATOM   2975  O   SER A 184      -5.371   2.869  12.288  1.00 93.56           O  
ATOM   2976  OG  SER A 184      -2.317   5.459  11.331  1.00 93.56           O  
ATOM   2977  HG  SER A 184      -1.398   5.339  11.582  1.00 93.56           H  
ATOM   2978  N   GLN A 185      -4.914   4.991  12.850  1.00 93.97           N  
ATOM   2979  H   GLN A 185      -4.451   5.840  12.560  1.00 93.97           H  
ATOM   2980  CA  GLN A 185      -5.542   4.939  14.175  1.00 93.97           C  
ATOM   2981  HA  GLN A 185      -5.111   4.122  14.754  1.00 93.97           H  
ATOM   2982  C   GLN A 185      -7.055   4.701  14.079  1.00 93.97           C  
ATOM   2983  CB  GLN A 185      -5.291   6.267  14.899  1.00 93.97           C  
ATOM   2984  HB2 GLN A 185      -5.867   6.280  15.824  1.00 93.97           H  
ATOM   2985  HB3 GLN A 185      -5.642   7.082  14.267  1.00 93.97           H  
ATOM   2986  O   GLN A 185      -7.629   3.973  14.885  1.00 93.97           O  
ATOM   2987  CG  GLN A 185      -3.814   6.488  15.250  1.00 93.97           C  
ATOM   2988  HG2 GLN A 185      -3.192   6.387  14.361  1.00 93.97           H  
ATOM   2989  HG3 GLN A 185      -3.507   5.727  15.968  1.00 93.97           H  
ATOM   2990  CD  GLN A 185      -3.571   7.872  15.838  1.00 93.97           C  
ATOM   2991  NE2 GLN A 185      -2.586   8.019  16.696  1.00 93.97           N  
ATOM   2992 HE21 GLN A 185      -2.439   8.945  17.073  1.00 93.97           H  
ATOM   2993 HE22 GLN A 185      -2.047   7.217  16.990  1.00 93.97           H  
ATOM   2994  OE1 GLN A 185      -4.233   8.849  15.511  1.00 93.97           O  
ATOM   2995  N   ALA A 186      -7.723   5.299  13.087  1.00 94.44           N  
ATOM   2996  H   ALA A 186      -7.217   5.902  12.453  1.00 94.44           H  
ATOM   2997  CA  ALA A 186      -9.142   5.055  12.848  1.00 94.44           C  
ATOM   2998  HA  ALA A 186      -9.682   5.237  13.777  1.00 94.44           H  
ATOM   2999  C   ALA A 186      -9.409   3.593  12.448  1.00 94.44           C  
ATOM   3000  CB  ALA A 186      -9.653   6.043  11.790  1.00 94.44           C  
ATOM   3001  HB1 ALA A 186      -9.178   5.846  10.829  1.00 94.44           H  
ATOM   3002  HB2 ALA A 186      -9.431   7.064  12.098  1.00 94.44           H  
ATOM   3003  HB3 ALA A 186     -10.730   5.926  11.674  1.00 94.44           H  
ATOM   3004  O   ALA A 186     -10.404   3.021  12.895  1.00 94.44           O  
ATOM   3005  N   ILE A 187      -8.530   2.987  11.643  1.00 94.97           N  
ATOM   3006  H   ILE A 187      -7.751   3.528  11.294  1.00 94.97           H  
ATOM   3007  CA  ILE A 187      -8.600   1.570  11.261  1.00 94.97           C  
ATOM   3008  HA  ILE A 187      -9.605   1.356  10.898  1.00 94.97           H  
ATOM   3009  C   ILE A 187      -8.374   0.677  12.484  1.00 94.97           C  
ATOM   3010  CB  ILE A 187      -7.607   1.256  10.115  1.00 94.97           C  
ATOM   3011  HB  ILE A 187      -6.616   1.611  10.401  1.00 94.97           H  
ATOM   3012  O   ILE A 187      -9.172  -0.226  12.711  1.00 94.97           O  
ATOM   3013  CG1 ILE A 187      -8.033   1.972   8.812  1.00 94.97           C  
ATOM   3014 HG12 ILE A 187      -8.903   1.466   8.394  1.00 94.97           H  
ATOM   3015 HG13 ILE A 187      -8.326   3.000   9.026  1.00 94.97           H  
ATOM   3016  CG2 ILE A 187      -7.519  -0.261   9.860  1.00 94.97           C  
ATOM   3017 HG21 ILE A 187      -8.507  -0.669   9.643  1.00 94.97           H  
ATOM   3018 HG22 ILE A 187      -7.103  -0.767  10.731  1.00 94.97           H  
ATOM   3019 HG23 ILE A 187      -6.853  -0.474   9.024  1.00 94.97           H  
ATOM   3020  CD1 ILE A 187      -6.934   2.019   7.742  1.00 94.97           C  
ATOM   3021 HD11 ILE A 187      -6.044   2.504   8.143  1.00 94.97           H  
ATOM   3022 HD12 ILE A 187      -7.291   2.589   6.884  1.00 94.97           H  
ATOM   3023 HD13 ILE A 187      -6.679   1.016   7.399  1.00 94.97           H  
ATOM   3024  N   GLU A 188      -7.362   0.960  13.304  1.00 94.91           N  
ATOM   3025  H   GLU A 188      -6.720   1.696  13.044  1.00 94.91           H  
ATOM   3026  CA  GLU A 188      -7.056   0.203  14.526  1.00 94.91           C  
ATOM   3027  HA  GLU A 188      -6.823  -0.828  14.263  1.00 94.91           H  
ATOM   3028  C   GLU A 188      -8.249   0.169  15.492  1.00 94.91           C  
ATOM   3029  CB  GLU A 188      -5.810   0.823  15.169  1.00 94.91           C  
ATOM   3030  HB2 GLU A 188      -5.014   0.834  14.424  1.00 94.91           H  
ATOM   3031  HB3 GLU A 188      -6.033   1.853  15.448  1.00 94.91           H  
ATOM   3032  O   GLU A 188      -8.754  -0.906  15.810  1.00 94.91           O  
ATOM   3033  CG  GLU A 188      -5.307   0.063  16.405  1.00 94.91           C  
ATOM   3034  HG2 GLU A 188      -6.076   0.093  17.178  1.00 94.91           H  
ATOM   3035  HG3 GLU A 188      -5.137  -0.976  16.126  1.00 94.91           H  
ATOM   3036  CD  GLU A 188      -4.005   0.670  16.962  1.00 94.91           C  
ATOM   3037  OE1 GLU A 188      -3.326  -0.025  17.746  1.00 94.91           O  
ATOM   3038  OE2 GLU A 188      -3.675   1.823  16.582  1.00 94.91           O  
ATOM   3039  N   VAL A 189      -8.802   1.336  15.845  1.00 94.81           N  
ATOM   3040  H   VAL A 189      -8.333   2.183  15.558  1.00 94.81           H  
ATOM   3041  CA  VAL A 189     -10.002   1.432  16.701  1.00 94.81           C  
ATOM   3042  HA  VAL A 189      -9.789   0.949  17.655  1.00 94.81           H  
ATOM   3043  C   VAL A 189     -11.198   0.701  16.080  1.00 94.81           C  
ATOM   3044  CB  VAL A 189     -10.355   2.912  16.951  1.00 94.81           C  
ATOM   3045  HB  VAL A 189     -10.431   3.428  15.994  1.00 94.81           H  
ATOM   3046  O   VAL A 189     -12.021   0.118  16.786  1.00 94.81           O  
ATOM   3047  CG1 VAL A 189     -11.684   3.104  17.700  1.00 94.81           C  
ATOM   3048 HG11 VAL A 189     -12.514   2.768  17.078  1.00 94.81           H  
ATOM   3049 HG12 VAL A 189     -11.838   4.159  17.927  1.00 94.81           H  
ATOM   3050 HG13 VAL A 189     -11.673   2.517  18.618  1.00 94.81           H  
ATOM   3051  CG2 VAL A 189      -9.271   3.602  17.792  1.00 94.81           C  
ATOM   3052 HG21 VAL A 189      -8.301   3.513  17.304  1.00 94.81           H  
ATOM   3053 HG22 VAL A 189      -9.197   3.118  18.766  1.00 94.81           H  
ATOM   3054 HG23 VAL A 189      -9.498   4.661  17.912  1.00 94.81           H  
ATOM   3055  N   SER A 190     -11.313   0.725  14.751  1.00 95.00           N  
ATOM   3056  H   SER A 190     -10.572   1.154  14.216  1.00 95.00           H  
ATOM   3057  CA  SER A 190     -12.384   0.016  14.052  1.00 95.00           C  
ATOM   3058  HA  SER A 190     -13.331   0.271  14.526  1.00 95.00           H  
ATOM   3059  C   SER A 190     -12.219  -1.504  14.144  1.00 95.00           C  
ATOM   3060  CB  SER A 190     -12.452   0.447  12.588  1.00 95.00           C  
ATOM   3061  HB2 SER A 190     -13.262  -0.091  12.095  1.00 95.00           H  
ATOM   3062  HB3 SER A 190     -11.514   0.212  12.085  1.00 95.00           H  
ATOM   3063  O   SER A 190     -13.203  -2.203  14.384  1.00 95.00           O  
ATOM   3064  OG  SER A 190     -12.704   1.823  12.460  1.00 95.00           O  
ATOM   3065  HG  SER A 190     -11.892   2.273  12.706  1.00 95.00           H  
ATOM   3066  N   LEU A 191     -10.994  -2.013  13.985  1.00 95.60           N  
ATOM   3067  H   LEU A 191     -10.230  -1.370  13.834  1.00 95.60           H  
ATOM   3068  CA  LEU A 191     -10.659  -3.438  14.083  1.00 95.60           C  
ATOM   3069  HA  LEU A 191     -11.321  -4.012  13.435  1.00 95.60           H  
ATOM   3070  C   LEU A 191     -10.851  -3.979  15.504  1.00 95.60           C  
ATOM   3071  CB  LEU A 191      -9.194  -3.645  13.653  1.00 95.60           C  
ATOM   3072  HB2 LEU A 191      -8.569  -2.932  14.190  1.00 95.60           H  
ATOM   3073  HB3 LEU A 191      -8.877  -4.642  13.957  1.00 95.60           H  
ATOM   3074  O   LEU A 191     -11.378  -5.082  15.678  1.00 95.60           O  
ATOM   3075  CG  LEU A 191      -8.934  -3.501  12.146  1.00 95.60           C  
ATOM   3076  HG  LEU A 191      -9.373  -2.576  11.772  1.00 95.60           H  
ATOM   3077  CD1 LEU A 191      -7.428  -3.476  11.884  1.00 95.60           C  
ATOM   3078 HD11 LEU A 191      -6.967  -4.396  12.243  1.00 95.60           H  
ATOM   3079 HD12 LEU A 191      -7.238  -3.366  10.816  1.00 95.60           H  
ATOM   3080 HD13 LEU A 191      -6.983  -2.629  12.407  1.00 95.60           H  
ATOM   3081  CD2 LEU A 191      -9.524  -4.669  11.355  1.00 95.60           C  
ATOM   3082 HD21 LEU A 191      -9.338  -4.507  10.293  1.00 95.60           H  
ATOM   3083 HD22 LEU A 191     -10.599  -4.740  11.518  1.00 95.60           H  
ATOM   3084 HD23 LEU A 191      -9.063  -5.605  11.669  1.00 95.60           H  
ATOM   3085  N   GLU A 192     -10.466  -3.202  16.518  1.00 94.79           N  
ATOM   3086  H   GLU A 192      -9.968  -2.348  16.312  1.00 94.79           H  
ATOM   3087  CA  GLU A 192     -10.730  -3.525  17.925  1.00 94.79           C  
ATOM   3088  HA  GLU A 192     -10.228  -4.453  18.197  1.00 94.79           H  
ATOM   3089  C   GLU A 192     -12.233  -3.707  18.168  1.00 94.79           C  
ATOM   3090  CB  GLU A 192     -10.219  -2.393  18.827  1.00 94.79           C  
ATOM   3091  HB2 GLU A 192     -10.616  -2.546  19.831  1.00 94.79           H  
ATOM   3092  HB3 GLU A 192     -10.603  -1.445  18.449  1.00 94.79           H  
ATOM   3093  O   GLU A 192     -12.669  -4.695  18.766  1.00 94.79           O  
ATOM   3094  CG  GLU A 192      -8.690  -2.323  18.928  1.00 94.79           C  
ATOM   3095  HG2 GLU A 192      -8.337  -3.252  19.377  1.00 94.79           H  
ATOM   3096  HG3 GLU A 192      -8.258  -2.253  17.929  1.00 94.79           H  
ATOM   3097  CD  GLU A 192      -8.213  -1.129  19.776  1.00 94.79           C  
ATOM   3098  OE1 GLU A 192      -7.002  -1.091  20.072  1.00 94.79           O  
ATOM   3099  OE2 GLU A 192      -9.049  -0.275  20.173  1.00 94.79           O  
ATOM   3100  N   GLU A 193     -13.043  -2.788  17.642  1.00 94.33           N  
ATOM   3101  H   GLU A 193     -12.629  -1.983  17.195  1.00 94.33           H  
ATOM   3102  CA  GLU A 193     -14.488  -2.829  17.826  1.00 94.33           C  
ATOM   3103  HA  GLU A 193     -14.675  -3.026  18.881  1.00 94.33           H  
ATOM   3104  C   GLU A 193     -15.158  -3.957  17.022  1.00 94.33           C  
ATOM   3105  CB  GLU A 193     -15.068  -1.455  17.477  1.00 94.33           C  
ATOM   3106  HB2 GLU A 193     -15.003  -1.300  16.400  1.00 94.33           H  
ATOM   3107  HB3 GLU A 193     -14.489  -0.673  17.968  1.00 94.33           H  
ATOM   3108  O   GLU A 193     -16.072  -4.614  17.525  1.00 94.33           O  
ATOM   3109  CG  GLU A 193     -16.530  -1.329  17.912  1.00 94.33           C  
ATOM   3110  HG2 GLU A 193     -17.119  -2.104  17.422  1.00 94.33           H  
ATOM   3111  HG3 GLU A 193     -16.904  -0.367  17.562  1.00 94.33           H  
ATOM   3112  CD  GLU A 193     -16.751  -1.437  19.425  1.00 94.33           C  
ATOM   3113  OE1 GLU A 193     -17.918  -1.667  19.812  1.00 94.33           O  
ATOM   3114  OE2 GLU A 193     -15.825  -1.252  20.232  1.00 94.33           O  
ATOM   3115  N   GLU A 194     -14.694  -4.241  15.801  1.00 94.20           N  
ATOM   3116  H   GLU A 194     -13.956  -3.662  15.427  1.00 94.20           H  
ATOM   3117  CA  GLU A 194     -15.131  -5.412  15.023  1.00 94.20           C  
ATOM   3118  HA  GLU A 194     -16.204  -5.338  14.845  1.00 94.20           H  
ATOM   3119  C   GLU A 194     -14.878  -6.705  15.799  1.00 94.20           C  
ATOM   3120  CB  GLU A 194     -14.410  -5.428  13.665  1.00 94.20           C  
ATOM   3121  HB2 GLU A 194     -13.332  -5.486  13.817  1.00 94.20           H  
ATOM   3122  HB3 GLU A 194     -14.649  -4.475  13.193  1.00 94.20           H  
ATOM   3123  O   GLU A 194     -15.785  -7.530  15.955  1.00 94.20           O  
ATOM   3124  CG  GLU A 194     -14.855  -6.546  12.706  1.00 94.20           C  
ATOM   3125  HG2 GLU A 194     -14.562  -7.510  13.122  1.00 94.20           H  
ATOM   3126  HG3 GLU A 194     -15.943  -6.528  12.641  1.00 94.20           H  
ATOM   3127  CD  GLU A 194     -14.251  -6.396  11.291  1.00 94.20           C  
ATOM   3128  OE1 GLU A 194     -15.028  -6.344  10.309  1.00 94.20           O  
ATOM   3129  OE2 GLU A 194     -13.011  -6.331  11.148  1.00 94.20           O  
ATOM   3130  N   SER A 195     -13.683  -6.830  16.375  1.00 93.57           N  
ATOM   3131  H   SER A 195     -13.004  -6.099  16.216  1.00 93.57           H  
ATOM   3132  CA  SER A 195     -13.288  -7.972  17.202  1.00 93.57           C  
ATOM   3133  HA  SER A 195     -13.407  -8.886  16.620  1.00 93.57           H  
ATOM   3134  C   SER A 195     -14.152  -8.095  18.462  1.00 93.57           C  
ATOM   3135  CB  SER A 195     -11.810  -7.846  17.586  1.00 93.57           C  
ATOM   3136  HB2 SER A 195     -11.654  -6.962  18.204  1.00 93.57           H  
ATOM   3137  HB3 SER A 195     -11.514  -8.728  18.154  1.00 93.57           H  
ATOM   3138  O   SER A 195     -14.574  -9.200  18.827  1.00 93.57           O  
ATOM   3139  OG  SER A 195     -11.007  -7.754  16.427  1.00 93.57           O  
ATOM   3140  HG  SER A 195     -11.052  -6.855  16.094  1.00 93.57           H  
ATOM   3141  N   ALA A 196     -14.486  -6.974  19.110  1.00 93.17           N  
ATOM   3142  H   ALA A 196     -14.075  -6.104  18.802  1.00 93.17           H  
ATOM   3143  CA  ALA A 196     -15.369  -6.948  20.276  1.00 93.17           C  
ATOM   3144  HA  ALA A 196     -14.979  -7.645  21.017  1.00 93.17           H  
ATOM   3145  C   ALA A 196     -16.806  -7.383  19.932  1.00 93.17           C  
ATOM   3146  CB  ALA A 196     -15.338  -5.538  20.879  1.00 93.17           C  
ATOM   3147  HB1 ALA A 196     -14.311  -5.258  21.114  1.00 93.17           H  
ATOM   3148  HB2 ALA A 196     -15.930  -5.514  21.794  1.00 93.17           H  
ATOM   3149  HB3 ALA A 196     -15.743  -4.813  20.173  1.00 93.17           H  
ATOM   3150  O   ALA A 196     -17.432  -8.130  20.693  1.00 93.17           O  
ATOM   3151  N   ILE A 197     -17.329  -6.962  18.777  1.00 90.77           N  
ATOM   3152  H   ILE A 197     -16.772  -6.338  18.212  1.00 90.77           H  
ATOM   3153  CA  ILE A 197     -18.669  -7.336  18.301  1.00 90.77           C  
ATOM   3154  HA  ILE A 197     -19.382  -7.173  19.109  1.00 90.77           H  
ATOM   3155  C   ILE A 197     -18.733  -8.828  17.955  1.00 90.77           C  
ATOM   3156  CB  ILE A 197     -19.074  -6.438  17.111  1.00 90.77           C  
ATOM   3157  HB  ILE A 197     -18.258  -6.431  16.388  1.00 90.77           H  
ATOM   3158  O   ILE A 197     -19.689  -9.504  18.352  1.00 90.77           O  
ATOM   3159  CG1 ILE A 197     -19.304  -4.996  17.622  1.00 90.77           C  
ATOM   3160 HG12 ILE A 197     -18.470  -4.682  18.249  1.00 90.77           H  
ATOM   3161 HG13 ILE A 197     -20.199  -4.967  18.245  1.00 90.77           H  
ATOM   3162  CG2 ILE A 197     -20.342  -6.961  16.403  1.00 90.77           C  
ATOM   3163 HG21 ILE A 197     -20.619  -6.296  15.585  1.00 90.77           H  
ATOM   3164 HG22 ILE A 197     -21.165  -7.034  17.114  1.00 90.77           H  
ATOM   3165 HG23 ILE A 197     -20.151  -7.941  15.967  1.00 90.77           H  
ATOM   3166  CD1 ILE A 197     -19.445  -3.963  16.503  1.00 90.77           C  
ATOM   3167 HD11 ILE A 197     -19.399  -2.961  16.930  1.00 90.77           H  
ATOM   3168 HD12 ILE A 197     -18.636  -4.081  15.783  1.00 90.77           H  
ATOM   3169 HD13 ILE A 197     -20.414  -4.088  16.019  1.00 90.77           H  
ATOM   3170  N   LEU A 198     -17.720  -9.354  17.261  1.00 89.88           N  
ATOM   3171  H   LEU A 198     -16.978  -8.742  16.951  1.00 89.88           H  
ATOM   3172  CA  LEU A 198     -17.614 -10.784  16.957  1.00 89.88           C  
ATOM   3173  HA  LEU A 198     -18.517 -11.109  16.440  1.00 89.88           H  
ATOM   3174  C   LEU A 198     -17.534 -11.613  18.244  1.00 89.88           C  
ATOM   3175  CB  LEU A 198     -16.394 -11.028  16.051  1.00 89.88           C  
ATOM   3176  HB2 LEU A 198     -15.519 -10.572  16.513  1.00 89.88           H  
ATOM   3177  HB3 LEU A 198     -16.211 -12.101  15.992  1.00 89.88           H  
ATOM   3178  O   LEU A 198     -18.336 -12.528  18.434  1.00 89.88           O  
ATOM   3179  CG  LEU A 198     -16.541 -10.480  14.617  1.00 89.88           C  
ATOM   3180  HG  LEU A 198     -16.802  -9.422  14.645  1.00 89.88           H  
ATOM   3181  CD1 LEU A 198     -15.218 -10.637  13.872  1.00 89.88           C  
ATOM   3182 HD11 LEU A 198     -14.934 -11.688  13.815  1.00 89.88           H  
ATOM   3183 HD12 LEU A 198     -15.304 -10.225  12.866  1.00 89.88           H  
ATOM   3184 HD13 LEU A 198     -14.438 -10.084  14.395  1.00 89.88           H  
ATOM   3185  CD2 LEU A 198     -17.634 -11.209  13.828  1.00 89.88           C  
ATOM   3186 HD21 LEU A 198     -17.433 -12.280  13.833  1.00 89.88           H  
ATOM   3187 HD22 LEU A 198     -17.631 -10.847  12.799  1.00 89.88           H  
ATOM   3188 HD23 LEU A 198     -18.611 -11.008  14.268  1.00 89.88           H  
ATOM   3189  N   SER A 199     -16.681 -11.207  19.186  1.00 90.50           N  
ATOM   3190  H   SER A 199     -16.042 -10.459  18.954  1.00 90.50           H  
ATOM   3191  CA  SER A 199     -16.555 -11.858  20.496  1.00 90.50           C  
ATOM   3192  HA  SER A 199     -16.235 -12.890  20.351  1.00 90.50           H  
ATOM   3193  C   SER A 199     -17.872 -11.867  21.278  1.00 90.50           C  
ATOM   3194  CB  SER A 199     -15.511 -11.132  21.346  1.00 90.50           C  
ATOM   3195  HB2 SER A 199     -15.785 -10.082  21.452  1.00 90.50           H  
ATOM   3196  HB3 SER A 199     -15.489 -11.587  22.336  1.00 90.50           H  
ATOM   3197  O   SER A 199     -18.227 -12.868  21.899  1.00 90.50           O  
ATOM   3198  OG  SER A 199     -14.222 -11.221  20.788  1.00 90.50           O  
ATOM   3199  HG  SER A 199     -14.184 -10.681  19.996  1.00 90.50           H  
ATOM   3200  N   ALA A 200     -18.630 -10.766  21.268  1.00 89.99           N  
ATOM   3201  H   ALA A 200     -18.290  -9.947  20.786  1.00 89.99           H  
ATOM   3202  CA  ALA A 200     -19.927 -10.698  21.943  1.00 89.99           C  
ATOM   3203  HA  ALA A 200     -19.802 -11.015  22.979  1.00 89.99           H  
ATOM   3204  C   ALA A 200     -20.967 -11.631  21.298  1.00 89.99           C  
ATOM   3205  CB  ALA A 200     -20.401  -9.241  21.934  1.00 89.99           C  
ATOM   3206  HB1 ALA A 200     -19.664  -8.612  22.433  1.00 89.99           H  
ATOM   3207  HB2 ALA A 200     -21.352  -9.163  22.461  1.00 89.99           H  
ATOM   3208  HB3 ALA A 200     -20.528  -8.895  20.909  1.00 89.99           H  
ATOM   3209  O   ALA A 200     -21.785 -12.236  21.999  1.00 89.99           O  
ATOM   3210  N   LYS A 201     -20.920 -11.775  19.969  1.00 87.73           N  
ATOM   3211  H   LYS A 201     -20.219 -11.255  19.462  1.00 87.73           H  
ATOM   3212  CA  LYS A 201     -21.787 -12.688  19.218  1.00 87.73           C  
ATOM   3213  HA  LYS A 201     -22.820 -12.522  19.525  1.00 87.73           H  
ATOM   3214  C   LYS A 201     -21.471 -14.153  19.522  1.00 87.73           C  
ATOM   3215  CB  LYS A 201     -21.649 -12.363  17.726  1.00 87.73           C  
ATOM   3216  HB2 LYS A 201     -20.641 -12.608  17.393  1.00 87.73           H  
ATOM   3217  HB3 LYS A 201     -21.807 -11.294  17.582  1.00 87.73           H  
ATOM   3218  O   LYS A 201     -22.402 -14.940  19.649  1.00 87.73           O  
ATOM   3219  CG  LYS A 201     -22.659 -13.131  16.868  1.00 87.73           C  
ATOM   3220  HG2 LYS A 201     -22.510 -14.204  16.993  1.00 87.73           H  
ATOM   3221  HG3 LYS A 201     -23.673 -12.871  17.173  1.00 87.73           H  
ATOM   3222  CD  LYS A 201     -22.451 -12.770  15.397  1.00 87.73           C  
ATOM   3223  HD2 LYS A 201     -21.421 -13.000  15.125  1.00 87.73           H  
ATOM   3224  HD3 LYS A 201     -22.627 -11.704  15.255  1.00 87.73           H  
ATOM   3225  CE  LYS A 201     -23.407 -13.583  14.522  1.00 87.73           C  
ATOM   3226  HE2 LYS A 201     -23.284 -14.636  14.773  1.00 87.73           H  
ATOM   3227  HE3 LYS A 201     -24.431 -13.295  14.756  1.00 87.73           H  
ATOM   3228  NZ  LYS A 201     -23.107 -13.365  13.086  1.00 87.73           N  
ATOM   3229  HZ1 LYS A 201     -23.717 -13.921  12.504  1.00 87.73           H  
ATOM   3230  HZ2 LYS A 201     -23.200 -12.388  12.847  1.00 87.73           H  
ATOM   3231  HZ3 LYS A 201     -22.154 -13.641  12.898  1.00 87.73           H  
ATOM   3232  N   GLU A 202     -20.196 -14.499  19.683  1.00 86.64           N  
ATOM   3233  H   GLU A 202     -19.484 -13.816  19.467  1.00 86.64           H  
ATOM   3234  CA  GLU A 202     -19.752 -15.855  20.039  1.00 86.64           C  
ATOM   3235  HA  GLU A 202     -20.277 -16.590  19.428  1.00 86.64           H  
ATOM   3236  C   GLU A 202     -20.035 -16.211  21.502  1.00 86.64           C  
ATOM   3237  CB  GLU A 202     -18.251 -15.984  19.768  1.00 86.64           C  
ATOM   3238  HB2 GLU A 202     -17.897 -16.921  20.198  1.00 86.64           H  
ATOM   3239  HB3 GLU A 202     -17.731 -15.157  20.251  1.00 86.64           H  
ATOM   3240  O   GLU A 202     -20.448 -17.330  21.798  1.00 86.64           O  
ATOM   3241  CG  GLU A 202     -17.945 -15.992  18.264  1.00 86.64           C  
ATOM   3242  HG2 GLU A 202     -18.353 -15.093  17.803  1.00 86.64           H  
ATOM   3243  HG3 GLU A 202     -18.448 -16.848  17.815  1.00 86.64           H  
ATOM   3244  CD  GLU A 202     -16.443 -16.071  17.965  1.00 86.64           C  
ATOM   3245  OE1 GLU A 202     -16.127 -16.133  16.757  1.00 86.64           O  
ATOM   3246  OE2 GLU A 202     -15.643 -16.060  18.928  1.00 86.64           O  
ATOM   3247  N   ARG A 203     -19.873 -15.254  22.427  1.00 83.24           N  
ATOM   3248  H   ARG A 203     -19.452 -14.384  22.133  1.00 83.24           H  
ATOM   3249  CA  ARG A 203     -20.209 -15.456  23.848  1.00 83.24           C  
ATOM   3250  HA  ARG A 203     -19.777 -16.398  24.184  1.00 83.24           H  
ATOM   3251  C   ARG A 203     -21.705 -15.579  24.095  1.00 83.24           C  
ATOM   3252  CB  ARG A 203     -19.668 -14.307  24.703  1.00 83.24           C  
ATOM   3253  HB2 ARG A 203     -20.094 -14.377  25.704  1.00 83.24           H  
ATOM   3254  HB3 ARG A 203     -19.980 -13.360  24.263  1.00 83.24           H  
ATOM   3255  O   ARG A 203     -22.092 -16.157  25.104  1.00 83.24           O  
ATOM   3256  CG  ARG A 203     -18.145 -14.345  24.834  1.00 83.24           C  
ATOM   3257  HG2 ARG A 203     -17.688 -14.292  23.846  1.00 83.24           H  
ATOM   3258  HG3 ARG A 203     -17.832 -15.277  25.305  1.00 83.24           H  
ATOM   3259  CD  ARG A 203     -17.689 -13.160  25.691  1.00 83.24           C  
ATOM   3260  HD2 ARG A 203     -17.771 -13.441  26.741  1.00 83.24           H  
ATOM   3261  HD3 ARG A 203     -18.344 -12.309  25.503  1.00 83.24           H  
ATOM   3262  NE  ARG A 203     -16.316 -12.756  25.353  1.00 83.24           N  
ATOM   3263  HE  ARG A 203     -15.993 -13.009  24.429  1.00 83.24           H  
ATOM   3264  NH1 ARG A 203     -15.768 -11.733  27.336  1.00 83.24           N  
ATOM   3265 HH11 ARG A 203     -15.105 -11.211  27.890  1.00 83.24           H  
ATOM   3266 HH12 ARG A 203     -16.638 -12.054  27.736  1.00 83.24           H  
ATOM   3267  NH2 ARG A 203     -14.343 -11.663  25.618  1.00 83.24           N  
ATOM   3268 HH21 ARG A 203     -13.694 -11.133  26.181  1.00 83.24           H  
ATOM   3269 HH22 ARG A 203     -14.078 -11.906  24.674  1.00 83.24           H  
ATOM   3270  CZ  ARG A 203     -15.486 -12.057  26.103  1.00 83.24           C  
ATOM   3271  N   SER A 204     -22.536 -15.004  23.227  1.00 66.38           N  
ATOM   3272  H   SER A 204     -22.133 -14.576  22.405  1.00 66.38           H  
ATOM   3273  CA  SER A 204     -23.989 -15.067  23.355  1.00 66.38           C  
ATOM   3274  HA  SER A 204     -24.274 -14.728  24.351  1.00 66.38           H  
ATOM   3275  C   SER A 204     -24.462 -16.509  23.123  1.00 66.38           C  
ATOM   3276  CB  SER A 204     -24.660 -14.115  22.362  1.00 66.38           C  
ATOM   3277  HB2 SER A 204     -24.305 -14.316  21.352  1.00 66.38           H  
ATOM   3278  HB3 SER A 204     -25.738 -14.270  22.395  1.00 66.38           H  
ATOM   3279  O   SER A 204     -24.440 -16.963  21.979  1.00 66.38           O  
ATOM   3280  OG  SER A 204     -24.380 -12.773  22.714  1.00 66.38           O  
ATOM   3281  HG  SER A 204     -23.454 -12.600  22.527  1.00 66.38           H  
ATOM   3282  N   PRO A 205     -24.972 -17.234  24.141  1.00 58.51           N  
ATOM   3283  CA  PRO A 205     -25.422 -18.630  24.011  1.00 58.51           C  
ATOM   3284  HA  PRO A 205     -24.622 -19.194  23.532  1.00 58.51           H  
ATOM   3285  C   PRO A 205     -26.707 -18.805  23.167  1.00 58.51           C  
ATOM   3286  CB  PRO A 205     -25.597 -19.143  25.452  1.00 58.51           C  
ATOM   3287  HB2 PRO A 205     -26.649 -19.121  25.734  1.00 58.51           H  
ATOM   3288  HB3 PRO A 205     -25.197 -20.150  25.568  1.00 58.51           H  
ATOM   3289  O   PRO A 205     -27.419 -19.806  23.265  1.00 58.51           O  
ATOM   3290  CG  PRO A 205     -24.837 -18.136  26.314  1.00 58.51           C  
ATOM   3291  HG2 PRO A 205     -25.241 -18.076  27.325  1.00 58.51           H  
ATOM   3292  HG3 PRO A 205     -23.776 -18.385  26.332  1.00 58.51           H  
ATOM   3293  CD  PRO A 205     -25.049 -16.844  25.541  1.00 58.51           C  
ATOM   3294  HD2 PRO A 205     -26.044 -16.452  25.748  1.00 58.51           H  
ATOM   3295  HD3 PRO A 205     -24.304 -16.109  25.848  1.00 58.51           H  
ATOM   3296  N   SER A 206     -27.055 -17.816  22.347  1.00 57.09           N  
ATOM   3297  H   SER A 206     -26.384 -17.070  22.231  1.00 57.09           H  
ATOM   3298  CA  SER A 206     -28.401 -17.594  21.818  1.00 57.09           C  
ATOM   3299  HA  SER A 206     -29.113 -18.055  22.503  1.00 57.09           H  
ATOM   3300  C   SER A 206     -28.657 -18.229  20.450  1.00 57.09           C  
ATOM   3301  CB  SER A 206     -28.725 -16.099  21.813  1.00 57.09           C  
ATOM   3302  HB2 SER A 206     -28.115 -15.595  21.065  1.00 57.09           H  
ATOM   3303  HB3 SER A 206     -29.779 -15.961  21.570  1.00 57.09           H  
ATOM   3304  O   SER A 206     -29.763 -18.114  19.935  1.00 57.09           O  
ATOM   3305  OG  SER A 206     -28.460 -15.544  23.091  1.00 57.09           O  
ATOM   3306  HG  SER A 206     -28.827 -14.658  23.127  1.00 57.09           H  
ATOM   3307  N   ALA A 207     -27.693 -18.959  19.878  1.00 53.10           N  
ATOM   3308  H   ALA A 207     -26.778 -18.979  20.304  1.00 53.10           H  
ATOM   3309  CA  ALA A 207     -27.996 -19.913  18.804  1.00 53.10           C  
ATOM   3310  HA  ALA A 207     -28.741 -19.470  18.142  1.00 53.10           H  
ATOM   3311  C   ALA A 207     -28.618 -21.222  19.344  1.00 53.10           C  
ATOM   3312  CB  ALA A 207     -26.736 -20.148  17.966  1.00 53.10           C  
ATOM   3313  HB1 ALA A 207     -25.958 -20.604  18.579  1.00 53.10           H  
ATOM   3314  HB2 ALA A 207     -26.372 -19.201  17.567  1.00 53.10           H  
ATOM   3315  HB3 ALA A 207     -26.970 -20.816  17.137  1.00 53.10           H  
ATOM   3316  O   ALA A 207     -29.230 -21.962  18.579  1.00 53.10           O  
ATOM   3317  N   ALA A 208     -28.522 -21.481  20.657  1.00 53.29           N  
ATOM   3318  H   ALA A 208     -27.967 -20.861  21.229  1.00 53.29           H  
ATOM   3319  CA  ALA A 208     -29.148 -22.628  21.325  1.00 53.29           C  
ATOM   3320  HA  ALA A 208     -29.578 -23.294  20.575  1.00 53.29           H  
ATOM   3321  C   ALA A 208     -30.304 -22.239  22.269  1.00 53.29           C  
ATOM   3322  CB  ALA A 208     -28.050 -23.410  22.052  1.00 53.29           C  
ATOM   3323  HB1 ALA A 208     -27.595 -22.788  22.823  1.00 53.29           H  
ATOM   3324  HB2 ALA A 208     -28.482 -24.295  22.519  1.00 53.29           H  
ATOM   3325  HB3 ALA A 208     -27.285 -23.724  21.341  1.00 53.29           H  
ATOM   3326  O   ALA A 208     -31.150 -23.074  22.576  1.00 53.29           O  
ATOM   3327  N   ASN A 209     -30.389 -20.972  22.687  1.00 53.26           N  
ATOM   3328  H   ASN A 209     -29.635 -20.344  22.447  1.00 53.26           H  
ATOM   3329  CA  ASN A 209     -31.442 -20.469  23.567  1.00 53.26           C  
ATOM   3330  HA  ASN A 209     -32.165 -21.258  23.774  1.00 53.26           H  
ATOM   3331  C   ASN A 209     -32.220 -19.337  22.890  1.00 53.26           C  
ATOM   3332  CB  ASN A 209     -30.822 -20.059  24.912  1.00 53.26           C  
ATOM   3333  HB2 ASN A 209     -29.975 -19.395  24.738  1.00 53.26           H  
ATOM   3334  HB3 ASN A 209     -31.564 -19.515  25.496  1.00 53.26           H  
ATOM   3335  O   ASN A 209     -31.972 -18.155  23.129  1.00 53.26           O  
ATOM   3336  CG  ASN A 209     -30.392 -21.256  25.739  1.00 53.26           C  
ATOM   3337  ND2 ASN A 209     -29.211 -21.220  26.310  1.00 53.26           N  
ATOM   3338 HD21 ASN A 209     -28.573 -20.463  26.110  1.00 53.26           H  
ATOM   3339 HD22 ASN A 209     -28.944 -22.046  26.826  1.00 53.26           H  
ATOM   3340  OD1 ASN A 209     -31.111 -22.223  25.909  1.00 53.26           O  
ATOM   3341  N   GLY A 210     -33.213 -19.705  22.074  1.00 57.97           N  
ATOM   3342  H   GLY A 210     -33.324 -20.692  21.892  1.00 57.97           H  
ATOM   3343  CA  GLY A 210     -34.367 -18.826  21.871  1.00 57.97           C  
ATOM   3344  HA2 GLY A 210     -35.117 -19.333  21.264  1.00 57.97           H  
ATOM   3345  HA3 GLY A 210     -34.043 -17.920  21.359  1.00 57.97           H  
ATOM   3346  C   GLY A 210     -34.993 -18.443  23.226  1.00 57.97           C  
ATOM   3347  O   GLY A 210     -34.646 -19.047  24.247  1.00 57.97           O  
ATOM   3348  N   PRO A 211     -35.907 -17.451  23.275  1.00 59.72           N  
ATOM   3349  CA  PRO A 211     -36.619 -17.120  24.511  1.00 59.72           C  
ATOM   3350  HA  PRO A 211     -35.943 -16.584  25.177  1.00 59.72           H  
ATOM   3351  C   PRO A 211     -37.098 -18.419  25.171  1.00 59.72           C  
ATOM   3352  CB  PRO A 211     -37.783 -16.211  24.102  1.00 59.72           C  
ATOM   3353  HB2 PRO A 211     -38.693 -16.427  24.662  1.00 59.72           H  
ATOM   3354  HB3 PRO A 211     -37.491 -15.170  24.243  1.00 59.72           H  
ATOM   3355  O   PRO A 211     -37.589 -19.293  24.447  1.00 59.72           O  
ATOM   3356  CG  PRO A 211     -37.959 -16.489  22.609  1.00 59.72           C  
ATOM   3357  HG2 PRO A 211     -38.594 -17.365  22.473  1.00 59.72           H  
ATOM   3358  HG3 PRO A 211     -38.374 -15.630  22.082  1.00 59.72           H  
ATOM   3359  CD  PRO A 211     -36.542 -16.810  22.139  1.00 59.72           C  
ATOM   3360  HD2 PRO A 211     -36.010 -15.889  21.900  1.00 59.72           H  
ATOM   3361  HD3 PRO A 211     -36.580 -17.462  21.266  1.00 59.72           H  
ATOM   3362  N   PRO A 212     -36.889 -18.589  26.493  1.00 60.49           N  
ATOM   3363  CA  PRO A 212     -37.038 -19.877  27.155  1.00 60.49           C  
ATOM   3364  HA  PRO A 212     -36.233 -20.543  26.843  1.00 60.49           H  
ATOM   3365  C   PRO A 212     -38.381 -20.470  26.754  1.00 60.49           C  
ATOM   3366  CB  PRO A 212     -36.920 -19.593  28.657  1.00 60.49           C  
ATOM   3367  HB2 PRO A 212     -35.889 -19.758  28.969  1.00 60.49           H  
ATOM   3368  HB3 PRO A 212     -37.587 -20.214  29.255  1.00 60.49           H  
ATOM   3369  O   PRO A 212     -39.411 -19.816  26.929  1.00 60.49           O  
ATOM   3370  CG  PRO A 212     -37.244 -18.103  28.774  1.00 60.49           C  
ATOM   3371  HG2 PRO A 212     -36.778 -17.654  29.652  1.00 60.49           H  
ATOM   3372  HG3 PRO A 212     -38.324 -17.957  28.791  1.00 60.49           H  
ATOM   3373  CD  PRO A 212     -36.664 -17.545  27.476  1.00 60.49           C  
ATOM   3374  HD2 PRO A 212     -35.594 -17.373  27.586  1.00 60.49           H  
ATOM   3375  HD3 PRO A 212     -37.173 -16.619  27.206  1.00 60.49           H  
ATOM   3376  N   LEU A 213     -38.340 -21.655  26.134  1.00 69.55           N  
ATOM   3377  H   LEU A 213     -37.429 -22.057  25.964  1.00 69.55           H  
ATOM   3378  CA  LEU A 213     -39.488 -22.278  25.485  1.00 69.55           C  
ATOM   3379  HA  LEU A 213     -39.778 -21.660  24.635  1.00 69.55           H  
ATOM   3380  C   LEU A 213     -40.653 -22.350  26.480  1.00 69.55           C  
ATOM   3381  CB  LEU A 213     -39.063 -23.667  24.977  1.00 69.55           C  
ATOM   3382  HB2 LEU A 213     -38.790 -24.269  25.844  1.00 69.55           H  
ATOM   3383  HB3 LEU A 213     -38.174 -23.572  24.353  1.00 69.55           H  
ATOM   3384  O   LEU A 213     -40.683 -23.207  27.368  1.00 69.55           O  
ATOM   3385  CG  LEU A 213     -40.164 -24.384  24.179  1.00 69.55           C  
ATOM   3386  HG  LEU A 213     -41.140 -24.182  24.620  1.00 69.55           H  
ATOM   3387  CD1 LEU A 213     -40.177 -23.930  22.716  1.00 69.55           C  
ATOM   3388 HD11 LEU A 213     -41.006 -24.396  22.184  1.00 69.55           H  
ATOM   3389 HD12 LEU A 213     -40.302 -22.849  22.666  1.00 69.55           H  
ATOM   3390 HD13 LEU A 213     -39.238 -24.197  22.231  1.00 69.55           H  
ATOM   3391  CD2 LEU A 213     -39.928 -25.889  24.245  1.00 69.55           C  
ATOM   3392 HD21 LEU A 213     -39.011 -26.152  23.719  1.00 69.55           H  
ATOM   3393 HD22 LEU A 213     -39.849 -26.207  25.285  1.00 69.55           H  
ATOM   3394 HD23 LEU A 213     -40.780 -26.401  23.798  1.00 69.55           H  
ATOM   3395  N   ARG A 214     -41.588 -21.406  26.354  1.00 76.99           N  
ATOM   3396  H   ARG A 214     -41.409 -20.675  25.681  1.00 76.99           H  
ATOM   3397  CA  ARG A 214     -42.776 -21.296  27.193  1.00 76.99           C  
ATOM   3398  HA  ARG A 214     -42.589 -21.814  28.133  1.00 76.99           H  
ATOM   3399  C   ARG A 214     -43.915 -22.007  26.487  1.00 76.99           C  
ATOM   3400  CB  ARG A 214     -43.067 -19.817  27.507  1.00 76.99           C  
ATOM   3401  HB2 ARG A 214     -43.263 -19.280  26.579  1.00 76.99           H  
ATOM   3402  HB3 ARG A 214     -42.186 -19.378  27.975  1.00 76.99           H  
ATOM   3403  O   ARG A 214     -44.221 -21.725  25.329  1.00 76.99           O  
ATOM   3404  CG  ARG A 214     -44.272 -19.661  28.448  1.00 76.99           C  
ATOM   3405  HG2 ARG A 214     -45.164 -19.997  27.919  1.00 76.99           H  
ATOM   3406  HG3 ARG A 214     -44.134 -20.292  29.327  1.00 76.99           H  
ATOM   3407  CD  ARG A 214     -44.501 -18.207  28.885  1.00 76.99           C  
ATOM   3408  HD2 ARG A 214     -44.313 -17.545  28.040  1.00 76.99           H  
ATOM   3409  HD3 ARG A 214     -45.553 -18.096  29.147  1.00 76.99           H  
ATOM   3410  NE  ARG A 214     -43.635 -17.823  30.023  1.00 76.99           N  
ATOM   3411  HE  ARG A 214     -42.644 -17.774  29.832  1.00 76.99           H  
ATOM   3412  NH1 ARG A 214     -45.264 -17.545  31.619  1.00 76.99           N  
ATOM   3413 HH11 ARG A 214     -45.524 -17.412  32.585  1.00 76.99           H  
ATOM   3414 HH12 ARG A 214     -45.949 -17.824  30.931  1.00 76.99           H  
ATOM   3415  NH2 ARG A 214     -43.144 -17.258  32.183  1.00 76.99           N  
ATOM   3416 HH21 ARG A 214     -42.159 -17.229  31.962  1.00 76.99           H  
ATOM   3417 HH22 ARG A 214     -43.454 -17.027  33.116  1.00 76.99           H  
ATOM   3418  CZ  ARG A 214     -44.016 -17.554  31.261  1.00 76.99           C  
ATOM   3419  N   CYS A 215     -44.563 -22.923  27.190  1.00 80.99           N  
ATOM   3420  H   CYS A 215     -44.235 -23.147  28.119  1.00 80.99           H  
ATOM   3421  CA  CYS A 215     -45.721 -23.619  26.665  1.00 80.99           C  
ATOM   3422  HA  CYS A 215     -45.463 -24.068  25.706  1.00 80.99           H  
ATOM   3423  C   CYS A 215     -46.886 -22.642  26.469  1.00 80.99           C  
ATOM   3424  CB  CYS A 215     -46.074 -24.733  27.645  1.00 80.99           C  
ATOM   3425  HB2 CYS A 215     -46.232 -24.315  28.640  1.00 80.99           H  
ATOM   3426  HB3 CYS A 215     -45.245 -25.439  27.697  1.00 80.99           H  
ATOM   3427  O   CYS A 215     -47.376 -22.065  27.437  1.00 80.99           O  
ATOM   3428  SG  CYS A 215     -47.575 -25.578  27.090  1.00 80.99           S  
ATOM   3429  HG  CYS A 215     -47.504 -26.526  28.029  1.00 80.99           H  
ATOM   3430  N   SER A 216     -47.391 -22.511  25.241  1.00 79.87           N  
ATOM   3431  H   SER A 216     -46.867 -22.876  24.458  1.00 79.87           H  
ATOM   3432  CA  SER A 216     -48.533 -21.638  24.925  1.00 79.87           C  
ATOM   3433  HA  SER A 216     -48.304 -20.632  25.277  1.00 79.87           H  
ATOM   3434  C   SER A 216     -49.854 -22.058  25.590  1.00 79.87           C  
ATOM   3435  CB  SER A 216     -48.746 -21.576  23.406  1.00 79.87           C  
ATOM   3436  HB2 SER A 216     -49.409 -20.746  23.161  1.00 79.87           H  
ATOM   3437  HB3 SER A 216     -49.214 -22.504  23.075  1.00 79.87           H  
ATOM   3438  O   SER A 216     -50.810 -21.295  25.545  1.00 79.87           O  
ATOM   3439  OG  SER A 216     -47.515 -21.428  22.724  1.00 79.87           O  
ATOM   3440  HG  SER A 216     -47.223 -20.517  22.796  1.00 79.87           H  
ATOM   3441  N   ARG A 217     -49.937 -23.262  26.185  1.00 76.91           N  
ATOM   3442  H   ARG A 217     -49.101 -23.828  26.200  1.00 76.91           H  
ATOM   3443  CA  ARG A 217     -51.138 -23.751  26.894  1.00 76.91           C  
ATOM   3444  HA  ARG A 217     -52.012 -23.210  26.531  1.00 76.91           H  
ATOM   3445  C   ARG A 217     -51.112 -23.466  28.396  1.00 76.91           C  
ATOM   3446  CB  ARG A 217     -51.367 -25.251  26.642  1.00 76.91           C  
ATOM   3447  HB2 ARG A 217     -50.462 -25.809  26.881  1.00 76.91           H  
ATOM   3448  HB3 ARG A 217     -52.156 -25.593  27.312  1.00 76.91           H  
ATOM   3449  O   ARG A 217     -52.110 -23.011  28.936  1.00 76.91           O  
ATOM   3450  CG  ARG A 217     -51.800 -25.558  25.203  1.00 76.91           C  
ATOM   3451  HG2 ARG A 217     -51.011 -25.263  24.512  1.00 76.91           H  
ATOM   3452  HG3 ARG A 217     -52.707 -25.000  24.971  1.00 76.91           H  
ATOM   3453  CD  ARG A 217     -52.075 -27.060  25.059  1.00 76.91           C  
ATOM   3454  HD2 ARG A 217     -52.860 -27.345  25.760  1.00 76.91           H  
ATOM   3455  HD3 ARG A 217     -51.166 -27.604  25.317  1.00 76.91           H  
ATOM   3456  NE  ARG A 217     -52.489 -27.417  23.689  1.00 76.91           N  
ATOM   3457  HE  ARG A 217     -52.711 -26.656  23.063  1.00 76.91           H  
ATOM   3458  NH1 ARG A 217     -52.395 -29.699  23.952  1.00 76.91           N  
ATOM   3459 HH11 ARG A 217     -52.066 -29.575  24.899  1.00 76.91           H  
ATOM   3460 HH12 ARG A 217     -52.455 -30.632  23.569  1.00 76.91           H  
ATOM   3461  NH2 ARG A 217     -52.980 -28.842  21.980  1.00 76.91           N  
ATOM   3462 HH21 ARG A 217     -53.183 -28.061  21.373  1.00 76.91           H  
ATOM   3463 HH22 ARG A 217     -53.084 -29.785  21.632  1.00 76.91           H  
ATOM   3464  CZ  ARG A 217     -52.616 -28.646  23.216  1.00 76.91           C  
ATOM   3465  N   CYS A 218     -49.994 -23.736  29.073  1.00 82.48           N  
ATOM   3466  H   CYS A 218     -49.213 -24.137  28.574  1.00 82.48           H  
ATOM   3467  CA  CYS A 218     -49.904 -23.627  30.536  1.00 82.48           C  
ATOM   3468  HA  CYS A 218     -50.876 -23.338  30.935  1.00 82.48           H  
ATOM   3469  C   CYS A 218     -48.930 -22.548  31.025  1.00 82.48           C  
ATOM   3470  CB  CYS A 218     -49.581 -25.006  31.122  1.00 82.48           C  
ATOM   3471  HB2 CYS A 218     -49.729 -24.982  32.201  1.00 82.48           H  
ATOM   3472  HB3 CYS A 218     -50.254 -25.752  30.700  1.00 82.48           H  
ATOM   3473  O   CYS A 218     -48.752 -22.388  32.230  1.00 82.48           O  
ATOM   3474  SG  CYS A 218     -47.862 -25.442  30.763  1.00 82.48           S  
ATOM   3475  HG  CYS A 218     -47.969 -26.726  31.116  1.00 82.48           H  
ATOM   3476  N   ASN A 219     -48.274 -21.822  30.114  1.00 76.95           N  
ATOM   3477  H   ASN A 219     -48.444 -22.001  29.135  1.00 76.95           H  
ATOM   3478  CA  ASN A 219     -47.306 -20.770  30.422  1.00 76.95           C  
ATOM   3479  HA  ASN A 219     -46.859 -20.483  29.471  1.00 76.95           H  
ATOM   3480  C   ASN A 219     -46.096 -21.218  31.269  1.00 76.95           C  
ATOM   3481  CB  ASN A 219     -48.079 -19.549  30.968  1.00 76.95           C  
ATOM   3482  HB2 ASN A 219     -47.417 -18.892  31.533  1.00 76.95           H  
ATOM   3483  HB3 ASN A 219     -48.850 -19.872  31.668  1.00 76.95           H  
ATOM   3484  O   ASN A 219     -45.321 -20.378  31.721  1.00 76.95           O  
ATOM   3485  CG  ASN A 219     -48.715 -18.728  29.865  1.00 76.95           C  
ATOM   3486  ND2 ASN A 219     -49.856 -18.134  30.113  1.00 76.95           N  
ATOM   3487 HD21 ASN A 219     -50.340 -18.267  30.989  1.00 76.95           H  
ATOM   3488 HD22 ASN A 219     -50.265 -17.609  29.353  1.00 76.95           H  
ATOM   3489  OD1 ASN A 219     -48.163 -18.571  28.791  1.00 76.95           O  
ATOM   3490  N   LYS A 220     -45.875 -22.525  31.446  1.00 80.06           N  
ATOM   3491  H   LYS A 220     -46.556 -23.172  31.075  1.00 80.06           H  
ATOM   3492  CA  LYS A 220     -44.680 -23.067  32.108  1.00 80.06           C  
ATOM   3493  HA  LYS A 220     -44.363 -22.359  32.875  1.00 80.06           H  
ATOM   3494  C   LYS A 220     -43.523 -23.188  31.112  1.00 80.06           C  
ATOM   3495  CB  LYS A 220     -45.000 -24.396  32.810  1.00 80.06           C  
ATOM   3496  HB2 LYS A 220     -45.334 -25.112  32.058  1.00 80.06           H  
ATOM   3497  HB3 LYS A 220     -44.091 -24.782  33.270  1.00 80.06           H  
ATOM   3498  O   LYS A 220     -43.742 -23.369  29.913  1.00 80.06           O  
ATOM   3499  CG  LYS A 220     -46.085 -24.253  33.893  1.00 80.06           C  
ATOM   3500  HG2 LYS A 220     -45.750 -23.530  34.638  1.00 80.06           H  
ATOM   3501  HG3 LYS A 220     -47.004 -23.882  33.439  1.00 80.06           H  
ATOM   3502  CD  LYS A 220     -46.400 -25.586  34.590  1.00 80.06           C  
ATOM   3503  HD2 LYS A 220     -46.710 -26.318  33.844  1.00 80.06           H  
ATOM   3504  HD3 LYS A 220     -45.505 -25.945  35.098  1.00 80.06           H  
ATOM   3505  CE  LYS A 220     -47.534 -25.379  35.608  1.00 80.06           C  
ATOM   3506  HE2 LYS A 220     -47.240 -24.590  36.301  1.00 80.06           H  
ATOM   3507  HE3 LYS A 220     -48.417 -25.031  35.074  1.00 80.06           H  
ATOM   3508  NZ  LYS A 220     -47.856 -26.618  36.366  1.00 80.06           N  
ATOM   3509  HZ1 LYS A 220     -48.627 -26.452  36.997  1.00 80.06           H  
ATOM   3510  HZ2 LYS A 220     -47.067 -26.927  36.915  1.00 80.06           H  
ATOM   3511  HZ3 LYS A 220     -48.132 -27.362  35.741  1.00 80.06           H  
ATOM   3512  N   LEU A 221     -42.298 -23.066  31.614  1.00 80.68           N  
ATOM   3513  H   LEU A 221     -42.199 -22.980  32.615  1.00 80.68           H  
ATOM   3514  CA  LEU A 221     -41.073 -23.226  30.827  1.00 80.68           C  
ATOM   3515  HA  LEU A 221     -41.233 -22.817  29.830  1.00 80.68           H  
ATOM   3516  C   LEU A 221     -40.732 -24.717  30.656  1.00 80.68           C  
ATOM   3517  CB  LEU A 221     -39.925 -22.439  31.495  1.00 80.68           C  
ATOM   3518  HB2 LEU A 221     -39.028 -22.557  30.888  1.00 80.68           H  
ATOM   3519  HB3 LEU A 221     -39.722 -22.884  32.469  1.00 80.68           H  
ATOM   3520  O   LEU A 221     -41.131 -25.545  31.475  1.00 80.68           O  
ATOM   3521  CG  LEU A 221     -40.190 -20.931  31.690  1.00 80.68           C  
ATOM   3522  HG  LEU A 221     -41.052 -20.797  32.343  1.00 80.68           H  
ATOM   3523  CD1 LEU A 221     -38.994 -20.267  32.368  1.00 80.68           C  
ATOM   3524 HD11 LEU A 221     -39.200 -19.212  32.550  1.00 80.68           H  
ATOM   3525 HD12 LEU A 221     -38.796 -20.751  33.325  1.00 80.68           H  
ATOM   3526 HD13 LEU A 221     -38.108 -20.355  31.740  1.00 80.68           H  
ATOM   3527  CD2 LEU A 221     -40.478 -20.219  30.367  1.00 80.68           C  
ATOM   3528 HD21 LEU A 221     -39.743 -20.504  29.614  1.00 80.68           H  
ATOM   3529 HD22 LEU A 221     -40.448 -19.137  30.503  1.00 80.68           H  
ATOM   3530 HD23 LEU A 221     -41.467 -20.505  30.010  1.00 80.68           H  
ATOM   3531  N   GLY A 222     -39.995 -25.057  29.598  1.00 78.40           N  
ATOM   3532  H   GLY A 222     -39.799 -24.346  28.907  1.00 78.40           H  
ATOM   3533  CA  GLY A 222     -39.363 -26.374  29.439  1.00 78.40           C  
ATOM   3534  HA2 GLY A 222     -38.387 -26.233  28.974  1.00 78.40           H  
ATOM   3535  HA3 GLY A 222     -39.194 -26.817  30.420  1.00 78.40           H  
ATOM   3536  C   GLY A 222     -40.125 -27.402  28.593  1.00 78.40           C  
ATOM   3537  O   GLY A 222     -39.659 -28.528  28.463  1.00 78.40           O  
ATOM   3538  N   HIS A 223     -41.266 -27.053  27.985  1.00 83.34           N  
ATOM   3539  H   HIS A 223     -41.611 -26.111  28.098  1.00 83.34           H  
ATOM   3540  CA  HIS A 223     -41.965 -27.935  27.038  1.00 83.34           C  
ATOM   3541  HA  HIS A 223     -41.215 -28.521  26.507  1.00 83.34           H  
ATOM   3542  C   HIS A 223     -42.759 -27.155  25.977  1.00 83.34           C  
ATOM   3543  CB  HIS A 223     -42.870 -28.921  27.794  1.00 83.34           C  
ATOM   3544  HB2 HIS A 223     -42.261 -29.509  28.481  1.00 83.34           H  
ATOM   3545  HB3 HIS A 223     -43.312 -29.616  27.080  1.00 83.34           H  
ATOM   3546  O   HIS A 223     -43.201 -26.030  26.207  1.00 83.34           O  
ATOM   3547  CG  HIS A 223     -43.977 -28.267  28.575  1.00 83.34           C  
ATOM   3548  CD2 HIS A 223     -45.276 -28.128  28.176  1.00 83.34           C  
ATOM   3549  HD2 HIS A 223     -45.677 -28.443  27.225  1.00 83.34           H  
ATOM   3550  ND1 HIS A 223     -43.884 -27.763  29.849  1.00 83.34           N  
ATOM   3551  HD1 HIS A 223     -43.048 -27.736  30.415  1.00 83.34           H  
ATOM   3552  CE1 HIS A 223     -45.108 -27.366  30.221  1.00 83.34           C  
ATOM   3553  HE1 HIS A 223     -45.357 -26.994  31.204  1.00 83.34           H  
ATOM   3554  NE2 HIS A 223     -45.998 -27.571  29.235  1.00 83.34           N  
ATOM   3555  N   THR A 224     -42.968 -27.762  24.803  1.00 80.13           N  
ATOM   3556  H   THR A 224     -42.607 -28.695  24.667  1.00 80.13           H  
ATOM   3557  CA  THR A 224     -43.836 -27.217  23.745  1.00 80.13           C  
ATOM   3558  HA  THR A 224     -43.689 -26.138  23.692  1.00 80.13           H  
ATOM   3559  C   THR A 224     -45.313 -27.477  24.053  1.00 80.13           C  
ATOM   3560  CB  THR A 224     -43.510 -27.814  22.362  1.00 80.13           C  
ATOM   3561  HB  THR A 224     -44.271 -27.486  21.655  1.00 80.13           H  
ATOM   3562  O   THR A 224     -45.651 -28.415  24.775  1.00 80.13           O  
ATOM   3563  CG2 THR A 224     -42.156 -27.413  21.794  1.00 80.13           C  
ATOM   3564 HG21 THR A 224     -42.049 -26.329  21.835  1.00 80.13           H  
ATOM   3565 HG22 THR A 224     -41.350 -27.897  22.346  1.00 80.13           H  
ATOM   3566 HG23 THR A 224     -42.093 -27.719  20.750  1.00 80.13           H  
ATOM   3567  OG1 THR A 224     -43.515 -29.221  22.409  1.00 80.13           O  
ATOM   3568  HG1 THR A 224     -43.079 -29.523  21.609  1.00 80.13           H  
ATOM   3569  N   ALA A 225     -46.222 -26.712  23.434  1.00 76.35           N  
ATOM   3570  H   ALA A 225     -45.907 -25.938  22.867  1.00 76.35           H  
ATOM   3571  CA  ALA A 225     -47.671 -26.927  23.555  1.00 76.35           C  
ATOM   3572  HA  ALA A 225     -47.961 -26.753  24.592  1.00 76.35           H  
ATOM   3573  C   ALA A 225     -48.122 -28.365  23.203  1.00 76.35           C  
ATOM   3574  CB  ALA A 225     -48.382 -25.891  22.674  1.00 76.35           C  
ATOM   3575  HB1 ALA A 225     -49.461 -26.014  22.764  1.00 76.35           H  
ATOM   3576  HB2 ALA A 225     -48.098 -26.025  21.630  1.00 76.35           H  
ATOM   3577  HB3 ALA A 225     -48.114 -24.883  22.993  1.00 76.35           H  
ATOM   3578  O   ALA A 225     -49.128 -28.832  23.733  1.00 76.35           O  
ATOM   3579  N   GLY A 226     -47.363 -29.075  22.355  1.00 78.23           N  
ATOM   3580  H   GLY A 226     -46.551 -28.625  21.958  1.00 78.23           H  
ATOM   3581  CA  GLY A 226     -47.608 -30.477  21.996  1.00 78.23           C  
ATOM   3582  HA2 GLY A 226     -47.060 -30.705  21.081  1.00 78.23           H  
ATOM   3583  HA3 GLY A 226     -48.669 -30.618  21.794  1.00 78.23           H  
ATOM   3584  C   GLY A 226     -47.188 -31.504  23.056  1.00 78.23           C  
ATOM   3585  O   GLY A 226     -47.761 -32.585  23.089  1.00 78.23           O  
ATOM   3586  N   ARG A 227     -46.240 -31.175  23.948  1.00 78.13           N  
ATOM   3587  H   ARG A 227     -45.854 -30.243  23.906  1.00 78.13           H  
ATOM   3588  CA  ARG A 227     -45.790 -32.044  25.061  1.00 78.13           C  
ATOM   3589  HA  ARG A 227     -46.242 -33.029  24.945  1.00 78.13           H  
ATOM   3590  C   ARG A 227     -46.279 -31.556  26.428  1.00 78.13           C  
ATOM   3591  CB  ARG A 227     -44.263 -32.233  25.045  1.00 78.13           C  
ATOM   3592  HB2 ARG A 227     -43.778 -31.265  25.168  1.00 78.13           H  
ATOM   3593  HB3 ARG A 227     -43.984 -32.865  25.888  1.00 78.13           H  
ATOM   3594  O   ARG A 227     -45.684 -31.854  27.459  1.00 78.13           O  
ATOM   3595  CG  ARG A 227     -43.744 -32.903  23.767  1.00 78.13           C  
ATOM   3596  HG2 ARG A 227     -43.829 -32.202  22.937  1.00 78.13           H  
ATOM   3597  HG3 ARG A 227     -44.332 -33.793  23.547  1.00 78.13           H  
ATOM   3598  CD  ARG A 227     -42.276 -33.302  23.962  1.00 78.13           C  
ATOM   3599  HD2 ARG A 227     -41.736 -32.469  24.413  1.00 78.13           H  
ATOM   3600  HD3 ARG A 227     -42.240 -34.149  24.648  1.00 78.13           H  
ATOM   3601  NE  ARG A 227     -41.628 -33.642  22.681  1.00 78.13           N  
ATOM   3602  HE  ARG A 227     -42.028 -33.236  21.847  1.00 78.13           H  
ATOM   3603  NH1 ARG A 227     -39.999 -35.052  23.490  1.00 78.13           N  
ATOM   3604 HH11 ARG A 227     -40.381 -34.976  24.422  1.00 78.13           H  
ATOM   3605 HH12 ARG A 227     -39.194 -35.641  23.331  1.00 78.13           H  
ATOM   3606  NH2 ARG A 227     -40.046 -34.553  21.321  1.00 78.13           N  
ATOM   3607 HH21 ARG A 227     -40.449 -34.098  20.515  1.00 78.13           H  
ATOM   3608 HH22 ARG A 227     -39.241 -35.150  21.195  1.00 78.13           H  
ATOM   3609  CZ  ARG A 227     -40.567 -34.411  22.507  1.00 78.13           C  
ATOM   3610  N   CYS A 228     -47.340 -30.757  26.444  1.00 80.27           N  
ATOM   3611  H   CYS A 228     -47.815 -30.574  25.571  1.00 80.27           H  
ATOM   3612  CA  CYS A 228     -47.912 -30.245  27.679  1.00 80.27           C  
ATOM   3613  HA  CYS A 228     -47.107 -29.920  28.338  1.00 80.27           H  
ATOM   3614  C   CYS A 228     -48.679 -31.356  28.408  1.00 80.27           C  
ATOM   3615  CB  CYS A 228     -48.779 -29.031  27.329  1.00 80.27           C  
ATOM   3616  HB2 CYS A 228     -48.221 -28.360  26.676  1.00 80.27           H  
ATOM   3617  HB3 CYS A 228     -49.681 -29.363  26.815  1.00 80.27           H  
ATOM   3618  O   CYS A 228     -49.769 -31.723  27.981  1.00 80.27           O  
ATOM   3619  SG  CYS A 228     -49.229 -28.157  28.850  1.00 80.27           S  
ATOM   3620  HG  CYS A 228     -47.981 -27.917  29.264  1.00 80.27           H  
ATOM   3621  N   MET A 229     -48.114 -31.872  29.507  1.00 78.52           N  
ATOM   3622  H   MET A 229     -47.163 -31.610  29.725  1.00 78.52           H  
ATOM   3623  CA  MET A 229     -48.775 -32.852  30.388  1.00 78.52           C  
ATOM   3624  HA  MET A 229     -49.363 -33.531  29.769  1.00 78.52           H  
ATOM   3625  C   MET A 229     -49.770 -32.216  31.371  1.00 78.52           C  
ATOM   3626  CB  MET A 229     -47.745 -33.699  31.157  1.00 78.52           C  
ATOM   3627  HB2 MET A 229     -48.272 -34.337  31.867  1.00 78.52           H  
ATOM   3628  HB3 MET A 229     -47.076 -33.049  31.721  1.00 78.52           H  
ATOM   3629  O   MET A 229     -50.352 -32.918  32.191  1.00 78.52           O  
ATOM   3630  CG  MET A 229     -46.923 -34.616  30.250  1.00 78.52           C  
ATOM   3631  HG2 MET A 229     -47.587 -35.143  29.566  1.00 78.52           H  
ATOM   3632  HG3 MET A 229     -46.244 -34.001  29.659  1.00 78.52           H  
ATOM   3633  SD  MET A 229     -45.940 -35.839  31.162  1.00 78.52           S  
ATOM   3634  CE  MET A 229     -47.108 -37.227  31.245  1.00 78.52           C  
ATOM   3635  HE1 MET A 229     -46.647 -38.055  31.783  1.00 78.52           H  
ATOM   3636  HE2 MET A 229     -47.367 -37.554  30.238  1.00 78.52           H  
ATOM   3637  HE3 MET A 229     -48.011 -36.919  31.772  1.00 78.52           H  
ATOM   3638  N   SER A 230     -49.982 -30.896  31.321  1.00 67.32           N  
ATOM   3639  H   SER A 230     -49.533 -30.350  30.600  1.00 67.32           H  
ATOM   3640  CA  SER A 230     -51.027 -30.268  32.128  1.00 67.32           C  
ATOM   3641  HA  SER A 230     -50.936 -30.621  33.155  1.00 67.32           H  
ATOM   3642  C   SER A 230     -52.397 -30.704  31.609  1.00 67.32           C  
ATOM   3643  CB  SER A 230     -50.889 -28.741  32.150  1.00 67.32           C  
ATOM   3644  HB2 SER A 230     -50.835 -28.354  31.132  1.00 67.32           H  
ATOM   3645  HB3 SER A 230     -51.763 -28.310  32.639  1.00 67.32           H  
ATOM   3646  O   SER A 230     -52.825 -30.296  30.533  1.00 67.32           O  
ATOM   3647  OG  SER A 230     -49.726 -28.385  32.883  1.00 67.32           O  
ATOM   3648  HG  SER A 230     -49.867 -28.751  33.760  1.00 67.32           H  
ATOM   3649  N   THR A 231     -53.082 -31.525  32.403  1.00 62.13           N  
ATOM   3650  H   THR A 231     -52.624 -31.908  33.217  1.00 62.13           H  
ATOM   3651  CA  THR A 231     -54.483 -31.933  32.221  1.00 62.13           C  
ATOM   3652  HA  THR A 231     -54.622 -32.257  31.190  1.00 62.13           H  
ATOM   3653  C   THR A 231     -55.478 -30.796  32.454  1.00 62.13           C  
ATOM   3654  CB  THR A 231     -54.810 -33.114  33.149  1.00 62.13           C  
ATOM   3655  HB  THR A 231     -55.889 -33.241  33.240  1.00 62.13           H  
ATOM   3656  O   THR A 231     -56.678 -30.980  32.255  1.00 62.13           O  
ATOM   3657  CG2 THR A 231     -54.215 -34.409  32.599  1.00 62.13           C  
ATOM   3658 HG21 THR A 231     -53.131 -34.323  32.519  1.00 62.13           H  
ATOM   3659 HG22 THR A 231     -54.454 -35.230  33.274  1.00 62.13           H  
ATOM   3660 HG23 THR A 231     -54.636 -34.625  31.617  1.00 62.13           H  
ATOM   3661  OG1 THR A 231     -54.244 -32.900  34.426  1.00 62.13           O  
ATOM   3662  HG1 THR A 231     -54.846 -32.363  34.945  1.00 62.13           H  
ATOM   3663  N   ASP A 232     -54.991 -29.606  32.804  1.00 57.07           N  
ATOM   3664  H   ASP A 232     -54.010 -29.538  33.036  1.00 57.07           H  
ATOM   3665  CA  ASP A 232     -55.792 -28.397  32.915  1.00 57.07           C  
ATOM   3666  HA  ASP A 232     -56.717 -28.640  33.439  1.00 57.07           H  
ATOM   3667  C   ASP A 232     -56.158 -27.904  31.517  1.00 57.07           C  
ATOM   3668  CB  ASP A 232     -55.069 -27.341  33.759  1.00 57.07           C  
ATOM   3669  HB2 ASP A 232     -54.134 -27.070  33.269  1.00 57.07           H  
ATOM   3670  HB3 ASP A 232     -55.694 -26.450  33.824  1.00 57.07           H  
ATOM   3671  O   ASP A 232     -55.491 -27.070  30.896  1.00 57.07           O  
ATOM   3672  CG  ASP A 232     -54.780 -27.847  35.173  1.00 57.07           C  
ATOM   3673  OD1 ASP A 232     -55.628 -28.587  35.715  1.00 57.07           O  
ATOM   3674  OD2 ASP A 232     -53.665 -27.539  35.655  1.00 57.07           O  
ATOM   3675  N   LYS A 233     -57.266 -28.445  31.009  1.00 53.49           N  
ATOM   3676  H   LYS A 233     -57.669 -29.204  31.541  1.00 53.49           H  
ATOM   3677  CA  LYS A 233     -58.087 -27.760  30.021  1.00 53.49           C  
ATOM   3678  HA  LYS A 233     -57.547 -27.667  29.079  1.00 53.49           H  
ATOM   3679  C   LYS A 233     -58.366 -26.371  30.588  1.00 53.49           C  
ATOM   3680  CB  LYS A 233     -59.412 -28.515  29.815  1.00 53.49           C  
ATOM   3681  HB2 LYS A 233     -60.056 -27.913  29.175  1.00 53.49           H  
ATOM   3682  HB3 LYS A 233     -59.909 -28.631  30.778  1.00 53.49           H  
ATOM   3683  O   LYS A 233     -59.209 -26.237  31.460  1.00 53.49           O  
ATOM   3684  CG  LYS A 233     -59.245 -29.901  29.179  1.00 53.49           C  
ATOM   3685  HG2 LYS A 233     -58.602 -30.518  29.806  1.00 53.49           H  
ATOM   3686  HG3 LYS A 233     -58.792 -29.796  28.194  1.00 53.49           H  
ATOM   3687  CD  LYS A 233     -60.619 -30.573  29.050  1.00 53.49           C  
ATOM   3688  HD2 LYS A 233     -61.259 -29.963  28.412  1.00 53.49           H  
ATOM   3689  HD3 LYS A 233     -61.071 -30.647  30.040  1.00 53.49           H  
ATOM   3690  CE  LYS A 233     -60.476 -31.977  28.451  1.00 53.49           C  
ATOM   3691  HE2 LYS A 233     -60.011 -31.892  27.469  1.00 53.49           H  
ATOM   3692  HE3 LYS A 233     -59.808 -32.555  29.089  1.00 53.49           H  
ATOM   3693  NZ  LYS A 233     -61.792 -32.659  28.342  1.00 53.49           N  
ATOM   3694  HZ1 LYS A 233     -62.213 -32.753  29.255  1.00 53.49           H  
ATOM   3695  HZ2 LYS A 233     -61.682 -33.586  27.957  1.00 53.49           H  
ATOM   3696  HZ3 LYS A 233     -62.424 -32.137  27.752  1.00 53.49           H  
ATOM   3697  N   ASN A 234     -57.675 -25.360  30.069  1.00 53.27           N  
ATOM   3698  H   ASN A 234     -56.872 -25.597  29.505  1.00 53.27           H  
ATOM   3699  CA  ASN A 234     -57.924 -23.957  30.374  1.00 53.27           C  
ATOM   3700  HA  ASN A 234     -57.193 -23.364  29.824  1.00 53.27           H  
ATOM   3701  C   ASN A 234     -57.766 -23.573  31.860  1.00 53.27           C  
ATOM   3702  CB  ASN A 234     -59.345 -23.604  29.856  1.00 53.27           C  
ATOM   3703  HB2 ASN A 234     -59.873 -22.987  30.583  1.00 53.27           H  
ATOM   3704  HB3 ASN A 234     -59.961 -24.496  29.744  1.00 53.27           H  
ATOM   3705  O   ASN A 234     -58.721 -23.664  32.624  1.00 53.27           O  
ATOM   3706  CG  ASN A 234     -59.371 -22.847  28.560  1.00 53.27           C  
ATOM   3707  ND2 ASN A 234     -60.484 -22.894  27.873  1.00 53.27           N  
ATOM   3708 HD21 ASN A 234     -61.289 -23.381  28.240  1.00 53.27           H  
ATOM   3709 HD22 ASN A 234     -60.512 -22.335  27.032  1.00 53.27           H  
ATOM   3710  OD1 ASN A 234     -58.421 -22.207  28.153  1.00 53.27           O  
ATOM   3711  N   PRO A 235     -56.699 -22.853  32.232  1.00 50.81           N  
ATOM   3712  CA  PRO A 235     -56.871 -21.717  33.113  1.00 50.81           C  
ATOM   3713  HA  PRO A 235     -57.601 -21.931  33.893  1.00 50.81           H  
ATOM   3714  C   PRO A 235     -57.389 -20.528  32.280  1.00 50.81           C  
ATOM   3715  CB  PRO A 235     -55.507 -21.520  33.763  1.00 50.81           C  
ATOM   3716  HB2 PRO A 235     -55.385 -22.243  34.570  1.00 50.81           H  
ATOM   3717  HB3 PRO A 235     -55.351 -20.508  34.135  1.00 50.81           H  
ATOM   3718  O   PRO A 235     -56.898 -19.410  32.407  1.00 50.81           O  
ATOM   3719  CG  PRO A 235     -54.558 -21.873  32.616  1.00 50.81           C  
ATOM   3720  HG2 PRO A 235     -54.342 -20.975  32.036  1.00 50.81           H  
ATOM   3721  HG3 PRO A 235     -53.632 -22.309  32.989  1.00 50.81           H  
ATOM   3722  CD  PRO A 235     -55.333 -22.869  31.736  1.00 50.81           C  
ATOM   3723  HD2 PRO A 235     -54.916 -23.869  31.852  1.00 50.81           H  
ATOM   3724  HD3 PRO A 235     -55.288 -22.560  30.691  1.00 50.81           H  
ATOM   3725  N   LEU A 236     -58.443 -20.730  31.471  1.00 50.75           N  
ATOM   3726  H   LEU A 236     -58.771 -21.682  31.401  1.00 50.75           H  
ATOM   3727  CA  LEU A 236     -59.505 -19.733  31.491  1.00 50.75           C  
ATOM   3728  HA  LEU A 236     -59.090 -18.730  31.399  1.00 50.75           H  
ATOM   3729  C   LEU A 236     -60.075 -19.878  32.894  1.00 50.75           C  
ATOM   3730  CB  LEU A 236     -60.584 -19.931  30.402  1.00 50.75           C  
ATOM   3731  HB2 LEU A 236     -60.863 -20.984  30.372  1.00 50.75           H  
ATOM   3732  HB3 LEU A 236     -61.473 -19.378  30.707  1.00 50.75           H  
ATOM   3733  O   LEU A 236     -61.069 -20.566  33.120  1.00 50.75           O  
ATOM   3734  CG  LEU A 236     -60.213 -19.454  28.987  1.00 50.75           C  
ATOM   3735  HG  LEU A 236     -59.278 -19.923  28.679  1.00 50.75           H  
ATOM   3736  CD1 LEU A 236     -61.319 -19.828  27.995  1.00 50.75           C  
ATOM   3737 HD11 LEU A 236     -61.748 -20.801  28.232  1.00 50.75           H  
ATOM   3738 HD12 LEU A 236     -60.918 -19.823  26.981  1.00 50.75           H  
ATOM   3739 HD13 LEU A 236     -62.133 -19.106  28.058  1.00 50.75           H  
ATOM   3740  CD2 LEU A 236     -60.054 -17.936  28.889  1.00 50.75           C  
ATOM   3741 HD21 LEU A 236     -60.946 -17.434  29.264  1.00 50.75           H  
ATOM   3742 HD22 LEU A 236     -59.882 -17.648  27.851  1.00 50.75           H  
ATOM   3743 HD23 LEU A 236     -59.193 -17.617  29.477  1.00 50.75           H  
ATOM   3744  N   VAL A 237     -59.418 -19.206  33.846  1.00 47.50           N  
ATOM   3745  H   VAL A 237     -58.542 -18.784  33.575  1.00 47.50           H  
ATOM   3746  CA  VAL A 237     -60.168 -18.544  34.897  1.00 47.50           C  
ATOM   3747  HA  VAL A 237     -60.501 -19.273  35.635  1.00 47.50           H  
ATOM   3748  C   VAL A 237     -61.348 -17.961  34.155  1.00 47.50           C  
ATOM   3749  CB  VAL A 237     -59.347 -17.441  35.588  1.00 47.50           C  
ATOM   3750  HB  VAL A 237     -58.925 -16.773  34.836  1.00 47.50           H  
ATOM   3751  O   VAL A 237     -61.178 -17.172  33.221  1.00 47.50           O  
ATOM   3752  CG1 VAL A 237     -60.197 -16.609  36.559  1.00 47.50           C  
ATOM   3753 HG11 VAL A 237     -59.564 -15.887  37.074  1.00 47.50           H  
ATOM   3754 HG12 VAL A 237     -60.669 -17.257  37.298  1.00 47.50           H  
ATOM   3755 HG13 VAL A 237     -60.964 -16.054  36.018  1.00 47.50           H  
ATOM   3756  CG2 VAL A 237     -58.199 -18.076  36.379  1.00 47.50           C  
ATOM   3757 HG21 VAL A 237     -58.592 -18.755  37.136  1.00 47.50           H  
ATOM   3758 HG22 VAL A 237     -57.539 -18.628  35.710  1.00 47.50           H  
ATOM   3759 HG23 VAL A 237     -57.614 -17.298  36.870  1.00 47.50           H  
ATOM   3760  N   SER A 238     -62.514 -18.491  34.498  1.00 47.49           N  
ATOM   3761  H   SER A 238     -62.486 -19.286  35.120  1.00 47.49           H  
ATOM   3762  CA  SER A 238     -63.813 -17.964  34.156  1.00 47.49           C  
ATOM   3763  HA  SER A 238     -63.914 -17.902  33.072  1.00 47.49           H  
ATOM   3764  C   SER A 238     -63.887 -16.555  34.741  1.00 47.49           C  
ATOM   3765  CB  SER A 238     -64.880 -18.920  34.707  1.00 47.49           C  
ATOM   3766  HB2 SER A 238     -64.850 -19.855  34.149  1.00 47.49           H  
ATOM   3767  HB3 SER A 238     -64.673 -19.131  35.756  1.00 47.49           H  
ATOM   3768  O   SER A 238     -64.672 -16.266  35.639  1.00 47.49           O  
ATOM   3769  OG  SER A 238     -66.168 -18.353  34.610  1.00 47.49           O  
ATOM   3770  HG  SER A 238     -66.150 -17.567  35.161  1.00 47.49           H  
ATOM   3771  N   VAL A 239     -63.079 -15.638  34.206  1.00 48.86           N  
ATOM   3772  H   VAL A 239     -62.386 -15.975  33.553  1.00 48.86           H  
ATOM   3773  CA  VAL A 239     -63.540 -14.296  33.965  1.00 48.86           C  
ATOM   3774  HA  VAL A 239     -63.846 -13.830  34.902  1.00 48.86           H  
ATOM   3775  C   VAL A 239     -64.735 -14.574  33.082  1.00 48.86           C  
ATOM   3776  CB  VAL A 239     -62.482 -13.415  33.267  1.00 48.86           C  
ATOM   3777  HB  VAL A 239     -62.301 -13.778  32.255  1.00 48.86           H  
ATOM   3778  O   VAL A 239     -64.588 -14.964  31.921  1.00 48.86           O  
ATOM   3779  CG1 VAL A 239     -62.981 -11.967  33.197  1.00 48.86           C  
ATOM   3780 HG11 VAL A 239     -63.137 -11.571  34.200  1.00 48.86           H  
ATOM   3781 HG12 VAL A 239     -63.918 -11.914  32.643  1.00 48.86           H  
ATOM   3782 HG13 VAL A 239     -62.245 -11.348  32.684  1.00 48.86           H  
ATOM   3783  CG2 VAL A 239     -61.143 -13.422  34.016  1.00 48.86           C  
ATOM   3784 HG21 VAL A 239     -61.290 -13.120  35.053  1.00 48.86           H  
ATOM   3785 HG22 VAL A 239     -60.703 -14.419  33.990  1.00 48.86           H  
ATOM   3786 HG23 VAL A 239     -60.447 -12.733  33.537  1.00 48.86           H  
ATOM   3787  N   LYS A 240     -65.923 -14.497  33.687  1.00 46.51           N  
ATOM   3788  H   LYS A 240     -65.905 -14.380  34.690  1.00 46.51           H  
ATOM   3789  CA  LYS A 240     -67.148 -14.138  32.989  1.00 46.51           C  
ATOM   3790  HA  LYS A 240     -67.433 -14.913  32.277  1.00 46.51           H  
ATOM   3791  C   LYS A 240     -66.766 -12.874  32.220  1.00 46.51           C  
ATOM   3792  CB  LYS A 240     -68.274 -13.887  34.022  1.00 46.51           C  
ATOM   3793  HB2 LYS A 240     -68.749 -12.928  33.819  1.00 46.51           H  
ATOM   3794  HB3 LYS A 240     -67.848 -13.822  35.024  1.00 46.51           H  
ATOM   3795  O   LYS A 240     -66.911 -11.765  32.717  1.00 46.51           O  
ATOM   3796  CG  LYS A 240     -69.394 -14.936  34.018  1.00 46.51           C  
ATOM   3797  HG2 LYS A 240     -69.899 -14.915  33.053  1.00 46.51           H  
ATOM   3798  HG3 LYS A 240     -68.976 -15.928  34.187  1.00 46.51           H  
ATOM   3799  CD  LYS A 240     -70.397 -14.597  35.136  1.00 46.51           C  
ATOM   3800  HD2 LYS A 240     -70.711 -13.559  35.030  1.00 46.51           H  
ATOM   3801  HD3 LYS A 240     -69.899 -14.714  36.099  1.00 46.51           H  
ATOM   3802  CE  LYS A 240     -71.636 -15.498  35.088  1.00 46.51           C  
ATOM   3803  HE2 LYS A 240     -72.131 -15.355  34.127  1.00 46.51           H  
ATOM   3804  HE3 LYS A 240     -71.315 -16.538  35.148  1.00 46.51           H  
ATOM   3805  NZ  LYS A 240     -72.575 -15.186  36.198  1.00 46.51           N  
ATOM   3806  HZ1 LYS A 240     -72.876 -14.223  36.151  1.00 46.51           H  
ATOM   3807  HZ2 LYS A 240     -72.131 -15.335  37.093  1.00 46.51           H  
ATOM   3808  HZ3 LYS A 240     -73.394 -15.775  36.150  1.00 46.51           H  
ATOM   3809  N   THR A 241     -66.133 -13.045  31.062  1.00 55.32           N  
ATOM   3810  H   THR A 241     -65.920 -13.991  30.779  1.00 55.32           H  
ATOM   3811  CA  THR A 241     -65.961 -11.998  30.079  1.00 55.32           C  
ATOM   3812  HA  THR A 241     -65.625 -11.074  30.549  1.00 55.32           H  
ATOM   3813  C   THR A 241     -67.379 -11.836  29.628  1.00 55.32           C  
ATOM   3814  CB  THR A 241     -65.001 -12.365  28.934  1.00 55.32           C  
ATOM   3815  HB  THR A 241     -65.263 -11.787  28.048  1.00 55.32           H  
ATOM   3816  O   THR A 241     -67.913 -12.649  28.874  1.00 55.32           O  
ATOM   3817  CG2 THR A 241     -63.561 -12.039  29.321  1.00 55.32           C  
ATOM   3818 HG21 THR A 241     -63.270 -12.603  30.206  1.00 55.32           H  
ATOM   3819 HG22 THR A 241     -63.468 -10.972  29.527  1.00 55.32           H  
ATOM   3820 HG23 THR A 241     -62.896 -12.293  28.495  1.00 55.32           H  
ATOM   3821  OG1 THR A 241     -65.019 -13.739  28.621  1.00 55.32           O  
ATOM   3822  HG1 THR A 241     -64.497 -14.199  29.282  1.00 55.32           H  
ATOM   3823  N   VAL A 242     -68.057 -10.905  30.294  1.00 58.23           N  
ATOM   3824  H   VAL A 242     -67.599 -10.374  31.021  1.00 58.23           H  
ATOM   3825  CA  VAL A 242     -69.436 -10.619  29.992  1.00 58.23           C  
ATOM   3826  HA  VAL A 242     -70.009 -11.529  30.168  1.00 58.23           H  
ATOM   3827  C   VAL A 242     -69.423 -10.300  28.511  1.00 58.23           C  
ATOM   3828  CB  VAL A 242     -70.012  -9.478  30.842  1.00 58.23           C  
ATOM   3829  HB  VAL A 242     -69.742  -8.512  30.417  1.00 58.23           H  
ATOM   3830  O   VAL A 242     -68.666  -9.433  28.072  1.00 58.23           O  
ATOM   3831  CG1 VAL A 242     -71.523  -9.685  30.792  1.00 58.23           C  
ATOM   3832 HG11 VAL A 242     -71.871  -9.605  29.762  1.00 58.23           H  
ATOM   3833 HG12 VAL A 242     -72.026  -8.949  31.420  1.00 58.23           H  
ATOM   3834 HG13 VAL A 242     -71.788 -10.666  31.184  1.00 58.23           H  
ATOM   3835  CG2 VAL A 242     -69.572  -9.524  32.312  1.00 58.23           C  
ATOM   3836 HG21 VAL A 242     -68.509  -9.298  32.395  1.00 58.23           H  
ATOM   3837 HG22 VAL A 242     -70.113  -8.757  32.867  1.00 58.23           H  
ATOM   3838 HG23 VAL A 242     -69.778 -10.502  32.746  1.00 58.23           H  
ATOM   3839  N   LEU A 243     -70.111 -11.144  27.741  1.00 67.42           N  
ATOM   3840  H   LEU A 243     -70.598 -11.905  28.192  1.00 67.42           H  
ATOM   3841  CA  LEU A 243     -70.049 -11.141  26.292  1.00 67.42           C  
ATOM   3842  HA  LEU A 243     -69.006 -11.223  25.985  1.00 67.42           H  
ATOM   3843  C   LEU A 243     -70.609  -9.792  25.844  1.00 67.42           C  
ATOM   3844  CB  LEU A 243     -70.840 -12.356  25.771  1.00 67.42           C  
ATOM   3845  HB2 LEU A 243     -71.906 -12.134  25.839  1.00 67.42           H  
ATOM   3846  HB3 LEU A 243     -70.652 -13.211  26.419  1.00 67.42           H  
ATOM   3847  O   LEU A 243     -71.825  -9.604  25.785  1.00 67.42           O  
ATOM   3848  CG  LEU A 243     -70.494 -12.768  24.331  1.00 67.42           C  
ATOM   3849  HG  LEU A 243     -70.364 -11.886  23.703  1.00 67.42           H  
ATOM   3850  CD1 LEU A 243     -69.226 -13.625  24.287  1.00 67.42           C  
ATOM   3851 HD11 LEU A 243     -68.989 -13.883  23.255  1.00 67.42           H  
ATOM   3852 HD12 LEU A 243     -68.388 -13.069  24.707  1.00 67.42           H  
ATOM   3853 HD13 LEU A 243     -69.367 -14.540  24.863  1.00 67.42           H  
ATOM   3854  CD2 LEU A 243     -71.642 -13.608  23.778  1.00 67.42           C  
ATOM   3855 HD21 LEU A 243     -72.489 -12.965  23.541  1.00 67.42           H  
ATOM   3856 HD22 LEU A 243     -71.951 -14.348  24.517  1.00 67.42           H  
ATOM   3857 HD23 LEU A 243     -71.317 -14.149  22.890  1.00 67.42           H  
ATOM   3858  N   SER A 244     -69.719  -8.822  25.659  1.00 78.23           N  
ATOM   3859  H   SER A 244     -68.750  -9.018  25.865  1.00 78.23           H  
ATOM   3860  CA  SER A 244     -70.057  -7.469  25.262  1.00 78.23           C  
ATOM   3861  HA  SER A 244     -71.078  -7.258  25.582  1.00 78.23           H  
ATOM   3862  C   SER A 244     -70.029  -7.410  23.748  1.00 78.23           C  
ATOM   3863  CB  SER A 244     -69.176  -6.410  25.936  1.00 78.23           C  
ATOM   3864  HB2 SER A 244     -69.398  -6.387  27.003  1.00 78.23           H  
ATOM   3865  HB3 SER A 244     -69.410  -5.432  25.515  1.00 78.23           H  
ATOM   3866  O   SER A 244     -69.125  -7.908  23.071  1.00 78.23           O  
ATOM   3867  OG  SER A 244     -67.801  -6.679  25.758  1.00 78.23           O  
ATOM   3868  HG  SER A 244     -67.493  -7.127  26.549  1.00 78.23           H  
ATOM   3869  N   CYS A 245     -71.083  -6.842  23.191  1.00 82.74           N  
ATOM   3870  H   CYS A 245     -71.843  -6.546  23.787  1.00 82.74           H  
ATOM   3871  CA  CYS A 245     -71.230  -6.723  21.762  1.00 82.74           C  
ATOM   3872  HA  CYS A 245     -71.130  -7.709  21.308  1.00 82.74           H  
ATOM   3873  C   CYS A 245     -70.158  -5.785  21.198  1.00 82.74           C  
ATOM   3874  CB  CYS A 245     -72.638  -6.205  21.522  1.00 82.74           C  
ATOM   3875  HB2 CYS A 245     -72.805  -5.312  22.124  1.00 82.74           H  
ATOM   3876  HB3 CYS A 245     -73.348  -6.970  21.836  1.00 82.74           H  
ATOM   3877  O   CYS A 245     -70.170  -4.592  21.492  1.00 82.74           O  
ATOM   3878  SG  CYS A 245     -72.855  -5.832  19.769  1.00 82.74           S  
ATOM   3879  HG  CYS A 245     -74.179  -6.011  19.798  1.00 82.74           H  
ATOM   3880  N   PHE A 246     -69.299  -6.279  20.302  1.00 80.63           N  
ATOM   3881  H   PHE A 246     -69.223  -7.284  20.232  1.00 80.63           H  
ATOM   3882  CA  PHE A 246     -68.272  -5.461  19.639  1.00 80.63           C  
ATOM   3883  HA  PHE A 246     -67.643  -5.018  20.412  1.00 80.63           H  
ATOM   3884  C   PHE A 246     -68.824  -4.282  18.811  1.00 80.63           C  
ATOM   3885  CB  PHE A 246     -67.382  -6.352  18.759  1.00 80.63           C  
ATOM   3886  HB2 PHE A 246     -67.997  -6.921  18.062  1.00 80.63           H  
ATOM   3887  HB3 PHE A 246     -66.737  -5.713  18.157  1.00 80.63           H  
ATOM   3888  O   PHE A 246     -68.051  -3.412  18.427  1.00 80.63           O  
ATOM   3889  CG  PHE A 246     -66.487  -7.301  19.527  1.00 80.63           C  
ATOM   3890  CD1 PHE A 246     -65.252  -6.839  20.017  1.00 80.63           C  
ATOM   3891  HD1 PHE A 246     -64.956  -5.812  19.859  1.00 80.63           H  
ATOM   3892  CD2 PHE A 246     -66.871  -8.638  19.746  1.00 80.63           C  
ATOM   3893  HD2 PHE A 246     -67.817  -9.004  19.373  1.00 80.63           H  
ATOM   3894  CE1 PHE A 246     -64.402  -7.708  20.722  1.00 80.63           C  
ATOM   3895  HE1 PHE A 246     -63.458  -7.350  21.106  1.00 80.63           H  
ATOM   3896  CE2 PHE A 246     -66.022  -9.506  20.455  1.00 80.63           C  
ATOM   3897  HE2 PHE A 246     -66.318 -10.529  20.636  1.00 80.63           H  
ATOM   3898  CZ  PHE A 246     -64.788  -9.041  20.941  1.00 80.63           C  
ATOM   3899  HZ  PHE A 246     -64.140  -9.706  21.493  1.00 80.63           H  
ATOM   3900  N   ASN A 247     -70.135  -4.232  18.537  1.00 80.67           N  
ATOM   3901  H   ASN A 247     -70.720  -4.977  18.889  1.00 80.67           H  
ATOM   3902  CA  ASN A 247     -70.771  -3.124  17.818  1.00 80.67           C  
ATOM   3903  HA  ASN A 247     -70.011  -2.597  17.243  1.00 80.67           H  
ATOM   3904  C   ASN A 247     -71.416  -2.066  18.741  1.00 80.67           C  
ATOM   3905  CB  ASN A 247     -71.783  -3.716  16.819  1.00 80.67           C  
ATOM   3906  HB2 ASN A 247     -71.307  -4.500  16.231  1.00 80.67           H  
ATOM   3907  HB3 ASN A 247     -72.627  -4.145  17.358  1.00 80.67           H  
ATOM   3908  O   ASN A 247     -71.479  -0.900  18.369  1.00 80.67           O  
ATOM   3909  CG  ASN A 247     -72.289  -2.667  15.844  1.00 80.67           C  
ATOM   3910  ND2 ASN A 247     -73.571  -2.630  15.574  1.00 80.67           N  
ATOM   3911 HD21 ASN A 247     -74.220  -3.320  15.925  1.00 80.67           H  
ATOM   3912 HD22 ASN A 247     -73.891  -1.876  14.983  1.00 80.67           H  
ATOM   3913  OD1 ASN A 247     -71.538  -1.877  15.295  1.00 80.67           O  
ATOM   3914  N   CYS A 248     -71.913  -2.428  19.933  1.00 84.19           N  
ATOM   3915  H   CYS A 248     -71.781  -3.381  20.239  1.00 84.19           H  
ATOM   3916  CA  CYS A 248     -72.616  -1.477  20.819  1.00 84.19           C  
ATOM   3917  HA  CYS A 248     -72.453  -0.467  20.441  1.00 84.19           H  
ATOM   3918  C   CYS A 248     -72.108  -1.416  22.265  1.00 84.19           C  
ATOM   3919  CB  CYS A 248     -74.128  -1.736  20.765  1.00 84.19           C  
ATOM   3920  HB2 CYS A 248     -74.632  -0.878  21.209  1.00 84.19           H  
ATOM   3921  HB3 CYS A 248     -74.443  -1.844  19.727  1.00 84.19           H  
ATOM   3922  O   CYS A 248     -72.629  -0.626  23.050  1.00 84.19           O  
ATOM   3923  SG  CYS A 248     -74.588  -3.207  21.713  1.00 84.19           S  
ATOM   3924  HG  CYS A 248     -74.024  -4.123  20.921  1.00 84.19           H  
ATOM   3925  N   GLY A 249     -71.153  -2.268  22.636  1.00 79.28           N  
ATOM   3926  H   GLY A 249     -70.765  -2.896  21.947  1.00 79.28           H  
ATOM   3927  CA  GLY A 249     -70.591  -2.374  23.982  1.00 79.28           C  
ATOM   3928  HA2 GLY A 249     -69.691  -2.988  23.937  1.00 79.28           H  
ATOM   3929  HA3 GLY A 249     -70.305  -1.380  24.328  1.00 79.28           H  
ATOM   3930  C   GLY A 249     -71.520  -2.987  25.034  1.00 79.28           C  
ATOM   3931  O   GLY A 249     -71.057  -3.290  26.127  1.00 79.28           O  
ATOM   3932  N   ARG A 250     -72.812  -3.203  24.740  1.00 80.63           N  
ATOM   3933  H   ARG A 250     -73.142  -2.934  23.824  1.00 80.63           H  
ATOM   3934  CA  ARG A 250     -73.743  -3.818  25.699  1.00 80.63           C  
ATOM   3935  HA  ARG A 250     -73.556  -3.370  26.675  1.00 80.63           H  
ATOM   3936  C   ARG A 250     -73.478  -5.309  25.851  1.00 80.63           C  
ATOM   3937  CB  ARG A 250     -75.213  -3.588  25.334  1.00 80.63           C  
ATOM   3938  HB2 ARG A 250     -75.833  -4.166  26.019  1.00 80.63           H  
ATOM   3939  HB3 ARG A 250     -75.385  -3.958  24.323  1.00 80.63           H  
ATOM   3940  O   ARG A 250     -73.222  -6.012  24.877  1.00 80.63           O  
ATOM   3941  CG  ARG A 250     -75.638  -2.121  25.415  1.00 80.63           C  
ATOM   3942  HG2 ARG A 250     -75.450  -1.744  26.421  1.00 80.63           H  
ATOM   3943  HG3 ARG A 250     -75.067  -1.533  24.698  1.00 80.63           H  
ATOM   3944  CD  ARG A 250     -77.133  -2.012  25.096  1.00 80.63           C  
ATOM   3945  HD2 ARG A 250     -77.313  -2.434  24.108  1.00 80.63           H  
ATOM   3946  HD3 ARG A 250     -77.687  -2.590  25.835  1.00 80.63           H  
ATOM   3947  NE  ARG A 250     -77.584  -0.608  25.123  1.00 80.63           N  
ATOM   3948  HE  ARG A 250     -76.872   0.080  25.323  1.00 80.63           H  
ATOM   3949  NH1 ARG A 250     -79.826  -1.005  24.824  1.00 80.63           N  
ATOM   3950 HH11 ARG A 250     -79.637  -1.997  24.849  1.00 80.63           H  
ATOM   3951 HH12 ARG A 250     -80.781  -0.678  24.852  1.00 80.63           H  
ATOM   3952  NH2 ARG A 250     -79.101   1.087  25.109  1.00 80.63           N  
ATOM   3953 HH21 ARG A 250     -78.380   1.719  25.427  1.00 80.63           H  
ATOM   3954 HH22 ARG A 250     -80.064   1.389  25.164  1.00 80.63           H  
ATOM   3955  CZ  ARG A 250     -78.830  -0.185  25.016  1.00 80.63           C  
ATOM   3956  N   GLU A 251     -73.609  -5.765  27.081  1.00 83.39           N  
ATOM   3957  H   GLU A 251     -73.785  -5.099  27.820  1.00 83.39           H  
ATOM   3958  CA  GLU A 251     -73.502  -7.157  27.494  1.00 83.39           C  
ATOM   3959  HA  GLU A 251     -72.604  -7.600  27.064  1.00 83.39           H  
ATOM   3960  C   GLU A 251     -74.716  -7.984  27.023  1.00 83.39           C  
ATOM   3961  CB  GLU A 251     -73.347  -7.150  29.021  1.00 83.39           C  
ATOM   3962  HB2 GLU A 251     -74.179  -6.593  29.452  1.00 83.39           H  
ATOM   3963  HB3 GLU A 251     -73.405  -8.175  29.388  1.00 83.39           H  
ATOM   3964  O   GLU A 251     -75.812  -7.451  26.829  1.00 83.39           O  
ATOM   3965  CG  GLU A 251     -72.012  -6.492  29.438  1.00 83.39           C  
ATOM   3966  HG2 GLU A 251     -71.197  -7.072  29.004  1.00 83.39           H  
ATOM   3967  HG3 GLU A 251     -71.958  -5.486  29.024  1.00 83.39           H  
ATOM   3968  CD  GLU A 251     -71.812  -6.383  30.957  1.00 83.39           C  
ATOM   3969  OE1 GLU A 251     -70.682  -6.030  31.353  1.00 83.39           O  
ATOM   3970  OE2 GLU A 251     -72.774  -6.675  31.701  1.00 83.39           O  
ATOM   3971  N   GLY A 252     -74.527  -9.288  26.811  1.00 82.16           N  
ATOM   3972  H   GLY A 252     -73.581  -9.638  26.853  1.00 82.16           H  
ATOM   3973  CA  GLY A 252     -75.612 -10.249  26.560  1.00 82.16           C  
ATOM   3974  HA2 GLY A 252     -76.542  -9.862  26.977  1.00 82.16           H  
ATOM   3975  HA3 GLY A 252     -75.378 -11.174  27.088  1.00 82.16           H  
ATOM   3976  C   GLY A 252     -75.879 -10.616  25.095  1.00 82.16           C  
ATOM   3977  O   GLY A 252     -76.779 -11.408  24.840  1.00 82.16           O  
ATOM   3978  N   HIS A 253     -75.119 -10.088  24.129  1.00 86.86           N  
ATOM   3979  H   HIS A 253     -74.363  -9.472  24.390  1.00 86.86           H  
ATOM   3980  CA  HIS A 253     -75.206 -10.492  22.717  1.00 86.86           C  
ATOM   3981  HA  HIS A 253     -75.425 -11.559  22.676  1.00 86.86           H  
ATOM   3982  C   HIS A 253     -73.880 -10.262  21.975  1.00 86.86           C  
ATOM   3983  CB  HIS A 253     -76.358  -9.751  22.019  1.00 86.86           C  
ATOM   3984  HB2 HIS A 253     -77.285  -9.933  22.564  1.00 86.86           H  
ATOM   3985  HB3 HIS A 253     -76.487 -10.169  21.021  1.00 86.86           H  
ATOM   3986  O   HIS A 253     -73.073  -9.421  22.368  1.00 86.86           O  
ATOM   3987  CG  HIS A 253     -76.153  -8.266  21.893  1.00 86.86           C  
ATOM   3988  CD2 HIS A 253     -75.838  -7.588  20.750  1.00 86.86           C  
ATOM   3989  HD2 HIS A 253     -75.671  -8.046  19.787  1.00 86.86           H  
ATOM   3990  ND1 HIS A 253     -76.285  -7.339  22.896  1.00 86.86           N  
ATOM   3991  HD1 HIS A 253     -76.451  -7.546  23.871  1.00 86.86           H  
ATOM   3992  CE1 HIS A 253     -76.083  -6.129  22.360  1.00 86.86           C  
ATOM   3993  HE1 HIS A 253     -76.151  -5.202  22.910  1.00 86.86           H  
ATOM   3994  NE2 HIS A 253     -75.816  -6.217  21.045  1.00 86.86           N  
ATOM   3995  N   VAL A 254     -73.652 -10.983  20.874  1.00 82.73           N  
ATOM   3996  H   VAL A 254     -74.359 -11.640  20.577  1.00 82.73           H  
ATOM   3997  CA  VAL A 254     -72.493 -10.772  19.984  1.00 82.73           C  
ATOM   3998  HA  VAL A 254     -71.672 -10.367  20.576  1.00 82.73           H  
ATOM   3999  C   VAL A 254     -72.805  -9.742  18.896  1.00 82.73           C  
ATOM   4000  CB  VAL A 254     -71.999 -12.093  19.364  1.00 82.73           C  
ATOM   4001  HB  VAL A 254     -71.209 -11.861  18.649  1.00 82.73           H  
ATOM   4002  O   VAL A 254     -73.965  -9.447  18.624  1.00 82.73           O  
ATOM   4003  CG1 VAL A 254     -71.401 -13.004  20.430  1.00 82.73           C  
ATOM   4004 HG11 VAL A 254     -70.659 -12.467  21.020  1.00 82.73           H  
ATOM   4005 HG12 VAL A 254     -70.928 -13.865  19.958  1.00 82.73           H  
ATOM   4006 HG13 VAL A 254     -72.205 -13.358  21.075  1.00 82.73           H  
ATOM   4007  CG2 VAL A 254     -73.099 -12.865  18.631  1.00 82.73           C  
ATOM   4008 HG21 VAL A 254     -72.670 -13.720  18.109  1.00 82.73           H  
ATOM   4009 HG22 VAL A 254     -73.607 -12.228  17.907  1.00 82.73           H  
ATOM   4010 HG23 VAL A 254     -73.845 -13.239  19.332  1.00 82.73           H  
ATOM   4011  N   ALA A 255     -71.779  -9.222  18.210  1.00 80.39           N  
ATOM   4012  H   ALA A 255     -70.841  -9.499  18.463  1.00 80.39           H  
ATOM   4013  CA  ALA A 255     -71.947  -8.259  17.111  1.00 80.39           C  
ATOM   4014  HA  ALA A 255     -72.367  -7.338  17.515  1.00 80.39           H  
ATOM   4015  C   ALA A 255     -72.910  -8.729  16.003  1.00 80.39           C  
ATOM   4016  CB  ALA A 255     -70.565  -7.941  16.533  1.00 80.39           C  
ATOM   4017  HB1 ALA A 255     -69.939  -7.511  17.315  1.00 80.39           H  
ATOM   4018  HB2 ALA A 255     -70.098  -8.845  16.142  1.00 80.39           H  
ATOM   4019  HB3 ALA A 255     -70.664  -7.215  15.727  1.00 80.39           H  
ATOM   4020  O   ALA A 255     -73.538  -7.896  15.357  1.00 80.39           O  
ATOM   4021  N   LYS A 256     -73.062 -10.049  15.825  1.00 79.84           N  
ATOM   4022  H   LYS A 256     -72.532 -10.663  16.428  1.00 79.84           H  
ATOM   4023  CA  LYS A 256     -73.986 -10.666  14.865  1.00 79.84           C  
ATOM   4024  HA  LYS A 256     -73.873 -10.164  13.905  1.00 79.84           H  
ATOM   4025  C   LYS A 256     -75.466 -10.509  15.249  1.00 79.84           C  
ATOM   4026  CB  LYS A 256     -73.593 -12.144  14.706  1.00 79.84           C  
ATOM   4027  HB2 LYS A 256     -73.895 -12.698  15.595  1.00 79.84           H  
ATOM   4028  HB3 LYS A 256     -72.510 -12.214  14.603  1.00 79.84           H  
ATOM   4029  O   LYS A 256     -76.292 -10.345  14.361  1.00 79.84           O  
ATOM   4030  CG  LYS A 256     -74.236 -12.784  13.470  1.00 79.84           C  
ATOM   4031  HG2 LYS A 256     -73.945 -12.225  12.581  1.00 79.84           H  
ATOM   4032  HG3 LYS A 256     -75.321 -12.757  13.568  1.00 79.84           H  
ATOM   4033  CD  LYS A 256     -73.787 -14.242  13.325  1.00 79.84           C  
ATOM   4034  HD2 LYS A 256     -74.085 -14.790  14.218  1.00 79.84           H  
ATOM   4035  HD3 LYS A 256     -72.703 -14.282  13.219  1.00 79.84           H  
ATOM   4036  CE  LYS A 256     -74.457 -14.860  12.093  1.00 79.84           C  
ATOM   4037  HE2 LYS A 256     -74.134 -14.316  11.206  1.00 79.84           H  
ATOM   4038  HE3 LYS A 256     -75.534 -14.726  12.192  1.00 79.84           H  
ATOM   4039  NZ  LYS A 256     -74.138 -16.304  11.965  1.00 79.84           N  
ATOM   4040  HZ1 LYS A 256     -74.464 -16.800  12.782  1.00 79.84           H  
ATOM   4041  HZ2 LYS A 256     -73.143 -16.449  11.869  1.00 79.84           H  
ATOM   4042  HZ3 LYS A 256     -74.605 -16.695  11.159  1.00 79.84           H  
ATOM   4043  N   ASP A 257     -75.776 -10.476  16.544  1.00 81.11           N  
ATOM   4044  H   ASP A 257     -75.030 -10.563  17.219  1.00 81.11           H  
ATOM   4045  CA  ASP A 257     -77.144 -10.373  17.082  1.00 81.11           C  
ATOM   4046  HA  ASP A 257     -77.854 -10.594  16.285  1.00 81.11           H  
ATOM   4047  C   ASP A 257     -77.457  -8.950  17.582  1.00 81.11           C  
ATOM   4048  CB  ASP A 257     -77.350 -11.429  18.178  1.00 81.11           C  
ATOM   4049  HB2 ASP A 257     -76.694 -11.191  19.016  1.00 81.11           H  
ATOM   4050  HB3 ASP A 257     -78.382 -11.394  18.526  1.00 81.11           H  
ATOM   4051  O   ASP A 257     -78.402  -8.706  18.337  1.00 81.11           O  
ATOM   4052  CG  ASP A 257     -77.047 -12.846  17.689  1.00 81.11           C  
ATOM   4053  OD1 ASP A 257     -77.467 -13.188  16.562  1.00 81.11           O  
ATOM   4054  OD2 ASP A 257     -76.321 -13.549  18.425  1.00 81.11           O  
ATOM   4055  N   CYS A 258     -76.630  -7.975  17.196  1.00 83.40           N  
ATOM   4056  H   CYS A 258     -75.901  -8.205  16.536  1.00 83.40           H  
ATOM   4057  CA  CYS A 258     -76.788  -6.600  17.631  1.00 83.40           C  
ATOM   4058  HA  CYS A 258     -77.013  -6.604  18.697  1.00 83.40           H  
ATOM   4059  C   CYS A 258     -77.963  -5.929  16.920  1.00 83.40           C  
ATOM   4060  CB  CYS A 258     -75.474  -5.846  17.413  1.00 83.40           C  
ATOM   4061  HB2 CYS A 258     -74.645  -6.462  17.763  1.00 83.40           H  
ATOM   4062  HB3 CYS A 258     -75.339  -5.653  16.349  1.00 83.40           H  
ATOM   4063  O   CYS A 258     -77.931  -5.710  15.714  1.00 83.40           O  
ATOM   4064  SG  CYS A 258     -75.540  -4.287  18.344  1.00 83.40           S  
ATOM   4065  HG  CYS A 258     -75.700  -4.849  19.546  1.00 83.40           H  
ATOM   4066  N   ARG A 259     -78.971  -5.493  17.688  1.00 83.47           N  
ATOM   4067  H   ARG A 259     -78.992  -5.816  18.644  1.00 83.47           H  
ATOM   4068  CA  ARG A 259     -80.076  -4.656  17.175  1.00 83.47           C  
ATOM   4069  HA  ARG A 259     -80.489  -5.144  16.292  1.00 83.47           H  
ATOM   4070  C   ARG A 259     -79.629  -3.276  16.668  1.00 83.47           C  
ATOM   4071  CB  ARG A 259     -81.184  -4.514  18.238  1.00 83.47           C  
ATOM   4072  HB2 ARG A 259     -80.743  -4.508  19.236  1.00 83.47           H  
ATOM   4073  HB3 ARG A 259     -81.697  -3.563  18.097  1.00 83.47           H  
ATOM   4074  O   ARG A 259     -80.434  -2.579  16.055  1.00 83.47           O  
ATOM   4075  CG  ARG A 259     -82.240  -5.623  18.136  1.00 83.47           C  
ATOM   4076  HG2 ARG A 259     -82.685  -5.604  17.141  1.00 83.47           H  
ATOM   4077  HG3 ARG A 259     -81.768  -6.593  18.295  1.00 83.47           H  
ATOM   4078  CD  ARG A 259     -83.339  -5.406  19.186  1.00 83.47           C  
ATOM   4079  HD2 ARG A 259     -82.896  -5.477  20.179  1.00 83.47           H  
ATOM   4080  HD3 ARG A 259     -83.752  -4.406  19.052  1.00 83.47           H  
ATOM   4081  NE  ARG A 259     -84.424  -6.399  19.061  1.00 83.47           N  
ATOM   4082  HE  ARG A 259     -84.264  -7.171  18.430  1.00 83.47           H  
ATOM   4083  NH1 ARG A 259     -85.898  -5.447  20.549  1.00 83.47           N  
ATOM   4084 HH11 ARG A 259     -85.237  -4.706  20.735  1.00 83.47           H  
ATOM   4085 HH12 ARG A 259     -86.798  -5.458  21.009  1.00 83.47           H  
ATOM   4086  NH2 ARG A 259     -86.471  -7.310  19.475  1.00 83.47           N  
ATOM   4087 HH21 ARG A 259     -87.360  -7.300  19.955  1.00 83.47           H  
ATOM   4088 HH22 ARG A 259     -86.280  -8.059  18.824  1.00 83.47           H  
ATOM   4089  CZ  ARG A 259     -85.586  -6.381  19.693  1.00 83.47           C  
ATOM   4090  N   ARG A 260     -78.387  -2.842  16.927  1.00 77.37           N  
ATOM   4091  H   ARG A 260     -77.741  -3.514  17.315  1.00 77.37           H  
ATOM   4092  CA  ARG A 260     -77.834  -1.606  16.347  1.00 77.37           C  
ATOM   4093  HA  ARG A 260     -78.656  -0.917  16.149  1.00 77.37           H  
ATOM   4094  C   ARG A 260     -77.185  -1.903  14.999  1.00 77.37           C  
ATOM   4095  CB  ARG A 260     -76.841  -0.909  17.290  1.00 77.37           C  
ATOM   4096  HB2 ARG A 260     -76.049  -1.597  17.585  1.00 77.37           H  
ATOM   4097  HB3 ARG A 260     -76.378  -0.092  16.736  1.00 77.37           H  
ATOM   4098  O   ARG A 260     -76.489  -2.905  14.864  1.00 77.37           O  
ATOM   4099  CG  ARG A 260     -77.524  -0.328  18.535  1.00 77.37           C  
ATOM   4100  HG2 ARG A 260     -78.443   0.178  18.236  1.00 77.37           H  
ATOM   4101  HG3 ARG A 260     -77.769  -1.131  19.230  1.00 77.37           H  
ATOM   4102  CD  ARG A 260     -76.604   0.694  19.215  1.00 77.37           C  
ATOM   4103  HD2 ARG A 260     -75.705   0.189  19.571  1.00 77.37           H  
ATOM   4104  HD3 ARG A 260     -76.307   1.433  18.470  1.00 77.37           H  
ATOM   4105  NE  ARG A 260     -77.277   1.380  20.335  1.00 77.37           N  
ATOM   4106  HE  ARG A 260     -78.151   0.984  20.652  1.00 77.37           H  
ATOM   4107  NH1 ARG A 260     -75.787   3.120  20.553  1.00 77.37           N  
ATOM   4108 HH11 ARG A 260     -75.510   3.993  20.978  1.00 77.37           H  
ATOM   4109 HH12 ARG A 260     -75.193   2.714  19.844  1.00 77.37           H  
ATOM   4110  NH2 ARG A 260     -77.621   3.084  21.813  1.00 77.37           N  
ATOM   4111 HH21 ARG A 260     -78.548   2.738  22.014  1.00 77.37           H  
ATOM   4112 HH22 ARG A 260     -77.336   3.982  22.177  1.00 77.37           H  
ATOM   4113  CZ  ARG A 260     -76.890   2.516  20.894  1.00 77.37           C  
ATOM   4114  N   ARG A 261     -77.363  -0.996  14.030  1.00 69.14           N  
ATOM   4115  H   ARG A 261     -77.935  -0.189  14.235  1.00 69.14           H  
ATOM   4116  CA  ARG A 261     -76.688  -1.066  12.724  1.00 69.14           C  
ATOM   4117  HA  ARG A 261     -77.081  -1.938  12.203  1.00 69.14           H  
ATOM   4118  C   ARG A 261     -75.172  -1.253  12.915  1.00 69.14           C  
ATOM   4119  CB  ARG A 261     -76.965   0.194  11.883  1.00 69.14           C  
ATOM   4120  HB2 ARG A 261     -77.101   1.059  12.533  1.00 69.14           H  
ATOM   4121  HB3 ARG A 261     -76.100   0.388  11.249  1.00 69.14           H  
ATOM   4122  O   ARG A 261     -74.611  -0.594  13.794  1.00 69.14           O  
ATOM   4123  CG  ARG A 261     -78.184   0.018  10.967  1.00 69.14           C  
ATOM   4124  HG2 ARG A 261     -78.007  -0.832  10.307  1.00 69.14           H  
ATOM   4125  HG3 ARG A 261     -79.074  -0.176  11.565  1.00 69.14           H  
ATOM   4126  CD  ARG A 261     -78.401   1.276  10.115  1.00 69.14           C  
ATOM   4127  HD2 ARG A 261     -77.440   1.573   9.694  1.00 69.14           H  
ATOM   4128  HD3 ARG A 261     -78.749   2.086  10.757  1.00 69.14           H  
ATOM   4129  NE  ARG A 261     -79.387   1.044   9.037  1.00 69.14           N  
ATOM   4130  HE  ARG A 261     -80.272   0.642   9.311  1.00 69.14           H  
ATOM   4131  NH1 ARG A 261     -78.171   1.885   7.264  1.00 69.14           N  
ATOM   4132 HH11 ARG A 261     -78.108   2.114   6.283  1.00 69.14           H  
ATOM   4133 HH12 ARG A 261     -77.419   2.150   7.885  1.00 69.14           H  
ATOM   4134  NH2 ARG A 261     -80.204   1.059   6.909  1.00 69.14           N  
ATOM   4135 HH21 ARG A 261     -81.071   0.647   7.223  1.00 69.14           H  
ATOM   4136 HH22 ARG A 261     -80.100   1.294   5.933  1.00 69.14           H  
ATOM   4137  CZ  ARG A 261     -79.247   1.329   7.751  1.00 69.14           C  
ATOM   4138  N   PRO A 262     -74.511  -2.124  12.132  1.00 63.65           N  
ATOM   4139  CA  PRO A 262     -73.061  -2.266  12.153  1.00 63.65           C  
ATOM   4140  HA  PRO A 262     -72.743  -2.656  13.121  1.00 63.65           H  
ATOM   4141  C   PRO A 262     -72.406  -0.911  11.893  1.00 63.65           C  
ATOM   4142  CB  PRO A 262     -72.707  -3.294  11.070  1.00 63.65           C  
ATOM   4143  HB2 PRO A 262     -72.412  -2.796  10.146  1.00 63.65           H  
ATOM   4144  HB3 PRO A 262     -71.913  -3.963  11.403  1.00 63.65           H  
ATOM   4145  O   PRO A 262     -72.613  -0.311  10.839  1.00 63.65           O  
ATOM   4146  CG  PRO A 262     -74.013  -4.046  10.836  1.00 63.65           C  
ATOM   4147  HG2 PRO A 262     -74.091  -4.864  11.552  1.00 63.65           H  
ATOM   4148  HG3 PRO A 262     -74.085  -4.422   9.816  1.00 63.65           H  
ATOM   4149  CD  PRO A 262     -75.087  -3.007  11.134  1.00 63.65           C  
ATOM   4150  HD2 PRO A 262     -75.311  -2.437  10.233  1.00 63.65           H  
ATOM   4151  HD3 PRO A 262     -75.977  -3.518  11.501  1.00 63.65           H  
ATOM   4152  N   THR A 263     -71.623  -0.423  12.848  1.00 62.29           N  
ATOM   4153  H   THR A 263     -71.529  -0.950  13.705  1.00 62.29           H  
ATOM   4154  CA  THR A 263     -70.672   0.655  12.586  1.00 62.29           C  
ATOM   4155  HA  THR A 263     -71.137   1.398  11.938  1.00 62.29           H  
ATOM   4156  C   THR A 263     -69.517   0.031  11.820  1.00 62.29           C  
ATOM   4157  CB  THR A 263     -70.227   1.391  13.860  1.00 62.29           C  
ATOM   4158  HB  THR A 263     -69.390   2.043  13.608  1.00 62.29           H  
ATOM   4159  O   THR A 263     -68.650  -0.634  12.383  1.00 62.29           O  
ATOM   4160  CG2 THR A 263     -71.361   2.268  14.389  1.00 62.29           C  
ATOM   4161 HG21 THR A 263     -71.005   2.841  15.245  1.00 62.29           H  
ATOM   4162 HG22 THR A 263     -72.207   1.650  14.691  1.00 62.29           H  
ATOM   4163 HG23 THR A 263     -71.678   2.964  13.612  1.00 62.29           H  
ATOM   4164  OG1 THR A 263     -69.818   0.533  14.904  1.00 62.29           O  
ATOM   4165  HG1 THR A 263     -70.416  -0.215  14.976  1.00 62.29           H  
ATOM   4166  N   TYR A 264     -69.565   0.133  10.494  1.00 54.66           N  
ATOM   4167  H   TYR A 264     -70.347   0.610  10.068  1.00 54.66           H  
ATOM   4168  CA  TYR A 264     -68.479  -0.319   9.640  1.00 54.66           C  
ATOM   4169  HA  TYR A 264     -68.273  -1.368   9.855  1.00 54.66           H  
ATOM   4170  C   TYR A 264     -67.243   0.512   9.987  1.00 54.66           C  
ATOM   4171  CB  TYR A 264     -68.908  -0.203   8.175  1.00 54.66           C  
ATOM   4172  HB2 TYR A 264     -69.848  -0.740   8.047  1.00 54.66           H  
ATOM   4173  HB3 TYR A 264     -69.102   0.844   7.943  1.00 54.66           H  
ATOM   4174  O   TYR A 264     -67.156   1.698   9.675  1.00 54.66           O  
ATOM   4175  CG  TYR A 264     -67.916  -0.767   7.180  1.00 54.66           C  
ATOM   4176  CD1 TYR A 264     -67.224   0.104   6.324  1.00 54.66           C  
ATOM   4177  HD1 TYR A 264     -67.385   1.170   6.388  1.00 54.66           H  
ATOM   4178  CD2 TYR A 264     -67.744  -2.161   7.052  1.00 54.66           C  
ATOM   4179  HD2 TYR A 264     -68.295  -2.834   7.692  1.00 54.66           H  
ATOM   4180  CE1 TYR A 264     -66.386  -0.419   5.327  1.00 54.66           C  
ATOM   4181  HE1 TYR A 264     -65.940   0.243   4.600  1.00 54.66           H  
ATOM   4182  CE2 TYR A 264     -66.853  -2.682   6.091  1.00 54.66           C  
ATOM   4183  HE2 TYR A 264     -66.707  -3.749   6.006  1.00 54.66           H  
ATOM   4184  OH  TYR A 264     -65.302  -2.288   4.290  1.00 54.66           O  
ATOM   4185  HH  TYR A 264     -65.211  -3.242   4.340  1.00 54.66           H  
ATOM   4186  CZ  TYR A 264     -66.159  -1.806   5.230  1.00 54.66           C  
ATOM   4187  N   ARG A 265     -66.317  -0.102  10.725  1.00 49.21           N  
ATOM   4188  H   ARG A 265     -66.530  -1.040  11.033  1.00 49.21           H  
ATOM   4189  CA  ARG A 265     -65.074   0.506  11.193  1.00 49.21           C  
ATOM   4190  HA  ARG A 265     -65.290   1.531  11.492  1.00 49.21           H  
ATOM   4191  C   ARG A 265     -64.082   0.580  10.026  1.00 49.21           C  
ATOM   4192  CB  ARG A 265     -64.586  -0.282  12.430  1.00 49.21           C  
ATOM   4193  HB2 ARG A 265     -64.065  -1.185  12.112  1.00 49.21           H  
ATOM   4194  HB3 ARG A 265     -65.462  -0.596  12.998  1.00 49.21           H  
ATOM   4195  O   ARG A 265     -63.046  -0.067  10.064  1.00 49.21           O  
ATOM   4196  CG  ARG A 265     -63.697   0.524  13.392  1.00 49.21           C  
ATOM   4197  HG2 ARG A 265     -62.808   0.879  12.871  1.00 49.21           H  
ATOM   4198  HG3 ARG A 265     -64.263   1.378  13.764  1.00 49.21           H  
ATOM   4199  CD  ARG A 265     -63.285  -0.378  14.568  1.00 49.21           C  
ATOM   4200  HD2 ARG A 265     -64.174  -0.895  14.929  1.00 49.21           H  
ATOM   4201  HD3 ARG A 265     -62.575  -1.119  14.203  1.00 49.21           H  
ATOM   4202  NE  ARG A 265     -62.691   0.379  15.689  1.00 49.21           N  
ATOM   4203  HE  ARG A 265     -62.512   1.360  15.528  1.00 49.21           H  
ATOM   4204  NH1 ARG A 265     -62.546  -1.373  17.169  1.00 49.21           N  
ATOM   4205 HH11 ARG A 265     -62.327  -1.727  18.089  1.00 49.21           H  
ATOM   4206 HH12 ARG A 265     -62.904  -1.988  16.452  1.00 49.21           H  
ATOM   4207  NH2 ARG A 265     -61.940   0.669  17.824  1.00 49.21           N  
ATOM   4208 HH21 ARG A 265     -61.807   1.654  17.644  1.00 49.21           H  
ATOM   4209 HH22 ARG A 265     -61.717   0.295  18.736  1.00 49.21           H  
ATOM   4210  CZ  ARG A 265     -62.396  -0.108  16.883  1.00 49.21           C  
ATOM   4211  N   ASN A 266     -64.403   1.365   8.997  1.00 45.30           N  
ATOM   4212  H   ASN A 266     -65.314   1.802   9.012  1.00 45.30           H  
ATOM   4213  CA  ASN A 266     -63.411   1.890   8.059  1.00 45.30           C  
ATOM   4214  HA  ASN A 266     -62.502   1.291   8.120  1.00 45.30           H  
ATOM   4215  C   ASN A 266     -63.017   3.287   8.531  1.00 45.30           C  
ATOM   4216  CB  ASN A 266     -63.894   1.829   6.600  1.00 45.30           C  
ATOM   4217  HB2 ASN A 266     -63.456   2.661   6.049  1.00 45.30           H  
ATOM   4218  HB3 ASN A 266     -64.978   1.931   6.549  1.00 45.30           H  
ATOM   4219  O   ASN A 266     -63.544   4.306   8.102  1.00 45.30           O  
ATOM   4220  CG  ASN A 266     -63.460   0.551   5.899  1.00 45.30           C  
ATOM   4221  ND2 ASN A 266     -63.498   0.528   4.588  1.00 45.30           N  
ATOM   4222 HD21 ASN A 266     -63.281  -0.360   4.159  1.00 45.30           H  
ATOM   4223 HD22 ASN A 266     -63.790   1.339   4.062  1.00 45.30           H  
ATOM   4224  OD1 ASN A 266     -63.060  -0.431   6.496  1.00 45.30           O  
ATOM   4225  N   SER A 267     -62.096   3.308   9.485  1.00 47.57           N  
ATOM   4226  H   SER A 267     -61.745   2.426   9.832  1.00 47.57           H  
ATOM   4227  CA  SER A 267     -61.450   4.508   9.994  1.00 47.57           C  
ATOM   4228  HA  SER A 267     -62.158   5.337   9.986  1.00 47.57           H  
ATOM   4229  C   SER A 267     -60.270   4.889   9.099  1.00 47.57           C  
ATOM   4230  CB  SER A 267     -61.023   4.263  11.449  1.00 47.57           C  
ATOM   4231  HB2 SER A 267     -60.338   5.048  11.771  1.00 47.57           H  
ATOM   4232  HB3 SER A 267     -61.909   4.294  12.083  1.00 47.57           H  
ATOM   4233  O   SER A 267     -59.141   4.503   9.388  1.00 47.57           O  
ATOM   4234  OG  SER A 267     -60.411   2.992  11.588  1.00 47.57           O  
ATOM   4235  HG  SER A 267     -59.611   3.021  11.058  1.00 47.57           H  
ATOM   4236  N   VAL A 268     -60.531   5.659   8.040  1.00 41.42           N  
ATOM   4237  H   VAL A 268     -61.499   5.763   7.771  1.00 41.42           H  
ATOM   4238  CA  VAL A 268     -59.629   6.725   7.569  1.00 41.42           C  
ATOM   4239  HA  VAL A 268     -58.989   7.021   8.400  1.00 41.42           H  
ATOM   4240  C   VAL A 268     -60.517   7.910   7.193  1.00 41.42           C  
ATOM   4241  CB  VAL A 268     -58.700   6.323   6.404  1.00 41.42           C  
ATOM   4242  HB  VAL A 268     -59.298   6.065   5.530  1.00 41.42           H  
ATOM   4243  O   VAL A 268     -61.429   7.776   6.385  1.00 41.42           O  
ATOM   4244  CG1 VAL A 268     -57.766   7.490   6.043  1.00 41.42           C  
ATOM   4245 HG11 VAL A 268     -57.169   7.783   6.907  1.00 41.42           H  
ATOM   4246 HG12 VAL A 268     -57.097   7.189   5.237  1.00 41.42           H  
ATOM   4247 HG13 VAL A 268     -58.343   8.345   5.692  1.00 41.42           H  
ATOM   4248  CG2 VAL A 268     -57.800   5.132   6.752  1.00 41.42           C  
ATOM   4249 HG21 VAL A 268     -58.409   4.240   6.901  1.00 41.42           H  
ATOM   4250 HG22 VAL A 268     -57.111   4.931   5.931  1.00 41.42           H  
ATOM   4251 HG23 VAL A 268     -57.229   5.338   7.657  1.00 41.42           H  
ATOM   4252  N   GLY A 269     -60.290   9.027   7.881  1.00 35.09           N  
ATOM   4253  H   GLY A 269     -59.466   9.050   8.465  1.00 35.09           H  
ATOM   4254  CA  GLY A 269     -61.211  10.147   8.027  1.00 35.09           C  
ATOM   4255  HA2 GLY A 269     -60.749  10.906   8.658  1.00 35.09           H  
ATOM   4256  HA3 GLY A 269     -62.093   9.783   8.553  1.00 35.09           H  
ATOM   4257  C   GLY A 269     -61.664  10.844   6.744  1.00 35.09           C  
ATOM   4258  O   GLY A 269     -60.882  11.118   5.832  1.00 35.09           O  
ATOM   4259  N   ARG A 270     -62.959  11.143   6.759  1.00 34.75           N  
ATOM   4260  H   ARG A 270     -63.508  10.635   7.438  1.00 34.75           H  
ATOM   4261  CA  ARG A 270     -63.740  12.157   6.041  1.00 34.75           C  
ATOM   4262  HA  ARG A 270     -63.535  13.164   6.403  1.00 34.75           H  
ATOM   4263  C   ARG A 270     -65.176  11.791   6.445  1.00 34.75           C  
ATOM   4264  CB  ARG A 270     -63.494  12.046   4.519  1.00 34.75           C  
ATOM   4265  HB2 ARG A 270     -62.970  11.122   4.272  1.00 34.75           H  
ATOM   4266  HB3 ARG A 270     -64.442  12.011   3.984  1.00 34.75           H  
ATOM   4267  O   ARG A 270     -65.553  10.640   6.298  1.00 34.75           O  
ATOM   4268  CG  ARG A 270     -62.684  13.260   4.038  1.00 34.75           C  
ATOM   4269  HG2 ARG A 270     -61.737  13.325   4.574  1.00 34.75           H  
ATOM   4270  HG3 ARG A 270     -63.263  14.156   4.263  1.00 34.75           H  
ATOM   4271  CD  ARG A 270     -62.428  13.238   2.529  1.00 34.75           C  
ATOM   4272  HD2 ARG A 270     -63.339  12.914   2.027  1.00 34.75           H  
ATOM   4273  HD3 ARG A 270     -62.210  14.260   2.216  1.00 34.75           H  
ATOM   4274  NE  ARG A 270     -61.289  12.372   2.159  1.00 34.75           N  
ATOM   4275  HE  ARG A 270     -60.828  11.901   2.924  1.00 34.75           H  
ATOM   4276  NH1 ARG A 270     -61.447  12.703  -0.103  1.00 34.75           N  
ATOM   4277 HH11 ARG A 270     -61.099  12.580  -1.043  1.00 34.75           H  
ATOM   4278 HH12 ARG A 270     -62.290  13.233   0.067  1.00 34.75           H  
ATOM   4279  NH2 ARG A 270     -59.764  11.484   0.713  1.00 34.75           N  
ATOM   4280 HH21 ARG A 270     -59.418  11.364  -0.228  1.00 34.75           H  
ATOM   4281 HH22 ARG A 270     -59.275  11.084   1.501  1.00 34.75           H  
ATOM   4282  CZ  ARG A 270     -60.839  12.188   0.931  1.00 34.75           C  
ATOM   4283  N   ASP A 271     -65.897  12.552   7.255  1.00 39.94           N  
ATOM   4284  H   ASP A 271     -66.626  12.016   7.704  1.00 39.94           H  
ATOM   4285  CA  ASP A 271     -66.357  13.904   6.984  1.00 39.94           C  
ATOM   4286  HA  ASP A 271     -65.597  14.478   6.454  1.00 39.94           H  
ATOM   4287  C   ASP A 271     -66.711  14.587   8.316  1.00 39.94           C  
ATOM   4288  CB  ASP A 271     -67.613  13.783   6.097  1.00 39.94           C  
ATOM   4289  HB2 ASP A 271     -67.992  14.783   5.884  1.00 39.94           H  
ATOM   4290  HB3 ASP A 271     -68.386  13.231   6.631  1.00 39.94           H  
ATOM   4291  O   ASP A 271     -67.417  14.026   9.157  1.00 39.94           O  
ATOM   4292  CG  ASP A 271     -67.297  13.077   4.772  1.00 39.94           C  
ATOM   4293  OD1 ASP A 271     -66.309  13.512   4.135  1.00 39.94           O  
ATOM   4294  OD2 ASP A 271     -67.947  12.054   4.463  1.00 39.94           O  
ATOM   4295  N   THR A 272     -66.190  15.792   8.536  1.00 39.25           N  
ATOM   4296  H   THR A 272     -65.610  16.211   7.824  1.00 39.25           H  
ATOM   4297  CA  THR A 272     -66.699  16.700   9.565  1.00 39.25           C  
ATOM   4298  HA  THR A 272     -67.067  16.136  10.423  1.00 39.25           H  
ATOM   4299  C   THR A 272     -67.858  17.480   8.964  1.00 39.25           C  
ATOM   4300  CB  THR A 272     -65.617  17.680  10.051  1.00 39.25           C  
ATOM   4301  HB  THR A 272     -66.088  18.468  10.638  1.00 39.25           H  
ATOM   4302  O   THR A 272     -67.616  18.426   8.221  1.00 39.25           O  
ATOM   4303  CG2 THR A 272     -64.564  16.998  10.922  1.00 39.25           C  
ATOM   4304 HG21 THR A 272     -63.833  17.738  11.247  1.00 39.25           H  
ATOM   4305 HG22 THR A 272     -64.058  16.219  10.352  1.00 39.25           H  
ATOM   4306 HG23 THR A 272     -65.042  16.558  11.797  1.00 39.25           H  
ATOM   4307  OG1 THR A 272     -64.952  18.258   8.950  1.00 39.25           O  
ATOM   4308  HG1 THR A 272     -65.643  18.659   8.417  1.00 39.25           H  
ATOM   4309  N   ASP A 273     -69.085  17.113   9.321  1.00 46.00           N  
ATOM   4310  H   ASP A 273     -69.211  16.252   9.835  1.00 46.00           H  
ATOM   4311  CA  ASP A 273     -70.252  17.978   9.181  1.00 46.00           C  
ATOM   4312  HA  ASP A 273     -69.947  18.914   8.714  1.00 46.00           H  
ATOM   4313  C   ASP A 273     -70.792  18.332  10.572  1.00 46.00           C  
ATOM   4314  CB  ASP A 273     -71.339  17.352   8.284  1.00 46.00           C  
ATOM   4315  HB2 ASP A 273     -72.306  17.752   8.590  1.00 46.00           H  
ATOM   4316  HB3 ASP A 273     -71.366  16.274   8.443  1.00 46.00           H  
ATOM   4317  O   ASP A 273     -71.195  17.472  11.355  1.00 46.00           O  
ATOM   4318  CG  ASP A 273     -71.183  17.662   6.788  1.00 46.00           C  
ATOM   4319  OD1 ASP A 273     -70.593  18.715   6.460  1.00 46.00           O  
ATOM   4320  OD2 ASP A 273     -71.743  16.880   5.989  1.00 46.00           O  
ATOM   4321  N   ASN A 274     -70.825  19.640  10.822  1.00 43.06           N  
ATOM   4322  H   ASN A 274     -70.408  20.211  10.101  1.00 43.06           H  
ATOM   4323  CA  ASN A 274     -71.760  20.353  11.688  1.00 43.06           C  
ATOM   4324  HA  ASN A 274     -71.487  21.405  11.609  1.00 43.06           H  
ATOM   4325  C   ASN A 274     -71.750  20.082  13.200  1.00 43.06           C  
ATOM   4326  CB  ASN A 274     -73.164  20.233  11.070  1.00 43.06           C  
ATOM   4327  HB2 ASN A 274     -73.411  19.183  10.912  1.00 43.06           H  
ATOM   4328  HB3 ASN A 274     -73.902  20.650  11.755  1.00 43.06           H  
ATOM   4329  O   ASN A 274     -72.593  19.361  13.730  1.00 43.06           O  
ATOM   4330  CG  ASN A 274     -73.283  20.994   9.766  1.00 43.06           C  
ATOM   4331  ND2 ASN A 274     -74.266  20.683   8.959  1.00 43.06           N  
ATOM   4332 HD21 ASN A 274     -74.828  19.863   9.138  1.00 43.06           H  
ATOM   4333 HD22 ASN A 274     -74.234  21.129   8.053  1.00 43.06           H  
ATOM   4334  OD1 ASN A 274     -72.525  21.902   9.476  1.00 43.06           O  
ATOM   4335  N   LEU A 275     -70.954  20.883  13.922  1.00 39.82           N  
ATOM   4336  H   LEU A 275     -70.196  21.356  13.451  1.00 39.82           H  
ATOM   4337  CA  LEU A 275     -71.436  21.483  15.168  1.00 39.82           C  
ATOM   4338  HA  LEU A 275     -72.500  21.671  15.025  1.00 39.82           H  
ATOM   4339  C   LEU A 275     -70.765  22.844  15.442  1.00 39.82           C  
ATOM   4340  CB  LEU A 275     -71.279  20.494  16.347  1.00 39.82           C  
ATOM   4341  HB2 LEU A 275     -71.308  19.468  15.980  1.00 39.82           H  
ATOM   4342  HB3 LEU A 275     -70.298  20.640  16.801  1.00 39.82           H  
ATOM   4343  O   LEU A 275     -69.579  22.912  15.726  1.00 39.82           O  
ATOM   4344  CG  LEU A 275     -72.370  20.639  17.425  1.00 39.82           C  
ATOM   4345  HG  LEU A 275     -72.424  21.681  17.742  1.00 39.82           H  
ATOM   4346  CD1 LEU A 275     -73.753  20.185  16.938  1.00 39.82           C  
ATOM   4347 HD11 LEU A 275     -74.106  20.818  16.123  1.00 39.82           H  
ATOM   4348 HD12 LEU A 275     -74.473  20.244  17.755  1.00 39.82           H  
ATOM   4349 HD13 LEU A 275     -73.698  19.158  16.577  1.00 39.82           H  
ATOM   4350  CD2 LEU A 275     -72.018  19.792  18.648  1.00 39.82           C  
ATOM   4351 HD21 LEU A 275     -71.962  18.740  18.368  1.00 39.82           H  
ATOM   4352 HD22 LEU A 275     -71.054  20.111  19.043  1.00 39.82           H  
ATOM   4353 HD23 LEU A 275     -72.774  19.926  19.422  1.00 39.82           H  
ATOM   4354  N   PHE A 276     -71.580  23.902  15.396  1.00 37.58           N  
ATOM   4355  H   PHE A 276     -72.506  23.722  15.035  1.00 37.58           H  
ATOM   4356  CA  PHE A 276     -71.436  25.159  16.144  1.00 37.58           C  
ATOM   4357  HA  PHE A 276     -72.271  25.783  15.825  1.00 37.58           H  
ATOM   4358  C   PHE A 276     -70.189  26.047  15.924  1.00 37.58           C  
ATOM   4359  CB  PHE A 276     -71.700  24.878  17.633  1.00 37.58           C  
ATOM   4360  HB2 PHE A 276     -71.089  25.553  18.233  1.00 37.58           H  
ATOM   4361  HB3 PHE A 276     -71.384  23.870  17.901  1.00 37.58           H  
ATOM   4362  O   PHE A 276     -69.143  25.868  16.528  1.00 37.58           O  
ATOM   4363  CG  PHE A 276     -73.146  25.082  18.037  1.00 37.58           C  
ATOM   4364  CD1 PHE A 276     -73.495  26.234  18.765  1.00 37.58           C  
ATOM   4365  HD1 PHE A 276     -72.737  26.950  19.045  1.00 37.58           H  
ATOM   4366  CD2 PHE A 276     -74.144  24.157  17.673  1.00 37.58           C  
ATOM   4367  HD2 PHE A 276     -73.888  23.275  17.104  1.00 37.58           H  
ATOM   4368  CE1 PHE A 276     -74.831  26.456  19.138  1.00 37.58           C  
ATOM   4369  HE1 PHE A 276     -75.094  27.339  19.702  1.00 37.58           H  
ATOM   4370  CE2 PHE A 276     -75.481  24.378  18.049  1.00 37.58           C  
ATOM   4371  HE2 PHE A 276     -76.245  23.666  17.774  1.00 37.58           H  
ATOM   4372  CZ  PHE A 276     -75.824  25.527  18.783  1.00 37.58           C  
ATOM   4373  HZ  PHE A 276     -76.850  25.698  19.072  1.00 37.58           H  
ATOM   4374  N   GLY A 277     -70.406  27.127  15.165  1.00 36.59           N  
ATOM   4375  H   GLY A 277     -71.146  27.018  14.487  1.00 36.59           H  
ATOM   4376  CA  GLY A 277     -70.267  28.504  15.657  1.00 36.59           C  
ATOM   4377  HA2 GLY A 277     -70.976  28.638  16.475  1.00 36.59           H  
ATOM   4378  HA3 GLY A 277     -70.580  29.180  14.862  1.00 36.59           H  
ATOM   4379  C   GLY A 277     -68.910  28.982  16.187  1.00 36.59           C  
ATOM   4380  O   GLY A 277     -68.565  28.717  17.333  1.00 36.59           O  
ATOM   4381  N   SER A 278     -68.291  29.886  15.414  1.00 47.14           N  
ATOM   4382  H   SER A 278     -68.550  29.844  14.438  1.00 47.14           H  
ATOM   4383  CA  SER A 278     -67.696  31.178  15.834  1.00 47.14           C  
ATOM   4384  HA  SER A 278     -68.338  31.947  15.404  1.00 47.14           H  
ATOM   4385  C   SER A 278     -66.279  31.425  15.290  1.00 47.14           C  
ATOM   4386  CB  SER A 278     -67.709  31.466  17.348  1.00 47.14           C  
ATOM   4387  HB2 SER A 278     -67.362  32.485  17.519  1.00 47.14           H  
ATOM   4388  HB3 SER A 278     -67.030  30.783  17.858  1.00 47.14           H  
ATOM   4389  O   SER A 278     -65.297  30.968  15.854  1.00 47.14           O  
ATOM   4390  OG  SER A 278     -69.008  31.324  17.886  1.00 47.14           O  
ATOM   4391  HG  SER A 278     -69.079  30.388  18.087  1.00 47.14           H  
ATOM   4392  N   VAL A 279     -66.225  32.253  14.238  1.00 41.58           N  
ATOM   4393  H   VAL A 279     -67.112  32.394  13.776  1.00 41.58           H  
ATOM   4394  CA  VAL A 279     -65.251  33.341  13.991  1.00 41.58           C  
ATOM   4395  HA  VAL A 279     -65.528  33.766  13.026  1.00 41.58           H  
ATOM   4396  C   VAL A 279     -63.750  32.993  13.880  1.00 41.58           C  
ATOM   4397  CB  VAL A 279     -65.470  34.477  15.027  1.00 41.58           C  
ATOM   4398  HB  VAL A 279     -65.103  34.157  16.002  1.00 41.58           H  
ATOM   4399  O   VAL A 279     -63.082  32.794  14.886  1.00 41.58           O  
ATOM   4400  CG1 VAL A 279     -64.731  35.761  14.623  1.00 41.58           C  
ATOM   4401 HG11 VAL A 279     -64.908  36.538  15.367  1.00 41.58           H  
ATOM   4402 HG12 VAL A 279     -63.657  35.577  14.587  1.00 41.58           H  
ATOM   4403 HG13 VAL A 279     -65.076  36.107  13.649  1.00 41.58           H  
ATOM   4404  CG2 VAL A 279     -66.952  34.865  15.187  1.00 41.58           C  
ATOM   4405 HG21 VAL A 279     -67.389  35.106  14.218  1.00 41.58           H  
ATOM   4406 HG22 VAL A 279     -67.517  34.059  15.657  1.00 41.58           H  
ATOM   4407 HG23 VAL A 279     -67.038  35.733  15.840  1.00 41.58           H  
ATOM   4408  N   GLY A 280     -63.178  33.155  12.671  1.00 38.71           N  
ATOM   4409  H   GLY A 280     -63.779  33.196  11.860  1.00 38.71           H  
ATOM   4410  CA  GLY A 280     -61.791  33.640  12.530  1.00 38.71           C  
ATOM   4411  HA2 GLY A 280     -61.815  34.729  12.475  1.00 38.71           H  
ATOM   4412  HA3 GLY A 280     -61.237  33.390  13.435  1.00 38.71           H  
ATOM   4413  C   GLY A 280     -60.927  33.136  11.359  1.00 38.71           C  
ATOM   4414  O   GLY A 280     -60.027  32.350  11.598  1.00 38.71           O  
ATOM   4415  N   ARG A 281     -61.155  33.693  10.157  1.00 39.15           N  
ATOM   4416  H   ARG A 281     -62.046  34.161  10.080  1.00 39.15           H  
ATOM   4417  CA  ARG A 281     -60.205  34.065   9.069  1.00 39.15           C  
ATOM   4418  HA  ARG A 281     -60.835  34.377   8.237  1.00 39.15           H  
ATOM   4419  C   ARG A 281     -59.225  33.052   8.429  1.00 39.15           C  
ATOM   4420  CB  ARG A 281     -59.418  35.324   9.465  1.00 39.15           C  
ATOM   4421  HB2 ARG A 281     -58.682  35.537   8.690  1.00 39.15           H  
ATOM   4422  HB3 ARG A 281     -58.883  35.142  10.398  1.00 39.15           H  
ATOM   4423  O   ARG A 281     -58.254  32.638   9.047  1.00 39.15           O  
ATOM   4424  CG  ARG A 281     -60.329  36.545   9.609  1.00 39.15           C  
ATOM   4425  HG2 ARG A 281     -60.986  36.378  10.462  1.00 39.15           H  
ATOM   4426  HG3 ARG A 281     -60.943  36.672   8.718  1.00 39.15           H  
ATOM   4427  CD  ARG A 281     -59.516  37.818   9.846  1.00 39.15           C  
ATOM   4428  HD2 ARG A 281     -59.186  38.207   8.883  1.00 39.15           H  
ATOM   4429  HD3 ARG A 281     -58.642  37.568  10.449  1.00 39.15           H  
ATOM   4430  NE  ARG A 281     -60.343  38.806  10.562  1.00 39.15           N  
ATOM   4431  HE  ARG A 281     -61.339  38.634  10.548  1.00 39.15           H  
ATOM   4432  NH1 ARG A 281     -58.672  40.243  11.171  1.00 39.15           N  
ATOM   4433 HH11 ARG A 281     -58.346  41.062  11.663  1.00 39.15           H  
ATOM   4434 HH12 ARG A 281     -58.048  39.718  10.575  1.00 39.15           H  
ATOM   4435  NH2 ARG A 281     -60.745  40.566  11.941  1.00 39.15           N  
ATOM   4436 HH21 ARG A 281     -61.719  40.303  11.988  1.00 39.15           H  
ATOM   4437 HH22 ARG A 281     -60.416  41.384  12.434  1.00 39.15           H  
ATOM   4438  CZ  ARG A 281     -59.917  39.864  11.219  1.00 39.15           C  
ATOM   4439  N   ASP A 282     -59.468  32.839   7.126  1.00 43.02           N  
ATOM   4440  H   ASP A 282     -60.408  33.108   6.871  1.00 43.02           H  
ATOM   4441  CA  ASP A 282     -58.598  33.075   5.944  1.00 43.02           C  
ATOM   4442  HA  ASP A 282     -59.109  32.603   5.105  1.00 43.02           H  
ATOM   4443  C   ASP A 282     -57.168  32.460   5.969  1.00 43.02           C  
ATOM   4444  CB  ASP A 282     -58.600  34.599   5.634  1.00 43.02           C  
ATOM   4445  HB2 ASP A 282     -57.808  35.074   6.213  1.00 43.02           H  
ATOM   4446  HB3 ASP A 282     -58.385  34.738   4.575  1.00 43.02           H  
ATOM   4447  O   ASP A 282     -56.340  32.837   6.787  1.00 43.02           O  
ATOM   4448  CG  ASP A 282     -59.920  35.346   5.911  1.00 43.02           C  
ATOM   4449  OD1 ASP A 282     -60.997  34.721   5.768  1.00 43.02           O  
ATOM   4450  OD2 ASP A 282     -59.855  36.510   6.371  1.00 43.02           O  
ATOM   4451  N   THR A 283     -56.733  31.547   5.084  1.00 53.82           N  
ATOM   4452  H   THR A 283     -55.951  31.013   5.433  1.00 53.82           H  
ATOM   4453  CA  THR A 283     -56.704  31.619   3.606  1.00 53.82           C  
ATOM   4454  HA  THR A 283     -57.687  31.886   3.217  1.00 53.82           H  
ATOM   4455  C   THR A 283     -56.258  30.273   2.972  1.00 53.82           C  
ATOM   4456  CB  THR A 283     -55.669  32.676   3.133  1.00 53.82           C  
ATOM   4457  HB  THR A 283     -55.318  32.423   2.132  1.00 53.82           H  
ATOM   4458  O   THR A 283     -55.362  29.606   3.484  1.00 53.82           O  
ATOM   4459  CG2 THR A 283     -56.240  34.090   3.088  1.00 53.82           C  
ATOM   4460 HG21 THR A 283     -56.286  34.515   4.090  1.00 53.82           H  
ATOM   4461 HG22 THR A 283     -57.224  34.079   2.618  1.00 53.82           H  
ATOM   4462 HG23 THR A 283     -55.583  34.713   2.481  1.00 53.82           H  
ATOM   4463  OG1 THR A 283     -54.564  32.752   4.013  1.00 53.82           O  
ATOM   4464  HG1 THR A 283     -54.917  32.876   4.897  1.00 53.82           H  
ATOM   4465  N   ASP A 284     -56.919  29.930   1.857  1.00 45.61           N  
ATOM   4466  H   ASP A 284     -57.725  30.514   1.683  1.00 45.61           H  
ATOM   4467  CA  ASP A 284     -56.460  29.369   0.562  1.00 45.61           C  
ATOM   4468  HA  ASP A 284     -57.402  29.183   0.048  1.00 45.61           H  
ATOM   4469  C   ASP A 284     -55.722  28.004   0.463  1.00 45.61           C  
ATOM   4470  CB  ASP A 284     -55.783  30.510  -0.221  1.00 45.61           C  
ATOM   4471  HB2 ASP A 284     -54.851  30.783   0.274  1.00 45.61           H  
ATOM   4472  HB3 ASP A 284     -55.545  30.165  -1.227  1.00 45.61           H  
ATOM   4473  O   ASP A 284     -54.591  27.846   0.906  1.00 45.61           O  
ATOM   4474  CG  ASP A 284     -56.697  31.744  -0.322  1.00 45.61           C  
ATOM   4475  OD1 ASP A 284     -57.937  31.549  -0.297  1.00 45.61           O  
ATOM   4476  OD2 ASP A 284     -56.164  32.870  -0.388  1.00 45.61           O  
ATOM   4477  N   ASN A 285     -56.370  26.931  -0.042  1.00 48.29           N  
ATOM   4478  H   ASN A 285     -56.082  26.124   0.493  1.00 48.29           H  
ATOM   4479  CA  ASN A 285     -56.611  26.544  -1.465  1.00 48.29           C  
ATOM   4480  HA  ASN A 285     -57.220  25.640  -1.429  1.00 48.29           H  
ATOM   4481  C   ASN A 285     -55.316  26.097  -2.201  1.00 48.29           C  
ATOM   4482  CB  ASN A 285     -57.430  27.612  -2.236  1.00 48.29           C  
ATOM   4483  HB2 ASN A 285     -57.176  28.620  -1.908  1.00 48.29           H  
ATOM   4484  HB3 ASN A 285     -57.146  27.612  -3.289  1.00 48.29           H  
ATOM   4485  O   ASN A 285     -54.306  26.772  -2.119  1.00 48.29           O  
ATOM   4486  CG  ASN A 285     -58.937  27.431  -2.193  1.00 48.29           C  
ATOM   4487  ND2 ASN A 285     -59.668  28.400  -2.689  1.00 48.29           N  
ATOM   4488 HD21 ASN A 285     -59.237  29.291  -2.887  1.00 48.29           H  
ATOM   4489 HD22 ASN A 285     -60.669  28.303  -2.587  1.00 48.29           H  
ATOM   4490  OD1 ASN A 285     -59.475  26.417  -1.783  1.00 48.29           O  
ATOM   4491  N   LEU A 286     -55.210  25.011  -2.985  1.00 38.61           N  
ATOM   4492  H   LEU A 286     -54.254  24.873  -3.280  1.00 38.61           H  
ATOM   4493  CA  LEU A 286     -56.174  24.218  -3.755  1.00 38.61           C  
ATOM   4494  HA  LEU A 286     -57.037  23.952  -3.144  1.00 38.61           H  
ATOM   4495  C   LEU A 286     -55.445  22.954  -4.296  1.00 38.61           C  
ATOM   4496  CB  LEU A 286     -56.572  25.105  -4.961  1.00 38.61           C  
ATOM   4497  HB2 LEU A 286     -55.724  25.146  -5.646  1.00 38.61           H  
ATOM   4498  HB3 LEU A 286     -56.721  26.133  -4.631  1.00 38.61           H  
ATOM   4499  O   LEU A 286     -54.378  23.081  -4.892  1.00 38.61           O  
ATOM   4500  CG  LEU A 286     -57.818  24.720  -5.765  1.00 38.61           C  
ATOM   4501  HG  LEU A 286     -57.732  23.686  -6.098  1.00 38.61           H  
ATOM   4502  CD1 LEU A 286     -59.100  24.889  -4.950  1.00 38.61           C  
ATOM   4503 HD11 LEU A 286     -59.083  24.248  -4.069  1.00 38.61           H  
ATOM   4504 HD12 LEU A 286     -59.962  24.616  -5.559  1.00 38.61           H  
ATOM   4505 HD13 LEU A 286     -59.210  25.925  -4.630  1.00 38.61           H  
ATOM   4506  CD2 LEU A 286     -57.917  25.639  -6.985  1.00 38.61           C  
ATOM   4507 HD21 LEU A 286     -57.030  25.524  -7.609  1.00 38.61           H  
ATOM   4508 HD22 LEU A 286     -58.000  26.679  -6.670  1.00 38.61           H  
ATOM   4509 HD23 LEU A 286     -58.794  25.374  -7.575  1.00 38.61           H  
ATOM   4510  N   PHE A 287     -56.012  21.749  -4.158  1.00 35.21           N  
ATOM   4511  H   PHE A 287     -56.873  21.685  -3.635  1.00 35.21           H  
ATOM   4512  CA  PHE A 287     -55.617  20.551  -4.926  1.00 35.21           C  
ATOM   4513  HA  PHE A 287     -55.001  20.856  -5.772  1.00 35.21           H  
ATOM   4514  C   PHE A 287     -56.903  19.910  -5.470  1.00 35.21           C  
ATOM   4515  CB  PHE A 287     -54.795  19.553  -4.069  1.00 35.21           C  
ATOM   4516  HB2 PHE A 287     -54.646  19.979  -3.077  1.00 35.21           H  
ATOM   4517  HB3 PHE A 287     -55.372  18.640  -3.919  1.00 35.21           H  
ATOM   4518  O   PHE A 287     -57.758  19.492  -4.692  1.00 35.21           O  
ATOM   4519  CG  PHE A 287     -53.428  19.161  -4.624  1.00 35.21           C  
ATOM   4520  CD1 PHE A 287     -53.292  18.113  -5.559  1.00 35.21           C  
ATOM   4521  HD1 PHE A 287     -54.170  17.592  -5.912  1.00 35.21           H  
ATOM   4522  CD2 PHE A 287     -52.275  19.830  -4.171  1.00 35.21           C  
ATOM   4523  HD2 PHE A 287     -52.368  20.644  -3.466  1.00 35.21           H  
ATOM   4524  CE1 PHE A 287     -52.018  17.744  -6.034  1.00 35.21           C  
ATOM   4525  HE1 PHE A 287     -51.919  16.947  -6.756  1.00 35.21           H  
ATOM   4526  CE2 PHE A 287     -51.002  19.459  -4.640  1.00 35.21           C  
ATOM   4527  HE2 PHE A 287     -50.126  19.987  -4.293  1.00 35.21           H  
ATOM   4528  CZ  PHE A 287     -50.871  18.416  -5.573  1.00 35.21           C  
ATOM   4529  HZ  PHE A 287     -49.894  18.140  -5.941  1.00 35.21           H  
ATOM   4530  N   GLY A 288     -57.050  19.843  -6.794  1.00 39.27           N  
ATOM   4531  H   GLY A 288     -56.333  20.252  -7.376  1.00 39.27           H  
ATOM   4532  CA  GLY A 288     -58.114  19.111  -7.493  1.00 39.27           C  
ATOM   4533  HA2 GLY A 288     -58.594  18.401  -6.819  1.00 39.27           H  
ATOM   4534  HA3 GLY A 288     -58.863  19.806  -7.871  1.00 39.27           H  
ATOM   4535  C   GLY A 288     -57.492  18.358  -8.670  1.00 39.27           C  
ATOM   4536  O   GLY A 288     -56.805  18.959  -9.484  1.00 39.27           O  
ATOM   4537  N   SER A 289     -57.495  17.025  -8.631  1.00 44.05           N  
ATOM   4538  H   SER A 289     -56.553  16.689  -8.771  1.00 44.05           H  
ATOM   4539  CA  SER A 289     -58.453  16.141  -9.328  1.00 44.05           C  
ATOM   4540  HA  SER A 289     -58.525  15.244  -8.714  1.00 44.05           H  
ATOM   4541  C   SER A 289     -57.939  15.715 -10.716  1.00 44.05           C  
ATOM   4542  CB  SER A 289     -59.868  16.730  -9.408  1.00 44.05           C  
ATOM   4543  HB2 SER A 289     -59.836  17.702  -9.900  1.00 44.05           H  
ATOM   4544  HB3 SER A 289     -60.504  16.069  -9.997  1.00 44.05           H  
ATOM   4545  O   SER A 289     -57.860  16.525 -11.623  1.00 44.05           O  
ATOM   4546  OG  SER A 289     -60.415  16.860  -8.109  1.00 44.05           O  
ATOM   4547  HG  SER A 289     -61.229  17.366  -8.165  1.00 44.05           H  
ATOM   4548  N   VAL A 290     -57.411  14.491 -10.856  1.00 44.20           N  
ATOM   4549  H   VAL A 290     -56.535  14.599 -11.347  1.00 44.20           H  
ATOM   4550  CA  VAL A 290     -58.094  13.267 -11.357  1.00 44.20           C  
ATOM   4551  HA  VAL A 290     -57.608  12.423 -10.868  1.00 44.20           H  
ATOM   4552  C   VAL A 290     -57.910  13.062 -12.871  1.00 44.20           C  
ATOM   4553  CB  VAL A 290     -59.601  13.167 -10.986  1.00 44.20           C  
ATOM   4554  HB  VAL A 290     -60.117  14.048 -11.369  1.00 44.20           H  
ATOM   4555  O   VAL A 290     -58.385  13.865 -13.660  1.00 44.20           O  
ATOM   4556  CG1 VAL A 290     -60.283  11.926 -11.597  1.00 44.20           C  
ATOM   4557 HG11 VAL A 290     -61.317  11.875 -11.258  1.00 44.20           H  
ATOM   4558 HG12 VAL A 290     -59.757  11.019 -11.299  1.00 44.20           H  
ATOM   4559 HG13 VAL A 290     -60.303  12.005 -12.684  1.00 44.20           H  
ATOM   4560  CG2 VAL A 290     -59.834  13.091  -9.467  1.00 44.20           C  
ATOM   4561 HG21 VAL A 290     -60.308  12.153  -9.177  1.00 44.20           H  
ATOM   4562 HG22 VAL A 290     -60.489  13.903  -9.152  1.00 44.20           H  
ATOM   4563 HG23 VAL A 290     -58.891  13.150  -8.924  1.00 44.20           H  
ATOM   4564  N   GLY A 291     -57.370  11.897 -13.265  1.00 38.60           N  
ATOM   4565  H   GLY A 291     -56.874  11.349 -12.577  1.00 38.60           H  
ATOM   4566  CA  GLY A 291     -57.820  11.207 -14.486  1.00 38.60           C  
ATOM   4567  HA2 GLY A 291     -58.405  11.901 -15.090  1.00 38.60           H  
ATOM   4568  HA3 GLY A 291     -58.499  10.406 -14.193  1.00 38.60           H  
ATOM   4569  C   GLY A 291     -56.764  10.623 -15.437  1.00 38.60           C  
ATOM   4570  O   GLY A 291     -56.212  11.348 -16.246  1.00 38.60           O  
ATOM   4571  N   ARG A 292     -56.623   9.288 -15.377  1.00 39.77           N  
ATOM   4572  H   ARG A 292     -56.925   8.890 -14.499  1.00 39.77           H  
ATOM   4573  CA  ARG A 292     -56.554   8.284 -16.471  1.00 39.77           C  
ATOM   4574  HA  ARG A 292     -56.262   7.348 -15.995  1.00 39.77           H  
ATOM   4575  C   ARG A 292     -55.557   8.417 -17.645  1.00 39.77           C  
ATOM   4576  CB  ARG A 292     -57.976   8.039 -17.014  1.00 39.77           C  
ATOM   4577  HB2 ARG A 292     -58.484   8.990 -17.173  1.00 39.77           H  
ATOM   4578  HB3 ARG A 292     -57.904   7.532 -17.976  1.00 39.77           H  
ATOM   4579  O   ARG A 292     -55.655   9.303 -18.479  1.00 39.77           O  
ATOM   4580  CG  ARG A 292     -58.788   7.138 -16.071  1.00 39.77           C  
ATOM   4581  HG2 ARG A 292     -58.826   7.567 -15.070  1.00 39.77           H  
ATOM   4582  HG3 ARG A 292     -58.285   6.173 -16.009  1.00 39.77           H  
ATOM   4583  CD  ARG A 292     -60.212   6.897 -16.585  1.00 39.77           C  
ATOM   4584  HD2 ARG A 292     -60.572   5.966 -16.148  1.00 39.77           H  
ATOM   4585  HD3 ARG A 292     -60.177   6.773 -17.668  1.00 39.77           H  
ATOM   4586  NE  ARG A 292     -61.137   7.988 -16.208  1.00 39.77           N  
ATOM   4587  HE  ARG A 292     -60.783   8.680 -15.564  1.00 39.77           H  
ATOM   4588  NH1 ARG A 292     -62.902   7.341 -17.520  1.00 39.77           N  
ATOM   4589 HH11 ARG A 292     -63.841   7.480 -17.864  1.00 39.77           H  
ATOM   4590 HH12 ARG A 292     -62.319   6.616 -17.914  1.00 39.77           H  
ATOM   4591  NH2 ARG A 292     -63.134   9.089 -16.155  1.00 39.77           N  
ATOM   4592 HH21 ARG A 292     -62.760   9.753 -15.492  1.00 39.77           H  
ATOM   4593 HH22 ARG A 292     -64.077   9.204 -16.499  1.00 39.77           H  
ATOM   4594  CZ  ARG A 292     -62.381   8.134 -16.627  1.00 39.77           C  
ATOM   4595  N   ASP A 293     -54.729   7.369 -17.739  1.00 35.19           N  
ATOM   4596  H   ASP A 293     -54.688   6.804 -16.903  1.00 35.19           H  
ATOM   4597  CA  ASP A 293     -54.383   6.546 -18.913  1.00 35.19           C  
ATOM   4598  HA  ASP A 293     -53.480   6.000 -18.642  1.00 35.19           H  
ATOM   4599  C   ASP A 293     -54.094   7.227 -20.259  1.00 35.19           C  
ATOM   4600  CB  ASP A 293     -55.480   5.474 -19.120  1.00 35.19           C  
ATOM   4601  HB2 ASP A 293     -56.389   5.958 -19.477  1.00 35.19           H  
ATOM   4602  HB3 ASP A 293     -55.147   4.773 -19.886  1.00 35.19           H  
ATOM   4603  O   ASP A 293     -55.016   7.605 -20.969  1.00 35.19           O  
ATOM   4604  CG  ASP A 293     -55.816   4.687 -17.853  1.00 35.19           C  
ATOM   4605  OD1 ASP A 293     -54.888   4.498 -17.034  1.00 35.19           O  
ATOM   4606  OD2 ASP A 293     -57.008   4.358 -17.670  1.00 35.19           O  
ATOM   4607  N   THR A 294     -52.832   7.200 -20.712  1.00 47.42           N  
ATOM   4608  H   THR A 294     -52.117   7.288 -20.005  1.00 47.42           H  
ATOM   4609  CA  THR A 294     -52.401   6.465 -21.929  1.00 47.42           C  
ATOM   4610  HA  THR A 294     -52.569   5.409 -21.719  1.00 47.42           H  
ATOM   4611  C   THR A 294     -50.899   6.636 -22.205  1.00 47.42           C  
ATOM   4612  CB  THR A 294     -53.154   6.785 -23.247  1.00 47.42           C  
ATOM   4613  HB  THR A 294     -52.436   6.838 -24.065  1.00 47.42           H  
ATOM   4614  O   THR A 294     -50.359   7.731 -22.233  1.00 47.42           O  
ATOM   4615  CG2 THR A 294     -54.142   5.669 -23.597  1.00 47.42           C  
ATOM   4616 HG21 THR A 294     -54.665   5.929 -24.517  1.00 47.42           H  
ATOM   4617 HG22 THR A 294     -54.872   5.550 -22.796  1.00 47.42           H  
ATOM   4618 HG23 THR A 294     -53.607   4.731 -23.750  1.00 47.42           H  
ATOM   4619  OG1 THR A 294     -53.873   7.986 -23.233  1.00 47.42           O  
ATOM   4620  HG1 THR A 294     -54.389   7.994 -22.424  1.00 47.42           H  
ATOM   4621  N   GLN A 295     -50.236   5.491 -22.378  1.00 43.28           N  
ATOM   4622  H   GLN A 295     -50.753   4.683 -22.062  1.00 43.28           H  
ATOM   4623  CA  GLN A 295     -49.225   5.154 -23.386  1.00 43.28           C  
ATOM   4624  HA  GLN A 295     -48.524   4.480 -22.893  1.00 43.28           H  
ATOM   4625  C   GLN A 295     -48.352   6.249 -24.059  1.00 43.28           C  
ATOM   4626  CB  GLN A 295     -49.964   4.334 -24.461  1.00 43.28           C  
ATOM   4627  HB2 GLN A 295     -49.314   4.216 -25.327  1.00 43.28           H  
ATOM   4628  HB3 GLN A 295     -50.847   4.875 -24.803  1.00 43.28           H  
ATOM   4629  O   GLN A 295     -48.840   7.184 -24.676  1.00 43.28           O  
ATOM   4630  CG  GLN A 295     -50.375   2.935 -23.962  1.00 43.28           C  
ATOM   4631  HG2 GLN A 295     -51.228   3.027 -23.290  1.00 43.28           H  
ATOM   4632  HG3 GLN A 295     -49.548   2.491 -23.408  1.00 43.28           H  
ATOM   4633  CD  GLN A 295     -50.739   1.969 -25.088  1.00 43.28           C  
ATOM   4634  NE2 GLN A 295     -51.199   0.781 -24.766  1.00 43.28           N  
ATOM   4635 HE21 GLN A 295     -51.445   0.187 -25.545  1.00 43.28           H  
ATOM   4636 HE22 GLN A 295     -51.366   0.518 -23.805  1.00 43.28           H  
ATOM   4637  OE1 GLN A 295     -50.591   2.235 -26.266  1.00 43.28           O  
ATOM   4638  N   LEU A 296     -47.050   5.915 -24.146  1.00 41.74           N  
ATOM   4639  H   LEU A 296     -46.765   5.163 -23.535  1.00 41.74           H  
ATOM   4640  CA  LEU A 296     -46.098   6.248 -25.226  1.00 41.74           C  
ATOM   4641  HA  LEU A 296     -45.246   5.581 -25.094  1.00 41.74           H  
ATOM   4642  C   LEU A 296     -45.501   7.670 -25.263  1.00 41.74           C  
ATOM   4643  CB  LEU A 296     -46.718   5.884 -26.598  1.00 41.74           C  
ATOM   4644  HB2 LEU A 296     -46.054   6.218 -27.395  1.00 41.74           H  
ATOM   4645  HB3 LEU A 296     -47.637   6.457 -26.726  1.00 41.74           H  
ATOM   4646  O   LEU A 296     -46.044   8.569 -25.889  1.00 41.74           O  
ATOM   4647  CG  LEU A 296     -47.019   4.396 -26.829  1.00 41.74           C  
ATOM   4648  HG  LEU A 296     -47.364   3.930 -25.906  1.00 41.74           H  
ATOM   4649  CD1 LEU A 296     -48.085   4.246 -27.915  1.00 41.74           C  
ATOM   4650 HD11 LEU A 296     -47.731   4.660 -28.859  1.00 41.74           H  
ATOM   4651 HD12 LEU A 296     -48.995   4.767 -27.618  1.00 41.74           H  
ATOM   4652 HD13 LEU A 296     -48.332   3.193 -28.047  1.00 41.74           H  
ATOM   4653  CD2 LEU A 296     -45.767   3.634 -27.256  1.00 41.74           C  
ATOM   4654 HD21 LEU A 296     -45.383   4.036 -28.193  1.00 41.74           H  
ATOM   4655 HD22 LEU A 296     -46.021   2.584 -27.400  1.00 41.74           H  
ATOM   4656 HD23 LEU A 296     -45.004   3.703 -26.481  1.00 41.74           H  
ATOM   4657  N   ARG A 297     -44.249   7.813 -24.799  1.00 37.46           N  
ATOM   4658  H   ARG A 297     -44.086   7.356 -23.913  1.00 37.46           H  
ATOM   4659  CA  ARG A 297     -43.043   7.931 -25.659  1.00 37.46           C  
ATOM   4660  HA  ARG A 297     -42.786   6.928 -26.000  1.00 37.46           H  
ATOM   4661  C   ARG A 297     -41.838   8.460 -24.877  1.00 37.46           C  
ATOM   4662  CB  ARG A 297     -43.226   8.838 -26.904  1.00 37.46           C  
ATOM   4663  HB2 ARG A 297     -42.317   9.416 -27.070  1.00 37.46           H  
ATOM   4664  HB3 ARG A 297     -44.022   9.567 -26.753  1.00 37.46           H  
ATOM   4665  O   ARG A 297     -41.897   9.483 -24.209  1.00 37.46           O  
ATOM   4666  CG  ARG A 297     -43.461   8.007 -28.177  1.00 37.46           C  
ATOM   4667  HG2 ARG A 297     -44.267   7.292 -28.009  1.00 37.46           H  
ATOM   4668  HG3 ARG A 297     -42.548   7.456 -28.404  1.00 37.46           H  
ATOM   4669  CD  ARG A 297     -43.832   8.893 -29.372  1.00 37.46           C  
ATOM   4670  HD2 ARG A 297     -44.841   9.274 -29.208  1.00 37.46           H  
ATOM   4671  HD3 ARG A 297     -43.144   9.737 -29.411  1.00 37.46           H  
ATOM   4672  NE  ARG A 297     -43.758   8.153 -30.651  1.00 37.46           N  
ATOM   4673  HE  ARG A 297     -43.271   7.268 -30.639  1.00 37.46           H  
ATOM   4674  NH1 ARG A 297     -44.961   9.633 -31.930  1.00 37.46           N  
ATOM   4675 HH11 ARG A 297     -45.179  10.163 -31.098  1.00 37.46           H  
ATOM   4676 HH12 ARG A 297     -45.377   9.894 -32.812  1.00 37.46           H  
ATOM   4677  NH2 ARG A 297     -44.068   7.830 -32.888  1.00 37.46           N  
ATOM   4678 HH21 ARG A 297     -44.480   8.120 -33.763  1.00 37.46           H  
ATOM   4679 HH22 ARG A 297     -43.560   6.958 -32.847  1.00 37.46           H  
ATOM   4680  CZ  ARG A 297     -44.261   8.540 -31.811  1.00 37.46           C  
ATOM   4681  N   ASN A 298     -40.715   7.777 -25.083  1.00 37.87           N  
ATOM   4682  H   ASN A 298     -40.798   6.910 -25.595  1.00 37.87           H  
ATOM   4683  CA  ASN A 298     -39.359   8.245 -24.824  1.00 37.87           C  
ATOM   4684  HA  ASN A 298     -39.129   8.157 -23.762  1.00 37.87           H  
ATOM   4685  C   ASN A 298     -39.143   9.697 -25.274  1.00 37.87           C  
ATOM   4686  CB  ASN A 298     -38.400   7.364 -25.663  1.00 37.87           C  
ATOM   4687  HB2 ASN A 298     -38.776   7.277 -26.682  1.00 37.87           H  
ATOM   4688  HB3 ASN A 298     -37.426   7.851 -25.715  1.00 37.87           H  
ATOM   4689  O   ASN A 298     -39.314  10.000 -26.458  1.00 37.87           O  
ATOM   4690  CG  ASN A 298     -38.149   5.985 -25.096  1.00 37.87           C  
ATOM   4691  ND2 ASN A 298     -37.761   5.035 -25.914  1.00 37.87           N  
ATOM   4692 HD21 ASN A 298     -37.575   4.139 -25.485  1.00 37.87           H  
ATOM   4693 HD22 ASN A 298     -37.599   5.210 -26.895  1.00 37.87           H  
ATOM   4694  OD1 ASN A 298     -38.276   5.750 -23.914  1.00 37.87           O  
ATOM   4695  N   ARG A 299     -38.573  10.531 -24.399  1.00 36.35           N  
ATOM   4696  H   ARG A 299     -38.642  10.320 -23.414  1.00 36.35           H  
ATOM   4697  CA  ARG A 299     -37.504  11.440 -24.825  1.00 36.35           C  
ATOM   4698  HA  ARG A 299     -36.909  10.874 -25.543  1.00 36.35           H  
ATOM   4699  C   ARG A 299     -36.584  11.825 -23.674  1.00 36.35           C  
ATOM   4700  CB  ARG A 299     -38.045  12.685 -25.554  1.00 36.35           C  
ATOM   4701  HB2 ARG A 299     -39.077  12.521 -25.864  1.00 36.35           H  
ATOM   4702  HB3 ARG A 299     -38.028  13.553 -24.895  1.00 36.35           H  
ATOM   4703  O   ARG A 299     -36.995  12.394 -22.674  1.00 36.35           O  
ATOM   4704  CG  ARG A 299     -37.191  12.955 -26.804  1.00 36.35           C  
ATOM   4705  HG2 ARG A 299     -37.200  12.057 -27.423  1.00 36.35           H  
ATOM   4706  HG3 ARG A 299     -36.164  13.179 -26.516  1.00 36.35           H  
ATOM   4707  CD  ARG A 299     -37.756  14.115 -27.627  1.00 36.35           C  
ATOM   4708  HD2 ARG A 299     -37.469  15.055 -27.155  1.00 36.35           H  
ATOM   4709  HD3 ARG A 299     -38.844  14.044 -27.629  1.00 36.35           H  
ATOM   4710  NE  ARG A 299     -37.277  14.067 -29.024  1.00 36.35           N  
ATOM   4711  HE  ARG A 299     -36.664  13.303 -29.269  1.00 36.35           H  
ATOM   4712  NH1 ARG A 299     -38.380  15.933 -29.773  1.00 36.35           N  
ATOM   4713 HH11 ARG A 299     -38.628  16.570 -30.517  1.00 36.35           H  
ATOM   4714 HH12 ARG A 299     -38.701  16.113 -28.832  1.00 36.35           H  
ATOM   4715  NH2 ARG A 299     -37.204  14.701 -31.212  1.00 36.35           N  
ATOM   4716 HH21 ARG A 299     -37.462  15.351 -31.942  1.00 36.35           H  
ATOM   4717 HH22 ARG A 299     -36.604  13.920 -31.432  1.00 36.35           H  
ATOM   4718  CZ  ARG A 299     -37.620  14.897 -29.992  1.00 36.35           C  
ATOM   4719  N   VAL A 300     -35.320  11.496 -23.901  1.00 39.87           N  
ATOM   4720  H   VAL A 300     -35.156  10.970 -24.748  1.00 39.87           H  
ATOM   4721  CA  VAL A 300     -34.114  11.990 -23.244  1.00 39.87           C  
ATOM   4722  HA  VAL A 300     -33.999  11.516 -22.269  1.00 39.87           H  
ATOM   4723  C   VAL A 300     -34.180  13.511 -23.072  1.00 39.87           C  
ATOM   4724  CB  VAL A 300     -32.931  11.603 -24.161  1.00 39.87           C  
ATOM   4725  HB  VAL A 300     -33.121  11.987 -25.163  1.00 39.87           H  
ATOM   4726  O   VAL A 300     -34.327  14.236 -24.055  1.00 39.87           O  
ATOM   4727  CG1 VAL A 300     -31.584  12.166 -23.702  1.00 39.87           C  
ATOM   4728 HG11 VAL A 300     -31.601  13.256 -23.728  1.00 39.87           H  
ATOM   4729 HG12 VAL A 300     -30.792  11.823 -24.368  1.00 39.87           H  
ATOM   4730 HG13 VAL A 300     -31.366  11.833 -22.688  1.00 39.87           H  
ATOM   4731  CG2 VAL A 300     -32.800  10.074 -24.267  1.00 39.87           C  
ATOM   4732 HG21 VAL A 300     -31.948   9.819 -24.897  1.00 39.87           H  
ATOM   4733 HG22 VAL A 300     -32.643   9.644 -23.278  1.00 39.87           H  
ATOM   4734 HG23 VAL A 300     -33.689   9.629 -24.713  1.00 39.87           H  
ATOM   4735  N   GLY A 301     -34.018  13.978 -21.836  1.00 38.61           N  
ATOM   4736  H   GLY A 301     -33.981  13.319 -21.071  1.00 38.61           H  
ATOM   4737  CA  GLY A 301     -33.814  15.379 -21.481  1.00 38.61           C  
ATOM   4738  HA2 GLY A 301     -34.708  15.770 -20.996  1.00 38.61           H  
ATOM   4739  HA3 GLY A 301     -33.609  15.978 -22.368  1.00 38.61           H  
ATOM   4740  C   GLY A 301     -32.650  15.477 -20.503  1.00 38.61           C  
ATOM   4741  O   GLY A 301     -32.695  14.897 -19.422  1.00 38.61           O  
ATOM   4742  N   ARG A 302     -31.585  16.167 -20.920  1.00 36.76           N  
ATOM   4743  H   ARG A 302     -31.685  16.651 -21.801  1.00 36.76           H  
ATOM   4744  CA  ARG A 302     -30.482  16.590 -20.053  1.00 36.76           C  
ATOM   4745  HA  ARG A 302     -30.071  15.730 -19.525  1.00 36.76           H  
ATOM   4746  C   ARG A 302     -31.040  17.576 -19.027  1.00 36.76           C  
ATOM   4747  CB  ARG A 302     -29.389  17.298 -20.875  1.00 36.76           C  
ATOM   4748  HB2 ARG A 302     -29.816  18.199 -21.317  1.00 36.76           H  
ATOM   4749  HB3 ARG A 302     -28.596  17.607 -20.194  1.00 36.76           H  
ATOM   4750  O   ARG A 302     -31.746  18.500 -19.415  1.00 36.76           O  
ATOM   4751  CG  ARG A 302     -28.769  16.452 -21.994  1.00 36.76           C  
ATOM   4752  HG2 ARG A 302     -29.556  16.167 -22.692  1.00 36.76           H  
ATOM   4753  HG3 ARG A 302     -28.321  15.550 -21.578  1.00 36.76           H  
ATOM   4754  CD  ARG A 302     -27.702  17.265 -22.743  1.00 36.76           C  
ATOM   4755  HD2 ARG A 302     -28.011  18.309 -22.788  1.00 36.76           H  
ATOM   4756  HD3 ARG A 302     -26.768  17.207 -22.185  1.00 36.76           H  
ATOM   4757  NE  ARG A 302     -27.529  16.775 -24.125  1.00 36.76           N  
ATOM   4758  HE  ARG A 302     -28.322  16.303 -24.535  1.00 36.76           H  
ATOM   4759  NH1 ARG A 302     -25.390  17.534 -24.489  1.00 36.76           N  
ATOM   4760 HH11 ARG A 302     -25.358  17.894 -23.546  1.00 36.76           H  
ATOM   4761 HH12 ARG A 302     -24.597  17.668 -25.101  1.00 36.76           H  
ATOM   4762  NH2 ARG A 302     -26.500  16.528 -26.139  1.00 36.76           N  
ATOM   4763 HH21 ARG A 302     -25.699  16.680 -26.735  1.00 36.76           H  
ATOM   4764 HH22 ARG A 302     -27.325  16.082 -26.515  1.00 36.76           H  
ATOM   4765  CZ  ARG A 302     -26.477  16.948 -24.905  1.00 36.76           C  
ATOM   4766  N   GLY A 303     -30.685  17.398 -17.763  1.00 35.56           N  
ATOM   4767  H   GLY A 303     -30.145  16.582 -17.514  1.00 35.56           H  
ATOM   4768  CA  GLY A 303     -30.912  18.370 -16.700  1.00 35.56           C  
ATOM   4769  HA2 GLY A 303     -31.169  19.348 -17.105  1.00 35.56           H  
ATOM   4770  HA3 GLY A 303     -31.720  18.035 -16.050  1.00 35.56           H  
ATOM   4771  C   GLY A 303     -29.638  18.468 -15.882  1.00 35.56           C  
ATOM   4772  O   GLY A 303     -29.248  17.507 -15.223  1.00 35.56           O  
ATOM   4773  N   THR A 304     -28.953  19.590 -16.035  1.00 40.42           N  
ATOM   4774  H   THR A 304     -29.369  20.338 -16.572  1.00 40.42           H  
ATOM   4775  CA  THR A 304     -27.849  20.028 -15.195  1.00 40.42           C  
ATOM   4776  HA  THR A 304     -27.146  19.207 -15.048  1.00 40.42           H  
ATOM   4777  C   THR A 304     -28.386  20.448 -13.817  1.00 40.42           C  
ATOM   4778  CB  THR A 304     -27.126  21.184 -15.918  1.00 40.42           C  
ATOM   4779  HB  THR A 304     -26.353  21.599 -15.271  1.00 40.42           H  
ATOM   4780  O   THR A 304     -29.577  20.704 -13.660  1.00 40.42           O  
ATOM   4781  CG2 THR A 304     -26.425  20.720 -17.197  1.00 40.42           C  
ATOM   4782 HG21 THR A 304     -25.891  21.566 -17.630  1.00 40.42           H  
ATOM   4783 HG22 THR A 304     -25.708  19.934 -16.957  1.00 40.42           H  
ATOM   4784 HG23 THR A 304     -27.155  20.350 -17.918  1.00 40.42           H  
ATOM   4785  OG1 THR A 304     -28.042  22.185 -16.300  1.00 40.42           O  
ATOM   4786  HG1 THR A 304     -27.948  22.876 -15.640  1.00 40.42           H  
ATOM   4787  N   ASP A 305     -27.471  20.530 -12.850  1.00 37.13           N  
ATOM   4788  H   ASP A 305     -26.520  20.367 -13.149  1.00 37.13           H  
ATOM   4789  CA  ASP A 305     -27.555  21.383 -11.654  1.00 37.13           C  
ATOM   4790  HA  ASP A 305     -26.545  21.384 -11.244  1.00 37.13           H  
ATOM   4791  C   ASP A 305     -28.465  20.926 -10.496  1.00 37.13           C  
ATOM   4792  CB  ASP A 305     -27.778  22.852 -12.073  1.00 37.13           C  
ATOM   4793  HB2 ASP A 305     -28.830  23.005 -12.313  1.00 37.13           H  
ATOM   4794  HB3 ASP A 305     -27.523  23.502 -11.236  1.00 37.13           H  
ATOM   4795  O   ASP A 305     -29.672  21.144 -10.490  1.00 37.13           O  
ATOM   4796  CG  ASP A 305     -26.922  23.230 -13.288  1.00 37.13           C  
ATOM   4797  OD1 ASP A 305     -25.755  22.772 -13.332  1.00 37.13           O  
ATOM   4798  OD2 ASP A 305     -27.462  23.841 -14.238  1.00 37.13           O  
ATOM   4799  N   ASN A 306     -27.842  20.320  -9.471  1.00 37.17           N  
ATOM   4800  H   ASN A 306     -26.933  19.954  -9.717  1.00 37.17           H  
ATOM   4801  CA  ASN A 306     -27.982  20.651  -8.036  1.00 37.17           C  
ATOM   4802  HA  ASN A 306     -27.256  21.432  -7.811  1.00 37.17           H  
ATOM   4803  C   ASN A 306     -27.614  19.453  -7.147  1.00 37.17           C  
ATOM   4804  CB  ASN A 306     -29.378  21.182  -7.631  1.00 37.17           C  
ATOM   4805  HB2 ASN A 306     -29.523  21.036  -6.561  1.00 37.17           H  
ATOM   4806  HB3 ASN A 306     -30.164  20.623  -8.140  1.00 37.17           H  
ATOM   4807  O   ASN A 306     -28.440  18.591  -6.861  1.00 37.17           O  
ATOM   4808  CG  ASN A 306     -29.529  22.674  -7.873  1.00 37.17           C  
ATOM   4809  ND2 ASN A 306     -30.736  23.184  -7.829  1.00 37.17           N  
ATOM   4810 HD21 ASN A 306     -31.533  22.564  -7.848  1.00 37.17           H  
ATOM   4811 HD22 ASN A 306     -30.798  24.162  -8.072  1.00 37.17           H  
ATOM   4812  OD1 ASN A 306     -28.571  23.413  -8.018  1.00 37.17           O  
ATOM   4813  N   LEU A 307     -26.379  19.433  -6.642  1.00 41.08           N  
ATOM   4814  H   LEU A 307     -25.728  20.143  -6.948  1.00 41.08           H  
ATOM   4815  CA  LEU A 307     -25.959  18.547  -5.550  1.00 41.08           C  
ATOM   4816  HA  LEU A 307     -26.835  18.332  -4.938  1.00 41.08           H  
ATOM   4817  C   LEU A 307     -25.004  19.296  -4.606  1.00 41.08           C  
ATOM   4818  CB  LEU A 307     -25.442  17.198  -6.114  1.00 41.08           C  
ATOM   4819  HB2 LEU A 307     -25.194  17.334  -7.166  1.00 41.08           H  
ATOM   4820  HB3 LEU A 307     -24.518  16.898  -5.620  1.00 41.08           H  
ATOM   4821  O   LEU A 307     -23.858  18.920  -4.403  1.00 41.08           O  
ATOM   4822  CG  LEU A 307     -26.471  16.050  -5.969  1.00 41.08           C  
ATOM   4823  HG  LEU A 307     -27.481  16.450  -5.879  1.00 41.08           H  
ATOM   4824  CD1 LEU A 307     -26.447  15.138  -7.194  1.00 41.08           C  
ATOM   4825 HD11 LEU A 307     -26.719  15.716  -8.077  1.00 41.08           H  
ATOM   4826 HD12 LEU A 307     -27.174  14.336  -7.071  1.00 41.08           H  
ATOM   4827 HD13 LEU A 307     -25.451  14.715  -7.329  1.00 41.08           H  
ATOM   4828  CD2 LEU A 307     -26.187  15.197  -4.729  1.00 41.08           C  
ATOM   4829 HD21 LEU A 307     -26.203  15.831  -3.842  1.00 41.08           H  
ATOM   4830 HD22 LEU A 307     -26.955  14.430  -4.629  1.00 41.08           H  
ATOM   4831 HD23 LEU A 307     -25.209  14.724  -4.816  1.00 41.08           H  
ATOM   4832  N   PHE A 308     -25.514  20.371  -4.004  1.00 40.11           N  
ATOM   4833  H   PHE A 308     -26.419  20.693  -4.317  1.00 40.11           H  
ATOM   4834  CA  PHE A 308     -25.088  20.838  -2.683  1.00 40.11           C  
ATOM   4835  HA  PHE A 308     -24.334  20.159  -2.284  1.00 40.11           H  
ATOM   4836  C   PHE A 308     -26.302  20.734  -1.756  1.00 40.11           C  
ATOM   4837  CB  PHE A 308     -24.444  22.234  -2.739  1.00 40.11           C  
ATOM   4838  HB2 PHE A 308     -24.700  22.783  -1.833  1.00 40.11           H  
ATOM   4839  HB3 PHE A 308     -24.847  22.799  -3.580  1.00 40.11           H  
ATOM   4840  O   PHE A 308     -27.029  21.691  -1.511  1.00 40.11           O  
ATOM   4841  CG  PHE A 308     -22.929  22.184  -2.821  1.00 40.11           C  
ATOM   4842  CD1 PHE A 308     -22.164  22.086  -1.641  1.00 40.11           C  
ATOM   4843  HD1 PHE A 308     -22.655  22.061  -0.680  1.00 40.11           H  
ATOM   4844  CD2 PHE A 308     -22.280  22.216  -4.069  1.00 40.11           C  
ATOM   4845  HD2 PHE A 308     -22.859  22.282  -4.978  1.00 40.11           H  
ATOM   4846  CE1 PHE A 308     -20.760  22.026  -1.709  1.00 40.11           C  
ATOM   4847  HE1 PHE A 308     -20.177  21.957  -0.803  1.00 40.11           H  
ATOM   4848  CE2 PHE A 308     -20.876  22.160  -4.137  1.00 40.11           C  
ATOM   4849  HE2 PHE A 308     -20.382  22.188  -5.097  1.00 40.11           H  
ATOM   4850  CZ  PHE A 308     -20.116  22.066  -2.958  1.00 40.11           C  
ATOM   4851  HZ  PHE A 308     -19.038  22.025  -3.012  1.00 40.11           H  
ATOM   4852  N   GLY A 309     -26.573  19.506  -1.312  1.00 36.60           N  
ATOM   4853  H   GLY A 309     -25.950  18.760  -1.587  1.00 36.60           H  
ATOM   4854  CA  GLY A 309     -27.549  19.215  -0.271  1.00 36.60           C  
ATOM   4855  HA2 GLY A 309     -27.924  18.199  -0.393  1.00 36.60           H  
ATOM   4856  HA3 GLY A 309     -28.389  19.906  -0.327  1.00 36.60           H  
ATOM   4857  C   GLY A 309     -26.877  19.324   1.088  1.00 36.60           C  
ATOM   4858  O   GLY A 309     -26.229  18.385   1.545  1.00 36.60           O  
ATOM   4859  N   SER A 310     -27.024  20.487   1.710  1.00 40.01           N  
ATOM   4860  H   SER A 310     -27.441  21.250   1.196  1.00 40.01           H  
ATOM   4861  CA  SER A 310     -26.709  20.752   3.107  1.00 40.01           C  
ATOM   4862  HA  SER A 310     -25.628  20.754   3.245  1.00 40.01           H  
ATOM   4863  C   SER A 310     -27.352  19.697   4.011  1.00 40.01           C  
ATOM   4864  CB  SER A 310     -27.265  22.138   3.465  1.00 40.01           C  
ATOM   4865  HB2 SER A 310     -28.355  22.112   3.460  1.00 40.01           H  
ATOM   4866  HB3 SER A 310     -26.921  22.425   4.459  1.00 40.01           H  
ATOM   4867  O   SER A 310     -28.569  19.677   4.177  1.00 40.01           O  
ATOM   4868  OG  SER A 310     -26.832  23.091   2.512  1.00 40.01           O  
ATOM   4869  HG  SER A 310     -27.232  23.942   2.705  1.00 40.01           H  
ATOM   4870  N   VAL A 311     -26.547  18.841   4.640  1.00 42.51           N  
ATOM   4871  H   VAL A 311     -25.567  18.834   4.397  1.00 42.51           H  
ATOM   4872  CA  VAL A 311     -26.993  18.068   5.807  1.00 42.51           C  
ATOM   4873  HA  VAL A 311     -28.078  17.970   5.774  1.00 42.51           H  
ATOM   4874  C   VAL A 311     -26.658  18.896   7.042  1.00 42.51           C  
ATOM   4875  CB  VAL A 311     -26.436  16.631   5.835  1.00 42.51           C  
ATOM   4876  HB  VAL A 311     -25.350  16.654   5.922  1.00 42.51           H  
ATOM   4877  O   VAL A 311     -25.659  18.669   7.717  1.00 42.51           O  
ATOM   4878  CG1 VAL A 311     -27.024  15.832   7.013  1.00 42.51           C  
ATOM   4879 HG11 VAL A 311     -28.112  15.820   6.947  1.00 42.51           H  
ATOM   4880 HG12 VAL A 311     -26.644  14.811   6.984  1.00 42.51           H  
ATOM   4881 HG13 VAL A 311     -26.725  16.291   7.956  1.00 42.51           H  
ATOM   4882  CG2 VAL A 311     -26.808  15.877   4.551  1.00 42.51           C  
ATOM   4883 HG21 VAL A 311     -26.363  16.368   3.686  1.00 42.51           H  
ATOM   4884 HG22 VAL A 311     -27.891  15.860   4.423  1.00 42.51           H  
ATOM   4885 HG23 VAL A 311     -26.429  14.856   4.592  1.00 42.51           H  
ATOM   4886  N   GLY A 312     -27.502  19.892   7.312  1.00 34.42           N  
ATOM   4887  H   GLY A 312     -28.268  20.041   6.671  1.00 34.42           H  
ATOM   4888  CA  GLY A 312     -27.635  20.454   8.650  1.00 34.42           C  
ATOM   4889  HA2 GLY A 312     -26.656  20.713   9.054  1.00 34.42           H  
ATOM   4890  HA3 GLY A 312     -28.261  21.346   8.624  1.00 34.42           H  
ATOM   4891  C   GLY A 312     -28.309  19.403   9.523  1.00 34.42           C  
ATOM   4892  O   GLY A 312     -29.477  19.081   9.315  1.00 34.42           O  
ATOM   4893  N   ARG A 313     -27.558  18.805  10.449  1.00 37.64           N  
ATOM   4894  H   ARG A 313     -26.593  19.090  10.536  1.00 37.64           H  
ATOM   4895  CA  ARG A 313     -28.113  17.912  11.467  1.00 37.64           C  
ATOM   4896  HA  ARG A 313     -29.163  17.735  11.236  1.00 37.64           H  
ATOM   4897  C   ARG A 313     -28.070  18.655  12.797  1.00 37.64           C  
ATOM   4898  CB  ARG A 313     -27.391  16.549  11.453  1.00 37.64           C  
ATOM   4899  HB2 ARG A 313     -27.002  16.358  10.453  1.00 37.64           H  
ATOM   4900  HB3 ARG A 313     -26.552  16.560  12.148  1.00 37.64           H  
ATOM   4901  O   ARG A 313     -27.008  18.809  13.389  1.00 37.64           O  
ATOM   4902  CG  ARG A 313     -28.366  15.415  11.812  1.00 37.64           C  
ATOM   4903  HG2 ARG A 313     -28.831  15.653  12.769  1.00 37.64           H  
ATOM   4904  HG3 ARG A 313     -29.150  15.354  11.058  1.00 37.64           H  
ATOM   4905  CD  ARG A 313     -27.681  14.047  11.947  1.00 37.64           C  
ATOM   4906  HD2 ARG A 313     -26.860  14.139  12.658  1.00 37.64           H  
ATOM   4907  HD3 ARG A 313     -28.412  13.351  12.358  1.00 37.64           H  
ATOM   4908  NE  ARG A 313     -27.174  13.514  10.664  1.00 37.64           N  
ATOM   4909  HE  ARG A 313     -27.240  14.125   9.862  1.00 37.64           H  
ATOM   4910  NH1 ARG A 313     -26.497  11.470  11.468  1.00 37.64           N  
ATOM   4911 HH11 ARG A 313     -26.133  10.540  11.320  1.00 37.64           H  
ATOM   4912 HH12 ARG A 313     -26.808  11.739  12.390  1.00 37.64           H  
ATOM   4913  NH2 ARG A 313     -26.235  11.939   9.306  1.00 37.64           N  
ATOM   4914 HH21 ARG A 313     -26.319  12.568   8.520  1.00 37.64           H  
ATOM   4915 HH22 ARG A 313     -25.844  11.016   9.183  1.00 37.64           H  
ATOM   4916  CZ  ARG A 313     -26.639  12.317  10.486  1.00 37.64           C  
ATOM   4917  N   ASP A 314     -29.237  19.134  13.214  1.00 37.26           N  
ATOM   4918  H   ASP A 314     -30.027  19.065  12.587  1.00 37.26           H  
ATOM   4919  CA  ASP A 314     -29.492  19.753  14.511  1.00 37.26           C  
ATOM   4920  HA  ASP A 314     -28.985  20.716  14.569  1.00 37.26           H  
ATOM   4921  C   ASP A 314     -28.997  18.858  15.658  1.00 37.26           C  
ATOM   4922  CB  ASP A 314     -31.011  19.965  14.682  1.00 37.26           C  
ATOM   4923  HB2 ASP A 314     -31.218  20.120  15.741  1.00 37.26           H  
ATOM   4924  HB3 ASP A 314     -31.539  19.062  14.375  1.00 37.26           H  
ATOM   4925  O   ASP A 314     -29.627  17.856  16.008  1.00 37.26           O  
ATOM   4926  CG  ASP A 314     -31.586  21.173  13.945  1.00 37.26           C  
ATOM   4927  OD1 ASP A 314     -30.860  22.182  13.841  1.00 37.26           O  
ATOM   4928  OD2 ASP A 314     -32.780  21.087  13.581  1.00 37.26           O  
ATOM   4929  N   THR A 315     -27.903  19.242  16.312  1.00 42.10           N  
ATOM   4930  H   THR A 315     -27.321  19.964  15.912  1.00 42.10           H  
ATOM   4931  CA  THR A 315     -27.623  18.812  17.684  1.00 42.10           C  
ATOM   4932  HA  THR A 315     -28.029  17.813  17.841  1.00 42.10           H  
ATOM   4933  C   THR A 315     -28.341  19.758  18.633  1.00 42.10           C  
ATOM   4934  CB  THR A 315     -26.124  18.733  17.996  1.00 42.10           C  
ATOM   4935  HB  THR A 315     -25.988  18.660  19.075  1.00 42.10           H  
ATOM   4936  O   THR A 315     -27.817  20.794  19.040  1.00 42.10           O  
ATOM   4937  CG2 THR A 315     -25.497  17.500  17.351  1.00 42.10           C  
ATOM   4938 HG21 THR A 315     -25.972  16.596  17.730  1.00 42.10           H
[truncated: 55,170 more chars]
