# Supplementary material for: Widespread Horizontal Gene Transfer Among Animal Viruses
Source: bioRxiv. 2024 Mar 26:2024.03.25.586562. Preprint. [Version 2] doi: 10.1101/2024.03.25.586562 (PMC11071296; doi:10.1101/2024.03.25.586562)
Supplement: Supplement 7 [file media-7.zip › File7_PDB/Anello2301_Hemyn.pdb]

ATOM      1  N   MET A   1     -31.408 -23.198  20.156  1.00 40.55           N  
ATOM      2  H   MET A   1     -32.316 -23.204  20.599  1.00 40.55           H  
ATOM      3  H2  MET A   1     -30.700 -23.052  20.862  1.00 40.55           H  
ATOM      4  H3  MET A   1     -31.383 -22.444  19.484  1.00 40.55           H  
ATOM      5  CA  MET A   1     -31.197 -24.498  19.487  1.00 40.55           C  
ATOM      6  HA  MET A   1     -30.243 -24.493  18.961  1.00 40.55           H  
ATOM      7  C   MET A   1     -32.311 -24.680  18.466  1.00 40.55           C  
ATOM      8  CB  MET A   1     -31.192 -25.660  20.506  1.00 40.55           C  
ATOM      9  HB2 MET A   1     -31.415 -25.296  21.509  1.00 40.55           H  
ATOM     10  HB3 MET A   1     -31.971 -26.380  20.253  1.00 40.55           H  
ATOM     11  O   MET A   1     -33.435 -24.954  18.854  1.00 40.55           O  
ATOM     12  CG  MET A   1     -29.877 -26.441  20.537  1.00 40.55           C  
ATOM     13  HG2 MET A   1     -29.473 -26.526  19.528  1.00 40.55           H  
ATOM     14  HG3 MET A   1     -30.101 -27.448  20.889  1.00 40.55           H  
ATOM     15  SD  MET A   1     -28.622 -25.757  21.643  1.00 40.55           S  
ATOM     16  CE  MET A   1     -27.378 -27.076  21.519  1.00 40.55           C  
ATOM     17  HE1 MET A   1     -27.805 -28.018  21.863  1.00 40.55           H  
ATOM     18  HE2 MET A   1     -26.519 -26.826  22.141  1.00 40.55           H  
ATOM     19  HE3 MET A   1     -27.054 -27.183  20.484  1.00 40.55           H  
ATOM     20  N   ALA A   2     -32.027 -24.423  17.194  1.00 53.76           N  
ATOM     21  H   ALA A   2     -31.100 -24.120  16.931  1.00 53.76           H  
ATOM     22  CA  ALA A   2     -32.863 -24.804  16.060  1.00 53.76           C  
ATOM     23  HA  ALA A   2     -33.362 -25.749  16.272  1.00 53.76           H  
ATOM     24  C   ALA A   2     -31.893 -24.996  14.895  1.00 53.76           C  
ATOM     25  CB  ALA A   2     -33.933 -23.744  15.771  1.00 53.76           C  
ATOM     26  HB1 ALA A   2     -34.605 -23.652  16.624  1.00 53.76           H  
ATOM     27  HB2 ALA A   2     -33.465 -22.781  15.570  1.00 53.76           H  
ATOM     28  HB3 ALA A   2     -34.514 -24.044  14.899  1.00 53.76           H  
ATOM     29  O   ALA A   2     -31.131 -24.093  14.549  1.00 53.76           O  
ATOM     30  N   GLU A   3     -31.828 -26.228  14.423  1.00 52.88           N  
ATOM     31  H   GLU A   3     -32.510 -26.900  14.744  1.00 52.88           H  
ATOM     32  CA  GLU A   3     -30.889 -26.729  13.434  1.00 52.88           C  
ATOM     33  HA  GLU A   3     -29.866 -26.568  13.772  1.00 52.88           H  
ATOM     34  C   GLU A   3     -31.104 -26.017  12.093  1.00 52.88           C  
ATOM     35  CB  GLU A   3     -31.142 -28.240  13.294  1.00 52.88           C  
ATOM     36  HB2 GLU A   3     -32.178 -28.374  12.984  1.00 52.88           H  
ATOM     37  HB3 GLU A   3     -30.497 -28.640  12.511  1.00 52.88           H  
ATOM     38  O   GLU A   3     -32.199 -26.041  11.539  1.00 52.88           O  
ATOM     39  CG  GLU A   3     -30.873 -29.012  14.603  1.00 52.88           C  
ATOM     40  HG2 GLU A   3     -29.794 -29.084  14.740  1.00 52.88           H  
ATOM     41  HG3 GLU A   3     -31.269 -28.460  15.455  1.00 52.88           H  
ATOM     42  CD  GLU A   3     -31.512 -30.408  14.631  1.00 52.88           C  
ATOM     43  OE1 GLU A   3     -30.912 -31.286  15.288  1.00 52.88           O  
ATOM     44  OE2 GLU A   3     -32.603 -30.566  14.041  1.00 52.88           O  
ATOM     45  N   PHE A   4     -30.057 -25.399  11.546  1.00 64.25           N  
ATOM     46  H   PHE A   4     -29.207 -25.318  12.086  1.00 64.25           H  
ATOM     47  CA  PHE A   4     -30.030 -24.978  10.143  1.00 64.25           C  
ATOM     48  HA  PHE A   4     -30.833 -25.503   9.626  1.00 64.25           H  
ATOM     49  C   PHE A   4     -28.758 -25.495   9.472  1.00 64.25           C  
ATOM     50  CB  PHE A   4     -30.335 -23.479   9.972  1.00 64.25           C  
ATOM     51  HB2 PHE A   4     -30.222 -22.965  10.926  1.00 64.25           H  
ATOM     52  HB3 PHE A   4     -29.627 -23.025   9.278  1.00 64.25           H  
ATOM     53  O   PHE A   4     -27.868 -24.771   9.031  1.00 64.25           O  
ATOM     54  CG  PHE A   4     -31.735 -23.240   9.430  1.00 64.25           C  
ATOM     55  CD1 PHE A   4     -31.961 -23.200   8.039  1.00 64.25           C  
ATOM     56  HD1 PHE A   4     -31.132 -23.316   7.357  1.00 64.25           H  
ATOM     57  CD2 PHE A   4     -32.821 -23.103  10.313  1.00 64.25           C  
ATOM     58  HD2 PHE A   4     -32.661 -23.173  11.379  1.00 64.25           H  
ATOM     59  CE1 PHE A   4     -33.262 -23.004   7.537  1.00 64.25           C  
ATOM     60  HE1 PHE A   4     -33.433 -22.964   6.472  1.00 64.25           H  
ATOM     61  CE2 PHE A   4     -34.120 -22.905   9.812  1.00 64.25           C  
ATOM     62  HE2 PHE A   4     -34.950 -22.810  10.497  1.00 64.25           H  
ATOM     63  CZ  PHE A   4     -34.341 -22.853   8.425  1.00 64.25           C  
ATOM     64  HZ  PHE A   4     -35.341 -22.703   8.046  1.00 64.25           H  
ATOM     65  N   THR A   5     -28.687 -26.818   9.397  1.00 59.41           N  
ATOM     66  H   THR A   5     -29.391 -27.362   9.874  1.00 59.41           H  
ATOM     67  CA  THR A   5     -27.870 -27.568   8.449  1.00 59.41           C  
ATOM     68  HA  THR A   5     -26.838 -27.224   8.507  1.00 59.41           H  
ATOM     69  C   THR A   5     -28.405 -27.310   7.041  1.00 59.41           C  
ATOM     70  CB  THR A   5     -27.935 -29.089   8.765  1.00 59.41           C  
ATOM     71  HB  THR A   5     -28.217 -29.657   7.878  1.00 59.41           H  
ATOM     72  O   THR A   5     -29.350 -27.968   6.608  1.00 59.41           O  
ATOM     73  CG2 THR A   5     -26.585 -29.626   9.227  1.00 59.41           C  
ATOM     74 HG21 THR A   5     -26.272 -29.106  10.132  1.00 59.41           H  
ATOM     75 HG22 THR A   5     -26.665 -30.692   9.436  1.00 59.41           H  
ATOM     76 HG23 THR A   5     -25.840 -29.475   8.446  1.00 59.41           H  
ATOM     77  OG1 THR A   5     -28.868 -29.369   9.790  1.00 59.41           O  
ATOM     78  HG1 THR A   5     -28.881 -30.313   9.966  1.00 59.41           H  
ATOM     79  N   ARG A   6     -27.805 -26.392   6.268  1.00 66.02           N  
ATOM     80  H   ARG A   6     -27.174 -25.727   6.693  1.00 66.02           H  
ATOM     81  CA  ARG A   6     -27.877 -26.524   4.803  1.00 66.02           C  
ATOM     82  HA  ARG A   6     -27.723 -27.588   4.627  1.00 66.02           H  
ATOM     83  C   ARG A   6     -26.793 -25.794   4.007  1.00 66.02           C  
ATOM     84  CB  ARG A   6     -29.287 -26.177   4.260  1.00 66.02           C  
ATOM     85  HB2 ARG A   6     -30.011 -26.117   5.073  1.00 66.02           H  
ATOM     86  HB3 ARG A   6     -29.283 -25.208   3.762  1.00 66.02           H  
ATOM     87  O   ARG A   6     -26.744 -24.574   3.956  1.00 66.02           O  
ATOM     88  CG  ARG A   6     -29.733 -27.271   3.275  1.00 66.02           C  
ATOM     89  HG2 ARG A   6     -29.612 -28.241   3.758  1.00 66.02           H  
ATOM     90  HG3 ARG A   6     -29.104 -27.243   2.385  1.00 66.02           H  
ATOM     91  CD  ARG A   6     -31.202 -27.147   2.864  1.00 66.02           C  
ATOM     92  HD2 ARG A   6     -31.801 -27.054   3.770  1.00 66.02           H  
ATOM     93  HD3 ARG A   6     -31.332 -26.248   2.261  1.00 66.02           H  
ATOM     94  NE  ARG A   6     -31.634 -28.343   2.109  1.00 66.02           N  
ATOM     95  HE  ARG A   6     -30.914 -29.009   1.866  1.00 66.02           H  
ATOM     96  NH1 ARG A   6     -33.894 -27.940   2.157  1.00 66.02           N  
ATOM     97 HH11 ARG A   6     -34.843 -28.242   1.988  1.00 66.02           H  
ATOM     98 HH12 ARG A   6     -33.729 -27.089   2.676  1.00 66.02           H  
ATOM     99  NH2 ARG A   6     -33.132 -29.818   1.230  1.00 66.02           N  
ATOM    100 HH21 ARG A   6     -34.090 -30.091   1.064  1.00 66.02           H  
ATOM    101 HH22 ARG A   6     -32.390 -30.473   1.027  1.00 66.02           H  
ATOM    102  CZ  ARG A   6     -32.879 -28.691   1.835  1.00 66.02           C  
ATOM    103  N   ALA A   7     -26.072 -26.626   3.252  1.00 63.42           N  
ATOM    104  H   ALA A   7     -26.152 -27.601   3.505  1.00 63.42           H  
ATOM    105  CA  ALA A   7     -25.457 -26.376   1.947  1.00 63.42           C  
ATOM    106  HA  ALA A   7     -25.198 -27.367   1.574  1.00 63.42           H  
ATOM    107  C   ALA A   7     -24.123 -25.608   1.887  1.00 63.42           C  
ATOM    108  CB  ALA A   7     -26.520 -25.874   0.961  1.00 63.42           C  
ATOM    109  HB1 ALA A   7     -26.854 -24.878   1.252  1.00 63.42           H  
ATOM    110  HB2 ALA A   7     -26.090 -25.815  -0.039  1.00 63.42           H  
ATOM    111  HB3 ALA A   7     -27.372 -26.554   0.941  1.00 63.42           H  
ATOM    112  O   ALA A   7     -24.031 -24.473   1.428  1.00 63.42           O  
ATOM    113  N   THR A   8     -23.045 -26.347   2.146  1.00 58.41           N  
ATOM    114  H   THR A   8     -23.171 -27.253   2.576  1.00 58.41           H  
ATOM    115  CA  THR A   8     -21.770 -26.205   1.436  1.00 58.41           C  
ATOM    116  HA  THR A   8     -21.382 -25.196   1.579  1.00 58.41           H  
ATOM    117  C   THR A   8     -21.974 -26.453  -0.066  1.00 58.41           C  
ATOM    118  CB  THR A   8     -20.751 -27.229   1.988  1.00 58.41           C  
ATOM    119  HB  THR A   8     -20.021 -27.473   1.217  1.00 58.41           H  
ATOM    120  O   THR A   8     -22.190 -27.583  -0.504  1.00 58.41           O  
ATOM    121  CG2 THR A   8     -20.001 -26.685   3.200  1.00 58.41           C  
ATOM    122 HG21 THR A   8     -19.454 -25.784   2.923  1.00 58.41           H  
ATOM    123 HG22 THR A   8     -19.289 -27.428   3.562  1.00 58.41           H  
ATOM    124 HG23 THR A   8     -20.704 -26.444   3.997  1.00 58.41           H  
ATOM    125  OG1 THR A   8     -21.401 -28.410   2.418  1.00 58.41           O  
ATOM    126  HG1 THR A   8     -20.733 -29.008   2.762  1.00 58.41           H  
ATOM    127  N   ARG A   9     -21.881 -25.408  -0.898  1.00 62.52           N  
ATOM    128  H   ARG A   9     -21.821 -24.484  -0.497  1.00 62.52           H  
ATOM    129  CA  ARG A   9     -21.598 -25.567  -2.334  1.00 62.52           C  
ATOM    130  HA  ARG A   9     -21.492 -26.631  -2.545  1.00 62.52           H  
ATOM    131  C   ARG A   9     -20.245 -24.944  -2.659  1.00 62.52           C  
ATOM    132  CB  ARG A   9     -22.738 -25.062  -3.237  1.00 62.52           C  
ATOM    133  HB2 ARG A   9     -23.145 -24.130  -2.844  1.00 62.52           H  
ATOM    134  HB3 ARG A   9     -22.329 -24.867  -4.228  1.00 62.52           H  
ATOM    135  O   ARG A   9     -20.038 -23.746  -2.527  1.00 62.52           O  
ATOM    136  CG  ARG A   9     -23.852 -26.118  -3.375  1.00 62.52           C  
ATOM    137  HG2 ARG A   9     -23.409 -27.078  -3.638  1.00 62.52           H  
ATOM    138  HG3 ARG A   9     -24.367 -26.221  -2.420  1.00 62.52           H  
ATOM    139  CD  ARG A   9     -24.863 -25.735  -4.468  1.00 62.52           C  
ATOM    140  HD2 ARG A   9     -25.318 -24.781  -4.205  1.00 62.52           H  
ATOM    141  HD3 ARG A   9     -24.322 -25.619  -5.407  1.00 62.52           H  
ATOM    142  NE  ARG A   9     -25.918 -26.761  -4.618  1.00 62.52           N  
ATOM    143  HE  ARG A   9     -26.057 -27.377  -3.830  1.00 62.52           H  
ATOM    144  NH1 ARG A   9     -26.614 -26.218  -6.743  1.00 62.52           N  
ATOM    145 HH11 ARG A   9     -27.234 -26.374  -7.525  1.00 62.52           H  
ATOM    146 HH12 ARG A   9     -25.954 -25.453  -6.761  1.00 62.52           H  
ATOM    147  NH2 ARG A   9     -27.608 -27.888  -5.657  1.00 62.52           N  
ATOM    148 HH21 ARG A   9     -28.205 -28.029  -6.460  1.00 62.52           H  
ATOM    149 HH22 ARG A   9     -27.717 -28.489  -4.853  1.00 62.52           H  
ATOM    150  CZ  ARG A   9     -26.703 -26.950  -5.667  1.00 62.52           C  
ATOM    151  N   SER A  10     -19.343 -25.831  -3.067  1.00 67.67           N  
ATOM    152  H   SER A  10     -19.647 -26.794  -3.050  1.00 67.67           H  
ATOM    153  CA  SER A  10     -18.025 -25.589  -3.650  1.00 67.67           C  
ATOM    154  HA  SER A  10     -17.307 -25.364  -2.861  1.00 67.67           H  
ATOM    155  C   SER A  10     -18.041 -24.438  -4.662  1.00 67.67           C  
ATOM    156  CB  SER A  10     -17.623 -26.910  -4.327  1.00 67.67           C  
ATOM    157  HB2 SER A  10     -17.315 -27.621  -3.561  1.00 67.67           H  
ATOM    158  HB3 SER A  10     -18.485 -27.321  -4.853  1.00 67.67           H  
ATOM    159  O   SER A  10     -18.660 -24.531  -5.723  1.00 67.67           O  
ATOM    160  OG  SER A  10     -16.587 -26.756  -5.269  1.00 67.67           O  
ATOM    161  HG  SER A  10     -16.237 -27.626  -5.478  1.00 67.67           H  
ATOM    162  N   ILE A  11     -17.339 -23.350  -4.342  1.00 61.95           N  
ATOM    163  H   ILE A  11     -16.902 -23.306  -3.432  1.00 61.95           H  
ATOM    164  CA  ILE A  11     -17.024 -22.293  -5.302  1.00 61.95           C  
ATOM    165  HA  ILE A  11     -17.767 -22.301  -6.100  1.00 61.95           H  
ATOM    166  C   ILE A  11     -15.672 -22.646  -5.919  1.00 61.95           C  
ATOM    167  CB  ILE A  11     -17.096 -20.890  -4.657  1.00 61.95           C  
ATOM    168  HB  ILE A  11     -16.452 -20.874  -3.778  1.00 61.95           H  
ATOM    169  O   ILE A  11     -14.616 -22.483  -5.306  1.00 61.95           O  
ATOM    170  CG1 ILE A  11     -18.555 -20.603  -4.223  1.00 61.95           C  
ATOM    171 HG12 ILE A  11     -19.190 -20.528  -5.105  1.00 61.95           H  
ATOM    172 HG13 ILE A  11     -18.923 -21.431  -3.618  1.00 61.95           H  
ATOM    173  CG2 ILE A  11     -16.609 -19.811  -5.645  1.00 61.95           C  
ATOM    174 HG21 ILE A  11     -17.238 -19.799  -6.535  1.00 61.95           H  
ATOM    175 HG22 ILE A  11     -16.640 -18.829  -5.174  1.00 61.95           H  
ATOM    176 HG23 ILE A  11     -15.574 -19.994  -5.937  1.00 61.95           H  
ATOM    177  CD1 ILE A  11     -18.725 -19.336  -3.377  1.00 61.95           C  
ATOM    178 HD11 ILE A  11     -18.517 -18.446  -3.971  1.00 61.95           H  
ATOM    179 HD12 ILE A  11     -18.054 -19.368  -2.519  1.00 61.95           H  
ATOM    180 HD13 ILE A  11     -19.753 -19.279  -3.020  1.00 61.95           H  
ATOM    181  N   LYS A  12     -15.726 -23.153  -7.155  1.00 65.14           N  
ATOM    182  H   LYS A  12     -16.649 -23.339  -7.520  1.00 65.14           H  
ATOM    183  CA  LYS A  12     -14.582 -23.275  -8.066  1.00 65.14           C  
ATOM    184  HA  LYS A  12     -13.905 -24.050  -7.707  1.00 65.14           H  
ATOM    185  C   LYS A  12     -13.823 -21.943  -8.104  1.00 65.14           C  
ATOM    186  CB  LYS A  12     -15.086 -23.629  -9.482  1.00 65.14           C  
ATOM    187  HB2 LYS A  12     -16.016 -23.097  -9.681  1.00 65.14           H  
ATOM    188  HB3 LYS A  12     -14.349 -23.284 -10.207  1.00 65.14           H  
ATOM    189  O   LYS A  12     -14.348 -20.946  -8.600  1.00 65.14           O  
ATOM    190  CG  LYS A  12     -15.284 -25.134  -9.718  1.00 65.14           C  
ATOM    191  HG2 LYS A  12     -15.946 -25.539  -8.952  1.00 65.14           H  
ATOM    192  HG3 LYS A  12     -14.316 -25.631  -9.645  1.00 65.14           H  
ATOM    193  CD  LYS A  12     -15.894 -25.402 -11.106  1.00 65.14           C  
ATOM    194  HD2 LYS A  12     -16.912 -25.013 -11.125  1.00 65.14           H  
ATOM    195  HD3 LYS A  12     -15.301 -24.890 -11.865  1.00 65.14           H  
ATOM    196  CE  LYS A  12     -15.905 -26.909 -11.407  1.00 65.14           C  
ATOM    197  HE2 LYS A  12     -14.874 -27.262 -11.434  1.00 65.14           H  
ATOM    198  HE3 LYS A  12     -16.405 -27.423 -10.586  1.00 65.14           H  
ATOM    199  NZ  LYS A  12     -16.584 -27.230 -12.692  1.00 65.14           N  
ATOM    200  HZ1 LYS A  12     -16.549 -28.225 -12.866  1.00 65.14           H  
ATOM    201  HZ2 LYS A  12     -17.555 -26.951 -12.673  1.00 65.14           H  
ATOM    202  HZ3 LYS A  12     -16.125 -26.773 -13.467  1.00 65.14           H  
ATOM    203  N   ARG A  13     -12.581 -21.939  -7.609  1.00 71.48           N  
ATOM    204  H   ARG A  13     -12.257 -22.791  -7.173  1.00 71.48           H  
ATOM    205  CA  ARG A  13     -11.624 -20.837  -7.777  1.00 71.48           C  
ATOM    206  HA  ARG A  13     -12.034 -19.924  -7.343  1.00 71.48           H  
ATOM    207  C   ARG A  13     -11.410 -20.607  -9.278  1.00 71.48           C  
ATOM    208  CB  ARG A  13     -10.290 -21.184  -7.081  1.00 71.48           C  
ATOM    209  HB2 ARG A  13      -9.562 -20.416  -7.340  1.00 71.48           H  
ATOM    210  HB3 ARG A  13      -9.921 -22.137  -7.461  1.00 71.48           H  
ATOM    211  O   ARG A  13     -10.887 -21.486  -9.956  1.00 71.48           O  
ATOM    212  CG  ARG A  13     -10.388 -21.259  -5.545  1.00 71.48           C  
ATOM    213  HG2 ARG A  13     -10.760 -20.306  -5.168  1.00 71.48           H  
ATOM    214  HG3 ARG A  13     -11.082 -22.048  -5.256  1.00 71.48           H  
ATOM    215  CD  ARG A  13      -9.009 -21.542  -4.927  1.00 71.48           C  
ATOM    216  HD2 ARG A  13      -8.667 -22.523  -5.257  1.00 71.48           H  
ATOM    217  HD3 ARG A  13      -8.309 -20.790  -5.291  1.00 71.48           H  
ATOM    218  NE  ARG A  13      -9.041 -21.501  -3.449  1.00 71.48           N  
ATOM    219  HE  ARG A  13      -9.950 -21.479  -3.010  1.00 71.48           H  
ATOM    220  NH1 ARG A  13      -6.767 -21.512  -3.092  1.00 71.48           N  
ATOM    221 HH11 ARG A  13      -5.982 -21.498  -2.456  1.00 71.48           H  
ATOM    222 HH12 ARG A  13      -6.603 -21.566  -4.087  1.00 71.48           H  
ATOM    223  NH2 ARG A  13      -8.151 -21.399  -1.351  1.00 71.48           N  
ATOM    224 HH21 ARG A  13      -7.345 -21.371  -0.741  1.00 71.48           H  
ATOM    225 HH22 ARG A  13      -9.074 -21.355  -0.943  1.00 71.48           H  
ATOM    226  CZ  ARG A  13      -7.991 -21.472  -2.642  1.00 71.48           C  
ATOM    227  N   ARG A  14     -11.827 -19.455  -9.808  1.00 71.10           N  
ATOM    228  H   ARG A  14     -12.279 -18.788  -9.200  1.00 71.10           H  
ATOM    229  CA  ARG A  14     -11.410 -19.004 -11.145  1.00 71.10           C  
ATOM    230  HA  ARG A  14     -11.306 -19.858 -11.814  1.00 71.10           H  
ATOM    231  C   ARG A  14     -10.028 -18.372 -10.997  1.00 71.10           C  
ATOM    232  CB  ARG A  14     -12.428 -18.022 -11.756  1.00 71.10           C  
ATOM    233  HB2 ARG A  14     -12.661 -17.241 -11.032  1.00 71.10           H  
ATOM    234  HB3 ARG A  14     -11.966 -17.551 -12.624  1.00 71.10           H  
ATOM    235  O   ARG A  14      -9.901 -17.339 -10.347  1.00 71.10           O  
ATOM    236  CG  ARG A  14     -13.725 -18.710 -12.215  1.00 71.10           C  
ATOM    237  HG2 ARG A  14     -13.482 -19.508 -12.917  1.00 71.10           H  
ATOM    238  HG3 ARG A  14     -14.231 -19.138 -11.349  1.00 71.10           H  
ATOM    239  CD  ARG A  14     -14.655 -17.697 -12.901  1.00 71.10           C  
ATOM    240  HD2 ARG A  14     -14.839 -16.874 -12.212  1.00 71.10           H  
ATOM    241  HD3 ARG A  14     -14.150 -17.305 -13.784  1.00 71.10           H  
ATOM    242  NE  ARG A  14     -15.944 -18.305 -13.296  1.00 71.10           N  
ATOM    243  HE  ARG A  14     -16.072 -19.281 -13.072  1.00 71.10           H  
ATOM    244  NH1 ARG A  14     -16.879 -16.428 -14.241  1.00 71.10           N  
ATOM    245 HH11 ARG A  14     -16.029 -15.913 -14.059  1.00 71.10           H  
ATOM    246 HH12 ARG A  14     -17.640 -15.973 -14.724  1.00 71.10           H  
ATOM    247  NH2 ARG A  14     -18.042 -18.326 -14.196  1.00 71.10           N  
ATOM    248 HH21 ARG A  14     -18.788 -17.843 -14.675  1.00 71.10           H  
ATOM    249 HH22 ARG A  14     -18.134 -19.311 -13.993  1.00 71.10           H  
ATOM    250  CZ  ARG A  14     -16.943 -17.686 -13.905  1.00 71.10           C  
ATOM    251  N   SER A  15      -9.001 -19.022 -11.532  1.00 73.22           N  
ATOM    252  H   SER A  15      -9.165 -19.876 -12.045  1.00 73.22           H  
ATOM    253  CA  SER A  15      -7.650 -18.466 -11.612  1.00 73.22           C  
ATOM    254  HA  SER A  15      -7.340 -18.139 -10.620  1.00 73.22           H  
ATOM    255  C   SER A  15      -7.630 -17.263 -12.557  1.00 73.22           C  
ATOM    256  CB  SER A  15      -6.664 -19.536 -12.094  1.00 73.22           C  
ATOM    257  HB2 SER A  15      -5.676 -19.095 -12.227  1.00 73.22           H  
ATOM    258  HB3 SER A  15      -6.597 -20.328 -11.348  1.00 73.22           H  
ATOM    259  O   SER A  15      -8.166 -17.332 -13.663  1.00 73.22           O  
ATOM    260  OG  SER A  15      -7.106 -20.093 -13.316  1.00 73.22           O  
ATOM    261  HG  SER A  15      -7.114 -19.402 -13.982  1.00 73.22           H  
ATOM    262  N   LEU A  16      -7.000 -16.178 -12.111  1.00 68.36           N  
ATOM    263  H   LEU A  16      -6.589 -16.217 -11.190  1.00 68.36           H  
ATOM    264  CA  LEU A  16      -6.681 -14.994 -12.907  1.00 68.36           C  
ATOM    265  HA  LEU A  16      -7.577 -14.621 -13.402  1.00 68.36           H  
ATOM    266  C   LEU A  16      -5.636 -15.359 -13.971  1.00 68.36           C  
ATOM    267  CB  LEU A  16      -6.121 -13.920 -11.950  1.00 68.36           C  
ATOM    268  HB2 LEU A  16      -5.360 -14.385 -11.323  1.00 68.36           H  
ATOM    269  HB3 LEU A  16      -5.617 -13.149 -12.533  1.00 68.36           H  
ATOM    270  O   LEU A  16      -4.565 -15.853 -13.630  1.00 68.36           O  
ATOM    271  CG  LEU A  16      -7.186 -13.254 -11.059  1.00 68.36           C  
ATOM    272  HG  LEU A  16      -7.944 -13.985 -10.778  1.00 68.36           H  
ATOM    273  CD1 LEU A  16      -6.560 -12.711  -9.775  1.00 68.36           C  
ATOM    274 HD11 LEU A  16      -6.110 -13.525  -9.207  1.00 68.36           H  
ATOM    275 HD12 LEU A  16      -5.791 -11.977 -10.018  1.00 68.36           H  
ATOM    276 HD13 LEU A  16      -7.325 -12.235  -9.163  1.00 68.36           H  
ATOM    277  CD2 LEU A  16      -7.858 -12.097 -11.800  1.00 68.36           C  
ATOM    278 HD21 LEU A  16      -7.122 -11.336 -12.057  1.00 68.36           H  
ATOM    279 HD22 LEU A  16      -8.329 -12.461 -12.714  1.00 68.36           H  
ATOM    280 HD23 LEU A  16      -8.623 -11.649 -11.166  1.00 68.36           H  
ATOM    281  N   ALA A  17      -5.935 -15.106 -15.244  1.00 71.34           N  
ATOM    282  H   ALA A  17      -6.832 -14.699 -15.466  1.00 71.34           H  
ATOM    283  CA  ALA A  17      -4.941 -15.135 -16.310  1.00 71.34           C  
ATOM    284  HA  ALA A  17      -4.133 -15.817 -16.045  1.00 71.34           H  
ATOM    285  C   ALA A  17      -4.356 -13.725 -16.466  1.00 71.34           C  
ATOM    286  CB  ALA A  17      -5.589 -15.664 -17.597  1.00 71.34           C  
ATOM    287  HB1 ALA A  17      -5.973 -16.671 -17.432  1.00 71.34           H  
ATOM    288  HB2 ALA A  17      -4.845 -15.694 -18.393  1.00 71.34           H  
ATOM    289  HB3 ALA A  17      -6.405 -15.009 -17.902  1.00 71.34           H  
ATOM    290  O   ALA A  17      -5.066 -12.797 -16.848  1.00 71.34           O  
ATOM    291  N   LEU A  18      -3.072 -13.562 -16.143  1.00 68.16           N  
ATOM    292  H   LEU A  18      -2.557 -14.364 -15.810  1.00 68.16           H  
ATOM    293  CA  LEU A  18      -2.300 -12.368 -16.480  1.00 68.16           C  
ATOM    294  HA  LEU A  18      -2.912 -11.476 -16.353  1.00 68.16           H  
ATOM    295  C   LEU A  18      -1.898 -12.470 -17.954  1.00 68.16           C  
ATOM    296  CB  LEU A  18      -1.061 -12.275 -15.566  1.00 68.16           C  
ATOM    297  HB2 LEU A  18      -0.366 -11.549 -15.988  1.00 68.16           H  
ATOM    298  HB3 LEU A  18      -0.559 -13.242 -15.571  1.00 68.16           H  
ATOM    299  O   LEU A  18      -1.032 -13.264 -18.313  1.00 68.16           O  
ATOM    300  CG  LEU A  18      -1.365 -11.869 -14.113  1.00 68.16           C  
ATOM    301  HG  LEU A  18      -2.209 -12.447 -13.738  1.00 68.16           H  
ATOM    302  CD1 LEU A  18      -0.154 -12.162 -13.226  1.00 68.16           C  
ATOM    303 HD11 LEU A  18       0.076 -13.227 -13.256  1.00 68.16           H  
ATOM    304 HD12 LEU A  18      -0.372 -11.880 -12.196  1.00 68.16           H  
ATOM    305 HD13 LEU A  18       0.711 -11.599 -13.577  1.00 68.16           H  
ATOM    306  CD2 LEU A  18      -1.689 -10.377 -13.999  1.00 68.16           C  
ATOM    307 HD21 LEU A  18      -1.872 -10.119 -12.956  1.00 68.16           H  
ATOM    308 HD22 LEU A  18      -2.582 -10.140 -14.576  1.00 68.16           H  
ATOM    309 HD23 LEU A  18      -0.854  -9.782 -14.369  1.00 68.16           H  
ATOM    310  N   THR A  19      -2.534 -11.686 -18.817  1.00 69.51           N  
ATOM    311  H   THR A  19      -3.299 -11.109 -18.496  1.00 69.51           H  
ATOM    312  CA  THR A  19      -2.042 -11.446 -20.177  1.00 69.51           C  
ATOM    313  HA  THR A  19      -1.773 -12.400 -20.631  1.00 69.51           H  
ATOM    314  C   THR A  19      -0.813 -10.531 -20.104  1.00 69.51           C  
ATOM    315  CB  THR A  19      -3.127 -10.791 -21.045  1.00 69.51           C  
ATOM    316  HB  THR A  19      -2.666 -10.343 -21.925  1.00 69.51           H  
ATOM    317  O   THR A  19      -0.946  -9.418 -19.589  1.00 69.51           O  
ATOM    318  CG2 THR A  19      -4.163 -11.814 -21.505  1.00 69.51           C  
ATOM    319 HG21 THR A  19      -4.915 -11.314 -22.115  1.00 69.51           H  
ATOM    320 HG22 THR A  19      -4.648 -12.270 -20.642  1.00 69.51           H  
ATOM    321 HG23 THR A  19      -3.679 -12.588 -22.102  1.00 69.51           H  
ATOM    322  OG1 THR A  19      -3.807  -9.797 -20.310  1.00 69.51           O  
ATOM    323  HG1 THR A  19      -3.153  -9.139 -20.063  1.00 69.51           H  
ATOM    324  N   PRO A  20       0.374 -10.947 -20.585  1.00 67.28           N  
ATOM    325  CA  PRO A  20       1.548 -10.084 -20.609  1.00 67.28           C  
ATOM    326  HA  PRO A  20       1.708  -9.639 -19.626  1.00 67.28           H  
ATOM    327  C   PRO A  20       1.336  -8.972 -21.640  1.00 67.28           C  
ATOM    328  CB  PRO A  20       2.729 -11.001 -20.946  1.00 67.28           C  
ATOM    329  HB2 PRO A  20       3.505 -10.484 -21.511  1.00 67.28           H  
ATOM    330  HB3 PRO A  20       3.141 -11.410 -20.023  1.00 67.28           H  
ATOM    331  O   PRO A  20       1.075  -9.242 -22.813  1.00 67.28           O  
ATOM    332  CG  PRO A  20       2.090 -12.128 -21.757  1.00 67.28           C  
ATOM    333  HG2 PRO A  20       2.644 -13.062 -21.656  1.00 67.28           H  
ATOM    334  HG3 PRO A  20       2.028 -11.836 -22.805  1.00 67.28           H  
ATOM    335  CD  PRO A  20       0.681 -12.243 -21.175  1.00 67.28           C  
ATOM    336  HD2 PRO A  20       0.667 -13.006 -20.397  1.00 67.28           H  
ATOM    337  HD3 PRO A  20      -0.023 -12.496 -21.967  1.00 67.28           H  
ATOM    338  N   TRP A  21       1.442  -7.715 -21.211  1.00 69.71           N  
ATOM    339  H   TRP A  21       1.633  -7.541 -20.234  1.00 69.71           H  
ATOM    340  CA  TRP A  21       1.488  -6.588 -22.137  1.00 69.71           C  
ATOM    341  HA  TRP A  21       0.662  -6.696 -22.840  1.00 69.71           H  
ATOM    342  C   TRP A  21       2.815  -6.674 -22.900  1.00 69.71           C  
ATOM    343  CB  TRP A  21       1.299  -5.263 -21.378  1.00 69.71           C  
ATOM    344  HB2 TRP A  21       2.264  -4.906 -21.018  1.00 69.71           H  
ATOM    345  HB3 TRP A  21       0.688  -5.460 -20.497  1.00 69.71           H  
ATOM    346  O   TRP A  21       3.889  -6.536 -22.316  1.00 69.71           O  
ATOM    347  CG  TRP A  21       0.616  -4.144 -22.113  1.00 69.71           C  
ATOM    348  CD1 TRP A  21       0.459  -4.017 -23.453  1.00 69.71           C  
ATOM    349  HD1 TRP A  21       0.841  -4.702 -24.195  1.00 69.71           H  
ATOM    350  CD2 TRP A  21      -0.007  -2.955 -21.532  1.00 69.71           C  
ATOM    351  CE2 TRP A  21      -0.559  -2.167 -22.586  1.00 69.71           C  
ATOM    352  CE3 TRP A  21      -0.147  -2.456 -20.218  1.00 69.71           C  
ATOM    353  HE3 TRP A  21       0.272  -3.016 -19.396  1.00 69.71           H  
ATOM    354  NE1 TRP A  21      -0.250  -2.865 -23.733  1.00 69.71           N  
ATOM    355  HE1 TRP A  21      -0.457  -2.554 -24.671  1.00 69.71           H  
ATOM    356  CH2 TRP A  21      -1.347  -0.488 -21.033  1.00 69.71           C  
ATOM    357  HH2 TRP A  21      -1.847   0.448 -20.834  1.00 69.71           H  
ATOM    358  CZ2 TRP A  21      -1.225  -0.955 -22.353  1.00 69.71           C  
ATOM    359  HZ2 TRP A  21      -1.624  -0.383 -23.177  1.00 69.71           H  
ATOM    360  CZ3 TRP A  21      -0.806  -1.236 -19.972  1.00 69.71           C  
ATOM    361  HZ3 TRP A  21      -0.894  -0.867 -18.960  1.00 69.71           H  
ATOM    362  N   ALA A  22       2.740  -6.994 -24.193  1.00 67.80           N  
ATOM    363  H   ALA A  22       1.833  -7.208 -24.581  1.00 67.80           H  
ATOM    364  CA  ALA A  22       3.888  -7.035 -25.088  1.00 67.80           C  
ATOM    365  HA  ALA A  22       4.609  -7.753 -24.696  1.00 67.80           H  
ATOM    366  C   ALA A  22       4.552  -5.648 -25.149  1.00 67.80           C  
ATOM    367  CB  ALA A  22       3.415  -7.519 -26.465  1.00 67.80           C  
ATOM    368  HB1 ALA A  22       2.970  -8.510 -26.378  1.00 67.80           H  
ATOM    369  HB2 ALA A  22       2.681  -6.824 -26.872  1.00 67.80           H  
ATOM    370  HB3 ALA A  22       4.266  -7.570 -27.144  1.00 67.80           H  
ATOM    371  O   ALA A  22       3.890  -4.648 -25.427  1.00 67.80           O  
ATOM    372  N   GLY A  23       5.852  -5.599 -24.849  1.00 60.43           N  
ATOM    373  H   GLY A  23       6.316  -6.462 -24.607  1.00 60.43           H  
ATOM    374  CA  GLY A  23       6.629  -4.368 -24.763  1.00 60.43           C  
ATOM    375  HA2 GLY A  23       7.641  -4.598 -24.430  1.00 60.43           H  
ATOM    376  HA3 GLY A  23       6.171  -3.719 -24.017  1.00 60.43           H  
ATOM    377  C   GLY A  23       6.725  -3.619 -26.092  1.00 60.43           C  
ATOM    378  O   GLY A  23       7.110  -4.177 -27.118  1.00 60.43           O  
ATOM    379  N   ALA A  24       6.432  -2.322 -26.044  1.00 57.57           N  
ATOM    380  H   ALA A  24       6.079  -1.947 -25.175  1.00 57.57           H  
ATOM    381  CA  ALA A  24       6.859  -1.357 -27.043  1.00 57.57           C  
ATOM    382  HA  ALA A  24       6.790  -1.800 -28.037  1.00 57.57           H  
ATOM    383  C   ALA A  24       8.322  -0.979 -26.756  1.00 57.57           C  
ATOM    384  CB  ALA A  24       5.912  -0.150 -26.978  1.00 57.57           C  
ATOM    385  HB1 ALA A  24       6.214   0.593 -27.716  1.00 57.57           H  
ATOM    386  HB2 ALA A  24       4.892  -0.468 -27.192  1.00 57.57           H  
ATOM    387  HB3 ALA A  24       5.947   0.304 -25.987  1.00 57.57           H  
ATOM    388  O   ALA A  24       8.604  -0.315 -25.762  1.00 57.57           O  
ATOM    389  N   GLY A  25       9.255  -1.433 -27.596  1.00 60.10           N  
ATOM    390  H   GLY A  25       8.970  -2.075 -28.321  1.00 60.10           H  
ATOM    391  CA  GLY A  25      10.671  -1.060 -27.482  1.00 60.10           C  
ATOM    392  HA2 GLY A  25      10.825  -0.106 -27.987  1.00 60.10           H  
ATOM    393  HA3 GLY A  25      10.933  -0.929 -26.432  1.00 60.10           H  
ATOM    394  C   GLY A  25      11.645  -2.075 -28.078  1.00 60.10           C  
ATOM    395  O   GLY A  25      12.577  -2.496 -27.402  1.00 60.10           O  
ATOM    396  N   GLY A  26      11.423  -2.510 -29.322  1.00 65.13           N  
ATOM    397  H   GLY A  26      10.666  -2.094 -29.845  1.00 65.13           H  
ATOM    398  CA  GLY A  26      12.415  -3.295 -30.066  1.00 65.13           C  
ATOM    399  HA2 GLY A  26      12.766  -4.106 -29.427  1.00 65.13           H  
ATOM    400  HA3 GLY A  26      11.952  -3.733 -30.950  1.00 65.13           H  
ATOM    401  C   GLY A  26      13.598  -2.417 -30.519  1.00 65.13           C  
ATOM    402  O   GLY A  26      13.369  -1.276 -30.924  1.00 65.13           O  
ATOM    403  N   PRO A  27      14.854  -2.905 -30.473  1.00 65.68           N  
ATOM    404  CA  PRO A  27      16.035  -2.120 -30.827  1.00 65.68           C  
ATOM    405  HA  PRO A  27      16.004  -1.157 -30.318  1.00 65.68           H  
ATOM    406  C   PRO A  27      16.108  -1.880 -32.342  1.00 65.68           C  
ATOM    407  CB  PRO A  27      17.229  -2.921 -30.294  1.00 65.68           C  
ATOM    408  HB2 PRO A  27      18.124  -2.787 -30.902  1.00 65.68           H  
ATOM    409  HB3 PRO A  27      17.428  -2.629 -29.263  1.00 65.68           H  
ATOM    410  O   PRO A  27      16.296  -2.810 -33.129  1.00 65.68           O  
ATOM    411  CG  PRO A  27      16.732  -4.367 -30.322  1.00 65.68           C  
ATOM    412  HG2 PRO A  27      16.872  -4.785 -31.319  1.00 65.68           H  
ATOM    413  HG3 PRO A  27      17.238  -4.981 -29.577  1.00 65.68           H  
ATOM    414  CD  PRO A  27      15.240  -4.233 -30.026  1.00 65.68           C  
ATOM    415  HD2 PRO A  27      14.682  -5.007 -30.553  1.00 65.68           H  
ATOM    416  HD3 PRO A  27      15.073  -4.313 -28.951  1.00 65.68           H  
ATOM    417  N   ALA A  28      15.989  -0.618 -32.758  1.00 58.73           N  
ATOM    418  H   ALA A  28      15.782   0.100 -32.079  1.00 58.73           H  
ATOM    419  CA  ALA A  28      16.291  -0.206 -34.122  1.00 58.73           C  
ATOM    420  HA  ALA A  28      15.785  -0.888 -34.806  1.00 58.73           H  
ATOM    421  C   ALA A  28      17.807  -0.301 -34.362  1.00 58.73           C  
ATOM    422  CB  ALA A  28      15.733   1.197 -34.382  1.00 58.73           C  
ATOM    423  HB1 ALA A  28      15.933   1.486 -35.414  1.00 58.73           H  
ATOM    424  HB2 ALA A  28      16.209   1.917 -33.716  1.00 58.73           H  
ATOM    425  HB3 ALA A  28      14.657   1.207 -34.213  1.00 58.73           H  
ATOM    426  O   ALA A  28      18.614   0.403 -33.759  1.00 58.73           O  
ATOM    427  N   LYS A  29      18.174  -1.219 -35.250  1.00 57.18           N  
ATOM    428  H   LYS A  29      17.426  -1.773 -35.640  1.00 57.18           H  
ATOM    429  CA  LYS A  29      19.518  -1.459 -35.773  1.00 57.18           C  
ATOM    430  HA  LYS A  29      20.222  -1.546 -34.945  1.00 57.18           H  
ATOM    431  C   LYS A  29      19.910  -0.267 -36.662  1.00 57.18           C  
ATOM    432  CB  LYS A  29      19.402  -2.799 -36.535  1.00 57.18           C  
ATOM    433  HB2 LYS A  29      18.729  -3.444 -35.970  1.00 57.18           H  
ATOM    434  HB3 LYS A  29      18.933  -2.627 -37.504  1.00 57.18           H  
ATOM    435  O   LYS A  29      19.389  -0.150 -37.766  1.00 57.18           O  
ATOM    436  CG  LYS A  29      20.690  -3.604 -36.734  1.00 57.18           C  
ATOM    437  HG2 LYS A  29      21.116  -3.844 -35.760  1.00 57.18           H  
ATOM    438  HG3 LYS A  29      21.409  -3.024 -37.313  1.00 57.18           H  
ATOM    439  CD  LYS A  29      20.333  -4.902 -37.482  1.00 57.18           C  
ATOM    440  HD2 LYS A  29      20.039  -4.648 -38.501  1.00 57.18           H  
ATOM    441  HD3 LYS A  29      19.490  -5.383 -36.985  1.00 57.18           H  
ATOM    442  CE  LYS A  29      21.506  -5.887 -37.515  1.00 57.18           C  
ATOM    443  HE2 LYS A  29      21.784  -6.128 -36.488  1.00 57.18           H  
ATOM    444  HE3 LYS A  29      22.358  -5.396 -37.984  1.00 57.18           H  
ATOM    445  NZ  LYS A  29      21.151  -7.126 -38.256  1.00 57.18           N  
ATOM    446  HZ1 LYS A  29      20.923  -6.905 -39.215  1.00 57.18           H  
ATOM    447  HZ2 LYS A  29      21.928  -7.771 -38.256  1.00 57.18           H  
ATOM    448  HZ3 LYS A  29      20.355  -7.579 -37.831  1.00 57.18           H  
ATOM    449  N   LEU A  30      20.789   0.621 -36.194  1.00 52.79           N  
ATOM    450  H   LEU A  30      21.124   0.522 -35.247  1.00 52.79           H  
ATOM    451  CA  LEU A  30      21.349   1.715 -37.002  1.00 52.79           C  
ATOM    452  HA  LEU A  30      20.900   1.693 -37.995  1.00 52.79           H  
ATOM    453  C   LEU A  30      22.854   1.488 -37.213  1.00 52.79           C  
ATOM    454  CB  LEU A  30      21.008   3.086 -36.381  1.00 52.79           C  
ATOM    455  HB2 LEU A  30      21.612   3.851 -36.869  1.00 52.79           H  
ATOM    456  HB3 LEU A  30      21.290   3.068 -35.328  1.00 52.79           H  
ATOM    457  O   LEU A  30      23.608   1.319 -36.258  1.00 52.79           O  
ATOM    458  CG  LEU A  30      19.521   3.486 -36.503  1.00 52.79           C  
ATOM    459  HG  LEU A  30      18.896   2.693 -36.093  1.00 52.79           H  
ATOM    460  CD1 LEU A  30      19.256   4.762 -35.703  1.00 52.79           C  
ATOM    461 HD11 LEU A  30      19.513   4.598 -34.657  1.00 52.79           H  
ATOM    462 HD12 LEU A  30      18.200   5.027 -35.764  1.00 52.79           H  
ATOM    463 HD13 LEU A  30      19.857   5.582 -36.096  1.00 52.79           H  
ATOM    464  CD2 LEU A  30      19.098   3.751 -37.952  1.00 52.79           C  
ATOM    465 HD21 LEU A  30      18.073   4.120 -37.974  1.00 52.79           H  
ATOM    466 HD22 LEU A  30      19.134   2.829 -38.532  1.00 52.79           H  
ATOM    467 HD23 LEU A  30      19.753   4.496 -38.404  1.00 52.79           H  
ATOM    468  N   SER A  31      23.246   1.411 -38.488  1.00 60.07           N  
ATOM    469  H   SER A  31      22.538   1.556 -39.193  1.00 60.07           H  
ATOM    470  CA  SER A  31      24.608   1.159 -38.980  1.00 60.07           C  
ATOM    471  HA  SER A  31      24.892   0.160 -38.650  1.00 60.07           H  
ATOM    472  C   SER A  31      25.640   2.186 -38.476  1.00 60.07           C  
ATOM    473  CB  SER A  31      24.620   1.192 -40.514  1.00 60.07           C  
ATOM    474  HB2 SER A  31      25.588   1.552 -40.862  1.00 60.07           H  
ATOM    475  HB3 SER A  31      23.854   1.873 -40.886  1.00 60.07           H  
ATOM    476  O   SER A  31      25.320   3.369 -38.381  1.00 60.07           O  
ATOM    477  OG  SER A  31      24.421  -0.102 -41.042  1.00 60.07           O  
ATOM    478  HG  SER A  31      24.663  -0.076 -41.970  1.00 60.07           H  
ATOM    479  N   PRO A  32      26.899   1.775 -38.222  1.00 57.84           N  
ATOM    480  CA  PRO A  32      27.913   2.568 -37.513  1.00 57.84           C  
ATOM    481  HA  PRO A  32      27.424   3.141 -36.724  1.00 57.84           H  
ATOM    482  C   PRO A  32      28.695   3.582 -38.382  1.00 57.84           C  
ATOM    483  CB  PRO A  32      28.814   1.508 -36.859  1.00 57.84           C  
ATOM    484  HB2 PRO A  32      29.821   1.863 -36.640  1.00 57.84           H  
ATOM    485  HB3 PRO A  32      28.343   1.152 -35.943  1.00 57.84           H  
ATOM    486  O   PRO A  32      29.856   3.868 -38.099  1.00 57.84           O  
ATOM    487  CG  PRO A  32      28.817   0.386 -37.894  1.00 57.84           C  
ATOM    488  HG2 PRO A  32      29.069  -0.577 -37.449  1.00 57.84           H  
ATOM    489  HG3 PRO A  32      29.509   0.632 -38.700  1.00 57.84           H  
ATOM    490  CD  PRO A  32      27.386   0.414 -38.418  1.00 57.84           C  
ATOM    491  HD2 PRO A  32      27.360   0.131 -39.470  1.00 57.84           H  
ATOM    492  HD3 PRO A  32      26.788  -0.278 -37.825  1.00 57.84           H  
ATOM    493  N   GLU A  33      28.111   4.139 -39.445  1.00 65.58           N  
ATOM    494  H   GLU A  33      27.127   3.969 -39.601  1.00 65.58           H  
ATOM    495  CA  GLU A  33      28.879   4.844 -40.492  1.00 65.58           C  
ATOM    496  HA  GLU A  33      29.914   4.524 -40.378  1.00 65.58           H  
ATOM    497  C   GLU A  33      28.962   6.378 -40.365  1.00 65.58           C  
ATOM    498  CB  GLU A  33      28.459   4.357 -41.889  1.00 65.58           C  
ATOM    499  HB2 GLU A  33      27.979   3.383 -41.793  1.00 65.58           H  
ATOM    500  HB3 GLU A  33      27.742   5.050 -42.330  1.00 65.58           H  
ATOM    501  O   GLU A  33      29.293   7.067 -41.325  1.00 65.58           O  
ATOM    502  CG  GLU A  33      29.691   4.202 -42.797  1.00 65.58           C  
ATOM    503  HG2 GLU A  33      30.199   5.162 -42.889  1.00 65.58           H  
ATOM    504  HG3 GLU A  33      30.386   3.503 -42.332  1.00 65.58           H  
ATOM    505  CD  GLU A  33      29.320   3.673 -44.186  1.00 65.58           C  
ATOM    506  OE1 GLU A  33      29.826   4.248 -45.174  1.00 65.58           O  
ATOM    507  OE2 GLU A  33      28.566   2.673 -44.236  1.00 65.58           O  
ATOM    508  N   SER A  34      28.738   6.953 -39.182  1.00 59.19           N  
ATOM    509  H   SER A  34      28.424   6.377 -38.414  1.00 59.19           H  
ATOM    510  CA  SER A  34      28.959   8.389 -38.951  1.00 59.19           C  
ATOM    511  HA  SER A  34      29.289   8.861 -39.877  1.00 59.19           H  
ATOM    512  C   SER A  34      30.085   8.624 -37.945  1.00 59.19           C  
ATOM    513  CB  SER A  34      27.651   9.104 -38.610  1.00 59.19           C  
ATOM    514  HB2 SER A  34      27.839  10.172 -38.499  1.00 59.19           H  
ATOM    515  HB3 SER A  34      26.937   8.957 -39.420  1.00 59.19           H  
ATOM    516  O   SER A  34      29.867   8.817 -36.748  1.00 59.19           O  
ATOM    517  OG  SER A  34      27.106   8.597 -37.414  1.00 59.19           O  
ATOM    518  HG  SER A  34      27.774   8.701 -36.733  1.00 59.19           H  
ATOM    519  N   ARG A  35      31.321   8.616 -38.458  1.00 53.80           N  
ATOM    520  H   ARG A  35      31.383   8.416 -39.446  1.00 53.80           H  
ATOM    521  CA  ARG A  35      32.491   9.222 -37.810  1.00 53.80           C  
ATOM    522  HA  ARG A  35      32.591   8.840 -36.794  1.00 53.80           H  
ATOM    523  C   ARG A  35      32.282  10.737 -37.747  1.00 53.80           C  
ATOM    524  CB  ARG A  35      33.757   8.907 -38.627  1.00 53.80           C  
ATOM    525  HB2 ARG A  35      34.535   9.618 -38.348  1.00 53.80           H  
ATOM    526  HB3 ARG A  35      33.545   9.047 -39.687  1.00 53.80           H  
ATOM    527  O   ARG A  35      32.248  11.394 -38.779  1.00 53.80           O  
ATOM    528  CG  ARG A  35      34.308   7.494 -38.393  1.00 53.80           C  
ATOM    529  HG2 ARG A  35      33.535   6.750 -38.584  1.00 53.80           H  
ATOM    530  HG3 ARG A  35      34.630   7.417 -37.355  1.00 53.80           H  
ATOM    531  CD  ARG A  35      35.500   7.246 -39.331  1.00 53.80           C  
ATOM    532  HD2 ARG A  35      35.114   6.968 -40.312  1.00 53.80           H  
ATOM    533  HD3 ARG A  35      36.067   8.171 -39.433  1.00 53.80           H  
ATOM    534  NE  ARG A  35      36.407   6.201 -38.816  1.00 53.80           N  
ATOM    535  HE  ARG A  35      36.238   5.877 -37.875  1.00 53.80           H  
ATOM    536  NH1 ARG A  35      37.706   5.987 -40.699  1.00 53.80           N  
ATOM    537 HH11 ARG A  35      37.076   6.602 -41.193  1.00 53.80           H  
ATOM    538 HH12 ARG A  35      38.490   5.574 -41.184  1.00 53.80           H  
ATOM    539  NH2 ARG A  35      38.244   4.853 -38.855  1.00 53.80           N  
ATOM    540 HH21 ARG A  35      39.030   4.460 -39.353  1.00 53.80           H  
ATOM    541 HH22 ARG A  35      38.072   4.583 -37.897  1.00 53.80           H  
ATOM    542  CZ  ARG A  35      37.443   5.687 -39.457  1.00 53.80           C  
ATOM    543  N   GLY A  36      32.170  11.284 -36.543  1.00 60.37           N  
ATOM    544  H   GLY A  36      32.059  10.667 -35.750  1.00 60.37           H  
ATOM    545  CA  GLY A  36      32.022  12.722 -36.324  1.00 60.37           C  
ATOM    546  HA2 GLY A  36      31.091  13.066 -36.776  1.00 60.37           H  
ATOM    547  HA3 GLY A  36      32.849  13.257 -36.790  1.00 60.37           H  
ATOM    548  C   GLY A  36      31.987  13.048 -34.839  1.00 60.37           C  
ATOM    549  O   GLY A  36      30.934  13.311 -34.275  1.00 60.37           O  
ATOM    550  N   LEU A  37      33.151  12.961 -34.202  1.00 52.47           N  
ATOM    551  H   LEU A  37      33.963  12.759 -34.768  1.00 52.47           H  
ATOM    552  CA  LEU A  37      33.408  13.427 -32.843  1.00 52.47           C  
ATOM    553  HA  LEU A  37      32.800  12.876 -32.125  1.00 52.47           H  
ATOM    554  C   LEU A  37      33.105  14.932 -32.733  1.00 52.47           C  
ATOM    555  CB  LEU A  37      34.912  13.212 -32.566  1.00 52.47           C  
ATOM    556  HB2 LEU A  37      35.191  13.759 -31.665  1.00 52.47           H  
ATOM    557  HB3 LEU A  37      35.469  13.664 -33.386  1.00 52.47           H  
ATOM    558  O   LEU A  37      33.748  15.717 -33.419  1.00 52.47           O  
ATOM    559  CG  LEU A  37      35.354  11.746 -32.412  1.00 52.47           C  
ATOM    560  HG  LEU A  37      34.755  11.104 -33.057  1.00 52.47           H  
ATOM    561  CD1 LEU A  37      36.820  11.585 -32.816  1.00 52.47           C  
ATOM    562 HD11 LEU A  37      37.124  10.544 -32.698  1.00 52.47           H  
ATOM    563 HD12 LEU A  37      37.450  12.215 -32.187  1.00 52.47           H  
ATOM    564 HD13 LEU A  37      36.953  11.876 -33.858  1.00 52.47           H  
ATOM    565  CD2 LEU A  37      35.198  11.290 -30.962  1.00 52.47           C  
ATOM    566 HD21 LEU A  37      34.156  11.385 -30.655  1.00 52.47           H  
ATOM    567 HD22 LEU A  37      35.494  10.245 -30.871  1.00 52.47           H  
ATOM    568 HD23 LEU A  37      35.822  11.895 -30.304  1.00 52.47           H  
ATOM    569  N   SER A  38      32.183  15.333 -31.861  1.00 53.57           N  
ATOM    570  H   SER A  38      31.444  14.675 -31.662  1.00 53.57           H  
ATOM    571  CA  SER A  38      32.390  16.363 -30.826  1.00 53.57           C  
ATOM    572  HA  SER A  38      33.074  15.947 -30.087  1.00 53.57           H  
ATOM    573  C   SER A  38      31.058  16.666 -30.133  1.00 53.57           C  
ATOM    574  CB  SER A  38      32.998  17.682 -31.317  1.00 53.57           C  
ATOM    575  HB2 SER A  38      32.249  18.261 -31.858  1.00 53.57           H  
ATOM    576  HB3 SER A  38      33.864  17.510 -31.956  1.00 53.57           H  
ATOM    577  O   SER A  38      29.997  16.653 -30.750  1.00 53.57           O  
ATOM    578  OG  SER A  38      33.455  18.387 -30.179  1.00 53.57           O  
ATOM    579  HG  SER A  38      33.699  19.275 -30.451  1.00 53.57           H  
ATOM    580  N   GLY A  39      31.118  16.851 -28.819  1.00 54.15           N  
ATOM    581  H   GLY A  39      32.030  17.040 -28.428  1.00 54.15           H  
ATOM    582  CA  GLY A  39      29.992  16.754 -27.903  1.00 54.15           C  
ATOM    583  HA2 GLY A  39      29.513  15.788 -28.055  1.00 54.15           H  
ATOM    584  HA3 GLY A  39      30.371  16.780 -26.881  1.00 54.15           H  
ATOM    585  C   GLY A  39      28.936  17.851 -28.026  1.00 54.15           C  
ATOM    586  O   GLY A  39      29.256  19.025 -28.143  1.00 54.15           O  
ATOM    587  N   ALA A  40      27.676  17.432 -27.908  1.00 51.68           N  
ATOM    588  H   ALA A  40      27.520  16.445 -28.053  1.00 51.68           H  
ATOM    589  CA  ALA A  40      26.572  18.175 -27.295  1.00 51.68           C  
ATOM    590  HA  ALA A  40      26.838  18.416 -26.265  1.00 51.68           H  
ATOM    591  C   ALA A  40      25.327  17.268 -27.259  1.00 51.68           C  
ATOM    592  CB  ALA A  40      26.290  19.498 -28.028  1.00 51.68           C  
ATOM    593  HB1 ALA A  40      25.386  19.958 -27.628  1.00 51.68           H  
ATOM    594  HB2 ALA A  40      26.151  19.311 -29.093  1.00 51.68           H  
ATOM    595  HB3 ALA A  40      27.110  20.202 -27.891  1.00 51.68           H  
ATOM    596  O   ALA A  40      24.329  17.516 -27.930  1.00 51.68           O  
ATOM    597  N   ALA A  41      25.383  16.179 -26.484  1.00 49.14           N  
ATOM    598  H   ALA A  41      26.219  16.006 -25.945  1.00 49.14           H  
ATOM    599  CA  ALA A  41      24.171  15.477 -26.072  1.00 49.14           C  
ATOM    600  HA  ALA A  41      23.505  15.357 -26.926  1.00 49.14           H  
ATOM    601  C   ALA A  41      23.469  16.362 -25.031  1.00 49.14           C  
ATOM    602  CB  ALA A  41      24.537  14.079 -25.553  1.00 49.14           C  
ATOM    603  HB1 ALA A  41      25.011  13.501 -26.346  1.00 49.14           H  
ATOM    604  HB2 ALA A  41      25.217  14.158 -24.705  1.00 49.14           H  
ATOM    605  HB3 ALA A  41      23.631  13.564 -25.231  1.00 49.14           H  
ATOM    606  O   ALA A  41      23.748  16.268 -23.839  1.00 49.14           O  
ATOM    607  N   SER A  42      22.634  17.294 -25.498  1.00 57.22           N  
ATOM    608  H   SER A  42      22.516  17.374 -26.498  1.00 57.22           H  
ATOM    609  CA  SER A  42      21.764  18.074 -24.622  1.00 57.22           C  
ATOM    610  HA  SER A  42      22.367  18.427 -23.786  1.00 57.22           H  
ATOM    611  C   SER A  42      20.678  17.144 -24.091  1.00 57.22           C  
ATOM    612  CB  SER A  42      21.190  19.307 -25.316  1.00 57.22           C  
ATOM    613  HB2 SER A  42      20.300  19.035 -25.884  1.00 57.22           H  
ATOM    614  HB3 SER A  42      21.931  19.727 -25.996  1.00 57.22           H  
ATOM    615  O   SER A  42      19.888  16.555 -24.828  1.00 57.22           O  
ATOM    616  OG  SER A  42      20.867  20.275 -24.337  1.00 57.22           O  
ATOM    617  HG  SER A  42      21.592  20.899 -24.250  1.00 57.22           H  
ATOM    618  N   ILE A  43      20.772  16.942 -22.789  1.00 53.23           N  
ATOM    619  H   ILE A  43      21.461  17.502 -22.308  1.00 53.23           H  
ATOM    620  CA  ILE A  43      20.052  15.993 -21.964  1.00 53.23           C  
ATOM    621  HA  ILE A  43      20.129  14.997 -22.400  1.00 53.23           H  
ATOM    622  C   ILE A  43      18.577  16.397 -21.880  1.00 53.23           C  
ATOM    623  CB  ILE A  43      20.764  16.005 -20.589  1.00 53.23           C  
ATOM    624  HB  ILE A  43      20.815  17.042 -20.258  1.00 53.23           H  
ATOM    625  O   ILE A  43      18.249  17.501 -21.463  1.00 53.23           O  
ATOM    626  CG1 ILE A  43      22.209  15.452 -20.705  1.00 53.23           C  
ATOM    627 HG12 ILE A  43      22.595  15.567 -21.718  1.00 53.23           H  
ATOM    628 HG13 ILE A  43      22.214  14.383 -20.490  1.00 53.23           H  
ATOM    629  CG2 ILE A  43      20.007  15.222 -19.507  1.00 53.23           C  
ATOM    630 HG21 ILE A  43      20.572  15.233 -18.575  1.00 53.23           H  
ATOM    631 HG22 ILE A  43      19.041  15.689 -19.314  1.00 53.23           H  
ATOM    632 HG23 ILE A  43      19.854  14.190 -19.822  1.00 53.23           H  
ATOM    633  CD1 ILE A  43      23.191  16.158 -19.764  1.00 53.23           C  
ATOM    634 HD11 ILE A  43      24.182  15.719 -19.877  1.00 53.23           H  
ATOM    635 HD12 ILE A  43      22.868  16.046 -18.729  1.00 53.23           H  
ATOM    636 HD13 ILE A  43      23.244  17.218 -20.014  1.00 53.23           H  
ATOM    637  N   GLY A  44      17.704  15.462 -22.253  1.00 51.05           N  
ATOM    638  H   GLY A  44      18.097  14.706 -22.795  1.00 51.05           H  
ATOM    639  CA  GLY A  44      16.460  15.148 -21.549  1.00 51.05           C  
ATOM    640  HA2 GLY A  44      16.718  14.566 -20.664  1.00 51.05           H  
ATOM    641  HA3 GLY A  44      15.857  14.507 -22.191  1.00 51.05           H  
ATOM    642  C   GLY A  44      15.572  16.301 -21.074  1.00 51.05           C  
ATOM    643  O   GLY A  44      15.551  16.613 -19.890  1.00 51.05           O  
ATOM    644  N   ALA A  45      14.697  16.785 -21.955  1.00 54.97           N  
ATOM    645  H   ALA A  45      14.833  16.563 -22.931  1.00 54.97           H  
ATOM    646  CA  ALA A  45      13.373  17.275 -21.569  1.00 54.97           C  
ATOM    647  HA  ALA A  45      13.345  17.466 -20.496  1.00 54.97           H  
ATOM    648  C   ALA A  45      12.355  16.161 -21.866  1.00 54.97           C  
ATOM    649  CB  ALA A  45      13.086  18.606 -22.274  1.00 54.97           C  
ATOM    650  HB1 ALA A  45      13.098  18.470 -23.355  1.00 54.97           H  
ATOM    651  HB2 ALA A  45      12.105  18.975 -21.972  1.00 54.97           H  
ATOM    652  HB3 ALA A  45      13.843  19.340 -21.995  1.00 54.97           H  
ATOM    653  O   ALA A  45      11.624  16.198 -22.855  1.00 54.97           O  
ATOM    654  N   GLY A  46      12.393  15.094 -21.062  1.00 61.58           N  
ATOM    655  H   GLY A  46      12.997  15.135 -20.254  1.00 61.58           H  
ATOM    656  CA  GLY A  46      11.358  14.063 -21.099  1.00 61.58           C  
ATOM    657  HA2 GLY A  46      11.626  13.232 -20.446  1.00 61.58           H  
ATOM    658  HA3 GLY A  46      11.260  13.697 -22.122  1.00 61.58           H  
ATOM    659  C   GLY A  46      10.032  14.659 -20.617  1.00 61.58           C  
ATOM    660  O   GLY A  46      10.059  15.506 -19.720  1.00 61.58           O  
ATOM    661  N   PRO A  47       8.882  14.274 -21.202  1.00 66.27           N  
ATOM    662  CA  PRO A  47       7.591  14.754 -20.729  1.00 66.27           C  
ATOM    663  HA  PRO A  47       7.529  15.823 -20.933  1.00 66.27           H  
ATOM    664  C   PRO A  47       7.474  14.484 -19.219  1.00 66.27           C  
ATOM    665  CB  PRO A  47       6.531  14.014 -21.551  1.00 66.27           C  
ATOM    666  HB2 PRO A  47       5.647  13.770 -20.962  1.00 66.27           H  
ATOM    667  HB3 PRO A  47       6.257  14.620 -22.415  1.00 66.27           H  
ATOM    668  O   PRO A  47       7.894  13.414 -18.765  1.00 66.27           O  
ATOM    669  CG  PRO A  47       7.261  12.756 -22.025  1.00 66.27           C  
ATOM    670  HG2 PRO A  47       7.211  11.993 -21.248  1.00 66.27           H  
ATOM    671  HG3 PRO A  47       6.851  12.377 -22.961  1.00 66.27           H  
ATOM    672  CD  PRO A  47       8.706  13.223 -22.187  1.00 66.27           C  
ATOM    673  HD2 PRO A  47       8.855  13.635 -23.185  1.00 66.27           H  
ATOM    674  HD3 PRO A  47       9.385  12.388 -22.014  1.00 66.27           H  
ATOM    675  N   PRO A  48       6.956  15.447 -18.436  1.00 64.40           N  
ATOM    676  CA  PRO A  48       6.865  15.329 -16.987  1.00 64.40           C  
ATOM    677  HA  PRO A  48       7.877  15.315 -16.582  1.00 64.40           H  
ATOM    678  C   PRO A  48       6.143  14.032 -16.590  1.00 64.40           C  
ATOM    679  CB  PRO A  48       6.143  16.594 -16.504  1.00 64.40           C  
ATOM    680  HB2 PRO A  48       6.883  17.328 -16.183  1.00 64.40           H  
ATOM    681  HB3 PRO A  48       5.441  16.388 -15.696  1.00 64.40           H  
ATOM    682  O   PRO A  48       5.282  13.556 -17.337  1.00 64.40           O  
ATOM    683  CG  PRO A  48       5.426  17.114 -17.750  1.00 64.40           C  
ATOM    684  HG2 PRO A  48       5.298  18.196 -17.723  1.00 64.40           H  
ATOM    685  HG3 PRO A  48       4.463  16.614 -17.849  1.00 64.40           H  
ATOM    686  CD  PRO A  48       6.341  16.680 -18.888  1.00 64.40           C  
ATOM    687  HD2 PRO A  48       7.113  17.432 -19.053  1.00 64.40           H  
ATOM    688  HD3 PRO A  48       5.752  16.533 -19.794  1.00 64.40           H  
ATOM    689  N   PRO A  49       6.484  13.440 -15.432  1.00 64.53           N  
ATOM    690  CA  PRO A  49       5.947  12.160 -14.996  1.00 64.53           C  
ATOM    691  HA  PRO A  49       6.177  11.388 -15.730  1.00 64.53           H  
ATOM    692  C   PRO A  49       4.429  12.274 -14.838  1.00 64.53           C  
ATOM    693  CB  PRO A  49       6.666  11.840 -13.680  1.00 64.53           C  
ATOM    694  HB2 PRO A  49       7.582  11.288 -13.894  1.00 64.53           H  
ATOM    695  HB3 PRO A  49       6.040  11.276 -12.989  1.00 64.53           H  
ATOM    696  O   PRO A  49       3.914  12.810 -13.862  1.00 64.53           O  
ATOM    697  CG  PRO A  49       7.024  13.219 -13.129  1.00 64.53           C  
ATOM    698  HG2 PRO A  49       7.891  13.179 -12.469  1.00 64.53           H  
ATOM    699  HG3 PRO A  49       6.167  13.646 -12.608  1.00 64.53           H  
ATOM    700  CD  PRO A  49       7.314  14.024 -14.393  1.00 64.53           C  
ATOM    701  HD2 PRO A  49       7.075  15.074 -14.225  1.00 64.53           H  
ATOM    702  HD3 PRO A  49       8.364  13.914 -14.665  1.00 64.53           H  
ATOM    703  N   TRP A  50       3.698  11.783 -15.829  1.00 71.99           N  
ATOM    704  H   TRP A  50       4.176  11.578 -16.695  1.00 71.99           H  
ATOM    705  CA  TRP A  50       2.267  11.549 -15.773  1.00 71.99           C  
ATOM    706  HA  TRP A  50       1.775  12.464 -15.441  1.00 71.99           H  
ATOM    707  C   TRP A  50       1.992  10.461 -14.726  1.00 71.99           C  
ATOM    708  CB  TRP A  50       1.753  11.226 -17.186  1.00 71.99           C  
ATOM    709  HB2 TRP A  50       0.672  11.097 -17.125  1.00 71.99           H  
ATOM    710  HB3 TRP A  50       1.937  12.092 -17.822  1.00 71.99           H  
ATOM    711  O   TRP A  50       1.979   9.265 -15.005  1.00 71.99           O  
ATOM    712  CG  TRP A  50       2.333  10.019 -17.873  1.00 71.99           C  
ATOM    713  CD1 TRP A  50       3.647   9.748 -18.073  1.00 71.99           C  
ATOM    714  HD1 TRP A  50       4.479  10.374 -17.786  1.00 71.99           H  
ATOM    715  CD2 TRP A  50       1.613   8.912 -18.498  1.00 71.99           C  
ATOM    716  CE2 TRP A  50       2.567   7.973 -18.992  1.00 71.99           C  
ATOM    717  CE3 TRP A  50       0.252   8.624 -18.736  1.00 71.99           C  
ATOM    718  HE3 TRP A  50      -0.498   9.321 -18.392  1.00 71.99           H  
ATOM    719  NE1 TRP A  50       3.788   8.525 -18.690  1.00 71.99           N  
ATOM    720  HE1 TRP A  50       4.683   8.114 -18.911  1.00 71.99           H  
ATOM    721  CH2 TRP A  50       0.836   6.543 -19.881  1.00 71.99           C  
ATOM    722  HH2 TRP A  50       0.531   5.650 -20.405  1.00 71.99           H  
ATOM    723  CZ2 TRP A  50       2.198   6.796 -19.655  1.00 71.99           C  
ATOM    724  HZ2 TRP A  50       2.953   6.108 -20.008  1.00 71.99           H  
ATOM    725  CZ3 TRP A  50      -0.130   7.464 -19.438  1.00 71.99           C  
ATOM    726  HZ3 TRP A  50      -1.176   7.273 -19.628  1.00 71.99           H  
ATOM    727  N   ILE A  51       1.841  10.882 -13.471  1.00 74.90           N  
ATOM    728  H   ILE A  51       2.032  11.855 -13.280  1.00 74.90           H  
ATOM    729  CA  ILE A  51       1.447  10.016 -12.362  1.00 74.90           C  
ATOM    730  HA  ILE A  51       2.139   9.176 -12.303  1.00 74.90           H  
ATOM    731  C   ILE A  51       0.044   9.472 -12.675  1.00 74.90           C  
ATOM    732  CB  ILE A  51       1.517  10.798 -11.027  1.00 74.90           C  
ATOM    733  HB  ILE A  51       0.911  11.699 -11.127  1.00 74.90           H  
ATOM    734  O   ILE A  51      -0.958  10.174 -12.546  1.00 74.90           O  
ATOM    735  CG1 ILE A  51       2.974  11.206 -10.699  1.00 74.90           C  
ATOM    736 HG12 ILE A  51       3.552  10.321 -10.431  1.00 74.90           H  
ATOM    737 HG13 ILE A  51       3.440  11.645 -11.581  1.00 74.90           H  
ATOM    738  CG2 ILE A  51       0.955   9.962  -9.864  1.00 74.90           C  
ATOM    739 HG21 ILE A  51      -0.040   9.590 -10.105  1.00 74.90           H  
ATOM    740 HG22 ILE A  51       1.606   9.110  -9.666  1.00 74.90           H  
ATOM    741 HG23 ILE A  51       0.880  10.571  -8.963  1.00 74.90           H  
ATOM    742  CD1 ILE A  51       3.094  12.244  -9.576  1.00 74.90           C  
ATOM    743 HD11 ILE A  51       2.498  13.124  -9.818  1.00 74.90           H  
ATOM    744 HD12 ILE A  51       2.759  11.824  -8.627  1.00 74.90           H  
ATOM    745 HD13 ILE A  51       4.137  12.541  -9.473  1.00 74.90           H  
ATOM    746  N   LEU A  52      -0.035   8.210 -13.097  1.00 74.67           N  
ATOM    747  H   LEU A  52       0.828   7.731 -13.311  1.00 74.67           H  
ATOM    748  CA  LEU A  52      -1.293   7.485 -13.255  1.00 74.67           C  
ATOM    749  HA  LEU A  52      -2.063   8.165 -13.620  1.00 74.67           H  
ATOM    750  C   LEU A  52      -1.755   6.960 -11.891  1.00 74.67           C  
ATOM    751  CB  LEU A  52      -1.122   6.338 -14.270  1.00 74.67           C  
ATOM    752  HB2 LEU A  52      -2.002   5.699 -14.205  1.00 74.67           H  
ATOM    753  HB3 LEU A  52      -0.263   5.739 -13.968  1.00 74.67           H  
ATOM    754  O   LEU A  52      -1.421   5.845 -11.492  1.00 74.67           O  
ATOM    755  CG  LEU A  52      -0.943   6.754 -15.739  1.00 74.67           C  
ATOM    756  HG  LEU A  52      -0.058   7.381 -15.848  1.00 74.67           H  
ATOM    757  CD1 LEU A  52      -0.753   5.473 -16.554  1.00 74.67           C  
ATOM    758 HD11 LEU A  52      -1.616   4.817 -16.436  1.00 74.67           H  
ATOM    759 HD12 LEU A  52      -0.632   5.715 -17.610  1.00 74.67           H  
ATOM    760 HD13 LEU A  52       0.146   4.958 -16.218  1.00 74.67           H  
ATOM    761  CD2 LEU A  52      -2.168   7.504 -16.274  1.00 74.67           C  
ATOM    762 HD21 LEU A  52      -3.076   6.934 -16.075  1.00 74.67           H  
ATOM    763 HD22 LEU A  52      -2.236   8.484 -15.801  1.00 74.67           H  
ATOM    764 HD23 LEU A  52      -2.070   7.652 -17.349  1.00 74.67           H  
ATOM    765  N   VAL A  53      -2.544   7.754 -11.164  1.00 73.74           N  
ATOM    766  H   VAL A  53      -2.723   8.691 -11.496  1.00 73.74           H  
ATOM    767  CA  VAL A  53      -3.232   7.267  -9.960  1.00 73.74           C  
ATOM    768  HA  VAL A  53      -2.560   6.582  -9.443  1.00 73.74           H  
ATOM    769  C   VAL A  53      -4.475   6.479 -10.378  1.00 73.74           C  
ATOM    770  CB  VAL A  53      -3.569   8.384  -8.953  1.00 73.74           C  
ATOM    771  HB  VAL A  53      -4.364   9.019  -9.345  1.00 73.74           H  
ATOM    772  O   VAL A  53      -5.540   7.039 -10.631  1.00 73.74           O  
ATOM    773  CG1 VAL A  53      -4.028   7.756  -7.632  1.00 73.74           C  
ATOM    774 HG11 VAL A  53      -4.937   7.173  -7.783  1.00 73.74           H  
ATOM    775 HG12 VAL A  53      -4.230   8.538  -6.900  1.00 73.74           H  
ATOM    776 HG13 VAL A  53      -3.249   7.105  -7.235  1.00 73.74           H  
ATOM    777  CG2 VAL A  53      -2.360   9.268  -8.637  1.00 73.74           C  
ATOM    778 HG21 VAL A  53      -2.125   9.877  -9.510  1.00 73.74           H  
ATOM    779 HG22 VAL A  53      -2.593   9.947  -7.817  1.00 73.74           H  
ATOM    780 HG23 VAL A  53      -1.501   8.655  -8.363  1.00 73.74           H  
ATOM    781  N   LEU A  54      -4.344   5.154 -10.452  1.00 74.43           N  
ATOM    782  H   LEU A  54      -3.418   4.771 -10.323  1.00 74.43           H  
ATOM    783  CA  LEU A  54      -5.466   4.231 -10.620  1.00 74.43           C  
ATOM    784  HA  LEU A  54      -6.152   4.632 -11.366  1.00 74.43           H  
ATOM    785  C   LEU A  54      -6.243   4.110  -9.298  1.00 74.43           C  
ATOM    786  CB  LEU A  54      -4.938   2.867 -11.115  1.00 74.43           C  
ATOM    787  HB2 LEU A  54      -4.072   2.597 -10.510  1.00 74.43           H  
ATOM    788  HB3 LEU A  54      -5.699   2.105 -10.945  1.00 74.43           H  
ATOM    789  O   LEU A  54      -5.987   3.219  -8.489  1.00 74.43           O  
ATOM    790  CG  LEU A  54      -4.551   2.837 -12.605  1.00 74.43           C  
ATOM    791  HG  LEU A  54      -3.988   3.736 -12.859  1.00 74.43           H  
ATOM    792  CD1 LEU A  54      -3.672   1.620 -12.893  1.00 74.43           C  
ATOM    793 HD11 LEU A  54      -2.760   1.680 -12.298  1.00 74.43           H  
ATOM    794 HD12 LEU A  54      -4.205   0.702 -12.647  1.00 74.43           H  
ATOM    795 HD13 LEU A  54      -3.393   1.609 -13.947  1.00 74.43           H  
ATOM    796  CD2 LEU A  54      -5.789   2.745 -13.503  1.00 74.43           C  
ATOM    797 HD21 LEU A  54      -6.361   1.848 -13.268  1.00 74.43           H  
ATOM    798 HD22 LEU A  54      -6.418   3.624 -13.363  1.00 74.43           H  
ATOM    799 HD23 LEU A  54      -5.479   2.710 -14.547  1.00 74.43           H  
ATOM    800  N   PHE A  55      -7.220   4.992  -9.076  1.00 68.47           N  
ATOM    801  H   PHE A  55      -7.319   5.767  -9.716  1.00 68.47           H  
ATOM    802  CA  PHE A  55      -8.240   4.786  -8.045  1.00 68.47           C  
ATOM    803  HA  PHE A  55      -7.748   4.496  -7.117  1.00 68.47           H  
ATOM    804  C   PHE A  55      -9.157   3.632  -8.465  1.00 68.47           C  
ATOM    805  CB  PHE A  55      -9.023   6.077  -7.764  1.00 68.47           C  
ATOM    806  HB2 PHE A  55      -9.253   6.580  -8.703  1.00 68.47           H  
ATOM    807  HB3 PHE A  55      -9.973   5.814  -7.300  1.00 68.47           H  
ATOM    808  O   PHE A  55     -10.143   3.809  -9.181  1.00 68.47           O  
ATOM    809  CG  PHE A  55      -8.310   7.033  -6.827  1.00 68.47           C  
ATOM    810  CD1 PHE A  55      -8.420   6.865  -5.432  1.00 68.47           C  
ATOM    811  HD1 PHE A  55      -9.010   6.054  -5.029  1.00 68.47           H  
ATOM    812  CD2 PHE A  55      -7.544   8.094  -7.342  1.00 68.47           C  
ATOM    813  HD2 PHE A  55      -7.451   8.231  -8.409  1.00 68.47           H  
ATOM    814  CE1 PHE A  55      -7.763   7.749  -4.558  1.00 68.47           C  
ATOM    815  HE1 PHE A  55      -7.846   7.618  -3.489  1.00 68.47           H  
ATOM    816  CE2 PHE A  55      -6.899   8.985  -6.467  1.00 68.47           C  
ATOM    817  HE2 PHE A  55      -6.320   9.806  -6.865  1.00 68.47           H  
ATOM    818  CZ  PHE A  55      -7.000   8.809  -5.076  1.00 68.47           C  
ATOM    819  HZ  PHE A  55      -6.496   9.492  -4.408  1.00 68.47           H  
ATOM    820  N   GLY A  56      -8.823   2.424  -8.012  1.00 70.49           N  
ATOM    821  H   GLY A  56      -7.930   2.331  -7.549  1.00 70.49           H  
ATOM    822  CA  GLY A  56      -9.713   1.271  -8.055  1.00 70.49           C  
ATOM    823  HA2 GLY A  56      -9.178   0.385  -7.715  1.00 70.49           H  
ATOM    824  HA3 GLY A  56     -10.054   1.106  -9.078  1.00 70.49           H  
ATOM    825  C   GLY A  56     -10.920   1.493  -7.145  1.00 70.49           C  
ATOM    826  O   GLY A  56     -10.905   1.108  -5.978  1.00 70.49           O  
ATOM    827  N   LEU A  57     -11.969   2.109  -7.692  1.00 64.71           N  
ATOM    828  H   LEU A  57     -11.823   2.523  -8.601  1.00 64.71           H  
ATOM    829  CA  LEU A  57     -13.327   2.127  -7.150  1.00 64.71           C  
ATOM    830  HA  LEU A  57     -13.309   2.496  -6.124  1.00 64.71           H  
ATOM    831  C   LEU A  57     -13.874   0.691  -7.134  1.00 64.71           C  
ATOM    832  CB  LEU A  57     -14.195   3.065  -8.019  1.00 64.71           C  
ATOM    833  HB2 LEU A  57     -15.247   2.813  -7.883  1.00 64.71           H  
ATOM    834  HB3 LEU A  57     -13.957   2.879  -9.067  1.00 64.71           H  
ATOM    835  O   LEU A  57     -14.529   0.248  -8.074  1.00 64.71           O  
ATOM    836  CG  LEU A  57     -14.011   4.561  -7.707  1.00 64.71           C  
ATOM    837  HG  LEU A  57     -12.967   4.763  -7.469  1.00 64.71           H  
ATOM    838  CD1 LEU A  57     -14.401   5.412  -8.916  1.00 64.71           C  
ATOM    839 HD11 LEU A  57     -13.752   5.170  -9.757  1.00 64.71           H  
ATOM    840 HD12 LEU A  57     -15.438   5.224  -9.192  1.00 64.71           H  
ATOM    841 HD13 LEU A  57     -14.275   6.468  -8.678  1.00 64.71           H  
ATOM    842  CD2 LEU A  57     -14.891   4.982  -6.526  1.00 64.71           C  
ATOM    843 HD21 LEU A  57     -14.628   4.401  -5.642  1.00 64.71           H  
ATOM    844 HD22 LEU A  57     -14.726   6.037  -6.309  1.00 64.71           H  
ATOM    845 HD23 LEU A  57     -15.944   4.827  -6.763  1.00 64.71           H  
ATOM    846  N   LEU A  58     -13.583  -0.052  -6.065  1.00 69.33           N  
ATOM    847  H   LEU A  58     -12.930   0.329  -5.395  1.00 69.33           H  
ATOM    848  CA  LEU A  58     -14.308  -1.270  -5.717  1.00 69.33           C  
ATOM    849  HA  LEU A  58     -14.533  -1.806  -6.639  1.00 69.33           H  
ATOM    850  C   LEU A  58     -15.616  -0.844  -5.020  1.00 69.33           C  
ATOM    851  CB  LEU A  58     -13.431  -2.178  -4.819  1.00 69.33           C  
ATOM    852  HB2 LEU A  58     -12.419  -1.780  -4.747  1.00 69.33           H  
ATOM    853  HB3 LEU A  58     -13.838  -2.181  -3.808  1.00 69.33           H  
ATOM    854  O   LEU A  58     -15.553  -0.327  -3.902  1.00 69.33           O  
ATOM    855  CG  LEU A  58     -13.359  -3.631  -5.323  1.00 69.33           C  
ATOM    856  HG  LEU A  58     -14.338  -3.937  -5.692  1.00 69.33           H  
ATOM    857  CD1 LEU A  58     -12.330  -3.766  -6.447  1.00 69.33           C  
ATOM    858 HD11 LEU A  58     -12.317  -4.792  -6.817  1.00 69.33           H  
ATOM    859 HD12 LEU A  58     -11.338  -3.502  -6.082  1.00 69.33           H  
ATOM    860 HD13 LEU A  58     -12.591  -3.099  -7.269  1.00 69.33           H  
ATOM    861  CD2 LEU A  58     -12.962  -4.580  -4.191  1.00 69.33           C  
ATOM    862 HD21 LEU A  58     -12.897  -5.600  -4.570  1.00 69.33           H  
ATOM    863 HD22 LEU A  58     -13.712  -4.543  -3.402  1.00 69.33           H  
ATOM    864 HD23 LEU A  58     -11.997  -4.284  -3.781  1.00 69.33           H  
ATOM    865  N   PRO A  59     -16.805  -1.011  -5.631  1.00 60.81           N  
ATOM    866  CA  PRO A  59     -18.060  -0.687  -4.966  1.00 60.81           C  
ATOM    867  HA  PRO A  59     -18.018   0.333  -4.583  1.00 60.81           H  
ATOM    868  C   PRO A  59     -18.289  -1.650  -3.794  1.00 60.81           C  
ATOM    869  CB  PRO A  59     -19.142  -0.753  -6.049  1.00 60.81           C  
ATOM    870  HB2 PRO A  59     -19.267   0.235  -6.492  1.00 60.81           H  
ATOM    871  HB3 PRO A  59     -20.094  -1.117  -5.662  1.00 60.81           H  
ATOM    872  O   PRO A  59     -18.564  -2.838  -3.976  1.00 60.81           O  
ATOM    873  CG  PRO A  59     -18.552  -1.700  -7.093  1.00 60.81           C  
ATOM    874  HG2 PRO A  59     -18.928  -1.484  -8.094  1.00 60.81           H  
ATOM    875  HG3 PRO A  59     -18.774  -2.731  -6.816  1.00 60.81           H  
ATOM    876  CD  PRO A  59     -17.048  -1.461  -6.992  1.00 60.81           C  
ATOM    877  HD2 PRO A  59     -16.510  -2.381  -7.218  1.00 60.81           H  
ATOM    878  HD3 PRO A  59     -16.767  -0.673  -7.691  1.00 60.81           H  
ATOM    879  N   ALA A  60     -18.170  -1.117  -2.578  1.00 63.24           N  
ATOM    880  H   ALA A  60     -17.833  -0.167  -2.514  1.00 63.24           H  
ATOM    881  CA  ALA A  60     -18.504  -1.793  -1.335  1.00 63.24           C  
ATOM    882  HA  ALA A  60     -17.939  -2.723  -1.277  1.00 63.24           H  
ATOM    883  C   ALA A  60     -20.007  -2.121  -1.304  1.00 63.24           C  
ATOM    884  CB  ALA A  60     -18.072  -0.895  -0.166  1.00 63.24           C  
ATOM    885  HB1 ALA A  60     -18.601   0.058  -0.207  1.00 63.24           H  
ATOM    886  HB2 ALA A  60     -18.303  -1.387   0.779  1.00 63.24           H  
ATOM    887  HB3 ALA A  60     -16.999  -0.711  -0.215  1.00 63.24           H  
ATOM    888  O   ALA A  60     -20.854  -1.267  -1.041  1.00 63.24           O  
ATOM    889  N   ARG A  61     -20.353  -3.384  -1.570  1.00 65.49           N  
ATOM    890  H   ARG A  61     -19.619  -4.013  -1.864  1.00 65.49           H  
ATOM    891  CA  ARG A  61     -21.667  -3.938  -1.232  1.00 65.49           C  
ATOM    892  HA  ARG A  61     -22.434  -3.196  -1.454  1.00 65.49           H  
ATOM    893  C   ARG A  61     -21.708  -4.196   0.276  1.00 65.49           C  
ATOM    894  CB  ARG A  61     -21.949  -5.213  -2.054  1.00 65.49           C  
ATOM    895  HB2 ARG A  61     -22.450  -5.944  -1.419  1.00 65.49           H  
ATOM    896  HB3 ARG A  61     -21.011  -5.654  -2.392  1.00 65.49           H  
ATOM    897  O   ARG A  61     -21.154  -5.182   0.735  1.00 65.49           O  
ATOM    898  CG  ARG A  61     -22.865  -4.938  -3.255  1.00 65.49           C  
ATOM    899  HG2 ARG A  61     -22.426  -4.171  -3.892  1.00 65.49           H  
ATOM    900  HG3 ARG A  61     -23.826  -4.582  -2.881  1.00 65.49           H  
ATOM    901  CD  ARG A  61     -23.076  -6.223  -4.069  1.00 65.49           C  
ATOM    902  HD2 ARG A  61     -23.189  -7.061  -3.381  1.00 65.49           H  
ATOM    903  HD3 ARG A  61     -22.187  -6.390  -4.676  1.00 65.49           H  
ATOM    904  NE  ARG A  61     -24.285  -6.149  -4.914  1.00 65.49           N  
ATOM    905  HE  ARG A  61     -24.969  -5.452  -4.655  1.00 65.49           H  
ATOM    906  NH1 ARG A  61     -23.753  -7.831  -6.385  1.00 65.49           N  
ATOM    907 HH11 ARG A  61     -23.989  -8.400  -7.185  1.00 65.49           H  
ATOM    908 HH12 ARG A  61     -22.856  -7.925  -5.929  1.00 65.49           H  
ATOM    909  NH2 ARG A  61     -25.735  -6.818  -6.538  1.00 65.49           N  
ATOM    910 HH21 ARG A  61     -26.403  -6.129  -6.225  1.00 65.49           H  
ATOM    911 HH22 ARG A  61     -25.965  -7.407  -7.326  1.00 65.49           H  
ATOM    912  CZ  ARG A  61     -24.583  -6.929  -5.938  1.00 65.49           C  
ATOM    913  N   GLY A  62     -22.376  -3.294   0.997  1.00 54.73           N  
ATOM    914  H   GLY A  62     -22.592  -2.430   0.521  1.00 54.73           H  
ATOM    915  CA  GLY A  62     -23.066  -3.533   2.269  1.00 54.73           C  
ATOM    916  HA2 GLY A  62     -23.856  -4.263   2.097  1.00 54.73           H  
ATOM    917  HA3 GLY A  62     -23.549  -2.606   2.579  1.00 54.73           H  
ATOM    918  C   GLY A  62     -22.234  -4.052   3.443  1.00 54.73           C  
ATOM    919  O   GLY A  62     -22.048  -5.249   3.564  1.00 54.73           O  
ATOM    920  N   HIS A  63     -21.851  -3.166   4.365  1.00 55.64           N  
ATOM    921  H   HIS A  63     -21.826  -2.195   4.089  1.00 55.64           H  
ATOM    922  CA  HIS A  63     -21.924  -3.391   5.816  1.00 55.64           C  
ATOM    923  HA  HIS A  63     -22.930  -3.742   6.048  1.00 55.64           H  
ATOM    924  C   HIS A  63     -21.728  -2.036   6.519  1.00 55.64           C  
ATOM    925  CB  HIS A  63     -20.934  -4.465   6.323  1.00 55.64           C  
ATOM    926  HB2 HIS A  63     -20.239  -4.742   5.531  1.00 55.64           H  
ATOM    927  HB3 HIS A  63     -20.340  -4.054   7.139  1.00 55.64           H  
ATOM    928  O   HIS A  63     -20.745  -1.332   6.301  1.00 55.64           O  
ATOM    929  CG  HIS A  63     -21.631  -5.715   6.832  1.00 55.64           C  
ATOM    930  CD2 HIS A  63     -22.036  -6.808   6.106  1.00 55.64           C  
ATOM    931  HD2 HIS A  63     -21.880  -6.979   5.051  1.00 55.64           H  
ATOM    932  ND1 HIS A  63     -21.972  -5.972   8.143  1.00 55.64           N  
ATOM    933  HD1 HIS A  63     -21.769  -5.381   8.936  1.00 55.64           H  
ATOM    934  CE1 HIS A  63     -22.576  -7.172   8.194  1.00 55.64           C  
ATOM    935  HE1 HIS A  63     -22.952  -7.640   9.092  1.00 55.64           H  
ATOM    936  NE2 HIS A  63     -22.649  -7.716   6.973  1.00 55.64           N  
ATOM    937  N   THR A  64     -22.714  -1.638   7.315  1.00 55.10           N  
ATOM    938  H   THR A  64     -23.494  -2.262   7.464  1.00 55.10           H  
ATOM    939  CA  THR A  64     -22.715  -0.430   8.145  1.00 55.10           C  
ATOM    940  HA  THR A  64     -22.434   0.433   7.541  1.00 55.10           H  
ATOM    941  C   THR A  64     -21.709  -0.584   9.295  1.00 55.10           C  
ATOM    942  CB  THR A  64     -24.137  -0.221   8.698  1.00 55.10           C  
ATOM    943  HB  THR A  64     -24.125   0.560   9.458  1.00 55.10           H  
ATOM    944  O   THR A  64     -21.701  -1.628   9.942  1.00 55.10           O  
ATOM    945  CG2 THR A  64     -25.130   0.157   7.595  1.00 55.10           C  
ATOM    946 HG21 THR A  64     -26.106   0.346   8.043  1.00 55.10           H  
ATOM    947 HG22 THR A  64     -25.224  -0.651   6.869  1.00 55.10           H  
ATOM    948 HG23 THR A  64     -24.794   1.063   7.091  1.00 55.10           H  
ATOM    949  OG1 THR A  64     -24.600  -1.433   9.258  1.00 55.10           O  
ATOM    950  HG1 THR A  64     -23.958  -1.706   9.917  1.00 55.10           H  
ATOM    951  N   ASN A  65     -20.928   0.464   9.585  1.00 51.81           N  
ATOM    952  H   ASN A  65     -21.040   1.284   9.006  1.00 51.81           H  
ATOM    953  CA  ASN A  65     -20.051   0.628  10.763  1.00 51.81           C  
ATOM    954  HA  ASN A  65     -19.810   1.691  10.785  1.00 51.81           H  
ATOM    955  C   ASN A  65     -18.663  -0.051  10.746  1.00 51.81           C  
ATOM    956  CB  ASN A  65     -20.820   0.370  12.078  1.00 51.81           C  
ATOM    957  HB2 ASN A  65     -20.178   0.629  12.921  1.00 51.81           H  
ATOM    958  HB3 ASN A  65     -21.055  -0.690  12.167  1.00 51.81           H  
ATOM    959  O   ASN A  65     -18.286  -0.724  11.704  1.00 51.81           O  
ATOM    960  CG  ASN A  65     -22.087   1.181  12.221  1.00 51.81           C  
ATOM    961  ND2 ASN A  65     -22.989   0.758  13.073  1.00 51.81           N  
ATOM    962 HD21 ASN A  65     -23.813   1.333  13.174  1.00 51.81           H  
ATOM    963 HD22 ASN A  65     -22.823  -0.074  13.622  1.00 51.81           H  
ATOM    964  OD1 ASN A  65     -22.288   2.196  11.578  1.00 51.81           O  
ATOM    965  N   CYS A  66     -17.837   0.216   9.732  1.00 57.03           N  
ATOM    966  H   CYS A  66     -18.181   0.737   8.938  1.00 57.03           H  
ATOM    967  CA  CYS A  66     -16.382   0.073   9.867  1.00 57.03           C  
ATOM    968  HA  CYS A  66     -16.134  -0.254  10.877  1.00 57.03           H  
ATOM    969  C   CYS A  66     -15.719   1.438   9.674  1.00 57.03           C  
ATOM    970  CB  CYS A  66     -15.842  -1.000   8.916  1.00 57.03           C  
ATOM    971  HB2 CYS A  66     -14.753  -1.012   8.969  1.00 57.03           H  
ATOM    972  HB3 CYS A  66     -16.139  -0.779   7.890  1.00 57.03           H  
ATOM    973  O   CYS A  66     -15.883   2.070   8.632  1.00 57.03           O  
ATOM    974  SG  CYS A  66     -16.475  -2.630   9.412  1.00 57.03           S  
ATOM    975  HG  CYS A  66     -16.711  -2.343  10.695  1.00 57.03           H  
ATOM    976  N   GLY A  67     -15.004   1.906  10.700  1.00 60.75           N  
ATOM    977  H   GLY A  67     -14.914   1.337  11.529  1.00 60.75           H  
ATOM    978  CA  GLY A  67     -14.252   3.154  10.646  1.00 60.75           C  
ATOM    979  HA2 GLY A  67     -14.936   3.986  10.482  1.00 60.75           H  
ATOM    980  HA3 GLY A  67     -13.729   3.313  11.589  1.00 60.75           H  
ATOM    981  C   GLY A  67     -13.220   3.104   9.523  1.00 60.75           C  
ATOM    982  O   GLY A  67     -12.308   2.281   9.543  1.00 60.75           O  
ATOM    983  N   ALA A  68     -13.372   3.981   8.535  1.00 62.79           N  
ATOM    984  H   ALA A  68     -14.176   4.592   8.538  1.00 62.79           H  
ATOM    985  CA  ALA A  68     -12.357   4.196   7.519  1.00 62.79           C  
ATOM    986  HA  ALA A  68     -11.962   3.234   7.193  1.00 62.79           H  
ATOM    987  C   ALA A  68     -11.216   5.013   8.144  1.00 62.79           C  
ATOM    988  CB  ALA A  68     -13.006   4.878   6.307  1.00 62.79           C  
ATOM    989  HB1 ALA A  68     -13.426   5.841   6.598  1.00 62.79           H  
ATOM    990  HB2 ALA A  68     -12.255   5.039   5.534  1.00 62.79           H  
ATOM    991  HB3 ALA A  68     -13.799   4.245   5.907  1.00 62.79           H  
ATOM    992  O   ALA A  68     -11.363   6.205   8.404  1.00 62.79           O  
ATOM    993  N   SER A  69     -10.081   4.369   8.422  1.00 62.27           N  
ATOM    994  H   SER A  69     -10.041   3.375   8.248  1.00 62.27           H  
ATOM    995  CA  SER A  69      -8.844   5.070   8.769  1.00 62.27           C  
ATOM    996  HA  SER A  69      -9.081   5.934   9.390  1.00 62.27           H  
ATOM    997  C   SER A  69      -8.183   5.554   7.478  1.00 62.27           C  
ATOM    998  CB  SER A  69      -7.913   4.159   9.574  1.00 62.27           C  
ATOM    999  HB2 SER A  69      -7.648   3.291   8.970  1.00 62.27           H  
ATOM   1000  HB3 SER A  69      -8.427   3.816  10.472  1.00 62.27           H  
ATOM   1001  O   SER A  69      -7.741   4.750   6.657  1.00 62.27           O  
ATOM   1002  OG  SER A  69      -6.730   4.843   9.942  1.00 62.27           O  
ATOM   1003  HG  SER A  69      -6.929   5.467  10.644  1.00 62.27           H  
ATOM   1004  N   VAL A  70      -8.146   6.871   7.281  1.00 64.94           N  
ATOM   1005  H   VAL A  70      -8.574   7.473   7.971  1.00 64.94           H  
ATOM   1006  CA  VAL A  70      -7.434   7.506   6.169  1.00 64.94           C  
ATOM   1007  HA  VAL A  70      -7.463   6.850   5.299  1.00 64.94           H  
ATOM   1008  C   VAL A  70      -5.978   7.692   6.592  1.00 64.94           C  
ATOM   1009  CB  VAL A  70      -8.095   8.843   5.767  1.00 64.94           C  
ATOM   1010  HB  VAL A  70      -8.056   9.535   6.608  1.00 64.94           H  
ATOM   1011  O   VAL A  70      -5.673   8.541   7.426  1.00 64.94           O  
ATOM   1012  CG1 VAL A  70      -7.382   9.481   4.568  1.00 64.94           C  
ATOM   1013 HG11 VAL A  70      -7.422   8.817   3.705  1.00 64.94           H  
ATOM   1014 HG12 VAL A  70      -7.863  10.426   4.314  1.00 64.94           H  
ATOM   1015 HG13 VAL A  70      -6.340   9.688   4.812  1.00 64.94           H  
ATOM   1016  CG2 VAL A  70      -9.567   8.639   5.377  1.00 64.94           C  
ATOM   1017 HG21 VAL A  70      -9.645   7.922   4.560  1.00 64.94           H  
ATOM   1018 HG22 VAL A  70     -10.139   8.275   6.230  1.00 64.94           H  
ATOM   1019 HG23 VAL A  70      -9.999   9.589   5.062  1.00 64.94           H  
ATOM   1020  N   LYS A  71      -5.065   6.893   6.033  1.00 73.19           N  
ATOM   1021  H   LYS A  71      -5.382   6.190   5.381  1.00 73.19           H  
ATOM   1022  CA  LYS A  71      -3.624   7.155   6.146  1.00 73.19           C  
ATOM   1023  HA  LYS A  71      -3.405   7.568   7.130  1.00 73.19           H  
ATOM   1024  C   LYS A  71      -3.241   8.211   5.110  1.00 73.19           C  
ATOM   1025  CB  LYS A  71      -2.804   5.866   5.973  1.00 73.19           C  
ATOM   1026  HB2 LYS A  71      -3.131   5.340   5.076  1.00 73.19           H  
ATOM   1027  HB3 LYS A  71      -1.758   6.143   5.842  1.00 73.19           H  
ATOM   1028  O   LYS A  71      -3.261   7.932   3.916  1.00 73.19           O  
ATOM   1029  CG  LYS A  71      -2.911   4.937   7.192  1.00 73.19           C  
ATOM   1030  HG2 LYS A  71      -2.627   5.489   8.089  1.00 73.19           H  
ATOM   1031  HG3 LYS A  71      -3.939   4.592   7.300  1.00 73.19           H  
ATOM   1032  CD  LYS A  71      -1.978   3.729   7.030  1.00 73.19           C  
ATOM   1033  HD2 LYS A  71      -2.270   3.170   6.140  1.00 73.19           H  
ATOM   1034  HD3 LYS A  71      -0.955   4.085   6.908  1.00 73.19           H  
ATOM   1035  CE  LYS A  71      -2.062   2.823   8.264  1.00 73.19           C  
ATOM   1036  HE2 LYS A  71      -1.820   3.419   9.144  1.00 73.19           H  
ATOM   1037  HE3 LYS A  71      -3.090   2.477   8.372  1.00 73.19           H  
ATOM   1038  NZ  LYS A  71      -1.133   1.670   8.158  1.00 73.19           N  
ATOM   1039  HZ1 LYS A  71      -1.192   1.093   8.985  1.00 73.19           H  
ATOM   1040  HZ2 LYS A  71      -0.181   1.997   8.073  1.00 73.19           H  
ATOM   1041  HZ3 LYS A  71      -1.354   1.107   7.349  1.00 73.19           H  
ATOM   1042  N   ILE A  72      -2.905   9.413   5.570  1.00 69.15           N  
ATOM   1043  H   ILE A  72      -2.948   9.574   6.566  1.00 69.15           H  
ATOM   1044  CA  ILE A  72      -2.384  10.495   4.727  1.00 69.15           C  
ATOM   1045  HA  ILE A  72      -2.784  10.396   3.718  1.00 69.15           H  
ATOM   1046  C   ILE A  72      -0.863  10.326   4.664  1.00 69.15           C  
ATOM   1047  CB  ILE A  72      -2.815  11.879   5.271  1.00 69.15           C  
ATOM   1048  HB  ILE A  72      -2.403  11.998   6.274  1.00 69.15           H  
ATOM   1049  O   ILE A  72      -0.168  10.600   5.639  1.00 69.15           O  
ATOM   1050  CG1 ILE A  72      -4.357  11.984   5.362  1.00 69.15           C  
ATOM   1051 HG12 ILE A  72      -4.784  11.992   4.359  1.00 69.15           H  
ATOM   1052 HG13 ILE A  72      -4.754  11.116   5.889  1.00 69.15           H  
ATOM   1053  CG2 ILE A  72      -2.249  13.001   4.377  1.00 69.15           C  
ATOM   1054 HG21 ILE A  72      -2.506  13.979   4.785  1.00 69.15           H  
ATOM   1055 HG22 ILE A  72      -1.162  12.946   4.334  1.00 69.15           H  
ATOM   1056 HG23 ILE A  72      -2.650  12.920   3.366  1.00 69.15           H  
ATOM   1057  CD1 ILE A  72      -4.857  13.211   6.134  1.00 69.15           C  
ATOM   1058 HD11 ILE A  72      -5.940  13.152   6.240  1.00 69.15           H  
ATOM   1059 HD12 ILE A  72      -4.612  14.128   5.598  1.00 69.15           H  
ATOM   1060 HD13 ILE A  72      -4.405  13.236   7.126  1.00 69.15           H  
ATOM   1061  N   GLY A  73      -0.350   9.828   3.540  1.00 73.82           N  
ATOM   1062  H   GLY A  73      -0.977   9.605   2.781  1.00 73.82           H  
ATOM   1063  CA  GLY A  73       1.084   9.836   3.252  1.00 73.82           C  
ATOM   1064  HA2 GLY A  73       1.327   9.038   2.550  1.00 73.82           H  
ATOM   1065  HA3 GLY A  73       1.661   9.680   4.164  1.00 73.82           H  
ATOM   1066  C   GLY A  73       1.471  11.167   2.614  1.00 73.82           C  
ATOM   1067  O   GLY A  73       0.957  11.499   1.549  1.00 73.82           O  
ATOM   1068  N   VAL A  74       2.349  11.933   3.262  1.00 68.93           N  
ATOM   1069  H   VAL A  74       2.737  11.593   4.131  1.00 68.93           H  
ATOM   1070  CA  VAL A  74       2.953  13.142   2.685  1.00 68.93           C  
ATOM   1071  HA  VAL A  74       2.313  13.525   1.890  1.00 68.93           H  
ATOM   1072  C   VAL A  74       4.293  12.741   2.080  1.00 68.93           C  
ATOM   1073  CB  VAL A  74       3.117  14.262   3.733  1.00 68.93           C  
ATOM   1074  HB  VAL A  74       3.763  13.914   4.538  1.00 68.93           H  
ATOM   1075  O   VAL A  74       5.176  12.280   2.797  1.00 68.93           O  
ATOM   1076  CG1 VAL A  74       3.736  15.523   3.115  1.00 68.93           C  
ATOM   1077 HG11 VAL A  74       3.125  15.880   2.286  1.00 68.93           H  
ATOM   1078 HG12 VAL A  74       3.810  16.307   3.869  1.00 68.93           H  
ATOM   1079 HG13 VAL A  74       4.743  15.309   2.755  1.00 68.93           H  
ATOM   1080  CG2 VAL A  74       1.761  14.654   4.338  1.00 68.93           C  
ATOM   1081 HG21 VAL A  74       1.325  13.805   4.866  1.00 68.93           H  
ATOM   1082 HG22 VAL A  74       1.079  14.976   3.551  1.00 68.93           H  
ATOM   1083 HG23 VAL A  74       1.896  15.467   5.051  1.00 68.93           H  
ATOM   1084  N   TYR A  75       4.436  12.912   0.769  1.00 58.51           N  
ATOM   1085  H   TYR A  75       3.667  13.294   0.237  1.00 58.51           H  
ATOM   1086  CA  TYR A  75       5.691  12.689   0.056  1.00 58.51           C  
ATOM   1087  HA  TYR A  75       6.419  12.219   0.717  1.00 58.51           H  
ATOM   1088  C   TYR A  75       6.243  14.046  -0.377  1.00 58.51           C  
ATOM   1089  CB  TYR A  75       5.470  11.740  -1.132  1.00 58.51           C  
ATOM   1090  HB2 TYR A  75       6.414  11.625  -1.665  1.00 58.51           H  
ATOM   1091  HB3 TYR A  75       4.762  12.192  -1.826  1.00 58.51           H  
ATOM   1092  O   TYR A  75       5.573  14.793  -1.089  1.00 58.51           O  
ATOM   1093  CG  TYR A  75       4.964  10.364  -0.736  1.00 58.51           C  
ATOM   1094  CD1 TYR A  75       5.880   9.337  -0.433  1.00 58.51           C  
ATOM   1095  HD1 TYR A  75       6.941   9.525  -0.508  1.00 58.51           H  
ATOM   1096  CD2 TYR A  75       3.579  10.109  -0.669  1.00 58.51           C  
ATOM   1097  HD2 TYR A  75       2.875  10.895  -0.900  1.00 58.51           H  
ATOM   1098  CE1 TYR A  75       5.416   8.058  -0.072  1.00 58.51           C  
ATOM   1099  HE1 TYR A  75       6.129   7.272   0.128  1.00 58.51           H  
ATOM   1100  CE2 TYR A  75       3.110   8.834  -0.301  1.00 58.51           C  
ATOM   1101  HE2 TYR A  75       2.050   8.633  -0.256  1.00 58.51           H  
ATOM   1102  OH  TYR A  75       3.576   6.569   0.328  1.00 58.51           O  
ATOM   1103  HH  TYR A  75       4.309   5.951   0.387  1.00 58.51           H  
ATOM   1104  CZ  TYR A  75       4.028   7.806  -0.008  1.00 58.51           C  
ATOM   1105  N   THR A  76       7.451  14.382   0.069  1.00 64.97           N  
ATOM   1106  H   THR A  76       7.941  13.748   0.684  1.00 64.97           H  
ATOM   1107  CA  THR A  76       8.188  15.565  -0.386  1.00 64.97           C  
ATOM   1108  HA  THR A  76       7.549  16.181  -1.020  1.00 64.97           H  
ATOM   1109  C   THR A  76       9.377  15.110  -1.214  1.00 64.97           C  
ATOM   1110  CB  THR A  76       8.660  16.446   0.779  1.00 64.97           C  
ATOM   1111  HB  THR A  76       9.319  17.223   0.391  1.00 64.97           H  
ATOM   1112  O   THR A  76      10.214  14.355  -0.726  1.00 64.97           O  
ATOM   1113  CG2 THR A  76       7.487  17.114   1.496  1.00 64.97           C  
ATOM   1114 HG21 THR A  76       6.846  16.356   1.945  1.00 64.97           H  
ATOM   1115 HG22 THR A  76       6.909  17.707   0.787  1.00 64.97           H  
ATOM   1116 HG23 THR A  76       7.870  17.767   2.280  1.00 64.97           H  
ATOM   1117  OG1 THR A  76       9.361  15.681   1.731  1.00 64.97           O  
ATOM   1118  HG1 THR A  76      10.027  15.172   1.262  1.00 64.97           H  
ATOM   1119  N   TYR A  77       9.455  15.581  -2.455  1.00 50.08           N  
ATOM   1120  H   TYR A  77       8.735  16.204  -2.790  1.00 50.08           H  
ATOM   1121  CA  TYR A  77      10.584  15.334  -3.345  1.00 50.08           C  
ATOM   1122  HA  TYR A  77      11.121  14.440  -3.028  1.00 50.08           H  
ATOM   1123  C   TYR A  77      11.541  16.530  -3.259  1.00 50.08           C  
ATOM   1124  CB  TYR A  77      10.057  15.086  -4.771  1.00 50.08           C  
ATOM   1125  HB2 TYR A  77       9.460  15.940  -5.089  1.00 50.08           H  
ATOM   1126  HB3 TYR A  77      10.911  15.022  -5.445  1.00 50.08           H  
ATOM   1127  O   TYR A  77      11.175  17.635  -3.657  1.00 50.08           O  
ATOM   1128  CG  TYR A  77       9.231  13.815  -4.923  1.00 50.08           C  
ATOM   1129  CD1 TYR A  77       9.877  12.592  -5.195  1.00 50.08           C  
ATOM   1130  HD1 TYR A  77      10.951  12.561  -5.305  1.00 50.08           H  
ATOM   1131  CD2 TYR A  77       7.828  13.841  -4.769  1.00 50.08           C  
ATOM   1132  HD2 TYR A  77       7.323  14.772  -4.561  1.00 50.08           H  
ATOM   1133  CE1 TYR A  77       9.135  11.397  -5.283  1.00 50.08           C  
ATOM   1134  HE1 TYR A  77       9.634  10.454  -5.452  1.00 50.08           H  
ATOM   1135  CE2 TYR A  77       7.082  12.648  -4.869  1.00 50.08           C  
ATOM   1136  HE2 TYR A  77       6.011  12.652  -4.733  1.00 50.08           H  
ATOM   1137  OH  TYR A  77       7.025  10.259  -5.131  1.00 50.08           O  
ATOM   1138  HH  TYR A  77       7.589   9.486  -5.047  1.00 50.08           H  
ATOM   1139  CZ  TYR A  77       7.736  11.419  -5.110  1.00 50.08           C  
ATOM   1140  N   GLN A  78      12.750  16.324  -2.734  1.00 54.84           N  
ATOM   1141  H   GLN A  78      12.985  15.399  -2.402  1.00 54.84           H  
ATOM   1142  CA  GLN A  78      13.869  17.265  -2.850  1.00 54.84           C  
ATOM   1143  HA  GLN A  78      13.585  18.077  -3.519  1.00 54.84           H  
ATOM   1144  C   GLN A  78      15.036  16.519  -3.510  1.00 54.84           C  
ATOM   1145  CB  GLN A  78      14.253  17.872  -1.479  1.00 54.84           C  
ATOM   1146  HB2 GLN A  78      15.289  17.618  -1.255  1.00 54.84           H  
ATOM   1147  HB3 GLN A  78      13.628  17.452  -0.691  1.00 54.84           H  
ATOM   1148  O   GLN A  78      15.363  15.405  -3.108  1.00 54.84           O  
ATOM   1149  CG  GLN A  78      14.109  19.406  -1.468  1.00 54.84           C  
ATOM   1150  HG2 GLN A  78      14.691  19.825  -2.289  1.00 54.84           H  
ATOM   1151  HG3 GLN A  78      13.061  19.659  -1.627  1.00 54.84           H  
ATOM   1152  CD  GLN A  78      14.592  20.061  -0.173  1.00 54.84           C  
ATOM   1153  NE2 GLN A  78      14.118  21.246   0.150  1.00 54.84           N  
ATOM   1154 HE21 GLN A  78      14.524  21.649   0.982  1.00 54.84           H  
ATOM   1155 HE22 GLN A  78      13.511  21.745  -0.485  1.00 54.84           H  
ATOM   1156  OE1 GLN A  78      15.387  19.545   0.590  1.00 54.84           O  
ATOM   1157  N   ASP A  79      15.612  17.103  -4.561  1.00 59.19           N  
ATOM   1158  H   ASP A  79      15.348  18.056  -4.769  1.00 59.19           H  
ATOM   1159  CA  ASP A  79      16.882  16.685  -5.176  1.00 59.19           C  
ATOM   1160  HA  ASP A  79      16.944  17.219  -6.124  1.00 59.19           H  
ATOM   1161  C   ASP A  79      17.009  15.203  -5.580  1.00 59.19           C  
ATOM   1162  CB  ASP A  79      18.052  17.213  -4.329  1.00 59.19           C  
ATOM   1163  HB2 ASP A  79      18.993  16.951  -4.812  1.00 59.19           H  
ATOM   1164  HB3 ASP A  79      18.027  16.744  -3.345  1.00 59.19           H  
ATOM   1165  O   ASP A  79      18.054  14.578  -5.414  1.00 59.19           O  
ATOM   1166  CG  ASP A  79      18.004  18.737  -4.182  1.00 59.19           C  
ATOM   1167  OD1 ASP A  79      17.482  19.396  -5.114  1.00 59.19           O  
ATOM   1168  OD2 ASP A  79      18.456  19.234  -3.130  1.00 59.19           O  
ATOM   1169  N   GLY A  80      15.949  14.620  -6.153  1.00 56.85           N  
ATOM   1170  H   GLY A  80      15.096  15.157  -6.218  1.00 56.85           H  
ATOM   1171  CA  GLY A  80      16.023  13.295  -6.789  1.00 56.85           C  
ATOM   1172  HA2 GLY A  80      16.861  13.286  -7.485  1.00 56.85           H  
ATOM   1173  HA3 GLY A  80      15.105  13.122  -7.351  1.00 56.85           H  
ATOM   1174  C   GLY A  80      16.210  12.114  -5.828  1.00 56.85           C  
ATOM   1175  O   GLY A  80      16.440  10.994  -6.281  1.00 56.85           O  
ATOM   1176  N   VAL A  81      16.070  12.340  -4.521  1.00 59.18           N  
ATOM   1177  H   VAL A  81      15.940  13.294  -4.216  1.00 59.18           H  
ATOM   1178  CA  VAL A  81      16.081  11.302  -3.489  1.00 59.18           C  
ATOM   1179  HA  VAL A  81      16.291  10.337  -3.950  1.00 59.18           H  
ATOM   1180  C   VAL A  81      14.690  11.237  -2.866  1.00 59.18           C  
ATOM   1181  CB  VAL A  81      17.192  11.567  -2.454  1.00 59.18           C  
ATOM   1182  HB  VAL A  81      17.010  12.522  -1.961  1.00 59.18           H  
ATOM   1183  O   VAL A  81      14.170  12.225  -2.350  1.00 59.18           O  
ATOM   1184  CG1 VAL A  81      17.238  10.464  -1.388  1.00 59.18           C  
ATOM   1185 HG11 VAL A  81      16.300  10.441  -0.832  1.00 59.18           H  
ATOM   1186 HG12 VAL A  81      17.405   9.494  -1.857  1.00 59.18           H  
ATOM   1187 HG13 VAL A  81      18.044  10.668  -0.684  1.00 59.18           H  
ATOM   1188  CG2 VAL A  81      18.572  11.615  -3.129  1.00 59.18           C  
ATOM   1189 HG21 VAL A  81      18.621  12.457  -3.819  1.00 59.18           H  
ATOM   1190 HG22 VAL A  81      18.757  10.692  -3.679  1.00 59.18           H  
ATOM   1191 HG23 VAL A  81      19.348  11.755  -2.377  1.00 59.18           H  
ATOM   1192  N   GLU A  82      14.055  10.069  -2.939  1.00 51.73           N  
ATOM   1193  H   GLU A  82      14.514   9.289  -3.389  1.00 51.73           H  
ATOM   1194  CA  GLU A  82      12.757   9.827  -2.315  1.00 51.73           C  
ATOM   1195  HA  GLU A  82      12.115  10.685  -2.513  1.00 51.73           H  
ATOM   1196  C   GLU A  82      12.958   9.719  -0.798  1.00 51.73           C  
ATOM   1197  CB  GLU A  82      12.101   8.594  -2.968  1.00 51.73           C  
ATOM   1198  HB2 GLU A  82      12.262   8.656  -4.044  1.00 51.73           H  
ATOM   1199  HB3 GLU A  82      12.576   7.682  -2.606  1.00 51.73           H  
ATOM   1200  O   GLU A  82      13.311   8.670  -0.259  1.00 51.73           O  
ATOM   1201  CG  GLU A  82      10.585   8.537  -2.735  1.00 51.73           C  
ATOM   1202  HG2 GLU A  82      10.395   8.355  -1.678  1.00 51.73           H  
ATOM   1203  HG3 GLU A  82      10.158   9.507  -2.987  1.00 51.73           H  
ATOM   1204  CD  GLU A  82       9.900   7.445  -3.577  1.00 51.73           C  
ATOM   1205  OE1 GLU A  82       8.781   7.726  -4.071  1.00 51.73           O  
ATOM   1206  OE2 GLU A  82      10.484   6.346  -3.713  1.00 51.73           O  
ATOM   1207  N   ILE A  83      12.797  10.841  -0.094  1.00 57.51           N  
ATOM   1208  H   ILE A  83      12.641  11.706  -0.591  1.00 57.51           H  
ATOM   1209  CA  ILE A  83      12.842  10.859   1.366  1.00 57.51           C  
ATOM   1210  HA  ILE A  83      13.615  10.166   1.699  1.00 57.51           H  
ATOM   1211  C   ILE A  83      11.491  10.331   1.845  1.00 57.51           C  
ATOM   1212  CB  ILE A  83      13.209  12.251   1.930  1.00 57.51           C  
ATOM   1213  HB  ILE A  83      12.422  12.957   1.666  1.00 57.51           H  
ATOM   1214  O   ILE A  83      10.507  11.066   1.938  1.00 57.51           O  
ATOM   1215  CG1 ILE A  83      14.543  12.754   1.326  1.00 57.51           C  
ATOM   1216 HG12 ILE A  83      14.472  12.754   0.238  1.00 57.51           H  
ATOM   1217 HG13 ILE A  83      15.351  12.078   1.607  1.00 57.51           H  
ATOM   1218  CG2 ILE A  83      13.313  12.166   3.468  1.00 57.51           C  
ATOM   1219 HG21 ILE A  83      12.379  11.801   3.893  1.00 57.51           H  
ATOM   1220 HG22 ILE A  83      14.124  11.497   3.754  1.00 57.51           H  
ATOM   1221 HG23 ILE A  83      13.498  13.155   3.887  1.00 57.51           H  
ATOM   1222  CD1 ILE A  83      14.923  14.182   1.734  1.00 57.51           C  
ATOM   1223 HD11 ILE A  83      14.097  14.861   1.521  1.00 57.51           H  
ATOM   1224 HD12 ILE A  83      15.794  14.499   1.161  1.00 57.51           H  
ATOM   1225 HD13 ILE A  83      15.172  14.226   2.794  1.00 57.51           H  
ATOM   1226  N   GLN A  84      11.432   9.026   2.123  1.00 53.41           N  
ATOM   1227  H   GLN A  84      12.232   8.456   1.890  1.00 53.41           H  
ATOM   1228  CA  GLN A  84      10.306   8.427   2.824  1.00 53.41           C  
ATOM   1229  HA  GLN A  84       9.394   8.682   2.285  1.00 53.41           H  
ATOM   1230  C   GLN A  84      10.257   9.061   4.216  1.00 53.41           C  
ATOM   1231  CB  GLN A  84      10.445   6.892   2.850  1.00 53.41           C  
ATOM   1232  HB2 GLN A  84      11.261   6.605   3.513  1.00 53.41           H  
ATOM   1233  HB3 GLN A  84      10.688   6.548   1.845  1.00 53.41           H  
ATOM   1234  O   GLN A  84      11.008   8.684   5.114  1.00 53.41           O  
ATOM   1235  CG  GLN A  84       9.143   6.200   3.287  1.00 53.41           C  
ATOM   1236  HG2 GLN A  84       8.342   6.502   2.613  1.00 53.41           H  
ATOM   1237  HG3 GLN A  84       8.882   6.519   4.296  1.00 53.41           H  
ATOM   1238  CD  GLN A  84       9.261   4.677   3.282  1.00 53.41           C  
ATOM   1239  NE2 GLN A  84       8.296   3.962   2.742  1.00 53.41           N  
ATOM   1240 HE21 GLN A  84       8.480   2.969   2.705  1.00 53.41           H  
ATOM   1241 HE22 GLN A  84       7.548   4.413   2.236  1.00 53.41           H  
ATOM   1242  OE1 GLN A  84      10.201   4.084   3.775  1.00 53.41           O  
ATOM   1243  N   GLY A  85       9.396  10.065   4.378  1.00 52.54           N  
ATOM   1244  H   GLY A  85       8.959  10.446   3.551  1.00 52.54           H  
ATOM   1245  CA  GLY A  85       9.084  10.664   5.664  1.00 52.54           C  
ATOM   1246  HA2 GLY A  85       8.396  11.498   5.526  1.00 52.54           H  
ATOM   1247  HA3 GLY A  85       9.996  11.025   6.139  1.00 52.54           H  
ATOM   1248  C   GLY A  85       8.424   9.616   6.549  1.00 52.54           C  
ATOM   1249  O   GLY A  85       7.201   9.529   6.624  1.00 52.54           O  
ATOM   1250  N   SER A  86       9.234   8.783   7.202  1.00 56.47           N  
ATOM   1251  H   SER A  86      10.218   8.808   6.978  1.00 56.47           H  
ATOM   1252  CA  SER A  86       8.809   7.989   8.340  1.00 56.47           C  
ATOM   1253  HA  SER A  86       8.033   7.289   8.031  1.00 56.47           H  
ATOM   1254  C   SER A  86       8.247   8.973   9.352  1.00 56.47           C  
ATOM   1255  CB  SER A  86       9.991   7.201   8.922  1.00 56.47           C  
ATOM   1256  HB2 SER A  86      10.291   6.427   8.215  1.00 56.47           H  
ATOM   1257  HB3 SER A  86       9.686   6.725   9.854  1.00 56.47           H  
ATOM   1258  O   SER A  86       8.983   9.803   9.887  1.00 56.47           O  
ATOM   1259  OG  SER A  86      11.097   8.048   9.164  1.00 56.47           O  
ATOM   1260  HG  SER A  86      10.767   8.862   9.551  1.00 56.47           H  
ATOM   1261  N   GLN A  87       6.937   8.925   9.574  1.00 47.84           N  
ATOM   1262  H   GLN A  87       6.370   8.318   8.999  1.00 47.84           H  
ATOM   1263  CA  GLN A  87       6.296   9.666  10.643  1.00 47.84           C  
ATOM   1264  HA  GLN A  87       6.595  10.711  10.568  1.00 47.84           H  
ATOM   1265  C   GLN A  87       6.821   9.094  11.964  1.00 47.84           C  
ATOM   1266  CB  GLN A  87       4.770   9.581  10.471  1.00 47.84           C  
ATOM   1267  HB2 GLN A  87       4.422   8.581  10.730  1.00 47.84           H  
ATOM   1268  HB3 GLN A  87       4.524   9.764   9.425  1.00 47.84           H  
ATOM   1269  O   GLN A  87       6.265   8.155  12.529  1.00 47.84           O  
ATOM   1270  CG  GLN A  87       4.033  10.630  11.313  1.00 47.84           C  
ATOM   1271  HG2 GLN A  87       4.389  11.620  11.029  1.00 47.84           H  
ATOM   1272  HG3 GLN A  87       4.263  10.478  12.367  1.00 47.84           H  
ATOM   1273  CD  GLN A  87       2.520  10.564  11.108  1.00 47.84           C  
ATOM   1274  NE2 GLN A  87       1.854  11.689  10.956  1.00 47.84           N  
ATOM   1275 HE21 GLN A  87       0.861  11.595  10.799  1.00 47.84           H  
ATOM   1276 HE22 GLN A  87       2.331  12.579  10.963  1.00 47.84           H  
ATOM   1277  OE1 GLN A  87       1.904   9.513  11.070  1.00 47.84           O  
ATOM   1278  N   ILE A  88       7.945   9.642  12.424  1.00 47.08           N  
ATOM   1279  H   ILE A  88       8.433  10.279  11.810  1.00 47.08           H  
ATOM   1280  CA  ILE A  88       8.443   9.492  13.782  1.00 47.08           C  
ATOM   1281  HA  ILE A  88       8.376   8.447  14.085  1.00 47.08           H  
ATOM   1282  C   ILE A  88       7.475  10.316  14.636  1.00 47.08           C  
ATOM   1283  CB  ILE A  88       9.924   9.952  13.897  1.00 47.08           C  
ATOM   1284  HB  ILE A  88       9.971  11.012  13.645  1.00 47.08           H  
ATOM   1285  O   ILE A  88       7.733  11.475  14.951  1.00 47.08           O  
ATOM   1286  CG1 ILE A  88      10.860   9.187  12.927  1.00 47.08           C  
ATOM   1287 HG12 ILE A  88      11.002   8.167  13.284  1.00 47.08           H  
ATOM   1288 HG13 ILE A  88      10.404   9.128  11.939  1.00 47.08           H  
ATOM   1289  CG2 ILE A  88      10.425   9.767  15.344  1.00 47.08           C  
ATOM   1290 HG21 ILE A  88      11.448  10.131  15.443  1.00 47.08           H  
ATOM   1291 HG22 ILE A  88       9.808  10.336  16.039  1.00 47.08           H  
ATOM   1292 HG23 ILE A  88      10.390   8.713  15.622  1.00 47.08           H  
ATOM   1293  CD1 ILE A  88      12.231   9.854  12.738  1.00 47.08           C  
ATOM   1294 HD11 ILE A  88      12.791   9.309  11.977  1.00 47.08           H  
ATOM   1295 HD12 ILE A  88      12.101  10.885  12.408  1.00 47.08           H  
ATOM   1296 HD13 ILE A  88      12.801   9.836  13.667  1.00 47.08           H  
ATOM   1297  N   LEU A  89       6.315   9.750  14.984  1.00 46.42           N  
ATOM   1298  H   LEU A  89       6.116   8.832  14.612  1.00 46.42           H  
ATOM   1299  CA  LEU A  89       5.746  10.108  16.276  1.00 46.42           C  
ATOM   1300  HA  LEU A  89       5.660  11.193  16.335  1.00 46.42           H  
ATOM   1301  C   LEU A  89       6.767   9.610  17.306  1.00 46.42           C  
ATOM   1302  CB  LEU A  89       4.363   9.463  16.522  1.00 46.42           C  
ATOM   1303  HB2 LEU A  89       4.338   9.141  17.563  1.00 46.42           H  
ATOM   1304  HB3 LEU A  89       4.256   8.560  15.921  1.00 46.42           H  
ATOM   1305  O   LEU A  89       7.103   8.422  17.260  1.00 46.42           O  
ATOM   1306  CG  LEU A  89       3.173  10.420  16.293  1.00 46.42           C  
ATOM   1307  HG  LEU A  89       3.525  11.448  16.218  1.00 46.42           H  
ATOM   1308  CD1 LEU A  89       2.413  10.072  15.015  1.00 46.42           C  
ATOM   1309 HD11 LEU A  89       1.958   9.085  15.102  1.00 46.42           H  
ATOM   1310 HD12 LEU A  89       1.636  10.814  14.830  1.00 46.42           H  
ATOM   1311 HD13 LEU A  89       3.107  10.066  14.175  1.00 46.42           H  
ATOM   1312  CD2 LEU A  89       2.185  10.347  17.460  1.00 46.42           C  
ATOM   1313 HD21 LEU A  89       1.805   9.332  17.569  1.00 46.42           H  
ATOM   1314 HD22 LEU A  89       2.684  10.647  18.381  1.00 46.42           H  
ATOM   1315 HD23 LEU A  89       1.352  11.027  17.279  1.00 46.42           H  
ATOM   1316  N   PRO A  90       7.267  10.450  18.229  1.00 47.25           N  
ATOM   1317  CA  PRO A  90       7.905   9.940  19.429  1.00 47.25           C  
ATOM   1318  HA  PRO A  90       8.723   9.265  19.176  1.00 47.25           H  
ATOM   1319  C   PRO A  90       6.831   9.168  20.207  1.00 47.25           C  
ATOM   1320  CB  PRO A  90       8.461  11.174  20.152  1.00 47.25           C  
ATOM   1321  HB2 PRO A  90       9.475  11.367  19.799  1.00 47.25           H  
ATOM   1322  HB3 PRO A  90       8.458  11.057  21.236  1.00 47.25           H  
ATOM   1323  O   PRO A  90       6.096   9.735  21.012  1.00 47.25           O  
ATOM   1324  CG  PRO A  90       7.547  12.312  19.697  1.00 47.25           C  
ATOM   1325  HG2 PRO A  90       8.065  13.270  19.695  1.00 47.25           H  
ATOM   1326  HG3 PRO A  90       6.670  12.355  20.343  1.00 47.25           H  
ATOM   1327  CD  PRO A  90       7.121  11.898  18.289  1.00 47.25           C  
ATOM   1328  HD2 PRO A  90       6.090  12.210  18.119  1.00 47.25           H  
ATOM   1329  HD3 PRO A  90       7.781  12.357  17.553  1.00 47.25           H  
ATOM   1330  N   GLN A  91       6.662   7.878  19.901  1.00 51.16           N  
ATOM   1331  H   GLN A  91       7.195   7.490  19.136  1.00 51.16           H  
ATOM   1332  CA  GLN A  91       5.834   6.990  20.700  1.00 51.16           C  
ATOM   1333  HA  GLN A  91       4.894   7.495  20.921  1.00 51.16           H  
ATOM   1334  C   GLN A  91       6.568   6.790  22.019  1.00 51.16           C  
ATOM   1335  CB  GLN A  91       5.488   5.681  19.972  1.00 51.16           C  
ATOM   1336  HB2 GLN A  91       6.347   5.325  19.403  1.00 51.16           H  
ATOM   1337  HB3 GLN A  91       5.228   4.929  20.717  1.00 51.16           H  
ATOM   1338  O   GLN A  91       7.626   6.165  22.094  1.00 51.16           O  
ATOM   1339  CG  GLN A  91       4.272   5.880  19.047  1.00 51.16           C  
ATOM   1340  HG2 GLN A  91       4.536   6.582  18.256  1.00 51.16           H  
ATOM   1341  HG3 GLN A  91       3.452   6.306  19.625  1.00 51.16           H  
ATOM   1342  CD  GLN A  91       3.773   4.589  18.405  1.00 51.16           C  
ATOM   1343  NE2 GLN A  91       2.652   4.624  17.717  1.00 51.16           N  
ATOM   1344 HE21 GLN A  91       2.105   5.471  17.656  1.00 51.16           H  
ATOM   1345 HE22 GLN A  91       2.347   3.725  17.372  1.00 51.16           H  
ATOM   1346  OE1 GLN A  91       4.363   3.529  18.483  1.00 51.16           O  
ATOM   1347  N   VAL A  92       6.011   7.459  23.027  1.00 55.75           N  
ATOM   1348  H   VAL A  92       5.221   8.039  22.783  1.00 55.75           H  
ATOM   1349  CA  VAL A  92       6.367   7.414  24.441  1.00 55.75           C  
ATOM   1350  HA  VAL A  92       7.217   8.080  24.597  1.00 55.75           H  
ATOM   1351  C   VAL A  92       6.721   5.975  24.836  1.00 55.75           C  
ATOM   1352  CB  VAL A  92       5.160   7.925  25.257  1.00 55.75           C  
ATOM   1353  HB  VAL A  92       4.294   7.301  25.036  1.00 55.75           H  
ATOM   1354  O   VAL A  92       5.973   5.065  24.481  1.00 55.75           O  
ATOM   1355  CG1 VAL A  92       5.390   7.893  26.771  1.00 55.75           C  
ATOM   1356 HG11 VAL A  92       5.589   6.874  27.104  1.00 55.75           H  
ATOM   1357 HG12 VAL A  92       6.225   8.539  27.043  1.00 55.75           H  
ATOM   1358 HG13 VAL A  92       4.493   8.239  27.284  1.00 55.75           H  
ATOM   1359  CG2 VAL A  92       4.816   9.374  24.870  1.00 55.75           C  
ATOM   1360 HG21 VAL A  92       5.682  10.018  25.025  1.00 55.75           H  
ATOM   1361 HG22 VAL A  92       3.991   9.733  25.485  1.00 55.75           H  
ATOM   1362 HG23 VAL A  92       4.505   9.438  23.827  1.00 55.75           H  
ATOM   1363  N   PRO A  93       7.840   5.744  25.550  1.00 48.31           N  
ATOM   1364  CA  PRO A  93       8.272   4.404  25.927  1.00 48.31           C  
ATOM   1365  HA  PRO A  93       8.525   3.845  25.026  1.00 48.31           H  
ATOM   1366  C   PRO A  93       7.158   3.658  26.675  1.00 48.31           C  
ATOM   1367  CB  PRO A  93       9.544   4.603  26.769  1.00 48.31           C  
ATOM   1368  HB2 PRO A  93       9.592   3.918  27.616  1.00 48.31           H  
ATOM   1369  HB3 PRO A  93      10.418   4.470  26.131  1.00 48.31           H  
ATOM   1370  O   PRO A  93       6.842   3.987  27.817  1.00 48.31           O  
ATOM   1371  CG  PRO A  93       9.477   6.060  27.229  1.00 48.31           C  
ATOM   1372  HG2 PRO A  93      10.468   6.483  27.392  1.00 48.31           H  
ATOM   1373  HG3 PRO A  93       8.873   6.130  28.134  1.00 48.31           H  
ATOM   1374  CD  PRO A  93       8.750   6.745  26.080  1.00 48.31           C  
ATOM   1375  HD2 PRO A  93       9.463   7.029  25.305  1.00 48.31           H  
ATOM   1376  HD3 PRO A  93       8.228   7.625  26.454  1.00 48.31           H  
ATOM   1377  N   GLU A  94       6.598   2.619  26.045  1.00 56.16           N  
ATOM   1378  H   GLU A  94       6.782   2.532  25.056  1.00 56.16           H  
ATOM   1379  CA  GLU A  94       5.610   1.675  26.602  1.00 56.16           C  
ATOM   1380  HA  GLU A  94       4.811   2.247  27.074  1.00 56.16           H  
ATOM   1381  C   GLU A  94       6.215   0.763  27.697  1.00 56.16           C  
ATOM   1382  CB  GLU A  94       4.975   0.826  25.478  1.00 56.16           C  
ATOM   1383  HB2 GLU A  94       5.774   0.376  24.889  1.00 56.16           H  
ATOM   1384  HB3 GLU A  94       4.396   0.023  25.934  1.00 56.16           H  
ATOM   1385  O   GLU A  94       5.999  -0.447  27.733  1.00 56.16           O  
ATOM   1386  CG  GLU A  94       4.002   1.567  24.554  1.00 56.16           C  
ATOM   1387  HG2 GLU A  94       4.551   2.318  23.985  1.00 56.16           H  
ATOM   1388  HG3 GLU A  94       3.258   2.077  25.166  1.00 56.16           H  
ATOM   1389  CD  GLU A  94       3.308   0.588  23.586  1.00 56.16           C  
ATOM   1390  OE1 GLU A  94       2.081   0.737  23.381  1.00 56.16           O  
ATOM   1391  OE2 GLU A  94       4.009  -0.309  23.064  1.00 56.16           O  
ATOM   1392  N   LYS A  95       7.026   1.320  28.606  1.00 53.30           N  
ATOM   1393  H   LYS A  95       7.153   2.319  28.539  1.00 53.30           H  
ATOM   1394  CA  LYS A  95       7.638   0.600  29.737  1.00 53.30           C  
ATOM   1395  HA  LYS A  95       7.182  -0.389  29.786  1.00 53.30           H  
ATOM   1396  C   LYS A  95       7.292   1.176  31.110  1.00 53.30           C  
ATOM   1397  CB  LYS A  95       9.145   0.387  29.513  1.00 53.30           C  
ATOM   1398  HB2 LYS A  95       9.600   1.301  29.132  1.00 53.30           H  
ATOM   1399  HB3 LYS A  95       9.623   0.140  30.462  1.00 53.30           H  
ATOM   1400  O   LYS A  95       7.935   0.821  32.095  1.00 53.30           O  
ATOM   1401  CG  LYS A  95       9.397  -0.780  28.548  1.00 53.30           C  
ATOM   1402  HG2 LYS A  95       9.110  -0.488  27.538  1.00 53.30           H  
ATOM   1403  HG3 LYS A  95       8.797  -1.638  28.852  1.00 53.30           H  
ATOM   1404  CD  LYS A  95      10.874  -1.187  28.575  1.00 53.30           C  
ATOM   1405  HD2 LYS A  95      11.154  -1.446  29.596  1.00 53.30           H  
ATOM   1406  HD3 LYS A  95      11.482  -0.349  28.235  1.00 53.30           H  
ATOM   1407  CE  LYS A  95      11.091  -2.397  27.662  1.00 53.30           C  
ATOM   1408  HE2 LYS A  95      10.414  -3.191  27.975  1.00 53.30           H  
ATOM   1409  HE3 LYS A  95      10.819  -2.116  26.644  1.00 53.30           H  
ATOM   1410  NZ  LYS A  95      12.497  -2.868  27.715  1.00 53.30           N  
ATOM   1411  HZ1 LYS A  95      12.621  -3.664  27.106  1.00 53.30           H  
ATOM   1412  HZ2 LYS A  95      12.740  -3.139  28.657  1.00 53.30           H  
ATOM   1413  HZ3 LYS A  95      13.122  -2.133  27.415  1.00 53.30           H  
ATOM   1414  N   THR A  96       6.229   1.969  31.210  1.00 48.23           N  
ATOM   1415  H   THR A  96       5.772   2.283  30.366  1.00 48.23           H  
ATOM   1416  CA  THR A  96       5.642   2.353  32.502  1.00 48.23           C  
ATOM   1417  HA  THR A  96       6.224   1.871  33.288  1.00 48.23           H  
ATOM   1418  C   THR A  96       4.239   1.778  32.620  1.00 48.23           C  
ATOM   1419  CB  THR A  96       5.720   3.857  32.809  1.00 48.23           C  
ATOM   1420  HB  THR A  96       4.718   4.283  32.872  1.00 48.23           H  
ATOM   1421  O   THR A  96       3.249   2.321  32.141  1.00 48.23           O  
ATOM   1422  CG2 THR A  96       6.454   4.081  34.134  1.00 48.23           C  
ATOM   1423 HG21 THR A  96       6.495   5.148  34.354  1.00 48.23           H  
ATOM   1424 HG22 THR A  96       5.922   3.577  34.941  1.00 48.23           H  
ATOM   1425 HG23 THR A  96       7.469   3.691  34.067  1.00 48.23           H  
ATOM   1426  OG1 THR A  96       6.454   4.557  31.830  1.00 48.23           O  
ATOM   1427  HG1 THR A  96       6.155   5.469  31.829  1.00 48.23           H  
ATOM   1428  N   LEU A  97       4.232   0.609  33.248  1.00 39.02           N  
ATOM   1429  H   LEU A  97       5.138   0.274  33.544  1.00 39.02           H  
ATOM   1430  CA  LEU A  97       3.114  -0.205  33.681  1.00 39.02           C  
ATOM   1431  HA  LEU A  97       2.584  -0.587  32.807  1.00 39.02           H  
ATOM   1432  C   LEU A  97       2.148   0.621  34.559  1.00 39.02           C  
ATOM   1433  CB  LEU A  97       3.778  -1.371  34.462  1.00 39.02           C  
ATOM   1434  HB2 LEU A  97       4.776  -1.563  34.068  1.00 39.02           H  
ATOM   1435  HB3 LEU A  97       3.936  -1.065  35.496  1.00 39.02           H  
ATOM   1436  O   LEU A  97       2.359   0.758  35.759  1.00 39.02           O  
ATOM   1437  CG  LEU A  97       3.023  -2.705  34.440  1.00 39.02           C  
ATOM   1438  HG  LEU A  97       1.949  -2.523  34.409  1.00 39.02           H  
ATOM   1439  CD1 LEU A  97       3.448  -3.524  33.217  1.00 39.02           C  
ATOM   1440 HD11 LEU A  97       2.877  -4.453  33.184  1.00 39.02           H  
ATOM   1441 HD12 LEU A  97       4.511  -3.761  33.264  1.00 39.02           H  
ATOM   1442 HD13 LEU A  97       3.245  -2.960  32.307  1.00 39.02           H  
ATOM   1443  CD2 LEU A  97       3.352  -3.520  35.691  1.00 39.02           C  
ATOM   1444 HD21 LEU A  97       3.025  -2.975  36.577  1.00 39.02           H  
ATOM   1445 HD22 LEU A  97       2.827  -4.474  35.657  1.00 39.02           H  
ATOM   1446 HD23 LEU A  97       4.426  -3.699  35.755  1.00 39.02           H  
ATOM   1447  N   TYR A  98       1.077   1.147  33.972  1.00 53.67           N  
ATOM   1448  H   TYR A  98       1.027   1.142  32.964  1.00 53.67           H  
ATOM   1449  CA  TYR A  98      -0.162   1.447  34.690  1.00 53.67           C  
ATOM   1450  HA  TYR A  98      -0.109   0.983  35.675  1.00 53.67           H  
ATOM   1451  C   TYR A  98      -1.303   0.811  33.893  1.00 53.67           C  
ATOM   1452  CB  TYR A  98      -0.367   2.954  34.900  1.00 53.67           C  
ATOM   1453  HB2 TYR A  98      -1.391   3.122  35.234  1.00 53.67           H  
ATOM   1454  HB3 TYR A  98      -0.248   3.471  33.947  1.00 53.67           H  
ATOM   1455  O   TYR A  98      -1.340   0.973  32.671  1.00 53.67           O  
ATOM   1456  CG  TYR A  98       0.568   3.554  35.933  1.00 53.67           C  
ATOM   1457  CD1 TYR A  98       0.291   3.405  37.307  1.00 53.67           C  
ATOM   1458  HD1 TYR A  98      -0.598   2.882  37.626  1.00 53.67           H  
ATOM   1459  CD2 TYR A  98       1.732   4.230  35.520  1.00 53.67           C  
ATOM   1460  HD2 TYR A  98       1.947   4.325  34.466  1.00 53.67           H  
ATOM   1461  CE1 TYR A  98       1.180   3.927  38.267  1.00 53.67           C  
ATOM   1462  HE1 TYR A  98       0.982   3.813  39.322  1.00 53.67           H  
ATOM   1463  CE2 TYR A  98       2.621   4.758  36.476  1.00 53.67           C  
ATOM   1464  HE2 TYR A  98       3.515   5.272  36.155  1.00 53.67           H  
ATOM   1465  OH  TYR A  98       3.204   5.101  38.781  1.00 53.67           O  
ATOM   1466  HH  TYR A  98       3.957   5.537  38.376  1.00 53.67           H  
ATOM   1467  CZ  TYR A  98       2.347   4.601  37.853  1.00 53.67           C  
ATOM   1468  N   PRO A  99      -2.194   0.032  34.529  1.00 61.99           N  
ATOM   1469  CA  PRO A  99      -3.287  -0.614  33.817  1.00 61.99           C  
ATOM   1470  HA  PRO A  99      -2.873  -1.312  33.090  1.00 61.99           H  
ATOM   1471  C   PRO A  99      -4.141   0.457  33.122  1.00 61.99           C  
ATOM   1472  CB  PRO A  99      -4.071  -1.395  34.878  1.00 61.99           C  
ATOM   1473  HB2 PRO A  99      -3.693  -2.416  34.925  1.00 61.99           H  
ATOM   1474  HB3 PRO A  99      -5.142  -1.397  34.679  1.00 61.99           H  
ATOM   1475  O   PRO A  99      -4.534   1.427  33.776  1.00 61.99           O  
ATOM   1476  CG  PRO A  99      -3.738  -0.672  36.184  1.00 61.99           C  
ATOM   1477  HG2 PRO A  99      -4.405   0.181  36.309  1.00 61.99           H  
ATOM   1478  HG3 PRO A  99      -3.805  -1.338  37.045  1.00 61.99           H  
ATOM   1479  CD  PRO A  99      -2.313  -0.176  35.962  1.00 61.99           C  
ATOM   1480  HD2 PRO A  99      -2.156   0.749  36.517  1.00 61.99           H  
ATOM   1481  HD3 PRO A  99      -1.600  -0.937  36.280  1.00 61.99           H  
ATOM   1482  N   PRO A 100      -4.441   0.316  31.819  1.00 57.57           N  
ATOM   1483  CA  PRO A 100      -5.394   1.196  31.174  1.00 57.57           C  
ATOM   1484  HA  PRO A 100      -5.110   2.238  31.321  1.00 57.57           H  
ATOM   1485  C   PRO A 100      -6.758   0.938  31.809  1.00 57.57           C  
ATOM   1486  CB  PRO A 100      -5.338   0.857  29.681  1.00 57.57           C  
ATOM   1487  HB2 PRO A 100      -6.304   0.983  29.192  1.00 57.57           H  
ATOM   1488  HB3 PRO A 100      -4.585   1.482  29.200  1.00 57.57           H  
ATOM   1489  O   PRO A 100      -7.303  -0.162  31.711  1.00 57.57           O  
ATOM   1490  CG  PRO A 100      -4.874  -0.600  29.657  1.00 57.57           C  
ATOM   1491  HG2 PRO A 100      -5.735  -1.261  29.752  1.00 57.57           H  
ATOM   1492  HG3 PRO A 100      -4.317  -0.831  28.749  1.00 57.57           H  
ATOM   1493  CD  PRO A 100      -3.995  -0.724  30.903  1.00 57.57           C  
ATOM   1494  HD2 PRO A 100      -2.953  -0.547  30.640  1.00 57.57           H  
ATOM   1495  HD3 PRO A 100      -4.114  -1.717  31.337  1.00 57.57           H  
ATOM   1496  N   THR A 101      -7.303   1.952  32.479  1.00 51.08           N  
ATOM   1497  H   THR A 101      -6.734   2.760  32.689  1.00 51.08           H  
ATOM   1498  CA  THR A 101      -8.704   1.986  32.890  1.00 51.08           C  
ATOM   1499  HA  THR A 101      -8.857   1.257  33.686  1.00 51.08           H  
ATOM   1500  C   THR A 101      -9.560   1.622  31.681  1.00 51.08           C  
ATOM   1501  CB  THR A 101      -9.083   3.379  33.413  1.00 51.08           C  
ATOM   1502  HB  THR A 101      -9.069   4.098  32.594  1.00 51.08           H  
ATOM   1503  O   THR A 101      -9.610   2.348  30.687  1.00 51.08           O  
ATOM   1504  CG2 THR A 101     -10.456   3.397  34.084  1.00 51.08           C  
ATOM   1505 HG21 THR A 101     -11.216   3.033  33.393  1.00 51.08           H  
ATOM   1506 HG22 THR A 101     -10.446   2.757  34.966  1.00 51.08           H  
ATOM   1507 HG23 THR A 101     -10.709   4.416  34.379  1.00 51.08           H  
ATOM   1508  OG1 THR A 101      -8.150   3.781  34.390  1.00 51.08           O  
ATOM   1509  HG1 THR A 101      -8.411   4.646  34.714  1.00 51.08           H  
ATOM   1510  N   SER A 102     -10.202   0.461  31.758  1.00 52.83           N  
ATOM   1511  H   SER A 102     -10.044  -0.117  32.571  1.00 52.83           H  
ATOM   1512  CA  SER A 102     -11.108  -0.079  30.755  1.00 52.83           C  
ATOM   1513  HA  SER A 102     -10.614  -0.078  29.783  1.00 52.83           H  
ATOM   1514  C   SER A 102     -12.366   0.787  30.673  1.00 52.83           C  
ATOM   1515  CB  SER A 102     -11.438  -1.530  31.133  1.00 52.83           C  
ATOM   1516  HB2 SER A 102     -10.532  -2.133  31.067  1.00 52.83           H  
ATOM   1517  HB3 SER A 102     -12.180  -1.933  30.444  1.00 52.83           H  
ATOM   1518  O   SER A 102     -13.368   0.510  31.326  1.00 52.83           O  
ATOM   1519  OG  SER A 102     -11.929  -1.587  32.460  1.00 52.83           O  
ATOM   1520  HG  SER A 102     -12.725  -1.051  32.482  1.00 52.83           H  
ATOM   1521  N   LEU A 103     -12.322   1.858  29.885  1.00 55.70           N  
ATOM   1522  H   LEU A 103     -11.425   2.125  29.505  1.00 55.70           H  
ATOM   1523  CA  LEU A 103     -13.496   2.659  29.538  1.00 55.70           C  
ATOM   1524  HA  LEU A 103     -14.322   2.401  30.201  1.00 55.70           H  
ATOM   1525  C   LEU A 103     -13.963   2.276  28.132  1.00 55.70           C  
ATOM   1526  CB  LEU A 103     -13.198   4.157  29.735  1.00 55.70           C  
ATOM   1527  HB2 LEU A 103     -12.225   4.379  29.298  1.00 55.70           H  
ATOM   1528  HB3 LEU A 103     -13.942   4.746  29.199  1.00 55.70           H  
ATOM   1529  O   LEU A 103     -13.821   3.030  27.175  1.00 55.70           O  
ATOM   1530  CG  LEU A 103     -13.216   4.591  31.213  1.00 55.70           C  
ATOM   1531  HG  LEU A 103     -12.635   3.886  31.808  1.00 55.70           H  
ATOM   1532  CD1 LEU A 103     -12.580   5.973  31.354  1.00 55.70           C  
ATOM   1533 HD11 LEU A 103     -11.549   5.939  31.001  1.00 55.70           H  
ATOM   1534 HD12 LEU A 103     -13.137   6.704  30.768  1.00 55.70           H  
ATOM   1535 HD13 LEU A 103     -12.580   6.275  32.401  1.00 55.70           H  
ATOM   1536  CD2 LEU A 103     -14.639   4.669  31.779  1.00 55.70           C  
ATOM   1537 HD21 LEU A 103     -15.099   3.681  31.788  1.00 55.70           H  
ATOM   1538 HD22 LEU A 103     -15.247   5.348  31.182  1.00 55.70           H  
ATOM   1539 HD23 LEU A 103     -14.605   5.033  32.806  1.00 55.70           H  
ATOM   1540  N   SER A 104     -14.512   1.067  28.003  1.00 58.77           N  
ATOM   1541  H   SER A 104     -14.543   0.470  28.817  1.00 58.77           H  
ATOM   1542  CA  SER A 104     -15.221   0.617  26.803  1.00 58.77           C  
ATOM   1543  HA  SER A 104     -15.016   1.303  25.981  1.00 58.77           H  
ATOM   1544  C   SER A 104     -16.722   0.657  27.067  1.00 58.77           C  
ATOM   1545  CB  SER A 104     -14.736  -0.764  26.348  1.00 58.77           C  
ATOM   1546  HB2 SER A 104     -15.229  -1.025  25.411  1.00 58.77           H  
ATOM   1547  HB3 SER A 104     -13.660  -0.734  26.179  1.00 58.77           H  
ATOM   1548  O   SER A 104     -17.345  -0.355  27.388  1.00 58.77           O  
ATOM   1549  OG  SER A 104     -15.028  -1.751  27.314  1.00 58.77           O  
ATOM   1550  HG  SER A 104     -15.958  -1.663  27.537  1.00 58.77           H  
ATOM   1551  N   ILE A 105     -17.307   1.845  26.969  1.00 54.21           N  
ATOM   1552  H   ILE A 105     -16.748   2.650  26.725  1.00 54.21           H  
ATOM   1553  CA  ILE A 105     -18.751   2.005  27.076  1.00 54.21           C  
ATOM   1554  HA  ILE A 105     -19.159   1.186  27.668  1.00 54.21           H  
ATOM   1555  C   ILE A 105     -19.336   1.915  25.669  1.00 54.21           C  
ATOM   1556  CB  ILE A 105     -19.117   3.306  27.806  1.00 54.21           C  
ATOM   1557  HB  ILE A 105     -18.781   4.162  27.221  1.00 54.21           H  
ATOM   1558  O   ILE A 105     -19.103   2.784  24.829  1.00 54.21           O  
ATOM   1559  CG1 ILE A 105     -18.500   3.383  29.222  1.00 54.21           C  
ATOM   1560 HG12 ILE A 105     -18.954   2.627  29.863  1.00 54.21           H  
ATOM   1561 HG13 ILE A 105     -17.432   3.171  29.165  1.00 54.21           H  
ATOM   1562  CG2 ILE A 105     -20.637   3.316  27.908  1.00 54.21           C  
ATOM   1563 HG21 ILE A 105     -21.005   2.375  28.319  1.00 54.21           H  
ATOM   1564 HG22 ILE A 105     -20.940   4.107  28.594  1.00 54.21           H  
ATOM   1565 HG23 ILE A 105     -21.079   3.486  26.927  1.00 54.21           H  
ATOM   1566  CD1 ILE A 105     -18.637   4.760  29.886  1.00 54.21           C  
ATOM   1567 HD11 ILE A 105     -19.678   4.982  30.124  1.00 54.21           H  
ATOM   1568 HD12 ILE A 105     -18.239   5.533  29.228  1.00 54.21           H  
ATOM   1569 HD13 ILE A 105     -18.068   4.765  30.816  1.00 54.21           H  
ATOM   1570  N   SER A 106     -20.074   0.839  25.389  1.00 53.18           N  
ATOM   1571  H   SER A 106     -20.230   0.154  26.114  1.00 53.18           H  
ATOM   1572  CA  SER A 106     -20.763   0.729  24.106  1.00 53.18           C  
ATOM   1573  HA  SER A 106     -20.034   1.024  23.352  1.00 53.18           H  
ATOM   1574  C   SER A 106     -21.969   1.692  24.069  1.00 53.18           C  
ATOM   1575  CB  SER A 106     -21.137  -0.714  23.769  1.00 53.18           C  
ATOM   1576  HB2 SER A 106     -20.369  -1.399  24.129  1.00 53.18           H  
ATOM   1577  HB3 SER A 106     -21.202  -0.808  22.685  1.00 53.18           H  
ATOM   1578  O   SER A 106     -22.700   1.781  25.062  1.00 53.18           O  
ATOM   1579  OG  SER A 106     -22.385  -1.050  24.307  1.00 53.18           O  
ATOM   1580  HG  SER A 106     -22.290  -1.199  25.251  1.00 53.18           H  
ATOM   1581  N   PRO A 107     -22.226   2.389  22.943  1.00 57.41           N  
ATOM   1582  CA  PRO A 107     -23.305   3.382  22.848  1.00 57.41           C  
ATOM   1583  HA  PRO A 107     -23.099   4.188  23.553  1.00 57.41           H  
ATOM   1584  C   PRO A 107     -24.706   2.820  23.145  1.00 57.41           C  
ATOM   1585  CB  PRO A 107     -23.226   3.930  21.418  1.00 57.41           C  
ATOM   1586  HB2 PRO A 107     -23.892   3.366  20.765  1.00 57.41           H  
ATOM   1587  HB3 PRO A 107     -23.474   4.991  21.382  1.00 57.41           H  
ATOM   1588  O   PRO A 107     -25.598   3.549  23.565  1.00 57.41           O  
ATOM   1589  CG  PRO A 107     -21.782   3.675  20.995  1.00 57.41           C  
ATOM   1590  HG2 PRO A 107     -21.688   3.563  19.915  1.00 57.41           H  
ATOM   1591  HG3 PRO A 107     -21.151   4.488  21.353  1.00 57.41           H  
ATOM   1592  CD  PRO A 107     -21.420   2.392  21.732  1.00 57.41           C  
ATOM   1593  HD2 PRO A 107     -20.351   2.412  21.944  1.00 57.41           H  
ATOM   1594  HD3 PRO A 107     -21.675   1.527  21.121  1.00 57.41           H  
ATOM   1595  N   SER A 108     -24.896   1.513  22.962  1.00 59.33           N  
ATOM   1596  H   SER A 108     -24.142   0.984  22.547  1.00 59.33           H  
ATOM   1597  CA  SER A 108     -26.161   0.797  23.159  1.00 59.33           C  
ATOM   1598  HA  SER A 108     -26.984   1.440  22.846  1.00 59.33           H  
ATOM   1599  C   SER A 108     -26.411   0.379  24.614  1.00 59.33           C  
ATOM   1600  CB  SER A 108     -26.164  -0.464  22.286  1.00 59.33           C  
ATOM   1601  HB2 SER A 108     -27.193  -0.760  22.087  1.00 59.33           H  
ATOM   1602  HB3 SER A 108     -25.669  -1.269  22.831  1.00 59.33           H  
ATOM   1603  O   SER A 108     -27.560   0.165  24.997  1.00 59.33           O  
ATOM   1604  OG  SER A 108     -25.465  -0.271  21.065  1.00 59.33           O  
ATOM   1605  HG  SER A 108     -25.516  -1.077  20.547  1.00 59.33           H  
ATOM   1606  N   ILE A 109     -25.347   0.251  25.417  1.00 53.68           N  
ATOM   1607  H   ILE A 109     -24.441   0.495  25.045  1.00 53.68           H  
ATOM   1608  CA  ILE A 109     -25.423  -0.119  26.841  1.00 53.68           C  
ATOM   1609  HA  ILE A 109     -26.210  -0.863  26.973  1.00 53.68           H  
ATOM   1610  C   ILE A 109     -25.855   1.098  27.675  1.00 53.68           C  
ATOM   1611  CB  ILE A 109     -24.092  -0.776  27.289  1.00 53.68           C  
ATOM   1612  HB  ILE A 109     -23.269  -0.134  26.977  1.00 53.68           H  
ATOM   1613  O   ILE A 109     -26.713   0.964  28.538  1.00 53.68           O  
ATOM   1614  CG1 ILE A 109     -23.939  -2.168  26.625  1.00 53.68           C  
ATOM   1615 HG12 ILE A 109     -24.211  -2.114  25.571  1.00 53.68           H  
ATOM   1616 HG13 ILE A 109     -24.645  -2.862  27.082  1.00 53.68           H  
ATOM   1617  CG2 ILE A 109     -24.007  -0.948  28.813  1.00 53.68           C  
ATOM   1618 HG21 ILE A 109     -24.005   0.021  29.314  1.00 53.68           H  
ATOM   1619 HG22 ILE A 109     -24.865  -1.507  29.186  1.00 53.68           H  
ATOM   1620 HG23 ILE A 109     -23.096  -1.467  29.110  1.00 53.68           H  
ATOM   1621  CD1 ILE A 109     -22.524  -2.764  26.745  1.00 53.68           C  
ATOM   1622 HD11 ILE A 109     -22.390  -3.193  27.738  1.00 53.68           H  
ATOM   1623 HD12 ILE A 109     -21.759  -2.001  26.596  1.00 53.68           H  
ATOM   1624 HD13 ILE A 109     -22.398  -3.556  26.008  1.00 53.68           H  
ATOM   1625  N   LEU A 110     -25.419   2.311  27.311  1.00 53.36           N  
ATOM   1626  H   LEU A 110     -24.727   2.369  26.577  1.00 53.36           H  
ATOM   1627  CA  LEU A 110     -25.803   3.548  28.009  1.00 53.36           C  
ATOM   1628  HA  LEU A 110     -25.630   3.405  29.076  1.00 53.36           H  
ATOM   1629  C   LEU A 110     -27.280   3.945  27.888  1.00 53.36           C  
ATOM   1630  CB  LEU A 110     -24.940   4.713  27.498  1.00 53.36           C  
ATOM   1631  HB2 LEU A 110     -24.878   4.651  26.411  1.00 53.36           H  
ATOM   1632  HB3 LEU A 110     -25.426   5.657  27.744  1.00 53.36           H  
ATOM   1633  O   LEU A 110     -27.751   4.718  28.711  1.00 53.36           O  
ATOM   1634  CG  LEU A 110     -23.535   4.741  28.099  1.00 53.36           C  
ATOM   1635  HG  LEU A 110     -23.117   3.740  27.989  1.00 53.36           H  
ATOM   1636  CD1 LEU A 110     -22.704   5.760  27.309  1.00 53.36           C  
ATOM   1637 HD11 LEU A 110     -23.229   6.714  27.279  1.00 53.36           H  
ATOM   1638 HD12 LEU A 110     -22.553   5.402  26.291  1.00 53.36           H  
ATOM   1639 HD13 LEU A 110     -21.735   5.933  27.778  1.00 53.36           H  
ATOM   1640  CD2 LEU A 110     -23.524   5.134  29.579  1.00 53.36           C  
ATOM   1641 HD21 LEU A 110     -24.032   6.088  29.719  1.00 53.36           H  
ATOM   1642 HD22 LEU A 110     -22.500   5.219  29.941  1.00 53.36           H  
ATOM   1643 HD23 LEU A 110     -24.028   4.373  30.176  1.00 53.36           H  
ATOM   1644  N   GLN A 111     -28.018   3.471  26.879  1.00 57.36           N  
ATOM   1645  H   GLN A 111     -27.570   2.869  26.203  1.00 57.36           H  
ATOM   1646  CA  GLN A 111     -29.420   3.877  26.675  1.00 57.36           C  
ATOM   1647  HA  GLN A 111     -29.659   4.708  27.339  1.00 57.36           H  
ATOM   1648  C   GLN A 111     -30.448   2.801  27.038  1.00 57.36           C  
ATOM   1649  CB  GLN A 111     -29.617   4.394  25.243  1.00 57.36           C  
ATOM   1650  HB2 GLN A 111     -30.685   4.453  25.034  1.00 57.36           H  
ATOM   1651  HB3 GLN A 111     -29.162   3.702  24.533  1.00 57.36           H  
ATOM   1652  O   GLN A 111     -31.595   3.141  27.314  1.00 57.36           O  
ATOM   1653  CG  GLN A 111     -29.019   5.800  25.075  1.00 57.36           C  
ATOM   1654  HG2 GLN A 111     -29.452   6.464  25.822  1.00 57.36           H  
ATOM   1655  HG3 GLN A 111     -27.942   5.758  25.238  1.00 57.36           H  
ATOM   1656  CD  GLN A 111     -29.273   6.399  23.696  1.00 57.36           C  
ATOM   1657  NE2 GLN A 111     -28.906   7.645  23.485  1.00 57.36           N  
ATOM   1658 HE21 GLN A 111     -28.489   8.190  24.226  1.00 57.36           H  
ATOM   1659 HE22 GLN A 111     -29.107   8.013  22.566  1.00 57.36           H  
ATOM   1660  OE1 GLN A 111     -29.792   5.781  22.782  1.00 57.36           O  
ATOM   1661  N   LYS A 112     -30.067   1.519  27.086  1.00 57.80           N  
ATOM   1662  H   LYS A 112     -29.103   1.294  26.885  1.00 57.80           H  
ATOM   1663  CA  LYS A 112     -30.979   0.439  27.507  1.00 57.80           C  
ATOM   1664  HA  LYS A 112     -32.007   0.760  27.337  1.00 57.80           H  
ATOM   1665  C   LYS A 112     -30.947   0.156  29.009  1.00 57.80           C  
ATOM   1666  CB  LYS A 112     -30.739  -0.824  26.669  1.00 57.80           C  
ATOM   1667  HB2 LYS A 112     -31.066  -1.693  27.241  1.00 57.80           H  
ATOM   1668  HB3 LYS A 112     -29.677  -0.938  26.451  1.00 57.80           H  
ATOM   1669  O   LYS A 112     -31.954  -0.294  29.544  1.00 57.80           O  
ATOM   1670  CG  LYS A 112     -31.558  -0.767  25.372  1.00 57.80           C  
ATOM   1671  HG2 LYS A 112     -31.241   0.088  24.775  1.00 57.80           H  
ATOM   1672  HG3 LYS A 112     -32.612  -0.651  25.625  1.00 57.80           H  
ATOM   1673  CD  LYS A 112     -31.382  -2.053  24.560  1.00 57.80           C  
ATOM   1674  HD2 LYS A 112     -31.613  -2.906  25.197  1.00 57.80           H  
ATOM   1675  HD3 LYS A 112     -30.348  -2.125  24.221  1.00 57.80           H  
ATOM   1676  CE  LYS A 112     -32.336  -2.034  23.362  1.00 57.80           C  
ATOM   1677  HE2 LYS A 112     -32.071  -1.196  22.716  1.00 57.80           H  
ATOM   1678  HE3 LYS A 112     -33.345  -1.858  23.735  1.00 57.80           H  
ATOM   1679  NZ  LYS A 112     -32.286  -3.314  22.615  1.00 57.80           N  
ATOM   1680  HZ1 LYS A 112     -31.355  -3.478  22.260  1.00 57.80           H  
ATOM   1681  HZ2 LYS A 112     -32.943  -3.296  21.848  1.00 57.80           H  
ATOM   1682  HZ3 LYS A 112     -32.538  -4.073  23.232  1.00 57.80           H  
ATOM   1683  N   GLU A 113     -29.851   0.470  29.696  1.00 57.02           N  
ATOM   1684  H   GLU A 113     -29.025   0.784  29.206  1.00 57.02           H  
ATOM   1685  CA  GLU A 113     -29.726   0.250  31.144  1.00 57.02           C  
ATOM   1686  HA  GLU A 113     -30.123  -0.737  31.384  1.00 57.02           H  
ATOM   1687  C   GLU A 113     -30.552   1.268  31.960  1.00 57.02           C  
ATOM   1688  CB  GLU A 113     -28.223   0.236  31.471  1.00 57.02           C  
ATOM   1689  HB2 GLU A 113     -27.721  -0.274  30.649  1.00 57.02           H  
ATOM   1690  HB3 GLU A 113     -27.850   1.259  31.520  1.00 57.02           H  
ATOM   1691  O   GLU A 113     -31.164   0.920  32.963  1.00 57.02           O  
ATOM   1692  CG  GLU A 113     -27.854  -0.527  32.751  1.00 57.02           C  
ATOM   1693  HG2 GLU A 113     -28.411  -1.464  32.765  1.00 57.02           H  
ATOM   1694  HG3 GLU A 113     -28.156   0.065  33.614  1.00 57.02           H  
ATOM   1695  CD  GLU A 113     -26.345  -0.842  32.828  1.00 57.02           C  
ATOM   1696  OE1 GLU A 113     -25.980  -1.759  33.597  1.00 57.02           O  
ATOM   1697  OE2 GLU A 113     -25.557  -0.211  32.081  1.00 57.02           O  
ATOM   1698  N   ILE A 114     -30.723   2.496  31.454  1.00 54.98           N  
ATOM   1699  H   ILE A 114     -30.207   2.725  30.617  1.00 54.98           H  
ATOM   1700  CA  ILE A 114     -31.432   3.588  32.156  1.00 54.98           C  
ATOM   1701  HA  ILE A 114     -31.110   3.574  33.197  1.00 54.98           H  
ATOM   1702  C   ILE A 114     -32.964   3.395  32.189  1.00 54.98           C  
ATOM   1703  CB  ILE A 114     -30.996   4.949  31.547  1.00 54.98           C  
ATOM   1704  HB  ILE A 114     -31.235   4.939  30.484  1.00 54.98           H  
ATOM   1705  O   ILE A 114     -33.650   3.999  33.016  1.00 54.98           O  
ATOM   1706  CG1 ILE A 114     -29.462   5.123  31.701  1.00 54.98           C  
ATOM   1707 HG12 ILE A 114     -29.202   5.118  32.759  1.00 54.98           H  
ATOM   1708 HG13 ILE A 114     -28.949   4.284  31.230  1.00 54.98           H  
ATOM   1709  CG2 ILE A 114     -31.728   6.147  32.186  1.00 54.98           C  
ATOM   1710 HG21 ILE A 114     -31.566   6.147  33.264  1.00 54.98           H  
ATOM   1711 HG22 ILE A 114     -32.797   6.091  31.980  1.00 54.98           H  
ATOM   1712 HG23 ILE A 114     -31.378   7.088  31.764  1.00 54.98           H  
ATOM   1713  CD1 ILE A 114     -28.890   6.393  31.060  1.00 54.98           C  
ATOM   1714 HD11 ILE A 114     -29.265   6.502  30.042  1.00 54.98           H  
ATOM   1715 HD12 ILE A 114     -27.802   6.323  31.035  1.00 54.98           H  
ATOM   1716 HD13 ILE A 114     -29.160   7.272  31.645  1.00 54.98           H  
ATOM   1717  N   GLN A 115     -33.522   2.546  31.320  1.00 52.92           N  
ATOM   1718  H   GLN A 115     -32.911   2.047  30.688  1.00 52.92           H  
ATOM   1719  CA  GLN A 115     -34.975   2.364  31.197  1.00 52.92           C  
ATOM   1720  HA  GLN A 115     -35.456   3.016  31.925  1.00 52.92           H  
ATOM   1721  C   GLN A 115     -35.468   0.955  31.570  1.00 52.92           C  
ATOM   1722  CB  GLN A 115     -35.414   2.864  29.809  1.00 52.92           C  
ATOM   1723  HB2 GLN A 115     -34.833   3.760  29.592  1.00 52.92           H  
ATOM   1724  HB3 GLN A 115     -35.183   2.119  29.047  1.00 52.92           H  
ATOM   1725  O   GLN A 115     -36.654   0.801  31.837  1.00 52.92           O  
ATOM   1726  CG  GLN A 115     -36.909   3.231  29.756  1.00 52.92           C  
ATOM   1727  HG2 GLN A 115     -37.485   2.358  29.449  1.00 52.92           H  
ATOM   1728  HG3 GLN A 115     -37.247   3.512  30.754  1.00 52.92           H  
ATOM   1729  CD  GLN A 115     -37.230   4.402  28.827  1.00 52.92           C  
ATOM   1730  NE2 GLN A 115     -38.421   4.953  28.921  1.00 52.92           N  
ATOM   1731 HE21 GLN A 115     -39.118   4.549  29.531  1.00 52.92           H  
ATOM   1732 HE22 GLN A 115     -38.613   5.701  28.270  1.00 52.92           H  
ATOM   1733  OE1 GLN A 115     -36.445   4.866  28.018  1.00 52.92           O  
ATOM   1734  N   GLY A 116     -34.573  -0.036  31.683  1.00 55.53           N  
ATOM   1735  H   GLY A 116     -33.608   0.153  31.451  1.00 55.53           H  
ATOM   1736  CA  GLY A 116     -34.895  -1.377  32.197  1.00 55.53           C  
ATOM   1737  HA2 GLY A 116     -35.895  -1.666  31.875  1.00 55.53           H  
ATOM   1738  HA3 GLY A 116     -34.184  -2.090  31.779  1.00 55.53           H  
ATOM   1739  C   GLY A 116     -34.833  -1.505  33.727  1.00 55.53           C  
ATOM   1740  O   GLY A 116     -35.568  -2.299  34.305  1.00 55.53           O  
ATOM   1741  N   GLU A 117     -34.037  -0.678  34.418  1.00 56.96           N  
ATOM   1742  H   GLU A 117     -33.385  -0.090  33.917  1.00 56.96           H  
ATOM   1743  CA  GLU A 117     -33.909  -0.731  35.890  1.00 56.96           C  
ATOM   1744  HA  GLU A 117     -33.837  -1.780  36.174  1.00 56.96           H  
ATOM   1745  C   GLU A 117     -35.136  -0.153  36.638  1.00 56.96           C  
ATOM   1746  CB  GLU A 117     -32.596  -0.042  36.315  1.00 56.96           C  
ATOM   1747  HB2 GLU A 117     -31.864  -0.139  35.513  1.00 56.96           H  
ATOM   1748  HB3 GLU A 117     -32.784   1.019  36.481  1.00 56.96           H  
ATOM   1749  O   GLU A 117     -35.248  -0.259  37.860  1.00 56.96           O  
ATOM   1750  CG  GLU A 117     -31.992  -0.676  37.581  1.00 56.96           C  
ATOM   1751  HG2 GLU A 117     -31.681  -1.695  37.351  1.00 56.96           H  
ATOM   1752  HG3 GLU A 117     -32.760  -0.735  38.353  1.00 56.96           H  
ATOM   1753  CD  GLU A 117     -30.793   0.111  38.134  1.00 56.96           C  
ATOM   1754  OE1 GLU A 117     -30.747   0.286  39.379  1.00 56.96           O  
ATOM   1755  OE2 GLU A 117     -29.948   0.554  37.327  1.00 56.96           O  
ATOM   1756  N   LYS A 118     -36.093   0.442  35.909  1.00 58.15           N  
ATOM   1757  H   LYS A 118     -35.962   0.452  34.908  1.00 58.15           H  
ATOM   1758  CA  LYS A 118     -37.352   0.969  36.463  1.00 58.15           C  
ATOM   1759  HA  LYS A 118     -37.191   1.192  37.518  1.00 58.15           H  
ATOM   1760  C   LYS A 118     -38.510  -0.034  36.497  1.00 58.15           C  
ATOM   1761  CB  LYS A 118     -37.747   2.275  35.754  1.00 58.15           C  
ATOM   1762  HB2 LYS A 118     -38.832   2.377  35.770  1.00 58.15           H  
ATOM   1763  HB3 LYS A 118     -37.428   2.250  34.712  1.00 58.15           H  
ATOM   1764  O   LYS A 118     -39.481   0.246  37.188  1.00 58.15           O  
ATOM   1765  CG  LYS A 118     -37.143   3.489  36.472  1.00 58.15           C  
ATOM   1766  HG2 LYS A 118     -36.055   3.441  36.419  1.00 58.15           H  
ATOM   1767  HG3 LYS A 118     -37.449   3.473  37.518  1.00 58.15           H  
ATOM   1768  CD  LYS A 118     -37.634   4.792  35.833  1.00 58.15           C  
ATOM   1769  HD2 LYS A 118     -38.724   4.801  35.842  1.00 58.15           H  
ATOM   1770  HD3 LYS A 118     -37.281   4.836  34.803  1.00 58.15           H  
ATOM   1771  CE  LYS A 118     -37.100   5.988  36.625  1.00 58.15           C  
ATOM   1772  HE2 LYS A 118     -37.408   5.875  37.665  1.00 58.15           H  
ATOM   1773  HE3 LYS A 118     -36.010   5.963  36.593  1.00 58.15           H  
ATOM   1774  NZ  LYS A 118     -37.612   7.263  36.070  1.00 58.15           N  
ATOM   1775  HZ1 LYS A 118     -37.267   8.045  36.609  1.00 58.15           H  
ATOM   1776  HZ2 LYS A 118     -38.621   7.266  36.090  1.00 58.15           H  
ATOM   1777  HZ3 LYS A 118     -37.306   7.363  35.113  1.00 58.15           H  
ATOM   1778  N   GLU A 119     -38.406  -1.183  35.831  1.00 55.99           N  
ATOM   1779  H   GLU A 119     -37.583  -1.345  35.268  1.00 55.99           H  
ATOM   1780  CA  GLU A 119     -39.471  -2.206  35.797  1.00 55.99           C  
ATOM   1781  HA  GLU A 119     -40.387  -1.788  36.214  1.00 55.99           H  
ATOM   1782  C   GLU A 119     -39.161  -3.428  36.683  1.00 55.99           C  
ATOM   1783  CB  GLU A 119     -39.768  -2.588  34.331  1.00 55.99           C  
ATOM   1784  HB2 GLU A 119     -39.809  -3.673  34.234  1.00 55.99           H  
ATOM   1785  HB3 GLU A 119     -38.962  -2.225  33.693  1.00 55.99           H  
ATOM   1786  O   GLU A 119     -40.072  -4.092  37.166  1.00 55.99           O  
ATOM   1787  CG  GLU A 119     -41.113  -2.001  33.862  1.00 55.99           C  
ATOM   1788  HG2 GLU A 119     -41.909  -2.470  34.440  1.00 55.99           H  
ATOM   1789  HG3 GLU A 119     -41.121  -0.934  34.085  1.00 55.99           H  
ATOM   1790  CD  GLU A 119     -41.395  -2.186  32.358  1.00 55.99           C  
ATOM   1791  OE1 GLU A 119     -42.582  -2.078  31.971  1.00 55.99           O  
ATOM   1792  OE2 GLU A 119     -40.431  -2.382  31.581  1.00 55.99           O  
ATOM   1793  N   GLU A 120     -37.891  -3.688  37.016  1.00 57.81           N  
ATOM   1794  H   GLU A 120     -37.160  -3.171  36.548  1.00 57.81           H  
ATOM   1795  CA  GLU A 120     -37.506  -4.853  37.837  1.00 57.81           C  
ATOM   1796  HA  GLU A 120     -38.238  -5.639  37.653  1.00 57.81           H  
ATOM   1797  C   GLU A 120     -37.540  -4.583  39.359  1.00 57.81           C  
ATOM   1798  CB  GLU A 120     -36.151  -5.387  37.346  1.00 57.81           C  
ATOM   1799  HB2 GLU A 120     -36.097  -5.257  36.265  1.00 57.81           H  
ATOM   1800  HB3 GLU A 120     -35.345  -4.815  37.806  1.00 57.81           H  
ATOM   1801  O   GLU A 120     -37.342  -5.479  40.186  1.00 57.81           O  
ATOM   1802  CG  GLU A 120     -35.984  -6.886  37.655  1.00 57.81           C  
ATOM   1803  HG2 GLU A 120     -36.812  -7.431  37.203  1.00 57.81           H  
ATOM   1804  HG3 GLU A 120     -36.033  -7.039  38.733  1.00 57.81           H  
ATOM   1805  CD  GLU A 120     -34.664  -7.482  37.146  1.00 57.81           C  
ATOM   1806  OE1 GLU A 120     -34.280  -8.548  37.687  1.00 57.81           O  
ATOM   1807  OE2 GLU A 120     -34.033  -6.883  36.246  1.00 57.81           O  
ATOM   1808  N   LYS A 121     -37.844  -3.343  39.764  1.00 58.70           N  
ATOM   1809  H   LYS A 121     -38.015  -2.659  39.041  1.00 58.70           H  
ATOM   1810  CA  LYS A 121     -37.992  -2.953  41.177  1.00 58.70           C  
ATOM   1811  HA  LYS A 121     -37.496  -3.720  41.770  1.00 58.70           H  
ATOM   1812  C   LYS A 121     -39.438  -2.981  41.688  1.00 58.70           C  
ATOM   1813  CB  LYS A 121     -37.258  -1.625  41.438  1.00 58.70           C  
ATOM   1814  HB2 LYS A 121     -36.646  -1.375  40.571  1.00 58.70           H  
ATOM   1815  HB3 LYS A 121     -37.980  -0.822  41.582  1.00 58.70           H  
ATOM   1816  O   LYS A 121     -39.650  -2.738  42.870  1.00 58.70           O  
ATOM   1817  CG  LYS A 121     -36.337  -1.736  42.664  1.00 58.70           C  
ATOM   1818  HG2 LYS A 121     -36.936  -1.877  43.564  1.00 58.70           H  
ATOM   1819  HG3 LYS A 121     -35.675  -2.593  42.537  1.00 58.70           H  
ATOM   1820  CD  LYS A 121     -35.484  -0.472  42.799  1.00 58.70           C  
ATOM   1821  HD2 LYS A 121     -34.961  -0.308  41.858  1.00 58.70           H  
ATOM   1822  HD3 LYS A 121     -36.135   0.381  42.995  1.00 58.70           H  
ATOM   1823  CE  LYS A 121     -34.458  -0.621  43.926  1.00 58.70           C  
ATOM   1824  HE2 LYS A 121     -33.924  -1.560  43.777  1.00 58.70           H  
ATOM   1825  HE3 LYS A 121     -34.986  -0.670  44.878  1.00 58.70           H  
ATOM   1826  NZ  LYS A 121     -33.500   0.512  43.905  1.00 58.70           N  
ATOM   1827  HZ1 LYS A 121     -33.986   1.391  44.012  1.00 58.70           H  
ATOM   1828  HZ2 LYS A 121     -33.025   0.532  43.014  1.00 58.70           H  
ATOM   1829  HZ3 LYS A 121     -32.801   0.417  44.628  1.00 58.70           H  
ATOM   1830  N   GLU A 122     -40.400  -3.354  40.843  1.00 58.45           N  
ATOM   1831  H   GLU A 122     -40.153  -3.498  39.875  1.00 58.45           H  
ATOM   1832  CA  GLU A 122     -41.828  -3.449  41.191  1.00 58.45           C  
ATOM   1833  HA  GLU A 122     -41.998  -2.877  42.103  1.00 58.45           H  
ATOM   1834  C   GLU A 122     -42.288  -4.896  41.497  1.00 58.45           C  
ATOM   1835  CB  GLU A 122     -42.636  -2.758  40.075  1.00 58.45           C  
ATOM   1836  HB2 GLU A 122     -42.081  -1.877  39.755  1.00 58.45           H  
ATOM   1837  HB3 GLU A 122     -42.736  -3.433  39.225  1.00 58.45           H  
ATOM   1838  O   GLU A 122     -43.351  -5.117  42.074  1.00 58.45           O  
ATOM   1839  CG  GLU A 122     -44.025  -2.299  40.551  1.00 58.45           C  
ATOM   1840  HG2 GLU A 122     -44.619  -3.180  40.798  1.00 58.45           H  
ATOM   1841  HG3 GLU A 122     -43.904  -1.712  41.462  1.00 58.45           H  
ATOM   1842  CD  GLU A 122     -44.793  -1.451  39.521  1.00 58.45           C  
ATOM   1843  OE1 GLU A 122     -46.023  -1.309  39.716  1.00 58.45           O  
ATOM   1844  OE2 GLU A 122     -44.164  -0.935  38.572  1.00 58.45           O  
ATOM   1845  N   GLU A 123     -41.462  -5.915  41.220  1.00 59.26           N  
ATOM   1846  H   GLU A 123     -40.639  -5.715  40.671  1.00 59.26           H  
ATOM   1847  CA  GLU A 123     -41.839  -7.327  41.434  1.00 59.26           C  
ATOM   1848  HA  GLU A 123     -42.927  -7.369  41.488  1.00 59.26           H  
ATOM   1849  C   GLU A 123     -41.343  -7.928  42.769  1.00 59.26           C  
ATOM   1850  CB  GLU A 123     -41.457  -8.150  40.192  1.00 59.26           C  
ATOM   1851  HB2 GLU A 123     -40.382  -8.330  40.180  1.00 59.26           H  
ATOM   1852  HB3 GLU A 123     -41.729  -7.570  39.309  1.00 59.26           H  
ATOM   1853  O   GLU A 123     -41.768  -9.011  43.183  1.00 59.26           O  
ATOM   1854  CG  GLU A 123     -42.221  -9.486  40.154  1.00 59.26           C  
ATOM   1855  HG2 GLU A 123     -41.816 -10.144  40.922  1.00 59.26           H  
ATOM   1856  HG3 GLU A 123     -43.267  -9.299  40.393  1.00 59.26           H  
ATOM   1857  CD  GLU A 123     -42.162 -10.228  38.812  1.00 59.26           C  
ATOM   1858  OE1 GLU A 123     -42.741 -11.341  38.780  1.00 59.26           O  
ATOM   1859  OE2 GLU A 123     -41.547  -9.713  37.857  1.00 59.26           O  
ATOM   1860  N   LYS A 124     -40.505  -7.208  43.528  1.00 58.78           N  
ATOM   1861  H   LYS A 124     -40.221  -6.308  43.168  1.00 58.78           H  
ATOM   1862  CA  LYS A 124     -40.041  -7.646  44.863  1.00 58.78           C  
ATOM   1863  HA  LYS A 124     -40.207  -8.722  44.924  1.00 58.78           H  
ATOM   1864  C   LYS A 124     -40.867  -7.133  46.044  1.00 58.78           C  
ATOM   1865  CB  LYS A 124     -38.528  -7.425  45.019  1.00 58.78           C  
ATOM   1866  HB2 LYS A 124     -38.293  -7.160  46.050  1.00 58.78           H  
ATOM   1867  HB3 LYS A 124     -38.201  -6.610  44.374  1.00 58.78           H  
ATOM   1868  O   LYS A 124     -40.625  -7.578  47.165  1.00 58.78           O  
ATOM   1869  CG  LYS A 124     -37.783  -8.721  44.664  1.00 58.78           C  
ATOM   1870  HG2 LYS A 124     -38.073  -9.507  45.362  1.00 58.78           H  
ATOM   1871  HG3 LYS A 124     -38.060  -9.026  43.655  1.00 58.78           H  
ATOM   1872  CD  LYS A 124     -36.267  -8.527  44.728  1.00 58.78           C  
ATOM   1873  HD2 LYS A 124     -35.975  -8.216  45.731  1.00 58.78           H  
ATOM   1874  HD3 LYS A 124     -35.994  -7.747  44.017  1.00 58.78           H  
ATOM   1875  CE  LYS A 124     -35.562  -9.835  44.352  1.00 58.78           C  
ATOM   1876  HE2 LYS A 124     -35.717 -10.566  45.145  1.00 58.78           H  
ATOM   1877  HE3 LYS A 124     -36.029 -10.218  43.444  1.00 58.78           H  
ATOM   1878  NZ  LYS A 124     -34.117  -9.614  44.102  1.00 58.78           N  
ATOM   1879  HZ1 LYS A 124     -34.012  -8.971  43.330  1.00 58.78           H  
ATOM   1880  HZ2 LYS A 124     -33.652  -9.217  44.906  1.00 58.78           H  
ATOM   1881  HZ3 LYS A 124     -33.662 -10.471  43.822  1.00 58.78           H  
ATOM   1882  N   ASP A 125     -41.903  -6.337  45.791  1.00 60.79           N  
ATOM   1883  H   ASP A 125     -42.027  -5.995  44.849  1.00 60.79           H  
ATOM   1884  CA  ASP A 125     -42.810  -5.803  46.821  1.00 60.79           C  
ATOM   1885  HA  ASP A 125     -42.228  -5.733  47.739  1.00 60.79           H  
ATOM   1886  C   ASP A 125     -43.974  -6.745  47.196  1.00 60.79           C  
ATOM   1887  CB  ASP A 125     -43.276  -4.384  46.414  1.00 60.79           C  
ATOM   1888  HB2 ASP A 125     -42.926  -4.160  45.406  1.00 60.79           H  
ATOM   1889  HB3 ASP A 125     -44.365  -4.350  46.377  1.00 60.79           H  
ATOM   1890  O   ASP A 125     -44.904  -6.367  47.904  1.00 60.79           O  
ATOM   1891  CG  ASP A 125     -42.785  -3.268  47.351  1.00 60.79           C  
ATOM   1892  OD1 ASP A 125     -42.132  -3.580  48.375  1.00 60.79           O  
ATOM   1893  OD2 ASP A 125     -43.049  -2.096  47.016  1.00 60.79           O  
ATOM   1894  N   LYS A 126     -43.940  -8.012  46.755  1.00 61.87           N  
ATOM   1895  H   LYS A 126     -43.185  -8.247  46.126  1.00 61.87           H  
ATOM   1896  CA  LYS A 126     -45.058  -8.960  46.941  1.00 61.87           C  
ATOM   1897  HA  LYS A 126     -45.843  -8.454  47.503  1.00 61.87           H  
ATOM   1898  C   LYS A 126     -44.781 -10.192  47.808  1.00 61.87           C  
ATOM   1899  CB  LYS A 126     -45.670  -9.308  45.569  1.00 61.87           C  
ATOM   1900  HB2 LYS A 126     -44.881  -9.567  44.863  1.00 61.87           H  
ATOM   1901  HB3 LYS A 126     -46.340 -10.162  45.668  1.00 61.87           H  
ATOM   1902  O   LYS A 126     -45.650 -11.057  47.889  1.00 61.87           O  
ATOM   1903  CG  LYS A 126     -46.496  -8.129  45.030  1.00 61.87           C  
ATOM   1904  HG2 LYS A 126     -45.838  -7.278  44.850  1.00 61.87           H  
ATOM   1905  HG3 LYS A 126     -47.241  -7.843  45.772  1.00 61.87           H  
ATOM   1906  CD  LYS A 126     -47.213  -8.491  43.724  1.00 61.87           C  
ATOM   1907  HD2 LYS A 126     -47.876  -9.340  43.890  1.00 61.87           H  
ATOM   1908  HD3 LYS A 126     -46.467  -8.750  42.972  1.00 61.87           H  
ATOM   1909  CE  LYS A 126     -48.024  -7.277  43.254  1.00 61.87           C  
ATOM   1910  HE2 LYS A 126     -47.352  -6.420  43.207  1.00 61.87           H  
ATOM   1911  HE3 LYS A 126     -48.789  -7.051  43.996  1.00 61.87           H  
ATOM   1912  NZ  LYS A 126     -48.636  -7.496  41.920  1.00 61.87           N  
ATOM   1913  HZ1 LYS A 126     -49.115  -6.658  41.623  1.00 61.87           H  
ATOM   1914  HZ2 LYS A 126     -49.283  -8.272  41.928  1.00 61.87           H  
ATOM   1915  HZ3 LYS A 126     -47.910  -7.667  41.238  1.00 61.87           H  
ATOM   1916  N   LYS A 127     -43.613 -10.339  48.454  1.00 62.73           N  
ATOM   1917  H   LYS A 127     -42.937  -9.593  48.373  1.00 62.73           H  
ATOM   1918  CA  LYS A 127     -43.250 -11.635  49.089  1.00 62.73           C  
ATOM   1919  HA  LYS A 127     -44.182 -12.132  49.359  1.00 62.73           H  
ATOM   1920  C   LYS A 127     -42.546 -11.622  50.450  1.00 62.73           C  
ATOM   1921  CB  LYS A 127     -42.555 -12.549  48.051  1.00 62.73           C  
ATOM   1922  HB2 LYS A 127     -41.887 -11.959  47.424  1.00 62.73           H  
ATOM   1923  HB3 LYS A 127     -41.955 -13.313  48.546  1.00 62.73           H  
ATOM   1924  O   LYS A 127     -41.991 -12.654  50.827  1.00 62.73           O  
ATOM   1925  CG  LYS A 127     -43.585 -13.284  47.178  1.00 62.73           C  
ATOM   1926  HG2 LYS A 127     -44.090 -12.568  46.530  1.00 62.73           H  
ATOM   1927  HG3 LYS A 127     -44.320 -13.773  47.817  1.00 62.73           H  
ATOM   1928  CD  LYS A 127     -42.923 -14.344  46.295  1.00 62.73           C  
ATOM   1929  HD2 LYS A 127     -42.418 -15.079  46.921  1.00 62.73           H  
ATOM   1930  HD3 LYS A 127     -42.196 -13.859  45.643  1.00 62.73           H  
ATOM   1931  CE  LYS A 127     -44.004 -15.030  45.452  1.00 62.73           C  
ATOM   1932  HE2 LYS A 127     -44.552 -14.262  44.907  1.00 62.73           H  
ATOM   1933  HE3 LYS A 127     -44.707 -15.526  46.121  1.00 62.73           H  
ATOM   1934  NZ  LYS A 127     -43.420 -16.005  44.497  1.00 62.73           N  
ATOM   1935  HZ1 LYS A 127     -42.805 -15.532  43.851  1.00 62.73           H  
ATOM   1936  HZ2 LYS A 127     -44.150 -16.441  43.952  1.00 62.73           H  
ATOM   1937  HZ3 LYS A 127     -42.901 -16.723  44.981  1.00 62.73           H  
ATOM   1938  N   LYS A 128     -42.597 -10.547  51.244  1.00 56.98           N  
ATOM   1939  H   LYS A 128     -43.080  -9.717  50.931  1.00 56.98           H  
ATOM   1940  CA  LYS A 128     -42.164 -10.631  52.654  1.00 56.98           C  
ATOM   1941  HA  LYS A 128     -42.043 -11.683  52.911  1.00 56.98           H  
ATOM   1942  C   LYS A 128     -43.247 -10.142  53.615  1.00 56.98           C  
ATOM   1943  CB  LYS A 128     -40.764 -10.035  52.860  1.00 56.98           C  
ATOM   1944  HB2 LYS A 128     -40.573  -9.960  53.931  1.00 56.98           H  
ATOM   1945  HB3 LYS A 128     -40.708  -9.039  52.422  1.00 56.98           H  
ATOM   1946  O   LYS A 128     -43.573  -8.969  53.692  1.00 56.98           O  
ATOM   1947  CG  LYS A 128     -39.713 -10.970  52.226  1.00 56.98           C  
ATOM   1948  HG2 LYS A 128     -39.882 -11.990  52.572  1.00 56.98           H  
ATOM   1949  HG3 LYS A 128     -39.815 -10.945  51.141  1.00 56.98           H  
ATOM   1950  CD  LYS A 128     -38.280 -10.580  52.590  1.00 56.98           C  
ATOM   1951  HD2 LYS A 128     -38.173 -10.602  53.675  1.00 56.98           H  
ATOM   1952  HD3 LYS A 128     -38.080  -9.571  52.230  1.00 56.98           H  
ATOM   1953  CE  LYS A 128     -37.304 -11.575  51.949  1.00 56.98           C  
ATOM   1954  HE2 LYS A 128     -37.587 -12.581  52.255  1.00 56.98           H  
ATOM   1955  HE3 LYS A 128     -37.408 -11.512  50.865  1.00 56.98           H  
ATOM   1956  NZ  LYS A 128     -35.906 -11.289  52.356  1.00 56.98           N  
ATOM   1957  HZ1 LYS A 128     -35.645 -10.353  52.081  1.00 56.98           H  
ATOM   1958  HZ2 LYS A 128     -35.816 -11.356  53.360  1.00 56.98           H  
ATOM   1959  HZ3 LYS A 128     -35.266 -11.946  51.933  1.00 56.98           H  
ATOM   1960  N   THR A 129     -43.801 -11.156  54.268  1.00 62.42           N  
ATOM   1961  H   THR A 129     -43.364 -12.047  54.082  1.00 62.42           H  
ATOM   1962  CA  THR A 129     -44.785 -11.262  55.349  1.00 62.42           C  
ATOM   1963  HA  THR A 129     -45.765 -11.345  54.879  1.00 62.42           H  
ATOM   1964  C   THR A 129     -44.834 -10.120  56.374  1.00 62.42           C  
ATOM   1965  CB  THR A 129     -44.475 -12.568  56.113  1.00 62.42           C  
ATOM   1966  HB  THR A 129     -44.736 -12.465  57.166  1.00 62.42           H  
ATOM   1967  O   THR A 129     -43.796  -9.550  56.708  1.00 62.42           O  
ATOM   1968  CG2 THR A 129     -45.257 -13.743  55.538  1.00 62.42           C  
ATOM   1969 HG21 THR A 129     -46.324 -13.593  55.702  1.00 62.42           H  
ATOM   1970 HG22 THR A 129     -44.953 -14.662  56.039  1.00 62.42           H  
ATOM   1971 HG23 THR A 129     -45.065 -13.839  54.469  1.00 62.42           H  
ATOM   1972  OG1 THR A 129     -43.104 -12.914  56.000  1.00 62.42           O  
ATOM   1973  HG1 THR A 129     -42.631 -12.348  56.615  1.00 62.42           H  
ATOM   1974  N   PRO A 130     -46.031  -9.846  56.933  1.00 55.77           N  
ATOM   1975  CA  PRO A 130     -46.286  -8.708  57.805  1.00 55.77           C  
ATOM   1976  HA  PRO A 130     -45.852  -7.804  57.377  1.00 55.77           H  
ATOM   1977  C   PRO A 130     -45.706  -8.939  59.203  1.00 55.77           C  
ATOM   1978  CB  PRO A 130     -47.814  -8.573  57.840  1.00 55.77           C  
ATOM   1979  HB2 PRO A 130     -48.147  -7.997  56.977  1.00 55.77           H  
ATOM   1980  HB3 PRO A 130     -48.166  -8.110  58.762  1.00 55.77           H  
ATOM   1981  O   PRO A 130     -45.973  -9.961  59.833  1.00 55.77           O  
ATOM   1982  CG  PRO A 130     -48.299 -10.016  57.709  1.00 55.77           C  
ATOM   1983  HG2 PRO A 130     -49.294 -10.068  57.265  1.00 55.77           H  
ATOM   1984  HG3 PRO A 130     -48.294 -10.503  58.684  1.00 55.77           H  
ATOM   1985  CD  PRO A 130     -47.244 -10.651  56.806  1.00 55.77           C  
ATOM   1986  HD2 PRO A 130     -47.071 -11.683  57.112  1.00 55.77           H  
ATOM   1987  HD3 PRO A 130     -47.599 -10.616  55.776  1.00 55.77           H  
ATOM   1988  N   VAL A 131     -44.960  -7.960  59.712  1.00 62.40           N  
ATOM   1989  H   VAL A 131     -44.749  -7.163  59.130  1.00 62.40           H  
ATOM   1990  CA  VAL A 131     -44.657  -7.847  61.143  1.00 62.40           C  
ATOM   1991  HA  VAL A 131     -44.936  -8.771  61.650  1.00 62.40           H  
ATOM   1992  C   VAL A 131     -45.537  -6.732  61.700  1.00 62.40           C  
ATOM   1993  CB  VAL A 131     -43.155  -7.636  61.414  1.00 62.40           C  
ATOM   1994  HB  VAL A 131     -42.819  -6.718  60.931  1.00 62.40           H  
ATOM   1995  O   VAL A 131     -45.267  -5.549  61.518  1.00 62.40           O  
ATOM   1996  CG1 VAL A 131     -42.873  -7.542  62.919  1.00 62.40           C  
ATOM   1997 HG11 VAL A 131     -43.382  -6.678  63.344  1.00 62.40           H  
ATOM   1998 HG12 VAL A 131     -41.803  -7.420  63.088  1.00 62.40           H  
ATOM   1999 HG13 VAL A 131     -43.216  -8.444  63.427  1.00 62.40           H  
ATOM   2000  CG2 VAL A 131     -42.334  -8.812  60.863  1.00 62.40           C  
ATOM   2001 HG21 VAL A 131     -41.279  -8.666  61.095  1.00 62.40           H  
ATOM   2002 HG22 VAL A 131     -42.675  -9.747  61.307  1.00 62.40           H  
ATOM   2003 HG23 VAL A 131     -42.443  -8.869  59.780  1.00 62.40           H  
ATOM   2004  N   THR A 132     -46.633  -7.134  62.337  1.00 59.58           N  
ATOM   2005  H   THR A 132     -46.836  -8.123  62.353  1.00 59.58           H  
ATOM   2006  CA  THR A 132     -47.506  -6.299  63.168  1.00 59.58           C  
ATOM   2007  HA  THR A 132     -47.850  -5.441  62.589  1.00 59.58           H  
ATOM   2008  C   THR A 132     -46.752  -5.792  64.397  1.00 59.58           C  
ATOM   2009  CB  THR A 132     -48.724  -7.115  63.663  1.00 59.58           C  
ATOM   2010  HB  THR A 132     -48.941  -6.858  64.700  1.00 59.58           H  
ATOM   2011  O   THR A 132     -46.298  -6.600  65.204  1.00 59.58           O  
ATOM   2012  CG2 THR A 132     -49.984  -6.829  62.855  1.00 59.58           C  
ATOM   2013 HG21 THR A 132     -50.805  -7.439  63.232  1.00 59.58           H  
ATOM   2014 HG22 THR A 132     -50.253  -5.777  62.952  1.00 59.58           H  
ATOM   2015 HG23 THR A 132     -49.811  -7.065  61.805  1.00 59.58           H  
ATOM   2016  OG1 THR A 132     -48.489  -8.508  63.582  1.00 59.58           O  
ATOM   2017  HG1 THR A 132     -47.935  -8.738  64.331  1.00 59.58           H  
ATOM   2018  N   VAL A 133     -46.694  -4.471  64.586  1.00 63.50           N  
ATOM   2019  H   VAL A 133     -46.997  -3.860  63.841  1.00 63.50           H  
ATOM   2020  CA  VAL A 133     -46.421  -3.834  65.884  1.00 63.50           C  
ATOM   2021  HA  VAL A 133     -46.576  -4.568  66.675  1.00 63.50           H  
ATOM   2022  C   VAL A 133     -47.439  -2.708  66.066  1.00 63.50           C  
ATOM   2023  CB  VAL A 133     -44.970  -3.319  66.016  1.00 63.50           C  
ATOM   2024  HB  VAL A 133     -44.805  -2.508  65.306  1.00 63.50           H  
ATOM   2025  O   VAL A 133     -47.499  -1.780  65.265  1.00 63.50           O  
ATOM   2026  CG1 VAL A 133     -44.710  -2.797  67.437  1.00 63.50           C  
ATOM   2027 HG11 VAL A 133     -43.682  -2.444  67.519  1.00 63.50           H  
ATOM   2028 HG12 VAL A 133     -45.370  -1.958  67.659  1.00 63.50           H  
ATOM   2029 HG13 VAL A 133     -44.877  -3.587  68.169  1.00 63.50           H  
ATOM   2030  CG2 VAL A 133     -43.939  -4.422  65.738  1.00 63.50           C  
ATOM   2031 HG21 VAL A 133     -44.016  -4.747  64.700  1.00 63.50           H  
ATOM   2032 HG22 VAL A 133     -42.931  -4.037  65.899  1.00 63.50           H  
ATOM   2033 HG23 VAL A 133     -44.111  -5.273  66.396  1.00 63.50           H  
ATOM   2034  N   ALA A 134     -48.287  -2.848  67.084  1.00 54.15           N  
ATOM   2035  H   ALA A 134     -48.139  -3.625  67.712  1.00 54.15           H  
ATOM   2036  CA  ALA A 134     -49.274  -1.864  67.510  1.00 54.15           C  
ATOM   2037  HA  ALA A 134     -49.738  -1.406  66.637  1.00 54.15           H  
ATOM   2038  C   ALA A 134     -48.610  -0.769  68.358  1.00 54.15           C  
ATOM   2039  CB  ALA A 134     -50.340  -2.612  68.326  1.00 54.15           C  
ATOM   2040  HB1 ALA A 134     -49.888  -3.075  69.204  1.00 54.15           H  
ATOM   2041  HB2 ALA A 134     -51.106  -1.910  68.655  1.00 54.15           H  
ATOM   2042  HB3 ALA A 134     -50.809  -3.380  67.711  1.00 54.15           H  
ATOM   2043  O   ALA A 134     -47.866  -1.108  69.278  1.00 54.15           O  
ATOM   2044  N   THR A 135     -48.941   0.507  68.122  1.00 66.80           N  
ATOM   2045  H   THR A 135     -49.511   0.739  67.321  1.00 66.80           H  
ATOM   2046  CA  THR A 135     -48.653   1.587  69.082  1.00 66.80           C  
ATOM   2047  HA  THR A 135     -48.666   1.131  70.072  1.00 66.80           H  
ATOM   2048  C   THR A 135     -49.745   2.664  69.058  1.00 66.80           C  
ATOM   2049  CB  THR A 135     -47.262   2.227  68.911  1.00 66.80           C  
ATOM   2050  HB  THR A 135     -47.319   3.029  68.175  1.00 66.80           H  
ATOM   2051  O   THR A 135     -50.215   3.081  68.005  1.00 66.80           O  
ATOM   2052  CG2 THR A 135     -46.752   2.781  70.244  1.00 66.80           C  
ATOM   2053 HG21 THR A 135     -45.766   3.224  70.105  1.00 66.80           H  
ATOM   2054 HG22 THR A 135     -46.684   1.981  70.981  1.00 66.80           H  
ATOM   2055 HG23 THR A 135     -47.424   3.557  70.611  1.00 66.80           H  
ATOM   2056  OG1 THR A 135     -46.286   1.302  68.491  1.00 66.80           O  
ATOM   2057  HG1 THR A 135     -45.465   1.782  68.357  1.00 66.80           H  
ATOM   2058  N   SER A 136     -50.130   3.049  70.271  1.00 59.85           N  
ATOM   2059  H   SER A 136     -49.546   2.707  71.020  1.00 59.85           H  
ATOM   2060  CA  SER A 136     -51.240   3.864  70.778  1.00 59.85           C  
ATOM   2061  HA  SER A 136     -52.175   3.316  70.671  1.00 59.85           H  
ATOM   2062  C   SER A 136     -51.435   5.284  70.230  1.00 59.85           C  
ATOM   2063  CB  SER A 136     -50.931   4.039  72.273  1.00 59.85           C  
ATOM   2064  HB2 SER A 136     -51.645   4.727  72.725  1.00 59.85           H  
ATOM   2065  HB3 SER A 136     -51.007   3.076  72.779  1.00 59.85           H  
ATOM   2066  O   SER A 136     -50.478   6.050  70.108  1.00 59.85           O  
ATOM   2067  OG  SER A 136     -49.608   4.542  72.424  1.00 59.85           O  
ATOM   2068  HG  SER A 136     -49.550   5.329  71.878  1.00 59.85           H  
ATOM   2069  N   THR A 137     -52.700   5.697  70.124  1.00 59.34           N  
ATOM   2070  H   THR A 137     -53.432   5.003  70.071  1.00 59.34           H  
ATOM   2071  CA  THR A 137     -53.212   6.950  70.716  1.00 59.34           C  
ATOM   2072  HA  THR A 137     -52.585   7.222  71.565  1.00 59.34           H  
ATOM   2073  C   THR A 137     -54.595   6.687  71.293  1.00 59.34           C  
ATOM   2074  CB  THR A 137     -53.293   8.146  69.759  1.00 59.34           C  
ATOM   2075  HB  THR A 137     -54.317   8.289  69.412  1.00 59.34           H  
ATOM   2076  O   THR A 137     -55.287   5.809  70.729  1.00 59.34           O  
ATOM   2077  CG2 THR A 137     -52.802   9.415  70.458  1.00 59.34           C  
ATOM   2078 HG21 THR A 137     -52.885  10.260  69.775  1.00 59.34           H  
ATOM   2079 HG22 THR A 137     -53.420   9.604  71.336  1.00 59.34           H  
ATOM   2080 HG23 THR A 137     -51.763   9.294  70.765  1.00 59.34           H  
ATOM   2081  OG1 THR A 137     -52.462   7.950  68.646  1.00 59.34           O  
ATOM   2082  HG1 THR A 137     -51.816   7.302  68.936  1.00 59.34           H  
ATOM   2083  OXT THR A 137     -54.880   7.310  72.333  1.00 59.34           O  
TER    2084      THR A 137                                                       
END   
